# Supplementary material for: Uncoupled evolution of the Polycomb system and deep origin of non-canonical PRC1
Source: Commun Biol. 2023 Nov 10;6:1144. doi: 10.1038/s42003-023-05501-x (PMC10638273; doi:10.1038/s42003-023-05501-x)
Supplement: Supplementary file 8 — Supplementary Data 5 [file 42003_2023_5501_MOESM8_ESM.zip › Supplementary Data 5/PCGF_putative_checks/PCGF_alphafold_remainedputative/NEPPYR005209_PCGF_19d22.result/NEPPYR005209_PCGF_19d22.a3m]

#227	1
>101
XAPAAVQPSQPLQTQCPASKDDGKFATVPAAHLKMCLTCPICKNLLQHAITAVECLHSFCQDCIESRLEDEERTCPVCNSNVGPDPWVTGKIRFDRTMTEIVKEIFPRPEEDAKAAAKMEERESDLNRRIRALAAEKARKEKETRQNLESRAQAQATRRGASTRSGAPRAGTNQYGMSRRGAVAAASYPGCEEPQVQLALVPSAEQHAAGLIAKLPKPYVQTQASVA
>UPI0018AEDC8F	108	0.246	1.888E-22	4	226	227	22	265	448
----AVSETQPLPDQHPeisAVKDEsdgeddssssqseavkEEYIIVKLSDVRKEVQCPICLGIIRKTRTVMECLHRFCRECIDKSMRLGNNECPACRTHCAS----RRSLRDDPNYDTLIATLYPEIDKYEEEETAFHEEERTRNKRIQATIAETSRRQSEALGKKRPMVKpttAVFTRR--SSYRNA--HGQNSYMRGRRRSSRNTSFGgGSDDDEEDVnendggKDSTSAEEHSPDLRSKRCKRWTGPRSSPA
>A0A7N2R4U8	108	0.254	1.888E-22	18	194	227	51	216	458
------------------SKD--EFVVVKLSDIRKEVQCPICLGIIRKTRTVMECLHRFCRECIDKSMRLGNNECPACRTHCAS----RRSLRDDPKYDALISALYPDIDKYEEEELAFHEEERARNKQIQASIAQTFRRQAEALGRKRSTAKATAA---AFVRRS--RGYRNAHLRGRRNYRNAAESQGSDDNE--------------------------------
>D5ABG3	107	0.279	6.529E-22	20	155	227	47	178	475
--------------------DDEEYVLVNLAAIREEMQCPICLGIIRKTRTVMECLHRFCRDCIDKSMRLGNNECPACRTHCAS----RRSLRDDPNYDALIAAIYPDLDKYEAEEMALHEEEEDRNRQIQASIADTFRRQSEAMTRRRRTAKATA-----------------------------------------------------------------------
>A0A2I4DWS0	106	0.250	8.902E-22	23	194	227	33	195	436
-----------------------RFVAVKLSDIRKEVQCPICLGIIRKTRTVMECLHRFCRECIDKSMRLGNNECPACRTHCAS----RRSLRDDPNYDALIAALHPDIDKYEEEESAFHEEEMARNKQIQASIAHTFRRQAEALGKKRSTAKATAA---AFVRRS--RGYRNAHLRGRRNYRNAAESQGSDENE--------------------------------
>A0A251S9C6	106	0.225	8.902E-22	14	216	227	49	258	451
--------------PSSSGSDKDEFVYVKLAEVRKDVQCPICLGIIRKTRKVMECLHRFCRECIDKSMRMGNNECPACRAHCAS----RRSLRDDPNFDALIALLYPDIDKYEAEELAFAEEEKARNKQIQAAIAQTSRRQLEALGKKRATAKATATAfmrrsqssarnlRGRRRKSAEPRDSDNEVDADnDNGGNYSSS---SDEPEPSTEVKPKRyKRWGAGRPSSLPS----------
>A0A6P4AP81	106	0.234	1.214E-21	6	194	227	25	208	442
------QPEEDEEsDRSPSSSngDRDEYIMVKLAEIRKEVQCPICLGIIRKTRTVMECLHRFCRECIDKSMRLGNNECPACRTHCAS----RRSLRDDPNYDSLIAALYPDIDKYEEEELAFHEEEKARNKQIQASIAQTLRRQSEALGRKKTTAKATAA---AFMRRSQGN-YRNSHLRGRRNYRNAADNQGSDDNE--------------------------------
>UPI0018AEB46D	106	0.254	1.214E-21	16	180	227	57	218	469
----------------PSEAGNDEFIMVKLSEIRKEVQCPICLGIIRKTRTVMECLHRFCRECIDKSMRLGNNECPACRTHCAS----RRSLRDDPNYDSLISALYPDIDKYEEEELAFHDEEKTRNKKIQASIAETFRRQTEALGRKRSTAKATAV---AFVRRSNYRnaHGQSNYlrGRSRTG----------------------------------------------
>A0A6S7NS37	106	0.255	1.655E-21	14	178	227	48	204	418
--------------PSSSSSDKDEFVYVKLADVRKEVQCPICLGIIRKTRKVMECLHRFCRECIDKSMRLGNNECPACRAHCAS----RRSLRDDPNYDALIALLYPDIDKYEEEELAFHEEEKARNKQIQASIAQTSRRQLEALGKKRATAKATATafmRRSQS----NPR---NLRGRKR------------------------------------------------
>A0A6I9RLU2	105	0.272	2.256E-21	20	185	227	75	236	475
--------------------DKEEFILVKLADIRKEVQCPICLGIIRKTRTVMECLHRFCRECIDKSMRLGNNECPACRTHCAS----RRSLRDDPNYDALIAALYPDIDKYEEEELAFHEEEKTRNKKIQASIAETLRRQAEALGRKKSTkAAAEVFVR---KSRGNFRAGQNSYlrGRGRSGVRDNA-----------------------------------------
>UPI000C1D5A04	104	0.239	4.191E-21	16	173	227	50	212	407
----------------PSSSDEekDEFVIVKLSEIRKEVQCPICLGIIRKTRTVMECLHRFCRECIDKSMRLGNNECPACRTHCAS----RRSLRDDPNYDALIAALYPDIDKFEEEEFAFHEEEKARNKQIQASIAQTLRRQSEALGKKRMSARSTALKffRGQGTYRNLrgrrnPRVVEHQ-----------------------------------------------------
>B8AZJ8	104	0.241	4.191E-21	16	225	227	88	311	451
----------------PSSESDGdmdEFILVKLMDIRKEVQCPICLGIIRKTRTVMECLHRFCRDCIDKSMRLGNNECPACRTHCAS----RRSLRDDPNYDALILALYPDIDKYEEEELAFSEEERTRNKKIQASIAETFRRQSEALVKKRSVAKATgstitrrtrgnmrAKRRGRTSSPDIVATDNEDEDRDENGNEGSKESSSVDDrsPDFNLylVLLPLNGQ----SMPKLEKPYLSCQPtfSV-
>UPI0002BC9DCD	104	0.246	5.713E-21	13	158	227	45	186	459
-------------TTCSSGGEKDEFITVRLSEIRKEVQCPICLGIIRKTRTVMECLHRFCRECIDKSMRMGNNECPACRTHCAS----RRSLRDDPNYDALIAFLYPDIDKFEEEEFAFHEEDKALNKQIQASIAQTSQRQSEALGRKRSARAAAFTRR--------------------------------------------------------------------
>A0A0D9V6R1	104	0.277	5.713E-21	20	156	227	98	230	500
--------------------DMDEFIVVKLAQIRKEVQCPICLGIIRKTRTVMECLHRFCRDCIDKSMRLGNNECPACRTHCAS----RRSLRDDPNYDALIASLYPNIDKYEEEELAFSEEERSRNKKIQATIEETIRKQSEAIGKKRSTAKATAT----------------------------------------------------------------------
>A0A7I4B9G8	104	0.248	7.787E-21	13	187	227	4	176	452
-------------PLSPSNGDGKDYIRVCRSDIRKEMQCPICLGIIRKTRTVMECLHRFCRECIDKSMRLGNNECPACRTHCAS----RRSLRDDPNFDALVAAIYPDLDEYEEEELAFFEDEALMNRQIQANIADTFKRQSEAIARRRtaSKATAAAIVRKAHGNFRSVQSRQRGRGRGRRGGRRSSRY---------------------------------------
>A0A5P1FBW8	104	0.255	7.787E-21	6	192	227	41	217	452
------SPPPPNQQQPRLrSKKKVRFIVVKLADIRREVQCPICLGIIRKTRTVMECLHRFCRECIDKSMRLGNNECPACRTHCAS----RRSLRDDPNYDALIAALYPDIDKYEEEELAFHEEEKNRNKKIQASIAETFRRQSEALGKRRHPAKTTAA---AFVRRSQYRSS----HRRRRGRSSANDNTGSED----------------------------------
>A0A4S8KI01	103	0.252	1.061E-20	20	185	227	57	216	455
--------------------EKPEFILVKLADIRKEVQCPICLGIIRKTRTVMECLHRFCRECIDKSMRLGNNECPACRTHCAS----RRSLRDDPNYDALIATLYPDIDKYEEEELAFHEEEKSRNKKIQAYITETFRRQSEALGRRRSTAKAAAV--FGRKPQGSYRNHLRGRGRSIGGETAAA-----------------------------------------
>A0A5J4ZBI7	103	0.258	1.446E-20	15	184	227	59	218	466
---------------TEGSSDLNRFMVVKLSEIRKEVQCPICLGIIQKTRTVMECLHRFCRECIDKSMRLGNNECPACRTHCAS----RRSLRDDPNYDTLIAALYPDIDKYEEEELAFHEEEKARNKQIQASIAQTLRRQSEALGRKRPTARATAA---AFTRRSL---GNYQNLRGRRNHRAA------------------------------------------
>C5XME8	103	0.246	1.446E-20	22	210	227	88	273	472
----------------------DEFMLVKLAEIRKEVQCPICLGIIRKTRTVMECLHRFCRDCIDKSMRLGNNECPACRTHCAS----RRSLRDDPKYDALIAALYPDIDKYEEEELAFNEQERIRNQKIQETIEETFRRQSEAIGKKRSTAKATATafsrryRRNMRTRGRGrtvtPDIAPTGSDEEDREDENANEV--TKEP-------PSANDHSPDL----------------
>A0A4Y1RAC8	102	0.237	1.971E-20	24	209	227	141	351	502
------------------------YIIVKLAEIRKEVQCPICLGIIRKTRTVMECLHRFCRECIDKSMRLGNNECPACRTHCAS----RRSLRDDPNYDALIAAIYPDIDKYEEEELAFHEEEKARNKQIQASIAQTFRRQSEALGRKRTTAKATAAafmRRsqgsddnedangndgGKDSTSGDertePRPKrCKRWGGGRSGSAnadggDENDYElNREIMGASAGLVGSSERLAWG-----------------
>UPI000E700479	102	0.252	2.686E-20	22	155	227	95	224	411
----------------------DEFVWVKLSDIRKEVQCPICLGIIRKTRTVMECLHRFCRECIDKSMRLGNNECPACRTHCAS----RRSLRDDPNYDALIASIYPDIDKYEEEEMAFHEEEKSRNKQIQASIAQTIRRQSEALVKRRSTAKATA-----------------------------------------------------------------------
>A0A3S9KRY8	102	0.229	2.686E-20	5	192	227	23	210	431
-----LQPddVNELERSPSPSSDEEETadlVDVNLPEIRKEVQCPICLGIIRKTRTVMECLHRFCRECIDKSMRLGNNECPACRTHCAS----RRSLRDDPNFDTLISILYPDIDKYEEEELAFHEEEKARNKQIQASIAETVRRQNEALGKKKQTAKA-AT---ALVSGRRPKRTKNDRAMEQQAsddSEDGNSNEGAKE----------------------------------
>A0A6S7M1Q3	102	0.246	2.686E-20	20	204	227	60	253	456
--------------------DKDEFILVKLAEIRKEVQCPICLGIIRKTRTVMECLHRFCRECIDKSMRLGNNECPACRAHCAS----RRSLRDDPNYDALIAVLYPDIDKYEAEEFAFHEEERARNKQIQASIAQTSRRQLEALGKKRTNAKATAavfmrrsqanTRnlRGRrSWKSSEPQEESDN-DEDDGGGKDSSSGDEPEpEPEPEPEPEPCAE----------------------
>UPI0009E5502B	102	0.250	2.686E-20	18	184	227	71	233	471
------------------SSDEqDEYVLVKLMDIRKEVQCPICLGIIRKTRTVMECLHRFCRECIDKSMRLGNNECPACRTHCAS----RRSLRDDPNFDALIAALYPDIDKYEEEELAFHEEEKTRYKKIQASIAETFRRQAEALGKRRpmPKSSTEAFRRSDC----SYRAGQRQNGYFRgRGKTAA------------------------------------------
>A0A2P6RU36	101	0.248	4.987E-20	14	207	227	91	281	503
--------------PSSTSQQNPEFVLVQLADIRKDVHCPICLGIIKKTRTVMECLHRFCRECIDKSMRMGNNECPACRTHCAS----RRSLRDDPNYDAIIATLYPDIEKYEKEELAFHEEERTRNEQIQASIAQIFQRQSEALIKRRSLGK--DTQDAYNMRS----LRNNRSGLRRRRNSQATELQGFEDNEdetdtSNLGTkSPSAeERHT-------------------
>UPI000B8CC644	101	0.233	6.795E-20	16	174	227	45	203	447
----------------PLSSDGekEEYVLVKLSELRKEVQCPICLGIIRKTRTVMECLHRFCRECIDKSMRLGNNECPACRTHCAS----RRSLRDDPKYDALIAALYPDIDKYEEEELALHEEEKARNKQIQASISQTLKRQSEAIGRKRSakSAAAAVVRRSHSRFRDIPLRGRRNH----------------------------------------------------
>A0A022RS94	101	0.243	6.795E-20	20	179	227	59	210	459
--------------------EKDEFISVKLSEIRKDVQCPICLGIIRKTRTVMECLHRFCRECIDKSMRLGNNECPACRTHCAS----RRSLRDDPNYDALISALYPDIDKYEEEESAFHEEEKARNKQIQDSIAQTFRRQAEALGKKRPSAKAAAA---AATTSDR-RQGHNRNLRGRR-----------------------------------------------
>A0A1D6KQK3	101	0.274	6.795E-20	23	194	227	85	251	467
-----------------------EFVPVKLSDVRKEVQCPICLGIIRKTRTVMECLHRFCRECIDKSMRLGNNECPACRTHCAS----RRSLRDDPNYDALIAALYPDIDKYEEEELAFNEEENDRNKQIQASIAEAFRKQSEVIG-RKSTAKATAAafvRR--SRRNIRPN-GQNTYFRGRGKASSDDVALACSEDE--------------------------------
>A0A6P5XDW8	101	0.227	6.795E-20	14	194	227	85	256	481
--------------QSSSSQEKPEFVFVELPEIRKDVQCPICLGIIKKTRTVMECLHRFCRECIDKSMRLGNNECPACRTHCAS----RRSLRDDPNYDALIAALYPDIDKYEEEELAFHEEERTRNKQIQASIAQIFQRQSEALVKRRSLGKEStgsfITRSQRNHRSAHPR---------RRRNSRGAEHQGSEDNE--------------------------------
>A0A2T8I1P5	100	0.268	9.258E-20	23	186	227	80	235	415
-----------------------EFIPVKLADIRKEVQCPICLGIIRKTRTVMECLHRFCRECIDKSMRLGNNECPACRTHCAS----RRSLRDDPNYDALIAALYPDIDKYEEEELAFNEEENDRNKQIQASIAEAFRKQSEVIG-RKSTAKATAA---AFVRRSRRNIRANGHSTYFRGRGRASS----------------------------------------
>A0A2R6X6G1	100	0.241	9.258E-20	23	216	227	14	212	468
-----------------------EYVTVCLSEIRKEMQCPICLGIIRKTRTVMECLHRFCRECIDKSMRLGNNECPACRTHCAS----RRSLRDDPKFDSLIAALYPDLEKYEEEEMALLEDETRRNKQIQASIAETFKRQSEAVARRRVTAKATAAAivrkahgkfRSVQSRNRGPAPPRN----SRaRGsNLNGPLSPQEDsEKEVPLPDLPSqPPSSSADEVYKEPP----------
>UPI0009F47993	100	0.241	9.258E-20	18	192	227	71	236	473
------------------SSDDqEEYILVKLVDIRKEVQCPICLGIIRKTRTVMECLHRFCRECIDKSMRLGNNECPACRTHCAS----RRSLRDDPNFDALIAALYPDIDKYEEEELAFHEEERNRYKKIQASIAETFRRQSEALGKRR----PMSMRRSDC----SYRTGQRQNGYLRgRGkATARNASPAVSD----------------------------------
>A0A5J9U8I7	100	0.259	9.258E-20	22	183	227	102	250	497
----------------------DEFVLVKLTDIRKEVQCPICLGIIRKTRTVMECLHRFCRDCIDKSMRLGNNECPACRAHCAS----RRSLRDDPNYDALILALYPDVDKYEEEELAISEEERTRNKKIQESIAETFRRQTEALVKKRSTAK--ATDSG-------PAVKTRGYTRSRRRPRA-------------------------------------------
>A0A0A0KLI2	100	0.214	1.261E-19	6	159	227	32	181	427
------QSQESDRSSSSSQGDEDEFIAVKLSDIRKEVQCPICLGIIKKTRTVMECLHRFCRECIDKSMRLGNKECPACRTHCAS----RRSLRDDPNYDTLIAVLYPDIEKYEEEELAFQEEEKARNKQIQTSIAQTLQRQTESLGRKRSKPSRRLSSRG-------------------------------------------------------------------
>A0A484K9L9	100	0.246	1.261E-19	16	161	227	48	193	450
----------------PSSSDaeKDEFITLRLSEIRKEVQCPICLGIIRKTRTVMECLHRFCRECIDKSMRMGNNECPACRTHCAS----RRSLRDDPNYDALIAILYPDIDKYEEEELAFHEEEVARNKQIQASIAQTLRRQTEALGRKRtpRSNQTTYTRRSGS-----------------------------------------------------------------
>A0A6P5YCV4	100	0.239	1.261E-19	14	180	227	91	256	488
--------------QSSTSQEKPEFVFVELSEIRKDVQCPICLGIIKKTRTVMECLHRFCRECIDKSMRLGNNECPACRTHCAS----RRSLRDDPNYDALIAAIYPDIDKYEEEELAFHEEERTRNKQIQASIAQIFQRQSEALVKRRSLGKestgAFMT-RSQRIHRTHPRRRQNSRGAERQG----------------------------------------------
>UPI0005122F95	100	0.250	1.261E-19	23	183	227	99	255	504
-----------------------EFVPVKLADIRKEVQCPICLGIIRKTRTVMECLHRFCRECIDKSMRLGNNECPACRTHCAS----RRSLRDDPNYDALIAALYPDIDKYEEEELAFHEEDKFRNKKIQAYIAETFRRQSEALGRRRSTSKAatPFGRRSQGSYRNHLRGrGRN---IGRDMAVA-------------------------------------------
>UPI0007EFB4CC	100	0.231	1.718E-19	20	179	227	55	203	394
--------------------DDEEYIIVHLPDIRKEVQCPICLGIIRKTRTVMDCLHRFCRECIDKSMRLGNNECPACRTHCAS----RRSLRDDPKYDRLISTLYPDVEKYEEEELAFHEEERTRYKQIQDSIAQTQRRQSEALGKKRSSARATA----AAIMR---RSQVHQTSRGRR-----------------------------------------------
>A0A7J6V1I6	100	0.248	1.718E-19	19	165	227	9	153	399
-------------------EDNDEYVTVNLADIRKEVQCPICLGIIRKTRTVMECLHRFCRECIDKSMRMGNNECPACRTHCAS----RRSLRDDPNYDALIAAIYQDIDKYEAEELAFREEEKTRNKQIQASIAQTFQRQTEALGRKRTTAKAVAAymRRSRGRRRG-------------------------------------------------------------
>A0A5A7NYC6	100	0.231	1.718E-19	19	169	227	57	200	433
-------------------ETEEGDITVNLAEIRKDVQCPICLGIIRKTRTVMECLHRFCRECIDKSMRLGNKECPACRTHCAS----RRSLRDDPNFDALIAALFPDIDKYEEEELAFHEEEMARNKQIQASISQTFRRQAEALGKKQAPPRRQSTYR---NSRGRPTH---------------------------------------------------------
>A0A0K9Q3E3	100	0.232	1.718E-19	22	180	227	88	238	476
----------------------DEYVEIKLVDIRKEVQCPICLGIIRKTRTVMECLHRFCRECIDKSMRVGNKECPACRTHC-PS---RRSLRDDPNYDSLIAALYPDIDKYEQEEMAFHEEESNRNKKIQASIAETLRRQTEALGKRRSSTSNKVGRK----SGGFRRCGSRSFGCGDIG----------------------------------------------
>A0A150GU48	99	0.363	2.341E-19	5	166	227	12	177	202
-----LDVSQPewWRPQPHATLDEADCQERPAAPLTRALSCQLCGELLREAMTAPECGHTYCYDCIESRVEigGNHNVCPVpgCGAVLGPNPFDHHRLLYDTLLDGLVRKIFPRPQLDAALAARRAEREEE-TRRARA-AVNGHRGAAVAGGRGGGKARSPGTRNGVRGWMPA------------------------------------------------------------
>A0A383VFV5	99	0.318	2.341E-19	9	219	227	69	268	382
---------QWWLPQPKPSRDEEHAEWRPAPPLLEALQCRLCGDLLKEPITAAECSHSFCYDCVDKCITIGGRAnfCPVCNLLLGPNPYEHNKLKYDFTLDSLVRKVFPRPLLDAALEARRLERE-------------EATRQ----------AKVNINKRPGRPGSFRPVPGQQGSgaGASRAAGTAAGAAAAAagGEQLVELALFPlppaagSSQATAAEALPALPKPYI-------
>A0A446Q281	99	0.242	2.341E-19	23	218	227	7	203	398
-----------------------RFVLVKLAEIRKEVQCPICLGIIRKTRTVMECLHRFCRDCIDKSMRLGNNECPACRTHCAS----RRSLRDDPNYDALIATLYPDIDKYEEEELAFGEEERTRNKKIQATIEEMIRKQSEALGKKRPTAKATASafarkyRRNVRTRG---RGRTVARDIAPTGSDDEDREE--ENANVESKESPSPDNQSPDLRqrrgRKRPAPT--------
>S8CS93	99	0.245	2.341E-19	7	158	227	41	195	428
-------PGNSSESEGTSSSGDGekqEYITVKLAEVRKEVQCPICLGIIRKTRTVMECLHRFCRECIDKSMRLGNNECPACRTHCAS----RRSLRDDPNYDTLIATLYPDIDKYEEEELIFHEEEKARNEKIQALIAQTFRRQAEALGKkrtpLRYTTPATFSRR--------------------------------------------------------------------
>A0A7C9CZW9	99	0.237	2.341E-19	20	158	227	59	193	433
--------------------EKEEFLVVRLSDIRKEVQCPICLGIIRKTRTVMECLHRFCRECIDKSMRMGNNECPACRKHCAS----RRSLRDDPNFDSLIATLYPDIDQYEEEELAFQEDEKARNKQIQAAIAQTFRRQSEALSRKRRRSQGNYRRR--------------------------------------------------------------------
>A0A5N6MDT2	99	0.247	2.341E-19	20	186	227	54	212	451
--------------------DKEEFILVKLAEIRKEVQCPICLGIIRKTRTVMECLHRFCRECIDKSMRMGNNECPACRAHCAS----RRSLRDDPNYDALIAVLYPDIDKSEAEEFAFEEEEKARNKLIQASIAQTSRRQLEALGKKRATAKATASvfiRRSQANMR-------NLRGRSRKSSEPQGS----------------------------------------
>A0A5C7GRJ7	99	0.227	2.341E-19	19	174	227	62	215	465
-------------------EERDEYVTVKLSDIRKEVQCPICLGIIRKTRTVMECLHRFCRECIDKAMRLGNNECPACRTHCAS----RRSLRDDVNYDALIAALYPDIDKYEEEELAFQEEEASRNKQIQASIAQTFQRQTEALGRKKATkASGSAIiRRSQGRYRDAPSRGRRSY----------------------------------------------------
>A0A0D2VAT8	99	0.232	3.188E-19	14	158	227	46	187	375
--------------PCPCNENEQDYVIVKLSDVRKEVQCPICLGIIRKTRTVMECLHRFCRECIDKSMRMGNNECPACRTHCAS----RRSLRDDPNYDSLIAALYPDIEKHEEEELTLHEEEKARNKQIQASITQTLHRQLEVLGRKRTvKANASATIR--------------------------------------------------------------------
>A0A068TVY6	99	0.239	3.188E-19	20	161	227	68	204	456
--------------------EKDEFIIMKLSEIRKEVQCPICLGIIRKTRTVMECLHRFCRECIDKSMRLGNNECPACRTHCAS----RRSLRDDPKYDALIAALYPDIDKYEEEELAFHEEEKARNKQIQASIAQTFRRQTEALGRKRS-ARAAARRSHGS-----------------------------------------------------------------
>UPI001035F97C	99	0.218	3.188E-19	14	155	227	42	179	456
--------------PSSGGGDNNEFVVVKLSEIRKEVQCPICLGIIRKTRTVMECLHRFCRECIDKSMRLGNNECPACRAHCAS----RRSLRDDPNYDALIAVLYPDIDKYEEQEWALYEEEKACNKQIQASIAQTFQRQSEALGRKRTTARVTA-----------------------------------------------------------------------
>UPI001ADC7884	99	0.259	3.188E-19	20	185	227	90	243	483
--------------------DMEEFILVKLMDIRKEVQCPICLGIIRKTRTVMECLHRFCRDCIDKSMRLGNNECPACRTHCAS----RRSLRDDPNYDALILALYPDIDKYEEEELAFSEEERTRNKKIQASIAETFRRQTEALVKKRSIAKAT-----SSTISRRTRGNTRS---KRRGRTSSP-----------------------------------------
>I1HI17	99	0.252	3.188E-19	20	185	227	104	255	495
--------------------DMDEFIVVKLMDIRKEVQCPICLGIIRKTRTVMECLHRFCRDCIDKSMRLGNNECPACRTHCKS----RRSLRDDPNFDALILALYPDIDKYEEEELAFGEEEKTRNKKIQESIAETFRRQTEALVKKRSTAKAIASSR---KTRGNLRAK-------RRGRTSSP-----------------------------------------
>A0A2R6QLE0	98	0.222	5.915E-19	20	154	227	44	174	187
--------------------DKDELVAVELEDMRKEVQCPICLGIIRKTRTVMECLHRFCRECIDKSMRLGNNECPACRAHCAS----RRSLRDDPNFDALIAVLYPDIDKYEEEELALYEEDKARNNQIQASIAQAFRRQSEALGKKRTTARAT------------------------------------------------------------------------
>UPI000C9D5212	98	0.218	5.915E-19	18	159	227	42	179	427
------------------QEDKDEFVAVKLSDIRRDVQCPICLGIIRKTRTVMECLHRFCRECIDKSMRLGNNECPACRTHCAS----RRSLRDDPNFDTLIAVLYPDIDKYEEEELAFQEEEKARNKQIQSSIAQTLKRQTEALGRKRSKPLRRLSSRG-------------------------------------------------------------------
>A0A4D9AQQ2	98	0.237	8.056E-19	17	155	227	55	191	367
-----------------AEKD--EFITVKLGEIRKEVQCPICLGmdngIIRKTRTVMECLHRFCRECIDKSMRLGNNECPACRTHCAS----RRSLRDDPNYDALIATLYPDIDKYEEEELAFHEEENARNKQIQASISQTFRRQAEALGKKRTSARVTA-----------------------------------------------------------------------
>UPI000DECC956	98	0.228	8.056E-19	20	158	227	41	176	425
--------------------DKEEYVVIKLADVRKEVQCPICLGIIRKTRTVMECLHRFCRECIDKSMRLGNNECPACRTHCAS----RRSLRDDPNYDALIAALYPDIDKYEEEELALHEDEVTHNKQIQASIAQTLRRQTEALGKKRnAKSAAVAFVR--------------------------------------------------------------------
>UPI000B76C066	98	0.220	8.056E-19	6	180	227	85	261	498
------QPVQDYEESQSYSSEDekPEFVFVELLEIRKDVQCPICLGIIKKTRTVMECLHRFCRECIDKSMRLGNNECPACRTHCAS----RRSLRDDPNYDALISALYPDIDKYEEEELAFHEEERTRNKQIQASIAQIFQRQSEALVRRRTMGKETASpfmKRSQRNHRIIPsRRQRNSQGTEFQG----------------------------------------------
>UPI000B9063B0	97	0.254	1.097E-18	15	168	227	51	201	453
---------------CSDEKD--EFVYVKLAEVRKDVQCPICLGIIRKTRKVMECLHRFCRECIDKSMRLGNNECPACRAHCAS----RRSLRDDPNFDALIALLYPDIDKYEAEESAFSNDEKARNKQIQASIAQTSRRQLEALGKKRANAKAIenaYTRRPQSTRNLRGR----------------------------------------------------------
>A0A5B6ZTB0	97	0.228	1.097E-18	18	179	227	69	226	478
------------------SSDDpeklPEFVSVVLPEVRKDVQCPICLGIIKKTRTVMECMHRFCRECIDKSMRLGNNECPACRTHCAS----RRSLRDDPRYDAIIESLYPDIVKYEEEELTFHEEERARNEQIQALIGQIFRRQSEALVRRRTTGKDTAAASAVRLRRNC----RNAYSRRRR-----------------------------------------------
>UPI00126328C4	97	0.232	1.494E-18	13	180	227	86	253	423
-------------TPSSTSQDKPAFVYVELPEIRKDVQCPICLGIIKKTRTVMECLHRFCRECIDKSMRLGNNECPACRTHCAS----RRSLRDDPNYDALIAALYPDIDKYEEEELAFHEEERTRNKQIQASIAQIFQRQSEALVKRRTQGKdtlgAFMTRPQRNSRSAHFRLRRNCRGTEHQG----------------------------------------------
>A0A2P2KC92	96	0.228	2.034E-18	23	181	227	14	167	403
-----------------------RFVMVKLSEIRREVQCPICLGIIRKTRTVMECLHRFCRECIDKSMRLGNNECPACRTHCAS----RRSLRDDPNYDALIAALYPDIDKYEEEELAFHEDEKARNKQIQDSIAQTFRRQAEALGRKNKTTRVAGTafaRRTLGRYRDAHSSGRRHY----RGA---------------------------------------------
>UPI001036E4F6	96	0.244	2.034E-18	16	196	227	73	245	461
----------------PAKLSEWLFVQLP--ALRTYVQCPICLGIIKKTRTVMECLHRFCRECIDKSMRMGNNECPACRTHCAS----RRSLRDDPRFDAMIESLYNDIEKYEEEELAFHEEEKTRNKQIQASIAQIFQRQSEALVTRRQKGKDTASASNAR----LPRNG-NAYSRRRrknRGAEPEGSEDNEEENNHD------------------------------
>A0A1S2XFN8	96	0.229	2.034E-18	12	194	227	109	277	514
------------ETPSSDSEEKPEYVYVELQDIRKDVQCPICLGIIKKTRTVMECLHRFCRECIDKSMRLGNNECPACRTHCAS----RRSLRDDPNYDGLIATLYPNIEKYEEEELEFREEEKNRNKQIQASIAKVFQRQSE----------ALVKRRKDTPSSFVTRSQRNQRNIQSRRPNQAVDIQGSEENE--------------------------------
>UPI0018650405	96	0.257	3.771E-18	1	222	227	2	248	379
-APVNAQnPSktwelslyELHRTPQEAIMDGTEIAVSPRS-LHSELMCPICLDMLKNTMTTKECLHRFCSECIVTALRSGNKECPTCRKKL----VSKRSLRPDPNFDALISKIYPSRDEYEAHQDRVLERLSRLhNKQALSSSIEEGLKIQALHRPQRVRKPQQesdnttfsggedncDTRSHLSHDSAAPLHPglPTEAGPSRnkRPKVSDES---CPEADRG-SPTPPPHHHHEGPGSEielvfRPHPLlVNTQ----
>A0A6J1KR01	96	0.231	3.771E-18	15	159	227	37	179	434
---------------CPSSSqgDMDEFIAVKLSDIRREVQCPICLGIIRKTRTVMECLHRFCRECIDKSMRLGNNECPACRTHCAS----RRSLRDDPNYDTLIAVLYPDIDKYEEEELAFQEEEKARNKQIQASIAQILQQQTEALGRKRPKPSRRWSSRG-------------------------------------------------------------------
>UPI000511BBDC	96	0.242	3.771E-18	20	155	227	78	209	476
--------------------DEEQFVPVRLPDIRKEVQCAICLGIIRKTRTVMECLHRFCRACIDKSMRLGNNECPACRTHCAS----RRSLRDDSNYDTIIATLYPDIDKYEEEELAFHEEEMSCNKKLQASMAEIFQRQTESLGRRRSTAKATA-----------------------------------------------------------------------
>UPI000878A133	95	0.265	5.134E-18	8	222	227	18	248	372
--------YELHRTPQEAIMDGTEIAVSPRS-LHSELMCPICLDMLKNTMTTKECLHRFCSECIVTALRSGNKECPTCRKKL----VSKRSLRPDPNFDALISKIYPSRDEYEAHQDRVLERLSRMhNKQALSSSIEEGLKMQALHRAQRVRKQQQesdnTTFSGGedncdarSHDSAAPRtshpsSHATEAGPS-RNKRPRASDESCPEMDRGSPTPPPSHQHeGPGSEIELvfrPHPHlVNTQ----
>UPI000E455252	95	0.239	5.134E-18	1	222	227	2	252	378
-APVNIQtPSktwelslyELHRTPQEAIMDGTEVAVSPRS-LHSELMCPICLDMLKNTMTTKECLHRFCSDCIVTALRSGNKECPTCRKKL----VSRRSLRRDSNFDALISKIYPSRDEYEAHQRRVLERLNRLhNKEALSSSIEEGLRQQARYRNHRvkkqtqesdnttfsggednGDARSHLSHDSAPSHTPNPRGQTPSEaGPSRKRPRASDDGSG---PEVDSGsPTPPLRRHNEGPASEielvfRPHPqLVQAQ----
>UPI001900FDC2	95	0.240	6.990E-18	20	148	227	45	169	434
--------------------EKDKFIIVKLSDIRKEVQCPICLGIIRKTRTVMECLHRFCRECIDKSMRLGNNECPACRTHCAS----RRSLRDDPNYDSLIAALYPDIEKYEEDELAFREEERVRNKQIQASIAQTLRRQSEAVSKKR------------------------------------------------------------------------------
>A0A6A5LHH9	95	0.230	6.990E-18	7	157	227	80	227	488
-------PQNSDETPSSDSDDKSEFVYIELQEVRKDVQCPICLGIIKKTRTVMECLHRFCRECIDKSMRLGNNECPACRTHCAS----RRSLRDDLNYDALIASLYPNIEKYEEEELEFCEDEKSRNKQIQASIAKVVQRQFESAGKRRkDTPGASVTR---------------------------------------------------------------------
>A0A0K9PR13	94	0.225	1.295E-17	20	161	227	3	140	336
--------------------DGNEYVQVKLVDIRKEVQCPICLGIIRKTRTVMECLHRFCRECIDKSMRLGNNECPACRTHCAS----RRSLRDDPKYDALIAALYPDIDMYEEEEMTLHEEEAYRNKLIQESMAETLRRQTEALGKRRPTVKAFSRKPGTS-----------------------------------------------------------------
>A0A2K3P6S2	94	0.221	1.763E-17	20	158	227	52	187	475
--------------------EDEEYVAIKLSEVRKEVQCPICLGIIRKTRTVMECLHRFCRECIDKSMRLGNNECPACRTHCAS----RRSLRDDPNFDAIIAAIYPDIDKYEEEELALHEDELARHKQFQASIAQTLQRQSEALSKKRnAKATAVAFVR--------------------------------------------------------------------
>UPI00053C9E2A	94	0.230	1.763E-17	14	168	227	103	254	497
--------------QSSTSGDQSEYMDVDLADVRKDVQCPICLGIIRKTRTVMECLHRFCRECIDKSMRLGNNECPACRKHCAS----RRSLRDDPKFDALIAALFTNVDQYEEEELAFHEEEKVRNKQIQASIAQISQRQSDALVKRRSFGKeAAILSRPQRSGSGSRR----------------------------------------------------------
>UPI000DED4C78	94	0.246	1.763E-17	18	179	227	104	251	504
------------------SEEKPEFVFVELLEIRKDVQCPICLGIIKKTRTVMECLHRFCRECIDKSMRLGNNECPACRTHCAS----RRSLRDDPKYDALIAALYPDIEKYEEEELEFREEEKNRNKQIQASIAKVVQRQSE----------ALVKRRKDSPSVFVTRSQRNQRNASRR-----------------------------------------------
>A9U183	94	0.252	1.763E-17	36	191	227	0	153	557
------------------------------------MQCPICLGIIRKTRTVMECLHRFCRECIDKSMRLGNNECPACRTHCAS----RRSLRDDPNFDALVAAIYPDLDEYEEEELAFFEDEALVNRQIQANIADTFKRQSEAIARRRTASKATAAAIVRKAHGNFRSVQNRQRGRGRgsRGGRRSRSGVLCE-----------------------------------
>A0A672G6W6	93	0.266	2.399E-17	21	217	227	30	225	420
---------------------DGTEVCVSPRSLHSELMCPICLDMLKNTMTTKECLHRFCSDCIVTALRSGNKECPTCRKKL----VSRRSLRRDANFDALISKIYPSRDEYEEQQRRLLERLQRLhnPGALSCSIEEGLRQQARHRNH---RVKRPAQESDNTTFSGGEDNGDSRSHLSHDSAPSQAPHPpGHAPPEAGPsrkRPPPSEDGSAAGPDSGSPTP---------
>A0A0A0KB89	93	0.216	2.399E-17	13	155	227	83	221	495
-------------TQSSSSEEKPEFIFVELSGIRKDVQCPICLGIIKKTRTVMECLHRFCRECIDKSMRLGNNECPACRTHCAS----RRSLRDDPNYDALIAALYPDIDKYEEEELTFHEEERNRNKQIQESIAQIFQRQSEALSKKRILGKDTA-----------------------------------------------------------------------
>A0A2V0NLE8	93	0.329	2.399E-17	2	167	227	202	354	598
--PGARA-AQPL-----ASLDEAHMEQRPAPPLAEALRCPLCRDVLKEAMAVLECGHTMCYDCLDARIavGGGHNNCPVpnCGVLLGPNPFDHAKVKYDSTLDSLVKKVFPRPLLDAALDRRRAERE------------EGTRELRE--RMMRQRAQhedAPRPRRGQPAGSPSP-----------------------------------------------------------
>UPI000CD62588	93	0.244	3.265E-17	8	222	227	18	245	377
--------YELHRTPQEAIMDSTEIAVSPRS-LHSELMCPICLDMLKNTMTTKECLHRFCSECIVTALRSGNKECPTCRKKL----VSKRSLRPDPNFDALISKIYPSRDEYEAHQDRVLERLSRLhNKQALSSSIEEGLKMQALHRAQRVRKQQQesdnTTFSGGEDNCDArshdsvpmhPALPPTEAGPSqnKRPRLSDES---CPEMDRG-SPTPPLSHHHDGPASEielvfRPHPLlVNTQ----
>A0A1D1YJU2	93	0.261	3.265E-17	38	186	227	2	152	396
--------------------------------------CPICLGIIRKTRTVMECLHRFCRDCIDKSMRLGNNECPACRTHCAS----RRSLRDDPNYDALIAALYPDIDKYEEEELAFHEEDRLRNKKIQASISDTYQRQSEALGKRRSSARATAAaflRRSEGNFRN--NNGHNSYPRSRsrssyRDAALAAS----------------------------------------
>A0A402FLU6	93	0.288	3.265E-17	1	199	227	343	542	747
-APWPFPPSPPLPEAAMAS-------GGPVEELCEEASCSICLDFFRDPVTLPECGHSFCRACLgRAWGEasDREASCPQCRARAEPER-----LRPNPQLANFVE-IAKRLARQAAEGARgplrspCEEEEEEEEEAEAPLALVCARsAEHDEVIALEEAARdPWIEWRDGGTLVRNPWKWTlrsNRY-EIRRGAVGAAT-KGriCQKHQEPMKL---------------------------
>UPI001476B73C	93	0.255	4.444E-17	8	193	227	18	200	391
--------YELHRSPQEAIIDSTEIAVSPRS-LHSELMCPICLDMLKNTMTTKECLHRFCSDCIVTALRSGNKECPTCRKKL----VSRRSLRRDSNFDALISKIYPSRDEYEAHQDRVLERLSQLhNKQALSSSIEEGLRMQALHRPLRaQRVRKPAQESDNTTFSGGEENGDARSHLSHDSAPSHAPLPPSHTP---------------------------------
>A0A7S0RTK4	93	0.388	4.444E-17	5	139	227	315	452	458
-----AQPAPWWAPQPVPPADASTTTHRPAWALARALACCACGDLLKEAITSTECGHSFCYDCIaaRAVIGGKHNVCPVkgCDVVLGPDPWEHGKLRYDGALDGLVARVFPRPRLDAALAARRAEREQGTREVKAALAA-APRR---------------------------------------------------------------------------------------
>UPI0004F163D6	93	0.214	4.444E-17	7	155	227	93	236	498
-------PEEDSKEKSPSA-DKSEFMEIDLGEIRKDVQCPICLGIIKKTRTVMECLHRFCRECIDKSMRLGNNECPACRKHCAS----RRSLRDDPKFDALIAALFTNIDTYEEEEFAFHEDDKARNKQIQASIAEISQRQSEALVKRKSFGKEAA-----------------------------------------------------------------------
>A0A1A8GAF2	92	0.247	6.047E-17	1	215	227	2	216	393
-APVNVQtPSktwelslyELHRSPQEAIVDGTEVAVSPRS-LHSELMCPICLEMLKNTMTTKECLHRFCSECIVTALRSGNKECPTCRKKL----VSRRSLRRDSNFDALISKIYPNREEYEAHQRSVLERLNRLhNKEALSSSIEEGLRQQARYRNHRVKKPTQ--ESDNTTFSGGEDNGDSRSHLSHDSAPSNTPHPsGQTPPEAG----PSRKRQRASDYGSGP-----------
>A0A6P8DGH1	92	0.224	6.047E-17	14	142	227	116	240	477
--------------PSSSSGDKPEYVYVELAEIRKDVQCPICLGIIKKTRTVMDCLHRFCRECIDKSMRLGNNECPACRKHCAS----RRSLRDDPNFDALIAALYPDIDKYEQEELAFHEEEKTRNKEIQASIAQIFQRQTE------------------------------------------------------------------------------------
>UPI0010A577AC	92	0.228	6.047E-17	16	179	227	76	229	482
----------------PSSETEekPEFVFVELLEIRKDVQCPICLGIIKKTRTVMECLHRFCRECIDKSMRLGNNECPACRTHCAS----RRSLRDDPNYDSLIAALYPDIEKYEEEELEFREEEKNRNKQIQASIAKVVQRQSEALVKRRNK----DTPPGAFVT----RSQRNNRNVGRR-----------------------------------------------
>D8U4W7	92	0.368	8.227E-17	5	131	227	53	184	215
-----LDVSQPdwWQPQPRATLDPDDYQDRPRTSLVACLSCALCHQLLQEAIASLECGHTYCYDCIEARvdIGGNHNVCPVagCGVVLGPSPFDHHRLVYDTLLDSLVQKIFPRPDLDAALSARRADREEA-TRLARA-----------------------------------------------------------------------------------------------
>A0A2R6PGG7	92	0.264	8.227E-17	18	179	227	78	235	472
------------------SSDDptklSEWVFVQLQTLRTCVQCPICLGIIKKTRTVMECLHRFCRACIDKSMRLGNNECPACRKHCAS----RRSLRDDPEFDALIEILYDDIEKYEEEELAFHEEEKTRNNQIQASIAQILQRQSEA---LVTRAK-----RGKDTASACtarlPRNDVNAYSRRRR-----------------------------------------------
>A0A5J9VHE7	92	0.252	8.227E-17	18	156	227	130	267	528
------------------QSDDGggdEFMAVKLADIRKEVQCPICLGIIRKTRTVMECLHRFCRDCIDKSMRLGNNECPACRTHCAS----RRSLRDDPNYDALIAALYPDIDKYEEEELAFGEEEKTRNKKIQETIEKTIQKQSEAVVKKGSKAKTTAT----------------------------------------------------------------------
>A0A3Q1IHQ5	91	0.228	1.119E-16	1	195	227	2	205	378
-APVNIQaPSktwelslyELHRSPQEAIMDGTEVAVSPRS-LHSELMCPICLDMLKNTMTTKECLHRFCSDCIVTALRSGNKECPTCRKKL----VSRRSLRRDSNFDALISKIYPSRDEYEAHQRRVLERLNRLhNKEALSSSIEEGLRQQARYRNHRVK-KATQESDNTTFSGGEDNGDARSHlshdsAPHPRGQTPSEAGPSRKRPRV-------------------------------
>UPI0009049624	91	0.238	1.119E-16	1	217	227	2	225	391
-APVNIQaPSktwelslyELHRSPQEAIMDGTEVAVSPRS-LHSELMCPICLDMLKNTMTTKECLHRFCSDCIVTALRSGNKECPTCRKKL----VSRRSLRRDSNFDALISKIYPSRDEYEAHQRRVIERLNRLhNKEALSSSIEEGLRQQARYRNHRVKKPTQ--ESDNTTYSGGEDNGDSRSHLSHDSAPSHTPHPcGQTPPEAGPsrkRPRPSEDGSGPEVDSESPTP---------
>A0A6A4Q0C5	91	0.220	1.119E-16	20	155	227	42	172	424
--------------------DKKEYVIINLADVRKEVQCPICLGIIRKTRTVMECLHRFCRECIDKSMRLGNNECPACRTHCAS----RRSLRDDPNFDTLIAALYPDIDKYEEEELALHEDEKTQNKLIQDSIARTFQRQTEALGK-RRNAKATA-----------------------------------------------------------------------
>A0A6J0LAY4	91	0.226	1.119E-16	14	154	227	102	238	493
--------------PSSTSGDKSEFIDIDPAEIRKDVQCPICLGIIKKTRTVMECLHRFCRECIDKSMRLGNKECPACRKRCAS----RRSLRDDPTFDALIAALFSNIDTYEEEEFAFHEDDKARNKQIQASIAEVSQRQSEALVKRKSYGKET------------------------------------------------------------------------
>UPI0012ED5DE0	91	0.261	1.523E-16	1	215	227	34	239	422
-APVNIQtPSktwelslyELHRSPQEAIMDGTEVAVSPRS-LHSELMCPICLDMLKNTMTTKECLHRFCSDCIVTALRSGNKECPTCRKKL----VSRRSLRRDSNFDALISKIYPSRDEYEAHQRRVLERLNRLhNKEALSSSIEEGLRQQARYRNHRVKKPAQ--ESDNTTFSGAEDNG------DARSHLSHDSAPsHTPLPPGQ---TPS----EAGPSRKRP-----------
>A0A2G9GTG9	91	0.218	2.072E-16	30	178	227	1	146	378
------------------------------AEIRKEVECPICLGIIRKTRTVMECLHRFCRECIDKSMRIGNNECPACRTHCAS----RRSLRDDPNYDALIAALYPDIDKYEEEELTFHDDEVARNKLIQDSIAEAFRRQTEVNGKRRasTKAKKQGNYRCMKVQRSR-RHGSDEEEVAR------------------------------------------------
>UPI0013AF73CC	91	0.242	2.072E-16	1	220	227	2	250	394
-APVNIQtPSktwelslyELHRSPQEAIMDGTEVAVSPRS-LHSELMCPICLDMLKNTMTTKECLHRFCSDCIVTALRSGNKECPTCRKKL----VSRRSLRRDSNFDALISKIYPSRDEYEAHQHRVLERLNRLhnNDVLRSSIEEGLRQQARYRNHRvkkpiqESdnttfsggedngDARSHLSHDSAPSHTPLPPGQTPSEaGPSRKRPRASEDGSGPEADSG--SPTPPLRRHKEGPASEielvfRPHPeLVQ------
>A0A2R6QTL8	91	0.260	2.072E-16	18	194	227	63	227	446
------------------SSDDpaklAEWVLVELPALRTYVQCPICLGIIKKTRTVMECLHRFCRECIDKSMRLGNNECPACRTHCASRRSLRDDPRFD-ALIEI---LYEDIEKYEEEELAFHEEEKTRNKQIQASIAQILRRQSE----------ALVTRRqkGKDAESSrLARAYTR-----RRRNTRGTEHEGSEDNE--------------------------------
>UPI001238074B	90	0.267	2.818E-16	21	209	227	58	237	349
---------------------DGTEIAVSPRSLHSELMCPICLDMLKNTMTTKECLHRFCSDCIVTALRSGNKECPTCRKKL----VSKRSLRPDPNFDALISKIYPSRDEYEAHQDRVLAKLSRLhNQQALSSSIEEGLKMQAMHRSA-GALKLAAVGPGGSPRRGRPRHiIPSSAGPNIRSSAFSASGDSEPDPR------PSQRAHPAG-----------------
>A0A671WPI4	90	0.252	2.818E-16	11	148	227	0	125	382
-----------LYCLCP-----GPALTVQLD--RETFSCSICLDLLKDPVA-TPCGHSYCKNCIKDHWdtedEKGIHSCPQCRKSFTPRPELLKNTMLAVLVED--EKIF------TQLIRLMEERRSDVKQQVRSQQETEVSRVKELQEKLE------------------------------------------------------------------------------
>UPI0015E0887E	90	0.250	2.818E-16	1	190	227	2	196	398
-APVNVQtPSKSWElslyelhrSPQEAIVDGTEVSVSP-RLLHSELMCPICLDMLKNTMTTKECLHRFCSDCIVTALRSGNKECPTCRKKL----VSRRSLRRDSNFDALISKIYPSREEYEAHQRRVLDRLNRLhNTEALSSSIEEGLRQQARYRSERSHRAKKPQESDNTTFSGGEDNGDARSHLSHDSAPSQAPHPPC------------------------------------
>A0A6G1QWI3	90	0.234	2.818E-16	1	222	227	44	294	423
-APVNIQtPSktwelslyELHRSPQEAIMDGTEVAVSPRS-LHSELMCPICLDMLKNTMTTKECLHRFCSDCIVTALRSGNKECPTCRKKL----VSRRSLRRDSNFDALISKIYPSRDEYEAHQRRVLERLNRMhnNEALSSSIEEGLRQQARYRNHRvkkptqESdnttfsggedngDARSHLSHDSAPSHTPHPRGQTPSEaGPSQKRPRVSDDGSGPEADSGSRTPPPRRHKEGPALEIELvfrPHPqLVQGQ----
>A0A3B3QR84	90	0.243	3.833E-16	14	222	227	25	241	341
--------------PQEAIMDSTEIAVSPRS-LHSELMCPICLDMLKNTMTTKECLHRFCSECIVTALRSGNKECPTCRKKL----VSKRSLRPDPNFDALISKIYPSRDEYEAHQDRVLERLSRLhNKQALSSSIEEglkiaqrVRKQQQESDNTTfSGGEDNCDARSHDSVPMHPALPPTEAGPSqnKRPRLSDES---CPEMDRG-SPTPPLSHHHDGPASEielvfRPHPLlVNTQ----
>UPI000E6FBCCE	90	0.220	3.833E-16	12	152	227	55	195	366
------------PTPSSSSGDDkDDFVLVKLSEIRKEVQCPICLGIIRKTRTVMECLHRFCRECIDKSIRLGNNECPACRTHCAS----RRSLRDDPNYDILIATLYPDIDEYEEKELAFGDEEKIRNKHIQDYIAQTVRRQSSALGsthKNRTTAK--------------------------------------------------------------------------
>A0A0F8C1Z6	90	0.267	3.833E-16	21	215	227	1	183	700
---------------------DGTEVAVSPRSLHSELMCPICLDMLKNTMTTKECLHRFCSDCIVTALRSGNKECPTCRKKL----VSRRSLRRDSNFDALISKIYPSRDEYEAHQRRVLERLNRLhNKEaLSSSIEEGLRQQARYRSERNHRAKKPTQESDNTTFSGGEDNG------DTRSHLSHDSAPsHAPHPPGQ-TPTPS----EAGPSRKRP-----------
>A0A5B8MBP2	89	0.328	5.213E-16	36	185	227	29	174	330
------------------------------------LTCPLCKEPYKEATTITECIHTFCRACLDSKLQIGKdNECPTCRTPLGADPYQKNQIRFDAVLNDIVTKLFPR-EGDSERDKQREVRS--LK--ERALLAELAKPKKR-KYNRRPKVEPPPPPPAVQTKPALPTVQRQpQVDVGLRPALVAP-----------------------------------------
>UPI0018F63818	89	0.263	5.213E-16	1	165	227	6	170	370
-APSAsktweLSLYELHRTPQEAIMDGTEIAVSPRS-LHSELMCPICLDMLKNTMTTKECLHRFCSDCIVTALRSGNKECPTCRKKL----VSKRSLRPDPNFDALISKIYPSREEYEAHQDRVLVRLSRLhNQQALSSSIEEGLRMQAMHRAQRVR-RALPESDQTTTLSG-------------------------------------------------------------
>A0A2G5CZ90	89	0.272	5.213E-16	20	188	227	75	233	383
--------------------EGDEFIDVEESLIRKYLTCPICLGIMQQTHAVNECLHRFCKDCIDQSLLWVNHECPACRKHL-PS---KHNLRKDTRYDRIIMEFYPNINDDNNDDMELDEEDKVHNKQMQTSFAETFQRQSEALLKRR-----LVQRTPLSSRSRSPGTDGDEDGQSYDG-VRDASRP--------------------------------------
>A0A3P4M6I6	89	0.248	7.090E-16	8	200	227	18	223	331
--------YELHRTPQEAIMDGTEIAVSPRS-LHSELMCPICLDMLKNTMTTKECLHRFCSDCIVTALRSGNKECPTCRKKL----VSKRSLRPDPNFDALISKIYPSREEYEAHQDRVLIRLSRLhNQQALSSSIEEGLRMQAMHRF--GPGPAPKRPRGGgagGSSVGTGGGGTGGVGggagsedSGDRGGTlgggtlGPPSPPGApspPEPGGEIELV--------------------------
>UPI00145AE9BB	89	0.260	7.090E-16	1	181	227	2	188	388
-APVNVQtPSktwelslyELHRSPQEAIMDGTEVAVSPRA-LHSELMCPICLDMLKDTMTTKECLHRFCSDCIVTALRSGNKECPTCRKKL----VSRRSLRKDSNFDALISKIYPSRDEYEAHQRRVIERLNRLHNQEAlsSSIEEGLRQQARYRAERNHRVKKPTHESDNTTFSGGEDNGDSRSHLSHDSA---------------------------------------------
>A0A667XP38	89	0.247	7.090E-16	8	220	227	18	248	390
--------YELHRSPQEAIMDGTEVAVSPRS-LHSELMCPICLDMLKNTMTTKECLHRFCSDCIVTALRSGNKECPTCRKKL----VSRRSLRRDSNFDALISKIYPSRDEYEAHQDRVLERLSRLhNKEaLNSSIEEGLRQQARYRNHRvkkpaqESdnttfsggedngDARSHLSHDSApSHHAHLPLGGTSSEaGPSRKRLRASDEGSGLEADGGSPA--PPLRRHkegAGSEIELVFRPHPQ------
>UPI0009B4B2D1	89	0.252	7.090E-16	1	193	227	2	210	407
-APVNIQaPSktwelslyELHRSPQEAIVDGTEVAVSPRA-LHSELMCPICLDMLKNTMTTKECLHRFCSDCIVTALRSGNKECPTCRKKL----VSRRSLRRDSNFDALISKIYPSRDEYEAHQLRVLERLNRLhNKDaLSSSIEEGLRQQARYRSERNHRVKKPTQESDNTTFSGAEDNGDSRSHLSHdsapshaphsRGQTTSEAGPSRKRP---------------------------------
>UPI000044C50C	89	0.261	9.642E-16	5	178	227	17	185	372
-----LTPYELQRTPQEVITDNTEIAVSPRS-LHSELMCPICLDMLRNTMTTKECLHRFCSECITTALRSGNKECPTCRKKL----VSRRSLRPDPNFDALIAKIYPSRDEYEAHQAKVLQNITRHHNQ-AALTAsiEEGLKSQAASRLQKVKKQDISTPTTTQPTTGASNGDTNS-GLSR------------------------------------------------
>A0A7S3E4N6	88	0.327	1.311E-15	19	200	227	0	171	203
-------------------EDPGarEERRRRAEKILTNLTCSICGDLYKEATTITECLHSFCRTCIDPLMQmgSNANKCPVCGIQLATDPYSTGQIQFDRVLNDIVVKLFPR----ASDGARSKEREERF-RLEQAL-----KRQRE-QPKPPPPKKAQRTSASTAPQSQPPQTYRLGHLVARKSAPAAATSHG---PAPALAPV--------------------------
>T1FM14	88	0.258	1.311E-15	3	148	227	10	151	310
---WGLTPYELHRTPQEAVTDNTEIAVSPRS-LHNELMCPICLDMLKNTMTTKECLHRFCQECIITALRSGNKECPTCRKKL----ISKRSLRPDPNFDALISKIYPcRDEYDAHQERVLAKLKQTMNPAALTQNIEEGLRQQALSRNQR------------------------------------------------------------------------------
>UPI001446E469	88	0.231	1.311E-15	21	222	227	30	252	394
---------------------DGTEVAVSPRSLHSELMCPICLDMLKNTMTTKECLHRFCSDCIVTALRSGNKECPTCRKKL----VSRRSLRRDSNFDALISKIYPSRDEYEAHQRRVLERLNRLhNKEALSSSIEEGLRQQARYRNHRvkkptqesdnttfsggednGDARSHLSHDSAPSHTIHPSGQTPSEaGPSRKRPRASDDGSGPEADSG--SPTPPLRRHKEGpaseiDLVLRPHPeLVQAQ----
>A0A672V9D3	88	0.265	1.783E-15	8	209	227	18	220	352
--------YELHRTPQEAIMDGTEIAVSPRS-LHSELMCPICLDMLKNTMTTKECLHRFCSDCIVTALRSGNKECPTCRKKL----VSKRSLRPDPNFDALISKIYPSRDEYEAHQDRVLAKLSRLhNQQALSSSIEEGLKMQAMHRAQRVRKLQQesdnATFSGGedncdarSHLSSASAAGHPEAGPSRKRSRASDD-SGAEpEPE------PGPEGGGGG-----------------
>A0A2I0AAN4	88	0.258	1.783E-15	53	194	227	1	137	370
-----------------------------------------------------ECLHRFCRECIDKSMRLGNNECPACRTHCAS----RRSLRDDPNYDSLIAALYPDIDKYEEEELAFHEEEKNRNKKIQASIAETFRRQSEALGRRRSTAKATAA-AFIKRSQGSYRTGQNSYLRGRgRAATRNVS-PVVSDDE--------------------------------
>A0A1E1WW31	87	0.256	2.424E-15	8	226	227	17	212	255
--------YELHRTPQEVITDNTEIAVSPRS-LHSELMCPICLDMLKNTMTTKECLHRFCQECIITALRSGNKECPTCRKKL----VSKRSLRADPNFDMLIAKIYPSRDEYEAHQERVL---AKLNRQhSQALAhsIEEGMRMQALNRNQRVR------KHGTDENNGSS-------GPATPAAVATATA--C-------VSVPSSGGGGAansGLqVASAATPTMPTSFSAA
>A0A7J8KFM3	87	0.261	2.424E-15	8	154	227	18	161	277
--------YELHRTPQEAIMDGTEIAVSPRS-LHSELMCPICLDMLKNTMTTKECLHRFCSDCIVTALRSGNKECPTCRKKL----VSKRSLRPDPNFDALISKIYPSREEYEAHQDRVLIRLSRLhNQQaLSSSIEEGLRMQAMHSRYVKTTGNAT------------------------------------------------------------------------
>A0A2T7PYS0	87	0.282	2.424E-15	8	170	227	17	168	348
--------YELHRTPQEAITDNTEIAVSPRS-LHSELMCPICLDMLKSTMTTKECLHRFCQDCIITALRSGNKECPTCRKKL----VSKRSLRPDPNFDALISKIYPSREEYEEHQERVL---AKLN---QHHNTAALRQSIEEGLRLQSLNRAQRVRKHASDGTTTPIDG--------------------------------------------------------
>A0A2G5CZ93	87	0.243	2.424E-15	24	175	227	4	151	348
------------------------FINVEESLIQKYLTCPICLGIMQQTHAVNECLHRFCKECIEQSLRLVNHECPACRKHL-PS---KRNLRKDTRYDRIIMAFYPNINDESNDDMALDEEDRAHNKQMQISFAETFKRQTEALPKRRLVQQTPLSSRSRSPGTDGDEDGQSNDG---------------------------------------------------
>UPI0009011ECB	87	0.228	2.424E-15	20	192	227	74	248	391
--------------------DDaEKFMEIDLGEIRKDVQCPICLGIIRKTRTVMECLHRFCQECIDKSMRLGNNECPACRKHCAS----RRSLRDDPKFDSLIAALFTNIDsyeeaelafhEDEKArnkqELAFHEDEKARNKQIQASIAQISQRQSEALVKRRSLGKE------AAVLVRSPRIAS---GSRRRRNCRNMEQQNVSE----------------------------------
>UPI001B3AE983	87	0.240	2.424E-15	1	193	227	2	197	392
-APVNIQtPSktwelslyELHRSPQEAIMDGTEVAVSPRS-LHSELMCPICLDMLKNTMTTKECLHRFCSDCIVTALRSGNKECPTCRKKL----VSRRSLRRDSNFDALISKIYPSRDEYEAHQRRVLDRLNRLhNKEALSSSIEEGLRQ---QARYRShRVKKLTQESDNTTFSGGEDNGDARSHLSHDSAPSHTPHPCSQTP---------------------------------
>UPI00053C22C9	87	0.208	2.424E-15	23	156	227	60	189	446
-----------------------EFVMVNLSEIHKDVQCPICLGIIRKTRTVMECLHRFCRECIDKSMRLGNNECPACRTHCAS----RRSLRDDKNFDALIAYLYPDINKYEEEELAFSEVDKARSKEIQATIAKAVKRQSEAIVKKRSSKKTAVT----------------------------------------------------------------------
>UPI00106D8C21	87	0.269	3.295E-15	8	195	227	20	196	334
--------YELHRTPQEAITDDTEITISPRS-LHSELMCPICLDMLKNTMTTKECLHRFCQDCIITALRSGNKECPTCRKKL----VSKRSLRPDPNFDALIAKIYPDREEYEAHQEKVLQKLSKHHNQ-QALTSSI-----EEGLKLQALNRAQRVRKLSNEEQTVAEAGqTSGNTPSPIASTSRESTPGL-NPKV-------------------------------
>UPI0009E4C691	87	0.269	3.295E-15	2	167	227	3	169	346
--PVAPQPVQQpkswelslyelHRTPQEAITDGTEISISPRS-LHSELMCPICLDMLKNTMTTKECLHRFCQECIITALRSGNKECPTCRKKL----ISKRSLRPDPNFDALIAKIYPDRDEYEAHQEKVLQRLNKHHNQ-QALTSSI-----EEGLKLQAINRAQRVRkRSSDDPSAAP-----------------------------------------------------------
>UPI0003597102	87	0.262	3.295E-15	8	167	227	17	172	359
--------YELHRTPQDAITDNTEIAVSPRS-LHSELMCPICLDMLKSTMTTKECLHRFCQECIITALRSGNKECPTCRKKL----VSKRSLRPDPNFDALISKIYPSRDEYEAHQERLM---AKLNKHhnTAALtnSIEEGLRLQALNRAQRVRKQNQNTEMGARRNDDDP-----------------------------------------------------------
>A0A7J6QX60	87	0.277	3.295E-15	1	122	227	23	136	449
-APSAAQPSrQPTTPQLSGQKrrRDSSSSELPGEEeISEELRCAICQDLMYRPVSVLDCLHNFCSSCLSQWLQ-RHTDCPQCRSRV-------RSVKPNRTVVNLTEKLV----EAEKIRDRRSEQE--------------------------------------------------------------------------------------------------------
>A0A6P8HX34	87	0.262	4.479E-15	8	171	227	20	172	333
--------YELHRTPQDSITDDTEISISPRS-LHSELMCPICLDMLKNTMTTKECLHRFCQECIITALRSGNKECPTCRKKL----VSKRSLRPDPNFDALIAKIYPDREEYEAHQEKVLQRLNKHHNQ-QALTTSI-----EEGLKLQALNRAQRVRKRSSEDQSQPQPQT-------------------------------------------------------
>UPI00053CA4D5	87	0.220	4.479E-15	21	156	227	58	188	445
---------------------DKEFVTVNLSEVRKEVQCPICLGIIRKTRTVMECLHRFCRECIDKSMRLGNNECPACRTHCAS----RRSLRDDKNFDKLIAYLYPDIDKYEEEELAFSEADKVRSKEIQTNIAKAVKRQTEAVVRKRSS-KKTAT----------------------------------------------------------------------
>UPI000D6299DC	87	0.314	4.479E-15	25	161	227	17	157	448
-------------------------VKIPRDAISACMTCPICNKLFRDATTIPECLHTFCRKCIHKKLTDEELEcCPICNIDLGCVP-LEKLSKPDHNLQDIRAKIFPSKRRRVKAPEVVPSVTLPLRRKERSLsslvvSTPRVSTQTTMTGK-RSKAAARKKLRGPS-----------------------------------------------------------------
>A0A2R6PQG5	87	0.255	4.479E-15	18	194	227	74	237	455
------------------SSDDpaklPEWVLVELPALRTYVQCPICLGIIKKTRTVMECLHRFCRECIDKSMRLGNNECPACRAHCASRRSLRDDPRFN-TLIEILY----EDLEKYEEELAFHEEEKTRNKQIQASIAQILQRQSE----------ALVTRRqkGKDAESSrLARAYTR-----RRRNTRGTEHEGSEDNE--------------------------------
>UPI0015AF3655	86	0.259	6.088E-15	8	159	227	21	168	338
--------YELQRTPQEAITDGLEIAVSPRS-LHSELMCPICLDMLKNTMTTKECLHRFCADCIITALRSGNKECPTCRKKL----VSKRSLRPDPNFDALISKIYPSRDEYEAHQERVLARISKHNNQ-QALsdSIEEGLKIQAIYRPHRQRGKKHQMENG-------------------------------------------------------------------
>UPI000DC13DB8	86	0.258	6.088E-15	8	178	227	17	182	340
--------YELHRTPQEAITDSTEIAVSPRS-LHSELMCPICLDMLKKTMTTKECLHRFCSDCIVTALRSGNKECPTCRKKL----VSKRSLRPDPNFDLLISKIYPSRDEYEAHQTRVLE---QLNKsHSQAnLVQSINEGIKiQTQNRLQRTKKNQQDELNESSSSSTPKTPSNNFGLGK------------------------------------------------
>A0A672K7N8	86	0.248	6.088E-15	8	201	227	54	256	352
--------YELHRTPQEAIMDSTEIDVSPRS-LHSELMCPICLDMLKNTMTTKECLHRFCSECIVTALRSGNKECPTCRKKL----VSKRSLRADPNFDALISKMYPSRDEYEAHQDKVLEQLSLLhNKEaLSSSIEQGLRMQARHraqrVRKLHAE-SENATLSGGedevSQDSGAPLHTSSaaEPGPSRaRRASddSGAEAPAPQRCEIELIFCP-------------------------
>UPI00146B35D7	86	0.244	6.088E-15	1	218	227	2	243	396
-APVNIQtPSKSWElslyelhrSPQEAIMD-GTEVTVSPRSLHRDIRCPICLDMLKNTMTAKECLHRFCSDCIVTALRSGNKECPTCRQKL----VSRRSLRRDSNFDALISKIYPSRDEYEAHQRSVLERLNRLhNKEALSSSIEEGLRQQARYRNHRVKKPIQesdnTTFSGGEDNADArshlshdfahipPPPGQTPSvaGPSRKRPRASDEGSG---PEADSGnPTPSPRHHkegSASKIELMFKPH--------
>UPI00053B30FB	86	0.216	6.088E-15	18	161	227	82	225	464
------------------SESDSEYVDIDLADIRRDVQCSICLGIIRKTRTVMECLHRFCQECIDKSMRLGNNECPTCRKHCAS----RRSLRDDPNFDAFIATLFKDIDKYEEEELAFSQDDETRNKQIQASIARVSQRQSSALAKKKSFGKDVAVfsrsRRSAS-----------------------------------------------------------------
>UPI0007EE2F72	86	0.250	6.088E-15	32	179	227	5	162	518
--------------------------------LEEKLTCAICLVLYRDPVT-LPCGHNFCKRCIQDWWHRREKKCPECREPF-PD---RAELRRNVTLSGVLEALrsAPDlalaPEAGAEPGARCPRHGRPLelfCRtegrcVCSACTVHQCRDHERALLDAERRAReAQLRARLEVTARQTTEVETQLQELQRR-----------------------------------------------
>V9KZ92	86	0.250	8.275E-15	1	174	227	2	179	340
-APVNAQnPSktwelslyELHRTPQEAIMDGTEIAVSPRS-LHSELMCPICLDMLKNTMTTKECLHRFCSDCIVTALRSGNKECPTCRKKL----VSKRSLRPDPNFDALICKIYPSRDEYEAHQDRVLARLSRLhNQQALSSSIEQGLKMQAMHRAQRVR-KAQQESDNTTFSGGEDNCDSRSH----------------------------------------------------
>A0A0A9PPQ0	86	0.291	8.275E-15	22	186	227	17	188	374
----------------------GEVVRAKRSALAACLTCPLCGRLLRDAATITECLHTFCRKCISKEFVNKEICcCPTCSINLGCAP--LEKLRVDHTLQYVRSKIFPFKRQKIEAPEVTSPVTSPIKRKERSLssltiHAPQVSIQKCL-TKRRTKTSCLRNRSLHSTLRGSnitkKAGGWRPLGCSFRAAKNKKS----------------------------------------
>UPI0008117A69	86	0.302	8.275E-15	12	172	227	23	184	378
------------QPQ-PVITDCTEIAVSPRS-LHSELMCPICLDMLKTTMTTKECLHRFCQDCIITALRSGNKECPTCRKKL----VSKRSLRPDPNFDALISKIYPSREDYEQQQERVMAKVNKHNFhanieetlRMQALN--RARGGKKLAGDTEesaSTAAAAAT--AAASTSAAAVHGTN------------------------------------------------------
>A0A4Y2PMP3	86	0.250	8.275E-15	8	188	227	17	205	380
--------YELHRTPQEVITDSTEIAVSPRS-LHSELMCPICLDMLKNTMTTKECLHRFCQDCIITALRSGNKECPTCRKKL----ISKRSLRPDPNFDMLISKIYPSRDEYEALQERVLasfnkkhnhalAHSIEEGMRIQALNrAQRVRKnatEEPNDNNNNSNASATNTSNNVSNNTASMNENSN--SMTAPPANTSTPIP--------------------------------------
>A0A482VG70	86	0.243	8.275E-15	8	224	227	17	250	387
--------YELHRTPQDAITDNTEIAVSPRS-LHSELMCPICLDMLKKTMTTKECLHRFCSDCIITALRSGNKECPTCRKKL----VSKRSLRPDPNFDLLISKIYPSRDEY---EAHQEKVLAKLNKshsqaalvnsitegiKIQSQNRPNrSRKNNEVERNNENQGEnSVAQQNDNSVSNNAINTGNNSSvsntaIQPPTGIVNNVSSPapsGRSTPSQPPSPVSSNVSSISKSIGKRPKSTLTSERS--
>UPI001469CC44	86	0.241	8.275E-15	1	218	227	2	246	399
-APVNIQtPSKSWElslyelhrSPQEAIMD-GTEVTVSPRSLHRDIRCPICLDMLKNTMTAKECLHRFCSDCIVTALRSGNKECPTCRQKL----VSRRSLRRDSNFDALISKIYPSRDEYEAHQRSVLERLNRLhNKEALSSSIEEGLRQqarYRFERNHRVKKPIQesdnTTFSGGEDNADArshlshdfahipPPPGQTPSvaGPSRKRPRASDEGSG---PEADSGnPTPSPRHHkegSASKIELMFKPH--------
>A0A7L2A270	86	0.275	8.275E-15	28	142	227	5	118	505
----------------------------PAEQLRAEASCPVCLELFQDPVS-IPCGHSFCRGCIERCWESsgGSFCCPRCR-NAAPEP----SLRPNRELghvADIARGLFPAGPGSGSVCGRHREPLRLFCREERALLCPECGRSRR------------------------------------------------------------------------------------
>A0A7S2SQ63	85	0.272	1.125E-14	3	198	227	15	191	265
---SAL-PPPPAPED-PAAESDGRTVKLDMDRLNSLFTCRICGGYFRDAHTITECLHTFCKSCLLKSFNEGYNVCPHCKVDLGPQP--RNLILYDRTMQELVNKVLPGlDREDEEKEADFYA-ARGIKR--KAIEQPT-----------DEQAMAQPSSVSTSTAASVPsPASPASRDMA--FKLAPDASP-TTTPEMQLA----------------------------
>UPI001A9EE219	85	0.264	1.125E-14	8	162	227	67	215	266
--------YELQQTSQEAITDDLEIVVSPRS-LHSELMCPICLDMLKNTMTTKECLHRFCADCIITALRSGNKECPTCQKKL----VSKRSLRPDTNFDALISKIYPSHDEYEAHQERVLARINKHNSQ-QALSHSIEEGLKIQAMNRLQXGKEQQIENGSGT----------------------------------------------------------------
>A0A6A0GV84	85	0.267	1.125E-14	8	148	227	19	156	286
--------YELHRTPQEAITDHTEIAVSPRS-LHSELMCPICLDMLKNTMTTKECLHRFCQDCIITALRSGNKECPTCRKKL----VSKRSLRPDPNFDTLISKIYPSRDEYEQHQERVMAR---LNRnhnhaSLVSSIEEGIKLQSQNRQKPR------------------------------------------------------------------------------
>UPI000661C663	85	0.260	1.125E-14	8	155	227	21	164	297
--------YELQRTPQEAITDGLEIVVSPRS-LHSELMCPICLDMLKNTMTTKECLHRFCADCIITALRSGNKECPTCRKKL----VSKRSLRPDPNFDALISKIYPSRDEYEAHQERVLARINKHNNQ-QALshSIEEGLKIQAMNRYLGKRVREVA-----------------------------------------------------------------------
>G3PNU1	85	0.250	1.125E-14	11	186	227	23	204	311
-----------LQRTPQAQEaiTDGLEIAVSPRSLHSELMCPICLDMLKNTMTTKECLHRFCADCIITALRSGNKECPTCRKKL----VSKRSLRPDPNFDALISKIYPSRDEYEAHQERVLARISKHNNQ-QALshsIEEGLKIQamTRLQRGKRHTVEngSGAEDNGDSSHCSNASVHSNQEaGPSiKRTKTSDDS----------------------------------------
>UPI000A2A822A	85	0.252	1.125E-14	8	167	227	20	176	336
--------YELHRTPQDSITDDTEISISPRS-LHSELMCPICLDMLKNTMTTKECLHRFCQECIITALRSGNKECPTCRKKL----VSKRSLRPDPNFDALIAKIYPDREEYEAHQEKVLQRLNKHhNQQALTTSIEEGLKLQALNRAQRVRKRSSEDQNqAAPSASSAP-----------------------------------------------------------
>A0A402G524	85	0.323	1.528E-14	31	126	227	8	107	172
-------------------------------ELSEELTCPICLDFFRDPVTVGDCGHNFCRACLAACWGDprEAPSCPLCR-----DPAQPEALRPNRQLANvveIVKKIQPeRGSGGEEAAAKgelCPKHQERLN----------------------------------------------------------------------------------------------------
>A0A7S3TRG4	85	0.292	1.528E-14	4	222	227	21	206	284
----AAVPGGYDDTYAPPTLS-GRELTFQTRVLNPYLVCTLCMGYFSDASTIIECLHTFCRRCILAHFRDSSH-CPTCNANLEPNP--RDYVRTDRTLQAIVDKVFPQ-------FAVHPARAPD----KQASKGAGGKRPSSPQQH--AAGRPQKLSRGGS---GAAAAG--------AGAGAMAAAAAEEFADISFSLHP-----TAGSAARLEKPYLRTS----
>A0A6P8PU95	85	0.252	1.528E-14	1	191	227	2	209	335
-APAAAQcasktwelsLYELHRTPQEAVMDGTEIAVSPRS-LHSELMCPICLDMLKNTMTTKECLHRFCSDCIVTALRSGNKECPTCRKKL----VSKRSLRPDPNFDALISKIYPSRDEYEAHQDRVLAKLSRLhNQHALSSSIEEGLKMQAMHRAQRVR-KHQhesdnTTFSGGedncdsrSHVSNPSVHSTQEAGPSRkRSKASDDSCPDLD-----------------------------------
>H3AHB5	85	0.262	1.528E-14	21	186	227	33	202	336
---------------------DGMEIVVSPRSLHSELMCPICLDMLKNTMTTKECLHRFCAECIITALRSGNKECPTCRKKL----VSKRSLRPDPNFDALISKIYPCRDEYEAHQERVLARISKHNNQ-QALShsmEEGLRIQAMNRLQRGKKHQVEngsgAEDNGDSSHCSNASIHSNQEaGPSqKRTKTSDDS----------------------------------------
>UPI0014585F5B	85	0.258	1.528E-14	8	200	227	20	224	345
--------YELHRTPQEAITDSTEIAVSPRS-LHSELMCPICLDMLKNTMTTKECLHRFCQDCIITALRSGNKECPTCRKKL----VSKRSLRPDPNFDALISKIYPSRDEYEAHQERVL---AKLNKQhsTAALthsIEEGLRLQAMNRaQRVRKHATEPDLSRleTASTTSNDatPKKRPKPYsdDSSTENSVgeggSELGHPiepvEREVPVSDIELV--------------------------
>A0A5N6M3V5	85	0.266	1.528E-14	25	196	227	36	211	367
-------------------------VKLRRKELAACMTCPICNKLFRNATTIPECLHTFCKKCIHKKLTDEELEcCPICEIDLGCVP--LEKLRPDHNLQDVRGKIFP-SKRRVKAPEVVSSVILPLRRKERSLsslvvCTPRVSPQTTLTGK-RSKGPPKRNHVGPlSLLTNLSRKRMTPWMTTRIAQAHNSSAPGPSgDPSPD------------------------------
>UPI000719C99A	85	0.240	1.528E-14	8	209	227	17	239	377
--------YELHRTPQEVITDNTEIAVSPRS-LHSELMCPICLDMLKNTMTTKECLHRFCQECIITALRSGNKECPTCRKKL----VSKRSLRHDPNFDALISKIYPSRDEYEAHQERVL---AKLNKahntaalsssieqgmRVQAMNrQQRIRKQQSEDGGV-DGASQSGHNSGASTagdptpdtvaDGGAPTQKRSRVG-SEDGSVSQTPAPGGQGKQtagspTELELVFPPNQSDGG-----------------
>A0A7M7PEL6	85	0.231	1.528E-14	6	210	227	10	231	393
------QPSKSWElslyelhrSPQEAITDETEIAVSPRS-LHSELMCPICLDMLKNTYTTKECLHRFCQDCIITALRSGNKECPTCRKKL----VSKRSLRPDPNFDALISKIYPSRDEYEAHQERVM---AKLNKRhnTAALstSIEEGLKVQALNRAQRvpPKRKQEFDLEGGelppidddpahcGDLNGDPLAplPPGQEGLELAPPSAPLTPP-LESPQEERGR--LVRSHSEDL----------------
>K3X845	85	0.269	1.528E-14	12	165	227	55	212	413
------------QPRAPIT-DPSATKTLPVRVLNAELTCPICLGIIRNTMVVMECLHRFCGECIQKCLRLGNKECPSCRIHI-PS---KRSLRRDENFDALIKTIYPDLAEFERNEDKLIEE---INRsrhfnnaftesaKVGAQNQEKLRRQG-GKKKLPSASNGTSSSSnGAATTNG-------------------------------------------------------------
>UPI00074FB2D3	85	0.277	1.528E-14	28	142	227	5	125	476
----------------------------PVRELCEEVTCPICLEYFRDPVTIAECGHNFCRACLTcSWGESgGEASCPQCRGKA-----QEGNLRPNRQLANIVeiaQKLSLQVEEARKEEAReriCEKHREPLKLFCQTdeiLVCMICDKSKE------------------------------------------------------------------------------------
>A0A7L3KR25	85	0.264	1.528E-14	14	188	227	6	179	496
--------------PCSSSSSSSSAAPSSAPSLKEELLCPICYDPFREAVT-LPCGHNFCKGCVSRCWESRRHACPVCK-----ESSSLGDLRVNHTLNNLVELIVKeEGQRKGRGAALCPVHQEEpkffcLQDKELACFSCQSSKQHE-GHKMRPVQEAAADFRhdpGESLSTGAARMGT----PGNRGApEGGADIP--------------------------------------
>A0A6J0VD50	85	0.257	2.077E-14	13	194	227	0	186	317
-------------PCQEAMMDGTEIAVSPRS-LHSELMCPICLDMLKHTMTTKECLHRFCSDCIVTALRSGNKECPTCRKKL----VSKRSLRPDPNFDALISKIYPSRDEYEAHQDRVLAKLNRLhNQQaLRSSMEEGLKMQAMNRGqRVRKHPQESdnTTFSGAedncdsrSHLSNASAPSQPEAGPSRKRSRASDES--CPEPE--------------------------------
>UPI0004EEEBF7	85	0.248	2.077E-14	21	176	227	54	205	328
---------------------ESEFiEGIDLEDIRKYVQCPICLGIIRKTRTFMECLHRFCQECIDKSMRFGNHECPACRKHV-PS---RRSLRPDPKFDAFIAAIFGNVDSNEEQDLAFDEDELARNKQFQATIAQVSQRQSEALVK-SSRKDAGVLPRSQPSGSGSRRRRRNSRNM--------------------------------------------------
>UPI000CD9B5A4	85	0.293	2.077E-14	25	161	227	6	145	440
-------------------------VKLRRESVAACMTCPICNKLFRDATTIPECLHTFCRKCIHKKLTDDELEcCPICNIDLGCVP--LEKLRPDHSLQDVRGKIFPSKRRRVKAPEVVPSVTLPLRRKERSLsslvvSTPRVSTQTTMTGK-RSKVPSRKKPRGSS-----------------------------------------------------------------
>UPI00174C0A15	85	0.234	2.077E-14	15	179	227	7	174	457
---------------CPSSSSSSSSAA-PAASsapgLKEELLCPICYEPFREAVT-LPCGHNFCKGCISRSWEHRRHACPLCK-----ERSSLEELRVNHTLRNLVELVLReEGQRQSRGVARCPAHQEEpkfFCLEDKELACFSCQRSKEHQGhKMRPVQEAAADFRAkLANMESSLRDKAKDFGAVRR-----------------------------------------------
>A0A662XZT3	85	0.258	2.077E-14	6	194	227	203	393	545
------QPRPPV-------TDPNATKTLPVRVLNADLTCPICLGIIKETMVVMECLHRFCGACISTAIRQNQRQCPSCRIHI-PS---KRSLRPDRNFDALVRKIHPNLAEFERNENQIIER---LNRsrhfnnaytestRMGVLNQATTRRNggrkKPTEG---STSTSAPTSRASSpsdmTNGSSPPVG-DKRSAPDDSTTASASTEAATEDE--------------------------------
>UPI00074FC36B	85	0.233	2.077E-14	28	146	227	5	132	578
----------------------------PVQELSEELTCSICLEYFRDPVMLTECGHNFCRLCLTRSWGEppADASCPQCREMVQP-----RNLKPNRQLANVVeiaKKLRLQGEREREVKAvegkgrACEKHQEPLklfCREDRGLICVVCDRSKEHRHH--------------------------------------------------------------------------------
>A0A0B6ZNC2	84	0.303	2.821E-14	9	133	227	12	140	145
---------QPDTKKQLFSRciDENNMLWIPIQSVNPHIICGLCQGYLYEACTITECMHSFCKNCIVKHLE-RSLNCPMCAILIHPtDPFV--HIRLDGLLQDIVYALLPHVEKEelkrERAYYEKHNKQSDVPRRIHSTN---------------------------------------------------------------------------------------------
>A0A7S3UFC0	84	0.319	2.821E-14	30	188	227	13	177	252
------------------------------AALEVCFTCPICSMLFREPHTVVECMHTFCKDCIQALVKDqcSANQCPLCREKLGYSPFKSGEIKSDVLLAEIVKKVFANDEDKAMAEkqQKMEEarRVATRMEMVQLLArKAVAPAKGRMGGSLKSQIGVSPG-TGASQLSHSGRKVCVLLMPVLEGFAPFLDHP--------------------------------------
>UPI001560B182	84	0.273	2.821E-14	20	156	227	75	208	313
--------------------DDEDERTIPLSEMSPYIRCTICTGYFIDATTITECLHTFCKSCIVKHFF-YSNRCPKCNVVVHQTQPL-YNIRLDRQLQDLVYKLVPHLEQNEKRQLHDFykERGLEVPKPVAPQPAAAVKAIKQKKGLL---AQSVFT----------------------------------------------------------------------
>F2U5B6	84	0.257	2.821E-14	31	226	227	29	215	348
-------------------------------ELVAQMKCPICLNLIEE-TMATECMHRFCGECIKRSLRHSKKECPTCRKPCASKRV----LRRDPNFDELIQTLFPDPdvVED-YQEQLMERLHQTTNMRAVAQSMQEGMQHQALQRKIRtSTINRSIAQRHAavPTVSASARVPSTS---SSSSSTAPSRTPSATTP----AL--RKQQHSGsGSKKKQPARRVSQQHAAA
>A0A1S3IDI5	84	0.257	2.821E-14	8	168	227	17	175	351
--------YELQRTPQEAITDNTEIAVSPRS-LHSELMCPICLDMLKNTMTTKECLHRFCQECIITALRSGNKECPTCRKKL----VSKRSLRHDPNFDALISKIYPSRDEYEAHQERVL---AKLNKHhnPAALttSIEEGLRLQAMNRAQRVRKQVNEDPRVEGSTSGEiqPR----------------------------------------------------------
>UPI000F67F7F7	84	0.256	2.821E-14	8	156	227	17	162	357
--------YELHRTPQEAITDSTEIAVSPRS-LHSELMCPICLDMLKNTMTTKECLHRFCQECIITALRSGNKECPTCRKKL----VSKRSLRPDPNFDTLISKIYPSRDEYEQHQERVFAKLNK-NHNHASLitsIEEGIRLQIQSRQKNRKSMQEEGT----------------------------------------------------------------------
>A0A7S0HAW5	84	0.244	2.821E-14	12	179	227	88	248	492
------------PGRPPVPDDSTAISKIPARILNAELTCPICLSIVRSTHTFMECLHRFCQECIEKYLRLGQKECPKCRVKVSS----RRALRPDPQFDKLIQAFYPDIDAYEEKEEEFISKVNAESHTIAAAVEEGLRRQS---QAASGRSKDRDTDRSSSAYVPSSASSSQNRSASHR-----------------------------------------------
>UPI001015FD2B	84	0.317	2.821E-14	25	161	227	133	275	560
-------------------------VKVKRDTLRPCMTCPLCHNFYKDATTISLCLHTFCRKCIYDKLSDeEMDCCPVCNIDLGCLP--VEKLRPDHNLQDIRSKVFPFKRKKIKAQEVLSSISLPTKRKERSLsslvvSAPKVSMQPGFTGKRTktSTRKAAAALRGCS-----------------------------------------------------------------
>A0A0V0YBE3	84	0.281	3.833E-14	20	178	227	48	208	295
--------------------DDSVLSLSPRS-LSSELMCPICLDMLKNTMTTKECLHRFCQDCITTALRSGNKECPTCRCKL----VSKRSLRPDPNFDGIITKIYPSREEYdameAEAFDKMKKHHStiSLQRSIQegMKFQSQLRRLNRFACMMDERERRRK-RKEAEITAANPKQKSNSENSSE------------------------------------------------
>A0A5J5AIT1	84	0.250	3.833E-14	29	180	227	153	303	309
-----------------------------LDRLREELSCAICLEICFEPST-TSCGHSFCKKCLRSAADKCGKRCPKCRQLISN----GRSCTVNTVLWNTIQLLFPQEVEARKAAGAINSREAERqslerrshynvrNRSVRALNSPEDERERGSYQNVRNR----SVRPSGSGISS--RGDVNV--RRRRG----------------------------------------------
>A0A4Y7LZD0	84	0.252	3.833E-14	8	188	227	17	179	348
--------YELHRTPQEAITDNTEIAVSPRS-LHSELMCPICLDMLKNTMTTKECLHRFCSDCIITALRSGNKECPTCRKKL----VSKRSLRPDPNFDMLIAKIYPSRDEY-------EAH------QERVLaNLSKSHSQSALLNSIEEGMKIQSQNRTTRIRKNAPENETTN-SITTTPNVSAPSTP--------------------------------------
>UPI0014557121	84	0.252	3.833E-14	8	150	227	22	172	356
--------YELHRTPQEAITDDTEIAVSPRS-LHSELMCPICLDMLKNTYTTKECLHRFCQECIITALRSGNKECPTCRKKL----VSKRSLRPDPNFDALISKIYPSRDEYEAHQERVLakltghhntnalsnSIEEGLK--IQAMNrAQRVRKHNQVNEDMEAT----------------------------------------------------------------------------
>A0A1V9Y339	84	0.248	3.833E-14	21	172	227	26	178	383
---------------------DNTEIAVSQRSLHSELMCPICLDILKTTMTTKECLHRFCQECIITALRSGNKECPTCRKKL----VSKRSLRADPNFDALIAKIYPSRDEYDHYQERVLAKLNKTCGQAFASSIEEGLKAQALSRKLANRKRPAGDRAAAEEEPPAasghtPVQGTH------------------------------------------------------
>T1JJM4	84	0.264	3.833E-14	8	194	227	33	232	390
--------YELQRTPQEAITDNTEIAVSPRS-LHSELMCPICLDMLKNTMTTKECLHRFCQECIITALRSGNKECPTCRKKL----VSKRSLRPDPNFDMLISKIYPSRDEY---EAHQEKVLAKLNRthnqnviasieegiRFQALNrAQRVRKHPQDEASLVNIVPcavpllPIITNNNSSNISNNVIPTENGNSNSNDGLVAATNVPTIESPN--------------------------------
>A0A1A9WBZ9	84	0.261	3.833E-14	8	161	227	22	171	422
--------YELQRKPQEIITDSTEIAVSPRS-LHSELMCPICLDMLKKTMTTKECLHRFCQDCIITALRSGNKECPTCRKKL----VSKRSLRPDPNFDLLISKIYPSREEYEAIQEKVMAKFNQTQSQ-QALvnsINEGIKLQSQN-RPLRFRTKGSAGGRGGS-----------------------------------------------------------------
>A0A251UZ70	84	0.304	3.833E-14	25	159	227	6	143	427
-------------------------VKLRRKELAACMTCPICNKLLRDATTVPECLHTFCRKCIHKKVTDEELEcCPICNIDLGCVP--LEKLRPDHNLQDVRGKIFPSKRRRVKAPEVAPSVTLPLRRKERSLsslvvCTPRVSPQTTLTGK-RSKGPPRKKPRG-------------------------------------------------------------------
>UPI00074FC302	83	0.268	5.207E-14	28	142	227	5	121	329
----------------------------PVRELSEELTCPICLEYFSDPVILTECGHHFCRDCLTRSWgesETAEASCPVCKQTAR-----TRDLRPNRQLANVVE-IAKRLSLHgGEAEERiCEKHREPLKLFCQTdeiLICTVCDRSKE------------------------------------------------------------------------------------
>A0A673JIA3	83	0.262	5.207E-14	27	201	227	26	208	337
---------------------------VSPRSLHSELMCPICLDMLKNTMTTKECLHRFCSECIVTALRSGNKECPTCRKKL----VSKRSLRADPNFDALISKMYPSRDEYEAHQDKVLEQLSLLhNKEaLSSSIEQGLRMQARHRSLPRPRFCCEnATLSGGedevSQDSGVPLHTSSaaEPGPSRaRRASddSVAEAPAPQRCEIELIFCP-------------------------
>T1IMF8	83	0.266	5.207E-14	8	155	227	33	177	420
--------YELQRTPQEAITDATEIAVSPRS-LHSELMCPICLDMLKNTMTTKECLHRFCQECIITALRSGNKECPTCRKKL----VSKRSLRPDPNFDMLISKIYPSRDEYEAHQEKVLAKLNRThNQNVIASIEEGIRFQALNrIQRVRKHAQDEA-----------------------------------------------------------------------
>UPI00074FE5CF	83	0.250	5.207E-14	31	146	227	8	125	488
-------------------------------EFCEETTCSVCLEYFRDPVMVVDCGHSFCRACITQYWgdADRAPSCPQCRETF-P----QRHLRPNRQLANFVE-LVKKLEEGRRAKQKrgaCETHEEPLklfCKSDGALICVVCDRAKEHREH--------------------------------------------------------------------------------
>A0A5N6QS79	83	0.302	5.207E-14	25	167	227	5	151	561
-------------------------VKVKRETIEACMTCPLCNKLLKDATTISLCLHTFCRKCIYEKLSDeEVDCCPVCNVDLGCLP--VEKLRPDHNLQDIRGKIFPLKRRKVEAPEVTPTNSLPVKRKERSLsslvvSTPKVPMQTGLTGRRTKAARKAAAIRGCSFAVEEP-----------------------------------------------------------
>A0A0M0K1T9	83	0.270	7.073E-14	22	154	227	42	166	232
----------------------DEMSSVDIAALNVELRCPICLRLMRDPVA-TECLHRFCKDCIEKCQRQAQKQCPSCRKPI----ATRRSLRPDPSMKRLIAKLYP--DLDAFEADEEAEMLAS-NRNMAEAHLANIEKVLERQRALVAASREQ------------------------------------------------------------------------
>A0A7S0QIP1	83	0.318	7.073E-14	5	155	227	0	148	250
-----VGPSR-SETKMSAVL-EGSDVVFPTKLMNEHLICSLCMGYLRDAQTITECLHTFCKRCVHLHFR-EYATCPTCEITLGPAP--FEKLRSDRAMQNIVDKVFPHFAKEEAAAEKHYQEGSSGKRKSDeASAESDSKRKKLLgsVAAKRSKAEKQA-----------------------------------------------------------------------
>A0A6A4QXL9	83	0.257	7.073E-14	36	226	227	14	194	268
------------------------------------LTCLLCNEFFKKATTVKECMHTFCKECIEKKIIDDNIKhCPVCNVDLGCSP--LEKLREDRKLQHLREKIFPKKGKNAKA-NKIHNHSGGKK-------ESESAKLKGSQRKKEGTVKFT---RDLNLPPPPPMFGSGSESSHKFGNIPSQHEIGSssESNKVWLSLVASEDREVGARLPQISNPFIRVDGSLA
>A0A671PSX8	83	0.257	7.073E-14	21	191	227	1	170	302
---------------------DSTEIDVSPRSLHSELMCPICLDMLKNTMTTKECLHRFCSECIVTALRSGNKECPTCRKKL----VSKRSLRADPNFDALISKMYPSRDEYEAHQDKVLEQLSLLhNKEALSSSIEQGLRicMRRVRTPRSAAARMRSHRTPAlRSTPAAPRXXXXXRASDDSGAEAPAP-QRCE-----------------------------------
>A0A3M7SBI2	83	0.260	7.073E-14	19	164	227	30	167	345
-------------------RDETEIAVSP-KILQNELMCPICLDILKQTMTTKECLHRFCHDCIITALRNGNKECPTCRKKL----ISKRSLRPDPNFDGIIAKIYPNREEYDAIHEKVLEK---LNKKHLTSINGHGKRRSTNPGSSRNKPPEQEQPEMANAAS--------------------------------------------------------------
>A0A5E4AQ02	83	0.256	7.073E-14	31	156	227	4	148	377
-------------------------------QLEDKLTCAICLGLYRDPAT-LPCGHNFCRACIQDCWRRCQKECPECRQPF-PD---GAELCRNVALSDLLELLRPgagaDPRADPGARARCPRHGRPLelfCRtegrcvcsactvldcdlHERALLDAE-RREREvqLRAKLEIT-QQQAT----------------------------------------------------------------------
>A0A182VZ75	83	0.244	7.073E-14	8	189	227	16	205	427
--------YELHRTPQEAITDNTEIAVSPRS-LHSELMCPICLDMLKKTMTTKECLHRFCSDCIITALRSGNKECPTCRKKL----VSKRSLRPDPNFDLLISKIYPSRDEYEAHQERVLakfnqSHSQqalvhSINEGIklQSQNRPN-RKQKgENDGLPPSNASSSSNSTAVPAASNTANAnGTSEPGKDGQPTGANVSTPG-------------------------------------
>A0A7L1SHY5	83	0.268	7.073E-14	32	170	227	6	146	479
--------------------------------LKEELLCPICYEPFREAVT-LPCGHNFCKGCVSRSWESRRPCCPVCKESSSP-----GDLRVNYTLNNLVGLILSReGERRGRGAALCPAHREEHkffcleDKELACFSCRNSRRHE--GHKMREVREAAADfRRDPieSLSSGAARKG--------------------------------------------------------
>UPI00074FE1A7	83	0.241	7.073E-14	28	142	227	5	119	494
----------------------------PVRELCEEVTCPICLEYFRDPATIAECGHNFCRACLTRsWGEAAEASCPMCKQTAQP-----RNLRANRQLANVVEIAKKLSLQGEEAEERiCEKHREPLkhfCKTDKMLICRVCDRSKE------------------------------------------------------------------------------------
>A0A7S4UPT0	83	0.250	7.073E-14	12	179	227	155	316	556
------------PGRPPVPNDCTSISKIPARILNAELTCPICLSIVRSTHTFMECLHRFCQECIEKYLRLGQKECPKCRVKVSS----RRALRADPQFDKLIQAFYPDIDAYEEKEEEFISKVNAESHTIAAAVEEGLRRQSQAASG-RSKDKDTERSSGNYVASGAASSSQNR-STSQR-----------------------------------------------
>UPI0018D68CEC	83	0.267	7.073E-14	7	154	227	7	152	619
-------PSaPPLSPTCTSPKDP---LSGRLQQLGEELQCPLCIDYYEDPVALL-CQHSFCRGCIRRAVrprrgEAQEVECPLCRvktQLVGSADTCVQKLPRNFHLAGIIEKF--RAAEREKQRAEEELEQRQVLEQI-----EQSRREKEEQENRQRQQQHQ------------------------------------------------------------------------
>UPI000BBDA7CD	83	0.266	7.073E-14	14	225	227	231	436	1774
--------------KPPFLPKEQSSSSEDEDPVPDELLCLICKDLMTDAVVIPCCGNSYCDECIRSnLLESEEHTCPTCNQsEVSPDALIANKFLR-QAVNNFRNETgyTKRIRKAAAAAAATAQSQPRLQRPVQTLRPPNSRQQDPLLANVPRPAAAntPPAESSPVTVNQAP--GTPPTGASSSAARAGGRSPSLSPP-------PQTSKQEEPVISKETE--VQPQATA-
>A0A0P0Y3N3	83	0.265	9.607E-14	31	158	227	1	122	168
-------------------------------DIRKEVQCPICLGIIQKARIITECLHRFCRDCIEKSMRLGNDECPACRT-----PASSHSLKVDPNFDALILTLYPDLHKDEEEELAFTE-EKTCHKKIQASTDEAPHRRKEALGKKSSAAKAIGSSR--------------------------------------------------------------------
>UPI000E21B91E	83	0.246	9.607E-14	5	151	227	26	178	191
-----VQPRQEMESDQSYlssmdrVEDKEKHITIDLSNLTE-LQCPICLGIIRKTRAVMECMHRFCKECIEKSMRLGNNECPVCRTHVAS----RRSLRHDQNFDTLISLLYPDMDKYEKkEELTLHENEKTHNKeMIQASSSQILPCQTEALyrkQKARSIA---------------------------------------------------------------------------
>F2U4M6	83	0.269	9.607E-14	9	200	227	15	186	267
---------QQRQPQKVIS--DGRSVSVPIHIFNEEVRCPICLGLIENTYTAMSCLHRFCAECIQKCLRLGKKECPTCRAPLAS----RRRLRRDDMFDQIISTVYPsRDIYDEQQSALVDKTLESSNRQF------LVRAMVE--GMMH---QAKARQR-AKGAGQIKTLGRN---LHQDVNVAVMAHPRIIEASLQLQLV--------------------------
>UPI000C6EED43	83	0.271	9.607E-14	5	140	227	14	145	354
-----LSMYELHRTPQDLITDNTEIAVLPRS-LRTELRCPICLDLLKNTMTTKECLHRFCQECIITALRSGNKECPNCRKKL----VSKRSLRPDPNFDMLISKIYPSREEY---EAHQERELAELNVQhsqaVAHSIEEGMRMQ--------------------------------------------------------------------------------------
>A0A0V0J469	83	0.262	9.607E-14	13	149	227	21	148	391
-------------PQEPIT-DGTEIAVSPRS-LQSELMCPICLDILKVTMTTKECLHRFCSECIVTALRSGNKECPTCRKKL----VSKRSLRRDPNFDALIAKIYPSREEY---EAQQDKVLAKLNKQHRSAVLTHSLDQQMNFESHPS-----------------------------------------------------------------------------
>B4NAR7	83	0.245	9.607E-14	8	174	227	16	180	421
--------YELQRKPQEIITDSTEIAVSPRS-LHSELMCPICLDMLKKTMTTKECLHRFCSDCIVTALRSGNKECPTCRKKL----VSKRSLRADPNFDLLISKIYPSREEYEALQEKVMAKFNQTQSQ-QALvnsINEGIKLQSQNRpQRFRTKGSCGGSGGGGGGGGGAGRSSANQL----------------------------------------------------
>A0A0L0BN55	83	0.265	9.607E-14	8	172	227	16	175	431
--------YELQRKPQEIITDNTEIAVSPRS-LHSELMCPICLDMLKKTMTTKECLHRFCQDCIITALRSGNKECPTCRKKL----VSKRSLRPDPNFDLLISKIYPSREEYEAIQEKVMAKFNQTQSQ-QALVNSINEGIKLQSQNRPQRFRTKGSGGGGGAAGGGGRaAGAN------------------------------------------------------
>A0A183VY04	83	0.269	9.607E-14	10	174	227	18	172	442
----------HRKPQEPIT--DGTVIAVSPRSLKSELMCPICLDILKVTMTTKECLHRFCSECIITALRSGNKECPTCRKKL----VSKRSLRRDPNFDALIAKIYPSRQEYEAHQDKILAR---LNR--QHLSA-ALTRSLEQQLGINGNSSAANTTSGSGGGRGRSTshSGRTQH----------------------------------------------------
>A0A7L1P7W5	83	0.238	9.607E-14	28	179	227	0	152	474
----------------------------PSAPtLKEELLCPICYDPFREAVT-LPCGHNFCKGCISRSWENRRHACPLCK-----ENSSLEDLRVNHTLNNLVEMILKeEGQRKSRGAALCPVHHEDpkfFCLEDKELACFACQDSKQHQGhKMRPVQEAAADFRAkLANMESSLRDKAKDFGTMRR-----------------------------------------------
>A0A674G8B5	83	0.235	9.607E-14	14	179	227	37	199	521
--------------PCP-----GSSAAAPSVRpgFKEELLCPICYEPFREAVT-LPCGHNFCKGCISRSWEQQRRACPLCK-----ESSSLEDLRVNHTLKNLVELILKeEGQRQSGGAARCPlhgEEHKFFCMEEKELACFACQSSKQHEGHKMRTVQEAAAdfRAKLANMESSLRDKAKDFGTVRR-----------------------------------------------
>UPI00093D381A	83	0.277	9.607E-14	32	158	227	5	136	521
--------------------------------LEEKLTCSICLGLYQDPVT-LPCGHNFCGDCIRDWWGRQEKACPECREPFPEGAELRRNVALSGVL-EVVRTRpssVPEPGRDREPASDPGAR---CPRHGRPLelfCVTEGRCVcsACTVRecRLHERALLDAERR--------------------------------------------------------------------
>A0A7J0F7V2	83	0.292	9.607E-14	25	177	227	5	166	581
-------------------------VKVRREILSACMTCPLCNKILREATTISLCLHTFCRKCIYQKLSDeEVDSCPVCDIDLGCIP--VEKLRPDHNLQDIRAKIFPFRRRKIKSPDVAPSISLPVKRKERSLsslvvSTPKVSMQTGLTGRRtKSFARKSAPGRGSSFFIEEPikkeEVLTEEYPES-------------------------------------------------
>A0A803K3W9	83	0.261	9.607E-14	29	126	227	2	103	595
-----------------------------AADLRDELTCSICQDIYTDPVT-LPCGHNFCRGCIEKtwdWQKSieEDPSCPECRERYRRQPDLKRNLR----LSNIAKRLFsthPEPDGTGNSGNRtCSAHNEPLK----------------------------------------------------------------------------------------------------
>A0A3N0XSD3	83	0.246	9.607E-14	3	148	227	145	285	760
---SAIESSPPW--LLPPSTALGKMVEARFS--QDEFLCPVCQDILKDPVT-TSCGHSYCKSCITDCWdqEDQKRvySCPQCRQTFSPRP----ALALNTMLAEVVKKLKTNLPADCYAGAGDVQCDVCTGRKHKAIKSCLVCLESYCQNHLE------------------------------------------------------------------------------
>C1C1X3	82	0.309	1.305E-13	22	145	227	2	121	230
----------------------GEERRIELRDINEMITCKICQGYLIDATTVTECLHTFCKSCIVKHLEDSN-TCPECEDTIHQSHPL-DYIAFDRTMQDLVYKIVPRLEKEEYDRERCFyaERGLPCPK----DQQEEGKKDEEEAG---------------------------------------------------------------------------------
>UPI0009072397	82	0.284	1.305E-13	27	126	227	4	103	330
---------------------------IPVGNLENEVTCPICLEFFKDPVMILGCGHNFCQTCITQYLEGaeTDGTCPQCRQTF-PQMIVGPNKKLAH-FVEIVKSLSVQSAGEARGKVMCNEHGEALK----------------------------------------------------------------------------------------------------
>A0A3P6U640	82	0.269	1.305E-13	13	178	227	19	190	388
-------------PQEPIT-DGTEIAVSPRS-LQSELMCPICLDILKVTMTTKECLHRFCSECIVTALRSGNKECPTCRKKL----VSKRSLRRDPNFDALIAKIYPSREEY---EAQQDKVLAKLNKQHRSavmthsldqqinFEGPHSDLLYRSRRNLESLRlggnRASAE-SVASEDDAASTAGSLNHRNSR------------------------------------------------
>A0A5D6XKN8	82	0.259	1.305E-13	12	168	227	56	216	407
------------QPRAPVT-DPRATKTLPVRVLNAELTCPICLGVIRSTMVVMECLHRFCGECIQKCLRLSNRECPSCRIHI-PS---KRSLRRDENFDALISKIYPDLAAFERDEAKLIEeinRSRHYNNaftesaKVGAQNQEKIRRQLGNGGGKKKATESEALPTAAPSNGRAAR----------------------------------------------------------
>G4ZGG9	82	0.261	1.305E-13	12	216	227	56	266	407
------------QPRAPVT-DPAATKTLSVRQLNADLTCPICLGIIKETMVVMECLHRFCGDCISTAIRQSKRECPSCRIHI-PS---KRSLRPDPNFDALISKIHPNLAEFERNEdliIQQQNRTRHFNNaytestRMGVLSQAASRRHG-GRRKAEGTASASSSRPsspsngstGASPPTGEKRSSPGGGSPSETAPSSAAASE--DESARKKQRVDSA---AASAIASKPK----------
>A0A182P572	82	0.256	1.305E-13	8	183	227	16	204	422
--------YELHRTPQEAITDNTEIAVSPRS-LHSELMCPICLDMLKKTMTTKECLHRFCSDCIITALRSGNKECPTCRKKL----VSKRSLRPDPNFDLLISKIYPSRDEYEAHQERVLakfnqSHSQqalvhSINEGIklQSQNRPN-RKQKgENDGLAPSNASSSsnataATPAAASTATTAnGTGETGKEGQSAAGNTA-------------------------------------------
>A0A7K7ZSR0	82	0.238	1.305E-13	16	179	227	6	169	491
----------------PSSSSSGSAAAASAPSLKEELLCPICYDPFREAVT-LPCGHNFCKGCVSRSWENRRHACPVCKESSSLD-----DLRVNHTLNNLVELILKeEGQRKGRGAALCPVHQEEpkffclEDKELACFACQNS-KQHE-GHKMRPVQEAAADFRAkLANMESSLRDKAKDFGTVRR-----------------------------------------------
>A0A2V0NT53	82	0.278	1.305E-13	6	220	227	11	230	520
------QPDEIaeLASLYPAEQwlQPGSTVPVHLARLNEETRCPICFGKIKSARVSMVCLHRFCAGCIEQFMrnqleggkraRDQGKECPVCRAHLSS----RRAVRPDPVFDQIISGLF----GDVEAYEKEEEC------QIEASAAQHVREWNQQLQRLRaARAAALAAAEGAaGAGSASPQALRPQHrPRAARAAAPAAPVERRQrvkrPPQAGAG---SASPAAVGRGRRAVKrPWPQ------
>A0A176WQ23	82	0.351	1.305E-13	10	167	227	1	149	576
----------PLSaKKVAASYGSG-GVRVPRAPLILCLTCPLCGDLFREATTVSECLHTFCRDCIQGRLSDGEtNSCPICNVSLGTLP--LEKLRADHQLDDVKAKLFP----DASRKRKNGPGSSP-----AVSAAP-IRRKERSLYSLGIGAQPQSANPGFATraTRGSP-----------------------------------------------------------
>UPI000F4D7433	82	0.235	1.305E-13	33	194	227	14	177	595
---------------------------------EEQFSCSICLDIFTNPVS-TPCGHSFCLSCITSYWDSRSKScfCPLCKESFRKRP----ELHINHTLKEITEQ-FKRmtetsgslaISTDAQGANSQSPRITD--RKISGSPRP-GELPGGLLKEMKSRFQRTSS-SGNLLEASAPSSSPPPYEASRRRFSASGFGPATsNGPQ--------------------------------
>A0A556U7B5	82	0.250	1.305E-13	16	158	227	696	841	1150
----------------PVSEDDPELGQEGKLNREDCL-CPICLEIFLEPVT-LPCTHTFCKPCFLETVDKANICCPLCRKRVSTwaRLNGRNKTLVNAELWRRIQDTFPTQCQHRLNGVDEEE---DMNVFIskpKVSQPGELRREYEEEINKfveEKRALEEAERR--------------------------------------------------------------------
>UPI0011272DA2	82	0.266	1.772E-13	25	139	227	2	109	273
-------------------------AATPTESLRDEASCPICLDYFTDPVT-LDCGHNFCRSCITQTWEGRDTNfpCPQCRK-----TSQNRNLRPNRklaNMTEMVKKLSQSSVR-QKEENLCEEHEEKLK-----LFCEEDQR---------------------------------------------------------------------------------------
>A0A445CUD3	82	0.278	1.772E-13	18	199	227	126	300	349
------------------SKEGGKESGVAAlpciDKLRDELSCAICLEICFEPST-TPCGHSFCKKCLRSAADKCGKKCPKCRQLIGN----GRSCTVNTVLWNTIQLLFPQEVEARKAAGAINSR-----QQSKCLSPEAA--FYNNLRNGEST----TTRGGVSTRRSSGRaaAITDQEArrlqgvRSRRGITPATQ---TEDAAIALRL---------------------------
>A0A0Q3N7Q6	82	0.316	1.772E-13	21	175	227	31	188	366
---------------------DGGVVRVKRSALVACLTCPLCRRLLRDAATITECLHTFCRKCIsEEFINKEVCRCPTCNIDLGCAP--EEKLRVDHSLLYVRSKIFPYKRRKVKDQEVISPITSPVKRKERSLSslTGHGPRVS-IQKCLtKRRTKASCLRRFSlrSTLQGSSKDATKKVG---------------------------------------------------
>W9SWW6	82	0.272	1.772E-13	30	164	227	134	264	392
------------------------------DKLREELSCAICLDICLEPST-TPCGHSFCLKCLRSAASKCGKKCPKCRQVISN----GRSCTVNTVLWNTIQLLFPKEVEAKKSAGASKGRESERNQQIPEMAFYNSLRNEGTREsQLPSRTETIRRRRRAATQS--------------------------------------------------------------
>A0A6L2NXI4	82	0.269	1.772E-13	22	179	227	4	167	414
----------------------DEVVKLPKKLVAACMTCPICNKLYRDATTLAECLHTFCRKCISKKFTDDELEcCPICNADLGCVP--EEKLRSDNNLQDMRGKIFPSKRQRVKAPEVTPSVTLPLRRKERSLsslvvDTPRVSPQTTLTGK-RSKIPPRKKPRFSADKSVKKDddsADVQQDSSSSR-----------------------------------------------
>UPI00074FE753	82	0.266	1.772E-13	28	142	227	5	123	478
----------------------------PVEELCEEVTCSICLDYFRDPVTVAECGHSFCRACLTQsWGESgGEASCPVCRGKAQP-----GNLRLNRQLANvveIVKKINLQGGNGEEVkEEVCKKHQERLklfCRNDETLICVVCDRSKE------------------------------------------------------------------------------------
>A0A7L1VBJ3	82	0.245	1.772E-13	32	179	227	4	160	481
--------------------------------LKEELLCPICYEPFRQAVT-LPCGHSFCKGCVSRSWQGGRPACPVCKERCSPRE-----LRLNYTLNSLVGRLlLPleqQDSQDAKSRERSArsalcPRHRQEPRlfclQDKELACCACQNSQEHEGHrMRPVQEAAADFRAkLSNMESSLRDKAKDFGTVRR-----------------------------------------------
>A0A3Q4B453	82	0.277	1.772E-13	35	201	227	299	456	593
-----------------------------------DFECPLCIRLFFEPVT-TPCGHTFCKKCIERSL-DHNLRCPLCKQPL--QEYLKNR-RYNPTilLQDVMTQLFPSQLDERKAvhDAEMAE-LSNLTKDIPIFVCTVAyPGVPCPLHIFEPRYR-LMMRRCMET-------GTKQFGMcSYEHGKGFADY-GCMLEILALELLP-------------------------
>UPI000C758B87	81	0.285	2.406E-13	8	149	227	13	154	227
--------YESLRTPQEAITENTEIAVSP-KSLQSELTCPICLDMLTLTMTTKECLHRFCSDCIITALRSGNKECPTCRKKL----VSKRSLRYDPNFDNLVANIFPDREEYEEEQQKALaiaskKHSALLMSGISSAAKAQADHVKMISRKKNS-----------------------------------------------------------------------------
>A0A7J7I2D5	81	0.250	2.406E-13	30	148	227	157	278	306
------------------------------DRLREELSCAICLEICFEPST-TPCGHSFCKKCLRSAADKCGKRCPKCRQLIGN----GRSCTVNTVLWNTIQLLFPQEVEARKAAGglnhRESEHQSSerrsyynvRNRSIQALNSP----EPENSHGLR------------------------------------------------------------------------------
>A0A2G5DNX3	81	0.254	2.406E-13	23	215	227	3	209	380
-----------------------KYLRVQRSVLEECFTCPICHDLFEKATTISECLHTYCNNCITEIFKKRGANvCPVCKIDLGCRP--ANTLRVDHNLQDIKSTVFPSDDNMVNAPEVTPSMSmPPRMRKERSLlslgvITPQA-QPSFTGRRTRVVARKAGALGGSKFSSGVDDfvddypDGTNSLGNSskstrnRRQNLSISEPSKCQIPRRH-AENGDGPQ-AERVNAQEP-----------
>I1GM65	81	0.307	2.406E-13	21	179	227	31	193	385
---------------------DGGVVRVKRSALVACLTCPLCRRLLRDAATITECLHTFCRKCIsEEFINKEVCRCPTCNIDLGCAP--EEKLRVDHSLLYVRSKIFPYKRRKVKDQEVISPITSPVKRKERSLSslTGHGPRVS-IQKCLtKRRTKASCLRRfslGSSKDATKKVGGWRPLGCQLR-----------------------------------------------
>A0A2P4XLU4	81	0.245	2.406E-13	12	170	227	52	212	387
------------QPRAPIT-DPNATKTLSVRQLNADLTCPICLSILKETMVVMECLHRFCGECISTAIRQSNRECPSCRIHI-PS---KRSLRPDTNFDALISKIHPNLAEF---EAHEEQIIEQFNRsrhfhnaytestRKGVLSQAASRRHGR--KKTEGTVSASSSRPSSPSNGASPPVG--------------------------------------------------------
>A0A445I6A1	81	0.271	2.406E-13	19	179	227	115	264	387
-------------------EDEEEYVTIDLANLKE-LRCPICLGILRKTKAVMECMHRFCGKCIEKSMRLSNNECPVCRVHC-PS---RRSLRDDPNFDNIIAAIYPDIDKYeEEEELAMYESERTHNKEESPTIDVDIT-IGESIQDVNREISSSADSHQSNTR----VSGDN--GMSSR-----------------------------------------------
>A0A6J1D078	81	0.390	2.406E-13	25	143	227	6	125	405
-------------------------VKVKSEKLKACLTCPLCTNLFANATTVSECLHTFCRDCIYDKITADELEgCPVCNTNLGGVP--LEKLRADHTMDDLREKIFPCKRRMEKAPE-TAEHPNSLpaKRKERSfSSLEIVEANTET-----------------------------------------------------------------------------------
>A0A084VFZ3	81	0.252	2.406E-13	8	173	227	16	195	422
--------YELHRTPQEAITDNTEIAVSPRS-LHSELMCPICLDMLKKTMTTKECLHRFCSDCIITALRSGNKECPTCRKKL----VSKRSLRPDPNFDLLISKIYPSRDEYEAHQERVLakfnqSHSQqalvhSINEGIklQSQNRPN-RKQKgenELCPSNassssNSTAQPQATATPAPTNGASEPGKDNQ-----------------------------------------------------
>A0A5J4Y1T6	81	0.264	2.406E-13	11	226	227	182	361	463
-----------MPAEMETGTVDDSMVWRSKEKLAACLSCDLCNGVLKDPVTAPECMHSFCRDCIDQhvLFGGTKNTCPVCKaaglqTVFGPQPFQHGKLQYDPMLADMIRKLFPR-ADVEKSIQERHDAEAKL----RAS--------------LPNKKQ----KIGAKTP--TPNAPIPSSGPSPAATVADKSRP----PNQ--TLQPS----------HISPP--QSQATFA
>A0A1A6H6Y9	81	0.260	2.406E-13	32	125	227	5	99	463
--------------------------------LEEDLACSICLGRYRDPVT-LPCGHSFCGGCIQDSWRCCEKTCPECRQPFPEGAKLCRNVTLSTLLQALQAQPaaIPRPEPDAGHSERCPRHGRPL-----------------------------------------------------------------------------------------------------
>A0A5E4C811	81	0.256	2.406E-13	11	180	227	238	410	465
-----------LRGLIPESPS-GRGQRSPgLGSLHSELMCPICLDMLKNTMTTKECLHRFCADCIVTALRSDNKECPTCRKKL----VSKRSLRPDPNFDALISKIYPSRDEYEAHQKRVLARINKHNNQ-QALshSIEEGLKIQAMNRLQRGKKQQIENGSGAedngdsSHCSNASTHSNQEAGPSNKG----------------------------------------------
>A0A7L1SAC7	81	0.260	2.406E-13	28	157	227	5	130	495
----------------------------PAEQLRAEASCPVCLELFQDPVS-IPCGHSFCRGCIERCWESsrGSFSCPRCR-NVAPEP----SLRPNRELghvADIARGLLP-----AGPGTLCRRHREPLqlfCREERALLCLVCGR-SRLHRPHRVVPAEEAAR---------------------------------------------------------------------
>UPI0009825ECC	81	0.261	2.406E-13	32	172	227	5	156	519
--------------------------------LEEKLTCSICLGLYRNPVT-LPCGHNYCGDCIRNVWRRCEKTCPECRKPF-PD---GAEPSRNVALSDVVETLrvpapaeGPEPEPEPGAGARCPRHGRPLelfCRteglcVCSACTVYDCRLHERALLDVERReRQAQLRARLEVTQQQAIQATTQ------------------------------------------------------
>A0A6J0SJ61	81	0.271	2.406E-13	25	152	227	54	187	530
-------------------------ATDPVQDLYEEATCSICLEYFKSPVI-TECGHNFCQACLTQCWEevDKEASCPQCREKI-----QQGNLRPNRKLANFVEITKKLSLQKAKVGERrrvCEKHQEPLklfCKEDQALICVVCDRSKEHRNHdvvpLEEAAQ--------------------------------------------------------------------------
>F1QYX5	81	0.241	2.406E-13	33	199	227	9	178	582
---------------------------------EEQFTCSICLDIFTNPVS-TPCGHSFCSSCISSYWEGQGKTcfCPLCKESFRKRP----ELHVNHTLKEITEQ-FKRMAETTVSVPKTATTDSPPN--PFSAQKPGVQqRPVELPKGLFQEMKTRMQRSSSTSSSNEPLAsGDPQslpnVKMPRRNfsvTAAGSNGPQCPNHGYSLEL---------------------------
>UPI0007042EFF	81	0.255	3.267E-13	25	179	227	2	167	182
-------------------------AAEPLQTIKEEVTCPICLELFRDPVT-SECGHSFCQECIARLCQgDRDVACPLCNEKLR-----KGTLRPNQELKNIVESLKLQTAEDLRGGNVCEthreplrfyckEHETPVclaCERSQAHRGHTMVPMGEAvQEHRESIRQhLQGIESGYKKLNQLLTTGCTYLPQSER-----------------------------------------------
>UPI00122F2CF4	81	0.285	3.267E-13	27	201	227	5	167	184
---------------------------IKLWDINAHITCRLCSGYLIDATTVTECLHTFCRSCLVKYLE-ENNTCPTCRIVIHQSHPL-QYIGHDRTMQDIVYKLVPGLQE-----GKCQSIHLDFC--VRSTA----------FEGLFSPGSWLWTSRSAGRPVGAGSAEPLAWGPGRMGAMCWPVSPiithtshFAQEAQGSLSLVP-------------------------
>UPI0003F0BE7D	81	0.284	3.267E-13	27	156	227	4	124	224
---------------------------IRLVEVNAHITCRICHGYFIDATTITECLHTFCKSCIVRYLE-EHNTCPTCGIVIHQSHPL-HYIGHDRTMQDIVYKLVPKLQMD-------EEYREKRFYELQGMQYPHNDSETETEEQPRDNASTSKT----------------------------------------------------------------------
>UPI000BF4B043	81	0.295	3.267E-13	27	225	227	4	191	253
---------------------------IALRSLTAYLSCRICRGYLIEATTVTECLHTFCKSCLVKHLE-ERNTCPQCETLIHQSHPL-NYIAYDRTMQDVVYRLVP------ELQKKELKREWEFYEN-KGLAFP--RTLPPNLQALLKDVQAEKPESGSASASGSSAAGCARDGAGADEENQAANHGDChrMDEQVNLLL----ESDAPLSLRSLERAFirVSTQATV-
>UPI00084D8D7E	81	0.243	3.267E-13	23	137	227	29	141	258
-----------------------EVVKVKMKELNEHIVCYLCAGYFIDATTITECLHTFCKSCLVKYLQTSKY-CPLCNIKIHETQPLL-NLKLDRVLQDIVYKLVPGLQENEDSRIRDFYHSRGLERVLQSSAVEDS-----------------------------------------------------------------------------------------
>UPI0008A0A90C	81	0.331	3.267E-13	24	167	227	11	154	278
------------------------MVTVKRELLAACMTCPLCHKLLRDATTISECLHTFCRKCICEKLTDEEiDCCPICNIDLGCVP--VEKLRPDHNLQDLRAKIFPFKRRKVEAPENFPLLSLPVRRKERslsSLVVNTPRLA--TQTGLTGRQTRAVARRAAILRGQSP-----------------------------------------------------------
>UPI000BBD7904	81	0.259	3.267E-13	21	148	227	12	142	304
---------------------DASLPDVPVS-VSQFLKCPICLDKMADPVT-TTCGHTFCKPCLDRHLSLSDLSCPLCKKYLLATPSV--NIILKALLEEYEKAQKPHPEDLLAAPGEVACEICPENRKRRAeksclmcLLSYCGRHLKRHQNKLR------------------------------------------------------------------------------
>A0A0N4ZU00	81	0.324	3.267E-13	28	141	227	109	224	334
----------------------------PLRNVNPQITCPICNGYFVDATTVIECVHTFCRSCLLKHFEDGDNTCPACHIEIHQC-YPSQYVTFDRTMQDIVYKLVPGMWEEEQKRRKEFERKKAIeNGEEIAeeLNDENVETEK-------------------------------------------------------------------------------------
>A0A3P7LB10	81	0.283	3.267E-13	19	165	227	137	282	383
-------------------KDEGESERVEVKEtyslqlkkINTHLTCGLCKGYLIDATTVIDCLHTFCKSCLLTYFEEEDNCCPTCEQLIHQSH-PSHYVAFDRTMQDIVYKLVPGLLE--AERKRRLEFLKDKKRE----AGENVEEEEEEAEKKEE--SSQGTNRCFEGEPG-------------------------------------------------------------
>A0A484E6Z9	81	0.233	3.267E-13	12	170	227	51	211	396
------------QPRAPVT-DPNATKTLSVRQLNADLTCPICLGIIKQTMVVMECLHRFCGECISTAIRQSKRECPSCRIHI-PS---KRSLRPDANFDALIRKIHPNLAEFERN---EHQIIAQLNRsrhfnnaytegtRMGVISQAATRRQRRKT--VESTTSASSSRPSSPSHTASPPVG--------------------------------------------------------
>UPI0011561836	81	0.246	3.267E-13	13	167	227	21	172	396
-------------TPQEAITDNTEIAVSPRS-LHSELMCPICLDMLKKTMTTKECLHRFCSDCIITALRSGNKECPTCRKKL----VSKRSLRPDPNFDLLISKIYPSRDEYEAHQERVLAKFNQSHSQ-QALvhsINEGIKLQSQNRPNRKQKSENDLTAAAAAATNASP-----------------------------------------------------------
>UPI0008754146	81	0.228	3.267E-13	8	225	227	17	245	402
--------YELHRTPQEAITDNTEIAVSPRS-LHSELMCPICLDMLKKTMTTKECLHRFCSDCIITALRSGNKECPTCRKKL----VSKRSLRPDPNFDLLISKIYPSRDEYEAHQERvlaklnkSHSREALVQSikegiKIQSQNRPNrGRKNNETvisenqDDNASSAANVansnESTSQSQQSTSNPPTAPANAAPPNTstsTPATSNATAPiNTNIP----SPSPSGRS----TPSQPPSPV---SSSV-
>A0A2S3II67	81	0.301	3.267E-13	25	189	227	7	147	478
-------------------------ARVRRDALAARMKCPLCQGLLREATAITQCLHTFCRVCIMEKINDEDvDCCPVCNIDLGCDP--EEKLRPDHNLQDIRNKLFP-----IK------------KRKVDSLKAPTTLPPKRKQRSLSSLAVDTPSVAMRTGLTGKRTKGT------RRAAVFHATSPG-------------------------------------
>UPI00075000D2	81	0.237	3.267E-13	25	146	227	2	130	485
-------------------------AGVPFSELWEEASCSICLGYFRDPVTIPECGHNFCRACLTRSWGESGASCPQCGETAQP-----GNLQPNRQLANIVG-IVQRLSllEERRGEAKgveekrrlCEKHREPLKLFCQndkALICVVCDRSREHKGH--------------------------------------------------------------------------------
>UPI001960B586	81	0.224	3.267E-13	32	179	227	48	195	517
--------------------------------LKEELQCPICYEPFREAVT-LPCGHNFCRGCISRSWENQRHACPLCK-----ESSSLGDLRVNHTLRNLVELVMReEGQRQGRGAALCPLHQEERkffcleDRELACFACQSS--EQHLGHKMRPVQEAAADFRAkLANMESSLRDKAKDFGAMRR-----------------------------------------------
>L8GIW8	81	0.221	3.267E-13	14	148	227	105	249	561
--------------PIAPPEDPNHTTTLQVRMLNVELTCPICLGIMRQTMTVMECLHRFCDECISKCLRWGKKECPTCRVHCSS----RRHLRPDPNFDALIATVYPNLDEYEAQEQEFIadinkrmnrksltdSVEKGLMRQMAASRGPRGKRDKEQLEAME------------------------------------------------------------------------------
>A0A3L6SVP6	81	0.304	3.267E-13	21	167	227	220	365	651
---------------------DGAVVMVKRELLARCMTCPLCRRLLRDATTISECLHTFCRKCIYKKLNDEDLDhCPECKIDLGCTP--AEKLRADHNIQDVRSKVFPFKRKKINAEEAESPITLPIKRKersISSLVVNTPRITPAGSTGRRTRA---ITRKAAALRGLGP-----------------------------------------------------------
>UPI00109FBCD9	81	0.241	3.267E-13	11	126	227	498	614	984
-----------LPPSLPG--DSAMAATRgPVRDLREGTTCSICLDYFRDPVIIHECGHNFCRTCLIQYWEKseGEASCPQCRERV-----EQSSITRNQQLANFVeiaKKFnHPQEKEEGEGKGRvCEKHQEPLK----------------------------------------------------------------------------------------------------
>A0A7L1P2A1	81	0.245	4.435E-13	29	138	227	5	120	139
-----------------------------ARSLQDELTCPVCLEYFTDPVLVADCGHNFCRACVTQCWEDSARRlcCPQCREPV-PQRL----FRPNRSLGNIVHIVrqlgLPSAAPGPEP-QRCSRHGEPLrllcLQDGRALcvVCPLSR----------------------------------------------------------------------------------------
>A0A7S3ZJF1	81	0.330	4.435E-13	20	142	227	14	136	231
--------------------DDWRRTSFKIADVNPHLVCALCGGYFRDCHTITECLHSFCQVCILAHLRQNKNSCPRCGVDLGPHP--MTAVLHDRQLQAVVDKIFPEFEdidRQARQARRSLEAPPSAPRaRPRA--AKTARAPEE------------------------------------------------------------------------------------
>UPI0000EE5CAF	81	0.259	4.435E-13	32	156	227	5	152	252
--------------------------------LEEKLTCAICLGLYQDPVT-LPCGHNFCGACIRDWWDRCGKACPECREPF-PD---GAELRRNVALSGVLEVVragpardpGPDPGPGPDPAARCPRHGRPLelfCRtegrcvcsvctvrecrlHERAlLDAERLKREAQLRASLEVT-QQQAT----------------------------------------------------------------------
>UPI00140325CD	81	0.271	4.435E-13	22	147	227	39	165	276
----------------------GQVESICLADVNPYILCPICGGYFIDATTITECLHTFCKSCIVKHF-DYSNRCPKCNITVHQTQPL-YNIRLDRKLQDIVYKLVPNLESSEKIRLHEFYHERGLevpKPVVQVPISGKGSRIRPLGKKL-------------------------------------------------------------------------------
>A0A7S2SVQ2	81	0.283	4.435E-13	21	165	227	33	172	280
---------------------EGQVVERPLHLINAELTCPVCLGTLRNTMIVMECLHRFCNECIQKSLRIGRKECPSCRIHV-PS---RRSLRQDTNFDAIIKKIHPNLTKELQSEEKriaQHNRERNLN-NAFTLSCQAGI---QLQQQQRKRSQKQKRKRGAGGVEG-------------------------------------------------------------
>A0A1W0X529	81	0.257	4.435E-13	5	212	227	9	181	286
-----LTPYELSRAPHPIPLDDGRVVHTTGRLLESELQCNICLDILRNTRTTKECLHRFCFECIQKALEQssrsEDRKCPVCRAKL----VSMRALRADPLFDQIISAIFP---------------------NVHSL---------EDAGSVSDLADTIGSGSGGATGS---RAE----SLHRPGPIRSLSHGHSTEPQLNLEIYPYTEkvQHCAYLLK--------------
>A0A7K5ES98	81	0.237	4.435E-13	32	179	227	4	151	286
--------------------------------LKEELLCPICYEPFREAVT-LPCGHNFCKGCVSRSWESGRHACPVCKENSSLD-----DLRVNYTLNNLVGLILKeEGQRRGRGAALCPEHQEEpkffclEDKELACCSCRNSRRHD--GHKMRPVQEAAADFRAkLSNMESSLRDKAKDFGTVRR-----------------------------------------------
>UPI00057B2D2F	81	0.302	4.435E-13	25	215	227	77	260	315
-------------------------VRVKRKNLEACMTCPLCNHLLNEATTISLCLHTFCRKCIYKKLTHEKvDCCPICNMHLGRLP--TEKLRPDNYLQDMRAKIFPFKRREVKAFEVMPSVALPKKRK-----GEQRERARDLQ---TSRADDLVPRvRGQDDGESLGSQMFTAYSISlEEELQDSKVIPESEESIRDLGLVPHvASQSGKGSLA-LP-----------
>A0A0R3TAY9	81	0.256	4.435E-13	13	186	227	21	205	388
-------------PQEPIT-DGTKIAVSPRS-LQSELMCPICLDILKVTMTTKECLHRFCSDCIVTALRNGNKECPTCRKKL----VSKRSLRRDPNFDALIAKIYPDREEYEAHQNRVLAKLNKHqfNGRGAAhdgqgsSDVDGTRyRNRRHVGNNGFTASESVISEddtasiAGSLNQRAPsRVNSDaESGTMETGSVGAAS----------------------------------------
>A0A4W3JK50	81	0.238	4.435E-13	32	180	227	9	160	416
--------------------------------LTEELNCPICLDFFNDPVI-LECGHNFCCSCITRSWEKQEiNSCPECQQVF-----AERNLRRNRALANItgeIQKII-QSKKEARNKRYCEEHEEELklfcetDKKLMCLICRDARSLQDNVEAEFTKMHQCLTDREQRVRNAAANCARQCPTNSRRG----------------------------------------------
>A0A6P4K7B2	81	0.239	4.435E-13	8	174	227	16	180	427
--------YELQRKPQEVITDGTEIGVSPRS-LHSELMCPICLDMLKKTMTTKECLHRFCSDCIVTALRSGNKECPTCRKKL----VSKRSLRADPNFDLLISKIYPSREEYEAIQEKVMAKFNQTQSQ-QALvnsINEGIKLQSQNRpQRFRTKGGGGANAGGGAAAGGSGRNASNQL----------------------------------------------------
>A0A2I0WHB5	81	0.294	4.435E-13	25	188	227	19	182	435
-------------------------VRVKREVLVACMTCPLCKKLIRDATTISECLHTFCRKCIFDKLNDeEEESCPICHIDLGCVP--VEKLRADHNLEDIRAKIFPYKKRKVNGPEVVQSITLPVRRKERSLsslgvITPRIGVQSSLTG---RRTKAVA-RRASATRGPSPLIGEHKKKEDDNDGVVESSPP--------------------------------------
>A0A674JRZ2	81	0.257	4.435E-13	25	142	227	2	130	439
-------------------------AENPVESLQEEATCPVCLDYFTEPVS-LECGHNFCRDCISQCWEgsDTAHTCPQCRETV-----QQRNLRPNRQLANIIEialKLFCEEDQtpicvvcDKSRAHRAHtvvpiqEAAQEYKERIQA-HLKTLREERE------------------------------------------------------------------------------------
>A0A0D9W066	81	0.305	4.435E-13	22	169	227	107	257	462
----------------------GDVLVVKCAGVAACLTCPLCRRLLRDATTISECLHTFCRKCIHEEFDNKESCcCPTCNIDLGCAP--LEKLRVDHSIQFVRSKIFPFKRKKVKDPEVMSPAASPIKRKERSLssltiPAPQVSIQKCL-TKRRTKASCLRNLSLHSTLRGSKDA---------------------------------------------------------
>A0A1S3FUJ3	81	0.277	4.435E-13	20	143	227	3	117	493
--------------------DSAETpGPFPAASLKEELQCAVCYDPFRDAVT-LNCGHNFCRECVSRcWLEQLEPACPVCKDPASPSA-----LRTNHTLNNLVAKVLQ--AEGACGPGRRPTR---RCRQHRAEFSLYCQEDKEL-----------------------------------------------------------------------------------
>A0A452HVV1	81	0.248	4.435E-13	25	150	227	2	135	518
-------------------------AESPVESLQEEATCPICLEYFTEPVT-LECGHNFCRACISQCWEgsDTAASCPQCRETV-----QQRNLRPNRQLANEALKLFCEEDQtpicvvcDRSRAHRAHtvvpiqEAAQEYKERIQ-VHLKTLRKEREKLLGLKAT----------------------------------------------------------------------------
>A0A2C9L0E8	80	0.295	6.020E-13	20	141	227	21	149	250
--------------------DDQNILWIPIQSVNPHLICGLCQGYLYEACTITECMHSFCKNCIVKHL-DRSLNCPMCAILIHPtDPFV--HIRFDGLLQDIVYALLPHVEKDelMKEKAFYEKHNREINKtqtrvavKAQPAILPTPPRHS-------------------------------------------------------------------------------------
>A0A7J7KLA9	80	0.247	6.020E-13	21	204	227	34	224	340
---------------------DVEVKVSPRS-LHSELMCPICLDMLKVTMTTKECLHRFCQECITTALRSGNKECPTCRKKL----VSRRSLRRDPTFDALIAKIYPNRAEYEAHQERVLaklnkNHSTDAlmtnieeGMRLQALFRQHKARQKRATEVEEQPMDIQADNEGSvsTTGTNSPVPGSEP-MTSTPANSSAVPTPKRGRPPLSSA-STSAE----------------------
>A0A6P8J3S4	80	0.303	6.020E-13	29	146	227	6	125	382
-----------------------------LKSLNPHITCVLCGGYLVDATTIIECLHSFCRSCIICWLERRSFHCPVCETEIHKtRPFL--NIRPDRVLQDVVYKLVPGLYHDeVHRRKKFEEEFEKVekERRGEVVEQETYEEESRDQKK--------------------------------------------------------------------------------
>UPI00045735BD	80	0.242	6.020E-13	18	139	227	84	199	386
------------------QRADGEMASEqELENLRNEATCSICLEFYTDPVS-TDCGHNFCRDCILQCWGTGQESvsCPQCRQQI-PQRCV----RPNRTLSNIVES-VQRLSLNlrlEEVGIQCEEHQEKLK-----LFCETDQR---------------------------------------------------------------------------------------
>A0A0W8CA54	80	0.267	6.020E-13	12	167	227	51	198	388
------------QPRAPVT-DPNATKTLSIRQLNADLTCPICLGIIKETMVVMECLHRFCGECISTAIRQSKRECPSCRIHI-PS---KRSLRPDANFDALIRKIHPNLAEFERNEDQIIE---QLNRtRHFHNAYTESTRKGVLSQAATRRNGRKKT-EGATSASSSP-----------------------------------------------------------
>A0A1W4X0P9	80	0.233	6.020E-13	8	216	227	17	250	395
--------YELHRTPQDAITDNTEIAVSPRS-LHSELMCPICLDMLKKTMTTKECLHRFCSDCIITALRSGNKECPTCRKKL----VSKRSLRPDPNFDLLISKIYPSRDEYEAHQERVLAKlnkshsQAALVNSItegiklQSQNRPNrSRKNNEdarensgantqndnNQGNENSNSQSSQN-SGTTTvaTTTANTSTTNLAPTTNSGATAPSPTPksGRSTPSQPPSPVSSVHSSISKSIGKRPK----------
>UPI000B76E770	80	0.319	6.020E-13	25	192	227	6	152	403
-------------------------VQVRRDKLEACMTCPLCKQLLREATTISLCLHTFCRKCIYDKLSDEDvDCCPVCDVNLGIVP--EEKLRPDHNLQDIIAKIFP------ANGRKVEEPEVALP-----VSPPAKRKERSLSSLVVSTPRVSMQ---AGVTGRRTRAGV------RKGSAPRGASPATEE----------------------------------
>A0A6P7XTB3	80	0.272	6.020E-13	25	138	227	2	119	448
-------------------------AANPAESLRDEASCSICLDYFTDPVT-IDCGHNFCRSCITQSWEGRDRNfpCPQCR-----ETSQQRNLRPNRhlaNMTEMVKKLSQCSVR-PKEENLCEEHEEKLklfceeDQKIICLICRESR----------------------------------------------------------------------------------------
>UPI0004CDA5D1	80	0.277	6.020E-13	17	160	227	26	158	453
-----------------AITDNTEIAVSPRS-LHSELMCPICLDMLKKTMTTKECLHRFCSDCIITALRSGNKECPTCRKKL----VSKRSLRPDPNFDLLISKIYPSRDEYEAHQERVL---AKLNK--SHSQAALVNSITEGI-KLQSQNRPQRSRRAA------------------------------------------------------------------
>A0A674JUI2	80	0.260	6.020E-13	29	217	227	3	205	453
-----------------------------ASKLDDTF-CYICQDHLTDPVT-IECGHNFCQGCISQRCEGvETAACPQCGETF-----QKKAFRPNTLLGSIIQSIKQwglKPGQRGREGNVCEEHGKELtwfcKKDVKALCEDCkgsPAHSSHTVIPMgkaahESKVGVFLLRgksRGPVTQAGVPaRAQQVLWPRSSRqsAAIPTASLP-RPEPSNPMALLPRPERRPECSKSRGPIP---------
>UPI0009E28DE7	80	0.302	6.020E-13	21	188	227	13	181	455
---------------------DGSLQVVRVKRevLVACMTCSLCNKLLRDATTISECLHTFCRKCIFDKLnDDEEECCPICQLDLGVVP--TEKLRPDHNLEDIRAKIFPYKRRKFHGLEVVPSITLPVRRKERSLsSLGVITRVK-AQSGLTGKRTKAVARRASSTRGPSPVIGEHKKKEDDNDDVVDSSSP--------------------------------------
>M7B975	80	0.235	6.020E-13	32	142	227	10	122	464
--------------------------------LQDEASCSICLEYFNDPVT-IDCGHNFCRACITQCWEgsDKDFSCPQCRTTF-P----QRNLRPNRQLANMVeiaKQLHLQSTKDAGAGRACEKHQEALklfCQEDQSPICVVCDRSKE------------------------------------------------------------------------------------
>K7G9T8	80	0.257	6.020E-13	15	134	227	20	138	466
---------------CP---EGAMAADSPVESLREEATCPLCLEYFTAPVT-LECGHNFCQACISQCWEGPGPaaSCPQCRETVQQGP-----LRPNRQLANIVeiaKRLSLQAPKGAGGDGVCGEHQEVLklfCDEDQSLIC--------------------------------------------------------------------------------------------
>V9I8B0	80	0.289	6.020E-13	29	140	227	11	118	513
-----------------------------LSKLNDQLTCKLCGGYFIDATTIIECLHSFCRSCIVKYLENNKY-CPICEVQVHKSKPLL-NIRPDHTLQDIVYKLVPGCYQNEMRCRREFysKHPEAC---TQA-TSPEARGE--------------------------------------------------------------------------------------
>UPI00053C7F84	80	0.292	6.020E-13	30	197	227	39	215	517
------------------------------EKLKTCLTCPICNDLFDRATTISECLHTFCRKCIYDKITEEDLdSCPVCNADLGCAP--LEKLRPDHSLQDLRLKLFP--ENGENSKVETETSEDPLsnsRRKEKSLSslVAGSDADTTKVSNLdhETVRVHSVSDSVIVGNHGEKVEDVLQVKISPRGlpkhwAGRRKSKPSPEKNDVRL-----------------------------
>UPI0010857483	80	0.242	6.020E-13	25	126	227	2	102	542
-------------------------AENPVESLKDEATCSICLDYFEDPVS-IRCGHNFCRACISQYWRksDKNFSCPQCRKIV-----QHRNFRPNRVLANVVeiaKQLSLQTTKDSGGERECEKHQEALK----------------------------------------------------------------------------------------------------
>UPI0013633887	80	0.232	6.020E-13	16	179	227	92	253	575
----------------PCSSSSGAASSAP--SLKEELLCPICYDPFREAVT-LSCGHNFCKGCVSRSWENRRHACPVCK-----ENSSLEDLRVNHTLNNLVEMILKeEGQQKRRGAALCPIHHEDpklfclEDKELACFACQNS-KQHE-GHKMRPVQEAAADFRAkLANMESSLRDKAKDFGTVRR-----------------------------------------------
>UPI001ABDA98E	80	0.218	6.020E-13	29	151	227	4	135	631
-----------------------------LGDMEEELSCSICLSLFSTPVT-LPCGHNFCSECLDCSWEDvYSYSCPQCRHPFPSKP----ELRKNTVLSNLVRQLNaarledPDPPEEKDEEDETPDKEAVLcdsCRKVAAsktcLTCLASFCQEHLQPHLHSPA---------------------------------------------------------------------------
>A0A1Y2WBW0	80	0.213	6.020E-13	28	180	227	5	176	951
----------------------------PGVDLEKELTCSICTDILYQPLTLLDCLHTFCGSCLKDWFgwqqtvaetspnppppGSQRFTCPSCRAPV-RDT--RHNATVNTLLEMYLaanpDKVRP---EEEKEEMRQKyKPGDNVVPRVRTPEkSPEERRLEEMERQMLEEARQMSLQEvGVETAEGSRTRRRRQYSQSedRRG----------------------------------------------
>U6MPA5	80	0.277	6.020E-13	32	224	227	615	801	1286
--------------------------------LREDLSCPICMSILDHTVVVKTCLHRFCAECIEKCVRIGIRECPQCRSHVAS----RRSLRPDGALDRVVRRIFPSLEAFEEKHHVLLARANQRLNSSQGAAAEHAAA---------AAAAAAAAAAGAAGAGASPvpdaLAAADPAAAHKRSLAAAAEL--LQQPYKKLAATPSSSSSSsskvyPGLFPRAPTPAAFIDAS--
>UPI0003C4C15D	80	0.247	8.171E-13	25	214	227	2	199	210
-------------------------AAEPLQSIKAEVTCPICLELFRDRVM-TECGHSFCRECITRHCQgDGDVACPQCQQKL-----QERHLRPNRELKNIVELVKSQAVEDPRGGYVCKMHREPLrfyckeDETPVCMACERSRAHRaHTVVPVEKAVQEhkvdvkSLVRRFEEWLSPAPsqVSAGEQASVSPagQGVTQTESRGHTGEPG------PCAvgRCHGAGFGAWL------------
>UPI001486FC6B	80	0.282	8.171E-13	19	142	227	111	231	240
-------------------ESDEEEHLLPLSEMIPYICCSICKGYLIDAATITECLHTFCKSCIVKHFEQSNR-CPKCDIVVHEAK-PHNNLRMDPQLQNIVYKLVPGLEEKERKKRREFYKENCL-GPPKPAAVPQPRPSSE------------------------------------------------------------------------------------
>UPI00146E78F9	80	0.241	8.171E-13	2	137	227	8	144	261
--PMAIAMR--LRNQLQAVYDmdplrNEEEVKVKMKELNEHIVCCLCAGYFIDATTITECLHTFCKSCIVKYLQTSKY-CPMCNTKIHETQPLL-NLKLDRVMQDIVYKLVPGLQESEEKRIREFYQSRGLDRVSQPCTEDPV-----------------------------------------------------------------------------------------
>UPI0007639C05	80	0.226	8.171E-13	10	178	227	20	184	290
----------HRSPQEPIT-DNTEIEISPQS-LQSELMCPICLDVLKKTMTTKECLHRFCSECIVTALRSGNKECPTCRKKLAS----KRSLRPDPNFDLIISMIYPNRDEYEAHQTRILEKLNKSHSQanlVQSIN-EGIKLQTQNRQQRIKKNQHEELNESSSSNTSKPSNSSSQDNVTR------------------------------------------------
>A0A085MMK3	80	0.304	8.171E-13	12	136	227	35	152	306
------------QPRMPSLETDEVAVIVPLT-LKTELTCPICLDTLKETVRSKVCLHRFCRECIGRALRTGNSECPCCRSKL-P---CKRYLTPDPTYDAVIRVIL--ASQQAAAEMDASEAETSRPTNSRTLAATT------------------------------------------------------------------------------------------
>A0A0L0H5I7	80	0.232	8.171E-13	5	182	227	34	212	348
-----LSAYEKQRPPIPIITDDTQ-VTLPLKVLSEEFTCPVCRNILQQTMVTVECMHRFCYACIREALFKGNKECPACRRECHS----MRNLRPDTRFDEIIRMIYPSlGSSETEDATELDSIIARSTFNLRKMYEEGIKRQ-EMVRKGRgvKRSTTVGAADCANGLARSPRispDGHDDYEIeSENGTC--------------------------------------------
>A0A7J7Q935	80	0.306	8.171E-13	13	166	227	65	239	365
-------------PQPKPALDEAHTEWRPAAPLFDALQCRLCEDLLKEPITAAECSHSceqqgaamhgralyqssvkrystaFeanCYDCVDKCITIGGRAnfCPVCNLLLGPNPYEHNKLKYDFTLDSLVRKVFPRPSLDAALEARRLEREEA-TRQAKANIN---RRPGRPATARPSTAQ----QRGAAGSSPA------------------------------------------------------------
>A0A1D6L7W8	80	0.271	8.171E-13	1	181	227	9	194	387
-APTAAAAAAP-----GAGGDRGAEGVVmlRRSGLAACLTCPLCGRLLRDAATITECLHTFCRKCISEEFVNKEVCcCPVCSIDLGCAP--LEKLRIDHSLQYVRSKVFPSKKRKVEDPEVTSPITSPIKTKVRSLssltkHAPQMSMQKCL-RKRRTKASClqnlplHSTLRGSSNIT-KKSGGWRPLGCHFRAA---------------------------------------------
>A0A5B7CB06	80	0.270	8.171E-13	29	165	227	185	323	387
-----------------------------LDRLREELSCAICLEICFEPST-TSCGHSFCKKCLRSAADKCGKRCPKCRQLISN----GRSCTVNTVLWNTIQLLFPQEVEARKAGGEAErqsqERRGGsyynvRNRSVRALSSPPESLERESNHNVGNR----SVRRpsGASSRGG-------------------------------------------------------------
>A0A225VR01	80	0.250	8.171E-13	12	170	227	50	209	390
------------QPRAPVT-DPNATKTLSVRHLNADLTCPICLGIIKETMVVMECLHRFCGECISTAIRQSKRECPSCRIHI-PS---KRSLRPDKNFDLLISKIHPNLAEF---EAHEDQIIEQLNRsrhfnnaytestRKGVLSQAAMRRNG---RKKTEVATSALTSRPSSPANASPPVG--------------------------------------------------------
>A0A3P8R327	80	0.239	8.171E-13	33	148	227	2	138	423
---------------------------------PETFTCSICLDLLKDPVT-IPCGHSYCMNCITKLWNGEKvkkiQSCPQCRQIFTVRPV----LVKNTILANLVEELkktglqaatadhcYAGPEDVAcglcigrklKLIHLIQKRSSDVKRQIRSQQETEVSRVKELQEKLE------------------------------------------------------------------------------
>A0A7K6FNF1	80	0.252	8.171E-13	32	179	227	6	153	473
--------------------------------LKEELLCPICYEPFRGAVT-LPCGHSFCRGCLGRSWERQRPACPVCKERASP-----GALRPNRTLNNLVEVVLReEGQRRGRGAALCPVHREQpgfFCLEEKELACFACRGsERHHGHKMRPVQEAAADFRAkLANMESSLRDRAKDFGTVRR-----------------------------------------------
>UPI000E55FF5B	80	0.265	8.171E-13	27	132	227	4	109	477
---------------------------IPLKMMWEEVTCAICLDPMVDPVN-IECGHSFCQECISQVGKDGGSVCPVCRRHF-----MLRHLRPNRQLANMVENL-RRIGQDAKkdtQGARCAVHGEKLhlfcDKDGQAL----------------------------------------------------------------------------------------------
>A0A6P4XST9	80	0.225	8.171E-13	29	179	227	2	177	546
-----------------------------AQKLEDKLTCAICLELYLEPVT-LPCGHNFCGDCIRDWWGCRDKACPECREHF-PD---GAELRRNVALTGVLELMRagpapapdpdPAPAPGSGPGARCPRHGQPLeffCRtegrcecsactvnecrlHERALLDTE-RREREAQlRAMLEVTQQQATEAESQLKELQEQSSQIQALEMRR-----------------------------------------------
>UPI00186B35DD	80	0.250	8.171E-13	24	161	227	0	135	557
------------------------MATAPEAplELSDCL-CPICTEILVEPVS-LPCGHTLCHSCFQQTVQKASLYCPFCRRRLSSwaRAQARQKTLINHKLWRRIEKLYLRKGGLAGRGGRIKrqELDADLPPR-RLSAPGELRREYE-----EELSKVEAERRAFS-----------------------------------------------------------------
>A0A2P5ENU9	80	0.309	8.171E-13	25	160	227	6	142	567
-------------------------VKAKREKLEACMTCPLCNKLLKEATTISLCLHTFCRKCIYEKLSDEEVDyCPVCKIDLGCLP--VEKLRPDHNLQDIRAKIFPLKRRKINAPEVTPPISLPVKRKERSLsslvvSTPKVPTQTGLTG---RRTKAVARRASA------------------------------------------------------------------
>A0A6N2LZ45	80	0.326	8.171E-13	22	153	227	6	140	571
----------------------GQIVKVQRQVLEACMTCPLCNKLLKEATTISLCLHSFCRKCIYEKLSDeEVDCCPVCNIDLGCLP--VEKLRPDHNLQDIRAKVFPFKRRKVNAPEIMPSIALPVKRKERSLsslvvSTPKVQIQNGLTG-RRSKANA-------------------------------------------------------------------------
>UPI00189A4753	80	0.289	8.171E-13	29	147	227	8	124	616
-----------------------------LVELNPHLTCVLCGGYFVDATTIIECLHSFCKTCIVRYLEKHKL-CPVCDVQVHKTRPLL-NIRSDQTLQDIVYKLVPGLFRNEM--RRRREFYASLPPSERSSrpISSEGRGDVRNVERL-------------------------------------------------------------------------------
>UPI000626233F	80	0.250	8.171E-13	32	220	227	391	585	650
--------------------------------MDEQLTCSICSELFVTATT-LECTHTFCQYCINTW-KEKKAECPVCRASITA---MHRSLVLDNFIDKMVENLsadYKKRRTDIVEERRENERLAK-----QATASGTGRRGRPRGRiananvnatiNLTGNAPAAATRSVVRPITLVPQAGQNGqtvYSIvgSRAETIQFGTIPRVR--AVTLTRNPSISR-VPRIINRAPHPaVVQ------
>A0A6J3BAU0	80	0.250	8.171E-13	29	156	227	2	143	1117
-----------------------------AQRLEDKLTCAICLGLYQDPVTLL-CGHNFCGACIRDWWKCREKACPECRQPF-PD---GAELRRNVALSGVLEELrarpapgpGPGPAPAPGPSARCPRHGRPLelfCRTEGlcVCSACTVRecRLHErallDAERREREAQLRAT----------------------------------------------------------------------
>UPI0018F4954B	79	0.228	1.109E-12	34	146	227	11	122	221
----------------------------------EEAICPICLDFFTDPVS-LECGHNFCRSCITQCWEKERNSCPECRQEF---PEI--NLRTNRVLANLAEKArkFKLNQKEKERKLHCEEHQEELklfCETDKKLICLICRDSREHREH--------------------------------------------------------------------------------
>A0A1S3CYV0	79	0.351	1.109E-12	20	146	227	2	120	228
--------------------DKGDKKKIKVKTLNNILTCKICKGYLIDATTVTECLHTFCKSCLVQHL-DEKNTCPSCNIIIHQSHPL-QYISFDRTMQDLVYKLVP------NLQANEMKREREF-YRIRGLPCPkDLLLEDEEEEN--------------------------------------------------------------------------------
>UPI001403CCD0	79	0.268	1.109E-12	29	225	227	7	168	229
-----------------------------LRELNAHITCPLCRGYLIDATTVTECLHTFCKSCLVRYLEDHN-TCPTCKIVIHQSH-PTQYIGHDRTMQDIVYKLVP------------------------GLQEAEMKRQREFYwtRGLEMPGDAKGEVNGEETPERKPKAEEN-------GEEDDGDYHRTDE-QVSVCL----ECHS-GKLKTLKRKWIrcSSQATV-
>A0A553PF53	79	0.306	1.109E-12	20	156	227	1	128	242
--------------------DDPMEKRCLLRDLNEMITCKICQGYLIDATTVTECLHTFCKSCIVKHLEDAN-TCPECEDLIHQSHPL-DYIAFDRTMQDLVYKIVPQLEKAEYDRERAFYAE-------RGLPCPKDQMAEENEEQKKAQEEQQMT----------------------------------------------------------------------
>A0A6J0CAC5	79	0.250	1.109E-12	8	153	227	37	178	267
--------YELHRTPQDAITDNTEIAVSPRS-LHSELMCPICLDMLKKTMTTKECLHRFCSDCIITALRSGNKECPTCRKKL----VSKRSLRPDPNFDLLISKIYPSRDEYEAHQERVL---AKLNKsHSQAalvnSITEGIKLQSQN-RPQRSRKNA-------------------------------------------------------------------------
>A0A6P7XRT0	79	0.234	1.109E-12	25	141	227	2	122	296
-------------------------AATPAESLRDEASCSICLDYFKDPVT-TDCGHNFCRSCITQSWegRDTNVSCPQCRK-----RSRQRNLRPNRQLANmteMVKKLSQTSVR-PKEENLCEKHEEKLklfceeDQKIICLICRESRDHK-------------------------------------------------------------------------------------
>A0A7K6BLE1	79	0.240	1.109E-12	28	179	227	16	171	307
----------------------------PSSPkFKEELLCPICYDPFREAVT-LPCGHNFCKGCVSKSWENRRHACPVCK-----ENSRLEDLRVNHTLNNLVELILKeegrRKSRGGAASALCPIHGEDpkfFCLEDKELACFSCRNSKEHEGhKMRPVREAAADFRAkLGNMESSLRDKAKDFGAVRR-----------------------------------------------
>UPI000B93154A	79	0.263	1.109E-12	17	178	227	36	194	345
-----------------AVTDNTEVEVSPRS-LQNELMCPICLEVLKKTMTAKECLHRFCSDCIVTALRSGNKECPTCRKKL----VSKRSLRRDPNFDLIISKIYPNLDEYEAQQTKVLE---TLNKsQSQAnlvqSINEGIKLQTQNRQQRIKKNQREKLNESSSSITSKPSNSSGQDNVTR------------------------------------------------
>UPI000B8D1313	79	0.267	1.109E-12	30	161	227	152	289	361
------------------------------DKLREELSCAICLEICFEPST-TTCGHSFCKKCLRSAADKCGKRCPKCRQLISNGRLCC---TVNTVLWNTIQLLFPQEVEARKAASssqeggepKREERGHDGNprRSLRSQDSSRGRRRGELNENEESRLSGRFEREDIS-----------------------------------------------------------------
>A0A5J9W9A3	79	0.280	1.109E-12	22	165	227	28	174	387
----------------------GGVVRAKRSALAACLTCPLCSRLLRDAVTITECLHTFCRKCIsEEFINKAICRCPTCSIDLGCAP--LEKLRVDHSLQYVRSKVFPSKRQKIEAAEVTPPFTSPIKRKEKSLssltiHAPQVSLQKC-MTKRRTKASCLHNLSSHSTFRG-------------------------------------------------------------
>A0A1B6QHH5	79	0.259	1.109E-12	22	186	227	28	200	388
----------------------GDVVMLRRSSLAACLTCPLCGRLFRDAATITECLHTFCRKCIsEEFINKEVCCCPICSIHLGCAP--LEKLRIDHSLQYVRSKVFPFKKQKVEDPEVTSPITSPIKTKERSLssltkHAPQMSMQKCL-TKRRTKASClrklplHSTLRGSSNIT-KKSGGWRPLGCHFRAAKNKKS----------------------------------------
>UPI000D1CDDF8	79	0.338	1.109E-12	24	161	227	11	148	394
------------------------MARVSKAPIVACLTCPLCGNLFREATTISECLHTFCKDCIHDRFSDeETNSCPMCNVDLGTVP--LEKLRADPQLDDVQAKIFnlnPKKRPAAHIAASPPSH-TPARRKERSLSSLGVTSVPSSSR-RRSRRKAWVTESSES-----------------------------------------------------------------
>A0A3B6MYA9	79	0.276	1.109E-12	25	207	227	29	220	399
-------------------------VMVKRAALVACLTCPLCRRLLRDAATITECLHTFCRKCISKEFIDKEICyCPTCNIDLGCAP--EEKLRVDHSLQYVRSKIFPSKRRKVVDQEAISPVESPVKRKERSLssltvHGPRVSIQKCL-TKRRTKASCLRSLSLYSTLQGSKDAtkkvgGWKPLaSHIRVGKSKKSLKSGSEEDNRTGIMSGDPEHGA-------------------
>A0A7J7LHB4	79	0.230	1.109E-12	21	171	227	75	207	413
---------------------DEEFVIIKLSEIRKEVQCPICLGIIRKTRTVMECLHRFCRECIDKSMRLGNNECPACRTHCAS----RRSLRDDPNYDTLIAVLYPDIDKYEEE--------------IQESIAETFRRQMEALSN-RKAATRKSLRQSRKGRSGRnSRAAT-------------------------------------------------------
>A0A444YKG5	79	0.354	1.109E-12	24	132	227	2	109	512
------------------------MAKVKRQKLQACITCPLCHKLLRDATTISLCLHTFCRKCIYKKLsDDEMDCCPVCYVDLGCLP--LQKLRPDHNLQDIRAKIFPFRRRKIDAPQVVPSITLPAKRKERSL----------------------------------------------------------------------------------------------
>UPI00186B2881	79	0.272	1.109E-12	31	158	227	4	126	518
-------------------------------QLEEKLVCAICLELYREAVT-LPCGHNFCRACIEDHWRRHEVNCPQCRTPFTQRP----ALHKNGALCDVVDTLraaegQPvavEPVPDRSQAARC-------PRHGRALEL-YCRTEKLCICCACTVSQCQGHRR--------------------------------------------------------------------
>A0A0G4GJV3	79	0.272	1.109E-12	20	204	227	85	242	628
--------------------DLDSFLTLEGGTLDKELVCPICLGYLKQTVTIKACLHRFCAECIEKCLRSGGRECPQCRFRIGS----RRECRPDPIYDGMVRRLFP----DVEEFERQQE------QKAQSV-----------MMNL-SQQQQQQNRMGMGTVPMGGGASSEQTPSKKRvvGNEEGHPTPFSVTPS---AMVPSAR----------------------
>UPI00112B01BE	79	0.250	1.109E-12	25	139	227	2	109	638
-------------------------ASNPAENLQDETSCPICLDYFTDPVI-TECGHNFCRSCITQTWEGRDTNfpCPHCRETC-----QQRNLRKNRQLANVteeVKKLCQSSVR-QKEENLCEEHEEKLK-----LFCEEDQR---------------------------------------------------------------------------------------
>UPI000C6DD2F4	79	0.319	1.109E-12	31	145	227	74	185	648
-------------------------------DLNPHLTCILCGGYLVDATTIIECLHSFCRTCIVRYLETTKF-CPICDVQVHKAKPLL-NIRADKTLQDIVYKLVPGLFQN-EMKRRREfyaEHpDADINGRI----SPEDRGEVAEQR---------------------------------------------------------------------------------
>UPI0013F1E828	79	0.226	1.109E-12	32	142	227	10	122	802
--------------------------------LQDEASCSICLEYFNDPVT-IDCGHNFCRACITQCWEgsDKDISCPQCRATF-P----QRNLRPNWQLANVVeiaKQLHLQLTKDARAGRECEKHQEALklfCQEDQSPICVVCDRSKE------------------------------------------------------------------------------------
>UPI000B8CA152	79	0.314	1.505E-12	22	141	227	5	129	139
----------------------DEVVKVKREELETCMTCSICNKLFKEATTISLCLHTFCRKCIYDKLsgDDEMDCCPICDVELGISP--TDKLRPDHNWQDIRAKIFPSKGKRTAAPEAMTSASPPAKRKERSLsslvvSAPKVDMQS-------------------------------------------------------------------------------------
>A0A7S3U1E9	79	0.277	1.505E-12	22	169	227	13	143	163
----------------------GALSSVEIDVLNLELRCPICLELMSEPVA-TACLHRFCAGCIEKCLRIGKQECPSCRRPV----ATRRSLRKDTNFSKLISTFYP----DLQAFMEQE------RLRSQALSEEHRGRHAQQMRMLWGARRAVAA--DASHRNLTPRA---------------------------------------------------------
>A0A7S1Z6H7	79	0.296	1.505E-12	6	122	227	63	174	201
------HPHPPQSRDHPPGPvVSGGTIDFPLSPVHSRLICTLCMGYFRDPYTIAECLHTFCKSCLFFAFRSGFRRCPECETSLEPDP--FKEALSDRTMQTLVDKIFPHL----KEKDDRDERE--------------------------------------------------------------------------------------------------------
>C3Y3R1	79	0.302	1.505E-12	31	156	227	9	144	217
-------------------------------DVNPHITCMLCKGYLVDATTITECLHTFCKSCIVQYLE-ENNDCPTCKQVIHQSHPL-NYISHDRTMQDIVYKLVPGLQKDGEedsngkstaSSSKSKEDEdSDYHRsdeQVNICLECSSNRMRELRKKF-IRCSSQAT----------------------------------------------------------------------
>UPI0011834FF0	79	0.330	1.505E-12	27	135	227	6	105	224
---------------------------IKLKTLNSHITCKICRGYFIDATTVTECLHTFCKSCLVKHLE-ENNTCPTCNIVIHQSHPL-HYISFDRTMQDIVYKLVPDLQDN------ELKRERDF-YRAQGLPCP-------------------------------------------------------------------------------------------
>A0A067RL54	79	0.282	1.505E-12	27	179	227	6	154	226
---------------------------IKLKTLNSHITCKICRGYLIDATTVTECLHTFCKSCLVKHLE-ENNTCPTCQIVIHQSHPL-QYISFDRTMQDIVYKLVPNL-QDNEIKREREfyrIRGLPCPKDI----PPTAGELEEEKAAPDQHAESDYHRQDEQVNVGLECMSTNMKTLKRR-----------------------------------------------
>UPI0015891968	79	0.314	1.505E-12	21	142	227	4	125	228
---------------------DAMERRIKLKTLNSHITCKICRGYLIDATTVTECLHTFCKSCLVKHLE-EKHTCPTCQIVIHQSHPL-QYISFDRTMQDIVYKLVPDLqENEIKREREFYrARGLPCPKDILPNASETEDEQSE------------------------------------------------------------------------------------
>UPI001589022E	79	0.294	1.505E-12	25	215	227	14	197	247
-------------------------VRVKRKKLEACMTCPLCNHLLNEATTISLCLHTFCRKCIYKKLTHEKvDCCPICNMHLGRLP--TEKLRPDNYLQDMRAKIFPFKRREVKAFEVMPS---------VALPKKKKGEQREGAQDLQTSRADDLVPQGHGQDDGEP-SGSQMFaaysIPLEEELQDSKVIPESEESIRDLGLVPQVvSQSGKGSLA-LP-----------
>UPI0017473677	79	0.272	1.505E-12	27	160	227	15	147	252
---------------------------IKLWDINAHITCRLCSGYLIDATTVTECLHTFCRSCLVKYLE-ENNTCPTCRIVIHQSHPL-QYIGHDRTMQDIVYKLVPGLQEAEMRKQREFYHKLGLevPGDIKGETGP-ARQHSDPHRNGETKADESCNKEPA------------------------------------------------------------------
>UPI00106B8B39	79	0.322	1.505E-12	26	141	227	3	121	256
--------------------------TLKLSEMNENLTCPLCKGYLIDACTIVECLHSFCKSCIVRFL-DTSYNCPVCHTEVHKTKPLV-NVRPDPTLQDIVYKMVPNLYDNERLNRKSFqaslaEGEEGRNVDGVANIADNSDAVY-------------------------------------------------------------------------------------
>UPI0019217504	79	0.352	1.505E-12	32	158	227	17	152	290
--------------------------------LEACMTCQICHKLVTDATAISECLHIFCKKCIFEKLADEEVShCPVCNIDLGCNP--FEKLRPDHNIQEIREKIFPSKKEKEDAGT-LEVPSVPLpvrrkKRSLCSLVAETPRvashgeVQAESSNSFATRRKTTQTRR--------------------------------------------------------------------
>A0A7R8VMV4	79	0.282	1.505E-12	27	157	227	21	147	299
---------------------------IKLEALNNHIICTICQGYLIDATTVTECLHTFCKSCLVKHLE-ENNTCPTCQQVIHQSHPL-NYISFDRTMQDIVYKLVP-ELQDNEM-KREREFYRKRNLPCPKDVPPNAGDAEEEKPAMDAHAESDYHR---------------------------------------------------------------------
>UPI0004573626	79	0.235	1.505E-12	32	146	227	7	123	300
--------------------------------LDEDLNCPVCLEIFTDPVT-LDCGHSFCRSCIsciQSWEKKERNACPECRTVFS-----KRSMRCNWVLARMVEKVrQPNPaPKETERRLHCEEHQEELklfCETDKKLICMICRDAQEHRHH--------------------------------------------------------------------------------
>UPI001863D703	79	0.272	1.505E-12	8	156	227	60	212	315
--------SEPGETRGSDAADDGESiddtddeRSVPLSELYPYIRCGLCSGFFIDATTITECLHTFCKSCIVKHFF-YSNRCPNCNIVVHQTQPL-YNIRPDRQLQDIVYKMLPNLEerEREQMYAFYKERGLEVPKPVAVSPVTVAKANK---QKKDMLPQSVFT----------------------------------------------------------------------
>A0A2K2AC38	79	0.290	1.505E-12	25	215	227	77	260	318
-------------------------VRVKRKKLEACMTCPLCNHLLNEATTISLCLHTFCRKCIYKKLTHEKiDCCPICNMHLGRLP--TEKLRPDNYLQDMRAKIFPFKRREVKAFEVVPS---------VALPKKKKREQRERARDLQTSRVDDLVPQGCGQDDGESLgsQMFTAYSISlEEELQDSKVIPESEESIQDLGLVPQVvSQSGKGSLA-LP-----------
>A0A7S4NGR4	79	0.276	1.505E-12	20	199	227	60	228	319
--------------------DPDARVRMPLKVLSAEFHCPVCLGYMKKTSIVMECLHRFCGECIQKCLRLGKKECPSCRIHI-PS---RRSLRPDPNFDALIKNIY----GDVDTLEKHEEKEIETLNKAKHMNNAYA--ESRKLGIM-----QQAIHR----KKKAPRidPKPNMSGSKRkAGAASARSAPlgisGLEEsPQVDFAL---------------------------
>A0A0P1AJS5	79	0.242	1.505E-12	12	167	227	51	209	386
------------QPRAPIT-DPNATRTLSIRQLNADLTCPICLGIIKMAMVVMECLHRFCSDCISTAIRQSKRECPSCRIHI-PS---KRSLRPDTNFDALICKIYPNLAEFERNEDQIIE---QINRsrhfnnaytestRMGVLSQAATRRQGR--KKVEDTTSSLSSRpSSPSSIASLP-----------------------------------------------------------
>A0A2T0A139	79	0.257	1.505E-12	4	178	227	4	190	394
----AVGPSRtSTPTPHAAQRDDKHLdiaglSPSFLTDLHNECECQVCFQLFHEPVT-SPCGHSFCRQCLARSY-DHSDKCPLCRADLPPLAYFRWQ-RPNIALTKIIETALP--QQAAERAATVKEEELALLASVPVFVCTTAwPGIKCFLHIFEPRYR-LMVRRVLETpersfgmvlplRSAGPDA-VNEYGtMLR------------------------------------------------
>UPI000B8B3AF0	79	0.322	1.505E-12	25	209	227	6	167	401
-------------------------VKVRREKLEACMTCPLCNQLLREATTISLCLHTFCRKCIYKRLSDEDVDyCPVCDINLGIVP--EEKLRPDHNLQDIMAKIFPITGRKVEAPEIPLSASPPAKRKERSL----SSLVVNT-----PRVSMQAGVTGRRT-----RAGVRK-GSASRGASSANE----ETPKKD---EDSIEDHLDG-----------------
>UPI00074FD8E3	79	0.255	1.505E-12	25	146	227	2	129	403
-------------------------AGGPLEELCEEATCSICLDYFSDPVTIAECGHNFCRACLICSWgdpgASSEPTCPHCRGRV-----ELGSLRPNRQLANFVEitKRFtlQEGEEVAGKGGVCQKHQEPLklfCKDDQALICVVCDRSKEHRNH--------------------------------------------------------------------------------
>A0A6P7WVU1	79	0.264	1.505E-12	25	138	227	126	243	415
-------------------------AANPAESLRDEASCSICLDYFTDPVT-IDCGHNFCRSCITQSWEGRDRNfpCPQCR-----ETSQQRNLRPNRhlaNMTEMMKKLSQCSVR-PKEENLCEEHEEKLklfceeDQKIICLICRESR----------------------------------------------------------------------------------------
>UPI0009E4B745	79	0.310	1.505E-12	25	167	227	12	154	423
-------------------------VRVKREVLAACMTCPLCHKLLREATTISECLHTFCRKCIFEKINDEEAEcCPICQIDLGCVP--EEKLRPDHTLEDVRTKIFPYKRKKANGSEVPPSITLPVRRKERSLSSLVVNTPRMgAQTSLTGRRTKAGTRRTSALRGVSP-----------------------------------------------------------
>A0A7C9EGJ0	79	0.297	1.505E-12	25	169	227	5	149	429
-------------------------VRVKRDKIAACMKCPLCNKLLKEATTISLCLHTFCRKCIYDKLSDEDvDSCPVCDINLGCVP--VDKLRPDHNLQDIRAKIFPLKRRKVEAPEVPASVSPPAKRKERSLSSLVVstPRVS-MQAGVTGRRTRAGVRKGSVPRGGSPTA---------------------------------------------------------
>A0A668U077	79	0.203	1.505E-12	18	159	227	2	167	434
------------------GLDLGEMAQ-KGVQLDREtFSCSICLDLLKDPVT-IPCGHSYCRNCINGLWdgeeEKKIYSCPQCRQTFTPRPV----LVKNTMLAVLVEQLkktglqaAPadhcyAGPEDVTCDFLEHsekiftelihliqKRSSDVKQQIRSQQETEVSRVKKLQEKLEQEIAELKRKDG-------------------------------------------------------------------
>A0A224L1A8	79	0.267	1.505E-12	20	175	227	28	173	441
--------------------DSTEIAVSPRS-LHSELMCPICLDMLKKTMTTKECLHRFCSDCIVTALRSGNKECPTCRKKL----VSKRSLRADPNFDLLISKIYPSREEYEAIQEKVMAKFNQTQSQ-QALVNSI-----NEGIKLQSQNRPQRFRtKGSGGAGGGGGGGGNGNG---------------------------------------------------
>A0A1I8GB08	79	0.297	1.505E-12	29	138	227	355	455	461
-----------------------------LAEvLETELNCPICCDLLVDAAT-MPCSHTFCRYCIEEWLR-RKNECPQCRAP--GNGSLSRALVVDSYVDRMVAELAP--ERRAERDARVAEQREKLDK----LQVCTSR----------------------------------------------------------------------------------------
>A0A6P9C1I3	79	0.243	1.505E-12	28	137	227	11	117	474
----------------------------PLRDLCDEVTCPICLNGFKDPVTITTCGHNFCSTCLSSYCqgpEKSGTTCPQCRKTFD----QGQNIIPNRSLANVVEIVkkFRRAKQKSGKGNLCEK----YHRPVQVLHCDIC-----------------------------------------------------------------------------------------
>UPI001940059B	79	0.254	1.505E-12	25	137	227	2	113	479
-------------------------AESPLESLQNEAACPICRELFKDPVV-IDCGHSFCRVCITQCWEgsDTNFTCPQCRETV-----QQRNFRLNRQLANvleIARRLSAQAAKGAGGKGLCREHQEPLNLFCQEDQAPIC-----------------------------------------------------------------------------------------
>A0A401Q9C4	79	0.220	1.505E-12	29	146	227	22	139	491
-----------------------------LQNLSEETICPICLDFFTEPVS-LDCGHNFCRSCISQcWEKKEIKSCPECREEF-P----ERNFRINRALANLVEetrklKLIPKKKE---SKLHCEEHQEELklfCETDKKLICVNCRDSREHREH--------------------------------------------------------------------------------
>A0A401NLX4	79	0.218	1.505E-12	24	146	227	0	123	503
------------------------MASRQQAEsWTEEAICPICLDFFTDPVI-LECGHNFCRSCISQcWQKKEINSCPECREEF-P----ERNLRINRALANLaekarISKLNPKEKE---SKLHCEEHQEELklfCETDKKLICLICRDSREHREH--------------------------------------------------------------------------------
>UPI0013CE7374	79	0.265	1.505E-12	10	135	227	37	149	541
----------PRPSRGPSGVSSAAVGT-----LKEELLCPICYEPFREAVT-LGCGHNFCRGCVRRSWEQRLRSCPVCKETSARDE-----LRVNHTLNNLVEMILK----EEEEEEEEEEEEGGRKGRKgrRAALCP-------------------------------------------------------------------------------------------
>A0A1E5VNV6	79	0.298	1.505E-12	25	188	227	9	173	555
-------------------------ALVRRDLLTPGLTCPLCKGLFREATALTECLHTFCRECIMEQINGKDIEyCPVCDVHLGCDP--EQKLRSDKNLQDIRNKLFP-IKEKETDSTKAATTLPP-KRKKRSLssllvdTPSTAMKTGLTRKRTKGTRKAAASRATSPGKNGAMKSPTKSEG--RDKKTEKSSAP--------------------------------------
>A0A6J2VGT6	79	0.240	1.505E-12	33	131	227	9	111	576
---------------------------------EDQFCCPVCLDILRDPVT-IPCGHSYCMDCIKGFWRKnehkGVYSCPQCRRTFSPRPV----LARNTMLADIVDKLKKTEIQDTLPAQRYAktgdvECDICIGRRHRA-----------------------------------------------------------------------------------------------
>A0A4D9E3J1	79	0.238	1.505E-12	1	179	227	57	257	581
-APGAAAPSRPRPPprrcggshwpdaaslgfPPPAMETDAASaaaASRPGATFKEELLCPICYDPFREAVT-LGCGHNFCRACVSRSWEHQPRhACPVCK-ELAP----LGELRVNHTLNNLVEML---LREESRRGAPAGPTLCALHRQEAKLFCHddkelvCALCQSATQhqgHKVRPVAEtATDYRAKWRNMENSLRDKVKDFGAVRR-----------------------------------------------
>A0A7R9RVJ5	79	0.308	1.505E-12	22	140	227	12	129	793
----------------------GEMPPVtrlKVADLAPQLTCPLCKGYFIDATTITECLHSFCKTCIIGYLKSNQF-CPTCEVQVHKTKPLL-SIKPDQTLQSIVYKLVPGLY---HAEMRNRKQFLQLHPEIDTSAmDPESRGE--------------------------------------------------------------------------------------
>A0A2V0PBB5	79	0.301	1.505E-12	1	202	227	46	241	799
-AAAAAAPAQP---PPPADEED------PAEG----ATCLVCLDAMTDAgthrAAALRCGHLFGEACIRQWLQQGQRRCPQCNKKARPrDVCVLYNLP-----VAVAPAPAPapaPPPEDAAAIAELRaqlERE----RREReALSLQLQAQQQRSQQALQQLAQGQtahgGAARGPLNSDGHPLLAPQRYAASRpLPAMQPQAAAGPLGPQ-QSILVPS------------------------
>A0A6J0JWH1	79	0.270	1.505E-12	30	185	227	703	867	903
------------------------------DKLRDELSCAICLEICYEPST-TTCGHSFCKKCLRSAADKCGRKCPKCRQLIGNGKYC----TVNTVLWNTIQLLFPKEVEAQRAAAsanfLSKETPSPRdpNQRLRSrnrETAYQARLQREdLSRLLVSEERSERRRRGVRLDQDGDRAFalrlQRQEFASAFGVTAAA-----------------------------------------
>A0A7K8J959	79	0.269	2.042E-12	29	157	227	5	138	145
-----------------------------ARSLQDELTCPVCLEYFNDPVLVAECGHNFCRACVTQCWEDSARRlcCPQCREPV-PQRL----FRPNRSLGNIVH--IPLRlycVQDRRAvCVVCHlsrEHRAHtvLPAEEAAHAAEEVPQEHlSSLRKGREEAKAERER---------------------------------------------------------------------
>I3IT06	79	0.208	2.042E-12	32	135	227	6	115	148
--------------------------------LNEELQCSICLDVFTDPVT-TPCGHNFCRTCLDQYWTNTHTCcCPICKEKFSKQP----DLKVNIALREVVEHLKQesRPAESETMEDRLKkiqeiNHSEDPNKTAavsRSLLLP-------------------------------------------------------------------------------------------
>A0A4W3GRI6	79	0.266	2.042E-12	24	139	227	0	109	152
------------------------MASVqELENLRNEATCSICLEFYTDPVI-IDCGHNFCRDCILQCWgtGQESLSCPQCRQQI-P----QRGVRPNRSLSNIVEsvqrlSLNPRLEE---VGIQCEEHEEKLK-----LFCETDQR---------------------------------------------------------------------------------------
>UPI0018859860	79	0.310	2.042E-12	25	142	227	2	118	222
-------------------------VEIKLEDINPHITCKICKGYFVDATTITECLHTFCKSCLVKHLE-ERNTCPECSSIIHQSHPL-QYISFDRTMQDIVFKLVPNILEDEMERERLFYKTRGLpNPKDQTAAEDEVNGVAE------------------------------------------------------------------------------------
>UPI000C251CB0	79	0.333	2.042E-12	27	138	227	6	116	231
---------------------------IKLKTLNSHITCKICRGYLIDATTVTECLHTFCKSCLVKHLE-ENNTCPTCNIVIHQSHPL-QYISFDRTMQDIVYKLVPDLQRDEINREKEFYRQRGLpnPKDVQ-LTNGELR----------------------------------------------------------------------------------------
>A0A672H877	79	0.280	2.042E-12	3	141	227	1	141	254
---AAFQP--PVGSSMNASDSDSEDePKLPLSQFYPYIRCALCCGFLIDATTITECLHTFCKSCIVKHFF-CSNRCPTCSIVVHQTQPL-YNIRPDRQLQDIVYKMVP-LLEDFEREQMCQfykERGLQVPKPAAAfppAAVEPVKRQK-------------------------------------------------------------------------------------
>J3KT13	79	0.290	2.042E-12	23	185	227	2	168	257
-----------------------RTTRIKITELNPHLMCALCGGYFIDATTIVECLHSFCKTCIVRYLETNKY-CPMCDVQVHKTRPLL-SIRSDKTLQDIVYKLVPGLFKDEMkrrrdfyAAYPLTEVPNGSNEdRGEVLEQEKGALSDDEIVSL-SIEFYEGARQGPGREEGPPgEWGWGQ--RENRGALPAM-----------------------------------------
>A0A2P6MZX1	79	0.397	2.042E-12	21	117	227	32	126	267
---------------------DGRDIKFETRILNEFLVCSLCMGYIKDAHTIVECLHTFCKSCITKYLR-DKTDCPTCEVALGPYP--LDKIKFDRQIHNIVCKIFPQFEaEDAEEERK-------------------------------------------------------------------------------------------------------------
>A0A7J8AGR4	79	0.275	2.042E-12	27	158	227	2	131	305
---------------------------VPKDAirsLSDCL-CGICVEILIEPVT-LPCNHTLCKACFQSTVEKANLCCPFCRRRVSSwtRYHTRRNSLVNRELWEIIQKHYPK-ECKLKASGQESEEIVDCYQPVRLLSKPgELRREYE-----EEISKVEAERR--------------------------------------------------------------------
>A0A7J7CZL1	79	0.245	2.042E-12	30	139	227	137	241	349
------------------------------DKLREELSCAICLEICFEPST-TPCGHSFCKKCLRSAADKCGKRCPKCRQLISN----GRSCKVNTVLWNTIQLLFPQEVEARKAAGALNSREAESDSNIRPSPSSSNRR---------------------------------------------------------------------------------------
>V4KY23	79	0.335	2.042E-12	27	146	227	4	129	359
---------------------------VKRETMKACLSCPLCDHILRDATTISECLHTFCRKCIYEKItEDEIESCPVCNIDLGSTP--LEKLRPDHNLQDLRAKIFPlkrrkvKAPEIVSLPARRKERSmSSLVVSTPSVSAQTGRRTKAATRK--------------------------------------------------------------------------------
>A0A5A8EKD2	79	0.256	2.042E-12	16	215	227	25	200	376
----------------PRPLPEGREVTIQLGKLDDELRCPICRDVLKHTHVVMQCMHRFCRRCIERAVR-ASHCCPFCRESI-PS---RRSTRPDKAFDGLIGLLYP-----------------DL----DVYEAEEERRLEDFSRSFSANAAAIATSVPSPMPSPFPDTPSSA-GQQRKSssAPEAASLPGASASRARTAPkRPRAGDGAAESAAKRP-----------
>A0A1D6L3N1	79	0.292	2.042E-12	25	188	227	7	170	382
-------------------------ARVRREALAACMTCPLCRGLLREATAITVCLHTFCRECILEKINDEEiDCCPVCNIDLGCDP--EEKLRPDHNLQDIRNKVFPIKKINVDSPKALTTLPAKRkQRSISSLvvDTPSVVKQTGLTGK-RTKAK----RRAAASLATSPvNNGTMKLpSKSENGdQKTDKSCP--------------------------------------
>A0A5D3CZD3	79	0.436	2.042E-12	25	117	227	7	98	399
-------------------------VKLPTEKLMRCLTCPLCHNLFTNATTISECLHTFCRDCISEKIAEEELEgCPVCNTNLGGVP--LEKLRADHTMDDLREKIFPCKVRKEKEPEK-------------------------------------------------------------------------------------------------------------
>A0A2I0W907	79	0.337	2.042E-12	25	165	227	13	152	407
-------------------------VRVQRKLLLACMTCPLCHKLLRDATAISECLHTFCRKCIFDNLADEDAdCCPICNIDLGCVP--LEKLRPDHNLEDIRTKIFPYKRRKVNAPEALPLMTLPIRRKERslsSLVVDTPRIGTQT-GLLGRRTKAAA--RKASTLQG-------------------------------------------------------------
>A0A803KPP0	79	0.301	2.042E-12	25	167	227	6	148	430
-------------------------VQVRRDKLEACMTCPLCKQLLREATTISLCLHTFCRKCIYDKLSDEDvDCCPVCDVNLGIVP--EEKLRPDHNLQDIIAKIFPANGRKVEEPEVAPPVSPPAKRKERSLSSLVVstPRVS-MQAGVTGRRTRAGVRKGSAPRGASP-----------------------------------------------------------
>A0A5J9W8R4	79	0.331	2.042E-12	23	169	227	5	135	445
-----------------------EVARVRRETLAARLTCPLCHGLLREATAITECLHAFCRECIMKEINDEDADhCPVCNIDLGCDP--EEKLRPDHNLQDLRNKLFP-IKRDSPKPAKRK------QRSLASLVVDTP--NVEIKAGLTGK-RTKATRR-----RTAPRA---------------------------------------------------------
>F6QK00	79	0.221	2.042E-12	30	126	227	3	101	468
------------------------------AELRDELTCSICQDIYADPVT-LPCGHNFCRGCIRRhwdWQKSieEDPSCPECRQRYRIEP----ELITNEELDNIAKKFlsIPPKHDGPDMSWNCPVHNEPLK----------------------------------------------------------------------------------------------------
>A0A6P7XY63	79	0.239	2.042E-12	28	139	227	5	109	476
----------------------------PAESLRDEASCSICLDYFTDPVT-IDCGHNFCRSCITQSWEGRDTDfpCPQCRA-LS----LQRNLRPNRQLANvteMVKKL-SHTSVRPKEENLCEEHEEKLK-----LFCEEDQR---------------------------------------------------------------------------------------
>UPI00074FC82D	79	0.248	2.042E-12	25	146	227	2	128	478
-------------------------AEGPVQELWEEASCSICLDFFRDPVTIAECGHNFCRACLTRsWGESgtSEPSCPQCRRRA-----QKRKLRPNQQLANFVeiAKRF-RPLEGEGAEAKggvCEKHQEPLklfCKDDKALICLVCDRSRDHRNH--------------------------------------------------------------------------------
>UPI001B34CBC0	79	0.213	2.042E-12	26	223	227	3	238	482
--------------------------TATLALMWEEVTCSICLDAMVEPVS-IKCGHSFCQECISELGKDGGGLCPLCR-----NPFLLRNLRPNRHLASVVENLqqTSQAAKDGTPGERCPKHGERLhlfceedgqllcwvcaqyqkhrnhhhkvpieeaaqeyQRKLQ-LALEKLRKQQELAEKLEvDVATKRAEWKARVKEEGTLrRLGKTKVEMhkSRIHAEFMQQHnFLVEEEQRQLQRLEKEEREHLRMLGEMEADLaQQSQA---
>A0A151MHT7	79	0.256	2.042E-12	24	126	227	0	102	488
------------------------MAAEDLAGsIQEELTCSVCLDYFSDPVT-LGCGHNFCRACIDQcWGESEPNCcCPQCRE---RAP--RRHLRPNRQLgnvVELVKKLRLQEEKEPKGQRMCERHHEALK----------------------------------------------------------------------------------------------------
>A0A1S2ZCP7	79	0.266	2.042E-12	12	130	227	2	112	501
------------PGLTPSSSSSSSPSPGPSRSFKEELQCAVCYDPFRDAVT-LRCGHNFCRGCVTRCWEvQAAATCPVCK-----DRGSPGDLRTNHTLNNLVEKLLREEAEGARWAGRRPPR---LCRQHR------------------------------------------------------------------------------------------------
>UPI0003F0B8D8	79	0.255	2.042E-12	31	155	227	4	139	511
-------------------------------QLEEKLACAICLGLYRDPAT-LPCGHNFCMACIRDWWAHEVRECPECRQPV-PE---GTELRRNVALSGLVELVRteqgrdPPagtlGEPGTPPAGTPPEPtpGPTVPErspQERALLDTECRkREVQLRATLEVTSQQAA-----------------------------------------------------------------------
>G3MKP5	79	0.305	2.042E-12	31	148	227	10	123	552
-------------------------------ELNEHLTCVLCGGYFVDATTIIECLHSFCKTCIVKYLE-VHKMCPVCDVQVHKTRPL-QNIRSDQTLQDIVYKLVPGLYKNEM--RRRRQYYASLAPSVRASLPPISIEGRGDIQNVE------------------------------------------------------------------------------
>A0A5N5MMS4	79	0.287	2.042E-12	22	196	227	2	173	585
----------------------GQIVKVRRGIFEACMTCPLCKKLFKEATTISSCLHTFCRKCIYEKLSDeEVDCCPVCNIDLGCLP--VDKLRADHNLQDIRDRIFPFKRRKVKAPEIMPSIAFPAKRKERSLsslvvSTPKVPIQSVLTG-RRSKA---GARKAAALQA---CNFTVEESKNEDSAKDNLSSPGSRVKSIQ------------------------------
>UPI0003318484	79	0.270	2.042E-12	29	161	227	131	268	603
-----------------------------LATLQAELTCPICLDYLKDPVT-IDCGHNFCGSCIQMSWEDLQDTfpCPVCH---HPCP--QRCFSVNPQMATLVnmAKLFHSSRREMRPEkkRRCEEHNEDLtlfCEDDQELVCPQNTQPPELQdHHMRLVAEaATDHRQGLS-----------------------------------------------------------------
>A5AFM2	79	0.286	2.042E-12	25	167	227	5	152	662
-------------------------VKVRRETIAACMTCPLCNKLLKEATTISLCLHTFCRKCIYEKLSDeEVDCCPVCNIDLGCVP--VDKLRPDHNLQDIRAKIFPFKRRKISVPQVMPPIPLPVKRKERSLsslvvSTPRVSMQTGLTGRRtKAVARKSTALRGSSFSIVEP-----------------------------------------------------------
>UPI0018F7907B	79	0.255	2.042E-12	31	126	227	4	95	711
-------------------------------DLTQELTCPICLEIFTHPVS-LECGHNFCSSCISQSWQKvpGDVSCPQCRQVF-----TQRNVRPARTLSNVVEKFREVKVTQPQEEFYCQEHEEKLK----------------------------------------------------------------------------------------------------
>A0A6F9D869	79	0.282	2.042E-12	25	179	227	6	164	1166
-------------------------VKLRVRELHDHLTCFLCDGYFIDATTIIECLHSFCRTCIVRYLTDHK-SCPICNVQVHKTRPLL-NIRSDQTLQEIVYNLVPDLRKNEMKHRRQFwsDHEMiKFDVMCRGLTPEDLGEVDETKTK-KSTKKLCLTiepykRRNRKLEPGSEWAELEK-EMSKR-----------------------------------------------
>UPI00158A4055	79	0.307	2.042E-12	27	140	227	8	117	2503
---------------------------IRLAELNDQLTCKLCQGYFIDATTIVECLHSFCKSCIVKYLKKNKY-CPICEVLVHECKPLLG-IKPDYTLQDIVYKLVPGCYQNEMRCRR--EFYDKYPEAKIAGMSPEARGE--------------------------------------------------------------------------------------
>A0A7S3XVN3	78	0.355	2.771E-12	28	142	227	7	118	149
----------------------------PLRPLSLELTCPVCRGLVRRATLVKECLHRFCGACIEKCLRVGNKECPTCRAHVAS----RRSLRADPAWDAAVRAVFPRGAEHAEAQA--AKRAEEYNRRhmlHNAFAAAFRRRAEE------------------------------------------------------------------------------------
>A0A6Q2WX92	78	0.255	2.771E-12	29	141	227	7	128	186
-----------------------------LEELHNELTCPVCLELFREPVI-LECGHHFCRMCITQCWEaksDEHPTCPQCRETC------HRNVRPNLLLCNVVDSLRRDRSMDRKpgeplwsPPDLCEEHEEKLklycdDDQIAiCLVCGMSRDHK-------------------------------------------------------------------------------------
>B4N5I1	78	0.285	2.771E-12	27	157	227	4	128	222
---------------------------VKLKTINPHITCKICGGYFIDATTVTECLHTFCKSCLVKHLE-EKKTCPTCDNIIHQSHPL-QYISFDRTMQDIVYKLVPKLQEDESRRERDFykSRNMPCPKDI------TPNHEDDNEKVMEAHAESDFHR---------------------------------------------------------------------
>A0A7R8X766	78	0.357	2.771E-12	27	135	227	4	103	227
---------------------------IKLKTLNSHITCKLCRGYLIDATTVTECLHTFCKSCIVKHLEDNN-TCPECETVIHQSHPL-NFISFDRTMQDIVFKLVPHLQKD------EEEREREFYRS-RGLPCP-------------------------------------------------------------------------------------------
>A0A6A4FQ51	78	0.280	2.771E-12	21	220	227	3	184	252
---------------------DARTVTVKLAELTEHLGCALCHGILRDAHTIPDCLHSFCKSCIYRhFLVKGSCICPKCNKALSPRP--IATLITDQKLQEVVDRIFP----------EFKEQEAILEKEFYAKNSFKLREEsaEPTDGANGSSTSPVASSRGRSKAS-TPT--KKSHGVKPVGSGGILS---CSR-QFTIEVYP--QETNARALPSLKFPFMQ------
>A0A226F459	78	0.409	2.771E-12	24	110	227	0	84	256
------------------------MLNVRLESVNPCITCKICKGYLIAASTVTECLHTFCKSCLVQHLENRN-TCPECEVVIDPvDP--LKHVRFDRTLQDIVYKLVPKLEE--------------------------------------------------------------------------------------------------------------------
>UPI0009A45F3A	78	0.278	2.771E-12	29	147	227	63	182	294
-----------------------------LADVNPYILCPVCGGYFIDATTITECLHTFCKSCIVKHF-DYSNRCPKCNIIVHQTQPL-YNIRLDRKLQDIVYKLVPNLESSEKKRLHDFyrERGLEVPRpVVQVPNNGKVNRIRSLDKKL-------------------------------------------------------------------------------
>A0A7L4GFL6	78	0.284	2.771E-12	20	138	227	59	177	295
--------------------DDDRERMINLAELTPYILCSICKGYFIDATTITECLHTFCKSCIVRHFY-YSNRCPKCNIVVHQTQPL-YNIRLDRQLQDIVYKLVVNLEE--REKKRMHdfykERGLEVPKPAVPQPIPVSR----------------------------------------------------------------------------------------
>UPI00073FDEF5	78	0.276	2.771E-12	18	147	227	77	204	315
------------------SSDDKDERTFPLFEVFPYIRCTLCNGYFVDATTITECLHTFCKSCIVKHFF-YSNRCPNCNVVVHQTQPL-YNIRLDRQLQDIVYKMVPHLEE--RERKRMHdfyqERGLEVPK--PAAPPPTVKTSKQKKGLL-------------------------------------------------------------------------------
>A0A6J0VFI9	78	0.267	2.771E-12	29	146	227	6	126	320
-----------------------------LQHLCDETTCPICLEYFKDPVT-VDCGHNFCQACLTQYWGKPGREasCPQCRV---PCP--QRDFKPNRQLASIVeiaKKFrLQRTRGAEALGKVCERHQEPLklfCEDDQALICVVCDKSKEHREH--------------------------------------------------------------------------------
>A0A6J0HVW4	78	0.290	2.771E-12	29	142	227	6	124	351
-----------------------------AARLKDELTCPICLDIYRNPVS-LGCGHSFCEECIqkDQKCQQGPSKCPLCLSPTGP----TGELKPNFHLRNIVQNFldasVHQGEEKQKVQCKEKEESSDqqeeEKQEVQCKEKEESSDQQE------------------------------------------------------------------------------------
>UPI0018FF2307	78	0.386	2.771E-12	25	154	227	5	132	371
-------------------------VKLPTQKLMGCLTCPLCDNLFTHATTISECLHTFCRDCIYEKITEEESEgCPVCNTNLGGVP--LEKLKADHTMDDLREKIFPCKRRKEKEPEKSHsSVSLPTKRKDRSLSSYMASEPKSTAQ--ENLAEQQ------------------------------------------------------------------------
>UPI00112CF95C	78	0.266	2.771E-12	25	139	227	2	109	384
-------------------------AANPAESLRDEASCPICLDYFTDPVT-LDCGHNFCRSCITQTWEGRDTNfpCPQCR-----ETSQQRNLRTNRKLAN-VTEIAKKLSESsvrQKEENLCEEHEEKLK-----LFCEEDQR---------------------------------------------------------------------------------------
>UPI0005402273	78	0.310	2.771E-12	25	168	227	5	143	429
-------------------------VKVRREKIAACMTCPLCNKLLKEATTISLCLHTFCRKCIYRKISDEDvDSCPVCNIHLGCIP--EEKLRPDHNLQDIRAKIFPLRGRKVEAPEVAPSVSPPAKRKERSLS---SLVVSTPRVSMQAGVTGRRTRAGVR-KSSAPR----------------------------------------------------------
>UPI000521C66E	78	0.256	2.771E-12	26	179	227	51	204	532
--------------------------TSPTATFKEELLCPICYDPFREAVT-LGCGHNFCKGCVTRSWEHGAHVCPVCKERSSLD-----DLRINHTLNNLVEKILKEERQRrGQAAALCPLHhqEAKLfCLEDKELACFACQSSKQHEGHKLRPVQETATdfRAKLKNMETSLRDKVKDFGTAHR-----------------------------------------------
>A0A6P5KYU4	78	0.262	2.771E-12	24	158	227	0	132	549
------------------------MATSPEAPLKisDCF-CPICTEILVEPVS-LPCGHTLCHSCFQQTVQKASLHCPFCRRRVSSwaRAQARQNTLINQKLWRRIEKQYIRNGGLASEGRRTQrrEREADLPLR-RLSAPGELRREYE-----EELSKVEAERR--------------------------------------------------------------------
>UPI000763A908	78	0.297	2.771E-12	31	140	227	9	112	605
-------------------------------DLNPHLLCVLCGGYFVDATTVIECLHSFCRSCIVKYLE-RNKYCPICDVLVHKSKPL-SNIRPDHTLQNIVYKLVPRLFQKEMVMRREF-----YNRNKVYLPrDPMSRGV--------------------------------------------------------------------------------------
>UPI00141969EF	78	0.248	2.771E-12	25	146	227	3	126	796
-------------------------AGGPVQSLCDEATCSICQDYFKDPVTIAECGHNFCRSCLRGVLEEnwtaAENSCPQCRITV-----QRRNLIFNEHLANVVeiaKKLSPQPXRKGKVCEKHQETLKLFCKEHRTPICVVCDRSKEHENH--------------------------------------------------------------------------------
>UPI001419E134	78	0.226	2.771E-12	21	126	227	385	494	883
---------------------EGAMAAAAGGHiqrLRDEATCSICLDYFKDPVTSPECGHNFCRSCLIQcWGESeAEASCPQCRKRV-----QRRSLIPNRQLANMVeiaQNLsLQEGKEEGGEGGVCEDHQEPLK----------------------------------------------------------------------------------------------------
>UPI0006AAEF99	78	0.257	2.771E-12	12	161	227	690	844	908
------------EKILPDEKNSTSAALPCIDKLRDELSCAICLEICYEPST-TTCGHSFCKKCLRSAADKCGRKCPKCRQLIGNGKYC----TVNTVLWNTIQLLFPKEVEAqrASASANFLSKETPSPRdsnhrlrtrnRETALQA---RLQREDIsRLLVSEERSERRRRGAS-----------------------------------------------------------------
>A0A6J2XCH5	78	0.312	2.771E-12	16	140	227	3	116	1357
----------------PASKQEK----IKLVEINQYLTCYLCKGYLIDATTISECLHSFCRSCIIQFLQDNSY-CPVCKVIINK---AKPNLKLDKTLQDIVYKLVP--ELFMKEMLRRKNYYKDYP-EIAAKVSPEERGE--------------------------------------------------------------------------------------
>A0A3Q3WJQ9	78	0.294	3.759E-12	34	131	227	14	109	163
----------------------------------DRFCCPVCLEVLRDPVT-IPCGHSYCLDCIEDYWnraqQRGQYSCPQCRQVFNPRPL----LSRNTVLGEVVEK-FLQSEAQARPAAKEVKCGVCRGRRSRA-----------------------------------------------------------------------------------------------
>W4FW94	78	0.255	3.759E-12	26	155	227	59	176	194
--------------------------TVPPTLLQSEMQCPVCLGIVRNATVIKSCLHRFCDKCLNECLRSGIKECPSCRAVIGPK---RSSLRRDETFDKLVATIYPDLERYEAAEDE----------RIASANTP--KRLHHDDNPMSpsgKRAKATA-----------------------------------------------------------------------
>A0A1B6CER0	78	0.315	3.759E-12	27	157	227	4	131	225
---------------------------IKLKTLNCHITCKICRGYLVDATTVTECLHTFCKSCLVKHLE-ENNTCPSCQIVIHQSHPL-QYISFDRTMQDIVYKLVPNLqENEIKRERDFYrSRGLPCPKDIPPNPGEE---IDEKPQNMEPVAEVDCHR---------------------------------------------------------------------
>A0A7M7NTT8	78	0.289	3.759E-12	27	143	227	14	131	231
---------------------------IRLTEVNQYITCHLCGGYLIDATTLTECLHTFCKSCLIMYIK-KNELCPTCDVLIHPSNPVL-SLKLDRTIQEIVYKLLPYIEEDEKAREVRFWKERNL-EQPQKeLPSPEpvvAPRNTEL-----------------------------------------------------------------------------------
>A0A453LQN7	78	0.338	3.759E-12	25	138	227	98	213	247
-------------------------VMVKRELLARCMTCPLCNRLLRDATTVSECLHTFCRKCIYKKFNDEEVEsCPVCDIDLGCTP--VEKLRADHSLQDVRSKIFPFKRKKIKAEDVASPDSPPNKRKersISSLVVHTPR----------------------------------------------------------------------------------------
>UPI0009E39E8B	78	0.252	3.759E-12	17	161	227	1	136	254
-----------------AVLQSNRERKLKLQDLNSFITCEICRGYLIKPTTITECLHTFCRSCIVKYLQDsEDNKCPACSILIHETN-PFEMLRSDQTLEDVIYKLVPKLQEN------EQKREKEFNEQH---NSEEEKKSKKEPKDNRETAPDSKTDEPAS-----------------------------------------------------------------
>UPI00109BF09D	78	0.295	3.759E-12	23	137	227	6	118	257
-----------------------KRRKIRIRDLNPHLTCMLCKGYFVNPVTITECIHTFCKSCLVRHISLVN-KCPSCGIVIHETQPV-YNIRSDRTMQDIINKILPRIEHDERKREKRFYKTKGLPYPASPLRAPFS-----------------------------------------------------------------------------------------
>UPI001ABDC4FC	78	0.300	3.759E-12	23	143	227	2	120	319
-----------------------RTKRIKMTELNPHLMCALCGGYFIDAATIVECLHSFCKTCILRYLEAHKF-CPMCDSQVHKGRPLL-SIRSDKTLQDIVYKLVPGLFRDEM--KRRREFYASYARKEAntGSSSEQGDKVTET-----------------------------------------------------------------------------------
>A0A3L6S792	78	0.275	3.759E-12	22	182	227	25	196	347
----------------------GDVVRLKRSALAACLTCPLCDRLLRDAATITQCLHTFCRKCIsEEFINKEVCCCPICSIDLGCAP--LEKLRIDHSLQYVRSKIFPK-KQKVEGPEVTSSVTSPIKRKERSLssltiPAPQVSMQKCLT---KRRTKASCSRnlslhtklRGSNITKEAARKKKRaakEFQRRRRGPV--------------------------------------------
>A0A7R5KI93	78	0.266	3.759E-12	29	142	227	6	124	375
-----------------------------AAKLKDELTCPICLDIYRNPVS-LGCGHSFCEECIqkDQKCQQGSSKCPLCLSPTGP----TGELKPNFHLRNIVQNFLDASvhQGEEKQKVQCKEKEESLgqqeeeKQEVQCKEEEESSDQQE------------------------------------------------------------------------------------
>UPI0004F4B941	78	0.252	3.759E-12	33	131	227	9	106	386
---------------------------------KEQFCCSVCLEVLWEPVT-IPCGHSYCMECIKGYWRKcevkEEYSCPQCRRTFSPRP----ALSRNTMLADIVEKLRKSGVQDVSAKASDVECDVCTGKKHRA-----------------------------------------------------------------------------------------------
>A0A4U6SQX7	78	0.314	3.759E-12	22	153	227	28	163	388
----------------------GAVDVVRLKRsvLAACLTCPLCGRLLRDAATITECLHTFCRKCIsEEFIKKEVCWCPVCSIDLGCAP--LEKLRMDHSLQYVRSKIFPR-RQKVEAPEVTSPVTSPIKRKERSLssltiHAPQVSMQKCL-TKRRTKASC-------------------------------------------------------------------------
>A0A672NDP2	78	0.215	3.759E-12	32	153	227	7	136	397
--------------------------------LNEELQCSICLDVFTDPVT-TPCGHNFCRTCLNKcWTNTQIRFCPLCKETFSRRP----DLKINTTLREVVQHFkeklnlgisevFCDICDERKQKARntKEEKSASVelfTDLIRSIE----RCQSELLKMMEEQQKA-------------------------------------------------------------------------
>F6S2Q6	78	0.256	3.759E-12	15	164	227	39	177	469
---------------CPRATDRGMAGVREEASLREELTCAICCDLFTEPVM-LECLHHFCKECIQRYWAScpRVTSCPQCRREL-P----SRAFRRDLLVSGVVEKVKKCSVEERKrESQKQLEE---------ALQ--FHQREKENCLKMKHKAEqdlCQITKSSGELTS--------------------------------------------------------------
>A0A7L1FBE7	78	0.224	3.759E-12	32	179	227	6	155	476
--------------------------------LKEELLCPICYEPFREAVT-LPCGHNFCKSCVNKSWENRRRSCPVCKE---NSSSSLEDLRVNYTLNNLVEMILReEGKRRGRGAALCPVHREEAkffcleDKELACFACQSS--EQHPGHKMRAVQEAAADFRAkLANMESSLRDKAKDFGAVRR-----------------------------------------------
>UPI0003D08EF4	78	0.260	3.759E-12	25	134	227	2	113	484
-------------------------AEEPLGTLDHEATCPICLEFFTEPIT-LTCGHNFCQSCITQYWEKSGPncSCPQCRQAVRQRT-LSPNWQL-TNVVEIVKQLKAQSAKGTTGQRVCEQHQEDLklfCKEDQTLIC--------------------------------------------------------------------------------------------
>UPI0018F63405	78	0.230	3.759E-12	34	142	227	34	144	492
----------------------------------EDLICPICLDFFTDPVS-LECGHNFCHSCITQCWEKERNSCPECKEEF-P----ERNLRVNQVLASLTEQIQKSKlnQKEKESKLHCEEHQEELklfcetDKKLICLICRNSRKHRE------------------------------------------------------------------------------------
>UPI000FD63520	78	0.278	3.759E-12	23	200	227	172	369	501
-----------------------RTTRIKITELNPHLMCALCGGYFIDATTIVECLHSFCKTCIVRYLETNKY-CPMCDVQVHKTRPLL-SIRSDKTLQDIVYKLVPGLFKDEMkrrrdfyAAYPMAEVPNGSNEdRGEVSEQDKGNLTDDEIVSLSIEFYegSRXTRFGAapkplpgfgareETPTFCPRSGT-EIVESRNGLGASVPTPGpXRCPPCPLGQV--------------------------
>A0A4X2KSK8	78	0.276	3.759E-12	31	141	227	4	109	519
-------------------------------QLEEKLVCAICLELYREAVT-LPCGHNFCRTCIEDHWRRQEVDCPQCRTPFTQRP----ALHKNGALCEVVEALRAAERQLAAVKPVPGPSRAALcPRHGRALEL-YCRTEK-------------------------------------------------------------------------------------
>A0A4Z2GD50	78	0.256	3.759E-12	33	141	227	9	110	541
---------------------------------QDQFSCSVCLEVLRDPAT-IPCGHSYCLDCIEGYWngakQKGQYSCPQCRQVFNPRPL----LSRNTVLGEVVEK-FQRSELQAAAAAQHSAR----PEEVKCSVC-TVRRSK-------------------------------------------------------------------------------------
>A0A6J0SI08	78	0.248	3.759E-12	28	157	227	6	148	547
----------------------------PLRDLCEEATCAICLDYFKDPVT-IQCGHNFCQACLARcWGKSEQEApCPQCRVAVQP-----RSLIPNRPLANFVeiitKKLSLQGVKGVAAAAEerkrgsCEKHQEPLklfCQDDQALICVVCDRAKEHRDHqvvpLEEAAQEYQDR---------------------------------------------------------------------
>A0A6J0X8P6	78	0.266	3.759E-12	27	158	227	2	131	549
---------------------------VPKDAIPSLLEcqCQICVEILFEPVT-LPCNHTLCKPCFESTVEKANLCCPFCRRRV--SSWARYRNRTNSlvnmELWEIIQKHYPKECKLRAAGQESEEIVDDY-QPVRLLSKPgELRREYE-----EEISKVEAERR--------------------------------------------------------------------
>UPI0014861238	78	0.221	3.759E-12	33	141	227	9	110	569
---------------------------------QDQFSCSVCLEVLRDPVT-IPCGHSYCLDCIEDYWngakQKGQYSCPQCRQVFNPRPL----LSRNTVLGEVVEKFQQSGFQAAAAAQHLAKPE-----EVKCSVC-TVRRSK-------------------------------------------------------------------------------------
>UPI0018773D58	78	0.240	3.759E-12	27	158	227	2	131	571
---------------------------VPKDAIPSLLEcqCQICVEILIEPVT-LPCNHTLCKPCFQSTVEKANLCCPFCRRRVSSwtRYHTRTNSLVNTELWEIIQKHYPEECKLRASGQESEEIVDDY-QPVRLLSKPgELRREYE-----EEISKVEAERR--------------------------------------------------------------------
>A0A2R6X6K8	78	0.241	3.759E-12	24	166	227	40	179	572
------------------------YAKVyRSRDILELMRCPICLGILRNTRTVMECLHRFCRECIDKAMRLGRKECPTCRAHCAS----RRSLRDDPHFDALIAAMFPDIEKLQKEESTLLEETLISNRQTQKKIEEAVKRQSEAVaRFKRPKSVGSKTRI-ATYSRGA------------------------------------------------------------
>A0A7K5AF75	78	0.258	3.759E-12	21	151	227	43	188	676
---------------------DGTMATLetelSLAGLEEELTCCICLCVFSNPVT-VPCGHNFCASCLDlTWAgLSEGFSCPQCRTTFPNRP----KLHKNTVLCRVVEQLQGRsgageqGEEEDGEAARCEAEEPPVycdsCRELPAaqtcLTCTASFCPEHLRPHHESPA---------------------------------------------------------------------------
>A0A4U0XVZ1	78	0.236	3.759E-12	31	224	227	13	220	850
-------------------------------DMEKELTCSICTDILYQPLTLLDCLHTFCGSCLKEWFASqaasttrtsrptaHPYTCPSCRdsvratkADWRLTALLEGFLRanPDRVKSDAekegsVKMYKPGDDVIPKVEIRREETDSEderLMAEVRDLSMANV--DPETARRRAERARVQGRDRRRQAGEGTPRHQPEEHSRSQQPSRWAA-------QQTQLSE-ERLRQHNAN------EPHVEHQPS--
>UPI0018F4DF79	78	0.217	3.759E-12	32	146	227	719	833	1539
--------------------------------LAEETICPICLDFFTDPVT-LDCGHNFCRSCISQcWEKKEINSCPECREEF-P----ERNLRINRALGNLAEkarklKLNP---KEMEIKLHCEKHQEELklfCETDKKLICEICRDSREHREH--------------------------------------------------------------------------------
>A0A3Q0F7X7	78	0.280	5.100E-12	2	146	227	16	156	174
--PEEVQSENEVEsERRNSSSDDDICMEIDYSDISEDLRCPICLGVIRKTKIVMECLHRFCGECIEKSIRLCKNECPVCREHY-PGGCTLGD---DRHYDHLISIIHPDIEQYEEESFRREIKELERKKRARETAAGFARR-RRTIRN--------------------------------------------------------------------------------
>J3JXH5	78	0.296	5.100E-12	27	149	227	6	127	225
---------------------------IKLKTLNNHITCKICRGYLIDATTVTECLHTFCKSCLVKHLE-ENNTCPTCKIVIHQSHPL-QYISFDRTMQDIVYKLVPDLQKNEIESEREFykARRLPNPKDI-PLTNGESNGDHEPDPHAES-----------------------------------------------------------------------------
>A0A6P6PM51	78	0.240	5.100E-12	33	148	227	7	126	227
---------------------------------QDEFMCPVCLDLLKDPVA-IPCGHSYCKICITDCWdqEDQKRvySCPQCRQTFSPRP----ALARNTMLAEVVEKLkKTRLSADCEAGAGDVQCDVCTGRKYRAvkscLVCVESYCQTHFERHEE------------------------------------------------------------------------------
>UPI001ABE09ED	78	0.280	5.100E-12	27	156	227	5	133	242
---------------------------IKLWDINAHITCRLCNGYLVDATTVTECLHTFCRSCLVKYLE-ENNTCPTCRIVIHQSHPL-QYIGHDRTMQDIVYKLVPGLQEAEIRKQRdfYHKLGMEVPGDIKAEMC-AAKQHVEAVRNGESKPEENTT----------------------------------------------------------------------
>UPI0010FCB1F5	78	0.287	5.100E-12	21	150	227	1	125	253
---------------------DSQEVVIKIRDLNPHVVCSLCAGYFVDATTITECLHTFCKSCIVKYFQ-TSKNCPMCSLQIHETQPLF-NIRLDRTMQDIVGKLVP-GILEAEEKRRREFYAS----RGMPLVKPQADKEnkKTTHENMKER----------------------------------------------------------------------------
>A0A6J0MMD8	78	0.330	5.100E-12	32	157	227	9	124	303
--------------------------------MRARLSCPICDSILLDATTISECLHTFCRKCIYEKITEEEIEgCPVCNIDLGGTP--LDKLRPDHNLQDLRAKIFP--VKGRKVPARRKE------RSMSSLVVTK-RKVSDQAGRRRRRRTKTVTR---------------------------------------------------------------------
>A0A7R9UF62	78	0.291	5.100E-12	19	150	227	81	211	314
-------------------RQETKFVRFRVADINQHLICRLCNGYFRDAHTINECLHTFCKSCLFIRLHEGMKKCPApgCQTDLSVTA--EGLICADRQMQSIVDKLFPHlRVEDAENEAKFYrERnIAPKPEHGRA---PT-RVVVDTPRKRRRT----------------------------------------------------------------------------
>UPI0009E2FEEB	78	0.262	5.100E-12	21	187	227	8	180	315
---------------------EPQVVRVKRKVLSACMTCPLCHKLLRDATAISTCLHTFCRKCIVDYFSDEDwGCCPICNIGLGRTP--VEKLRPDHNLEVIRTKILPYKRRKFNAPKVLRLTTLPIRRKERSLsslvdATPEIRTQTGFREGTKAAANGASTLRGLNslNDEHAKKSGDNSEHIKENSSKTLICY---------------------------------------
>G1TYD5	78	0.287	5.100E-12	23	146	227	2	131	324
-----------------------RTTRIKITELNPHLMCALCGGYFIDATTIVECLHSFCKTCIVRYLETNKY-CPMCDVQVHKTRPLL-SIRSDKTLQDIVYKLVPGLFKDEMkrrrdfyAAYPLTEGECAGaDDEIVSLSIEFLRRGDREEKK--------------------------------------------------------------------------------
>A0A6P4ZMB7	78	0.256	5.100E-12	23	188	227	2	180	332
-----------------------RTTHLPITELNPHLMCVICGGYFIDATTIIECLHSFCKTCIVKYLDTSKY-CPVCDVQVHKTRPLL-NIRADKTLQSLVYKLVPNLFKDEMkrrrdfygqcpdqdLAASSEERGEVEDLQIYTPDEHISLsleyyRESEAASAAESdqEKDETETRQDKQDTSPKPD------GKRKNGETDDVVYP--------------------------------------
>A0A6J0T809	78	0.318	5.100E-12	20	135	227	108	219	347
--------------------DDEDERMIKLSELTPYIMCSICKGYFIDATTITECLHTFCKSCIVRHFY-YSNRCPKCNIVVHQTQPL-YNIRLDRQLQDIVYKLVVSLEEREKKQMHDFYRERGL--EIPKLAVP-------------------------------------------------------------------------------------------
>A0A210PYB0	78	0.322	5.100E-12	27	138	227	105	219	352
---------------------------VQLRDINPYITCGLCGGYLYEASTITECMHSFCKTCIVRHTE-RHLNCPSCDAAIHPtDPFV--HIRNDSTIQDIVYRLLPHIAEEEQRREKlfYEEHEKATGEQITpklTLPPPPPR----------------------------------------------------------------------------------------
>UPI0019D63AC2	78	0.289	5.100E-12	22	153	227	25	158	383
----------------------GDVVRLKRSALAACLTCPLCGRLLRDAATITECLHTFCRKCIlEEFINKEVCCCPICSTDLGWAP--LEKLRIDHSLQYVRSKIFPK-KQKVEGPEVTSSATSPIKRKERSLssltiPAPRVSMQKCL-TKRRTKASC-------------------------------------------------------------------------
>U5EI17	78	0.247	5.100E-12	32	200	227	0	172	389
--------------------------------LHSELMCPICLDMLKKTMTTKECLHRFCSDCIITALRSGNKECPTCRKKL----VSKRSLRPDPNFDLLISKIYPSRDEYEAHQERVLAKFNQSHSQ-QTLinsIKEGIKLQSQNRPNRKvkdETSSSTSSSREnrPSSVVGAPVAPVPGAPVAPgAAAVPGAVVVGTETPGTGVAPV--------------------------
>UPI0010166C98	78	0.250	5.100E-12	19	158	227	51	184	391
-------------------ESEDEYITIDLSDFKE-LKCAICLGIIRNTRTVTECLHRFCKECIEKSMRLGINECPICRVHV-PS---RRSLREDPNFDKLIAALVPDIDKYEEQEALgfVEDHD----KEMEASSVENVPCETEASDRTEkARAIAVAFDR--------------------------------------------------------------------
>A0A6P7XYI4	78	0.234	5.100E-12	25	141	227	2	122	401
-------------------------AANPAESLRDEASCSICLDYFTDPVM-TDCGHNFCRSCITQSWEGRDTDfpCPQCR-----ETSQQRNLRSNRQLANvseMVKKL-SETSVRPKEESLCEEHEEKLklfceeDQKIICLICRESRDHK-------------------------------------------------------------------------------------
>A0A2R6RUV3	78	0.289	5.100E-12	25	193	227	7	171	444
-------------------------VAIKSERIAACMTCPICHKLFKNATTISECLHTFCRKCIHDLITKEDLdCCPVCNVYLGCSP--LDKLRADHSLQDIRAAIF-----GALGRREPKKAEAGPSNPLPATIEPKELPEAEPSVPLPSRRK----ERSLSSLVSPPKASSQTVfngrrkSEPRRFPVSRGSALSIEEP---------------------------------
>A0A164T568	78	0.277	5.100E-12	34	206	227	21	186	449
----------------------------------ELLTCRICDNICKDPVNITECLHIFCNRCITKKIQEEDlNSCPECKVYLGCVP--LDKIRPDHNWNSIREALFPSlgkaEQQDDEQEYKESEPSNGEAEQPNSL--PGRRKQKSL-SSLENKINVSA---GSATRIQNPqkLVGRRRKSIARKAFSSAGSAIRIQNPKK------SAEAH--------------------
>UPI0019D52DB7	78	0.269	5.100E-12	24	188	227	6	170	465
------------------------MARVRRDALAARMTCPLCQGLLREATAITQCLHTFCRVCIMEKINDEDvDCCPVCNIDLGCDP--EEKLRPDHNLQDIRNKLFP--IKKRKVDSVTAPTTSPPKKKQRSLSslvkTPSVAMRTGLTGKRtKGTRKAAAFRATSPSNNGTMKSPTKSEG--RYQKTEKISAP--------------------------------------
>UPI0018F55B42	78	0.243	5.100E-12	32	146	227	9	122	475
--------------------------------LTEETICPICLDFFIEPVS-LDCGHSFCRSCISQCWEREINSCPECREEF-P----EKNLRINRALANLTEKarkltINPKEKE---SKLHCEEHQEELklfCETDKKLICLICRDSREHREH--------------------------------------------------------------------------------
>UPI0018A1FA03	78	0.269	5.100E-12	25	146	227	2	125	486
-------------------------AANPAKTLQDELTCPICLEYFQDPVS-LDCDHHFCRACITQCWEslDTEVSCPQCREAF-P----QRNLRLNKKLRNVaeaVRELRLQSVKEPEAETLCEKHKEPLklfCKKDKILICVVCDKSKEHRDH--------------------------------------------------------------------------------
>A0A1U7T083	78	0.277	5.100E-12	28	159	227	5	138	487
----------------------------PGERLREEARCPVCLDFLQDPVS-VDCGHSFCRRCISEFCEKCERTqggtyaCPQCRGPFRP-----AGFRPNRQLASLVESVrLLGLGSGPAGARRCARHGEDLNRfceedQV-ALCW-VCDTTPEHRGH--STAPLQEAARG-------------------------------------------------------------------
>UPI0014036FE6	78	0.250	5.100E-12	29	147	227	6	134	501
-----------------------------AEGLAEYLNCPICLDLFSEPVI-LECGHNFCQGCIMRYWEGGETvSCPECRKVFS-----DRSLRSNRALANLARKarnlLQPeaesrcrRGVEEEEEVERRESRGSPGGGQPVPLHCgehgEELKLFCETDREL-------------------------------------------------------------------------------
>A0A6J3JHR6	78	0.262	5.100E-12	25	158	227	7	133	571
-------------------------AAVP--SLSEC-QCGICMEILFEPVT-LPCNHTLCKPCFQSTVEKASLCCPFCRRRVSSwtRYHTRRNSLVNMELWTIIQKHYPRECKLRAAGQESEEVADDY-QPVRLLSKPgELRREYE-----EEISKVEAERR--------------------------------------------------------------------
>UPI0018861D5D	78	0.265	5.100E-12	35	201	227	301	458	595
-----------------------------------DFECPLCIRLFHEPVT-TPCGHTFCKNCIERSL-DHNLRCPLCKQPL--QEYLKNR-KYNVTVVvlDIMECLFPSqlTERKQIHEAEMAE-LSNLTKDIPIFVCTVAyPGVPCPLHIFEPRYR-LMMRRCMET-------GTKKFGMcSYEHGKGFADY-GCMLEILSLELLP-------------------------
>A0A2U1LWM6	78	0.280	5.100E-12	22	161	227	207	348	632
----------------------DRVVKVVRDEIAACMTCPICDKLFRCATTIPECLHTFCRKCIRKKFIDEELEcCPICSIDLGCAP--LEKLRPDHNLEDVRAKIFPYKRARVQAPEVVPTTLPSR-RKERSLsslvvSTPRVSTQTSMTGK-RSRLTSRKKSRGSS-----------------------------------------------------------------
>A1C7H0	78	0.250	5.100E-12	24	179	227	0	184	957
------------------------MSTVPPGgpgllDLEKELTCSICTELLYQPLTLLDCLHTFCGSCLKEWFatqasrrrssSTPRFTCPSCRAVVREtRPNATVTTLLDMVLsanpdrekpadekEEIAQKykhgesIFPVASSPEQSGAGSDEDDRRLLEEVRELSLQESRAQTRESS--RRTAQSSRTRRAESVDA----DGRRSDGRSRR-----------------------------------------------
>A0A2A6BDX3	78	0.276	5.100E-12	20	142	227	324	441	1157
--------------------DTRKEFVLPLEKINGQITCSVCGGYFIEATTVTECLHTFCKSCILAHFEEGHTHCPKCDMTIHQSH-PSHYVSFDRTMQDIVHKLVPGLLH--EETERRKEHRAA--RRKAAGKEDIVKEIKE------------------------------------------------------------------------------------
>UPI00080A4191	77	0.271	6.917E-12	18	146	227	32	155	166
------------------SSDEDFCMEIDLSDISEDLQCPICLGVIRKTKIVMECLHRFCGECIEKSIRLCKNECPVCREHY-PGGCTLGD---DRHYDHLISIIHPDIAEYEEASFRRQIKELERKQKARATAVGFARR-RRTIRK--------------------------------------------------------------------------------
>A0A3P7MWQ8	77	0.285	6.917E-12	20	149	227	44	170	174
--------------------DRGEVKEAyslQLKKINAHLTCGLCKGYLIDATTVIDCLHTFCKSCLLTYFEEEDNCCPTCEQLIHQSH-PSHYVAFDRTMQDIVYKLVPGLLE--AERKRRLEFLKDKKREAGEDVEEE---EEETEKKVRS-----------------------------------------------------------------------------
>A0A182YHP6	77	0.270	6.917E-12	27	158	227	4	127	222
---------------------------IKLKTLNEHITCEICRGYFIDATTVTECLHTFCKSCLVKHLE-ENNTCPTCENVIHQSHPL-QYISFDRTMQDIVYKLVPNLMDNEM--QREREFYKTRN-----LPCPkDMPQVHDTDDKANEQAHQEADYH--------------------------------------------------------------------
>UPI0006C9DEA5	77	0.303	6.917E-12	27	158	227	4	130	224
---------------------------IKLKTLNSHITCKICRGYLIDATTVTECLHTFCKSCLVKHL-DEKNTCPQCQIVIHQSHPL-QYISFDRTMQDIVYKLVPDLQENETKREREFYRSRGLPYPKDTL---TNLGESEDQKANEDAHAASDYHR--------------------------------------------------------------------
>A0A7K5CCN4	77	0.240	6.917E-12	31	157	227	2	128	224
-------------------------------ELNEHIVCFLCAGYFIDATTITECLHTFCKSCIVKYLQTSKY-CPMCNTKIHETQPLL-NLKLDRVMQDIVYKLVPGRQHSEEKRIREFYQSRGLDRVTQPSgDGGTGRaREGTGGSQLRDPSRAHYFR---------------------------------------------------------------------
>UPI000719B731	77	0.281	6.917E-12	26	159	227	10	134	233
--------------------------TLRIQDLNPHIVCSLCAGYFIDATTITECLHTFCKSCIVKYLQTRKH-CPSCNVKVHETQPLL-KLKLDIVMQDIVYKLVPRLYEKEQARQKIF-------YQTRGLHLGHVRPDR-SEQSFDQLARPAPTlHRG-------------------------------------------------------------------
>A0A5J6BTG1	77	0.324	6.917E-12	24	131	227	0	103	233
------------------------MKKIKVSSLNKFITCFICKGYLIDAVSVTECLHTFCKSCIVKYLEDNN-DCPQCKIVIHLSH-PENCISIDRTMQEIVYKLVPNLKECER--KRREEYYRSISMEIPS-----------------------------------------------------------------------------------------------
>UPI000F559966	77	0.266	6.917E-12	23	143	227	2	123	236
-----------------------KRIKLPVTALNEHIICKLCNGYLIDAATITECLHTFCKSCLVRHIELVNR-CPTCNNQIHESQPL-YNIRLDRTMQDIVYKLLPKVEKEEKRRERKFykDRGMPYPDpKVLGSQTPTSAGSRPL-----------------------------------------------------------------------------------
>A0A3B3R5A6	77	0.275	6.917E-12	23	137	227	29	140	237
-----------------------EEVKVKIKDLNEHIVCILCAGYFIDATTITECLHTFCKSCIVKYLQTSKY-CPMCNIKIHETQPLL-NLKLDRVMQDIVYKLVPGLQE--REDRRIKEFYQSRgLERITQLSNEGA-----------------------------------------------------------------------------------------
>G4YW37	77	0.276	6.917E-12	3	175	227	5	166	251
---AALAPS-LDDSSCNVMFAEARTETLRMADINEFLICKLCKGYLRDPYTVKECLHTFCHGCIRGfYLYDSTKScsCPTCHVRLGAKPW--AHIIPDPAMKELTEKLLPDYR--AKEEEEESVFYAKLgIKRKRVDAPATPRR---------SRMK-TSGPRGPSPGNMIPFEIYPQRG---------------------------------------------------
>V4ADD6	77	0.305	6.917E-12	19	135	227	24	139	259
-------------------EEDESKVYVPVVNINCYLTCGICKGYLYEASTITDCMHTFCKSCIVKFTE-KNVHCPTCNIVIHPTEPLI-NIKLDRTLQDILYSLLPHvAEEELEREKKFYEIHGIEKKYIPAYVTP-------------------------------------------------------------------------------------------
>A0A5N5JCZ8	77	0.280	6.917E-12	33	130	227	9	110	273
---------------------------------QDQFICPVCLDLLKDPVT-ISCGHSFCKVCINDCWdqedQSGVYSCPQCRDTFTPRPV----LRRNNMLAEVVEKLKKETEVQAASPAHCYagpgDVECDFcNRRKR------------------------------------------------------------------------------------------------
>A0A485KLA2	77	0.276	6.917E-12	27	214	227	56	212	276
---------------------------VPPALLQAELQCPVCLGVIREAVVIKACLHRFCDKCLKECLRMGIKECPSCRAAIGPK---RSALGRDETFDWLVATIYPETSG--------EERSMADPRHLSS------KRPHDPSTN-ESDAAVDGTPRGGSRRGGTAAAK-------RNKGTAAAVVP------VHSIVVRRHESAAHGLPTQM------------
>A0A7S2H2F0	77	0.272	6.917E-12	22	172	227	34	183	291
----------------------DAVVTRHARSINMELTCPICLGILHSTMIVMECLHRFCSECIQKCLRVGRKECPSCRIHV-PS---RRSLRYDANFDSLIARIYPNLEEYEEHEEKMIsdlNKNRNLNNAFTQSCRQGLRNQLQHRRKKSKPSQSKQRRKGDRLQEDADHSGPN------------------------------------------------------
>A0A7S2FVP6	77	0.260	6.917E-12	10	167	227	25	190	301
----------HRQPRKQIAND--ERIKRSVRSINSELTCPVCLGVLHSTMIVMECLHRFCSECIQKCLRVGRKECPSCRIHV-PS---RRSLRYDTNFDAVIGKIYPNLDEYEENEEKMIsdfNKARNLNnaftqscRQGMQNQLQHRRKKARPLEDARSgsnaaAAQAKAKRRGADAEP-AP-----------------------------------------------------------
>A0A151MA94	77	0.269	6.917E-12	28	126	227	5	102	341
----------------------------PVQHLQDELTCSICCEVFQHPVI-LDCGHSFCRACITQCREeaNAHVSCPQCR-----SPSSQNNFRPNWQLANVVEKakqLNEQVAKGAEGEQVCEEHGEALK----------------------------------------------------------------------------------------------------
>A0A7L0TGL0	77	0.269	6.917E-12	23	136	227	2	121	356
-----------------------RTTRIKITELNPHLMCALCGGYFIDATTIVECLHSFCKTCIVRYLETNKY-CPMCDVQVHKTRPLL-SIRSDKTLQDIVYKLVPGLFKDEMkrrrdfyaaypmAEGECQPRGPPRPR----LCPPE------------------------------------------------------------------------------------------
>A0A6P7WMP8	77	0.250	6.917E-12	25	152	227	2	134	376
-------------------------AANPSESLRHEASCSICLDYFTDPVT-TDCGHNFCRSCITQSWEGRDTNfpCPQCR-----ETSQQRNLRSNRQLAkviEMVKKLSQCSVR-PKEENLCEEHEEKLKllceEDLRAicLICRESRdHKSHTVIPIEEAAQ--------------------------------------------------------------------------
>A0A2T7BZQ1	77	0.289	6.917E-12	22	153	227	25	158	383
----------------------GDVVRLKRSALAACLTCPLCDRLLRDAATITECLHTFCRKCIsEEFINKEVCCCPICSIDLGCAP--LEKLRIDHSLQYVRSKIFPKKQKFEGPEVTSSVT-SPIKRKERSLssltiPAPQVSMQKCL-TKRRTKASC-------------------------------------------------------------------------
>M1A9S8	77	0.233	6.917E-12	30	179	227	145	310	394
------------------------------DRLREELSCAICLEICFEPST-TPCGHSFCRKCLQSAADKCGTRCPKCRQLISN----GRSCTVNTVLWNTIQLLFPKEVEARKAAGTLNSREvqhqnpakivashsnVSRSRTVRALAslhNPDSGSRNPQQMNFHSISRSRIDRILAlhSPDSGSqSAQQRNSHSMRRR-----------------------------------------------
>A0A3B4B8D2	77	0.277	6.917E-12	32	144	227	6	113	408
--------------------------------LEDHLLCSICLDLFTDPVS-TPCEHIFCRVCITKHWESsSERRCPLCKTSFSVRP----DLRVNPLFSQVVSQVKTTGLQ-----TVRENRRRMLNRRqkmeeIRA-VLEQSQTQAETQ----------------------------------------------------------------------------------
>A0A7N0UDU4	77	0.298	6.917E-12	25	177	227	5	148	432
-------------------------VNVEREKLAACMRCGICNRLLRDATTVSECMHHFCRKCIYKNITvEEVDTCPVCGVSLGADP--LEKLRPDHSLRELRNKIFRSKILEARPTYVEPEPEP--------LSASYSRRKERSLSSLGANAPKQRSEPVASGKRLKPLTRRSSYLQS-------------------------------------------------
>A0A0D9VYT9	77	0.362	6.917E-12	21	132	227	2	110	445
---------------------DGE-VRVRREALAARLTCPLCKGLFREATAITECLHTFCKECIMEKIDDEEiDCCPVCDISLGGDP--EEKLRPDHNIQDIRNKVFP-IKTGEVGAPKAPTVTLPVKRKERSL----------------------------------------------------------------------------------------------
>A0A6P4BDN6	77	0.406	6.917E-12	22	106	227	2	85	445
----------------------GQAVKLNRAKLEACLTCPLCNKLFNNATTISECLHTFCRGCIDKKLIDEQLKhCPVCNADLGCSP--LDKLRTDHSLQDLRNKILP------------------------------------------------------------------------------------------------------------------------
>UPI000F0A2C82	77	0.228	6.917E-12	29	152	227	7	125	464
-----------------------------LEELHTELTCPICLDMFNEPVI-LECGHHFCRSCIRQCWEAkseESTSCPKCRKRC------TRSLRPNSLLCNVVQSVRRARAKDARPKERAPKMPPD-NAKLSSVTASHAEPVSNLCTDHEEKLK--------------------------------------------------------------------------
>A0A3N0YUI9	77	0.250	6.917E-12	18	148	227	88	217	467
------------------QLSSSKMAEGRISVDQNLFLCPVCQDLLKDPVT-IPCGHSYCESCITDFWdqEDQKRvySCPQCRQTFSPRP----ALAKNTMLAEVVKKLKTNLPADCYAAAGDVQCDVCTGRKHKAVKSCLVCLESYCQNHLE------------------------------------------------------------------------------
>G3UMU8	77	0.216	6.917E-12	25	157	227	14	154	481
-------------------------VTAALAGIQAEANCPICLDYFRDPVT-IKCGHNFCRSCIEQSWEGQQDRfpCPVCR-----HPCLQWHLRSNTQLGNIVeiAKLlhITRSKRKREEETRlCEKHnqvlthfcEEDL-EVLCPLCIQLPDHQDHLVRSIEEAASHHRKR---------------------------------------------------------------------
>UPI000FCD39EE	77	0.267	6.917E-12	29	140	227	6	116	483
-----------------------------AARLKDELTCPICLDIYRNPVS-LGCGHSFCEECIqkEQKCQQGSSRCPLC---LSPAG-LTEELKPNFHLRNIVENFLDASvhQEEEKQEVQCKEEEESLGQQAEVILCDFCLQE--------------------------------------------------------------------------------------
>UPI00155396F7	77	0.271	6.917E-12	25	126	227	2	102	485
-------------------------AESPARCLQAEASCPICREYFKDPVI-IDCGHSFCRACISRCWEgsDTDVSCPQC-----GETAQQRNLTPNRQLANvleIVQQLSLRGIEDAGWERVCGEHRQPLK----------------------------------------------------------------------------------------------------
>A0A7K6EYH1	77	0.226	6.917E-12	25	179	227	15	169	491
-------------------------AASPGCNLKEELLCPICYCPFREAVT-LSCGHNFCKVCVSKSWENRRHVCPLCK-----ENSSLEDLRVNHTLNNLVELILKEEEkREGRGAARCPIHGEDpkffclEDKELACFACQNS-KQHE-GHKMRPVREAAADFRAkLANMESSLRDKAKDFGTVHR-----------------------------------------------
>UPI0007DB6CF1	77	0.230	6.917E-12	28	126	227	23	116	493
----------------------------PVKELREELACPICLEFFKKPVS-IACGHNFCQSCLDQYRKEKEASCPQCRKEV-----LKEDIRPNWQLMNLVKIAKKLRSQKREEKGRvCQKHQEPLK----------------------------------------------------------------------------------------------------
>UPI0013F27905	77	0.272	6.917E-12	31	145	227	8	133	497
-------------------------------DIQEEATCPICLEYLTDPVS-VDCGHNFCRGCITQycaeWVGCGSLTCPICRSQI-----LKGNFRPNWQLRNLVEKMkhvtvCPRhkktldlfCEEDGEAVCVVCERSSQHRSHTVLLIEEAAQNYKEKIQ---------------------------------------------------------------------------------
>A0A6F9AP58	77	0.229	6.917E-12	29	152	227	7	134	515
-----------------------------LEELHSELTCPVCLELFREPVI-LECGHHFCRVCITQCWEaksDEHPTCPKCRKTC------PRKLRPNSLLCNVVDSVkraramdgKPGDPESAQEDTEERQRGAIMPSSGFSFTGSSSRLESDLCEEHEEKLK--------------------------------------------------------------------------
>A0A3B3SSP4	77	0.210	6.917E-12	2	126	227	4	138	517
--PRAAsQPGRPTPVQSPGLShlqRRRASSSRTTARLEEELTCPVCCEIFREPVV-LKCSHSFCRSCLRHfWQRNpGGRECPICRRKCSlTEPPV--SLALKNVAESFAQQQGPGLEPGvggaaaAEPKVQCHQHGEPVK----------------------------------------------------------------------------------------------------
>A0A6J0VHC2	77	0.283	6.917E-12	29	146	227	6	126	522
-----------------------------LQHLCDETTCPICLEYFKDPVT-VDCGHNFCQACLTQYWGKPGREasCPQCRE---PCP--QRDFKPNRQLASIVeiaKKFRLQMTRGAEALGKvCERHQEPLklfCEDDQALICVVCDKSKEHREH--------------------------------------------------------------------------------
>G5ALC0	77	0.226	6.917E-12	27	158	227	2	131	558
---------------------------VPQGAVPalSECQCPICMEILVEPVT-LPCRHTLCNPCFRATVEKASLYCPFCRRRVSSwtRYHTRRNSLINLELWELIQKHYPKECKRRASGQEPEEIDED-CQPVRLLSQPgELRREYE-----EEISKVEAERR--------------------------------------------------------------------
>UPI00109EF9D6	77	0.211	6.917E-12	24	151	227	1	136	559
------------------------MAEAQLCGLQDEFTCSICLDTLTDPVT-IPCGHNFCLKCLTNYWdQSQECSCPQCRENFSTRP----ALRRNNLLNEVIKKLQkttispplpPSPSQNYAGPGDV-ECDACTGKKFRAvkscLTCPASYCQTHLQPHYEVAA---------------------------------------------------------------------------
>UPI0018E25AC5	77	0.259	6.917E-12	24	153	227	0	123	568
------------------------MAAATISVDQDQFCCSVCLEVLRDPVT-IPCGHSYCLDCIEDYWntakQKDQYSCPQCRQVFNPKPL----LSRNTVLAEVVEKLLKSEAQSASQHlAKPEEVKCSVCK-GR-----KSRAVKSCVQCLESLCQA-------------------------------------------------------------------------
>A0A5N3WI43	77	0.258	6.917E-12	27	158	227	2	131	572
---------------------------VPKDAIPSLLEcqCQICVEILFEPVT-LPCNHTLCKPCFESTVEKANLCCPFCRRRV--SSWARYRTRTNSlvnmELWEVIQKHYPKECKLRAAGQESEEIVDDY-QPVRLLSKPgELRREYE-----EEISKVEAERR--------------------------------------------------------------------
>UPI0006991DB8	77	0.262	6.917E-12	25	158	227	5	131	573
-------------------------AAVP--ALSEC-QCPICMEILVEPVT-LPCRHTLCSPCFRATVEKASLYCPFCRRRVSSwaRYHTRRNSLVNQELWGLIQKHYP-AECGRRAAGQEAERADEDYQPIRLLSQPgELRREYE-----EEISKVEAERR--------------------------------------------------------------------
>A0A4D6L7C5	77	0.268	6.917E-12	19	126	227	37	143	584
-------------------ESEDEYITIDLSDFKE-LKCAICLGIIRNTRTVTECLHRFCKECIEKSMRLGINECPICRVHVPSRRSLREDPNFDKLIAALVPDIDKYEEQEALGFVEDHDKEVPLN----------------------------------------------------------------------------------------------------
>A0A3B3RU77	77	0.240	6.917E-12	35	222	227	293	521	587
-----------------------------------DFECPLCIRLFHEPVT-TPCGHTFCKNCIERSL-DHNLRCPLCKQSL-HEYLKNRKYSLTAALQDTMSRLFPRQLEDRK---RVHEAEivelSDLTRDVpifvctlafPGLPCPLHVFEPRYRLMMR-RCMETGTRRfGMCTYESSegfadcgcileilgldPLPDGRSYvdtvGGSRfrvlsrgkRDGYHTADIEYLEDQkvegadlQVLQSLHDSVFQQTQDWYRGLGVP-EQTQ----
>A0A482VB31	77	0.325	6.917E-12	27	149	227	4	117	629
---------------------------IKLKSLNPYITCNICKGYLIDATAITECLHTFCKSCLIKHLE-ANTTCPTCDIVI-HHSYPRQYINFDRTMQDIVYKLVPELQES------EIEREKEFYRQ-RGLPCPKEMLTGEETKEERS-----------------------------------------------------------------------------
>UPI00193CF7E7	77	0.288	6.917E-12	31	140	227	10	115	1039
-------------------------------DLNPQLICVLCGGYYIDATTIIECFHSFCRSCIVRYLESNKY-CPICDVQVHKTRPL-QNIRPDTTLQTIVYKLVPGLYQNEMRCRR--EFYAKHPEaKVQA-QSPEARGE--------------------------------------------------------------------------------------
>A0A061HUN0	77	0.294	9.381E-12	10	143	227	74	207	213
----------PTEGTEAAvEESDQEERCVPLSQLTPYISCSICKGYLIDATTITECLHSFCKSCIVKHF-DHSNRCPKCNIVVHQSR-PHSKLRLDPHLQNIVYKVVAGLEEKEKKQRREFSKEnCPVTPKPAAVPEPGPSSEGNT-----------------------------------------------------------------------------------
>A0A087UV45	77	0.295	9.381E-12	29	137	227	6	119	223
-----------------------------LSSLNPHISCSICKGYLIDATAITECLHTFCKSCIVRRLdQKDGNKCPKCDVVIHRSNPLLG-IRPDRTMQDIVYKLVPKLqcREMIREKIFCQMKGIAYPRRnakIKEMQTPEC-----------------------------------------------------------------------------------------
>UPI0012D3E084	77	0.286	9.381E-12	32	143	227	9	121	224
--------------------------------LNKHITCEICSGYFIDATTVTECLHTFCKSCLVKHLE-ENNTCPRCGNVIHQSHPL-QYISFDRTMQDIVYKLVPNLQGDEMKREREFYKSRNLpnpKDQPQNIEDDAFDRLNEN-----------------------------------------------------------------------------------
>A0A147BRM3	77	0.288	9.381E-12	5	146	227	2	126	238
-----FIPQEFLQRQM--------ERRIRLKTLNNHIICKICKGYLIDATTVTECLHTFCKSCLVKHLEDNN-TCPTCEIVI-HQSYPLQYISYDRTMQDIVYKLVP------NLQYNEIKRERDFYRR-KGLPCPKVHTPGMLSEK--------------------------------------------------------------------------------
>A0A673JJ82	77	0.241	9.381E-12	32	146	227	6	124	241
--------------------------------FQDEFLCPVCQDLLKDPVT-IPCGHSYCESCITGCWdqEDQMRvySCPQCRQTFCPRP----ALARNTMLAEVVEKLKKRkRPADCDAGAGDVQCDVCTGRKYKAvkscLACQESYCQTHFDRH--------------------------------------------------------------------------------
>UPI0009E2363F	77	0.248	9.381E-12	21	147	227	1	134	244
---------------------DSKEVVIKICDLNPHVVCSLCAGYFVDATTITECLHTFCKSCIVKYFQ-TSKNCPMCNLQIHETQPLF-NLRLDRTMQDIVAKLVPGIVE-AEEKRRREfyesrgmavvKPSQDENENEKPTTENVVKRDYSENRNL-------------------------------------------------------------------------------
>A0A482SWM6	77	0.283	9.381E-12	32	200	227	14	173	249
--------------------------------VSSHLTCPLCQGLYRDAHTISECLHTFCKGCLMKELTfksvRGSIACPTCSTALGHIQSIHTKIVHDRNLQSIVDKLFPEFDEQERGFVRQLTIGDSRKRGREDNELHKSPVHKKTQSN--STAVAQIN-SGLA----PPIAVEVEYTFSMEPDVA------CSEDNILPPLV--------------------------
>A0A3Q3B4P9	77	0.269	9.381E-12	20	141	227	21	144	257
--------------------DTEEEPKLPLSQFYPYIRCALCCGFLIDATTITECLHTFCKRCIVKHFFSSN-KCPTCSIVVHQTQPL-YNIRPDRQLQDIVYKMVPFLEdfEREKMCNFYKERGLPVPKpVVLSPQAPVVwRRQK-------------------------------------------------------------------------------------
>UPI0003F095CF	77	0.235	9.381E-12	15	147	227	27	162	260
---------------TPGS--DKEVLTIKIRDVNPHVVCILCAGYFIDATTVTECLHTFCKSCIVKYLQ-TSKCCPMCNIKIHETQPLI-NLKADRTMQDIVFKLVPNLYENEEDRKREFYKSRGLDKvqnQVQtSLSgrlDPTASHFYRNDEQL-------------------------------------------------------------------------------
>A0A6P3VVS4	77	0.285	9.381E-12	23	132	227	29	136	261
-----------------------EEVKVKIKDLNEHIVCYLCAGYFIDATTITECLHTFCKSCIVKYLQTSKY-CPMCNIKIHETQPLL-NLKLDRVMQDIVYKLVPglQESEDKRIQAFYQARG--LDRFIHSS----------------------------------------------------------------------------------------------
>UPI001419ECA4	77	0.257	9.381E-12	28	146	227	5	126	264
----------------------------PVQSLCEETTCSICLEYFTDPVT-MDCGHNFCKICITQAWgkSDPDASCPQCREPCQP-----RNFRPNRQLasiVEIVKKFSLQVPKGADAVVRfCERHQEPLklfCEDDQAPICVVCDKSKEHREH--------------------------------------------------------------------------------
>A0A1J4MPH7	77	0.312	9.381E-12	21	142	227	32	154	281
---------------------DVSFKRRVVSDL---LICPICEGFFRGATTIRECLHTFCKTCIIKHIESKGSECPKCGQDIGIYP--LQGLVFDRTIQNITDKIFPeFKEKERKLYSEFLEKygdEAEINdeKDLMSLTKPIASQLSE------------------------------------------------------------------------------------
>UPI0004E5453E	77	0.304	9.381E-12	32	193	227	22	185	325
--------------------------------LEACMMCQICHKLVTDATAISECLHIFCRKCIFERLtEGEVACCPICNIDLGCNP--FEKLRPDHNIKDIREKIFPSKKEKEDAGT-LEVPSVAL------LVAETPRLasqgefQSESSNSFATRRKTTQTRR-QNNCDAEDKENEESYpdrPEQRTPVVEAdqVSGPDAEVP---------------------------------
>A0A6I9YIU2	77	0.293	9.381E-12	20	135	227	93	204	332
--------------------DEEDERMINLSELVPYIMCSICKGYFIDATTITECLHTFCKSCIVRHFY-YSNRCPKCNIVVHQTQPL-YNIRLDRQLQDIVYKLVVNLEE--REKKRMHDFYRERGLEIPKLAAP-------------------------------------------------------------------------------------------
>M4EW19	77	0.274	9.381E-12	30	161	227	147	283	347
------------------------------DKLRDELSCAICLEICFEPST-TTCGHSFCKKCLRSAADKCGRKCPKCRQLIGNGKYC----TVNTVLWNTIQLLFPKEVEAQRVAAsanfLSKETPSPRdsNQRLRARNRETalqARLQREDIsRLLVSEERSERRRRGGS-----------------------------------------------------------------
>A0A6A2ZQT2	77	0.250	9.381E-12	30	178	227	137	286	349
------------------------------DKLREELSCAICLDICFEPST-TPCGHSFCKKCLRSAADKCGKRCPKCRQLISN----GRSCTVNTVLWNTIQLLFPKEVEARKAAAsALNSKEVDC----RSPESGTGSGTRRTRTRTRTRVQdpALAARlqredleRLVNTRRGTPVRQQRENDLSR------------------------------------------------
>UPI0018D4DF7D	77	0.312	9.381E-12	30	135	227	7	110	412
------------------------------AGLKEELTCPICLDIYRDP-TSVDCSHSFCKECIKQALRGQQspARCPLCHSPV-------GELRANFHLRNIVQKFVdaPalQEEEQGKEKAESSAQAEEVLRCDFCLQEP-------------------------------------------------------------------------------------------
>A0A5N6R1C7	77	0.339	9.381E-12	25	132	227	6	112	426
-------------------------VKVKRDKLASCMACPLCNKLFRDATTISECLHTFCRKCIYEKITDEELNhCPVCNIDLGCAP--LEKLRADHNVQDLRAKLFPSVRKKIKATEAITSVPLPGKRKERSL----------------------------------------------------------------------------------------------
>A0A5A7PA30	77	0.330	9.381E-12	25	161	227	93	228	436
-------------------------VSVSREAVAPCMTCPLCRKLLREATAITECLHTFCKKCIYKKLSDEEMEcCPICDIDLGCAP--LEKLRSDNTLQEVRAKIFPYKRINAKAPDVVPPVTFPAKRKERSLsSLGLSTPLVCSQGGLTGR-RSKSTARKAS-----------------------------------------------------------------
>UPI00138FD147	77	0.277	9.381E-12	19	138	227	250	372	441
-------------------KDDGNETKAWLEDLNEELLCCICRELMISAHA-LPCSHTFCHSCITGWLK-QAADCPSCRAN-STNKLLVPVKVLDNTIEKVAKKVLPldELEQREKAIQELLDRKSgkigEWNIEIHAEYGPTGR----------------------------------------------------------------------------------------
>UPI00145AA521	77	0.245	9.381E-12	29	136	227	1	104	462
-----------------------------ASRLEEELICSICHELFKDPVV-LSCSHSFCKVCLKNWWRDKlKKTCPVCQRDFPPINRALRSLAPrNLALRNLVQKY---EEQREQNPPLCKLHSERL--RIFCLDHEE------------------------------------------------------------------------------------------
>A0A672L9W5	77	0.250	9.381E-12	26	158	227	8	148	465
--------------------------TGPLEEssggLKrsDCL-CPVCLDIFLEPVT-LPCMHTFCKPCFLETVDKSNMCCPLCRKRVSTwaRLNSRNKTLVNVELWRRVQDAFP-AQCERRAQGVEDDDDAVTIPRPRVCQPGEVRKEYEDQISKlveEKRALEEAERR--------------------------------------------------------------------
>UPI0019D6101E	77	0.287	9.381E-12	25	174	227	7	162	469
-------------------------ARVRRDALAARMTCPLCRGLLREATAITQCLHTFCRVCIMEKINDEDvNCCPVCNIDLGCDP--EEKLRPDHNLQDIRNKLFPikkRKVDSVKAPTRLPPKRK--QRSLSSLVVKTpsvAMRTGLTGKRTKGTRKAAAFRATSPSNNGTmksPTKPEDRY----------------------------------------------------
>UPI001470AD29	77	0.241	9.381E-12	25	131	227	3	112	475
-------------------------AGATGEDLKNELTCAICLDLFKDPVI-LKCGHNFCRFCIcMHWDENGadfGYQCPQCRAVFNSRTFTK-----NYLVQNLVAKLdclgsCPKPSKPVKLDGKCEQHGDELKLYCRA-----------------------------------------------------------------------------------------------
>UPI00108E0066	77	0.246	9.381E-12	25	146	227	2	125	475
-------------------------AANPAKTLQNEVTCSICLEYFKDPVS-LDCDHSFCRACITQCWErfDTDISCPQCREIF-P----QRNLRLNRQLRNIVeaaRELRLQTVKEPETERLCEKHKEPLklfCKEDEILICLVCDRSKEHRDH--------------------------------------------------------------------------------
>A0A4U6STS4	77	0.397	9.381E-12	25	106	227	7	87	486
-------------------------ARVRRDVLAARMTCPLCQGLLREATAITHCLHTFCRECIMEKINDDEVEcCPVCNIDLGCDP--EEKLRPDHNLQDIRNKLFP------------------------------------------------------------------------------------------------------------------------
>A0A7K5A3D5	77	0.260	9.381E-12	25	178	227	15	169	494
-------------------------ASTSTATLKEELLCPICYEPFRDAVT-LCCGHNFCKDCVSRSWEHRLQVCPVCK-----ETSSFKDLRVNHTLNNLVEMVVKEEEQrKGQAAAICplhHEEAKFFCLEEKELACFICQSSKQHEGHKMRTVQEAATDLKAklKNMETALRDKAKDFGnMHR------------------------------------------------
>A0A6P6DKB1	77	0.242	9.381E-12	24	158	227	0	130	508
------------------------MAVSPDAVptLSEC-QCPICMEILVEPVT-LPCRHTLCNPCFRATVEKASLYCPFCRRRVSSwtRYHTRRNSLINTELWDLIQKHYPTECKRRASGQESEEIDDA--QPIRFLSQPgELRREYE-----EEISKVQAERR--------------------------------------------------------------------
>UPI00186507FE	77	0.239	9.381E-12	33	158	227	10	146	560
---------------------------------EDQFSCPVCLEILRDPVT-IPCGHSYCMDCIKGYWRKtehkAGYSCPQCRRGFNPRPV----LARNTMLADLVDKLREAGVQEApHGPAKAAEVDCDVcsgrKRRavkscIKCLAsyCEVHLKQHNERDRSKTHRLTEATRH--------------------------------------------------------------------
>UPI0019556BD3	77	0.252	9.381E-12	33	131	227	9	106	573
---------------------------------KDQFCCSVCLEVLWEPVT-IPCGHSYCMECIKGYWRKcelkEEYSCPQCRRTFSPRP----ALSKNTMLADIVEQLRRTSVQDPRAKAENVECDVCTGKKHRA-----------------------------------------------------------------------------------------------
>UPI00112D68A0	77	0.275	9.381E-12	25	139	227	2	109	574
-------------------------AENPAESLRGEATCPICLDYYTDPVI-TECGHNFCRSCITWTWEGRDTNfpCPQCRK-----TSKRKNLRTNRQLasvTEIAKKLSQCSVR-QKGEHLCEEHEEKLK-----LFCEEEQR---------------------------------------------------------------------------------------
>A0A401NXU4	77	0.228	9.381E-12	34	146	227	11	122	620
----------------------------------EETICPICLELFTDPVS-LECGHNFCRSCISQCWEKEINSCPECREEF-P----ERNLRINRALAKLAEKArkLKLNRKEKESKLHCEEHQEELklfCETDKKLICLICRDSREHREH--------------------------------------------------------------------------------
>A0A5N5MN61	77	0.277	9.381E-12	11	203	227	414	618	634
-----------WQTNMTRQEKEmvGQVVRVKRKKLEACMTCPLCNHLLNEATTISLCLHTFCRKCIHKKLTHEKvDCCPICNMHLGRLP--TEKLRSDNYLQDMRAKIFPFKRREVKDFEVMPsvalpEKKKGEQReRARDLQtsrADDLVPQGHGQDDEESLGSQMFTaysiSLEASLDPSSP-VYVN-FLHLTEEYQDPKVIPESEESIQDHGLVPQA-----------------------
>UPI0015A504F3	77	0.241	9.381E-12	29	151	227	12	146	667
-----------------------------LAALEEELTCSICLSLFDSPVT-VPCGHNFCASCLERtWagLE-ADFSCPQCRTTFAGRP----QLRKNTVLCRVVEQLQgcvgaeeQQRQEDEEDEAVAEEAAAPVycdsCLQVRAaqtcLTCMASFCAEHLQPHHDSPA---------------------------------------------------------------------------
>A0A5N5IAF5	77	0.308	9.381E-12	6	132	227	50	180	694
------SPSQLQQGVGGVGGfvglqMANPVVRVRRETIAACMTCPLCDKLFRDATTISECLHTFCRKCIYNKISDEELEvCPICNIDLGCVP--LEKLRPDHSWQDVRAKIFPFKRRKVSAPEVMPSVTLPARRKERSL----------------------------------------------------------------------------------------------
>A0A482X8N5	77	0.279	9.381E-12	31	140	227	10	115	1063
-------------------------------DLNPHLICVLCGGYYIDATTIIECLHSFCRSCIVRYLESNKY-CPICDVQVHKTRPL-QNIRPDTTLQTIVYKLVPGLYQNEMRCRREFyAKHPEAKLQVQ---NPEARGE--------------------------------------------------------------------------------------
>A0A402G4U5	76	0.257	1.272E-11	12	138	227	3	115	161
------------EPSASSSLD----PPLPTATIKEELLCPICYEPFKDAVT-LRCGHNFCKGCVGRSWENQTRpVCPVCKARAS-----LEDLRTNHTLANIVEMFLKQEKKQQEQQQRAREASA-----LCALHREEAR----------------------------------------------------------------------------------------
>A0A498N801	76	0.281	1.272E-11	27	156	227	5	143	168
---------------------------IKLWDINAHITCRLCEGYLIDATTVTECLHTFCRSCLVKYLE-ENNTCPTCRIVIHQSHPL-QYIGHDRTMQDIVYKLVPGLQEGdlksedtanKEAGDEKAEEDNDYHRsDEQVSICLECNSSK-LRGLKRKwiRCSAQAT----------------------------------------------------------------------
>A0A0N7KI10	76	0.300	1.272E-11	22	158	227	5	144	192
----------------------GGVRRVRREALVACMTCPLCKGLLREATAITECLHTFCKECIMEKIDDEEVDhCPVCNIDLGCDP--EEKLRPDHNVQDIRNKVFPLKVKKVGAPKAPTVTL-PVKRKQRSLsslvvDTPRVAVQTGLTGRRTKTARRTAVSH--------------------------------------------------------------------
>UPI000811812E	76	0.321	1.272E-11	27	135	227	4	103	220
---------------------------VKLRTLNPYISCIICRGYLIDATTVTECLHTFCKSCLVKHLE-EKNTCPKCRIVIHQSHPL-QYISYDRTLQDVVYKLVP----DM---QKCQERRQKEFYRSRGLPYP-------------------------------------------------------------------------------------------
>UPI000626BD5B	76	0.305	1.272E-11	27	157	227	10	136	230
---------------------------IKLKTLNSHITCKICRGYLIDATTVTECLHTFCKSCLVKHLE-EKHTCPTCQIVIHQSHPL-QYISFDRTMQDIVYKLVPDLQENEIKREREFYRARGLPCPKDVL--PNAGELEEEKQSADAHAESDYHR---------------------------------------------------------------------
>UPI001443147A	76	0.322	1.272E-11	27	143	227	10	125	230
---------------------------IKLKTLNSHITCKICWGYLIDATTVTECLHTFCKSCLVKHLE-DKHTCPACQIVIHQSHPL-QYISFDRTMQDIVYKLVPDLQENEIKREREFYRARGLPCPKDVLpNAGEVEEEKTT-----------------------------------------------------------------------------------
>UPI00106BB54B	76	0.317	1.272E-11	31	137	227	8	106	230
-------------------------------ELNEFITCGICSGYLINASTVTECLHTFCRSCIVKHLE-ENTHCPKCEKVIHHSH-PMNYLRLDRTMQDVVYKLVP------GLQNREKKREEKFKRKASSTAKTKV-----------------------------------------------------------------------------------------
>A0A6P6LYU8	76	0.239	1.272E-11	33	148	227	7	122	233
---------------------------------QDEFLCPVCLDLVKDPVT-IHCGHSYCKSCITDHWdqENQKRvySCPQCRQTFSPRP----ALSRNTMLAEVVEKLkKTRLSADCEAGAGDVQCDVCTGRKYRAIKSCLVCLNSYCQNHLE------------------------------------------------------------------------------
>UPI00145BC71B	76	0.242	1.272E-11	27	156	227	13	145	250
---------------------------IKLWDINAHITCRLCEGYLIDATTVTECLHTFCRSCLVKYLE-ENNTCPTCRIVIHQSHPL-QYIGHDRTMQDIVYKLVP-GLQDAELKKQRDfyqKLGMEVPGDVKSemcLTKPHLDPQRNGETKPEDTSNKETT----------------------------------------------------------------------
>UPI0008FA1CE4	76	0.250	1.272E-11	33	148	227	7	122	256
---------------------------------QDVFQCPVCLDLLKDPVT-IPCGHSYCKSCITDYWdqEDQKRvySCPQCKQTFSPRP----ALARNTMLAEVVEKLkntnFP---ADCDAGAGDVQCDVCTGRKYKAVKSCLVCLNSYCQNHLE------------------------------------------------------------------------------
>A0A6P7T5D0	76	0.275	1.272E-11	18	152	227	27	161	259
------------------SSSDTMMeRRIRLKSVNVHITCTLCSGYLIDATTITECLHTFCKSCLVQYLDDNN-TCPTCEIVIHQSHPL-NYISHDRTMQDIVYKLVPELQENELRRQQQFykSRGVPFPKSIGA-NEECVETERTHTQPPDSDTQ--------------------------------------------------------------------------
>UPI000BAFE8F1	76	0.297	1.272E-11	11	129	227	41	155	305
-----------LPEPPSLSKEP---IILQLRELNPYITCGLCGGYLYEASTITECMHTFCKTCIVRYTE-RCLTCPTCDTPIHPtDPFV--HIRHDSTLQDIVYRLLPKvAEVEQKREIEFYEKHEKETGEV-------------------------------------------------------------------------------------------------
>A0A7S3Z9M5	76	0.246	1.272E-11	22	154	227	50	179	325
----------------------DSEITLRVRTLNADFTCPICLGIMRDTMTVMECLHRFCRECIEMSIRMGRKQCPSCRVKV-P---TKRSLRRDIAFDSLIQQIYPDIDEVVEAqESEIKKLLQGHNHSAFALSVKEGTKRQDAQRRTRVVLPSQ------------------------------------------------------------------------
>A0A7K5LV31	76	0.288	1.272E-11	23	140	227	2	115	328
-----------------------RTTRIKITELNPHLMCALCGGYFIDATTIVECLHSFCKTCIVRFLETNKY-CPMCDVQVHKTRPLL-SIRSDKTLQDIVYKLVPGLFKDEM--KRRRDFYAAYPVAEVPLASQEERGE--------------------------------------------------------------------------------------
>A0A6J1B5U5	76	0.252	1.272E-11	53	158	227	1	103	332
-----------------------------------------------------ECLHRFCRECIDKSMRMGNNECPACRTHCAS----RRSLRDDPNYDALIAALYPDIDKYEEEELAFHEEEKARNKQIQASIAQTLRRQSEVAGKKRTvRATASAIVR--------------------------------------------------------------------
>UPI00074FE789	76	0.238	1.272E-11	28	127	227	5	104	334
----------------------------PVKELWEEATCSICLDYFKDPVILTECGHNFCRACLTRsWGESGaKPSCPQCRG-----AAQEGSLRPNHQLASFVeiaKKFTLQEGKDAGANGQVCPKHQELLR---------------------------------------------------------------------------------------------------
>U3KFP9	76	0.330	1.272E-11	23	142	227	2	114	352
-----------------------RTTRIKITELNPHLMCALCGGYFIDATTIVECLHSFCKTCIVRYLETNKY-CPMCDVQVHKTRPLL-SIRSDKTLQDIVYKLVPGLF---KGAAKDGE---DLgIRRVPVPAVPLGSQEER------------------------------------------------------------------------------------
>UPI00053083DD	76	0.250	1.272E-11	7	122	227	42	158	379
-------PSAP-SHSAPYGSPGAMAEPAAVASLEEDLTCPVCLGIYSNPVS-LSCGHSFCKECIQEvrsrrrCLR-GPFSCPLCYAQADP----AMELQPNVQLRSIVQKFLdaPAHQEEEKHEVQCEEKE--------------------------------------------------------------------------------------------------------
>A0A672H9E1	76	0.212	1.272E-11	33	130	227	6	98	425
---------------------------------EDQFLCSICLEVFTDPVS-TPCGHNFCNECITQHWNSKAICdCPLCKEVFSNEP----QLKVNKLLSDIVSQFRHEAELKAEMQQMIQERRVKI-KEIR------------------------------------------------------------------------------------------------
>A0A2B4SCI7	76	0.278	1.272E-11	23	156	227	181	318	440
-----------------------KRIKLPVTLLNEHITCKLCNGYLIDAATITECLHTFCKSCLVRHIELVNR-CPTCDNQIHESQPL-YNIRLDRTMQDIVYKLLPKVEKEEKRRERKFykDRGMPYPDpkvaVSQTLTSTGPRPSKATKKNKGAAPKTSKT----------------------------------------------------------------------
>UPI0011CF1432	76	0.269	1.272E-11	28	138	227	5	107	482
----------------------------PVQGIQEETMCPICLEYLMDPVT-MDCGHNFCQGCIinycDKWEEYGPLECPVCRDRIR-----KGSLRPNWQLGNIVRKI-RQLELNPSKENLCETHQEKLN-----LFCEEDR----------------------------------------------------------------------------------------
>A0A6P7XLI0	76	0.235	1.272E-11	28	138	227	5	119	483
----------------------------PAERLREEVSCSICLDYFTDPVI-IDCGHNFCRSCITQSWE-GKDTdfpCPQCR-----ETSQQTSLKPNRQLANItemVKQLSQCPVRPTK-ENRCEKHEKKLklfceeDQKIICLICRESR----------------------------------------------------------------------------------------
>UPI0015923FD5	76	0.245	1.272E-11	28	126	227	6	106	492
----------------------------PVVELCEETTCPICLEYFQDPVIIPECGHNFCRACLTLHWRKSKAKasCPQCRKTV-----AQGSIRRNLQLANFVEltqkfNLLGRKKEAEGKGRVCEKHKEPLK----------------------------------------------------------------------------------------------------
>UPI00189F2CD2	76	0.246	1.272E-11	24	146	227	0	127	498
------------------------MAAEFLVDIQEEVTCPICLDFLTEPVS-TDCGHSFCQACITGNSKQsdisqeGANSCPVCRSSYQP-----GNLRPNRHLANIVEKLrevslGPRKEPEFTLCARHGEKLQLFCKEDGMIICWLCERSQEHRRH--------------------------------------------------------------------------------
>UPI00189DFA62	76	0.247	1.272E-11	33	141	227	9	110	500
---------------------------------EDQFSCSVCLEVLRDPVT-IPCGHSYCLDCIDDYWnrakQKGQYSCPQCRQVFNPRP----KLSRNTVLGEVVEK-FQRSGVQAAAQNLAKKPE----EVIKCSVC-TVRKSK-------------------------------------------------------------------------------------
>UPI0018D513BD	76	0.264	1.272E-11	28	139	227	3	121	518
----------------------------PMSQkLEEKLVCSICLELFRVPVT-LPCGHNFCKSCISDHWdkqrqapagADASYTCPECRRGFERRP----QLEKNVTLHSVVE-LARDSEERGSAPARCEAAPAELCRQhGRPLElyCEDERR---------------------------------------------------------------------------------------
>F1RW04	76	0.250	1.272E-11	29	156	227	2	147	522
-----------------------------AQRLEDRLTCAICLGLYQVPVTLL-CGHNFCRGCIQDWWGRHEKACPECREPF-P---AGAEPRRNVALSGVVEELRarpapgpgpgpdPGPGPDSDSGARCPRHGRPLelfCRTEGlcVCSACTVRecRLHErvllDAERREREAQLRAT----------------------------------------------------------------------
>A0A6G1HJR9	76	0.239	1.272E-11	28	193	227	327	511	527
----------------------------PAAPVEDSQGCSICTEDFErgQDVRVLPCNHSFHPACIDPWLLNVSGTCPLCRIDLRPSsptssptalPPPLDDVEHNsrtRRLSGLLDNIlNPRHMQEASPAERIAALRTLReQRRGTPEQEAEARRRRRLTIRLQDTFR-IRTRTG--LRGGSPeRGGSAGEGMGmgsvpEEGARREESSTGGAQP---------------------------------
>B3DFR8	76	0.235	1.272E-11	32	132	227	7	99	532
--------------------------------LSEELQCSICLEVFTDPVS-TPCGHNFCKSCLNKCWNNSQTcSCPYCKETFTQRP----DLKINTTLREI-SEHYKEKRPEEKAEVVCDVCE---DRKLKAL----------------------------------------------------------------------------------------------
>UPI001402C61D	76	0.247	1.272E-11	31	134	227	31	141	539
-------------------------------ELEEKLSCPICMELFTEPAT-MPCGHSFCLGCLQDYLgRQRQPDCPSCRTAFEPQlQPLAKNLVLDE-MVKMVKMVklsgGSSPLRASTELGACPAHSKPLdlyCRRDRCCIC--------------------------------------------------------------------------------------------
>UPI000642EF71	76	0.252	1.272E-11	32	158	227	10	131	570
--------------------------------LSECL-CQICTEILIEPVT-LPCNHTLCNPCFQSTVEKASLCCPFCRRRVSSwtRYHTRRNSLVNIELWKIIQKHYPKECKLRASGQTSEEIVDDYP-PVRLLSKPgELRREYE-----EEVSKVQAERR--------------------------------------------------------------------
>UPI00186B3C22	76	0.236	1.272E-11	24	158	227	0	136	574
------------------------MASTPDAElsLSDCL-CQICTDLLIEPVT-LPCGHTLCNSCFQLTVEKANLCCPFCRRRVSSwaRQHARENTLVNMDLWKRIQKLYPekckRATADQSLDDDDDNHDVDLYKPHHLLSQPgELRREYE-----EQISKVEAERR--------------------------------------------------------------------
>UPI000703EDB2	76	0.220	1.272E-11	24	126	227	0	102	616
------------------------MAAAKAGHtLLSELTCSVCLDSFKDPVC-LDCGHNFCQACLTQWWQglSTNFSCPECRETFS-----QRNFKLNRQLRNIVEASRPltmEPKQEPEVETICEKHNEALK----------------------------------------------------------------------------------------------------
>A0A7K6WQ42	76	0.282	1.272E-11	29	169	227	16	146	630
-----------------------------LAALEDELTCSICLCLFRNPVT-VPCGHNFCASCLElSWAgLSGNFSCPQCRATFVSRP----RLQKNTVLCRVVEQL----QGYAGAGAEEEvEAEVD-----QAAAVEEAAEAEAAPIYCDSCLQAPAVRTCLTcTASFCPEH---------------------------------------------------------
>UPI00111C5BD7	76	0.255	1.272E-11	8	146	227	513	650	1021
--------SQDRQEQHTAS-----MASAVLKNIQEEVTCPICLELLKEPVS-ADCGHTFCHACITLNYEStkdqeGEGSCPVCRV-----SYQFGNLRPNRHVANIVERLkgadlSPEKEQEVHHCARHGEKLQLFCERDKKVICWLCERSQEHRGH--------------------------------------------------------------------------------
>UPI0018D0E9C8	76	0.262	1.272E-11	20	187	227	16	192	1100
--------------------EDNNVDVVPqrtlLGEVNEHITCPLCRGYYIDATTIVECLHSFCRSCIIKHLQ-VKSYCPECEMMI---NSARPHIKPDKALQDIVYKLVP------GLFQREMERRQQFyaSRPGpAASATPEQRGEdtERIIFSPEdvisfSLEFADATDaDSISSKSSDSNEPQSQAGTTRRFlqcpAVVNISH---------------------------------------
>A0A2A9MD02	76	0.303	1.272E-11	9	172	227	705	849	1567
---------EPRSIQDSARLD--QRTTLGDSELRCDLSCPICMGIFQNVVVVKDCLHRFCADCIEKCVRTGLRECPQCRIHVAS----RRALRPDPTFERILNKLFP----DVRAFEEKHAELITLsNWRMR---TPGARL-------LGSAAPAVGGCRSASDRLDADDDERN------------------------------------------------------
>UPI001126D807	76	0.250	1.725E-11	25	139	227	2	109	136
-------------------------AENPAKRLRDEASCPICSDYFTNPVT-LDCGHNFCHSCITQTWEGRDTNfpCPQCRK-----TSKKRNLRTNKTLANvteIAKKLCLSSVR-QKEENLCEEHEEKLK-----LFCEEDQR---------------------------------------------------------------------------------------
>UPI0003F496F2	76	0.287	1.725E-11	27	126	227	77	173	174
---------------------------VPTEELYDEMECSICSHVLGCPQTIVPCGHSFCGPCAWEWIKlHENYTCPQCRAEVYREYPYIPNIVLDQIIERKLRSLRPGKQKDDY----LAEREAKLK----------------------------------------------------------------------------------------------------
>A0A7S4M4F3	76	0.244	1.725E-11	23	154	227	41	172	195
-----------------------EERTLILRKLNQELTCSICLCVINTCSVVRHCLHRFCHECITKYLRVGKKECPTCRGTCAN----QRHLRPDPRFDELVQVLYPDLEAHEEEQEKMIEEinnsiDVAYQRQVQ---EMMARQQEELDKqvKLEKELMVQ------------------------------------------------------------------------
>A0A672M4P3	76	0.235	1.725E-11	35	148	227	8	121	200
-----------------------------------QFSCPVCLDLLKDPVT-IQCGHSYCKSCITDFWdqedEKRVYSCPQCRQTFSPRP----TLARNAILAELVEKLrKTKLSADCDAGAGDVQCDVCTGRQYRAVKSCLVCLNSYCQNHLE------------------------------------------------------------------------------
>A0A397DFD5	76	0.267	1.725E-11	8	158	227	64	195	200
--------RQPREPQ-------DRTLHIPASSLDEELNCSICTGIIRDAMVITACLHRFCANCIERHIhEKGKNTvCPVCNTPFT----TRRALRPDPTFDNLIKMVY----GDVDAYEKAEEA------RIQLNNKELFPRLDLDKHKGEKPVNPIANKR--------------------------------------------------------------------
>A0A0A9XEZ0	76	0.339	1.725E-11	27	135	227	4	103	222
---------------------------IKLKTLNAYITCKICRGYLVDATTVTECLHTFCKSCLVKHLE-ENNTCPTCQIVI-HQSYPLQYISFDRTMQDIVYKLVP------DLQANEMKRERDF-YKARGLVCP-------------------------------------------------------------------------------------------
>UPI000DCA1A05	76	0.323	1.725E-11	27	155	227	4	122	224
---------------------------IKLKTLNCHITCKICRGYLVDATTVTECLHTFCKSCLVKHLE-ENNSCPTCQIVIHQSHPL-QYISFDRTMQDIVFKLVPGLQLD------EIKREREF-YRIRGLPYPkEVPAGTEVDD--DKTAQDQA-----------------------------------------------------------------------
>A0A1A7ZZK1	76	0.236	1.725E-11	22	188	227	47	233	237
----------------------GEMAQ-KGNKLDQEpVSCYICVDLLKDPVT-IPCGHSYCMSCVKTHWdgEDQRRiySCPQCSQTFRPRPVLVRRQQIQQRIQERQKdvELLQQEVEDINVSAdktvedseeifaqlirLMQERSSDVKQQVRSQQETEVRRVKELQEKLEQEI-TELTRKDAELEQLSHTEDHKQFLHNYPSVSALSGSP--------------------------------------
>A0A671KZY3	76	0.250	1.725E-11	34	148	227	1	115	259
----------------------------------DEFTCPVCLDLLKDPVT-IQCGHSYCMSCITDCLneedEKRVYSCPQCRQTFSPRP----ALARNTMLAEVVEKLkKTKLSADCDAGAGDVQCDVCTGRKYKAVKSCLVCLESYCQNHLE------------------------------------------------------------------------------
>UPI00109F59CF	76	0.250	1.725E-11	21	126	227	36	141	298
---------------------DEMADEGPVQNLCEETTCSICLEYFTDPVI-IDCGHNFCQTCITEAWRNsdQDASCPQCR-----EPCQQRNFRPNRQLANIVeiaKKFSLQMARGAEALGKvCERHQEPLK----------------------------------------------------------------------------------------------------
>UPI0013CEA6B7	76	0.281	1.725E-11	29	154	227	6	123	305
-----------------------------AAKLKDELTCPICLDIYRNPMS-LGCGHSFCEECIqkEQKCQRGPSKCPLCLSPTGP----TGELKPNFHLRNIVENF-----LDASVHQGEEKQELQCKQKEESLGQQEEERQEVQCKEKEERSDQQ------------------------------------------------------------------------
>UPI00109F93E5	76	0.273	1.725E-11	28	146	227	5	126	322
----------------------------PVQNLCEETTCPICLEYFKDPVI-VDCGHNFCQACITRaWGEpDRDASCPQCR-----EPCQQRNVRPNQQLASIVeiaKKFSLQMARGAEALGRfCERHQEPLklfCEDDRAPICVVCDKSKEHRDH--------------------------------------------------------------------------------
>A0A674DTG9	76	0.246	1.725E-11	34	135	227	10	130	322
----------------------------------DSINCSICLDLLKDPVT-IPCGHSYCKGCIKGYWslddQKGIHSCPQCRQTFTPRP----ALNRNILLAELVEKLktdfktapsascFPGPEdvkydhDDSAAAAERTEKQVGLriCNIILASIIP-------------------------------------------------------------------------------------------
>UPI001128A466	76	0.250	1.725E-11	25	139	227	59	166	328
-------------------------AANPAESLRDEASCPICLDYFTDPVT-LDCEHNFCRSCITETCEGRDTNfpCPQCR-----ETSQQRNLRTNRKLANvteMVKKLSQSSVR-QKEENLCEEHEETLK-----LFCEEDQR---------------------------------------------------------------------------------------
>UPI0014259BD9	76	0.307	1.725E-11	23	149	227	12	132	332
-----------------------KSTKIKITELNRHLTCFLCAGYFIDATTIIECLHSFCRTCIVPFLQKTN-QCPMCDVQVHKTRPLL-NIRADKTLQSLVYKLVPGLLKNEM--CRRREYFS-LNPDARRSLPPNAREERGELG-LES-----------------------------------------------------------------------------
>UPI000D72376C	76	0.248	1.725E-11	26	141	227	3	124	340
--------------------------TATAGELQEEATCPICLGYLTEPVT-VACGHNFCRACLTRHCEQQGAKtppaCPQCRAPF-----QKGQFNPNTQLSNIVlklQQLGPQP-GAGRTEGLCERHQERLKLFCQedgaaiCLVCEKSRDHK-------------------------------------------------------------------------------------
>A0A2I4EGQ7	76	0.345	1.725E-11	24	132	227	6	112	342
------------------------MVKVQREKIAVCMNCPLCNKLFEDATTISECLHTFCRICIYEKLTDEELNhCPVCNIDLGCAP--LEKLRADHTLQGLRDKVFPFG-GKADSPELMPSVPCSGKRKERSL----------------------------------------------------------------------------------------------
>A0A672T5K1	76	0.216	1.725E-11	32	145	227	7	121	365
--------------------------------LTEELQCSVCLDVFTNPVT-TPCGHNFCKSCLNQcWDKSEDCSCPFCKETFSKRP----DLKINTALRQVVQHFkeKSGAELLEKMEAKQKaaeKQEEELIEELQQEITELKRRDSELEQ---------------------------------------------------------------------------------
>UPI0007AD94F0	76	0.252	1.725E-11	23	169	227	2	169	406
-----------------------RTTRIKITELNPHLMCALCGGYFIDATTIVECLHSFCKTCIVRYLETNKY-CPMCDVQVHKTRPLL-SIRSDKTLQDIVYKLVPGlfkgaakdgedfpsrvpvpavPLGSQEERGEVAEREQgAVPEdEIVSLSIEFHRDPSEEQKGAEENGDLDKDKDTPKAVSPQPRA---------------------------------------------------------
>A0A7J6VA42	76	0.307	1.725E-11	23	160	227	3	139	414
-----------------------KYLRGRRSVLKECFTCPICHALLKEASTISECLHTYCKKCIIEKLKPRVAKgCPVCKVDLGCNP--VDKLRADHDLQDIRSKVFSSDNDMVNAPEVAPSMSVPSRRRERSLSS-LSAIVPQAQFSLTgRRTKAVARKAGA------------------------------------------------------------------
>A0A671P4L9	76	0.250	1.725E-11	33	138	227	9	110	425
---------------------------------EEQLLCSICLDVFDNPVS-TPCGHSFCMTCIGHYWDSVKHCqCPLCKQTFKRKP----DLHINRTLREIIEQ-FKRMKENPGASGGDGaGREAEEGVRKQDSVDGTVR----------------------------------------------------------------------------------------
>UPI001425847D	76	0.270	1.725E-11	9	130	227	4	122	428
---------QSLKPGTMVELEDEKPLMLQVCQLNQHIVCILCAGYFVDATTITECLHTFCKSCIVKYLQTSKH-CPMCNIKIHETQPLV-NLRPDRTMQDIVFTLVPHLWKDETLRKREFYRSRGI-GKIQ------------------------------------------------------------------------------------------------
>A0A016UWA4	76	0.250	1.725E-11	18	170	227	39	192	437
------------------SLADNTELRLRAGTLSTELSCPICLDLLTQTMTTKECLHRFCAECITTALFRGNKECPTCRKKL----VSKRSLRPDPNFDSLIAKIWPdRKTYDDLQSVASEKFAAQTNMDaLRSSIeegikAQEVNRRKRVQGSYECEKR--KKRRDEDGSTNGPEDG--------------------------------------------------------
>A0A3P8YM10	76	0.263	1.725E-11	34	157	227	23	149	451
----------------------------------DCL-CPVCLEILMEPVT-LPCQHSFCKPCFLETVDKANMCCPLCRKRVSTwaRLNSRNKTLVNEELWRQVQAAFPVQCQRRLSGQEEEEEENMLVPRPKVSLPGEVRREYEDQICKlaeEKRALEEAER---------------------------------------------------------------------
>A0A671TQX4	76	0.227	1.725E-11	29	154	227	1	134	462
-----------------------------ASRLEEDLCCPVCRDVFREPVV-LSCSHSFCKDCLQSWWaERKRRECPVCKRRYSMDPPL-PNLVLKNLCETFLQERHQRASEDlcsrhsEKLKLFCLNHQQPVCHICRDSeqhTNHTVRPIDEAARQRKKKLQET------------------------------------------------------------------------
>UPI0018A20089	76	0.238	1.725E-11	26	141	227	3	120	476
--------------------------TSPVKELQEAVLCSICLAYFNDPVI-LKCGHNFCRACITQYCKGSKTSphypCPQCR-----DPFQEGELQPNRQLRAVVeiAKKFPDPTG--KEACEKHEELLKLfCEVDQTLIcvvCRESRRHK-------------------------------------------------------------------------------------
>UPI0018F63A0D	76	0.225	1.725E-11	34	146	227	11	123	478
----------------------------------EDAICPICLDFFTDPVS-LECGHNFCRSCITQCWEKKERiSCPECRQVF-----LDRNLRVNRVLANLAekaRKLKLNGKEK-ESKLHCEEHQEELkmfCENDKKLICVICRDSREHREH--------------------------------------------------------------------------------
>UPI00093DFBFD	76	0.250	1.725E-11	28	134	227	10	111	493
----------------------------PSDSFKEELLCAVCYDPFSDAVT-LRCGHNFCRACVTRSWEmQVAPACPVCK-----DRAVPTDLRTNHTLNNLVEKLLREEAEGARWTGHRSPHLCRLHRDQFSLFC--------------------------------------------------------------------------------------------
>A0A7K9YYK0	76	0.258	1.725E-11	17	156	227	4	144	497
-----------------ASSPSSSSAALPSpstATFKEELLCPICYEPFREAVT-LCCGHNFCKACISRSWEHRHHACPVCK-----ETSSFDDLRVNHTLNNLVEMILREEErRRGRPAALCPLHHEEANLFClddKELACFVCQGSKQHEGHKMRPVQETAT----------------------------------------------------------------------
>A0A6J0DC46	76	0.246	1.725E-11	24	155	227	0	135	500
------------------------MASEFLMNVKEEVTCPICLDLMVEPVS-ADCGHSFCRACITLNCESikgkeGEFTCPVCRV-----SYLFGNLRPNRHLANIVERLkgFkssPEGEQKLNVCARHGEKLQLFCEKDKVAICWLCERSQEHRGHQTALIEEVA-----------------------------------------------------------------------
>UPI001262AB0E	76	0.259	1.725E-11	32	132	227	5	106	525
--------------------------------LEEDLLnCSICLGRYRDPVT-LPCGHSFCGNCIQDSWRRCEKTCPQCRQPF-PE---GAKLSRNVTLSTLLQAL-PGVLQAPPAAAAAPrpdpatGHSARCPRHGRPL----------------------------------------------------------------------------------------------
>UPI001AAD457E	76	0.261	1.725E-11	31	149	227	4	122	529
-------------------------------DLRAELKCSVCLNIYTDPVT-LRCGHNFCWDCIDRVLDTQEGSgdyfCPVCRERFRSRP----SLHRNITLHNIVvHFLSPQP--DQEESGVFCTHCVDYPVPaVRScLHCEVSLCDKHLRVHKKS-----------------------------------------------------------------------------
>UPI000981D6E6	76	0.256	1.725E-11	28	143	227	10	117	531
----------------------------PSRSFKEELLCAVCYDPFRDAVT-LHCGHNFCRGCVSRCWEvQTTPTCPVCKDRASP-----ADLRTNHTLNNLVEKLLREEAEGARWTGRRSPR---LCRPHRGQFSLFCLEDKEL-----------------------------------------------------------------------------------
>UPI0014804FFA	76	0.280	1.725E-11	23	151	227	6	142	562
-----------------------KMAEANILGLQDQFSCPICLDLLKDPVTIL-CGHSFCMMCINGCWdqEDQKRvySCPQCRQTFTPRPVVSKNTML-AELVEMLKKTGLQATRPAQSSAGSEDVECDFCTGIKSkaikscLVCLASFCETHLQPHYESPA---------------------------------------------------------------------------
>A0A7K7W4C2	76	0.270	1.725E-11	29	137	227	13	118	621
-----------------------------LAALEDELTCSICLCLFSSPVT-VPCGHNFCASCLElTWAgAERDFSCPQCRTTFASRP----QLRKNTVLCRVVQELQGGPAEATAKAGGSAAAAVPCDSCLQALAAKTC-----------------------------------------------------------------------------------------
>A0A087TEN0	76	0.291	1.725E-11	23	142	227	2	109	799
-----------------------RSTRLKITDLNPHLSCILCGGYFIDATTITECLHSFCRACIVRYLETSKY-CPVCEVQVHKSRPL-HYIRSDKTLQDIVYKLVP---------GLFHN-EMKRRRELYASQPPEALKESR------------------------------------------------------------------------------------
>A0A3M7CMV2	76	0.225	1.725E-11	31	206	227	16	218	890
-------------------------------DMEKELTCSICTDILYQPLTLLDCLHTFCGSCLKEWFawqatsaaaknsRNPHPyTCPSCRESV---RGTKADWRLNTLLEGFL-KANPDR---VKSEQEREEMRQSYTPGEDVLPKVEVRQEesdSEDERLMaqvrelsmahvdpesaRRRAERSARhgRRGRrEEERGAGRGGATylQYGPEASGHRQQTSR--RSDPPVQLTES-RLEEH--------------------
>A0A0D2E539	76	0.235	1.725E-11	32	224	227	14	255	967
--------------------------------LEKELVCFICTEILYQPLTLLDCLHTFCGSCLKEWFSHQHRkalhshsaaaisyTCPTCRAPVKDvqhnamintllDMFLAANPAKDRSLEEkaemaQVYKpgdeILPKIETRRRREPRRREEEEITARAWRAQDDGQRDRSRRERQLHPSSANTRQAPRstSGSSRSRERRQGLDGSGMSERqerhqrqtSADVVVSRPRTggsssSTDLSSLSPPPGSPRHPDAVEARQRgARTVAHQAS--
>UPI00188FEBC1	76	0.240	1.725E-11	29	146	227	541	663	1040
-----------------------------LVNIKEEVTCPICLDLLKEPLS-LDCGHSFCRACITAnnkesaATQEEKSSCPVCRISYEP-----GHLRPNRHLANIVEqlrgvKLSPEEEQKKELCVRHGEKLLLFCKQDENVICPICERSQEHRGH--------------------------------------------------------------------------------
>A0A553RBR2	76	0.297	2.339E-11	31	136	227	10	118	120
-------------------------------DFNRYITCSICCGYLIKPTTVTECLHTFCKSCIVQHFE-ESNECPECGIQVHETNPL-EMLRLDKTLEEIIFKLVPGLRESErcihKRTQEEHqEREFWRKNKIKTSAEGN------------------------------------------------------------------------------------------
>UPI0004D08FE7	76	0.293	2.339E-11	24	158	227	2	140	152
------------------------FAT-ALAELQAEASCPICLDYLRDPVT-TDCGHNFCGSCIHQCWEDlqDVFPCPVCLHHC-PDNSLKRNTQLCH-MTDIVKQLptMRRKRKQQKEKALCEQHSQVLdlfCEKDLELLCPQCRVSSDHQDHLLmPIEQAAASHR--------------------------------------------------------------------
>A0A673IKN2	76	0.269	2.339E-11	30	133	227	24	125	172
------------------------------ADDRDDLRCCVCLDFFKNP-AIIPCGHIFCKDCITGLWYKDVRRCPQCKQTFPNKPVVTDWLQM-KELSEKLLKMRPKEEDDEDAEAHEVSCDSCTSRRTKAVQ---------------------------------------------------------------------------------------------
>A0A7J8I1K5	76	0.257	2.339E-11	26	158	227	6	131	193
--------------------------TIP--SLSEC-QCGICMEILMEPVT-LPCNHTLCNACFQSTVEKANLCCPFCRRRVSSwtRYHTRRNSLINKELWEIIQRHYPKECKLRASGQGSEEIVDDY-RPVRLLSKPgELRREYE-----EEISKVEAERR--------------------------------------------------------------------
>A0A0V0Q785	76	0.255	2.339E-11	20	150	227	48	176	211
--------------------DKKILSKLQFENIFQLLKCPICLEIFNDPYYVKACSHRFCKTCIEDFVrKDKSKECPLCRSHIG----IKRNLRQDAQVQELCAIIFGNVSDFNKQLNDLESSFIDKNWnDIRVKESETVQKQKRSYNKLQKT----------------------------------------------------------------------------
>A0A485LRD4	76	0.408	2.339E-11	27	119	227	1	88	211
---------------------------IHSAQLNPHLVCFLCHGYLRDAHTLSECLHSFCKSCILRHFHDGARACPKCHADLGVTP----KCVFDRTLHEIVDKLFPNL-KDEDAALERE-----------------------------------------------------------------------------------------------------------
>A0A444TPK8	76	0.324	2.339E-11	27	141	227	4	118	221
---------------------------IKLKTLNEHIVCAICSGYLIDATTVTECLHTFCKSCLVKHLE-ERNTCPTCDIIIHQSHPL-NYISFDRTMQDIVFKLVPNLQENEMKREREFYRIRGEicPKDIPQLGEEEAQQEK-------------------------------------------------------------------------------------
>A0A2R5LA02	76	0.288	2.339E-11	27	179	227	4	150	223
---------------------------IRLKTLNNHIVCKICKGYLIDATTVTECLHTFCKSCLVKHLEDNN-TCPTCEIVI-HQSYPLQYISYDRTMQDIVYKLVP------NLQYNELKREREFYRR-KGLPCPKAPGmlmEKESSKASSSKEDESDCHRSDEQVNILLESDSSQLKPMRR-----------------------------------------------
>UPI0010693B50	76	0.267	2.339E-11	23	144	227	7	130	240
-----------------------KTITVELRELNDLLTCYLCKGYWIRPTTIAECLHTFCRSCIVRYLDDsDENECPRCSTVIHETNPLEL-LRADQTLEDIIFKLVPHLQESEKqretnfnlAQKRRKEKEDE------SDQQPAYKRQRGTQ----------------------------------------------------------------------------------
>UPI00139058A3	76	0.266	2.339E-11	21	139	227	1	122	251
---------------------DDIEVQVKIRDVNPHIVCSLCAGYFVEATTVTECLHTFCKSCIVKYLQ-SSKCCPTCNLQIHETQPLL-NLQLDRTMQDVVHKVVPGIEEDEERRKREFYDLRGLPVErpamlIHALEQDHVEK---------------------------------------------------------------------------------------
>A0A6P3J259	76	0.246	2.339E-11	24	146	227	0	127	251
------------------------MASGILMNIQEEVTCPICLELLTEPLS-LDCGHTFCQACItannkESIIgQEGKRSCPVCRVSFEP-----GNLRPNRHLANVVQRLrevkvSPEVEQERNLCAHHGEKLQLFCKQDGKVICWLCERSQEHRGH--------------------------------------------------------------------------------
>A0A6P8I519	76	0.268	2.339E-11	21	136	227	1	117	253
---------------------DSHEVVIKLRDLNPHLVCSLCAGYFVDATTITECLHTFCKSCIVKYLQ-SSKCCPTCNLKIHETQPLV-NLQLDRTMHDIVLKVVPNLFKDEMrRRQEFYESRglPDIKTHIASVPEEE------------------------------------------------------------------------------------------
>A0A068WEH0	76	0.339	2.339E-11	27	135	227	24	124	259
---------------------------IDLAYLNPHLICNICHGYLIDAVSITECLHPFCKSCIVKYLS-TNNTCPVCDITIHQSHPL-NYISADRTLQDIVYKIVPNLKE-----AERKSR-SDFYRFIGQSPPP-------------------------------------------------------------------------------------------
>A0A0R3UH52	76	0.347	2.339E-11	22	135	227	1	111	265
----------------------DKVTQIPIEELNSMLTCYICKGYIIDATTVVECLHSFCKTCIIKFLE-HRNTCPVCDTLLHKTR-PQYAIRSDYVLQAIVYKLLPKVFEREMSSRR--EFYASLpSDDVRPLSPE-------------------------------------------------------------------------------------------
>A0A4D9E3V8	76	0.280	2.339E-11	25	126	227	3	103	296
-------------------------AAVNLTEdLQNEATCPICLDSFKDPVI-TECSHNFCGACISEYCKESSRNlfCPQCRKKIQP-----RNFRPNRQLANMVEIAVRLGVEAAKKAQEivCEEHKESLK----------------------------------------------------------------------------------------------------
>A0A0D2N4C8	76	0.250	2.339E-11	24	222	227	4	243	327
------------------------YINVQRRPLMEFLTCPLCSNIYREATTICVCLHTFCKQCIYEKVDKEKTHyCPVCDAYLGSIP--QHMLRNDHKLEKLVKQIFPleKPNED-NTENRFSNHSmNPIMKQneldnseptVRefslersrkGLCWEhlGGRKDGETYGtevqvKRRRRMQRKPYcksligqrEEGLKIGTANEMSKTNTSGLEkptdslnRCGeIVYLNQYSGCSPRPVWFCLLASQET-NDMALPQIPKPFISTK----
>UPI000C6CCD85	76	0.284	2.339E-11	27	135	227	5	109	334
---------------------------IKLKDLNIHLTCVLCGGYYIDATTIIECLHSFCKTCIVQYLDTHKF-CPICDAQVHKTRPLL-NIRSDQTLQDIVYKLVPGLFKNEM--KRRREFYAQHPEVVPASSEE-------------------------------------------------------------------------------------------
>A0A6J0YZP9	76	0.272	2.339E-11	24	140	227	0	113	341
------------------------MASGILVNIQEEVTCPICLELLTEPLS-LDCGHTFCQTCItvndkESIIgQEGNRSCPVCRVSFEP-----GNLRPNRQVANIVQRLqeVKGNLEEEQKRNLCAHHGEKLQ-----LFCEEDRKV--------------------------------------------------------------------------------------
>UPI001950CE25	76	0.271	2.339E-11	29	137	227	10	111	381
-----------------------------AGSLEAELTCPICLGLYRDPVS-LNCGHSFCRQCIKNMLgaqqhSQGPYTCPMCRIHLGPTV----ELQNNFQLGNIVEAF-------QASASKRQEDEGSEKGKTRVVPCEYC-----------------------------------------------------------------------------------------
>UPI0008FA7826	76	0.225	2.339E-11	33	146	227	19	136	389
---------------------------------QDQFSCPVCLDLLKDPVT-IPCGHSYCMSCITSYWdqedQKGVYSCPQCRQTFLPRP----ALNKNTVLSEVVEQL-KKTKLQASVPAGPEDVECDVctvrkNKAVKScLVCLNSYCQNHLQQH--------------------------------------------------------------------------------
>UPI0011CF79CC	76	0.257	2.339E-11	31	145	227	8	133	396
-------------------------------DMREEATCPICLEYLTDPVS-VDCGHNFCRGCVTQycveWAGRGSLTCPICRSQI-----LKGNLRPNWQLGNLVEKMkhvavctrHKKTldlfcEEDEEAVCVVCERASQHRSHTVLLIEEAAQKYKEKIQ---------------------------------------------------------------------------------
>A0A6M2ETS1	76	0.278	2.339E-11	22	184	227	3	164	408
----------------------GQVVKVQKERIAACMTCPLCNKVFREATTISECLHTFCRKCIYMKLTDEELdSCPVCDIKLGCSP--LEKLRADHSLQDLRARIFPSKRKKAREPATGSSVPEDVPSVPEALmAVPEAVPVQESEHSVPLIGR-RKERSLSSLVVSTPKISVKSVLTGKRSKSVA------------------------------------------
>A0A7K4LIX4	76	0.252	2.339E-11	19	158	227	9	147	412
-------------------RSSAPLAPSSAATFKEELLCPICYEPFREAVT-LGCGHNFCKGCVSRSWEHRPHVCPVCKEAASLDE-----LRVNHTLNNLVEMILKdEGQRRGRAAALCALHREEaklfcLDDKELACFACQSAKQHE-GHKMRPVPEAAADLR--------------------------------------------------------------------
>UPI0010A2D5A8	76	0.250	2.339E-11	34	151	227	10	135	425
----------------------------------DQFNCSICLDVLKDPVT-IPCGHSYCKGCITGYWDQddflGVYGCPQCRQTFSPRPVLG----RNTMLADIVEKLkntgFRDaPSEDSLAALGDVECDVCTGRRNKAvkscLVCLASYCESHIQPHYESLA---------------------------------------------------------------------------
>A0A0E0KIV9	76	0.418	2.339E-11	22	106	227	5	88	430
----------------------GGVRRVRREALVACMTCPLCKGLLREATSITECLHTFCKECIMDKIDDeEVDRCPVCNIDLGCDP--EEKLRPDHNVQDIRNKVFP------------------------------------------------------------------------------------------------------------------------
>A0A1R3JLA1	76	0.311	2.339E-11	23	142	227	8	127	433
-----------------------EVSKVDREKLVACMTCPLCNKLFKDATTISECLHSFCRKCIYEKLTKENlGNCPVCKIDLGCAP--LEKLRADNNWQDIRTKIFPsKRKQSNEPESTFLVALPAARRREKSLSSLGVTTPEE------------------------------------------------------------------------------------
>A0A670HUH8	76	0.276	2.339E-11	21	126	227	36	141	439
---------------------DEMADESPVQNLCEETTCCICLEYFTDPVT-IECGHNFCQSCITEAWgnSDQEASCPQCR-----EPRQQRNVRPNRQLASIVEIAKKFSLQMAKGAEalgkVCERHQEPLK----------------------------------------------------------------------------------------------------
>UPI0003C91ED4	76	0.255	2.339E-11	29	125	227	2	92	469
-----------------------------AVDLQEELTCSICLDYFQDPVS-IECGHNFCRDCLQRgWAGKGKXTCPECRQLSAPST-----MRPNRALARLTERMRCR-RPDSALPDLCGRHWEPL-----------------------------------------------------------------------------------------------------
>UPI00188EEFD7	76	0.272	2.339E-11	30	125	227	7	98	469
------------------------------DRLKEELLCPICIDILQNPVT-LDCGHNFCLRCISRVAEETSSKCPLCGKSV------RKNYEPNWLLVNLVEKVQamdPSEMPTEKEKDRCEKHEEKL-----------------------------------------------------------------------------------------------------
>A0A1B6QI43	76	0.317	2.339E-11	25	167	227	7	146	488
-------------------------ARVRREALAACMTCPLCRGLLRAATAITLCLHTFCRECIMEKINDeEVDCCPVCDIDLGCDP--EEKLRPDHNLQDIRNKVFPIKKINVDAPKAVTILPAKRkQRSLSSLVVDTPSVVKRTS--LTGK-RTKAKRRAASSRATSP-----------------------------------------------------------
>UPI00038C4F93	76	0.271	2.339E-11	33	132	227	7	104	500
---------------------------------EDQVTCYICLCRYWNPVT-LPCGHSFCGTCIQDSWRSSEKLCPVCRQPFPEDT----KLCRNVTLSNLLKALPPVLPAPATAIPRQEtgaGHSARCPRHGRSL----------------------------------------------------------------------------------------------
>UPI001019EE0A	76	0.233	2.339E-11	12	152	227	11	158	505
------------QIRTDSSRESAAMASGILVNIKEEVTCPICLELLTEPMS-LDCGHTFCQACItannRESMIGQDSSCPVCRISYQP-----ENLRPNRHVANIVEtlrevKLSPQEEQKRDLCVQHGERLLLFCKEDEKIICWLCERSREHRGHqtflMEEIAQ--------------------------------------------------------------------------
>UPI0013F25FCB	76	0.250	2.339E-11	28	139	227	3	120	514
----------------------------PMSQkLEEKLVCSICLELFRVPVT-LPCGHNFCKRCISDHWDKQKQaagtegscSCPECRRGFERCP----ELKKNVTLHSVVE-LARDSEERGSAAGRCEVAPAELCRQhGRPLElyCENERR---------------------------------------------------------------------------------------
>A0A553MZF4	76	0.203	2.339E-11	33	151	227	19	141	538
---------------------------------NEDLQCSICLDVFSDPVT-TPCGHNFCRSCLNKCWTDFKTCfCPVCKKKFNPKP----ELQVNTTLRELVqhfQKLSP-----EESAVECDFCEVTKQKAVKtCLTCQCSycdthlephRRVPRLQKHLLITA---------------------------------------------------------------------------
>UPI00093B2917	76	0.255	2.339E-11	27	158	227	2	131	568
---------------------------VPKDAIPslSDCQCGICVEILIEPVT-LPCNHTLCKACFQSTVEKANLCCPFCRRRVSSwtRYHTRRNSLIDSELWEIIQKHYPN-ECKLKTSGQESEEIVDGYQPVRLLSKPgELRREYE-----EEISKAEAERR--------------------------------------------------------------------
>UPI0003AEB0B6	76	0.241	2.339E-11	17	158	227	1	135	569
-----------------AALSQGRKDAIP--SLSEC-QCQICMEILLEPVT-LPCNHTLCKPCFQSTVENSNLCCPFCRHRLSTwtRYHTRRNSLVNMKLWEIIQRYYP-EECKRRASGQQSEEIVDHYRPVHLVSKPgELRREYE-----EEVSKAEAERR--------------------------------------------------------------------
>A0A437DMA8	76	0.230	2.339E-11	33	194	227	9	185	595
---------------------------------ESQFKCPICLDLLREPVSIL-CGHTYCMVCINNYWDQSEPAryqCPQCRETFSPRPV----LRRNTVLAEVVEKLklsdSPGaPELFlggvGEVPCDFCPPESKLRARLSCLVClasfcelhalphrevGTLRRHK-LVAAVESLADrlCVQHRLGLE----PPGGGTEE----STAAPWSGSCPLCEADQ--------------------------------
>A0A670YIZ5	76	0.245	2.339E-11	32	139	227	12	108	605
--------------------------------LEEELTCSICLCLFQTPVT-TPCGHNFCLPCLEMtWMEcEEKFSCPQCRASFETRP----ELKKNTVLCKVVEQF--QISQDGLSKGTCEE------KREKADTSPTKPR---------------------------------------------------------------------------------------
>UPI001401E406	76	0.305	2.339E-11	27	156	227	489	620	723
---------------------------VSLVDVNSFITCYLCKGYLVDATTITECLHTFCKSCIVKHF-DYSNRCPQCNVVVHQTQPL-YNIRSDGTMQDIVYKLVPNLEENEKRRMRDFylSRGLELPKpaVYYVAAGPGERGKKADKRKGLSFTEPSAT----------------------------------------------------------------------
>A0A498LC72	76	0.276	2.339E-11	23	156	227	182	309	784
-----------------------RTTRIKITELNPHLMCVLCGGYFIDATTIIECLHSFCKMCIVRYLETSKY-CPICDVQVHKTKPLL-NIRSDKTLQDIVYKLVPGLFKTANGSNEDRGEVADEDKRI--ITDDEI--ISLSIEFFDQRAQQQGT----------------------------------------------------------------------
>A0A1R3G9G9	76	0.314	2.339E-11	23	142	227	441	562	944
-----------------------EVSKVDREKLVACMTCPLCNKLFKDATTISECLHTFCRKCIYEKLTKEHlGNCPVCNIDLGCAP--LEKLRADNNWQDIRTKIFPNSKRKQSNEPAESAFLVALpaaRRREKSLSSLGVTAPEE------------------------------------------------------------------------------------
>W3XBL2	76	0.241	2.339E-11	28	179	227	5	169	945
----------------------------PGVDLEKELTCSICTEVLYQPLTLLDCLHTFCGSCLKDWFswqatiaENspdpppagtNVATCPSCRAPV-RDT--RHNATV-ATLLDMFLAANPDKARSEEDKLEMHEKYQPgVDVLPKVSTVEKSPEEQRL-EELESQMLAQAREMSLrASGVGAPASPRPQQHRHRR-----------------------------------------------
>A0A6H5IVJ3	76	0.282	2.339E-11	29	144	227	499	609	1899
-----------------------------LREVKPHLICPLCRGYLIDATTVVECLHSFCRSCIIKHLK-REAQCPSCKQLLNT---AKPNIKADKTLQDIVYKLVPGLYQLEM--KRRREFYSKHPDHVsASLKSETSSTLDRLQ----------------------------------------------------------------------------------
>A0A653DKJ8	75	0.400	3.171E-11	27	106	227	6	83	89
---------------------------IKLKTLNNHITCKICRGYLIDATTVTECLHTFCKSCLVKHLE-ENNTCPTCNIVIHQSHPL-QYISFDRTMQDIVYKLVP------------------------------------------------------------------------------------------------------------------------
>T2M5Z3	75	0.300	3.171E-11	27	129	227	10	108	167
---------------------------IKLRDLNPYLVCMLCAGYFVDATTIIECLHTFCKSCIVRHLQSSKR-CPTCNIQIHETE-PMSKLMLDRTMQDIIQKLIPWVFIDE--SRRAQDFECKLNKQV-------------------------------------------------------------------------------------------------
>A0A6P6MLS2	75	0.256	3.171E-11	33	148	227	7	126	196
---------------------------------QDEFMCPVCLDLLKDPVT-IQCGHSYCKSCITDHWdqEDQMRvySCPQCRQTFCPRPVLAG----NTVLAELVKKLKKRkRPADCDAGAGDVQCNVCVRRKYKAvkscLMCQESYCQTHFNRHEE------------------------------------------------------------------------------
>K7FAF9	75	0.287	3.171E-11	25	126	227	2	103	201
-------------------------ASEPVKAIKAEVTCSICLQLFQDPVT-TECGHSFCKPCITQHCEERESStlCPQCKRTLH-----KENLRANRELKNIVESINQlsglQREEESGRISQCQKHQEPLK----------------------------------------------------------------------------------------------------
>UPI0010164ED2	75	0.263	3.171E-11	18	146	227	32	155	212
------------------SSDDDICMEIDLSDISEDLKCPICLGVIRKTKIVMECLHRFCGECIEKAIRLCKNECPVCREHF-PGGCTLGD---DRHYDHLISIIHPDVAQYEDESLQRQIEELERKHKVKATAVSFARR-RRTIRN--------------------------------------------------------------------------------
>UPI0006D4F063	75	0.297	3.171E-11	22	142	227	2	119	225
----------------------DMERKIKLKTLNAYITCKICRGYLVDATTVTECLHTFCKSCMVKHLEDNN-TCPTCQIVIHQSHPL-QYISFDRTMQDIVYKLVPNLQENEIKREREFYKSRGLPCPKDA-IVPTGDAEEE------------------------------------------------------------------------------------
>UPI001939B950	75	0.266	3.171E-11	27	157	227	8	145	225
---------------------------VKLRDLNEHITCFVCGGYLIEATTIVDCLHTFCKSCLIKRLLSKNYDCPKCGNQIHHSHPL-QYIGYDRTLQDVVNKLVPslQRLETAREEKFYHERGLDCPRKdvvaIKTenLTSPEDRGKSQNYHRHDEQIQISLVR---------------------------------------------------------------------
>A0A2C9JDV0	75	0.348	3.171E-11	27	135	227	5	104	227
---------------------------VRLKTVNPFITCYICKGYLIDSTTITECLHTFCKSCIVKYLE-EKNTCPKCHIEI-HQSYPLNYISFDRTMQDIVYKLVPNLQE--KEFQRMQDF-----YRKRGLTVP-------------------------------------------------------------------------------------------
>A0A6P8YAS6	75	0.336	3.171E-11	27	138	227	7	120	227
---------------------------IKLRTLNLHITCKICRGYLVDATTVTECLHTFCKSCLVKHLE-ENNTCPTCTIVIHQSHPL-QYISFDRTMQDIVYKLVPGFqENEIKREKEFYrLRDLPYPKDIPAmgSEAETER----------------------------------------------------------------------------------------
>UPI0018A1F3BF	75	0.237	3.171E-11	26	138	227	3	114	249
--------------------------TSPVKELQEAVLCSICLAYFNDPVI-LKCGHNFCRACITQYCKGSETSphypCPQCR-----DPFQEGELQPNRQLRAVVeiAKKFP----DPTGKEACEKHEELLklfCEVDQTLICVVCR----------------------------------------------------------------------------------------
>UPI001AAD7B88	75	0.303	3.171E-11	27	143	227	43	171	271
---------------------------VNLADLNPYILCSICKGYFVDATTITECLHTFCKSCIVKHFY-YSNRCPKCNVVVHQTQPL-YNIRLDRQLQDIVYKLVVNLEEREK-KQMCDfysERGLEVpkptvpqpnitNRgRPRKLVGPVFRMPPEL-----------------------------------------------------------------------------------
>UPI0018900C16	75	0.242	3.171E-11	29	146	227	5	126	273
-----------------------------LVNIQEEVTCPICLDLLKEPLS-LDCGHSFCRTCITANKESaatqkEKSSCPVCRISYEP-----GHLRPNRHLANIVEqlrgvKLSPEGEQKKELCVRHGEKLLLFCKQDGQVICLLCERSQEHRGH--------------------------------------------------------------------------------
>A0A0R3X3Z2	75	0.333	3.171E-11	22	138	227	1	114	279
----------------------DKVTHIPVVELNHLLTCHLCKGYIIDATTVVECLHSFCKTCIINYLDNHN-TCPVCDTLLHKTRPQC-AIRSDSAMQAIVYKLLPKP-GSCKMICHCFSFSLALHPDERGLLSPEKR----------------------------------------------------------------------------------------
>A0A7L3YB80	75	0.233	3.171E-11	16	158	227	6	147	306
----------------PSTSSSVALASSSTATFKEELLCPICYEPFREAVT-LCCGHNFCKGCVSRSWEHRHHVCPVCK-----EASSFDDLRVNHTLNNLVEMILKeEGQRRGRAAALCPLHheEAKLfcleDKELACFICQ-SSKQHE-GHKMRPVQEAAADFR--------------------------------------------------------------------
>A0A3Q3W8L8	75	0.302	3.171E-11	27	164	227	8	134	316
---------------------------IKITDLNPHLTCPLCAGYLIDATTIVECLHSFCKTCIVAFLETNKF-CPRCDVQVHKTcPQL--SIRADKTLQDIVYKLVPGLFKDEMKRRRDFYAEN------RVLEPGE---VVETQGKTRCQTPALSPSPGLCINS--------------------------------------------------------------
>A0A1Z5LHN0	75	0.252	3.171E-11	38	188	227	1	141	316
--------------------------------------CPICLDMLKNTMTTKECLHRFCQECIITALRSGNKECPTCRKKL----VSKRSLRADPNFDMLIAKIYPSRDEYEAHQERVLAK----LKHSQALAHNI-----EEGMRMQALNRGQRVRKNATDDNGTPTPATACLstPVSVTGLTnSIASTP--------------------------------------
>A0A5J5QLA9	75	0.254	3.171E-11	24	191	227	4	164	327
------------------------YINVQRRPLMEFLTCPLCSNIYREATTICVCLHTFCKQCIYEKVEKEKTHyCPMCDAYLGSIP--QHMLRNDHKLEKLVMQIFPleKPNED-NTENRFSNHS--MN---------PIMKQNELdnSEPMVREFSLERSRKGLCWEHLGGRKDGETYGTEvqvkRRRRMQRKPY--CK-----------------------------------
>A0A135LYI0	75	0.245	3.171E-11	8	179	227	122	298	341
--------STPRESEMPTP-DDNERptATAPEArtEMPDagNFSCPICTDDFIkgQDLRVLPCNHQFHMECIDPWLMNVSGTCPLCRIDLNPpQPEnAETEENADQNDQSQVEGAVL-TTDDARQQARQQARHT-HRRLTNYLHGPlNARRMRDAT--VEERLAALRSVREANQGESAPEEGVRR-GLTTR-----------------------------------------------
>UPI00033187FC	75	0.231	3.171E-11	25	158	227	2	140	348
-------------------------VSAALAKMQAELMCPVCLDYLDDPVT-TDCGHNFCASCLHMSWKDLQDTfpCPVCRQ---PRP--EKRASTNAQLARLVhlAKLlhSPrRGERAQGEERRCEEHQQGMslfcehDREL--LCALCALRPAHQNHRVRPVAEAAAHHR--------------------------------------------------------------------
>W5K8H0	75	0.239	3.171E-11	27	145	227	4	111	368
---------------------------IPLS--EDQFQCSICLDVFTDPVS-TPCGHNFCITCLSQYWNStQHFHCPLCKEEFTKRP----ELKINTTLREVV--LCDVMEEKQKAAERQAeEFIKDLEQEI----TELKRRDTELEQ---------------------------------------------------------------------------------
>A0A0D2KM09	75	0.286	3.171E-11	22	180	227	31	182	368
----------------------GSTVPVQLAKLNEETRCPICFGKIKAARVSMVCLHRFCSACIEQFLrnqpqvegkekKDQGKECPVCRAHLGS----RRAVKPDPVFDRIIAALY----GDVEAYESQEE------EQIAASTAKHAREWSEQLARLR---EAQAAARAAG--GGTPLHlGAALMGASKRG----------------------------------------------
>A0A4E0QY84	75	0.330	3.171E-11	23	135	227	2	111	372
-----------------------KVSNIPVVLINPLLTCKLCGGYLIDATTIVECLHSFCRSCIVGYLE-LHTTCPICDTLLHKTR-PHYAIRPDRALQAIVYKLIPDLFEKEMAYRRQFykEHPCS---ELRSLSPE-------------------------------------------------------------------------------------------
>A0A3P9DGP8	75	0.241	3.171E-11	33	148	227	25	134	411
---------------------------------RETFSCSICLDLLKDPVA-IPCGHSYCMKCIESfWDEEEKKKiysCPQCRRTFTARPVLEKS----TMLAVLVEQLKKTGLQAAPADHCYAGPED-----IRSQQETEVSRVKELQEKLE------------------------------------------------------------------------------
>UPI0011AE8A68	75	0.294	3.171E-11	30	199	227	1	151	412
------------------------------AELPGEASCPICREYFREPVS-IHCGHHFCRPCIERRWERPAAEfaCPRCRE---AAP--QRSLRPSRELERVLE-IARRLSRGAALAAQEEEEEDERRRRRR------GGRLPEAREPLEVFCKEETELCCArSAQSRAHRAA--------HGAGAAGGLRDYEE-QIQARL---------------------------
>A0A024GK41	75	0.233	3.171E-11	12	200	227	49	253	415
------------QPRKPVT-DPDATKVLHVRDLNSNLTCPICLGLINQTMVVMECLHRFCGDCIQKCLRLAIKECPSCRIHI-PS---KRALRRDLNFDALIATIYPDRQEFEQQEAQLIEEVNRLrnynnaftNGVKQGVESQASiRRQrgkkntKSTIRRSSSSSQSQeliNTGSGSKVEESAQESKSSQstpLNEDRTSSAKKRKYPEMDAQEINLKVV--------------------------
>UPI00077FB065	75	0.412	3.171E-11	27	106	227	6	83	431
---------------------------IKVADLNNLLTCVICKGYYIDATTIVECLHSFCRTCIVRYLQTEKY-CPKCEVQVHKTRPLV-NIRSDQTLQDIVYKLVP------------------------------------------------------------------------------------------------------------------------
>W5KS43	75	0.233	3.171E-11	34	158	227	24	154	442
----------------------------------DCL-CPICLEIFLEPVT-LPCEHTFCKPCFLETVDKANMCCPLCRKRVSTwaRLNTRKKTLVNVELWKRIQKAFPVQCQRRLNGVEEEqEEEVDsmcmLIPKPKVSEPGELRQEYEDQvSKVKKQAMEEAERR--------------------------------------------------------------------
>A0A6J8EK12	75	0.314	3.171E-11	13	129	227	177	291	444
-------------PVCPSlSKEP---VSVRLCAINTYITCALCGGYLYEASTITECMHTFCKTCIVRHIE-KCLSCPTCDTEIHPtDPIV--NIRHDSTIQDIVYRLLPNVAEEEQkrEKEYYEEHERKTGEKI-------------------------------------------------------------------------------------------------
>UPI00145B537C	75	0.229	3.171E-11	33	222	227	19	240	462
---------------------------------EDCL-CPICLEIFMEPVTLL-CTHTFCKVCFLESVDKSTLCCPLCRKRVSTwvREHSRNNSLVNEALWERIQREFPqsaerRREEDrpvcaeptcfprlSEPGALRQEYEDQLsklTEEKRAVEEQERRASEELIQRLleeeEELVKEQ--RRRAEEDERLARLLSQQLneaAESERSRVPEQT-PVKKKPvgQMDRFLCPLSRSHSsqankENILARLSSSLEPPQ----
>UPI0018F47B9B	75	0.232	3.171E-11	34	142	227	11	119	474
----------------------------------EETICPICLDFFTDPVI-LGCGHNFCRSCIiRRWGKKTINTCPECKEGF-PDE----DFRENRALANLAdkaRKLNADPKEK-ERQLRCEEHQEELKLFCEAdkkLICYTCRDSRE------------------------------------------------------------------------------------
>A0A5B1QHK9	75	0.263	3.171E-11	5	142	227	202	341	484
-----VSPAQP----IPSKKQKGKQKESPSAgvrrvlnDFEEDMTCPICCDIFAVAHLGNPCGHTYCGDCGWQWIKKnpKAPTCAICRTNLSPQAPMIPNFSMDNTIERHLQALAASGDEDwREGGSKLVEWE----RRKAKWKAEAASRVVE------------------------------------------------------------------------------------
>UPI00196632FD	75	0.242	3.171E-11	29	157	227	1	124	484
-----------------------------ASALEKDLSCPICHEVFKDPVL-LSCTHSFCKGCLQSWWtEKKARECPICNRCSKPKPPL------NRVLKNLCES-FLEERDPRASEARCSLHSEKLKLFCLDHQQPVCLvcRDSETHSNHRFRPIDEAAR---------------------------------------------------------------------
>UPI0006B803BE	75	0.216	3.171E-11	32	158	227	16	141	487
--------------------------------FKEELLCPICYEPFREAVT-LPCGHNFCKDCVSRSWEHRHHLCPVCK-----EASYDNDLRVNHTLNNLVEMVLQeEGQRQGPVAALCPLHqkEATLfcleDKELACCVCQ-SCRQHE-GHKMRPVQEVAANCR--------------------------------------------------------------------
>UPI00155633D1	75	0.238	3.171E-11	28	158	227	5	149	489
----------------------------PVREIQEETNCPICLEYLTDPVT-IQCGHNFCRVCITQYWEtwaeldSDPLCCPSCRARI-----QKGALRKNYQLANIVEKIkqidFkPGNENLCERHGKpldlfCEEDGEAVYVVcWRSSEhkSHTVLLIEEAAQKYKEQIQAhLKTRR--------------------------------------------------------------------
>A0A6P8ERY5	75	0.195	3.171E-11	21	152	227	8	145	507
---------------------EARMAATNISVEEDQFCCPVCLEVLKDPVT-TPCGHSYCMDCIKSYWDKsdlkGVYSCPQCRESFSPRPVLG----RNNILAEVVEKLRKAGVQASRISQtyanVLEDVECDIctKRKSKAkQLKDAGRRSRQMNREREKEIR--------------------------------------------------------------------------
>R0KF15	75	0.238	3.171E-11	27	201	227	9	209	511
---------------------------VPVAPLEEEegDTCAICFEQWTNAgdhrLSALRCGHLFGYTCIERWLRGQAGKCPQCNKKAKRSDIVVLYARTLKALDTSEQERMKRSIEKEQMLRRQAELESAQSRlQLQVLTDECSklRRQVQELKALVAQHSVSASQQPGSFRTGFPgGLPCSQsqrkyhlekaFLVSQAGNCRVMAYCdslGClvvSQPSPQSTFIP-------------------------
>A0A6J0P5C0	75	0.375	3.171E-11	31	169	227	9	140	512
-------------------------------DMKACFTCPICNNLYDRATTISECLHTFCRRCIEDKLVVENLKaCPVCNVDLGVAP--LDKLRGDNTWDELRIKVFkqkPKRVKAAAAAAEAAE--------TAASASLTYSRKKKTS--LPSSLAAVASPRvSTSPESATPDA---------------------------------------------------------
>A9UXJ6	75	0.265	3.171E-11	20	206	227	15	201	523
--------------------DDGDLKDPALRSLDGSLRCPICQGYFNHPVLLKTCSHNFCSECIRRHLTQQTRNfkkqCPICSKDCGISD-MIPNIGLSHVL-EMYRRAKPLLLRKAQAGETMPpatETGNDVNTAEGALPVPSSPPTV-------ASPQAQSKRSKRSARSQGPNAQAEPSVTTPSSKRAKAHAPKTVQCPVCEALVPEKliNQH--------------------
>UPI001962563C	75	0.230	3.171E-11	24	131	227	0	107	549
------------------------MARATMAILLDEFICSVCLETLNDPVS-IPCGHNFCKNCIIRYWdQSQGCSCPQCRKTFNPRPV----LFKNTLLAEVIQKLkkTGNTTSSSQNWARPGEVECDAcsGKRIRA-----------------------------------------------------------------------------------------------
>UPI0018F3F565	75	0.280	3.171E-11	24	125	227	0	92	554
------------------------MAASQQFSFEEELCCAICLELFTDPVT-IPCGHNFCMECIKSYWDKevhmKSDSCPNCRASFPHKPHLCKNI----ALCEVVGKIsKP---------AKMAPRESCL-----------------------------------------------------------------------------------------------------
>UPI001863A03A	75	0.264	3.171E-11	33	132	227	28	123	559
---------------------------------EEQFTCCICLDLFRQPVS-IPCGHNFCLLCIQGFWDTAKRSeCPLCKETFHRRP----ELRINHALTDITEG-FKRSLKVKSGQARGQEPSQgDRGRQERPL----------------------------------------------------------------------------------------------
>F2UN13	75	0.314	3.171E-11	18	136	227	308	428	569
------------------SEEDDPTATVisgqtmryNLERLNPYLMCRLCDGYLIDATTLSECLHTFCKSCIVNFFE-SNNSCPVCGTLAHEIN-PHDTLRQDRTMQTIVYKLVPGLLEDETHRRRVFEAE--LNGEE--LPSPT------------------------------------------------------------------------------------------
>UPI0003BDA4B9	75	0.236	3.171E-11	24	126	227	8	109	570
------------------------MASVP---LENQFRCCICLDTYTDPVS-IPCGHNFCLDCIEGYWdTKDKSECPLCKETFKERP----ELRINRAFSDMIeffkRSLSPTLmhGEDVQPPAHQLSDREDVP----------------------------------------------------------------------------------------------------
>A0A1L5JKJ2	75	0.277	3.171E-11	22	219	227	6	185	611
----------------------GPSAAAAAPELGS---CCICLDVITGPARALPCLHAFCLACIRRWLE-GRPTCPLCKARV---RSLIHSVASDECFEEI--PVWGGPEADGASDADADaaviwgEDYDAGPVDLAAAgGDAWAAGGSETDGEAEGPREAGAADRaaGAGGRRAAPRADAAQEFIDRvaRG-------P-------RLPLLPNAPGHGPG------APYL-------
>A0A7K5F2C8	75	0.263	3.171E-11	32	151	227	7	134	625
--------------------------------LEEELTCSICLCLFSNPVT-VPCGHNFCSSCLqLSWAgLSENYSCPQCRATFMGRP----QLQKNTVLCRVVQQLQGCtGAEEEKEEKEEEEEEeagpvcCDSCQQAPAvrtcLTCTASFCEEHLRPHQESRA---------------------------------------------------------------------------
>A0A7K8WAM3	75	0.250	3.171E-11	21	151	227	1	145	632
---------------------DGAMAALetelSLTGLEEELTCCICLCVFSNPVT-VPCGHNFCASCLDlSWAgLSEGFSCPQCRTTFPSRP----KLHKNTVLCRVVEQLqgRPgaggQGEEDGEA-AGCGAEEPPVycdsCRELPAvrtcLTCTASFCPEHLRPHHESPA---------------------------------------------------------------------------
>UPI00143DFCB0	75	0.301	3.171E-11	21	135	227	1	107	756
---------------------DANEREKPLVkDLNEHIICPLCRGYFVDATTLVECLHSFCRGCIVRRLSNGVRACPVCNVPTLP-P-----LFPDERLQRLVYLIVPGLFR-SELERRRHFRI--VNPQCMPLVPP-------------------------------------------------------------------------------------------
>UPI00193AD0A8	75	0.278	3.171E-11	29	139	227	8	120	867
-----------------------------LRDLNDHLVCALCGGYFIDATTIIECLHSFCRSCIVTYLA-SNKCCPKCEIPAHKTRPLL-NIRSDKTLQDVVYKLVPNLfDKEIKRKESFHeETGIPMNveERKRVLVTNTPEK---------------------------------------------------------------------------------------
>UPI0005F3B902	75	0.250	3.171E-11	31	174	227	21	168	874
-------------------------------HLRD-LTCPICRGILIEPVT-LPCTHNLCLRCLQGTFEHNSLSCPLCRVRVGSwvRAATRSETLVNHGLWELIRSKFPKEVEsKHNGEEGDLGLDADYaaNRIL--SAAGEIHREYKAQLQMaeaEMRRQRQAEQKASEALIQQIQAEDNQL----------------------------------------------------
>A0A654FB54	75	0.247	3.171E-11	30	145	227	715	830	913
------------------------------DKLRDELSCAICLEICFEPST-TTCGHSFCKKCLRSAADKCGRKCPKCRQLIGNGRYC----TVNTVLWNTIQLLFPKEVEAQRAASANLkgkETPSPRnpNQRLRSRNRETALFQERLQR---------------------------------------------------------------------------------
>A0A1Y2TPV5	75	0.221	3.171E-11	28	180	227	5	176	955
----------------------------PSVDLEKELTCAICTDILYQPLTLLDCLHTFCGSCLKDWFgwqqtvaetspnppapGSQRFTCPSCRAPV-RDT--RHNATVN-TLLEMFLTANPskDKPEDEKEEMRKKyKPGDNVLPEVRIPDkSPEERRLEEMERQMLERARHMSLQDaGVETGESSRARRYRDYSRSddRRG----------------------------------------------
>A0A177F7X7	75	0.240	3.171E-11	32	224	227	14	251	962
--------------------------------LEKELVCFICTEVLYQPLTLLDCLHTFCGSCLKEWFSHQYRkatnsrapsptnpyTCPTCRAPVKNaRPyakintllemFLIANPDKDRTPEEKAemsqaykpgDEILPKVENHrRRERRRREEEDSGESRNADGGHGVTSRRDQHLD-------PASADRRGATSGSSRSRerrdttdrqrdADRRQRREQQRISDAEASRPrtaGTSNAAVPSTPSPptSSPRHPEAVEARqMDSPTVAHQAS--
>UPI0011C0DA7A	75	0.270	3.171E-11	29	151	227	4	135	1136
-----------------------------AVQLDREtISCPICLDLLKDPVT-TPCGHSYCKNCINGHWdtedEKGIHSCPQCRKSFTPRP----ELLKNTMLAVLVEELKKTGLQAAPAdhcYAGPEDVACDVctGRKLRAvkscLVCMVSFCEKHLQPHYESPA---------------------------------------------------------------------------
>UPI0011C19782	75	0.276	3.171E-11	29	144	227	4	128	1347
-----------------------------AVQLDQEtISCPICLDPLNDPVT-IPCGHSYCKNCIKDHWdtEDEKRiySCPQCRKSFTPRP----ELLKNTMLAALVEELKKTGLQAAPAdhcYAGPEDVACDFctGRKLRAvkscLSCPASYCEKHLQ----------------------------------------------------------------------------------
>A0A6P7VWF9	75	0.294	3.171E-11	18	136	227	14	129	2562
------------------STSRPPWERPPVASLNSCLSCPLCRGYLVDAVTLVKCLHSFCKSCILKHLE-TGSSCPVCELRLSKIN-MEVQLRRDEILQNIVYKAIPGLYQK-EMKRRRDFYSSRSGKDERATLTPE------------------------------------------------------------------------------------------
>UPI00167F2AA9	75	0.299	4.298E-11	27	140	227	90	203	205
---------------------------IPLSELTPHISCYICKGYLIDATTITECLHAFCKSCIIKHFE-HSYRCPKCNIVVHEAK-PHNHLRSDPQLQNIVYKLVAGLEEKEK-KQRQEfykESYSETPKPDAVPQPGPSRRE--------------------------------------------------------------------------------------
>A0A6P4YA45	75	0.288	4.298E-11	31	140	227	10	117	243
-------------------------------DINPHIVCILCAGYFIDATTVTECLHTFCKSCIVKYLQTSKF-CPMCNIKIHETQPLL-NLRPDRTMQDIVYKVVPGLWENEVQRQKEFYRCRGMDK-TRALgPSATVNRE--------------------------------------------------------------------------------------
>A0A0N5CP43	75	0.275	4.298E-11	32	147	227	18	126	243
--------------------------------LNPHITCPLCKGYFVEATTVTDCLHTFCKSCLLKHFENVNNCCPKCSNLIHQSH-PSHYVSFDRTMQELVYKLVP------GMQTREEESHIAFLRTTKTEQSENGSLKLEFDENM-------------------------------------------------------------------------------
>A0A0S7MHG2	75	0.294	4.298E-11	18	135	227	15	123	243
------------------GSDTDDEPKLPLPQFYPYIRCTVCCGFFIDATTITECLHTFCKSCIVKHFFSSNR-CPTCSIVVHETQPL-YNIRPDRQLQDIVYKMVPFLEE--------LEREKMCNfYKERGLAVP-------------------------------------------------------------------------------------------
>A0A4S2LXC8	75	0.274	4.298E-11	29	167	227	10	145	247
-----------------------------LSDLNDYITCRLCKGYLIDAVSITECLHPFCKSCIVKYLE-ERYDCPSCGILIHQSHPL-NYISYDRTLQDIVYKVVP--DLKRRERQRRQDFYCSMGK--SPPPSEELVRERLSPNGLDSSGDAstgQFSSPSASNLSHAP-----------------------------------------------------------
>UPI000A1C438B	75	0.257	4.298E-11	28	128	227	9	102	248
----------------------------PANPLEKQLICSICLEIFKDPVT-TSCGHSFCEECLDRSLRLDNSFCPLCKNDVYRTP------QVNIILRSVVEQMKNEKEEEEKRREREKKNEEEKKKR--------------------------------------------------------------------------------------------------
>Q4RZN6	75	0.273	4.298E-11	27	194	227	5	172	347
---------------------------IQITDLNPNLTCPLCAGYLIDATTIVECLHSFCKTCIVAFLETNKF-CPRCDVQVHKTcPQL--SIRADKTLQDIVYKLVPGLFKDEMkrrrdfyAENRELEPGevvETFNiaeDEIISLSIQFYERSKNTERQ----------RSDVEGDKVKPGSGPHPLCLPTRFPGPAS--PLCPfPPQ--------------------------------
>UPI0010FC9A23	75	0.278	4.298E-11	28	174	227	35	171	351
----------------------------PLEQLNPHIMCVLCGGYLVDATTIIECLHSFCRSCIVKYLQ-TSFHCPVCDVEVHKTKPLL-HIRPDRPLQDIVNKLVPGIVFDeinrRHAFQESEEKANNVNN----------TEGKNHEEKLTKTK--PKNKRGAEANMEDPICITLEY----------------------------------------------------
>A0A565BS57	75	0.240	4.298E-11	30	199	227	159	339	356
------------------------------DKLRDELSCAICLEICFEPST-TTCGHSFCKTCLRSAADKCGRKCPKCRQLIGNGRYC----TVNTVLWNTIQLLFPTEVEAQRAAAsassRGKEMPSPRNpdQRVRSrNNRDQDRLQREDLSRLfvTDEERSERRRRGLSnmrldqdrDAALAMRLQRQEYA-SAFGVTAAGAXXXXXXXXXXLSL---------------------------
>A0A3Q3AVU7	75	0.402	4.298E-11	27	112	227	54	137	376
---------------------------VRITDLNPLLTCPLCTGYLIDATTIVECLHSFCKTCIVAFLETNKF-CPRCDVQVHKTcPQL--SIRSDKTLQDIVYKLVPGLFKDE------------------------------------------------------------------------------------------------------------------
>UPI0011D02C93	75	0.254	4.298E-11	28	138	227	6	121	378
----------------------------PLKSLRDEATCSICLSFFTDPVT-IDCGHNFCRACIAQCWErpDTDISCPQCRETF-P----QRTLRPNRQLgnvAEIAKQLsVPAAAAAAAAAAggLCNAHQEPFklfCNQDQVLICVICR----------------------------------------------------------------------------------------
>UPI000D1C24A3	75	0.294	4.298E-11	23	225	227	1	207	378
-----------------------EVVKVARAPLVACLTCPLCSSLLDEATTICECLHSFCRECIHLKLsEDDTQSCPICDVYLGVAP--LEKLRPDPQLDELRNKLFsPGaPRVRVPGDASPLPR---LKRKERSLsSLGVFSAPSSSRRRKPSRPQQQhYTRvkREITSSSEEDEEHKSESSDSgnhakkpTREDKGKSVAAGYHSPLAYLAEL-ADSDHAGGSSRQQNQP----STSV-
>A0A671Q744	75	0.243	4.298E-11	32	153	227	7	111	380
--------------------------------LNEELQCSICMHVLTDPVT-TPCGHNFCKTCLNKCWTITQTCfCPLCKETFSRRP----AIKINTTLREVVQHF------KEKLNQEESELFTDL---IRSFE----RCQSELLKMMEEQQKA-------------------------------------------------------------------------
>A0A6G0V6R8	75	0.252	4.298E-11	16	199	227	31	196	385
----------------PVVTDDNETISIGVRTLATELTCPICLDLLNVTMTTKECLHRFCNECITMALQRGNRECPTCRKKI----VSKRSLRRDENFDELISTLW----ADRKVYDDMQT--ASLGRlQVQS-------GFQALQKSIEAGIKAQAANR------RQKVKGSYNYERRRRRPRnqgSGESTPDVEmEDENQMEM---------------------------
>A0A3L6EIH8	75	0.400	4.298E-11	23	106	227	5	87	389
-----------------------RLARVRREALAACMTCPLCRGLLREATAIALCLHTFCRDCIVEKINDDDAdCCPVCNIDLGCDP--EEKLRPDHNLQDIRNKVFP------------------------------------------------------------------------------------------------------------------------
>A0A7S2I7Z5	75	0.272	4.298E-11	2	146	227	171	305	390
--PAAV----AAEAASPAGLKRQSKSALNVADLHSELACSICQDWLVHAAT-IQCSHTFCYPCIDKWLLTKNFECPVCRAPVTREP------VRTRAVEAIVQKTVDKLGKESKDEYtdRVNNAEAA-QERARRLHVELERSVDEATKK--------------------------------------------------------------------------------
>A0A6P6NGI7	75	0.218	4.298E-11	34	151	227	10	137	427
----------------------------------DQFNCSICLDVLKDPVT-IPCGHSYCKGCIKGYWDQDDYLgiygCPQCRQSFAPRP----MLGRNTMLADVVEKLkktglNPGPTDSDPTQAEPGEVECDVcsgtkNKAFKScLVCLASYCETHLQPHYESPA---------------------------------------------------------------------------
>A0A6N2MR12	75	0.268	4.298E-11	22	165	227	3	160	439
----------------------GQVVKVQKERVAACMTCPLCDKLFRDATTISECLHTFCRKCIYMKINDEELdNCPVCDIELGCSP--LEKLRADHSLQDLRAKIFPSKRKKVREPATVSSVTEAVPSVsEAVLAVPEAvpvqeseysvpligRRKERSLSSLKKEAKSVARKRESPIPAG-------------------------------------------------------------
>A0A2I4CAT0	75	0.402	4.298E-11	27	112	227	121	204	449
---------------------------VRITDLNPLLTCPLCTGYLIDATTIVECLHSFCKTCIVAFLETNKF-CPRCDVQVHKTcPQL--SIRSDKTLQDIVYKLVPGLFKDE------------------------------------------------------------------------------------------------------------------
>A0A0N4Y7X7	75	0.258	4.298E-11	18	178	227	37	233	474
------------------SLADNTELRLRAGTLSTELSCPICLDLLTQTMTTKECLHRFCAECITTALFRGNKECPTCRKKL----VSKRSLRPDPNFDSLIAKIWPdrKTYEDlqsvasekfaaqTNMEALRSSIEEGIkaqevNRRKRvqgSYECEKKKKKREDEGNANGTeepapvenesnsptdddADATASVSWVNTASSAPAPGvTNDFGEEE------------------------------------------------
>A0A7K5IKB2	75	0.256	4.298E-11	32	139	227	3	113	500
--------------------------------LEEKLVCSICLELFRVPVT-LPCGHNFCKRCISDHWDKQKqgtapsYTCPECRRVFERCPELEKNVILD-SVVELARDGDPRG----SATGRCEVAPGELCRQhGRPLElyCEDERR---------------------------------------------------------------------------------------
>A0A6J2MAL1	75	0.227	4.298E-11	32	156	227	5	156	501
--------------------------------LEDKLTCAICLELYEDPVT-LPCGHNFCGACIRDGWSRREKACPECRAPFPDSAELCRNVALTDVLQVVRAEPgqapgpaaAPRADSRADGGARCPQHGRPLelfCRtegrcvcsactvsgcrlHERAL-LEVERQEREAQlRAMREVTRQQAT----------------------------------------------------------------------
>A0A7K6QXE7	75	0.235	4.298E-11	25	179	227	13	176	504
-------------------------ASSSTSHLKEELLCPICYDPFREAVT-LPCGHNFCKGCVSKSWEHREYRehreprrhaCPVCK-----ENSSLEDLRVNHTLNNLVELILKeEGQRKSRGAALCPLHHEDpkfFCLEDKELACFACQSSKEHEGhKMRPVQEAAADFRAkLGNMEASLRDKAKDFGAVRR-----------------------------------------------
>UPI000F344E69	75	0.264	4.298E-11	28	143	227	26	133	509
----------------------------PSRAFKEELLCAVCYDPFRDAVT-LRCGHNFCRRCVNGCWEvQTTPSCPVCK-----DRSAPGDLRTNHTLNNLVETLLREEAEGARWPNRRSPR---LCRTHRAPLTLFCLEDKEL-----------------------------------------------------------------------------------
>A0A673JZQ5	75	0.252	4.298E-11	33	170	227	9	129	515
---------------------------------EEQFTCSICLDVFTNPVS-IPCGHSFCSSCITSYWEGQGKScfCPLCKESFRKRP----ELHINHTLKEITEQ-FKRMAEITLSAPRSAPADSP------SLpfSAPKPGVQHRTVE-LVSGA--------GSNGPQCPRHG--------------------------------------------------------
>UPI0019000508	75	0.223	4.298E-11	29	147	227	7	133	515
-----------------------------LEELHSELSCPVCLDLFREPVI-LECGHHFCRVCITQCWEaksDEHPTCPQCRKTC------PQKLRPNSLLCNVVDSLrrarsmdlKPGDTERAQEDTEERQRGASMPSsgfsFTRSSQRHEPDLCEEHEEKL-------------------------------------------------------------------------------
>A0A2K1IDF8	75	0.353	4.298E-11	23	132	227	11	121	534
-----------------------KEVRIPKAPLLTCLTCPLCNYLIWEATTISECLHTFCKDCIAAELTNGESEcCPVCHVGLGTLP--LEKLRADHQLNDLKEKLFPSNVKKRKLGLVLGspETSNATRRKERSL----------------------------------------------------------------------------------------------
>UPI0015E20053	75	0.233	4.298E-11	33	132	227	9	106	541
---------------------------------EEQLLCPICLDLFNQPVS-TPCGHNFCKDCIQGYWQSANLSqCPMCKHKFYRRP----ELKVNTFISEVASQFKKSLEKKEANLGHKGEVSCDVcvGKRVKAL----------------------------------------------------------------------------------------------
>Q5D7I6	75	0.252	4.298E-11	29	155	227	5	131	551
-----------------------------LVNIKEEVTCPICLELLTEPLS-LDCGHSFCQACITANHkESRERSCPLCRVSYH-----SENLRPNRHLANIAERLrevMLSPEEGQKV-DRCARHGEKLllfCQQHGNVICWLCERSEEHRGHRTSLVEEVA-----------------------------------------------------------------------
>UPI0003D0B891	75	0.228	4.298E-11	29	158	227	9	152	557
-----------------------------ASSLEEELTCPICLDVYRNPVS-LTCGHSFCKDCVQKAVSTQQSQegschCPLCQAQLEP----SLELQTNFQLHSIVGKLLgapkkstsqekeaPQPEEIEDTPQEDETVLCDFcLEQSQPAVKTCLNCEASLCQAHLSKHNARATQR--------------------------------------------------------------------
>A0A3Q2V496	75	0.250	4.298E-11	28	173	227	5	155	585
----------------------------PAAFLsEEQFTCPICLEVFTKPVT-TPCGHSFCQTCISSYWDGNSTKmyqCPLCKESFLKRP----ALHINLTLKEITEQFKQmagSPVADRLGGTEPSRSPSHHN---QPL-PPRFQRQGEMPENilaeMMSRFQRLPDPgltEHHDPPPPYPRRQVNQ-----------------------------------------------------
>UPI0018649471	75	0.271	4.298E-11	27	148	227	78	199	608
---------------------------VPISHL---ITCSICMDVLGEPVT-TTCGHTFCKPCLDRHLTLNDLVCPLCKQYLSMRPNV--NIVLKSILEEY-NKAQKSPEEFALAPDEVACDICPENRKRKAvksclmcLLSYCTRHLKRHQNKLR------------------------------------------------------------------------------
>UPI0014723941	75	0.242	4.298E-11	33	132	227	41	138	611
---------------------------------EDLFLCSICLELFQDPVS-TPCGHNFCKACITKYWKDKQHcECPLCKEKFHKVP----KLRVNTTFRDVMESFKKHHKEVAEVLVQPGEVPCDYCQenKIKAS----------------------------------------------------------------------------------------------
>UPI000E1BCA51	75	0.261	4.298E-11	32	157	227	12	139	632
--------------------------------LEDELTCSICLCLFSSPVT-VPCGHNFCGSCLElTWAgAERDLSCPQCRTTFATRP----QLRKNTVLCRVVQEL-QGGLAKAEDAAKTEACEAATTVPcdscLQALAAKTCLtcMASFCLEHLRPHHESPAFR---------------------------------------------------------------------
>A0A6J2WDY4	75	0.250	4.298E-11	33	151	227	9	143	807
---------------------------------QDQFMCPVCVDLLTDPVT-IPCGHSYCIDCINGCWdqEDQNqrgvHTCPKCRQTFSPRPALCK----NTILAEMVEKLkttRPQaaAAADAPPPARCSgepgdvECDSCIGKKEKAvkscLTCLVSFCPTHLQPHLESPA---------------------------------------------------------------------------
>A0A2C6KM81	75	0.273	4.298E-11	22	184	227	63	222	877
----------------------DSFTTLSQTDLRCDLSCPICLGIFQNAVVVKDCLHRFCADCIEKCVRTGLRECPQCRIHVAS----RRALRPDRTFDRMVRRLFC----DIQAFEEKHaELVTKSNLRMFHQGGGGGGGDVMEGGRRRRRKEEDDERRrrerAARKRCWKHRGGETGWPGSRRRKKDA------------------------------------------
>UPI001144F5F2	75	0.229	4.298E-11	21	174	227	10	167	880
---------------------DLSSRATAEVHLRD-LMCPVCRGILIEPVT-LPCTHNLCLRCLKGTFEHNSLSCPLCRVRVGSwlRNATKSETLVNHGLWELIRAKFPKEvENKHNGEEGDLSLDADYaTKRILS-AAGEIHREYEAQLQMaeeEMRRQRQAEQIASEALIQKIRVEEQQL----------------------------------------------------
>UPI0006269F38	75	0.278	4.298E-11	32	157	227	24	154	892
--------------------------------LRD-LMCPVCRGILIEPVT-LPCTHNLCLRCLKGTFEHNSLSCPLCRVRVGSwlRTATKSETLVNNGLWELIRTKFPREVESKHNGDEADiELDSDYTRTNKILsAAGEIRREYEAQLRIaeeEMRRQREAER---------------------------------------------------------------------
>UPI0011C15CA9	75	0.231	4.298E-11	20	148	227	546	687	1111
--------------------DSAEFSKLKMEQkavqLDREtFSCSICLDLLKDPVA-TPCGHSYCKNCIKDHWdtedEKGIHSCPQCRKSFTPRP----ELLKNTMLAVLVEELKKTGLQAAPAdlcYAGPEDVACDVctGRKLRAvkscLSCPASYCEKHLQHHYE------------------------------------------------------------------------------
>A0A4W5MDR5	74	0.217	5.825E-11	33	131	227	7	106	130
---------------------------------EDQLRCSICLDIFVHPVS-TPCGHNFCKSCISDYWDIREAICPLCKETFKKRPDLHVNTFINEIINQFksAQDISPHTILPLTEPEQGDTTDGGVNRKIQA-----------------------------------------------------------------------------------------------
>UPI000B8C700E	74	0.206	5.825E-11	11	138	227	0	126	133
-----------MSAQTRSPPEESEYVLVELSEIRKEIQCPICLGIIKKTRTAIDCLHRFCRACIEKSIRLGNNECPACHK--HCASGL--SLRDDPKYDALIEALYPNIARCGEEELAFDDEDPNGNQQVvrfMELAVETYR----------------------------------------------------------------------------------------
>UPI0007ACB76D	74	0.232	5.825E-11	33	148	227	7	126	195
---------------------------------QDELMCPVCLDLLKDPVS-IQCGHSYCKSCITGCWdqEDQMRvySCPQCRQTFSPRP----ALARNTMLTDLVEKLkKTKLPADCDAGAGDVQCDVCTGRKYKAvkscLMCQESYCQTHFDRHEE------------------------------------------------------------------------------
>A0A671NJT6	74	0.224	5.825E-11	33	152	227	3	125	202
---------------------------------DDEFMCSVCLDLLKDPVT-IQCGHSYCKSCITGCWdqEDQKRvySCPQCRQTFSPRP----ALARNTMLADLVEKLkKTKLPTDCYAGAGDVQCDVCTGRKYKAvkscLMCQESYCQNHLEQH-ESLFK--------------------------------------------------------------------------
>UPI0018856034	74	0.296	5.825E-11	23	139	227	1	112	207
-----------------------EWARGlKIRELGAELTCYLCNGYFVDAFTVVECLHSFCKSCIIKHVR-KKCSCPRCETQINQAR-LTAALRPDQTLQSVVYKLVPRLFNAEM--QRRREFYGRHPRRDRSLSPE--RR---------------------------------------------------------------------------------------
>A0A6P8RD19	74	0.308	5.825E-11	31	146	227	10	124	235
-------------------------------EFNPYITCYICKGYLIKPTTVTECLHTFCKSCIVQHFEDSN-DCPKCGNQVHETNPL-EMLRLDNTLEEIIFKLVPRLREE---EQRRETEFWKRNKpqEIGADGSPKAKkpRTDEDYEN--------------------------------------------------------------------------------
>UPI000F4FD064	74	0.275	5.825E-11	31	142	227	10	127	236
-------------------------------DFNRYITCSVCRGYLIKPTAVTECLHTFCKSCIVQHFE-ESNECPECGIQVHETNPL-EMLRLDKTLEEIIFKLVPGLREKEEQQEMDFWRknksrangEGPRAKRARVSEEEEDREEGE------------------------------------------------------------------------------------
>A0A3B4A6W9	74	0.271	5.825E-11	24	135	227	6	117	239
------------------------YITLPLNQFYPYIRCGLCCGFLIDATTITECLHTFCKSCIVKHFF-YSNRCPTCTVVVHQTQ-PHYNIRPDRQLQDIVYKMVPFLEELERNQMCQFykERGLEVPKQVTAFSSP-------------------------------------------------------------------------------------------
>F0X051	74	0.271	5.825E-11	21	130	227	17	128	239
---------------------DGRKVSFRYKDINRHFICTLCNGYFRDAQTIKECLHTFCNGCIRSyfWRNRDAHKCPTCSVHLGVKPW--TQLISDPSIQGLISKIFPDPTQQEKkEELKFYKHLSiKRKEIIR------------------------------------------------------------------------------------------------
>UPI0004D070C7	74	0.301	5.825E-11	29	147	227	6	128	246
-----------------------------LAELQAEASCPICLNYLRDPVT-TDCGHNFCGSCIHQCWEDlqDIFPCPVCLHHC-PDNSLKRNTQLGH-MTDIVKQLpttrSKRKRQEEKALCDQHSQFLDLfCEKDLGLLCPQCRVSSEHRGHL-------------------------------------------------------------------------------
>UPI0004574CE8	74	0.217	5.825E-11	32	146	227	7	121	247
--------------------------------LNEELICSLCLEIFTDPVI-LECSHSFCRSCITRCWEKlGESSCPVCKETF-----LERNLRTNRALGSLSEKaremnLDP---KDTAIKRRCEKHQEQLrlfCETDKKLICHTCSHSREHRDH--------------------------------------------------------------------------------
>A0A3M7SVL8	74	0.283	5.825E-11	15	148	227	9	125	254
---------------CKIMKSDKKIL---LTDVNTFITCVLCKGYLIDATTITECLHTFCKKCIVEYLE-ENTNCPICDTLLHQSHPLL-YIAHDRTLQSIVYKLVPDLER------------AELQRQLKYFDDNQLEYPRELKEKLE------------------------------------------------------------------------------
>C3ZTD4	74	0.315	5.825E-11	27	135	227	19	127	256
---------------------------VRLIDLNPYIVCRLCGGYLIDATTITECLHPFCHSCLLKHLDFSNR-CPTCNVIIHETNPL-YNIRPDRTLQDIIYKLLPALEEDEKkrEKTFYEERGIEYPLRPPTPPPP-------------------------------------------------------------------------------------------
>A0A267H2H9	74	0.310	5.825E-11	23	135	227	6	116	274
-----------------------KLVHLPINQLNEHITCRLCQGYLIDATTIVECLHAFCRSCLLTHLT-QQHACPVCDIQLHKgDP--YRAIRLDRALQSLVYKLVPGLFKSEMTRRRQFyvEHPSA--GSDRALSPE-------------------------------------------------------------------------------------------
>UPI000C7711AA	74	0.319	5.825E-11	31	144	227	13	130	274
-------------------------------DINEMITCKICSGYLIDATTIVECLHTFCKSCIVKHLnSDDNNTCPQCDEVIHQSHPL-NFIKFDRTMQDLVYKLVPNLEKNEYKRERDFyaEKGVPCPKDVEAETekDEKLKKEEEDQ----------------------------------------------------------------------------------
>R7V8G4	74	0.280	5.825E-11	23	141	227	2	119	277
-----------------------RVTQLNMTKLNEHLMCVLCGGYLIDATISVECLHAFCRSCIMKYTE-GCRTCPICDTLIHKTRPQL-NLRPDKTLQDLVYKLVPGLFED-EMKRRREFYEAhPSPEESNSLNADEERgRVK-------------------------------------------------------------------------------------
>A0A287SB76	74	0.284	5.825E-11	25	158	227	7	141	280
-------------------------ARVPRALLAPCVTCPLCRGYFREASAFSECGHTFCRECIMKKIdEEEIEACPVCDVALGITP--EEKLRADISIQAIRNNLFPPKVEVDAVEAPTITLPAKRKERsISSLvEIPKVATQSTLTGRRTKAARRTIISH--------------------------------------------------------------------
>A0A7S0DIX7	74	0.273	5.825E-11	16	130	227	33	139	281
----------------PVRPADTSSREISLRvrKLNADFTCPICLGIMRETMTVMECLHRFCKDCIELSIRMGRKQCPSCRTKV-PS---RRNLRRDVAFDSLILQVYPDI------DKATEEQELETKRVIQ------------------------------------------------------------------------------------------------
>UPI001402B37C	74	0.221	5.825E-11	30	141	227	7	121	330
------------------------------ESLTEEVVCPICLDFFTDPVI-LECGHNFCRSCITQsWDREAKNTCPECR-----DEFVDRTLRVNRALARLTEKaraLSLNLKEK-ESKLHCEKHQEELklfcetDKKLICLICATAREHK-------------------------------------------------------------------------------------
>UPI0019651057	74	0.196	5.825E-11	24	131	227	0	111	393
------------------------MAEARLRELRDQITCSVCLETFKEPVS-LHCGHSFCMECITDCWDHSGVCyCPHCRKTFAPRP----DLCKNTVLAEVVNKLkatvmRPTPPKNypgSKSGVRCDACTETKTRAVKS-----------------------------------------------------------------------------------------------
>A0A673B1K3	74	0.268	5.825E-11	33	128	227	9	99	403
---------------------------------EDQLLCSICLDFFTDPVT-TPCGHNFCKSCIcEHWRVNVPYQCPMCKKVFNRRP----ELYVNAFIPEMVAQ-FRHEEEKANVKRKEAEIEEMILER--------------------------------------------------------------------------------------------------
>UPI00052911BC	74	0.264	5.825E-11	32	165	227	9	126	427
--------------------------------LREELTCAICCELFSEPVM-LDCMHHFCKACIQGYWESstRVPSCPQCRREF-P----SRAFRTHYLLSGLVEKV--RRCGSAEHRHKMQKHLED------ALQA----RQKEMENFLQRKRAAQEDICGLTKVSG-------------------------------------------------------------
>A0A6G1DQH7	74	0.315	5.825E-11	27	189	227	10	149	441
---------------------------VWREALAACMTCPLCRGLLREATAITECLHTFCKECIMEKINDeEVDCCPVCNIDLGIAP--EEKLRPDHNVQDIRNKVFP---------LKM--------RKVGAPKAPTVTLpVKRKQRSLSSLV-VDAPRVAIPTGLTGRRTKT-----ARRTAVSHVNFPG-------------------------------------
>UPI00109FD1EC	74	0.250	5.825E-11	32	146	227	9	123	446
--------------------------------VQDEFTCSLCMDILTDPIT-IPCGHSFCLQCLTDcWDENQVCRCPQCRENFTARP----EVHINTVLNEVVKKLQKKqlRVTLSDIRRRLEEREKKLweMRRVMEQKKISVEREVEENEK--------------------------------------------------------------------------------
>A0A5N5LSB5	74	0.260	5.825E-11	22	184	227	3	164	453
----------------------GQVVKVQKERVAACMTCPLCDKLFRDATTISECLHTFCRKCIYMKITDEELdNCPVCDIELGCSP--LEKLRADHSLQDLRAKIFPSKRKKVREPATVSSVTEAVPSVsEAVLAVPEAVPVQESEHSVPLIGR-RKERSLSSLVVSTPKISVKSVLTGKRSKSVA------------------------------------------
>A0A7J6ATE4	74	0.237	5.825E-11	34	158	227	16	143	457
----------------------------------DCL-CPICLEIFLEPVT-LPCTHTFCKPCFLETVDKANICCPLCRKRVSTwaRLNGRNKTLVNAELWRRIQDAFP-----TQCQRRLNgvDDDGDMNMFIpkpKVSQPGEVRREYEEEINKfveEKRALEEAERR--------------------------------------------------------------------
>A0A3Q3LBI9	74	0.236	5.825E-11	29	152	227	1	129	462
-----------------------------ASKLEEGLSCPICLEIFKDPVT-LSCLHSFCKDCLQNcWKEKENKECPLCKRRHSKD-WLPPNFALKNLCESFVQERDQRASEDlcslhsEKLKLFCLDHQEPVCVVCRDSEKHSEHRFRPIDEAAEQHKK--------------------------------------------------------------------------
>A0A7S4BPA0	74	0.237	5.825E-11	1	132	227	255	388	476
-APdlRAAQlPRAAAAGMGPAKPENEATSPVRSStqkKFEEELQCPICMDLLYEPVS-IKCGHSFCRSCLLRATEHQRPRCPCCRAVL-ESNYI---PKVNVLLWNLIQNSFSaQIKQHANAKLSKATEALELARRDGAL----------------------------------------------------------------------------------------------
>UPI0010FB773E	74	0.283	5.825E-11	26	143	227	1	121	478
--------------------------TQKGAQLDQEtLCCSICLDLLKDPVT-VPCGHSYCINCIKSHWdkEDEKtiYSCPQCRQDFTPRPV----LRKNTMLAVLVEEL-KKTGLQAAPADDCYAGPEDIDEHkghdTVSAAAERSERQREL-----------------------------------------------------------------------------------
>A0A5G2R7S8	74	0.258	5.825E-11	22	136	227	1	111	483
----------------------GNSSAASLAQLQAEASCPICLDYLRDPVT-TDCGHNFCHSCLLQRWEglQGDFPCPVCLQHC-PDRSLRRNTQLCH-MVDVVKQL-PNTEGEGKQQEEkplCEKHH-----QVLSLFCEE------------------------------------------------------------------------------------------
>A0A7L1P5F7	74	0.245	5.825E-11	32	139	227	2	109	488
--------------------------------LEEKLVCSICLELFRVPVT-LPCGHNFCKRCISDHWDKQQPagcTCPECRRRFERCP----QLEKNVTLYSVVE-LARDGDPRGSATARCEVAAAELcPQHGRPLElyCEDERR---------------------------------------------------------------------------------------
>UPI000B4ED3EF	74	0.241	5.825E-11	24	155	227	0	134	495
------------------------MASEFMVNLKEEVTCPICLDLMVEPVS-ADCGHSFCRACITLNYESSKSKeeefiCPVCRV-----SYLFGNLRPNRHVANIVERLkgFKSSPEEQKVFhcARHGEKLQLFCEKDKVAICWICERSQEHRGHQTALIEEVA-----------------------------------------------------------------------
>A0A3P9MLN1	74	0.269	5.825E-11	23	126	227	31	129	544
-----------------------EAAVMASPSYSEDLNCPLCLSLFNSPVV-LPCGHSFCSPCITEALG-SQQQCPLCRSAVAAEE--AKCLPANLILKSLVEKA-QREEQAAKAAGMCPEHEEKFK----------------------------------------------------------------------------------------------------
>A0A3B3UBL8	74	0.236	5.825E-11	33	176	227	12	163	551
---------------------------------EDQFTCSICLEMFNNPVS-TPCGHSFCQSCLSSYWDSRGRgqaakayQCPLCKESFSKRP----ELQINRTLKEITEQ-FKQMSQSAGGAGGGGEH---LSLRAQhSGPSPPVRPGEMPERLLvEMMARFQGLtppSRGAtqcvpDGHSNLPLCPIHMRGL--------------------------------------------------
>UPI0018642918	74	0.268	5.825E-11	33	151	227	9	120	553
---------------------------------QDQFSCSICLDLLKDPVT-IPCGHSYCMDCIKGCWDQGDQTgvysCPQCRQTFAPRPILG----RNTMLAEVVEKL-KTTELQAAPPAHCYAGPGDV-----ACDVCTGRKRKATKSCLECLA---------------------------------------------------------------------------
>A0A0D8Y9W6	74	0.250	5.825E-11	11	158	227	0	145	553
-----------MQVRLPHkSLGDNIELRLRAGTLSTELSCPICLDLLTQTMTTKECLHRFCADCITTALFRGNKECPTCRKKL----VSKRSLRPDPNFDSLIAKIWPDRKTYEDLQSVASEKfAAQTNMDaLRSSIEEGIKAQ-EVNRRKRVQGSYEYERR--------------------------------------------------------------------
>UPI00147E76FB	74	0.250	5.825E-11	23	151	227	6	142	559
-----------------------KMAEVNISVAQDQFSCPICLDLLKDPVA-LSCGHSFCMVCINGCWdqedQKGVYSCPQCRQTFTPRPVVSKNTMLAELL-ETMKKTRLQATRPAQCSAGPEDVECDFctgrkSKAIKScLVCLASFCETHLQPHYESPA---------------------------------------------------------------------------
>UPI0009B495CF	74	0.240	5.825E-11	27	123	227	9	106	564
---------------------------VPM-PLEEHVRCCICLDIYTDPVT-IPCGHNFCLDCIKGfWDTKDKWECPLCKEAFRCRP----ELRINPGFADIIEFFkrsllpTPKEEEDVSSDQLSKTEEA-------------------------------------------------------------------------------------------------------
>A0A480KVE3	74	0.237	5.825E-11	27	158	227	2	131	571
---------------------------VPKDAIPslSECQCQICVEILFEPVT-LPCNHTLCKPCFQSTVEKANLCCPFCRRRV--SSWTRHRTRTNSlvnmELWKIIQKHYPKECKLRASGQESEE-IVDDHQPVRLLSKPgELRREYE-----EEISKVEAERR--------------------------------------------------------------------
>A0A3B3IEW6	74	0.229	5.825E-11	24	194	227	0	186	585
------------------------MAVANISVAESQFKCPICLDLLQEPVSIL-CGHTYCMLCINNYWDQSEPTryqCPQCRETFSPRPV----LRRNTVLAEVLEKLkaqsdSPGaPELFlggaGEVPCDFCPPESKVRARVSCLVClasfcnlhalPHHQLGTLRRHKLVAAVESLADRLCAEHRLGLepPGRGTEE----KPAAAWSGSCPLCEADQ--------------------------------
>A0A401SYL9	74	0.272	5.825E-11	27	153	227	17	142	633
---------------------------VPAAAlsLAECL-CPVCQELLAEPVT-PPCGHSLCLGCFQQTVEISNLNCPLCRRRLSNwaRGKARDGTLVNAELQERIKQQYPRL----QAEENNHREVDRLCSRPQLCKPGEVRKEYEEQiSKLRAERQA-------------------------------------------------------------------------
>A0A7L3NYJ3	74	0.240	5.825E-11	21	157	227	48	196	677
---------------------DGAMAALetelSLAGLEEELTCCICLCVFSNPVT-VPCGHNFCASCLDlTWAgLSEGFTCPQCRATFPNRP----KLHKNTVLCRVVEQLQGRsgaggqedGDEDGEAAgcgAEQPPVYCDSCREVPAVQTCLTCTASFCAEHLRPHHESPAFR---------------------------------------------------------------------
>A0A6A6UME0	74	0.244	5.825E-11	20	201	227	395	614	691
--------------------DPSKESTTP--PIAEDVQgCSICTDDFElgQDVRVLPCNHSFHPTCIDPWLLNVSGTCPLCRIDLRPESEQARDP-VNRTATE--ADIFPPPIDPVEAANRRSsrrqsmmwdlinpsrmrdatpqERIEALrrvreQRRTSPTEEADARRRRRLTARLHDVFSIRTSSRHESppTMSGSvqpePRtAITPSRGspsrrsPSRRSPTRESSPPATIPEHSQAAVAP-------------------------
>UPI0018940EF5	74	0.295	5.825E-11	24	138	227	0	110	692
------------------------MPGARLADLNSVITCMLCNGYLVDATTLVECLHSFCKVCIVQFL-NTSLLCPICDVPVHQTK-PHQSIRLDRTLQDIVYKVVPGLYQ--KEMKKRRDYYEKHPEHVASVSCPEDR----------------------------------------------------------------------------------------
>UPI00161EAC6E	74	0.266	5.825E-11	32	147	227	24	141	893
--------------------------------LRD-LMCPVCRGILIEPVT-LPCTHNLCLRCLKGTFEHNSLSCPLCRVRVGSwlRTATKSETLVNNALWELIRTKFPKEVEDKYNGDDGEiELDAGLSTRNKILsAAGEIRREYEAQLQM-------------------------------------------------------------------------------
>UPI00174670E4	74	0.236	5.825E-11	31	174	227	21	168	898
-------------------------------HLRD-LKCPICCGILIEPVT-LPCTHNLCLRCLRGTFEHNSLSCPMCRVRVGSwlRTATKSETLVNHGLWELIRTRFPKEvENKHNGEEGDLDDDADYaaNRIL--SATGEIHREYKAQLQMaeeEMRRQRQAEEMASKALIQKIRAEEQQL----------------------------------------------------
>A0A5N5X923	74	0.266	5.825E-11	29	178	227	11	182	929
-----------------------------LGDLEKELTCSICTELLYQPLTLLDCLHTFCGSCLKEWFsaqasrrrspSSVRFTCPSCRAVVretRPNATVTTLLdmvltaNPDRTkpeeeKEEIAqrykpgQSIFPTVASAENSTTESDSEDRRLMEEVRELSLRESRAQTREQRS----ARPSGTRRGEST-DGEGRRGD---GRSR------------------------------------------------
>UPI0018F6D3E8	74	0.289	5.825E-11	29	125	227	471	571	937
-----------------------------ADNLNADLSCPICMDYFTEPVS-LECGHNFCRDCILSACraqpEAGGRIpCPQCRQETG-----QREVRANRLLANIVEGFqrmwQPGPgPADSPLPLQCHLHQQDL-----------------------------------------------------------------------------------------------------
>A0A6J1RXH0	74	0.281	5.825E-11	30	135	227	16	123	1032
------------------------------AELHPHLMCILCGGYYVDATTIIECLHSFCKSCLVRYLESNKY-CPICEVQVHKTKPLL-NIRPDETLQTMVYKLVPglfhREMRYRQEFYAQHPEAPDSNPEDRGIVDP-------------------------------------------------------------------------------------------
>UPI00187CEA1B	74	0.232	5.825E-11	33	151	227	9	132	1145
---------------------------------RETFSCSVCLDLLKDPVT-IPCGHSYCKNCINDHWdtqdEMRIYSCPQCRKSFTPRP----ELVKNTMLAALVEQLKKTGLQADHCYAGAEDVACDVctGRKLRAvkscLSCLISFCEKHLQPHFESPA---------------------------------------------------------------------------
>K3WCL9	74	0.267	7.894E-11	21	130	227	4	116	117
---------------------DTRTVSIQLSQLAEHLTCTLCQGMLRDAQTIPECLHSFCKSCIYRYFlvqcdPNAPKACPKCNMSLKARP--IMTLISDQKVQDVVDKVFPEYkKRDRELETEFYERHN-FKRKKQ------------------------------------------------------------------------------------------------
>UPI000E1E3AF6	74	0.250	7.894E-11	25	188	227	2	186	188
-------------------------AAAPEEQIQEEAKCPICMEYFTDPVS-TECGHNFCHGCITlfcDIWEKgeyGRPECPLCKTGI-----QKGTFRPNWDLaqvTECVKALnVKQSEEDLCVKHKksldlfCXEHRQVLcvaCERCREHAGHKVLLLEEAAQKHRGQMQtqletAQAEGRGXEEEGGRREGDPEMPGQSGRGeddDCVWVSAP--------------------------------------
>A0A0S7MHG0	74	0.402	7.894E-11	27	112	227	8	91	189
---------------------------VKITDLNPLLTCPLCAGYLIDATTIVECLHSFCKTCIVAFLETNKF-CPRCDVQVHKTcPQL--SIRADKTLQDIVYKLVPGLFKDE------------------------------------------------------------------------------------------------------------------
>A0A673KNN9	74	0.223	7.894E-11	33	148	227	7	122	194
---------------------------------QDEFMCAVCLDLLKDPVA-IPCGHSYCKNCIKHCWdqEDQKRvySCPQCRQTFSPRP----ALARNTMLAEVVEKLkKTKLPDDCYAGAGDVQCDVCTGRKYKAVKSCLVCLNSYCQNHLE------------------------------------------------------------------------------
>UPI00146F2588	74	0.211	7.894E-11	30	130	227	5	108	212
------------------------------AQLDlDSISCSICLDVMKDPVT-IPCGHSYCMGCIKNYWdgekQNEKESCPQCRKAFTPRP----DLVKNTMLAFLVEQLKKTGLLDVERTETQKELGVSRqniQKRIQ------------------------------------------------------------------------------------------------
>UPI00094E0038	74	0.330	7.894E-11	27	135	227	8	107	228
---------------------------IRLRSINNHIACKICKGYLIDATTVTECLHTFCKSCLVKHLE-ENNTCPICSIVIHQSHPL-QYISFDRTMQDIVYKLVPNLME------VELSREREF-YRVRGLPNP-------------------------------------------------------------------------------------------
>A0A4Y2M777	74	0.302	7.894E-11	27	143	227	4	120	231
---------------------------VSLRSLNPFISCYICNGYLIDATAITECLHTFCKSCIVKHLdSKKGNTCPKCDVVIHRSNPLQG-IRLDRKMQDIVYKLVPNLQLREMLREERFCRERKIPYEKnHALIS-KDRRMDDT-----------------------------------------------------------------------------------
>A0A672MDV0	74	0.240	7.894E-11	33	148	227	7	126	243
---------------------------------QDKLTCPVCLDLLTYPVA-IPCGHSYCKSCITVcWdLEDQMRvySCPQCRQTFSPRP----TLARNTMLDDLVEKLKeTKLTADCYAGAGDVQCDVCTGRKYKAvkscLVCQESYCQTHFEHHEE------------------------------------------------------------------------------
>J3LSP7	74	0.418	7.894E-11	22	106	227	5	88	245
----------------------GGVRRVRRGALAACMTCPLCRGLLREATAITECLHTFCKECIMEKIDDeEVDCCPVCNINLGCDP--EEKLRPDHNVQDIRNRVFP------------------------------------------------------------------------------------------------------------------------
>UPI000BA810AD	74	0.320	7.894E-11	27	157	227	24	143	245
---------------------------IKLKTLNPHITCKLCKGYLVDATTVTECLHTFCKSCLVKHLEDNN-TCPTCEIVIHQSHPL-QYISYDRTMQDIVFKLVP------NLQSNEIKREKDFYRR-RGLPYPKGNLL--ALGDKDSPLQASSSR---------------------------------------------------------------------
>UPI0001CBB3B6	74	0.290	7.894E-11	31	145	227	8	122	252
-------------------------------EFNHFITCSICGGYLIKPSTIAECLHTFCKSCIVRHFE-ESKNCPRCGIQVHETH-PCEMLRMDKTMEDIVFKLVPGIQEREKQRERDFwtSRESEEPKQGGGNDEPDAKRLKTDNG---------------------------------------------------------------------------------
>A0A7S3ALQ4	74	0.307	7.894E-11	1	135	227	21	157	271
-APGAA-PEYDDRYVEPV--RDEKNIIFQTRILNQHLVCTLCMGYFKDACTIIECLHTFCRSCIMRHF-CESNVCPQCDSQLGTNP--KDLVRTDRTLQSIVDKVFPQFVqtnEQAKAATKRPatpEESQPAkaQRQTPSGVEP-------------------------------------------------------------------------------------------
>A0A2P4YWP0	74	0.298	7.894E-11	20	137	227	28	149	283
--------------------ENGLDVSFKRKVVSDLLLCPICEGFFRGATTIRECLHTFCKACIIEHIESKGSECPKCGQNIGIYP--LQGLVFDRTIQNITDKIFPeFKDKERKLYSEFLEKygdEADIhdEKDLMSLTKPTA-----------------------------------------------------------------------------------------
>UPI001485E6E6	74	0.288	7.894E-11	31	141	227	11	115	284
-------------------------------DFNHFITCYLCRGYLIKPTTVTECLHTFCKSCIVQHFEDSN-DCPKCGIQVHETNPL-EMLRLDNTLEEIIFKLVPGLRE----KEEQHEVEFWKKNQPRANGQETVRCQR-------------------------------------------------------------------------------------
>K7FIQ2	74	0.238	7.894E-11	24	126	227	0	102	297
------------------------MAAVNTAKkLQDEVTCPICLEYFDDPVA-LDCDHSYCRACITQCWGGvtADVSCPECRRTF-----AQGNLRPDRKLRSFVdmaRELQLQAGKEPAPERLCEKHQEPLK----------------------------------------------------------------------------------------------------
>A0A218UAG1	74	0.295	7.894E-11	30	128	227	7	103	306
------------------------------AGLKEELTCPICLEVYKEPVA-VGCSHSFCRDCLKQALRAQQspARCPLC-----HSP--AQELRPNFHLRSIVQRFMeaPahHEEEQQEGQGKEKEVQCDFCLQ--------------------------------------------------------------------------------------------------
>UPI00193FBB89	74	0.234	7.894E-11	28	153	227	5	143	323
----------------------------PVWEIQEETNCPICLEYLTDPVT-IQCGHNFCRGCITQfcetWEEQdsDPLCCPSCRARI-----QKGTLRKNYQLANIVEKIkqldFkPGKENLCEVHNKaldlfCEEDRETMCVVcWRSPQhrSHTVLLMEEAAQKYKERIQA-------------------------------------------------------------------------
>UPI0007B8455E	74	0.257	7.894E-11	33	157	227	19	138	323
---------------------------------QDQFSCAVCLDLLKDPVA-IPCGHSYCMSCITSYWdqedQKGVYSCPQCRQTFTPRP----ALNKNTMLTEVVEQL-----KKTKLQAGPEDVESDVcTRRKRKSV--KSRQmsLKERQRKFQQREKDLELR---------------------------------------------------------------------
>UPI0018E1F966	74	0.402	7.894E-11	27	112	227	8	91	331
---------------------------VKITDLNPLLTCPLCDGYLIDATTIVECLHSFCKTCIVAFLETNQF-CPRCEVQVHKTcPQL--SIRADKTLQDIVYKLVPGLFKDE------------------------------------------------------------------------------------------------------------------
>M4AUP2	74	0.402	7.894E-11	27	112	227	8	91	333
---------------------------VKITDLNPLLTCPLCAGYLIDATTIVECLHSFCKTCIVAFLETNKF-CPRCDVQVHKTcPQL--SIRADKTLQDIVYKLVPGLFKDE------------------------------------------------------------------------------------------------------------------
>A0A146QKR9	74	0.402	7.894E-11	27	112	227	8	91	333
---------------------------VKITDLNPLLTCPLCAGYLIDATTIVECLHSFCKTCIVAFLETNKF-CPRCDVQVHKTcPQL--SIRADKTLQDIVYKLVPGLFKDE------------------------------------------------------------------------------------------------------------------
>A0A1A7WZ29	74	0.402	7.894E-11	27	112	227	8	91	335
---------------------------VKITDLNPLLTCPLCAGYLIDATTIVECLHSFCKTCIVAFLETNKF-CPRCDVQVHKTcPQL--SIRSDKTLQDIVYKLVPGLFKDE------------------------------------------------------------------------------------------------------------------
>A0A2K6QBJ2	74	0.263	7.894E-11	24	152	227	0	137	349
------------------------MASGILVNIKEEVTCPICLELLTEPLS-LHCGHSFCQACITAnhkksmLYKEGERSCPVCRISYQP-----ENIRPNRHVANIVEKLrevklSPEEGQKVDHCARHGEKLLLFCQEDRKVICWLCERSQEHRGHhtflMEEVAQ--------------------------------------------------------------------------
>A0A507CF65	74	0.272	7.894E-11	32	167	227	226	346	373
--------------------------------MRPLLTCPVCLCVLRNTVAVMECMHRFCRDCIVTSIRLGKKECPYCRV---PCP-SKRSVRADPHFDAVVSLIFP-EDEDEQEDANMAL----IARR----NSQNLQQQYE--DRMKRQAAATKSHRHHSADAAPP-----------------------------------------------------------
>A0A672R8U8	74	0.222	7.894E-11	32	145	227	7	127	376
--------------------------------LNEELQCAICLDVFNDPVT-TPCGHNFCRTCLNKCWKTNPGCfCPICNEKFSKRP----HLKINTTLREVVQHFkeklelgrsdvFCDICDERKQKKSTEKQAKDLTKELHQEISELKRRHTELEQ---------------------------------------------------------------------------------
>A0A7R8UY79	74	0.236	7.894E-11	31	148	227	26	154	395
-------------------------------DVDSRFECPICIYWLRDPVI-TSCGHRFCKSCIESWLRNQSQCCPLDNKPLSSDTDIFPDNFTRREISQIRNA-CPNASAGCPAmisPLEMDEHllQCQYQRKMRNLQCSFARLncnfvantETELNLHMR------------------------------------------------------------------------------
>A0A3Q4HHR4	74	0.266	7.894E-11	21	125	227	2	102	398
---------------------DNMDEDEPL-PLQQDLTCPICQGIFRDP-MLLPCTHSFCRECLEENCK-HSKTCPVCRVVCDKDKAIANR-ALNSTCESFLKQTNKRPKTIQSSEAVCNLHLKPL-----------------------------------------------------------------------------------------------------
>A0A3B5LKP2	74	0.218	7.894E-11	22	156	227	8	160	409
----------------------GMAATGNLS--EEQVHCSICLDVFTNPVS-IPCGHNFCQTCILGYWKTSHlYQCPMCKKSFHKRP----DISVNTVLREIaeqfkqirVKKIdVQQMIQDRVKKVEEIKHSVELNkakieesmqvfselvRSIQKAQAELVLVIEEKQRQMERRAEGLIT----------------------------------------------------------------------
>A0A7J0EEQ3	74	0.259	7.894E-11	25	188	227	7	188	410
-------------------------VAIKSERIAACMTCPICHKLFKNATTISECLHTFCRKCIHDLITKEDLdCCPVCNVYLGCSP--LDKLRADHSLQDIRAAIFgalgrrepkkaeagpsnPLPATIEPKELPEAEPSVPLpsRRKERSLsSLEPVTRE-ENCPKNSSPHLTLSKIAQIKKQNSFPGESSNQEPIKREDNRPKSSSP--------------------------------------
>A0A5C7HCS6	74	0.233	7.894E-11	30	180	227	155	320	413
------------------------------DKLREELSCAICLEICYEPST-TTCGHSFCKKCLRSAADKCGKRCPKCRQLISN----GRSCTVNTVLWNTIQLLFPQEIEARKAGGALNnpeenEHRSPtrgnqYNVRTRssrpSLASTSSQTSSTRRRGIPSqdeDAEHRILGRGIhnNVESRRPASVLHRDGtMRRRG----------------------------------------------
>UPI00146F8627	74	0.229	7.894E-11	29	156	227	1	128	422
-----------------------------ASKLEQELCCPVCQEVCRDPVILSCC-HSFCKACLQTWWdGKEVKECPFCKRRISKDPP------YNFALKNLCETFLqerdQRPPEAEAAQDLREELQKSLqPFQEKLKLFEEVKvKFDQTAGHMKVQAQRTET----------------------------------------------------------------------
>UPI000520889C	74	0.257	7.894E-11	32	165	227	5	122	423
--------------------------------LREELTCAICRELFSEPVM-LDCMHHFCKACIQGYWEScaRVPSCPQCRCEF-P----SRAFRTHYLLSGLVEKV--RRCGSAEHQHKMRKHLED------ALQA----RQKEMENFLQRKREMQEDICGLTKVSG-------------------------------------------------------------
>UPI0009A41E44	74	0.213	7.894E-11	32	146	227	9	123	444
--------------------------------MTEEAICPICLDFFTDPVS-LQCGHNFCRSCIPHSLEKEGINfCPQCRQEF---PEV--NLSVNWALVNLsekAQKLKLKPQKKGSKPL-CDEHHEELKLFCQTekkLVCYTCRDSREHRQH--------------------------------------------------------------------------------
>UPI0003C4BD42	74	0.330	7.894E-11	29	135	227	6	107	457
-----------------------------LAKLQEEVSCPICLDYLGDPVT-TECGHNFCSSCIHQHWGHLQGTfpCPVCLHHC-PDRSLKRNTQLCH-MTEIVQQI-PR---MRAKSQRQEEPLCQKHREGLALFCE-------------------------------------------------------------------------------------------
>A0A135TG26	74	0.228	7.894E-11	20	217	227	9	228	461
--------------------DSTDWLSTPLpalSAVEASLRCQVCKDFFKTP-MVTSCCHTFCSLCIRRALS-NDGKCPLCRA---SDQEL--KLRSNWSLEEVVDS-FVKARKDTLHFARTAGQDSQRepsgsaaKRR---LAEENGEQQPETKR-LRSSARLSRTRSGQAAAAPVPevdevdeMEEVQEDNESEDADFAPedglVPCPICstrmKEAQVFRHLDtcdgskPPPQQHTAqarASASRTPTP---------
>A0A6J0SAB4	74	0.266	7.894E-11	27	126	227	4	102	476
---------------------------VSIVDLKEDALCPICRQLLTDPVL-MECGHNFCRLCISDyyvaWKEQSRlLKCPVCGAPI-----QEGRLRPNQQLASIVDKLKQMPSLEEEKDLFCPKHKEKLN----------------------------------------------------------------------------------------------------
>A0A7M7RAS1	74	0.289	7.894E-11	31	142	227	10	116	479
-------------------------------DLNKHLTCSLCKGYIVDATSIIECLHSFCRSCIVRYLH-TSKQCPVCDTQVHKTRPLL-NIRSDKTLQNLVYKLVP-----SMFKGEMKRRREFYKSHPQASTslAQTVSREER------------------------------------------------------------------------------------
>UPI000258D76D	74	0.259	7.894E-11	13	138	227	362	473	481
-------------TQVSADPSQTENVLHKVDDiMDEQLTCSICSELFVQATT-LSCMHTFCHHCINSWIKKRN-ECPVCRTPVTS---MNRSLVLDNFIDSIIENL-P---------TRFKERRKQTINERRALEMPKKR----------------------------------------------------------------------------------------
>UPI00193ED2B9	74	0.237	7.894E-11	28	179	227	15	168	492
----------------------------PGATFKEELLCPICYDPFREAVT-LGCGHNFCRACVSRSWEHQPRhACPVCK-ELAP----LGELRVNHTLNNLVEMLlreeSRRGVPAGPALCALHREEAKLfCQDDKELVCALCQSAKQHQGhKVRPVAETAKDYRAkWRNMENSLRDKVKDFGAVRR-----------------------------------------------
>A0A7L0N7J1	74	0.250	7.894E-11	29	125	227	6	97	492
-----------------------------LSELEEQLLCPICLEVFKEPLM-LQCGHSYCQPCLLSLPAEHQGRlpCPVCRQPVARSP-----LAPNVALARLVEVL--RSRGDAEPSAEsCPTHHNPL-----------------------------------------------------------------------------------------------------
>A0A7K7BDL4	74	0.243	7.894E-11	16	158	227	6	147	493
----------------PAACGSAALAPSSTATFKEELLCPICYEPFREAVT-LGCGHNFCKGCVSRSWEHRPHVCPVCKEAASLDE-----LRVNHTLNNLVEMILKeEGQRRGRAGALCALHreEAKLfCLDDKELVCFACQSAKQHQGhKMRPVPEAAADLR--------------------------------------------------------------------
>UPI00174A739B	74	0.256	7.894E-11	24	139	227	0	118	515
------------------------MASSMSQKLEEKLVCSICLELFRVPVT-LPCGHNFCKRCISDHWDKRRQepdpsiTCPECRRVFERRP----ELEKNVTLHSVVE-LARDSEERGCAAGRGEAAPAELcPRHGRPLElfCEDERR---------------------------------------------------------------------------------------
>UPI0004F4B3ED	74	0.230	7.894E-11	32	201	227	170	363	520
--------------------------------MEEELTCSVCKSLYLRPCSMLPCMHVFCAACISKWLADGNTTCFECRAEV-------TEVRPTHKIQSCVEQLlkaKPHLGRTAEEQAECAaadsipPTGRKLRKRFRndDYIDEESSGGSNNSFALSDeegvHAPPQYNRsayghprptgpcRHCETASAVdsyrcPDGGLHQVcSQCRR---LFPQRPLCPRPQRcQLCSVP-------------------------
>A0A1L8HFG4	74	0.241	7.894E-11	32	118	227	5	90	521
--------------------------------LNDELTCSICLNIYRDPVV-LPCKHNFCKECISNILnsqrKTGNYICPECRAEFMHQPPLHKNLK----LGNIVQRYLCTQQEEGKSEVFC------------------------------------------------------------------------------------------------------------
>UPI001AAD07CA	74	0.256	7.894E-11	30	143	227	3	116	523
------------------------------ADLRAELECSVCLNIYTDPVT-LRCGHNFCRVCIDRVLDTQEGSgdffCPLCRKRFRSRP----ALQRNTTLHNIAETFlsaQPDPEESGVFCTHCVESPVPAVR--SCLHCEVSLCEKHL-----------------------------------------------------------------------------------
>UPI00051B9FE6	74	0.213	7.894E-11	25	148	227	66	188	540
-------------------------ASTSTATFKEELLCPICYEPFREAVT-LCCGHNFCKGCVSRSWQHGHQVCPVCK-----ETSSFKDLRINHTLNNLVEMVLKEEEQQrGQAVALCPLHHEKVrffcldDKELACLVCQ-SSKQHE-GHKMR------------------------------------------------------------------------------
>A0A059J8W7	74	0.291	7.894E-11	1	158	227	329	484	545
-APStADVPVEQQQQQQPrSASPSGSAAGSAASEREPSTTCPICTDEFVrgQDVRLLPCNHSFHPECVDPWLVDVSGTCPLCRINLNPDAQEQQQQQHHDTITGI--------EGDPAIDARERER----IRNARAStggtSAEAGGDEATLQhaRNLRSRHANAEERR--------------------------------------------------------------------
>A0A5N3XFJ7	74	0.264	7.894E-11	24	140	227	0	113	550
------------------------MASGILMNIQEEVTCPVCLELLTEPLS-LDCGHTFCQACItvnnkESIIgQEGNRSCPVCRVSFEP-----GNLRPNRQVANIVQRLqeVKGNQEEEQKRNLCAHHGEKLQ-----LFCEEDRKV--------------------------------------------------------------------------------------
>UPI00092F11EA	74	0.223	7.894E-11	29	135	227	9	112	554
-----------------------------ASSLEEELLCPICLDVYRNPVS-LSCGHSFCKDCVQKALSAQQSQegschCPLCQAQLEPSP----ELQTNFQLCSIGGKLLGAPKKKGTS---QEEEAPPQPEEIAGGDTP-------------------------------------------------------------------------------------------
>A0A6P6KGZ4	74	0.200	7.894E-11	33	151	227	12	146	557
---------------------------------EEQFSCSICLEVFVEPVS-TPCGHTFCKACLQGfWNHSKKFMCPMCKKTFSRKP----ELSVNCVLAEIAEQFqglstmssvpeFpnsPQKEDDCGDFAKAGEVPCDacIGRKMKAmkscLSCPGSFCEAHLRHHKRGKA---------------------------------------------------------------------------
>A0A3P9PPJ3	74	0.224	7.894E-11	33	205	227	9	210	603
---------------------------------EEQFTCSICLDVFTNPSS-APCGHSFCMACITRYWDGSQVCqCPLCKKTFQIRP----DLQINRTLREITDQ-FKSmkggvSEKDKKgkkmghknhnfmAELKMKLP-KPLPRNIvtqsQAHSFPGLSTSPLHQNGTTTMALLVPNHRGSSSLDQSPEhhylnhhrfPHTMSYASSRRrftlsGAASSKNVPQCEIHNRGILLYCKSDQ---------------------
>UPI0003943B21	74	0.246	7.894E-11	17	140	227	1	117	643
-----------------AEVDESQFSIM---SLEDELTCSICLSTFDCPVT-IPCGHNFCQDCLLASWE-DSYSCPQCRTVFDTKP----ELKKNTVLIAVVEtfKLRSSKSEDNLNEEESEEERGEESEEERGEESEEERGE--------------------------------------------------------------------------------------
>A0A6A4WEF8	74	0.302	7.894E-11	31	139	227	10	112	747
-------------------------------QLGPELTCHLCHGYFVDAFTVVECLHSFCKSCIMDHVK-KSCDCPKCGTQLNKAR-LTSALRPDQTLQSVVYKLVPRLFNEEM--QRRRDFYQDHPQRDRSLSPE--RR---------------------------------------------------------------------------------------
>UPI00193C90C3	74	0.261	7.894E-11	31	155	227	20	150	873
-------------------------------HLRD-LKCPICCGILIEPVT-LPCTHNLCLRCLRGTFEHNSLSCPMCRVRVGSwlRTATKTETLVNHGLWELIRTRFPKEVENkhNGEEGDDGLDDADYvaNRRILS-ATGEIHREYKAQLQMaeeEMRRQRQA-----------------------------------------------------------------------
>UPI0006238186	74	0.263	7.894E-11	31	155	227	21	149	898
-------------------------------HLRD-LTCPICRGILIEPVT-LPCTHNLCLGCLKGTFEHNSLNCPLCRVRVGSwlRTATKSETLVNNDLWDLIRAKFPKEVEsKHHGEEGDLDLDADYapNRIL--SAAGEIHREYEMQLKMaeeEMRRQRQA-----------------------------------------------------------------------
>UPI000539ED3A	74	0.237	7.894E-11	30	145	227	719	835	918
------------------------------DKLRDELSCAICLEICFEPST-TTCGHSFCKKCLRSAADKCGRKCPKCRQLIGNGRYC----TINTVLWNTIQLLFPKEVEAQRAASAANSRGKETpspkdpNQRLRSRNRETASFQERFQR---------------------------------------------------------------------------------
>A0A086TI21	74	0.263	7.894E-11	31	189	227	8	180	1298
-------------------------------DLEKELTCSICTDLLYQPLTLLDCLHTFCGSCLKEWFhfqastvEKTPtpptpdaivFTCPSCRAPV-RDT--RHNATV-VTLLDMVVTAHPekgRSQEDKEAMASKYKPGDQVlpkiTRRER--TAEE-RRADEEEQRLLDEVREVSLREATGAPAHPPR--TRRRGGSRSRSSGEPSSDG-------------------------------------
>A0A7I1A883	74	0.264	7.894E-11	9	140	227	6	133	1544
---------QPDKKVVKMAEQD-NSAVMPqrtlLGEVNEQITCPLCRGYYIDATTIVECLHSFCRSCIIKHLQ-IKSYCPVCEMMI---NSAKPNIKLDKALQDIVYKLVPGLFQ--KEMERRQQFYASRPG-PAASATPEQRGE--------------------------------------------------------------------------------------
>UPI00067C5BB6	74	0.291	7.894E-11	20	140	227	16	133	1567
--------------------DQKNNVVVPqrtlLGEVNEHITCPLCRGYYIDATTIVECLHSFCRSCIIKHLQ-IKSYCPVCEMMI---NSAKPNIKLDKALQDIVYKLVPGLFQ-----REMERRQQFYSSRpgPAASATPEQRGE--------------------------------------------------------------------------------------
>S8DRE0	74	0.438	1.070E-10	35	106	227	19	89	92
-----------------------------------CMTCPLCRKLFRDATTIIECLHTFCRKCIYEKLcDEEMETCPICNISLGCVP--LDKLRTDHNLQDVVSKIFP------------------------------------------------------------------------------------------------------------------------
>A0A2H3J3S3	74	0.268	1.070E-10	17	111	227	1	97	128
-----------------ADPDPHVGIRQVLAEYEEDLSCPICCDIVAAAYMSNPCGHTFCGNCAWVWVSKNRRTptCAVCRANLVPSSPLIPNIAIDHTVEKHISALVQSGSED-------------------------------------------------------------------------------------------------------------------
>UPI001894C80E	74	0.237	1.070E-10	5	116	227	15	131	143
-----LSPYEQQRTAEKVITDSTEVA-VHSDSVRREFTCTVCLDLLKDTVATRECGHRFCEKCITTALARCNNTCPECRTKIASKRSLHRDLRMDTLIAALFlnkdegNAACPTGHQDARIAQ--------------------------------------------------------------------------------------------------------------
>UPI00065DC2B5	74	0.255	1.070E-10	37	178	227	16	137	173
-------------------------------------TCPICLGQMTDPARVEPCRHTFCRECIRVW-TADRLRCPMCRGRI----------------VAIV-RVVPPALRDAlsRWLRRRLEHNAELGRRQRQRNPSRYRsRSVSPRRRERSPAMGQQLRRSFSWHS-----GDDGRGMLR------------------------------------------------
>A0A671RV92	74	0.201	1.070E-10	34	148	227	8	140	224
----------------------------------EQFSCPVCLDLLKDPVT-IQCGHSYCKSCITDCWdqedEKRVYSCPQCRQTFSPRPALFKNVVFAEMLEKLkktkLQSVVPAGAGDvqcdsclmcqeSYCQTHFERHEEFHSRKPHKVIEATGRLQEMICQKHE------------------------------------------------------------------------------
>UPI0008FA40D4	74	0.285	1.070E-10	33	132	227	7	106	227
---------------------------------QDELMCPVCQGLLKDPVT-IPCGHSYCESCITGHWdqEDQKRvySCPQCRQTFSPRP----ALARNTMLTKEVEKVKKRkRPADCDAGAGDVQCDACTGRKYKAL----------------------------------------------------------------------------------------------
>A0A672K816	74	0.279	1.070E-10	31	141	227	10	113	235
-------------------------------DFNRYITCSICRGYLIKPTAVTECLHTFCKSCIVQHFE-ESNECPECGIQVHETNPL-EMLRLDKTLEEIIFKLVPGLRE----KEEQQESEFWRKNKIKS-NGEDGPRAK-------------------------------------------------------------------------------------
>W5UAH5	74	0.272	1.070E-10	31	142	227	10	128	237
-------------------------------DFNRYITCSVCRGYLIKPTAVTECLHTFCKSCIVQHFE-ESNECPECGIQVHETNPL-EMLRLDKTLEEIIFKLVPGLREKeeqqemdfwRKNKSRANGDEGPRAKRSRVSEEEEDREEGE------------------------------------------------------------------------------------
>UPI0007400DD9	74	0.275	1.070E-10	20	124	227	1	100	239
--------------------DEGSCELVPGK----ILNCSICLDILKEPVT-LPCGHSFCRDCVQSfWTETEQPgpvSCPQCRQAFSHQP----ALRTNTILAEVAKRFQKSDIAEGKTPLGASPREVP------------------------------------------------------------------------------------------------------
>UPI0019D5A0B5	74	0.335	1.070E-10	20	157	227	1	146	243
--------------------DIDDEATVRRSSIAPCVTCGLCGGILRDATTVSECLHSFCRKCIYEKLEDEDNKhCPTCSADLACDPKLREFENERAQMAAacertrILEERLQREFEISQSTARILERIDAYIGRGQALEAENARlREALENERADKAAAFQRTR---------------------------------------------------------------------
>A0A7N0USZ6	74	0.250	1.070E-10	23	222	227	1	202	278
-----------------------ETRLVKKNAVASCLSCSICLGLLNEATTVSVCLHTFCKSCITKKIvEEDISNCPQCNTYLGGDP--LEKLRMDNSLQKIRATLFPlnsyKPEVHDKSKLTCQSALS-----ANAAPKSNAKKGKLSSGSMHffesGTVKNQLISHIQQVKEIEPRDHQNHSDVPVTG--QGDDYRSCsSGPsPIWFSLISSTEENGSPPLPQIPLCYLNTK----
>UPI00148FDD6A	74	0.294	1.070E-10	33	140	227	7	110	293
---------------------------------RERLCCSICQGLLKDPVT-TSCGHSYCMNCIKSHWdgedEKRVYSCPQCRQVFRPRPV----LRINTMLADLVEEL-KKTGLQAAPAAKRAKRQREL--ETRPEPEPKTRAE--------------------------------------------------------------------------------------
>A0A0R4J1B5	74	0.250	1.070E-10	24	155	227	0	135	297
------------------------MASQFMKNLKEEVTCPVCLNLMVKPVS-ADCGHTFCQGCITLYFESikcdkKVFICPVCR-----ISYQFSNLRPNRNVANIVERLkmFkPSPEEEQKVFN-CARHGKKLqlfCRKDMMAICWLCERSQEHRGHKTALIEEVA-----------------------------------------------------------------------
>UPI000719F1A9	74	0.263	1.070E-10	24	152	227	0	137	299
------------------------MASGILVDIKEEVTCPICLDLLTEPLS-LDCGHSFCKACITSNNKEskigqeEESSCPVCR-----IPYQLGSLRHNRHVANIVErlrkvKLRPEEEQKRDLCVRHEEKLLLFCKEDGKVICWLCERSQEHRGHhtflMEEIAQ--------------------------------------------------------------------------
>UPI00025DAB2E	74	0.248	1.070E-10	24	146	227	0	126	305
------------------------MAAAILGNVKEEVTCPICLDLLTQPLS-LDCGHSFCQACITSICESmmsqkEKSNCPVCR-----ISYQFENLRPNWQLANIVErlrgiKLNPEEEQKVYHCARHGEKLLLFCQEDKTVICLLCERSQEHRGH--------------------------------------------------------------------------------
>UPI0006B10CC5	74	0.306	1.070E-10	31	140	227	10	115	308
-------------------------------EVNPYLTCVLCGGYFVDATTIIECLHSFCKTCIVRYLESSKF-CPICDVQVHKTRPLM-NIRADKTLQDIVYKLVPGLFRN---EMKRRRDFFDTNPEAAAyVTCPEDRGE--------------------------------------------------------------------------------------
>UPI00084759AD	74	0.246	1.070E-10	24	146	227	0	127	328
------------------------MASGILMNIQEEVTCPICLELLTEPLS-LDCGHSFCQACITANNEEstvgqeGHKSCPVCRVSFEP-----GNLRPNRHVANIVQRLrevkvSPEVEQERNLCAHHGEKLQLFCEQDGKVICWLCERSQEHRGH--------------------------------------------------------------------------------
>UPI000510A507	74	0.233	1.070E-10	30	140	227	7	119	330
------------------------------AGLEEDLTCPICLGIYSDPVS-LSCGHSFCKECIQEACSrrhglQGPFSCPLCcaQADLPVEP------QPNIQLRSIVQKFLdaPTHQEEEKQEVQCEEKGESSGQQDEAILCDFCLQE--------------------------------------------------------------------------------------
>UPI000FFD8972	74	0.215	1.070E-10	5	158	227	41	217	343
-----LNPSLPLPLSTTEEEEDPPGGA-PSA-LKEELQCPICLEPFREAVT-LRCGHNFCRGCVRRSWEQqdhhhhhhqeqqqqqqqrRPRSCPLCKEAAG-----RHEPRVNHTLSNLVEMLLrdaggsggPGGLGGAAAATLCPLHGEEVkffclqDKELTCCSCHGARGQHEGHRG-RPLREAAADCR--------------------------------------------------------------------
>A0A673HKM4	74	0.233	1.070E-10	33	146	227	9	126	361
---------------------------------QDKFSCPVCLDLLKDPVT-IPCGHSYCKSCITNCWdqEDQKRvySCPQCRQTFSPRP----ALNKSTMLAEVVEQL-KKTELQTAVPAGPGDVECDIctgrkHKAIKScLVCLNSFCQNHLQQH--------------------------------------------------------------------------------
>A0A673ITE5	74	0.218	1.070E-10	32	145	227	7	126	367
--------------------------------LNEELQCSICLDVFTDPVS-TPCGHNFCRTCLNKCWTNTQTCfCPFCKRKFRKIP----DLKINTTLREVVqhfkeklnrgrseSKLLKMMEEQQKAAEKQAE---DLIKELQQEITDLKKRNTELEQ---------------------------------------------------------------------------------
>A0A553MSD5	74	0.292	1.070E-10	33	131	227	7	107	374
---------------------------------EDQFTCSICLELLKDPVT-IPCGHSYCMDCITNCWKEEDQKkvysCPQCRHSFTPRP----ALNKNVMFAEVVKELKKKKEQRANlslAEAGDVECDVCTGRKYKA-----------------------------------------------------------------------------------------------
>A0A0A0L4K2	74	0.463	1.070E-10	25	105	227	7	86	388
-------------------------VKLPTEKLMGCLTCPLCHNLFTNATTISECLHTFCRDCIYEKIAEEELEgCPVCNTNLGGVP--LEKLRADHTMDDLREKIF-------------------------------------------------------------------------------------------------------------------------
>UPI00109F24C6	74	0.265	1.070E-10	33	124	227	9	101	398
---------------------------------QDEFTCSVCLEILSDPVT-IPCGHSFCLKCLTDcWDQSQECSCPQCRETFMPRPELRRSTVLNEVIKKLKKtAISPRPLPQPQNYASPGDVECD------------------------------------------------------------------------------------------------------
>A0A2B7X0I2	74	0.245	1.070E-10	20	207	227	8	219	430
--------------------DSTDWLGTPLSQlarVESALRCQVCKDFFDNPVI-TSCSHTFCSLCIRRCLSAEG-KCPACRT---ADQEL--RLRRDWAMQEMVDAFklaRPSVLEFARtATVRTEEPEEDLelpaakKRKIDSgLparengkAATGAQGRRTRSQSRRSEDRALQThveviedtdHEDSELDDGLVACPVCQRRM-KNEAVFAhlDSCTGSSDPPKPSVLFGSLRNHT-------------------
>A0A670HLM2	74	0.247	1.070E-10	28	142	227	5	116	472
----------------------------PSTDVEDEVKCPICRDYLTDPVT-LDCGHNFCQGCIqncsDKWEEKgaGDLACPVCRAKI-----QKGNFRPNWDLANISEKFKLRGKE---LCEKHKERLHLFCRDDKELVCMFCERSPE------------------------------------------------------------------------------------
>UPI000A1C6F14	74	0.264	1.070E-10	32	126	227	5	101	477
--------------------------------LSEDLTCSICLSLFTEPVV-LPCGHSFCRDCITMSL-DKHSHCPQCRSPVDTK---TKTLSSNHVLKGLVERVketTKQKQEYlkdkERAEFLCPEHDEKMK----------------------------------------------------------------------------------------------------
>UPI00071DCB23	74	0.221	1.070E-10	25	148	227	18	140	496
-------------------------ASSSTATFKEELLCPICYEPFREAVT-LCCGHNFCKACVSRSWERGHHLCPLCK-----ETSSFDDLRLNHTLNNLVEMVLKeegQPRGRAAVLCPLHQEEAKLfclqDKELACLLCQ-SSKQHE-GHKMR------------------------------------------------------------------------------
>UPI0013F36235	74	0.256	1.070E-10	29	138	227	6	116	507
-----------------------------ASQLQEDVTCPICLGILQDPVT-IDCGHNFCLKCINQIGKtSENILCPLCKCSVS-----KNTFRPNKLLASLAEKIQtmdPADIQQEKEEARCQKHKKKLyyfCEQDGALLCVVCR----------------------------------------------------------------------------------------
>A0A7K9KTH5	74	0.256	1.070E-10	32	139	227	3	113	509
--------------------------------LEEKLVCSICLELFRVPVT-LPCGHNFCKRCISDHWDKqtqgtaPSYTCPECRRGFERCPELEKNVILD-SVVELARDGDPRG----SATGRCEVAPGELCRQhGRPLElyCEDERR---------------------------------------------------------------------------------------
>UPI0018A20471	74	0.255	1.070E-10	15	138	227	31	145	515
---------------CP---EGAMAAESPLESLQNEAACPICWELFKNPVV-IDCGHSFCQVCITQCWqgSDANFTCPQCRETA-----QQRNLRLNRQLANvlaIAKGLSFQAAKRAGGKGVCGDHQEPLN-----LFCEEDR----------------------------------------------------------------------------------------
>UPI000B4FA7F7	74	0.222	1.070E-10	29	152	227	7	134	515
-----------------------------LKELHSELSCPVCLDLFREPVI-LECGHHFCHVCITQCWEaksDEHPTCPQCRKTC------PQKLRPNSLLCNVVDsvrrarsmDLKPGDTERAQEDTEERQRGASMPSSGFSFTGSSQRHEPDLCEEHEEKLK--------------------------------------------------------------------------
>A0A6I9K2S2	74	0.280	1.070E-10	32	132	227	5	106	518
--------------------------------FEEKLTCAICLGLYRDPVT-LPCGHNFCGVCIKDSVTRLGRECPECRELV-PD---CAALRRNVALSNVVelvqaAKWEPKPRPGAQPGALTElGPAACCPRHGRPL----------------------------------------------------------------------------------------------
>A0A2H2IEC1	74	0.247	1.070E-10	16	201	227	297	469	542
----------------PAVMNNFRRATVkyNMEVLNPFITCGVCDGYIVDATTIIDCMHTFCKSCLLGYFESDNNSCPTCGTFIHGSHPL-HYVTYDRAVNELVNQFVP------KLEKEELEMRKKFLRDCReALGIDTVAEDREKRERLERE-RVTGTNRCYAEE--PPR-----YSHHRdDCQVTVKLLPGT--PNLPLVARP-------------------------
>UPI000FFDA65C	74	0.284	1.070E-10	29	142	227	6	106	798
-----------------------------AARLKDELTCPICLDIYSNPVS-LGCGHSFCEVCIreEQKCQQSPSKCPLCLTPIG----QAEKLKPNFHLRNIAQKF-----LDASAHQGEEEQEVQCKEK-----EESSRRQEE------------------------------------------------------------------------------------
>UPI00143CD7CE	74	0.265	1.070E-10	20	155	227	12	152	803
--------------------DPSLWRSPSHVNLRD-LLCPVCRGILIEPVT-LPCEHNLCLRCLNGTVEHNNLNCPLCRTRVGSwlRTAGKSNTLVNLRLWEIIRTKFPKEVEGKKNGDERNiDLDSGYAARTKILsAAGEIRKEYEAQLHLaeeERRRKIQA-----------------------------------------------------------------------
>C3YK93	74	0.225	1.070E-10	33	148	227	12	132	877
---------------------------------EQFLTCPVCLLYFRDP-RVLPCLHTFCKECLQRWAtKQQPLECPTCRTQVSlPDhgvDGLRGNFYVNNLLDFVAAKkgAQPdCAVLLCEACAKMHCRIPALKEHE--VVPQEAIKTKDDMEKFR------------------------------------------------------------------------------
>UPI00189D9292	74	0.252	1.070E-10	10	158	227	4	150	951
----------PSQSVCRAQRD------MASALYSQDLTCPICRTIFTDPVNLL-CGHSFCRECITDVLSSQHR-CPECDTAV---PTEGECLLTIHILKSLAEKAkeaeqVKKEKEKAEAAELCLEHEEKLklfCVTDQQLACIICRdGERHEGHKFKPIKEAAASLR--------------------------------------------------------------------
>UPI0007B872B0	74	0.248	1.070E-10	33	148	227	7	126	1074
---------------------------------QAEFTCPACQDLLQDPVA-IPCGHSFCKSCITDCWdqEDQKRvySCPQCRQTFSPRP----ALAKITVLAEVVEKLkKTKLSADCYAGAGDVQCDVCTGRKYKAvkscLVCQESYCQTHFDHHEE------------------------------------------------------------------------------
>A0A183BYM0	74	0.278	1.070E-10	27	135	227	35	147	1098
---------------------------IKLSSLNPYIMCPLCNGYLVEATTVIDCLHTFCKSCLLKYFE-ENSDCPKCHNQIHQSH-PSHYVAFDRTMQDIVYKLVPgmQAEEQRRREQfkKRHqlKDGRELNGRAAPQLPP-------------------------------------------------------------------------------------------
>A0A553NLJ9	74	0.224	1.070E-10	23	146	227	547	675	1103
-----------------------KMAESSVSLIQDQFSCSICLELLRDPVT-VSCGHSYCLSCITDCWDQEDLKqiysCPQCRQSFTPRP----SLGKNTILAEVVEKLketklkdtvAPRSSGD----VECDICSGDKNKAIKScLTCLNSFCQEHLEQH--------------------------------------------------------------------------------
>A0A1L9TZ06	74	0.236	1.070E-10	29	176	227	494	651	1401
-----------------------------LGDLEKELTCSICTDLLFQPLTLLDCLHTFCGSCLKEWFytqasrrsssSAPRYTCPSCRAKV-------RETRPNatvTTLLEMVLTANPERAKPAAERAEIElryKHGESVFPPITSLGDSSAESDEEDQRMVEEVRQlSLQDSQSRQTTAHRPRQSSNTRRM--------------------------------------------------
>A0A482XMW9	74	0.262	1.070E-10	22	196	227	2	194	1483
----------------------GRGGRVKLTEVNPHLVCVLCRGYLIDATTITECLHSFCRSCIILYLE-TKSYCPICEVQIHKtKPYL--NLKLDKTLQDIVYKLVPglfhsemrRRQEFYKnhpvhdLHLHPEARGLAIDRLIYspddsislSLEYYDMEREREEWTSVAADACEHASKR-ASSRTNIPPAAANG-ASSDTQITAGSDKAKHEQDQIQ------------------------------
>A0A1E1XBR6	74	0.278	1.070E-10	16	136	227	11	129	2546
----------------PPPGAGGRAGPRPQvASLNAHLTCQLCKGYLVDAMTLIKCLHSFCRSCILKHLETGH-TCPVCDLRLSKIN-MESHLIRDDILQNVVYKAVPGLYQK-EMKRRRDFYSSKGNKGDQASLSPE------------------------------------------------------------------------------------------
>A0A250YMQ3	73	0.247	1.449E-10	24	126	227	0	105	129
------------------------MDPVALVEaIVEEVTCPICMNFLREPVS-MDCGHTFCHSCVSGLWEipggsqNWSYTCPLCRAPVQP-----RNLRPNWQLASVVEKvhlLRTCPEVGLKGDV-CELHREQLN----------------------------------------------------------------------------------------------------
>A0A6P6MKT4	73	0.232	1.449E-10	33	148	227	7	126	199
---------------------------------QDEFMCAVCLDLLKDPVT-IQCGHSYCKSCIEGSWdqEDQKkvYSCPQCRQTFSPRPVLAG----NTVLAELVKKLkKTKLAADCNAGAGDVQCDVCTGRKYKSvkscLVCQESYCQTHFNRHEE------------------------------------------------------------------------------
>UPI0007AC63E1	73	0.222	1.449E-10	33	156	227	7	136	206
---------------------------------QDEFLCAVCLDLLKDPVA-IPCGHSYCKICITDCWdqEDQMRvySCPQCRQTFSPRP----ALARNTMLAEVVEKLkKTKLSADCDAGAGDVQCDVCTGRKYKAvkscLVCQESYCQThfEHHEEFHSRKPHKVT----------------------------------------------------------------------
>A0A067C3X8	73	0.333	1.449E-10	30	118	227	12	97	215
------------------------------DALHAHLVCSLCYGYFRDVHTLSECLHSFCKSCLLRHLHGGSRRCPICDMDLGPTP----HYVFDRTLNALLQKLMPELEaSDAALEAAF------------------------------------------------------------------------------------------------------------
>UPI00186486F7	73	0.229	1.449E-10	25	179	227	2	165	254
-------------------------ARNPLS--EEELSCPVCCEIFRDPVV-LSCSHSVCKTCLQKFWEtKGSRECPVCRRR-SLKEYLPRNLVL-KNLSACVwcvkgQKIWPRPRIEklkrildslEKTRKVLEEAKQDYDQtaaHIKTQAQHTERQIKEEFEKLHPfLRDEEAARIAALKEE---EEQKNQ--MMRR-----------------------------------------------
>A0BGS0	73	0.230	1.449E-10	20	156	227	35	158	273
--------------------DSDKEPTDhQVAKIFDELQCPICLSLFEQPVYIKDCSHRFCKECIEKSIRfQREKSCPTCRKKI----ATRRDLRVDEVVNKILNTVVPDIKQ-----YRMQEEL--LIQQ----EIKNFRQQKQKNDKLQKFVAQTNT----------------------------------------------------------------------
>A0A0S7HBL2	73	0.263	1.449E-10	11	127	227	4	125	275
-----------MEKLRPSPKA-GQVAKSSANRISRDLTCSICLDLFKQPVS-LPCDHTFCQGCIEGYWtgprgpgQGGTGSCPQCRKVY-P----GKSYRPNRIVANIVESYCHGLEEsgsaGCLADAECAERaPAPVPR---------------------------------------------------------------------------------------------------
>A0A068YG94	73	0.316	1.449E-10	22	138	227	1	113	279
----------------------DKVTQIPVVELNHLLTCHLCKGYIIDATTVIECLHSFCKTCIINYLDNHN-TCPVCDTLLHKTRPQC-AIRSDYAMQAIVYKLLPKVFDREMASRR--NFYKSLLPEDRSLLSPEKR----------------------------------------------------------------------------------------
>A0A3B3UQ61	73	0.271	1.449E-10	33	145	227	7	121	279
---------------------------------RETFSCSICLNLLKDPVT-IPCGHSYCRNCITSFWDEGERKksyhCPQCRKTFTPRPELQKNIMLNIcSKHDEVMKIFCRTDQKCICSL-CLVAEHKGHDTVSA-AAERTDRQRELEE---------------------------------------------------------------------------------
>UPI00071A64C3	73	0.250	1.449E-10	24	152	227	0	137	302
------------------------MASEILMNIKEEVTCPICLELLTEPLS-LDCGHSFCKACITANNRDskigqeGESSCPVCR-----ISYQLGNLRPNRPMANIVErlrevKLNPEEKQKRDLCVRHEEKLLLFCKEDGKIICWLCERSQEHRGHhtflMEEVAQ--------------------------------------------------------------------------
>UPI0003D70A1F	73	0.260	1.449E-10	24	155	227	0	135	304
------------------------MASQFMKNLKEEVTCPVCLNLMVKPVS-ADCGHTFCQGCITLYFESikcdkEMFSCPVCR-----LSYQSSNLRPNLHVANIVERLkeFkPSPEEEQKvfNCARHGEKLQLFCRKDMMAICWLCERSQEHRGHKTALIEEVA-----------------------------------------------------------------------
>A0A4D9DM75	73	0.248	1.449E-10	29	152	227	6	136	314
-----------------------------AGDIKDDAICSICLGYLTEPVT-IVCGHNFCRACITQYCAKKGtgtpLTCPQCRAQF-----QKGEFRPNTQLNNIVQKLkqlrlKPGKGQKEKLCERHEERLklfCEEDGETICLVCEKSRdHKSHTVVPMEEAAQ--------------------------------------------------------------------------
>UPI000F54CA5F	73	0.276	1.449E-10	17	156	227	1	126	335
-----------------AILRSNKEQRIKIAELNPFITCELCKGYLIKPTTIAECLHTFCRSCIVQNLQDnEENICPKCSTVIHETN-PFEMLRSDQMLEDIIFKLVPGLQE--RERCRLEE----FNKNVRS--------GKEDIGLLKNRHKDSLT----------------------------------------------------------------------
>UPI0005295D05	73	0.258	1.449E-10	32	136	227	0	110	343
--------------------------------LEEDLTCAICLSIYSDPVT-LSCGHSFCKECIQSCLKQcpqSPFSCPLC----HGQADATVQLQPNIQLRSIAQKFLdaPAPPEEAKREVPCKEEGESSgqeDKVIRcdfCLQDPE------------------------------------------------------------------------------------------
>UPI00109FA2B6	73	0.230	1.449E-10	27	126	227	2	113	355
---------------------------VAMDWLNSELSCPVCLELFTPPVLVLPCSHNFCKRCIQQtlldqnqALETRRFCCPICRKRIRLRGRGIDRLKRNILLESISEK-FRQEKANAKVNEQnhqlqiCEKHEELLN----------------------------------------------------------------------------------------------------
>W6UH25	73	0.341	1.449E-10	22	138	227	1	113	391
----------------------DKVTHIPVVELNHLLTCHLCKGYIIDATTVVECLHSFCKTCIINYLDNHN-TCPVCDTLLHKTRPQC-AIRSDYAMQAIVYKLLP-EVFDREMASRRNFYKSLLPED-RSLLSPEKR----------------------------------------------------------------------------------------
>A0A6J2VW46	73	0.257	1.449E-10	29	121	227	4	98	406
-----------------------------LSSLEDDLTCPVCCEIFREPVV-LSCSHSFCRECLRKsWREKEGRECPVCRRTASRDD-PPANLVLKNICDSFLkqKKVrTPSGSEGPSCPLHHEKR---------------------------------------------------------------------------------------------------------
>UPI00145B09B0	73	0.279	1.449E-10	29	169	227	3	149	416
-----------------------------AASPEEKFSCSVCLDLFTEPAT-IPCGHSFCLDCIGSYWDQNDQTgvysCPQCRENFTPRQY------HDRTGGGIEenESSRPKelGERQAGIEKLIEERLEELerlNQAVQSlkLSAQEERAESEQVRSIERIRTEVGELIGAKEKAAVSRA---------------------------------------------------------
>UPI001964185E	73	0.292	1.449E-10	35	175	227	282	420	423
-----------------------------------DLECPLCIRLFYEPVT-TPCGHTFCKNCIERSL-DHNVRCPLCKQNL--REYLKNR-KYNRTllLEEIISRSFPLPLEERRQVHEAEiAELSNLTKNIPIFVCTMAyPGIPCPLHIFEPRYR-LMMRRCMET--GTKRFGmcTYQHG---------------------------------------------------
>UPI0011C37027	73	0.257	1.449E-10	32	165	227	9	126	427
--------------------------------LREELTCAICCDLFSQPVM-LDCMHHFCKSCIQQYWEscDHVPSCPQCRREF-P----SRAFRTHYLLAGLVEKL--RHCGSAEHQHKMQKHLED------ALQA----RQKDMENFLQRKRAVQEGISGLMKVSG-------------------------------------------------------------
>A0A3Q7Y6K6	73	0.256	1.449E-10	22	188	227	6	187	432
----------------------GPVVPVWLA--EDDLGCIICQGLLTRPST-LPCGHSFCRDCLKGLWAAGSasaaRSCPTCRESARGPP----QLRKNTLLQELVDKYTralrelgdgsgpaPGPAPGCSSYslARTRPNRFPELRRIAAqrSVAEVARELAELVEQLVDIV------RGLQSQSPRPESGPDNErsagSMSSSGGVdlsLASSKP--------------------------------------
>UPI001649910B	73	0.219	1.449E-10	35	152	227	8	125	432
-----------------------------------QFCCSICLEPYTDPVS-IPCGHNFCKVCIESYWDTSELScCPLCKEKFYKRP----ELRINYSFREVVNHFksaTPSPLIQIKRRGREVElMIQDRQKRIEGINHSMRQTNENAQRQMETSIK--------------------------------------------------------------------------
>UPI0009A2A221	73	0.272	1.449E-10	25	153	227	15	142	436
-------------------------APVPAPAltLAECL-CPVCQELLAEPVT-PPCGHSLCLGCFQQTVEISNLNCPLCRRRL--SNWARGKVRegslVNTELQERIQQQYPQL----QAEETNHQEVDRLCSRPQLCKPGEVRKEYEEQiSKLRAERHA-------------------------------------------------------------------------
>A0A6P7NNS1	73	0.231	1.449E-10	13	130	227	10	137	455
-------------PLCGLTVERSTMATAPLAtsdksSLKEDLTCAICCDLFNEPVM-LACMHHFCKPCISRYWRgtQGPVTCPQCRKEFS-----SRQFQTNYLVAAMVEKIrastsdiyFKNLEKQLKETLESHrLRREDYINSIQ------------------------------------------------------------------------------------------------
>UPI001176BC71	73	0.252	1.449E-10	29	142	227	7	115	463
-----------------------------LDPLK--FFCSICLDLLKDPVA-VPCGHSYCSNCIKSHWDEEKNKgiysCPQCREEFRQRP----NLKKNILLAELVEDLKKTGPQDAAAERRQRqmklERSQlNIKKRIQ-------ERQKE------------------------------------------------------------------------------------
>UPI001A7E3293	73	0.270	1.449E-10	29	126	227	1	95	483
-----------------------------ASQLEKDLSCPVCHDIYRDPVI-LSCSHSFCRFCLQTWWrENLEHICPLCRKiNLSNDP--PGNLVLKNLCEAFLLQIDPKP--SAVSEALCSLHNEKLK----------------------------------------------------------------------------------------------------
>UPI001A7E9DB2	73	0.263	1.449E-10	33	157	227	9	135	485
---------------------------------KEKFCCSICLDLLTDPVT-IPCGHSYCMNCIkTQWdLEDtkQIHSCPQCRQTFTPRP----SLVKSTMLADLVAELKKIGLQAAPSDHSYAEPE-DVDEHKGhntiSAAAERTERQKELEVSQENIQQRIQDR---------------------------------------------------------------------
>UPI00092EBAB9	73	0.252	1.449E-10	25	126	227	2	101	487
-------------------------AENPVESLQDEASCSICLDYFKDPVT-IGCGHNFCQVCIARCWEgtNKDFSCPQCRESF-PQKI----FKKNRQLMNFVE-IAKKLKGQGKKAGREHicgEHEEPLK----------------------------------------------------------------------------------------------------
>UPI001177042B	73	0.309	1.449E-10	36	127	227	12	101	493
------------------------------------FSCSICLDLLKDPIT-VPCGHNYCSNCINRHWEEEKSKrtysCPLCRMEFYPKP----NLRTNNLLAELVED--KKTELQAAAAERIQkQKELERNR---------------------------------------------------------------------------------------------------
>UPI0007195C29	73	0.256	1.449E-10	24	152	227	0	137	497
------------------------MASGILVNIKEEVTCPICLELLTEPLS-LDCGHSFCQACITTNNKEskigqeGENSCPVCRASYQPD-----NLRHNRHVASIVErlrevKLSPEKEQKRNLCVRHEEKLLLFCKEDGKIICWLCERSQEHRGHhtflMEEVAQ--------------------------------------------------------------------------
>A0A6J2W185	73	0.236	1.449E-10	29	141	227	6	125	500
-----------------------------LEELHTELTCPVCLDLFREPVI-LECGHHFCRVCISQCWETkteESTNCPQCRKTC------TLKLRPNSLLCNVVESVrraramnsIPKesPRAQEQPSQEMLSCAQDVaADEVSDLCTEHEERLK-------------------------------------------------------------------------------------
>UPI0011CF3768	73	0.261	1.449E-10	18	126	227	28	130	508
------------------STSSSELPSRPQAEdFTKELTCPLCLEWFKEAVI-LPCGHNFCKPCIEEiWGRAEVCLCPECQAQ-SPDRQYIGNI----VLEKLVEKI--KGFHVGKCQQKCSKHGEPLK----------------------------------------------------------------------------------------------------
>U3JE51	73	0.245	1.449E-10	28	139	227	3	118	517
----------------------------PLSQkLEEKLVCSICLELFRVPVT-LPCGHNFCKRCISNHWDKQKQaaagscTCPECRRGFGRCPELEKNVILDS-----VVELARDSDARGSATGRCEVAPGELCRQhGRPLElyCQDERR---------------------------------------------------------------------------------------
>A0A3M0IUX2	73	0.240	1.449E-10	28	139	227	3	121	519
----------------------------PISQkLEEKLVCSICLELFQVPVT-LPCGHNFCKRCISDHWDKQKqapagsdasYTCPECRRGFERCP----ELEKNVTLCSVVE-LARDGDAGGSATGRCEVTPAELCRQhGRPLElyCEDERR---------------------------------------------------------------------------------------
>U6M6U9	73	0.242	1.449E-10	1	222	227	54	303	535
-APAAAQSEEdSDGEQCiAFEGDEGLDVSFPLKAVEKMFRCPLCSGYFRDAVTIKECLHTFCRWCLYDYAEGGETEevcCPYwagkdsrhympritaaCvagagsvvnlsgNSSVSSGTAAAANaaVLFDRTMQNVVDKLFPH---FAQQERLEEEELQRYMQQHQHkqLPPEYLAGGLSLARSLRREAISQ--RR----ARLEARAATEE----ALGP-HPLEPPMAPEPQQQQQTddVSRDEGHreqREGLRSRTISRSQQQQ----
>A0A5J9V8M8	73	0.252	1.449E-10	18	207	227	39	248	537
------------------GKGDDAAVLVRRSSVAPCVTCGLCGGILRDATTVPDCLHSFCRKCIFQKITHEDVKcCPKCKINLGHAP--LEKLRADHSLQNISSAMFPaKRRKVQKVSSRHQtlvtLHSPSLeahkgdhsaKKTDAYLmAKPTCETETEAGKRLGSvspTKTSAASLHAASAPGAVPApSAPSVYGRARQGGEHAPVAdrgQTVEEFQARVEEL-QIEDHA-------------------
>UPI00073FF7C8	73	0.238	1.449E-10	33	158	227	9	133	550
---------------------------------EEQLRCSVCLDIFDKPVT-IPCGHNFCMVCIERSWENRVLCqCPLCKEIFNKKP----DLRVNRSFAEITEQFkRTRPSSSEEFSVKPGEVLCDFctTERLNAVKSCLVCLASYCDEHIKPHYQGTAFRR--------------------------------------------------------------------
>UPI001966C4CF	73	0.202	1.449E-10	24	110	227	0	87	556
------------------------MAEAQLCGLQDEFTCSVCLDTLTDPVS-LHCGHNFCLKCLTNYWdQTKESSCPQCRHTFTTRPELKRNTQLNEVIKKFkRPRLSPHPSQ--------------------------------------------------------------------------------------------------------------------
>UPI0018653028	73	0.259	1.449E-10	33	155	227	9	134	560
---------------------------------QNQFSCSICLELLMDPVT-TPCGHNFCKLCIKSCWdeEDlkGVYSCPQCRCSFTPRPVVGK----NNMLAEVVEKLktLHQATSTAHCPAGPEEVECDFctGRKLKALKSCLVCRASYCETHIQSHYESSA-----------------------------------------------------------------------
>UPI000854B000	73	0.289	1.449E-10	8	110	227	30	127	564
--------SQPV--YSSAGLPEGLAMASP--DPRVELTCSVCVEIFKDPVT-LPCGHSFCQGCITRTWdsqEKDESACPECQRRYRKRPELRRSIR----LANLVECFSPsKPEQ--------------------------------------------------------------------------------------------------------------------
>UPI000BBDF576	73	0.212	1.449E-10	33	126	227	32	124	565
---------------------------------EDQFLCSICLDVFTDPVT-TPCGHNFCMICIKTcWGDSQQSYCPLCKEKFTKRP----ELKVNTTLREVV-DLFKKKRGLGNNEVLCDgctgEKEKALK----------------------------------------------------------------------------------------------------
>A0A6J2L5H3	73	0.240	1.449E-10	27	158	227	2	131	571
---------------------------VPKDAIPslSECQCGICMEILIEPVT-LPCNHTVCNACFQLTVEKASLCCPFCRRRVSSwtRYHARRNSLINKELWEIIKKHYPK-ECKIRASGQGSEEIVDDCRPVHLLSKPgELRREYE-----EEKSKVEAERR--------------------------------------------------------------------
>UPI0017486178	73	0.230	1.449E-10	24	152	227	0	136	578
------------------------MASGILVNIKEEVTCPICLELLTEPMS-LDCGHTFCQACITAnnrgsMIGQGESSCPVCRSTYQP-----ENLRPNXHVANIVEalrevKLSPQEEQRTDLCVRHGEKLLLFCQEDEKIICWLCERSQEHQGHhtflMEEIAQ--------------------------------------------------------------------------
>A0A3N0XPD8	73	0.261	1.449E-10	32	132	227	7	105	583
--------------------------------LTEELQCSICLDVFTDPVS-TPCGHNFCKTCLNKCWDNSQTCnCPYCNETFKIRP----DLKINTTLRELVdhyKKKSPekKPEVLKKPEVLCEICEE---RKLKAL----------------------------------------------------------------------------------------------
>UPI0018A72F11	73	0.272	1.449E-10	27	132	227	6	112	633
---------------------------VKLTELNAHLVCVLCSGYFVDATTIIECLHTFCKTCIVRYLHTSSF-CPICDVQVHKTKPLL-SLREDRTLQDVVFKLVP-GLFHSETRRRHHfykEHpEAGGDRTEQSL----------------------------------------------------------------------------------------------
>A0A3B1ISR7	73	0.291	1.449E-10	33	109	227	93	169	713
---------------------------------EDELMCPICRALIRNPVT-TPCGHSFCMPCIQQhWARSSLPWfCPHCRRSFICKPVLQPSTVLCSIMEN-VAKVWPEPE---------------------------------------------------------------------------------------------------------------------
>A0A6I9WTF4	73	0.245	1.449E-10	31	173	227	21	167	873
-------------------------------HLRD-LTCPVCRGILIEPVT-LPCTHNLCLRCLRGTFEHNSLSCPLCRIRVGSwlRNATKSETLVNHGLWELIRSKFPKEvENKYNGEEGDLGLDADYaaNRIL--SAAGEIHREYEAQLQMaeeEMRRQRQAEQMASEVLIQKIQAEEQQ-----------------------------------------------------
>A0A226MI64	73	0.245	1.449E-10	29	122	227	6	102	880
-----------------------------LKELQEELTCSICLDIYKSPVS-LGCGHSFCEECIQGLLGSQRcpqelLSCPLCSAQEAP----PAKLQPNIQLRSIVQKLLDTSEQNSAPEEEPKrevERE--------------------------------------------------------------------------------------------------------
>A0A7M7LJR2	73	0.228	1.449E-10	18	157	227	59	204	923
------------------SSSSGSSSEEPQRQqpqLRE-LICPVCRSLLREPVT-LPCAHNLCLSCLRGTVEHSSLSCPLCRQRVGSwlrTATNRQDSLVNDELWQLIRRTFP-EELGLAHDAPDLDLAADYPAKKQISAPGEIRREYEVQLQMveeEMRRQREKDR---------------------------------------------------------------------
>Q2H6M7	73	0.269	1.449E-10	20	180	227	2	191	947
--------------------DSPQRATPPVLApnLEAQLTCSICTDLLHQPLTLLDCLHTFCGACLKEWFhfqaERietapgpppppsvPIFTCPSCRDGV-RDT--KHDARVFSLLDMFV-ALNPGRGKSEEEKREMDaryrkgERVMPRVRRVeeR---TEEERRADEEERRLVEEARAvslrEATERvaasSASSSRGGGRGGGRRRSESRqRG----------------------------------------------
>A0A3N0YSU2	73	0.209	1.449E-10	33	148	227	9	132	968
---------------------------------QDQFICSICLDLLKDPVT-IPCGHSYCMSCITDCWdqddQKRVYSCPQCRQTFTPRPVLGK----NTMLAEVVEKLkktkRPaaRPAQCytGSGDVECDVCTGDKNKAIKScLLCLESYCQTHFERHEE------------------------------------------------------------------------------
>UPI0013B3CDE4	73	0.250	1.449E-10	33	131	227	9	114	1055
---------------------------------KDQFNCSICLDVLKNPVT-IPCGHSYCSDCIQNYWDQddflGVFVCPQCRQSFSPRPV----LARNTMLTDVVEKFktttllaasVPR-DNRCLAKADDVECDVCTGRKIKA-----------------------------------------------------------------------------------------------
>UPI001175CBC8	73	0.244	1.449E-10	29	125	227	670	760	1200
-----------------------------AVSVDQHLTCSICLDVFDEPVT-TPCGHSFCKSCLNRNLVLNDLMCPLCKQHLRKAPEV------NIVLRNIVQQLgKTQKKQDNEYTGAPGEVACDV-----------------------------------------------------------------------------------------------------
>A0A1W4XLD8	73	0.263	1.449E-10	27	168	227	59	175	1286
---------------------------IRLVEINSHLTCYLCKGYFIDATTISECLHSFCRSCLIKFLQ-DNSHCPICEVLINK---AKPNIKLDKTLQDIVYKLVP---------------ELFLN--------EMLRRQRFYQKHPEAAAKATPEDRGEDTERTIfsPR----------------------------------------------------------
>V4ZK16	73	0.295	1.449E-10	30	160	227	641	765	1439
------------------------------SELRCDLSCPICMGIFQNVVVVKDCLHRFCADCIEKCVRTGLRECPQCRIHVAS----RRALRPDPIFERILNKLFPDVSAF---EAKNAELITLSNLRMRTPAARFLPAASPAEGDAEARLEgEEDEGRGA------------------------------------------------------------------
>L5LNN7	73	0.230	1.963E-10	24	161	227	0	145	178
------------------------MASGILVNVKEEVTCPICLELLTKPMS-LDCGHTFCQACITTnnrgsMIGQGKSSCPVCRSTYQP-----ENMRPNRHVANIVEafrkvKLSPQEVQKTDLCVRHGEKLVLFCHEDKKIICWLCERSREHRGHhtflMEEIAQMKKEKLQAS-----------------------------------------------------------------
>A0A3N0YI96	73	0.238	1.963E-10	32	134	227	7	105	188
--------------------------------LTEDLQCSICLDVFTDPVS-TPCGHNFCKTCLNKCWDNSQTcSCPYCKETFKIRP----DLKINTTLRELVDHYkKKSPEKKPEVLKKKPEVLCDVC-EERKLEA--------------------------------------------------------------------------------------------
>A0A673JSZ8	73	0.255	1.963E-10	29	152	227	3	127	215
-----------------------------LAEL--GLSCPLCLDLLKDPVT-IQCGHSYCESCITDRWdqEDQMRvySCPQCRQTFSPRPV----LARNTMLADLVEKLkKTKLPADCYAGAGDVQCDVCTGRKYKAvkscLTCLNSYCQNHLEQH-ESWFK--------------------------------------------------------------------------
>A0A5N5KJU9	73	0.242	1.963E-10	33	188	227	10	181	216
---------------------------------EQELTCSICLDLFSEPVS-TPCGHNFCQSCIGGyWASSAECTCPLCKRPFDGRP----ELSINRVFAHIAQKYkemrygGPPPVKPRQkiPAATAAAGGVSLQNGTKTLDIPcdmcTGRKERAVSSCLTCIASycethVQPHRtNGVlrLAPTPGPTRGTAGTHVSRTRAAAGGVLP--------------------------------------
>UPI0007ACE593	73	0.231	1.963E-10	33	148	227	7	122	223
---------------------------------QDEFLCSVCLDLLKDPVT-TSCGHSYCKICITDCWdqEDQKRvySCPQCRQTFSPRP----ALARNTMLAEVVEKLkKTKLSADCDAGAGDVQCDVCTGRKYKAVKSCLVCLNSYCQNHLE------------------------------------------------------------------------------
>A0A7R9TX89	73	0.260	1.963E-10	20	214	227	0	203	224
--------------------DDLGTVAEPLDAIAADLTCALCSQLFTRPCT-LPCAHTFCRACVEDTLRGkgvYKNECPdeAC-----THPVYVKDLRVNRALECLVHN-FP--AMRATAEADERERGNPTTPRAASrPAKEEERAVkKDEVDDLEPAAgdgdDARAIEEEEDAAAGASPA--VEEPSPKRAKSAAAPpavnTPAASNPKQARCRVleeeiATIDAHAAWLDAKI------------
>A0A671UNT2	73	0.241	1.963E-10	26	148	227	1	179	231
--------------------------TVQLD--QEIISCPICLDLLKDPVT-TPCGHSYCKNCINDHWdtEDEKRiySCPQCRKSFIPRPELLKNTTVSSfsggKLQEnIcsrhdeVMKMFCRtdqqcicylcsveehkghdtvsaaqriqnREEDVKvlqqeveqnekiftqLIRLMEERRSDVKQQVRSQQETEVSRVKELQEKLE------------------------------------------------------------------------------
>UPI0010A4C1BF	73	0.303	1.963E-10	31	141	227	10	113	235
-------------------------------DFNRHITCYLCRGYLIKPTTVTECLHTFCKSCIVQHFE-ESNECPQCGIQVHETNPL-EMLRLDKTLEEIIFKLVPGLRE------KEEQREIDFWRKTKSkSNGEDSPRSK-------------------------------------------------------------------------------------
>W5KNY7	73	0.280	1.963E-10	31	142	227	10	127	239
-------------------------------DFNRYITCSMCRGYLIKPTAVTECLHTFCKSCIVQHFE-ESNECPECGIQVHETNPL-EMLRLDKTLEEIIFKLVPGLREKeeqqeiefwRKNKSRANGEEGPRPKRIR-LSEEDDEKDDE------------------------------------------------------------------------------------
>UPI0014035D43	73	0.313	1.963E-10	24	130	227	5	120	241
------------------------MATVRRArarDLNPFVTCSLCRGYLIKPTAVTECLHTFCKSCIVQHFE-ESNECPKCGIQVHETNPL-EMLRQDKTLEEIIFKLIPglreceeKRERDFWNAQRNQEYRNDEeNRPKR------------------------------------------------------------------------------------------------
>UPI00045756D5	73	0.254	1.963E-10	32	146	227	7	121	247
--------------------------------LNEELICPVCLDLFTDPVI-LDCSHSFCRVCITRCWEKlGESSCPVCKKTF-P----ERNLRVSRALANLsetARELNLDP-KDMRIKLLCEKHQEELklfCETDKKLICSICRDAREHRDH--------------------------------------------------------------------------------
>A0A674IZY1	73	0.268	1.963E-10	28	126	227	5	105	289
----------------------------PSQKMQEEATCSICLEYLTEPVT-IDCGHNFCRACITQYCEHGEPEsgttfpCPECRMPF-----EMGKFRSNRKLANIVdniKQLRLKPGKGQK-ENLCEQHQEKLK----------------------------------------------------------------------------------------------------
>A0A0L0D358	73	0.318	1.963E-10	27	117	227	21	109	295
---------------------------VRTRALNAYLVCELCNGYFRNATTVSECLHTFCEPCILRHFDSGSTKCPTCETDLGADP--FTAIRQDMALKSLVERIFPNAGPGTEPSRK-------------------------------------------------------------------------------------------------------------
>A0A0N8JV56	73	0.279	1.963E-10	1	117	227	95	197	307
-APALLLP-PGMASPTPASEMSEDF-------LKDHLKCSICLDMFDDPVT-TYCGHSFCKSCLDRHLQYNDSVCPLCKA------FCVRNPKVSVGLREIVLELkSPRKRKIQEWQAK-------------------------------------------------------------------------------------------------------------
>A0A2R6Q591	73	0.303	1.963E-10	7	104	227	6	102	326
-------PKSPAQPSGMTQVPDNTYRRIKARKLTRHLTCPLCENIFKEATTINECNHTFCEECIYEKVQEGITSCPECNLDLSDlDP--ENYLRPDTMIRGLIKAF--------------------------------------------------------------------------------------------------------------------------
>A0A5J4ZZU4	73	0.230	1.963E-10	53	156	227	1	99	352
-----------------------------------------------------ECMHRFCRQCIDKSMRLGNNECPACRTHCAS----RRSLRDDPRYDAIIESLYPDIVKYEEEELTFHEEERARNKQIQALIGQIFRRQSEALVK-RRTAEEEET----------------------------------------------------------------------
>A0A3P9Q9U4	73	0.254	1.963E-10	33	143	227	5	113	373
---------------------------------REQVHCSICLDVFTNPVS-IPCGHNFCQTCILGYWKTSPlYQCPMCKKSFHKRP----DISVNTVLREIVFSELVRSIQKAQAELVMviEEKQRQTEMRAESLIAELEQEISEL-----------------------------------------------------------------------------------
>W5L234	73	0.217	1.963E-10	33	145	227	5	125	378
---------------------------------EDQFLCSICLDVFTDPVT-TPCGHNFCMICIKTcWGDSQQSYCPLCKEKFTKRP----ELKVNTTLREVV-DLFKKkrglgnnevlcdGCTGEKEKQKAAERQAE--EFIKDLEQEITelkRRDTELEQ---------------------------------------------------------------------------------
>UPI00174C9948	73	0.256	1.963E-10	25	151	227	2	135	392
-------------------------AATPVTSLEEEVSCPICQGVLREPVT-IDCGHNFCRGCLTRYCEtpgpaSGAPACPLCKEPFR-----AGGFRPNWQLASVVANIerlksgsRPgaggaCPEHGEKLYFFCEEDEAQLC----ALCREAAEHRAHAVRFLEEAA---------------------------------------------------------------------------
>A0A3B4WIS7	73	0.203	1.963E-10	33	130	227	8	104	399
---------------------------------EDQFLCSICLDVFTDPVT-TPCGHNFCKNCITTHWDISDRCqCPMCKKVFKRRP----ELHINTLFSEVVAQ-FKHEAQQktssSSSEQQLEKTEAEIQQMIQ------------------------------------------------------------------------------------------------
>K3WC17	73	0.241	1.963E-10	11	133	227	145	254	400
-----------LEEQGSVRGADGASESAP-VDIPMELGCAICCaDLMLKPVS-LSCGHSFCKYCLELWLKNCS-SCPACRHPT-SAP-----VSMNLALQEVIHTFYPK-----QIKALEEEDQTERFEQLRVLI---------------------------------------------------------------------------------------------
>UPI0003C163B9	73	0.217	1.963E-10	35	124	227	10	94	405
-----------------------------------DLCCSVCLDFYKDPVI-LDCSHSFCRACLSQMWEKgeGDLSCPQCRQGFS-----LHNLKSNRALANIVES-FKEMDLKAEVSQRRRERDKP------------------------------------------------------------------------------------------------------
>UPI001A94DCA0	73	0.248	1.963E-10	32	154	227	9	115	427
--------------------------------LREELTCAICCDLFSEPVM-LDCMHHFCKGCIQEYWEScaHVPSCPQCRRKF-P----SRAFRTHYLLSGLVEKV--RRCGSEEHQQKMQKHLED------ALQA----RQKEMENLLQRKHVVQ------------------------------------------------------------------------
>A0A7S3PTT8	73	0.256	1.963E-10	28	147	227	140	257	430
----------------------------PLNSLNHLFQCPVCLGYMKKTFIVMECLHRFCGGCIQKCLRVGKKECPSCRVHI-PS---RRSLRPDSNYDALITKIFGDIEALESVEDKSIE---TYNRRNNMNNAYTTRRsrdmyEQEKHRKM-------------------------------------------------------------------------------
>A0A2B7ZSN3	73	0.250	1.963E-10	20	219	227	8	240	435
--------------------DSTDWLSTPLyqlARVESALRCQVCKDFFENPVI-TSCSHTFCSLCIRRCLSTEG-KCPACRT---ADQEL--KLRRDWAMQEMVDSFklaRPSVLEFARsATVRTDEQEEDAelpvakKRKIDAAvsepekgkAATGAEGRKTRSQSRKSEDQGLQTQveviEDTEDEDFEPDDGLVACPVCHRRmkneAVFAhlDSCPsslDLPKPSISFGPSPSHarplEQSQQPLPTHIPKrlPTI-------
>A0A4W2GJU7	73	0.263	1.963E-10	24	152	227	0	137	449
------------------------MASGIVVNLQQEVTCPICLELLTEPLS-LDCGHSFCQACITANNmvsmndQDEDRRCPVCRISYEP-----GNLRPNRHVANIVQrlrevKLSPEVEQERNLCLRHGEKLMLFCEEDREVICWLCARSQEHHGHhtflMEEVAQ--------------------------------------------------------------------------
>A0A0D3BCV9	73	0.304	1.963E-10	31	197	227	13	176	456
-------------------------------DMKACFSCPICNNLYDRATTISECLHTFCKRCIEEKLVVENLKaCPVCNVDLGVAP--LDKLRSDNMWDELRLKVFKQKPKSVKAAATIETASASLtySRKKKTATSPRVSTSPEptplESEKLEEEMEAVSLNQSSS-------ALVSNFRMRVRKNLAPKRNENPLEPE-QL-----------------------------
>UPI0010FAA6EC	73	0.195	1.963E-10	30	152	227	5	131	466
------------------------------SALEEELSCPVCRDIYRDPVVLLKCSHSFCKDCLKKyWGEKSSRECPVCRRK------SSMELPLNLALKNTCEAFLQERNQGAAAETEvlCHLHKEKLklfclDDQIPvCLICQTSKKhESHKFRPVQEVAR--------------------------------------------------------------------------
>UPI000C8211A5	73	0.245	1.963E-10	32	186	227	7	180	467
--------------------------------LEEKLTCAICLERFRAPVT-LPCGHSFCRACIQDSEDRCGAMCPVCREPF-P---AAGQLRRSVVLSGVLEALpagtpaapGPAPRPDAAdPGARCPRHGRRLelfCRTEGrcaccACTVSECRGHELALLDAERRArevQMRATlevcRQQATQAETQLRALQEQSSHIESSACSLAS----------------------------------------
>UPI0010A79074	73	0.289	1.963E-10	28	151	227	5	131	468
----------------------------PGEKLKLDASCLICLDFLSDPVS-VDCGHSFCRRCISDFCEQsesgpgGSYPCPHCRAPFGP-----GGFRPNRQLASVVDGIrrldlSPGAEGG---RATCEEHGEPLglfCRRDRRLLCRLCQRSPEHRDH--STA---------------------------------------------------------------------------
>A0A4X2KXH6	73	0.257	1.963E-10	22	143	227	9	125	478
----------------------GRTGASALESLQVEASCAICLDYLNDPVT-IDCGHNFCRTCILRCWEEleERFPCPVCRRHF-P----LRTFRTNRQLgnvAEIARKLIPkRSKRRRHEEAVCEKHQQAL-----SLFCEKEREVVCL-----------------------------------------------------------------------------------
>H3AFK9	73	0.244	1.963E-10	32	153	227	10	134	482
--------------------------------LEDCM-CPICCELLLEPVT-LPCNHTLCNPCFQLTVEKANLCCPLCRQRVSTwaRYHARNNTLIDRKLWDRVQKAYPEECQRRAAGQDLEGCLTVYTFHPPPkLSEPgELREEYEAQlNKAEAERQA-------------------------------------------------------------------------
>A0A1S3GQU8	73	0.264	1.963E-10	29	152	227	5	137	486
-----------------------------LVDIQEEVTCPICLELLTEPLS-IDCGHSFCKACITRNSEEsvrhreEKSSCPVCKASYQP-----GSLRPNRHLANIVKRLrevVLGPGKQAKV-ILCAQHGEKLqlfCKEDGELICWLCERSQEHRGHhtflMEEVAQ--------------------------------------------------------------------------
>A0A6P9C6G3	73	0.254	1.963E-10	28	125	227	7	106	488
----------------------------PVERLQDEVSCSICLEYLRDPVT-IDCGHNFCQACISDYCERGAGSttgaalCPQCRVGF-----LLSSSRPNKQLANIVEGIerLARRPSQRLAEALCEKHGKKL-----------------------------------------------------------------------------------------------------
>A0A6I9LLH7	73	0.244	1.963E-10	29	152	227	5	138	489
-----------------------------LVDIRDEVTCPICLELLTEPLSIDCCGHSFCQACITGNSDKlvfnpeGKSSCPVCRTAYQP-----GNLRPNRHLAIIVKRLrevvlAPGKQLEVILCAVHGEKLQLFCKEDGKLICWLCERSQEHHGHhtflMEEVAQ--------------------------------------------------------------------------
>UPI000B8CC47A	73	0.287	1.963E-10	34	157	227	18	147	490
----------------------------------ERMTCGICNNLFEDATTINECLHTFCKKCIHKrFLEEDQKECPVCGIELDSNP--MKNLRPDHLLQALRQKLFlgerKRDKEPEKVEKLLSDAMKPYKRKQKPLSSVGNNKINESIQSApteERLKSVPATR---------------------------------------------------------------------
>A0A7L3KV71	73	0.254	1.963E-10	28	139	227	0	115	497
----------------------------PISQkLEEKLVCSICLELFRVPVT-LPCGHNFCKRCISDHWDKQKqatdasYTCPDCRRIFERCP----ELEKNVTLYSVVE-LARDSEARGSAAGRCEVAPGELCRQhGRPLElyCEDERR---------------------------------------------------------------------------------------
>A0A7K7SYZ6	73	0.223	1.963E-10	29	133	227	14	137	502
-----------------------------LERLQEEAICPICLEYMSEPVS-IDCGHNFCRGCIAKhcqdkgLWADGPFSCPQCRASCH-----RSGFRPNRQLANIVESIrqlglrsgHPGPELelgtplcpqhDERLKLFCEEDEEPICVVCReSLQ---------------------------------------------------------------------------------------------
>A0A7S3D970	73	0.333	1.963E-10	20	106	227	21	104	516
--------------------DGKGNIIVDAVSLQRSLGCSLCHGFLDNPHTIVECNHSFCRTCLNLWLS-RKQMCPTCGIDLSPRP--LEKVRADIRLDTVMRKIFP------------------------------------------------------------------------------------------------------------------------
>UPI0009A425F0	73	0.209	1.963E-10	29	142	227	6	122	519
-----------------------------LQSLIDQTICPICLDFFTDPVT-LGCGHNFCRTCIIQSWENkEINSCPECRAEF-P----ERTLSINRALANLTeeaQKLKLNSKE-EESKTYCEKHQKDLklfcetDKKLICLNCKDSREHRE------------------------------------------------------------------------------------
>A0A674N2F7	73	0.222	1.963E-10	25	139	227	159	265	524
-------------------------VDRPKTDkMEESLTCVICQDLLYDCVSLQPCMHVFCAACYSGWME-RSPLCPTCRCPV-------ERIRKNHILNNLVEAyLIQHP-EKCRSEEDLKSMDS-RNKITQDMLQPKVER---------------------------------------------------------------------------------------
>UPI0013CF3CA6	73	0.257	1.963E-10	24	139	227	0	119	532
------------------------MASLVSQKLEEKLMCSICLDLFRVPVT-LPCGHNFCKSCISDHWHKRERapagaetgyTCPECRRDFEQCP----KLEKNVTLYSVVELA---RDGDARGAGRCEVAPGELcPQHGRPLElyCEDERR---------------------------------------------------------------------------------------
>D4DKU8	73	0.276	1.963E-10	9	158	227	342	488	549
---------QQQQQQPRSASPSGSAAGSATSEREPSTTCPICTDEFVrgQDVRLLPCNHSFHPECVDPWLVDVSGTCPLCRINLNPDAQEQQQQQHHDTITGI--------EGDPAIDARERER----IRNARASTGGTSTeaggHEATLQhaRNLRSRhANAEERRR--------------------------------------------------------------------
>UPI000777B391	73	0.234	1.963E-10	29	125	227	6	115	554
-----------------------------LEELREELICSVCLDVYRNPVC-LSCGHSFCEECIQSLLLNHHhpqslFSCPLCGVQGAP----PMELHPNIQLRSIVQKFFstsdfpiaaieeePKYEEESEDEVWRKEESSDL-----------------------------------------------------------------------------------------------------
>UPI000FFD8131	73	0.248	1.963E-10	24	158	227	0	132	564
------------------------MAMSPEAPlkLSDCL-CPICTEILVEPVS-LPCGHTLCHLCFQQTVQKASLYCPFCCRRVSSwaRAQARQNTLINQKLWRRIEKQYLQKGGLAGGDKKIQrrELEADLPPR-RLSAPGELRRQYE-----EELSKAAAERR--------------------------------------------------------------------
>H0WI34	73	0.236	1.963E-10	32	153	227	10	134	572
--------------------------------LSDC-QCQICMEILIEPVT-LPCNHTLCNPCFQSTVEKANLSCPFCRRRVSSwtRYHTRKNTLINMELWNIIQKHYPRECKLRASGQESEEIEtVDDYQPVHLLSKPgELRREyEEEVSKMEEERRA-------------------------------------------------------------------------
>UPI0010A0B684	73	0.273	1.963E-10	35	190	227	282	428	576
-----------------------------------DLECPLCIRLFYEPVT-TPCGHTFCKSCIERSL-DHNVRCPLCKQNL--REYLKNR-KYNRTllLEEIMSRSFPlQLEERRQVHEAEIAELSNLTKNIPIFVCTMAyPGIPCPLHIFEPRYR-LMMRRCMET-------GTKRFGMCtYQHGKGFAEY-GC------------------------------------
>UPI001864FA65	73	0.257	1.963E-10	34	132	227	36	134	580
----------------------------------DQFSCPVCLELLKDPVT-IPCGHSFCKVCINGCWDQddlkGVYSCPQCRRSFTQRPVVGK----NTMLAEVVEKL-KKTELHTASPAGPGDVECDFctGRKLKAL----------------------------------------------------------------------------------------------
>UPI001ADE20C2	73	0.254	1.963E-10	29	138	227	9	121	634
-----------------------------LAVLEEELTCSICLSLFSSPVT-VPCGHNFCGSCLESAWAGpaADFSCPQCRATFAGRP----QLQKNTVLCRVVEQLRGCagaGERDGEGEAGSVAADAPGDPPVRcdsCLRAPAAR----------------------------------------------------------------------------------------
>UPI0018ECD056	73	0.268	1.963E-10	17	137	227	1	112	697
-----------------AEVDESHFFS--LLSLEDELTCSICLSTFDCPVT-IPCGHNFCQDCLLATWK-ESYSCPQCRTHFATKP----ELKKNTVLSTVVQTFNLRS---TKSEASPAEEESKAKKeeVIRCDACMEA-----------------------------------------------------------------------------------------
>UPI001455914A	73	0.288	1.963E-10	31	141	227	10	116	739
-------------------------------DVNPHLICILCGGYLIDATTMNECLHSYCRACIVSYLR-QSRQCPICDTVVHKTRPLL-NIRSDKTLQNLVYKLVPNLFKDEM--KRRREFYAKHPQASTSMQSPNAREER-------------------------------------------------------------------------------------
>A0A250XNH8	73	0.228	1.963E-10	33	215	227	2	214	816
---------------------------------EEEWLCPICRDILYKPCVNTTCGHAFCFWCFHHCMNGfRKSSCPLCRSPYANFPKVCSQLHF------FLEHQFPdlyknRYLENAEYEEKRGVRSPELPQltglgtssatvSKPSMPGPNETQNQQLQGSNNDCIRMEACRHGAVSLNNveAPsevRAVSNQQGQSavttsaesgsakASGSKAQASSQWLPEEEAGLTIQAFACSHPAceGLLAVEP-----------
>A0A6P3X318	73	0.246	1.963E-10	28	174	227	18	171	838
----------------------------PSADvcLRD-LMCPVCRGILIEPVT-LPCTHNLCLRCLKGTFEHNSLSCPLCRLRVGSwlRTATKSETLVNHGLWEFIRTKFSKEVEDKHNGEERDlgLDAADFaaNRIL--SAAGEIHREYEAQLQIaeeEMRRQRQAERRASEALIQKIQAEEQQL----------------------------------------------------
>A0A444RL08	73	0.241	1.963E-10	28	206	227	5	186	855
----------------------------PTLDLEKELTCSICTELLYQPLTLLDCLHTYCGACLKDWfsfqeLQAENapspppegsplLTCPSCRAAV-------RDTRHNATVATLLDMFVTaNPEKGRTAEEKEDlsrkyKPGDQVVPRHHVVETPGARRLEEEDRRLIEEVREMSLRDaGVDTSSSASRH-------HRRGdSRATESHSGRSRD-------PSRESH--------------------
>A0A3M7B9T2	73	0.230	1.963E-10	31	206	227	16	220	898
-------------------------------DMEKELTCSICTDILYQPLTLLDCLHTFCGSCLKEWFawqatsaaaknsRNPHPyTCPSCRESVrgTKADWRLNTLlegflkaNPNRvkseqEREEMRQSYTPGEDVLPKVEVRQEESDSEderLMAQVRELSMAHVDPESARRRAERSARQGRRGRREEERGGGGGRGGATylQYGPEASGHRQQTTR--RSSPPVQLTES-RLEEH--------------------
>UPI0007B9149A	73	0.259	1.963E-10	30	133	227	176	277	1011
------------------------------DSVSAYLRCCVCLDFFKNP-AIIPCGHIFCKDCITGLWYKDVRRCPQCKLTFPNKPVVTDWLQM-KELSEKLMKMRPKEEDDEDAEAHEVSCDSCTSRRTKAVQ---------------------------------------------------------------------------------------------
>UPI0004576141	73	0.250	1.963E-10	5	126	227	543	663	1029
-----VEPSPIRQAlPCPALPslpvdrvRPKKMASWSETElLTEELICSVCLEIFADPVT-LQCGHCFCRACITRyWGRPGVRRCPHCRQSF-----TEGDLRQSRVLGNLADK-----ARGLSLRRSCEEREGDLK----------------------------------------------------------------------------------------------------
>A0A6P7FD11	73	0.289	1.963E-10	27	140	227	11	117	1144
---------------------------IKLAEINPYLTCYLCKGYLIDATTISECLHSFCRSCIIKFLQDNSY-CPICEVIINK---AKPNLKLDKTLQDIVYKLVP--ELFLREMTRRKQYYQEYP-QIAARVSPEERGE--------------------------------------------------------------------------------------
>UPI00195FA678	73	0.252	1.963E-10	28	139	227	3	119	1166
----------------------------PMSQkLEEKLVCSICLELFRVPVT-LPCGHNFCKRCIGDHWDQQSQagtaascTCPECRRAFQRRP----QLEKNVTLHSVVE-LARDSEERGSAAGRGEAAPAGLCRQhGRPLElfCQDERR---------------------------------------------------------------------------------------
>UPI0011C0F0D3	73	0.284	1.963E-10	22	151	227	4	141	1319
----------------------GEMAQ-KAVQLDREtFSCPICLDLLKDPVA-IPCGHSYCKNCIKDHWdtEDEKRiySCPQCRKTFIPRP----ELLKNTMLAVLVEELKKTGLQAAPAdhcYAGPEDVACDVctGRKLRAvkscLVCLASYCEKHLQPHYESPA---------------------------------------------------------------------------
>UPI0011565C58	73	0.315	1.963E-10	27	140	227	40	146	1334
---------------------------VQLSSVNPYITCNLCKGYLIDATTIVECLHSFCHSCIMKHLRTEQY-CPQCEMMINK---AKPNIKPDATLQSIVYKLVPRLYEKELLRKRAFYRQHPEK---AALTTPEQRGE--------------------------------------------------------------------------------------
>A0A395GHW1	73	0.243	1.963E-10	29	185	227	490	663	1396
-----------------------------LGDLEKELTCSICTDLLYQPLTLLDCLHTFCGSCLKEWFsaqasrsrSSVRFTCPSCRA-------VVRETRPNatvTTLLDMVLAASPdrdRSAEEKEEIAQRYKHGDSVfptlpsSERSAAASDEEDRRLLEEVRELslqDSRARTRATgHRSRQSSRARHTDGADTDGSRRRRDEERA-----------------------------------------
>UPI00083FEB39	73	0.276	1.963E-10	29	140	227	9	113	1413
-----------------------------LRDVNSYLICPLCRGYLIDATTVLECLHSFCRTCILKHL-NAKAHCPSCKHDLNK---AKPNIKADKALQDIVYKLVP--GLYHKEMRRRREFYKKHPEH-ADLATPEQRGE--------------------------------------------------------------------------------------
>A0A317VFQ1	73	0.265	1.963E-10	28	166	227	542	706	1475
----------------------------PLGDLEKELTCSICTDLLYQPLTLLNCLHTFCGSCLKEWFsaqasrpsSSVRFTCPSCRAgvrETRPNATVTTLLdmiitatpdkdRPDAEKEEIARRYKPGDSVFPALPAERSPAGSDdedrrLMQEVRELSLQESRARTTTTTGQRSR-QSSRSRRNESTDRDA------------------------------------------------------------
>UPI00073D53FC	73	0.298	1.963E-10	28	140	227	24	128	1741
----------------------------PLVkDLNEHIVCPLCRGYLVDATTLTECLHSFCRGCIVRRLSSGARLCPVCNESASP-P-----LLPDARLQRLVYLVVPGLYR-SELERRRHFRL--VNPQCPPLPQPFGALE--------------------------------------------------------------------------------------
>UPI0005EFDEBA	72	0.343	2.659E-10	35	127	227	10	100	102
-----------------------------------QLTCPICTELFVEATM-LSCTHIFCHDCIESWNRgQKNRACPVCSKPVTS---MIRSTGLDDLIENMIADFrdFP-PELKNKRKERMQEREASEKK---------------------------------------------------------------------------------------------------
>A0A7S1GCJ6	72	0.282	2.659E-10	20	104	227	5	82	120
--------------------DDGLRLMVPVRTFSDEFTCPICFDMVTDCRM-TKCGHNFCSDCITEWIT-RSHSCPVCTSAVTADE-----LIPNHFFDALMAKV--------------------------------------------------------------------------------------------------------------------------
>A0A1B6FU75	72	0.278	2.659E-10	29	129	227	0	101	124
-----------------------------LSDLNAHLLCVLCGGYYIDATTICECLHSFCRSCIVKHLETSKF-CPICDVQLHKSKPLL-SIRPDTTLQRLVYKVVPGLFQRELERRRQFytdPDSPDFHRDI-------------------------------------------------------------------------------------------------
>A0A139A204	72	0.252	2.659E-10	5	106	227	25	123	125
-----LSAYELVRDPVAFPEEGDQRVTLPMSKLEKIFQCPICLDVMNVCVATTACLHRFCKACLSNHLfRAKEKVCPTCRK---PCP-SMRSTRKDERFQGIIKAVFP------------------------------------------------------------------------------------------------------------------------
>UPI0019624B67	72	0.303	2.659E-10	34	119	227	17	99	128
----------------------------------EKLSCPVCLELLTEPLT-LPCGHSFCSSCVRAHWdteAASQSSCPVCRETFTPRPVLQTNI----VLAELVEHL-KETEPPAKAHLQCE-----------------------------------------------------------------------------------------------------------
>UPI000C254806	72	0.290	2.659E-10	27	140	227	10	116	137
---------------------------IKLTEINPYLTCYLCKGYLIDATTISECLHSFCRSCIIKFLQDNSY-CPVCEVIINK---AKPNLKLDKTLQDIVYKLVP------ELFLREMTRRKQYYRqypQIAARVSPEERGE--------------------------------------------------------------------------------------
>K3X9Q1	72	0.281	2.659E-10	21	121	227	24	124	203
---------------------DARKITVKLVDINPHFICNICHGYLRDAQAIKECLHTFCNGCILPYFmkSKSNNSCPTCDVSLGVRPW--EQLMPDPAIQELTLKILPDYREKEKIDILCTPR---------------------------------------------------------------------------------------------------------
>A0A5A9PXV3	72	0.296	2.659E-10	31	146	227	10	125	239
-------------------------------DFNHFITCYVCKGYLIKPTIVTECLHTFCKSCIVQHFEDCN-DCPKCAIQVHETNPL-EMLRLDNTLEEIIFKLVPGLREKEQQQEKEFWRrnESKENLDEGSAICKKARLDEEEDEK--------------------------------------------------------------------------------
>A0A672QGN5	72	0.224	2.659E-10	33	148	227	7	126	241
---------------------------------QDEFLCAVCLDLLKDPVT-TSCGHSYCKICITDCWdqEDQKRvySCPQCRQTFSPRP----ALARNTMLAEVVEKLkKTKLSADCDAGAGDVQCDVCTGRKYKAvkscLVCLESYCQSHFERHEE------------------------------------------------------------------------------
>A7SGP3	72	0.316	2.659E-10	31	148	227	9	126	241
-------------------------------QVNEHITCKLCNGYLIDATTIIECLHTFCRSCIVKYLH-ENNHCPTCNVFLHHSH-PMNYISADRTMQEIVFKLVPGLQEWELQRQKEFEVAMFMYRTgEQQSVYNNARkKESRTDGKIR------------------------------------------------------------------------------
>UPI0012EE3A74	72	0.265	2.659E-10	31	141	227	11	116	248
-------------------------------DFNHFITCYLCRGYLIKPTTVTECLHTFCKGCIVQHFEDSN-DCPKCGIQVHETNPL-EMLRLDNTLEEIIFKLVPGlREQEEQQEVEFWKKNQPReNGQ-----AETVRCQR-------------------------------------------------------------------------------------
>A0A1D5NSV6	72	0.188	2.659E-10	32	146	227	32	138	254
--------------------------------LFEELQCSVCLDVFTDPVS-TPCGHNFCKSCLNEcWDKSQNCNCPICSETFSKRP----KLKINTTLRQVV-QLFK----ERLSKSEVQQMIQDRIKKIQDIkHSAELRKKSTEREK--------------------------------------------------------------------------------
>A0A7S4M3Q8	72	0.252	2.659E-10	21	153	227	23	155	255
---------------------DGRTITFKPQILNEFLTCNICRGYYREPVTVRECLHTFCKSCMYKYIvdnSGPRLSCPDCGYALGSRP--FESVKEDCVLQELAIKIFPQvFDKDKDDEERFYEYiGKPLKRPGEDL-SETGKRYSRSD--MDSPPPA-------------------------------------------------------------------------
>UPI00138FA89B	72	0.277	2.659E-10	17	143	227	1	142	270
-----------------AILQSNKERTLKLSDLNPFITCGLCEGYLIKPTTITECLHTFCKSCIVTYLQDsEDNTCPSCNTVIHEtNPFdllrymtgtmlgrgediehPFRLIRSDQTLEDIVFKLVPGLQQDEK------ERENKFSRTPSTKTGSHLLRHKEN-----------------------------------------------------------------------------------
>UPI000C050423	72	0.318	2.659E-10	31	143	227	8	117	322
-------------------------------DLNPHIMCMLCGGYLVDATTIVECLHSFCRSCIVKYLQ-ASYHCPVCAVEVHKTKPLL-YIRPDRTLQEIVFKLVPGLYQ-AEQKLRHDFEENQIDEREESKPSGKPFYHDEN-----------------------------------------------------------------------------------
>UPI0009B34300	72	0.257	2.659E-10	33	125	227	9	103	337
---------------------------------QEDFSCSICRDLLKDPVA-IPCGHSFCMNCIKRhWDEEDQRhvhSCPQCRKTFRPRP----DLVKNTTLAALVEELkktgLP-SLADCTTALSQSTHSSSI-----------------------------------------------------------------------------------------------------
>G3Q2H4	72	0.247	2.659E-10	32	134	227	4	102	348
--------------------------------LEDELTCSICLSPFECPVT-IPCGHNFCQDCLLATWK-DSYSCPQCRTLFPSRP----DLKKNTVLSTVVETFNLRTSKSATGPPAKEEEECGVGEQeaIRCDTC--------------------------------------------------------------------------------------------
>A0A7S4BVY7	72	0.227	2.659E-10	10	129	227	4	109	351
----------PQQQPQPPSES---------SSLESQLCCVICQETMHRPVAAQPCLHSFCAGCFSQWMA-HSKECPQCRKPV-------REVSRNHLLCNIVDdflKTHPHNRRDDAEIARLDQADQIGNRTV-------------------------------------------------------------------------------------------------
>UPI0010A02490	72	0.221	2.659E-10	33	151	227	10	132	365
---------------------------------EDEFTCLLCLETLSDPVTIL-CGHSFCLKCLSDYWdQSQECSCPQCRHTFIPRP----ALHRNTLLNELVKKLkkprlSPHPSQnyscpgDVQCDACTGEKSRALK---SCLTCMASFCQTHLQPHFEVAA---------------------------------------------------------------------------
>A0A550C615	72	0.252	2.659E-10	29	110	227	176	258	367
-----------------------------LAKFEDEFSCPICCDLIVAAHVTNPCGHSFCGECGNQWLKvNKKTVCPNCRTAVHRKAPMIPNIALDHAISVYISSMSSNGDE--------------------------------------------------------------------------------------------------------------------
>A0A067ESL7	72	0.419	2.659E-10	27	106	227	9	87	368
---------------------------VNREKLVACMTCPLCSKLFRDATTISECLHSFCRKCIYEKItEEEIDSCPVCNTDLGCAP--LEKLRADHNLQDLRIKIFP------------------------------------------------------------------------------------------------------------------------
>UPI000D628EBF	72	0.419	2.659E-10	27	106	227	11	89	379
---------------------------VNREKLVACMTCPLCSKLFRDATTISECLHSFCRKCIYEKItEEEIDSCPVCNTDLGCAP--LEKLRADHNLQDLRIKIFP------------------------------------------------------------------------------------------------------------------------
>A0A672V489	72	0.264	2.659E-10	11	122	227	3	108	379
-----------LQPQQKLGKTGG------GASMEDELSCPICLCLYRNPVP-LSCGHSFCRQCIQKVLdEQQQFEatysCPMCRHQLGP----ILELQKNFQLCSIVDAFMATSEGQQGDSSAEEKKE--------------------------------------------------------------------------------------------------------
>UPI000FFDA82B	72	0.258	2.659E-10	30	121	227	8	97	381
------------------------------EELQKELICSICRDYFTNPMT-IECGHSFCHGCLRSWQEaSASFSCPECRG-VSQLRDFKANVRLGK-LAAIAKKLRPHCLQYPEEHGECEVH---------------------------------------------------------------------------------------------------------
>A0A3B5MVS1	72	0.203	2.659E-10	33	142	227	9	119	387
---------------------------------KEHLLCPICLDVFNQPVS-TPCGHNFCRDCIQRyWQSTNPPQCPMCKHKLYKRP----DLKVNTFISELAAQFKDHGEmKDqirsmnMEVQEDIHSRLEKTCEIGQA--VEFSKRNTE------------------------------------------------------------------------------------
>UPI0014454116	72	0.206	2.659E-10	33	118	227	9	99	388
---------------------------------EDKFLCSVCLDVFTEPVS-TPCGHNFCSACIYKYWDSRDICqCPLCKTTFSPRPQLQTNTVMSELLAEFkssaqVKASTPDPQLPGTADVLC------------------------------------------------------------------------------------------------------------
>M8C745	72	0.325	2.659E-10	27	149	227	9	138	401
---------------------------VPRAALAAFVTCPLCKGYFREASAFAECGHTFCRDCILKKIgEEGIESCPVCNAALGIAP--EEKLRDDPKIQAIRDHAFpPKAEVDAseapstTLPAKIKERsISSLVETQKMATQPTLTGQRAARRKFMS-----------------------------------------------------------------------------
>A0A3Q3GHD7	72	0.243	2.659E-10	33	145	227	9	122	407
---------------------------------EKHFLCPLCKDIFSGPVT-TPCGHSFCLSCLSNyWSRHQSRYCPLCKRVFADRP----DLSVNRILADLSDNYrKTRPEEPPKEETQMIqERLQKIERLKYSLQlqkNSYLREVRESQR---------------------------------------------------------------------------------
>UPI0011771EA6	72	0.257	2.659E-10	30	125	227	11	110	411
------------------------------ASLEDELSCPICLCLYRNPVS-LSCGHSFCKQCIQKALGAQQQSktpysCPMCKLQLGPILELQKNFQLCSIVEAFLASTSKGQQAEGSAEGKEEEEEEEV-----------------------------------------------------------------------------------------------------
>UPI0010FCC649	72	0.318	2.659E-10	26	135	227	4	107	419
--------------------------TMQLNDLNPHILCVLCGGYLVDATTIVECLHSFCRSCIVKYLQ-TSYNCPVCDVEVHKTKPLL-HIRPDRTLQDIVFKIVPGI--YHEEVNRRKEFDA--NQQEECEQAP-------------------------------------------------------------------------------------------
>A0A4W4H269	72	0.237	2.659E-10	32	130	227	7	99	421
--------------------------------LSEQLfQCPVCLDIFTQPVS-LPCGHTFCLSCIqTQWITTGSPHCPKCSAVFRAPPELCE----NSFAGEMVRKI---REQRRKIPTKLLKTQSDIQQMIQ------------------------------------------------------------------------------------------------
>A0A3Q3DV43	72	0.236	2.659E-10	33	142	227	9	116	423
---------------------------------EKSLLCSLCKDIFSSPVT-TPCGHSFCLSCLcDYWMRHQSRYCPCCRRLFANRP----DLSVNHILAEIsdnYKKTRPQKIPDEET-QMIQERLQKVDRLKTSLELQKSSYLRE------------------------------------------------------------------------------------
>V4U282	72	0.419	2.659E-10	27	106	227	11	89	426
---------------------------VNREKLVACMTCPLCSKLFRDATTISECLHSFCRKCIYEKItEEEIDSCPVCNTDLGCAP--LEKLRADHNLQDLRIKIFP------------------------------------------------------------------------------------------------------------------------
>A0A6I9YU84	72	0.241	2.659E-10	32	152	227	9	126	427
--------------------------------IQEELTCSICYELFRNPVM-LECMHHFCKECIEKYWNGcpRIATCPQCRQKC-P----SRSFHPNFIVSNIAEKVRRSASEEHRRKTKMElQKVLQVYQRKREKLLEMKRRNEENKECLVKTSR--------------------------------------------------------------------------
>A0A6J0SPW0	72	0.268	2.659E-10	32	152	227	9	123	427
--------------------------------LREELTCAICFDLFRNPVM-LECMHHFCQECIQSYWNScsDVATCPQCRQEF-P----TRSFRRQYLVSGVVEKVRRCSSEDYR--RKMQKHLQEALRSYQTERQKLMRMRHETEDNIRNLTK--------------------------------------------------------------------------
>A0A670HZN8	72	0.271	2.659E-10	24	120	227	0	94	427
------------------------MASSSSTDVGKEATCPICMEYLTDPVT-LACGH-FCRDCIVKYFDTwehiGDLECPICKARM-----QRGNFRPNWQLANIVEKIklLP-PNKGEKDLCKKHE----------------------------------------------------------------------------------------------------------
>A0A3P8RFM2	72	0.212	2.659E-10	33	130	227	9	101	436
---------------------------------EDQFLCSICLDVFTDPVT-TPCGHNFCKTCISQHWDMSQSCqCPMCKETF----YTRPQLKINTLFSEMVTE-GPEKAELEKTEAEIQQMIQKRRLKIQ------------------------------------------------------------------------------------------------
>UPI0018F6751C	72	0.275	2.659E-10	32	132	227	6	111	438
--------------------------------LREELTCAVCLSYFTEPVT-IDCGHSFCRSCLDGtWgqLRNSPLTCPECRGHVEPRDF-QPNVRLGK-LAAIARKAGPRSLLGrsrpGDEDRDLEEGRRGLCERHqRAL----------------------------------------------------------------------------------------------
>A0A2H5PPJ3	72	0.419	2.659E-10	27	106	227	11	89	439
---------------------------VNREKLVACMTCPLCSKLFRDATTISECLHSFCRKCIYEKItEEEIDSCPVCNTDLGCAP--LEKLRADHNLQDLRIKIFP------------------------------------------------------------------------------------------------------------------------
>A0A673B2Z2	72	0.274	2.659E-10	33	132	227	16	111	439
---------------------------------EDQFRCSICVNVFTDPVT-TPCGHTFCKSCIcEHWRVNVPYQCPMCKKVFDQRP----ELYVNALISEMVAQ-FRHEEEKAELKKTEAEiAEMILERRLKVL----------------------------------------------------------------------------------------------
>S9RCD6	72	0.232	2.659E-10	28	132	227	52	151	441
----------------------------PNTDLPSFLTrlkktidCPICTETLQRPFT-TPCGHTYCYECLKNWLK-TSKSCPTCRQKIHTQP-SPAYLVYD--LMGIIASVDPSLSL-------LKTRDDPSKRQEEVL----------------------------------------------------------------------------------------------
>A0A0S6XB48	72	0.242	2.659E-10	21	156	227	11	137	442
---------------------DWLSTSLPTfSPLESALRCQVCKDFFDNPVI-TSCSHTFCSLCIRRCLSAEG-KCPACRA---GDQ--ASKLRRNWAIGEVVAAFVaarPEALRIAAEDKREEERPAKR-RRVQGLTE-----QQASQRQTRSQVKTQVT----------------------------------------------------------------------
>UPI00146D1913	72	0.226	2.659E-10	34	150	227	8	145	444
----------------------------------DSISCKICWDVLKDPVT-TPCGHSYCMDCLQCFWDKEKPpvSCPECKQTFRRRPDLLKNTMLACLVEELktgllpmestemygeirrtsldIQQIIQEGEEDVK--LLRQERRSDVKQQIKTEQETGVRRVKDHQEKLEQR----------------------------------------------------------------------------
>UPI000B4F1019	72	0.250	2.659E-10	28	156	227	6	128	445
----------------------------PALSLDEC-RCLICMEFLIEPVT-LPCNHTMCRFCFEALMQNENLSCPFCRCWISSwAPFdICVDSFINEELWERIQAQYPQECID-RASLVFKDDSP-----VRKLSNPgELRKEYE-EEMMRMEAERQAT----------------------------------------------------------------------
>H3C6F8	72	0.226	2.659E-10	32	125	227	9	99	457
--------------------------------FHQEMTCSVCRDIFKDPWV-LPCSHSFCQECLQGSVNPRGRRCPLCRESF-----VEGRAVPNRVLSDICraYKTYPLPgIQKPDGEAVCKLHMKPL-----------------------------------------------------------------------------------------------------
>UPI00146BEF4D	72	0.224	2.659E-10	29	152	227	1	131	460
-----------------------------ASRLEEELCCPVCQEVFRDAVILSCC-HSFCKACLQTWWEgKEVKECPVCKRRISRDPPC------NFALNNLCETFLlerdQRPPEAlcslhsEKLRLFCLDHQQPVCVVCRDSKTHTnhrFRPIDEAAQDLREELQ--------------------------------------------------------------------------
>UPI0006434505	72	0.290	2.659E-10	29	158	227	6	141	462
-----------------------------LAELQAEASCSICLDYLRDPVT-TDCGHNFCRSCIYQCWEDlqDVFPCPVCLYHC-PDKTLQKNIQLCH-ITDAVKQL-PTPRR-SKRKRQEEEPLCEKHSQILTLFCEKDLellcpqcRVSCDQQghPLTPIEQAAATHR--------------------------------------------------------------------
>UPI00174F28C4	72	0.268	2.659E-10	29	143	227	6	124	467
-----------------------------LAELQAEASCPICLDYLRDPVT-IECGHTFCHSCIYQRWEDllGTFPCPVCLHHC-PNRKLKRNTQLCHII-EIVKQI-PtsgseRKLQEEKPLCGKHNEVVTLfCDKTQEMLCPHCRAQQML-----------------------------------------------------------------------------------
>UPI000819F72C	72	0.289	2.659E-10	21	132	227	9	112	469
---------------------DSEFAAG-LADLQVEISCPMCKEYFQNPVT-LKCGHNFCLSCVSMFWKDlkGRSPCPSCWFNCPERQFSSNHLLSN--LTEIV-KLFP-----IRPKRRREEGKLIRTRRKQAL----------------------------------------------------------------------------------------------
>UPI0015B15480	72	0.203	2.659E-10	30	148	227	5	124	469
------------------------------SPLEEELSCPVCSEIFRDPVL-LNCSHSFCKACLQQYWEQkGSQECPVCRRRSSMDPPP-----YNLSLRNACEAFLKERSQRAKAgsEVLCSLHSQTLTifcleDQIPvCLVCQTSRKHE--NHKMR------------------------------------------------------------------------------
>UPI0014036AED	72	0.250	2.659E-10	38	146	227	15	123	471
--------------------------------------CPICLDFFTDPVS-LECGHNFCRSCITQCWEREGRnSCPECREVFR-----DRTVRVNRVLANLSEKarilhLNPK-EKDEKLYCEKHQEELKLfCETDKKLICVICRDAREHRDH--------------------------------------------------------------------------------
>UPI0004573A69	72	0.229	2.659E-10	34	126	227	11	100	472
----------------------------------EVLICAICLDFFTDPVI-LGCGHNFCRSCITRsWEKQENRSCPECRQVT-----AERKLQVNRALAKMVAKAreFSLDPTRTAVNRQCEKHREDLK----------------------------------------------------------------------------------------------------
>A0A674KGJ9	72	0.246	2.659E-10	28	157	227	48	183	472
----------------------------PSAEqsLKEELTCAICYELFSDPVM-LECMHHFCRACIQGYWARcpRVASCPQCRREFS-----SRTFRPHYLVSGVVEKVRKCSSEDHKrkmqkhleNALRAHQREMENFVRMKHTAEEDICSLTKASGELNSKIRAEFER---------------------------------------------------------------------
>UPI000A1C54BC	72	0.232	2.659E-10	30	158	227	3	141	476
------------------------------SELKDFLNCPVCLDTFTEPVS-LSCHHSFCYSCLKDcWEKNQNKCCPVCRrksskddldKNFSLRELSLAFTQRQRSQEQWMCSVHPEvPGLFCKEESRllCPVCEFSLHTQHQVLSAEEA--ERELKEKLTSHIQTLKDQR--------------------------------------------------------------------
>A0A1U7SKZ0	72	0.219	2.659E-10	28	126	227	5	103	476
----------------------------PVQRLQEEAICSICLEYFREPVT-LDCGHNFCLACVTQCWEasDKSTSCPECREII-----QQKNFRKNKQLANIAelsQKLsLQVAQESGKAERLCEKHQEPLK----------------------------------------------------------------------------------------------------
>A0A401PHI6	72	0.222	2.659E-10	24	126	227	0	99	483
------------------------MASRKTENWADELNCPVCLDFFNDPVI-LECGHNFCRSCITGyWSQNRTYTCPECRSKMR-----ERTLRANRALANLAEKArnlkLCSKEKDSK--LHCEKHGEELK----------------------------------------------------------------------------------------------------
>A0A401PBR5	72	0.308	2.659E-10	32	121	227	9	99	484
--------------------------------LSEELTCPICLEFLSDPVV-LACGHDFCRSCItLSWAglqQQEESSCPQCRA-VSPQGSLRTS-RSLATLAEKARGLSVRPDGGAGRRGRCQEH---------------------------------------------------------------------------------------------------------
>A0A7K7WL55	72	0.263	2.659E-10	22	158	227	10	147	493
----------------------GPAALVPSSTatFKEELLCPICYEPFREAAT-LRCGHNFCKGCVSRSWEHRPHVCPVCKEASSLDE-----LRVNHTLNNLVEMILReEGQRRGRAAALCALHreEAKLfCLDDKELACFACQSAKQHQGhKMRPVPEAAADFR--------------------------------------------------------------------
>UPI0014038E89	72	0.219	2.659E-10	28	141	227	5	121	498
----------------------------PVESWTEEVVCPICQDFFTNPVA-LDCGHNFCRSCITQsWGSEGRNSCPECREEF-----TDRTLRVNRALVRLsVKARALSLKLKAKkSKFQCEEHQEELklfcktDKKLICLNCATAREHK-------------------------------------------------------------------------------------
>UPI0013AF02BC	72	0.309	2.659E-10	34	126	227	7	100	504
----------------------------------EDLTCPVCLTIFTDPVTLL-CGHSFCRGCITAVLS-SQPQCPQCRTAV-PDVACLPTSHILKSLAEkakeGVKKKKEHGEEKAESAELCPEHEEKLK----------------------------------------------------------------------------------------------------
>K7GFM6	72	0.233	2.659E-10	29	133	227	19	117	516
-----------------------------LKSLQDSVNCCVCQDVFKDPVT-LDCGHNFCRSCITQRWEglKRNFPCPQCRKRFR-----KRNMRPNSQLEEIAKQVLA-PAVKGLEGEKLHETHKK-AKQVPALA---------------------------------------------------------------------------------------------
>A0A803JAM6	72	0.282	2.659E-10	29	110	227	2	81	517
-----------------------------LAALMQELKCSICQDFFRTPVT-LPCGHSFCHECIqLTWRRQESSTpfCPECRETF-PMNL---KLNNNSKMGNMVERLTSQPTQ--------------------------------------------------------------------------------------------------------------------
>A0A673MCA5	72	0.186	2.659E-10	32	105	227	7	75	521
--------------------------------MAEELQCSVCLEVFTDPVS-TPCGHNFCKSCLNQCWDNSQDcKCPLCKETFSKRP----DLKINTALRQLV-QLF-------------------------------------------------------------------------------------------------------------------------
>A0A672P470	72	0.186	2.659E-10	32	105	227	7	75	522
--------------------------------MAEELQCSVCLEVFTDPVS-TPCGHNFCKSCLNQCWDNSQDcKCPLCKETFSKRP----DLKINTALRQLV-QLF-------------------------------------------------------------------------------------------------------------------------
>UPI0010A40F88	72	0.254	2.659E-10	32	132	227	26	122	527
--------------------------------LEEDLSCPVCCEIFREPVL-LVCGHSFCRECLRKhWSSSPGRSCPICRGSSPQEPLL--NLSLRSTCESYLRERCSGSEAKEKKDEEKEEEEEE--RSTRCL----------------------------------------------------------------------------------------------
>A0A672P3C6	72	0.186	2.659E-10	32	105	227	7	75	527
--------------------------------MAEELQCSVCLEVFTDPVS-TPCGHNFCKSCLNQCWDNSQDcKCPLCKETFSKRP----DLKINTALRQLV-QLF-------------------------------------------------------------------------------------------------------------------------
>UPI001ABECF55	72	0.250	2.659E-10	29	124	227	2	96	530
-----------------------------AADLREELNCSLCLSIYKDPVT-LMCGHNFCQECIDPVLnsqeGNGVYSCPNCREHLPERP----ALRKNSVLSNIAQRFQSLPPAEANVCAFCLPDEVP------------------------------------------------------------------------------------------------------
>A0A0G4G9F5	72	0.250	2.659E-10	29	182	227	362	519	560
-----------------------------AEEVRNELFCCICQDWIVDCAA-LDCGHAFCTFCVEEWLEEKHFHCPQCRQAVEREPVKCKNV--DSLIERTLD--LPgNEEKKEELKKKREEIAEKINKKEQGYAnllhhVEKARRAKTKMLNIQDTWDSSKKRKfedGVKNRKGAARALYCELVELTRDNV--------------------------------------------
>A0A5N5JGU4	72	0.212	2.659E-10	33	153	227	12	152	561
---------------------------------EEQFSCSICLEVFVEPVS-TPCGHSFCKACLQGYWNHSNKIlCPMCKKTFSKKP----ELCVNRVLAEIAEQFqglsvaqvggaegvaSPRPEkrdEDSSEFAKPGdvACDACIGRKMKAlkscLSCPGSFCEAHLRHHKKVKAMA-------------------------------------------------------------------------
>UPI001A9815FC	72	0.290	2.659E-10	29	126	227	11	104	562
-----------------------------AVPLEEQFKCCICLDIFTHP-TSIPCGHNFCLECIEGfWDTKRKPECPLCKEKFKKRPP----LKINCGFAEIIE-IYKRAqEESANLATPPGSRKNSLN----------------------------------------------------------------------------------------------------
>A0A6B0RSS2	72	0.242	2.659E-10	27	158	227	24	158	568
---------------------------VPKESIPSLLEcqCQICVEILFEPVT-LPCNHTLCKPCFESTVEKASLCCPFCRRRVSSwaRYRSRTNSLVNMELWEIIQKHYPKECKLRASGQESKEIEAER----RACEEEENKASEEYIQKLlaeeEEEEKRQAEKR--------------------------------------------------------------------
>A0A2U9BGA6	72	0.259	2.659E-10	27	211	227	5	161	574
---------------------------VPVSFL--HLCCPVCARLLRDPAT-LPCGHSFCSRCIRTRWDRDGRnncpcSCPECGHIFPSAPP----LVLNRTLAELV---------------RDTDHDGEERRR--------LRRPAESESEAESEAPPVPKRgRRSGAHPGSPGG-----GLCRRHELPLVVYC-CTDEEVMCALCASQEhgGHRIGCV---------------
>UPI00155DFA7D	72	0.244	2.659E-10	33	126	227	18	110	580
---------------------------------EDQFTCSICLEVFVEPVS-TPCGHSFCKACLQGyWNHSKKFTCPMCKKSYSRKP----EMSVNRVLAEIssqFQDMMQAPGAGGAVGARDAVRGSTLN----------------------------------------------------------------------------------------------------
>UPI001AAD106B	72	0.237	2.659E-10	6	126	227	147	275	652
------QKAKPEEGEPEPKKAKVEVHEAPAVssgDFSEELTCLLCNELFKDPVM-VECGHNFCRNCIDKSWEGrDSFTCPDCKEVI-----TDKRCTTNRALANLVKKTagsaatvtpsKPTEKEKARPMEKCPEHDERLK----------------------------------------------------------------------------------------------------
>UPI000CD5E34F	72	0.252	2.659E-10	32	131	227	10	115	693
--------------------------------LEEELNCSICLSVFDNPVT-TPCGHNFCQDCLDKTWQDNdqvalGFSCPQCRTHF----YTKPELKKNTVLNTIVKTFKLRLEGsndvDVEVEKVSEvpEIMCDVCRETKA-----------------------------------------------------------------------------------------------
>A0A6J2XME7	72	0.241	2.659E-10	23	157	227	10	146	709
-----------------------KREKLNITNLKEvDILCPICRTIIIEPVL-LPCNHAFCKQCFDGAMENTNLVCPLCRVRVGSwyRKAKKNGELVDKSFWDAIKIQYPREIQNKYNGIDNSiEEDKPL---IRIAAPGEIRKEYELQLKQQKTeeAEIQKHR---------------------------------------------------------------------
>UPI0004625CA7	72	0.232	2.659E-10	31	126	227	9	101	744
-------------------------------DLCQEATCPICLDYFKNPVT-IKCGHNFCHDCLDQfwWVSEEEASCPECREVI-----QQRDLTPDWKLARFVEFTQKLSHQTRKrKKGDCGEHQEPLK----------------------------------------------------------------------------------------------------
>A0A6J2VTB0	72	0.266	2.659E-10	16	131	227	284	393	824
----------------PSSPSPSNDAPVRIA---EHLNCSICLDLLENPVT-TTCGHTFCSTCLDRHRHYNDLVCPLCKQVLRVRPDV------NVILRALVDELhearRPNPDEFTGAPGEVACDVCSGNRRLKA-----------------------------------------------------------------------------------------------
>UPI0007677F4C	72	0.238	2.659E-10	32	154	227	24	149	844
--------------------------------LRD-LICPVCRSILIEPVT-LPCTHNLCLRCLKGTFEHNSLSCPLCRVRVGSwlRTATKTETLVNNGLWDLIRTKFPKEVQDKYNGEDKDiELDTDFataNKLL--SAAGEIRREYEVQLQMvEEEIQCQ------------------------------------------------------------------------
>UPI00094E4086	72	0.235	2.659E-10	16	120	227	377	475	853
----------------PPEQDPGVVIGTMAGKMADELRCPTCLNIFKDPVM-LKCSHSFCRTCVKQWWKNkQVHSCPVCRKKC-----QASDVFSNLTLKN-VCETYTQDLLDSEAICTLHE----------------------------------------------------------------------------------------------------------
>UPI00064B4E12	72	0.275	2.659E-10	18	146	227	479	610	885
------------------SKGTAAMAREILRNLKEEVTCPICLELLTEPLS-LDCGHSFCQACIttnSQKLnQAGENSCPVCRIIYDP-----GNMRPNRHLTNLVEHLrgVNLSLEEEEKKDHCEHHGEKLllfCKEDWMLICWLCERSQEHRGH--------------------------------------------------------------------------------
>UPI0007719FCC	72	0.250	2.659E-10	32	157	227	24	154	889
--------------------------------LRD-LMCPVCRGILIEPVT-LPCTHSLCLRCLKGTFEHNSLSCPLCRVRVGSwlRTATKSETLVNSGLWEFIRTRFPKEVEGKHNGDEEDiELDSGFratNKIL--SAAGEIRREYEAQLQMaeeEMRRKREAER---------------------------------------------------------------------
>A0A3M7J7L8	72	0.220	2.659E-10	31	197	227	16	210	891
-------------------------------DMEKELTCSICTDILYQPLTLLDCLHTFCGSCLKEWFawqatsaaaknsRNPHPyTCPSCRESV---RGTKADWRLNTLLEGFL-KANPDR---VKSEQEREEMRQSYTPGEDVLPRVEVRQEesdSEDERLMaqvrelsmahvdpesaRRRAERSARhgRRGRrEEERGGGREGATylQYGPEASGHRQQTSRP--SSPPMQL-----------------------------
>A0A1R3RYG7	72	0.254	2.659E-10	29	189	227	10	187	918
-----------------------------LGDLEKELTCSICTDLLYQPLTLLDCLHTFCGSCLKEWFsaqasrarSSVRFTCPSCRA-------VVRETRPNatvTTLLDMVLTASPDRDKSAEEKEEIAQRYkhgdsvfPTLPSSERSTAAsdEEDRRLLEEVRELslqESRARTTGHRSRQSSRTRRTESADVEGSRRRREEERAARRrPG-------------------------------------
>E2BGC3	72	0.229	2.659E-10	28	160	227	18	158	926
----------------------------PSADVRlRDLMCPVCRGILIEPVT-LPCTHNLCLRCLKGTFEHNSLSCPLCRLRVGSwlRTATKSETLVNHGLWEFIRTKFPKEVEDkHNGEERDLGLDADFaaNRIL--SAAGEIHREYEAQlqiaeEEMRRQRQAEQIASEA------------------------------------------------------------------
>A0A178DEK4	72	0.244	2.659E-10	32	224	227	14	251	962
--------------------------------LEKELVCFICTEVLYQPLTLLDCLHTFCGSCLKEWFSHQYRkatnsrapsptnpyTCPTCRAPVKNaRPyakintllemFLIANPDKDRTPEEKAemsqaykpgDEILPKVENHrRRERRRREEEDSGESRHADGGHGERNRRDQHLD-------PASADRRGATSGSSRSRerrdTTDRQRDADRRPRReqqrtsdAEASRPrtaGTSTSAVRSTPSPptSSPRHPEAVEARqMDSPTVAHQAS--
>A0A7S3Q2F9	72	0.250	2.659E-10	25	104	227	201	276	1038
-------------------------ACQQLEELQSVIKCSICLETLEDPYVVPDCGHRFCKECIHESIRLGNRQCPECRQIIR----TKRHIRQDRQCNAMISKF--------------------------------------------------------------------------------------------------------------------------
>UPI0014905EED	72	0.257	2.659E-10	22	148	227	594	728	1161
----------------------GEMAQQGNQLDRERFCCSICLDLLKDPVA-VPCGHSYCMNCIKSHWdgedEKRVYSCPQCRQTFTRRPV----LRKNTMLADLVEELKKTGLQAAPAdhcYAGPEDVACDVctGRKLRAskscLQCLASYCEKHLQPHLE------------------------------------------------------------------------------
>UPI001591D861	72	0.264	2.659E-10	24	132	227	0	119	1233
------------------------MASPDSQRLEEKLTCCICLDTFSTPVT-VPCGHSFCEKCICDHWDGEGkgpaaavsYTCPSCRKSFPERPELSKTVLLDSLVELLLKQQQEGGGGDGGPASRAEqaaaARERKCPRHGRPL----------------------------------------------------------------------------------------------
>A0A3Q1B864	72	0.272	3.602E-10	24	129	227	0	102	137
------------------------MAQQRNQPDSKKFSCSICLDLLKDPVT-TSCGHSYCMDCIKTHWdgEDGHRiySCPQCRKTFTPRP----DLQKNVLLAELVEENIPETSQ--KSNRNTPEIYQKYTRNI-------------------------------------------------------------------------------------------------
>S4RZS2	72	0.282	3.602E-10	32	107	227	0	76	141
--------------------------------LEEELTCSICLHLYVDPVL-LGCPHTFCRECIVSVWRDGACACPECRRvlPFGSKEEMRKQLEKNFKLASIVDRFCSR-----------------------------------------------------------------------------------------------------------------------
>P15533-2	72	0.255	3.602E-10	24	146	227	0	126	151
------------------------MASSVLEMIKEEVTCPICLELLKEPVS-ADCNHSFCRACITLNYEsnrntDGKGNCPVCRV-----PYPFGNLRPNLHVANIVERLkgfksIPEEEQKVNICAQHGEKLRLFCRKDMMVICWLCERSQEHRGH--------------------------------------------------------------------------------
>A0A1Z5LC71	72	0.295	3.602E-10	31	144	227	13	117	163
-------------------------------DLNPHIVCLLCAGYLIDAASITECLHTFCKSCIVKYLQ-TSRLCPICNTRVHEtQPHL--SLRQDRTLQDIVYKVVP--ALLENETKRRKEFE---KFHGQAITDQ--RLEEEEQ----------------------------------------------------------------------------------
>UPI000C044206	72	0.244	3.602E-10	17	174	227	1	166	183
-----------------AILRSNKEQRIKIVELNPFITCELCQGYLIKPTTIAECLHTFCRSCIVQNLQDnEENICPKCSTVIHETN-PFEMLRSDQMLEDIIFKLVPGLQE--RERHRLEEFNKNVrsgkkdlgsvkNRQKDTLTDEPPQK---KFRSMSRKAQHSDDSDGNhNFHRDDPQIGVClQY----------------------------------------------------
>A0A673JHZ4	72	0.235	3.602E-10	35	148	227	9	126	238
-----------------------------------ELSCTVCLDLLKDPVT-IQCGHSYCKNCITDRWnqEDQKRvySCPQCRQTFSPRP----ALATNTMLADLVEKMkNTKLPADCYAGAGDVQCDVCTGRKYKAvkscLVCQESYCQTHFDGHEE------------------------------------------------------------------------------
>A0A671W984	72	0.214	3.602E-10	19	211	227	2	237	270
-------------------RDSDLSVHTDAGSSEEDLCCPVCQDVFREPVV-LSCSHSFCKDCLQSWWRhKQTQECPVCKrrssREHPPVSLVIKNLceaflleRDQRASDDFCSlhseklKLFcldhqqPVLKLDQTAEhMKVQARhtERQIKDQFKKLQqfleeEEEARmaalREEEEQKSQMMKEKMEALSREIAALSHTvrateeeLRAEDVSFLHNYKAAVeRVQQRPLLEDPQLPSgALIDQA-QHLGCTC---------------
>A0A453LS65	72	0.288	3.602E-10	25	156	227	7	139	280
-------------------------ARVRRALLAPCVTCPLCDGYFREASAFTECGHTFCRECIMKKIdEEEIEACPVCDVALGITP--EEKLRADISIQAIRNYLFPPKAEVDAFEAPSITLPAKRKERsISSLvQTPKMATQTTLTGRRTKAARRTIT----------------------------------------------------------------------
>A0A3Q1BPE1	72	0.236	3.602E-10	29	152	227	1	128	288
-----------------------------ASRLEEDLCCPVCHDIFKDPVI-MSCSHSFCKVCLQSWWaHKEKRDCPLCkRRSTKDIP--SPNLRSAEALCSLhseRFKLFCldHQELLCVVCRDSEKHIDHRCRPIDEAAQQHREELEETLQPLKERLK--------------------------------------------------------------------------
>UPI001884C9B3	72	0.311	3.602E-10	31	139	227	10	112	296
-------------------------------ELGAELTCYLCNGYFVDAFTVVECLHSFCKSCIMNHVK-KTCACPRCGTLLNQAR-LTVALRPDQTLQSVVYKLVPRLFNDEM--QRRREFYAHHPQRDRSLSPE--RR---------------------------------------------------------------------------------------
>UPI00109BD6E7	72	0.260	3.602E-10	30	152	227	9	144	298
------------------------------DDLEAQLTCAICNDIFTDPRTLLPCLHTFCFNCIKRWNEAcekecKRLRCPTCRVVVniegGDISKLPSSFQSNSLLQ-LYKKCiaKSHSSHDKVKTEKSAEDAKKLIRedidRLNELIA-EYRKELELSDENMSRIQ--------------------------------------------------------------------------
>A0A7S4MC10	72	0.254	3.602E-10	9	126	227	0	107	320
---------EILDRVLPTRRCDGNFQLFNSPLMRNSVTCSLCFDVYLHPVT-TTCGHSFCRNCISTSFI-YSKSCPLCRSPLLTDP---QNLHTSVALESFVKNNFP-----VEYAQKVQDHRETLK----------------------------------------------------------------------------------------------------
>A0A7J7IBB6	72	0.261	3.602E-10	25	226	227	7	228	327
-------------------------VAVRSKGIATCMTCPICNKLFKNATTITECLHTFCRKCIYGKItEEGLGNCPECKVYLGCAP--SKKLRADHSVQHIKAAIFDSLKRREPNPLLttIESMEPEVMPTI-----PLLSRSKE--RSLSSlVSQPKASNRAAMSrrKKSLPRKFLASRGstlsieelMKNREAIPENSSPLVtltkiaenKKPNFCAGE--SSKQNVPCECAKAPveplegitKPDKSIlQESVA
>R7TL35	72	0.293	3.602E-10	2	142	227	130	258	340
--PAIIPPYQgPSMELQRWPPD----IQIQATDLNSLFVCTLCNGYFYNATTITECLHTFCKSCLVKHV-DRSLHCPKCKILIHPtDPFV--HMRHDSTIQDIMFRIFPN--LESENQKKEEEFYVS-----RGLPWPPKEKEPE------------------------------------------------------------------------------------
>UPI0004629064	72	0.292	3.602E-10	28	121	227	5	97	345
----------------------------PVQNLCKETTCPICLEYFKDPVN-IDCGHIFCQNCIAQcWNEpDTNTSCPQCR-----EPCQQRNIRPIRQLASIVEIIKKsslQTLRGAEISKDMCEH---------------------------------------------------------------------------------------------------------
>UPI000F4E0579	72	0.245	3.602E-10	35	132	227	14	109	353
-----------------------------------HFSCPVCLDLLNHPVI-IPCGHSFCKLCINGCWDQddvkGIYSCPQCRETFTPRPV----LYRNKMLAEVVEKL-KKTELQAASPAVSAKAERTKKQSFPSL----------------------------------------------------------------------------------------------
>A0A3P3YEN6	72	0.270	3.602E-10	18	139	227	142	266	354
------------------SNDEPDADDVRVSKRQDimyELTCSICLEPYLDPLT-FQCSHSFCQSCIELWLR-QNCECPVCRTPVTRDP--VPSLSLKNQVERC---LSPRDltaymtrkADVEKESLRMKRREVKVTSTLAVLHVEK-RR---------------------------------------------------------------------------------------
>UPI0004D088E6	72	0.241	3.602E-10	19	152	227	16	158	402
-------------------RREAVMTSAVLVDLRDEVTCPICLELLTEPLS-IDCGHSFCQACITENSEEsvigqeGESSCPVCQTSYQP-----ENLRPNRHLANIVERLrevvlGPGKQLNVILCAHHGEKLQLFCKEDGKLICWLCERSQEHRGHhtflMEEVAQ--------------------------------------------------------------------------
>A0A4W4GY06	72	0.235	3.602E-10	29	148	227	3	137	415
-----------------------------LSHSQEQFQCSICLEIFDNPVS-TPCGHSFCMACIGHYWQGSKLCqCPLCKESFKKRP----ELHINRTLREITEQFkqmKPPDlsfefwvlhltqTEIGMTETKMQEMIGQRLRkieEIKILLAEiKMAAEKEMQGGMR------------------------------------------------------------------------------
>UPI0018F33CED	72	0.256	3.602E-10	30	147	227	7	110	423
------------------------------ASLREELTCAICCDLFTDPVM-LECLHHFCKECIQRYWAScpRVASCPQCRREV-P----GRAFRRDFLVSGVVEKVKK---------CCVEEHQRERQKQlEEALQFHQS--EKENCLKM-------------------------------------------------------------------------------
>H2LSC7	72	0.203	3.602E-10	33	142	227	8	120	428
---------------------------------EKHFLCSLCRNIFTNPVT-TPCGHSFCLSCLSQfWSRHQSRYCPECRRLFPEKP----NLSVNHILANVAenyKKVRPQKTPDDElvldVTQMIQERLQKIDRLKYSLDIQKSSYLRE------------------------------------------------------------------------------------
>A0A672IPJ4	72	0.220	3.602E-10	33	142	227	9	121	433
---------------------------------EKHFLCPLCKDIFSNPVT-TPCGHSFCLSCLcHYWSRHESRYCPACRRLFADRP----DLSVNHVLADVAdnyRKSRPQKPPDEKkavdVEQLIQERLQKIERLKHSLQLQKSSYLRE------------------------------------------------------------------------------------
>A0A6J2WQR1	72	0.201	3.602E-10	33	147	227	9	121	440
---------------------------------EKHFLCSLCEDIFSSPVT-TPCGHSFCKVCLRKYWSHRETEcCPLCKKTLSPRP----HLSVNRILADVTEN-YRKTREFSKSKAHSEDIRAPAKRteeMVQQMIQERLQKMEKLQNSL-------------------------------------------------------------------------------
>UPI0009A3AE0D	72	0.222	3.602E-10	30	125	227	16	107	444
------------------------------DDLSTDLSCPICLDFFSDPVS-LRCGHNFCRECIQHAWTQPAHACPQCRQQCN-----SLDVNSNRLLASIVDG-FQRlwnPNRASTPPLRCQLHQQEL-----------------------------------------------------------------------------------------------------
>A0A3Q1JGF9	72	0.245	3.602E-10	32	137	227	11	109	456
--------------------------------LEDELTCSICLSTFDCPVT-IPCGHNFCQDCLLKTWT-DSYSCPQCRTHFATKP----ELKKNTVLSTVVE-TFNLRSTKGESSVFKEEKEAEKIKVIRCDTCMEA-----------------------------------------------------------------------------------------
>A0A1E3NKK5	72	0.247	3.602E-10	29	113	227	34	112	462
-----------------------------LNNLSIQLCCPICQDVPTQPYLLPTCGHTFCYSCIKHWFQ-CNPSCPICRSIIG-----ETKPILNHSVKNIIVALIDDLSQTAK-----------------------------------------------------------------------------------------------------------------
>A0A7L0VVT4	72	0.238	3.602E-10	22	131	227	7	113	467
----------------------GAMAAGSREQsLREELTCAICWELFSQPVM-LDCMHHFCKACIQRYWASGPRvaSCPQCRRQF-PQP----AFRTHYLLAGLVDKVRRCGSQEHRRKVQVSPGDSSSRRWFRA-----------------------------------------------------------------------------------------------
>A0A5B8NGS1	72	0.239	3.602E-10	24	155	227	0	135	476
------------------------MASSVLVMIQEEVTCPICLELLKEPVS-ADCDHSFCRACITLNYESskvneGEGICPVCRV-----SYQFGNLRPNRQLANIVGKLtgFkssPEEEQKVNVCAQHGEKLQLFCKKDKVAICWLCERSQEHRGHQTALIEEVA-----------------------------------------------------------------------
>UPI0018F4A5CF	72	0.223	3.602E-10	34	142	227	11	122	476
----------------------------------EDINCPVCLDVFTDPVS-LECGHNFCRSCITGCWGQGQRNlCPECRQEF-PDR----KFKVNRLIVSLAEKarklnLNP---GEGGSKFHCEEHQEELklfcdtDKKLICLICRDARKHRE------------------------------------------------------------------------------------
>UPI0015AB9B2B	72	0.250	3.602E-10	24	126	227	0	114	480
------------------------MATAAAAgvgELQKELICPICLDFFDDPVI-LKCGHNFCRGCILMHWEENGdddigYHCPECRQVFGKISFTTNYLVKNlvDKLDglEFLKSGKPTaPVKPTKLDSKCDKHGEELK----------------------------------------------------------------------------------------------------
>UPI00147939FB	72	0.261	3.602E-10	13	141	227	361	482	484
-------------TQLTVDTNETEDVFHKVGDiMDEQLTCSICSELFVKATT-LHCMHTFCEHCINSWMI-KKRECPVCRTPVSA---MNRSIVLDNFIDRMIENL-P-AQFKEKRKQVIEERRA-MERKTKILKKSAVRRIK-------------------------------------------------------------------------------------
>UPI0010FA6CF5	72	0.226	3.602E-10	32	127	227	7	96	484
--------------------------------LDEELICSVCCEIFKDPVI-LPCSHSFCRSCVQQYWdQKSSRECPVCR-----RRSSMENPPVNLVLQNIIESYFKQKSQ-SEAVEKTESPEKSESR---------------------------------------------------------------------------------------------------
>UPI0010A03127	72	0.273	3.602E-10	29	152	227	5	137	488
-----------------------------LVDIRDEVTCPICLELLTEPLS-IDCGHSFCQACIIGnshnsELSQEGRSsCPVCRTTYQP-----GNLRPNRHLAAIVKRLrevalSPGKQLEVIFCALHGEKLQLFCKEDGKLICWLCERSQEHRGHhtflMEEVAQ--------------------------------------------------------------------------
>A0A3Q0QS15	72	0.237	3.602E-10	33	132	227	8	97	493
---------------------------------KEQLLCPICLDLFNQPVS-TPCGHNFCKECLQRYWQSSNiPQCPMCKHKL----YMRPDLKVNTFISE-VASQFK--ELGHKGEVSCDVC---IGKRVRAL----------------------------------------------------------------------------------------------
>A0A7K9SWR3	72	0.261	3.602E-10	32	132	227	0	104	509
--------------------------------LEEKLVCSICLELFRVPVT-LPCGHNFCKQCISHHWhkqelmptgADKGYTCPQCRRDFERCPELEKNI----TLCTVVE-LARNGEAQALGTERCEVAQGELcPRHGRLL----------------------------------------------------------------------------------------------
>G4T9V5	72	0.286	3.602E-10	6	112	227	61	172	523
------SSSPEAQIQSPQERSDSEHSQPPSDPfskaLRGLLQCEICLNTLNEPVT-TPCQHTFCTSCLQRSL-DHLATCPLCRHDYTNVA-RFHSPRVNRIINSIISTFFatpsPTPAPDA------------------------------------------------------------------------------------------------------------------
>UPI0011763CA2	72	0.280	3.602E-10	33	120	227	11	94	539
---------------------------------EDQFQCSICLNVFSDPVT-TPCGHNFCKACISEHWDNSDLCqCPKCNKRFHARP----EVSTNTIMEEISTQIKKRRLEEPEAIAAAWE----------------------------------------------------------------------------------------------------------
>A0A2G5U4P9	72	0.268	3.602E-10	32	168	227	313	440	540
--------------------------------LNPFFTCSICDGYIVDAITIIDCMHTFCKRCLLNYFDNDNKTCPTCGTFIHGSH-PTHYVTYDRALNDLVNQFVPK-MEDNELEARKK-----LLRDCReAIGIDTAAEDRERAERLERE-RVTGTNRCYPLE--LPR----------------------------------------------------------
>D2VH26	72	0.229	3.602E-10	7	119	227	161	274	543
-------PPPNQQTQELADQEEQRTQEID-DAMANELTCPICSGIFYRPVSVIPCLHNFCSSCLSSWLNpsnnnsyfGQNMNCPTCRATI-------QEVRKNPTLNNLTETyLKTHPKQDREKEEKEE-----------------------------------------------------------------------------------------------------------
>UPI001B3B30C2	72	0.240	3.602E-10	33	132	227	9	110	550
---------------------------------KEQLLCPICLDLFNQPVS-TPCGHNFCRDCINTYWRSSDVShCPLCKQKF----YQRPDLKVNTFISE-VASQFKKmaelTDKDGTSAVDTKgsiSCDVCIGRRVMAL----------------------------------------------------------------------------------------------
>A0A139IGY2	72	0.303	3.602E-10	29	201	227	20	183	573
-----------------------------LAALENALHCQICKEFYDTP-MITTCNHTFCSRCIRTSLS-SDGKCPACRA---SDQ--ASKLRNNWAIQEVVATFinaRPKALEVArKAHQEVEQPKRNGKRKRTALQEADEAMEAETS----SRTTRSKTRRIANSRSSQPEAI--EIDDSEDGA-DEAFQPDSEsEPGDGLVACP-------------------------
>UPI0019642F56	72	0.280	3.602E-10	24	131	227	0	107	597
------------------------MAEVVLGHIcEDQIICSICLEIFTRPVS-TPCGHSFCTACIEEfWNRREYYTCPLCEKVFEKKP----ELCVNRVLAEIIDN-FKETSLisSQEKYAGPGEIECDFciQRRFRA-----------------------------------------------------------------------------------------------
>UPI0003C1A1FE	72	0.272	3.602E-10	32	153	227	10	130	597
--------------------------------LEDCM-CPICCELLLEPVT-LPCNHTLCNPCFQLTVEKANLCCPLCRQRVSTwaRYHARNNTLIDRKLWDRVQKAYP--EECQRRAAGQEEVVYTFHPPPKLSEPGELREEYEAQlNKAEAERQA-------------------------------------------------------------------------
>UPI000854D7AC	72	0.235	3.602E-10	29	139	227	4	116	620
-----------------------------LEEMIEELTCSICLSLFSTPVT-IPCGHNFCSQCLELSWK-ESYTCPQCRFSFSTKP----ELRKNTLLSNLVsmaqaaqgDEVTGDQEQQEEKSNEEPEEEEEELVREQTVMCDSCRK---------------------------------------------------------------------------------------
>C3YHI4	72	0.272	3.602E-10	11	127	227	10	124	629
-----------LERLCHKLKD-KKMAASPSSlgtHFREELTCSICLELFTRP-KVLPCQHTFCQDCLQDHAgRERAFQCPNCRQQVRLPPQGVAGL-PDNYL---VTSLCERLQNQATLSGETREQPQSGNR---------------------------------------------------------------------------------------------------
>UPI00140395E1	72	0.257	3.602E-10	28	124	227	6	98	631
----------------------------PLSRLQSNLTCSICQGYLIDATTITECMHTFCKSCLLQRVESGRTFCPRCGIQLQRSR-LGEQLKLDHAVQALVYAAVPGL---WHEEQRRRKHFVD------------------------------------------------------------------------------------------------------
>H9GEX7	72	0.252	3.602E-10	32	151	227	15	145	642
--------------------------------LEEELTCSICLCLFESPVT-TPCGHNFCLPCLEMTWApgkapGESFSCPQCRTHFHSRPELKKNTVLCRVVEQFERE--PaKEEPGPKTVEKKAPQESPVPCDsclgAQAaqtcLSCMASFCQEHLRPHLESPA---------------------------------------------------------------------------
>A0A310TP91	72	0.243	3.602E-10	19	126	227	167	275	653
-------------------KDASKTAASlgAAGDFAEELTCPLCVELFKDPVM-VACGHNFCRSCIDKVWEgQSSFACPECKESITDRKYTINRVLANLAKKAACTPVTP-VEKKTRPLEKCSEHDERLK----------------------------------------------------------------------------------------------------
>A0A2J7RSF9	72	0.229	3.602E-10	35	158	227	19	147	727
-----------------------------------DVMCPVCRGIFIEPVV-MPCHHVLCLQCFQRTMEETSLTCPMCRKRIGSwlRTATKDQNLVNKELWAIIQKRFP-EQLQAKLSGNDDGIEEHVVGRVstQISLPGDIRREYEiHIHKLEeeSRKKLEAERR--------------------------------------------------------------------
>C3YMJ9	72	0.229	3.602E-10	30	146	227	8	133	730
------------------------------ADFDEQfLTCPVCMLHFRDP-RVLPCLHTFCRECLQEWAtKQQPLECPTCRTHVSlPDQGVDG-LRTNFYVNNLldfaaVKKVaGPGvPCQVCEG---KEEGARSWCVQCAVLLCEsctnTHRRLPTLIGH--------------------------------------------------------------------------------
>UPI00155E0F25	72	0.250	3.602E-10	32	137	227	13	114	740
--------------------------------LEDELTCSICLSLFDCPVT-IPCGHNFCQECLLATWK-DSYSCPQCRTHFATKP----ELKKNTVLSSVVETLnLSSSKSLAGLKETSEERdEAAKQDVIRCDTCMEA-----------------------------------------------------------------------------------------
>H3AYG0	72	0.244	3.602E-10	35	126	227	4	90	766
-----------------------------------DLCCSICQDLFNDPVI-LECSHSFCKDCISQMCRKgqGDLSCPQCRKCF------SLNLKPNLILANIVERLKRQETSEENKKFYCEEHEEKLK----------------------------------------------------------------------------------------------------
>UPI00147963D7	72	0.250	3.602E-10	32	154	227	24	149	883
--------------------------------LRD-LICPVCRSILIEPVT-LPCTHNLCLKCLKGTFEHNSLSCPLCRIRVGSwlRTATRTETLVNNSLWELIRTKFPKEVENKYNGDDKNiELDVEFNSVNKTLsAAGEIRREYEVQLQMaEEEIQCQ------------------------------------------------------------------------
>UPI000718F997	72	0.255	3.602E-10	35	158	227	26	149	885
-----------------------------------DLMCPVCRGLLIEPVT-LPCTHNLCLRCLKGTFEHNSLSCPLCRVRVGSwlRTATKSETLVNNALWDLIRTKFPKEVEN-KYNGDDGESELDVGLSARSkilSAAGEIRREYEAQLQM---AEEEMRRR--------------------------------------------------------------------
>A0A3Q0CAS5	72	0.250	3.602E-10	29	152	227	5	137	886
-----------------------------LVDIRDEVTCPICLELLTEPLS-IDCGHSFCQDCItgsgDKSLpnQEGKSSCPVCRTAYQP-----GNLRPNRHLAIIVKRLrevvlGPGKQLEVILCALHGEKLQLFCKEDGKLICWLCERSQEHHGHhtflMEEVAK--------------------------------------------------------------------------
>UPI0013F21817	72	0.230	3.602E-10	28	160	227	18	158	901
----------------------------PSADVRlRDLMCPVCRGILIEPVT-LPCTHNLCLRCLKGTFEHNSLSCPLCRLRVGSwlRTATKSETLVNHGLWEFIRTKFPKEVEDkHNGEERDLGLDADFaTDRILS-AAGEIHREYEAQlqiaeEEMRRQRQAEQIASEA------------------------------------------------------------------
>A0A232EPG1	72	0.273	3.602E-10	16	217	227	236	445	918
----------------PFAQDPEPVIEKP--EIPEDLLCNICKDLLTDAVMIPCCGNSFCDECIRTFLlESEEHECPDCSeKDVSP-----ESLIPNRYLRNAV--LnFKNETGYAKrPVYKPPPPQPPLSQKIAAAAAsSIIEPGSTISEKLSaspsmSAATPGAARNSSQAVSGADLAEAKEADKPVLGKVS----PSYEKATLSStALTDSAlenDAHsdiatklAAALEAEIPPP---------
>UPI001875C6B4	72	0.240	3.602E-10	28	169	227	5	162	939
----------------------------PGLDLEKELTCSICTELLYQPLTLLDCLHTYCGACLKDWFsfqsqqvENspnppspgkNIFTCPSCRASV-RDT--RHNATVATLLDMFVAA-NPdrkRSEADMEEMAKKYKPGDKVLPRIRSPErTPEERRAEAEERRLLEDVREMSLREVGVESSLAPRH---------------------------------------------------------
>A0A1Q9D8J0	72	0.289	3.602E-10	21	127	227	783	877	1065
---------------------EASVPAVNLKELQSELVCSICRDWIVHAAS-IECGHMFCRECIDQWLAHKHFLCPVCRATVRQEP------TAARTLDVIVDKTIQ-----QSSASDMHEFQSRLKK---------------------------------------------------------------------------------------------------
>A0A2C9M9D4	72	0.273	3.602E-10	31	178	227	10	147	1098
-------------------------------DINKNLICVLCGGYLIDATTIIECLHSFCRTCIVTFLK-TSRTCPVCDTVVHKTR-PHQNIRSDKLLQDLVYKLVPGLYKD----------EMRRRREFYTLHYEAAPkRAGEERGdEMSDRFTFTEEENISLALYLCPDGGNERFGFRR------------------------------------------------
>UPI0011C16530	72	0.267	3.602E-10	19	151	227	547	694	1119
-------------------EDSAEFcklkceMAQKAVQLDREtFSCSICLDLLKDPVT-TPCGHSYCTNCIKDHWdtEDEKKTysCPQCRKSFTPRP----ELLKNTMLAVLVEELKKTGLQAAPAdhcYAGPEDVACDVctGRKLRAvkscLQCVASYCEKHLQPHYESAA---------------------------------------------------------------------------
>A0A653CJZ6	72	0.279	3.602E-10	23	140	227	6	116	1283
-----------------------KLEKIKLKEINPYLTCHLCKGYLIDATTISECLHSFCRSCIIKFLQ-ENSHCPVCEVIINK---AKPNLKLDKTLQDVVYKLVP--ELFLREMTRRRLHYQQYP-EIAARVSPEERGE--------------------------------------------------------------------------------------
>A0A7S3MD47	72	0.283	4.878E-10	30	146	227	0	110	172
------------------------------SELHSELACSICQDWLVHAAT-VECSHTFCWACIDKWLLHKKFECPVCRAPVTREP------VRTRAVEAIVRKTvdkMPSEQKDEY-EDRVKAAEAAHQRS-QRLHIELEKSVTEAERK--------------------------------------------------------------------------------
>A0A5G2RN13	72	0.245	4.878E-10	19	134	227	15	117	175
-------------------EDDPVTSTSPQISVSE-FSCHCCYDILVNPTT-LNCGHSFCRHCLALWWASSKKTeCPECRDKWEGFP------KVNILLRDAIEKLFPD-------AIRMRvEDIQQNNDIIQSLAA--------------------------------------------------------------------------------------------
>A0A2U3Y5V6	72	0.262	4.878E-10	17	142	227	1	133	188
-----------------AGLDPG--PGVPVWLVEDDLGCIICQGLLATPAT-LPCGHSFCRECLKGLWAAGSasppRSCPTCRESA-PAPL---KLRKNTLLQELVDK-YSRALREAAAQksipevgrelAELVEQLVDIVRSLQSQrHLPESRPDNE------------------------------------------------------------------------------------
>A0A6G1S8W8	72	0.268	4.878E-10	21	139	227	1	104	197
---------------------DLDIAVSPRS-LHRELMCPICLDILNQTMTTRECLHRFCSACINKALRSGNKECPTCRKKLTS----RRCLRADPNFDQLIAKIY----------NGEHERPQDSGKVIIAPECEIILR---------------------------------------------------------------------------------------
>UPI00117E60B2	72	0.225	4.878E-10	10	128	227	18	128	209
----------PFSAESQTNSDMAAAGHVRSEDL---FLCSICENVFTDPVT-TSCGHNFCKSCISEHWRvNVPYQCPMCKEDFDTKP----QLKINTLFSEMVAQFRPK-EQKAELKKTEGEIEQMILER--------------------------------------------------------------------------------------------------
>UPI000B8F4B66	72	0.270	4.878E-10	31	141	227	11	117	249
-------------------------------DFNHFITCYLCRGYLIKPTTVTECLHTFCKSCIVQHFE-ESNDCPKCGIQVHETNPL-EMLRLDNTLEEIIFKLVPGLREKEEQQELEFWKKNQPKENGQA--AETLRCQR-------------------------------------------------------------------------------------
>A0A3Q3WCA2	72	0.271	4.878E-10	28	141	227	35	150	252
----------------------------PLNQFYPYIRCGLCCGFLIDATTITECLHTFCKSCIVKHFY-HSIRCPTCSIVVHQTQPL-YNIRPDRQLQDIVYKMVPLLEESERQRMTTFYRKRGLevpNPVLASPPVPvVVRRQK-------------------------------------------------------------------------------------
>UPI000641786F	72	0.289	4.878E-10	29	139	227	6	114	256
-----------------------------LQELNPYLTCMLCSGYLIDATTLVECSHSFCRSCLLKYLE-SSYNCPKCTTEIHKTKPL-EYTRSDPVLQEIVYKLVPELYFE---EEKRREKWQKIDKNIggfRSKICKDLRK---------------------------------------------------------------------------------------
>UPI001874C43C	72	0.276	4.878E-10	29	127	227	130	233	284
-----------------------------LEGFEDELTCAICCDLLAAAHLLNPCGHSFCGECVSEWIsvKVRKTTCPVCRAIIAKQP-MAPNISLDKLVDVHVRMLgmndTGWKEGGEKLAELDKRRRTWKNR---------------------------------------------------------------------------------------------------
>A0A7J6U3Y1	72	0.271	4.878E-10	15	128	227	39	145	295
---------------CKAQPTPVEKAK---GRLFADLECIICRDLMVSPAT-LECSHSFCFKCIEEWLTAGNFRCPICRVDITRSP--TKTLQLQQVLSTAIE-THGDESEQSDYAARTKEHKVWEQRR--------------------------------------------------------------------------------------------------
>G1PI88	72	0.238	4.878E-10	25	152	227	2	142	305
-------------------------AATPVTSLEEEVSCPICQGALREPVT-IDCGHNFCRGCLTRYCETpgpaeGAPACPLCKEPFR-----AGGFRPNWQLASVVANIerlksgsRPgaggaCPEHGEKLYFFCEEDEAQLcaLCREAAEHRAHAVRFEEAAGPYREQIQ--------------------------------------------------------------------------
>A0A077B323	72	0.258	4.878E-10	29	152	227	5	137	324
-----------------------------LVDVKEEVTCPICLELLTEPQS-LDCGHSFCQSCITANHtkltvgQEGESCCPVCRVSYQP-----GSLRPNRHLANIVERLrvanlSPEEGQKVDCCARHGEKLLLFCKQDGKVICWLCERSQEHRDHqtflLEEVAQ--------------------------------------------------------------------------
>A0A7S1K2X3	72	0.314	4.878E-10	21	122	227	57	154	335
---------------------DVEFRVRVLADL---LTCRMCGGFFKDAMTVKECLHTFCKSCIYGYLSKQDLRkkcyCPYpdCGEDLGAQP--FDAVESDRTLQNLVDKLFP-----EFAEREKKERE--------------------------------------------------------------------------------------------------------
>UPI001B34CA44	72	0.282	4.878E-10	22	125	227	12	121	340
----------------------GAEALVLATELQSEATCSICLELFREPVS-VECGHSFCRSCIARCWERpglgttgalrappRPLSCPQCREPVRPSQ-----LRPNRQLAA-VATLLRRFSLPAAAQEKNGSPEAQV-----------------------------------------------------------------------------------------------------
>A0A672RXY3	72	0.252	4.878E-10	24	125	227	0	95	356
------------------------MASSISSQVGQCL-CSICQDFFSDPVT-IPCGHNFCMECITQHWDSSMGTqCPLCKKNFHLRP----DLGINREFRELIEGL-KRGESPVQPGAVPCDHERPL-----------------------------------------------------------------------------------------------------
>UPI00038BE517	72	0.250	4.878E-10	24	157	227	0	141	364
------------------------MASAILGNVKEEVTCPICLDLPTKPLS-LDCGHSFCQACITSNYESmmsqkGESSCPVC-----QISYQFENLRPNRQLANIVErlrgvKLNPEEEQKVYHCARHGEKLLLFCNEDKTVICWLCERSQEHRGHstflLEEVVQEYQVR---------------------------------------------------------------------
>UPI0012352539	72	0.272	4.878E-10	29	130	227	189	295	374
-----------------------------AAGLKSELTCPLCRGIYTDPVT-LPCGHNYCLRCIRRrwhWQEGivKERSCPECRDTYRRRPELNWNL-YD-IVKSFLSALIPCTycAPPVPAAQSCLTCEASLcARHVR------------------------------------------------------------------------------------------------
>A0A7S4DS77	72	0.279	4.878E-10	8	110	227	158	263	379
--------SQIVQPIT-----DSREITFKLRDMNEHLVCKLCDGYFRDAHTIMECLHTFCKVCLYNYLltrddrvgTSRKSDCPICKCNLINAEPMKNHVRFDRTKQNIVDLILPHFKQ--------------------------------------------------------------------------------------------------------------------
>A0A484CCR8	72	0.262	4.878E-10	14	128	227	57	167	381
--------------YTPLNTDMASARPSPSEtvSMETHLKCSICMCLFVDPVT-TACGHSFCKECLDRNCEYNDRLCPLCKQILRRTPEV------NIVLRSIAEQVKKTQEEDAKLKGHKLvEPVENLDER--------------------------------------------------------------------------------------------------
>A0A6P8RIF4	72	0.244	4.878E-10	25	148	227	2	141	401
-------------------------AANPAQSLREEVSCSLCLDYFSDPVT-TVCGHNFCRPCITQSWEgsKGGFPCPLCRK-----RSRQKNLRANRQLakvAERVKNLYenlgsP-VEEDlcekhkEKVKLFCEEDQTMIclvcreSRDHRAhLVTPIEEAVQEYKEKLE------------------------------------------------------------------------------
>A0A1J9QAY5	72	0.257	4.878E-10	29	191	227	20	184	408
-----------------------------LARVESALRCQVCKDFFDNPVI-TSCSHTFCSLCIRRCLSTEG-KCPVCRT---ADQEL--KLRRDWAMQEVVDSFklaRPSVLEFARtATVRTDEPEEDLelpaakKRKINSgLSVPENGNTATHTEGRRTRSQSRMLEDKVLQTQVEVVEDTEDEGLERdDGLVA---CPVCQ-----------------------------------
>A0A5N5JYM9	72	0.271	4.878E-10	36	151	227	21	122	412
------------------------------------LSCHCCYDVLVNPTT-LTCGHSFCRHCLAQWWESSRRTeCPECREPWHGFP------KVNILLRDAVEKLH-----EADVRRRREEIQS--NVRIsRSLLA--FQRFGDEQANHRSAA---------------------------------------------------------------------------
>UPI000BBE61C2	72	0.242	4.878E-10	31	148	227	6	135	417
-------------------------------QLDEEtICCSICLDLLKDPAT-IPCGHSYCINCIKTHWdeEDQKkiYSCPQCRQTFKPRPVLVKSTMLAVLVEEL-KKTGLQAAPADHCYAGPEDVACDIctGRKLKALksclxsqQETEVSRVKELQEKLE------------------------------------------------------------------------------
>UPI000FFD47EA	72	0.248	4.878E-10	32	154	227	9	115	427
--------------------------------LREELTCAICCELFSEPVM-LDCMHHFCKGCIQGYWDScaRVPSCPQCRREF-P----SRAFRTHYLLAGLVEKV--RLCGSAQHQQKMQKHLED------ALQA----RQKEMEKFLQRKRVVQ------------------------------------------------------------------------
>A0A7S4QGY5	72	0.285	4.878E-10	22	146	227	230	348	433
----------------------GSRSALDLSDLHSELACSICQDWLVLAAT-IECSHSFCWSCIDTWLLQKHFECPVCRNTVTREP------VKNRAMDNIVQKSVDRLSDAEKqEYADRLQAAESAARKAQRLHAELAKSVADAQKK--------------------------------------------------------------------------------
>UPI000522B33E	72	0.262	4.878E-10	32	165	227	9	136	435
--------------------------------LREELTCAICCELFREPVM-LDCMHHFCKACIQGYWESsaRVPSCPQCRREF-PSR-LPGWGRRGQALREPCAATTsppPPPPADGPPAEEPLaqKHLED------ALQA----RQKEMENFLQRKQAAQENISGLTKVSG-------------------------------------------------------------
>UPI0011E9F7CB	72	0.250	4.878E-10	33	148	227	5	113	437
---------------------------------EEDLCCPVCQEVFRDPVL-LSCSHSFCKDCLNSWWrEKPTRECPICKKRSSKaDPPV------NLVLKNLCE-WFLQEKNRRALEHVCSLHAkkTDLLRPIDKAAQ---QRKKELQETLE------------------------------------------------------------------------------
>UPI00094F1941	72	0.228	4.878E-10	33	142	227	9	121	439
---------------------------------EKSLLCSLCKDIFSSPVT-TPCGHSFCLSCLcDYWMRHQSRYCPCCRRLFANRP----DLSVNHILAEIsdnYKKTRPQKIPDEEtvinVEQMIQERLQKVDRLKTSLELQKSSYLRE------------------------------------------------------------------------------------
>A0A1Y2BX43	72	0.222	4.878E-10	6	126	227	43	160	442
------QPTapPPPPPPPPITFNDNDAIDAEEDALSTTLKCAICRGLMHQPTSVLPCLHTFCGGCISAWTK-SNPSCPACRRP-------AEKLGRNRQVADVIDVLVvakPHLKRSESDMRDVESRNVVLN----------------------------------------------------------------------------------------------------
>UPI0003318698	72	0.238	4.878E-10	29	146	227	6	125	455
-----------------------------LTELQAEASCPLCQDYLRDPVT-LGCGHNFCDSCIQQRWEDleDIFPCPVC---LHHCP--DRNFRRNHQLHLIIDiiKLVPrRTERKQQEERLCETHNEVLDQfcEEDAeLLCPQCRVSSDHQDH--------------------------------------------------------------------------------
>A0A7K6NVV7	72	0.229	4.878E-10	34	148	227	0	115	458
----------------------------------EELPCPICYEPFREAVT-LCCGHNFCKGCVSRSWEHRHHVCPVCK-----ETSSFDDLRVNHTLNNLVEMILKeegQPQGRAAVLCPLHQEEAKLfcleDKELACFVGEGAEGISSPQAKLR------------------------------------------------------------------------------
>UPI00033144BF	72	0.231	4.878E-10	25	125	227	3	98	460
-------------------------ATVT-RKLREEATCPICLELMTEPVS-IDCGHSYCRVCIVGLTENQSSEtspgtfpCPQCRNPFK-----IDSLRPNKHLQNIIETI-----QETERERLCEKHGEQL-----------------------------------------------------------------------------------------------------
>UPI00187CC088	72	0.229	4.878E-10	29	152	227	1	139	463
-----------------------------ASRLEEDLCCPVCHDVFREPVV-LSCSHSFCKDCLQSWWtERRTRECPVCKRRSSMEPPLSMQLK--KLCENFLQDRDQRASEDlcsrhsEKLKLFCLDHQQPVclvcrdseqhaNHRFRSI--DEAARQhkKELQETLEPLKK--------------------------------------------------------------------------
>A0A672LU98	72	0.241	4.878E-10	35	148	227	11	129	463
-----------------------------------ELSCTVCLDLLKDPVT-IQCGHSYCENCITDRWdhEDQMRvySCPQCRQTFSPRP----ALATNTMLADLVEKLkKTKLPADCYAGAGDVQCEVFCTGRkykaIKScLVCQESYCQTHFDGHEE------------------------------------------------------------------------------
>UPI001887BFE1	72	0.228	4.878E-10	21	127	227	5	115	472
---------------------DEEMAE-ETVPLRQDLTCPVCRDVFRDP-ALLPCTHSFCRECLRNCSR-SNRKCPVCRAAFDEAQAISNRALSDacDTFREQTSRWTPHGADTCPLHLRpldmyCEKDEEPVCR---------------------------------------------------------------------------------------------------
>UPI000BBEDE0D	72	0.356	4.878E-10	31	148	227	40	166	474
-------------------------------DMKACFSCPICNNLYDRATTISECLHTFCKRCIEEKLVVENLKaCPVCNVDLGVAP--LDKLRSDNMWDELRLKVFKQKPKSVKAAAAIETASASLtySRKkktatsPRASTSPEpAPLESEkLEEEME------------------------------------------------------------------------------
>A0A7K5IH25	72	0.241	4.878E-10	32	135	227	11	113	478
--------------------------------LREELTCAICCDLFSEPVM-LDCMHHFCRGCIQEYWDRcaHGPSCPQCRRRF-PSP----AFRTHYLLSGLVDKVRRCGSQEhqhkmqASGFCQAGERGTD---ATRALCSP-------------------------------------------------------------------------------------------
>UPI000A30DFFB	72	0.244	4.878E-10	29	152	227	5	137	488
-----------------------------LVDIRDEVTCPICLELLTEPLS-IDCGHSFCQPCITRNSNNsvfsqeGRSSCPVCRT-----AYLPGNLRPNRHLAAIVKRLrevalGPGKQLEVIFCAVHREKLQLFCKEDGKLICWLCERSQEHRGHhtflMEEVAQ--------------------------------------------------------------------------
>UPI001AAC6B46	72	0.267	4.878E-10	29	149	227	1	121	490
-----------------------------ASELKAELKCSVCLNIFTHPVN-LRCGHNFCLGCIDRVLdtqrGSGGYSCPVCRKGFKGRPALQKNI----TLSNIVEN-FLSAQPDWEESRVFCTHCVDSPVPaIRScLHCEVSMCDKHLRDHEKS-----------------------------------------------------------------------------
>UPI00034F8A5C	72	0.268	4.878E-10	24	140	227	0	115	492
------------------------MASGPGAQLQEDARCAVCLDLLRAPVT-VDCGHSFCAACVRALLDAQPRSparaprCPQCRADVRP-----EGVRPNRQLAALVDG-VRRLALAEGAAGDAEGARCALHGQEVALFCPQDGRV--------------------------------------------------------------------------------------
>A0A6J0S9X7	72	0.250	4.878E-10	32	134	227	15	111	493
--------------------------------IREELQCPICYEPFREAVT-LRCGHNFCRGCVsHSWHGQARPACPVCKAAC-----AVEDLRTNHTLANIVE-MFLKQERQPAAPGEASSALCPLHGEEAKLFC--------------------------------------------------------------------------------------------
>UPI00126166D6	72	0.263	4.878E-10	24	146	227	0	126	498
------------------------MASSVLEILKEEVTCPICLELLKEPMS-ADCNHSFCRACITLNYEfNRNTEeevnCPVCR-----IPYSFENLRPNRHMANIVERLegvksIPEEEQKANVCTQHGEKLQLFCRKDMMAVCWLCERSQEHRGH--------------------------------------------------------------------------------
>UPI00189F1662	72	0.272	4.878E-10	3	126	227	1	132	506
---AAVGPR-----TGPGS---GAEALALAAELQGEATCSICLELFREPVS-VECGHSFCRACISRCWErpgsgataaaplalSGSLPCPQCREPARP-----GHLRPNRQLAA-VATLlrrFslpaaaPGERGPREAAARCAQHGEPLK----------------------------------------------------------------------------------------------------
>A0A6P6NNS0	72	0.242	4.878E-10	32	125	227	2	86	509
--------------------------------LEDELSCPVCTDVFRDPVL-LSCGHSFCRQCINDhWTSSSSRNCPVCRQ-LSPQEPV-----SNLCLRNTCETY---LREQSTRKERDEEHECPI-----------------------------------------------------------------------------------------------------
>UPI0018F79984	72	0.207	4.878E-10	24	125	227	0	104	514
------------------------MADFQGRELEEKLSCAICLDIFTEPVT-TLCGHNFCKSCLQGHLESQSPAgpydCPACRTVFEQRP---GPLCKNLVLADMVQFLklrwsVP-PHAEGELSG-CLAHRKPL-----------------------------------------------------------------------------------------------------
>A0A671M6C4	72	0.237	4.878E-10	35	132	227	5	98	521
-----------------------------------ELKCSICLDVFTDPVS-TPCGHNFCKTCLNKCWDNSQTcSCPYCKETFKQRP----DLKINTTLREIVDHYKKKSLE--KKSVTFSEVLCDICeeRKLKAL----------------------------------------------------------------------------------------------
>A0A1L8EY94	72	0.268	4.878E-10	31	111	227	4	83	522
-------------------------------DLREELNCPICLGTYTDPVM-LSCGHNFCQACIGRAFdQSEMYRCPECRAFFAERPVLQRNLKLCSIVERFLAAQSA-PEED-------------------------------------------------------------------------------------------------------------------
>UPI000FFD458B	72	0.232	4.878E-10	24	139	227	0	122	528
------------------------MEELPVSQkLEEKLVCSICLDLFRVPVT-LPCGHNFCKRCISDHWHKRERapagaeagyTCPECRRDFERCP----ELEKNVTLYSVVE-LARDGDARGAGAGRCEVAPGELcPQHGRPLElyCEDERR---------------------------------------------------------------------------------------
>UPI001458E236	72	0.294	4.878E-10	25	139	227	4	119	552
-------------------------AKMKLSELNPHLICVLCGGYLIDATTIMRCLHSFCKTCIVHYLQTSHY-CPVCTGLVHKKN-PFSELRSDHLLQNIVYKAVPGLFTDEMnrrrACYKSKDRETEINIVGQRS-VEIGRR---------------------------------------------------------------------------------------
>A0A553MZC0	72	0.264	4.878E-10	32	131	227	7	107	553
--------------------------------LDQEFGCSICLELLKDPVT-TSCGHSFCKICIEDcWNEedvKGAYSCPQCRQTFISRP----SLAKNVLLAEMLEKLKKSSTQtdDCYAGAGDVECDSCTGRKHKA-----------------------------------------------------------------------------------------------
>A0A7J6CTQ1	72	0.300	4.878E-10	16	121	227	7	115	554
----------------PASSlpTDTTAMTTP-VNISRHLHCPICKNLLTDPVS-TACGHTFCNGCLDKHINMSEQQCPLCQEPVATKPSVNKAIEA--LLREFLQTQLPnmdlfCGERDAIPCDVCDEH---------------------------------------------------------------------------------------------------------
>G0NYJ7	72	0.269	4.878E-10	32	145	227	334	445	561
--------------------------------LNPFITCSICDGYIVDATTIIDCMHTFCKSCLLSYFDNDNRTCPTCGTFIHGSH-PTHYVTYDRAVNELVNQFVPKLEKKEMESRKQFLR--DCREAIGIDTAAEDReRQERLER---------------------------------------------------------------------------------
>UPI0014025E29	72	0.255	4.878E-10	32	159	227	372	498	564
--------------------------------MENELQCIICSELFIQATT-LSCAHTFCRNCIEEWLK-QKELCPICRAsPTSSTP----SLVLDNCIARMVESLGqeKKAERDEIVRERLQlaQGASASTSRARDLNWAPERELNEDRRWPHERPSCPLRRRG-------------------------------------------------------------------
>C5KM51	72	0.227	4.878E-10	30	117	227	25	101	607
------------------------------DSISPNLHCSVCCEVFTDPVCAVPCGHTFCRECLYQWLELRNTTCPECRATI-----IKQNCHND--L--MARKFF--DEQDVYCPFR-------------------------------------------------------------------------------------------------------------
>G1N861	72	0.252	4.878E-10	32	128	227	8	99	620
--------------------------------LEEELTCSICLCIFNVPVT-VPCGHNFCASCLELTWTDqvRDFSCPQCRTTFPGRP----QLRKNTVLCRVVEQL--RAAGPGTGGRTMSARRKSGRRQ--------------------------------------------------------------------------------------------------
>A0A3B3RKW7	72	0.243	4.878E-10	32	131	227	10	115	651
--------------------------------LEEELSCSICLSVFDNPVT-TPCGHNFCQDCLDRTWQDNDQValgfnCPQCRTHF----YTKPELKKNTVLSTVVKTLKLRLEdsNDVDVEVKKApevpEIMCDVCRETKA-----------------------------------------------------------------------------------------------
>A0A6J0SER9	72	0.260	4.878E-10	30	126	227	41	134	760
------------------------------EEFCDEITCPICLSSFQDPVILVECGHNFCRACLTGCWDEAEGCCPYCRRRVS-----TESFRANRQLGNLVG-LVKRLQERREADMErgvCLRHQEPLK----------------------------------------------------------------------------------------------------
>A0A2C9KZ12	72	0.278	4.878E-10	28	117	227	1	103	817
----------------------------PLRKMKEELTCPICLELFSNPRR-LPCGHSYCHHCIEAMLEKkveQSRSyynysrvivCPECREELSFDYVrGIEGIPTDFKLSKLVELFhFLKTKDDSDEEVK-------------------------------------------------------------------------------------------------------------
>UPI000995B6CD	72	0.261	4.878E-10	31	158	227	21	146	861
-------------------------------HIRDFL-CPVCRGILIEPVT-LPCTHNLCLRCLKGTFEHNSLACPLCRVRVGSwlRNATKSETLVNHGLWELIRTKFP---KEVESKHNGEERDLDLDVEYttnRKLSAPgEIRKEYEAQLQM---AEEEIRRR--------------------------------------------------------------------
>A0A232LUN3	72	0.260	4.878E-10	31	179	227	1	155	910
-------------------------------DLEKELTCSICTELLYQPLTLLDCLHAFCGSCLKEWFswqasqpqtsgSAPRFTCPSCRAAVRES-------RPNATVTSLLDMFLQANPGKAKPDEEKEEIAKKYKPGDAVLPAEpsgvGSRESDEEDRRLLEEVRAMSLREvGIGDQSAAP---SSQDGQSFR-----------------------------------------------
>A0A5N7B038	72	0.248	4.878E-10	29	197	227	11	204	926
-----------------------------LGDLEKELVCSICTELLYQPLTLLDCLHTFCGSCLKEWFstqasrrrpsSSVRFTCPSCRA-------VVRETRPNatvTTLLDMVLTANPdraRPEaEKEEIAQRYKPGQSIFPVASNAESDEEDRRLIEEARELslrESgprtrehrSARSSRTRRGESVDRDRRRedDRSRQQREEERAARrhARTALPDASERTRQI-----------------------------
>B6GYM5	72	0.230	4.878E-10	29	193	227	7	192	926
-----------------------------LADLEKELVCSICTELLYQPLTLLDCLHTFCGSCVKEWFsaqgsrrsrTSPRFTCPSCRTEVRDtrpnatvttllDMVLSAHPDRDRATDEkaeIAtrythgESVFPTLPSGGESAEEDGEDDRRIIEEVR----ELSLRESRAQARRETRRTGQTSRtRERSTHTERPED-----GRSRRRRDDDTTRQRTLRP---------------------------------
>A0A2J5HR37	72	0.237	4.878E-10	29	179	227	10	177	966
-----------------------------LGDLEKELTCSICTDLLYQPLTLLNCLHIFCGSCLKEWFKaqasrrrsSPRFTCPSCRA-------IVRETRPNakiTTLLDMVLAANPdrsKPLEEREEIARHYKHGDSVfpvdaSEEAPSASDDEDRRLLQEVQEL-SLRENQARRSspsAPSSRSRIPesvgRDGQRE-DRSRR-----------------------------------------------
>A0A5M9MHZ3	72	0.250	4.878E-10	29	179	227	54	226	966
-----------------------------LGDLEKELTCSICTDLLYQPLTLLDCLHTFCGSCLKEWFavqatrrrSSVRFTCPSCRAVVREtrpnatvttllDMVLAANPergKPDTEKEEIARKYkhgdsvFPPSPSDENSPGGSDEEDRRLLEEVRELS------LQETRARTRDRAhQSGQTARAGRTES-LDGDGRREDGRARR-----------------------------------------------
>A0A094A5D2	72	0.233	4.878E-10	31	199	227	8	238	1005
-------------------------------DLERELTCSICTEVLYQPLTLLDCLHTFCGACLKEWFafqlnsarTSGGAssssngsspvTCPSCRAVVRATKnnatvttllemFLAANPEKGRTAEEMedVKKkyipgddVMPKSEEREKtLRERMAEDDDGrLIQQVQmaSLrevgvEPPEERRERRRRREERARASgrtssRTASREASNDPAGSgPererrRAEEDSGSESRRRreerAAASASSPTTLHPESTRAL---------------------------
>UPI0008757F27	72	0.289	4.878E-10	27	140	227	10	116	1159
---------------------------IKLREINPYLTCYLCKGYLVDATTISECLHSFCRSCIIKFLQ-ENSFCPVCEVIINK---AKPNLKLDKTLQDIVYKLVP--ELFLKEMTRRKLFYQQYP-QIAVRVSPEERGE--------------------------------------------------------------------------------------
>UPI00032A09AF	72	0.235	4.878E-10	16	202	227	195	401	1511
----------------PADFPEPAMTIENKKEIPEDLICSICKDLFVDAVMIPCCGSSFCDDCVRSALlESEDNECPDCKEK-GCSP---GSLIPNRFLRNSVNAFknengYTNLRPKKALEERSDELEEKVSTKVK-LDAVEVKKSEENQTDANSGPQAEenILKNDASkpeevesdyednitiTMPSGPVKNSNSTEIEQSGgSVSHPKPPGIEsSPHHRIQLSPS------------------------
>UPI0013AFB6F3	72	0.250	4.878E-10	20	131	227	214	322	1615
--------------------DTASAGPSPSEtvSMETHLECSICMSLFVDPVT-TSCGHSFCKECLDRCCKQNDRLCPLCKQILRKIPEV------NIVLRSIAEQVKKTQEENDKSTLAPGEVACDICteRKIKA-----------------------------------------------------------------------------------------------
>A0A455ACZ2	71	0.225	6.605E-10	5	108	227	7	107	109
-----VASAQQRQPPGgPAGGDSG---------LEAQYSCPICLEVYHRPVAIGSCGHTFCGECLQPCLQVPSPLCPLCRLPFDPKK-VDKAAHVEKQLSSYkapcrgCSKKVPQP----------------------------------------------------------------------------------------------------------------------
>A0A7S4RZV4	71	0.285	6.605E-10	16	106	227	4	86	114
----------------PPAAQYPRRSLRRMAGLGDLLQCPICLDNLRDPVLLGECGHTFCSPCIE-LL--ARRQCPQCRCSFGP-----ESVVPNYALRALLREHRP------------------------------------------------------------------------------------------------------------------------
>A0A5K4EQN9	71	0.278	6.605E-10	27	105	227	25	96	125
---------------------------VNPSALSPHLSCPICQEIFWNPQR-APCGHSFCKSCIEPWIQ-NTPNCPVDRKAI-P----KGSMHHDFIVENIIGDYV-------------------------------------------------------------------------------------------------------------------------
>A0A3Q1EVS4	71	0.255	6.605E-10	33	157	227	11	128	131
---------------------------------QEKLDCSICLDLLKDPVT-INCGHSYCMDCIRTHWdgEDQKhiYSCPQCRQMFMPRPY----LRKNTILADLVEEVKKTRRQSAPADL-CYAGTGDV-----SCDFCTERKLKAKSAKMRPSCHCRATR---------------------------------------------------------------------
>UPI0003C489A6	71	0.285	6.605E-10	29	159	227	6	140	170
-----------------------------LAELQAEASCPICLDYLRDPVT-TECGHNFCPSCIHQRWEGLQDTfpCPVC-LHYCPGRSLKRNTQLCH-ITEIVQQI-PgmRGKRKRQEEPLCKKHHEGLalfcEKDLQVLCAQ-CRVSSNHQdQPLIPIEEAAASHRG-------------------------------------------------------------------
>M7BHM9	71	0.241	6.605E-10	28	153	227	5	143	268
----------------------------PVREIQEETKCPICLEYLRDPVT-IKCGHNFCQVCItqycEKWaeLDSEPLCCPSCRARI-P----KGTLRKNCQLANIAEKIkdldFkPGKENLCERHGKaldlfCDEDWEAVCVVcWRSSEhrSHTVLLVEEAAQKYKEKIQA-------------------------------------------------------------------------
>A0A7S0T9R7	71	0.244	6.605E-10	31	145	227	18	142	270
-------------------------------HVPKDLECSICGDVFDKAVSLKACGHTYCSVCIRNhWVttsrpgvhRQSKKECPLCRTPVGHD--VNKALIVNREMQEAVKAFKPAPlSPPPSAKIGYNTNETPIKKRIQSRNYAGMQRNgkKELQR---------------------------------------------------------------------------------
>A0A6J2R8G1	71	0.273	6.605E-10	28	141	227	7	116	275
----------------------------PLVkDFNHFITCYLCRGYLIKPTTVTECLHTFCKSCIVQHFEDSN-DCPRCGIQVHETNPL-EMLRLDNTLEEIIFKLVPGLREsESQEKLDFWKKNQPReNGQ-----AENARRQR-------------------------------------------------------------------------------------
>A0A3Q2X4Y5	71	0.270	6.605E-10	33	128	227	6	104	280
---------------------------------QEKLSCSICLQLLKHPVT-IPCGHSYCMDCIKNYWdEKETHSCPQCREIFTPRPVLVKNTMLAELVEDLkkVEHLTASPDhAYAGPGDVKETHSCPQCRQ--------------------------------------------------------------------------------------------------
>A0A7S1L186	71	0.266	6.605E-10	5	118	227	141	257	300
-----LSPGDSIRLLNPASKDDDgprfEFlfqQVRPKASassLVDELTCSICKCVYYRPVSVIPCLHTFCGHCISAWIKTGAGDCAECRSKM-------REVRPSHKIASVVADLIKAKPEHAKSATEC------------------------------------------------------------------------------------------------------------
>A0A7S2TA88	71	0.271	6.605E-10	30	194	227	3	153	320
------------------------------ERVKESVTCTICLGVITNCRTVSTCLHRFCNTCIEPALR-VNSKCPQCRANI-PS---RRSCREDKAFDALVEAIYGDVEQQKAVERKLSDDWWAKNK----------GSFKHIGESFRQQAEATKGRRVASIKSKLPKAKKKRGRPAREEAQAAGAGPsGRVAPQ--------------------------------
>L8H7D5	71	0.316	6.605E-10	21	155	227	90	214	326
---------------------DGRNIIFKTRLLSGFLVCQLCMGVLRDAHTIRECLHTFCKSCLYKYFQ-TTADCPLCGVDLRPNP--FERIRFDRTVQTIVNKIFSDlIEKDIAKEAHFY--------RSRGMIQEAERVEGILLKTQESKAPRTA-----------------------------------------------------------------------
>A0A397UVT2	71	0.221	6.605E-10	20	135	227	5	123	338
--------------------DDDDDGPLDLSHLKElllkELECQVCSQFLMDPIT-TPCGHTYCKSCLTRSL-DHSDKCPLCRYQLHNYNSILNQP-INKTINIFISQLYPALLADRRQSARNElyDDTQDTPLFVTSLVFP-------------------------------------------------------------------------------------------
>A0A165PDX8	71	0.252	6.605E-10	30	111	227	191	273	358
------------------------------EKLAEEAQCPVCFEHMAEPHSVVPCGHSVCADCLNTWLttkkkASKQLECPVCRSVLDPDT----AVVPNFTLKSVLTATLPLLPAD-------------------------------------------------------------------------------------------------------------------
>A0A3Q3G6V7	71	0.239	6.605E-10	33	148	227	52	162	364
---------------------------------EEQLLCPICLDLLNLPVS-TPCGHNFCRDCIQGYWQSANLSqCPVCKQKFYRRP----ELKVNTFISEVASQFKKSLEQRERNNAGAGDRYSGHNGGVSCDVC-VGKRVKLSAENAE------------------------------------------------------------------------------
>A0A3Q3EE44	71	0.286	6.605E-10	33	148	227	9	132	381
---------------------------------KETISCSICLDLLKDPVT-VPCGHSYCMNCIKSHWdkEDEKtiYSCPQCRQDFTPRPV----LRKNTMLAVLVEELKKTGLQAAPAdhcFAGPEDVACDVctGRKLKAckscLQCPASYCEKHLQPHFE------------------------------------------------------------------------------
>A0A672YKJ6	71	0.265	6.605E-10	33	125	227	34	122	398
---------------------------------EECFLCAICLDVFNTPVT-VPCGHNFCKNCIIQdWKINRKYQCPVCKKHFSPLP----DLNVNTFVSEMTAQFRQAVEETASEQQKPREVPCDV-----------------------------------------------------------------------------------------------------
>UPI0006B77973	71	0.243	6.605E-10	32	152	227	9	109	427
--------------------------------LREELTCAICCELFSEPVM-LDCMHHFCKGCIQEYWDScaHVPSCPQCRRKF-P----SRAFRSHYLLAGLVEKV--RRCGSEEHQQKMQKHLED------ALQA----RQKE----MENLVQ--------------------------------------------------------------------------
>A0A3Q3ESV3	71	0.262	6.605E-10	12	143	227	15	134	428
------------PTQC-----SGEMAQ-KGVQLSQEtISCLICQDLLKDPVT-LTCGHSYCMKCIKSHWdtedEKTVYSCPQCRQTFTARP----DLRKNTMLADLVEEL-KKTGLQAAPADHCYAGSEDV-----ASAAERSEKQREL-----------------------------------------------------------------------------------
>A0A6P3W5V8	71	0.213	6.605E-10	34	151	227	10	135	430
----------------------------------DQFNCSICLDVLKDPVT-IPCGHSYCKGCIAGYWDQDEFIslygCPQCRQTFSPRPVLGK----NTMLADVVDKLNKTGLQSVPSDDSLAEPgdvECDVctgrkNKAVRScLVCLASYCESHVQPHYESPA---------------------------------------------------------------------------
>UPI0003BB9687	71	0.387	6.605E-10	29	106	227	6	81	433
-----------------------------LAKLQAEASCPICLDYLRDPVT-TECGHNFCSSCIHQRWEGLQDTfpCPVCLHHC-PDRSLERNTQLCH-MTEIVQQI-P------------------------------------------------------------------------------------------------------------------------
>A0A3Q3MYI0	71	0.271	6.605E-10	22	144	227	6	129	435
----------------------GEMAQ-KGVQLDrEAFSCSICLDLLKDPVT-VPCGHSYCMNCIKSHWdkEDEKtiYSCPQCRQTFTPRPVLVKSTMLAVLVEELKKTgLQAKEREAERAGGESTKHPQRIQDRER---CEAAQQEVEAI----------------------------------------------------------------------------------
>A0A3Q3F385	71	0.256	6.605E-10	33	148	227	9	132	444
---------------------------------REAFSCSICLDLLKDPVT-VPCGHSYCMNCIKSHWdkEDEKtiYSCPQCRQTFTPRPVLVKSTMLAVLVEELKKTgLQAAPADHCYAGSEDVACDVCTGRKLKAckscLQCPASYCEKHLQPHFE------------------------------------------------------------------------------
>A0A672IHR8	71	0.252	6.605E-10	33	125	227	4	90	447
---------------------------------KEDLCCPICTGIYRNPVV-LSCSHSFCKICIQKWWQgKKERECPCCkRKSSKSDP--PNNL----ALRNLCEAFLP-GSEQRESAGLCKLHSEKL-----------------------------------------------------------------------------------------------------
>A0A1B6IS28	71	0.243	6.605E-10	33	167	227	6	150	451
---------------------------------ERDFYCTLCFDVFFYPVT-LPCKHRFCKDCFDNHVKCNSFTCPLCRARLSNwirKLNQTNANIVDSKFWETVQKIYPKEVEKRRNGDVDGELSSALinagsPRRndvpkLRLAAPGEIRLEYEDF--LRKQEEEQKRREDESFRLSQP-----------------------------------------------------------
>UPI00101A34FB	71	0.357	6.605E-10	29	135	227	6	107	453
-----------------------------LAKLQAEASCPICPDHLRDPVT-TECGHNFCHSCIHQRWEGLQGTfpCPVCLHHC-PDRSLKRNTQLCR-MTEIVQQI-PTMRGKRK---RQEEPLCKKHREVLALFCE-------------------------------------------------------------------------------------------
>S7P8P4	71	0.387	6.605E-10	29	106	227	6	81	454
-----------------------------LAELQAEANCPICLDYLRDPVT-IECGHTFCPSCIHQRWEGLQGTfpCPVCLHHC-PDRKLKRNTQLCH-MIEIVKQI-P------------------------------------------------------------------------------------------------------------------------
>A0A6H5IG07	71	0.222	6.605E-10	24	161	227	57	216	454
------------------------YAAANEAHLVVELVCPVCQGLLREPVS-LPCGHNLCLACLRASVEHSSLNCPLCRQRLGSwfrstTKSSDTNL-VNHDLWRLIRATYPPAVVDAHDLVHHRNHRTQvvdhhhhhLHRVIPSvpdlkskkiSASGEIRKEYEvkLQQAKERMRQQDEIERLAS-----------------------------------------------------------------
>H1V5T3	71	0.240	6.605E-10	20	166	227	8	152	454
--------------------DSTDWLSTPLPAlstVEASLRCQVCKDFFKTP-MLTSCCHTFCSLCIRRALA-NDGKCPLCRA---SDQEL--KLRSNWSMEEVVES-FVKARKDTLHFARTSSKQTKTrgspKRKLAAGDFTTGGDQPETKR-LRSSARLSRTRSGQPTAVAA------------------------------------------------------------
>A0A671W8F8	71	0.243	6.605E-10	29	152	227	1	140	464
-----------------------------ASRLEEDLCCPVCLEIFKDPVI-LSCSHSFCKDCLQScWAEKEIRECPVCKrrstKDFTPPNLALKNLcetflqeRDQRASEDLCSrhseklKLF-CLDHQQPVCLVCRDSEQHTNHRIRPI--DEAARQhkKTLQETLESLKK--------------------------------------------------------------------------
>A0A7J6MT73	71	0.301	6.605E-10	14	129	227	255	359	466
--------------QTPAEKAKG--------RLYADLECIICRDLMVSPAT-LECSHSFCFKCIEEWLTAGNFRCPVCRADITRSP--TKTLQLQQVVTTAIETHGDDAEQADYADRLDEHKKWDERRQI-------------------------------------------------------------------------------------------------
>A0A1U7TM17	71	0.282	6.605E-10	25	136	227	2	109	468
-------------------------VAAALAELQEEAKCPVCLDYLSDPVT-IECGHNFCRSCIQQsWAELQDRFpCPVCRHQCQEGP-----FRSNTQLGRVTE--IARLLHGAKSRKKRQE-EPPLCErhnRILSLFCEE------------------------------------------------------------------------------------------
>UPI00046B86CD	71	0.277	6.605E-10	29	140	227	6	121	476
-----------------------------LAELQAEANCPICLDYLRDPVT-IECGHTFCHSCIHQRWEDlpGTFPCPVCLHHC-PDRKLKRNTLLC-QMIEIIKQIptsgSQRKLQEEKPLCGKHNEVVTLfCDKAQEMLCPLCRAQ--------------------------------------------------------------------------------------
>UPI00034F35EA	71	0.246	6.605E-10	29	152	227	5	136	487
-----------------------------LVDIREEVTCPICLELLTEPLS-IDCGHSFCQACIIENSKKsatsqEESSCPVCQTSYHP-----RNLRPNRHLANIAERLrevvlGPRNQPQVILCVRHGEKLQLFCKEHGTLICWLCERSQEHRGHhtllMEEVAQ--------------------------------------------------------------------------
>A0A670YWY2	71	0.245	6.605E-10	28	125	227	7	106	488
----------------------------PVEKLQEEVSCSICLEYLREPVT-IDCGHNFCQACISDYCNQGAGTttgaalCPQCRVGF-----LLSSSRPNKQLANIVEGIerLARRPSQGLVEALCEKHGKKL-----------------------------------------------------------------------------------------------------
>A0A3Q0FYB8	71	0.283	6.605E-10	24	126	227	0	103	490
------------------------MATASAVQsLRDEASCSICLELFMAPVMIVGCGHNFCRACIAQCWEGAEmdVTCPQCRQTFAQR--LLGRNRQLDNLVEVVKGLSVGSVEGAGGKMVCEQHGEALK----------------------------------------------------------------------------------------------------
>UPI00064F1C89	71	0.270	6.605E-10	32	125	227	9	101	491
--------------------------------FQEQVICPICLEIFQNPVT-IDCGHNFCLKCITATVDTSGslLKCPLCKHSVGKDTLKTNWVLMN--LVEMIQEMRPREEQPGRGERKCQKHKEQL-----------------------------------------------------------------------------------------------------
>A0A7K5W404	71	0.243	6.605E-10	28	142	227	5	116	496
----------------------------PAEQLRAEASCPVCLELFQEPVS-IPCAPSFCRGCIERCWEGsrGSFSCPRCR---NAAP--ERSLRPNRELghvADIARGLLP-----AAPGPLCGRHREPLrlfCREERALLCPACGRSRR------------------------------------------------------------------------------------
>UPI00188EEEB0	71	0.224	6.605E-10	29	146	227	5	127	498
-----------------------------LVSIQEEVTCPICLDLLKEPLS-LDCGHSFCRACITAnnkesaATQEEKSSCPVCRISYEP-----GHLRPNRHLANIAEQLrgvkmNPEGEQKKELCVRHGEKLLLFCKQDGKVICLLCERSQEHRDH--------------------------------------------------------------------------------
>UPI001B34B3D3	71	0.252	6.605E-10	32	125	227	9	105	500
--------------------------------LKQEVTCPICLEILRNPVT-IYCGHSFCHSCITQLKETSKdfFKCPLCKSSMNKDSFLPNWLLGN-LLRNLVEKIQavdSSEMRPEEEELRCSKHGEKL-----------------------------------------------------------------------------------------------------
>A0A4W5R5U1	71	0.245	6.605E-10	32	136	227	4	103	505
--------------------------------LSEQLQCPVCLCVFTDPVS-LPCDHTFCRPCISTHLlrssAKSQSRCPECRGPFS-----QKDLRAHRVLTNMADAV--REEEECGLAAKGPEAPQG--RTVASeLVCPE------------------------------------------------------------------------------------------
>A0A3B4BEJ0	71	0.235	6.605E-10	2	201	227	66	317	514
--PAAsetVQPAQPAPhasphisrtvPQLEAQETSEFAAPVvaPVSDLSPHTEegegdiCAICFEPWTTAgdhrPSALRCGHLFGFTCIQRWIKSAGtaAKCPQCNKKAKRSDIVKLYVTRLRALDNSEQESLKRALEHEQSLRRKAELESAQDKlRLQVVTNQCGQMQKELQE-LRSlmsqtgRSSISSASSSSSSSSLLPgpsqradgsRAG--QYGfskavlMSQTGGCRVLAYCeplSCllaSQPSPHSTLVP-------------------------
>UPI000520E44B	71	0.232	6.605E-10	28	139	227	3	121	520
----------------------------PVSQkLEEKLVCSICLELFRVPVT-LPCGHNFCKHCISNhWHKQEQaptraekdYTCPECRTSFNQYPELKKNVTLCSVME-----LARDGEAWVSGTERCEVARSELcPQHGRPLElyCEDERR---------------------------------------------------------------------------------------
>A0A6J2VU78	71	0.210	6.605E-10	33	125	227	9	98	541
---------------------------------EEQFQCSICLDVFTDPVS-TPCGHNFCMDCIKGfWDSSEQCQCPLCKRDFEKRP----DLSVNTFISALVSQFeRSSREEASRALLRSNAKHNDV-----------------------------------------------------------------------------------------------------
>A0A3Q3BGX3	71	0.186	6.605E-10	33	122	227	9	94	544
---------------------------------EDQFLCSICLDVFTDPVS-TPCGHNFCKPCITQHWDSHSSCqCPICKKVFQTRP----QVEVNTFIRELVAQFRHEAEQKTSSSSEQQAAE--------------------------------------------------------------------------------------------------------
>F6Y6M0	71	0.254	6.605E-10	7	120	227	5	120	563
-------PERQEKGAHPLSRDQccgtGTMaASAPLRTLEEEVTCSICLDYLRDPVT-IDCGHVFCRGCVIDIRAppGGRPSCPLCKKSFKKD-----NIRPVWQLASLVQNIeRLNVEKGKEAKEKRPE----------------------------------------------------------------------------------------------------------
>UPI000740565B	71	0.238	6.605E-10	11	131	227	10	129	564
-----------HTKKTKCSSDDSDISSISSLLSEDQFLCSICLDIFTNPVS-TPCGHSFCMTCIGVcWDRSDVCRCPLCKKNF-P---LRPDLSVNRSLAEITEQ-FKKTRVSAlkEGTAKPGEVSCDIctGRRLKA-----------------------------------------------------------------------------------------------
>UPI0013866341	71	0.246	6.605E-10	32	153	227	10	132	572
--------------------------------LSECL-CRICVEILIEPVT-LPCNHTLCNPCFQSTVEKASLCCPFCRRRVSSwtRYHTRRNSLVNMELWELIQKHYPK-ECKLRVSGQESEEIVDDCQPVRLLSKPgELRREyEEEISKVEAERQA-------------------------------------------------------------------------
>A0A401PFG3	71	0.250	6.605E-10	28	144	227	94	206	718
----------------------------PALNLAECL-CPVCRELLAEPVT-PPCGHSLCLGCFQQTVEISNLNCPLCRRRLSNwaRAKARGGSLVNTELQEQIRQQFP-----QQRSEEASDQEVDRLRsQPQLSKPGEVRQEYEEQ----------------------------------------------------------------------------------
>UPI0013AF3991	71	0.250	6.605E-10	32	137	227	10	111	722
--------------------------------LEDELTCSICLSPFDCPVT-IPCGHNFCQECLLVTWK-DSYSCPQCRTHFATKP----ELKKNTVLSTVVETFNLRTSKsEVDLEETSEERdEAAKQDVIRCDACMEA-----------------------------------------------------------------------------------------
>UPI0007AD4CF9	71	0.233	6.605E-10	24	126	227	0	98	725
------------------------MATQP-SHFEENLLCPVCRDIFRDPVLLL-CSHSFCWVCLDQYWElSGSQMCPVCRTDFCMDRPPC-----NRALKDLCE-IFLQERKNsmsVEAELFCSVHGEKLK----------------------------------------------------------------------------------------------------
>UPI00125D3CDB	71	0.231	6.605E-10	32	137	227	13	114	729
--------------------------------LEDELTCSICLSPFDCPVT-IPCGHNFCQDCLLATWK-DSYSCPQCRTHFATKP----ELKKNTVLSTVVETFNLRSSKSEAGLKETSEESNEAAKQnsIRCDACMEA-----------------------------------------------------------------------------------------
>UPI0011C19B6C	71	0.248	6.605E-10	22	148	227	337	468	890
----------------------GEMAQKAIQLDRETFSCSVCLDLLKDPVT-IPCGHSYCKKCINSHWdtEDEKRiySCPQCRKSFTPRP----ELLKNTMLAALVEELEKTGLQADLCYAGPEyvACDVCTGRKLRAvkscLVCLISFCEKHLQPPFE------------------------------------------------------------------------------
>A0A3M7DRJ1	71	0.219	6.605E-10	31	206	227	16	227	903
-------------------------------DMEKELTCSICTDILYQPLTLLDCLHTFCGSCLKEWFawqatsaaaknsRNPHPyTCPSCRESV---RGTKADWRLNTLLEGFL-KANPDrvkseqereemrqsytPGEDVLPKVEVGQEESDsederLMAQVRELsmahVDPESARrraERSARQGRRGRREEERGGGGRGGGRGGGRGGATylQYGPEASGHRQQT--PRRASPPVQLTES-RLEEH--------------------
>UPI000DBDF0C1	71	0.224	6.605E-10	29	200	227	10	212	992
-----------------------------LRDLEKELTCSICTDLLYQPLTLLNCLHTFCGSCLKEWFavqgtrsrpsSSARFTCPSCRAAVRDtRPNATVTTLLDMVLaaspdrgksaaekEEVAQRYKPGDSVFPSTDAGSDAEDRRVLEEVRALSLQDSRsGYRQQQQQQRSRHSSRSRHRrveGTGTDSDErrredGRSRRRREGSSRRQPRRTTA--GEEGPERSTRRV--------------------------
>UPI000E33F593	71	0.282	6.605E-10	28	178	227	143	277	997
----------------------------PLVkDLNEHIVCPLCRGYLIDATTLVECLHSFCRGCIVRRLSSGARACPVCNVAASP-P-----LLPDTRLQRLVYLAVPGLFR-SELERRRHFRL--VNPQCPPLTPP-VGALELTQEDLVSL----SLRELKDVEEGMPKKG---HDLSR------------------------------------------------
>UPI000E40D266	71	0.243	6.605E-10	22	132	227	6	118	1119
----------------------DMFAASNLQP-EDQFLCSICLDVFTDPVT-TPCGHNFCKNCITRNWDINVRcKCPLCNKLFKRRP----QLEINTLFSEVVAQFRDEAQQNassssEQQAAKPGEVPCDYCTgtRLRAL----------------------------------------------------------------------------------------------
>UPI001056084B	71	0.256	6.605E-10	33	132	227	9	112	1295
---------------------------------KEQLLCPICLDLFEQPVS-TPCGHNFCHDCIKKYWKSVTlPQCPMCKHKLYKRP----NLKVNTFISEVASQFKQLLEKKSKtnvvdqSTSRKEEISCDvcLGKEIKAL----------------------------------------------------------------------------------------------
>A0A094D7M3	71	0.233	6.605E-10	31	199	227	299	529	1296
-------------------------------DLERELTCSICTEVLYQPLTLLDCLHTFCGACLKEWFafqlnsarasgassssssSSSPVTCPSCRAVVRATKnnatvttllemFLAANPDKGRTVEEkeeVKKKYTPGDDVMPKAEEREKtlrERMADdddgrLIQQVQmaSLrevgvELPEERRERRRRREERARASGRTSSRTASrDASNDPagsgpererrRAEDDSGSESRRRreerAAASASSPTTLHPESTRAL---------------------------
>UPI0004575213	71	0.268	8.942E-10	32	126	227	9	99	168
--------------------------------LTEELICPVCLDLFSDPVL-LDCSHSFCRSCITLCWEWQRPSsCPVCQETF-PDR----NLRANRALNNLsVKARELSLTLGEAGRLHCEEHREEFK----------------------------------------------------------------------------------------------------
>A0A024U3J8	71	0.245	8.942E-10	27	142	227	5	122	182
---------------------------VNTSELNPHFVCTLCDGYFRQPYTIRECIHTFCKSCIFKYIVSGVSNqCPICQLEFGTYPLSGTKTKPpqivqDHVMEGLVRKLFPH--LDPQDKADEEAFYEKLKFKARS--ESTVTHGKE------------------------------------------------------------------------------------
>A0A287SB89	71	0.269	8.942E-10	32	158	227	0	127	185
--------------------------------LAPCVTCPLCRGYFREASAFSECGHTFCRECIMKKIdEEEIEACPVCDVALGITP--EEKLRADISIQAIRNNLFPPKVEVDAVEAPTITLPAKRKERsISSLvEIPKVATQSTLTGRRTKAARRTIISH--------------------------------------------------------------------
>A0A6F9CAX4	71	0.264	8.942E-10	32	166	227	18	153	193
--------------------------------IEQHLNCSICLGLFKDPVT-TPCGHTFCQSCMECNLHFNDLICPVCKKHLRRNPqANLGSTKAD--MQERILKRETKLEEIRVSVEQCKAHVDRERREIdsvfKAVMAAVEETQREALRPLEER-QQELEREAGELNPGA------------------------------------------------------------
>Q4RBW7	71	0.296	8.942E-10	32	137	227	13	111	200
--------------------------------FEEELICPICLHVFSDPIQ-LPCKHNFCRGCIsEAWAKDSSlARCPECNHAYTQKP----SLEKNHKLSNIVEKYNALSVE--KAAAPPLQCI--LCRRGPPLPAAKV-----------------------------------------------------------------------------------------
>UPI001898C2AD	71	0.269	8.942E-10	31	152	227	10	133	232
-------------------------------DFNPYITCYICKGYLIKPTTVTECLHTFCKTCIVQHFEDSN-DCPRCGNQVHETNPL-EMLRLDNTLEEIIFKLVPGLREQLERESEFWKKNKPqENGQDVTSkaDKPKVDEEgDENQDYHRSDPQ--------------------------------------------------------------------------
>UPI0007ACED24	71	0.216	8.942E-10	24	148	227	0	128	239
------------------------MAEARISVDQNEFMCAVCLDLLKDPVT-IQCGHSYCKSCITGHWdqEDQKkvYSCPQCRQIFRPRP----ALAKNTILAEVVEKMkMTKPSADYYAGAGDVQCDVCTGRKYKAikscLNCHESYCQTHFDHHEE------------------------------------------------------------------------------
>UPI00159CA375	71	0.279	8.942E-10	31	141	227	11	114	244
-------------------------------DFNHFITCYLCRGYLIKPTTVTECLHTFCKSCIVQHFEDSN-DCPRCGIQVHETNPL-EMLRLDNTLEEIIFKLVPGLRE--KEEQRELEFWR-RNQKENGQEA--LRRQR-------------------------------------------------------------------------------------
>UPI001864583A	71	0.230	8.942E-10	33	121	227	8	90	246
---------------------------------EEDFTCPVCCDIFKEPVL-LSCGHSVCRRCVRRYWRSkRTRECPLCREPCSRDPPV------NLALRNL-SQTFQEVQEDPETLCDIHgER---------------------------------------------------------------------------------------------------------
>A0A212D5F4	71	0.233	8.942E-10	11	125	227	10	125	249
-----------LEEVTSSSSTMATAASVT--SLADEVNCPVCQGTLREPVT-IDCGHNFCRVCLTRYLEitspdpEEPPTCPLCKEPFRP-----GNFRPNWQLANVVENIerlKLVTQMDSDEEDVCPEHGEKV-----------------------------------------------------------------------------------------------------
>UPI0018F59F0D	71	0.283	8.942E-10	32	102	227	8	78	256
--------------------------------IRDEVTCPVCLDFFRNPVI-IGCGHSFCWRCISGWAEAEFQAgfpCPECRAPC-PRGPFPPNWRL-RKLTDIIQ----------------------------------------------------------------------------------------------------------------------------
>A0A1Y2CU30	71	0.328	8.942E-10	32	104	227	5	71	260
--------------------------------ITDTLTCSICMELLQDPVRVDPCDHYFCRPCIKGWLRKDRMTCPIDRTHVKGFK------APDRIVAEIVERL--------------------------------------------------------------------------------------------------------------------------
>A0A5D6XSM4	71	0.276	8.942E-10	17	170	227	1	156	261
-----------------AALADTRTVTLALAPLVEHLGCVLCSGLLRDAHTIPECLHSFCKSCIFRYFlvqcDPNAPSCPKCAMALSARP--IATLISDQRLQDVVDRIFPeHKARDAVLENEFYARHGFAKKKAEPLAAKHSSKAPASAAS-TSEAHAVALSAALDDPAAAAAAG--------------------------------------------------------
>A0A7S4P2T1	71	0.311	8.942E-10	21	124	227	27	129	286
---------------------EGRNLVFKRRHFNKFFTCGLCEGYLREAHTIRECLHSFCKSCILKYLQ-TKKTCPTCSVDLGVHP--QRLLKFDRALQQLQDKVYPEAkKEDERREAEFFkERGEP------------------------------------------------------------------------------------------------------
>A0A5J6BTH1	71	0.292	8.942E-10	24	121	227	3	97	286
------------------------FINHRVKDLNEFVKCNLCYGYLIDATTIIECMHSFCKTCIMKHLEDFN-TCPTCDCQLHEtKPYL--DVKTDKVLQSIVYQLYPSVFKD-EMKRRREFH---------------------------------------------------------------------------------------------------------
>G3UAW5	71	0.247	8.942E-10	28	125	227	8	101	346
----------------------------PLAMMWEEVTCRVCLDPFVEPVI-IECGHSFCQKCISEVGKDGGSSCPVCQQKF-----LFRNIWPNQHLASMVhilRQMVQSTKEDMKRDQ-CRVHGEKL-----------------------------------------------------------------------------------------------------
>G1QYJ3	71	0.256	8.942E-10	11	125	227	22	126	351
-----------LKQPCCSVMASGQFVN----KLQEEVICPICLDILQKPVT-IDCGHNFCLKCITQIEETsrGFFKCPLCKTSVR-----KNAIRFNSLLWNLVEKI--QALQASEVQSKRKEPTCPR-----------------------------------------------------------------------------------------------------
>UPI00093CAE0C	71	0.257	8.942E-10	34	155	227	208	333	370
----------------------------------EELTCPICLELLTKPLS-LDCGHSFCQACITANKESvnsqeGESSCPVCRATYQP-----GDLRSNWFVDNIVERLrevkvSPEEEQKIDLCVRHGEKLQLFCKEDGKVICWLCERSQEHRGHHTSLVEEVA-----------------------------------------------------------------------
>UPI000FFCF9CB	71	0.247	8.942E-10	31	121	227	9	98	384
-------------------------------DLQEELICSICREYFKDPVS-IECGHSFCHSCLlRRWQEAtTPLSCPECK-NVSQLKDFQTNVHLGR-LATIAKQLRPHRLQYPEGYGKCQKH---------------------------------------------------------------------------------------------------------
>UPI000C20F9D8	71	0.292	8.942E-10	33	156	227	13	151	393
---------------------------------EARFECPICLNWLRDPVL-TSCGHRFCRRCIQPWLERDNPTCPVDNmklqkdHDIFPDNFTRREISQHRTkCPNIVrgcyEELSPLDVEAHLIICKFNPPQLPDNEKLRCLfvdcgCEEKFEDEPERQKHLEKDMQRHLT----------------------------------------------------------------------
>UPI00111C7DBF	71	0.261	8.942E-10	22	152	227	53	195	394
----------------------GRVATMTAAvlvDIQDEVTCPICLELLTEPLS-IDCGHSFCMACITGntdnsVLgKEGKSSCPVCRTSYQP-----GNLRPNRHLAVIVKRLrevvlGPGKQLKVILCTLHGEKLQLFCKEDGKLICWLCERSQEHRGHqtflMEEVAQ--------------------------------------------------------------------------
>UPI0006D9117A	71	0.225	8.942E-10	30	137	227	7	108	405
------------------------------EGLEDEMSCPVCQELFKDPVT-LRCGHNFCRECLcEYWKEKISQLCPICRA-----DSAITDLKTNYTLRNIVE-MHKKERKKSKiqSKYVCSQHGE--KRKLYCLEDEKA-----------------------------------------------------------------------------------------
>UPI00195588FA	71	0.226	8.942E-10	32	153	227	7	136	427
--------------------------------LREDLTCAICFELFREPVM-LGCMHHFCRKCIVSYWQSlrGPASCPQCRREF-PNR----SFQTNYLVAGVVEKVragsTPGSikhlekQLKERLESRCSLKEA-YVSMIRSDTDqmEKIRRaGEELRGRVHSDFQA-------------------------------------------------------------------------
>UPI0010A4C5D9	71	0.230	8.942E-10	34	144	227	14	123	437
----------------------------------DCL-CPVCLEIFLEPVT-LPCSHSFCKSCFSETVDKANICCPLCRRRVSTwaRVNGRNKTLVNAALWQRVQQAFP-----AQCQRRLSgLDDDGVSVRVskpRVSEPGEVRKEYEEQ----------------------------------------------------------------------------------
>UPI0010A517D6	71	0.203	8.942E-10	33	143	227	9	116	439
---------------------------------EKHLLCSLCERIFNRPVT-TPCGHSFCKTCLRKyWSHSGGERCPLCKRTFAARP----HISINRILADVIENYkKTQTAVKQRSSQKTEEKLEKTNEEVEQLIQERLSKVENL-----------------------------------------------------------------------------------
>A0A3P9I0P1	71	0.260	8.942E-10	27	126	227	17	107	451
---------------------------VP-SKLHTYLNCPLCLTLFNSPVV-LPCGHSFCSPCITEALG-SQQQCPLCRSAVAAEE--AKCLPANLILKSLVEK----AQREEQAAGMCPEHEEKFK----------------------------------------------------------------------------------------------------
>UPI0019637E28	71	0.187	8.942E-10	33	126	227	5	92	460
---------------------------------EEDFCCSVCREVFRDPVV-LSCSHSFCRDCLKTWWRaKQAQECPVCRKrSLRPDP--PRNLE----LKKLCESFLKQRDQ-RASEALCSLHSEKLK----------------------------------------------------------------------------------------------------
>H3A6I5	71	0.260	8.942E-10	32	120	227	9	94	462
--------------------------------LMEELICSVCLDFFQDPVM-SDCGHNFCRSCISQYWgeQEENVTCPDCREVF-P----GRSLKPNRVLGNMADKArSLRPREDSLCAVHKNE----------------------------------------------------------------------------------------------------------
>A0A087X8H9	71	0.210	8.942E-10	33	126	227	4	92	464
---------------------------------EEDLTCPVCCDIFRDPVL-LSCSHSFCRSCLKKCWDTRTRECPVCRRKASKCPPV-----SNLALRNVCEALQQvRRQNSLEEQGRCSLHGEKLK----------------------------------------------------------------------------------------------------
>UPI0003959C7C	71	0.235	8.942E-10	28	158	227	5	151	464
----------------------------PAGQLRAEASCSLCLGLFQEPVS-IHCGHNFCRSCIERCWQScrDSFACPRCRE---TAP--ERSLRPNRELAKIIriaQRLslrgLPGAGErlchrhGEALKLFCEEEQSPLCRVCResqdhrlHAAVPIEEAAQEHKEKLQAHAQILKDRR--------------------------------------------------------------------
>UPI000939AC6F	71	0.211	8.942E-10	25	136	227	2	109	468
-------------------------VEAALAVLQAEVNCPICLDYLRDPVT-IECGHNFCRSCIQQSWADVQDRfpCPVCRHSC-----QERHLRNNSQLGRMIdiAKLlqITRSKKKRQEERRLCEKHN----QVLTLFCEE------------------------------------------------------------------------------------------
>A0A401RLD3	71	0.216	8.942E-10	29	121	227	1	91	468
-----------------------------ATNLEIDLSCPVCLEVYRDPVL-LRCGHNFCKECIERYTEEseGALICPLCRAEFDGDSFYC-----NRQLANVIAGVleLRLGGGGQEGSLQCEEH---------------------------------------------------------------------------------------------------------
>UPI001442E6E1	71	0.252	8.942E-10	10	130	227	365	480	481
----------PTQITINTEEEQKESVINKVSNiMDEQLTCSVCSELFVKATT-LNCMHTFCHHCIVTW-NKKKRECPVCRAPVTS---MNRSIVLDNFIESMLESL-P-TELKERRKEVIEERkAVQHKRKIR------------------------------------------------------------------------------------------------
>UPI0007DB70B1	71	0.250	8.942E-10	28	146	227	7	128	482
----------------------------PFQKLCEEATCSICLDYFDKPVT-TECGHNFCQGCLDQYCGDSETEvsCPQCRENV-----QRGSLRHNRLLANFVditKQLeNQGAKVDESEGQVCEKHQEPqklFCKEDQTPICMVCDKSKEHRDH--------------------------------------------------------------------------------
>A0A6J0V0S2	71	0.225	8.942E-10	23	126	227	1	105	485
-----------------------EEAESPVQGLQRAAVCSICLEYFKDPVS-LECGHNFCLGCITQCCERarRRSSCPHCRRRA-----CKRDFRPNRALANLVeiAKRFKAEAEAAEAGGRgglCQRHQEPLK----------------------------------------------------------------------------------------------------
>A0A6A6PSE7	71	0.261	8.942E-10	30	126	227	37	141	491
------------------------------SSYDPNLMCPICRCPFVDPVVLAECGHCFCRECIRQSWNTQTTTytphgphgdCPSCRTPARLRPrSTTNNILINMT-DELIVR-CPKSDEGCKAEVKRGEVQDHVN----------------------------------------------------------------------------------------------------
>R7YGS6	71	0.256	8.942E-10	20	201	227	8	173	495
--------------------DSTDWIGTPLAPfqsLENALRCQVCKDFYDTP-MITSCSHTFCSLCIRKALT-SDGKCPACRA---SDQ--ASKLRRNWAVQEIVDAFqaaRPAALKVAQEHGSLKEgREGRRNKLKRGFQDTNPEDQEE-----ELSFQSRKTRS-----------------QSRRAAAAASSQEvddimdGEEEHQPDDGLVP-------------------------
>L5LM26	71	0.258	8.942E-10	24	152	227	5	141	496
------------------------MASGIVVNMKKEVTCPICLELLTEPMS-LDCGHTFCQACItahnrESMICQRESSCPVCRSTYQP-----ENMRPNRHVANIVEalrevKLSPQEEQKTDLCVRHGEKLRLFCQEDEKIICWLCERSQEHRGHhtflMEEIAQ--------------------------------------------------------------------------
>A0A7K6L850	71	0.224	8.942E-10	28	139	227	0	118	497
----------------------------PISQkLEEKLVCSICLELFRVPVT-LPCGHNFCKRCISDHWDKQKqapagtdasYTCPECRRGFQRCP----ELEKNVTLYSVVE-LARDSDARGSAPGRCEAAPAELcPQHGRPLElyCEDERR---------------------------------------------------------------------------------------
>A0A7N5K5L9	71	0.238	8.942E-10	11	126	227	2	120	499
-----------WPTLPPGNKrklEDGdadqkkRKVDEAEDDFTEDLTCGLCRSLFKEPVI-LECGHNFCKQCIDKSWESaTAFSCPECKEVLS-----ERKYTTNRVLASLVKKA-AVSVKDVKPKEKCDEHDERLK----------------------------------------------------------------------------------------------------
>A0A3B3ZEC0	71	0.250	8.942E-10	15	120	227	14	112	512
---------------CPIT----EMASVSCVLSEDQLLCSICLEVFTDPVS-TSCGHSFCKTCIYHhWDHSEQYQCPVCKEDFSSKP----QLKINTFMSEMVSQFrGSQEEPDHEESQDSPE----------------------------------------------------------------------------------------------------------
>A0A4W5N4L1	71	0.259	8.942E-10	33	132	227	12	110	534
---------------------------------EEQFLCSICLNVFTDPVT-TPCGHTFCKACISGHWDNSEILchCPKCQKRF----YVRPEVSTNSVIEEISVHIKRRRLNVPECLAVPGEVACDVcsTRKIKAL----------------------------------------------------------------------------------------------
>UPI000CDF9D4F	71	0.233	8.942E-10	33	132	227	9	105	541
---------------------------------EEQIQCSICLDVFTEPVT-TPCGHNFCKACISGYWNKTGLCqCPMCKDMFYRRP----ELKMNTTLRD-VADHFKRMRDRDESPAEPGEVACDVctGRKHKAL----------------------------------------------------------------------------------------------
>UPI0018656593	71	0.285	8.942E-10	34	132	227	8	106	543
----------------------------------DQFSCPVCLELLKDPVT-VACGHSFCKVCINSCWDQENLKgvysCPQCRRSFTQRPVVGK----NTMLAEVVEKL-KKTELHTASPAGPGDVECDFctGRKLKAL----------------------------------------------------------------------------------------------
>UPI001AACA417	71	0.256	8.942E-10	30	146	227	3	117	545
------------------------------ADLSSELRCSICIDIYVDPVT-LACGHSFCRNCITQAWDHQGRgdsKCPECKQIYGKRPELKINVR----LLNIAKVFrYSQPDED-ETGVYCTYCESRVPAAKSCLQCETSMCDNHLRKH--------------------------------------------------------------------------------
>UPI001865563B	71	0.213	8.942E-10	33	153	227	13	142	549
---------------------------------EEQFLCSICLEVFVEPVS-TPCGHSFCKACLQGYWSHSKQClCPMCKKSFPKRP----ELSVNRVLAEIsahfqglgVAEAGP-AEQEGGDFARPGEVPCDscIGKKLKAarscLTCAGSFCEAHLQLHRKVRAPA-------------------------------------------------------------------------
>UPI001113DE97	71	0.244	8.942E-10	33	125	227	9	101	551
---------------------------------KEQLLCPICLDLFNLPVS-TPCGHNFCRDCILGYWQSANLSqCPMCKQKFYRKPELKVNTFISEVASQFKKLLEKKDEHDMTTIVESSGHEGDV-----------------------------------------------------------------------------------------------------
>A0A6J2VQQ7	71	0.247	8.942E-10	33	125	227	9	99	559
---------------------------------EDQFICPVCVDTLKDPVTIL-CGHNYCLDCIKGYWdrddQRGVYSCPQCRENFSIRPV----LRKNTVLAELVAKLN-RTGRQATPAVRSAEPEDAV-----------------------------------------------------------------------------------------------------
>UPI00190195A0	71	0.252	8.942E-10	33	132	227	15	120	562
[truncated: 2,720,256 more chars]
