# Supplementary material for: Uncoupled evolution of the Polycomb system and deep origin of non-canonical PRC1
Source: Commun Biol. 2023 Nov 10;6:1144. doi: 10.1038/s42003-023-05501-x (PMC10638273; doi:10.1038/s42003-023-05501-x)
Supplement: Supplementary file 8 — Supplementary Data 5 [file 42003_2023_5501_MOESM8_ESM.zip › Supplementary Data 5/PCGF_putative_checks/PCGF_alphafold_remainedputative/NEPPYR005209_PCGF_19d22.result/NEPPYR005209_PCGF_19d22_unrelaxed_rank_1_model_4.pdb]

MODEL     1                                                                     
ATOM      1  N   ALA A   2     -20.788 -27.496 -11.797  1.00 33.91           N  
ATOM      2  CA  ALA A   2     -21.562 -26.264 -11.675  1.00 33.91           C  
ATOM      3  C   ALA A   2     -21.181 -25.498 -10.411  1.00 33.91           C  
ATOM      4  CB  ALA A   2     -23.057 -26.573 -11.676  1.00 33.91           C  
ATOM      5  O   ALA A   2     -20.994 -26.096  -9.349  1.00 33.91           O  
ATOM      6  N   PRO A   3     -20.795 -24.193 -10.503  1.00 43.46           N  
ATOM      7  CA  PRO A   3     -20.291 -23.290  -9.466  1.00 43.46           C  
ATOM      8  C   PRO A   3     -21.383 -22.826  -8.505  1.00 43.46           C  
ATOM      9  CB  PRO A   3     -19.731 -22.112 -10.267  1.00 43.46           C  
ATOM     10  O   PRO A   3     -22.541 -22.680  -8.906  1.00 43.46           O  
ATOM     11  CG  PRO A   3     -20.509 -22.113 -11.543  1.00 43.46           C  
ATOM     12  CD  PRO A   3     -21.145 -23.463 -11.713  1.00 43.46           C  
ATOM     13  N   ALA A   4     -21.467 -23.362  -7.326  1.00 40.25           N  
ATOM     14  CA  ALA A   4     -22.144 -23.057  -6.068  1.00 40.25           C  
ATOM     15  C   ALA A   4     -22.339 -21.553  -5.901  1.00 40.25           C  
ATOM     16  CB  ALA A   4     -21.356 -23.622  -4.889  1.00 40.25           C  
ATOM     17  O   ALA A   4     -21.386 -20.780  -6.021  1.00 40.25           O  
ATOM     18  N   ALA A   5     -23.288 -20.939  -6.481  1.00 39.98           N  
ATOM     19  CA  ALA A   5     -24.177 -19.803  -6.252  1.00 39.98           C  
ATOM     20  C   ALA A   5     -24.067 -19.301  -4.815  1.00 39.98           C  
ATOM     21  CB  ALA A   5     -25.621 -20.183  -6.570  1.00 39.98           C  
ATOM     22  O   ALA A   5     -24.173 -20.083  -3.868  1.00 39.98           O  
ATOM     23  N   VAL A   6     -23.138 -18.420  -4.458  1.00 43.12           N  
ATOM     24  CA  VAL A   6     -22.947 -17.544  -3.306  1.00 43.12           C  
ATOM     25  C   VAL A   6     -24.246 -16.804  -2.998  1.00 43.12           C  
ATOM     26  CB  VAL A   6     -21.802 -16.534  -3.545  1.00 43.12           C  
ATOM     27  O   VAL A   6     -24.818 -16.150  -3.874  1.00 43.12           O  
ATOM     28  CG1 VAL A   6     -21.727 -15.522  -2.404  1.00 43.12           C  
ATOM     29  CG2 VAL A   6     -20.470 -17.265  -3.703  1.00 43.12           C  
ATOM     30  N   GLN A   7     -25.155 -17.419  -2.322  1.00 36.42           N  
ATOM     31  CA  GLN A   7     -26.339 -16.882  -1.660  1.00 36.42           C  
ATOM     32  C   GLN A   7     -26.013 -15.594  -0.909  1.00 36.42           C  
ATOM     33  CB  GLN A   7     -26.932 -17.914  -0.699  1.00 36.42           C  
ATOM     34  O   GLN A   7     -24.980 -15.502  -0.243  1.00 36.42           O  
ATOM     35  CG  GLN A   7     -27.454 -19.168  -1.389  1.00 36.42           C  
ATOM     36  CD  GLN A   7     -28.356 -19.997  -0.494  1.00 36.42           C  
ATOM     37  NE2 GLN A   7     -29.017 -20.992  -1.077  1.00 36.42           N  
ATOM     38  OE1 GLN A   7     -28.458 -19.747   0.711  1.00 36.42           O  
ATOM     39  N   PRO A   8     -26.629 -14.495  -1.305  1.00 41.47           N  
ATOM     40  CA  PRO A   8     -26.493 -13.183  -0.669  1.00 41.47           C  
ATOM     41  C   PRO A   8     -26.841 -13.209   0.818  1.00 41.47           C  
ATOM     42  CB  PRO A   8     -27.482 -12.311  -1.446  1.00 41.47           C  
ATOM     43  O   PRO A   8     -27.810 -13.859   1.218  1.00 41.47           O  
ATOM     44  CG  PRO A   8     -28.274 -13.273  -2.271  1.00 41.47           C  
ATOM     45  CD  PRO A   8     -27.656 -14.636  -2.138  1.00 41.47           C  
ATOM     46  N   SER A   9     -25.909 -13.406   1.658  1.00 41.61           N  
ATOM     47  CA  SER A   9     -25.947 -13.238   3.107  1.00 41.61           C  
ATOM     48  C   SER A   9     -26.781 -12.023   3.501  1.00 41.61           C  
ATOM     49  CB  SER A   9     -24.532 -13.099   3.669  1.00 41.61           C  
ATOM     50  O   SER A   9     -26.686 -10.968   2.870  1.00 41.61           O  
ATOM     51  OG  SER A   9     -23.628 -13.935   2.967  1.00 41.61           O  
ATOM     52  N   GLN A  10     -28.074 -12.196   3.762  1.00 36.39           N  
ATOM     53  CA  GLN A  10     -29.064 -11.479   4.560  1.00 36.39           C  
ATOM     54  C   GLN A  10     -28.411 -10.371   5.381  1.00 36.39           C  
ATOM     55  CB  GLN A  10     -29.812 -12.444   5.481  1.00 36.39           C  
ATOM     56  O   GLN A  10     -27.335 -10.566   5.952  1.00 36.39           O  
ATOM     57  CG  GLN A  10     -30.740 -13.401   4.746  1.00 36.39           C  
ATOM     58  CD  GLN A  10     -31.774 -14.034   5.658  1.00 36.39           C  
ATOM     59  NE2 GLN A  10     -32.658 -14.841   5.083  1.00 36.39           N  
ATOM     60  OE1 GLN A  10     -31.777 -13.799   6.871  1.00 36.39           O  
ATOM     61  N   PRO A  11     -28.772  -9.069   5.076  1.00 41.04           N  
ATOM     62  CA  PRO A  11     -28.273  -7.843   5.703  1.00 41.04           C  
ATOM     63  C   PRO A  11     -28.376  -7.875   7.226  1.00 41.04           C  
ATOM     64  CB  PRO A  11     -29.176  -6.755   5.118  1.00 41.04           C  
ATOM     65  O   PRO A  11     -29.347  -8.406   7.772  1.00 41.04           O  
ATOM     66  CG  PRO A  11     -30.176  -7.493   4.289  1.00 41.04           C  
ATOM     67  CD  PRO A  11     -29.883  -8.963   4.385  1.00 41.04           C  
ATOM     68  N   LEU A  12     -27.373  -8.241   7.867  1.00 39.13           N  
ATOM     69  CA  LEU A  12     -27.167  -8.023   9.295  1.00 39.13           C  
ATOM     70  C   LEU A  12     -27.981  -6.831   9.786  1.00 39.13           C  
ATOM     71  CB  LEU A  12     -25.682  -7.801   9.594  1.00 39.13           C  
ATOM     72  O   LEU A  12     -27.817  -5.715   9.288  1.00 39.13           O  
ATOM     73  CG  LEU A  12     -24.904  -9.015  10.102  1.00 39.13           C  
ATOM     74  CD1 LEU A  12     -23.777  -9.364   9.136  1.00 39.13           C  
ATOM     75  CD2 LEU A  12     -24.354  -8.752  11.500  1.00 39.13           C  
ATOM     76  N   GLN A  13     -29.264  -7.024   9.953  1.00 38.42           N  
ATOM     77  CA  GLN A  13     -30.152  -6.083  10.628  1.00 38.42           C  
ATOM     78  C   GLN A  13     -29.661  -5.780  12.041  1.00 38.42           C  
ATOM     79  CB  GLN A  13     -31.579  -6.631  10.674  1.00 38.42           C  
ATOM     80  O   GLN A  13     -29.659  -6.659  12.905  1.00 38.42           O  
ATOM     81  CG  GLN A  13     -32.377  -6.376   9.403  1.00 38.42           C  
ATOM     82  CD  GLN A  13     -33.658  -7.187   9.341  1.00 38.42           C  
ATOM     83  NE2 GLN A  13     -34.218  -7.322   8.143  1.00 38.42           N  
ATOM     84  OE1 GLN A  13     -34.140  -7.689  10.361  1.00 38.42           O  
ATOM     85  N   THR A  14     -28.498  -5.187  12.237  1.00 44.21           N  
ATOM     86  CA  THR A  14     -28.116  -4.683  13.552  1.00 44.21           C  
ATOM     87  C   THR A  14     -28.954  -3.466  13.929  1.00 44.21           C  
ATOM     88  CB  THR A  14     -26.621  -4.314  13.595  1.00 44.21           C  
ATOM     89  O   THR A  14     -29.101  -2.536  13.133  1.00 44.21           O  
ATOM     90  CG2 THR A  14     -25.864  -5.203  14.576  1.00 44.21           C  
ATOM     91  OG1 THR A  14     -26.057  -4.475  12.288  1.00 44.21           O  
ATOM     92  N   GLN A  15     -30.156  -3.677  14.381  1.00 41.81           N  
ATOM     93  CA  GLN A  15     -31.049  -2.773  15.098  1.00 41.81           C  
ATOM     94  C   GLN A  15     -30.272  -1.891  16.072  1.00 41.81           C  
ATOM     95  CB  GLN A  15     -32.125  -3.561  15.847  1.00 41.81           C  
ATOM     96  O   GLN A  15     -29.578  -2.396  16.957  1.00 41.81           O  
ATOM     97  CG  GLN A  15     -33.048  -4.360  14.936  1.00 41.81           C  
ATOM     98  CD  GLN A  15     -34.081  -5.161  15.705  1.00 41.81           C  
ATOM     99  NE2 GLN A  15     -34.451  -6.320  15.170  1.00 41.81           N  
ATOM    100  OE1 GLN A  15     -34.543  -4.743  16.772  1.00 41.81           O  
ATOM    101  N   CYS A  16     -29.586  -0.871  15.572  1.00 41.61           N  
ATOM    102  CA  CYS A  16     -29.106   0.212  16.424  1.00 41.61           C  
ATOM    103  C   CYS A  16     -30.253   0.841  17.204  1.00 41.61           C  
ATOM    104  CB  CYS A  16     -28.400   1.278  15.587  1.00 41.61           C  
ATOM    105  O   CYS A  16     -31.298   1.159  16.633  1.00 41.61           O  
ATOM    106  SG  CYS A  16     -26.778   0.769  14.976  1.00 41.61           S  
ATOM    107  N   PRO A  17     -30.546   0.432  18.469  1.00 46.63           N  
ATOM    108  CA  PRO A  17     -31.594   1.096  19.246  1.00 46.63           C  
ATOM    109  C   PRO A  17     -31.532   2.618  19.142  1.00 46.63           C  
ATOM    110  CB  PRO A  17     -31.316   0.636  20.680  1.00 46.63           C  
ATOM    111  O   PRO A  17     -30.466   3.211  19.332  1.00 46.63           O  
ATOM    112  CG  PRO A  17     -29.992  -0.054  20.609  1.00 46.63           C  
ATOM    113  CD  PRO A  17     -29.586  -0.160  19.167  1.00 46.63           C  
ATOM    114  N   ALA A  18     -31.867   3.131  18.011  1.00 45.28           N  
ATOM    115  CA  ALA A  18     -32.156   4.539  17.749  1.00 45.28           C  
ATOM    116  C   ALA A  18     -32.810   5.198  18.960  1.00 45.28           C  
ATOM    117  CB  ALA A  18     -33.053   4.679  16.522  1.00 45.28           C  
ATOM    118  O   ALA A  18     -33.822   4.711  19.469  1.00 45.28           O  
ATOM    119  N   SER A  19     -32.215   5.364  20.096  1.00 51.25           N  
ATOM    120  CA  SER A  19     -32.728   6.270  21.118  1.00 51.25           C  
ATOM    121  C   SER A  19     -33.185   7.590  20.508  1.00 51.25           C  
ATOM    122  CB  SER A  19     -31.663   6.534  22.184  1.00 51.25           C  
ATOM    123  O   SER A  19     -32.610   8.057  19.522  1.00 51.25           O  
ATOM    124  OG  SER A  19     -30.514   7.133  21.610  1.00 51.25           O  
ATOM    125  N   LYS A  20     -34.498   7.705  20.218  1.00 43.05           N  
ATOM    126  CA  LYS A  20     -35.348   8.854  19.919  1.00 43.05           C  
ATOM    127  C   LYS A  20     -34.689  10.156  20.367  1.00 43.05           C  
ATOM    128  CB  LYS A  20     -36.714   8.700  20.590  1.00 43.05           C  
ATOM    129  O   LYS A  20     -34.712  10.494  21.552  1.00 43.05           O  
ATOM    130  CG  LYS A  20     -37.605   7.649  19.946  1.00 43.05           C  
ATOM    131  CD  LYS A  20     -39.012   7.674  20.530  1.00 43.05           C  
ATOM    132  CE  LYS A  20     -39.925   6.672  19.836  1.00 43.05           C  
ATOM    133  NZ  LYS A  20     -41.197   6.466  20.591  1.00 43.05           N  
ATOM    134  N   ASP A  21     -33.466  10.459  19.900  1.00 50.37           N  
ATOM    135  CA  ASP A  21     -32.882  11.783  20.090  1.00 50.37           C  
ATOM    136  C   ASP A  21     -32.983  12.616  18.814  1.00 50.37           C  
ATOM    137  CB  ASP A  21     -31.421  11.668  20.528  1.00 50.37           C  
ATOM    138  O   ASP A  21     -32.896  12.079  17.707  1.00 50.37           O  
ATOM    139  CG  ASP A  21     -31.268  11.353  22.006  1.00 50.37           C  
ATOM    140  OD1 ASP A  21     -31.885  12.046  22.844  1.00 50.37           O  
ATOM    141  OD2 ASP A  21     -30.522  10.406  22.335  1.00 50.37           O  
ATOM    142  N   ASP A  22     -34.078  13.386  18.704  1.00 52.75           N  
ATOM    143  CA  ASP A  22     -34.418  14.452  17.766  1.00 52.75           C  
ATOM    144  C   ASP A  22     -33.500  14.423  16.547  1.00 52.75           C  
ATOM    145  CB  ASP A  22     -34.337  15.817  18.453  1.00 52.75           C  
ATOM    146  O   ASP A  22     -33.176  15.470  15.982  1.00 52.75           O  
ATOM    147  CG  ASP A  22     -35.296  15.949  19.623  1.00 52.75           C  
ATOM    148  OD1 ASP A  22     -36.469  15.537  19.500  1.00 52.75           O  
ATOM    149  OD2 ASP A  22     -34.875  16.474  20.677  1.00 52.75           O  
ATOM    150  N   GLY A  23     -33.270  13.189  15.864  1.00 53.89           N  
ATOM    151  CA  GLY A  23     -32.888  13.163  14.462  1.00 53.89           C  
ATOM    152  C   GLY A  23     -31.655  13.995  14.163  1.00 53.89           C  
ATOM    153  O   GLY A  23     -31.303  14.197  12.999  1.00 53.89           O  
ATOM    154  N   LYS A  24     -30.636  14.147  15.138  1.00 68.26           N  
ATOM    155  CA  LYS A  24     -29.494  14.926  14.667  1.00 68.26           C  
ATOM    156  C   LYS A  24     -28.193  14.144  14.825  1.00 68.26           C  
ATOM    157  CB  LYS A  24     -29.402  16.254  15.419  1.00 68.26           C  
ATOM    158  O   LYS A  24     -27.298  14.240  13.982  1.00 68.26           O  
ATOM    159  CG  LYS A  24     -30.270  17.358  14.835  1.00 68.26           C  
ATOM    160  CD  LYS A  24     -30.238  18.611  15.700  1.00 68.26           C  
ATOM    161  CE  LYS A  24     -31.294  19.619  15.265  1.00 68.26           C  
ATOM    162  NZ  LYS A  24     -31.169  20.908  16.010  1.00 68.26           N  
ATOM    163  N   PHE A  25     -28.179  12.996  15.473  1.00 73.38           N  
ATOM    164  CA  PHE A  25     -26.976  12.192  15.653  1.00 73.38           C  
ATOM    165  C   PHE A  25     -27.331  10.781  16.107  1.00 73.38           C  
ATOM    166  CB  PHE A  25     -26.036  12.850  16.668  1.00 73.38           C  
ATOM    167  O   PHE A  25     -28.328  10.581  16.805  1.00 73.38           O  
ATOM    168  CG  PHE A  25     -25.542  14.207  16.246  1.00 73.38           C  
ATOM    169  CD1 PHE A  25     -24.430  14.333  15.422  1.00 73.38           C  
ATOM    170  CD2 PHE A  25     -26.189  15.358  16.675  1.00 73.38           C  
ATOM    171  CE1 PHE A  25     -23.971  15.588  15.031  1.00 73.38           C  
ATOM    172  CE2 PHE A  25     -25.736  16.616  16.288  1.00 73.38           C  
ATOM    173  CZ  PHE A  25     -24.626  16.729  15.467  1.00 73.38           C  
ATOM    174  N   ALA A  26     -26.642   9.887  15.407  1.00 78.16           N  
ATOM    175  CA  ALA A  26     -26.619   8.501  15.866  1.00 78.16           C  
ATOM    176  C   ALA A  26     -25.309   8.181  16.580  1.00 78.16           C  
ATOM    177  CB  ALA A  26     -26.827   7.548  14.691  1.00 78.16           C  
ATOM    178  O   ALA A  26     -24.246   8.671  16.190  1.00 78.16           O  
ATOM    179  N   THR A  27     -25.538   7.688  17.770  1.00 79.27           N  
ATOM    180  CA  THR A  27     -24.403   7.210  18.551  1.00 79.27           C  
ATOM    181  C   THR A  27     -24.118   5.741  18.249  1.00 79.27           C  
ATOM    182  CB  THR A  27     -24.649   7.388  20.061  1.00 79.27           C  
ATOM    183  O   THR A  27     -25.016   4.901  18.325  1.00 79.27           O  
ATOM    184  CG2 THR A  27     -23.433   6.953  20.872  1.00 79.27           C  
ATOM    185  OG1 THR A  27     -24.925   8.767  20.335  1.00 79.27           O  
ATOM    186  N   VAL A  28     -22.912   5.515  17.777  1.00 83.80           N  
ATOM    187  CA  VAL A  28     -22.445   4.171  17.455  1.00 83.80           C  
ATOM    188  C   VAL A  28     -21.220   3.832  18.302  1.00 83.80           C  
ATOM    189  CB  VAL A  28     -22.109   4.031  15.953  1.00 83.80           C  
ATOM    190  O   VAL A  28     -20.323   4.662  18.467  1.00 83.80           O  
ATOM    191  CG1 VAL A  28     -21.684   2.600  15.626  1.00 83.80           C  
ATOM    192  CG2 VAL A  28     -23.307   4.444  15.099  1.00 83.80           C  
ATOM    193  N   PRO A  29     -21.335   2.634  18.864  1.00 85.09           N  
ATOM    194  CA  PRO A  29     -20.151   2.228  19.624  1.00 85.09           C  
ATOM    195  C   PRO A  29     -18.886   2.186  18.768  1.00 85.09           C  
ATOM    196  CB  PRO A  29     -20.517   0.828  20.125  1.00 85.09           C  
ATOM    197  O   PRO A  29     -18.915   1.686  17.641  1.00 85.09           O  
ATOM    198  CG  PRO A  29     -22.007   0.768  20.036  1.00 85.09           C  
ATOM    199  CD  PRO A  29     -22.453   1.649  18.904  1.00 85.09           C  
ATOM    200  N   ALA A  30     -17.852   2.730  19.206  1.00 84.88           N  
ATOM    201  CA  ALA A  30     -16.559   2.796  18.529  1.00 84.88           C  
ATOM    202  C   ALA A  30     -16.059   1.400  18.165  1.00 84.88           C  
ATOM    203  CB  ALA A  30     -15.535   3.513  19.405  1.00 84.88           C  
ATOM    204  O   ALA A  30     -15.366   1.225  17.160  1.00 84.88           O  
ATOM    205  N   ALA A  31     -16.443   0.449  18.885  1.00 85.34           N  
ATOM    206  CA  ALA A  31     -16.008  -0.930  18.679  1.00 85.34           C  
ATOM    207  C   ALA A  31     -16.467  -1.452  17.321  1.00 85.34           C  
ATOM    208  CB  ALA A  31     -16.535  -1.827  19.796  1.00 85.34           C  
ATOM    209  O   ALA A  31     -15.760  -2.232  16.677  1.00 85.34           O  
ATOM    210  N   HIS A  32     -17.586  -1.027  17.007  1.00 85.16           N  
ATOM    211  CA  HIS A  32     -18.137  -1.485  15.737  1.00 85.16           C  
ATOM    212  C   HIS A  32     -17.367  -0.899  14.559  1.00 85.16           C  
ATOM    213  CB  HIS A  32     -19.618  -1.118  15.632  1.00 85.16           C  
ATOM    214  O   HIS A  32     -17.184  -1.566  13.538  1.00 85.16           O  
ATOM    215  CG  HIS A  32     -20.505  -1.941  16.511  1.00 85.16           C  
ATOM    216  CD2 HIS A  32     -20.245  -3.043  17.253  1.00 85.16           C  
ATOM    217  ND1 HIS A  32     -21.841  -1.658  16.694  1.00 85.16           N  
ATOM    218  CE1 HIS A  32     -22.366  -2.553  17.516  1.00 85.16           C  
ATOM    219  NE2 HIS A  32     -21.418  -3.404  17.869  1.00 85.16           N  
ATOM    220  N   LEU A  33     -16.867   0.292  14.781  1.00 87.71           N  
ATOM    221  CA  LEU A  33     -16.119   0.964  13.725  1.00 87.71           C  
ATOM    222  C   LEU A  33     -14.685   0.447  13.661  1.00 87.71           C  
ATOM    223  CB  LEU A  33     -16.118   2.478  13.948  1.00 87.71           C  
ATOM    224  O   LEU A  33     -14.100   0.360  12.580  1.00 87.71           O  
ATOM    225  CG  LEU A  33     -17.474   3.180  13.842  1.00 87.71           C  
ATOM    226  CD1 LEU A  33     -17.318   4.675  14.096  1.00 87.71           C  
ATOM    227  CD2 LEU A  33     -18.101   2.927  12.476  1.00 87.71           C  
ATOM    228  N   LYS A  34     -14.203   0.118  14.734  1.00 89.63           N  
ATOM    229  CA  LYS A  34     -12.827  -0.360  14.833  1.00 89.63           C  
ATOM    230  C   LYS A  34     -12.612  -1.599  13.969  1.00 89.63           C  
ATOM    231  CB  LYS A  34     -12.469  -0.667  16.288  1.00 89.63           C  
ATOM    232  O   LYS A  34     -11.569  -1.741  13.327  1.00 89.63           O  
ATOM    233  CG  LYS A  34     -10.984  -0.896  16.524  1.00 89.63           C  
ATOM    234  CD  LYS A  34     -10.665  -1.010  18.010  1.00 89.63           C  
ATOM    235  CE  LYS A  34      -9.174  -1.202  18.250  1.00 89.63           C  
ATOM    236  NZ  LYS A  34      -8.851  -1.269  19.706  1.00 89.63           N  
ATOM    237  N   MET A  35     -13.580  -2.440  13.928  1.00 86.76           N  
ATOM    238  CA  MET A  35     -13.456  -3.679  13.167  1.00 86.76           C  
ATOM    239  C   MET A  35     -13.345  -3.392  11.673  1.00 86.76           C  
ATOM    240  CB  MET A  35     -14.649  -4.598  13.436  1.00 86.76           C  
ATOM    241  O   MET A  35     -12.711  -4.149  10.936  1.00 86.76           O  
ATOM    242  CG  MET A  35     -15.986  -4.001  13.029  1.00 86.76           C  
ATOM    243  SD  MET A  35     -17.376  -5.180  13.240  1.00 86.76           S  
ATOM    244  CE  MET A  35     -17.427  -5.294  15.050  1.00 86.76           C  
ATOM    245  N   CYS A  36     -14.009  -2.365  11.264  1.00 89.72           N  
ATOM    246  CA  CYS A  36     -14.032  -2.022   9.847  1.00 89.72           C  
ATOM    247  C   CYS A  36     -12.788  -1.234   9.456  1.00 89.72           C  
ATOM    248  CB  CYS A  36     -15.285  -1.213   9.512  1.00 89.72           C  
ATOM    249  O   CYS A  36     -12.455  -1.138   8.273  1.00 89.72           O  
ATOM    250  SG  CYS A  36     -16.829  -2.093   9.835  1.00 89.72           S  
ATOM    251  N   LEU A  37     -12.014  -0.694  10.404  1.00 94.74           N  
ATOM    252  CA  LEU A  37     -10.870   0.168  10.125  1.00 94.74           C  
ATOM    253  C   LEU A  37      -9.572  -0.484  10.590  1.00 94.74           C  
ATOM    254  CB  LEU A  37     -11.044   1.528  10.806  1.00 94.74           C  
ATOM    255  O   LEU A  37      -8.557   0.195  10.759  1.00 94.74           O  
ATOM    256  CG  LEU A  37     -12.272   2.341  10.393  1.00 94.74           C  
ATOM    257  CD1 LEU A  37     -12.379   3.606  11.237  1.00 94.74           C  
ATOM    258  CD2 LEU A  37     -12.210   2.686   8.909  1.00 94.74           C  
ATOM    259  N   THR A  38      -9.641  -1.720  10.825  1.00 95.39           N  
ATOM    260  CA  THR A  38      -8.483  -2.479  11.283  1.00 95.39           C  
ATOM    261  C   THR A  38      -7.873  -3.282  10.137  1.00 95.39           C  
ATOM    262  CB  THR A  38      -8.858  -3.430  12.436  1.00 95.39           C  
ATOM    263  O   THR A  38      -8.595  -3.903   9.355  1.00 95.39           O  
ATOM    264  CG2 THR A  38      -7.652  -4.245  12.891  1.00 95.39           C  
ATOM    265  OG1 THR A  38      -9.346  -2.660  13.542  1.00 95.39           O  
ATOM    266  N   CYS A  39      -6.586  -3.188  10.076  1.00 97.03           N  
ATOM    267  CA  CYS A  39      -5.854  -3.949   9.070  1.00 97.03           C  
ATOM    268  C   CYS A  39      -5.911  -5.443   9.367  1.00 97.03           C  
ATOM    269  CB  CYS A  39      -4.398  -3.489   9.003  1.00 97.03           C  
ATOM    270  O   CYS A  39      -5.594  -5.871  10.479  1.00 97.03           O  
ATOM    271  SG  CYS A  39      -3.421  -4.344   7.747  1.00 97.03           S  
ATOM    272  N   PRO A  40      -6.319  -6.279   8.344  1.00 94.75           N  
ATOM    273  CA  PRO A  40      -6.423  -7.721   8.577  1.00 94.75           C  
ATOM    274  C   PRO A  40      -5.060  -8.400   8.690  1.00 94.75           C  
ATOM    275  CB  PRO A  40      -7.183  -8.223   7.347  1.00 94.75           C  
ATOM    276  O   PRO A  40      -4.970  -9.537   9.160  1.00 94.75           O  
ATOM    277  CG  PRO A  40      -6.930  -7.192   6.295  1.00 94.75           C  
ATOM    278  CD  PRO A  40      -6.726  -5.865   6.967  1.00 94.75           C  
ATOM    279  N   ILE A  41      -3.943  -7.775   8.327  1.00 94.81           N  
ATOM    280  CA  ILE A  41      -2.602  -8.349   8.334  1.00 94.81           C  
ATOM    281  C   ILE A  41      -1.937  -8.093   9.685  1.00 94.81           C  
ATOM    282  CB  ILE A  41      -1.735  -7.775   7.192  1.00 94.81           C  
ATOM    283  O   ILE A  41      -1.510  -9.031  10.362  1.00 94.81           O  
ATOM    284  CG1 ILE A  41      -2.374  -8.077   5.832  1.00 94.81           C  
ATOM    285  CG2 ILE A  41      -0.310  -8.332   7.263  1.00 94.81           C  
ATOM    286  CD1 ILE A  41      -1.687  -7.391   4.659  1.00 94.81           C  
ATOM    287  N   CYS A  42      -1.863  -6.821  10.099  1.00 95.17           N  
ATOM    288  CA  CYS A  42      -1.168  -6.508  11.343  1.00 95.17           C  
ATOM    289  C   CYS A  42      -2.150  -6.403  12.504  1.00 95.17           C  
ATOM    290  CB  CYS A  42      -0.385  -5.203  11.206  1.00 95.17           C  
ATOM    291  O   CYS A  42      -1.741  -6.333  13.664  1.00 95.17           O  
ATOM    292  SG  CYS A  42      -1.431  -3.744  11.009  1.00 95.17           S  
ATOM    293  N   LYS A  43      -3.409  -6.328  12.237  1.00 94.19           N  
ATOM    294  CA  LYS A  43      -4.481  -6.300  13.228  1.00 94.19           C  
ATOM    295  C   LYS A  43      -4.471  -4.991  14.012  1.00 94.19           C  
ATOM    296  CB  LYS A  43      -4.356  -7.486  14.187  1.00 94.19           C  
ATOM    297  O   LYS A  43      -4.888  -4.952  15.171  1.00 94.19           O  
ATOM    298  CG  LYS A  43      -4.278  -8.838  13.493  1.00 94.19           C  
ATOM    299  CD  LYS A  43      -5.499  -9.087  12.617  1.00 94.19           C  
ATOM    300  CE  LYS A  43      -5.416 -10.434  11.911  1.00 94.19           C  
ATOM    301  NZ  LYS A  43      -6.517 -10.607  10.917  1.00 94.19           N  
ATOM    302  N   ASN A  44      -3.899  -4.014  13.547  1.00 95.14           N  
ATOM    303  CA  ASN A  44      -3.922  -2.648  14.059  1.00 95.14           C  
ATOM    304  C   ASN A  44      -4.760  -1.731  13.172  1.00 95.14           C  
ATOM    305  CB  ASN A  44      -2.500  -2.101  14.193  1.00 95.14           C  
ATOM    306  O   ASN A  44      -5.193  -2.132  12.090  1.00 95.14           O  
ATOM    307  CG  ASN A  44      -1.703  -2.806  15.273  1.00 95.14           C  
ATOM    308  ND2 ASN A  44      -0.445  -3.112  14.978  1.00 95.14           N  
ATOM    309  OD1 ASN A  44      -2.213  -3.073  16.364  1.00 95.14           O  
ATOM    310  N   LEU A  45      -5.073  -0.544  13.665  1.00 95.53           N  
ATOM    311  CA  LEU A  45      -5.793   0.429  12.851  1.00 95.53           C  
ATOM    312  C   LEU A  45      -5.016   0.757  11.581  1.00 95.53           C  
ATOM    313  CB  LEU A  45      -6.051   1.710  13.650  1.00 95.53           C  
ATOM    314  O   LEU A  45      -3.783   0.793  11.594  1.00 95.53           O  
ATOM    315  CG  LEU A  45      -7.100   1.617  14.760  1.00 95.53           C  
ATOM    316  CD1 LEU A  45      -7.094   2.888  15.602  1.00 95.53           C  
ATOM    317  CD2 LEU A  45      -8.483   1.367  14.169  1.00 95.53           C  
ATOM    318  N   LEU A  46      -5.751   0.985  10.565  1.00 96.40           N  
ATOM    319  CA  LEU A  46      -5.137   1.242   9.266  1.00 96.40           C  
ATOM    320  C   LEU A  46      -4.222   2.461   9.330  1.00 96.40           C  
ATOM    321  CB  LEU A  46      -6.213   1.453   8.197  1.00 96.40           C  
ATOM    322  O   LEU A  46      -4.617   3.513   9.838  1.00 96.40           O  
ATOM    323  CG  LEU A  46      -7.036   0.222   7.812  1.00 96.40           C  
ATOM    324  CD1 LEU A  46      -8.288   0.640   7.049  1.00 96.40           C  
ATOM    325  CD2 LEU A  46      -6.197  -0.745   6.985  1.00 96.40           C  
ATOM    326  N   GLN A  47      -3.019   2.227   8.910  1.00 95.33           N  
ATOM    327  CA  GLN A  47      -2.045   3.301   8.748  1.00 95.33           C  
ATOM    328  C   GLN A  47      -1.682   3.498   7.279  1.00 95.33           C  
ATOM    329  CB  GLN A  47      -0.785   3.012   9.566  1.00 95.33           C  
ATOM    330  O   GLN A  47      -1.157   2.586   6.636  1.00 95.33           O  
ATOM    331  CG  GLN A  47       0.206   4.167   9.598  1.00 95.33           C  
ATOM    332  CD  GLN A  47      -0.270   5.324  10.457  1.00 95.33           C  
ATOM    333  NE2 GLN A  47       0.028   6.545  10.025  1.00 95.33           N  
ATOM    334  OE1 GLN A  47      -0.900   5.122  11.500  1.00 95.33           O  
ATOM    335  N   HIS A  48      -1.984   4.744   6.736  1.00 94.70           N  
ATOM    336  CA  HIS A  48      -1.777   4.957   5.308  1.00 94.70           C  
ATOM    337  C   HIS A  48      -2.411   3.840   4.486  1.00 94.70           C  
ATOM    338  CB  HIS A  48      -0.284   5.058   4.993  1.00 94.70           C  
ATOM    339  O   HIS A  48      -1.711   3.104   3.787  1.00 94.70           O  
ATOM    340  CG  HIS A  48       0.418   6.139   5.752  1.00 94.70           C  
ATOM    341  CD2 HIS A  48       1.346   6.075   6.736  1.00 94.70           C  
ATOM    342  ND1 HIS A  48       0.184   7.478   5.528  1.00 94.70           N  
ATOM    343  CE1 HIS A  48       0.942   8.194   6.343  1.00 94.70           C  
ATOM    344  NE2 HIS A  48       1.656   7.366   7.086  1.00 94.70           N  
ATOM    345  N   ALA A  49      -3.662   3.777   4.527  1.00 96.85           N  
ATOM    346  CA  ALA A  49      -4.485   2.690   4.003  1.00 96.85           C  
ATOM    347  C   ALA A  49      -4.272   2.515   2.502  1.00 96.85           C  
ATOM    348  CB  ALA A  49      -5.960   2.947   4.302  1.00 96.85           C  
ATOM    349  O   ALA A  49      -4.249   3.495   1.754  1.00 96.85           O  
ATOM    350  N   ILE A  50      -4.081   1.275   2.076  1.00 96.75           N  
ATOM    351  CA  ILE A  50      -4.052   0.815   0.692  1.00 96.75           C  
ATOM    352  C   ILE A  50      -5.245  -0.100   0.427  1.00 96.75           C  
ATOM    353  CB  ILE A  50      -2.731   0.081   0.368  1.00 96.75           C  
ATOM    354  O   ILE A  50      -5.480  -1.055   1.172  1.00 96.75           O  
ATOM    355  CG1 ILE A  50      -1.530   0.987   0.664  1.00 96.75           C  
ATOM    356  CG2 ILE A  50      -2.717  -0.388  -1.090  1.00 96.75           C  
ATOM    357  CD1 ILE A  50      -1.459   2.227  -0.216  1.00 96.75           C  
ATOM    358  N   THR A  51      -5.905   0.280  -0.659  1.00 96.83           N  
ATOM    359  CA  THR A  51      -7.106  -0.486  -0.973  1.00 96.83           C  
ATOM    360  C   THR A  51      -6.957  -1.202  -2.312  1.00 96.83           C  
ATOM    361  CB  THR A  51      -8.352   0.418  -1.007  1.00 96.83           C  
ATOM    362  O   THR A  51      -6.483  -0.615  -3.286  1.00 96.83           O  
ATOM    363  CG2 THR A  51      -9.607  -0.387  -1.330  1.00 96.83           C  
ATOM    364  OG1 THR A  51      -8.516   1.045   0.272  1.00 96.83           O  
ATOM    365  N   ALA A  52      -7.370  -2.488  -2.215  1.00 95.45           N  
ATOM    366  CA  ALA A  52      -7.469  -3.231  -3.468  1.00 95.45           C  
ATOM    367  C   ALA A  52      -8.715  -2.826  -4.250  1.00 95.45           C  
ATOM    368  CB  ALA A  52      -7.481  -4.734  -3.196  1.00 95.45           C  
ATOM    369  O   ALA A  52      -9.832  -2.904  -3.734  1.00 95.45           O  
ATOM    370  N   VAL A  53      -8.606  -2.537  -5.417  1.00 94.59           N  
ATOM    371  CA  VAL A  53      -9.654  -1.920  -6.224  1.00 94.59           C  
ATOM    372  C   VAL A  53     -10.715  -2.959  -6.576  1.00 94.59           C  
ATOM    373  CB  VAL A  53      -9.079  -1.287  -7.511  1.00 94.59           C  
ATOM    374  O   VAL A  53     -11.913  -2.667  -6.547  1.00 94.59           O  
ATOM    375  CG1 VAL A  53     -10.204  -0.767  -8.405  1.00 94.59           C  
ATOM    376  CG2 VAL A  53      -8.105  -0.164  -7.164  1.00 94.59           C  
ATOM    377  N   GLU A  54     -10.413  -4.140  -6.694  1.00 92.72           N  
ATOM    378  CA  GLU A  54     -11.341  -5.163  -7.168  1.00 92.72           C  
ATOM    379  C   GLU A  54     -12.218  -5.681  -6.032  1.00 92.72           C  
ATOM    380  CB  GLU A  54     -10.578  -6.322  -7.814  1.00 92.72           C  
ATOM    381  O   GLU A  54     -13.394  -5.987  -6.239  1.00 92.72           O  
ATOM    382  CG  GLU A  54      -9.835  -5.936  -9.085  1.00 92.72           C  
ATOM    383  CD  GLU A  54     -10.761  -5.572 -10.235  1.00 92.72           C  
ATOM    384  OE1 GLU A  54     -10.584  -4.489 -10.837  1.00 92.72           O  
ATOM    385  OE2 GLU A  54     -11.671  -6.377 -10.536  1.00 92.72           O  
ATOM    386  N   CYS A  55     -11.627  -5.715  -4.844  1.00 94.63           N  
ATOM    387  CA  CYS A  55     -12.384  -6.308  -3.748  1.00 94.63           C  
ATOM    388  C   CYS A  55     -12.609  -5.298  -2.630  1.00 94.63           C  
ATOM    389  CB  CYS A  55     -11.659  -7.537  -3.199  1.00 94.63           C  
ATOM    390  O   CYS A  55     -13.367  -5.559  -1.694  1.00 94.63           O  
ATOM    391  SG  CYS A  55      -9.983  -7.195  -2.619  1.00 94.63           S  
ATOM    392  N   LEU A  56     -11.979  -4.172  -2.650  1.00 95.40           N  
ATOM    393  CA  LEU A  56     -12.137  -3.031  -1.756  1.00 95.40           C  
ATOM    394  C   LEU A  56     -11.722  -3.393  -0.334  1.00 95.40           C  
ATOM    395  CB  LEU A  56     -13.587  -2.537  -1.767  1.00 95.40           C  
ATOM    396  O   LEU A  56     -12.230  -2.817   0.631  1.00 95.40           O  
ATOM    397  CG  LEU A  56     -14.110  -2.001  -3.100  1.00 95.40           C  
ATOM    398  CD1 LEU A  56     -15.537  -1.488  -2.942  1.00 95.40           C  
ATOM    399  CD2 LEU A  56     -13.197  -0.900  -3.630  1.00 95.40           C  
ATOM    400  N   HIS A  57     -10.839  -4.350  -0.129  1.00 96.48           N  
ATOM    401  CA  HIS A  57     -10.219  -4.598   1.167  1.00 96.48           C  
ATOM    402  C   HIS A  57      -9.028  -3.673   1.394  1.00 96.48           C  
ATOM    403  CB  HIS A  57      -9.779  -6.058   1.280  1.00 96.48           C  
ATOM    404  O   HIS A  57      -8.254  -3.412   0.470  1.00 96.48           O  
ATOM    405  CG  HIS A  57     -10.917  -7.028   1.302  1.00 96.48           C  
ATOM    406  CD2 HIS A  57     -11.947  -7.171   2.169  1.00 96.48           C  
ATOM    407  ND1 HIS A  57     -11.080  -8.006   0.344  1.00 96.48           N  
ATOM    408  CE1 HIS A  57     -12.165  -8.709   0.622  1.00 96.48           C  
ATOM    409  NE2 HIS A  57     -12.709  -8.223   1.724  1.00 96.48           N  
ATOM    410  N   SER A  58      -8.963  -3.100   2.557  1.00 97.32           N  
ATOM    411  CA  SER A  58      -7.942  -2.109   2.880  1.00 97.32           C  
ATOM    412  C   SER A  58      -6.916  -2.670   3.859  1.00 97.32           C  
ATOM    413  CB  SER A  58      -8.584  -0.851   3.467  1.00 97.32           C  
ATOM    414  O   SER A  58      -7.257  -3.467   4.735  1.00 97.32           O  
ATOM    415  OG  SER A  58      -9.472  -0.257   2.536  1.00 97.32           O  
ATOM    416  N   PHE A  59      -5.688  -2.290   3.599  1.00 97.15           N  
ATOM    417  CA  PHE A  59      -4.542  -2.695   4.406  1.00 97.15           C  
ATOM    418  C   PHE A  59      -3.638  -1.503   4.697  1.00 97.15           C  
ATOM    419  CB  PHE A  59      -3.747  -3.797   3.698  1.00 97.15           C  
ATOM    420  O   PHE A  59      -3.768  -0.450   4.070  1.00 97.15           O  
ATOM    421  CG  PHE A  59      -4.600  -4.925   3.183  1.00 97.15           C  
ATOM    422  CD1 PHE A  59      -4.920  -6.002   4.000  1.00 97.15           C  
ATOM    423  CD2 PHE A  59      -5.081  -4.908   1.880  1.00 97.15           C  
ATOM    424  CE1 PHE A  59      -5.709  -7.047   3.526  1.00 97.15           C  
ATOM    425  CE2 PHE A  59      -5.870  -5.949   1.399  1.00 97.15           C  
ATOM    426  CZ  PHE A  59      -6.182  -7.018   2.224  1.00 97.15           C  
ATOM    427  N   CYS A  60      -2.657  -1.760   5.727  1.00 96.94           N  
ATOM    428  CA  CYS A  60      -1.604  -0.765   5.890  1.00 96.94           C  
ATOM    429  C   CYS A  60      -0.646  -0.785   4.704  1.00 96.94           C  
ATOM    430  CB  CYS A  60      -0.831  -1.010   7.186  1.00 96.94           C  
ATOM    431  O   CYS A  60      -0.453  -1.827   4.075  1.00 96.94           O  
ATOM    432  SG  CYS A  60      -1.859  -0.951   8.669  1.00 96.94           S  
ATOM    433  N   GLN A  61      -0.144   0.326   4.373  1.00 95.30           N  
ATOM    434  CA  GLN A  61       0.798   0.431   3.263  1.00 95.30           C  
ATOM    435  C   GLN A  61       1.963  -0.538   3.437  1.00 95.30           C  
ATOM    436  CB  GLN A  61       1.320   1.863   3.136  1.00 95.30           C  
ATOM    437  O   GLN A  61       2.287  -1.299   2.523  1.00 95.30           O  
ATOM    438  CG  GLN A  61       2.269   2.069   1.963  1.00 95.30           C  
ATOM    439  CD  GLN A  61       2.785   3.493   1.869  1.00 95.30           C  
ATOM    440  NE2 GLN A  61       3.701   3.731   0.937  1.00 95.30           N  
ATOM    441  OE1 GLN A  61       2.364   4.371   2.628  1.00 95.30           O  
ATOM    442  N   ASP A  62       2.525  -0.598   4.564  1.00 94.27           N  
ATOM    443  CA  ASP A  62       3.675  -1.459   4.821  1.00 94.27           C  
ATOM    444  C   ASP A  62       3.273  -2.932   4.802  1.00 94.27           C  
ATOM    445  CB  ASP A  62       4.320  -1.107   6.163  1.00 94.27           C  
ATOM    446  O   ASP A  62       4.014  -3.777   4.295  1.00 94.27           O  
ATOM    447  CG  ASP A  62       4.956   0.271   6.172  1.00 94.27           C  
ATOM    448  OD1 ASP A  62       5.406   0.743   5.105  1.00 94.27           O  
ATOM    449  OD2 ASP A  62       5.010   0.891   7.256  1.00 94.27           O  
ATOM    450  N   CYS A  63       2.106  -3.175   5.255  1.00 95.27           N  
ATOM    451  CA  CYS A  63       1.637  -4.552   5.372  1.00 95.27           C  
ATOM    452  C   CYS A  63       1.403  -5.167   3.997  1.00 95.27           C  
ATOM    453  CB  CYS A  63       0.350  -4.612   6.193  1.00 95.27           C  
ATOM    454  O   CYS A  63       1.862  -6.277   3.723  1.00 95.27           O  
ATOM    455  SG  CYS A  63       0.594  -4.290   7.954  1.00 95.27           S  
ATOM    456  N   ILE A  64       0.723  -4.419   3.184  1.00 94.63           N  
ATOM    457  CA  ILE A  64       0.371  -4.991   1.889  1.00 94.63           C  
ATOM    458  C   ILE A  64       1.599  -5.006   0.981  1.00 94.63           C  
ATOM    459  CB  ILE A  64      -0.782  -4.209   1.220  1.00 94.63           C  
ATOM    460  O   ILE A  64       1.763  -5.914   0.163  1.00 94.63           O  
ATOM    461  CG1 ILE A  64      -1.278  -4.952  -0.026  1.00 94.63           C  
ATOM    462  CG2 ILE A  64      -0.337  -2.787   0.869  1.00 94.63           C  
ATOM    463  CD1 ILE A  64      -1.853  -6.331   0.264  1.00 94.63           C  
ATOM    464  N   GLU A  65       2.520  -4.102   1.123  1.00 92.47           N  
ATOM    465  CA  GLU A  65       3.756  -4.088   0.348  1.00 92.47           C  
ATOM    466  C   GLU A  65       4.627  -5.297   0.676  1.00 92.47           C  
ATOM    467  CB  GLU A  65       4.535  -2.795   0.600  1.00 92.47           C  
ATOM    468  O   GLU A  65       5.179  -5.934  -0.224  1.00 92.47           O  
ATOM    469  CG  GLU A  65       5.540  -2.459  -0.492  1.00 92.47           C  
ATOM    470  CD  GLU A  65       6.060  -1.032  -0.411  1.00 92.47           C  
ATOM    471  OE1 GLU A  65       6.728  -0.575  -1.366  1.00 92.47           O  
ATOM    472  OE2 GLU A  65       5.798  -0.367   0.616  1.00 92.47           O  
ATOM    473  N   SER A  66       4.759  -5.554   1.936  1.00 92.58           N  
ATOM    474  CA  SER A  66       5.543  -6.704   2.373  1.00 92.58           C  
ATOM    475  C   SER A  66       4.914  -8.012   1.905  1.00 92.58           C  
ATOM    476  CB  SER A  66       5.681  -6.711   3.896  1.00 92.58           C  
ATOM    477  O   SER A  66       5.621  -8.937   1.500  1.00 92.58           O  
ATOM    478  OG  SER A  66       4.417  -6.876   4.515  1.00 92.58           O  
ATOM    479  N   ARG A  67       3.603  -8.078   1.933  1.00 91.38           N  
ATOM    480  CA  ARG A  67       2.883  -9.285   1.541  1.00 91.38           C  
ATOM    481  C   ARG A  67       3.018  -9.543   0.044  1.00 91.38           C  
ATOM    482  CB  ARG A  67       1.405  -9.178   1.923  1.00 91.38           C  
ATOM    483  O   ARG A  67       3.234 -10.680  -0.378  1.00 91.38           O  
ATOM    484  CG  ARG A  67       0.574 -10.384   1.516  1.00 91.38           C  
ATOM    485  CD  ARG A  67       0.967 -11.630   2.297  1.00 91.38           C  
ATOM    486  NE  ARG A  67       0.077 -12.750   2.009  1.00 91.38           N  
ATOM    487  NH1 ARG A  67       1.437 -14.348   2.975  1.00 91.38           N  
ATOM    488  NH2 ARG A  67      -0.559 -14.957   2.026  1.00 91.38           N  
ATOM    489  CZ  ARG A  67       0.320 -14.016   2.337  1.00 91.38           C  
ATOM    490  N   LEU A  68       2.927  -8.543  -0.741  1.00 90.53           N  
ATOM    491  CA  LEU A  68       2.995  -8.700  -2.190  1.00 90.53           C  
ATOM    492  C   LEU A  68       4.423  -8.992  -2.638  1.00 90.53           C  
ATOM    493  CB  LEU A  68       2.474  -7.443  -2.891  1.00 90.53           C  
ATOM    494  O   LEU A  68       4.637  -9.599  -3.690  1.00 90.53           O  
ATOM    495  CG  LEU A  68       0.982  -7.147  -2.733  1.00 90.53           C  
ATOM    496  CD1 LEU A  68       0.620  -5.850  -3.448  1.00 90.53           C  
ATOM    497  CD2 LEU A  68       0.148  -8.308  -3.265  1.00 90.53           C  
ATOM    498  N   GLU A  69       5.393  -8.610  -1.791  1.00 88.62           N  
ATOM    499  CA  GLU A  69       6.792  -8.897  -2.092  1.00 88.62           C  
ATOM    500  C   GLU A  69       7.146 -10.342  -1.750  1.00 88.62           C  
ATOM    501  CB  GLU A  69       7.713  -7.937  -1.336  1.00 88.62           C  
ATOM    502  O   GLU A  69       7.926 -10.981  -2.459  1.00 88.62           O  
ATOM    503  CG  GLU A  69       7.719  -6.521  -1.895  1.00 88.62           C  
ATOM    504  CD  GLU A  69       8.529  -5.547  -1.054  1.00 88.62           C  
ATOM    505  OE1 GLU A  69       8.629  -4.358  -1.431  1.00 88.62           O  
ATOM    506  OE2 GLU A  69       9.070  -5.978  -0.011  1.00 88.62           O  
ATOM    507  N   ASP A  70       6.602 -10.847  -0.616  1.00 85.01           N  
ATOM    508  CA  ASP A  70       6.987 -12.136  -0.051  1.00 85.01           C  
ATOM    509  C   ASP A  70       6.158 -13.269  -0.652  1.00 85.01           C  
ATOM    510  CB  ASP A  70       6.834 -12.122   1.471  1.00 85.01           C  
ATOM    511  O   ASP A  70       6.653 -14.385  -0.822  1.00 85.01           O  
ATOM    512  CG  ASP A  70       7.846 -11.225   2.161  1.00 85.01           C  
ATOM    513  OD1 ASP A  70       8.908 -10.935   1.569  1.00 85.01           O  
ATOM    514  OD2 ASP A  70       7.581 -10.807   3.309  1.00 85.01           O  
ATOM    515  N   GLU A  71       4.851 -13.065  -0.992  1.00 76.89           N  
ATOM    516  CA  GLU A  71       3.904 -14.127  -1.319  1.00 76.89           C  
ATOM    517  C   GLU A  71       3.315 -13.932  -2.714  1.00 76.89           C  
ATOM    518  CB  GLU A  71       2.782 -14.186  -0.279  1.00 76.89           C  
ATOM    519  O   GLU A  71       3.730 -13.032  -3.448  1.00 76.89           O  
ATOM    520  CG  GLU A  71       3.207 -14.798   1.048  1.00 76.89           C  
ATOM    521  CD  GLU A  71       2.085 -14.845   2.074  1.00 76.89           C  
ATOM    522  OE1 GLU A  71       1.963 -15.861   2.795  1.00 76.89           O  
ATOM    523  OE2 GLU A  71       1.321 -13.857   2.156  1.00 76.89           O  
ATOM    524  N   GLU A  72       2.242 -14.774  -3.088  1.00 76.43           N  
ATOM    525  CA  GLU A  72       1.386 -14.784  -4.271  1.00 76.43           C  
ATOM    526  C   GLU A  72       0.627 -13.468  -4.414  1.00 76.43           C  
ATOM    527  CB  GLU A  72       0.402 -15.956  -4.212  1.00 76.43           C  
ATOM    528  O   GLU A  72       0.343 -12.798  -3.419  1.00 76.43           O  
ATOM    529  CG  GLU A  72       0.906 -17.217  -4.898  1.00 76.43           C  
ATOM    530  CD  GLU A  72       0.260 -18.487  -4.368  1.00 76.43           C  
ATOM    531  OE1 GLU A  72       0.746 -19.595  -4.690  1.00 76.43           O  
ATOM    532  OE2 GLU A  72      -0.741 -18.373  -3.626  1.00 76.43           O  
ATOM    533  N   ARG A  73       0.630 -12.890  -5.608  1.00 87.34           N  
ATOM    534  CA  ARG A  73       0.020 -11.672  -6.132  1.00 87.34           C  
ATOM    535  C   ARG A  73      -1.498 -11.718  -5.997  1.00 87.34           C  
ATOM    536  CB  ARG A  73       0.410 -11.462  -7.596  1.00 87.34           C  
ATOM    537  O   ARG A  73      -2.220 -11.523  -6.978  1.00 87.34           O  
ATOM    538  CG  ARG A  73       1.907 -11.314  -7.820  1.00 87.34           C  
ATOM    539  CD  ARG A  73       2.245 -11.171  -9.297  1.00 87.34           C  
ATOM    540  NE  ARG A  73       3.686 -11.083  -9.514  1.00 87.34           N  
ATOM    541  NH1 ARG A  73       3.646 -12.109 -11.583  1.00 87.34           N  
ATOM    542  NH2 ARG A  73       5.634 -11.399 -10.690  1.00 87.34           N  
ATOM    543  CZ  ARG A  73       4.319 -11.530 -10.595  1.00 87.34           C  
ATOM    544  N   THR A  74      -1.854 -12.076  -4.655  1.00 92.40           N  
ATOM    545  CA  THR A  74      -3.282 -12.157  -4.367  1.00 92.40           C  
ATOM    546  C   THR A  74      -3.631 -11.341  -3.126  1.00 92.40           C  
ATOM    547  CB  THR A  74      -3.730 -13.617  -4.169  1.00 92.40           C  
ATOM    548  O   THR A  74      -2.759 -11.042  -2.308  1.00 92.40           O  
ATOM    549  CG2 THR A  74      -3.526 -14.433  -5.441  1.00 92.40           C  
ATOM    550  OG1 THR A  74      -2.965 -14.205  -3.109  1.00 92.40           O  
ATOM    551  N   CYS A  75      -4.931 -10.941  -3.053  1.00 93.29           N  
ATOM    552  CA  CYS A  75      -5.453 -10.273  -1.866  1.00 93.29           C  
ATOM    553  C   CYS A  75      -5.429 -11.204  -0.660  1.00 93.29           C  
ATOM    554  CB  CYS A  75      -6.879  -9.780  -2.112  1.00 93.29           C  
ATOM    555  O   CYS A  75      -5.898 -12.340  -0.738  1.00 93.29           O  
ATOM    556  SG  CYS A  75      -7.643  -9.012  -0.667  1.00 93.29           S  
ATOM    557  N   PRO A  76      -4.896 -10.736   0.560  1.00 91.72           N  
ATOM    558  CA  PRO A  76      -4.784 -11.585   1.748  1.00 91.72           C  
ATOM    559  C   PRO A  76      -6.141 -11.920   2.363  1.00 91.72           C  
ATOM    560  CB  PRO A  76      -3.944 -10.739   2.708  1.00 91.72           C  
ATOM    561  O   PRO A  76      -6.257 -12.887   3.121  1.00 91.72           O  
ATOM    562  CG  PRO A  76      -3.233  -9.759   1.831  1.00 91.72           C  
ATOM    563  CD  PRO A  76      -4.112  -9.448   0.654  1.00 91.72           C  
ATOM    564  N   VAL A  77      -7.158 -11.224   1.941  1.00 93.03           N  
ATOM    565  CA  VAL A  77      -8.466 -11.426   2.555  1.00 93.03           C  
ATOM    566  C   VAL A  77      -9.318 -12.333   1.670  1.00 93.03           C  
ATOM    567  CB  VAL A  77      -9.192 -10.084   2.798  1.00 93.03           C  
ATOM    568  O   VAL A  77      -9.885 -13.320   2.145  1.00 93.03           O  
ATOM    569  CG1 VAL A  77     -10.581 -10.321   3.387  1.00 93.03           C  
ATOM    570  CG2 VAL A  77      -8.364  -9.189   3.718  1.00 93.03           C  
ATOM    571  N   CYS A  78      -9.352 -12.020   0.397  1.00 94.18           N  
ATOM    572  CA  CYS A  78     -10.312 -12.722  -0.447  1.00 94.18           C  
ATOM    573  C   CYS A  78      -9.599 -13.560  -1.503  1.00 94.18           C  
ATOM    574  CB  CYS A  78     -11.258 -11.730  -1.123  1.00 94.18           C  
ATOM    575  O   CYS A  78     -10.244 -14.266  -2.280  1.00 94.18           O  
ATOM    576  SG  CYS A  78     -10.437 -10.622  -2.290  1.00 94.18           S  
ATOM    577  N   ASN A  79      -8.311 -13.411  -1.626  1.00 91.53           N  
ATOM    578  CA  ASN A  79      -7.458 -14.169  -2.536  1.00 91.53           C  
ATOM    579  C   ASN A  79      -7.692 -13.767  -3.989  1.00 91.53           C  
ATOM    580  CB  ASN A  79      -7.684 -15.672  -2.358  1.00 91.53           C  
ATOM    581  O   ASN A  79      -7.464 -14.562  -4.902  1.00 91.53           O  
ATOM    582  CG  ASN A  79      -7.079 -16.205  -1.074  1.00 91.53           C  
ATOM    583  ND2 ASN A  79      -7.746 -17.177  -0.464  1.00 91.53           N  
ATOM    584  OD1 ASN A  79      -6.022 -15.746  -0.634  1.00 91.53           O  
ATOM    585  N   SER A  80      -8.286 -12.641  -4.182  1.00 91.83           N  
ATOM    586  CA  SER A  80      -8.425 -12.114  -5.536  1.00 91.83           C  
ATOM    587  C   SER A  80      -7.066 -11.786  -6.144  1.00 91.83           C  
ATOM    588  CB  SER A  80      -9.308 -10.865  -5.537  1.00 91.83           C  
ATOM    589  O   SER A  80      -6.172 -11.294  -5.451  1.00 91.83           O  
ATOM    590  OG  SER A  80     -10.614 -11.172  -5.080  1.00 91.83           O  
ATOM    591  N   ASN A  81      -6.954 -12.097  -7.414  1.00 90.84           N  
ATOM    592  CA  ASN A  81      -5.703 -11.874  -8.131  1.00 90.84           C  
ATOM    593  C   ASN A  81      -5.468 -10.390  -8.398  1.00 90.84           C  
ATOM    594  CB  ASN A  81      -5.689 -12.659  -9.444  1.00 90.84           C  
ATOM    595  O   ASN A  81      -6.314  -9.720  -8.993  1.00 90.84           O  
ATOM    596  CG  ASN A  81      -4.354 -12.577 -10.159  1.00 90.84           C  
ATOM    597  ND2 ASN A  81      -4.396 -12.372 -11.470  1.00 90.84           N  
ATOM    598  OD1 ASN A  81      -3.295 -12.698  -9.538  1.00 90.84           O  
ATOM    599  N   VAL A  82      -4.275  -9.907  -7.876  1.00 90.51           N  
ATOM    600  CA  VAL A  82      -3.933  -8.504  -8.087  1.00 90.51           C  
ATOM    601  C   VAL A  82      -2.845  -8.392  -9.152  1.00 90.51           C  
ATOM    602  CB  VAL A  82      -3.468  -7.830  -6.777  1.00 90.51           C  
ATOM    603  O   VAL A  82      -2.524  -7.291  -9.606  1.00 90.51           O  
ATOM    604  CG1 VAL A  82      -4.629  -7.706  -5.791  1.00 90.51           C  
ATOM    605  CG2 VAL A  82      -2.316  -8.615  -6.153  1.00 90.51           C  
ATOM    606  N   GLY A  83      -2.392  -9.437  -9.798  1.00 88.24           N  
ATOM    607  CA  GLY A  83      -1.443  -9.437 -10.900  1.00 88.24           C  
ATOM    608  C   GLY A  83      -0.017  -9.162 -10.460  1.00 88.24           C  
ATOM    609  O   GLY A  83       0.247  -8.990  -9.268  1.00 88.24           O  
ATOM    610  N   PRO A  84       1.005  -9.230 -11.390  1.00 85.91           N  
ATOM    611  CA  PRO A  84       2.440  -9.143 -11.107  1.00 85.91           C  
ATOM    612  C   PRO A  84       2.856  -7.770 -10.582  1.00 85.91           C  
ATOM    613  CB  PRO A  84       3.085  -9.425 -12.466  1.00 85.91           C  
ATOM    614  O   PRO A  84       3.760  -7.672  -9.749  1.00 85.91           O  
ATOM    615  CG  PRO A  84       2.013  -9.133 -13.466  1.00 85.91           C  
ATOM    616  CD  PRO A  84       0.680  -9.394 -12.826  1.00 85.91           C  
ATOM    617  N   ASP A  85       2.175  -6.755 -11.036  1.00 89.12           N  
ATOM    618  CA  ASP A  85       2.515  -5.400 -10.611  1.00 89.12           C  
ATOM    619  C   ASP A  85       1.258  -4.592 -10.297  1.00 89.12           C  
ATOM    620  CB  ASP A  85       3.342  -4.692 -11.686  1.00 89.12           C  
ATOM    621  O   ASP A  85       0.833  -3.758 -11.100  1.00 89.12           O  
ATOM    622  CG  ASP A  85       4.674  -5.370 -11.952  1.00 89.12           C  
ATOM    623  OD1 ASP A  85       5.618  -5.195 -11.152  1.00 89.12           O  
ATOM    624  OD2 ASP A  85       4.782  -6.083 -12.973  1.00 89.12           O  
ATOM    625  N   PRO A  86       0.755  -4.908  -9.107  1.00 90.25           N  
ATOM    626  CA  PRO A  86      -0.529  -4.283  -8.780  1.00 90.25           C  
ATOM    627  C   PRO A  86      -0.431  -2.765  -8.653  1.00 90.25           C  
ATOM    628  CB  PRO A  86      -0.900  -4.921  -7.439  1.00 90.25           C  
ATOM    629  O   PRO A  86      -1.412  -2.057  -8.892  1.00 90.25           O  
ATOM    630  CG  PRO A  86       0.393  -5.430  -6.888  1.00 90.25           C  
ATOM    631  CD  PRO A  86       1.309  -5.746  -8.035  1.00 90.25           C  
ATOM    632  N   TRP A  87       0.837  -2.210  -8.360  1.00 91.16           N  
ATOM    633  CA  TRP A  87       1.002  -0.765  -8.240  1.00 91.16           C  
ATOM    634  C   TRP A  87       0.934  -0.093  -9.607  1.00 91.16           C  
ATOM    635  CB  TRP A  87       2.331  -0.429  -7.557  1.00 91.16           C  
ATOM    636  O   TRP A  87       0.342   0.979  -9.751  1.00 91.16           O  
ATOM    637  CG  TRP A  87       2.432  -0.924  -6.146  1.00 91.16           C  
ATOM    638  CD1 TRP A  87       2.996  -2.095  -5.721  1.00 91.16           C  
ATOM    639  CD2 TRP A  87       1.952  -0.261  -4.972  1.00 91.16           C  
ATOM    640  CE2 TRP A  87       2.259  -1.089  -3.869  1.00 91.16           C  
ATOM    641  CE3 TRP A  87       1.292   0.954  -4.745  1.00 91.16           C  
ATOM    642  NE1 TRP A  87       2.895  -2.200  -4.353  1.00 91.16           N  
ATOM    643  CH2 TRP A  87       1.282   0.455  -2.364  1.00 91.16           C  
ATOM    644  CZ2 TRP A  87       1.927  -0.739  -2.558  1.00 91.16           C  
ATOM    645  CZ3 TRP A  87       0.963   1.300  -3.440  1.00 91.16           C  
ATOM    646  N   VAL A  88       1.438  -0.778 -10.615  1.00 91.28           N  
ATOM    647  CA  VAL A  88       1.511  -0.230 -11.965  1.00 91.28           C  
ATOM    648  C   VAL A  88       0.164  -0.400 -12.665  1.00 91.28           C  
ATOM    649  CB  VAL A  88       2.629  -0.905 -12.791  1.00 91.28           C  
ATOM    650  O   VAL A  88      -0.326   0.527 -13.315  1.00 91.28           O  
ATOM    651  CG1 VAL A  88       2.635  -0.376 -14.225  1.00 91.28           C  
ATOM    652  CG2 VAL A  88       3.988  -0.682 -12.131  1.00 91.28           C  
ATOM    653  N   THR A  89      -0.455  -1.542 -12.414  1.00 92.02           N  
ATOM    654  CA  THR A  89      -1.705  -1.853 -13.099  1.00 92.02           C  
ATOM    655  C   THR A  89      -2.876  -1.127 -12.443  1.00 92.02           C  
ATOM    656  CB  THR A  89      -1.976  -3.369 -13.105  1.00 92.02           C  
ATOM    657  O   THR A  89      -3.960  -1.037 -13.024  1.00 92.02           O  
ATOM    658  CG2 THR A  89      -0.907  -4.115 -13.897  1.00 92.02           C  
ATOM    659  OG1 THR A  89      -1.980  -3.853 -11.756  1.00 92.02           O  
ATOM    660  N   GLY A  90      -2.618  -0.638 -11.318  1.00 92.72           N  
ATOM    661  CA  GLY A  90      -3.662   0.110 -10.637  1.00 92.72           C  
ATOM    662  C   GLY A  90      -4.626  -0.775  -9.869  1.00 92.72           C  
ATOM    663  O   GLY A  90      -5.756  -0.372  -9.587  1.00 92.72           O  
ATOM    664  N   LYS A  91      -4.315  -1.928  -9.584  1.00 93.69           N  
ATOM    665  CA  LYS A  91      -5.169  -2.858  -8.851  1.00 93.69           C  
ATOM    666  C   LYS A  91      -5.097  -2.604  -7.348  1.00 93.69           C  
ATOM    667  CB  LYS A  91      -4.775  -4.304  -9.157  1.00 93.69           C  
ATOM    668  O   LYS A  91      -5.956  -3.065  -6.594  1.00 93.69           O  
ATOM    669  CG  LYS A  91      -5.144  -4.762 -10.561  1.00 93.69           C  
ATOM    670  CD  LYS A  91      -4.838  -6.240 -10.765  1.00 93.69           C  
ATOM    671  CE  LYS A  91      -5.222  -6.704 -12.163  1.00 93.69           C  
ATOM    672  NZ  LYS A  91      -4.898  -8.146 -12.377  1.00 93.69           N  
ATOM    673  N   ILE A  92      -4.144  -1.851  -6.987  1.00 95.13           N  
ATOM    674  CA  ILE A  92      -4.054  -1.360  -5.616  1.00 95.13           C  
ATOM    675  C   ILE A  92      -3.714   0.128  -5.623  1.00 95.13           C  
ATOM    676  CB  ILE A  92      -3.002  -2.147  -4.802  1.00 95.13           C  
ATOM    677  O   ILE A  92      -2.961   0.596  -6.481  1.00 95.13           O  
ATOM    678  CG1 ILE A  92      -1.623  -2.037  -5.464  1.00 95.13           C  
ATOM    679  CG2 ILE A  92      -3.422  -3.612  -4.651  1.00 95.13           C  
ATOM    680  CD1 ILE A  92      -0.489  -2.614  -4.629  1.00 95.13           C  
ATOM    681  N   ARG A  93      -4.364   0.850  -4.624  1.00 95.86           N  
ATOM    682  CA  ARG A  93      -4.179   2.296  -4.569  1.00 95.86           C  
ATOM    683  C   ARG A  93      -4.146   2.789  -3.127  1.00 95.86           C  
ATOM    684  CB  ARG A  93      -5.291   3.010  -5.341  1.00 95.86           C  
ATOM    685  O   ARG A  93      -4.782   2.202  -2.249  1.00 95.86           O  
ATOM    686  CG  ARG A  93      -5.262   2.755  -6.840  1.00 95.86           C  
ATOM    687  CD  ARG A  93      -5.381   4.048  -7.634  1.00 95.86           C  
ATOM    688  NE  ARG A  93      -5.396   3.797  -9.073  1.00 95.86           N  
ATOM    689  NH1 ARG A  93      -6.178   5.896  -9.640  1.00 95.86           N  
ATOM    690  NH2 ARG A  93      -5.750   4.347 -11.274  1.00 95.86           N  
ATOM    691  CZ  ARG A  93      -5.775   4.681  -9.992  1.00 95.86           C  
ATOM    692  N   PHE A  94      -3.322   3.803  -3.026  1.00 95.90           N  
ATOM    693  CA  PHE A  94      -3.375   4.530  -1.762  1.00 95.90           C  
ATOM    694  C   PHE A  94      -4.738   5.182  -1.569  1.00 95.90           C  
ATOM    695  CB  PHE A  94      -2.272   5.592  -1.705  1.00 95.90           C  
ATOM    696  O   PHE A  94      -5.193   5.947  -2.422  1.00 95.90           O  
ATOM    697  CG  PHE A  94      -2.241   6.366  -0.415  1.00 95.90           C  
ATOM    698  CD1 PHE A  94      -2.709   7.673  -0.361  1.00 95.90           C  
ATOM    699  CD2 PHE A  94      -1.743   5.785   0.745  1.00 95.90           C  
ATOM    700  CE1 PHE A  94      -2.681   8.391   0.832  1.00 95.90           C  
ATOM    701  CE2 PHE A  94      -1.712   6.497   1.940  1.00 95.90           C  
ATOM    702  CZ  PHE A  94      -2.181   7.800   1.982  1.00 95.90           C  
ATOM    703  N   ASP A  95      -5.360   4.828  -0.442  1.00 96.26           N  
ATOM    704  CA  ASP A  95      -6.694   5.349  -0.157  1.00 96.26           C  
ATOM    705  C   ASP A  95      -6.632   6.505   0.838  1.00 96.26           C  
ATOM    706  CB  ASP A  95      -7.599   4.239   0.383  1.00 96.26           C  
ATOM    707  O   ASP A  95      -6.630   6.288   2.051  1.00 96.26           O  
ATOM    708  CG  ASP A  95      -9.064   4.637   0.427  1.00 96.26           C  
ATOM    709  OD1 ASP A  95      -9.364   5.848   0.503  1.00 96.26           O  
ATOM    710  OD2 ASP A  95      -9.925   3.732   0.389  1.00 96.26           O  
ATOM    711  N   ARG A  96      -6.586   7.720   0.327  1.00 95.01           N  
ATOM    712  CA  ARG A  96      -6.462   8.924   1.143  1.00 95.01           C  
ATOM    713  C   ARG A  96      -7.682   9.107   2.038  1.00 95.01           C  
ATOM    714  CB  ARG A  96      -6.272  10.157   0.257  1.00 95.01           C  
ATOM    715  O   ARG A  96      -7.553   9.492   3.202  1.00 95.01           O  
ATOM    716  CG  ARG A  96      -5.996  11.435   1.032  1.00 95.01           C  
ATOM    717  CD  ARG A  96      -5.666  12.597   0.105  1.00 95.01           C  
ATOM    718  NE  ARG A  96      -5.400  13.823   0.851  1.00 95.01           N  
ATOM    719  NH1 ARG A  96      -5.080  15.139  -1.021  1.00 95.01           N  
ATOM    720  NH2 ARG A  96      -4.901  16.054   1.073  1.00 95.01           N  
ATOM    721  CZ  ARG A  96      -5.127  15.003   0.300  1.00 95.01           C  
ATOM    722  N   THR A  97      -8.783   8.808   1.505  1.00 94.46           N  
ATOM    723  CA  THR A  97     -10.034   8.955   2.241  1.00 94.46           C  
ATOM    724  C   THR A  97     -10.059   8.034   3.457  1.00 94.46           C  
ATOM    725  CB  THR A  97     -11.249   8.657   1.342  1.00 94.46           C  
ATOM    726  O   THR A  97     -10.385   8.467   4.564  1.00 94.46           O  
ATOM    727  CG2 THR A  97     -12.557   8.864   2.098  1.00 94.46           C  
ATOM    728  OG1 THR A  97     -11.222   9.531   0.207  1.00 94.46           O  
ATOM    729  N   MET A  98      -9.690   6.843   3.248  1.00 94.87           N  
ATOM    730  CA  MET A  98      -9.676   5.868   4.335  1.00 94.87           C  
ATOM    731  C   MET A  98      -8.675   6.270   5.413  1.00 94.87           C  
ATOM    732  CB  MET A  98      -9.341   4.473   3.803  1.00 94.87           C  
ATOM    733  O   MET A  98      -8.954   6.138   6.606  1.00 94.87           O  
ATOM    734  CG  MET A  98     -10.502   3.790   3.099  1.00 94.87           C  
ATOM    735  SD  MET A  98     -11.978   3.625   4.176  1.00 94.87           S  
ATOM    736  CE  MET A  98     -11.372   2.394   5.364  1.00 94.87           C  
ATOM    737  N   THR A  99      -7.602   6.688   4.958  1.00 94.80           N  
ATOM    738  CA  THR A  99      -6.573   7.148   5.884  1.00 94.80           C  
ATOM    739  C   THR A  99      -7.089   8.307   6.733  1.00 94.80           C  
ATOM    740  CB  THR A  99      -5.301   7.584   5.135  1.00 94.80           C  
ATOM    741  O   THR A  99      -6.901   8.323   7.951  1.00 94.80           O  
ATOM    742  CG2 THR A  99      -4.251   8.124   6.100  1.00 94.80           C  
ATOM    743  OG1 THR A  99      -4.756   6.458   4.435  1.00 94.80           O  
ATOM    744  N   GLU A 100      -7.815   9.227   6.149  1.00 93.29           N  
ATOM    745  CA  GLU A 100      -8.337  10.400   6.844  1.00 93.29           C  
ATOM    746  C   GLU A 100      -9.485  10.023   7.776  1.00 93.29           C  
ATOM    747  CB  GLU A 100      -8.801  11.457   5.839  1.00 93.29           C  
ATOM    748  O   GLU A 100      -9.601  10.566   8.877  1.00 93.29           O  
ATOM    749  CG  GLU A 100      -7.667  12.097   5.052  1.00 93.29           C  
ATOM    750  CD  GLU A 100      -6.603  12.726   5.936  1.00 93.29           C  
ATOM    751  OE1 GLU A 100      -5.396  12.514   5.679  1.00 93.29           O  
ATOM    752  OE2 GLU A 100      -6.979  13.437   6.896  1.00 93.29           O  
ATOM    753  N   ILE A 101     -10.220   9.108   7.341  1.00 92.83           N  
ATOM    754  CA  ILE A 101     -11.334   8.636   8.157  1.00 92.83           C  
ATOM    755  C   ILE A 101     -10.801   8.007   9.443  1.00 92.83           C  
ATOM    756  CB  ILE A 101     -12.208   7.621   7.387  1.00 92.83           C  
ATOM    757  O   ILE A 101     -11.290   8.306  10.535  1.00 92.83           O  
ATOM    758  CG1 ILE A 101     -12.995   8.328   6.277  1.00 92.83           C  
ATOM    759  CG2 ILE A 101     -13.152   6.886   8.343  1.00 92.83           C  
ATOM    760  CD1 ILE A 101     -13.725   7.380   5.335  1.00 92.83           C  
ATOM    761  N   VAL A 102      -9.840   7.223   9.287  1.00 93.54           N  
ATOM    762  CA  VAL A 102      -9.247   6.568  10.448  1.00 93.54           C  
ATOM    763  C   VAL A 102      -8.664   7.616  11.393  1.00 93.54           C  
ATOM    764  CB  VAL A 102      -8.153   5.558  10.033  1.00 93.54           C  
ATOM    765  O   VAL A 102      -8.841   7.531  12.610  1.00 93.54           O  
ATOM    766  CG1 VAL A 102      -7.449   4.989  11.263  1.00 93.54           C  
ATOM    767  CG2 VAL A 102      -8.757   4.434   9.192  1.00 93.54           C  
ATOM    768  N   LYS A 103      -8.079   8.626  10.878  1.00 91.77           N  
ATOM    769  CA  LYS A 103      -7.455   9.689  11.661  1.00 91.77           C  
ATOM    770  C   LYS A 103      -8.501  10.499  12.421  1.00 91.77           C  
ATOM    771  CB  LYS A 103      -6.634  10.610  10.758  1.00 91.77           C  
ATOM    772  O   LYS A 103      -8.277  10.892  13.568  1.00 91.77           O  
ATOM    773  CG  LYS A 103      -5.313  10.010  10.299  1.00 91.77           C  
ATOM    774  CD  LYS A 103      -4.528  10.985   9.431  1.00 91.77           C  
ATOM    775  CE  LYS A 103      -3.249  10.355   8.896  1.00 91.77           C  
ATOM    776  NZ  LYS A 103      -2.529  11.270   7.961  1.00 91.77           N  
ATOM    777  N   GLU A 104      -9.606  10.692  11.724  1.00 90.22           N  
ATOM    778  CA  GLU A 104     -10.668  11.498  12.319  1.00 90.22           C  
ATOM    779  C   GLU A 104     -11.395  10.728  13.417  1.00 90.22           C  
ATOM    780  CB  GLU A 104     -11.662  11.953  11.248  1.00 90.22           C  
ATOM    781  O   GLU A 104     -11.740  11.296  14.456  1.00 90.22           O  
ATOM    782  CG  GLU A 104     -11.111  13.015  10.307  1.00 90.22           C  
ATOM    783  CD  GLU A 104     -10.731  14.305  11.016  1.00 90.22           C  
ATOM    784  OE1 GLU A 104      -9.646  14.859  10.728  1.00 90.22           O  
ATOM    785  OE2 GLU A 104     -11.525  14.765  11.867  1.00 90.22           O  
ATOM    786  N   ILE A 105     -11.555   9.476  13.255  1.00 90.69           N  
ATOM    787  CA  ILE A 105     -12.355   8.675  14.174  1.00 90.69           C  
ATOM    788  C   ILE A 105     -11.488   8.209  15.342  1.00 90.69           C  
ATOM    789  CB  ILE A 105     -12.990   7.460  13.461  1.00 90.69           C  
ATOM    790  O   ILE A 105     -11.933   8.207  16.492  1.00 90.69           O  
ATOM    791  CG1 ILE A 105     -14.007   7.928  12.413  1.00 90.69           C  
ATOM    792  CG2 ILE A 105     -13.643   6.518  14.476  1.00 90.69           C  
ATOM    793  CD1 ILE A 105     -14.658   6.794  11.634  1.00 90.69           C  
ATOM    794  N   PHE A 106     -10.262   7.877  15.044  1.00 91.97           N  
ATOM    795  CA  PHE A 106      -9.336   7.388  16.059  1.00 91.97           C  
ATOM    796  C   PHE A 106      -8.042   8.192  16.043  1.00 91.97           C  
ATOM    797  CB  PHE A 106      -9.034   5.902  15.841  1.00 91.97           C  
ATOM    798  O   PHE A 106      -7.044   7.761  15.462  1.00 91.97           O  
ATOM    799  CG  PHE A 106     -10.246   5.015  15.935  1.00 91.97           C  
ATOM    800  CD1 PHE A 106     -10.766   4.655  17.172  1.00 91.97           C  
ATOM    801  CD2 PHE A 106     -10.866   4.542  14.786  1.00 91.97           C  
ATOM    802  CE1 PHE A 106     -11.888   3.834  17.262  1.00 91.97           C  
ATOM    803  CE2 PHE A 106     -11.987   3.722  14.868  1.00 91.97           C  
ATOM    804  CZ  PHE A 106     -12.496   3.368  16.107  1.00 91.97           C  
ATOM    805  N   PRO A 107      -8.119   9.381  16.711  1.00 89.98           N  
ATOM    806  CA  PRO A 107      -6.907  10.203  16.708  1.00 89.98           C  
ATOM    807  C   PRO A 107      -5.781   9.595  17.542  1.00 89.98           C  
ATOM    808  CB  PRO A 107      -7.378  11.529  17.310  1.00 89.98           C  
ATOM    809  O   PRO A 107      -5.996   9.222  18.698  1.00 89.98           O  
ATOM    810  CG  PRO A 107      -8.622  11.185  18.064  1.00 89.98           C  
ATOM    811  CD  PRO A 107      -9.240   9.968  17.436  1.00 89.98           C  
ATOM    812  N   ARG A 108      -4.661   9.432  16.938  1.00 91.82           N  
ATOM    813  CA  ARG A 108      -3.429   8.928  17.535  1.00 91.82           C  
ATOM    814  C   ARG A 108      -2.222   9.728  17.058  1.00 91.82           C  
ATOM    815  CB  ARG A 108      -3.239   7.446  17.205  1.00 91.82           C  
ATOM    816  O   ARG A 108      -1.517   9.309  16.138  1.00 91.82           O  
ATOM    817  CG  ARG A 108      -4.427   6.574  17.579  1.00 91.82           C  
ATOM    818  CD  ARG A 108      -4.235   5.133  17.125  1.00 91.82           C  
ATOM    819  NE  ARG A 108      -4.203   5.027  15.669  1.00 91.82           N  
ATOM    820  NH1 ARG A 108      -4.455   2.731  15.626  1.00 91.82           N  
ATOM    821  NH2 ARG A 108      -4.268   3.905  13.666  1.00 91.82           N  
ATOM    822  CZ  ARG A 108      -4.309   3.888  14.990  1.00 91.82           C  
ATOM    823  N   PRO A 109      -1.989  10.891  17.613  1.00 90.33           N  
ATOM    824  CA  PRO A 109      -0.983  11.826  17.104  1.00 90.33           C  
ATOM    825  C   PRO A 109       0.433  11.259  17.164  1.00 90.33           C  
ATOM    826  CB  PRO A 109      -1.126  13.036  18.031  1.00 90.33           C  
ATOM    827  O   PRO A 109       1.227  11.472  16.244  1.00 90.33           O  
ATOM    828  CG  PRO A 109      -1.855  12.517  19.228  1.00 90.33           C  
ATOM    829  CD  PRO A 109      -2.700  11.350  18.803  1.00 90.33           C  
ATOM    830  N   GLU A 110       0.730  10.615  18.227  1.00 92.58           N  
ATOM    831  CA  GLU A 110       2.088  10.098  18.371  1.00 92.58           C  
ATOM    832  C   GLU A 110       2.393   9.045  17.310  1.00 92.58           C  
ATOM    833  CB  GLU A 110       2.294   9.510  19.770  1.00 92.58           C  
ATOM    834  O   GLU A 110       3.435   9.102  16.653  1.00 92.58           O  
ATOM    835  CG  GLU A 110       3.728   9.088  20.054  1.00 92.58           C  
ATOM    836  CD  GLU A 110       3.942   8.613  21.482  1.00 92.58           C  
ATOM    837  OE1 GLU A 110       5.097   8.302  21.852  1.00 92.58           O  
ATOM    838  OE2 GLU A 110       2.946   8.550  22.237  1.00 92.58           O  
ATOM    839  N   GLU A 111       1.493   8.110  17.173  1.00 90.22           N  
ATOM    840  CA  GLU A 111       1.680   7.036  16.202  1.00 90.22           C  
ATOM    841  C   GLU A 111       1.677   7.575  14.775  1.00 90.22           C  
ATOM    842  CB  GLU A 111       0.593   5.970  16.364  1.00 90.22           C  
ATOM    843  O   GLU A 111       2.500   7.170  13.951  1.00 90.22           O  
ATOM    844  CG  GLU A 111       0.711   5.161  17.648  1.00 90.22           C  
ATOM    845  CD  GLU A 111      -0.072   5.757  18.806  1.00 90.22           C  
ATOM    846  OE1 GLU A 111      -0.534   4.993  19.684  1.00 90.22           O  
ATOM    847  OE2 GLU A 111      -0.227   6.999  18.836  1.00 90.22           O  
ATOM    848  N   ASP A 112       0.793   8.459  14.522  1.00 89.40           N  
ATOM    849  CA  ASP A 112       0.709   9.074  13.200  1.00 89.40           C  
ATOM    850  C   ASP A 112       1.970   9.877  12.887  1.00 89.40           C  
ATOM    851  CB  ASP A 112      -0.525   9.974  13.104  1.00 89.40           C  
ATOM    852  O   ASP A 112       2.443   9.880  11.749  1.00 89.40           O  
ATOM    853  CG  ASP A 112      -1.830   9.199  13.163  1.00 89.40           C  
ATOM    854  OD1 ASP A 112      -1.892   8.068  12.634  1.00 89.40           O  
ATOM    855  OD2 ASP A 112      -2.805   9.725  13.740  1.00 89.40           O  
ATOM    856  N   ALA A 113       2.479  10.580  13.852  1.00 92.10           N  
ATOM    857  CA  ALA A 113       3.720  11.330  13.676  1.00 92.10           C  
ATOM    858  C   ALA A 113       4.884  10.397  13.358  1.00 92.10           C  
ATOM    859  CB  ALA A 113       4.026  12.153  14.925  1.00 92.10           C  
ATOM    860  O   ALA A 113       5.708  10.696  12.489  1.00 92.10           O  
ATOM    861  N   LYS A 114       4.924   9.343  14.092  1.00 92.69           N  
ATOM    862  CA  LYS A 114       5.971   8.353  13.855  1.00 92.69           C  
ATOM    863  C   LYS A 114       5.864   7.764  12.452  1.00 92.69           C  
ATOM    864  CB  LYS A 114       5.900   7.237  14.899  1.00 92.69           C  
ATOM    865  O   LYS A 114       6.873   7.595  11.765  1.00 92.69           O  
ATOM    866  CG  LYS A 114       6.314   7.670  16.297  1.00 92.69           C  
ATOM    867  CD  LYS A 114       6.259   6.508  17.281  1.00 92.69           C  
ATOM    868  CE  LYS A 114       6.612   6.953  18.694  1.00 92.69           C  
ATOM    869  NZ  LYS A 114       6.579   5.814  19.659  1.00 92.69           N  
ATOM    870  N   ALA A 115       4.701   7.368  12.103  1.00 90.19           N  
ATOM    871  CA  ALA A 115       4.460   6.813  10.773  1.00 90.19           C  
ATOM    872  C   ALA A 115       4.822   7.821   9.685  1.00 90.19           C  
ATOM    873  CB  ALA A 115       3.002   6.383  10.632  1.00 90.19           C  
ATOM    874  O   ALA A 115       5.419   7.458   8.669  1.00 90.19           O  
ATOM    875  N   ALA A 116       4.462   9.042   9.858  1.00 90.83           N  
ATOM    876  CA  ALA A 116       4.786  10.102   8.907  1.00 90.83           C  
ATOM    877  C   ALA A 116       6.296  10.293   8.792  1.00 90.83           C  
ATOM    878  CB  ALA A 116       4.118  11.411   9.321  1.00 90.83           C  
ATOM    879  O   ALA A 116       6.822  10.489   7.694  1.00 90.83           O  
ATOM    880  N   ALA A 117       7.006  10.286   9.917  1.00 93.84           N  
ATOM    881  CA  ALA A 117       8.461  10.408   9.925  1.00 93.84           C  
ATOM    882  C   ALA A 117       9.112   9.268   9.146  1.00 93.84           C  
ATOM    883  CB  ALA A 117       8.985  10.436  11.359  1.00 93.84           C  
ATOM    884  O   ALA A 117      10.053   9.488   8.380  1.00 93.84           O  
ATOM    885  N   LYS A 118       8.598   8.098   9.362  1.00 91.39           N  
ATOM    886  CA  LYS A 118       9.128   6.932   8.660  1.00 91.39           C  
ATOM    887  C   LYS A 118       8.940   7.066   7.151  1.00 91.39           C  
ATOM    888  CB  LYS A 118       8.456   5.653   9.160  1.00 91.39           C  
ATOM    889  O   LYS A 118       9.842   6.742   6.377  1.00 91.39           O  
ATOM    890  CG  LYS A 118       9.074   4.374   8.614  1.00 91.39           C  
ATOM    891  CD  LYS A 118       8.406   3.136   9.198  1.00 91.39           C  
ATOM    892  CE  LYS A 118       8.963   1.858   8.586  1.00 91.39           C  
ATOM    893  NZ  LYS A 118       8.241   0.647   9.080  1.00 91.39           N  
ATOM    894  N   MET A 119       7.834   7.528   6.733  1.00 90.17           N  
ATOM    895  CA  MET A 119       7.563   7.714   5.310  1.00 90.17           C  
ATOM    896  C   MET A 119       8.482   8.776   4.716  1.00 90.17           C  
ATOM    897  CB  MET A 119       6.101   8.104   5.087  1.00 90.17           C  
ATOM    898  O   MET A 119       8.986   8.614   3.603  1.00 90.17           O  
ATOM    899  CG  MET A 119       5.114   6.994   5.411  1.00 90.17           C  
ATOM    900  SD  MET A 119       5.312   5.535   4.315  1.00 90.17           S  
ATOM    901  CE  MET A 119       4.861   6.271   2.719  1.00 90.17           C  
ATOM    902  N   GLU A 120       8.619   9.796   5.369  1.00 94.33           N  
ATOM    903  CA  GLU A 120       9.523  10.844   4.907  1.00 94.33           C  
ATOM    904  C   GLU A 120      10.940  10.309   4.721  1.00 94.33           C  
ATOM    905  CB  GLU A 120       9.528  12.020   5.887  1.00 94.33           C  
ATOM    906  O   GLU A 120      11.610  10.639   3.741  1.00 94.33           O  
ATOM    907  CG  GLU A 120      10.341  13.215   5.409  1.00 94.33           C  
ATOM    908  CD  GLU A 120      10.234  14.420   6.330  1.00 94.33           C  
ATOM    909  OE1 GLU A 120      10.815  15.482   6.011  1.00 94.33           O  
ATOM    910  OE2 GLU A 120       9.565  14.301   7.381  1.00 94.33           O  
ATOM    911  N   GLU A 121      11.354   9.578   5.663  1.00 95.20           N  
ATOM    912  CA  GLU A 121      12.676   8.969   5.556  1.00 95.20           C  
ATOM    913  C   GLU A 121      12.763   8.048   4.342  1.00 95.20           C  
ATOM    914  CB  GLU A 121      13.014   8.191   6.830  1.00 95.20           C  
ATOM    915  O   GLU A 121      13.741   8.092   3.593  1.00 95.20           O  
ATOM    916  CG  GLU A 121      14.399   7.561   6.817  1.00 95.20           C  
ATOM    917  CD  GLU A 121      14.720   6.789   8.087  1.00 95.20           C  
ATOM    918  OE1 GLU A 121      15.787   6.137   8.148  1.00 95.20           O  
ATOM    919  OE2 GLU A 121      13.897   6.836   9.028  1.00 95.20           O  
ATOM    920  N   ARG A 122      11.782   7.197   4.177  1.00 93.32           N  
ATOM    921  CA  ARG A 122      11.737   6.287   3.037  1.00 93.32           C  
ATOM    922  C   ARG A 122      11.780   7.056   1.720  1.00 93.32           C  
ATOM    923  CB  ARG A 122      10.481   5.415   3.094  1.00 93.32           C  
ATOM    924  O   ARG A 122      12.507   6.680   0.799  1.00 93.32           O  
ATOM    925  CG  ARG A 122      10.415   4.357   2.004  1.00 93.32           C  
ATOM    926  CD  ARG A 122       9.197   3.458   2.163  1.00 93.32           C  
ATOM    927  NE  ARG A 122       9.107   2.477   1.086  1.00 93.32           N  
ATOM    928  NH1 ARG A 122       7.105   1.572   1.799  1.00 93.32           N  
ATOM    929  NH2 ARG A 122       8.133   0.754  -0.079  1.00 93.32           N  
ATOM    930  CZ  ARG A 122       8.115   1.603   0.938  1.00 93.32           C  
ATOM    931  N   GLU A 123      11.007   8.057   1.621  1.00 93.57           N  
ATOM    932  CA  GLU A 123      10.956   8.865   0.406  1.00 93.57           C  
ATOM    933  C   GLU A 123      12.304   9.521   0.122  1.00 93.57           C  
ATOM    934  CB  GLU A 123       9.864   9.933   0.515  1.00 93.57           C  
ATOM    935  O   GLU A 123      12.771   9.523  -1.019  1.00 93.57           O  
ATOM    936  CG  GLU A 123       9.674  10.750  -0.754  1.00 93.57           C  
ATOM    937  CD  GLU A 123       8.519  11.736  -0.665  1.00 93.57           C  
ATOM    938  OE1 GLU A 123       8.275  12.473  -1.647  1.00 93.57           O  
ATOM    939  OE2 GLU A 123       7.855  11.771   0.394  1.00 93.57           O  
ATOM    940  N   SER A 124      12.877  10.083   1.117  1.00 96.36           N  
ATOM    941  CA  SER A 124      14.194  10.692   0.960  1.00 96.36           C  
ATOM    942  C   SER A 124      15.222   9.670   0.487  1.00 96.36           C  
ATOM    943  CB  SER A 124      14.655  11.320   2.276  1.00 96.36           C  
ATOM    944  O   SER A 124      16.051   9.969  -0.375  1.00 96.36           O  
ATOM    945  OG  SER A 124      14.857  10.326   3.265  1.00 96.36           O  
ATOM    946  N   ASP A 125      15.171   8.506   1.064  1.00 96.33           N  
ATOM    947  CA  ASP A 125      16.077   7.433   0.667  1.00 96.33           C  
ATOM    948  C   ASP A 125      15.852   7.035  -0.790  1.00 96.33           C  
ATOM    949  CB  ASP A 125      15.900   6.216   1.578  1.00 96.33           C  
ATOM    950  O   ASP A 125      16.810   6.818  -1.535  1.00 96.33           O  
ATOM    951  CG  ASP A 125      16.439   6.442   2.980  1.00 96.33           C  
ATOM    952  OD1 ASP A 125      17.210   7.402   3.190  1.00 96.33           O  
ATOM    953  OD2 ASP A 125      16.091   5.649   3.882  1.00 96.33           O  
ATOM    954  N   LEU A 126      14.562   6.841  -1.148  1.00 94.76           N  
ATOM    955  CA  LEU A 126      14.226   6.499  -2.526  1.00 94.76           C  
ATOM    956  C   LEU A 126      14.722   7.573  -3.489  1.00 94.76           C  
ATOM    957  CB  LEU A 126      12.714   6.317  -2.680  1.00 94.76           C  
ATOM    958  O   LEU A 126      15.297   7.258  -4.533  1.00 94.76           O  
ATOM    959  CG  LEU A 126      12.212   5.976  -4.084  1.00 94.76           C  
ATOM    960  CD1 LEU A 126      12.849   4.680  -4.575  1.00 94.76           C  
ATOM    961  CD2 LEU A 126      10.691   5.870  -4.097  1.00 94.76           C  
ATOM    962  N   ASN A 127      14.543   8.838  -3.220  1.00 96.53           N  
ATOM    963  CA  ASN A 127      14.986   9.943  -4.063  1.00 96.53           C  
ATOM    964  C   ASN A 127      16.506   9.971  -4.198  1.00 96.53           C  
ATOM    965  CB  ASN A 127      14.477  11.276  -3.511  1.00 96.53           C  
ATOM    966  O   ASN A 127      17.033  10.252  -5.276  1.00 96.53           O  
ATOM    967  CG  ASN A 127      13.009  11.510  -3.809  1.00 96.53           C  
ATOM    968  ND2 ASN A 127      12.407  12.466  -3.112  1.00 96.53           N  
ATOM    969  OD1 ASN A 127      12.421  10.836  -4.659  1.00 96.53           O  
ATOM    970  N   ARG A 128      17.156   9.730  -3.144  1.00 97.38           N  
ATOM    971  CA  ARG A 128      18.610   9.621  -3.196  1.00 97.38           C  
ATOM    972  C   ARG A 128      19.042   8.520  -4.159  1.00 97.38           C  
ATOM    973  CB  ARG A 128      19.180   9.352  -1.802  1.00 97.38           C  
ATOM    974  O   ARG A 128      19.943   8.721  -4.976  1.00 97.38           O  
ATOM    975  CG  ARG A 128      20.699   9.318  -1.754  1.00 97.38           C  
ATOM    976  CD  ARG A 128      21.213   9.072  -0.342  1.00 97.38           C  
ATOM    977  NE  ARG A 128      22.666   8.929  -0.315  1.00 97.38           N  
ATOM    978  NH1 ARG A 128      22.645   6.750   0.451  1.00 97.38           N  
ATOM    979  NH2 ARG A 128      24.638   7.808   0.048  1.00 97.38           N  
ATOM    980  CZ  ARG A 128      23.313   7.829   0.062  1.00 97.38           C  
ATOM    981  N   ARG A 129      18.435   7.390  -4.152  1.00 97.43           N  
ATOM    982  CA  ARG A 129      18.745   6.267  -5.031  1.00 97.43           C  
ATOM    983  C   ARG A 129      18.430   6.606  -6.484  1.00 97.43           C  
ATOM    984  CB  ARG A 129      17.969   5.019  -4.603  1.00 97.43           C  
ATOM    985  O   ARG A 129      19.201   6.272  -7.386  1.00 97.43           O  
ATOM    986  CG  ARG A 129      18.464   4.400  -3.306  1.00 97.43           C  
ATOM    987  CD  ARG A 129      17.652   3.171  -2.921  1.00 97.43           C  
ATOM    988  NE  ARG A 129      18.033   2.663  -1.606  1.00 97.43           N  
ATOM    989  NH1 ARG A 129      16.386   1.046  -1.525  1.00 97.43           N  
ATOM    990  NH2 ARG A 129      17.852   1.283   0.220  1.00 97.43           N  
ATOM    991  CZ  ARG A 129      17.423   1.665  -0.973  1.00 97.43           C  
ATOM    992  N   ILE A 130      17.322   7.191  -6.662  1.00 97.08           N  
ATOM    993  CA  ILE A 130      16.920   7.580  -8.009  1.00 97.08           C  
ATOM    994  C   ILE A 130      17.968   8.513  -8.612  1.00 97.08           C  
ATOM    995  CB  ILE A 130      15.532   8.261  -8.010  1.00 97.08           C  
ATOM    996  O   ILE A 130      18.372   8.341  -9.764  1.00 97.08           O  
ATOM    997  CG1 ILE A 130      14.433   7.232  -7.722  1.00 97.08           C  
ATOM    998  CG2 ILE A 130      15.281   8.972  -9.343  1.00 97.08           C  
ATOM    999  CD1 ILE A 130      13.054   7.842  -7.512  1.00 97.08           C  
ATOM   1000  N   ARG A 131      18.435   9.440  -7.813  1.00 97.63           N  
ATOM   1001  CA  ARG A 131      19.471  10.360  -8.273  1.00 97.63           C  
ATOM   1002  C   ARG A 131      20.767   9.617  -8.578  1.00 97.63           C  
ATOM   1003  CB  ARG A 131      19.724  11.450  -7.229  1.00 97.63           C  
ATOM   1004  O   ARG A 131      21.445   9.918  -9.563  1.00 97.63           O  
ATOM   1005  CG  ARG A 131      18.616  12.487  -7.140  1.00 97.63           C  
ATOM   1006  CD  ARG A 131      18.978  13.618  -6.188  1.00 97.63           C  
ATOM   1007  NE  ARG A 131      18.157  13.590  -4.981  1.00 97.63           N  
ATOM   1008  NH1 ARG A 131      19.249  15.345  -3.949  1.00 97.63           N  
ATOM   1009  NH2 ARG A 131      17.503  14.298  -2.896  1.00 97.63           N  
ATOM   1010  CZ  ARG A 131      18.305  14.411  -3.945  1.00 97.63           C  
ATOM   1011  N   ALA A 132      21.108   8.744  -7.820  1.00 97.34           N  
ATOM   1012  CA  ALA A 132      22.317   7.949  -8.022  1.00 97.34           C  
ATOM   1013  C   ALA A 132      22.217   7.113  -9.295  1.00 97.34           C  
ATOM   1014  CB  ALA A 132      22.567   7.047  -6.816  1.00 97.34           C  
ATOM   1015  O   ALA A 132      23.171   7.038 -10.072  1.00 97.34           O  
ATOM   1016  N   LEU A 133      21.083   6.489  -9.467  1.00 96.96           N  
ATOM   1017  CA  LEU A 133      20.872   5.696 -10.673  1.00 96.96           C  
ATOM   1018  C   LEU A 133      20.929   6.575 -11.918  1.00 96.96           C  
ATOM   1019  CB  LEU A 133      19.527   4.968 -10.608  1.00 96.96           C  
ATOM   1020  O   LEU A 133      21.481   6.170 -12.944  1.00 96.96           O  
ATOM   1021  CG  LEU A 133      19.419   3.833  -9.589  1.00 96.96           C  
ATOM   1022  CD1 LEU A 133      17.993   3.292  -9.548  1.00 96.96           C  
ATOM   1023  CD2 LEU A 133      20.408   2.721  -9.920  1.00 96.96           C  
ATOM   1024  N   ALA A 134      20.348   7.706 -11.826  1.00 97.19           N  
ATOM   1025  CA  ALA A 134      20.381   8.651 -12.940  1.00 97.19           C  
ATOM   1026  C   ALA A 134      21.811   9.085 -13.249  1.00 97.19           C  
ATOM   1027  CB  ALA A 134      19.514   9.869 -12.630  1.00 97.19           C  
ATOM   1028  O   ALA A 134      22.197   9.186 -14.415  1.00 97.19           O  
ATOM   1029  N   ALA A 135      22.615   9.372 -12.246  1.00 96.79           N  
ATOM   1030  CA  ALA A 135      24.013   9.756 -12.424  1.00 96.79           C  
ATOM   1031  C   ALA A 135      24.816   8.627 -13.062  1.00 96.79           C  
ATOM   1032  CB  ALA A 135      24.630  10.153 -11.085  1.00 96.79           C  
ATOM   1033  O   ALA A 135      25.635   8.865 -13.952  1.00 96.79           O  
ATOM   1034  N   GLU A 136      24.565   7.435 -12.633  1.00 96.63           N  
ATOM   1035  CA  GLU A 136      25.229   6.267 -13.202  1.00 96.63           C  
ATOM   1036  C   GLU A 136      24.872   6.093 -14.676  1.00 96.63           C  
ATOM   1037  CB  GLU A 136      24.861   5.004 -12.420  1.00 96.63           C  
ATOM   1038  O   GLU A 136      25.745   5.821 -15.503  1.00 96.63           O  
ATOM   1039  CG  GLU A 136      25.668   3.777 -12.817  1.00 96.63           C  
ATOM   1040  CD  GLU A 136      25.156   2.491 -12.187  1.00 96.63           C  
ATOM   1041  OE1 GLU A 136      25.453   1.396 -12.716  1.00 96.63           O  
ATOM   1042  OE2 GLU A 136      24.450   2.581 -11.158  1.00 96.63           O  
ATOM   1043  N   LYS A 137      23.622   6.139 -14.937  1.00 97.28           N  
ATOM   1044  CA  LYS A 137      23.184   6.028 -16.325  1.00 97.28           C  
ATOM   1045  C   LYS A 137      23.848   7.090 -17.197  1.00 97.28           C  
ATOM   1046  CB  LYS A 137      21.663   6.148 -16.420  1.00 97.28           C  
ATOM   1047  O   LYS A 137      24.260   6.807 -18.324  1.00 97.28           O  
ATOM   1048  CG  LYS A 137      21.105   5.873 -17.809  1.00 97.28           C  
ATOM   1049  CD  LYS A 137      19.585   5.970 -17.831  1.00 97.28           C  
ATOM   1050  CE  LYS A 137      19.031   5.761 -19.233  1.00 97.28           C  
ATOM   1051  NZ  LYS A 137      17.549   5.945 -19.277  1.00 97.28           N  
ATOM   1052  N   ALA A 138      24.001   8.313 -16.751  1.00 96.94           N  
ATOM   1053  CA  ALA A 138      24.644   9.406 -17.477  1.00 96.94           C  
ATOM   1054  C   ALA A 138      26.123   9.113 -17.712  1.00 96.94           C  
ATOM   1055  CB  ALA A 138      24.479  10.719 -16.716  1.00 96.94           C  
ATOM   1056  O   ALA A 138      26.643   9.352 -18.804  1.00 96.94           O  
ATOM   1057  N   ARG A 139      26.800   8.628 -16.692  1.00 96.57           N  
ATOM   1058  CA  ARG A 139      28.209   8.271 -16.816  1.00 96.57           C  
ATOM   1059  C   ARG A 139      28.407   7.176 -17.858  1.00 96.57           C  
ATOM   1060  CB  ARG A 139      28.770   7.817 -15.466  1.00 96.57           C  
ATOM   1061  O   ARG A 139      29.300   7.270 -18.703  1.00 96.57           O  
ATOM   1062  CG  ARG A 139      30.272   7.583 -15.470  1.00 96.57           C  
ATOM   1063  CD  ARG A 139      30.756   7.003 -14.148  1.00 96.57           C  
ATOM   1064  NE  ARG A 139      32.008   6.268 -14.308  1.00 96.57           N  
ATOM   1065  NH1 ARG A 139      32.127   5.583 -12.105  1.00 96.57           N  
ATOM   1066  NH2 ARG A 139      33.765   4.976 -13.590  1.00 96.57           N  
ATOM   1067  CZ  ARG A 139      32.630   5.611 -13.334  1.00 96.57           C  
ATOM   1068  N   LYS A 140      27.611   6.134 -17.814  1.00 96.36           N  
ATOM   1069  CA  LYS A 140      27.702   5.019 -18.753  1.00 96.36           C  
ATOM   1070  C   LYS A 140      27.417   5.478 -20.180  1.00 96.36           C  
ATOM   1071  CB  LYS A 140      26.732   3.904 -18.358  1.00 96.36           C  
ATOM   1072  O   LYS A 140      28.074   5.033 -21.124  1.00 96.36           O  
ATOM   1073  CG  LYS A 140      27.171   3.104 -17.141  1.00 96.36           C  
ATOM   1074  CD  LYS A 140      26.212   1.958 -16.849  1.00 96.36           C  
ATOM   1075  CE  LYS A 140      26.639   1.169 -15.619  1.00 96.36           C  
ATOM   1076  NZ  LYS A 140      25.682   0.065 -15.308  1.00 96.36           N  
ATOM   1077  N   GLU A 141      26.476   6.356 -20.323  1.00 96.88           N  
ATOM   1078  CA  GLU A 141      26.139   6.898 -21.636  1.00 96.88           C  
ATOM   1079  C   GLU A 141      27.300   7.701 -22.216  1.00 96.88           C  
ATOM   1080  CB  GLU A 141      24.886   7.773 -21.552  1.00 96.88           C  
ATOM   1081  O   GLU A 141      27.606   7.590 -23.405  1.00 96.88           O  
ATOM   1082  CG  GLU A 141      24.371   8.242 -22.905  1.00 96.88           C  
ATOM   1083  CD  GLU A 141      23.049   8.988 -22.817  1.00 96.88           C  
ATOM   1084  OE1 GLU A 141      22.549   9.463 -23.863  1.00 96.88           O  
ATOM   1085  OE2 GLU A 141      22.509   9.101 -21.694  1.00 96.88           O  
ATOM   1086  N   LYS A 142      27.927   8.593 -21.309  1.00 96.04           N  
ATOM   1087  CA  LYS A 142      29.090   9.360 -21.746  1.00 96.04           C  
ATOM   1088  C   LYS A 142      30.243   8.438 -22.133  1.00 96.04           C  
ATOM   1089  CB  LYS A 142      29.539  10.328 -20.650  1.00 96.04           C  
ATOM   1090  O   LYS A 142      30.908   8.660 -23.147  1.00 96.04           O  
ATOM   1091  CG  LYS A 142      28.636  11.542 -20.489  1.00 96.04           C  
ATOM   1092  CD  LYS A 142      29.165  12.495 -19.425  1.00 96.04           C  
ATOM   1093  CE  LYS A 142      28.212  13.659 -19.191  1.00 96.04           C  
ATOM   1094  NZ  LYS A 142      28.737  14.607 -18.164  1.00 96.04           N  
ATOM   1095  N   GLU A 143      30.499   7.455 -21.373  1.00 96.31           N  
ATOM   1096  CA  GLU A 143      31.563   6.494 -21.646  1.00 96.31           C  
ATOM   1097  C   GLU A 143      31.318   5.758 -22.960  1.00 96.31           C  
ATOM   1098  CB  GLU A 143      31.690   5.491 -20.497  1.00 96.31           C  
ATOM   1099  O   GLU A 143      32.244   5.564 -23.751  1.00 96.31           O  
ATOM   1100  CG  GLU A 143      32.302   6.077 -19.233  1.00 96.31           C  
ATOM   1101  CD  GLU A 143      32.332   5.097 -18.071  1.00 96.31           C  
ATOM   1102  OE1 GLU A 143      32.852   5.455 -16.989  1.00 96.31           O  
ATOM   1103  OE2 GLU A 143      31.833   3.963 -18.243  1.00 96.31           O  
ATOM   1104  N   THR A 144      30.048   5.280 -23.109  1.00 96.99           N  
ATOM   1105  CA  THR A 144      29.686   4.606 -24.351  1.00 96.99           C  
ATOM   1106  C   THR A 144      29.884   5.532 -25.547  1.00 96.99           C  
ATOM   1107  CB  THR A 144      28.227   4.115 -24.315  1.00 96.99           C  
ATOM   1108  O   THR A 144      30.397   5.112 -26.586  1.00 96.99           O  
ATOM   1109  CG2 THR A 144      28.042   3.015 -23.275  1.00 96.99           C  
ATOM   1110  OG1 THR A 144      27.367   5.214 -23.989  1.00 96.99           O  
ATOM   1111  N   ARG A 145      29.469   6.759 -25.366  1.00 96.15           N  
ATOM   1112  CA  ARG A 145      29.627   7.743 -26.432  1.00 96.15           C  
ATOM   1113  C   ARG A 145      31.100   7.966 -26.758  1.00 96.15           C  
ATOM   1114  CB  ARG A 145      28.970   9.069 -26.042  1.00 96.15           C  
ATOM   1115  O   ARG A 145      31.482   8.015 -27.929  1.00 96.15           O  
ATOM   1116  CG  ARG A 145      28.923  10.088 -27.169  1.00 96.15           C  
ATOM   1117  CD  ARG A 145      28.132  11.327 -26.776  1.00 96.15           C  
ATOM   1118  NE  ARG A 145      29.003  12.387 -26.277  1.00 96.15           N  
ATOM   1119  NH1 ARG A 145      27.313  13.943 -26.027  1.00 96.15           N  
ATOM   1120  NH2 ARG A 145      29.473  14.494 -25.491  1.00 96.15           N  
ATOM   1121  CZ  ARG A 145      28.594  13.605 -25.933  1.00 96.15           C  
ATOM   1122  N   GLN A 146      31.901   8.086 -25.754  1.00 95.18           N  
ATOM   1123  CA  GLN A 146      33.330   8.309 -25.950  1.00 95.18           C  
ATOM   1124  C   GLN A 146      33.994   7.091 -26.586  1.00 95.18           C  
ATOM   1125  CB  GLN A 146      34.009   8.642 -24.621  1.00 95.18           C  
ATOM   1126  O   GLN A 146      34.856   7.231 -27.456  1.00 95.18           O  
ATOM   1127  CG  GLN A 146      33.622  10.003 -24.057  1.00 95.18           C  
ATOM   1128  CD  GLN A 146      34.207  10.256 -22.680  1.00 95.18           C  
ATOM   1129  NE2 GLN A 146      34.209  11.516 -22.259  1.00 95.18           N  
ATOM   1130  OE1 GLN A 146      34.653   9.326 -22.000  1.00 95.18           O  
ATOM   1131  N   ASN A 147      33.618   5.880 -26.167  1.00 95.13           N  
ATOM   1132  CA  ASN A 147      34.143   4.644 -26.737  1.00 95.13           C  
ATOM   1133  C   ASN A 147      33.767   4.501 -28.209  1.00 95.13           C  
ATOM   1134  CB  ASN A 147      33.647   3.434 -25.942  1.00 95.13           C  
ATOM   1135  O   ASN A 147      34.598   4.113 -29.031  1.00 95.13           O  
ATOM   1136  CG  ASN A 147      34.383   3.256 -24.629  1.00 95.13           C  
ATOM   1137  ND2 ASN A 147      33.897   2.344 -23.795  1.00 95.13           N  
ATOM   1138  OD1 ASN A 147      35.379   3.934 -24.365  1.00 95.13           O  
ATOM   1139  N   LEU A 148      32.472   4.783 -28.540  1.00 94.87           N  
ATOM   1140  CA  LEU A 148      32.021   4.708 -29.925  1.00 94.87           C  
ATOM   1141  C   LEU A 148      32.776   5.706 -30.797  1.00 94.87           C  
ATOM   1142  CB  LEU A 148      30.515   4.973 -30.013  1.00 94.87           C  
ATOM   1143  O   LEU A 148      33.136   5.394 -31.934  1.00 94.87           O  
ATOM   1144  CG  LEU A 148      29.600   3.858 -29.506  1.00 94.87           C  
ATOM   1145  CD1 LEU A 148      28.165   4.361 -29.392  1.00 94.87           C  
ATOM   1146  CD2 LEU A 148      29.675   2.644 -30.426  1.00 94.87           C  
ATOM   1147  N   GLU A 149      33.025   6.880 -30.265  1.00 94.84           N  
ATOM   1148  CA  GLU A 149      33.762   7.898 -31.007  1.00 94.84           C  
ATOM   1149  C   GLU A 149      35.213   7.480 -31.226  1.00 94.84           C  
ATOM   1150  CB  GLU A 149      33.707   9.242 -30.275  1.00 94.84           C  
ATOM   1151  O   GLU A 149      35.766   7.680 -32.309  1.00 94.84           O  
ATOM   1152  CG  GLU A 149      32.343   9.914 -30.325  1.00 94.84           C  
ATOM   1153  CD  GLU A 149      32.276  11.197 -29.512  1.00 94.84           C  
ATOM   1154  OE1 GLU A 149      31.229  11.883 -29.546  1.00 94.84           O  
ATOM   1155  OE2 GLU A 149      33.278  11.519 -28.835  1.00 94.84           O  
ATOM   1156  N   SER A 150      35.829   6.963 -30.187  1.00 92.22           N  
ATOM   1157  CA  SER A 150      37.213   6.516 -30.298  1.00 92.22           C  
ATOM   1158  C   SER A 150      37.342   5.352 -31.275  1.00 92.22           C  
ATOM   1159  CB  SER A 150      37.755   6.105 -28.929  1.00 92.22           C  
ATOM   1160  O   SER A 150      38.312   5.274 -32.032  1.00 92.22           O  
ATOM   1161  OG  SER A 150      36.952   5.090 -28.353  1.00 92.22           O  
ATOM   1162  N   ARG A 151      36.307   4.407 -31.270  1.00 93.56           N  
ATOM   1163  CA  ARG A 151      36.298   3.290 -32.209  1.00 93.56           C  
ATOM   1164  C   ARG A 151      36.111   3.779 -33.641  1.00 93.56           C  
ATOM   1165  CB  ARG A 151      35.195   2.293 -31.848  1.00 93.56           C  
ATOM   1166  O   ARG A 151      36.720   3.245 -34.570  1.00 93.56           O  
ATOM   1167  CG  ARG A 151      35.567   1.344 -30.720  1.00 93.56           C  
ATOM   1168  CD  ARG A 151      34.400   0.450 -30.326  1.00 93.56           C  
ATOM   1169  NE  ARG A 151      34.193  -0.624 -31.292  1.00 93.56           N  
ATOM   1170  NH1 ARG A 151      32.410  -1.572 -30.169  1.00 93.56           N  
ATOM   1171  NH2 ARG A 151      33.153  -2.492 -32.133  1.00 93.56           N  
ATOM   1172  CZ  ARG A 151      33.252  -1.560 -31.196  1.00 93.56           C  
ATOM   1173  N   ALA A 152      35.158   4.684 -33.885  1.00 90.46           N  
ATOM   1174  CA  ALA A 152      34.950   5.277 -35.204  1.00 90.46           C  
ATOM   1175  C   ALA A 152      36.221   5.960 -35.703  1.00 90.46           C  
ATOM   1176  CB  ALA A 152      33.795   6.275 -35.163  1.00 90.46           C  
ATOM   1177  O   ALA A 152      36.566   5.855 -36.883  1.00 90.46           O  
ATOM   1178  N   GLN A 153      36.954   6.668 -34.817  1.00 88.41           N  
ATOM   1179  CA  GLN A 153      38.192   7.348 -35.185  1.00 88.41           C  
ATOM   1180  C   GLN A 153      39.289   6.345 -35.530  1.00 88.41           C  
ATOM   1181  CB  GLN A 153      38.657   8.266 -34.053  1.00 88.41           C  
ATOM   1182  O   GLN A 153      40.067   6.563 -36.461  1.00 88.41           O  
ATOM   1183  CG  GLN A 153      37.782   9.497 -33.861  1.00 88.41           C  
ATOM   1184  CD  GLN A 153      38.156  10.296 -32.627  1.00 88.41           C  
ATOM   1185  NE2 GLN A 153      37.412  11.364 -32.364  1.00 88.41           N  
ATOM   1186  OE1 GLN A 153      39.106   9.955 -31.915  1.00 88.41           O  
ATOM   1187  N   ALA A 154      39.415   5.218 -34.724  1.00 85.29           N  
ATOM   1188  CA  ALA A 154      40.404   4.174 -34.979  1.00 85.29           C  
ATOM   1189  C   ALA A 154      40.144   3.487 -36.317  1.00 85.29           C  
ATOM   1190  CB  ALA A 154      40.398   3.149 -33.848  1.00 85.29           C  
ATOM   1191  O   ALA A 154      41.083   3.153 -37.043  1.00 85.29           O  
ATOM   1192  N   GLN A 155      38.812   3.218 -36.651  1.00 86.27           N  
ATOM   1193  CA  GLN A 155      38.448   2.582 -37.912  1.00 86.27           C  
ATOM   1194  C   GLN A 155      38.729   3.506 -39.095  1.00 86.27           C  
ATOM   1195  CB  GLN A 155      36.974   2.175 -37.903  1.00 86.27           C  
ATOM   1196  O   GLN A 155      39.123   3.046 -40.168  1.00 86.27           O  
ATOM   1197  CG  GLN A 155      36.661   1.018 -36.963  1.00 86.27           C  
ATOM   1198  CD  GLN A 155      35.184   0.675 -36.926  1.00 86.27           C  
ATOM   1199  NE2 GLN A 155      34.850  -0.435 -36.277  1.00 86.27           N  
ATOM   1200  OE1 GLN A 155      34.350   1.402 -37.475  1.00 86.27           O  
ATOM   1201  N   ALA A 156      38.443   4.823 -38.921  1.00 78.15           N  
ATOM   1202  CA  ALA A 156      38.744   5.784 -39.980  1.00 78.15           C  
ATOM   1203  C   ALA A 156      40.247   5.870 -40.231  1.00 78.15           C  
ATOM   1204  CB  ALA A 156      38.188   7.160 -39.623  1.00 78.15           C  
ATOM   1205  O   ALA A 156      40.683   6.058 -41.369  1.00 78.15           O  
ATOM   1206  N   THR A 157      41.076   5.731 -39.166  1.00 76.67           N  
ATOM   1207  CA  THR A 157      42.521   5.763 -39.360  1.00 76.67           C  
ATOM   1208  C   THR A 157      43.014   4.451 -39.965  1.00 76.67           C  
ATOM   1209  CB  THR A 157      43.258   6.029 -38.035  1.00 76.67           C  
ATOM   1210  O   THR A 157      44.013   4.431 -40.686  1.00 76.67           O  
ATOM   1211  CG2 THR A 157      42.869   7.383 -37.451  1.00 76.67           C  
ATOM   1212  OG1 THR A 157      42.922   5.002 -37.093  1.00 76.67           O  
ATOM   1213  N   ARG A 158      42.286   3.303 -39.749  1.00 66.49           N  
ATOM   1214  CA  ARG A 158      42.668   2.000 -40.281  1.00 66.49           C  
ATOM   1215  C   ARG A 158      42.191   1.834 -41.720  1.00 66.49           C  
ATOM   1216  CB  ARG A 158      42.103   0.876 -39.409  1.00 66.49           C  
ATOM   1217  O   ARG A 158      42.877   1.220 -42.540  1.00 66.49           O  
ATOM   1218  CG  ARG A 158      42.942   0.569 -38.179  1.00 66.49           C  
ATOM   1219  CD  ARG A 158      42.449  -0.677 -37.456  1.00 66.49           C  
ATOM   1220  NE  ARG A 158      42.478  -0.506 -36.006  1.00 66.49           N  
ATOM   1221  NH1 ARG A 158      43.397  -2.581 -35.573  1.00 66.49           N  
ATOM   1222  NH2 ARG A 158      42.909  -1.155 -33.846  1.00 66.49           N  
ATOM   1223  CZ  ARG A 158      42.928  -1.414 -35.145  1.00 66.49           C  
ATOM   1224  N   ARG A 159      40.919   2.275 -42.170  1.00 57.73           N  
ATOM   1225  CA  ARG A 159      40.443   2.234 -43.549  1.00 57.73           C  
ATOM   1226  C   ARG A 159      41.265   3.158 -44.440  1.00 57.73           C  
ATOM   1227  CB  ARG A 159      38.963   2.618 -43.618  1.00 57.73           C  
ATOM   1228  O   ARG A 159      41.221   3.047 -45.667  1.00 57.73           O  
ATOM   1229  CG  ARG A 159      38.014   1.475 -43.298  1.00 57.73           C  
ATOM   1230  CD  ARG A 159      36.557   1.893 -43.442  1.00 57.73           C  
ATOM   1231  NE  ARG A 159      35.648   0.855 -42.965  1.00 57.73           N  
ATOM   1232  NH1 ARG A 159      33.851   1.555 -44.237  1.00 57.73           N  
ATOM   1233  NH2 ARG A 159      33.645  -0.263 -42.855  1.00 57.73           N  
ATOM   1234  CZ  ARG A 159      34.383   0.718 -43.354  1.00 57.73           C  
ATOM   1235  N   GLY A 160      42.042   3.867 -43.750  1.00 57.53           N  
ATOM   1236  CA  GLY A 160      43.145   4.300 -44.594  1.00 57.53           C  
ATOM   1237  C   GLY A 160      44.338   3.364 -44.542  1.00 57.53           C  
ATOM   1238  O   GLY A 160      45.193   3.391 -45.429  1.00 57.53           O  
ATOM   1239  N   ALA A 161      44.156   2.105 -43.934  1.00 49.36           N  
ATOM   1240  CA  ALA A 161      45.334   1.243 -43.986  1.00 49.36           C  
ATOM   1241  C   ALA A 161      44.936  -0.226 -44.083  1.00 49.36           C  
ATOM   1242  CB  ALA A 161      46.215   1.472 -42.760  1.00 49.36           C  
ATOM   1243  O   ALA A 161      45.738  -1.068 -44.494  1.00 49.36           O  
ATOM   1244  N   SER A 162      43.772  -0.762 -44.730  1.00 41.87           N  
ATOM   1245  CA  SER A 162      43.796  -2.215 -44.862  1.00 41.87           C  
ATOM   1246  C   SER A 162      42.434  -2.755 -45.287  1.00 41.87           C  
ATOM   1247  CB  SER A 162      44.223  -2.866 -43.545  1.00 41.87           C  
ATOM   1248  O   SER A 162      41.406  -2.375 -44.722  1.00 41.87           O  
ATOM   1249  OG  SER A 162      43.901  -4.246 -43.539  1.00 41.87           O  
ATOM   1250  N   THR A 163      42.207  -3.408 -46.504  1.00 39.53           N  
ATOM   1251  CA  THR A 163      41.740  -4.630 -47.152  1.00 39.53           C  
ATOM   1252  C   THR A 163      41.982  -5.842 -46.257  1.00 39.53           C  
ATOM   1253  CB  THR A 163      42.435  -4.843 -48.509  1.00 39.53           C  
ATOM   1254  O   THR A 163      43.006  -5.923 -45.575  1.00 39.53           O  
ATOM   1255  CG2 THR A 163      42.094  -3.721 -49.484  1.00 39.53           C  
ATOM   1256  OG1 THR A 163      43.854  -4.876 -48.313  1.00 39.53           O  
ATOM   1257  N   ARG A 164      40.902  -6.544 -45.731  1.00 37.92           N  
ATOM   1258  CA  ARG A 164      40.678  -7.986 -45.764  1.00 37.92           C  
ATOM   1259  C   ARG A 164      40.048  -8.472 -44.462  1.00 37.92           C  
ATOM   1260  CB  ARG A 164      41.991  -8.728 -46.019  1.00 37.92           C  
ATOM   1261  O   ARG A 164      40.483  -8.088 -43.375  1.00 37.92           O  
ATOM   1262  CG  ARG A 164      41.858  -9.905 -46.973  1.00 37.92           C  
ATOM   1263  CD  ARG A 164      43.207 -10.542 -47.274  1.00 37.92           C  
ATOM   1264  NE  ARG A 164      43.798 -10.002 -48.495  1.00 37.92           N  
ATOM   1265  NH1 ARG A 164      44.516 -12.045 -49.298  1.00 37.92           N  
ATOM   1266  NH2 ARG A 164      44.909 -10.134 -50.501  1.00 37.92           N  
ATOM   1267  CZ  ARG A 164      44.407 -10.728 -49.429  1.00 37.92           C  
ATOM   1268  N   SER A 165      38.853  -9.265 -44.530  1.00 36.33           N  
ATOM   1269  CA  SER A 165      38.087 -10.501 -44.407  1.00 36.33           C  
ATOM   1270  C   SER A 165      38.126 -11.036 -42.979  1.00 36.33           C  
ATOM   1271  CB  SER A 165      38.620 -11.561 -45.372  1.00 36.33           C  
ATOM   1272  O   SER A 165      39.191 -11.092 -42.360  1.00 36.33           O  
ATOM   1273  OG  SER A 165      39.807 -11.114 -46.004  1.00 36.33           O  
ATOM   1274  N   GLY A 166      36.892 -11.127 -42.263  1.00 35.99           N  
ATOM   1275  CA  GLY A 166      36.429 -12.394 -41.717  1.00 35.99           C  
ATOM   1276  C   GLY A 166      35.755 -12.250 -40.366  1.00 35.99           C  
ATOM   1277  O   GLY A 166      36.242 -11.524 -39.497  1.00 35.99           O  
ATOM   1278  N   ALA A 167      34.411 -12.518 -40.245  1.00 37.66           N  
ATOM   1279  CA  ALA A 167      33.244 -13.281 -39.812  1.00 37.66           C  
ATOM   1280  C   ALA A 167      33.387 -13.725 -38.359  1.00 37.66           C  
ATOM   1281  CB  ALA A 167      33.033 -14.492 -40.717  1.00 37.66           C  
ATOM   1282  O   ALA A 167      34.443 -14.219 -37.956  1.00 37.66           O  
ATOM   1283  N   PRO A 168      32.160 -13.841 -37.638  1.00 45.91           N  
ATOM   1284  CA  PRO A 168      31.550 -13.632 -36.322  1.00 45.91           C  
ATOM   1285  C   PRO A 168      31.039 -14.928 -35.697  1.00 45.91           C  
ATOM   1286  CB  PRO A 168      30.392 -12.675 -36.618  1.00 45.91           C  
ATOM   1287  O   PRO A 168      30.847 -15.924 -36.400  1.00 45.91           O  
ATOM   1288  CG  PRO A 168      29.910 -13.067 -37.977  1.00 45.91           C  
ATOM   1289  CD  PRO A 168      30.837 -14.112 -38.529  1.00 45.91           C  
ATOM   1290  N   ARG A 169      31.081 -15.090 -34.379  1.00 39.30           N  
ATOM   1291  CA  ARG A 169      30.419 -16.134 -33.605  1.00 39.30           C  
ATOM   1292  C   ARG A 169      29.864 -15.578 -32.298  1.00 39.30           C  
ATOM   1293  CB  ARG A 169      31.385 -17.285 -33.317  1.00 39.30           C  
ATOM   1294  O   ARG A 169      30.577 -14.903 -31.552  1.00 39.30           O  
ATOM   1295  CG  ARG A 169      31.322 -18.412 -34.335  1.00 39.30           C  
ATOM   1296  CD  ARG A 169      32.285 -19.539 -33.989  1.00 39.30           C  
ATOM   1297  NE  ARG A 169      31.672 -20.850 -34.184  1.00 39.30           N  
ATOM   1298  NH1 ARG A 169      32.684 -21.826 -32.350  1.00 39.30           N  
ATOM   1299  NH2 ARG A 169      31.266 -23.052 -33.670  1.00 39.30           N  
ATOM   1300  CZ  ARG A 169      31.875 -21.906 -33.401  1.00 39.30           C  
ATOM   1301  N   ALA A 170      28.490 -15.766 -31.994  1.00 34.87           N  
ATOM   1302  CA  ALA A 170      27.302 -16.380 -31.406  1.00 34.87           C  
ATOM   1303  C   ALA A 170      27.558 -16.799 -29.962  1.00 34.87           C  
ATOM   1304  CB  ALA A 170      26.859 -17.583 -32.236  1.00 34.87           C  
ATOM   1305  O   ALA A 170      28.587 -17.409 -29.659  1.00 34.87           O  
ATOM   1306  N   GLY A 171      26.723 -16.367 -28.920  1.00 38.75           N  
ATOM   1307  CA  GLY A 171      26.270 -17.256 -27.861  1.00 38.75           C  
ATOM   1308  C   GLY A 171      25.489 -16.540 -26.775  1.00 38.75           C  
ATOM   1309  O   GLY A 171      25.859 -15.441 -26.358  1.00 38.75           O  
ATOM   1310  N   THR A 172      24.151 -16.904 -26.508  1.00 43.44           N  
ATOM   1311  CA  THR A 172      22.958 -17.414 -25.842  1.00 43.44           C  
ATOM   1312  C   THR A 172      23.177 -17.503 -24.334  1.00 43.44           C  
ATOM   1313  CB  THR A 172      22.561 -18.798 -26.388  1.00 43.44           C  
ATOM   1314  O   THR A 172      24.284 -17.798 -23.878  1.00 43.44           O  
ATOM   1315  CG2 THR A 172      22.003 -18.691 -27.804  1.00 43.44           C  
ATOM   1316  OG1 THR A 172      23.715 -19.648 -26.405  1.00 43.44           O  
ATOM   1317  N   ASN A 173      22.124 -17.334 -23.426  1.00 38.22           N  
ATOM   1318  CA  ASN A 173      21.108 -18.155 -22.776  1.00 38.22           C  
ATOM   1319  C   ASN A 173      21.072 -17.914 -21.269  1.00 38.22           C  
ATOM   1320  CB  ASN A 173      21.345 -19.637 -23.071  1.00 38.22           C  
ATOM   1321  O   ASN A 173      22.113 -17.928 -20.609  1.00 38.22           O  
ATOM   1322  CG  ASN A 173      20.109 -20.331 -23.609  1.00 38.22           C  
ATOM   1323  ND2 ASN A 173      20.206 -21.638 -23.817  1.00 38.22           N  
ATOM   1324  OD1 ASN A 173      19.076 -19.696 -23.838  1.00 38.22           O  
ATOM   1325  N   GLN A 174      19.925 -17.787 -20.666  1.00 36.24           N  
ATOM   1326  CA  GLN A 174      18.845 -18.511 -20.005  1.00 36.24           C  
ATOM   1327  C   GLN A 174      18.936 -18.370 -18.488  1.00 36.24           C  
ATOM   1328  CB  GLN A 174      18.870 -19.989 -20.397  1.00 36.24           C  
ATOM   1329  O   GLN A 174      19.983 -18.640 -17.896  1.00 36.24           O  
ATOM   1330  CG  GLN A 174      18.045 -20.310 -21.636  1.00 36.24           C  
ATOM   1331  CD  GLN A 174      17.927 -21.801 -21.892  1.00 36.24           C  
ATOM   1332  NE2 GLN A 174      17.845 -22.180 -23.163  1.00 36.24           N  
ATOM   1333  OE1 GLN A 174      17.909 -22.606 -20.955  1.00 36.24           O  
ATOM   1334  N   TYR A 175      17.749 -17.818 -17.809  1.00 33.51           N  
ATOM   1335  CA  TYR A 175      16.483 -17.947 -17.096  1.00 33.51           C  
ATOM   1336  C   TYR A 175      16.523 -19.121 -16.124  1.00 33.51           C  
ATOM   1337  CB  TYR A 175      15.326 -18.126 -18.083  1.00 33.51           C  
ATOM   1338  O   TYR A 175      16.941 -20.222 -16.488  1.00 33.51           O  
ATOM   1339  CG  TYR A 175      14.329 -16.993 -18.061  1.00 33.51           C  
ATOM   1340  CD1 TYR A 175      13.171 -17.073 -17.291  1.00 33.51           C  
ATOM   1341  CD2 TYR A 175      14.542 -15.841 -18.810  1.00 33.51           C  
ATOM   1342  CE1 TYR A 175      12.248 -16.032 -17.269  1.00 33.51           C  
ATOM   1343  CE2 TYR A 175      13.627 -14.794 -18.796  1.00 33.51           C  
ATOM   1344  OH  TYR A 175      11.575 -13.865 -18.005  1.00 33.51           O  
ATOM   1345  CZ  TYR A 175      12.485 -14.898 -18.023  1.00 33.51           C  
ATOM   1346  N   GLY A 176      16.304 -18.914 -14.862  1.00 34.86           N  
ATOM   1347  CA  GLY A 176      15.922 -19.899 -13.862  1.00 34.86           C  
ATOM   1348  C   GLY A 176      15.175 -19.297 -12.687  1.00 34.86           C  
ATOM   1349  O   GLY A 176      15.634 -18.324 -12.085  1.00 34.86           O  
ATOM   1350  N   MET A 177      13.781 -19.543 -12.540  1.00 35.58           N  
ATOM   1351  CA  MET A 177      12.530 -19.969 -11.919  1.00 35.58           C  
ATOM   1352  C   MET A 177      12.791 -20.636 -10.572  1.00 35.58           C  
ATOM   1353  CB  MET A 177      11.772 -20.928 -12.839  1.00 35.58           C  
ATOM   1354  O   MET A 177      13.734 -21.416 -10.433  1.00 35.58           O  
ATOM   1355  CG  MET A 177      11.272 -20.281 -14.121  1.00 35.58           C  
ATOM   1356  SD  MET A 177      10.506 -21.492 -15.267  1.00 35.58           S  
ATOM   1357  CE  MET A 177       8.840 -20.787 -15.410  1.00 35.58           C  
ATOM   1358  N   SER A 178      11.992 -20.281  -9.472  1.00 34.44           N  
ATOM   1359  CA  SER A 178      11.301 -21.300  -8.689  1.00 34.44           C  
ATOM   1360  C   SER A 178      11.111 -20.852  -7.244  1.00 34.44           C  
ATOM   1361  CB  SER A 178      12.073 -22.620  -8.725  1.00 34.44           C  
ATOM   1362  O   SER A 178      12.045 -20.346  -6.618  1.00 34.44           O  
ATOM   1363  OG  SER A 178      11.338 -23.650  -8.087  1.00 34.44           O  
ATOM   1364  N   ARG A 179       9.856 -21.144  -6.631  1.00 33.88           N  
ATOM   1365  CA  ARG A 179       9.177 -22.072  -5.733  1.00 33.88           C  
ATOM   1366  C   ARG A 179       8.535 -21.332  -4.563  1.00 33.88           C  
ATOM   1367  CB  ARG A 179      10.153 -23.129  -5.212  1.00 33.88           C  
ATOM   1368  O   ARG A 179       9.184 -20.512  -3.910  1.00 33.88           O  
ATOM   1369  CG  ARG A 179      10.533 -24.178  -6.244  1.00 33.88           C  
ATOM   1370  CD  ARG A 179      11.257 -25.357  -5.609  1.00 33.88           C  
ATOM   1371  NE  ARG A 179      11.759 -26.287  -6.617  1.00 33.88           N  
ATOM   1372  NH1 ARG A 179      11.067 -28.190  -5.504  1.00 33.88           N  
ATOM   1373  NH2 ARG A 179      12.150 -28.363  -7.517  1.00 33.88           N  
ATOM   1374  CZ  ARG A 179      11.658 -27.611  -6.544  1.00 33.88           C  
ATOM   1375  N   ARG A 180       7.173 -21.581  -4.379  1.00 30.25           N  
ATOM   1376  CA  ARG A 180       5.990 -22.091  -3.692  1.00 30.25           C  
ATOM   1377  C   ARG A 180       6.237 -22.209  -2.192  1.00 30.25           C  
ATOM   1378  CB  ARG A 180       5.579 -23.449  -4.265  1.00 30.25           C  
ATOM   1379  O   ARG A 180       7.241 -22.783  -1.766  1.00 30.25           O  
ATOM   1380  CG  ARG A 180       4.799 -23.358  -5.566  1.00 30.25           C  
ATOM   1381  CD  ARG A 180       4.310 -24.724  -6.027  1.00 30.25           C  
ATOM   1382  NE  ARG A 180       5.340 -25.443  -6.771  1.00 30.25           N  
ATOM   1383  NH1 ARG A 180       3.856 -26.691  -8.027  1.00 30.25           N  
ATOM   1384  NH2 ARG A 180       6.114 -26.952  -8.320  1.00 30.25           N  
ATOM   1385  CZ  ARG A 180       5.101 -26.360  -7.704  1.00 30.25           C  
ATOM   1386  N   GLY A 181       5.538 -21.509  -1.445  1.00 30.21           N  
ATOM   1387  CA  GLY A 181       5.195 -22.035  -0.134  1.00 30.21           C  
ATOM   1388  C   GLY A 181       4.235 -21.146   0.634  1.00 30.21           C  
ATOM   1389  O   GLY A 181       4.363 -19.920   0.611  1.00 30.21           O  
ATOM   1390  N   ALA A 182       3.071 -21.656   0.971  1.00 31.73           N  
ATOM   1391  CA  ALA A 182       2.021 -22.049   1.908  1.00 31.73           C  
ATOM   1392  C   ALA A 182       2.377 -21.637   3.334  1.00 31.73           C  
ATOM   1393  CB  ALA A 182       1.780 -23.554   1.837  1.00 31.73           C  
ATOM   1394  O   ALA A 182       3.524 -21.785   3.762  1.00 31.73           O  
ATOM   1395  N   VAL A 183       1.488 -20.865   4.079  1.00 35.42           N  
ATOM   1396  CA  VAL A 183       0.952 -21.213   5.391  1.00 35.42           C  
ATOM   1397  C   VAL A 183       0.368 -19.969   6.057  1.00 35.42           C  
ATOM   1398  CB  VAL A 183       2.033 -21.844   6.296  1.00 35.42           C  
ATOM   1399  O   VAL A 183       0.966 -18.892   6.007  1.00 35.42           O  
ATOM   1400  CG1 VAL A 183       2.488 -23.191   5.736  1.00 35.42           C  
ATOM   1401  CG2 VAL A 183       3.221 -20.897   6.449  1.00 35.42           C  
ATOM   1402  N   ALA A 184      -0.791 -20.112   6.712  1.00 27.21           N  
ATOM   1403  CA  ALA A 184      -1.606 -20.357   7.899  1.00 27.21           C  
ATOM   1404  C   ALA A 184      -1.739 -19.092   8.743  1.00 27.21           C  
ATOM   1405  CB  ALA A 184      -1.006 -21.488   8.732  1.00 27.21           C  
ATOM   1406  O   ALA A 184      -0.747 -18.413   9.016  1.00 27.21           O  
ATOM   1407  N   ALA A 185      -2.998 -18.698   8.938  1.00 28.69           N  
ATOM   1408  CA  ALA A 185      -4.119 -18.315   9.793  1.00 28.69           C  
ATOM   1409  C   ALA A 185      -3.685 -18.213  11.252  1.00 28.69           C  
ATOM   1410  CB  ALA A 185      -5.264 -19.314   9.650  1.00 28.69           C  
ATOM   1411  O   ALA A 185      -2.993 -19.096  11.764  1.00 28.69           O  
ATOM   1412  N   ALA A 186      -3.714 -17.097  11.751  1.00 30.92           N  
ATOM   1413  CA  ALA A 186      -3.808 -16.930  13.200  1.00 30.92           C  
ATOM   1414  C   ALA A 186      -4.448 -15.592  13.558  1.00 30.92           C  
ATOM   1415  CB  ALA A 186      -2.426 -17.044  13.838  1.00 30.92           C  
ATOM   1416  O   ALA A 186      -4.102 -14.558  12.982  1.00 30.92           O  
ATOM   1417  N   SER A 187      -5.566 -15.677  14.210  1.00 29.45           N  
ATOM   1418  CA  SER A 187      -6.444 -15.281  15.306  1.00 29.45           C  
ATOM   1419  C   SER A 187      -5.682 -14.499  16.371  1.00 29.45           C  
ATOM   1420  CB  SER A 187      -7.103 -16.509  15.936  1.00 29.45           C  
ATOM   1421  O   SER A 187      -4.503 -14.762  16.617  1.00 29.45           O  
ATOM   1422  OG  SER A 187      -7.279 -17.535  14.975  1.00 29.45           O  
ATOM   1423  N   TYR A 188      -6.306 -13.385  16.651  1.00 41.98           N  
ATOM   1424  CA  TYR A 188      -6.532 -12.988  18.036  1.00 41.98           C  
ATOM   1425  C   TYR A 188      -6.887 -11.509  18.129  1.00 41.98           C  
ATOM   1426  CB  TYR A 188      -5.294 -13.282  18.889  1.00 41.98           C  
ATOM   1427  O   TYR A 188      -6.268 -10.673  17.466  1.00 41.98           O  
ATOM   1428  CG  TYR A 188      -5.308 -14.650  19.528  1.00 41.98           C  
ATOM   1429  CD1 TYR A 188      -5.921 -14.858  20.761  1.00 41.98           C  
ATOM   1430  CD2 TYR A 188      -4.707 -15.736  18.900  1.00 41.98           C  
ATOM   1431  CE1 TYR A 188      -5.935 -16.116  21.355  1.00 41.98           C  
ATOM   1432  CE2 TYR A 188      -4.715 -16.998  19.484  1.00 41.98           C  
ATOM   1433  OH  TYR A 188      -5.341 -18.426  21.292  1.00 41.98           O  
ATOM   1434  CZ  TYR A 188      -5.330 -17.178  20.709  1.00 41.98           C  
ATOM   1435  N   PRO A 189      -7.196 -11.023  19.436  1.00 39.38           N  
ATOM   1436  CA  PRO A 189      -7.952 -10.267  20.437  1.00 39.38           C  
ATOM   1437  C   PRO A 189      -7.181  -9.063  20.974  1.00 39.38           C  
ATOM   1438  CB  PRO A 189      -8.197 -11.296  21.544  1.00 39.38           C  
ATOM   1439  O   PRO A 189      -5.947  -9.075  20.995  1.00 39.38           O  
ATOM   1440  CG  PRO A 189      -6.989 -12.175  21.524  1.00 39.38           C  
ATOM   1441  CD  PRO A 189      -6.119 -11.763  20.371  1.00 39.38           C  
ATOM   1442  N   GLY A 190      -7.872  -7.999  21.255  1.00 31.38           N  
ATOM   1443  CA  GLY A 190      -7.905  -7.241  22.496  1.00 31.38           C  
ATOM   1444  C   GLY A 190      -7.100  -5.956  22.432  1.00 31.38           C  
ATOM   1445  O   GLY A 190      -5.934  -5.968  22.032  1.00 31.38           O  
ATOM   1446  N   CYS A 191      -7.750  -4.798  22.318  1.00 29.66           N  
ATOM   1447  CA  CYS A 191      -7.368  -3.593  23.046  1.00 29.66           C  
ATOM   1448  C   CYS A 191      -8.391  -2.483  22.836  1.00 29.66           C  
ATOM   1449  CB  CYS A 191      -5.985  -3.116  22.604  1.00 29.66           C  
ATOM   1450  O   CYS A 191      -8.854  -2.263  21.716  1.00 29.66           O  
ATOM   1451  SG  CYS A 191      -4.647  -3.658  23.689  1.00 29.66           S  
ATOM   1452  N   GLU A 192      -9.250  -2.143  23.782  1.00 31.39           N  
ATOM   1453  CA  GLU A 192      -9.958  -1.132  24.560  1.00 31.39           C  
ATOM   1454  C   GLU A 192     -10.086   0.175  23.782  1.00 31.39           C  
ATOM   1455  CB  GLU A 192      -9.247  -0.883  25.893  1.00 31.39           C  
ATOM   1456  O   GLU A 192      -9.095   0.697  23.268  1.00 31.39           O  
ATOM   1457  CG  GLU A 192      -7.804  -1.364  25.919  1.00 31.39           C  
ATOM   1458  CD  GLU A 192      -7.087  -1.041  27.220  1.00 31.39           C  
ATOM   1459  OE1 GLU A 192      -6.801  -1.975  28.004  1.00 31.39           O  
ATOM   1460  OE2 GLU A 192      -6.809   0.156  27.458  1.00 31.39           O  
ATOM   1461  N   GLU A 193     -11.410   0.428  23.286  1.00 40.69           N  
ATOM   1462  CA  GLU A 193     -12.361   1.020  22.351  1.00 40.69           C  
ATOM   1463  C   GLU A 193     -12.809   2.402  22.820  1.00 40.69           C  
ATOM   1464  CB  GLU A 193     -13.576   0.107  22.167  1.00 40.69           C  
ATOM   1465  O   GLU A 193     -13.297   2.554  23.942  1.00 40.69           O  
ATOM   1466  CG  GLU A 193     -13.325  -1.071  21.238  1.00 40.69           C  
ATOM   1467  CD  GLU A 193     -14.581  -1.872  20.931  1.00 40.69           C  
ATOM   1468  OE1 GLU A 193     -15.012  -1.899  19.756  1.00 40.69           O  
ATOM   1469  OE2 GLU A 193     -15.138  -2.477  21.874  1.00 40.69           O  
ATOM   1470  N   PRO A 194     -12.566   3.402  22.065  1.00 39.90           N  
ATOM   1471  CA  PRO A 194     -13.322   4.641  22.257  1.00 39.90           C  
ATOM   1472  C   PRO A 194     -14.581   4.704  21.396  1.00 39.90           C  
ATOM   1473  CB  PRO A 194     -12.326   5.729  21.848  1.00 39.90           C  
ATOM   1474  O   PRO A 194     -14.674   4.009  20.381  1.00 39.90           O  
ATOM   1475  CG  PRO A 194     -11.321   5.025  20.994  1.00 39.90           C  
ATOM   1476  CD  PRO A 194     -11.357   3.561  21.324  1.00 39.90           C  
ATOM   1477  N   GLN A 195     -15.738   5.145  21.943  1.00 35.30           N  
ATOM   1478  CA  GLN A 195     -17.070   5.433  21.423  1.00 35.30           C  
ATOM   1479  C   GLN A 195     -17.037   6.604  20.445  1.00 35.30           C  
ATOM   1480  CB  GLN A 195     -18.041   5.730  22.566  1.00 35.30           C  
ATOM   1481  O   GLN A 195     -16.401   7.625  20.712  1.00 35.30           O  
ATOM   1482  CG  GLN A 195     -18.207   4.578  23.548  1.00 35.30           C  
ATOM   1483  CD  GLN A 195     -19.319   4.817  24.551  1.00 35.30           C  
ATOM   1484  NE2 GLN A 195     -19.975   3.742  24.977  1.00 35.30           N  
ATOM   1485  OE1 GLN A 195     -19.587   5.958  24.941  1.00 35.30           O  
ATOM   1486  N   VAL A 196     -17.355   6.311  19.104  1.00 43.38           N  
ATOM   1487  CA  VAL A 196     -17.464   7.273  18.012  1.00 43.38           C  
ATOM   1488  C   VAL A 196     -18.935   7.531  17.696  1.00 43.38           C  
ATOM   1489  CB  VAL A 196     -16.726   6.780  16.747  1.00 43.38           C  
ATOM   1490  O   VAL A 196     -19.742   6.599  17.660  1.00 43.38           O  
ATOM   1491  CG1 VAL A 196     -16.759   7.847  15.653  1.00 43.38           C  
ATOM   1492  CG2 VAL A 196     -15.285   6.401  17.084  1.00 43.38           C  
ATOM   1493  N   GLN A 197     -19.415   8.847  17.638  1.00 40.67           N  
ATOM   1494  CA  GLN A 197     -20.716   9.379  17.245  1.00 40.67           C  
ATOM   1495  C   GLN A 197     -20.751   9.698  15.753  1.00 40.67           C  
ATOM   1496  CB  GLN A 197     -21.053  10.630  18.058  1.00 40.67           C  
ATOM   1497  O   GLN A 197     -19.892  10.424  15.248  1.00 40.67           O  
ATOM   1498  CG  GLN A 197     -21.772  10.337  19.367  1.00 40.67           C  
ATOM   1499  CD  GLN A 197     -21.923  11.567  20.242  1.00 40.67           C  
ATOM   1500  NE2 GLN A 197     -22.160  11.353  21.532  1.00 40.67           N  
ATOM   1501  OE1 GLN A 197     -21.826  12.702  19.763  1.00 40.67           O  
ATOM   1502  N   LEU A 198     -21.532   8.925  14.944  1.00 42.35           N  
ATOM   1503  CA  LEU A 198     -21.789   9.127  13.523  1.00 42.35           C  
ATOM   1504  C   LEU A 198     -23.181   9.709  13.299  1.00 42.35           C  
ATOM   1505  CB  LEU A 198     -21.645   7.808  12.759  1.00 42.35           C  
ATOM   1506  O   LEU A 198     -24.113   9.403  14.046  1.00 42.35           O  
ATOM   1507  CG  LEU A 198     -20.229   7.240  12.647  1.00 42.35           C  
ATOM   1508  CD1 LEU A 198     -20.246   5.730  12.860  1.00 42.35           C  
ATOM   1509  CD2 LEU A 198     -19.619   7.588  11.294  1.00 42.35           C  
ATOM   1510  N   ALA A 199     -23.337  10.654  12.412  1.00 43.93           N  
ATOM   1511  CA  ALA A 199     -24.571  11.244  11.899  1.00 43.93           C  
ATOM   1512  C   ALA A 199     -25.122  10.432  10.730  1.00 43.93           C  
ATOM   1513  CB  ALA A 199     -24.331  12.690  11.472  1.00 43.93           C  
ATOM   1514  O   ALA A 199     -24.372  10.025   9.840  1.00 43.93           O  
ATOM   1515  N   LEU A 200     -26.267   9.753  10.862  1.00 39.56           N  
ATOM   1516  CA  LEU A 200     -27.021   9.051   9.829  1.00 39.56           C  
ATOM   1517  C   LEU A 200     -27.934  10.011   9.074  1.00 39.56           C  
ATOM   1518  CB  LEU A 200     -27.848   7.920  10.445  1.00 39.56           C  
ATOM   1519  O   LEU A 200     -28.579  10.868   9.681  1.00 39.56           O  
ATOM   1520  CG  LEU A 200     -27.061   6.766  11.069  1.00 39.56           C  
ATOM   1521  CD1 LEU A 200     -27.973   5.918  11.950  1.00 39.56           C  
ATOM   1522  CD2 LEU A 200     -26.413   5.913   9.984  1.00 39.56           C  
ATOM   1523  N   VAL A 201     -27.747  10.028   7.731  1.00 42.57           N  
ATOM   1524  CA  VAL A 201     -28.724  10.631   6.830  1.00 42.57           C  
ATOM   1525  C   VAL A 201     -29.632   9.548   6.252  1.00 42.57           C  
ATOM   1526  CB  VAL A 201     -28.036  11.415   5.690  1.00 42.57           C  
ATOM   1527  O   VAL A 201     -29.151   8.539   5.732  1.00 42.57           O  
ATOM   1528  CG1 VAL A 201     -29.063  12.206   4.882  1.00 42.57           C  
ATOM   1529  CG2 VAL A 201     -26.964  12.345   6.253  1.00 42.57           C  
ATOM   1530  N   PRO A 202     -30.975   9.488   6.609  1.00 38.41           N  
ATOM   1531  CA  PRO A 202     -31.931   8.525   6.056  1.00 38.41           C  
ATOM   1532  C   PRO A 202     -31.952   8.525   4.529  1.00 38.41           C  
ATOM   1533  CB  PRO A 202     -33.274   8.999   6.620  1.00 38.41           C  
ATOM   1534  O   PRO A 202     -31.765   9.572   3.905  1.00 38.41           O  
ATOM   1535  CG  PRO A 202     -32.943  10.213   7.425  1.00 38.41           C  
ATOM   1536  CD  PRO A 202     -31.470  10.479   7.305  1.00 38.41           C  
ATOM   1537  N   SER A 203     -31.804   7.239   3.897  1.00 44.76           N  
ATOM   1538  CA  SER A 203     -31.771   6.730   2.530  1.00 44.76           C  
ATOM   1539  C   SER A 203     -32.961   7.236   1.723  1.00 44.76           C  
ATOM   1540  CB  SER A 203     -31.755   5.201   2.527  1.00 44.76           C  
ATOM   1541  O   SER A 203     -32.850   7.460   0.516  1.00 44.76           O  
ATOM   1542  OG  SER A 203     -31.542   4.703   1.217  1.00 44.76           O  
ATOM   1543  N   ALA A 204     -34.110   7.754   2.428  1.00 46.71           N  
ATOM   1544  CA  ALA A 204     -35.249   8.186   1.622  1.00 46.71           C  
ATOM   1545  C   ALA A 204     -35.139   9.665   1.265  1.00 46.71           C  
ATOM   1546  CB  ALA A 204     -36.557   7.917   2.362  1.00 46.71           C  
ATOM   1547  O   ALA A 204     -35.778  10.131   0.319  1.00 46.71           O  
ATOM   1548  N   GLU A 205     -33.932  10.250   1.433  1.00 44.65           N  
ATOM   1549  CA  GLU A 205     -33.777  11.643   1.024  1.00 44.65           C  
ATOM   1550  C   GLU A 205     -32.438  11.867   0.327  1.00 44.65           C  
ATOM   1551  CB  GLU A 205     -33.904  12.575   2.232  1.00 44.65           C  
ATOM   1552  O   GLU A 205     -32.020  13.010   0.127  1.00 44.65           O  
ATOM   1553  CG  GLU A 205     -35.253  12.494   2.932  1.00 44.65           C  
ATOM   1554  CD  GLU A 205     -35.366  13.429   4.126  1.00 44.65           C  
ATOM   1555  OE1 GLU A 205     -36.189  14.372   4.082  1.00 44.65           O  
ATOM   1556  OE2 GLU A 205     -34.626  13.217   5.112  1.00 44.65           O  
ATOM   1557  N   GLN A 206     -31.798  10.772  -0.360  1.00 50.32           N  
ATOM   1558  CA  GLN A 206     -30.538  10.739  -1.095  1.00 50.32           C  
ATOM   1559  C   GLN A 206     -30.668  11.443  -2.442  1.00 50.32           C  
ATOM   1560  CB  GLN A 206     -30.073   9.296  -1.299  1.00 50.32           C  
ATOM   1561  O   GLN A 206     -29.664  11.819  -3.052  1.00 50.32           O  
ATOM   1562  CG  GLN A 206     -29.688   8.586  -0.008  1.00 50.32           C  
ATOM   1563  CD  GLN A 206     -29.080   7.217  -0.251  1.00 50.32           C  
ATOM   1564  NE2 GLN A 206     -28.088   6.857   0.557  1.00 50.32           N  
ATOM   1565  OE1 GLN A 206     -29.499   6.488  -1.156  1.00 50.32           O  
ATOM   1566  N   HIS A 207     -31.998  11.964  -2.815  1.00 46.14           N  
ATOM   1567  CA  HIS A 207     -31.973  12.658  -4.097  1.00 46.14           C  
ATOM   1568  C   HIS A 207     -32.104  14.166  -3.911  1.00 46.14           C  
ATOM   1569  CB  HIS A 207     -33.088  12.142  -5.008  1.00 46.14           C  
ATOM   1570  O   HIS A 207     -32.274  14.904  -4.884  1.00 46.14           O  
ATOM   1571  CG  HIS A 207     -32.891  10.730  -5.458  1.00 46.14           C  
ATOM   1572  CD2 HIS A 207     -33.092   9.555  -4.815  1.00 46.14           C  
ATOM   1573  ND1 HIS A 207     -32.426  10.408  -6.715  1.00 46.14           N  
ATOM   1574  CE1 HIS A 207     -32.351   9.092  -6.826  1.00 46.14           C  
ATOM   1575  NE2 HIS A 207     -32.750   8.551  -5.687  1.00 46.14           N  
ATOM   1576  N   ALA A 208     -31.571  14.705  -2.840  1.00 45.91           N  
ATOM   1577  CA  ALA A 208     -31.525  16.164  -2.876  1.00 45.91           C  
ATOM   1578  C   ALA A 208     -30.096  16.672  -2.703  1.00 45.91           C  
ATOM   1579  CB  ALA A 208     -32.429  16.752  -1.795  1.00 45.91           C  
ATOM   1580  O   ALA A 208     -29.420  16.325  -1.732  1.00 45.91           O  
ATOM   1581  N   ALA A 209     -29.180  16.442  -3.590  1.00 48.05           N  
ATOM   1582  CA  ALA A 209     -27.867  17.024  -3.856  1.00 48.05           C  
ATOM   1583  C   ALA A 209     -27.665  18.310  -3.059  1.00 48.05           C  
ATOM   1584  CB  ALA A 209     -27.698  17.296  -5.349  1.00 48.05           C  
ATOM   1585  O   ALA A 209     -26.532  18.754  -2.862  1.00 48.05           O  
ATOM   1586  N   GLY A 210     -28.353  18.527  -1.881  1.00 46.16           N  
ATOM   1587  CA  GLY A 210     -28.086  19.772  -1.177  1.00 46.16           C  
ATOM   1588  C   GLY A 210     -28.158  19.632   0.332  1.00 46.16           C  
ATOM   1589  O   GLY A 210     -27.927  20.598   1.062  1.00 46.16           O  
ATOM   1590  N   LEU A 211     -28.199  18.423   0.842  1.00 49.72           N  
ATOM   1591  CA  LEU A 211     -28.322  18.368   2.294  1.00 49.72           C  
ATOM   1592  C   LEU A 211     -26.987  18.010   2.939  1.00 49.72           C  
ATOM   1593  CB  LEU A 211     -29.388  17.349   2.703  1.00 49.72           C  
ATOM   1594  O   LEU A 211     -26.722  18.394   4.081  1.00 49.72           O  
ATOM   1595  CG  LEU A 211     -30.840  17.829   2.653  1.00 49.72           C  
ATOM   1596  CD1 LEU A 211     -31.760  16.692   2.222  1.00 49.72           C  
ATOM   1597  CD2 LEU A 211     -31.266  18.384   4.008  1.00 49.72           C  
ATOM   1598  N   ILE A 212     -26.075  17.348   2.201  1.00 53.61           N  
ATOM   1599  CA  ILE A 212     -24.786  17.179   2.863  1.00 53.61           C  
ATOM   1600  C   ILE A 212     -24.185  18.546   3.180  1.00 53.61           C  
ATOM   1601  CB  ILE A 212     -23.810  16.352   1.996  1.00 53.61           C  
ATOM   1602  O   ILE A 212     -23.567  18.731   4.231  1.00 53.61           O  
ATOM   1603  CG1 ILE A 212     -24.362  14.940   1.769  1.00 53.61           C  
ATOM   1604  CG2 ILE A 212     -22.423  16.300   2.645  1.00 53.61           C  
ATOM   1605  CD1 ILE A 212     -23.553  14.111   0.781  1.00 53.61           C  
ATOM   1606  N   ALA A 213     -24.639  19.586   2.404  1.00 57.59           N  
ATOM   1607  CA  ALA A 213     -24.121  20.933   2.630  1.00 57.59           C  
ATOM   1608  C   ALA A 213     -24.759  21.567   3.862  1.00 57.59           C  
ATOM   1609  CB  ALA A 213     -24.360  21.807   1.401  1.00 57.59           C  
ATOM   1610  O   ALA A 213     -24.146  22.408   4.523  1.00 57.59           O  
ATOM   1611  N   LYS A 214     -25.872  21.053   4.360  1.00 56.77           N  
ATOM   1612  CA  LYS A 214     -26.584  21.692   5.464  1.00 56.77           C  
ATOM   1613  C   LYS A 214     -26.284  20.996   6.788  1.00 56.77           C  
ATOM   1614  CB  LYS A 214     -28.090  21.694   5.202  1.00 56.77           C  
ATOM   1615  O   LYS A 214     -26.790  21.400   7.837  1.00 56.77           O  
ATOM   1616  CG  LYS A 214     -28.524  22.639   4.091  1.00 56.77           C  
ATOM   1617  CD  LYS A 214     -30.042  22.729   3.995  1.00 56.77           C  
ATOM   1618  CE  LYS A 214     -30.477  23.729   2.932  1.00 56.77           C  
ATOM   1619  NZ  LYS A 214     -31.965  23.806   2.819  1.00 56.77           N  
ATOM   1620  N   LEU A 215     -25.426  19.874   6.794  1.00 53.89           N  
ATOM   1621  CA  LEU A 215     -25.054  19.245   8.057  1.00 53.89           C  
ATOM   1622  C   LEU A 215     -23.999  20.071   8.785  1.00 53.89           C  
ATOM   1623  CB  LEU A 215     -24.531  17.826   7.816  1.00 53.89           C  
ATOM   1624  O   LEU A 215     -23.063  20.579   8.163  1.00 53.89           O  
ATOM   1625  CG  LEU A 215     -25.578  16.770   7.459  1.00 53.89           C  
ATOM   1626  CD1 LEU A 215     -24.906  15.537   6.864  1.00 53.89           C  
ATOM   1627  CD2 LEU A 215     -26.402  16.396   8.687  1.00 53.89           C  
ATOM   1628  N   PRO A 216     -24.401  20.455  10.007  1.00 56.99           N  
ATOM   1629  CA  PRO A 216     -23.394  21.166  10.798  1.00 56.99           C  
ATOM   1630  C   PRO A 216     -22.082  20.393  10.916  1.00 56.99           C  
ATOM   1631  CB  PRO A 216     -24.064  21.318  12.166  1.00 56.99           C  
ATOM   1632  O   PRO A 216     -22.094  19.168  11.057  1.00 56.99           O  
ATOM   1633  CG  PRO A 216     -25.232  20.386  12.125  1.00 56.99           C  
ATOM   1634  CD  PRO A 216     -25.458  19.967  10.701  1.00 56.99           C  
ATOM   1635  N   LYS A 217     -21.031  20.945  10.341  1.00 57.68           N  
ATOM   1636  CA  LYS A 217     -19.653  20.484  10.483  1.00 57.68           C  
ATOM   1637  C   LYS A 217     -19.164  20.649  11.920  1.00 57.68           C  
ATOM   1638  CB  LYS A 217     -18.732  21.242   9.526  1.00 57.68           C  
ATOM   1639  O   LYS A 217     -19.460  21.654  12.570  1.00 57.68           O  
ATOM   1640  CG  LYS A 217     -19.008  20.968   8.055  1.00 57.68           C  
ATOM   1641  CD  LYS A 217     -18.057  21.745   7.153  1.00 57.68           C  
ATOM   1642  CE  LYS A 217     -18.354  21.498   5.681  1.00 57.68           C  
ATOM   1643  NZ  LYS A 217     -17.472  22.313   4.793  1.00 57.68           N  
ATOM   1644  N   PRO A 218     -18.719  19.559  12.512  1.00 64.01           N  
ATOM   1645  CA  PRO A 218     -18.169  18.358  11.877  1.00 64.01           C  
ATOM   1646  C   PRO A 218     -19.172  17.208  11.821  1.00 64.01           C  
ATOM   1647  CB  PRO A 218     -16.979  18.002  12.772  1.00 64.01           C  
ATOM   1648  O   PRO A 218     -20.102  17.155  12.629  1.00 64.01           O  
ATOM   1649  CG  PRO A 218     -17.309  18.596  14.103  1.00 64.01           C  
ATOM   1650  CD  PRO A 218     -18.209  19.779  13.886  1.00 64.01           C  
ATOM   1651  N   TYR A 219     -19.082  16.432  10.635  1.00 67.33           N  
ATOM   1652  CA  TYR A 219     -20.002  15.335  10.356  1.00 67.33           C  
ATOM   1653  C   TYR A 219     -19.750  14.160  11.293  1.00 67.33           C  
ATOM   1654  CB  TYR A 219     -19.870  14.880   8.900  1.00 67.33           C  
ATOM   1655  O   TYR A 219     -20.632  13.323  11.501  1.00 67.33           O  
ATOM   1656  CG  TYR A 219     -20.250  15.941   7.895  1.00 67.33           C  
ATOM   1657  CD1 TYR A 219     -21.586  16.270   7.673  1.00 67.33           C  
ATOM   1658  CD2 TYR A 219     -19.276  16.614   7.166  1.00 67.33           C  
ATOM   1659  CE1 TYR A 219     -21.941  17.245   6.747  1.00 67.33           C  
ATOM   1660  CE2 TYR A 219     -19.620  17.591   6.238  1.00 67.33           C  
ATOM   1661  OH  TYR A 219     -21.299  18.866   5.118  1.00 67.33           O  
ATOM   1662  CZ  TYR A 219     -20.953  17.900   6.036  1.00 67.33           C  
ATOM   1663  N   VAL A 220     -18.653  14.206  11.998  1.00 70.27           N  
ATOM   1664  CA  VAL A 220     -18.243  13.174  12.944  1.00 70.27           C  
ATOM   1665  C   VAL A 220     -17.658  13.824  14.196  1.00 70.27           C  
ATOM   1666  CB  VAL A 220     -17.216  12.205  12.318  1.00 70.27           C  
ATOM   1667  O   VAL A 220     -16.785  14.690  14.103  1.00 70.27           O  
ATOM   1668  CG1 VAL A 220     -16.749  11.175  13.345  1.00 70.27           C  
ATOM   1669  CG2 VAL A 220     -17.815  11.511  11.095  1.00 70.27           C  
ATOM   1670  N   GLN A 221     -18.331  13.551  15.382  1.00 69.21           N  
ATOM   1671  CA  GLN A 221     -17.840  13.988  16.684  1.00 69.21           C  
ATOM   1672  C   GLN A 221     -17.474  12.796  17.564  1.00 69.21           C  
ATOM   1673  CB  GLN A 221     -18.882  14.859  17.388  1.00 69.21           C  
ATOM   1674  O   GLN A 221     -18.179  11.785  17.572  1.00 69.21           O  
ATOM   1675  CG  GLN A 221     -19.130  16.196  16.703  1.00 69.21           C  
ATOM   1676  CD  GLN A 221     -20.197  17.022  17.396  1.00 69.21           C  
ATOM   1677  NE2 GLN A 221     -20.422  18.235  16.903  1.00 69.21           N  
ATOM   1678  OE1 GLN A 221     -20.815  16.573  18.367  1.00 69.21           O  
ATOM   1679  N   THR A 222     -16.160  12.776  18.056  1.00 68.00           N  
ATOM   1680  CA  THR A 222     -15.708  11.735  18.972  1.00 68.00           C  
ATOM   1681  C   THR A 222     -15.717  12.239  20.412  1.00 68.00           C  
ATOM   1682  CB  THR A 222     -14.295  11.243  18.606  1.00 68.00           C  
ATOM   1683  O   THR A 222     -15.458  13.418  20.664  1.00 68.00           O  
ATOM   1684  CG2 THR A 222     -14.269  10.636  17.207  1.00 68.00           C  
ATOM   1685  OG1 THR A 222     -13.385  12.349  18.652  1.00 68.00           O  
ATOM   1686  N   GLN A 223     -16.579  11.742  21.388  1.00 60.72           N  
ATOM   1687  CA  GLN A 223     -16.587  12.080  22.807  1.00 60.72           C  
ATOM   1688  C   GLN A 223     -15.582  11.230  23.580  1.00 60.72           C  
ATOM   1689  CB  GLN A 223     -17.988  11.900  23.395  1.00 60.72           C  
ATOM   1690  O   GLN A 223     -15.483  10.021  23.358  1.00 60.72           O  
ATOM   1691  CG  GLN A 223     -19.037  12.812  22.773  1.00 60.72           C  
ATOM   1692  CD  GLN A 223     -20.378  12.730  23.478  1.00 60.72           C  
ATOM   1693  NE2 GLN A 223     -21.363  13.458  22.964  1.00 60.72           N  
ATOM   1694  OE1 GLN A 223     -20.527  12.018  24.476  1.00 60.72           O  
ATOM   1695  N   ALA A 224     -14.426  11.774  23.975  1.00 52.59           N  
ATOM   1696  CA  ALA A 224     -13.500  11.190  24.943  1.00 52.59           C  
ATOM   1697  C   ALA A 224     -14.216  10.834  26.242  1.00 52.59           C  
ATOM   1698  CB  ALA A 224     -12.346  12.151  25.221  1.00 52.59           C  
ATOM   1699  O   ALA A 224     -15.094  11.571  26.696  1.00 52.59           O  
ATOM   1700  N   SER A 225     -14.750   9.599  26.479  1.00 42.01           N  
ATOM   1701  CA  SER A 225     -15.238   9.204  27.796  1.00 42.01           C  
ATOM   1702  C   SER A 225     -14.481   9.925  28.906  1.00 42.01           C  
ATOM   1703  CB  SER A 225     -15.114   7.691  27.982  1.00 42.01           C  
ATOM   1704  O   SER A 225     -13.257  10.059  28.845  1.00 42.01           O  
ATOM   1705  OG  SER A 225     -13.774   7.269  27.792  1.00 42.01           O  
ATOM   1706  N   VAL A 226     -14.906  11.200  29.373  1.00 33.39           N  
ATOM   1707  CA  VAL A 226     -14.725  11.835  30.674  1.00 33.39           C  
ATOM   1708  C   VAL A 226     -14.456  10.771  31.736  1.00 33.39           C  
ATOM   1709  CB  VAL A 226     -15.956  12.682  31.068  1.00 33.39           C  
ATOM   1710  O   VAL A 226     -15.201   9.795  31.848  1.00 33.39           O  
ATOM   1711  CG1 VAL A 226     -15.653  13.537  32.297  1.00 33.39           C  
ATOM   1712  CG2 VAL A 226     -16.397  13.559  29.898  1.00 33.39           C  
ATOM   1713  N   ALA A 227     -13.173  10.359  32.023  1.00 32.25           N  
ATOM   1714  CA  ALA A 227     -12.834   9.941  33.381  1.00 32.25           C  
ATOM   1715  C   ALA A 227     -13.572  10.786  34.415  1.00 32.25           C  
ATOM   1716  CB  ALA A 227     -11.326  10.029  33.604  1.00 32.25           C  
ATOM   1717  O   ALA A 227     -13.738  11.995  34.235  1.00 32.25           O  
TER    1718      ALA A 227                                                      
ENDMDL                                                                          
END                                                                             
