# Supplementary material for: Uncoupled evolution of the Polycomb system and deep origin of non-canonical PRC1
Source: Commun Biol. 2023 Nov 10;6:1144. doi: 10.1038/s42003-023-05501-x (PMC10638273; doi:10.1038/s42003-023-05501-x)
Supplement: Supplementary file 8 — Supplementary Data 5 [file 42003_2023_5501_MOESM8_ESM.zip › Supplementary Data 5/PCGF_putative_checks/PCGF_alphafold_remainedputative/NEPPYR005209_PCGF_19d22.result/NEPPYR005209_PCGF_19d22_unrelaxed_rank_2_model_3.pdb]

MODEL     1                                                                     
ATOM      1  N   ALA A   2     -17.066  24.755 -15.034  1.00 39.95           N  
ATOM      2  CA  ALA A   2     -16.614  25.343 -13.776  1.00 39.95           C  
ATOM      3  C   ALA A   2     -16.420  24.271 -12.708  1.00 39.95           C  
ATOM      4  CB  ALA A   2     -17.608  26.397 -13.294  1.00 39.95           C  
ATOM      5  O   ALA A   2     -17.242  23.361 -12.576  1.00 39.95           O  
ATOM      6  N   PRO A   3     -15.240  24.117 -12.023  1.00 50.28           N  
ATOM      7  CA  PRO A   3     -14.912  23.143 -10.980  1.00 50.28           C  
ATOM      8  C   PRO A   3     -15.639  23.419  -9.665  1.00 50.28           C  
ATOM      9  CB  PRO A   3     -13.399  23.303 -10.811  1.00 50.28           C  
ATOM     10  O   PRO A   3     -15.876  24.579  -9.319  1.00 50.28           O  
ATOM     11  CG  PRO A   3     -13.107  24.691 -11.284  1.00 50.28           C  
ATOM     12  CD  PRO A   3     -14.264  25.165 -12.115  1.00 50.28           C  
ATOM     13  N   ALA A   4     -16.798  22.835  -9.414  1.00 48.86           N  
ATOM     14  CA  ALA A   4     -17.552  22.622  -8.181  1.00 48.86           C  
ATOM     15  C   ALA A   4     -16.647  22.736  -6.958  1.00 48.86           C  
ATOM     16  CB  ALA A   4     -18.239  21.258  -8.206  1.00 48.86           C  
ATOM     17  O   ALA A   4     -15.571  22.134  -6.915  1.00 48.86           O  
ATOM     18  N   ALA A   5     -16.240  23.910  -6.518  1.00 45.51           N  
ATOM     19  CA  ALA A   5     -15.955  24.492  -5.209  1.00 45.51           C  
ATOM     20  C   ALA A   5     -16.103  23.452  -4.103  1.00 45.51           C  
ATOM     21  CB  ALA A   5     -16.874  25.681  -4.944  1.00 45.51           C  
ATOM     22  O   ALA A   5     -17.133  22.781  -4.007  1.00 45.51           O  
ATOM     23  N   VAL A   6     -15.166  22.529  -3.830  1.00 47.94           N  
ATOM     24  CA  VAL A   6     -14.956  21.658  -2.679  1.00 47.94           C  
ATOM     25  C   VAL A   6     -15.163  22.448  -1.388  1.00 47.94           C  
ATOM     26  CB  VAL A   6     -13.547  21.025  -2.695  1.00 47.94           C  
ATOM     27  O   VAL A   6     -14.597  23.531  -1.218  1.00 47.94           O  
ATOM     28  CG1 VAL A   6     -13.241  20.354  -1.357  1.00 47.94           C  
ATOM     29  CG2 VAL A   6     -13.428  20.020  -3.840  1.00 47.94           C  
ATOM     30  N   GLN A   7     -16.386  22.708  -1.007  1.00 42.51           N  
ATOM     31  CA  GLN A   7     -16.754  23.198   0.318  1.00 42.51           C  
ATOM     32  C   GLN A   7     -15.895  22.552   1.401  1.00 42.51           C  
ATOM     33  CB  GLN A   7     -18.235  22.935   0.595  1.00 42.51           C  
ATOM     34  O   GLN A   7     -15.650  21.345   1.369  1.00 42.51           O  
ATOM     35  CG  GLN A   7     -19.173  23.569  -0.423  1.00 42.51           C  
ATOM     36  CD  GLN A   7     -20.428  24.140   0.211  1.00 42.51           C  
ATOM     37  NE2 GLN A   7     -20.961  25.203  -0.382  1.00 42.51           N  
ATOM     38  OE1 GLN A   7     -20.915  23.629   1.225  1.00 42.51           O  
ATOM     39  N   PRO A   8     -15.079  23.291   2.168  1.00 46.85           N  
ATOM     40  CA  PRO A   8     -14.308  22.834   3.326  1.00 46.85           C  
ATOM     41  C   PRO A   8     -15.170  22.120   4.365  1.00 46.85           C  
ATOM     42  CB  PRO A   8     -13.726  24.130   3.896  1.00 46.85           C  
ATOM     43  O   PRO A   8     -16.316  22.514   4.597  1.00 46.85           O  
ATOM     44  CG  PRO A   8     -14.411  25.221   3.140  1.00 46.85           C  
ATOM     45  CD  PRO A   8     -15.275  24.599   2.081  1.00 46.85           C  
ATOM     46  N   SER A   9     -15.433  20.816   4.306  1.00 50.67           N  
ATOM     47  CA  SER A   9     -15.980  19.954   5.349  1.00 50.67           C  
ATOM     48  C   SER A   9     -15.814  20.582   6.729  1.00 50.67           C  
ATOM     49  CB  SER A   9     -15.305  18.582   5.320  1.00 50.67           C  
ATOM     50  O   SER A   9     -14.787  21.201   7.016  1.00 50.67           O  
ATOM     51  OG  SER A   9     -14.256  18.558   4.368  1.00 50.67           O  
ATOM     52  N   GLN A  10     -16.660  21.506   7.161  1.00 44.66           N  
ATOM     53  CA  GLN A  10     -16.965  21.908   8.530  1.00 44.66           C  
ATOM     54  C   GLN A  10     -16.155  21.096   9.535  1.00 44.66           C  
ATOM     55  CB  GLN A  10     -18.460  21.755   8.814  1.00 44.66           C  
ATOM     56  O   GLN A  10     -16.061  19.872   9.420  1.00 44.66           O  
ATOM     57  CG  GLN A  10     -19.341  22.690   7.996  1.00 44.66           C  
ATOM     58  CD  GLN A  10     -20.776  22.725   8.488  1.00 44.66           C  
ATOM     59  NE2 GLN A  10     -21.576  23.620   7.920  1.00 44.66           N  
ATOM     60  OE1 GLN A  10     -21.162  21.952   9.371  1.00 44.66           O  
ATOM     61  N   PRO A  11     -15.089  21.673  10.166  1.00 46.34           N  
ATOM     62  CA  PRO A  11     -14.347  21.028  11.252  1.00 46.34           C  
ATOM     63  C   PRO A  11     -15.260  20.317  12.249  1.00 46.34           C  
ATOM     64  CB  PRO A  11     -13.613  22.194  11.919  1.00 46.34           C  
ATOM     65  O   PRO A  11     -16.369  20.784  12.518  1.00 46.34           O  
ATOM     66  CG  PRO A  11     -14.117  23.414  11.216  1.00 46.34           C  
ATOM     67  CD  PRO A  11     -15.105  22.988  10.170  1.00 46.34           C  
ATOM     68  N   LEU A  12     -15.535  19.049  12.103  1.00 46.93           N  
ATOM     69  CA  LEU A  12     -16.134  18.188  13.117  1.00 46.93           C  
ATOM     70  C   LEU A  12     -16.192  18.897  14.466  1.00 46.93           C  
ATOM     71  CB  LEU A  12     -15.344  16.883  13.247  1.00 46.93           C  
ATOM     72  O   LEU A  12     -15.165  19.347  14.980  1.00 46.93           O  
ATOM     73  CG  LEU A  12     -15.594  15.829  12.166  1.00 46.93           C  
ATOM     74  CD1 LEU A  12     -14.397  14.891  12.054  1.00 46.93           C  
ATOM     75  CD2 LEU A  12     -16.868  15.046  12.468  1.00 46.93           C  
ATOM     76  N   GLN A  13     -17.061  19.835  14.648  1.00 41.17           N  
ATOM     77  CA  GLN A  13     -17.407  20.414  15.942  1.00 41.17           C  
ATOM     78  C   GLN A  13     -17.830  19.333  16.933  1.00 41.17           C  
ATOM     79  CB  GLN A  13     -18.523  21.449  15.786  1.00 41.17           C  
ATOM     80  O   GLN A  13     -18.890  18.722  16.778  1.00 41.17           O  
ATOM     81  CG  GLN A  13     -18.064  22.758  15.158  1.00 41.17           C  
ATOM     82  CD  GLN A  13     -19.204  23.732  14.932  1.00 41.17           C  
ATOM     83  NE2 GLN A  13     -18.882  24.914  14.417  1.00 41.17           N  
ATOM     84  OE1 GLN A  13     -20.366  23.426  15.218  1.00 41.17           O  
ATOM     85  N   THR A  14     -16.990  18.339  17.308  1.00 48.92           N  
ATOM     86  CA  THR A  14     -17.447  17.467  18.385  1.00 48.92           C  
ATOM     87  C   THR A  14     -16.953  17.974  19.737  1.00 48.92           C  
ATOM     88  CB  THR A  14     -16.971  16.019  18.172  1.00 48.92           C  
ATOM     89  O   THR A  14     -15.800  18.390  19.866  1.00 48.92           O  
ATOM     90  CG2 THR A  14     -17.714  15.360  17.014  1.00 48.92           C  
ATOM     91  OG1 THR A  14     -15.567  16.021  17.884  1.00 48.92           O  
ATOM     92  N   GLN A  15     -17.665  18.911  20.354  1.00 47.41           N  
ATOM     93  CA  GLN A  15     -17.652  19.218  21.781  1.00 47.41           C  
ATOM     94  C   GLN A  15     -17.462  17.953  22.613  1.00 47.41           C  
ATOM     95  CB  GLN A  15     -18.945  19.926  22.190  1.00 47.41           C  
ATOM     96  O   GLN A  15     -18.228  16.996  22.482  1.00 47.41           O  
ATOM     97  CG  GLN A  15     -19.328  21.082  21.276  1.00 47.41           C  
ATOM     98  CD  GLN A  15     -20.598  21.784  21.719  1.00 47.41           C  
ATOM     99  NE2 GLN A  15     -21.289  22.412  20.773  1.00 47.41           N  
ATOM    100  OE1 GLN A  15     -20.955  21.762  22.901  1.00 47.41           O  
ATOM    101  N   CYS A  16     -16.269  17.333  22.639  1.00 46.62           N  
ATOM    102  CA  CYS A  16     -15.944  16.327  23.644  1.00 46.62           C  
ATOM    103  C   CYS A  16     -16.343  16.800  25.037  1.00 46.62           C  
ATOM    104  CB  CYS A  16     -14.451  16.002  23.614  1.00 46.62           C  
ATOM    105  O   CYS A  16     -16.019  17.921  25.433  1.00 46.62           O  
ATOM    106  SG  CYS A  16     -13.883  15.332  22.036  1.00 46.62           S  
ATOM    107  N   PRO A  17     -17.561  16.489  25.585  1.00 54.49           N  
ATOM    108  CA  PRO A  17     -17.834  16.856  26.977  1.00 54.49           C  
ATOM    109  C   PRO A  17     -16.662  16.555  27.908  1.00 54.49           C  
ATOM    110  CB  PRO A  17     -19.050  15.998  27.335  1.00 54.49           C  
ATOM    111  O   PRO A  17     -16.064  15.480  27.826  1.00 54.49           O  
ATOM    112  CG  PRO A  17     -19.123  14.969  26.254  1.00 54.49           C  
ATOM    113  CD  PRO A  17     -18.248  15.409  25.116  1.00 54.49           C  
ATOM    114  N   ALA A  18     -15.603  17.344  27.872  1.00 51.56           N  
ATOM    115  CA  ALA A  18     -14.564  17.546  28.879  1.00 51.56           C  
ATOM    116  C   ALA A  18     -14.917  16.833  30.181  1.00 51.56           C  
ATOM    117  CB  ALA A  18     -14.352  19.036  29.132  1.00 51.56           C  
ATOM    118  O   ALA A  18     -15.975  17.080  30.765  1.00 51.56           O  
ATOM    119  N   SER A  19     -15.020  15.520  30.258  1.00 55.33           N  
ATOM    120  CA  SER A  19     -15.110  14.835  31.544  1.00 55.33           C  
ATOM    121  C   SER A  19     -13.970  15.248  32.470  1.00 55.33           C  
ATOM    122  CB  SER A  19     -15.093  13.319  31.346  1.00 55.33           C  
ATOM    123  O   SER A  19     -12.841  15.451  32.021  1.00 55.33           O  
ATOM    124  OG  SER A  19     -14.274  12.964  30.246  1.00 55.33           O  
ATOM    125  N   LYS A  20     -14.091  16.308  33.260  1.00 52.99           N  
ATOM    126  CA  LYS A  20     -13.475  16.733  34.514  1.00 52.99           C  
ATOM    127  C   LYS A  20     -12.900  15.541  35.275  1.00 52.99           C  
ATOM    128  CB  LYS A  20     -14.489  17.472  35.387  1.00 52.99           C  
ATOM    129  O   LYS A  20     -13.645  14.666  35.722  1.00 52.99           O  
ATOM    130  CG  LYS A  20     -14.882  18.842  34.854  1.00 52.99           C  
ATOM    131  CD  LYS A  20     -15.759  19.597  35.845  1.00 52.99           C  
ATOM    132  CE  LYS A  20     -16.153  20.968  35.313  1.00 52.99           C  
ATOM    133  NZ  LYS A  20     -17.011  21.713  36.282  1.00 52.99           N  
ATOM    134  N   ASP A  21     -11.767  14.864  34.805  1.00 55.65           N  
ATOM    135  CA  ASP A  21     -11.143  13.956  35.763  1.00 55.65           C  
ATOM    136  C   ASP A  21      -9.632  13.890  35.553  1.00 55.65           C  
ATOM    137  CB  ASP A  21     -11.752  12.557  35.653  1.00 55.65           C  
ATOM    138  O   ASP A  21      -9.159  13.877  34.415  1.00 55.65           O  
ATOM    139  CG  ASP A  21     -13.078  12.428  36.381  1.00 55.65           C  
ATOM    140  OD1 ASP A  21     -13.240  13.029  37.465  1.00 55.65           O  
ATOM    141  OD2 ASP A  21     -13.969  11.717  35.867  1.00 55.65           O  
ATOM    142  N   ASP A  22      -8.848  14.614  36.284  1.00 60.50           N  
ATOM    143  CA  ASP A  22      -7.510  14.533  36.862  1.00 60.50           C  
ATOM    144  C   ASP A  22      -6.814  13.236  36.456  1.00 60.50           C  
ATOM    145  CB  ASP A  22      -7.576  14.640  38.387  1.00 60.50           C  
ATOM    146  O   ASP A  22      -5.972  12.720  37.194  1.00 60.50           O  
ATOM    147  CG  ASP A  22      -8.088  15.988  38.865  1.00 60.50           C  
ATOM    148  OD1 ASP A  22      -7.723  17.025  38.271  1.00 60.50           O  
ATOM    149  OD2 ASP A  22      -8.862  16.013  39.846  1.00 60.50           O  
ATOM    150  N   GLY A  23      -6.516  13.106  35.093  1.00 57.88           N  
ATOM    151  CA  GLY A  23      -5.538  12.159  34.583  1.00 57.88           C  
ATOM    152  C   GLY A  23      -6.024  11.395  33.366  1.00 57.88           C  
ATOM    153  O   GLY A  23      -7.002  10.649  33.446  1.00 57.88           O  
ATOM    154  N   LYS A  24      -6.275  12.113  32.298  1.00 71.68           N  
ATOM    155  CA  LYS A  24      -6.327  12.545  30.904  1.00 71.68           C  
ATOM    156  C   LYS A  24      -6.968  11.478  30.022  1.00 71.68           C  
ATOM    157  CB  LYS A  24      -4.924  12.875  30.392  1.00 71.68           C  
ATOM    158  O   LYS A  24      -6.273  10.765  29.296  1.00 71.68           O  
ATOM    159  CG  LYS A  24      -4.405  14.234  30.839  1.00 71.68           C  
ATOM    160  CD  LYS A  24      -2.946  14.430  30.450  1.00 71.68           C  
ATOM    161  CE  LYS A  24      -2.364  15.690  31.077  1.00 71.68           C  
ATOM    162  NZ  LYS A  24      -0.964  15.940  30.621  1.00 71.68           N  
ATOM    163  N   PHE A  25      -7.975  10.741  30.564  1.00 74.57           N  
ATOM    164  CA  PHE A  25      -8.705   9.857  29.663  1.00 74.57           C  
ATOM    165  C   PHE A  25     -10.046  10.469  29.274  1.00 74.57           C  
ATOM    166  CB  PHE A  25      -8.923   8.487  30.312  1.00 74.57           C  
ATOM    167  O   PHE A  25     -10.728  11.066  30.109  1.00 74.57           O  
ATOM    168  CG  PHE A  25      -7.646   7.750  30.616  1.00 74.57           C  
ATOM    169  CD1 PHE A  25      -7.017   6.987  29.640  1.00 74.57           C  
ATOM    170  CD2 PHE A  25      -7.075   7.821  31.880  1.00 74.57           C  
ATOM    171  CE1 PHE A  25      -5.836   6.304  29.919  1.00 74.57           C  
ATOM    172  CE2 PHE A  25      -5.894   7.141  32.167  1.00 74.57           C  
ATOM    173  CZ  PHE A  25      -5.277   6.383  31.185  1.00 74.57           C  
ATOM    174  N   ALA A  26     -10.110  10.891  28.047  1.00 79.86           N  
ATOM    175  CA  ALA A  26     -11.374  11.301  27.440  1.00 79.86           C  
ATOM    176  C   ALA A  26     -12.107  10.105  26.839  1.00 79.86           C  
ATOM    177  CB  ALA A  26     -11.131  12.364  26.371  1.00 79.86           C  
ATOM    178  O   ALA A  26     -11.477   9.175  26.330  1.00 79.86           O  
ATOM    179  N   THR A  27     -13.333   9.857  27.408  1.00 83.53           N  
ATOM    180  CA  THR A  27     -14.223   8.871  26.804  1.00 83.53           C  
ATOM    181  C   THR A  27     -14.870   9.431  25.540  1.00 83.53           C  
ATOM    182  CB  THR A  27     -15.318   8.428  27.791  1.00 83.53           C  
ATOM    183  O   THR A  27     -15.451  10.518  25.563  1.00 83.53           O  
ATOM    184  CG2 THR A  27     -16.164   7.302  27.205  1.00 83.53           C  
ATOM    185  OG1 THR A  27     -14.704   7.969  29.002  1.00 83.53           O  
ATOM    186  N   VAL A  28     -14.517   8.845  24.466  1.00 85.15           N  
ATOM    187  CA  VAL A  28     -15.070   9.200  23.163  1.00 85.15           C  
ATOM    188  C   VAL A  28     -15.951   8.064  22.648  1.00 85.15           C  
ATOM    189  CB  VAL A  28     -13.955   9.515  22.141  1.00 85.15           C  
ATOM    190  O   VAL A  28     -15.594   6.889  22.769  1.00 85.15           O  
ATOM    191  CG1 VAL A  28     -14.554   9.959  20.808  1.00 85.15           C  
ATOM    192  CG2 VAL A  28     -13.015  10.585  22.691  1.00 85.15           C  
ATOM    193  N   PRO A  29     -17.181   8.462  22.276  1.00 87.89           N  
ATOM    194  CA  PRO A  29     -18.053   7.433  21.705  1.00 87.89           C  
ATOM    195  C   PRO A  29     -17.420   6.718  20.513  1.00 87.89           C  
ATOM    196  CB  PRO A  29     -19.293   8.220  21.274  1.00 87.89           C  
ATOM    197  O   PRO A  29     -16.753   7.352  19.692  1.00 87.89           O  
ATOM    198  CG  PRO A  29     -19.191   9.522  22.001  1.00 87.89           C  
ATOM    199  CD  PRO A  29     -17.742   9.796  22.286  1.00 87.89           C  
ATOM    200  N   ALA A  30     -17.476   5.443  20.489  1.00 87.23           N  
ATOM    201  CA  ALA A  30     -16.930   4.586  19.440  1.00 87.23           C  
ATOM    202  C   ALA A  30     -17.482   4.973  18.071  1.00 87.23           C  
ATOM    203  CB  ALA A  30     -17.236   3.120  19.738  1.00 87.23           C  
ATOM    204  O   ALA A  30     -16.797   4.832  17.056  1.00 87.23           O  
ATOM    205  N   ALA A  31     -18.635   5.514  17.997  1.00 88.85           N  
ATOM    206  CA  ALA A  31     -19.311   5.896  16.760  1.00 88.85           C  
ATOM    207  C   ALA A  31     -18.538   6.989  16.028  1.00 88.85           C  
ATOM    208  CB  ALA A  31     -20.735   6.361  17.054  1.00 88.85           C  
ATOM    209  O   ALA A  31     -18.471   6.992  14.796  1.00 88.85           O  
ATOM    210  N   HIS A  32     -17.978   7.905  16.809  1.00 87.60           N  
ATOM    211  CA  HIS A  32     -17.220   9.001  16.216  1.00 87.60           C  
ATOM    212  C   HIS A  32     -15.923   8.499  15.590  1.00 87.60           C  
ATOM    213  CB  HIS A  32     -16.916  10.071  17.266  1.00 87.60           C  
ATOM    214  O   HIS A  32     -15.491   9.008  14.553  1.00 87.60           O  
ATOM    215  CG  HIS A  32     -18.113  10.871  17.671  1.00 87.60           C  
ATOM    216  CD2 HIS A  32     -19.304  11.061  17.057  1.00 87.60           C  
ATOM    217  ND1 HIS A  32     -18.162  11.597  18.842  1.00 87.60           N  
ATOM    218  CE1 HIS A  32     -19.336  12.199  18.931  1.00 87.60           C  
ATOM    219  NE2 HIS A  32     -20.048  11.891  17.860  1.00 87.60           N  
ATOM    220  N   LEU A  33     -15.384   7.468  16.229  1.00 90.32           N  
ATOM    221  CA  LEU A  33     -14.134   6.895  15.742  1.00 90.32           C  
ATOM    222  C   LEU A  33     -14.377   6.029  14.510  1.00 90.32           C  
ATOM    223  CB  LEU A  33     -13.461   6.066  16.839  1.00 90.32           C  
ATOM    224  O   LEU A  33     -13.533   5.966  13.614  1.00 90.32           O  
ATOM    225  CG  LEU A  33     -13.015   6.829  18.087  1.00 90.32           C  
ATOM    226  CD1 LEU A  33     -12.490   5.859  19.141  1.00 90.32           C  
ATOM    227  CD2 LEU A  33     -11.953   7.864  17.731  1.00 90.32           C  
ATOM    228  N   LYS A  34     -15.478   5.370  14.540  1.00 92.43           N  
ATOM    229  CA  LYS A  34     -15.847   4.479  13.444  1.00 92.43           C  
ATOM    230  C   LYS A  34     -15.851   5.220  12.110  1.00 92.43           C  
ATOM    231  CB  LYS A  34     -17.218   3.852  13.700  1.00 92.43           C  
ATOM    232  O   LYS A  34     -15.398   4.686  11.096  1.00 92.43           O  
ATOM    233  CG  LYS A  34     -17.587   2.750  12.718  1.00 92.43           C  
ATOM    234  CD  LYS A  34     -18.903   2.081  13.097  1.00 92.43           C  
ATOM    235  CE  LYS A  34     -19.276   0.981  12.112  1.00 92.43           C  
ATOM    236  NZ  LYS A  34     -20.553   0.307  12.492  1.00 92.43           N  
ATOM    237  N   MET A  35     -16.251   6.465  12.123  1.00 88.84           N  
ATOM    238  CA  MET A  35     -16.352   7.264  10.905  1.00 88.84           C  
ATOM    239  C   MET A  35     -14.971   7.544  10.322  1.00 88.84           C  
ATOM    240  CB  MET A  35     -17.079   8.581  11.184  1.00 88.84           C  
ATOM    241  O   MET A  35     -14.804   7.586   9.102  1.00 88.84           O  
ATOM    242  CG  MET A  35     -17.441   9.359   9.930  1.00 88.84           C  
ATOM    243  SD  MET A  35     -18.582  10.755  10.273  1.00 88.84           S  
ATOM    244  CE  MET A  35     -17.496  11.819  11.263  1.00 88.84           C  
ATOM    245  N   CYS A  36     -14.004   7.764  11.177  1.00 90.75           N  
ATOM    246  CA  CYS A  36     -12.653   8.108  10.746  1.00 90.75           C  
ATOM    247  C   CYS A  36     -11.888   6.866  10.306  1.00 90.75           C  
ATOM    248  CB  CYS A  36     -11.895   8.813  11.870  1.00 90.75           C  
ATOM    249  O   CYS A  36     -10.920   6.963   9.549  1.00 90.75           O  
ATOM    250  SG  CYS A  36     -12.639  10.378  12.380  1.00 90.75           S  
ATOM    251  N   LEU A  37     -12.311   5.632  10.680  1.00 94.67           N  
ATOM    252  CA  LEU A  37     -11.580   4.395  10.434  1.00 94.67           C  
ATOM    253  C   LEU A  37     -12.318   3.518   9.428  1.00 94.67           C  
ATOM    254  CB  LEU A  37     -11.370   3.626  11.741  1.00 94.67           C  
ATOM    255  O   LEU A  37     -12.073   2.312   9.352  1.00 94.67           O  
ATOM    256  CG  LEU A  37     -10.625   4.369  12.852  1.00 94.67           C  
ATOM    257  CD1 LEU A  37     -10.619   3.540  14.132  1.00 94.67           C  
ATOM    258  CD2 LEU A  37      -9.201   4.696  12.414  1.00 94.67           C  
ATOM    259  N   THR A  38     -13.226   4.124   8.752  1.00 95.46           N  
ATOM    260  CA  THR A  38     -14.016   3.413   7.753  1.00 95.46           C  
ATOM    261  C   THR A  38     -13.518   3.728   6.345  1.00 95.46           C  
ATOM    262  CB  THR A  38     -15.510   3.770   7.863  1.00 95.46           C  
ATOM    263  O   THR A  38     -13.194   4.877   6.038  1.00 95.46           O  
ATOM    264  CG2 THR A  38     -16.336   3.003   6.836  1.00 95.46           C  
ATOM    265  OG1 THR A  38     -15.977   3.442   9.178  1.00 95.46           O  
ATOM    266  N   CYS A  39     -13.391   2.675   5.576  1.00 96.47           N  
ATOM    267  CA  CYS A  39     -12.978   2.817   4.185  1.00 96.47           C  
ATOM    268  C   CYS A  39     -14.073   3.476   3.355  1.00 96.47           C  
ATOM    269  CB  CYS A  39     -12.624   1.455   3.589  1.00 96.47           C  
ATOM    270  O   CYS A  39     -15.221   3.029   3.368  1.00 96.47           O  
ATOM    271  SG  CYS A  39     -12.068   1.533   1.872  1.00 96.47           S  
ATOM    272  N   PRO A  40     -13.737   4.583   2.653  1.00 94.67           N  
ATOM    273  CA  PRO A  40     -14.744   5.276   1.846  1.00 94.67           C  
ATOM    274  C   PRO A  40     -15.213   4.449   0.651  1.00 94.67           C  
ATOM    275  CB  PRO A  40     -14.016   6.540   1.384  1.00 94.67           C  
ATOM    276  O   PRO A  40     -16.268   4.731   0.076  1.00 94.67           O  
ATOM    277  CG  PRO A  40     -12.565   6.190   1.446  1.00 94.67           C  
ATOM    278  CD  PRO A  40     -12.369   5.156   2.517  1.00 94.67           C  
ATOM    279  N   ILE A  41     -14.544   3.390   0.197  1.00 94.16           N  
ATOM    280  CA  ILE A  41     -14.854   2.578  -0.975  1.00 94.16           C  
ATOM    281  C   ILE A  41     -15.763   1.419  -0.574  1.00 94.16           C  
ATOM    282  CB  ILE A  41     -13.570   2.045  -1.649  1.00 94.16           C  
ATOM    283  O   ILE A  41     -16.844   1.245  -1.141  1.00 94.16           O  
ATOM    284  CG1 ILE A  41     -12.681   3.210  -2.102  1.00 94.16           C  
ATOM    285  CG2 ILE A  41     -13.918   1.131  -2.827  1.00 94.16           C  
ATOM    286  CD1 ILE A  41     -11.322   2.779  -2.637  1.00 94.16           C  
ATOM    287  N   CYS A  42     -15.438   0.623   0.496  1.00 95.52           N  
ATOM    288  CA  CYS A  42     -16.222  -0.547   0.874  1.00 95.52           C  
ATOM    289  C   CYS A  42     -17.160  -0.224   2.031  1.00 95.52           C  
ATOM    290  CB  CYS A  42     -15.304  -1.707   1.258  1.00 95.52           C  
ATOM    291  O   CYS A  42     -18.015  -1.036   2.388  1.00 95.52           O  
ATOM    292  SG  CYS A  42     -14.318  -1.395   2.739  1.00 95.52           S  
ATOM    293  N   LYS A  43     -17.020   0.947   2.630  1.00 94.47           N  
ATOM    294  CA  LYS A  43     -17.850   1.421   3.734  1.00 94.47           C  
ATOM    295  C   LYS A  43     -17.741   0.495   4.941  1.00 94.47           C  
ATOM    296  CB  LYS A  43     -19.310   1.540   3.295  1.00 94.47           C  
ATOM    297  O   LYS A  43     -18.704   0.330   5.693  1.00 94.47           O  
ATOM    298  CG  LYS A  43     -19.532   2.503   2.138  1.00 94.47           C  
ATOM    299  CD  LYS A  43     -21.006   2.597   1.764  1.00 94.47           C  
ATOM    300  CE  LYS A  43     -21.224   3.523   0.575  1.00 94.47           C  
ATOM    301  NZ  LYS A  43     -22.662   3.582   0.175  1.00 94.47           N  
ATOM    302  N   ASN A  44     -16.698  -0.299   5.003  1.00 94.84           N  
ATOM    303  CA  ASN A  44     -16.347  -1.147   6.138  1.00 94.84           C  
ATOM    304  C   ASN A  44     -15.097  -0.639   6.851  1.00 94.84           C  
ATOM    305  CB  ASN A  44     -16.149  -2.595   5.686  1.00 94.84           C  
ATOM    306  O   ASN A  44     -14.437   0.285   6.373  1.00 94.84           O  
ATOM    307  CG  ASN A  44     -17.457  -3.288   5.356  1.00 94.84           C  
ATOM    308  ND2 ASN A  44     -17.443  -4.119   4.321  1.00 94.84           N  
ATOM    309  OD1 ASN A  44     -18.471  -3.077   6.026  1.00 94.84           O  
ATOM    310  N   LEU A  45     -14.812  -1.117   8.022  1.00 94.88           N  
ATOM    311  CA  LEU A  45     -13.616  -0.737   8.766  1.00 94.88           C  
ATOM    312  C   LEU A  45     -12.356  -1.048   7.965  1.00 94.88           C  
ATOM    313  CB  LEU A  45     -13.570  -1.461  10.114  1.00 94.88           C  
ATOM    314  O   LEU A  45     -12.300  -2.055   7.255  1.00 94.88           O  
ATOM    315  CG  LEU A  45     -14.590  -1.011  11.161  1.00 94.88           C  
ATOM    316  CD1 LEU A  45     -14.578  -1.960  12.354  1.00 94.88           C  
ATOM    317  CD2 LEU A  45     -14.304   0.419  11.605  1.00 94.88           C  
ATOM    318  N   LEU A  46     -11.403  -0.199   8.072  1.00 95.70           N  
ATOM    319  CA  LEU A  46     -10.165  -0.349   7.315  1.00 95.70           C  
ATOM    320  C   LEU A  46      -9.487  -1.676   7.639  1.00 95.70           C  
ATOM    321  CB  LEU A  46      -9.211   0.811   7.611  1.00 95.70           C  
ATOM    322  O   LEU A  46      -9.316  -2.021   8.810  1.00 95.70           O  
ATOM    323  CG  LEU A  46      -9.635   2.187   7.095  1.00 95.70           C  
ATOM    324  CD1 LEU A  46      -8.800   3.280   7.754  1.00 95.70           C  
ATOM    325  CD2 LEU A  46      -9.507   2.251   5.577  1.00 95.70           C  
ATOM    326  N   GLN A  47      -9.235  -2.458   6.613  1.00 94.22           N  
ATOM    327  CA  GLN A  47      -8.442  -3.679   6.703  1.00 94.22           C  
ATOM    328  C   GLN A  47      -7.140  -3.549   5.917  1.00 94.22           C  
ATOM    329  CB  GLN A  47      -9.243  -4.879   6.195  1.00 94.22           C  
ATOM    330  O   GLN A  47      -7.159  -3.282   4.714  1.00 94.22           O  
ATOM    331  CG  GLN A  47      -8.623  -6.225   6.543  1.00 94.22           C  
ATOM    332  CD  GLN A  47      -9.584  -7.382   6.347  1.00 94.22           C  
ATOM    333  NE2 GLN A  47      -9.218  -8.551   6.861  1.00 94.22           N  
ATOM    334  OE1 GLN A  47     -10.648  -7.227   5.738  1.00 94.22           O  
ATOM    335  N   HIS A  48      -6.006  -3.725   6.651  1.00 94.26           N  
ATOM    336  CA  HIS A  48      -4.732  -3.480   5.985  1.00 94.26           C  
ATOM    337  C   HIS A  48      -4.738  -2.137   5.262  1.00 94.26           C  
ATOM    338  CB  HIS A  48      -4.418  -4.606   4.999  1.00 94.26           C  
ATOM    339  O   HIS A  48      -4.624  -2.088   4.035  1.00 94.26           O  
ATOM    340  CG  HIS A  48      -4.352  -5.959   5.633  1.00 94.26           C  
ATOM    341  CD2 HIS A  48      -5.155  -7.041   5.506  1.00 94.26           C  
ATOM    342  ND1 HIS A  48      -3.363  -6.315   6.525  1.00 94.26           N  
ATOM    343  CE1 HIS A  48      -3.562  -7.561   6.919  1.00 94.26           C  
ATOM    344  NE2 HIS A  48      -4.643  -8.025   6.316  1.00 94.26           N  
ATOM    345  N   ALA A  49      -4.758  -1.076   6.024  1.00 96.37           N  
ATOM    346  CA  ALA A  49      -4.985   0.289   5.556  1.00 96.37           C  
ATOM    347  C   ALA A  49      -3.829   0.768   4.682  1.00 96.37           C  
ATOM    348  CB  ALA A  49      -5.178   1.233   6.741  1.00 96.37           C  
ATOM    349  O   ALA A  49      -2.661   0.549   5.011  1.00 96.37           O  
ATOM    350  N   ILE A  50      -4.148   1.368   3.556  1.00 96.37           N  
ATOM    351  CA  ILE A  50      -3.245   2.051   2.636  1.00 96.37           C  
ATOM    352  C   ILE A  50      -3.571   3.542   2.605  1.00 96.37           C  
ATOM    353  CB  ILE A  50      -3.330   1.454   1.214  1.00 96.37           C  
ATOM    354  O   ILE A  50      -4.736   3.927   2.475  1.00 96.37           O  
ATOM    355  CG1 ILE A  50      -2.899  -0.018   1.226  1.00 96.37           C  
ATOM    356  CG2 ILE A  50      -2.477   2.266   0.235  1.00 96.37           C  
ATOM    357  CD1 ILE A  50      -1.404  -0.223   1.429  1.00 96.37           C  
ATOM    358  N   THR A  51      -2.513   4.263   2.766  1.00 96.15           N  
ATOM    359  CA  THR A  51      -2.691   5.710   2.784  1.00 96.15           C  
ATOM    360  C   THR A  51      -1.988   6.356   1.594  1.00 96.15           C  
ATOM    361  CB  THR A  51      -2.157   6.322   4.093  1.00 96.15           C  
ATOM    362  O   THR A  51      -0.842   6.022   1.287  1.00 96.15           O  
ATOM    363  CG2 THR A  51      -2.412   7.825   4.141  1.00 96.15           C  
ATOM    364  OG1 THR A  51      -2.812   5.701   5.206  1.00 96.15           O  
ATOM    365  N   ALA A  52      -2.793   7.213   0.931  1.00 95.22           N  
ATOM    366  CA  ALA A  52      -2.181   8.037  -0.108  1.00 95.22           C  
ATOM    367  C   ALA A  52      -1.306   9.128   0.502  1.00 95.22           C  
ATOM    368  CB  ALA A  52      -3.255   8.656  -0.998  1.00 95.22           C  
ATOM    369  O   ALA A  52      -1.768   9.907   1.339  1.00 95.22           O  
ATOM    370  N   VAL A  53      -0.170   9.294   0.102  1.00 94.25           N  
ATOM    371  CA  VAL A  53       0.848  10.137   0.719  1.00 94.25           C  
ATOM    372  C   VAL A  53       0.539  11.607   0.444  1.00 94.25           C  
ATOM    373  CB  VAL A  53       2.263   9.786   0.206  1.00 94.25           C  
ATOM    374  O   VAL A  53       0.689  12.455   1.327  1.00 94.25           O  
ATOM    375  CG1 VAL A  53       3.303  10.736   0.797  1.00 94.25           C  
ATOM    376  CG2 VAL A  53       2.607   8.336   0.543  1.00 94.25           C  
ATOM    377  N   GLU A  54      -0.053  11.934  -0.655  1.00 92.85           N  
ATOM    378  CA  GLU A  54      -0.254  13.323  -1.056  1.00 92.85           C  
ATOM    379  C   GLU A  54      -1.505  13.909  -0.406  1.00 92.85           C  
ATOM    380  CB  GLU A  54      -0.351  13.435  -2.579  1.00 92.85           C  
ATOM    381  O   GLU A  54      -1.512  15.071   0.004  1.00 92.85           O  
ATOM    382  CG  GLU A  54       0.938  13.078  -3.305  1.00 92.85           C  
ATOM    383  CD  GLU A  54       2.080  14.036  -3.005  1.00 92.85           C  
ATOM    384  OE1 GLU A  54       3.235  13.576  -2.855  1.00 92.85           O  
ATOM    385  OE2 GLU A  54       1.818  15.257  -2.919  1.00 92.85           O  
ATOM    386  N   CYS A  55      -2.553  13.047  -0.270  1.00 94.99           N  
ATOM    387  CA  CYS A  55      -3.817  13.573   0.232  1.00 94.99           C  
ATOM    388  C   CYS A  55      -4.171  12.949   1.577  1.00 94.99           C  
ATOM    389  CB  CYS A  55      -4.941  13.317  -0.771  1.00 94.99           C  
ATOM    390  O   CYS A  55      -5.109  13.391   2.243  1.00 94.99           O  
ATOM    391  SG  CYS A  55      -5.139  11.577  -1.213  1.00 94.99           S  
ATOM    392  N   LEU A  56      -3.472  11.899   2.018  1.00 94.65           N  
ATOM    393  CA  LEU A  56      -3.567  11.225   3.308  1.00 94.65           C  
ATOM    394  C   LEU A  56      -4.940  10.585   3.486  1.00 94.65           C  
ATOM    395  CB  LEU A  56      -3.298  12.209   4.449  1.00 94.65           C  
ATOM    396  O   LEU A  56      -5.431  10.463   4.610  1.00 94.65           O  
ATOM    397  CG  LEU A  56      -1.903  12.835   4.489  1.00 94.65           C  
ATOM    398  CD1 LEU A  56      -1.815  13.861   5.614  1.00 94.65           C  
ATOM    399  CD2 LEU A  56      -0.838  11.758   4.657  1.00 94.65           C  
ATOM    400  N   HIS A  57      -5.632  10.247   2.464  1.00 95.41           N  
ATOM    401  CA  HIS A  57      -6.833   9.426   2.557  1.00 95.41           C  
ATOM    402  C   HIS A  57      -6.481   7.945   2.662  1.00 95.41           C  
ATOM    403  CB  HIS A  57      -7.740   9.665   1.349  1.00 95.41           C  
ATOM    404  O   HIS A  57      -5.558   7.473   1.995  1.00 95.41           O  
ATOM    405  CG  HIS A  57      -8.369  11.021   1.330  1.00 95.41           C  
ATOM    406  CD2 HIS A  57      -9.188  11.634   2.217  1.00 95.41           C  
ATOM    407  ND1 HIS A  57      -8.180  11.915   0.298  1.00 95.41           N  
ATOM    408  CE1 HIS A  57      -8.856  13.023   0.553  1.00 95.41           C  
ATOM    409  NE2 HIS A  57      -9.477  12.878   1.712  1.00 95.41           N  
ATOM    410  N   SER A  58      -7.130   7.241   3.561  1.00 96.25           N  
ATOM    411  CA  SER A  58      -6.829   5.843   3.855  1.00 96.25           C  
ATOM    412  C   SER A  58      -7.891   4.915   3.276  1.00 96.25           C  
ATOM    413  CB  SER A  58      -6.718   5.625   5.365  1.00 96.25           C  
ATOM    414  O   SER A  58      -9.082   5.230   3.307  1.00 96.25           O  
ATOM    415  OG  SER A  58      -5.709   6.452   5.919  1.00 96.25           O  
ATOM    416  N   PHE A  59      -7.433   3.855   2.743  1.00 96.63           N  
ATOM    417  CA  PHE A  59      -8.282   2.839   2.130  1.00 96.63           C  
ATOM    418  C   PHE A  59      -7.826   1.441   2.528  1.00 96.63           C  
ATOM    419  CB  PHE A  59      -8.273   2.979   0.604  1.00 96.63           C  
ATOM    420  O   PHE A  59      -6.727   1.268   3.059  1.00 96.63           O  
ATOM    421  CG  PHE A  59      -8.534   4.381   0.122  1.00 96.63           C  
ATOM    422  CD1 PHE A  59      -9.834   4.858  -0.000  1.00 96.63           C  
ATOM    423  CD2 PHE A  59      -7.480   5.221  -0.209  1.00 96.63           C  
ATOM    424  CE1 PHE A  59     -10.078   6.155  -0.446  1.00 96.63           C  
ATOM    425  CE2 PHE A  59      -7.716   6.518  -0.656  1.00 96.63           C  
ATOM    426  CZ  PHE A  59      -9.016   6.983  -0.775  1.00 96.63           C  
ATOM    427  N   CYS A  60      -8.768   0.427   2.232  1.00 96.24           N  
ATOM    428  CA  CYS A  60      -8.329  -0.959   2.357  1.00 96.24           C  
ATOM    429  C   CYS A  60      -7.344  -1.320   1.252  1.00 96.24           C  
ATOM    430  CB  CYS A  60      -9.527  -1.907   2.315  1.00 96.24           C  
ATOM    431  O   CYS A  60      -7.419  -0.781   0.147  1.00 96.24           O  
ATOM    432  SG  CYS A  60     -10.703  -1.654   3.663  1.00 96.24           S  
ATOM    433  N   GLN A  61      -6.408  -2.135   1.531  1.00 94.56           N  
ATOM    434  CA  GLN A  61      -5.432  -2.576   0.541  1.00 94.56           C  
ATOM    435  C   GLN A  61      -6.121  -3.134  -0.701  1.00 94.56           C  
ATOM    436  CB  GLN A  61      -4.497  -3.628   1.140  1.00 94.56           C  
ATOM    437  O   GLN A  61      -5.780  -2.762  -1.826  1.00 94.56           O  
ATOM    438  CG  GLN A  61      -3.410  -4.101   0.184  1.00 94.56           C  
ATOM    439  CD  GLN A  61      -2.519  -5.169   0.790  1.00 94.56           C  
ATOM    440  NE2 GLN A  61      -1.542  -5.634   0.018  1.00 94.56           N  
ATOM    441  OE1 GLN A  61      -2.706  -5.572   1.942  1.00 94.56           O  
ATOM    442  N   ASP A  62      -7.114  -3.945  -0.527  1.00 93.77           N  
ATOM    443  CA  ASP A  62      -7.832  -4.570  -1.633  1.00 93.77           C  
ATOM    444  C   ASP A  62      -8.658  -3.542  -2.403  1.00 93.77           C  
ATOM    445  CB  ASP A  62      -8.736  -5.693  -1.120  1.00 93.77           C  
ATOM    446  O   ASP A  62      -8.741  -3.598  -3.631  1.00 93.77           O  
ATOM    447  CG  ASP A  62      -7.959  -6.862  -0.541  1.00 93.77           C  
ATOM    448  OD1 ASP A  62      -6.801  -7.088  -0.952  1.00 93.77           O  
ATOM    449  OD2 ASP A  62      -8.511  -7.566   0.333  1.00 93.77           O  
ATOM    450  N   CYS A  63      -9.180  -2.588  -1.672  1.00 95.10           N  
ATOM    451  CA  CYS A  63     -10.058  -1.591  -2.273  1.00 95.10           C  
ATOM    452  C   CYS A  63      -9.277  -0.661  -3.194  1.00 95.10           C  
ATOM    453  CB  CYS A  63     -10.765  -0.776  -1.191  1.00 95.10           C  
ATOM    454  O   CYS A  63      -9.700  -0.397  -4.321  1.00 95.10           O  
ATOM    455  SG  CYS A  63     -12.035  -1.698  -0.298  1.00 95.10           S  
ATOM    456  N   ILE A  64      -8.196  -0.230  -2.688  1.00 93.92           N  
ATOM    457  CA  ILE A  64      -7.440   0.743  -3.469  1.00 93.92           C  
ATOM    458  C   ILE A  64      -6.727   0.037  -4.621  1.00 93.92           C  
ATOM    459  CB  ILE A  64      -6.420   1.503  -2.592  1.00 93.92           C  
ATOM    460  O   ILE A  64      -6.574   0.604  -5.705  1.00 93.92           O  
ATOM    461  CG1 ILE A  64      -5.834   2.691  -3.364  1.00 93.92           C  
ATOM    462  CG2 ILE A  64      -5.313   0.560  -2.113  1.00 93.92           C  
ATOM    463  CD1 ILE A  64      -6.858   3.753  -3.737  1.00 93.92           C  
ATOM    464  N   GLU A  65      -6.288  -1.190  -4.490  1.00 91.98           N  
ATOM    465  CA  GLU A  65      -5.653  -1.970  -5.549  1.00 91.98           C  
ATOM    466  C   GLU A  65      -6.618  -2.222  -6.703  1.00 91.98           C  
ATOM    467  CB  GLU A  65      -5.131  -3.300  -4.998  1.00 91.98           C  
ATOM    468  O   GLU A  65      -6.233  -2.139  -7.871  1.00 91.98           O  
ATOM    469  CG  GLU A  65      -3.851  -3.169  -4.186  1.00 91.98           C  
ATOM    470  CD  GLU A  65      -3.352  -4.496  -3.636  1.00 91.98           C  
ATOM    471  OE1 GLU A  65      -2.307  -4.513  -2.946  1.00 91.98           O  
ATOM    472  OE2 GLU A  65      -4.011  -5.527  -3.896  1.00 91.98           O  
ATOM    473  N   SER A  66      -7.841  -2.564  -6.345  1.00 92.57           N  
ATOM    474  CA  SER A  66      -8.869  -2.793  -7.355  1.00 92.57           C  
ATOM    475  C   SER A  66      -9.169  -1.518  -8.136  1.00 92.57           C  
ATOM    476  CB  SER A  66     -10.151  -3.317  -6.706  1.00 92.57           C  
ATOM    477  O   SER A  66      -9.364  -1.561  -9.353  1.00 92.57           O  
ATOM    478  OG  SER A  66     -10.716  -2.340  -5.848  1.00 92.57           O  
ATOM    479  N   ARG A  67      -9.194  -0.440  -7.424  1.00 90.59           N  
ATOM    480  CA  ARG A  67      -9.499   0.844  -8.047  1.00 90.59           C  
ATOM    481  C   ARG A  67      -8.371   1.284  -8.974  1.00 90.59           C  
ATOM    482  CB  ARG A  67      -9.750   1.913  -6.982  1.00 90.59           C  
ATOM    483  O   ARG A  67      -8.622   1.782 -10.073  1.00 90.59           O  
ATOM    484  CG  ARG A  67     -10.121   3.273  -7.550  1.00 90.59           C  
ATOM    485  CD  ARG A  67     -11.456   3.235  -8.279  1.00 90.59           C  
ATOM    486  NE  ARG A  67     -11.850   4.558  -8.754  1.00 90.59           N  
ATOM    487  NH1 ARG A  67     -13.980   3.926  -9.385  1.00 90.59           N  
ATOM    488  NH2 ARG A  67     -13.292   6.094  -9.669  1.00 90.59           N  
ATOM    489  CZ  ARG A  67     -13.040   4.856  -9.268  1.00 90.59           C  
ATOM    490  N   LEU A  68      -7.114   1.127  -8.613  1.00 89.11           N  
ATOM    491  CA  LEU A  68      -5.967   1.569  -9.397  1.00 89.11           C  
ATOM    492  C   LEU A  68      -5.737   0.648 -10.591  1.00 89.11           C  
ATOM    493  CB  LEU A  68      -4.708   1.618  -8.527  1.00 89.11           C  
ATOM    494  O   LEU A  68      -5.148   1.059 -11.593  1.00 89.11           O  
ATOM    495  CG  LEU A  68      -4.698   2.661  -7.408  1.00 89.11           C  
ATOM    496  CD1 LEU A  68      -3.428   2.530  -6.574  1.00 89.11           C  
ATOM    497  CD2 LEU A  68      -4.822   4.067  -7.987  1.00 89.11           C  
ATOM    498  N   GLU A  69      -6.222  -0.591 -10.526  1.00 87.78           N  
ATOM    499  CA  GLU A  69      -6.112  -1.535 -11.635  1.00 87.78           C  
ATOM    500  C   GLU A  69      -7.053  -1.159 -12.776  1.00 87.78           C  
ATOM    501  CB  GLU A  69      -6.405  -2.960 -11.160  1.00 87.78           C  
ATOM    502  O   GLU A  69      -6.758  -1.422 -13.943  1.00 87.78           O  
ATOM    503  CG  GLU A  69      -5.264  -3.594 -10.377  1.00 87.78           C  
ATOM    504  CD  GLU A  69      -5.612  -4.962  -9.812  1.00 87.78           C  
ATOM    505  OE1 GLU A  69      -4.764  -5.564  -9.114  1.00 87.78           O  
ATOM    506  OE2 GLU A  69      -6.740  -5.437 -10.071  1.00 87.78           O  
ATOM    507  N   ASP A  70      -8.220  -0.506 -12.490  1.00 85.46           N  
ATOM    508  CA  ASP A  70      -9.214  -0.123 -13.487  1.00 85.46           C  
ATOM    509  C   ASP A  70      -8.808   1.164 -14.201  1.00 85.46           C  
ATOM    510  CB  ASP A  70     -10.589   0.049 -12.836  1.00 85.46           C  
ATOM    511  O   ASP A  70      -9.622   1.782 -14.891  1.00 85.46           O  
ATOM    512  CG  ASP A  70     -11.183  -1.262 -12.352  1.00 85.46           C  
ATOM    513  OD1 ASP A  70     -10.829  -2.331 -12.896  1.00 85.46           O  
ATOM    514  OD2 ASP A  70     -12.015  -1.227 -11.420  1.00 85.46           O  
ATOM    515  N   GLU A  71      -7.487   1.575 -14.223  1.00 72.14           N  
ATOM    516  CA  GLU A  71      -6.849   2.672 -14.946  1.00 72.14           C  
ATOM    517  C   GLU A  71      -7.238   4.023 -14.354  1.00 72.14           C  
ATOM    518  CB  GLU A  71      -7.217   2.622 -16.431  1.00 72.14           C  
ATOM    519  O   GLU A  71      -7.090   5.058 -15.007  1.00 72.14           O  
ATOM    520  CG  GLU A  71      -6.565   1.475 -17.189  1.00 72.14           C  
ATOM    521  CD  GLU A  71      -6.871   1.488 -18.678  1.00 72.14           C  
ATOM    522  OE1 GLU A  71      -6.148   0.821 -19.452  1.00 72.14           O  
ATOM    523  OE2 GLU A  71      -7.842   2.171 -19.073  1.00 72.14           O  
ATOM    524  N   GLU A  72      -7.789   3.979 -13.176  1.00 78.43           N  
ATOM    525  CA  GLU A  72      -7.971   5.250 -12.481  1.00 78.43           C  
ATOM    526  C   GLU A  72      -6.769   5.574 -11.598  1.00 78.43           C  
ATOM    527  CB  GLU A  72      -9.250   5.225 -11.639  1.00 78.43           C  
ATOM    528  O   GLU A  72      -6.349   4.748 -10.785  1.00 78.43           O  
ATOM    529  CG  GLU A  72     -10.524   5.100 -12.461  1.00 78.43           C  
ATOM    530  CD  GLU A  72     -11.783   5.033 -11.610  1.00 78.43           C  
ATOM    531  OE1 GLU A  72     -12.899   5.030 -12.177  1.00 78.43           O  
ATOM    532  OE2 GLU A  72     -11.651   4.985 -10.367  1.00 78.43           O  
ATOM    533  N   ARG A  73      -5.999   6.551 -12.032  1.00 86.93           N  
ATOM    534  CA  ARG A  73      -4.767   6.936 -11.352  1.00 86.93           C  
ATOM    535  C   ARG A  73      -5.011   8.094 -10.390  1.00 86.93           C  
ATOM    536  CB  ARG A  73      -3.688   7.318 -12.368  1.00 86.93           C  
ATOM    537  O   ARG A  73      -4.141   8.948 -10.205  1.00 86.93           O  
ATOM    538  CG  ARG A  73      -3.323   6.197 -13.329  1.00 86.93           C  
ATOM    539  CD  ARG A  73      -2.373   6.676 -14.418  1.00 86.93           C  
ATOM    540  NE  ARG A  73      -2.218   5.679 -15.474  1.00 86.93           N  
ATOM    541  NH1 ARG A  73      -0.544   6.817 -16.587  1.00 86.93           N  
ATOM    542  NH2 ARG A  73      -1.295   4.804 -17.386  1.00 86.93           N  
ATOM    543  CZ  ARG A  73      -1.352   5.769 -16.480  1.00 86.93           C  
ATOM    544  N   THR A  74      -6.206   8.108  -9.895  1.00 92.14           N  
ATOM    545  CA  THR A  74      -6.553   9.209  -9.004  1.00 92.14           C  
ATOM    546  C   THR A  74      -7.126   8.683  -7.691  1.00 92.14           C  
ATOM    547  CB  THR A  74      -7.566  10.163  -9.663  1.00 92.14           C  
ATOM    548  O   THR A  74      -7.588   7.542  -7.622  1.00 92.14           O  
ATOM    549  CG2 THR A  74      -6.980  10.810 -10.913  1.00 92.14           C  
ATOM    550  OG1 THR A  74      -8.741   9.427 -10.025  1.00 92.14           O  
ATOM    551  N   CYS A  75      -6.991   9.473  -6.606  1.00 93.35           N  
ATOM    552  CA  CYS A  75      -7.603   9.188  -5.313  1.00 93.35           C  
ATOM    553  C   CYS A  75      -9.123   9.196  -5.416  1.00 93.35           C  
ATOM    554  CB  CYS A  75      -7.147  10.206  -4.268  1.00 93.35           C  
ATOM    555  O   CYS A  75      -9.709  10.147  -5.936  1.00 93.35           O  
ATOM    556  SG  CYS A  75      -7.936   9.997  -2.657  1.00 93.35           S  
ATOM    557  N   PRO A  76      -9.842   8.153  -4.923  1.00 92.02           N  
ATOM    558  CA  PRO A  76     -11.300   8.051  -5.022  1.00 92.02           C  
ATOM    559  C   PRO A  76     -12.023   9.108  -4.190  1.00 92.02           C  
ATOM    560  CB  PRO A  76     -11.592   6.645  -4.493  1.00 92.02           C  
ATOM    561  O   PRO A  76     -13.193   9.406  -4.445  1.00 92.02           O  
ATOM    562  CG  PRO A  76     -10.298   5.910  -4.627  1.00 92.02           C  
ATOM    563  CD  PRO A  76      -9.174   6.899  -4.513  1.00 92.02           C  
ATOM    564  N   VAL A  77     -11.312   9.717  -3.307  1.00 92.78           N  
ATOM    565  CA  VAL A  77     -11.947  10.673  -2.406  1.00 92.78           C  
ATOM    566  C   VAL A  77     -11.756  12.091  -2.938  1.00 92.78           C  
ATOM    567  CB  VAL A  77     -11.382  10.562  -0.972  1.00 92.78           C  
ATOM    568  O   VAL A  77     -12.718  12.856  -3.044  1.00 92.78           O  
ATOM    569  CG1 VAL A  77     -12.017  11.609  -0.059  1.00 92.78           C  
ATOM    570  CG2 VAL A  77     -11.609   9.157  -0.417  1.00 92.78           C  
ATOM    571  N   CYS A  78     -10.520  12.407  -3.370  1.00 94.66           N  
ATOM    572  CA  CYS A  78     -10.242  13.806  -3.674  1.00 94.66           C  
ATOM    573  C   CYS A  78      -9.792  13.971  -5.121  1.00 94.66           C  
ATOM    574  CB  CYS A  78      -9.172  14.357  -2.732  1.00 94.66           C  
ATOM    575  O   CYS A  78      -9.514  15.086  -5.566  1.00 94.66           O  
ATOM    576  SG  CYS A  78      -7.549  13.595  -2.948  1.00 94.66           S  
ATOM    577  N   ASN A  79      -9.612  12.863  -5.860  1.00 90.85           N  
ATOM    578  CA  ASN A  79      -9.251  12.850  -7.274  1.00 90.85           C  
ATOM    579  C   ASN A  79      -7.833  13.368  -7.495  1.00 90.85           C  
ATOM    580  CB  ASN A  79     -10.250  13.673  -8.090  1.00 90.85           C  
ATOM    581  O   ASN A  79      -7.515  13.883  -8.568  1.00 90.85           O  
ATOM    582  CG  ASN A  79     -11.595  12.988  -8.230  1.00 90.85           C  
ATOM    583  ND2 ASN A  79     -12.657  13.779  -8.326  1.00 90.85           N  
ATOM    584  OD1 ASN A  79     -11.679  11.757  -8.252  1.00 90.85           O  
ATOM    585  N   SER A  80      -7.080  13.372  -6.421  1.00 91.36           N  
ATOM    586  CA  SER A  80      -5.667  13.715  -6.546  1.00 91.36           C  
ATOM    587  C   SER A  80      -4.913  12.666  -7.355  1.00 91.36           C  
ATOM    588  CB  SER A  80      -5.027  13.864  -5.165  1.00 91.36           C  
ATOM    589  O   SER A  80      -5.169  11.468  -7.219  1.00 91.36           O  
ATOM    590  OG  SER A  80      -5.616  14.936  -4.450  1.00 91.36           O  
ATOM    591  N   ASN A  81      -4.050  13.137  -8.196  1.00 90.34           N  
ATOM    592  CA  ASN A  81      -3.273  12.268  -9.074  1.00 90.34           C  
ATOM    593  C   ASN A  81      -2.246  11.455  -8.292  1.00 90.34           C  
ATOM    594  CB  ASN A  81      -2.583  13.088 -10.165  1.00 90.34           C  
ATOM    595  O   ASN A  81      -1.411  12.019  -7.582  1.00 90.34           O  
ATOM    596  CG  ASN A  81      -1.884  12.221 -11.194  1.00 90.34           C  
ATOM    597  ND2 ASN A  81      -0.907  12.793 -11.887  1.00 90.34           N  
ATOM    598  OD1 ASN A  81      -2.221  11.046 -11.365  1.00 90.34           O  
ATOM    599  N   VAL A  82      -2.345  10.075  -8.354  1.00 89.03           N  
ATOM    600  CA  VAL A  82      -1.436   9.168  -7.660  1.00 89.03           C  
ATOM    601  C   VAL A  82      -0.440   8.574  -8.653  1.00 89.03           C  
ATOM    602  CB  VAL A  82      -2.205   8.040  -6.936  1.00 89.03           C  
ATOM    603  O   VAL A  82       0.471   7.840  -8.263  1.00 89.03           O  
ATOM    604  CG1 VAL A  82      -2.997   8.598  -5.755  1.00 89.03           C  
ATOM    605  CG2 VAL A  82      -3.131   7.316  -7.910  1.00 89.03           C  
ATOM    606  N   GLY A  83      -0.349   9.076  -9.935  1.00 88.40           N  
ATOM    607  CA  GLY A  83       0.617   8.659 -10.939  1.00 88.40           C  
ATOM    608  C   GLY A  83       0.347   7.270 -11.487  1.00 88.40           C  
ATOM    609  O   GLY A  83      -0.596   6.601 -11.060  1.00 88.40           O  
ATOM    610  N   PRO A  84       1.052   6.783 -12.548  1.00 85.79           N  
ATOM    611  CA  PRO A  84       0.842   5.521 -13.261  1.00 85.79           C  
ATOM    612  C   PRO A  84       1.143   4.298 -12.398  1.00 85.79           C  
ATOM    613  CB  PRO A  84       1.818   5.613 -14.437  1.00 85.79           C  
ATOM    614  O   PRO A  84       0.475   3.269 -12.525  1.00 85.79           O  
ATOM    615  CG  PRO A  84       2.828   6.631 -14.016  1.00 85.79           C  
ATOM    616  CD  PRO A  84       2.181   7.568 -13.037  1.00 85.79           C  
ATOM    617  N   ASP A  85       2.144   4.391 -11.558  1.00 87.62           N  
ATOM    618  CA  ASP A  85       2.529   3.303 -10.663  1.00 87.62           C  
ATOM    619  C   ASP A  85       2.703   3.805  -9.232  1.00 87.62           C  
ATOM    620  CB  ASP A  85       3.819   2.640 -11.149  1.00 87.62           C  
ATOM    621  O   ASP A  85       3.824   4.075  -8.795  1.00 87.62           O  
ATOM    622  CG  ASP A  85       3.995   1.227 -10.621  1.00 87.62           C  
ATOM    623  OD1 ASP A  85       4.759   1.029  -9.652  1.00 87.62           O  
ATOM    624  OD2 ASP A  85       3.366   0.303 -11.181  1.00 87.62           O  
ATOM    625  N   PRO A  86       1.539   3.978  -8.561  1.00 89.08           N  
ATOM    626  CA  PRO A  86       1.591   4.588  -7.231  1.00 89.08           C  
ATOM    627  C   PRO A  86       2.381   3.750  -6.228  1.00 89.08           C  
ATOM    628  CB  PRO A  86       0.118   4.679  -6.826  1.00 89.08           C  
ATOM    629  O   PRO A  86       2.993   4.297  -5.307  1.00 89.08           O  
ATOM    630  CG  PRO A  86      -0.583   3.700  -7.713  1.00 89.08           C  
ATOM    631  CD  PRO A  86       0.217   3.542  -8.974  1.00 89.08           C  
ATOM    632  N   TRP A  87       2.518   2.383  -6.452  1.00 90.73           N  
ATOM    633  CA  TRP A  87       3.239   1.512  -5.530  1.00 90.73           C  
ATOM    634  C   TRP A  87       4.745   1.710  -5.659  1.00 90.73           C  
ATOM    635  CB  TRP A  87       2.880   0.045  -5.784  1.00 90.73           C  
ATOM    636  O   TRP A  87       5.459   1.762  -4.655  1.00 90.73           O  
ATOM    637  CG  TRP A  87       1.481  -0.318  -5.388  1.00 90.73           C  
ATOM    638  CD1 TRP A  87       0.455  -0.675  -6.218  1.00 90.73           C  
ATOM    639  CD2 TRP A  87       0.952  -0.353  -4.059  1.00 90.73           C  
ATOM    640  CE2 TRP A  87      -0.403  -0.741  -4.158  1.00 90.73           C  
ATOM    641  CE3 TRP A  87       1.492  -0.095  -2.792  1.00 90.73           C  
ATOM    642  NE1 TRP A  87      -0.680  -0.931  -5.485  1.00 90.73           N  
ATOM    643  CH2 TRP A  87      -0.671  -0.618  -1.809  1.00 90.73           C  
ATOM    644  CZ2 TRP A  87      -1.225  -0.877  -3.037  1.00 90.73           C  
ATOM    645  CZ3 TRP A  87       0.673  -0.230  -1.677  1.00 90.73           C  
ATOM    646  N   VAL A  88       5.198   1.907  -6.880  1.00 91.37           N  
ATOM    647  CA  VAL A  88       6.624   2.027  -7.164  1.00 91.37           C  
ATOM    648  C   VAL A  88       7.097   3.444  -6.845  1.00 91.37           C  
ATOM    649  CB  VAL A  88       6.940   1.679  -8.636  1.00 91.37           C  
ATOM    650  O   VAL A  88       8.170   3.631  -6.266  1.00 91.37           O  
ATOM    651  CG1 VAL A  88       8.428   1.865  -8.927  1.00 91.37           C  
ATOM    652  CG2 VAL A  88       6.506   0.248  -8.950  1.00 91.37           C  
ATOM    653  N   THR A  89       6.207   4.442  -7.128  1.00 91.78           N  
ATOM    654  CA  THR A  89       6.582   5.839  -6.938  1.00 91.78           C  
ATOM    655  C   THR A  89       6.442   6.242  -5.472  1.00 91.78           C  
ATOM    656  CB  THR A  89       5.725   6.772  -7.813  1.00 91.78           C  
ATOM    657  O   THR A  89       6.941   7.291  -5.061  1.00 91.78           O  
ATOM    658  CG2 THR A  89       5.979   6.521  -9.296  1.00 91.78           C  
ATOM    659  OG1 THR A  89       4.339   6.542  -7.532  1.00 91.78           O  
ATOM    660  N   GLY A  90       5.846   5.414  -4.719  1.00 91.88           N  
ATOM    661  CA  GLY A  90       5.697   5.697  -3.300  1.00 91.88           C  
ATOM    662  C   GLY A  90       4.559   6.653  -2.999  1.00 91.88           C  
ATOM    663  O   GLY A  90       4.579   7.349  -1.981  1.00 91.88           O  
ATOM    664  N   LYS A  91       3.642   6.891  -3.827  1.00 93.36           N  
ATOM    665  CA  LYS A  91       2.503   7.784  -3.634  1.00 93.36           C  
ATOM    666  C   LYS A  91       1.414   7.114  -2.801  1.00 93.36           C  
ATOM    667  CB  LYS A  91       1.934   8.227  -4.983  1.00 93.36           C  
ATOM    668  O   LYS A  91       0.529   7.788  -2.270  1.00 93.36           O  
ATOM    669  CG  LYS A  91       2.857   9.141  -5.775  1.00 93.36           C  
ATOM    670  CD  LYS A  91       2.196   9.626  -7.059  1.00 93.36           C  
ATOM    671  CE  LYS A  91       3.144  10.484  -7.886  1.00 93.36           C  
ATOM    672  NZ  LYS A  91       2.438  11.156  -9.018  1.00 93.36           N  
ATOM    673  N   ILE A  92       1.468   5.858  -2.707  1.00 94.52           N  
ATOM    674  CA  ILE A  92       0.606   5.111  -1.798  1.00 94.52           C  
ATOM    675  C   ILE A  92       1.447   4.149  -0.962  1.00 94.52           C  
ATOM    676  CB  ILE A  92      -0.489   4.337  -2.566  1.00 94.52           C  
ATOM    677  O   ILE A  92       2.417   3.571  -1.458  1.00 94.52           O  
ATOM    678  CG1 ILE A  92       0.147   3.362  -3.564  1.00 94.52           C  
ATOM    679  CG2 ILE A  92      -1.439   5.306  -3.276  1.00 94.52           C  
ATOM    680  CD1 ILE A  92      -0.842   2.396  -4.202  1.00 94.52           C  
ATOM    681  N   ARG A  93       1.113   4.096   0.344  1.00 94.88           N  
ATOM    682  CA  ARG A  93       1.893   3.281   1.270  1.00 94.88           C  
ATOM    683  C   ARG A  93       0.984   2.533   2.240  1.00 94.88           C  
ATOM    684  CB  ARG A  93       2.886   4.149   2.046  1.00 94.88           C  
ATOM    685  O   ARG A  93      -0.085   3.028   2.604  1.00 94.88           O  
ATOM    686  CG  ARG A  93       3.900   4.862   1.165  1.00 94.88           C  
ATOM    687  CD  ARG A  93       5.039   3.939   0.756  1.00 94.88           C  
ATOM    688  NE  ARG A  93       6.029   4.635  -0.062  1.00 94.88           N  
ATOM    689  NH1 ARG A  93       7.287   2.750  -0.511  1.00 94.88           N  
ATOM    690  NH2 ARG A  93       7.912   4.781  -1.368  1.00 94.88           N  
ATOM    691  CZ  ARG A  93       7.074   4.054  -0.645  1.00 94.88           C  
ATOM    692  N   PHE A  94       1.487   1.327   2.502  1.00 95.27           N  
ATOM    693  CA  PHE A  94       0.840   0.585   3.577  1.00 95.27           C  
ATOM    694  C   PHE A  94       1.002   1.310   4.908  1.00 95.27           C  
ATOM    695  CB  PHE A  94       1.415  -0.831   3.677  1.00 95.27           C  
ATOM    696  O   PHE A  94       2.118   1.661   5.298  1.00 95.27           O  
ATOM    697  CG  PHE A  94       0.747  -1.686   4.720  1.00 95.27           C  
ATOM    698  CD1 PHE A  94       1.335  -1.877   5.964  1.00 95.27           C  
ATOM    699  CD2 PHE A  94      -0.471  -2.298   4.456  1.00 95.27           C  
ATOM    700  CE1 PHE A  94       0.719  -2.667   6.931  1.00 95.27           C  
ATOM    701  CE2 PHE A  94      -1.094  -3.089   5.417  1.00 95.27           C  
ATOM    702  CZ  PHE A  94      -0.496  -3.273   6.654  1.00 95.27           C  
ATOM    703  N   ASP A  95      -0.163   1.614   5.526  1.00 95.82           N  
ATOM    704  CA  ASP A  95      -0.153   2.337   6.794  1.00 95.82           C  
ATOM    705  C   ASP A  95      -0.317   1.380   7.973  1.00 95.82           C  
ATOM    706  CB  ASP A  95      -1.259   3.394   6.817  1.00 95.82           C  
ATOM    707  O   ASP A  95      -1.437   1.000   8.320  1.00 95.82           O  
ATOM    708  CG  ASP A  95      -1.140   4.351   7.990  1.00 95.82           C  
ATOM    709  OD1 ASP A  95      -0.556   3.973   9.029  1.00 95.82           O  
ATOM    710  OD2 ASP A  95      -1.636   5.493   7.875  1.00 95.82           O  
ATOM    711  N   ARG A  96       0.788   0.999   8.587  1.00 95.10           N  
ATOM    712  CA  ARG A  96       0.822   0.052   9.696  1.00 95.10           C  
ATOM    713  C   ARG A  96       0.121   0.623  10.925  1.00 95.10           C  
ATOM    714  CB  ARG A  96       2.265  -0.320  10.042  1.00 95.10           C  
ATOM    715  O   ARG A  96      -0.584  -0.098  11.634  1.00 95.10           O  
ATOM    716  CG  ARG A  96       2.385  -1.411  11.094  1.00 95.10           C  
ATOM    717  CD  ARG A  96       3.828  -1.859  11.281  1.00 95.10           C  
ATOM    718  NE  ARG A  96       3.937  -2.934  12.263  1.00 95.10           N  
ATOM    719  NH1 ARG A  96       6.197  -3.283  11.939  1.00 95.10           N  
ATOM    720  NH2 ARG A  96       5.045  -4.548  13.464  1.00 95.10           N  
ATOM    721  CZ  ARG A  96       5.059  -3.586  12.553  1.00 95.10           C  
ATOM    722  N   THR A  97       0.314   1.869  11.143  1.00 95.47           N  
ATOM    723  CA  THR A  97      -0.267   2.538  12.301  1.00 95.47           C  
ATOM    724  C   THR A  97      -1.791   2.512  12.232  1.00 95.47           C  
ATOM    725  CB  THR A  97       0.220   3.995  12.407  1.00 95.47           C  
ATOM    726  O   THR A  97      -2.457   2.189  13.218  1.00 95.47           O  
ATOM    727  CG2 THR A  97       1.724   4.056  12.652  1.00 95.47           C  
ATOM    728  OG1 THR A  97      -0.083   4.684  11.188  1.00 95.47           O  
ATOM    729  N   MET A  98      -2.324   2.844  11.086  1.00 95.12           N  
ATOM    730  CA  MET A  98      -3.773   2.862  10.904  1.00 95.12           C  
ATOM    731  C   MET A  98      -4.359   1.464  11.069  1.00 95.12           C  
ATOM    732  CB  MET A  98      -4.136   3.423   9.528  1.00 95.12           C  
ATOM    733  O   MET A  98      -5.411   1.296  11.687  1.00 95.12           O  
ATOM    734  CG  MET A  98      -3.942   4.926   9.408  1.00 95.12           C  
ATOM    735  SD  MET A  98      -4.945   5.863  10.627  1.00 95.12           S  
ATOM    736  CE  MET A  98      -6.599   5.650   9.912  1.00 95.12           C  
ATOM    737  N   THR A  99      -3.663   0.593  10.526  1.00 95.31           N  
ATOM    738  CA  THR A  99      -4.090  -0.798  10.633  1.00 95.31           C  
ATOM    739  C   THR A  99      -4.110  -1.246  12.092  1.00 95.31           C  
ATOM    740  CB  THR A  99      -3.171  -1.729   9.820  1.00 95.31           C  
ATOM    741  O   THR A  99      -5.072  -1.872  12.541  1.00 95.31           O  
ATOM    742  CG2 THR A  99      -3.624  -3.181   9.930  1.00 95.31           C  
ATOM    743  OG1 THR A  99      -3.199  -1.334   8.443  1.00 95.31           O  
ATOM    744  N   GLU A 100      -3.106  -0.903  12.867  1.00 94.88           N  
ATOM    745  CA  GLU A 100      -3.000  -1.285  14.272  1.00 94.88           C  
ATOM    746  C   GLU A 100      -4.046  -0.568  15.120  1.00 94.88           C  
ATOM    747  CB  GLU A 100      -1.596  -0.987  14.806  1.00 94.88           C  
ATOM    748  O   GLU A 100      -4.623  -1.159  16.036  1.00 94.88           O  
ATOM    749  CG  GLU A 100      -0.515  -1.890  14.231  1.00 94.88           C  
ATOM    750  CD  GLU A 100       0.889  -1.495  14.662  1.00 94.88           C  
ATOM    751  OE1 GLU A 100       1.859  -2.186  14.276  1.00 94.88           O  
ATOM    752  OE2 GLU A 100       1.019  -0.487  15.391  1.00 94.88           O  
ATOM    753  N   ILE A 101      -4.297   0.624  14.773  1.00 94.39           N  
ATOM    754  CA  ILE A 101      -5.282   1.412  15.506  1.00 94.39           C  
ATOM    755  C   ILE A 101      -6.669   0.797  15.329  1.00 94.39           C  
ATOM    756  CB  ILE A 101      -5.286   2.886  15.042  1.00 94.39           C  
ATOM    757  O   ILE A 101      -7.414   0.641  16.300  1.00 94.39           O  
ATOM    758  CG1 ILE A 101      -3.990   3.584  15.470  1.00 94.39           C  
ATOM    759  CG2 ILE A 101      -6.512   3.622  15.590  1.00 94.39           C  
ATOM    760  CD1 ILE A 101      -3.811   4.975  14.877  1.00 94.39           C  
ATOM    761  N   VAL A 102      -6.963   0.443  14.156  1.00 94.62           N  
ATOM    762  CA  VAL A 102      -8.261  -0.162  13.875  1.00 94.62           C  
ATOM    763  C   VAL A 102      -8.382  -1.493  14.613  1.00 94.62           C  
ATOM    764  CB  VAL A 102      -8.474  -0.372  12.359  1.00 94.62           C  
ATOM    765  O   VAL A 102      -9.427  -1.795  15.194  1.00 94.62           O  
ATOM    766  CG1 VAL A 102      -9.762  -1.150  12.097  1.00 94.62           C  
ATOM    767  CG2 VAL A 102      -8.501   0.972  11.633  1.00 94.62           C  
ATOM    768  N   LYS A 103      -7.323  -2.234  14.653  1.00 93.95           N  
ATOM    769  CA  LYS A 103      -7.305  -3.535  15.316  1.00 93.95           C  
ATOM    770  C   LYS A 103      -7.482  -3.387  16.824  1.00 93.95           C  
ATOM    771  CB  LYS A 103      -6.001  -4.275  15.012  1.00 93.95           C  
ATOM    772  O   LYS A 103      -8.161  -4.197  17.458  1.00 93.95           O  
ATOM    773  CG  LYS A 103      -5.933  -4.859  13.608  1.00 93.95           C  
ATOM    774  CD  LYS A 103      -4.643  -5.639  13.389  1.00 93.95           C  
ATOM    775  CE  LYS A 103      -4.543  -6.165  11.963  1.00 93.95           C  
ATOM    776  NZ  LYS A 103      -3.281  -6.933  11.744  1.00 93.95           N  
ATOM    777  N   GLU A 104      -6.902  -2.329  17.357  1.00 92.65           N  
ATOM    778  CA  GLU A 104      -6.955  -2.110  18.799  1.00 92.65           C  
ATOM    779  C   GLU A 104      -8.315  -1.566  19.226  1.00 92.65           C  
ATOM    780  CB  GLU A 104      -5.844  -1.152  19.238  1.00 92.65           C  
ATOM    781  O   GLU A 104      -8.843  -1.950  20.271  1.00 92.65           O  
ATOM    782  CG  GLU A 104      -4.443  -1.727  19.093  1.00 92.65           C  
ATOM    783  CD  GLU A 104      -4.218  -2.979  19.926  1.00 92.65           C  
ATOM    784  OE1 GLU A 104      -3.573  -3.930  19.431  1.00 92.65           O  
ATOM    785  OE2 GLU A 104      -4.693  -3.008  21.084  1.00 92.65           O  
ATOM    786  N   ILE A 105      -8.903  -0.761  18.450  1.00 92.43           N  
ATOM    787  CA  ILE A 105     -10.147  -0.097  18.824  1.00 92.43           C  
ATOM    788  C   ILE A 105     -11.333  -1.005  18.504  1.00 92.43           C  
ATOM    789  CB  ILE A 105     -10.302   1.260  18.103  1.00 92.43           C  
ATOM    790  O   ILE A 105     -12.273  -1.111  19.295  1.00 92.43           O  
ATOM    791  CG1 ILE A 105      -9.182   2.219  18.522  1.00 92.43           C  
ATOM    792  CG2 ILE A 105     -11.679   1.869  18.387  1.00 92.43           C  
ATOM    793  CD1 ILE A 105      -9.206   3.556  17.795  1.00 92.43           C  
ATOM    794  N   PHE A 106     -11.241  -1.678  17.373  1.00 93.13           N  
ATOM    795  CA  PHE A 106     -12.318  -2.557  16.934  1.00 93.13           C  
ATOM    796  C   PHE A 106     -11.791  -3.958  16.647  1.00 93.13           C  
ATOM    797  CB  PHE A 106     -13.003  -1.988  15.688  1.00 93.13           C  
ATOM    798  O   PHE A 106     -11.530  -4.304  15.493  1.00 93.13           O  
ATOM    799  CG  PHE A 106     -13.632  -0.638  15.904  1.00 93.13           C  
ATOM    800  CD1 PHE A 106     -14.867  -0.523  16.530  1.00 93.13           C  
ATOM    801  CD2 PHE A 106     -12.988   0.517  15.481  1.00 93.13           C  
ATOM    802  CE1 PHE A 106     -15.452   0.725  16.732  1.00 93.13           C  
ATOM    803  CE2 PHE A 106     -13.566   1.768  15.678  1.00 93.13           C  
ATOM    804  CZ  PHE A 106     -14.798   1.870  16.303  1.00 93.13           C  
ATOM    805  N   PRO A 107     -11.626  -4.759  17.672  1.00 91.34           N  
ATOM    806  CA  PRO A 107     -11.120  -6.119  17.473  1.00 91.34           C  
ATOM    807  C   PRO A 107     -12.132  -7.030  16.782  1.00 91.34           C  
ATOM    808  CB  PRO A 107     -10.834  -6.602  18.897  1.00 91.34           C  
ATOM    809  O   PRO A 107     -13.302  -7.065  17.170  1.00 91.34           O  
ATOM    810  CG  PRO A 107     -11.716  -5.766  19.768  1.00 91.34           C  
ATOM    811  CD  PRO A 107     -11.910  -4.431  19.108  1.00 91.34           C  
ATOM    812  N   ARG A 108     -11.792  -7.618  15.672  1.00 92.24           N  
ATOM    813  CA  ARG A 108     -12.563  -8.588  14.901  1.00 92.24           C  
ATOM    814  C   ARG A 108     -11.704  -9.787  14.513  1.00 92.24           C  
ATOM    815  CB  ARG A 108     -13.148  -7.935  13.647  1.00 92.24           C  
ATOM    816  O   ARG A 108     -11.199  -9.858  13.391  1.00 92.24           O  
ATOM    817  CG  ARG A 108     -14.043  -6.740  13.935  1.00 92.24           C  
ATOM    818  CD  ARG A 108     -15.004  -6.466  12.786  1.00 92.24           C  
ATOM    819  NE  ARG A 108     -14.661  -5.236  12.078  1.00 92.24           N  
ATOM    820  NH1 ARG A 108     -16.156  -3.908  13.234  1.00 92.24           N  
ATOM    821  NH2 ARG A 108     -14.828  -2.995  11.604  1.00 92.24           N  
ATOM    822  CZ  ARG A 108     -15.216  -4.049  12.307  1.00 92.24           C  
ATOM    823  N   PRO A 109     -11.524 -10.768  15.423  1.00 90.30           N  
ATOM    824  CA  PRO A 109     -10.583 -11.877  15.246  1.00 90.30           C  
ATOM    825  C   PRO A 109     -10.933 -12.763  14.054  1.00 90.30           C  
ATOM    826  CB  PRO A 109     -10.704 -12.654  16.559  1.00 90.30           C  
ATOM    827  O   PRO A 109     -10.039 -13.239  13.349  1.00 90.30           O  
ATOM    828  CG  PRO A 109     -12.025 -12.243  17.126  1.00 90.30           C  
ATOM    829  CD  PRO A 109     -12.329 -10.848  16.663  1.00 90.30           C  
ATOM    830  N   GLU A 110     -12.251 -13.054  13.904  1.00 92.65           N  
ATOM    831  CA  GLU A 110     -12.636 -13.929  12.801  1.00 92.65           C  
ATOM    832  C   GLU A 110     -12.301 -13.299  11.452  1.00 92.65           C  
ATOM    833  CB  GLU A 110     -14.130 -14.257  12.871  1.00 92.65           C  
ATOM    834  O   GLU A 110     -11.727 -13.955  10.580  1.00 92.65           O  
ATOM    835  CG  GLU A 110     -14.527 -15.059  14.102  1.00 92.65           C  
ATOM    836  CD  GLU A 110     -16.008 -15.397  14.146  1.00 92.65           C  
ATOM    837  OE1 GLU A 110     -16.453 -16.050  15.117  1.00 92.65           O  
ATOM    838  OE2 GLU A 110     -16.730 -15.006  13.201  1.00 92.65           O  
ATOM    839  N   GLU A 111     -12.637 -12.025  11.255  1.00 90.81           N  
ATOM    840  CA  GLU A 111     -12.384 -11.317  10.004  1.00 90.81           C  
ATOM    841  C   GLU A 111     -10.889 -11.112   9.778  1.00 90.81           C  
ATOM    842  CB  GLU A 111     -13.108  -9.968   9.993  1.00 90.81           C  
ATOM    843  O   GLU A 111     -10.398 -11.266   8.658  1.00 90.81           O  
ATOM    844  CG  GLU A 111     -14.624 -10.083   9.918  1.00 90.81           C  
ATOM    845  CD  GLU A 111     -15.334  -8.744  10.028  1.00 90.81           C  
ATOM    846  OE1 GLU A 111     -16.584  -8.714   9.979  1.00 90.81           O  
ATOM    847  OE2 GLU A 111     -14.633  -7.715  10.163  1.00 90.81           O  
ATOM    848  N   ASP A 112     -10.226 -10.779  10.832  1.00 89.99           N  
ATOM    849  CA  ASP A 112      -8.781 -10.580  10.763  1.00 89.99           C  
ATOM    850  C   ASP A 112      -8.064 -11.884  10.419  1.00 89.99           C  
ATOM    851  CB  ASP A 112      -8.252 -10.022  12.086  1.00 89.99           C  
ATOM    852  O   ASP A 112      -7.087 -11.881   9.667  1.00 89.99           O  
ATOM    853  CG  ASP A 112      -8.740  -8.612  12.372  1.00 89.99           C  
ATOM    854  OD1 ASP A 112      -8.979  -7.844  11.415  1.00 89.99           O  
ATOM    855  OD2 ASP A 112      -8.883  -8.266  13.564  1.00 89.99           O  
ATOM    856  N   ALA A 113      -8.539 -12.988  10.991  1.00 92.94           N  
ATOM    857  CA  ALA A 113      -7.977 -14.300  10.681  1.00 92.94           C  
ATOM    858  C   ALA A 113      -8.188 -14.655   9.212  1.00 92.94           C  
ATOM    859  CB  ALA A 113      -8.598 -15.369  11.577  1.00 92.94           C  
ATOM    860  O   ALA A 113      -7.283 -15.179   8.558  1.00 92.94           O  
ATOM    861  N   LYS A 114      -9.397 -14.354   8.748  1.00 93.26           N  
ATOM    862  CA  LYS A 114      -9.703 -14.596   7.341  1.00 93.26           C  
ATOM    863  C   LYS A 114      -8.820 -13.746   6.432  1.00 93.26           C  
ATOM    864  CB  LYS A 114     -11.178 -14.310   7.056  1.00 93.26           C  
ATOM    865  O   LYS A 114      -8.309 -14.234   5.422  1.00 93.26           O  
ATOM    866  CG  LYS A 114     -12.134 -15.326   7.664  1.00 93.26           C  
ATOM    867  CD  LYS A 114     -13.583 -15.010   7.312  1.00 93.26           C  
ATOM    868  CE  LYS A 114     -14.547 -15.971   7.995  1.00 93.26           C  
ATOM    869  NZ  LYS A 114     -15.969 -15.661   7.658  1.00 93.26           N  
ATOM    870  N   ALA A 115      -8.705 -12.503   6.749  1.00 90.72           N  
ATOM    871  CA  ALA A 115      -7.860 -11.586   5.990  1.00 90.72           C  
ATOM    872  C   ALA A 115      -6.401 -12.031   6.021  1.00 90.72           C  
ATOM    873  CB  ALA A 115      -7.992 -10.166   6.535  1.00 90.72           C  
ATOM    874  O   ALA A 115      -5.705 -11.972   5.004  1.00 90.72           O  
ATOM    875  N   ALA A 116      -5.927 -12.476   7.181  1.00 91.79           N  
ATOM    876  CA  ALA A 116      -4.558 -12.961   7.330  1.00 91.79           C  
ATOM    877  C   ALA A 116      -4.324 -14.210   6.485  1.00 91.79           C  
ATOM    878  CB  ALA A 116      -4.253 -13.252   8.798  1.00 91.79           C  
ATOM    879  O   ALA A 116      -3.268 -14.358   5.864  1.00 91.79           O  
ATOM    880  N   ALA A 117      -5.316 -15.142   6.452  1.00 94.11           N  
ATOM    881  CA  ALA A 117      -5.235 -16.347   5.631  1.00 94.11           C  
ATOM    882  C   ALA A 117      -5.154 -15.995   4.148  1.00 94.11           C  
ATOM    883  CB  ALA A 117      -6.436 -17.252   5.895  1.00 94.11           C  
ATOM    884  O   ALA A 117      -4.377 -16.597   3.403  1.00 94.11           O  
ATOM    885  N   LYS A 118      -5.915 -14.985   3.706  1.00 92.31           N  
ATOM    886  CA  LYS A 118      -5.909 -14.540   2.315  1.00 92.31           C  
ATOM    887  C   LYS A 118      -4.559 -13.939   1.936  1.00 92.31           C  
ATOM    888  CB  LYS A 118      -7.024 -13.521   2.073  1.00 92.31           C  
ATOM    889  O   LYS A 118      -4.039 -14.204   0.850  1.00 92.31           O  
ATOM    890  CG  LYS A 118      -7.212 -13.146   0.611  1.00 92.31           C  
ATOM    891  CD  LYS A 118      -8.425 -12.245   0.417  1.00 92.31           C  
ATOM    892  CE  LYS A 118      -8.567 -11.801  -1.033  1.00 92.31           C  
ATOM    893  NZ  LYS A 118      -9.727 -10.880  -1.220  1.00 92.31           N  
ATOM    894  N   MET A 119      -4.028 -13.179   2.849  1.00 91.23           N  
ATOM    895  CA  MET A 119      -2.734 -12.555   2.591  1.00 91.23           C  
ATOM    896  C   MET A 119      -1.630 -13.604   2.508  1.00 91.23           C  
ATOM    897  CB  MET A 119      -2.402 -11.532   3.679  1.00 91.23           C  
ATOM    898  O   MET A 119      -0.749 -13.518   1.651  1.00 91.23           O  
ATOM    899  CG  MET A 119      -3.217 -10.252   3.586  1.00 91.23           C  
ATOM    900  SD  MET A 119      -2.614  -8.950   4.729  1.00 91.23           S  
ATOM    901  CE  MET A 119      -3.027  -9.708   6.325  1.00 91.23           C  
ATOM    902  N   GLU A 120      -1.654 -14.545   3.348  1.00 94.82           N  
ATOM    903  CA  GLU A 120      -0.676 -15.629   3.319  1.00 94.82           C  
ATOM    904  C   GLU A 120      -0.746 -16.399   2.004  1.00 94.82           C  
ATOM    905  CB  GLU A 120      -0.893 -16.580   4.498  1.00 94.82           C  
ATOM    906  O   GLU A 120       0.286 -16.757   1.432  1.00 94.82           O  
ATOM    907  CG  GLU A 120       0.173 -17.659   4.622  1.00 94.82           C  
ATOM    908  CD  GLU A 120      -0.018 -18.555   5.836  1.00 94.82           C  
ATOM    909  OE1 GLU A 120       0.808 -19.471   6.050  1.00 94.82           O  
ATOM    910  OE2 GLU A 120      -1.002 -18.339   6.578  1.00 94.82           O  
ATOM    911  N   GLU A 121      -1.910 -16.669   1.546  1.00 95.74           N  
ATOM    912  CA  GLU A 121      -2.101 -17.341   0.265  1.00 95.74           C  
ATOM    913  C   GLU A 121      -1.543 -16.508  -0.885  1.00 95.74           C  
ATOM    914  CB  GLU A 121      -3.585 -17.636   0.028  1.00 95.74           C  
ATOM    915  O   GLU A 121      -0.874 -17.037  -1.775  1.00 95.74           O  
ATOM    916  CG  GLU A 121      -3.862 -18.407  -1.254  1.00 95.74           C  
ATOM    917  CD  GLU A 121      -5.340 -18.680  -1.482  1.00 95.74           C  
ATOM    918  OE1 GLU A 121      -5.697 -19.234  -2.547  1.00 95.74           O  
ATOM    919  OE2 GLU A 121      -6.147 -18.337  -0.590  1.00 95.74           O  
ATOM    920  N   ARG A 122      -1.845 -15.202  -0.889  1.00 93.41           N  
ATOM    921  CA  ARG A 122      -1.331 -14.299  -1.913  1.00 93.41           C  
ATOM    922  C   ARG A 122       0.194 -14.279  -1.911  1.00 93.41           C  
ATOM    923  CB  ARG A 122      -1.873 -12.883  -1.703  1.00 93.41           C  
ATOM    924  O   ARG A 122       0.822 -14.331  -2.970  1.00 93.41           O  
ATOM    925  CG  ARG A 122      -3.286 -12.681  -2.227  1.00 93.41           C  
ATOM    926  CD  ARG A 122      -3.688 -11.213  -2.215  1.00 93.41           C  
ATOM    927  NE  ARG A 122      -3.968 -10.741  -0.862  1.00 93.41           N  
ATOM    928  NH1 ARG A 122      -5.469  -9.113  -1.518  1.00 93.41           N  
ATOM    929  NH2 ARG A 122      -4.989  -9.407   0.704  1.00 93.41           N  
ATOM    930  CZ  ARG A 122      -4.808  -9.755  -0.562  1.00 93.41           C  
ATOM    931  N   GLU A 123       0.749 -14.218  -0.763  1.00 94.77           N  
ATOM    932  CA  GLU A 123       2.203 -14.169  -0.640  1.00 94.77           C  
ATOM    933  C   GLU A 123       2.843 -15.463  -1.135  1.00 94.77           C  
ATOM    934  CB  GLU A 123       2.612 -13.902   0.810  1.00 94.77           C  
ATOM    935  O   GLU A 123       3.851 -15.432  -1.844  1.00 94.77           O  
ATOM    936  CG  GLU A 123       4.111 -13.723   1.004  1.00 94.77           C  
ATOM    937  CD  GLU A 123       4.493 -13.362   2.431  1.00 94.77           C  
ATOM    938  OE1 GLU A 123       5.703 -13.225   2.719  1.00 94.77           O  
ATOM    939  OE2 GLU A 123       3.574 -13.217   3.268  1.00 94.77           O  
ATOM    940  N   SER A 124       2.275 -16.577  -0.779  1.00 97.23           N  
ATOM    941  CA  SER A 124       2.756 -17.869  -1.257  1.00 97.23           C  
ATOM    942  C   SER A 124       2.683 -17.958  -2.778  1.00 97.23           C  
ATOM    943  CB  SER A 124       1.947 -19.007  -0.632  1.00 97.23           C  
ATOM    944  O   SER A 124       3.615 -18.444  -3.421  1.00 97.23           O  
ATOM    945  OG  SER A 124       2.356 -20.260  -1.154  1.00 97.23           O  
ATOM    946  N   ASP A 125       1.602 -17.505  -3.274  1.00 97.17           N  
ATOM    947  CA  ASP A 125       1.419 -17.495  -4.722  1.00 97.17           C  
ATOM    948  C   ASP A 125       2.452 -16.598  -5.400  1.00 97.17           C  
ATOM    949  CB  ASP A 125       0.005 -17.032  -5.081  1.00 97.17           C  
ATOM    950  O   ASP A 125       3.023 -16.968  -6.428  1.00 97.17           O  
ATOM    951  CG  ASP A 125      -0.294 -17.137  -6.566  1.00 97.17           C  
ATOM    952  OD1 ASP A 125      -0.300 -18.263  -7.109  1.00 97.17           O  
ATOM    953  OD2 ASP A 125      -0.523 -16.084  -7.200  1.00 97.17           O  
ATOM    954  N   LEU A 126       2.614 -15.367  -4.862  1.00 95.87           N  
ATOM    955  CA  LEU A 126       3.600 -14.439  -5.406  1.00 95.87           C  
ATOM    956  C   LEU A 126       4.999 -15.045  -5.362  1.00 95.87           C  
ATOM    957  CB  LEU A 126       3.579 -13.120  -4.630  1.00 95.87           C  
ATOM    958  O   LEU A 126       5.750 -14.955  -6.336  1.00 95.87           O  
ATOM    959  CG  LEU A 126       4.553 -12.039  -5.103  1.00 95.87           C  
ATOM    960  CD1 LEU A 126       4.272 -11.672  -6.556  1.00 95.87           C  
ATOM    961  CD2 LEU A 126       4.462 -10.808  -4.207  1.00 95.87           C  
ATOM    962  N   ASN A 127       5.407 -15.688  -4.268  1.00 97.09           N  
ATOM    963  CA  ASN A 127       6.716 -16.317  -4.122  1.00 97.09           C  
ATOM    964  C   ASN A 127       6.907 -17.451  -5.125  1.00 97.09           C  
ATOM    965  CB  ASN A 127       6.908 -16.832  -2.694  1.00 97.09           C  
ATOM    966  O   ASN A 127       7.997 -17.622  -5.675  1.00 97.09           O  
ATOM    967  CG  ASN A 127       7.223 -15.723  -1.710  1.00 97.09           C  
ATOM    968  ND2 ASN A 127       7.082 -16.014  -0.423  1.00 97.09           N  
ATOM    969  OD1 ASN A 127       7.590 -14.613  -2.104  1.00 97.09           O  
ATOM    970  N   ARG A 128       5.908 -18.239  -5.343  1.00 97.68           N  
ATOM    971  CA  ARG A 128       5.942 -19.279  -6.366  1.00 97.68           C  
ATOM    972  C   ARG A 128       6.215 -18.684  -7.743  1.00 97.68           C  
ATOM    973  CB  ARG A 128       4.625 -20.059  -6.385  1.00 97.68           C  
ATOM    974  O   ARG A 128       7.050 -19.196  -8.492  1.00 97.68           O  
ATOM    975  CG  ARG A 128       4.608 -21.216  -7.370  1.00 97.68           C  
ATOM    976  CD  ARG A 128       3.305 -22.000  -7.297  1.00 97.68           C  
ATOM    977  NE  ARG A 128       2.182 -21.227  -7.819  1.00 97.68           N  
ATOM    978  NH1 ARG A 128       1.070 -21.091  -5.799  1.00 97.68           N  
ATOM    979  NH2 ARG A 128       0.177 -20.116  -7.672  1.00 97.68           N  
ATOM    980  CZ  ARG A 128       1.145 -20.813  -7.095  1.00 97.68           C  
ATOM    981  N   ARG A 129       5.561 -17.608  -8.138  1.00 98.02           N  
ATOM    982  CA  ARG A 129       5.742 -16.930  -9.418  1.00 98.02           C  
ATOM    983  C   ARG A 129       7.156 -16.373  -9.548  1.00 98.02           C  
ATOM    984  CB  ARG A 129       4.719 -15.803  -9.579  1.00 98.02           C  
ATOM    985  O   ARG A 129       7.765 -16.457 -10.616  1.00 98.02           O  
ATOM    986  CG  ARG A 129       3.297 -16.291  -9.812  1.00 98.02           C  
ATOM    987  CD  ARG A 129       2.316 -15.133  -9.928  1.00 98.02           C  
ATOM    988  NE  ARG A 129       0.936 -15.602 -10.009  1.00 98.02           N  
ATOM    989  NH1 ARG A 129       0.003 -13.489 -10.068  1.00 98.02           N  
ATOM    990  NH2 ARG A 129      -1.342 -15.344 -10.145  1.00 98.02           N  
ATOM    991  CZ  ARG A 129      -0.132 -14.811 -10.074  1.00 98.02           C  
ATOM    992  N   ILE A 130       7.622 -15.764  -8.495  1.00 97.74           N  
ATOM    993  CA  ILE A 130       8.966 -15.197  -8.494  1.00 97.74           C  
ATOM    994  C   ILE A 130       9.989 -16.294  -8.781  1.00 97.74           C  
ATOM    995  CB  ILE A 130       9.286 -14.504  -7.151  1.00 97.74           C  
ATOM    996  O   ILE A 130      10.890 -16.111  -9.603  1.00 97.74           O  
ATOM    997  CG1 ILE A 130       8.475 -13.211  -7.010  1.00 97.74           C  
ATOM    998  CG2 ILE A 130      10.787 -14.225  -7.031  1.00 97.74           C  
ATOM    999  CD1 ILE A 130       8.602 -12.546  -5.647  1.00 97.74           C  
ATOM   1000  N   ARG A 131       9.864 -17.518  -8.197  1.00 98.01           N  
ATOM   1001  CA  ARG A 131      10.770 -18.639  -8.425  1.00 98.01           C  
ATOM   1002  C   ARG A 131      10.670 -19.142  -9.861  1.00 98.01           C  
ATOM   1003  CB  ARG A 131      10.471 -19.779  -7.448  1.00 98.01           C  
ATOM   1004  O   ARG A 131      11.681 -19.487 -10.475  1.00 98.01           O  
ATOM   1005  CG  ARG A 131      10.901 -19.494  -6.018  1.00 98.01           C  
ATOM   1006  CD  ARG A 131      10.602 -20.667  -5.095  1.00 98.01           C  
ATOM   1007  NE  ARG A 131      10.787 -20.309  -3.692  1.00 98.01           N  
ATOM   1008  NH1 ARG A 131       9.956 -22.298  -2.860  1.00 98.01           N  
ATOM   1009  NH2 ARG A 131      10.686 -20.666  -1.425  1.00 98.01           N  
ATOM   1010  CZ  ARG A 131      10.476 -21.092  -2.662  1.00 98.01           C  
ATOM   1011  N   ALA A 132       9.528 -19.176 -10.351  1.00 98.00           N  
ATOM   1012  CA  ALA A 132       9.313 -19.614 -11.728  1.00 98.00           C  
ATOM   1013  C   ALA A 132       9.964 -18.652 -12.717  1.00 98.00           C  
ATOM   1014  CB  ALA A 132       7.819 -19.741 -12.018  1.00 98.00           C  
ATOM   1015  O   ALA A 132      10.608 -19.081 -13.677  1.00 98.00           O  
ATOM   1016  N   LEU A 133       9.752 -17.334 -12.458  1.00 97.83           N  
ATOM   1017  CA  LEU A 133      10.348 -16.328 -13.330  1.00 97.83           C  
ATOM   1018  C   LEU A 133      11.870 -16.386 -13.265  1.00 97.83           C  
ATOM   1019  CB  LEU A 133       9.862 -14.929 -12.945  1.00 97.83           C  
ATOM   1020  O   LEU A 133      12.546 -16.223 -14.284  1.00 97.83           O  
ATOM   1021  CG  LEU A 133       8.410 -14.596 -13.293  1.00 97.83           C  
ATOM   1022  CD1 LEU A 133       8.011 -13.258 -12.679  1.00 97.83           C  
ATOM   1023  CD2 LEU A 133       8.213 -14.576 -14.805  1.00 97.83           C  
ATOM   1024  N   ALA A 134      12.408 -16.628 -12.086  1.00 97.71           N  
ATOM   1025  CA  ALA A 134      13.852 -16.747 -11.907  1.00 97.71           C  
ATOM   1026  C   ALA A 134      14.396 -17.971 -12.639  1.00 97.71           C  
ATOM   1027  CB  ALA A 134      14.200 -16.820 -10.423  1.00 97.71           C  
ATOM   1028  O   ALA A 134      15.457 -17.907 -13.264  1.00 97.71           O  
ATOM   1029  N   ALA A 135      13.695 -19.129 -12.559  1.00 97.51           N  
ATOM   1030  CA  ALA A 135      14.108 -20.337 -13.269  1.00 97.51           C  
ATOM   1031  C   ALA A 135      14.078 -20.123 -14.780  1.00 97.51           C  
ATOM   1032  CB  ALA A 135      13.213 -21.513 -12.884  1.00 97.51           C  
ATOM   1033  O   ALA A 135      14.988 -20.554 -15.493  1.00 97.51           O  
ATOM   1034  N   GLU A 136      13.055 -19.436 -15.252  1.00 97.62           N  
ATOM   1035  CA  GLU A 136      12.951 -19.114 -16.672  1.00 97.62           C  
ATOM   1036  C   GLU A 136      14.098 -18.213 -17.120  1.00 97.62           C  
ATOM   1037  CB  GLU A 136      11.607 -18.445 -16.975  1.00 97.62           C  
ATOM   1038  O   GLU A 136      14.687 -18.430 -18.180  1.00 97.62           O  
ATOM   1039  CG  GLU A 136      11.375 -18.173 -18.454  1.00 97.62           C  
ATOM   1040  CD  GLU A 136      10.105 -17.383 -18.727  1.00 97.62           C  
ATOM   1041  OE1 GLU A 136       9.999 -16.758 -19.807  1.00 97.62           O  
ATOM   1042  OE2 GLU A 136       9.209 -17.388 -17.853  1.00 97.62           O  
ATOM   1043  N   LYS A 137      14.355 -17.177 -16.365  1.00 97.80           N  
ATOM   1044  CA  LYS A 137      15.458 -16.276 -16.685  1.00 97.80           C  
ATOM   1045  C   LYS A 137      16.787 -17.025 -16.725  1.00 97.80           C  
ATOM   1046  CB  LYS A 137      15.530 -15.134 -15.670  1.00 97.80           C  
ATOM   1047  O   LYS A 137      17.612 -16.790 -17.611  1.00 97.80           O  
ATOM   1048  CG  LYS A 137      16.539 -14.052 -16.027  1.00 97.80           C  
ATOM   1049  CD  LYS A 137      16.553 -12.937 -14.989  1.00 97.80           C  
ATOM   1050  CE  LYS A 137      17.613 -11.891 -15.305  1.00 97.80           C  
ATOM   1051  NZ  LYS A 137      17.679 -10.833 -14.253  1.00 97.80           N  
ATOM   1052  N   ALA A 138      17.028 -17.994 -15.794  1.00 97.57           N  
ATOM   1053  CA  ALA A 138      18.247 -18.798 -15.753  1.00 97.57           C  
ATOM   1054  C   ALA A 138      18.363 -19.680 -16.993  1.00 97.57           C  
ATOM   1055  CB  ALA A 138      18.277 -19.655 -14.490  1.00 97.57           C  
ATOM   1056  O   ALA A 138      19.446 -19.812 -17.570  1.00 97.57           O  
ATOM   1057  N   ARG A 139      17.243 -20.330 -17.403  1.00 96.95           N  
ATOM   1058  CA  ARG A 139      17.238 -21.159 -18.604  1.00 96.95           C  
ATOM   1059  C   ARG A 139      17.551 -20.328 -19.844  1.00 96.95           C  
ATOM   1060  CB  ARG A 139      15.887 -21.859 -18.769  1.00 96.95           C  
ATOM   1061  O   ARG A 139      18.342 -20.744 -20.693  1.00 96.95           O  
ATOM   1062  CG  ARG A 139      15.607 -22.914 -17.711  1.00 96.95           C  
ATOM   1063  CD  ARG A 139      14.250 -23.572 -17.917  1.00 96.95           C  
ATOM   1064  NE  ARG A 139      13.861 -24.377 -16.763  1.00 96.95           N  
ATOM   1065  NH1 ARG A 139      14.496 -26.394 -17.694  1.00 96.95           N  
ATOM   1066  NH2 ARG A 139      13.600 -26.331 -15.585  1.00 96.95           N  
ATOM   1067  CZ  ARG A 139      13.986 -25.699 -16.683  1.00 96.95           C  
ATOM   1068  N   LYS A 140      16.950 -19.147 -19.985  1.00 97.04           N  
ATOM   1069  CA  LYS A 140      17.182 -18.270 -21.129  1.00 97.04           C  
ATOM   1070  C   LYS A 140      18.623 -17.770 -21.156  1.00 97.04           C  
ATOM   1071  CB  LYS A 140      16.216 -17.084 -21.100  1.00 97.04           C  
ATOM   1072  O   LYS A 140      19.235 -17.679 -22.223  1.00 97.04           O  
ATOM   1073  CG  LYS A 140      14.784 -17.442 -21.467  1.00 97.04           C  
ATOM   1074  CD  LYS A 140      13.893 -16.208 -21.512  1.00 97.04           C  
ATOM   1075  CE  LYS A 140      12.455 -16.567 -21.863  1.00 97.04           C  
ATOM   1076  NZ  LYS A 140      11.567 -15.366 -21.858  1.00 97.04           N  
ATOM   1077  N   GLU A 141      19.162 -17.469 -19.994  1.00 97.20           N  
ATOM   1078  CA  GLU A 141      20.546 -17.017 -19.893  1.00 97.20           C  
ATOM   1079  C   GLU A 141      21.518 -18.119 -20.305  1.00 97.20           C  
ATOM   1080  CB  GLU A 141      20.857 -16.547 -18.470  1.00 97.20           C  
ATOM   1081  O   GLU A 141      22.506 -17.857 -20.995  1.00 97.20           O  
ATOM   1082  CG  GLU A 141      20.256 -15.192 -18.125  1.00 97.20           C  
ATOM   1083  CD  GLU A 141      20.530 -14.761 -16.693  1.00 97.20           C  
ATOM   1084  OE1 GLU A 141      20.215 -13.602 -16.337  1.00 97.20           O  
ATOM   1085  OE2 GLU A 141      21.065 -15.587 -15.921  1.00 97.20           O  
ATOM   1086  N   LYS A 142      21.205 -19.433 -19.816  1.00 96.71           N  
ATOM   1087  CA  LYS A 142      22.024 -20.570 -20.226  1.00 96.71           C  
ATOM   1088  C   LYS A 142      21.946 -20.787 -21.734  1.00 96.71           C  
ATOM   1089  CB  LYS A 142      21.589 -21.839 -19.491  1.00 96.71           C  
ATOM   1090  O   LYS A 142      22.961 -21.056 -22.381  1.00 96.71           O  
ATOM   1091  CG  LYS A 142      21.984 -21.869 -18.022  1.00 96.71           C  
ATOM   1092  CD  LYS A 142      21.574 -23.178 -17.359  1.00 96.71           C  
ATOM   1093  CE  LYS A 142      21.875 -23.168 -15.866  1.00 96.71           C  
ATOM   1094  NZ  LYS A 142      21.460 -24.444 -15.210  1.00 96.71           N  
ATOM   1095  N   GLU A 143      20.780 -20.695 -22.322  1.00 96.61           N  
ATOM   1096  CA  GLU A 143      20.583 -20.860 -23.759  1.00 96.61           C  
ATOM   1097  C   GLU A 143      21.338 -19.792 -24.546  1.00 96.61           C  
ATOM   1098  CB  GLU A 143      19.093 -20.814 -24.107  1.00 96.61           C  
ATOM   1099  O   GLU A 143      21.978 -20.094 -25.555  1.00 96.61           O  
ATOM   1100  CG  GLU A 143      18.793 -21.114 -25.569  1.00 96.61           C  
ATOM   1101  CD  GLU A 143      17.306 -21.142 -25.882  1.00 96.61           C  
ATOM   1102  OE1 GLU A 143      16.938 -21.355 -27.060  1.00 96.61           O  
ATOM   1103  OE2 GLU A 143      16.502 -20.949 -24.943  1.00 96.61           O  
ATOM   1104  N   THR A 144      21.246 -18.493 -24.137  1.00 97.56           N  
ATOM   1105  CA  THR A 144      21.953 -17.395 -24.787  1.00 97.56           C  
ATOM   1106  C   THR A 144      23.463 -17.597 -24.701  1.00 97.56           C  
ATOM   1107  CB  THR A 144      21.577 -16.040 -24.160  1.00 97.56           C  
ATOM   1108  O   THR A 144      24.183 -17.357 -25.673  1.00 97.56           O  
ATOM   1109  CG2 THR A 144      20.102 -15.722 -24.379  1.00 97.56           C  
ATOM   1110  OG1 THR A 144      21.841 -16.082 -22.752  1.00 97.56           O  
ATOM   1111  N   ARG A 145      23.920 -18.070 -23.470  1.00 96.38           N  
ATOM   1112  CA  ARG A 145      25.344 -18.331 -23.284  1.00 96.38           C  
ATOM   1113  C   ARG A 145      25.823 -19.439 -24.215  1.00 96.38           C  
ATOM   1114  CB  ARG A 145      25.637 -18.705 -21.830  1.00 96.38           C  
ATOM   1115  O   ARG A 145      26.889 -19.327 -24.825  1.00 96.38           O  
ATOM   1116  CG  ARG A 145      27.119 -18.827 -21.512  1.00 96.38           C  
ATOM   1117  CD  ARG A 145      27.359 -19.071 -20.028  1.00 96.38           C  
ATOM   1118  NE  ARG A 145      28.767 -19.335 -19.747  1.00 96.38           N  
ATOM   1119  NH1 ARG A 145      28.521 -19.337 -17.450  1.00 96.38           N  
ATOM   1120  NH2 ARG A 145      30.582 -19.697 -18.387  1.00 96.38           N  
ATOM   1121  CZ  ARG A 145      29.287 -19.456 -18.529  1.00 96.38           C  
ATOM   1122  N   GLN A 146      25.005 -20.506 -24.355  1.00 95.84           N  
ATOM   1123  CA  GLN A 146      25.361 -21.626 -25.221  1.00 95.84           C  
ATOM   1124  C   GLN A 146      25.349 -21.211 -26.689  1.00 95.84           C  
ATOM   1125  CB  GLN A 146      24.409 -22.801 -24.999  1.00 95.84           C  
ATOM   1126  O   GLN A 146      26.225 -21.609 -27.460  1.00 95.84           O  
ATOM   1127  CG  GLN A 146      24.572 -23.477 -23.644  1.00 95.84           C  
ATOM   1128  CD  GLN A 146      23.557 -24.581 -23.413  1.00 95.84           C  
ATOM   1129  NE2 GLN A 146      23.836 -25.451 -22.448  1.00 95.84           N  
ATOM   1130  OE1 GLN A 146      22.530 -24.652 -24.096  1.00 95.84           O  
ATOM   1131  N   ASN A 147      24.349 -20.381 -27.116  1.00 95.55           N  
ATOM   1132  CA  ASN A 147      24.266 -19.873 -28.481  1.00 95.55           C  
ATOM   1133  C   ASN A 147      25.455 -18.980 -28.820  1.00 95.55           C  
ATOM   1134  CB  ASN A 147      22.954 -19.114 -28.692  1.00 95.55           C  
ATOM   1135  O   ASN A 147      26.023 -19.081 -29.909  1.00 95.55           O  
ATOM   1136  CG  ASN A 147      22.682 -18.813 -30.153  1.00 95.55           C  
ATOM   1137  ND2 ASN A 147      21.923 -17.755 -30.409  1.00 95.55           N  
ATOM   1138  OD1 ASN A 147      23.150 -19.527 -31.044  1.00 95.55           O  
ATOM   1139  N   LEU A 148      25.902 -18.080 -27.937  1.00 95.39           N  
ATOM   1140  CA  LEU A 148      27.042 -17.192 -28.143  1.00 95.39           C  
ATOM   1141  C   LEU A 148      28.339 -17.988 -28.244  1.00 95.39           C  
ATOM   1142  CB  LEU A 148      27.141 -16.173 -27.005  1.00 95.39           C  
ATOM   1143  O   LEU A 148      29.205 -17.670 -29.062  1.00 95.39           O  
ATOM   1144  CG  LEU A 148      26.068 -15.083 -26.976  1.00 95.39           C  
ATOM   1145  CD1 LEU A 148      26.143 -14.301 -25.669  1.00 95.39           C  
ATOM   1146  CD2 LEU A 148      26.221 -14.150 -28.172  1.00 95.39           C  
ATOM   1147  N   GLU A 149      28.453 -19.065 -27.428  1.00 95.39           N  
ATOM   1148  CA  GLU A 149      29.639 -19.915 -27.467  1.00 95.39           C  
ATOM   1149  C   GLU A 149      29.724 -20.685 -28.782  1.00 95.39           C  
ATOM   1150  CB  GLU A 149      29.642 -20.890 -26.287  1.00 95.39           C  
ATOM   1151  O   GLU A 149      30.805 -20.825 -29.357  1.00 95.39           O  
ATOM   1152  CG  GLU A 149      29.929 -20.230 -24.945  1.00 95.39           C  
ATOM   1153  CD  GLU A 149      29.802 -21.184 -23.768  1.00 95.39           C  
ATOM   1154  OE1 GLU A 149      30.053 -20.763 -22.616  1.00 95.39           O  
ATOM   1155  OE2 GLU A 149      29.451 -22.362 -24.000  1.00 95.39           O  
ATOM   1156  N   SER A 150      28.588 -21.232 -29.235  1.00 92.45           N  
ATOM   1157  CA  SER A 150      28.561 -21.949 -30.506  1.00 92.45           C  
ATOM   1158  C   SER A 150      28.851 -21.013 -31.674  1.00 92.45           C  
ATOM   1159  CB  SER A 150      27.207 -22.629 -30.710  1.00 92.45           C  
ATOM   1160  O   SER A 150      29.542 -21.390 -32.622  1.00 92.45           O  
ATOM   1161  OG  SER A 150      26.158 -21.676 -30.699  1.00 92.45           O  
ATOM   1162  N   ARG A 151      28.382 -19.724 -31.669  1.00 92.85           N  
ATOM   1163  CA  ARG A 151      28.663 -18.735 -32.704  1.00 92.85           C  
ATOM   1164  C   ARG A 151      30.134 -18.333 -32.693  1.00 92.85           C  
ATOM   1165  CB  ARG A 151      27.781 -17.498 -32.520  1.00 92.85           C  
ATOM   1166  O   ARG A 151      30.736 -18.131 -33.749  1.00 92.85           O  
ATOM   1167  CG  ARG A 151      26.325 -17.717 -32.900  1.00 92.85           C  
ATOM   1168  CD  ARG A 151      25.472 -16.495 -32.594  1.00 92.85           C  
ATOM   1169  NE  ARG A 151      25.718 -15.414 -33.544  1.00 92.85           N  
ATOM   1170  NH1 ARG A 151      24.252 -13.929 -32.552  1.00 92.85           N  
ATOM   1171  NH2 ARG A 151      25.431 -13.309 -34.418  1.00 92.85           N  
ATOM   1172  CZ  ARG A 151      25.133 -14.220 -33.502  1.00 92.85           C  
ATOM   1173  N   ALA A 152      30.759 -18.109 -31.528  1.00 92.59           N  
ATOM   1174  CA  ALA A 152      32.176 -17.780 -31.399  1.00 92.59           C  
ATOM   1175  C   ALA A 152      33.052 -18.905 -31.942  1.00 92.59           C  
ATOM   1176  CB  ALA A 152      32.525 -17.496 -29.940  1.00 92.59           C  
ATOM   1177  O   ALA A 152      34.060 -18.650 -32.605  1.00 92.59           O  
ATOM   1178  N   GLN A 153      32.678 -20.196 -31.679  1.00 90.74           N  
ATOM   1179  CA  GLN A 153      33.427 -21.354 -32.157  1.00 90.74           C  
ATOM   1180  C   GLN A 153      33.334 -21.481 -33.675  1.00 90.74           C  
ATOM   1181  CB  GLN A 153      32.921 -22.634 -31.491  1.00 90.74           C  
ATOM   1182  O   GLN A 153      34.317 -21.822 -34.336  1.00 90.74           O  
ATOM   1183  CG  GLN A 153      33.292 -22.750 -30.018  1.00 90.74           C  
ATOM   1184  CD  GLN A 153      32.613 -23.920 -29.332  1.00 90.74           C  
ATOM   1185  NE2 GLN A 153      32.831 -24.050 -28.028  1.00 90.74           N  
ATOM   1186  OE1 GLN A 153      31.897 -24.700 -29.968  1.00 90.74           O  
ATOM   1187  N   ALA A 154      32.143 -21.252 -34.275  1.00 87.73           N  
ATOM   1188  CA  ALA A 154      31.947 -21.291 -35.722  1.00 87.73           C  
ATOM   1189  C   ALA A 154      32.773 -20.213 -36.417  1.00 87.73           C  
ATOM   1190  CB  ALA A 154      30.468 -21.126 -36.064  1.00 87.73           C  
ATOM   1191  O   ALA A 154      33.331 -20.446 -37.492  1.00 87.73           O  
ATOM   1192  N   GLN A 155      32.883 -18.959 -35.849  1.00 87.91           N  
ATOM   1193  CA  GLN A 155      33.662 -17.866 -36.421  1.00 87.91           C  
ATOM   1194  C   GLN A 155      35.158 -18.160 -36.349  1.00 87.91           C  
ATOM   1195  CB  GLN A 155      33.351 -16.551 -35.704  1.00 87.91           C  
ATOM   1196  O   GLN A 155      35.913 -17.787 -37.249  1.00 87.91           O  
ATOM   1197  CG  GLN A 155      31.944 -16.029 -35.961  1.00 87.91           C  
ATOM   1198  CD  GLN A 155      31.642 -14.753 -35.197  1.00 87.91           C  
ATOM   1199  NE2 GLN A 155      30.459 -14.193 -35.423  1.00 87.91           N  
ATOM   1200  OE1 GLN A 155      32.466 -14.276 -34.410  1.00 87.91           O  
ATOM   1201  N   ALA A 156      35.652 -18.862 -35.263  1.00 84.55           N  
ATOM   1202  CA  ALA A 156      37.057 -19.225 -35.100  1.00 84.55           C  
ATOM   1203  C   ALA A 156      37.469 -20.290 -36.112  1.00 84.55           C  
ATOM   1204  CB  ALA A 156      37.318 -19.716 -33.678  1.00 84.55           C  
ATOM   1205  O   ALA A 156      38.608 -20.298 -36.585  1.00 84.55           O  
ATOM   1206  N   THR A 157      36.574 -21.268 -36.405  1.00 84.14           N  
ATOM   1207  CA  THR A 157      36.904 -22.337 -37.340  1.00 84.14           C  
ATOM   1208  C   THR A 157      36.939 -21.812 -38.772  1.00 84.14           C  
ATOM   1209  CB  THR A 157      35.897 -23.498 -37.240  1.00 84.14           C  
ATOM   1210  O   THR A 157      37.657 -22.349 -39.618  1.00 84.14           O  
ATOM   1211  CG2 THR A 157      35.911 -24.120 -35.847  1.00 84.14           C  
ATOM   1212  OG1 THR A 157      34.580 -23.005 -37.518  1.00 84.14           O  
ATOM   1213  N   ARG A 158      36.149 -20.720 -39.116  1.00 72.18           N  
ATOM   1214  CA  ARG A 158      36.153 -20.124 -40.448  1.00 72.18           C  
ATOM   1215  C   ARG A 158      37.425 -19.316 -40.682  1.00 72.18           C  
ATOM   1216  CB  ARG A 158      34.924 -19.234 -40.642  1.00 72.18           C  
ATOM   1217  O   ARG A 158      37.936 -19.263 -41.803  1.00 72.18           O  
ATOM   1218  CG  ARG A 158      33.631 -20.006 -40.851  1.00 72.18           C  
ATOM   1219  CD  ARG A 158      32.522 -19.114 -41.392  1.00 72.18           C  
ATOM   1220  NE  ARG A 158      31.424 -18.980 -40.439  1.00 72.18           N  
ATOM   1221  NH1 ARG A 158      29.760 -19.425 -41.978  1.00 72.18           N  
ATOM   1222  NH2 ARG A 158      29.220 -18.986 -39.793  1.00 72.18           N  
ATOM   1223  CZ  ARG A 158      30.137 -19.130 -40.739  1.00 72.18           C  
ATOM   1224  N   ARG A 159      38.112 -18.658 -39.692  1.00 62.63           N  
ATOM   1225  CA  ARG A 159      39.338 -17.876 -39.819  1.00 62.63           C  
ATOM   1226  C   ARG A 159      40.558 -18.784 -39.925  1.00 62.63           C  
ATOM   1227  CB  ARG A 159      39.494 -16.923 -38.632  1.00 62.63           C  
ATOM   1228  O   ARG A 159      41.537 -18.443 -40.592  1.00 62.63           O  
ATOM   1229  CG  ARG A 159      38.693 -15.638 -38.764  1.00 62.63           C  
ATOM   1230  CD  ARG A 159      38.923 -14.706 -37.583  1.00 62.63           C  
ATOM   1231  NE  ARG A 159      38.079 -13.517 -37.662  1.00 62.63           N  
ATOM   1232  NH1 ARG A 159      39.102 -12.421 -35.904  1.00 62.63           N  
ATOM   1233  NH2 ARG A 159      37.364 -11.430 -37.022  1.00 62.63           N  
ATOM   1234  CZ  ARG A 159      38.184 -12.459 -36.862  1.00 62.63           C  
ATOM   1235  N   GLY A 160      40.491 -20.067 -39.444  1.00 60.65           N  
ATOM   1236  CA  GLY A 160      41.648 -20.945 -39.524  1.00 60.65           C  
ATOM   1237  C   GLY A 160      41.690 -21.760 -40.802  1.00 60.65           C  
ATOM   1238  O   GLY A 160      42.758 -22.212 -41.222  1.00 60.65           O  
ATOM   1239  N   ALA A 161      40.576 -21.712 -41.677  1.00 55.76           N  
ATOM   1240  CA  ALA A 161      40.579 -22.505 -42.903  1.00 55.76           C  
ATOM   1241  C   ALA A 161      40.988 -21.658 -44.104  1.00 55.76           C  
ATOM   1242  CB  ALA A 161      39.204 -23.126 -43.138  1.00 55.76           C  
ATOM   1243  O   ALA A 161      41.256 -22.189 -45.184  1.00 55.76           O  
ATOM   1244  N   SER A 162      41.411 -20.306 -43.938  1.00 53.62           N  
ATOM   1245  CA  SER A 162      41.995 -19.576 -45.058  1.00 53.62           C  
ATOM   1246  C   SER A 162      43.517 -19.673 -45.049  1.00 53.62           C  
ATOM   1247  CB  SER A 162      41.568 -18.108 -45.022  1.00 53.62           C  
ATOM   1248  O   SER A 162      44.178 -19.048 -44.217  1.00 53.62           O  
ATOM   1249  OG  SER A 162      42.121 -17.397 -46.117  1.00 53.62           O  
ATOM   1250  N   THR A 163      44.170 -20.855 -44.767  1.00 51.00           N  
ATOM   1251  CA  THR A 163      45.563 -20.921 -45.197  1.00 51.00           C  
ATOM   1252  C   THR A 163      45.699 -21.761 -46.463  1.00 51.00           C  
ATOM   1253  CB  THR A 163      46.461 -21.505 -44.091  1.00 51.00           C  
ATOM   1254  O   THR A 163      45.437 -22.966 -46.446  1.00 51.00           O  
ATOM   1255  CG2 THR A 163      46.530 -20.571 -42.887  1.00 51.00           C  
ATOM   1256  OG1 THR A 163      45.931 -22.769 -43.670  1.00 51.00           O  
ATOM   1257  N   ARG A 164      45.032 -21.459 -47.654  1.00 47.72           N  
ATOM   1258  CA  ARG A 164      45.492 -21.756 -49.007  1.00 47.72           C  
ATOM   1259  C   ARG A 164      46.573 -20.773 -49.446  1.00 47.72           C  
ATOM   1260  CB  ARG A 164      44.322 -21.722 -49.993  1.00 47.72           C  
ATOM   1261  O   ARG A 164      46.445 -19.566 -49.232  1.00 47.72           O  
ATOM   1262  CG  ARG A 164      44.165 -22.996 -50.806  1.00 47.72           C  
ATOM   1263  CD  ARG A 164      42.935 -22.946 -51.702  1.00 47.72           C  
ATOM   1264  NE  ARG A 164      41.818 -23.691 -51.126  1.00 47.72           N  
ATOM   1265  NH1 ARG A 164      40.708 -23.979 -53.131  1.00 47.72           N  
ATOM   1266  NH2 ARG A 164      39.824 -24.829 -51.194  1.00 47.72           N  
ATOM   1267  CZ  ARG A 164      40.786 -24.164 -51.819  1.00 47.72           C  
ATOM   1268  N   SER A 165      47.968 -20.943 -49.180  1.00 42.47           N  
ATOM   1269  CA  SER A 165      49.135 -20.876 -50.053  1.00 42.47           C  
ATOM   1270  C   SER A 165      49.417 -19.442 -50.490  1.00 42.47           C  
ATOM   1271  CB  SER A 165      48.938 -21.763 -51.282  1.00 42.47           C  
ATOM   1272  O   SER A 165      48.583 -18.811 -51.143  1.00 42.47           O  
ATOM   1273  OG  SER A 165      47.921 -22.722 -51.052  1.00 42.47           O  
ATOM   1274  N   GLY A 166      50.108 -18.518 -49.734  1.00 39.67           N  
ATOM   1275  CA  GLY A 166      51.022 -17.614 -50.413  1.00 39.67           C  
ATOM   1276  C   GLY A 166      51.963 -16.894 -49.465  1.00 39.67           C  
ATOM   1277  O   GLY A 166      51.538 -16.390 -48.423  1.00 39.67           O  
ATOM   1278  N   ALA A 167      53.104 -17.414 -48.994  1.00 40.41           N  
ATOM   1279  CA  ALA A 167      54.454 -16.867 -48.883  1.00 40.41           C  
ATOM   1280  C   ALA A 167      54.424 -15.342 -48.822  1.00 40.41           C  
ATOM   1281  CB  ALA A 167      55.315 -17.333 -50.055  1.00 40.41           C  
ATOM   1282  O   ALA A 167      53.682 -14.700 -49.568  1.00 40.41           O  
ATOM   1283  N   PRO A 168      55.352 -14.613 -47.912  1.00 46.65           N  
ATOM   1284  CA  PRO A 168      55.410 -13.364 -47.149  1.00 46.65           C  
ATOM   1285  C   PRO A 168      55.994 -12.207 -47.956  1.00 46.65           C  
ATOM   1286  CB  PRO A 168      56.314 -13.716 -45.965  1.00 46.65           C  
ATOM   1287  O   PRO A 168      56.783 -12.428 -48.878  1.00 46.65           O  
ATOM   1288  CG  PRO A 168      57.312 -14.681 -46.520  1.00 46.65           C  
ATOM   1289  CD  PRO A 168      56.939 -14.988 -47.942  1.00 46.65           C  
ATOM   1290  N   ARG A 169      55.265 -11.072 -48.199  1.00 42.60           N  
ATOM   1291  CA  ARG A 169      55.885  -9.798 -48.549  1.00 42.60           C  
ATOM   1292  C   ARG A 169      55.862  -8.835 -47.367  1.00 42.60           C  
ATOM   1293  CB  ARG A 169      55.178  -9.168 -49.751  1.00 42.60           C  
ATOM   1294  O   ARG A 169      54.838  -8.692 -46.695  1.00 42.60           O  
ATOM   1295  CG  ARG A 169      56.118  -8.767 -50.877  1.00 42.60           C  
ATOM   1296  CD  ARG A 169      55.364  -8.155 -52.050  1.00 42.60           C  
ATOM   1297  NE  ARG A 169      56.276  -7.649 -53.072  1.00 42.60           N  
ATOM   1298  NH1 ARG A 169      54.916  -5.893 -53.710  1.00 42.60           N  
ATOM   1299  NH2 ARG A 169      56.941  -6.213 -54.736  1.00 42.60           N  
ATOM   1300  CZ  ARG A 169      56.042  -6.586 -53.837  1.00 42.60           C  
ATOM   1301  N   ALA A 170      56.879  -8.699 -46.471  1.00 38.50           N  
ATOM   1302  CA  ALA A 170      57.683  -7.566 -46.022  1.00 38.50           C  
ATOM   1303  C   ALA A 170      57.010  -6.242 -46.375  1.00 38.50           C  
ATOM   1304  CB  ALA A 170      59.080  -7.628 -46.635  1.00 38.50           C  
ATOM   1305  O   ALA A 170      56.795  -5.942 -47.551  1.00 38.50           O  
ATOM   1306  N   GLY A 171      56.074  -5.616 -45.545  1.00 40.93           N  
ATOM   1307  CA  GLY A 171      55.934  -4.170 -45.616  1.00 40.93           C  
ATOM   1308  C   GLY A 171      55.540  -3.543 -44.292  1.00 40.93           C  
ATOM   1309  O   GLY A 171      54.694  -4.078 -43.573  1.00 40.93           O  
ATOM   1310  N   THR A 172      56.507  -3.267 -43.358  1.00 43.23           N  
ATOM   1311  CA  THR A 172      56.747  -2.087 -42.535  1.00 43.23           C  
ATOM   1312  C   THR A 172      55.873  -0.922 -42.991  1.00 43.23           C  
ATOM   1313  CB  THR A 172      58.228  -1.668 -42.578  1.00 43.23           C  
ATOM   1314  O   THR A 172      55.745  -0.667 -44.190  1.00 43.23           O  
ATOM   1315  CG2 THR A 172      59.077  -2.554 -41.673  1.00 43.23           C  
ATOM   1316  OG1 THR A 172      58.711  -1.776 -43.923  1.00 43.23           O  
ATOM   1317  N   ASN A 173      54.673  -0.576 -42.347  1.00 40.58           N  
ATOM   1318  CA  ASN A 173      54.254   0.808 -42.153  1.00 40.58           C  
ATOM   1319  C   ASN A 173      53.143   0.918 -41.113  1.00 40.58           C  
ATOM   1320  CB  ASN A 173      53.802   1.423 -43.480  1.00 40.58           C  
ATOM   1321  O   ASN A 173      52.165   0.170 -41.162  1.00 40.58           O  
ATOM   1322  CG  ASN A 173      54.803   2.416 -44.035  1.00 40.58           C  
ATOM   1323  ND2 ASN A 173      54.401   3.152 -45.064  1.00 40.58           N  
ATOM   1324  OD1 ASN A 173      55.930   2.521 -43.543  1.00 40.58           O  
ATOM   1325  N   GLN A 174      53.429   0.923 -39.781  1.00 39.33           N  
ATOM   1326  CA  GLN A 174      53.296   1.991 -38.797  1.00 39.33           C  
ATOM   1327  C   GLN A 174      52.314   3.057 -39.271  1.00 39.33           C  
ATOM   1328  CB  GLN A 174      54.657   2.624 -38.504  1.00 39.33           C  
ATOM   1329  O   GLN A 174      52.449   3.585 -40.377  1.00 39.33           O  
ATOM   1330  CG  GLN A 174      55.111   2.468 -37.059  1.00 39.33           C  
ATOM   1331  CD  GLN A 174      56.459   3.110 -36.793  1.00 39.33           C  
ATOM   1332  NE2 GLN A 174      57.296   2.432 -36.016  1.00 39.33           N  
ATOM   1333  OE1 GLN A 174      56.746   4.207 -37.284  1.00 39.33           O  
ATOM   1334  N   TYR A 175      51.002   2.931 -39.062  1.00 36.94           N  
ATOM   1335  CA  TYR A 175      50.093   3.998 -38.658  1.00 36.94           C  
ATOM   1336  C   TYR A 175      48.671   3.473 -38.504  1.00 36.94           C  
ATOM   1337  CB  TYR A 175      50.120   5.142 -39.675  1.00 36.94           C  
ATOM   1338  O   TYR A 175      48.102   2.918 -39.447  1.00 36.94           O  
ATOM   1339  CG  TYR A 175      51.177   6.181 -39.392  1.00 36.94           C  
ATOM   1340  CD1 TYR A 175      50.919   7.252 -38.540  1.00 36.94           C  
ATOM   1341  CD2 TYR A 175      52.436   6.095 -39.978  1.00 36.94           C  
ATOM   1342  CE1 TYR A 175      51.890   8.213 -38.278  1.00 36.94           C  
ATOM   1343  CE2 TYR A 175      53.414   7.051 -39.723  1.00 36.94           C  
ATOM   1344  OH  TYR A 175      54.098   9.052 -38.617  1.00 36.94           O  
ATOM   1345  CZ  TYR A 175      53.133   8.104 -38.873  1.00 36.94           C  
ATOM   1346  N   GLY A 176      48.279   2.770 -37.411  1.00 35.66           N  
ATOM   1347  CA  GLY A 176      47.350   2.971 -36.311  1.00 35.66           C  
ATOM   1348  C   GLY A 176      46.305   4.032 -36.599  1.00 35.66           C  
ATOM   1349  O   GLY A 176      46.624   5.220 -36.674  1.00 35.66           O  
ATOM   1350  N   MET A 177      45.391   3.872 -37.557  1.00 40.80           N  
ATOM   1351  CA  MET A 177      44.124   4.596 -37.503  1.00 40.80           C  
ATOM   1352  C   MET A 177      43.115   3.862 -36.626  1.00 40.80           C  
ATOM   1353  CB  MET A 177      43.553   4.787 -38.909  1.00 40.80           C  
ATOM   1354  O   MET A 177      42.830   2.685 -36.852  1.00 40.80           O  
ATOM   1355  CG  MET A 177      44.444   5.610 -39.826  1.00 40.80           C  
ATOM   1356  SD  MET A 177      43.609   6.063 -41.396  1.00 40.80           S  
ATOM   1357  CE  MET A 177      43.188   7.793 -41.047  1.00 40.80           C  
ATOM   1358  N   SER A 178      43.218   3.866 -35.309  1.00 38.68           N  
ATOM   1359  CA  SER A 178      42.290   3.991 -34.189  1.00 38.68           C  
ATOM   1360  C   SER A 178      40.894   4.372 -34.668  1.00 38.68           C  
ATOM   1361  CB  SER A 178      42.797   5.029 -33.187  1.00 38.68           C  
ATOM   1362  O   SER A 178      40.706   5.432 -35.270  1.00 38.68           O  
ATOM   1363  OG  SER A 178      42.142   4.884 -31.939  1.00 38.68           O  
ATOM   1364  N   ARG A 179      40.118   3.581 -35.385  1.00 38.30           N  
ATOM   1365  CA  ARG A 179      38.683   3.594 -35.648  1.00 38.30           C  
ATOM   1366  C   ARG A 179      37.912   2.926 -34.514  1.00 38.30           C  
ATOM   1367  CB  ARG A 179      38.372   2.897 -36.974  1.00 38.30           C  
ATOM   1368  O   ARG A 179      38.309   1.865 -34.027  1.00 38.30           O  
ATOM   1369  CG  ARG A 179      38.626   3.762 -38.199  1.00 38.30           C  
ATOM   1370  CD  ARG A 179      38.068   3.126 -39.464  1.00 38.30           C  
ATOM   1371  NE  ARG A 179      38.780   3.581 -40.655  1.00 38.30           N  
ATOM   1372  NH1 ARG A 179      36.886   3.778 -41.964  1.00 38.30           N  
ATOM   1373  NH2 ARG A 179      38.945   4.285 -42.835  1.00 38.30           N  
ATOM   1374  CZ  ARG A 179      38.202   3.880 -41.815  1.00 38.30           C  
ATOM   1375  N   ARG A 180      37.552   3.684 -33.447  1.00 39.67           N  
ATOM   1376  CA  ARG A 180      36.184   3.643 -32.941  1.00 39.67           C  
ATOM   1377  C   ARG A 180      36.165   3.595 -31.416  1.00 39.67           C  
ATOM   1378  CB  ARG A 180      35.435   2.438 -33.512  1.00 39.67           C  
ATOM   1379  O   ARG A 180      36.498   2.570 -30.818  1.00 39.67           O  
ATOM   1380  CG  ARG A 180      34.851   2.675 -34.896  1.00 39.67           C  
ATOM   1381  CD  ARG A 180      33.969   1.517 -35.341  1.00 39.67           C  
ATOM   1382  NE  ARG A 180      34.762   0.374 -35.783  1.00 39.67           N  
ATOM   1383  NH1 ARG A 180      32.995  -0.732 -36.778  1.00 39.67           N  
ATOM   1384  NH2 ARG A 180      35.093  -1.654 -36.809  1.00 39.67           N  
ATOM   1385  CZ  ARG A 180      34.282  -0.668 -36.456  1.00 39.67           C  
ATOM   1386  N   GLY A 181      36.820   4.485 -30.715  1.00 34.84           N  
ATOM   1387  CA  GLY A 181      36.644   4.821 -29.312  1.00 34.84           C  
ATOM   1388  C   GLY A 181      35.324   5.512 -29.025  1.00 34.84           C  
ATOM   1389  O   GLY A 181      34.857   6.326 -29.824  1.00 34.84           O  
ATOM   1390  N   ALA A 182      34.255   4.770 -28.802  1.00 41.06           N  
ATOM   1391  CA  ALA A 182      33.475   4.775 -27.567  1.00 41.06           C  
ATOM   1392  C   ALA A 182      32.660   6.059 -27.439  1.00 41.06           C  
ATOM   1393  CB  ALA A 182      34.391   4.607 -26.358  1.00 41.06           C  
ATOM   1394  O   ALA A 182      33.191   7.159 -27.611  1.00 41.06           O  
ATOM   1395  N   VAL A 183      31.619   6.267 -28.195  1.00 38.75           N  
ATOM   1396  CA  VAL A 183      30.386   6.946 -27.813  1.00 38.75           C  
ATOM   1397  C   VAL A 183      30.534   7.538 -26.414  1.00 38.75           C  
ATOM   1398  CB  VAL A 183      29.173   5.990 -27.862  1.00 38.75           C  
ATOM   1399  O   VAL A 183      30.960   6.850 -25.483  1.00 38.75           O  
ATOM   1400  CG1 VAL A 183      28.885   5.555 -29.298  1.00 38.75           C  
ATOM   1401  CG2 VAL A 183      29.417   4.773 -26.971  1.00 38.75           C  
ATOM   1402  N   ALA A 184      31.284   8.590 -26.260  1.00 36.04           N  
ATOM   1403  CA  ALA A 184      31.110   9.814 -25.483  1.00 36.04           C  
ATOM   1404  C   ALA A 184      29.730   9.861 -24.834  1.00 36.04           C  
ATOM   1405  CB  ALA A 184      31.321  11.040 -26.368  1.00 36.04           C  
ATOM   1406  O   ALA A 184      28.710   9.809 -25.525  1.00 36.04           O  
ATOM   1407  N   ALA A 185      29.365   8.937 -23.950  1.00 39.09           N  
ATOM   1408  CA  ALA A 185      28.492   9.132 -22.795  1.00 39.09           C  
ATOM   1409  C   ALA A 185      28.429  10.603 -22.396  1.00 39.09           C  
ATOM   1410  CB  ALA A 185      28.970   8.285 -21.618  1.00 39.09           C  
ATOM   1411  O   ALA A 185      29.456  11.215 -22.091  1.00 39.09           O  
ATOM   1412  N   ALA A 186      28.048  11.521 -23.224  1.00 39.48           N  
ATOM   1413  CA  ALA A 186      27.336  12.775 -22.992  1.00 39.48           C  
ATOM   1414  C   ALA A 186      26.755  12.823 -21.582  1.00 39.48           C  
ATOM   1415  CB  ALA A 186      26.229  12.959 -24.027  1.00 39.48           C  
ATOM   1416  O   ALA A 186      26.073  11.889 -21.152  1.00 39.48           O  
ATOM   1417  N   SER A 187      27.545  13.051 -20.590  1.00 34.97           N  
ATOM   1418  CA  SER A 187      27.594  13.742 -19.306  1.00 34.97           C  
ATOM   1419  C   SER A 187      26.450  14.741 -19.171  1.00 34.97           C  
ATOM   1420  CB  SER A 187      28.933  14.461 -19.135  1.00 34.97           C  
ATOM   1421  O   SER A 187      26.272  15.609 -20.029  1.00 34.97           O  
ATOM   1422  OG  SER A 187      29.329  15.081 -20.346  1.00 34.97           O  
ATOM   1423  N   TYR A 188      25.164  14.372 -19.008  1.00 39.17           N  
ATOM   1424  CA  TYR A 188      24.154  15.209 -18.370  1.00 39.17           C  
ATOM   1425  C   TYR A 188      24.658  15.752 -17.038  1.00 39.17           C  
ATOM   1426  CB  TYR A 188      22.859  14.421 -18.156  1.00 39.17           C  
ATOM   1427  O   TYR A 188      25.197  15.003 -16.219  1.00 39.17           O  
ATOM   1428  CG  TYR A 188      22.136  14.081 -19.437  1.00 39.17           C  
ATOM   1429  CD1 TYR A 188      21.317  15.015 -20.067  1.00 39.17           C  
ATOM   1430  CD2 TYR A 188      22.270  12.825 -20.019  1.00 39.17           C  
ATOM   1431  CE1 TYR A 188      20.648  14.706 -21.246  1.00 39.17           C  
ATOM   1432  CE2 TYR A 188      21.605  12.505 -21.198  1.00 39.17           C  
ATOM   1433  OH  TYR A 188      20.138  13.138 -22.971  1.00 39.17           O  
ATOM   1434  CZ  TYR A 188      20.799  13.450 -21.804  1.00 39.17           C  
ATOM   1435  N   PRO A 189      25.019  17.055 -16.935  1.00 41.27           N  
ATOM   1436  CA  PRO A 189      25.236  17.873 -15.740  1.00 41.27           C  
ATOM   1437  C   PRO A 189      23.932  18.270 -15.052  1.00 41.27           C  
ATOM   1438  CB  PRO A 189      25.964  19.106 -16.283  1.00 41.27           C  
ATOM   1439  O   PRO A 189      22.932  18.538 -15.724  1.00 41.27           O  
ATOM   1440  CG  PRO A 189      25.674  19.104 -17.750  1.00 41.27           C  
ATOM   1441  CD  PRO A 189      24.778  17.939 -18.058  1.00 41.27           C  
ATOM   1442  N   GLY A 190      23.508  17.493 -13.967  1.00 34.31           N  
ATOM   1443  CA  GLY A 190      22.796  18.148 -12.882  1.00 34.31           C  
ATOM   1444  C   GLY A 190      21.665  17.309 -12.317  1.00 34.31           C  
ATOM   1445  O   GLY A 190      20.603  17.836 -11.980  1.00 34.31           O  
ATOM   1446  N   CYS A 191      21.925  16.132 -11.768  1.00 29.98           N  
ATOM   1447  CA  CYS A 191      20.990  15.648 -10.758  1.00 29.98           C  
ATOM   1448  C   CYS A 191      21.720  14.872  -9.667  1.00 29.98           C  
ATOM   1449  CB  CYS A 191      19.920  14.763 -11.397  1.00 29.98           C  
ATOM   1450  O   CYS A 191      22.494  13.960  -9.961  1.00 29.98           O  
ATOM   1451  SG  CYS A 191      18.359  15.617 -11.706  1.00 29.98           S  
ATOM   1452  N   GLU A 192      22.650  15.451  -8.952  1.00 37.48           N  
ATOM   1453  CA  GLU A 192      23.132  15.127  -7.613  1.00 37.48           C  
ATOM   1454  C   GLU A 192      22.254  14.068  -6.952  1.00 37.48           C  
ATOM   1455  CB  GLU A 192      23.186  16.384  -6.741  1.00 37.48           C  
ATOM   1456  O   GLU A 192      21.034  14.229  -6.868  1.00 37.48           O  
ATOM   1457  CG  GLU A 192      21.950  17.265  -6.855  1.00 37.48           C  
ATOM   1458  CD  GLU A 192      22.089  18.590  -6.123  1.00 37.48           C  
ATOM   1459  OE1 GLU A 192      22.218  19.641  -6.791  1.00 37.48           O  
ATOM   1460  OE2 GLU A 192      22.070  18.577  -4.872  1.00 37.48           O  
ATOM   1461  N   GLU A 193      22.379  12.807  -7.330  1.00 43.68           N  
ATOM   1462  CA  GLU A 193      21.906  11.599  -6.660  1.00 43.68           C  
ATOM   1463  C   GLU A 193      22.460  11.502  -5.242  1.00 43.68           C  
ATOM   1464  CB  GLU A 193      22.292  10.354  -7.462  1.00 43.68           C  
ATOM   1465  O   GLU A 193      23.660  11.687  -5.024  1.00 43.68           O  
ATOM   1466  CG  GLU A 193      21.119   9.437  -7.777  1.00 43.68           C  
ATOM   1467  CD  GLU A 193      21.509   8.226  -8.609  1.00 43.68           C  
ATOM   1468  OE1 GLU A 193      21.395   7.084  -8.109  1.00 43.68           O  
ATOM   1469  OE2 GLU A 193      21.935   8.421  -9.769  1.00 43.68           O  
ATOM   1470  N   PRO A 194      21.700  11.727  -4.130  1.00 40.15           N  
ATOM   1471  CA  PRO A 194      22.139  11.495  -2.752  1.00 40.15           C  
ATOM   1472  C   PRO A 194      22.598  10.059  -2.513  1.00 40.15           C  
ATOM   1473  CB  PRO A 194      20.891  11.815  -1.925  1.00 40.15           C  
ATOM   1474  O   PRO A 194      22.012   9.121  -3.059  1.00 40.15           O  
ATOM   1475  CG  PRO A 194      19.765  11.787  -2.908  1.00 40.15           C  
ATOM   1476  CD  PRO A 194      20.342  11.806  -4.295  1.00 40.15           C  
ATOM   1477  N   GLN A 195      23.905   9.727  -2.578  1.00 33.86           N  
ATOM   1478  CA  GLN A 195      24.698   8.604  -2.090  1.00 33.86           C  
ATOM   1479  C   GLN A 195      24.122   8.048  -0.790  1.00 33.86           C  
ATOM   1480  CB  GLN A 195      26.154   9.024  -1.882  1.00 33.86           C  
ATOM   1481  O   GLN A 195      24.020   8.766   0.207  1.00 33.86           O  
ATOM   1482  CG  GLN A 195      26.930   9.215  -3.178  1.00 33.86           C  
ATOM   1483  CD  GLN A 195      28.374   9.618  -2.944  1.00 33.86           C  
ATOM   1484  NE2 GLN A 195      29.113   9.831  -4.027  1.00 33.86           N  
ATOM   1485  OE1 GLN A 195      28.821   9.736  -1.799  1.00 33.86           O  
ATOM   1486  N   VAL A 196      22.950   7.403  -0.805  1.00 35.94           N  
ATOM   1487  CA  VAL A 196      22.493   6.645   0.355  1.00 35.94           C  
ATOM   1488  C   VAL A 196      23.293   5.349   0.473  1.00 35.94           C  
ATOM   1489  CB  VAL A 196      20.982   6.332   0.270  1.00 35.94           C  
ATOM   1490  O   VAL A 196      23.418   4.599  -0.497  1.00 35.94           O  
ATOM   1491  CG1 VAL A 196      20.513   5.592   1.521  1.00 35.94           C  
ATOM   1492  CG2 VAL A 196      20.182   7.619   0.075  1.00 35.94           C  
ATOM   1493  N   GLN A 197      24.439   5.326   1.086  1.00 36.94           N  
ATOM   1494  CA  GLN A 197      25.280   4.202   1.483  1.00 36.94           C  
ATOM   1495  C   GLN A 197      24.552   3.290   2.467  1.00 36.94           C  
ATOM   1496  CB  GLN A 197      26.588   4.701   2.100  1.00 36.94           C  
ATOM   1497  O   GLN A 197      24.079   3.746   3.511  1.00 36.94           O  
ATOM   1498  CG  GLN A 197      27.738   4.797   1.107  1.00 36.94           C  
ATOM   1499  CD  GLN A 197      28.931   5.552   1.662  1.00 36.94           C  
ATOM   1500  NE2 GLN A 197      29.890   5.864   0.797  1.00 36.94           N  
ATOM   1501  OE1 GLN A 197      28.991   5.852   2.858  1.00 36.94           O  
ATOM   1502  N   LEU A 198      23.725   2.374   2.003  1.00 32.12           N  
ATOM   1503  CA  LEU A 198      23.146   1.289   2.788  1.00 32.12           C  
ATOM   1504  C   LEU A 198      24.209   0.262   3.163  1.00 32.12           C  
ATOM   1505  CB  LEU A 198      22.014   0.610   2.012  1.00 32.12           C  
ATOM   1506  O   LEU A 198      24.895  -0.275   2.290  1.00 32.12           O  
ATOM   1507  CG  LEU A 198      20.591   0.936   2.466  1.00 32.12           C  
ATOM   1508  CD1 LEU A 198      19.959   1.963   1.532  1.00 32.12           C  
ATOM   1509  CD2 LEU A 198      19.745  -0.332   2.527  1.00 32.12           C  
ATOM   1510  N   ALA A 199      25.024   0.484   4.175  1.00 39.43           N  
ATOM   1511  CA  ALA A 199      25.934  -0.503   4.750  1.00 39.43           C  
ATOM   1512  C   ALA A 199      25.202  -1.421   5.725  1.00 39.43           C  
ATOM   1513  CB  ALA A 199      27.098   0.192   5.451  1.00 39.43           C  
ATOM   1514  O   ALA A 199      24.321  -0.976   6.464  1.00 39.43           O  
ATOM   1515  N   LEU A 200      25.009  -2.704   5.389  1.00 31.67           N  
ATOM   1516  CA  LEU A 200      24.658  -3.880   6.178  1.00 31.67           C  
ATOM   1517  C   LEU A 200      25.662  -4.098   7.305  1.00 31.67           C  
ATOM   1518  CB  LEU A 200      24.594  -5.123   5.287  1.00 31.67           C  
ATOM   1519  O   LEU A 200      26.855  -4.278   7.052  1.00 31.67           O  
ATOM   1520  CG  LEU A 200      23.364  -5.250   4.387  1.00 31.67           C  
ATOM   1521  CD1 LEU A 200      23.676  -6.136   3.185  1.00 31.67           C  
ATOM   1522  CD2 LEU A 200      22.181  -5.804   5.174  1.00 31.67           C  
ATOM   1523  N   VAL A 201      25.635  -3.314   8.395  1.00 43.81           N  
ATOM   1524  CA  VAL A 201      26.500  -3.585   9.538  1.00 43.81           C  
ATOM   1525  C   VAL A 201      26.012  -4.833  10.271  1.00 43.81           C  
ATOM   1526  CB  VAL A 201      26.553  -2.384  10.508  1.00 43.81           C  
ATOM   1527  O   VAL A 201      24.815  -4.980  10.530  1.00 43.81           O  
ATOM   1528  CG1 VAL A 201      27.734  -2.517  11.469  1.00 43.81           C  
ATOM   1529  CG2 VAL A 201      26.639  -1.073   9.729  1.00 43.81           C  
ATOM   1530  N   PRO A 202      26.779  -5.977  10.270  1.00 37.51           N  
ATOM   1531  CA  PRO A 202      26.618  -7.190  11.075  1.00 37.51           C  
ATOM   1532  C   PRO A 202      26.742  -6.925  12.574  1.00 37.51           C  
ATOM   1533  CB  PRO A 202      27.753  -8.092  10.585  1.00 37.51           C  
ATOM   1534  O   PRO A 202      27.504  -6.047  12.988  1.00 37.51           O  
ATOM   1535  CG  PRO A 202      28.654  -7.185   9.810  1.00 37.51           C  
ATOM   1536  CD  PRO A 202      28.017  -5.827   9.740  1.00 37.51           C  
ATOM   1537  N   SER A 203      25.655  -7.018  13.315  1.00 34.41           N  
ATOM   1538  CA  SER A 203      25.268  -7.640  14.578  1.00 34.41           C  
ATOM   1539  C   SER A 203      26.396  -7.558  15.602  1.00 34.41           C  
ATOM   1540  CB  SER A 203      24.873  -9.100  14.357  1.00 34.41           C  
ATOM   1541  O   SER A 203      27.512  -8.010  15.340  1.00 34.41           O  
ATOM   1542  OG  SER A 203      24.050  -9.563  15.414  1.00 34.41           O  
ATOM   1543  N   ALA A 204      26.525  -6.491  16.390  1.00 36.34           N  
ATOM   1544  CA  ALA A 204      27.234  -6.621  17.661  1.00 36.34           C  
ATOM   1545  C   ALA A 204      26.351  -6.186  18.828  1.00 36.34           C  
ATOM   1546  CB  ALA A 204      28.522  -5.802  17.638  1.00 36.34           C  
ATOM   1547  O   ALA A 204      25.747  -5.111  18.790  1.00 36.34           O  
ATOM   1548  N   GLU A 205      25.579  -7.045  19.473  1.00 34.65           N  
ATOM   1549  CA  GLU A 205      25.641  -7.360  20.897  1.00 34.65           C  
ATOM   1550  C   GLU A 205      26.450  -6.314  21.659  1.00 34.65           C  
ATOM   1551  CB  GLU A 205      26.242  -8.751  21.115  1.00 34.65           C  
ATOM   1552  O   GLU A 205      27.626  -6.094  21.362  1.00 34.65           O  
ATOM   1553  CG  GLU A 205      25.419  -9.878  20.508  1.00 34.65           C  
ATOM   1554  CD  GLU A 205      25.734 -11.240  21.107  1.00 34.65           C  
ATOM   1555  OE1 GLU A 205      24.791 -11.957  21.513  1.00 34.65           O  
ATOM   1556  OE2 GLU A 205      26.933 -11.592  21.170  1.00 34.65           O  
ATOM   1557  N   GLN A 206      25.918  -5.075  22.045  1.00 37.73           N  
ATOM   1558  CA  GLN A 206      26.284  -4.480  23.326  1.00 37.73           C  
ATOM   1559  C   GLN A 206      25.644  -3.105  23.496  1.00 37.73           C  
ATOM   1560  CB  GLN A 206      27.804  -4.370  23.453  1.00 37.73           C  
ATOM   1561  O   GLN A 206      25.933  -2.180  22.734  1.00 37.73           O  
ATOM   1562  CG  GLN A 206      28.507  -5.714  23.593  1.00 37.73           C  
ATOM   1563  CD  GLN A 206      30.011  -5.576  23.743  1.00 37.73           C  
ATOM   1564  NE2 GLN A 206      30.629  -6.534  24.425  1.00 37.73           N  
ATOM   1565  OE1 GLN A 206      30.612  -4.617  23.249  1.00 37.73           O  
ATOM   1566  N   HIS A 207      24.405  -2.956  23.927  1.00 37.90           N  
ATOM   1567  CA  HIS A 207      24.108  -1.904  24.892  1.00 37.90           C  
ATOM   1568  C   HIS A 207      22.938  -2.294  25.789  1.00 37.90           C  
ATOM   1569  CB  HIS A 207      23.803  -0.589  24.174  1.00 37.90           C  
ATOM   1570  O   HIS A 207      21.882  -2.699  25.298  1.00 37.90           O  
ATOM   1571  CG  HIS A 207      25.020   0.103  23.647  1.00 37.90           C  
ATOM   1572  CD2 HIS A 207      25.615   0.054  22.432  1.00 37.90           C  
ATOM   1573  ND1 HIS A 207      25.773   0.968  24.411  1.00 37.90           N  
ATOM   1574  CE1 HIS A 207      26.781   1.423  23.686  1.00 37.90           C  
ATOM   1575  NE2 HIS A 207      26.708   0.884  22.481  1.00 37.90           N  
ATOM   1576  N   ALA A 208      23.095  -3.024  26.923  1.00 31.59           N  
ATOM   1577  CA  ALA A 208      22.999  -2.788  28.361  1.00 31.59           C  
ATOM   1578  C   ALA A 208      22.578  -1.351  28.655  1.00 31.59           C  
ATOM   1579  CB  ALA A 208      24.330  -3.099  29.041  1.00 31.59           C  
ATOM   1580  O   ALA A 208      23.151  -0.406  28.108  1.00 31.59           O  
ATOM   1581  N   ALA A 209      21.213  -0.991  28.823  1.00 34.51           N  
ATOM   1582  CA  ALA A 209      20.535  -0.304  29.919  1.00 34.51           C  
ATOM   1583  C   ALA A 209      20.191   1.133  29.536  1.00 34.51           C  
ATOM   1584  CB  ALA A 209      21.402  -0.323  31.176  1.00 34.51           C  
ATOM   1585  O   ALA A 209      21.085   1.953  29.313  1.00 34.51           O  
ATOM   1586  N   GLY A 210      19.070   1.462  28.760  1.00 34.90           N  
ATOM   1587  CA  GLY A 210      18.450   2.746  29.045  1.00 34.90           C  
ATOM   1588  C   GLY A 210      17.196   2.998  28.228  1.00 34.90           C  
ATOM   1589  O   GLY A 210      17.185   2.778  27.015  1.00 34.90           O  
ATOM   1590  N   LEU A 211      16.051   2.418  28.487  1.00 36.89           N  
ATOM   1591  CA  LEU A 211      14.705   2.907  28.766  1.00 36.89           C  
ATOM   1592  C   LEU A 211      14.064   3.483  27.508  1.00 36.89           C  
ATOM   1593  CB  LEU A 211      14.739   3.969  29.868  1.00 36.89           C  
ATOM   1594  O   LEU A 211      14.375   4.606  27.106  1.00 36.89           O  
ATOM   1595  CG  LEU A 211      15.089   3.478  31.273  1.00 36.89           C  
ATOM   1596  CD1 LEU A 211      15.234   4.659  32.227  1.00 36.89           C  
ATOM   1597  CD2 LEU A 211      14.031   2.503  31.778  1.00 36.89           C  
ATOM   1598  N   ILE A 212      13.902   2.747  26.419  1.00 37.51           N  
ATOM   1599  CA  ILE A 212      12.680   3.176  25.748  1.00 37.51           C  
ATOM   1600  C   ILE A 212      11.502   2.333  26.234  1.00 37.51           C  
ATOM   1601  CB  ILE A 212      12.813   3.076  24.212  1.00 37.51           C  
ATOM   1602  O   ILE A 212      11.471   1.119  26.023  1.00 37.51           O  
ATOM   1603  CG1 ILE A 212      14.064   3.822  23.735  1.00 37.51           C  
ATOM   1604  CG2 ILE A 212      11.557   3.618  23.525  1.00 37.51           C  
ATOM   1605  CD1 ILE A 212      14.353   3.659  22.249  1.00 37.51           C  
ATOM   1606  N   ALA A 213      11.406   2.114  27.591  1.00 39.02           N  
ATOM   1607  CA  ALA A 213      10.177   2.025  28.376  1.00 39.02           C  
ATOM   1608  C   ALA A 213       8.946   2.111  27.478  1.00 39.02           C  
ATOM   1609  CB  ALA A 213      10.140   3.126  29.432  1.00 39.02           C  
ATOM   1610  O   ALA A 213       8.867   2.978  26.605  1.00 39.02           O  
ATOM   1611  N   LYS A 214       8.652   1.089  26.707  1.00 40.91           N  
ATOM   1612  CA  LYS A 214       7.306   0.533  26.606  1.00 40.91           C  
ATOM   1613  C   LYS A 214       6.265   1.637  26.447  1.00 40.91           C  
ATOM   1614  CB  LYS A 214       6.983  -0.318  27.835  1.00 40.91           C  
ATOM   1615  O   LYS A 214       6.087   2.464  27.345  1.00 40.91           O  
ATOM   1616  CG  LYS A 214       7.380  -1.781  27.697  1.00 40.91           C  
ATOM   1617  CD  LYS A 214       7.002  -2.582  28.936  1.00 40.91           C  
ATOM   1618  CE  LYS A 214       7.403  -4.045  28.800  1.00 40.91           C  
ATOM   1619  NZ  LYS A 214       6.965  -4.851  29.979  1.00 40.91           N  
ATOM   1620  N   LEU A 215       6.448   2.561  25.514  1.00 40.05           N  
ATOM   1621  CA  LEU A 215       5.271   3.368  25.210  1.00 40.05           C  
ATOM   1622  C   LEU A 215       3.991   2.618  25.565  1.00 40.05           C  
ATOM   1623  CB  LEU A 215       5.255   3.756  23.729  1.00 40.05           C  
ATOM   1624  O   LEU A 215       3.836   1.446  25.214  1.00 40.05           O  
ATOM   1625  CG  LEU A 215       6.147   4.931  23.327  1.00 40.05           C  
ATOM   1626  CD1 LEU A 215       6.823   4.649  21.989  1.00 40.05           C  
ATOM   1627  CD2 LEU A 215       5.336   6.220  23.261  1.00 40.05           C  
ATOM   1628  N   PRO A 216       3.440   2.903  26.818  1.00 41.35           N  
ATOM   1629  CA  PRO A 216       2.150   2.298  27.159  1.00 41.35           C  
ATOM   1630  C   PRO A 216       1.206   2.208  25.962  1.00 41.35           C  
ATOM   1631  CB  PRO A 216       1.590   3.241  28.227  1.00 41.35           C  
ATOM   1632  O   PRO A 216       1.175   3.115  25.126  1.00 41.35           O  
ATOM   1633  CG  PRO A 216       2.431   4.473  28.128  1.00 41.35           C  
ATOM   1634  CD  PRO A 216       3.653   4.152  27.318  1.00 41.35           C  
ATOM   1635  N   LYS A 217       1.231   1.098  25.213  1.00 40.99           N  
ATOM   1636  CA  LYS A 217       0.120   0.776  24.321  1.00 40.99           C  
ATOM   1637  C   LYS A 217      -1.149   1.516  24.735  1.00 40.99           C  
ATOM   1638  CB  LYS A 217      -0.135  -0.731  24.303  1.00 40.99           C  
ATOM   1639  O   LYS A 217      -1.532   1.496  25.907  1.00 40.99           O  
ATOM   1640  CG  LYS A 217       0.936  -1.532  23.577  1.00 40.99           C  
ATOM   1641  CD  LYS A 217       0.728  -3.031  23.751  1.00 40.99           C  
ATOM   1642  CE  LYS A 217       1.842  -3.831  23.090  1.00 40.99           C  
ATOM   1643  NZ  LYS A 217       1.691  -5.297  23.335  1.00 40.99           N  
ATOM   1644  N   PRO A 218      -1.526   2.704  24.135  1.00 40.48           N  
ATOM   1645  CA  PRO A 218      -2.824   3.285  24.486  1.00 40.48           C  
ATOM   1646  C   PRO A 218      -3.958   2.262  24.451  1.00 40.48           C  
ATOM   1647  CB  PRO A 218      -3.029   4.363  23.419  1.00 40.48           C  
ATOM   1648  O   PRO A 218      -4.003   1.416  23.554  1.00 40.48           O  
ATOM   1649  CG  PRO A 218      -2.111   3.977  22.305  1.00 40.48           C  
ATOM   1650  CD  PRO A 218      -1.070   3.040  22.847  1.00 40.48           C  
ATOM   1651  N   TYR A 219      -4.104   1.406  25.490  1.00 43.96           N  
ATOM   1652  CA  TYR A 219      -5.193   0.464  25.725  1.00 43.96           C  
ATOM   1653  C   TYR A 219      -6.545   1.162  25.642  1.00 43.96           C  
ATOM   1654  CB  TYR A 219      -5.036  -0.209  27.091  1.00 43.96           C  
ATOM   1655  O   TYR A 219      -6.737   2.230  26.229  1.00 43.96           O  
ATOM   1656  CG  TYR A 219      -6.044  -1.302  27.349  1.00 43.96           C  
ATOM   1657  CD1 TYR A 219      -7.124  -1.094  28.204  1.00 43.96           C  
ATOM   1658  CD2 TYR A 219      -5.919  -2.546  26.738  1.00 43.96           C  
ATOM   1659  CE1 TYR A 219      -8.055  -2.099  28.445  1.00 43.96           C  
ATOM   1660  CE2 TYR A 219      -6.844  -3.558  26.973  1.00 43.96           C  
ATOM   1661  OH  TYR A 219      -8.826  -4.324  28.061  1.00 43.96           O  
ATOM   1662  CZ  TYR A 219      -7.907  -3.325  27.826  1.00 43.96           C  
ATOM   1663  N   VAL A 220      -7.230   1.153  24.437  1.00 45.43           N  
ATOM   1664  CA  VAL A 220      -8.637   1.494  24.263  1.00 45.43           C  
ATOM   1665  C   VAL A 220      -9.513   0.422  24.908  1.00 45.43           C  
ATOM   1666  CB  VAL A 220      -9.003   1.654  22.771  1.00 45.43           C  
ATOM   1667  O   VAL A 220      -9.315  -0.773  24.675  1.00 45.43           O  
ATOM   1668  CG1 VAL A 220     -10.481   2.005  22.611  1.00 45.43           C  
ATOM   1669  CG2 VAL A 220      -8.125   2.720  22.118  1.00 45.43           C  
ATOM   1670  N   GLN A 221      -9.971   0.526  26.190  1.00 37.56           N  
ATOM   1671  CA  GLN A 221     -10.945  -0.307  26.888  1.00 37.56           C  
ATOM   1672  C   GLN A 221     -12.312  -0.237  26.215  1.00 37.56           C  
ATOM   1673  CB  GLN A 221     -11.059   0.115  28.354  1.00 37.56           C  
ATOM   1674  O   GLN A 221     -12.824   0.852  25.948  1.00 37.56           O  
ATOM   1675  CG  GLN A 221     -10.209  -0.721  29.302  1.00 37.56           C  
ATOM   1676  CD  GLN A 221     -10.248  -0.209  30.730  1.00 37.56           C  
ATOM   1677  NE2 GLN A 221      -9.716  -0.999  31.657  1.00 37.56           N  
ATOM   1678  OE1 GLN A 221     -10.751   0.886  30.998  1.00 37.56           O  
ATOM   1679  N   THR A 222     -12.647  -1.139  25.204  1.00 41.95           N  
ATOM   1680  CA  THR A 222     -13.993  -1.236  24.650  1.00 41.95           C  
ATOM   1681  C   THR A 222     -14.917  -1.988  25.604  1.00 41.95           C  
ATOM   1682  CB  THR A 222     -13.983  -1.939  23.280  1.00 41.95           C  
ATOM   1683  O   THR A 222     -14.508  -2.971  26.226  1.00 41.95           O  
ATOM   1684  CG2 THR A 222     -13.257  -1.097  22.235  1.00 41.95           C  
ATOM   1685  OG1 THR A 222     -13.322  -3.204  23.402  1.00 41.95           O  
ATOM   1686  N   GLN A 223     -15.686  -1.337  26.553  1.00 37.16           N  
ATOM   1687  CA  GLN A 223     -16.751  -1.942  27.345  1.00 37.16           C  
ATOM   1688  C   GLN A 223     -17.880  -2.451  26.453  1.00 37.16           C  
ATOM   1689  CB  GLN A 223     -17.298  -0.940  28.364  1.00 37.16           C  
ATOM   1690  O   GLN A 223     -18.342  -1.737  25.560  1.00 37.16           O  
ATOM   1691  CG  GLN A 223     -16.267  -0.476  29.384  1.00 37.16           C  
ATOM   1692  CD  GLN A 223     -16.872   0.376  30.484  1.00 37.16           C  
ATOM   1693  NE2 GLN A 223     -16.032   0.846  31.400  1.00 37.16           N  
ATOM   1694  OE1 GLN A 223     -18.084   0.611  30.509  1.00 37.16           O  
ATOM   1695  N   ALA A 224     -17.806  -3.713  25.951  1.00 37.01           N  
ATOM   1696  CA  ALA A 224     -18.925  -4.456  25.376  1.00 37.01           C  
ATOM   1697  C   ALA A 224     -20.150  -4.392  26.284  1.00 37.01           C  
ATOM   1698  CB  ALA A 224     -18.527  -5.909  25.126  1.00 37.01           C  
ATOM   1699  O   ALA A 224     -20.054  -4.650  27.486  1.00 37.01           O  
ATOM   1700  N   SER A 225     -20.990  -3.337  26.315  1.00 37.07           N  
ATOM   1701  CA  SER A 225     -22.283  -3.470  26.980  1.00 37.07           C  
ATOM   1702  C   SER A 225     -23.262  -4.270  26.128  1.00 37.07           C  
ATOM   1703  CB  SER A 225     -22.870  -2.093  27.290  1.00 37.07           C  
ATOM   1704  O   SER A 225     -23.298  -4.118  24.905  1.00 37.07           O  
ATOM   1705  OG  SER A 225     -23.050  -1.343  26.101  1.00 37.07           O  
ATOM   1706  N   VAL A 226     -23.315  -5.659  26.354  1.00 33.81           N  
ATOM   1707  CA  VAL A 226     -24.416  -6.565  26.048  1.00 33.81           C  
ATOM   1708  C   VAL A 226     -25.739  -5.935  26.478  1.00 33.81           C  
ATOM   1709  CB  VAL A 226     -24.231  -7.936  26.736  1.00 33.81           C  
ATOM   1710  O   VAL A 226     -25.887  -5.509  27.625  1.00 33.81           O  
ATOM   1711  CG1 VAL A 226     -25.259  -8.942  26.221  1.00 33.81           C  
ATOM   1712  CG2 VAL A 226     -22.812  -8.457  26.514  1.00 33.81           C  
ATOM   1713  N   ALA A 227     -26.397  -5.071  25.721  1.00 38.77           N  
ATOM   1714  CA  ALA A 227     -27.852  -5.131  25.827  1.00 38.77           C  
ATOM   1715  C   ALA A 227     -28.448  -5.989  24.715  1.00 38.77           C  
ATOM   1716  CB  ALA A 227     -28.448  -3.726  25.788  1.00 38.77           C  
ATOM   1717  O   ALA A 227     -27.945  -5.994  23.589  1.00 38.77           O  
TER    1718      ALA A 227                                                      
ENDMDL                                                                          
END                                                                             
