# Supplementary material for: Uncoupled evolution of the Polycomb system and deep origin of non-canonical PRC1
Source: Commun Biol. 2023 Nov 10;6:1144. doi: 10.1038/s42003-023-05501-x (PMC10638273; doi:10.1038/s42003-023-05501-x)
Supplement: Supplementary file 8 — Supplementary Data 5 [file 42003_2023_5501_MOESM8_ESM.zip › Supplementary Data 5/PCGF_putative_checks/PCGF_alphafold_remainedputative/NEPPYR005209_PCGF_19d22.result/NEPPYR005209_PCGF_19d22_unrelaxed_rank_3_model_2.pdb]

MODEL     1                                                                     
ATOM      1  N   ALA A   2     -38.682   4.706  -3.838  1.00 36.08           N  
ATOM      2  CA  ALA A   2     -38.143   5.704  -2.917  1.00 36.08           C  
ATOM      3  C   ALA A   2     -36.752   5.306  -2.431  1.00 36.08           C  
ATOM      4  CB  ALA A   2     -39.084   5.896  -1.730  1.00 36.08           C  
ATOM      5  O   ALA A   2     -36.510   4.140  -2.109  1.00 36.08           O  
ATOM      6  N   PRO A   3     -35.682   6.157  -2.503  1.00 42.92           N  
ATOM      7  CA  PRO A   3     -34.335   5.822  -2.037  1.00 42.92           C  
ATOM      8  C   PRO A   3     -34.177   5.982  -0.526  1.00 42.92           C  
ATOM      9  CB  PRO A   3     -33.445   6.817  -2.787  1.00 42.92           C  
ATOM     10  O   PRO A   3     -34.853   6.814   0.084  1.00 42.92           O  
ATOM     11  CG  PRO A   3     -34.343   7.968  -3.106  1.00 42.92           C  
ATOM     12  CD  PRO A   3     -35.765   7.485  -3.083  1.00 42.92           C  
ATOM     13  N   ALA A   4     -34.105   4.881   0.230  1.00 44.32           N  
ATOM     14  CA  ALA A   4     -33.698   4.536   1.589  1.00 44.32           C  
ATOM     15  C   ALA A   4     -32.705   5.555   2.140  1.00 44.32           C  
ATOM     16  CB  ALA A   4     -33.093   3.135   1.624  1.00 44.32           C  
ATOM     17  O   ALA A   4     -31.703   5.868   1.492  1.00 44.32           O  
ATOM     18  N   ALA A   5     -33.103   6.695   2.645  1.00 40.65           N  
ATOM     19  CA  ALA A   5     -32.666   7.652   3.658  1.00 40.65           C  
ATOM     20  C   ALA A   5     -31.566   7.060   4.534  1.00 40.65           C  
ATOM     21  CB  ALA A   5     -33.848   8.093   4.518  1.00 40.65           C  
ATOM     22  O   ALA A   5     -31.697   5.940   5.033  1.00 40.65           O  
ATOM     23  N   VAL A   6     -30.223   7.134   4.209  1.00 45.55           N  
ATOM     24  CA  VAL A   6     -28.974   7.000   4.952  1.00 45.55           C  
ATOM     25  C   VAL A   6     -29.077   7.754   6.275  1.00 45.55           C  
ATOM     26  CB  VAL A   6     -27.769   7.517   4.135  1.00 45.55           C  
ATOM     27  O   VAL A   6     -29.431   8.935   6.298  1.00 45.55           O  
ATOM     28  CG1 VAL A   6     -26.516   7.588   5.006  1.00 45.55           C  
ATOM     29  CG2 VAL A   6     -27.528   6.626   2.918  1.00 45.55           C  
ATOM     30  N   GLN A   7     -29.658   7.139   7.281  1.00 44.13           N  
ATOM     31  CA  GLN A   7     -29.654   7.574   8.673  1.00 44.13           C  
ATOM     32  C   GLN A   7     -28.246   7.950   9.127  1.00 44.13           C  
ATOM     33  CB  GLN A   7     -30.223   6.482   9.580  1.00 44.13           C  
ATOM     34  O   GLN A   7     -27.279   7.254   8.812  1.00 44.13           O  
ATOM     35  CG  GLN A   7     -31.658   6.094   9.248  1.00 44.13           C  
ATOM     36  CD  GLN A   7     -32.644   6.525  10.318  1.00 44.13           C  
ATOM     37  NE2 GLN A   7     -33.905   6.690   9.930  1.00 44.13           N  
ATOM     38  OE1 GLN A   7     -32.277   6.708  11.483  1.00 44.13           O  
ATOM     39  N   PRO A   8     -27.961   9.185   9.506  1.00 40.81           N  
ATOM     40  CA  PRO A   8     -26.728   9.611  10.172  1.00 40.81           C  
ATOM     41  C   PRO A   8     -26.377   8.741  11.376  1.00 40.81           C  
ATOM     42  CB  PRO A   8     -27.039  11.046  10.606  1.00 40.81           C  
ATOM     43  O   PRO A   8     -27.271   8.226  12.052  1.00 40.81           O  
ATOM     44  CG  PRO A   8     -28.507  11.204  10.377  1.00 40.81           C  
ATOM     45  CD  PRO A   8     -29.014   9.984   9.664  1.00 40.81           C  
ATOM     46  N   SER A   9     -25.461   7.742  11.252  1.00 49.90           N  
ATOM     47  CA  SER A   9     -24.806   7.007  12.329  1.00 49.90           C  
ATOM     48  C   SER A   9     -24.681   7.862  13.586  1.00 49.90           C  
ATOM     49  CB  SER A   9     -23.422   6.529  11.888  1.00 49.90           C  
ATOM     50  O   SER A   9     -24.401   9.060  13.503  1.00 49.90           O  
ATOM     51  OG  SER A   9     -23.166   6.900  10.545  1.00 49.90           O  
ATOM     52  N   GLN A  10     -25.712   7.895  14.455  1.00 45.44           N  
ATOM     53  CA  GLN A  10     -25.714   8.298  15.858  1.00 45.44           C  
ATOM     54  C   GLN A  10     -24.294   8.533  16.364  1.00 45.44           C  
ATOM     55  CB  GLN A  10     -26.411   7.243  16.719  1.00 45.44           C  
ATOM     56  O   GLN A  10     -23.388   7.749  16.074  1.00 45.44           O  
ATOM     57  CG  GLN A  10     -27.930   7.267  16.611  1.00 45.44           C  
ATOM     58  CD  GLN A  10     -28.605   6.374  17.635  1.00 45.44           C  
ATOM     59  NE2 GLN A  10     -29.909   6.554  17.810  1.00 45.44           N  
ATOM     60  OE1 GLN A  10     -27.959   5.529  18.263  1.00 45.44           O  
ATOM     61  N   PRO A  11     -23.881   9.784  16.666  1.00 43.68           N  
ATOM     62  CA  PRO A  11     -22.595  10.068  17.308  1.00 43.68           C  
ATOM     63  C   PRO A  11     -22.304   9.137  18.483  1.00 43.68           C  
ATOM     64  CB  PRO A  11     -22.750  11.515  17.782  1.00 43.68           C  
ATOM     65  O   PRO A  11     -23.229   8.696  19.170  1.00 43.68           O  
ATOM     66  CG  PRO A  11     -24.188  11.844  17.544  1.00 43.68           C  
ATOM     67  CD  PRO A  11     -24.837  10.676  16.857  1.00 43.68           C  
ATOM     68  N   LEU A  12     -21.473   8.139  18.334  1.00 42.16           N  
ATOM     69  CA  LEU A  12     -20.949   7.332  19.430  1.00 42.16           C  
ATOM     70  C   LEU A  12     -20.868   8.148  20.716  1.00 42.16           C  
ATOM     71  CB  LEU A  12     -19.566   6.779  19.075  1.00 42.16           C  
ATOM     72  O   LEU A  12     -20.231   9.203  20.748  1.00 42.16           O  
ATOM     73  CG  LEU A  12     -19.509   5.307  18.662  1.00 42.16           C  
ATOM     74  CD1 LEU A  12     -19.038   5.179  17.218  1.00 42.16           C  
ATOM     75  CD2 LEU A  12     -18.597   4.524  19.600  1.00 42.16           C  
ATOM     76  N   GLN A  13     -22.030   8.417  21.370  1.00 47.61           N  
ATOM     77  CA  GLN A  13     -22.026   9.003  22.707  1.00 47.61           C  
ATOM     78  C   GLN A  13     -21.209   8.155  23.677  1.00 47.61           C  
ATOM     79  CB  GLN A  13     -23.456   9.164  23.226  1.00 47.61           C  
ATOM     80  O   GLN A  13     -21.603   7.038  24.018  1.00 47.61           O  
ATOM     81  CG  GLN A  13     -24.220  10.310  22.578  1.00 47.61           C  
ATOM     82  CD  GLN A  13     -25.681  10.347  22.988  1.00 47.61           C  
ATOM     83  NE2 GLN A  13     -26.369  11.426  22.631  1.00 47.61           N  
ATOM     84  OE1 GLN A  13     -26.186   9.413  23.618  1.00 47.61           O  
ATOM     85  N   THR A  14     -19.856   8.054  23.445  1.00 48.19           N  
ATOM     86  CA  THR A  14     -19.060   7.309  24.413  1.00 48.19           C  
ATOM     87  C   THR A  14     -18.571   8.225  25.531  1.00 48.19           C  
ATOM     88  CB  THR A  14     -17.854   6.628  23.740  1.00 48.19           C  
ATOM     89  O   THR A  14     -18.105   9.336  25.271  1.00 48.19           O  
ATOM     90  CG2 THR A  14     -18.206   5.219  23.276  1.00 48.19           C  
ATOM     91  OG1 THR A  14     -17.446   7.404  22.606  1.00 48.19           O  
ATOM     92  N   GLN A  15     -19.422   8.455  26.559  1.00 53.64           N  
ATOM     93  CA  GLN A  15     -19.026   8.996  27.854  1.00 53.64           C  
ATOM     94  C   GLN A  15     -17.764   8.313  28.373  1.00 53.64           C  
ATOM     95  CB  GLN A  15     -20.160   8.847  28.869  1.00 53.64           C  
ATOM     96  O   GLN A  15     -17.740   7.093  28.548  1.00 53.64           O  
ATOM     97  CG  GLN A  15     -21.411   9.638  28.515  1.00 53.64           C  
ATOM     98  CD  GLN A  15     -22.513   9.487  29.547  1.00 53.64           C  
ATOM     99  NE2 GLN A  15     -23.751   9.737  29.133  1.00 53.64           N  
ATOM    100  OE1 GLN A  15     -22.254   9.148  30.706  1.00 53.64           O  
ATOM    101  N   CYS A  16     -16.623   8.708  27.808  1.00 49.46           N  
ATOM    102  CA  CYS A  16     -15.327   8.238  28.284  1.00 49.46           C  
ATOM    103  C   CYS A  16     -15.106   8.630  29.740  1.00 49.46           C  
ATOM    104  CB  CYS A  16     -14.202   8.802  27.417  1.00 49.46           C  
ATOM    105  O   CYS A  16     -15.269   9.796  30.105  1.00 49.46           O  
ATOM    106  SG  CYS A  16     -13.763   7.749  26.017  1.00 49.46           S  
ATOM    107  N   PRO A  17     -15.234   7.697  30.753  1.00 52.87           N  
ATOM    108  CA  PRO A  17     -14.901   8.056  32.133  1.00 52.87           C  
ATOM    109  C   PRO A  17     -13.436   8.449  32.304  1.00 52.87           C  
ATOM    110  CB  PRO A  17     -15.219   6.779  32.916  1.00 52.87           C  
ATOM    111  O   PRO A  17     -12.541   7.641  32.040  1.00 52.87           O  
ATOM    112  CG  PRO A  17     -15.325   5.711  31.876  1.00 52.87           C  
ATOM    113  CD  PRO A  17     -15.296   6.358  30.521  1.00 52.87           C  
ATOM    114  N   ALA A  18     -12.957   9.465  31.558  1.00 56.18           N  
ATOM    115  CA  ALA A  18     -11.577   9.902  31.754  1.00 56.18           C  
ATOM    116  C   ALA A  18     -11.346  10.361  33.191  1.00 56.18           C  
ATOM    117  CB  ALA A  18     -11.230  11.023  30.778  1.00 56.18           C  
ATOM    118  O   ALA A  18     -12.186  11.055  33.770  1.00 56.18           O  
ATOM    119  N   SER A  19     -10.907   9.519  34.167  1.00 57.79           N  
ATOM    120  CA  SER A  19     -10.503   9.893  35.518  1.00 57.79           C  
ATOM    121  C   SER A  19      -9.409  10.955  35.495  1.00 57.79           C  
ATOM    122  CB  SER A  19     -10.017   8.666  36.291  1.00 57.79           C  
ATOM    123  O   SER A  19      -8.494  10.893  34.672  1.00 57.79           O  
ATOM    124  OG  SER A  19      -9.320   7.776  35.436  1.00 57.79           O  
ATOM    125  N   LYS A  20      -9.768  12.258  35.610  1.00 51.74           N  
ATOM    126  CA  LYS A  20      -8.928  13.452  35.642  1.00 51.74           C  
ATOM    127  C   LYS A  20      -7.824  13.319  36.688  1.00 51.74           C  
ATOM    128  CB  LYS A  20      -9.773  14.694  35.928  1.00 51.74           C  
ATOM    129  O   LYS A  20      -8.102  13.093  37.867  1.00 51.74           O  
ATOM    130  CG  LYS A  20     -10.612  15.157  34.745  1.00 51.74           C  
ATOM    131  CD  LYS A  20     -11.288  16.492  35.028  1.00 51.74           C  
ATOM    132  CE  LYS A  20     -12.165  16.933  33.865  1.00 51.74           C  
ATOM    133  NZ  LYS A  20     -12.936  18.170  34.190  1.00 51.74           N  
ATOM    134  N   ASP A  21      -6.763  12.552  36.467  1.00 55.46           N  
ATOM    135  CA  ASP A  21      -5.569  12.585  37.305  1.00 55.46           C  
ATOM    136  C   ASP A  21      -4.672  13.764  36.937  1.00 55.46           C  
ATOM    137  CB  ASP A  21      -4.791  11.273  37.181  1.00 55.46           C  
ATOM    138  O   ASP A  21      -4.633  14.185  35.779  1.00 55.46           O  
ATOM    139  CG  ASP A  21      -5.482  10.107  37.865  1.00 55.46           C  
ATOM    140  OD1 ASP A  21      -6.063  10.296  38.956  1.00 55.46           O  
ATOM    141  OD2 ASP A  21      -5.443   8.987  37.310  1.00 55.46           O  
ATOM    142  N   ASP A  22      -4.804  14.946  37.514  1.00 60.60           N  
ATOM    143  CA  ASP A  22      -3.921  16.105  37.604  1.00 60.60           C  
ATOM    144  C   ASP A  22      -3.446  16.542  36.220  1.00 60.60           C  
ATOM    145  CB  ASP A  22      -2.719  15.796  38.499  1.00 60.60           C  
ATOM    146  O   ASP A  22      -2.583  17.414  36.101  1.00 60.60           O  
ATOM    147  CG  ASP A  22      -3.112  15.488  39.933  1.00 60.60           C  
ATOM    148  OD1 ASP A  22      -3.999  16.175  40.484  1.00 60.60           O  
ATOM    149  OD2 ASP A  22      -2.526  14.551  40.519  1.00 60.60           O  
ATOM    150  N   GLY A  23      -4.305  16.453  35.039  1.00 58.05           N  
ATOM    151  CA  GLY A  23      -4.117  17.234  33.827  1.00 58.05           C  
ATOM    152  C   GLY A  23      -2.930  16.776  33.000  1.00 58.05           C  
ATOM    153  O   GLY A  23      -2.606  17.386  31.979  1.00 58.05           O  
ATOM    154  N   LYS A  24      -2.408  15.490  33.169  1.00 68.63           N  
ATOM    155  CA  LYS A  24      -1.239  15.151  32.362  1.00 68.63           C  
ATOM    156  C   LYS A  24      -1.480  13.880  31.552  1.00 68.63           C  
ATOM    157  CB  LYS A  24      -0.005  14.982  33.248  1.00 68.63           C  
ATOM    158  O   LYS A  24      -1.014  13.764  30.417  1.00 68.63           O  
ATOM    159  CG  LYS A  24       1.061  16.048  33.035  1.00 68.63           C  
ATOM    160  CD  LYS A  24       2.061  16.076  34.184  1.00 68.63           C  
ATOM    161  CE  LYS A  24       2.973  17.292  34.103  1.00 68.63           C  
ATOM    162  NZ  LYS A  24       4.055  17.243  35.131  1.00 68.63           N  
ATOM    163  N   PHE A  25      -2.607  13.074  31.853  1.00 66.88           N  
ATOM    164  CA  PHE A  25      -2.876  11.868  31.079  1.00 66.88           C  
ATOM    165  C   PHE A  25      -4.342  11.467  31.193  1.00 66.88           C  
ATOM    166  CB  PHE A  25      -1.979  10.717  31.545  1.00 66.88           C  
ATOM    167  O   PHE A  25      -4.978  11.706  32.221  1.00 66.88           O  
ATOM    168  CG  PHE A  25      -0.508  11.021  31.458  1.00 66.88           C  
ATOM    169  CD1 PHE A  25       0.179  10.865  30.260  1.00 66.88           C  
ATOM    170  CD2 PHE A  25       0.189  11.462  32.575  1.00 66.88           C  
ATOM    171  CE1 PHE A  25       1.541  11.145  30.177  1.00 66.88           C  
ATOM    172  CE2 PHE A  25       1.550  11.744  32.500  1.00 66.88           C  
ATOM    173  CZ  PHE A  25       2.224  11.584  31.300  1.00 66.88           C  
ATOM    174  N   ALA A  26      -4.917  11.210  30.026  1.00 77.26           N  
ATOM    175  CA  ALA A  26      -6.259  10.639  29.946  1.00 77.26           C  
ATOM    176  C   ALA A  26      -6.203   9.120  29.812  1.00 77.26           C  
ATOM    177  CB  ALA A  26      -7.026  11.245  28.773  1.00 77.26           C  
ATOM    178  O   ALA A  26      -5.317   8.582  29.144  1.00 77.26           O  
ATOM    179  N   THR A  27      -6.857   8.451  30.824  1.00 78.32           N  
ATOM    180  CA  THR A  27      -7.021   7.003  30.753  1.00 78.32           C  
ATOM    181  C   THR A  27      -8.264   6.638  29.947  1.00 78.32           C  
ATOM    182  CB  THR A  27      -7.117   6.382  32.159  1.00 78.32           C  
ATOM    183  O   THR A  27      -9.360   7.127  30.230  1.00 78.32           O  
ATOM    184  CG2 THR A  27      -7.047   4.860  32.093  1.00 78.32           C  
ATOM    185  OG1 THR A  27      -6.034   6.864  32.963  1.00 78.32           O  
ATOM    186  N   VAL A  28      -8.021   5.997  28.820  1.00 82.05           N  
ATOM    187  CA  VAL A  28      -9.091   5.520  27.949  1.00 82.05           C  
ATOM    188  C   VAL A  28      -9.025   3.999  27.836  1.00 82.05           C  
ATOM    189  CB  VAL A  28      -9.011   6.163  26.547  1.00 82.05           C  
ATOM    190  O   VAL A  28      -7.942   3.427  27.689  1.00 82.05           O  
ATOM    191  CG1 VAL A  28     -10.194   5.727  25.684  1.00 82.05           C  
ATOM    192  CG2 VAL A  28      -8.961   7.686  26.661  1.00 82.05           C  
ATOM    193  N   PRO A  29     -10.203   3.375  28.047  1.00 83.74           N  
ATOM    194  CA  PRO A  29     -10.221   1.921  27.870  1.00 83.74           C  
ATOM    195  C   PRO A  29      -9.788   1.493  26.469  1.00 83.74           C  
ATOM    196  CB  PRO A  29     -11.684   1.553  28.126  1.00 83.74           C  
ATOM    197  O   PRO A  29     -10.176   2.120  25.480  1.00 83.74           O  
ATOM    198  CG  PRO A  29     -12.252   2.726  28.857  1.00 83.74           C  
ATOM    199  CD  PRO A  29     -11.492   3.956  28.448  1.00 83.74           C  
ATOM    200  N   ALA A  30      -8.978   0.528  26.393  1.00 83.83           N  
ATOM    201  CA  ALA A  30      -8.440  -0.003  25.143  1.00 83.83           C  
ATOM    202  C   ALA A  30      -9.561  -0.438  24.204  1.00 83.83           C  
ATOM    203  CB  ALA A  30      -7.500  -1.173  25.423  1.00 83.83           C  
ATOM    204  O   ALA A  30      -9.431  -0.335  22.982  1.00 83.83           O  
ATOM    205  N   ALA A  31     -10.610  -0.844  24.718  1.00 84.17           N  
ATOM    206  CA  ALA A  31     -11.743  -1.327  23.933  1.00 84.17           C  
ATOM    207  C   ALA A  31     -12.306  -0.221  23.044  1.00 84.17           C  
ATOM    208  CB  ALA A  31     -12.833  -1.872  24.852  1.00 84.17           C  
ATOM    209  O   ALA A  31     -12.698  -0.473  21.902  1.00 84.17           O  
ATOM    210  N   HIS A  32     -12.271   0.925  23.576  1.00 83.62           N  
ATOM    211  CA  HIS A  32     -12.812   2.058  22.833  1.00 83.62           C  
ATOM    212  C   HIS A  32     -11.894   2.448  21.679  1.00 83.62           C  
ATOM    213  CB  HIS A  32     -13.026   3.254  23.762  1.00 83.62           C  
ATOM    214  O   HIS A  32     -12.368   2.834  20.608  1.00 83.62           O  
ATOM    215  CG  HIS A  32     -14.188   3.093  24.689  1.00 83.62           C  
ATOM    216  CD2 HIS A  32     -15.141   2.134  24.763  1.00 83.62           C  
ATOM    217  ND1 HIS A  32     -14.471   3.996  25.692  1.00 83.62           N  
ATOM    218  CE1 HIS A  32     -15.550   3.596  26.344  1.00 83.62           C  
ATOM    219  NE2 HIS A  32     -15.976   2.469  25.800  1.00 83.62           N  
ATOM    220  N   LEU A  33     -10.685   2.290  21.913  1.00 86.55           N  
ATOM    221  CA  LEU A  33      -9.695   2.591  20.885  1.00 86.55           C  
ATOM    222  C   LEU A  33      -9.682   1.510  19.809  1.00 86.55           C  
ATOM    223  CB  LEU A  33      -8.301   2.726  21.506  1.00 86.55           C  
ATOM    224  O   LEU A  33      -9.501   1.808  18.627  1.00 86.55           O  
ATOM    225  CG  LEU A  33      -8.089   3.915  22.444  1.00 86.55           C  
ATOM    226  CD1 LEU A  33      -6.686   3.876  23.040  1.00 86.55           C  
ATOM    227  CD2 LEU A  33      -8.327   5.228  21.706  1.00 86.55           C  
ATOM    228  N   LYS A  34      -9.906   0.379  20.238  1.00 87.80           N  
ATOM    229  CA  LYS A  34      -9.931  -0.759  19.324  1.00 87.80           C  
ATOM    230  C   LYS A  34     -11.038  -0.604  18.285  1.00 87.80           C  
ATOM    231  CB  LYS A  34     -10.117  -2.065  20.097  1.00 87.80           C  
ATOM    232  O   LYS A  34     -10.842  -0.922  17.110  1.00 87.80           O  
ATOM    233  CG  LYS A  34      -9.816  -3.315  19.282  1.00 87.80           C  
ATOM    234  CD  LYS A  34      -9.843  -4.567  20.149  1.00 87.80           C  
ATOM    235  CE  LYS A  34      -9.527  -5.816  19.338  1.00 87.80           C  
ATOM    236  NZ  LYS A  34      -9.436  -7.030  20.203  1.00 87.80           N  
ATOM    237  N   MET A  35     -12.115  -0.106  18.613  1.00 83.83           N  
ATOM    238  CA  MET A  35     -13.257   0.066  17.719  1.00 83.83           C  
ATOM    239  C   MET A  35     -12.945   1.084  16.627  1.00 83.83           C  
ATOM    240  CB  MET A  35     -14.495   0.504  18.504  1.00 83.83           C  
ATOM    241  O   MET A  35     -13.455   0.978  15.510  1.00 83.83           O  
ATOM    242  CG  MET A  35     -15.126  -0.610  19.324  1.00 83.83           C  
ATOM    243  SD  MET A  35     -16.486  -0.007  20.398  1.00 83.83           S  
ATOM    244  CE  MET A  35     -17.745   0.360  19.144  1.00 83.83           C  
ATOM    245  N   CYS A  36     -12.149   2.070  16.976  1.00 87.27           N  
ATOM    246  CA  CYS A  36     -11.827   3.146  16.046  1.00 87.27           C  
ATOM    247  C   CYS A  36     -10.690   2.739  15.115  1.00 87.27           C  
ATOM    248  CB  CYS A  36     -11.446   4.416  16.806  1.00 87.27           C  
ATOM    249  O   CYS A  36     -10.523   3.320  14.041  1.00 87.27           O  
ATOM    250  SG  CYS A  36     -12.763   5.052  17.865  1.00 87.27           S  
ATOM    251  N   LEU A  37      -9.998   1.701  15.467  1.00 92.48           N  
ATOM    252  CA  LEU A  37      -8.822   1.302  14.701  1.00 92.48           C  
ATOM    253  C   LEU A  37      -9.032  -0.061  14.052  1.00 92.48           C  
ATOM    254  CB  LEU A  37      -7.584   1.267  15.601  1.00 92.48           C  
ATOM    255  O   LEU A  37      -8.067  -0.728  13.673  1.00 92.48           O  
ATOM    256  CG  LEU A  37      -7.175   2.592  16.244  1.00 92.48           C  
ATOM    257  CD1 LEU A  37      -6.056   2.367  17.257  1.00 92.48           C  
ATOM    258  CD2 LEU A  37      -6.744   3.594  15.178  1.00 92.48           C  
ATOM    259  N   THR A  38     -10.257  -0.434  13.971  1.00 93.57           N  
ATOM    260  CA  THR A  38     -10.603  -1.722  13.380  1.00 93.57           C  
ATOM    261  C   THR A  38     -11.141  -1.539  11.964  1.00 93.57           C  
ATOM    262  CB  THR A  38     -11.643  -2.468  14.235  1.00 93.57           C  
ATOM    263  O   THR A  38     -11.866  -0.581  11.688  1.00 93.57           O  
ATOM    264  CG2 THR A  38     -11.978  -3.829  13.631  1.00 93.57           C  
ATOM    265  OG1 THR A  38     -11.119  -2.660  15.555  1.00 93.57           O  
ATOM    266  N   CYS A  39     -10.650  -2.413  11.150  1.00 95.00           N  
ATOM    267  CA  CYS A  39     -11.106  -2.418   9.764  1.00 95.00           C  
ATOM    268  C   CYS A  39     -12.551  -2.893   9.667  1.00 95.00           C  
ATOM    269  CB  CYS A  39     -10.207  -3.309   8.907  1.00 95.00           C  
ATOM    270  O   CYS A  39     -12.906  -3.932  10.227  1.00 95.00           O  
ATOM    271  SG  CYS A  39     -10.710  -3.397   7.174  1.00 95.00           S  
ATOM    272  N   PRO A  40     -13.440  -2.169   8.939  1.00 93.13           N  
ATOM    273  CA  PRO A  40     -14.852  -2.544   8.837  1.00 93.13           C  
ATOM    274  C   PRO A  40     -15.078  -3.750   7.928  1.00 93.13           C  
ATOM    275  CB  PRO A  40     -15.509  -1.291   8.255  1.00 93.13           C  
ATOM    276  O   PRO A  40     -16.147  -4.365   7.966  1.00 93.13           O  
ATOM    277  CG  PRO A  40     -14.411  -0.587   7.526  1.00 93.13           C  
ATOM    278  CD  PRO A  40     -13.115  -0.863   8.234  1.00 93.13           C  
ATOM    279  N   ILE A  41     -14.117  -4.162   7.131  1.00 93.01           N  
ATOM    280  CA  ILE A  41     -14.247  -5.259   6.179  1.00 93.01           C  
ATOM    281  C   ILE A  41     -13.816  -6.568   6.837  1.00 93.01           C  
ATOM    282  CB  ILE A  41     -13.414  -5.002   4.903  1.00 93.01           C  
ATOM    283  O   ILE A  41     -14.590  -7.526   6.895  1.00 93.01           O  
ATOM    284  CG1 ILE A  41     -13.871  -3.707   4.219  1.00 93.01           C  
ATOM    285  CG2 ILE A  41     -13.513  -6.192   3.944  1.00 93.01           C  
ATOM    286  CD1 ILE A  41     -13.009  -3.296   3.034  1.00 93.01           C  
ATOM    287  N   CYS A  42     -12.666  -6.590   7.477  1.00 93.56           N  
ATOM    288  CA  CYS A  42     -12.125  -7.824   8.036  1.00 93.56           C  
ATOM    289  C   CYS A  42     -12.359  -7.890   9.540  1.00 93.56           C  
ATOM    290  CB  CYS A  42     -10.631  -7.938   7.738  1.00 93.56           C  
ATOM    291  O   CYS A  42     -12.131  -8.929  10.163  1.00 93.56           O  
ATOM    292  SG  CYS A  42      -9.629  -6.667   8.540  1.00 93.56           S  
ATOM    293  N   LYS A  43     -12.751  -6.756  10.140  1.00 92.64           N  
ATOM    294  CA  LYS A  43     -13.089  -6.635  11.556  1.00 92.64           C  
ATOM    295  C   LYS A  43     -11.867  -6.886  12.436  1.00 92.64           C  
ATOM    296  CB  LYS A  43     -14.210  -7.607  11.926  1.00 92.64           C  
ATOM    297  O   LYS A  43     -12.001  -7.313  13.585  1.00 92.64           O  
ATOM    298  CG  LYS A  43     -15.510  -7.368  11.173  1.00 92.64           C  
ATOM    299  CD  LYS A  43     -16.606  -8.321  11.632  1.00 92.64           C  
ATOM    300  CE  LYS A  43     -17.903  -8.093  10.869  1.00 92.64           C  
ATOM    301  NZ  LYS A  43     -18.972  -9.046  11.294  1.00 92.64           N  
ATOM    302  N   ASN A  44     -10.682  -6.803  11.865  1.00 92.17           N  
ATOM    303  CA  ASN A  44      -9.410  -6.835  12.581  1.00 92.17           C  
ATOM    304  C   ASN A  44      -8.762  -5.455  12.633  1.00 92.17           C  
ATOM    305  CB  ASN A  44      -8.458  -7.845  11.937  1.00 92.17           C  
ATOM    306  O   ASN A  44      -9.253  -4.510  12.013  1.00 92.17           O  
ATOM    307  CG  ASN A  44      -8.954  -9.273  12.055  1.00 92.17           C  
ATOM    308  ND2 ASN A  44      -8.905 -10.010  10.951  1.00 92.17           N  
ATOM    309  OD1 ASN A  44      -9.378  -9.709  13.128  1.00 92.17           O  
ATOM    310  N   LEU A  45      -7.705  -5.287  13.465  1.00 92.82           N  
ATOM    311  CA  LEU A  45      -6.976  -4.025  13.521  1.00 92.82           C  
ATOM    312  C   LEU A  45      -6.412  -3.663  12.151  1.00 92.82           C  
ATOM    313  CB  LEU A  45      -5.843  -4.105  14.547  1.00 92.82           C  
ATOM    314  O   LEU A  45      -6.016  -4.544  11.385  1.00 92.82           O  
ATOM    315  CG  LEU A  45      -6.261  -4.144  16.017  1.00 92.82           C  
ATOM    316  CD1 LEU A  45      -5.061  -4.465  16.902  1.00 92.82           C  
ATOM    317  CD2 LEU A  45      -6.895  -2.819  16.428  1.00 92.82           C  
ATOM    318  N   LEU A  46      -6.449  -2.421  11.895  1.00 93.22           N  
ATOM    319  CA  LEU A  46      -5.981  -1.944  10.599  1.00 93.22           C  
ATOM    320  C   LEU A  46      -4.533  -2.359  10.357  1.00 93.22           C  
ATOM    321  CB  LEU A  46      -6.110  -0.421  10.510  1.00 93.22           C  
ATOM    322  O   LEU A  46      -3.675  -2.162  11.220  1.00 93.22           O  
ATOM    323  CG  LEU A  46      -7.531   0.135  10.416  1.00 93.22           C  
ATOM    324  CD1 LEU A  46      -7.537   1.630  10.720  1.00 93.22           C  
ATOM    325  CD2 LEU A  46      -8.123  -0.138   9.038  1.00 93.22           C  
ATOM    326  N   GLN A  47      -4.367  -3.047   9.235  1.00 91.06           N  
ATOM    327  CA  GLN A  47      -3.028  -3.396   8.772  1.00 91.06           C  
ATOM    328  C   GLN A  47      -2.676  -2.642   7.492  1.00 91.06           C  
ATOM    329  CB  GLN A  47      -2.915  -4.903   8.541  1.00 91.06           C  
ATOM    330  O   GLN A  47      -3.375  -2.760   6.484  1.00 91.06           O  
ATOM    331  CG  GLN A  47      -2.895  -5.722   9.825  1.00 91.06           C  
ATOM    332  CD  GLN A  47      -2.713  -7.207   9.572  1.00 91.06           C  
ATOM    333  NE2 GLN A  47      -2.568  -7.978  10.644  1.00 91.06           N  
ATOM    334  OE1 GLN A  47      -2.703  -7.657   8.422  1.00 91.06           O  
ATOM    335  N   HIS A  48      -1.572  -1.877   7.534  1.00 91.16           N  
ATOM    336  CA  HIS A  48      -1.269  -1.030   6.386  1.00 91.16           C  
ATOM    337  C   HIS A  48      -2.501  -0.252   5.935  1.00 91.16           C  
ATOM    338  CB  HIS A  48      -0.728  -1.871   5.228  1.00 91.16           C  
ATOM    339  O   HIS A  48      -2.982  -0.437   4.815  1.00 91.16           O  
ATOM    340  CG  HIS A  48       0.486  -2.670   5.584  1.00 91.16           C  
ATOM    341  CD2 HIS A  48       0.683  -4.008   5.643  1.00 91.16           C  
ATOM    342  ND1 HIS A  48       1.683  -2.087   5.937  1.00 91.16           N  
ATOM    343  CE1 HIS A  48       2.568  -3.036   6.198  1.00 91.16           C  
ATOM    344  NE2 HIS A  48       1.986  -4.210   6.027  1.00 91.16           N  
ATOM    345  N   ALA A  49      -2.891   0.689   6.759  1.00 94.71           N  
ATOM    346  CA  ALA A  49      -4.161   1.399   6.634  1.00 94.71           C  
ATOM    347  C   ALA A  49      -4.214   2.205   5.339  1.00 94.71           C  
ATOM    348  CB  ALA A  49      -4.378   2.316   7.836  1.00 94.71           C  
ATOM    349  O   ALA A  49      -3.245   2.878   4.979  1.00 94.71           O  
ATOM    350  N   ILE A  50      -5.337   2.125   4.628  1.00 95.10           N  
ATOM    351  CA  ILE A  50      -5.693   2.926   3.462  1.00 95.10           C  
ATOM    352  C   ILE A  50      -6.952   3.738   3.758  1.00 95.10           C  
ATOM    353  CB  ILE A  50      -5.907   2.043   2.212  1.00 95.10           C  
ATOM    354  O   ILE A  50      -7.930   3.207   4.288  1.00 95.10           O  
ATOM    355  CG1 ILE A  50      -4.607   1.320   1.840  1.00 95.10           C  
ATOM    356  CG2 ILE A  50      -6.422   2.882   1.039  1.00 95.10           C  
ATOM    357  CD1 ILE A  50      -4.723   0.433   0.609  1.00 95.10           C  
ATOM    358  N   THR A  51      -6.842   4.974   3.392  1.00 95.19           N  
ATOM    359  CA  THR A  51      -7.972   5.851   3.681  1.00 95.19           C  
ATOM    360  C   THR A  51      -8.539   6.444   2.394  1.00 95.19           C  
ATOM    361  CB  THR A  51      -7.566   6.988   4.637  1.00 95.19           C  
ATOM    362  O   THR A  51      -7.786   6.872   1.517  1.00 95.19           O  
ATOM    363  CG2 THR A  51      -8.762   7.868   4.985  1.00 95.19           C  
ATOM    364  OG1 THR A  51      -7.035   6.424   5.843  1.00 95.19           O  
ATOM    365  N   ALA A  52      -9.865   6.361   2.378  1.00 94.37           N  
ATOM    366  CA  ALA A  52     -10.560   7.037   1.285  1.00 94.37           C  
ATOM    367  C   ALA A  52     -10.608   8.544   1.516  1.00 94.37           C  
ATOM    368  CB  ALA A  52     -11.973   6.480   1.128  1.00 94.37           C  
ATOM    369  O   ALA A  52     -11.109   9.006   2.544  1.00 94.37           O  
ATOM    370  N   VAL A  53     -10.258   9.312   0.629  1.00 92.96           N  
ATOM    371  CA  VAL A  53     -10.053  10.751   0.766  1.00 92.96           C  
ATOM    372  C   VAL A  53     -11.402  11.466   0.786  1.00 92.96           C  
ATOM    373  CB  VAL A  53      -9.170  11.309  -0.372  1.00 92.96           C  
ATOM    374  O   VAL A  53     -11.581  12.447   1.511  1.00 92.96           O  
ATOM    375  CG1 VAL A  53      -9.024  12.824  -0.248  1.00 92.96           C  
ATOM    376  CG2 VAL A  53      -7.799  10.634  -0.363  1.00 92.96           C  
ATOM    377  N   GLU A  54     -12.344  10.939   0.191  1.00 91.14           N  
ATOM    378  CA  GLU A  54     -13.638  11.601   0.056  1.00 91.14           C  
ATOM    379  C   GLU A  54     -14.449  11.497   1.344  1.00 91.14           C  
ATOM    380  CB  GLU A  54     -14.428  11.005  -1.112  1.00 91.14           C  
ATOM    381  O   GLU A  54     -15.188  12.419   1.695  1.00 91.14           O  
ATOM    382  CG  GLU A  54     -13.760  11.195  -2.467  1.00 91.14           C  
ATOM    383  CD  GLU A  54     -13.698  12.649  -2.906  1.00 91.14           C  
ATOM    384  OE1 GLU A  54     -12.650  13.079  -3.439  1.00 91.14           O  
ATOM    385  OE2 GLU A  54     -14.706  13.366  -2.715  1.00 91.14           O  
ATOM    386  N   CYS A  55     -14.252  10.352   2.051  1.00 93.41           N  
ATOM    387  CA  CYS A  55     -15.108  10.119   3.209  1.00 93.41           C  
ATOM    388  C   CYS A  55     -14.277   9.811   4.449  1.00 93.41           C  
ATOM    389  CB  CYS A  55     -16.077   8.969   2.936  1.00 93.41           C  
ATOM    390  O   CYS A  55     -14.816   9.702   5.551  1.00 93.41           O  
ATOM    391  SG  CYS A  55     -15.262   7.419   2.494  1.00 93.41           S  
ATOM    392  N   LEU A  56     -12.997   9.587   4.312  1.00 93.88           N  
ATOM    393  CA  LEU A  56     -12.010   9.386   5.367  1.00 93.88           C  
ATOM    394  C   LEU A  56     -12.270   8.082   6.114  1.00 93.88           C  
ATOM    395  CB  LEU A  56     -12.026  10.561   6.348  1.00 93.88           C  
ATOM    396  O   LEU A  56     -11.990   7.980   7.311  1.00 93.88           O  
ATOM    397  CG  LEU A  56     -11.625  11.923   5.780  1.00 93.88           C  
ATOM    398  CD1 LEU A  56     -11.792  13.009   6.838  1.00 93.88           C  
ATOM    399  CD2 LEU A  56     -10.189  11.887   5.266  1.00 93.88           C  
ATOM    400  N   HIS A  57     -12.802   7.107   5.542  1.00 94.36           N  
ATOM    401  CA  HIS A  57     -12.881   5.763   6.102  1.00 94.36           C  
ATOM    402  C   HIS A  57     -11.617   4.964   5.800  1.00 94.36           C  
ATOM    403  CB  HIS A  57     -14.108   5.028   5.561  1.00 94.36           C  
ATOM    404  O   HIS A  57     -11.087   5.031   4.689  1.00 94.36           O  
ATOM    405  CG  HIS A  57     -15.407   5.595   6.040  1.00 94.36           C  
ATOM    406  CD2 HIS A  57     -15.948   5.654   7.279  1.00 94.36           C  
ATOM    407  ND1 HIS A  57     -16.317   6.189   5.192  1.00 94.36           N  
ATOM    408  CE1 HIS A  57     -17.364   6.592   5.893  1.00 94.36           C  
ATOM    409  NE2 HIS A  57     -17.165   6.279   7.162  1.00 94.36           N  
ATOM    410  N   SER A  58     -11.135   4.379   6.854  1.00 95.40           N  
ATOM    411  CA  SER A  58      -9.867   3.664   6.744  1.00 95.40           C  
ATOM    412  C   SER A  58     -10.086   2.155   6.698  1.00 95.40           C  
ATOM    413  CB  SER A  58      -8.948   4.019   7.914  1.00 95.40           C  
ATOM    414  O   SER A  58     -10.977   1.631   7.370  1.00 95.40           O  
ATOM    415  OG  SER A  58      -8.706   5.414   7.958  1.00 95.40           O  
ATOM    416  N   PHE A  59      -9.300   1.497   5.847  1.00 95.74           N  
ATOM    417  CA  PHE A  59      -9.360   0.054   5.647  1.00 95.74           C  
ATOM    418  C   PHE A  59      -7.960  -0.546   5.605  1.00 95.74           C  
ATOM    419  CB  PHE A  59     -10.113  -0.280   4.356  1.00 95.74           C  
ATOM    420  O   PHE A  59      -6.969   0.183   5.524  1.00 95.74           O  
ATOM    421  CG  PHE A  59     -11.420   0.452   4.208  1.00 95.74           C  
ATOM    422  CD1 PHE A  59     -12.587  -0.064   4.759  1.00 95.74           C  
ATOM    423  CD2 PHE A  59     -11.481   1.656   3.519  1.00 95.74           C  
ATOM    424  CE1 PHE A  59     -13.798   0.611   4.624  1.00 95.74           C  
ATOM    425  CE2 PHE A  59     -12.687   2.336   3.380  1.00 95.74           C  
ATOM    426  CZ  PHE A  59     -13.845   1.812   3.933  1.00 95.74           C  
ATOM    427  N   CYS A  60      -7.939  -1.956   5.661  1.00 95.17           N  
ATOM    428  CA  CYS A  60      -6.671  -2.625   5.391  1.00 95.17           C  
ATOM    429  C   CYS A  60      -6.326  -2.563   3.908  1.00 95.17           C  
ATOM    430  CB  CYS A  60      -6.725  -4.082   5.851  1.00 95.17           C  
ATOM    431  O   CYS A  60      -7.219  -2.547   3.059  1.00 95.17           O  
ATOM    432  SG  CYS A  60      -7.038  -4.276   7.619  1.00 95.17           S  
ATOM    433  N   GLN A  61      -5.107  -2.471   3.629  1.00 93.71           N  
ATOM    434  CA  GLN A  61      -4.644  -2.416   2.246  1.00 93.71           C  
ATOM    435  C   GLN A  61      -5.190  -3.589   1.436  1.00 93.71           C  
ATOM    436  CB  GLN A  61      -3.116  -2.406   2.190  1.00 93.71           C  
ATOM    437  O   GLN A  61      -5.736  -3.398   0.347  1.00 93.71           O  
ATOM    438  CG  GLN A  61      -2.552  -2.328   0.778  1.00 93.71           C  
ATOM    439  CD  GLN A  61      -1.037  -2.398   0.746  1.00 93.71           C  
ATOM    440  NE2 GLN A  61      -0.474  -2.512  -0.452  1.00 93.71           N  
ATOM    441  OE1 GLN A  61      -0.378  -2.349   1.789  1.00 93.71           O  
ATOM    442  N   ASP A  62      -5.126  -4.718   1.987  1.00 93.01           N  
ATOM    443  CA  ASP A  62      -5.552  -5.919   1.276  1.00 93.01           C  
ATOM    444  C   ASP A  62      -7.070  -5.953   1.116  1.00 93.01           C  
ATOM    445  CB  ASP A  62      -5.072  -7.175   2.007  1.00 93.01           C  
ATOM    446  O   ASP A  62      -7.581  -6.383   0.080  1.00 93.01           O  
ATOM    447  CG  ASP A  62      -3.561  -7.320   2.006  1.00 93.01           C  
ATOM    448  OD1 ASP A  62      -2.895  -6.764   1.107  1.00 93.01           O  
ATOM    449  OD2 ASP A  62      -3.031  -8.000   2.912  1.00 93.01           O  
ATOM    450  N   CYS A  63      -7.727  -5.442   2.076  1.00 93.49           N  
ATOM    451  CA  CYS A  63      -9.185  -5.491   2.094  1.00 93.49           C  
ATOM    452  C   CYS A  63      -9.775  -4.564   1.038  1.00 93.49           C  
ATOM    453  CB  CYS A  63      -9.716  -5.110   3.475  1.00 93.49           C  
ATOM    454  O   CYS A  63     -10.661  -4.964   0.281  1.00 93.49           O  
ATOM    455  SG  CYS A  63      -9.391  -6.350   4.748  1.00 93.49           S  
ATOM    456  N   ILE A  64      -9.288  -3.406   1.049  1.00 92.39           N  
ATOM    457  CA  ILE A  64      -9.864  -2.434   0.125  1.00 92.39           C  
ATOM    458  C   ILE A  64      -9.455  -2.778  -1.306  1.00 92.39           C  
ATOM    459  CB  ILE A  64      -9.427  -0.994   0.476  1.00 92.39           C  
ATOM    460  O   ILE A  64     -10.237  -2.596  -2.242  1.00 92.39           O  
ATOM    461  CG1 ILE A  64     -10.209   0.021  -0.366  1.00 92.39           C  
ATOM    462  CG2 ILE A  64      -7.918  -0.824   0.279  1.00 92.39           C  
ATOM    463  CD1 ILE A  64     -11.708   0.018  -0.105  1.00 92.39           C  
ATOM    464  N   GLU A  65      -8.312  -3.287  -1.494  1.00 90.69           N  
ATOM    465  CA  GLU A  65      -7.844  -3.677  -2.821  1.00 90.69           C  
ATOM    466  C   GLU A  65      -8.703  -4.796  -3.403  1.00 90.69           C  
ATOM    467  CB  GLU A  65      -6.378  -4.113  -2.768  1.00 90.69           C  
ATOM    468  O   GLU A  65      -9.034  -4.778  -4.590  1.00 90.69           O  
ATOM    469  CG  GLU A  65      -5.390  -2.956  -2.791  1.00 90.69           C  
ATOM    470  CD  GLU A  65      -3.942  -3.399  -2.661  1.00 90.69           C  
ATOM    471  OE1 GLU A  65      -3.053  -2.532  -2.499  1.00 90.69           O  
ATOM    472  OE2 GLU A  65      -3.694  -4.624  -2.721  1.00 90.69           O  
ATOM    473  N   SER A  66      -9.006  -5.758  -2.583  1.00 90.70           N  
ATOM    474  CA  SER A  66      -9.860  -6.863  -3.005  1.00 90.70           C  
ATOM    475  C   SER A  66     -11.255  -6.372  -3.378  1.00 90.70           C  
ATOM    476  CB  SER A  66      -9.960  -7.916  -1.901  1.00 90.70           C  
ATOM    477  O   SER A  66     -11.843  -6.840  -4.355  1.00 90.70           O  
ATOM    478  OG  SER A  66      -8.688  -8.479  -1.627  1.00 90.70           O  
ATOM    479  N   ARG A  67     -11.714  -5.458  -2.633  1.00 89.22           N  
ATOM    480  CA  ARG A  67     -13.055  -4.931  -2.861  1.00 89.22           C  
ATOM    481  C   ARG A  67     -13.110  -4.113  -4.148  1.00 89.22           C  
ATOM    482  CB  ARG A  67     -13.506  -4.074  -1.676  1.00 89.22           C  
ATOM    483  O   ARG A  67     -14.075  -4.208  -4.909  1.00 89.22           O  
ATOM    484  CG  ARG A  67     -14.973  -3.679  -1.725  1.00 89.22           C  
ATOM    485  CD  ARG A  67     -15.888  -4.890  -1.598  1.00 89.22           C  
ATOM    486  NE  ARG A  67     -17.291  -4.497  -1.500  1.00 89.22           N  
ATOM    487  NH1 ARG A  67     -18.064  -6.138  -2.932  1.00 89.22           N  
ATOM    488  NH2 ARG A  67     -19.532  -4.660  -1.975  1.00 89.22           N  
ATOM    489  CZ  ARG A  67     -18.292  -5.099  -2.136  1.00 89.22           C  
ATOM    490  N   LEU A  68     -12.129  -3.334  -4.395  1.00 86.69           N  
ATOM    491  CA  LEU A  68     -12.100  -2.482  -5.578  1.00 86.69           C  
ATOM    492  C   LEU A  68     -11.894  -3.311  -6.841  1.00 86.69           C  
ATOM    493  CB  LEU A  68     -10.991  -1.433  -5.456  1.00 86.69           C  
ATOM    494  O   LEU A  68     -12.294  -2.899  -7.932  1.00 86.69           O  
ATOM    495  CG  LEU A  68     -11.174  -0.376  -4.366  1.00 86.69           C  
ATOM    496  CD1 LEU A  68      -9.969   0.557  -4.325  1.00 86.69           C  
ATOM    497  CD2 LEU A  68     -12.459   0.412  -4.596  1.00 86.69           C  
ATOM    498  N   GLU A  69     -11.275  -4.472  -6.705  1.00 85.22           N  
ATOM    499  CA  GLU A  69     -11.044  -5.366  -7.836  1.00 85.22           C  
ATOM    500  C   GLU A  69     -12.335  -6.054  -8.268  1.00 85.22           C  
ATOM    501  CB  GLU A  69      -9.982  -6.411  -7.487  1.00 85.22           C  
ATOM    502  O   GLU A  69     -12.526  -6.341  -9.451  1.00 85.22           O  
ATOM    503  CG  GLU A  69      -8.561  -5.866  -7.478  1.00 85.22           C  
ATOM    504  CD  GLU A  69      -7.529  -6.887  -7.028  1.00 85.22           C  
ATOM    505  OE1 GLU A  69      -6.319  -6.563  -7.017  1.00 85.22           O  
ATOM    506  OE2 GLU A  69      -7.932  -8.020  -6.684  1.00 85.22           O  
ATOM    507  N   ASP A  70     -13.289  -6.259  -7.387  1.00 79.70           N  
ATOM    508  CA  ASP A  70     -14.537  -6.974  -7.634  1.00 79.70           C  
ATOM    509  C   ASP A  70     -15.609  -6.036  -8.183  1.00 79.70           C  
ATOM    510  CB  ASP A  70     -15.033  -7.647  -6.352  1.00 79.70           C  
ATOM    511  O   ASP A  70     -16.766  -6.432  -8.344  1.00 79.70           O  
ATOM    512  CG  ASP A  70     -14.160  -8.811  -5.917  1.00 79.70           C  
ATOM    513  OD1 ASP A  70     -13.460  -9.400  -6.769  1.00 79.70           O  
ATOM    514  OD2 ASP A  70     -14.175  -9.144  -4.713  1.00 79.70           O  
ATOM    515  N   GLU A  71     -15.295  -4.736  -8.735  1.00 67.62           N  
ATOM    516  CA  GLU A  71     -16.045  -3.797  -9.563  1.00 67.62           C  
ATOM    517  C   GLU A  71     -16.939  -2.901  -8.711  1.00 67.62           C  
ATOM    518  CB  GLU A  71     -16.887  -4.546 -10.599  1.00 67.62           C  
ATOM    519  O   GLU A  71     -17.816  -2.211  -9.235  1.00 67.62           O  
ATOM    520  CG  GLU A  71     -16.177  -4.762 -11.928  1.00 67.62           C  
ATOM    521  CD  GLU A  71     -16.944  -5.668 -12.877  1.00 67.62           C  
ATOM    522  OE1 GLU A  71     -16.482  -5.879 -14.022  1.00 67.62           O  
ATOM    523  OE2 GLU A  71     -18.017  -6.171 -12.474  1.00 67.62           O  
ATOM    524  N   GLU A  72     -16.690  -2.881  -7.425  1.00 72.05           N  
ATOM    525  CA  GLU A  72     -17.420  -1.899  -6.629  1.00 72.05           C  
ATOM    526  C   GLU A  72     -16.543  -0.693  -6.302  1.00 72.05           C  
ATOM    527  CB  GLU A  72     -17.943  -2.534  -5.338  1.00 72.05           C  
ATOM    528  O   GLU A  72     -15.447  -0.845  -5.759  1.00 72.05           O  
ATOM    529  CG  GLU A  72     -19.324  -3.159  -5.477  1.00 72.05           C  
ATOM    530  CD  GLU A  72     -19.676  -4.094  -4.331  1.00 72.05           C  
ATOM    531  OE1 GLU A  72     -20.667  -4.851  -4.448  1.00 72.05           O  
ATOM    532  OE2 GLU A  72     -18.957  -4.070  -3.308  1.00 72.05           O  
ATOM    533  N   ARG A  73     -16.609   0.378  -7.147  1.00 84.83           N  
ATOM    534  CA  ARG A  73     -15.797   1.588  -7.070  1.00 84.83           C  
ATOM    535  C   ARG A  73     -16.372   2.569  -6.054  1.00 84.83           C  
ATOM    536  CB  ARG A  73     -15.695   2.255  -8.444  1.00 84.83           C  
ATOM    537  O   ARG A  73     -16.430   3.774  -6.312  1.00 84.83           O  
ATOM    538  CG  ARG A  73     -15.062   1.376  -9.510  1.00 84.83           C  
ATOM    539  CD  ARG A  73     -15.018   2.073 -10.863  1.00 84.83           C  
ATOM    540  NE  ARG A  73     -14.510   1.189 -11.908  1.00 84.83           N  
ATOM    541  NH1 ARG A  73     -15.189   2.532 -13.661  1.00 84.83           N  
ATOM    542  NH2 ARG A  73     -14.106   0.555 -14.079  1.00 84.83           N  
ATOM    543  CZ  ARG A  73     -14.602   1.428 -13.214  1.00 84.83           C  
ATOM    544  N   THR A  74     -16.811   1.948  -5.036  1.00 90.61           N  
ATOM    545  CA  THR A  74     -17.381   2.773  -3.976  1.00 90.61           C  
ATOM    546  C   THR A  74     -16.798   2.389  -2.619  1.00 90.61           C  
ATOM    547  CB  THR A  74     -18.915   2.647  -3.934  1.00 90.61           C  
ATOM    548  O   THR A  74     -16.239   1.302  -2.463  1.00 90.61           O  
ATOM    549  CG2 THR A  74     -19.545   3.160  -5.224  1.00 90.61           C  
ATOM    550  OG1 THR A  74     -19.271   1.270  -3.756  1.00 90.61           O  
ATOM    551  N   CYS A  75     -16.877   3.334  -1.706  1.00 91.54           N  
ATOM    552  CA  CYS A  75     -16.490   3.082  -0.322  1.00 91.54           C  
ATOM    553  C   CYS A  75     -17.414   2.055   0.324  1.00 91.54           C  
ATOM    554  CB  CYS A  75     -16.511   4.379   0.485  1.00 91.54           C  
ATOM    555  O   CYS A  75     -18.637   2.179   0.246  1.00 91.54           O  
ATOM    556  SG  CYS A  75     -16.144   4.151   2.239  1.00 91.54           S  
ATOM    557  N   PRO A  76     -16.892   0.984   1.063  1.00 89.80           N  
ATOM    558  CA  PRO A  76     -17.693  -0.085   1.664  1.00 89.80           C  
ATOM    559  C   PRO A  76     -18.489   0.386   2.879  1.00 89.80           C  
ATOM    560  CB  PRO A  76     -16.646  -1.126   2.067  1.00 89.80           C  
ATOM    561  O   PRO A  76     -19.470  -0.255   3.264  1.00 89.80           O  
ATOM    562  CG  PRO A  76     -15.454  -0.817   1.220  1.00 89.80           C  
ATOM    563  CD  PRO A  76     -15.435   0.659   0.943  1.00 89.80           C  
ATOM    564  N   VAL A  77     -18.144   1.546   3.325  1.00 91.26           N  
ATOM    565  CA  VAL A  77     -18.800   2.019   4.539  1.00 91.26           C  
ATOM    566  C   VAL A  77     -19.930   2.980   4.176  1.00 91.26           C  
ATOM    567  CB  VAL A  77     -17.798   2.710   5.492  1.00 91.26           C  
ATOM    568  O   VAL A  77     -21.059   2.827   4.648  1.00 91.26           O  
ATOM    569  CG1 VAL A  77     -18.516   3.265   6.720  1.00 91.26           C  
ATOM    570  CG2 VAL A  77     -16.698   1.735   5.907  1.00 91.26           C  
ATOM    571  N   CYS A  78     -19.652   3.843   3.268  1.00 91.71           N  
ATOM    572  CA  CYS A  78     -20.605   4.927   3.055  1.00 91.71           C  
ATOM    573  C   CYS A  78     -21.067   4.969   1.604  1.00 91.71           C  
ATOM    574  CB  CYS A  78     -19.985   6.269   3.442  1.00 91.71           C  
ATOM    575  O   CYS A  78     -21.909   5.793   1.240  1.00 91.71           O  
ATOM    576  SG  CYS A  78     -18.568   6.737   2.426  1.00 91.71           S  
ATOM    577  N   ASN A  79     -20.463   4.149   0.782  1.00 89.45           N  
ATOM    578  CA  ASN A  79     -20.828   3.968  -0.619  1.00 89.45           C  
ATOM    579  C   ASN A  79     -20.486   5.200  -1.451  1.00 89.45           C  
ATOM    580  CB  ASN A  79     -22.316   3.637  -0.747  1.00 89.45           C  
ATOM    581  O   ASN A  79     -21.116   5.455  -2.479  1.00 89.45           O  
ATOM    582  CG  ASN A  79     -22.633   2.207  -0.353  1.00 89.45           C  
ATOM    583  ND2 ASN A  79     -23.875   1.964   0.048  1.00 89.45           N  
ATOM    584  OD1 ASN A  79     -21.768   1.329  -0.407  1.00 89.45           O  
ATOM    585  N   SER A  80     -19.593   6.002  -0.959  1.00 89.06           N  
ATOM    586  CA  SER A  80     -19.106   7.141  -1.730  1.00 89.06           C  
ATOM    587  C   SER A  80     -18.301   6.684  -2.942  1.00 89.06           C  
ATOM    588  CB  SER A  80     -18.249   8.056  -0.854  1.00 89.06           C  
ATOM    589  O   SER A  80     -17.578   5.688  -2.874  1.00 89.06           O  
ATOM    590  OG  SER A  80     -19.026   8.630   0.183  1.00 89.06           O  
ATOM    591  N   ASN A  81     -18.487   7.429  -3.986  1.00 87.77           N  
ATOM    592  CA  ASN A  81     -17.836   7.101  -5.250  1.00 87.77           C  
ATOM    593  C   ASN A  81     -16.342   7.409  -5.209  1.00 87.77           C  
ATOM    594  CB  ASN A  81     -18.501   7.852  -6.406  1.00 87.77           C  
ATOM    595  O   ASN A  81     -15.943   8.525  -4.872  1.00 87.77           O  
ATOM    596  CG  ASN A  81     -18.068   7.335  -7.764  1.00 87.77           C  
ATOM    597  ND2 ASN A  81     -17.880   8.245  -8.713  1.00 87.77           N  
ATOM    598  OD1 ASN A  81     -17.905   6.128  -7.959  1.00 87.77           O  
ATOM    599  N   VAL A  82     -15.537   6.313  -5.444  1.00 86.71           N  
ATOM    600  CA  VAL A  82     -14.085   6.446  -5.400  1.00 86.71           C  
ATOM    601  C   VAL A  82     -13.513   6.343  -6.812  1.00 86.71           C  
ATOM    602  CB  VAL A  82     -13.444   5.377  -4.487  1.00 86.71           C  
ATOM    603  O   VAL A  82     -12.311   6.528  -7.017  1.00 86.71           O  
ATOM    604  CG1 VAL A  82     -13.706   5.696  -3.016  1.00 86.71           C  
ATOM    605  CG2 VAL A  82     -13.975   3.988  -4.838  1.00 86.71           C  
ATOM    606  N   GLY A  83     -14.378   6.479  -7.886  1.00 84.15           N  
ATOM    607  CA  GLY A  83     -14.014   6.598  -9.288  1.00 84.15           C  
ATOM    608  C   GLY A  83     -13.414   5.326  -9.859  1.00 84.15           C  
ATOM    609  O   GLY A  83     -13.292   4.321  -9.155  1.00 84.15           O  
ATOM    610  N   PRO A  84     -13.140   5.219 -11.174  1.00 79.69           N  
ATOM    611  CA  PRO A  84     -12.727   4.040 -11.940  1.00 79.69           C  
ATOM    612  C   PRO A  84     -11.318   3.570 -11.586  1.00 79.69           C  
ATOM    613  CB  PRO A  84     -12.794   4.522 -13.392  1.00 79.69           C  
ATOM    614  O   PRO A  84     -11.046   2.367 -11.589  1.00 79.69           O  
ATOM    615  CG  PRO A  84     -12.856   6.012 -13.297  1.00 79.69           C  
ATOM    616  CD  PRO A  84     -13.297   6.384 -11.910  1.00 79.69           C  
ATOM    617  N   ASP A  85     -10.436   4.519 -11.123  1.00 85.37           N  
ATOM    618  CA  ASP A  85      -9.092   4.195 -10.656  1.00 85.37           C  
ATOM    619  C   ASP A  85      -8.719   5.030  -9.433  1.00 85.37           C  
ATOM    620  CB  ASP A  85      -8.069   4.412 -11.772  1.00 85.37           C  
ATOM    621  O   ASP A  85      -8.102   6.089  -9.562  1.00 85.37           O  
ATOM    622  CG  ASP A  85      -6.723   3.773 -11.476  1.00 85.37           C  
ATOM    623  OD1 ASP A  85      -6.277   3.805 -10.308  1.00 85.37           O  
ATOM    624  OD2 ASP A  85      -6.102   3.235 -12.418  1.00 85.37           O  
ATOM    625  N   PRO A  86      -9.169   4.523  -8.309  1.00 85.14           N  
ATOM    626  CA  PRO A  86      -9.025   5.322  -7.090  1.00 85.14           C  
ATOM    627  C   PRO A  86      -7.566   5.526  -6.687  1.00 85.14           C  
ATOM    628  CB  PRO A  86      -9.772   4.499  -6.038  1.00 85.14           C  
ATOM    629  O   PRO A  86      -7.225   6.549  -6.088  1.00 85.14           O  
ATOM    630  CG  PRO A  86     -10.577   3.515  -6.825  1.00 85.14           C  
ATOM    631  CD  PRO A  86      -9.993   3.415  -8.205  1.00 85.14           C  
ATOM    632  N   TRP A  87      -6.639   4.645  -7.131  1.00 88.63           N  
ATOM    633  CA  TRP A  87      -5.226   4.782  -6.792  1.00 88.63           C  
ATOM    634  C   TRP A  87      -4.572   5.886  -7.617  1.00 88.63           C  
ATOM    635  CB  TRP A  87      -4.489   3.458  -7.013  1.00 88.63           C  
ATOM    636  O   TRP A  87      -3.818   6.703  -7.085  1.00 88.63           O  
ATOM    637  CG  TRP A  87      -4.682   2.462  -5.909  1.00 88.63           C  
ATOM    638  CD1 TRP A  87      -5.545   1.401  -5.898  1.00 88.63           C  
ATOM    639  CD2 TRP A  87      -4.001   2.439  -4.651  1.00 88.63           C  
ATOM    640  CE2 TRP A  87      -4.500   1.334  -3.926  1.00 88.63           C  
ATOM    641  CE3 TRP A  87      -3.015   3.244  -4.066  1.00 88.63           C  
ATOM    642  NE1 TRP A  87      -5.439   0.718  -4.709  1.00 88.63           N  
ATOM    643  CH2 TRP A  87      -3.080   1.819  -2.096  1.00 88.63           C  
ATOM    644  CZ2 TRP A  87      -4.045   1.015  -2.645  1.00 88.63           C  
ATOM    645  CZ3 TRP A  87      -2.564   2.925  -2.791  1.00 88.63           C  
ATOM    646  N   VAL A  88      -4.981   5.940  -8.842  1.00 87.50           N  
ATOM    647  CA  VAL A  88      -4.378   6.894  -9.767  1.00 87.50           C  
ATOM    648  C   VAL A  88      -4.947   8.289  -9.516  1.00 87.50           C  
ATOM    649  CB  VAL A  88      -4.607   6.482 -11.238  1.00 87.50           C  
ATOM    650  O   VAL A  88      -4.208   9.276  -9.512  1.00 87.50           O  
ATOM    651  CG1 VAL A  88      -4.024   7.526 -12.189  1.00 87.50           C  
ATOM    652  CG2 VAL A  88      -3.997   5.108 -11.508  1.00 87.50           C  
ATOM    653  N   THR A  89      -6.210   8.309  -9.231  1.00 87.68           N  
ATOM    654  CA  THR A  89      -6.906   9.578  -9.055  1.00 87.68           C  
ATOM    655  C   THR A  89      -6.654  10.145  -7.660  1.00 87.68           C  
ATOM    656  CB  THR A  89      -8.421   9.421  -9.281  1.00 87.68           C  
ATOM    657  O   THR A  89      -6.955  11.310  -7.394  1.00 87.68           O  
ATOM    658  CG2 THR A  89      -8.726   9.067 -10.733  1.00 87.68           C  
ATOM    659  OG1 THR A  89      -8.919   8.379  -8.433  1.00 87.68           O  
ATOM    660  N   GLY A  90      -6.097   9.344  -6.836  1.00 88.87           N  
ATOM    661  CA  GLY A  90      -5.751   9.810  -5.502  1.00 88.87           C  
ATOM    662  C   GLY A  90      -6.923   9.789  -4.540  1.00 88.87           C  
ATOM    663  O   GLY A  90      -6.936  10.527  -3.553  1.00 88.87           O  
ATOM    664  N   LYS A  91      -7.893   9.145  -4.816  1.00 90.94           N  
ATOM    665  CA  LYS A  91      -9.086   9.059  -3.979  1.00 90.94           C  
ATOM    666  C   LYS A  91      -8.903   8.035  -2.863  1.00 90.94           C  
ATOM    667  CB  LYS A  91     -10.310   8.700  -4.824  1.00 90.94           C  
ATOM    668  O   LYS A  91      -9.635   8.051  -1.872  1.00 90.94           O  
ATOM    669  CG  LYS A  91     -10.758   9.807  -5.766  1.00 90.94           C  
ATOM    670  CD  LYS A  91     -12.070   9.457  -6.456  1.00 90.94           C  
ATOM    671  CE  LYS A  91     -12.493  10.541  -7.439  1.00 90.94           C  
ATOM    672  NZ  LYS A  91     -13.844  10.271  -8.014  1.00 90.94           N  
ATOM    673  N   ILE A  92      -7.934   7.242  -2.972  1.00 93.11           N  
ATOM    674  CA  ILE A  92      -7.499   6.321  -1.928  1.00 93.11           C  
ATOM    675  C   ILE A  92      -5.998   6.476  -1.695  1.00 93.11           C  
ATOM    676  CB  ILE A  92      -7.837   4.857  -2.289  1.00 93.11           C  
ATOM    677  O   ILE A  92      -5.217   6.523  -2.648  1.00 93.11           O  
ATOM    678  CG1 ILE A  92      -9.354   4.675  -2.419  1.00 93.11           C  
ATOM    679  CG2 ILE A  92      -7.257   3.896  -1.246  1.00 93.11           C  
ATOM    680  CD1 ILE A  92      -9.778   3.263  -2.798  1.00 93.11           C  
ATOM    681  N   ARG A  93      -5.669   6.565  -0.400  1.00 93.94           N  
ATOM    682  CA  ARG A  93      -4.272   6.801  -0.048  1.00 93.94           C  
ATOM    683  C   ARG A  93      -3.859   5.954   1.150  1.00 93.94           C  
ATOM    684  CB  ARG A  93      -4.035   8.283   0.251  1.00 93.94           C  
ATOM    685  O   ARG A  93      -4.683   5.648   2.015  1.00 93.94           O  
ATOM    686  CG  ARG A  93      -4.284   9.198  -0.937  1.00 93.94           C  
ATOM    687  CD  ARG A  93      -3.104   9.207  -1.899  1.00 93.94           C  
ATOM    688  NE  ARG A  93      -3.263  10.221  -2.938  1.00 93.94           N  
ATOM    689  NH1 ARG A  93      -1.097  10.053  -3.723  1.00 93.94           N  
ATOM    690  NH2 ARG A  93      -2.560  11.531  -4.688  1.00 93.94           N  
ATOM    691  CZ  ARG A  93      -2.306  10.599  -3.781  1.00 93.94           C  
ATOM    692  N   PHE A  94      -2.545   5.673   1.055  1.00 94.44           N  
ATOM    693  CA  PHE A  94      -1.982   5.013   2.227  1.00 94.44           C  
ATOM    694  C   PHE A  94      -1.917   5.972   3.409  1.00 94.44           C  
ATOM    695  CB  PHE A  94      -0.585   4.466   1.917  1.00 94.44           C  
ATOM    696  O   PHE A  94      -1.480   7.116   3.265  1.00 94.44           O  
ATOM    697  CG  PHE A  94      -0.586   3.306   0.959  1.00 94.44           C  
ATOM    698  CD1 PHE A  94      -0.879   2.021   1.401  1.00 94.44           C  
ATOM    699  CD2 PHE A  94      -0.293   3.499  -0.385  1.00 94.44           C  
ATOM    700  CE1 PHE A  94      -0.881   0.945   0.516  1.00 94.44           C  
ATOM    701  CE2 PHE A  94      -0.293   2.429  -1.275  1.00 94.44           C  
ATOM    702  CZ  PHE A  94      -0.586   1.153  -0.822  1.00 94.44           C  
ATOM    703  N   ASP A  95      -2.432   5.495   4.482  1.00 94.55           N  
ATOM    704  CA  ASP A  95      -2.396   6.331   5.677  1.00 94.55           C  
ATOM    705  C   ASP A  95      -1.322   5.851   6.651  1.00 94.55           C  
ATOM    706  CB  ASP A  95      -3.763   6.342   6.366  1.00 94.55           C  
ATOM    707  O   ASP A  95      -1.570   4.962   7.468  1.00 94.55           O  
ATOM    708  CG  ASP A  95      -3.874   7.403   7.446  1.00 94.55           C  
ATOM    709  OD1 ASP A  95      -2.836   7.805   8.016  1.00 94.55           O  
ATOM    710  OD2 ASP A  95      -5.009   7.839   7.733  1.00 94.55           O  
ATOM    711  N   ARG A  96      -0.143   6.392   6.522  1.00 93.07           N  
ATOM    712  CA  ARG A  96       1.012   5.987   7.316  1.00 93.07           C  
ATOM    713  C   ARG A  96       0.799   6.303   8.793  1.00 93.07           C  
ATOM    714  CB  ARG A  96       2.281   6.678   6.810  1.00 93.07           C  
ATOM    715  O   ARG A  96       1.200   5.527   9.663  1.00 93.07           O  
ATOM    716  CG  ARG A  96       3.561   6.150   7.437  1.00 93.07           C  
ATOM    717  CD  ARG A  96       4.797   6.780   6.812  1.00 93.07           C  
ATOM    718  NE  ARG A  96       6.021   6.339   7.474  1.00 93.07           N  
ATOM    719  NH1 ARG A  96       7.429   7.663   6.209  1.00 93.07           N  
ATOM    720  NH2 ARG A  96       8.289   6.300   7.839  1.00 93.07           N  
ATOM    721  CZ  ARG A  96       7.244   6.769   7.173  1.00 93.07           C  
ATOM    722  N   THR A  97       0.135   7.349   8.990  1.00 93.33           N  
ATOM    723  CA  THR A  97      -0.121   7.793  10.356  1.00 93.33           C  
ATOM    724  C   THR A  97      -0.999   6.788  11.095  1.00 93.33           C  
ATOM    725  CB  THR A  97      -0.793   9.179  10.376  1.00 93.33           C  
ATOM    726  O   THR A  97      -0.698   6.409  12.229  1.00 93.33           O  
ATOM    727  CG2 THR A  97      -0.914   9.710  11.800  1.00 93.33           C  
ATOM    728  OG1 THR A  97      -0.010  10.095   9.601  1.00 93.33           O  
ATOM    729  N   MET A  98      -2.036   6.374  10.434  1.00 93.03           N  
ATOM    730  CA  MET A  98      -2.955   5.417  11.044  1.00 93.03           C  
ATOM    731  C   MET A  98      -2.258   4.087  11.307  1.00 93.03           C  
ATOM    732  CB  MET A  98      -4.177   5.199  10.150  1.00 93.03           C  
ATOM    733  O   MET A  98      -2.477   3.462  12.346  1.00 93.03           O  
ATOM    734  CG  MET A  98      -5.148   6.369  10.144  1.00 93.03           C  
ATOM    735  SD  MET A  98      -5.764   6.779  11.823  1.00 93.03           S  
ATOM    736  CE  MET A  98      -6.769   5.308  12.164  1.00 93.03           C  
ATOM    737  N   THR A  99      -1.496   3.796  10.398  1.00 92.31           N  
ATOM    738  CA  THR A  99      -0.730   2.563  10.544  1.00 92.31           C  
ATOM    739  C   THR A  99       0.194   2.640  11.756  1.00 92.31           C  
ATOM    740  CB  THR A  99       0.099   2.268   9.281  1.00 92.31           C  
ATOM    741  O   THR A  99       0.267   1.699  12.548  1.00 92.31           O  
ATOM    742  CG2 THR A  99       0.888   0.971   9.431  1.00 92.31           C  
ATOM    743  OG1 THR A  99      -0.780   2.152   8.155  1.00 92.31           O  
ATOM    744  N   GLU A 100       0.815   3.731  11.957  1.00 91.62           N  
ATOM    745  CA  GLU A 100       1.758   3.916  13.056  1.00 91.62           C  
ATOM    746  C   GLU A 100       1.035   3.980  14.399  1.00 91.62           C  
ATOM    747  CB  GLU A 100       2.587   5.186  12.845  1.00 91.62           C  
ATOM    748  O   GLU A 100       1.510   3.425  15.392  1.00 91.62           O  
ATOM    749  CG  GLU A 100       3.605   5.075  11.719  1.00 91.62           C  
ATOM    750  CD  GLU A 100       4.346   6.375  11.451  1.00 91.62           C  
ATOM    751  OE1 GLU A 100       5.110   6.445  10.461  1.00 91.62           O  
ATOM    752  OE2 GLU A 100       4.163   7.331  12.238  1.00 91.62           O  
ATOM    753  N   ILE A 101      -0.065   4.587  14.350  1.00 92.19           N  
ATOM    754  CA  ILE A 101      -0.858   4.706  15.568  1.00 92.19           C  
ATOM    755  C   ILE A 101      -1.290   3.319  16.040  1.00 92.19           C  
ATOM    756  CB  ILE A 101      -2.094   5.608  15.352  1.00 92.19           C  
ATOM    757  O   ILE A 101      -1.173   2.995  17.224  1.00 92.19           O  
ATOM    758  CG1 ILE A 101      -1.663   7.064  15.144  1.00 92.19           C  
ATOM    759  CG2 ILE A 101      -3.063   5.488  16.532  1.00 92.19           C  
ATOM    760  CD1 ILE A 101      -2.787   7.983  14.687  1.00 92.19           C  
ATOM    761  N   VAL A 102      -1.760   2.562  15.180  1.00 92.16           N  
ATOM    762  CA  VAL A 102      -2.211   1.214  15.509  1.00 92.16           C  
ATOM    763  C   VAL A 102      -1.047   0.403  16.074  1.00 92.16           C  
ATOM    764  CB  VAL A 102      -2.809   0.499  14.276  1.00 92.16           C  
ATOM    765  O   VAL A 102      -1.208  -0.321  17.060  1.00 92.16           O  
ATOM    766  CG1 VAL A 102      -3.113  -0.964  14.594  1.00 92.16           C  
ATOM    767  CG2 VAL A 102      -4.071   1.219  13.803  1.00 92.16           C  
ATOM    768  N   LYS A 103       0.065   0.595  15.530  1.00 89.71           N  
ATOM    769  CA  LYS A 103       1.265  -0.126  15.946  1.00 89.71           C  
ATOM    770  C   LYS A 103       1.700   0.292  17.347  1.00 89.71           C  
ATOM    771  CB  LYS A 103       2.404   0.107  14.952  1.00 89.71           C  
ATOM    772  O   LYS A 103       2.141  -0.542  18.141  1.00 89.71           O  
ATOM    773  CG  LYS A 103       2.271  -0.687  13.661  1.00 89.71           C  
ATOM    774  CD  LYS A 103       3.456  -0.448  12.734  1.00 89.71           C  
ATOM    775  CE  LYS A 103       3.278  -1.165  11.402  1.00 89.71           C  
ATOM    776  NZ  LYS A 103       4.406  -0.882  10.465  1.00 89.71           N  
ATOM    777  N   GLU A 104       1.545   1.520  17.563  1.00 89.54           N  
ATOM    778  CA  GLU A 104       1.982   2.056  18.849  1.00 89.54           C  
ATOM    779  C   GLU A 104       1.004   1.687  19.961  1.00 89.54           C  
ATOM    780  CB  GLU A 104       2.142   3.576  18.771  1.00 89.54           C  
ATOM    781  O   GLU A 104       1.417   1.362  21.075  1.00 89.54           O  
ATOM    782  CG  GLU A 104       3.330   4.028  17.936  1.00 89.54           C  
ATOM    783  CD  GLU A 104       4.661   3.505  18.453  1.00 89.54           C  
ATOM    784  OE1 GLU A 104       5.480   3.019  17.641  1.00 89.54           O  
ATOM    785  OE2 GLU A 104       4.886   3.582  19.682  1.00 89.54           O  
ATOM    786  N   ILE A 105      -0.213   1.648  19.676  1.00 89.96           N  
ATOM    787  CA  ILE A 105      -1.236   1.428  20.692  1.00 89.96           C  
ATOM    788  C   ILE A 105      -1.430  -0.070  20.914  1.00 89.96           C  
ATOM    789  CB  ILE A 105      -2.575   2.090  20.298  1.00 89.96           C  
ATOM    790  O   ILE A 105      -1.585  -0.521  22.051  1.00 89.96           O  
ATOM    791  CG1 ILE A 105      -2.407   3.609  20.182  1.00 89.96           C  
ATOM    792  CG2 ILE A 105      -3.671   1.736  21.308  1.00 89.96           C  
ATOM    793  CD1 ILE A 105      -3.654   4.336  19.699  1.00 89.96           C  
ATOM    794  N   PHE A 106      -1.344  -0.838  19.873  1.00 89.64           N  
ATOM    795  CA  PHE A 106      -1.550  -2.280  19.938  1.00 89.64           C  
ATOM    796  C   PHE A 106      -0.377  -3.023  19.310  1.00 89.64           C  
ATOM    797  CB  PHE A 106      -2.855  -2.670  19.237  1.00 89.64           C  
ATOM    798  O   PHE A 106      -0.475  -3.506  18.180  1.00 89.64           O  
ATOM    799  CG  PHE A 106      -4.079  -2.023  19.828  1.00 89.64           C  
ATOM    800  CD1 PHE A 106      -4.645  -2.513  20.998  1.00 89.64           C  
ATOM    801  CD2 PHE A 106      -4.663  -0.924  19.212  1.00 89.64           C  
ATOM    802  CE1 PHE A 106      -5.777  -1.915  21.547  1.00 89.64           C  
ATOM    803  CE2 PHE A 106      -5.794  -0.321  19.754  1.00 89.64           C  
ATOM    804  CZ  PHE A 106      -6.351  -0.819  20.921  1.00 89.64           C  
ATOM    805  N   PRO A 107       0.758  -3.108  20.047  1.00 84.03           N  
ATOM    806  CA  PRO A 107       1.924  -3.793  19.482  1.00 84.03           C  
ATOM    807  C   PRO A 107       1.720  -5.301  19.360  1.00 84.03           C  
ATOM    808  CB  PRO A 107       3.039  -3.471  20.480  1.00 84.03           C  
ATOM    809  O   PRO A 107       1.164  -5.928  20.265  1.00 84.03           O  
ATOM    810  CG  PRO A 107       2.328  -3.101  21.742  1.00 84.03           C  
ATOM    811  CD  PRO A 107       0.945  -2.634  21.390  1.00 84.03           C  
ATOM    812  N   ARG A 108       1.956  -5.804  18.147  1.00 82.82           N  
ATOM    813  CA  ARG A 108       1.907  -7.234  17.856  1.00 82.82           C  
ATOM    814  C   ARG A 108       3.268  -7.746  17.397  1.00 82.82           C  
ATOM    815  CB  ARG A 108       0.849  -7.531  16.792  1.00 82.82           C  
ATOM    816  O   ARG A 108       3.557  -7.766  16.198  1.00 82.82           O  
ATOM    817  CG  ARG A 108      -0.567  -7.168  17.212  1.00 82.82           C  
ATOM    818  CD  ARG A 108      -1.575  -7.460  16.110  1.00 82.82           C  
ATOM    819  NE  ARG A 108      -1.439  -6.528  14.994  1.00 82.82           N  
ATOM    820  NH1 ARG A 108      -3.698  -6.442  14.520  1.00 82.82           N  
ATOM    821  NH2 ARG A 108      -2.214  -5.221  13.272  1.00 82.82           N  
ATOM    822  CZ  ARG A 108      -2.451  -6.066  14.265  1.00 82.82           C  
ATOM    823  N   PRO A 109       4.137  -8.035  18.302  1.00 79.81           N  
ATOM    824  CA  PRO A 109       5.534  -8.327  17.974  1.00 79.81           C  
ATOM    825  C   PRO A 109       5.688  -9.565  17.093  1.00 79.81           C  
ATOM    826  CB  PRO A 109       6.179  -8.549  19.344  1.00 79.81           C  
ATOM    827  O   PRO A 109       6.525  -9.582  16.187  1.00 79.81           O  
ATOM    828  CG  PRO A 109       5.030  -8.714  20.285  1.00 79.81           C  
ATOM    829  CD  PRO A 109       3.796  -8.159  19.633  1.00 79.81           C  
ATOM    830  N   GLU A 110       4.921 -10.533  17.348  1.00 83.66           N  
ATOM    831  CA  GLU A 110       5.047 -11.754  16.558  1.00 83.66           C  
ATOM    832  C   GLU A 110       4.592 -11.530  15.119  1.00 83.66           C  
ATOM    833  CB  GLU A 110       4.243 -12.892  17.194  1.00 83.66           C  
ATOM    834  O   GLU A 110       5.281 -11.924  14.176  1.00 83.66           O  
ATOM    835  CG  GLU A 110       4.787 -13.352  18.538  1.00 83.66           C  
ATOM    836  CD  GLU A 110       3.980 -14.483  19.156  1.00 83.66           C  
ATOM    837  OE1 GLU A 110       4.216 -14.823  20.338  1.00 83.66           O  
ATOM    838  OE2 GLU A 110       3.104 -15.035  18.452  1.00 83.66           O  
ATOM    839  N   GLU A 111       3.425 -10.961  14.963  1.00 80.68           N  
ATOM    840  CA  GLU A 111       2.861 -10.713  13.640  1.00 80.68           C  
ATOM    841  C   GLU A 111       3.671  -9.666  12.881  1.00 80.68           C  
ATOM    842  CB  GLU A 111       1.401 -10.267  13.753  1.00 80.68           C  
ATOM    843  O   GLU A 111       3.910  -9.808  11.680  1.00 80.68           O  
ATOM    844  CG  GLU A 111       0.466 -11.349  14.276  1.00 80.68           C  
ATOM    845  CD  GLU A 111      -0.898 -10.817  14.683  1.00 80.68           C  
ATOM    846  OE1 GLU A 111      -1.870 -11.606  14.724  1.00 80.68           O  
ATOM    847  OE2 GLU A 111      -0.997  -9.601  14.963  1.00 80.68           O  
ATOM    848  N   ASP A 112       4.068  -8.676  13.610  1.00 78.69           N  
ATOM    849  CA  ASP A 112       4.877  -7.615  13.018  1.00 78.69           C  
ATOM    850  C   ASP A 112       6.239  -8.146  12.576  1.00 78.69           C  
ATOM    851  CB  ASP A 112       5.057  -6.461  14.006  1.00 78.69           C  
ATOM    852  O   ASP A 112       6.766  -7.734  11.540  1.00 78.69           O  
ATOM    853  CG  ASP A 112       3.764  -5.718  14.292  1.00 78.69           C  
ATOM    854  OD1 ASP A 112       2.846  -5.744  13.445  1.00 78.69           O  
ATOM    855  OD2 ASP A 112       3.664  -5.099  15.373  1.00 78.69           O  
ATOM    856  N   ALA A 113       6.801  -8.994  13.344  1.00 84.06           N  
ATOM    857  CA  ALA A 113       8.070  -9.624  12.990  1.00 84.06           C  
ATOM    858  C   ALA A 113       7.928 -10.472  11.729  1.00 84.06           C  
ATOM    859  CB  ALA A 113       8.581 -10.480  14.147  1.00 84.06           C  
ATOM    860  O   ALA A 113       8.797 -10.444  10.854  1.00 84.06           O  
ATOM    861  N   LYS A 114       6.894 -11.206  11.679  1.00 83.55           N  
ATOM    862  CA  LYS A 114       6.619 -12.029  10.504  1.00 83.55           C  
ATOM    863  C   LYS A 114       6.428 -11.166   9.260  1.00 83.55           C  
ATOM    864  CB  LYS A 114       5.380 -12.896  10.734  1.00 83.55           C  
ATOM    865  O   LYS A 114       6.945 -11.490   8.189  1.00 83.55           O  
ATOM    866  CG  LYS A 114       5.598 -14.039  11.715  1.00 83.55           C  
ATOM    867  CD  LYS A 114       4.343 -14.887  11.874  1.00 83.55           C  
ATOM    868  CE  LYS A 114       4.529 -15.972  12.925  1.00 83.55           C  
ATOM    869  NZ  LYS A 114       3.308 -16.821  13.068  1.00 83.55           N  
ATOM    870  N   ALA A 115       5.596 -10.164   9.386  1.00 81.41           N  
ATOM    871  CA  ALA A 115       5.364  -9.231   8.286  1.00 81.41           C  
ATOM    872  C   ALA A 115       6.667  -8.575   7.838  1.00 81.41           C  
ATOM    873  CB  ALA A 115       4.349  -8.166   8.696  1.00 81.41           C  
ATOM    874  O   ALA A 115       6.913  -8.422   6.639  1.00 81.41           O  
ATOM    875  N   ALA A 116       7.499  -8.180   8.760  1.00 82.89           N  
ATOM    876  CA  ALA A 116       8.790  -7.567   8.457  1.00 82.89           C  
ATOM    877  C   ALA A 116       9.709  -8.551   7.739  1.00 82.89           C  
ATOM    878  CB  ALA A 116       9.452  -7.060   9.736  1.00 82.89           C  
ATOM    879  O   ALA A 116      10.414  -8.178   6.798  1.00 82.89           O  
ATOM    880  N   ALA A 117       9.734  -9.767   8.166  1.00 87.29           N  
ATOM    881  CA  ALA A 117      10.540 -10.807   7.532  1.00 87.29           C  
ATOM    882  C   ALA A 117      10.099 -11.039   6.089  1.00 87.29           C  
ATOM    883  CB  ALA A 117      10.452 -12.108   8.327  1.00 87.29           C  
ATOM    884  O   ALA A 117      10.935 -11.184   5.194  1.00 87.29           O  
ATOM    885  N   LYS A 118       8.772 -11.083   5.872  1.00 87.19           N  
ATOM    886  CA  LYS A 118       8.226 -11.281   4.532  1.00 87.19           C  
ATOM    887  C   LYS A 118       8.613 -10.131   3.606  1.00 87.19           C  
ATOM    888  CB  LYS A 118       6.704 -11.420   4.588  1.00 87.19           C  
ATOM    889  O   LYS A 118       8.976 -10.355   2.449  1.00 87.19           O  
ATOM    890  CG  LYS A 118       6.080 -11.910   3.289  1.00 87.19           C  
ATOM    891  CD  LYS A 118       4.578 -12.121   3.436  1.00 87.19           C  
ATOM    892  CE  LYS A 118       3.935 -12.506   2.111  1.00 87.19           C  
ATOM    893  NZ  LYS A 118       2.455 -12.661   2.238  1.00 87.19           N  
ATOM    894  N   MET A 119       8.512  -8.939   4.130  1.00 83.62           N  
ATOM    895  CA  MET A 119       8.875  -7.759   3.350  1.00 83.62           C  
ATOM    896  C   MET A 119      10.360  -7.771   3.005  1.00 83.62           C  
ATOM    897  CB  MET A 119       8.525  -6.480   4.114  1.00 83.62           C  
ATOM    898  O   MET A 119      10.744  -7.430   1.885  1.00 83.62           O  
ATOM    899  CG  MET A 119       7.047  -6.127   4.074  1.00 83.62           C  
ATOM    900  SD  MET A 119       6.746  -4.434   3.434  1.00 83.62           S  
ATOM    901  CE  MET A 119       7.102  -3.460   4.922  1.00 83.62           C  
ATOM    902  N   GLU A 120      11.172  -8.107   3.899  1.00 92.26           N  
ATOM    903  CA  GLU A 120      12.611  -8.210   3.673  1.00 92.26           C  
ATOM    904  C   GLU A 120      12.928  -9.232   2.586  1.00 92.26           C  
ATOM    905  CB  GLU A 120      13.333  -8.581   4.971  1.00 92.26           C  
ATOM    906  O   GLU A 120      13.785  -8.992   1.732  1.00 92.26           O  
ATOM    907  CG  GLU A 120      14.851  -8.566   4.856  1.00 92.26           C  
ATOM    908  CD  GLU A 120      15.555  -8.823   6.178  1.00 92.26           C  
ATOM    909  OE1 GLU A 120      16.806  -8.800   6.214  1.00 92.26           O  
ATOM    910  OE2 GLU A 120      14.850  -9.052   7.186  1.00 92.26           O  
ATOM    911  N   GLU A 121      12.311 -10.303   2.675  1.00 93.26           N  
ATOM    912  CA  GLU A 121      12.478 -11.333   1.655  1.00 93.26           C  
ATOM    913  C   GLU A 121      12.066 -10.819   0.278  1.00 93.26           C  
ATOM    914  CB  GLU A 121      11.668 -12.582   2.014  1.00 93.26           C  
ATOM    915  O   GLU A 121      12.770 -11.042  -0.709  1.00 93.26           O  
ATOM    916  CG  GLU A 121      11.841 -13.731   1.031  1.00 93.26           C  
ATOM    917  CD  GLU A 121      11.036 -14.965   1.403  1.00 93.26           C  
ATOM    918  OE1 GLU A 121      10.983 -15.922   0.597  1.00 93.26           O  
ATOM    919  OE2 GLU A 121      10.451 -14.976   2.509  1.00 93.26           O  
ATOM    920  N   ARG A 122      10.876 -10.246   0.197  1.00 91.57           N  
ATOM    921  CA  ARG A 122      10.402  -9.673  -1.058  1.00 91.57           C  
ATOM    922  C   ARG A 122      11.397  -8.656  -1.607  1.00 91.57           C  
ATOM    923  CB  ARG A 122       9.033  -9.016  -0.867  1.00 91.57           C  
ATOM    924  O   ARG A 122      11.686  -8.646  -2.805  1.00 91.57           O  
ATOM    925  CG  ARG A 122       8.343  -8.640  -2.168  1.00 91.57           C  
ATOM    926  CD  ARG A 122       6.914  -8.170  -1.933  1.00 91.57           C  
ATOM    927  NE  ARG A 122       6.247  -7.825  -3.186  1.00 91.57           N  
ATOM    928  NH1 ARG A 122       4.263  -7.182  -2.193  1.00 91.57           N  
ATOM    929  NH2 ARG A 122       4.495  -7.082  -4.471  1.00 91.57           N  
ATOM    930  CZ  ARG A 122       5.003  -7.364  -3.280  1.00 91.57           C  
ATOM    931  N   GLU A 123      11.875  -7.807  -0.765  1.00 92.98           N  
ATOM    932  CA  GLU A 123      12.840  -6.788  -1.166  1.00 92.98           C  
ATOM    933  C   GLU A 123      14.126  -7.420  -1.688  1.00 92.98           C  
ATOM    934  CB  GLU A 123      13.152  -5.852   0.005  1.00 92.98           C  
ATOM    935  O   GLU A 123      14.675  -6.979  -2.700  1.00 92.98           O  
ATOM    936  CG  GLU A 123      14.052  -4.683  -0.365  1.00 92.98           C  
ATOM    937  CD  GLU A 123      14.285  -3.717   0.786  1.00 92.98           C  
ATOM    938  OE1 GLU A 123      15.075  -2.759   0.624  1.00 92.98           O  
ATOM    939  OE2 GLU A 123      13.673  -3.920   1.858  1.00 92.98           O  
ATOM    940  N   SER A 124      14.563  -8.384  -1.051  1.00 95.13           N  
ATOM    941  CA  SER A 124      15.751  -9.108  -1.492  1.00 95.13           C  
ATOM    942  C   SER A 124      15.534  -9.746  -2.860  1.00 95.13           C  
ATOM    943  CB  SER A 124      16.133 -10.183  -0.473  1.00 95.13           C  
ATOM    944  O   SER A 124      16.419  -9.706  -3.717  1.00 95.13           O  
ATOM    945  OG  SER A 124      16.474  -9.598   0.772  1.00 95.13           O  
ATOM    946  N   ASP A 125      14.396 -10.307  -2.972  1.00 95.77           N  
ATOM    947  CA  ASP A 125      14.039 -10.911  -4.252  1.00 95.77           C  
ATOM    948  C   ASP A 125      14.016  -9.866  -5.365  1.00 95.77           C  
ATOM    949  CB  ASP A 125      12.681 -11.609  -4.157  1.00 95.77           C  
ATOM    950  O   ASP A 125      14.520 -10.110  -6.463  1.00 95.77           O  
ATOM    951  CG  ASP A 125      12.732 -12.901  -3.361  1.00 95.77           C  
ATOM    952  OD1 ASP A 125      13.839 -13.432  -3.131  1.00 95.77           O  
ATOM    953  OD2 ASP A 125      11.654 -13.394  -2.963  1.00 95.77           O  
ATOM    954  N   LEU A 126      13.368  -8.763  -5.092  1.00 94.06           N  
ATOM    955  CA  LEU A 126      13.309  -7.678  -6.065  1.00 94.06           C  
ATOM    956  C   LEU A 126      14.709  -7.184  -6.412  1.00 94.06           C  
ATOM    957  CB  LEU A 126      12.465  -6.520  -5.527  1.00 94.06           C  
ATOM    958  O   LEU A 126      15.026  -6.978  -7.586  1.00 94.06           O  
ATOM    959  CG  LEU A 126      12.211  -5.361  -6.492  1.00 94.06           C  
ATOM    960  CD1 LEU A 126      11.449  -5.850  -7.719  1.00 94.06           C  
ATOM    961  CD2 LEU A 126      11.448  -4.241  -5.793  1.00 94.06           C  
ATOM    962  N   ASN A 127      15.533  -7.019  -5.448  1.00 94.77           N  
ATOM    963  CA  ASN A 127      16.900  -6.554  -5.658  1.00 94.77           C  
ATOM    964  C   ASN A 127      17.703  -7.538  -6.506  1.00 94.77           C  
ATOM    965  CB  ASN A 127      17.598  -6.316  -4.318  1.00 94.77           C  
ATOM    966  O   ASN A 127      18.481  -7.129  -7.369  1.00 94.77           O  
ATOM    967  CG  ASN A 127      17.154  -5.031  -3.648  1.00 94.77           C  
ATOM    968  ND2 ASN A 127      17.371  -4.937  -2.342  1.00 94.77           N  
ATOM    969  OD1 ASN A 127      16.618  -4.130  -4.299  1.00 94.77           O  
ATOM    970  N   ARG A 128      17.509  -8.737  -6.233  1.00 96.79           N  
ATOM    971  CA  ARG A 128      18.133  -9.768  -7.055  1.00 96.79           C  
ATOM    972  C   ARG A 128      17.702  -9.644  -8.512  1.00 96.79           C  
ATOM    973  CB  ARG A 128      17.788 -11.161  -6.524  1.00 96.79           C  
ATOM    974  O   ARG A 128      18.535  -9.699  -9.419  1.00 96.79           O  
ATOM    975  CG  ARG A 128      18.489 -12.292  -7.259  1.00 96.79           C  
ATOM    976  CD  ARG A 128      18.183 -13.646  -6.634  1.00 96.79           C  
ATOM    977  NE  ARG A 128      16.794 -14.040  -6.851  1.00 96.79           N  
ATOM    978  NH1 ARG A 128      16.287 -14.254  -4.608  1.00 96.79           N  
ATOM    979  NH2 ARG A 128      14.685 -14.668  -6.195  1.00 96.79           N  
ATOM    980  CZ  ARG A 128      15.925 -14.320  -5.884  1.00 96.79           C  
ATOM    981  N   ARG A 129      16.481  -9.443  -8.773  1.00 97.42           N  
ATOM    982  CA  ARG A 129      15.942  -9.287 -10.120  1.00 97.42           C  
ATOM    983  C   ARG A 129      16.499  -8.036 -10.791  1.00 97.42           C  
ATOM    984  CB  ARG A 129      14.414  -9.227 -10.085  1.00 97.42           C  
ATOM    985  O   ARG A 129      16.843  -8.060 -11.974  1.00 97.42           O  
ATOM    986  CG  ARG A 129      13.751 -10.566  -9.804  1.00 97.42           C  
ATOM    987  CD  ARG A 129      12.235 -10.441  -9.735  1.00 97.42           C  
ATOM    988  NE  ARG A 129      11.611 -11.685  -9.293  1.00 97.42           N  
ATOM    989  NH1 ARG A 129       9.451 -10.869  -9.364  1.00 97.42           N  
ATOM    990  NH2 ARG A 129       9.843 -13.034  -8.720  1.00 97.42           N  
ATOM    991  CZ  ARG A 129      10.303 -11.860  -9.127  1.00 97.42           C  
ATOM    992  N   ILE A 130      16.557  -7.004 -10.067  1.00 97.55           N  
ATOM    993  CA  ILE A 130      17.073  -5.738 -10.577  1.00 97.55           C  
ATOM    994  C   ILE A 130      18.522  -5.914 -11.023  1.00 97.55           C  
ATOM    995  CB  ILE A 130      16.970  -4.618  -9.518  1.00 97.55           C  
ATOM    996  O   ILE A 130      18.901  -5.473 -12.111  1.00 97.55           O  
ATOM    997  CG1 ILE A 130      15.504  -4.231  -9.289  1.00 97.55           C  
ATOM    998  CG2 ILE A 130      17.799  -3.400  -9.938  1.00 97.55           C  
ATOM    999  CD1 ILE A 130      15.292  -3.267  -8.130  1.00 97.55           C  
ATOM   1000  N   ARG A 131      19.281  -6.613 -10.248  1.00 97.20           N  
ATOM   1001  CA  ARG A 131      20.678  -6.858 -10.590  1.00 97.20           C  
ATOM   1002  C   ARG A 131      20.793  -7.727 -11.837  1.00 97.20           C  
ATOM   1003  CB  ARG A 131      21.410  -7.520  -9.420  1.00 97.20           C  
ATOM   1004  O   ARG A 131      21.641  -7.481 -12.697  1.00 97.20           O  
ATOM   1005  CG  ARG A 131      21.684  -6.583  -8.255  1.00 97.20           C  
ATOM   1006  CD  ARG A 131      22.441  -7.282  -7.135  1.00 97.20           C  
ATOM   1007  NE  ARG A 131      22.462  -6.480  -5.915  1.00 97.20           N  
ATOM   1008  NH1 ARG A 131      23.402  -8.129  -4.599  1.00 97.20           N  
ATOM   1009  NH2 ARG A 131      22.889  -6.087  -3.693  1.00 97.20           N  
ATOM   1010  CZ  ARG A 131      22.918  -6.901  -4.738  1.00 97.20           C  
ATOM   1011  N   ALA A 132      20.017  -8.631 -11.943  1.00 97.31           N  
ATOM   1012  CA  ALA A 132      19.998  -9.513 -13.106  1.00 97.31           C  
ATOM   1013  C   ALA A 132      19.640  -8.742 -14.374  1.00 97.31           C  
ATOM   1014  CB  ALA A 132      19.013 -10.660 -12.889  1.00 97.31           C  
ATOM   1015  O   ALA A 132      20.277  -8.917 -15.415  1.00 97.31           O  
ATOM   1016  N   LEU A 133      18.674  -7.972 -14.261  1.00 97.66           N  
ATOM   1017  CA  LEU A 133      18.257  -7.159 -15.399  1.00 97.66           C  
ATOM   1018  C   LEU A 133      19.362  -6.191 -15.810  1.00 97.66           C  
ATOM   1019  CB  LEU A 133      16.981  -6.382 -15.063  1.00 97.66           C  
ATOM   1020  O   LEU A 133      19.585  -5.966 -17.001  1.00 97.66           O  
ATOM   1021  CG  LEU A 133      15.694  -7.202 -14.964  1.00 97.66           C  
ATOM   1022  CD1 LEU A 133      14.551  -6.334 -14.449  1.00 97.66           C  
ATOM   1023  CD2 LEU A 133      15.342  -7.811 -16.317  1.00 97.66           C  
ATOM   1024  N   ALA A 134      19.988  -5.662 -14.857  1.00 97.41           N  
ATOM   1025  CA  ALA A 134      21.087  -4.738 -15.126  1.00 97.41           C  
ATOM   1026  C   ALA A 134      22.239  -5.447 -15.832  1.00 97.41           C  
ATOM   1027  CB  ALA A 134      21.575  -4.100 -13.828  1.00 97.41           C  
ATOM   1028  O   ALA A 134      22.836  -4.900 -16.762  1.00 97.41           O  
ATOM   1029  N   ALA A 135      22.526  -6.642 -15.430  1.00 97.15           N  
ATOM   1030  CA  ALA A 135      23.584  -7.430 -16.057  1.00 97.15           C  
ATOM   1031  C   ALA A 135      23.237  -7.758 -17.507  1.00 97.15           C  
ATOM   1032  CB  ALA A 135      23.829  -8.714 -15.269  1.00 97.15           C  
ATOM   1033  O   ALA A 135      24.095  -7.678 -18.390  1.00 97.15           O  
ATOM   1034  N   GLU A 136      22.062  -8.098 -17.702  1.00 97.43           N  
ATOM   1035  CA  GLU A 136      21.584  -8.373 -19.053  1.00 97.43           C  
ATOM   1036  C   GLU A 136      21.692  -7.136 -19.940  1.00 97.43           C  
ATOM   1037  CB  GLU A 136      20.137  -8.872 -19.020  1.00 97.43           C  
ATOM   1038  O   GLU A 136      22.124  -7.228 -21.091  1.00 97.43           O  
ATOM   1039  CG  GLU A 136      19.645  -9.422 -20.351  1.00 97.43           C  
ATOM   1040  CD  GLU A 136      18.156  -9.730 -20.360  1.00 97.43           C  
ATOM   1041  OE1 GLU A 136      17.570  -9.859 -21.458  1.00 97.43           O  
ATOM   1042  OE2 GLU A 136      17.571  -9.841 -19.259  1.00 97.43           O  
ATOM   1043  N   LYS A 137      21.237  -6.088 -19.447  1.00 97.94           N  
ATOM   1044  CA  LYS A 137      21.318  -4.833 -20.189  1.00 97.94           C  
ATOM   1045  C   LYS A 137      22.765  -4.494 -20.538  1.00 97.94           C  
ATOM   1046  CB  LYS A 137      20.691  -3.692 -19.386  1.00 97.94           C  
ATOM   1047  O   LYS A 137      23.051  -4.042 -21.649  1.00 97.94           O  
ATOM   1048  CG  LYS A 137      20.521  -2.402 -20.174  1.00 97.94           C  
ATOM   1049  CD  LYS A 137      19.873  -1.313 -19.328  1.00 97.94           C  
ATOM   1050  CE  LYS A 137      19.778   0.004 -20.088  1.00 97.94           C  
ATOM   1051  NZ  LYS A 137      19.231   1.099 -19.233  1.00 97.94           N  
ATOM   1052  N   ALA A 138      23.667  -4.724 -19.654  1.00 97.31           N  
ATOM   1053  CA  ALA A 138      25.086  -4.462 -19.881  1.00 97.31           C  
ATOM   1054  C   ALA A 138      25.641  -5.365 -20.979  1.00 97.31           C  
ATOM   1055  CB  ALA A 138      25.876  -4.652 -18.589  1.00 97.31           C  
ATOM   1056  O   ALA A 138      26.409  -4.915 -21.833  1.00 97.31           O  
ATOM   1057  N   ARG A 139      25.238  -6.623 -20.969  1.00 96.75           N  
ATOM   1058  CA  ARG A 139      25.669  -7.570 -21.992  1.00 96.75           C  
ATOM   1059  C   ARG A 139      25.175  -7.149 -23.371  1.00 96.75           C  
ATOM   1060  CB  ARG A 139      25.171  -8.980 -21.664  1.00 96.75           C  
ATOM   1061  O   ARG A 139      25.933  -7.176 -24.343  1.00 96.75           O  
ATOM   1062  CG  ARG A 139      25.900  -9.636 -20.502  1.00 96.75           C  
ATOM   1063  CD  ARG A 139      25.389 -11.046 -20.240  1.00 96.75           C  
ATOM   1064  NE  ARG A 139      26.059 -11.658 -19.096  1.00 96.75           N  
ATOM   1065  NH1 ARG A 139      25.168 -13.762 -19.437  1.00 96.75           N  
ATOM   1066  NH2 ARG A 139      26.594 -13.386 -17.682  1.00 96.75           N  
ATOM   1067  CZ  ARG A 139      25.939 -12.934 -18.741  1.00 96.75           C  
ATOM   1068  N   LYS A 140      23.994  -6.797 -23.485  1.00 97.41           N  
ATOM   1069  CA  LYS A 140      23.397  -6.373 -24.748  1.00 97.41           C  
ATOM   1070  C   LYS A 140      24.068  -5.108 -25.275  1.00 97.41           C  
ATOM   1071  CB  LYS A 140      21.895  -6.140 -24.580  1.00 97.41           C  
ATOM   1072  O   LYS A 140      24.293  -4.975 -26.480  1.00 97.41           O  
ATOM   1073  CG  LYS A 140      21.079  -7.418 -24.464  1.00 97.41           C  
ATOM   1074  CD  LYS A 140      19.588  -7.123 -24.367  1.00 97.41           C  
ATOM   1075  CE  LYS A 140      18.773  -8.400 -24.212  1.00 97.41           C  
ATOM   1076  NZ  LYS A 140      17.318  -8.111 -24.039  1.00 97.41           N  
ATOM   1077  N   GLU A 141      24.364  -4.209 -24.343  1.00 96.69           N  
ATOM   1078  CA  GLU A 141      25.041  -2.976 -24.731  1.00 96.69           C  
ATOM   1079  C   GLU A 141      26.435  -3.261 -25.281  1.00 96.69           C  
ATOM   1080  CB  GLU A 141      25.130  -2.014 -23.544  1.00 96.69           C  
ATOM   1081  O   GLU A 141      26.860  -2.646 -26.262  1.00 96.69           O  
ATOM   1082  CG  GLU A 141      23.824  -1.297 -23.233  1.00 96.69           C  
ATOM   1083  CD  GLU A 141      23.904  -0.411 -22.001  1.00 96.69           C  
ATOM   1084  OE1 GLU A 141      22.910   0.282 -21.686  1.00 96.69           O  
ATOM   1085  OE2 GLU A 141      24.969  -0.409 -21.345  1.00 96.69           O  
ATOM   1086  N   LYS A 142      27.107  -4.206 -24.591  1.00 96.84           N  
ATOM   1087  CA  LYS A 142      28.433  -4.598 -25.060  1.00 96.84           C  
ATOM   1088  C   LYS A 142      28.359  -5.248 -26.439  1.00 96.84           C  
ATOM   1089  CB  LYS A 142      29.094  -5.555 -24.066  1.00 96.84           C  
ATOM   1090  O   LYS A 142      29.184  -4.964 -27.310  1.00 96.84           O  
ATOM   1091  CG  LYS A 142      30.572  -5.799 -24.331  1.00 96.84           C  
ATOM   1092  CD  LYS A 142      31.194  -6.681 -23.256  1.00 96.84           C  
ATOM   1093  CE  LYS A 142      32.655  -6.985 -23.557  1.00 96.84           C  
ATOM   1094  NZ  LYS A 142      33.266  -7.861 -22.513  1.00 96.84           N  
ATOM   1095  N   GLU A 143      27.391  -6.128 -26.629  1.00 96.75           N  
ATOM   1096  CA  GLU A 143      27.187  -6.794 -27.912  1.00 96.75           C  
ATOM   1097  C   GLU A 143      26.891  -5.783 -29.017  1.00 96.75           C  
ATOM   1098  CB  GLU A 143      26.050  -7.814 -27.814  1.00 96.75           C  
ATOM   1099  O   GLU A 143      27.422  -5.893 -30.124  1.00 96.75           O  
ATOM   1100  CG  GLU A 143      25.906  -8.695 -29.047  1.00 96.75           C  
ATOM   1101  CD  GLU A 143      24.820  -9.749 -28.907  1.00 96.75           C  
ATOM   1102  OE1 GLU A 143      24.536 -10.463 -29.896  1.00 96.75           O  
ATOM   1103  OE2 GLU A 143      24.247  -9.862 -27.800  1.00 96.75           O  
ATOM   1104  N   THR A 144      26.035  -4.879 -28.746  1.00 96.85           N  
ATOM   1105  CA  THR A 144      25.685  -3.837 -29.705  1.00 96.85           C  
ATOM   1106  C   THR A 144      26.911  -3.005 -30.072  1.00 96.85           C  
ATOM   1107  CB  THR A 144      24.583  -2.915 -29.152  1.00 96.85           C  
ATOM   1108  O   THR A 144      27.110  -2.664 -31.239  1.00 96.85           O  
ATOM   1109  CG2 THR A 144      23.274  -3.675 -28.962  1.00 96.85           C  
ATOM   1110  OG1 THR A 144      25.002  -2.385 -27.888  1.00 96.85           O  
ATOM   1111  N   ARG A 145      27.672  -2.672 -28.987  1.00 96.36           N  
ATOM   1112  CA  ARG A 145      28.888  -1.899 -29.215  1.00 96.36           C  
ATOM   1113  C   ARG A 145      29.857  -2.656 -30.118  1.00 96.36           C  
ATOM   1114  CB  ARG A 145      29.567  -1.558 -27.887  1.00 96.36           C  
ATOM   1115  O   ARG A 145      30.435  -2.079 -31.040  1.00 96.36           O  
ATOM   1116  CG  ARG A 145      30.693  -0.544 -28.013  1.00 96.36           C  
ATOM   1117  CD  ARG A 145      31.257  -0.156 -26.653  1.00 96.36           C  
ATOM   1118  NE  ARG A 145      32.501   0.597 -26.780  1.00 96.36           N  
ATOM   1119  NH1 ARG A 145      32.462   1.426 -24.624  1.00 96.36           N  
ATOM   1120  NH2 ARG A 145      34.181   1.975 -26.038  1.00 96.36           N  
ATOM   1121  CZ  ARG A 145      33.045   1.331 -25.814  1.00 96.36           C  
ATOM   1122  N   GLN A 146      30.005  -3.950 -29.838  1.00 95.77           N  
ATOM   1123  CA  GLN A 146      30.904  -4.785 -30.627  1.00 95.77           C  
ATOM   1124  C   GLN A 146      30.405  -4.929 -32.062  1.00 95.77           C  
ATOM   1125  CB  GLN A 146      31.059  -6.164 -29.985  1.00 95.77           C  
ATOM   1126  O   GLN A 146      31.195  -4.886 -33.007  1.00 95.77           O  
ATOM   1127  CG  GLN A 146      31.877  -6.156 -28.701  1.00 95.77           C  
ATOM   1128  CD  GLN A 146      31.935  -7.518 -28.033  1.00 95.77           C  
ATOM   1129  NE2 GLN A 146      32.687  -7.611 -26.942  1.00 95.77           N  
ATOM   1130  OE1 GLN A 146      31.308  -8.477 -28.494  1.00 95.77           O  
ATOM   1131  N   ASN A 147      29.141  -5.115 -32.304  1.00 94.93           N  
ATOM   1132  CA  ASN A 147      28.538  -5.225 -33.627  1.00 94.93           C  
ATOM   1133  C   ASN A 147      28.724  -3.944 -34.436  1.00 94.93           C  
ATOM   1134  CB  ASN A 147      27.051  -5.569 -33.513  1.00 94.93           C  
ATOM   1135  O   ASN A 147      29.029  -3.996 -35.629  1.00 94.93           O  
ATOM   1136  CG  ASN A 147      26.813  -7.034 -33.206  1.00 94.93           C  
ATOM   1137  ND2 ASN A 147      25.563  -7.387 -32.930  1.00 94.93           N  
ATOM   1138  OD1 ASN A 147      27.745  -7.843 -33.216  1.00 94.93           O  
ATOM   1139  N   LEU A 148      28.528  -2.772 -33.793  1.00 94.79           N  
ATOM   1140  CA  LEU A 148      28.701  -1.483 -34.453  1.00 94.79           C  
ATOM   1141  C   LEU A 148      30.145  -1.293 -34.905  1.00 94.79           C  
ATOM   1142  CB  LEU A 148      28.292  -0.342 -33.518  1.00 94.79           C  
ATOM   1143  O   LEU A 148      30.395  -0.789 -36.002  1.00 94.79           O  
ATOM   1144  CG  LEU A 148      26.790  -0.148 -33.300  1.00 94.79           C  
ATOM   1145  CD1 LEU A 148      26.540   0.716 -32.069  1.00 94.79           C  
ATOM   1146  CD2 LEU A 148      26.147   0.473 -34.535  1.00 94.79           C  
ATOM   1147  N   GLU A 149      31.037  -1.707 -33.988  1.00 94.54           N  
ATOM   1148  CA  GLU A 149      32.454  -1.590 -34.322  1.00 94.54           C  
ATOM   1149  C   GLU A 149      32.822  -2.497 -35.492  1.00 94.54           C  
ATOM   1150  CB  GLU A 149      33.322  -1.922 -33.106  1.00 94.54           C  
ATOM   1151  O   GLU A 149      33.589  -2.103 -36.373  1.00 94.54           O  
ATOM   1152  CG  GLU A 149      33.288  -0.859 -32.017  1.00 94.54           C  
ATOM   1153  CD  GLU A 149      34.048  -1.260 -30.763  1.00 94.54           C  
ATOM   1154  OE1 GLU A 149      34.160  -0.432 -29.830  1.00 94.54           O  
ATOM   1155  OE2 GLU A 149      34.537  -2.411 -30.713  1.00 94.54           O  
ATOM   1156  N   SER A 150      32.340  -3.737 -35.453  1.00 92.73           N  
ATOM   1157  CA  SER A 150      32.608  -4.683 -36.531  1.00 92.73           C  
ATOM   1158  C   SER A 150      32.036  -4.189 -37.856  1.00 92.73           C  
ATOM   1159  CB  SER A 150      32.027  -6.058 -36.196  1.00 92.73           C  
ATOM   1160  O   SER A 150      32.672  -4.327 -38.903  1.00 92.73           O  
ATOM   1161  OG  SER A 150      30.631  -5.972 -35.971  1.00 92.73           O  
ATOM   1162  N   ARG A 151      30.819  -3.630 -37.878  1.00 92.87           N  
ATOM   1163  CA  ARG A 151      30.190  -3.080 -39.074  1.00 92.87           C  
ATOM   1164  C   ARG A 151      30.986  -1.899 -39.618  1.00 92.87           C  
ATOM   1165  CB  ARG A 151      28.752  -2.650 -38.775  1.00 92.87           C  
ATOM   1166  O   ARG A 151      31.133  -1.749 -40.833  1.00 92.87           O  
ATOM   1167  CG  ARG A 151      27.785  -3.810 -38.601  1.00 92.87           C  
ATOM   1168  CD  ARG A 151      26.379  -3.329 -38.272  1.00 92.87           C  
ATOM   1169  NE  ARG A 151      25.707  -2.785 -39.449  1.00 92.87           N  
ATOM   1170  NH1 ARG A 151      23.826  -2.082 -38.306  1.00 92.87           N  
ATOM   1171  NH2 ARG A 151      23.991  -1.745 -40.567  1.00 92.87           N  
ATOM   1172  CZ  ARG A 151      24.510  -2.205 -39.438  1.00 92.87           C  
ATOM   1173  N   ALA A 152      31.429  -0.965 -38.764  1.00 91.66           N  
ATOM   1174  CA  ALA A 152      32.242   0.184 -39.154  1.00 91.66           C  
ATOM   1175  C   ALA A 152      33.539  -0.263 -39.822  1.00 91.66           C  
ATOM   1176  CB  ALA A 152      32.546   1.057 -37.939  1.00 91.66           C  
ATOM   1177  O   ALA A 152      33.973   0.333 -40.811  1.00 91.66           O  
ATOM   1178  N   GLN A 153      34.199  -1.303 -39.236  1.00 90.24           N  
ATOM   1179  CA  GLN A 153      35.445  -1.828 -39.785  1.00 90.24           C  
ATOM   1180  C   GLN A 153      35.220  -2.453 -41.159  1.00 90.24           C  
ATOM   1181  CB  GLN A 153      36.060  -2.856 -38.835  1.00 90.24           C  
ATOM   1182  O   GLN A 153      36.049  -2.302 -42.059  1.00 90.24           O  
ATOM   1183  CG  GLN A 153      36.654  -2.248 -37.571  1.00 90.24           C  
ATOM   1184  CD  GLN A 153      37.106  -3.296 -36.572  1.00 90.24           C  
ATOM   1185  NE2 GLN A 153      37.533  -2.849 -35.396  1.00 90.24           N  
ATOM   1186  OE1 GLN A 153      37.071  -4.498 -36.854  1.00 90.24           O  
ATOM   1187  N   ALA A 154      34.163  -3.291 -41.351  1.00 86.57           N  
ATOM   1188  CA  ALA A 154      33.809  -3.914 -42.624  1.00 86.57           C  
ATOM   1189  C   ALA A 154      33.563  -2.860 -43.700  1.00 86.57           C  
ATOM   1190  CB  ALA A 154      32.575  -4.798 -42.458  1.00 86.57           C  
ATOM   1191  O   ALA A 154      33.949  -3.044 -44.857  1.00 86.57           O  
ATOM   1192  N   GLN A 155      32.829  -1.736 -43.335  1.00 85.65           N  
ATOM   1193  CA  GLN A 155      32.564  -0.642 -44.264  1.00 85.65           C  
ATOM   1194  C   GLN A 155      33.858   0.053 -44.678  1.00 85.65           C  
ATOM   1195  CB  GLN A 155      31.600   0.369 -43.641  1.00 85.65           C  
ATOM   1196  O   GLN A 155      33.997   0.484 -45.825  1.00 85.65           O  
ATOM   1197  CG  GLN A 155      30.150  -0.094 -43.623  1.00 85.65           C  
ATOM   1198  CD  GLN A 155      29.220   0.913 -42.973  1.00 85.65           C  
ATOM   1199  NE2 GLN A 155      27.938   0.572 -42.894  1.00 85.65           N  
ATOM   1200  OE1 GLN A 155      29.651   1.988 -42.543  1.00 85.65           O  
ATOM   1201  N   ALA A 156      34.890   0.215 -43.807  1.00 80.59           N  
ATOM   1202  CA  ALA A 156      36.185   0.834 -44.077  1.00 80.59           C  
ATOM   1203  C   ALA A 156      37.023  -0.031 -45.014  1.00 80.59           C  
ATOM   1204  CB  ALA A 156      36.938   1.083 -42.772  1.00 80.59           C  
ATOM   1205  O   ALA A 156      37.765   0.488 -45.850  1.00 80.59           O  
ATOM   1206  N   THR A 157      37.034  -1.373 -44.845  1.00 79.22           N  
ATOM   1207  CA  THR A 157      37.781  -2.284 -45.705  1.00 79.22           C  
ATOM   1208  C   THR A 157      37.183  -2.314 -47.109  1.00 79.22           C  
ATOM   1209  CB  THR A 157      37.803  -3.710 -45.123  1.00 79.22           C  
ATOM   1210  O   THR A 157      37.898  -2.538 -48.088  1.00 79.22           O  
ATOM   1211  CG2 THR A 157      38.535  -3.747 -43.785  1.00 79.22           C  
ATOM   1212  OG1 THR A 157      36.457  -4.163 -44.932  1.00 79.22           O  
ATOM   1213  N   ARG A 158      35.855  -2.134 -47.347  1.00 67.21           N  
ATOM   1214  CA  ARG A 158      35.190  -2.101 -48.646  1.00 67.21           C  
ATOM   1215  C   ARG A 158      35.525  -0.819 -49.400  1.00 67.21           C  
ATOM   1216  CB  ARG A 158      33.675  -2.231 -48.478  1.00 67.21           C  
ATOM   1217  O   ARG A 158      35.671  -0.832 -50.624  1.00 67.21           O  
ATOM   1218  CG  ARG A 158      33.199  -3.658 -48.262  1.00 67.21           C  
ATOM   1219  CD  ARG A 158      31.683  -3.768 -48.358  1.00 67.21           C  
ATOM   1220  NE  ARG A 158      31.192  -5.000 -47.748  1.00 67.21           N  
ATOM   1221  NH1 ARG A 158      29.654  -5.455 -49.410  1.00 67.21           N  
ATOM   1222  NH2 ARG A 158      29.869  -6.873 -47.622  1.00 67.21           N  
ATOM   1223  CZ  ARG A 158      30.240  -5.773 -48.261  1.00 67.21           C  
ATOM   1224  N   ARG A 159      35.763   0.355 -48.834  1.00 59.11           N  
ATOM   1225  CA  ARG A 159      36.158   1.631 -49.420  1.00 59.11           C  
ATOM   1226  C   ARG A 159      37.643   1.638 -49.766  1.00 59.11           C  
ATOM   1227  CB  ARG A 159      35.837   2.784 -48.466  1.00 59.11           C  
ATOM   1228  O   ARG A 159      38.069   2.340 -50.686  1.00 59.11           O  
ATOM   1229  CG  ARG A 159      34.364   3.155 -48.423  1.00 59.11           C  
ATOM   1230  CD  ARG A 159      34.110   4.350 -47.515  1.00 59.11           C  
ATOM   1231  NE  ARG A 159      32.709   4.762 -47.545  1.00 59.11           N  
ATOM   1232  NH1 ARG A 159      33.055   6.749 -46.418  1.00 59.11           N  
ATOM   1233  NH2 ARG A 159      30.947   6.169 -47.107  1.00 59.11           N  
ATOM   1234  CZ  ARG A 159      32.240   5.893 -47.023  1.00 59.11           C  
ATOM   1235  N   GLY A 160      38.517   0.819 -49.175  1.00 56.56           N  
ATOM   1236  CA  GLY A 160      39.936   0.663 -49.455  1.00 56.56           C  
ATOM   1237  C   GLY A 160      40.220  -0.340 -50.557  1.00 56.56           C  
ATOM   1238  O   GLY A 160      41.282  -0.301 -51.180  1.00 56.56           O  
ATOM   1239  N   ALA A 161      39.204  -1.118 -51.044  1.00 51.86           N  
ATOM   1240  CA  ALA A 161      39.315  -2.079 -52.138  1.00 51.86           C  
ATOM   1241  C   ALA A 161      38.745  -1.505 -53.433  1.00 51.86           C  
ATOM   1242  CB  ALA A 161      38.601  -3.380 -51.778  1.00 51.86           C  
ATOM   1243  O   ALA A 161      39.054  -1.991 -54.523  1.00 51.86           O  
ATOM   1244  N   SER A 162      38.125  -0.281 -53.532  1.00 52.57           N  
ATOM   1245  CA  SER A 162      37.720   0.412 -54.751  1.00 52.57           C  
ATOM   1246  C   SER A 162      38.711   1.511 -55.118  1.00 52.57           C  
ATOM   1247  CB  SER A 162      36.321   1.008 -54.590  1.00 52.57           C  
ATOM   1248  O   SER A 162      38.345   2.492 -55.769  1.00 52.57           O  
ATOM   1249  OG  SER A 162      35.881   1.594 -55.803  1.00 52.57           O  
ATOM   1250  N   THR A 163      40.071   1.384 -54.830  1.00 56.16           N  
ATOM   1251  CA  THR A 163      41.007   2.283 -55.495  1.00 56.16           C  
ATOM   1252  C   THR A 163      42.092   1.493 -56.222  1.00 56.16           C  
ATOM   1253  CB  THR A 163      41.659   3.253 -54.493  1.00 56.16           C  
ATOM   1254  O   THR A 163      42.925   0.844 -55.586  1.00 56.16           O  
ATOM   1255  CG2 THR A 163      40.622   4.185 -53.875  1.00 56.16           C  
ATOM   1256  OG1 THR A 163      42.291   2.500 -53.450  1.00 56.16           O  
ATOM   1257  N   ARG A 164      41.797   0.524 -57.081  1.00 54.02           N  
ATOM   1258  CA  ARG A 164      42.797   0.134 -58.069  1.00 54.02           C  
ATOM   1259  C   ARG A 164      42.191   0.074 -59.467  1.00 54.02           C  
ATOM   1260  CB  ARG A 164      43.413  -1.219 -57.707  1.00 54.02           C  
ATOM   1261  O   ARG A 164      41.140  -0.538 -59.668  1.00 54.02           O  
ATOM   1262  CG  ARG A 164      44.926  -1.266 -57.852  1.00 54.02           C  
ATOM   1263  CD  ARG A 164      45.498  -2.590 -57.364  1.00 54.02           C  
ATOM   1264  NE  ARG A 164      46.200  -2.438 -56.093  1.00 54.02           N  
ATOM   1265  NH1 ARG A 164      47.623  -4.226 -56.429  1.00 54.02           N  
ATOM   1266  NH2 ARG A 164      47.762  -2.991 -54.502  1.00 54.02           N  
ATOM   1267  CZ  ARG A 164      47.193  -3.219 -55.678  1.00 54.02           C  
ATOM   1268  N   SER A 165      42.333   1.255 -60.266  1.00 49.86           N  
ATOM   1269  CA  SER A 165      42.878   1.529 -61.592  1.00 49.86           C  
ATOM   1270  C   SER A 165      41.978   2.479 -62.375  1.00 49.86           C  
ATOM   1271  CB  SER A 165      43.065   0.229 -62.374  1.00 49.86           C  
ATOM   1272  O   SER A 165      40.832   2.144 -62.682  1.00 49.86           O  
ATOM   1273  OG  SER A 165      42.485  -0.863 -61.681  1.00 49.86           O  
ATOM   1274  N   GLY A 166      42.121   3.803 -62.156  1.00 44.12           N  
ATOM   1275  CA  GLY A 166      41.965   4.648 -63.330  1.00 44.12           C  
ATOM   1276  C   GLY A 166      42.480   6.060 -63.121  1.00 44.12           C  
ATOM   1277  O   GLY A 166      42.294   6.641 -62.050  1.00 44.12           O  
ATOM   1278  N   ALA A 167      43.819   6.295 -63.406  1.00 46.18           N  
ATOM   1279  CA  ALA A 167      44.492   7.481 -63.931  1.00 46.18           C  
ATOM   1280  C   ALA A 167      43.618   8.722 -63.774  1.00 46.18           C  
ATOM   1281  CB  ALA A 167      44.862   7.277 -65.399  1.00 46.18           C  
ATOM   1282  O   ALA A 167      42.426   8.694 -64.091  1.00 46.18           O  
ATOM   1283  N   PRO A 168      43.985   9.802 -63.034  1.00 45.57           N  
ATOM   1284  CA  PRO A 168      43.232  11.057 -63.073  1.00 45.57           C  
ATOM   1285  C   PRO A 168      43.454  11.839 -64.365  1.00 45.57           C  
ATOM   1286  CB  PRO A 168      43.773  11.830 -61.867  1.00 45.57           C  
ATOM   1287  O   PRO A 168      44.539  11.779 -64.949  1.00 45.57           O  
ATOM   1288  CG  PRO A 168      45.148  11.285 -61.650  1.00 45.57           C  
ATOM   1289  CD  PRO A 168      45.350  10.119 -62.574  1.00 45.57           C  
ATOM   1290  N   ARG A 169      42.622  11.726 -65.438  1.00 45.39           N  
ATOM   1291  CA  ARG A 169      42.472  12.735 -66.482  1.00 45.39           C  
ATOM   1292  C   ARG A 169      42.026  14.069 -65.893  1.00 45.39           C  
ATOM   1293  CB  ARG A 169      41.471  12.268 -67.541  1.00 45.39           C  
ATOM   1294  O   ARG A 169      41.120  14.113 -65.058  1.00 45.39           O  
ATOM   1295  CG  ARG A 169      42.120  11.746 -68.813  1.00 45.39           C  
ATOM   1296  CD  ARG A 169      41.081  11.310 -69.837  1.00 45.39           C  
ATOM   1297  NE  ARG A 169      41.683  11.064 -71.145  1.00 45.39           N  
ATOM   1298  NH1 ARG A 169      40.030  12.146 -72.341  1.00 45.39           N  
ATOM   1299  NH2 ARG A 169      41.802  11.188 -73.435  1.00 45.39           N  
ATOM   1300  CZ  ARG A 169      41.170  11.467 -72.304  1.00 45.39           C  
ATOM   1301  N   ALA A 170      42.981  15.024 -65.656  1.00 49.22           N  
ATOM   1302  CA  ALA A 170      42.985  16.482 -65.731  1.00 49.22           C  
ATOM   1303  C   ALA A 170      41.912  16.985 -66.693  1.00 49.22           C  
ATOM   1304  CB  ALA A 170      44.359  16.989 -66.159  1.00 49.22           C  
ATOM   1305  O   ALA A 170      41.952  16.685 -67.889  1.00 49.22           O  
ATOM   1306  N   GLY A 171      40.615  17.036 -66.263  1.00 41.67           N  
ATOM   1307  CA  GLY A 171      39.642  17.861 -66.962  1.00 41.67           C  
ATOM   1308  C   GLY A 171      38.957  18.869 -66.060  1.00 41.67           C  
ATOM   1309  O   GLY A 171      38.683  18.581 -64.893  1.00 41.67           O  
ATOM   1310  N   THR A 172      39.529  20.124 -66.112  1.00 55.20           N  
ATOM   1311  CA  THR A 172      38.991  21.479 -66.070  1.00 55.20           C  
ATOM   1312  C   THR A 172      37.476  21.464 -66.255  1.00 55.20           C  
ATOM   1313  CB  THR A 172      39.633  22.369 -67.150  1.00 55.20           C  
ATOM   1314  O   THR A 172      36.968  20.887 -67.219  1.00 55.20           O  
ATOM   1315  CG2 THR A 172      41.034  22.809 -66.738  1.00 55.20           C  
ATOM   1316  OG1 THR A 172      39.717  21.635 -68.378  1.00 55.20           O  
ATOM   1317  N   ASN A 173      36.728  21.357 -65.178  1.00 49.22           N  
ATOM   1318  CA  ASN A 173      35.364  21.873 -65.217  1.00 49.22           C  
ATOM   1319  C   ASN A 173      35.117  22.890 -64.107  1.00 49.22           C  
ATOM   1320  CB  ASN A 173      34.354  20.727 -65.122  1.00 49.22           C  
ATOM   1321  O   ASN A 173      35.421  22.630 -62.941  1.00 49.22           O  
ATOM   1322  CG  ASN A 173      33.426  20.665 -66.319  1.00 49.22           C  
ATOM   1323  ND2 ASN A 173      32.406  19.820 -66.236  1.00 49.22           N  
ATOM   1324  OD1 ASN A 173      33.626  21.371 -67.312  1.00 49.22           O  
ATOM   1325  N   GLN A 174      35.418  24.068 -64.391  1.00 54.48           N  
ATOM   1326  CA  GLN A 174      34.899  25.431 -64.440  1.00 54.48           C  
ATOM   1327  C   GLN A 174      33.373  25.438 -64.447  1.00 54.48           C  
ATOM   1328  CB  GLN A 174      35.434  26.166 -65.670  1.00 54.48           C  
ATOM   1329  O   GLN A 174      32.747  24.728 -65.237  1.00 54.48           O  
ATOM   1330  CG  GLN A 174      35.242  27.676 -65.615  1.00 54.48           C  
ATOM   1331  CD  GLN A 174      35.963  28.400 -66.737  1.00 54.48           C  
ATOM   1332  NE2 GLN A 174      36.587  29.526 -66.411  1.00 54.48           N  
ATOM   1333  OE1 GLN A 174      35.960  27.949 -67.887  1.00 54.48           O  
ATOM   1334  N   TYR A 175      32.741  25.372 -63.218  1.00 43.67           N  
ATOM   1335  CA  TYR A 175      31.540  26.163 -62.971  1.00 43.67           C  
ATOM   1336  C   TYR A 175      30.820  25.683 -61.716  1.00 43.67           C  
ATOM   1337  CB  TYR A 175      30.594  26.094 -64.173  1.00 43.67           C  
ATOM   1338  O   TYR A 175      30.509  24.497 -61.586  1.00 43.67           O  
ATOM   1339  CG  TYR A 175      30.886  27.127 -65.235  1.00 43.67           C  
ATOM   1340  CD1 TYR A 175      30.290  28.385 -65.193  1.00 43.67           C  
ATOM   1341  CD2 TYR A 175      31.757  26.846 -66.282  1.00 43.67           C  
ATOM   1342  CE1 TYR A 175      30.555  29.339 -66.170  1.00 43.67           C  
ATOM   1343  CE2 TYR A 175      32.029  27.793 -67.265  1.00 43.67           C  
ATOM   1344  OH  TYR A 175      31.690  29.975 -68.170  1.00 43.67           O  
ATOM   1345  CZ  TYR A 175      31.424  29.034 -67.200  1.00 43.67           C  
ATOM   1346  N   GLY A 176      31.072  26.291 -60.506  1.00 41.30           N  
ATOM   1347  CA  GLY A 176      30.017  26.968 -59.768  1.00 41.30           C  
ATOM   1348  C   GLY A 176      30.298  27.066 -58.280  1.00 41.30           C  
ATOM   1349  O   GLY A 176      30.524  26.052 -57.617  1.00 41.30           O  
ATOM   1350  N   MET A 177      31.176  27.960 -57.915  1.00 48.09           N  
ATOM   1351  CA  MET A 177      31.194  28.931 -56.825  1.00 48.09           C  
ATOM   1352  C   MET A 177      29.784  29.192 -56.306  1.00 48.09           C  
ATOM   1353  CB  MET A 177      31.833  30.243 -57.284  1.00 48.09           C  
ATOM   1354  O   MET A 177      28.877  29.492 -57.084  1.00 48.09           O  
ATOM   1355  CG  MET A 177      33.302  30.113 -57.655  1.00 48.09           C  
ATOM   1356  SD  MET A 177      34.176  31.726 -57.641  1.00 48.09           S  
ATOM   1357  CE  MET A 177      35.572  31.324 -56.553  1.00 48.09           C  
ATOM   1358  N   SER A 178      29.321  28.350 -55.296  1.00 42.14           N  
ATOM   1359  CA  SER A 178      28.456  29.016 -54.328  1.00 42.14           C  
ATOM   1360  C   SER A 178      28.445  28.275 -52.995  1.00 42.14           C  
ATOM   1361  CB  SER A 178      27.031  29.128 -54.871  1.00 42.14           C  
ATOM   1362  O   SER A 178      28.316  27.049 -52.962  1.00 42.14           O  
ATOM   1363  OG  SER A 178      26.651  30.487 -55.009  1.00 42.14           O  
ATOM   1364  N   ARG A 179      29.236  28.715 -52.058  1.00 47.35           N  
ATOM   1365  CA  ARG A 179      29.088  29.298 -50.728  1.00 47.35           C  
ATOM   1366  C   ARG A 179      29.050  28.214 -49.657  1.00 47.35           C  
ATOM   1367  CB  ARG A 179      27.822  30.153 -50.654  1.00 47.35           C  
ATOM   1368  O   ARG A 179      28.283  27.255 -49.763  1.00 47.35           O  
ATOM   1369  CG  ARG A 179      27.962  31.521 -51.303  1.00 47.35           C  
ATOM   1370  CD  ARG A 179      26.772  32.418 -50.993  1.00 47.35           C  
ATOM   1371  NE  ARG A 179      26.600  33.455 -52.006  1.00 47.35           N  
ATOM   1372  NH1 ARG A 179      26.130  35.140 -50.498  1.00 47.35           N  
ATOM   1373  NH2 ARG A 179      26.166  35.585 -52.746  1.00 47.35           N  
ATOM   1374  CZ  ARG A 179      26.299  34.724 -51.748  1.00 47.35           C  
ATOM   1375  N   ARG A 180      30.192  27.826 -49.094  1.00 45.15           N  
ATOM   1376  CA  ARG A 180      30.576  27.673 -47.694  1.00 45.15           C  
ATOM   1377  C   ARG A 180      29.505  28.236 -46.767  1.00 45.15           C  
ATOM   1378  CB  ARG A 180      31.917  28.361 -47.426  1.00 45.15           C  
ATOM   1379  O   ARG A 180      29.179  29.423 -46.836  1.00 45.15           O  
ATOM   1380  CG  ARG A 180      33.126  27.530 -47.825  1.00 45.15           C  
ATOM   1381  CD  ARG A 180      34.427  28.166 -47.353  1.00 45.15           C  
ATOM   1382  NE  ARG A 180      35.161  28.773 -48.459  1.00 45.15           N  
ATOM   1383  NH1 ARG A 180      37.112  29.089 -47.262  1.00 45.15           N  
ATOM   1384  NH2 ARG A 180      36.992  29.736 -49.458  1.00 45.15           N  
ATOM   1385  CZ  ARG A 180      36.420  29.198 -48.391  1.00 45.15           C  
ATOM   1386  N   GLY A 181      28.437  27.491 -46.601  1.00 36.65           N  
ATOM   1387  CA  GLY A 181      27.666  27.801 -45.407  1.00 36.65           C  
ATOM   1388  C   GLY A 181      27.877  26.802 -44.285  1.00 36.65           C  
ATOM   1389  O   GLY A 181      27.770  25.592 -44.496  1.00 36.65           O  
ATOM   1390  N   ALA A 182      29.009  26.825 -43.546  1.00 43.06           N  
ATOM   1391  CA  ALA A 182      29.201  26.758 -42.100  1.00 43.06           C  
ATOM   1392  C   ALA A 182      27.866  26.839 -41.364  1.00 43.06           C  
ATOM   1393  CB  ALA A 182      30.131  27.876 -41.634  1.00 43.06           C  
ATOM   1394  O   ALA A 182      27.068  27.746 -41.612  1.00 43.06           O  
ATOM   1395  N   VAL A 183      27.050  25.857 -41.409  1.00 40.80           N  
ATOM   1396  CA  VAL A 183      25.972  25.811 -40.427  1.00 40.80           C  
ATOM   1397  C   VAL A 183      26.510  26.195 -39.050  1.00 40.80           C  
ATOM   1398  CB  VAL A 183      25.313  24.415 -40.372  1.00 40.80           C  
ATOM   1399  O   VAL A 183      27.454  25.578 -38.552  1.00 40.80           O  
ATOM   1400  CG1 VAL A 183      24.560  24.121 -41.668  1.00 40.80           C  
ATOM   1401  CG2 VAL A 183      26.365  23.339 -40.106  1.00 40.80           C  
ATOM   1402  N   ALA A 184      26.752  27.503 -38.814  1.00 38.01           N  
ATOM   1403  CA  ALA A 184      26.431  28.362 -37.677  1.00 38.01           C  
ATOM   1404  C   ALA A 184      25.447  27.677 -36.732  1.00 38.01           C  
ATOM   1405  CB  ALA A 184      25.861  29.693 -38.159  1.00 38.01           C  
ATOM   1406  O   ALA A 184      24.414  27.164 -37.168  1.00 38.01           O  
ATOM   1407  N   ALA A 185      25.879  26.781 -35.849  1.00 38.14           N  
ATOM   1408  CA  ALA A 185      25.479  26.712 -34.445  1.00 38.14           C  
ATOM   1409  C   ALA A 185      24.515  27.841 -34.094  1.00 38.14           C  
ATOM   1410  CB  ALA A 185      26.707  26.764 -33.539  1.00 38.14           C  
ATOM   1411  O   ALA A 185      24.850  29.020 -34.237  1.00 38.14           O  
ATOM   1412  N   ALA A 186      23.371  27.989 -34.804  1.00 37.50           N  
ATOM   1413  CA  ALA A 186      22.169  28.665 -34.324  1.00 37.50           C  
ATOM   1414  C   ALA A 186      22.172  28.774 -32.802  1.00 37.50           C  
ATOM   1415  CB  ALA A 186      20.918  27.929 -34.799  1.00 37.50           C  
ATOM   1416  O   ALA A 186      22.375  27.778 -32.102  1.00 37.50           O  
ATOM   1417  N   SER A 187      22.844  29.761 -32.228  1.00 40.85           N  
ATOM   1418  CA  SER A 187      22.567  30.626 -31.085  1.00 40.85           C  
ATOM   1419  C   SER A 187      21.085  30.976 -31.004  1.00 40.85           C  
ATOM   1420  CB  SER A 187      23.398  31.907 -31.168  1.00 40.85           C  
ATOM   1421  O   SER A 187      20.513  31.503 -31.961  1.00 40.85           O  
ATOM   1422  OG  SER A 187      24.728  31.672 -30.740  1.00 40.85           O  
ATOM   1423  N   TYR A 188      20.211  30.086 -30.473  1.00 41.02           N  
ATOM   1424  CA  TYR A 188      18.924  30.449 -29.891  1.00 41.02           C  
ATOM   1425  C   TYR A 188      19.106  31.418 -28.729  1.00 41.02           C  
ATOM   1426  CB  TYR A 188      18.177  29.199 -29.417  1.00 41.02           C  
ATOM   1427  O   TYR A 188      19.962  31.209 -27.866  1.00 41.02           O  
ATOM   1428  CG  TYR A 188      17.522  28.422 -30.534  1.00 41.02           C  
ATOM   1429  CD1 TYR A 188      16.235  28.735 -30.964  1.00 41.02           C  
ATOM   1430  CD2 TYR A 188      18.189  27.375 -31.159  1.00 41.02           C  
ATOM   1431  CE1 TYR A 188      15.627  28.021 -31.992  1.00 41.02           C  
ATOM   1432  CE2 TYR A 188      17.592  26.654 -32.188  1.00 41.02           C  
ATOM   1433  OH  TYR A 188      15.716  26.274 -33.615  1.00 41.02           O  
ATOM   1434  CZ  TYR A 188      16.313  26.984 -32.597  1.00 41.02           C  
ATOM   1435  N   PRO A 189      18.603  32.674 -28.841  1.00 47.45           N  
ATOM   1436  CA  PRO A 189      18.320  33.608 -27.748  1.00 47.45           C  
ATOM   1437  C   PRO A 189      17.063  33.237 -26.966  1.00 47.45           C  
ATOM   1438  CB  PRO A 189      18.142  34.948 -28.467  1.00 47.45           C  
ATOM   1439  O   PRO A 189      16.107  32.710 -27.541  1.00 47.45           O  
ATOM   1440  CG  PRO A 189      17.847  34.584 -29.886  1.00 47.45           C  
ATOM   1441  CD  PRO A 189      17.843  33.087 -30.004  1.00 47.45           C  
ATOM   1442  N   GLY A 190      17.300  32.587 -25.726  1.00 49.46           N  
ATOM   1443  CA  GLY A 190      16.529  32.886 -24.530  1.00 49.46           C  
ATOM   1444  C   GLY A 190      15.547  31.789 -24.164  1.00 49.46           C  
ATOM   1445  O   GLY A 190      14.604  31.519 -24.910  1.00 49.46           O  
ATOM   1446  N   CYS A 191      15.987  30.736 -23.515  1.00 33.17           N  
ATOM   1447  CA  CYS A 191      15.157  30.133 -22.479  1.00 33.17           C  
ATOM   1448  C   CYS A 191      16.016  29.554 -21.360  1.00 33.17           C  
ATOM   1449  CB  CYS A 191      14.271  29.038 -23.072  1.00 33.17           C  
ATOM   1450  O   CYS A 191      16.908  28.743 -21.613  1.00 33.17           O  
ATOM   1451  SG  CYS A 191      12.806  29.667 -23.921  1.00 33.17           S  
ATOM   1452  N   GLU A 192      16.700  30.382 -20.574  1.00 42.21           N  
ATOM   1453  CA  GLU A 192      17.249  30.066 -19.259  1.00 42.21           C  
ATOM   1454  C   GLU A 192      16.580  28.829 -18.665  1.00 42.21           C  
ATOM   1455  CB  GLU A 192      17.091  31.256 -18.309  1.00 42.21           C  
ATOM   1456  O   GLU A 192      15.351  28.745 -18.618  1.00 42.21           O  
ATOM   1457  CG  GLU A 192      16.038  32.261 -18.753  1.00 42.21           C  
ATOM   1458  CD  GLU A 192      16.105  33.576 -17.992  1.00 42.21           C  
ATOM   1459  OE1 GLU A 192      16.166  34.647 -18.637  1.00 42.21           O  
ATOM   1460  OE2 GLU A 192      16.098  33.534 -16.742  1.00 42.21           O  
ATOM   1461  N   GLU A 193      17.018  27.650 -19.005  1.00 43.83           N  
ATOM   1462  CA  GLU A 193      16.966  26.368 -18.310  1.00 43.83           C  
ATOM   1463  C   GLU A 193      16.798  26.562 -16.805  1.00 43.83           C  
ATOM   1464  CB  GLU A 193      18.227  25.548 -18.596  1.00 43.83           C  
ATOM   1465  O   GLU A 193      17.472  27.401 -16.203  1.00 43.83           O  
ATOM   1466  CG  GLU A 193      18.075  24.569 -19.751  1.00 43.83           C  
ATOM   1467  CD  GLU A 193      19.281  23.661 -19.930  1.00 43.83           C  
ATOM   1468  OE1 GLU A 193      19.101  22.426 -20.035  1.00 43.83           O  
ATOM   1469  OE2 GLU A 193      20.415  24.188 -19.965  1.00 43.83           O  
ATOM   1470  N   PRO A 194      15.538  26.233 -16.115  1.00 35.51           N  
ATOM   1471  CA  PRO A 194      15.597  26.371 -14.658  1.00 35.51           C  
ATOM   1472  C   PRO A 194      16.753  25.590 -14.038  1.00 35.51           C  
ATOM   1473  CB  PRO A 194      14.249  25.811 -14.196  1.00 35.51           C  
ATOM   1474  O   PRO A 194      17.042  24.468 -14.461  1.00 35.51           O  
ATOM   1475  CG  PRO A 194      13.766  24.984 -15.344  1.00 35.51           C  
ATOM   1476  CD  PRO A 194      14.529  25.382 -16.574  1.00 35.51           C  
ATOM   1477  N   GLN A 195      17.865  26.173 -13.820  1.00 37.17           N  
ATOM   1478  CA  GLN A 195      18.937  25.688 -12.958  1.00 37.17           C  
ATOM   1479  C   GLN A 195      18.427  25.414 -11.546  1.00 37.17           C  
ATOM   1480  CB  GLN A 195      20.088  26.694 -12.914  1.00 37.17           C  
ATOM   1481  O   GLN A 195      17.748  26.255 -10.952  1.00 37.17           O  
ATOM   1482  CG  GLN A 195      20.745  26.936 -14.266  1.00 37.17           C  
ATOM   1483  CD  GLN A 195      21.944  27.862 -14.179  1.00 37.17           C  
ATOM   1484  NE2 GLN A 195      22.415  28.331 -15.329  1.00 37.17           N  
ATOM   1485  OE1 GLN A 195      22.442  28.152 -13.087  1.00 37.17           O  
ATOM   1486  N   VAL A 196      18.174  24.181 -11.207  1.00 33.60           N  
ATOM   1487  CA  VAL A 196      18.008  23.777  -9.815  1.00 33.60           C  
ATOM   1488  C   VAL A 196      19.376  23.596  -9.162  1.00 33.60           C  
ATOM   1489  CB  VAL A 196      17.185  22.475  -9.696  1.00 33.60           C  
ATOM   1490  O   VAL A 196      20.252  22.927  -9.716  1.00 33.60           O  
ATOM   1491  CG1 VAL A 196      16.580  22.343  -8.299  1.00 33.60           C  
ATOM   1492  CG2 VAL A 196      16.090  22.437 -10.761  1.00 33.60           C  
ATOM   1493  N   GLN A 197      19.767  24.545  -8.335  1.00 33.91           N  
ATOM   1494  CA  GLN A 197      20.870  24.519  -7.381  1.00 33.91           C  
ATOM   1495  C   GLN A 197      20.553  23.609  -6.198  1.00 33.91           C  
ATOM   1496  CB  GLN A 197      21.187  25.932  -6.888  1.00 33.91           C  
ATOM   1497  O   GLN A 197      19.542  23.796  -5.519  1.00 33.91           O  
ATOM   1498  CG  GLN A 197      22.350  26.591  -7.616  1.00 33.91           C  
ATOM   1499  CD  GLN A 197      22.481  28.069  -7.297  1.00 33.91           C  
ATOM   1500  NE2 GLN A 197      23.406  28.742  -7.973  1.00 33.91           N  
ATOM   1501  OE1 GLN A 197      21.755  28.601  -6.451  1.00 33.91           O  
ATOM   1502  N   LEU A 198      20.843  22.404  -6.296  1.00 34.93           N  
ATOM   1503  CA  LEU A 198      20.856  21.509  -5.144  1.00 34.93           C  
ATOM   1504  C   LEU A 198      22.049  21.803  -4.241  1.00 34.93           C  
ATOM   1505  CB  LEU A 198      20.893  20.048  -5.600  1.00 34.93           C  
ATOM   1506  O   LEU A 198      23.196  21.778  -4.693  1.00 34.93           O  
ATOM   1507  CG  LEU A 198      19.539  19.366  -5.802  1.00 34.93           C  
ATOM   1508  CD1 LEU A 198      19.364  18.957  -7.260  1.00 34.93           C  
ATOM   1509  CD2 LEU A 198      19.406  18.157  -4.882  1.00 34.93           C  
ATOM   1510  N   ALA A 199      21.861  22.574  -3.187  1.00 33.87           N  
ATOM   1511  CA  ALA A 199      22.779  22.751  -2.064  1.00 33.87           C  
ATOM   1512  C   ALA A 199      23.066  21.420  -1.376  1.00 33.87           C  
ATOM   1513  CB  ALA A 199      22.208  23.752  -1.063  1.00 33.87           C  
ATOM   1514  O   ALA A 199      22.147  20.644  -1.103  1.00 33.87           O  
ATOM   1515  N   LEU A 200      24.131  20.736  -1.778  1.00 42.05           N  
ATOM   1516  CA  LEU A 200      24.723  19.731  -0.902  1.00 42.05           C  
ATOM   1517  C   LEU A 200      25.028  20.319   0.471  1.00 42.05           C  
ATOM   1518  CB  LEU A 200      26.002  19.164  -1.524  1.00 42.05           C  
ATOM   1519  O   LEU A 200      25.726  21.330   0.577  1.00 42.05           O  
ATOM   1520  CG  LEU A 200      25.818  18.231  -2.721  1.00 42.05           C  
ATOM   1521  CD1 LEU A 200      27.027  18.313  -3.647  1.00 42.05           C  
ATOM   1522  CD2 LEU A 200      25.593  16.798  -2.252  1.00 42.05           C  
ATOM   1523  N   VAL A 201      24.016  20.308   1.368  1.00 39.90           N  
ATOM   1524  CA  VAL A 201      24.179  20.610   2.786  1.00 39.90           C  
ATOM   1525  C   VAL A 201      25.281  19.733   3.377  1.00 39.90           C  
ATOM   1526  CB  VAL A 201      22.861  20.406   3.565  1.00 39.90           C  
ATOM   1527  O   VAL A 201      25.324  18.526   3.128  1.00 39.90           O  
ATOM   1528  CG1 VAL A 201      22.416  21.711   4.224  1.00 39.90           C  
ATOM   1529  CG2 VAL A 201      21.771  19.872   2.638  1.00 39.90           C  
ATOM   1530  N   PRO A 202      26.445  20.316   3.691  1.00 37.72           N  
ATOM   1531  CA  PRO A 202      27.469  19.693   4.534  1.00 37.72           C  
ATOM   1532  C   PRO A 202      26.894  19.097   5.817  1.00 37.72           C  
ATOM   1533  CB  PRO A 202      28.418  20.852   4.848  1.00 37.72           C  
ATOM   1534  O   PRO A 202      25.900  19.601   6.345  1.00 37.72           O  
ATOM   1535  CG  PRO A 202      27.694  22.076   4.387  1.00 37.72           C  
ATOM   1536  CD  PRO A 202      26.419  21.651   3.718  1.00 37.72           C  
ATOM   1537  N   SER A 203      26.662  17.796   5.769  1.00 45.69           N  
ATOM   1538  CA  SER A 203      26.770  16.792   6.823  1.00 45.69           C  
ATOM   1539  C   SER A 203      27.216  17.419   8.140  1.00 45.69           C  
ATOM   1540  CB  SER A 203      27.750  15.691   6.417  1.00 45.69           C  
ATOM   1541  O   SER A 203      28.385  17.321   8.517  1.00 45.69           O  
ATOM   1542  OG  SER A 203      27.668  14.591   7.307  1.00 45.69           O  
ATOM   1543  N   ALA A 204      26.655  18.630   8.512  1.00 44.24           N  
ATOM   1544  CA  ALA A 204      26.782  18.952   9.931  1.00 44.24           C  
ATOM   1545  C   ALA A 204      25.572  19.740  10.425  1.00 44.24           C  
ATOM   1546  CB  ALA A 204      28.065  19.740  10.184  1.00 44.24           C  
ATOM   1547  O   ALA A 204      25.701  20.613  11.287  1.00 44.24           O  
ATOM   1548  N   GLU A 205      24.408  19.211  10.244  1.00 43.52           N  
ATOM   1549  CA  GLU A 205      23.336  19.531  11.182  1.00 43.52           C  
ATOM   1550  C   GLU A 205      22.341  18.380  11.296  1.00 43.52           C  
ATOM   1551  CB  GLU A 205      22.614  20.811  10.757  1.00 43.52           C  
ATOM   1552  O   GLU A 205      21.494  18.196  10.419  1.00 43.52           O  
ATOM   1553  CG  GLU A 205      23.430  22.078  10.971  1.00 43.52           C  
ATOM   1554  CD  GLU A 205      22.656  23.350  10.662  1.00 43.52           C  
ATOM   1555  OE1 GLU A 205      22.623  24.264  11.517  1.00 43.52           O  
ATOM   1556  OE2 GLU A 205      22.077  23.432   9.555  1.00 43.52           O  
ATOM   1557  N   GLN A 206      22.794  17.149  11.244  1.00 46.82           N  
ATOM   1558  CA  GLN A 206      22.145  16.004  11.873  1.00 46.82           C  
ATOM   1559  C   GLN A 206      21.952  16.234  13.369  1.00 46.82           C  
ATOM   1560  CB  GLN A 206      22.959  14.730  11.639  1.00 46.82           C  
ATOM   1561  O   GLN A 206      21.590  15.312  14.103  1.00 46.82           O  
ATOM   1562  CG  GLN A 206      23.008  14.291  10.181  1.00 46.82           C  
ATOM   1563  CD  GLN A 206      23.811  13.020   9.978  1.00 46.82           C  
ATOM   1564  NE2 GLN A 206      23.776  12.484   8.763  1.00 46.82           N  
ATOM   1565  OE1 GLN A 206      24.458  12.524  10.906  1.00 46.82           O  
ATOM   1566  N   HIS A 207      21.463  17.333  13.842  1.00 45.09           N  
ATOM   1567  CA  HIS A 207      20.869  17.213  15.169  1.00 45.09           C  
ATOM   1568  C   HIS A 207      19.485  17.852  15.214  1.00 45.09           C  
ATOM   1569  CB  HIS A 207      21.777  17.853  16.222  1.00 45.09           C  
ATOM   1570  O   HIS A 207      19.364  19.078  15.253  1.00 45.09           O  
ATOM   1571  CG  HIS A 207      23.041  17.092  16.467  1.00 45.09           C  
ATOM   1572  CD2 HIS A 207      24.106  16.856  15.666  1.00 45.09           C  
ATOM   1573  ND1 HIS A 207      23.311  16.464  17.664  1.00 45.09           N  
ATOM   1574  CE1 HIS A 207      24.492  15.874  17.587  1.00 45.09           C  
ATOM   1575  NE2 HIS A 207      24.996  16.097  16.386  1.00 45.09           N  
ATOM   1576  N   ALA A 208      18.641  17.552  14.314  1.00 41.07           N  
ATOM   1577  CA  ALA A 208      17.228  17.740  14.633  1.00 41.07           C  
ATOM   1578  C   ALA A 208      16.580  16.424  15.051  1.00 41.07           C  
ATOM   1579  CB  ALA A 208      16.488  18.339  13.439  1.00 41.07           C  
ATOM   1580  O   ALA A 208      15.356  16.284  15.000  1.00 41.07           O  
ATOM   1581  N   ALA A 209      17.445  15.393  15.312  1.00 43.68           N  
ATOM   1582  CA  ALA A 209      17.012  14.187  16.012  1.00 43.68           C  
ATOM   1583  C   ALA A 209      16.970  14.414  17.521  1.00 43.68           C  
ATOM   1584  CB  ALA A 209      17.934  13.017  15.678  1.00 43.68           C  
ATOM   1585  O   ALA A 209      16.333  13.653  18.252  1.00 43.68           O  
ATOM   1586  N   GLY A 210      17.349  15.657  17.962  1.00 40.29           N  
ATOM   1587  CA  GLY A 210      17.344  15.912  19.393  1.00 40.29           C  
ATOM   1588  C   GLY A 210      16.211  16.818  19.834  1.00 40.29           C  
ATOM   1589  O   GLY A 210      15.870  16.864  21.018  1.00 40.29           O  
ATOM   1590  N   LEU A 211      15.431  17.368  18.849  1.00 42.69           N  
ATOM   1591  CA  LEU A 211      14.292  18.173  19.279  1.00 42.69           C  
ATOM   1592  C   LEU A 211      12.986  17.407  19.098  1.00 42.69           C  
ATOM   1593  CB  LEU A 211      14.240  19.488  18.497  1.00 42.69           C  
ATOM   1594  O   LEU A 211      11.994  17.695  19.772  1.00 42.69           O  
ATOM   1595  CG  LEU A 211      15.242  20.566  18.915  1.00 42.69           C  
ATOM   1596  CD1 LEU A 211      15.340  21.643  17.840  1.00 42.69           C  
ATOM   1597  CD2 LEU A 211      14.844  21.175  20.255  1.00 42.69           C  
ATOM   1598  N   ILE A 212      13.034  16.191  18.429  1.00 42.55           N  
ATOM   1599  CA  ILE A 212      11.901  15.273  18.385  1.00 42.55           C  
ATOM   1600  C   ILE A 212      12.046  14.221  19.483  1.00 42.55           C  
ATOM   1601  CB  ILE A 212      11.778  14.591  17.004  1.00 42.55           C  
ATOM   1602  O   ILE A 212      11.052  13.658  19.947  1.00 42.55           O  
ATOM   1603  CG1 ILE A 212      11.625  15.644  15.901  1.00 42.55           C  
ATOM   1604  CG2 ILE A 212      10.605  13.607  16.989  1.00 42.55           C  
ATOM   1605  CD1 ILE A 212      11.669  15.074  14.490  1.00 42.55           C  
ATOM   1606  N   ALA A 213      13.270  14.118  20.190  1.00 42.18           N  
ATOM   1607  CA  ALA A 213      13.560  13.237  21.319  1.00 42.18           C  
ATOM   1608  C   ALA A 213      13.244  13.923  22.645  1.00 42.18           C  
ATOM   1609  CB  ALA A 213      15.021  12.795  21.287  1.00 42.18           C  
ATOM   1610  O   ALA A 213      13.229  13.278  23.696  1.00 42.18           O  
ATOM   1611  N   LYS A 214      12.783  15.235  22.594  1.00 39.44           N  
ATOM   1612  CA  LYS A 214      12.455  15.960  23.818  1.00 39.44           C  
ATOM   1613  C   LYS A 214      10.948  16.160  23.952  1.00 39.44           C  
ATOM   1614  CB  LYS A 214      13.168  17.313  23.848  1.00 39.44           C  
ATOM   1615  O   LYS A 214      10.485  16.833  24.875  1.00 39.44           O  
ATOM   1616  CG  LYS A 214      14.587  17.253  24.393  1.00 39.44           C  
ATOM   1617  CD  LYS A 214      15.244  18.627  24.396  1.00 39.44           C  
ATOM   1618  CE  LYS A 214      16.662  18.569  24.947  1.00 39.44           C  
ATOM   1619  NZ  LYS A 214      17.316  19.912  24.936  1.00 39.44           N  
ATOM   1620  N   LEU A 215      10.141  15.466  23.104  1.00 36.83           N  
ATOM   1621  CA  LEU A 215       8.697  15.416  23.309  1.00 36.83           C  
ATOM   1622  C   LEU A 215       8.301  14.163  24.083  1.00 36.83           C  
ATOM   1623  CB  LEU A 215       7.963  15.454  21.966  1.00 36.83           C  
ATOM   1624  O   LEU A 215       8.883  13.095  23.882  1.00 36.83           O  
ATOM   1625  CG  LEU A 215       7.987  16.788  21.218  1.00 36.83           C  
ATOM   1626  CD1 LEU A 215       7.626  16.579  19.751  1.00 36.83           C  
ATOM   1627  CD2 LEU A 215       7.035  17.784  21.871  1.00 36.83           C  
ATOM   1628  N   PRO A 216       7.858  14.339  25.387  1.00 40.46           N  
ATOM   1629  CA  PRO A 216       7.442  13.128  26.097  1.00 40.46           C  
ATOM   1630  C   PRO A 216       6.706  12.139  25.196  1.00 40.46           C  
ATOM   1631  CB  PRO A 216       6.516  13.662  27.193  1.00 40.46           C  
ATOM   1632  O   PRO A 216       5.888  12.544  24.367  1.00 40.46           O  
ATOM   1633  CG  PRO A 216       6.215  15.068  26.786  1.00 40.46           C  
ATOM   1634  CD  PRO A 216       7.169  15.464  25.696  1.00 40.46           C  
ATOM   1635  N   LYS A 217       7.368  11.167  24.499  1.00 39.11           N  
ATOM   1636  CA  LYS A 217       6.787   9.963  23.911  1.00 39.11           C  
ATOM   1637  C   LYS A 217       5.450   9.623  24.564  1.00 39.11           C  
ATOM   1638  CB  LYS A 217       7.750   8.782  24.043  1.00 39.11           C  
ATOM   1639  O   LYS A 217       5.345   9.582  25.791  1.00 39.11           O  
ATOM   1640  CG  LYS A 217       8.982   8.887  23.157  1.00 39.11           C  
ATOM   1641  CD  LYS A 217       9.953   7.741  23.412  1.00 39.11           C  
ATOM   1642  CE  LYS A 217      11.232   7.900  22.602  1.00 39.11           C  
ATOM   1643  NZ  LYS A 217      12.295   6.952  23.053  1.00 39.11           N  
ATOM   1644  N   PRO A 218       4.234   9.992  23.961  1.00 38.53           N  
ATOM   1645  CA  PRO A 218       3.074   9.495  24.705  1.00 38.53           C  
ATOM   1646  C   PRO A 218       3.148   7.994  24.979  1.00 38.53           C  
ATOM   1647  CB  PRO A 218       1.896   9.824  23.785  1.00 38.53           C  
ATOM   1648  O   PRO A 218       3.459   7.213  24.076  1.00 38.53           O  
ATOM   1649  CG  PRO A 218       2.503   9.973  22.427  1.00 38.53           C  
ATOM   1650  CD  PRO A 218       3.977  10.210  22.586  1.00 38.53           C  
ATOM   1651  N   TYR A 219       3.943   7.647  25.931  1.00 39.82           N  
ATOM   1652  CA  TYR A 219       4.012   6.345  26.586  1.00 39.82           C  
ATOM   1653  C   TYR A 219       2.617   5.773  26.809  1.00 39.82           C  
ATOM   1654  CB  TYR A 219       4.751   6.454  27.923  1.00 39.82           C  
ATOM   1655  O   TYR A 219       1.746   6.443  27.368  1.00 39.82           O  
ATOM   1656  CG  TYR A 219       5.072   5.119  28.549  1.00 39.82           C  
ATOM   1657  CD1 TYR A 219       4.329   4.636  29.624  1.00 39.82           C  
ATOM   1658  CD2 TYR A 219       6.118   4.339  28.069  1.00 39.82           C  
ATOM   1659  CE1 TYR A 219       4.622   3.407  30.206  1.00 39.82           C  
ATOM   1660  CE2 TYR A 219       6.420   3.108  28.643  1.00 39.82           C  
ATOM   1661  OH  TYR A 219       5.962   1.434  30.282  1.00 39.82           O  
ATOM   1662  CZ  TYR A 219       5.667   2.651  29.709  1.00 39.82           C  
ATOM   1663  N   VAL A 220       1.983   5.088  25.788  1.00 47.57           N  
ATOM   1664  CA  VAL A 220       0.812   4.235  25.963  1.00 47.57           C  
ATOM   1665  C   VAL A 220       1.172   3.035  26.835  1.00 47.57           C  
ATOM   1666  CB  VAL A 220       0.248   3.758  24.606  1.00 47.57           C  
ATOM   1667  O   VAL A 220       2.118   2.302  26.534  1.00 47.57           O  
ATOM   1668  CG1 VAL A 220      -0.984   2.879  24.812  1.00 47.57           C  
ATOM   1669  CG2 VAL A 220      -0.087   4.955  23.718  1.00 47.57           C  
ATOM   1670  N   GLN A 221       1.113   3.112  28.202  1.00 41.42           N  
ATOM   1671  CA  GLN A 221       1.272   2.003  29.136  1.00 41.42           C  
ATOM   1672  C   GLN A 221       0.054   1.084  29.112  1.00 41.42           C  
ATOM   1673  CB  GLN A 221       1.509   2.524  30.555  1.00 41.42           C  
ATOM   1674  O   GLN A 221      -1.085   1.554  29.163  1.00 41.42           O  
ATOM   1675  CG  GLN A 221       2.934   2.996  30.806  1.00 41.42           C  
ATOM   1676  CD  GLN A 221       3.142   3.510  32.219  1.00 41.42           C  
ATOM   1677  NE2 GLN A 221       4.400   3.624  32.630  1.00 41.42           N  
ATOM   1678  OE1 GLN A 221       2.179   3.802  32.935  1.00 41.42           O  
ATOM   1679  N   THR A 222       0.029  -0.031  28.319  1.00 42.84           N  
ATOM   1680  CA  THR A 222      -0.999  -1.065  28.366  1.00 42.84           C  
ATOM   1681  C   THR A 222      -0.846  -1.924  29.619  1.00 42.84           C  
ATOM   1682  CB  THR A 222      -0.947  -1.963  27.116  1.00 42.84           C  
ATOM   1683  O   THR A 222       0.273  -2.236  30.031  1.00 42.84           O  
ATOM   1684  CG2 THR A 222      -1.289  -1.173  25.857  1.00 42.84           C  
ATOM   1685  OG1 THR A 222       0.372  -2.508  26.981  1.00 42.84           O  
ATOM   1686  N   GLN A 223      -1.494  -1.607  30.750  1.00 36.91           N  
ATOM   1687  CA  GLN A 223      -1.494  -2.452  31.939  1.00 36.91           C  
ATOM   1688  C   GLN A 223      -2.072  -3.831  31.635  1.00 36.91           C  
ATOM   1689  CB  GLN A 223      -2.284  -1.790  33.069  1.00 36.91           C  
ATOM   1690  O   GLN A 223      -3.119  -3.943  30.994  1.00 36.91           O  
ATOM   1691  CG  GLN A 223      -1.646  -0.513  33.600  1.00 36.91           C  
ATOM   1692  CD  GLN A 223      -2.329   0.009  34.850  1.00 36.91           C  
ATOM   1693  NE2 GLN A 223      -1.859   1.146  35.351  1.00 36.91           N  
ATOM   1694  OE1 GLN A 223      -3.272  -0.604  35.360  1.00 36.91           O  
ATOM   1695  N   ALA A 224      -1.281  -4.864  31.332  1.00 35.70           N  
ATOM   1696  CA  ALA A 224      -1.583  -6.293  31.333  1.00 35.70           C  
ATOM   1697  C   ALA A 224      -2.230  -6.715  32.649  1.00 35.70           C  
ATOM   1698  CB  ALA A 224      -0.314  -7.105  31.082  1.00 35.70           C  
ATOM   1699  O   ALA A 224      -1.757  -6.348  33.727  1.00 35.70           O  
ATOM   1700  N   SER A 225      -3.580  -6.684  32.801  1.00 33.63           N  
ATOM   1701  CA  SER A 225      -4.289  -7.323  33.905  1.00 33.63           C  
ATOM   1702  C   SER A 225      -4.028  -8.825  33.935  1.00 33.63           C  
ATOM   1703  CB  SER A 225      -5.792  -7.060  33.801  1.00 33.63           C  
ATOM   1704  O   SER A 225      -4.078  -9.489  32.898  1.00 33.63           O  
ATOM   1705  OG  SER A 225      -6.235  -7.199  32.462  1.00 33.63           O  
ATOM   1706  N   VAL A 226      -2.906  -9.263  34.501  1.00 35.17           N  
ATOM   1707  CA  VAL A 226      -2.623 -10.598  35.017  1.00 35.17           C  
ATOM   1708  C   VAL A 226      -3.834 -11.124  35.784  1.00 35.17           C  
ATOM   1709  CB  VAL A 226      -1.373 -10.602  35.926  1.00 35.17           C  
ATOM   1710  O   VAL A 226      -4.349 -10.451  36.680  1.00 35.17           O  
ATOM   1711  CG1 VAL A 226      -0.743 -11.993  35.973  1.00 35.17           C  
ATOM   1712  CG2 VAL A 226      -0.358  -9.568  35.442  1.00 35.17           C  
ATOM   1713  N   ALA A 227      -4.838 -11.736  35.126  1.00 32.75           N  
ATOM   1714  CA  ALA A 227      -5.698 -12.681  35.834  1.00 32.75           C  
ATOM   1715  C   ALA A 227      -4.968 -13.994  36.101  1.00 32.75           C  
ATOM   1716  CB  ALA A 227      -6.975 -12.938  35.037  1.00 32.75           C  
ATOM   1717  O   ALA A 227      -4.203 -14.469  35.258  1.00 32.75           O  
TER    1718      ALA A 227                                                      
ENDMDL                                                                          
END                                                                             
