# Supplementary material for: Uncoupled evolution of the Polycomb system and deep origin of non-canonical PRC1
Source: Commun Biol. 2023 Nov 10;6:1144. doi: 10.1038/s42003-023-05501-x (PMC10638273; doi:10.1038/s42003-023-05501-x)
Supplement: Supplementary file 8 — Supplementary Data 5 [file 42003_2023_5501_MOESM8_ESM.zip › Supplementary Data 5/PCGF_putative_checks/PCGF_alphafold_remainedputative/NEPPYR005209_PCGF_19d22.result/NEPPYR005209_PCGF_19d22_unrelaxed_rank_4_model_1.pdb]

MODEL     1                                                                     
ATOM      1  N   ALA A   2      31.551  19.788  10.133  1.00 42.31           N  
ATOM      2  CA  ALA A   2      31.135  20.381   8.864  1.00 42.31           C  
ATOM      3  C   ALA A   2      30.207  19.442   8.098  1.00 42.31           C  
ATOM      4  CB  ALA A   2      32.354  20.730   8.015  1.00 42.31           C  
ATOM      5  O   ALA A   2      30.442  18.232   8.047  1.00 42.31           O  
ATOM      6  N   PRO A   3      29.038  20.010   7.444  1.00 51.30           N  
ATOM      7  CA  PRO A   3      28.078  19.233   6.655  1.00 51.30           C  
ATOM      8  C   PRO A   3      28.566  18.958   5.235  1.00 51.30           C  
ATOM      9  CB  PRO A   3      26.832  20.123   6.641  1.00 51.30           C  
ATOM     10  O   PRO A   3      29.265  19.787   4.647  1.00 51.30           O  
ATOM     11  CG  PRO A   3      27.359  21.519   6.722  1.00 51.30           C  
ATOM     12  CD  PRO A   3      28.779  21.466   7.207  1.00 51.30           C  
ATOM     13  N   ALA A   4      28.926  17.712   4.937  1.00 53.81           N  
ATOM     14  CA  ALA A   4      29.224  17.018   3.687  1.00 53.81           C  
ATOM     15  C   ALA A   4      28.256  17.436   2.583  1.00 53.81           C  
ATOM     16  CB  ALA A   4      29.170  15.506   3.892  1.00 53.81           C  
ATOM     17  O   ALA A   4      27.038  17.365   2.758  1.00 53.81           O  
ATOM     18  N   ALA A   5      28.502  18.515   1.857  1.00 49.78           N  
ATOM     19  CA  ALA A   5      28.227  19.000   0.506  1.00 49.78           C  
ATOM     20  C   ALA A   5      27.803  17.856  -0.411  1.00 49.78           C  
ATOM     21  CB  ALA A   5      29.452  19.709  -0.064  1.00 49.78           C  
ATOM     22  O   ALA A   5      28.488  16.834  -0.496  1.00 49.78           O  
ATOM     23  N   VAL A   6      26.454  17.485  -0.561  1.00 51.38           N  
ATOM     24  CA  VAL A   6      25.682  16.684  -1.505  1.00 51.38           C  
ATOM     25  C   VAL A   6      25.988  17.129  -2.933  1.00 51.38           C  
ATOM     26  CB  VAL A   6      24.166  16.785  -1.228  1.00 51.38           C  
ATOM     27  O   VAL A   6      25.870  18.313  -3.260  1.00 51.38           O  
ATOM     28  CG1 VAL A   6      23.363  16.309  -2.438  1.00 51.38           C  
ATOM     29  CG2 VAL A   6      23.795  15.978   0.015  1.00 51.38           C  
ATOM     30  N   GLN A   7      27.088  16.664  -3.484  1.00 49.55           N  
ATOM     31  CA  GLN A   7      27.421  16.793  -4.898  1.00 49.55           C  
ATOM     32  C   GLN A   7      26.259  16.346  -5.781  1.00 49.55           C  
ATOM     33  CB  GLN A   7      28.675  15.982  -5.231  1.00 49.55           C  
ATOM     34  O   GLN A   7      25.628  15.322  -5.513  1.00 49.55           O  
ATOM     35  CG  GLN A   7      29.935  16.486  -4.540  1.00 49.55           C  
ATOM     36  CD  GLN A   7      31.206  15.985  -5.198  1.00 49.55           C  
ATOM     37  NE2 GLN A   7      32.352  16.371  -4.646  1.00 49.55           N  
ATOM     38  OE1 GLN A   7      31.160  15.255  -6.194  1.00 49.55           O  
ATOM     39  N   PRO A   8      25.825  17.199  -6.736  1.00 44.83           N  
ATOM     40  CA  PRO A   8      24.784  16.864  -7.710  1.00 44.83           C  
ATOM     41  C   PRO A   8      25.139  15.644  -8.557  1.00 44.83           C  
ATOM     42  CB  PRO A   8      24.693  18.122  -8.577  1.00 44.83           C  
ATOM     43  O   PRO A   8      26.304  15.456  -8.917  1.00 44.83           O  
ATOM     44  CG  PRO A   8      25.903  18.922  -8.218  1.00 44.83           C  
ATOM     45  CD  PRO A   8      26.633  18.213  -7.113  1.00 44.83           C  
ATOM     46  N   SER A   9      24.658  14.417  -8.243  1.00 55.36           N  
ATOM     47  CA  SER A   9      24.697  13.178  -9.013  1.00 55.36           C  
ATOM     48  C   SER A   9      24.443  13.439 -10.494  1.00 55.36           C  
ATOM     49  CB  SER A   9      23.667  12.182  -8.478  1.00 55.36           C  
ATOM     50  O   SER A   9      23.586  14.251 -10.848  1.00 55.36           O  
ATOM     51  OG  SER A   9      22.729  12.831  -7.637  1.00 55.36           O  
ATOM     52  N   GLN A  10      25.490  13.763 -11.292  1.00 46.41           N  
ATOM     53  CA  GLN A  10      25.690  13.727 -12.737  1.00 46.41           C  
ATOM     54  C   GLN A  10      24.531  13.021 -13.436  1.00 46.41           C  
ATOM     55  CB  GLN A  10      27.010  13.033 -13.079  1.00 46.41           C  
ATOM     56  O   GLN A  10      24.073  11.971 -12.982  1.00 46.41           O  
ATOM     57  CG  GLN A  10      28.242  13.771 -12.573  1.00 46.41           C  
ATOM     58  CD  GLN A  10      29.495  13.426 -13.355  1.00 46.41           C  
ATOM     59  NE2 GLN A  10      30.563  14.184 -13.128  1.00 46.41           N  
ATOM     60  OE1 GLN A  10      29.505  12.485 -14.155  1.00 46.41           O  
ATOM     61  N   PRO A  11      23.760  13.752 -14.330  1.00 47.49           N  
ATOM     62  CA  PRO A  11      22.702  13.143 -15.140  1.00 47.49           C  
ATOM     63  C   PRO A  11      23.169  11.887 -15.872  1.00 47.49           C  
ATOM     64  CB  PRO A  11      22.338  14.250 -16.133  1.00 47.49           C  
ATOM     65  O   PRO A  11      24.335  11.792 -16.261  1.00 47.49           O  
ATOM     66  CG  PRO A  11      23.399  15.287 -15.956  1.00 47.49           C  
ATOM     67  CD  PRO A  11      24.310  14.852 -14.844  1.00 47.49           C  
ATOM     68  N   LEU A  12      22.872  10.699 -15.441  1.00 43.68           N  
ATOM     69  CA  LEU A  12      23.076   9.449 -16.165  1.00 43.68           C  
ATOM     70  C   LEU A  12      23.036   9.681 -17.672  1.00 43.68           C  
ATOM     71  CB  LEU A  12      22.016   8.420 -15.767  1.00 43.68           C  
ATOM     72  O   LEU A  12      22.035  10.169 -18.203  1.00 43.68           O  
ATOM     73  CG  LEU A  12      22.169   7.791 -14.381  1.00 43.68           C  
ATOM     74  CD1 LEU A  12      20.895   7.047 -13.993  1.00 43.68           C  
ATOM     75  CD2 LEU A  12      23.372   6.855 -14.348  1.00 43.68           C  
ATOM     76  N   GLN A  13      24.139  10.174 -18.220  1.00 40.12           N  
ATOM     77  CA  GLN A  13      24.383  10.250 -19.656  1.00 40.12           C  
ATOM     78  C   GLN A  13      24.295   8.870 -20.303  1.00 40.12           C  
ATOM     79  CB  GLN A  13      25.751  10.874 -19.936  1.00 40.12           C  
ATOM     80  O   GLN A  13      25.093   7.982 -19.995  1.00 40.12           O  
ATOM     81  CG  GLN A  13      25.819  12.365 -19.634  1.00 40.12           C  
ATOM     82  CD  GLN A  13      27.199  12.949 -19.872  1.00 40.12           C  
ATOM     83  NE2 GLN A  13      27.344  14.247 -19.628  1.00 40.12           N  
ATOM     84  OE1 GLN A  13      28.128  12.240 -20.271  1.00 40.12           O  
ATOM     85  N   THR A  14      23.050   8.309 -20.445  1.00 47.82           N  
ATOM     86  CA  THR A  14      22.923   7.099 -21.251  1.00 47.82           C  
ATOM     87  C   THR A  14      22.756   7.447 -22.727  1.00 47.82           C  
ATOM     88  CB  THR A  14      21.733   6.240 -20.786  1.00 47.82           C  
ATOM     89  O   THR A  14      21.947   8.309 -23.080  1.00 47.82           O  
ATOM     90  CG2 THR A  14      22.133   5.322 -19.635  1.00 47.82           C  
ATOM     91  OG1 THR A  14      20.672   7.100 -20.349  1.00 47.82           O  
ATOM     92  N   GLN A  15      23.862   7.653 -23.448  1.00 47.95           N  
ATOM     93  CA  GLN A  15      24.047   7.634 -24.895  1.00 47.95           C  
ATOM     94  C   GLN A  15      23.254   6.499 -25.536  1.00 47.95           C  
ATOM     95  CB  GLN A  15      25.530   7.501 -25.246  1.00 47.95           C  
ATOM     96  O   GLN A  15      23.454   5.329 -25.203  1.00 47.95           O  
ATOM     97  CG  GLN A  15      26.372   8.697 -24.821  1.00 47.95           C  
ATOM     98  CD  GLN A  15      27.836   8.542 -25.185  1.00 47.95           C  
ATOM     99  NE2 GLN A  15      28.701   9.272 -24.488  1.00 47.95           N  
ATOM    100  OE1 GLN A  15      28.188   7.773 -26.085  1.00 47.95           O  
ATOM    101  N   CYS A  16      21.929   6.683 -25.596  1.00 44.83           N  
ATOM    102  CA  CYS A  16      21.120   5.816 -26.445  1.00 44.83           C  
ATOM    103  C   CYS A  16      21.673   5.772 -27.865  1.00 44.83           C  
ATOM    104  CB  CYS A  16      19.668   6.292 -26.468  1.00 44.83           C  
ATOM    105  O   CYS A  16      22.006   6.811 -28.438  1.00 44.83           O  
ATOM    106  SG  CYS A  16      18.722   5.814 -25.006  1.00 44.83           S  
ATOM    107  N   PRO A  17      22.342   4.647 -28.340  1.00 52.86           N  
ATOM    108  CA  PRO A  17      22.784   4.580 -29.735  1.00 52.86           C  
ATOM    109  C   PRO A  17      21.655   4.856 -30.725  1.00 52.86           C  
ATOM    110  CB  PRO A  17      23.293   3.143 -29.875  1.00 52.86           C  
ATOM    111  O   PRO A  17      20.545   4.343 -30.562  1.00 52.86           O  
ATOM    112  CG  PRO A  17      22.703   2.414 -28.711  1.00 52.86           C  
ATOM    113  CD  PRO A  17      22.223   3.424 -27.709  1.00 52.86           C  
ATOM    114  N   ALA A  18      21.411   6.127 -31.002  1.00 47.80           N  
ATOM    115  CA  ALA A  18      20.589   6.612 -32.107  1.00 47.80           C  
ATOM    116  C   ALA A  18      20.766   5.739 -33.346  1.00 47.80           C  
ATOM    117  CB  ALA A  18      20.934   8.064 -32.430  1.00 47.80           C  
ATOM    118  O   ALA A  18      21.878   5.600 -33.862  1.00 47.80           O  
ATOM    119  N   SER A  19      20.169   4.498 -33.394  1.00 56.42           N  
ATOM    120  CA  SER A  19      20.112   3.703 -34.616  1.00 56.42           C  
ATOM    121  C   SER A  19      19.138   4.306 -35.623  1.00 56.42           C  
ATOM    122  CB  SER A  19      19.705   2.263 -34.301  1.00 56.42           C  
ATOM    123  O   SER A  19      18.053   4.758 -35.251  1.00 56.42           O  
ATOM    124  OG  SER A  19      18.300   2.158 -34.154  1.00 56.42           O  
ATOM    125  N   LYS A  20      19.559   5.120 -36.626  1.00 49.04           N  
ATOM    126  CA  LYS A  20      19.087   5.592 -37.925  1.00 49.04           C  
ATOM    127  C   LYS A  20      18.279   4.514 -38.641  1.00 49.04           C  
ATOM    128  CB  LYS A  20      20.264   6.031 -38.797  1.00 49.04           C  
ATOM    129  O   LYS A  20      18.832   3.500 -39.072  1.00 49.04           O  
ATOM    130  CG  LYS A  20      20.918   7.329 -38.347  1.00 49.04           C  
ATOM    131  CD  LYS A  20      21.945   7.818 -39.360  1.00 49.04           C  
ATOM    132  CE  LYS A  20      22.662   9.069 -38.871  1.00 49.04           C  
ATOM    133  NZ  LYS A  20      23.738   9.496 -39.816  1.00 49.04           N  
ATOM    134  N   ASP A  21      16.983   4.121 -38.166  1.00 56.41           N  
ATOM    135  CA  ASP A  21      16.153   3.248 -38.990  1.00 56.41           C  
ATOM    136  C   ASP A  21      14.738   3.803 -39.128  1.00 56.41           C  
ATOM    137  CB  ASP A  21      16.109   1.836 -38.401  1.00 56.41           C  
ATOM    138  O   ASP A  21      14.180   4.339 -38.168  1.00 56.41           O  
ATOM    139  CG  ASP A  21      16.673   0.784 -39.340  1.00 56.41           C  
ATOM    140  OD1 ASP A  21      16.878   1.081 -40.537  1.00 56.41           O  
ATOM    141  OD2 ASP A  21      16.913  -0.353 -38.879  1.00 56.41           O  
ATOM    142  N   ASP A  22      14.333   4.624 -40.073  1.00 52.87           N  
ATOM    143  CA  ASP A  22      13.075   4.898 -40.761  1.00 52.87           C  
ATOM    144  C   ASP A  22      11.882   4.678 -39.834  1.00 52.87           C  
ATOM    145  CB  ASP A  22      12.942   4.020 -42.007  1.00 52.87           C  
ATOM    146  O   ASP A  22      11.699   3.583 -39.298  1.00 52.87           O  
ATOM    147  CG  ASP A  22      14.249   3.861 -42.763  1.00 52.87           C  
ATOM    148  OD1 ASP A  22      14.997   4.852 -42.904  1.00 52.87           O  
ATOM    149  OD2 ASP A  22      14.532   2.734 -43.225  1.00 52.87           O  
ATOM    150  N   GLY A  23      11.600   5.547 -38.725  1.00 53.04           N  
ATOM    151  CA  GLY A  23      10.312   5.968 -38.196  1.00 53.04           C  
ATOM    152  C   GLY A  23       9.449   4.809 -37.735  1.00 53.04           C  
ATOM    153  O   GLY A  23       9.164   3.893 -38.509  1.00 53.04           O  
ATOM    154  N   LYS A  24       9.794   4.184 -36.514  1.00 67.45           N  
ATOM    155  CA  LYS A  24       8.706   3.867 -35.592  1.00 67.45           C  
ATOM    156  C   LYS A  24       9.162   2.878 -34.524  1.00 67.45           C  
ATOM    157  CB  LYS A  24       7.505   3.302 -36.352  1.00 67.45           C  
ATOM    158  O   LYS A  24       8.388   2.514 -33.636  1.00 67.45           O  
ATOM    159  CG  LYS A  24       6.306   4.237 -36.398  1.00 67.45           C  
ATOM    160  CD  LYS A  24       5.448   3.986 -37.631  1.00 67.45           C  
ATOM    161  CE  LYS A  24       4.359   5.039 -37.780  1.00 67.45           C  
ATOM    162  NZ  LYS A  24       3.428   4.718 -38.903  1.00 67.45           N  
ATOM    163  N   PHE A  25      10.580   2.637 -34.304  1.00 70.56           N  
ATOM    164  CA  PHE A  25      10.897   1.810 -33.146  1.00 70.56           C  
ATOM    165  C   PHE A  25      12.329   2.052 -32.683  1.00 70.56           C  
ATOM    166  CB  PHE A  25      10.694   0.327 -33.471  1.00 70.56           C  
ATOM    167  O   PHE A  25      13.221   2.280 -33.503  1.00 70.56           O  
ATOM    168  CG  PHE A  25       9.288  -0.018 -33.879  1.00 70.56           C  
ATOM    169  CD1 PHE A  25       8.297  -0.206 -32.922  1.00 70.56           C  
ATOM    170  CD2 PHE A  25       8.955  -0.155 -35.220  1.00 70.56           C  
ATOM    171  CE1 PHE A  25       6.995  -0.525 -33.297  1.00 70.56           C  
ATOM    172  CE2 PHE A  25       7.655  -0.474 -35.603  1.00 70.56           C  
ATOM    173  CZ  PHE A  25       6.677  -0.660 -34.640  1.00 70.56           C  
ATOM    174  N   ALA A  26      12.480   2.459 -31.428  1.00 77.45           N  
ATOM    175  CA  ALA A  26      13.753   2.571 -30.721  1.00 77.45           C  
ATOM    176  C   ALA A  26      14.109   1.263 -30.021  1.00 77.45           C  
ATOM    177  CB  ALA A  26      13.701   3.715 -29.712  1.00 77.45           C  
ATOM    178  O   ALA A  26      13.232   0.579 -29.487  1.00 77.45           O  
ATOM    179  N   THR A  27      15.319   0.617 -30.498  1.00 80.82           N  
ATOM    180  CA  THR A  27      15.854  -0.559 -29.821  1.00 80.82           C  
ATOM    181  C   THR A  27      16.580  -0.161 -28.539  1.00 80.82           C  
ATOM    182  CB  THR A  27      16.814  -1.342 -30.736  1.00 80.82           C  
ATOM    183  O   THR A  27      17.505   0.652 -28.570  1.00 80.82           O  
ATOM    184  CG2 THR A  27      17.240  -2.656 -30.090  1.00 80.82           C  
ATOM    185  OG1 THR A  27      16.158  -1.623 -31.978  1.00 80.82           O  
ATOM    186  N   VAL A  28      16.037  -0.541 -27.399  1.00 82.39           N  
ATOM    187  CA  VAL A  28      16.601  -0.302 -26.074  1.00 82.39           C  
ATOM    188  C   VAL A  28      16.981  -1.632 -25.426  1.00 82.39           C  
ATOM    189  CB  VAL A  28      15.615   0.469 -25.168  1.00 82.39           C  
ATOM    190  O   VAL A  28      16.176  -2.565 -25.391  1.00 82.39           O  
ATOM    191  CG1 VAL A  28      16.255   0.782 -23.817  1.00 82.39           C  
ATOM    192  CG2 VAL A  28      15.154   1.753 -25.855  1.00 82.39           C  
ATOM    193  N   PRO A  29      18.272  -1.747 -25.035  1.00 85.52           N  
ATOM    194  CA  PRO A  29      18.678  -2.967 -24.334  1.00 85.52           C  
ATOM    195  C   PRO A  29      17.826  -3.249 -23.099  1.00 85.52           C  
ATOM    196  CB  PRO A  29      20.130  -2.682 -23.942  1.00 85.52           C  
ATOM    197  O   PRO A  29      17.499  -2.328 -22.346  1.00 85.52           O  
ATOM    198  CG  PRO A  29      20.550  -1.555 -24.828  1.00 85.52           C  
ATOM    199  CD  PRO A  29      19.334  -0.751 -25.187  1.00 85.52           C  
ATOM    200  N   ALA A  30      17.366  -4.420 -22.934  1.00 85.00           N  
ATOM    201  CA  ALA A  30      16.531  -4.891 -21.832  1.00 85.00           C  
ATOM    202  C   ALA A  30      17.181  -4.590 -20.484  1.00 85.00           C  
ATOM    203  CB  ALA A  30      16.264  -6.388 -21.969  1.00 85.00           C  
ATOM    204  O   ALA A  30      16.487  -4.331 -19.498  1.00 85.00           O  
ATOM    205  N   ALA A  31      18.457  -4.554 -20.452  1.00 85.75           N  
ATOM    206  CA  ALA A  31      19.212  -4.283 -19.231  1.00 85.75           C  
ATOM    207  C   ALA A  31      18.943  -2.870 -18.723  1.00 85.75           C  
ATOM    208  CB  ALA A  31      20.706  -4.484 -19.473  1.00 85.75           C  
ATOM    209  O   ALA A  31      18.866  -2.643 -17.513  1.00 85.75           O  
ATOM    210  N   HIS A  32      18.765  -1.967 -19.621  1.00 83.58           N  
ATOM    211  CA  HIS A  32      18.536  -0.564 -19.296  1.00 83.58           C  
ATOM    212  C   HIS A  32      17.119  -0.343 -18.775  1.00 83.58           C  
ATOM    213  CB  HIS A  32      18.787   0.318 -20.521  1.00 83.58           C  
ATOM    214  O   HIS A  32      16.895   0.516 -17.920  1.00 83.58           O  
ATOM    215  CG  HIS A  32      20.233   0.445 -20.882  1.00 83.58           C  
ATOM    216  CD2 HIS A  32      21.336   0.568 -20.107  1.00 83.58           C  
ATOM    217  ND1 HIS A  32      20.675   0.456 -22.187  1.00 83.58           N  
ATOM    218  CE1 HIS A  32      21.992   0.580 -22.199  1.00 83.58           C  
ATOM    219  NE2 HIS A  32      22.417   0.650 -20.949  1.00 83.58           N  
ATOM    220  N   LEU A  33      16.230  -1.130 -19.224  1.00 86.69           N  
ATOM    221  CA  LEU A  33      14.834  -1.082 -18.801  1.00 86.69           C  
ATOM    222  C   LEU A  33      14.644  -1.805 -17.472  1.00 86.69           C  
ATOM    223  CB  LEU A  33      13.930  -1.705 -19.868  1.00 86.69           C  
ATOM    224  O   LEU A  33      13.774  -1.437 -16.679  1.00 86.69           O  
ATOM    225  CG  LEU A  33      13.859  -0.972 -21.209  1.00 86.69           C  
ATOM    226  CD1 LEU A  33      13.005  -1.757 -22.198  1.00 86.69           C  
ATOM    227  CD2 LEU A  33      13.309   0.437 -21.020  1.00 86.69           C  
ATOM    228  N   LYS A  34      15.448  -2.787 -17.279  1.00 89.23           N  
ATOM    229  CA  LYS A  34      15.403  -3.586 -16.058  1.00 89.23           C  
ATOM    230  C   LYS A  34      15.717  -2.733 -14.832  1.00 89.23           C  
ATOM    231  CB  LYS A  34      16.383  -4.757 -16.146  1.00 89.23           C  
ATOM    232  O   LYS A  34      15.112  -2.912 -13.773  1.00 89.23           O  
ATOM    233  CG  LYS A  34      16.199  -5.801 -15.054  1.00 89.23           C  
ATOM    234  CD  LYS A  34      17.094  -7.012 -15.282  1.00 89.23           C  
ATOM    235  CE  LYS A  34      16.893  -8.069 -14.205  1.00 89.23           C  
ATOM    236  NZ  LYS A  34      17.682  -9.305 -14.486  1.00 89.23           N  
ATOM    237  N   MET A  35      16.561  -1.807 -14.937  1.00 85.66           N  
ATOM    238  CA  MET A  35      16.959  -0.932 -13.838  1.00 85.66           C  
ATOM    239  C   MET A  35      15.796  -0.050 -13.396  1.00 85.66           C  
ATOM    240  CB  MET A  35      18.149  -0.061 -14.247  1.00 85.66           C  
ATOM    241  O   MET A  35      15.679   0.286 -12.217  1.00 85.66           O  
ATOM    242  CG  MET A  35      17.794   1.036 -15.237  1.00 85.66           C  
ATOM    243  SD  MET A  35      19.206   2.156 -15.581  1.00 85.66           S  
ATOM    244  CE  MET A  35      20.341   0.999 -16.395  1.00 85.66           C  
ATOM    245  N   CYS A  36      14.996   0.365 -14.320  1.00 87.05           N  
ATOM    246  CA  CYS A  36      13.890   1.280 -14.064  1.00 87.05           C  
ATOM    247  C   CYS A  36      12.657   0.524 -13.582  1.00 87.05           C  
ATOM    248  CB  CYS A  36      13.550   2.077 -15.323  1.00 87.05           C  
ATOM    249  O   CYS A  36      11.755   1.115 -12.986  1.00 87.05           O  
ATOM    250  SG  CYS A  36      14.914   3.091 -15.933  1.00 87.05           S  
ATOM    251  N   LEU A  37      12.596  -0.792 -13.765  1.00 93.04           N  
ATOM    252  CA  LEU A  37      11.432  -1.614 -13.451  1.00 93.04           C  
ATOM    253  C   LEU A  37      11.737  -2.573 -12.306  1.00 93.04           C  
ATOM    254  CB  LEU A  37      10.983  -2.400 -14.686  1.00 93.04           C  
ATOM    255  O   LEU A  37      11.013  -3.550 -12.100  1.00 93.04           O  
ATOM    256  CG  LEU A  37      10.546  -1.572 -15.895  1.00 93.04           C  
ATOM    257  CD1 LEU A  37      10.281  -2.480 -17.091  1.00 93.04           C  
ATOM    258  CD2 LEU A  37       9.309  -0.746 -15.560  1.00 93.04           C  
ATOM    259  N   THR A  38      12.803  -2.293 -11.616  1.00 94.42           N  
ATOM    260  CA  THR A  38      13.223  -3.115 -10.486  1.00 94.42           C  
ATOM    261  C   THR A  38      12.925  -2.411  -9.165  1.00 94.42           C  
ATOM    262  CB  THR A  38      14.724  -3.448 -10.566  1.00 94.42           C  
ATOM    263  O   THR A  38      13.129  -1.202  -9.040  1.00 94.42           O  
ATOM    264  CG2 THR A  38      15.154  -4.335  -9.402  1.00 94.42           C  
ATOM    265  OG1 THR A  38      14.991  -4.132 -11.797  1.00 94.42           O  
ATOM    266  N   CYS A  39      12.392  -3.196  -8.286  1.00 95.65           N  
ATOM    267  CA  CYS A  39      12.112  -2.693  -6.946  1.00 95.65           C  
ATOM    268  C   CYS A  39      13.401  -2.492  -6.158  1.00 95.65           C  
ATOM    269  CB  CYS A  39      11.190  -3.654  -6.195  1.00 95.65           C  
ATOM    270  O   CYS A  39      14.234  -3.397  -6.081  1.00 95.65           O  
ATOM    271  SG  CYS A  39      10.776  -3.109  -4.524  1.00 95.65           S  
ATOM    272  N   PRO A  40      13.640  -1.287  -5.554  1.00 93.22           N  
ATOM    273  CA  PRO A  40      14.865  -0.999  -4.804  1.00 93.22           C  
ATOM    274  C   PRO A  40      14.933  -1.748  -3.475  1.00 93.22           C  
ATOM    275  CB  PRO A  40      14.791   0.513  -4.577  1.00 93.22           C  
ATOM    276  O   PRO A  40      16.007  -1.856  -2.878  1.00 93.22           O  
ATOM    277  CG  PRO A  40      13.335   0.840  -4.649  1.00 93.22           C  
ATOM    278  CD  PRO A  40      12.674  -0.132  -5.584  1.00 93.22           C  
ATOM    279  N   ILE A  41      13.839  -2.331  -2.971  1.00 93.23           N  
ATOM    280  CA  ILE A  41      13.762  -3.029  -1.693  1.00 93.23           C  
ATOM    281  C   ILE A  41      14.070  -4.511  -1.895  1.00 93.23           C  
ATOM    282  CB  ILE A  41      12.373  -2.856  -1.038  1.00 93.23           C  
ATOM    283  O   ILE A  41      14.979  -5.054  -1.263  1.00 93.23           O  
ATOM    284  CG1 ILE A  41      12.081  -1.371  -0.790  1.00 93.23           C  
ATOM    285  CG2 ILE A  41      12.287  -3.656   0.265  1.00 93.23           C  
ATOM    286  CD1 ILE A  41      10.672  -1.093  -0.284  1.00 93.23           C  
ATOM    287  N   CYS A  42      13.405  -5.256  -2.794  1.00 94.37           N  
ATOM    288  CA  CYS A  42      13.568  -6.691  -2.992  1.00 94.37           C  
ATOM    289  C   CYS A  42      14.517  -6.978  -4.151  1.00 94.37           C  
ATOM    290  CB  CYS A  42      12.216  -7.354  -3.253  1.00 94.37           C  
ATOM    291  O   CYS A  42      14.971  -8.111  -4.320  1.00 94.37           O  
ATOM    292  SG  CYS A  42      11.466  -6.883  -4.827  1.00 94.37           S  
ATOM    293  N   LYS A  43      14.860  -5.912  -4.947  1.00 93.50           N  
ATOM    294  CA  LYS A  43      15.799  -5.985  -6.063  1.00 93.50           C  
ATOM    295  C   LYS A  43      15.290  -6.930  -7.148  1.00 93.50           C  
ATOM    296  CB  LYS A  43      17.176  -6.438  -5.578  1.00 93.50           C  
ATOM    297  O   LYS A  43      16.082  -7.508  -7.896  1.00 93.50           O  
ATOM    298  CG  LYS A  43      17.823  -5.489  -4.579  1.00 93.50           C  
ATOM    299  CD  LYS A  43      19.215  -5.962  -4.179  1.00 93.50           C  
ATOM    300  CE  LYS A  43      19.852  -5.029  -3.159  1.00 93.50           C  
ATOM    301  NZ  LYS A  43      21.196  -5.515  -2.726  1.00 93.50           N  
ATOM    302  N   ASN A  44      13.985  -7.259  -7.139  1.00 93.57           N  
ATOM    303  CA  ASN A  44      13.284  -8.009  -8.175  1.00 93.57           C  
ATOM    304  C   ASN A  44      12.426  -7.095  -9.046  1.00 93.57           C  
ATOM    305  CB  ASN A  44      12.423  -9.110  -7.552  1.00 93.57           C  
ATOM    306  O   ASN A  44      12.235  -5.922  -8.722  1.00 93.57           O  
ATOM    307  CG  ASN A  44      13.249 -10.182  -6.869  1.00 93.57           C  
ATOM    308  ND2 ASN A  44      12.829 -10.584  -5.676  1.00 93.57           N  
ATOM    309  OD1 ASN A  44      14.257 -10.644  -7.410  1.00 93.57           O  
ATOM    310  N   LEU A  45      11.945  -7.580 -10.166  1.00 94.31           N  
ATOM    311  CA  LEU A  45      11.027  -6.828 -11.015  1.00 94.31           C  
ATOM    312  C   LEU A  45       9.767  -6.445 -10.246  1.00 94.31           C  
ATOM    313  CB  LEU A  45      10.654  -7.643 -12.256  1.00 94.31           C  
ATOM    314  O   LEU A  45       9.292  -7.210  -9.403  1.00 94.31           O  
ATOM    315  CG  LEU A  45      11.744  -7.797 -13.318  1.00 94.31           C  
ATOM    316  CD1 LEU A  45      11.343  -8.858 -14.338  1.00 94.31           C  
ATOM    317  CD2 LEU A  45      12.013  -6.462 -14.006  1.00 94.31           C  
ATOM    318  N   LEU A  46       9.325  -5.255 -10.481  1.00 94.93           N  
ATOM    319  CA  LEU A  46       8.167  -4.728  -9.768  1.00 94.93           C  
ATOM    320  C   LEU A  46       6.974  -5.669  -9.899  1.00 94.93           C  
ATOM    321  CB  LEU A  46       7.798  -3.340 -10.298  1.00 94.93           C  
ATOM    322  O   LEU A  46       6.642  -6.108 -11.003  1.00 94.93           O  
ATOM    323  CG  LEU A  46       8.785  -2.213  -9.992  1.00 94.93           C  
ATOM    324  CD1 LEU A  46       8.472  -0.987 -10.844  1.00 94.93           C  
ATOM    325  CD2 LEU A  46       8.754  -1.861  -8.509  1.00 94.93           C  
ATOM    326  N   GLN A  47       6.464  -6.067  -8.773  1.00 93.95           N  
ATOM    327  CA  GLN A  47       5.233  -6.845  -8.680  1.00 93.95           C  
ATOM    328  C   GLN A  47       4.109  -6.022  -8.057  1.00 93.95           C  
ATOM    329  CB  GLN A  47       5.463  -8.120  -7.866  1.00 93.95           C  
ATOM    330  O   GLN A  47       4.224  -5.565  -6.919  1.00 93.95           O  
ATOM    331  CG  GLN A  47       4.298  -9.099  -7.915  1.00 93.95           C  
ATOM    332  CD  GLN A  47       4.194  -9.822  -9.244  1.00 93.95           C  
ATOM    333  NE2 GLN A  47       3.008 -10.338  -9.547  1.00 93.95           N  
ATOM    334  OE1 GLN A  47       5.172  -9.917  -9.993  1.00 93.95           O  
ATOM    335  N   HIS A  48       3.001  -5.770  -8.885  1.00 92.88           N  
ATOM    336  CA  HIS A  48       1.959  -4.871  -8.400  1.00 92.88           C  
ATOM    337  C   HIS A  48       2.554  -3.561  -7.895  1.00 92.88           C  
ATOM    338  CB  HIS A  48       1.147  -5.542  -7.290  1.00 92.88           C  
ATOM    339  O   HIS A  48       2.492  -3.267  -6.699  1.00 92.88           O  
ATOM    340  CG  HIS A  48       0.499  -6.822  -7.711  1.00 92.88           C  
ATOM    341  CD2 HIS A  48       0.716  -8.100  -7.320  1.00 92.88           C  
ATOM    342  ND1 HIS A  48      -0.507  -6.872  -8.652  1.00 92.88           N  
ATOM    343  CE1 HIS A  48      -0.881  -8.129  -8.821  1.00 92.88           C  
ATOM    344  NE2 HIS A  48      -0.154  -8.894  -8.024  1.00 92.88           N  
ATOM    345  N   ALA A  49       3.035  -2.763  -8.774  1.00 95.00           N  
ATOM    346  CA  ALA A  49       3.839  -1.568  -8.529  1.00 95.00           C  
ATOM    347  C   ALA A  49       3.041  -0.519  -7.759  1.00 95.00           C  
ATOM    348  CB  ALA A  49       4.344  -0.987  -9.847  1.00 95.00           C  
ATOM    349  O   ALA A  49       1.889  -0.236  -8.096  1.00 95.00           O  
ATOM    350  N   ILE A  50       3.645   0.047  -6.715  1.00 94.87           N  
ATOM    351  CA  ILE A  50       3.157   1.178  -5.934  1.00 94.87           C  
ATOM    352  C   ILE A  50       4.124   2.352  -6.067  1.00 94.87           C  
ATOM    353  CB  ILE A  50       2.974   0.801  -4.447  1.00 94.87           C  
ATOM    354  O   ILE A  50       5.332   2.194  -5.879  1.00 94.87           O  
ATOM    355  CG1 ILE A  50       1.938  -0.321  -4.304  1.00 94.87           C  
ATOM    356  CG2 ILE A  50       2.570   2.028  -3.624  1.00 94.87           C  
ATOM    357  CD1 ILE A  50       1.745  -0.806  -2.874  1.00 94.87           C  
ATOM    358  N   THR A  51       3.496   3.440  -6.368  1.00 94.78           N  
ATOM    359  CA  THR A  51       4.327   4.618  -6.592  1.00 94.78           C  
ATOM    360  C   THR A  51       4.040   5.690  -5.544  1.00 94.78           C  
ATOM    361  CB  THR A  51       4.103   5.200  -8.000  1.00 94.78           C  
ATOM    362  O   THR A  51       2.880   5.944  -5.210  1.00 94.78           O  
ATOM    363  CG2 THR A  51       5.010   6.400  -8.249  1.00 94.78           C  
ATOM    364  OG1 THR A  51       4.385   4.191  -8.977  1.00 94.78           O  
ATOM    365  N   ALA A  52       5.177   6.218  -5.009  1.00 94.09           N  
ATOM    366  CA  ALA A  52       5.062   7.376  -4.127  1.00 94.09           C  
ATOM    367  C   ALA A  52       4.785   8.647  -4.925  1.00 94.09           C  
ATOM    368  CB  ALA A  52       6.332   7.540  -3.295  1.00 94.09           C  
ATOM    369  O   ALA A  52       5.538   8.991  -5.839  1.00 94.09           O  
ATOM    370  N   VAL A  53       3.852   9.360  -4.629  1.00 92.52           N  
ATOM    371  CA  VAL A  53       3.335  10.475  -5.416  1.00 92.52           C  
ATOM    372  C   VAL A  53       4.288  11.664  -5.317  1.00 92.52           C  
ATOM    373  CB  VAL A  53       1.919  10.887  -4.953  1.00 92.52           C  
ATOM    374  O   VAL A  53       4.523  12.362  -6.306  1.00 92.52           O  
ATOM    375  CG1 VAL A  53       1.433  12.112  -5.725  1.00 92.52           C  
ATOM    376  CG2 VAL A  53       0.944   9.723  -5.121  1.00 92.52           C  
ATOM    377  N   GLU A  54       4.973  11.848  -4.263  1.00 90.62           N  
ATOM    378  CA  GLU A  54       5.805  13.017  -3.997  1.00 90.62           C  
ATOM    379  C   GLU A  54       7.163  12.897  -4.682  1.00 90.62           C  
ATOM    380  CB  GLU A  54       5.992  13.212  -2.490  1.00 90.62           C  
ATOM    381  O   GLU A  54       7.717  13.892  -5.154  1.00 90.62           O  
ATOM    382  CG  GLU A  54       4.700  13.510  -1.743  1.00 90.62           C  
ATOM    383  CD  GLU A  54       4.184  14.921  -1.976  1.00 90.62           C  
ATOM    384  OE1 GLU A  54       2.984  15.177  -1.725  1.00 90.62           O  
ATOM    385  OE2 GLU A  54       4.985  15.777  -2.412  1.00 90.62           O  
ATOM    386  N   CYS A  55       7.712  11.669  -4.801  1.00 92.93           N  
ATOM    387  CA  CYS A  55       9.055  11.484  -5.339  1.00 92.93           C  
ATOM    388  C   CYS A  55       9.034  10.565  -6.555  1.00 92.93           C  
ATOM    389  CB  CYS A  55       9.986  10.909  -4.271  1.00 92.93           C  
ATOM    390  O   CYS A  55      10.036  10.441  -7.262  1.00 92.93           O  
ATOM    391  SG  CYS A  55       9.387   9.372  -3.535  1.00 92.93           S  
ATOM    392  N   LEU A  56       7.848   9.904  -6.806  1.00 93.54           N  
ATOM    393  CA  LEU A  56       7.597   9.061  -7.970  1.00 93.54           C  
ATOM    394  C   LEU A  56       8.505   7.836  -7.959  1.00 93.54           C  
ATOM    395  CB  LEU A  56       7.807   9.855  -9.262  1.00 93.54           C  
ATOM    396  O   LEU A  56       8.895   7.338  -9.017  1.00 93.54           O  
ATOM    397  CG  LEU A  56       6.827  11.000  -9.521  1.00 93.54           C  
ATOM    398  CD1 LEU A  56       7.187  11.723 -10.815  1.00 93.54           C  
ATOM    399  CD2 LEU A  56       5.396  10.478  -9.574  1.00 93.54           C  
ATOM    400  N   HIS A  57       9.027   7.343  -6.906  1.00 93.90           N  
ATOM    401  CA  HIS A  57       9.729   6.072  -6.760  1.00 93.90           C  
ATOM    402  C   HIS A  57       8.747   4.912  -6.631  1.00 93.90           C  
ATOM    403  CB  HIS A  57      10.659   6.111  -5.546  1.00 93.90           C  
ATOM    404  O   HIS A  57       7.725   5.031  -5.951  1.00 93.90           O  
ATOM    405  CG  HIS A  57      11.832   7.021  -5.718  1.00 93.90           C  
ATOM    406  CD2 HIS A  57      12.765   7.094  -6.696  1.00 93.90           C  
ATOM    407  ND1 HIS A  57      12.151   8.004  -4.806  1.00 93.90           N  
ATOM    408  CE1 HIS A  57      13.233   8.645  -5.218  1.00 93.90           C  
ATOM    409  NE2 HIS A  57      13.625   8.112  -6.363  1.00 93.90           N  
ATOM    410  N   SER A  58       8.941   3.865  -7.403  1.00 94.97           N  
ATOM    411  CA  SER A  58       8.041   2.719  -7.483  1.00 94.97           C  
ATOM    412  C   SER A  58       8.593   1.527  -6.707  1.00 94.97           C  
ATOM    413  CB  SER A  58       7.806   2.323  -8.941  1.00 94.97           C  
ATOM    414  O   SER A  58       9.795   1.258  -6.745  1.00 94.97           O  
ATOM    415  OG  SER A  58       7.265   3.407  -9.676  1.00 94.97           O  
ATOM    416  N   PHE A  59       7.718   0.832  -6.027  1.00 95.63           N  
ATOM    417  CA  PHE A  59       8.041  -0.332  -5.209  1.00 95.63           C  
ATOM    418  C   PHE A  59       7.024  -1.445  -5.427  1.00 95.63           C  
ATOM    419  CB  PHE A  59       8.093   0.050  -3.727  1.00 95.63           C  
ATOM    420  O   PHE A  59       5.946  -1.210  -5.978  1.00 95.63           O  
ATOM    421  CG  PHE A  59       8.917   1.277  -3.444  1.00 95.63           C  
ATOM    422  CD1 PHE A  59      10.297   1.188  -3.305  1.00 95.63           C  
ATOM    423  CD2 PHE A  59       8.311   2.521  -3.318  1.00 95.63           C  
ATOM    424  CE1 PHE A  59      11.062   2.323  -3.044  1.00 95.63           C  
ATOM    425  CE2 PHE A  59       9.069   3.658  -3.056  1.00 95.63           C  
ATOM    426  CZ  PHE A  59      10.444   3.557  -2.919  1.00 95.63           C  
ATOM    427  N   CYS A  60       7.405  -2.684  -4.962  1.00 95.19           N  
ATOM    428  CA  CYS A  60       6.422  -3.762  -4.921  1.00 95.19           C  
ATOM    429  C   CYS A  60       5.382  -3.510  -3.836  1.00 95.19           C  
ATOM    430  CB  CYS A  60       7.110  -5.105  -4.679  1.00 95.19           C  
ATOM    431  O   CYS A  60       5.688  -2.913  -2.803  1.00 95.19           O  
ATOM    432  SG  CYS A  60       8.297  -5.557  -5.963  1.00 95.19           S  
ATOM    433  N   GLN A  61       4.181  -3.862  -4.063  1.00 93.41           N  
ATOM    434  CA  GLN A  61       3.109  -3.706  -3.086  1.00 93.41           C  
ATOM    435  C   GLN A  61       3.502  -4.304  -1.738  1.00 93.41           C  
ATOM    436  CB  GLN A  61       1.821  -4.357  -3.594  1.00 93.41           C  
ATOM    437  O   GLN A  61       3.341  -3.662  -0.698  1.00 93.41           O  
ATOM    438  CG  GLN A  61       0.634  -4.187  -2.655  1.00 93.41           C  
ATOM    439  CD  GLN A  61      -0.614  -4.891  -3.153  1.00 93.41           C  
ATOM    440  NE2 GLN A  61      -1.666  -4.878  -2.341  1.00 93.41           N  
ATOM    441  OE1 GLN A  61      -0.632  -5.443  -4.258  1.00 93.41           O  
ATOM    442  N   ASP A  62       4.037  -5.467  -1.762  1.00 93.03           N  
ATOM    443  CA  ASP A  62       4.417  -6.164  -0.536  1.00 93.03           C  
ATOM    444  C   ASP A  62       5.575  -5.454   0.162  1.00 93.03           C  
ATOM    445  CB  ASP A  62       4.796  -7.615  -0.840  1.00 93.03           C  
ATOM    446  O   ASP A  62       5.614  -5.381   1.392  1.00 93.03           O  
ATOM    447  CG  ASP A  62       3.613  -8.455  -1.288  1.00 93.03           C  
ATOM    448  OD1 ASP A  62       2.466  -8.152  -0.896  1.00 93.03           O  
ATOM    449  OD2 ASP A  62       3.831  -9.430  -2.039  1.00 93.03           O  
ATOM    450  N   CYS A  63       6.471  -4.947  -0.641  1.00 93.82           N  
ATOM    451  CA  CYS A  63       7.683  -4.318  -0.128  1.00 93.82           C  
ATOM    452  C   CYS A  63       7.360  -3.009   0.582  1.00 93.82           C  
ATOM    453  CB  CYS A  63       8.676  -4.063  -1.262  1.00 93.82           C  
ATOM    454  O   CYS A  63       7.845  -2.760   1.687  1.00 93.82           O  
ATOM    455  SG  CYS A  63       9.382  -5.570  -1.964  1.00 93.82           S  
ATOM    456  N   ILE A  64       6.598  -2.223  -0.035  1.00 92.13           N  
ATOM    457  CA  ILE A  64       6.283  -0.928   0.557  1.00 92.13           C  
ATOM    458  C   ILE A  64       5.336  -1.117   1.739  1.00 92.13           C  
ATOM    459  CB  ILE A  64       5.659   0.032  -0.481  1.00 92.13           C  
ATOM    460  O   ILE A  64       5.421  -0.393   2.734  1.00 92.13           O  
ATOM    461  CG1 ILE A  64       5.511   1.437   0.112  1.00 92.13           C  
ATOM    462  CG2 ILE A  64       4.309  -0.503  -0.968  1.00 92.13           C  
ATOM    463  CD1 ILE A  64       6.832   2.089   0.497  1.00 92.13           C  
ATOM    464  N   GLU A  65       4.411  -2.022   1.697  1.00 90.53           N  
ATOM    465  CA  GLU A  65       3.502  -2.319   2.800  1.00 90.53           C  
ATOM    466  C   GLU A  65       4.265  -2.799   4.031  1.00 90.53           C  
ATOM    467  CB  GLU A  65       2.471  -3.369   2.378  1.00 90.53           C  
ATOM    468  O   GLU A  65       3.933  -2.425   5.158  1.00 90.53           O  
ATOM    469  CG  GLU A  65       1.375  -2.826   1.472  1.00 90.53           C  
ATOM    470  CD  GLU A  65       0.387  -3.889   1.021  1.00 90.53           C  
ATOM    471  OE1 GLU A  65      -0.548  -3.564   0.255  1.00 90.53           O  
ATOM    472  OE2 GLU A  65       0.549  -5.058   1.438  1.00 90.53           O  
ATOM    473  N   SER A  66       5.213  -3.718   3.817  1.00 91.49           N  
ATOM    474  CA  SER A  66       6.050  -4.212   4.906  1.00 91.49           C  
ATOM    475  C   SER A  66       6.826  -3.077   5.564  1.00 91.49           C  
ATOM    476  CB  SER A  66       7.021  -5.277   4.395  1.00 91.49           C  
ATOM    477  O   SER A  66       6.989  -3.056   6.786  1.00 91.49           O  
ATOM    478  OG  SER A  66       7.896  -4.734   3.421  1.00 91.49           O  
ATOM    479  N   ARG A  67       7.266  -2.203   4.790  1.00 89.54           N  
ATOM    480  CA  ARG A  67       8.027  -1.063   5.293  1.00 89.54           C  
ATOM    481  C   ARG A  67       7.136  -0.123   6.098  1.00 89.54           C  
ATOM    482  CB  ARG A  67       8.682  -0.302   4.138  1.00 89.54           C  
ATOM    483  O   ARG A  67       7.541   0.374   7.151  1.00 89.54           O  
ATOM    484  CG  ARG A  67       9.686   0.749   4.584  1.00 89.54           C  
ATOM    485  CD  ARG A  67      10.945   0.117   5.161  1.00 89.54           C  
ATOM    486  NE  ARG A  67      11.903   1.128   5.600  1.00 89.54           N  
ATOM    487  NH1 ARG A  67      13.602  -0.374   6.037  1.00 89.54           N  
ATOM    488  NH2 ARG A  67      13.931   1.868   6.384  1.00 89.54           N  
ATOM    489  CZ  ARG A  67      13.143   0.872   6.006  1.00 89.54           C  
ATOM    490  N   LEU A  68       6.020   0.198   5.572  1.00 88.32           N  
ATOM    491  CA  LEU A  68       5.086   1.089   6.250  1.00 88.32           C  
ATOM    492  C   LEU A  68       4.604   0.475   7.561  1.00 88.32           C  
ATOM    493  CB  LEU A  68       3.889   1.398   5.348  1.00 88.32           C  
ATOM    494  O   LEU A  68       4.255   1.197   8.498  1.00 88.32           O  
ATOM    495  CG  LEU A  68       4.188   2.185   4.070  1.00 88.32           C  
ATOM    496  CD1 LEU A  68       2.927   2.320   3.223  1.00 88.32           C  
ATOM    497  CD2 LEU A  68       4.761   3.557   4.409  1.00 88.32           C  
ATOM    498  N   GLU A  69       4.581  -0.828   7.663  1.00 87.19           N  
ATOM    499  CA  GLU A  69       4.179  -1.534   8.876  1.00 87.19           C  
ATOM    500  C   GLU A  69       5.255  -1.435   9.954  1.00 87.19           C  
ATOM    501  CB  GLU A  69       3.875  -3.002   8.568  1.00 87.19           C  
ATOM    502  O   GLU A  69       4.948  -1.446  11.147  1.00 87.19           O  
ATOM    503  CG  GLU A  69       2.578  -3.214   7.801  1.00 87.19           C  
ATOM    504  CD  GLU A  69       2.369  -4.654   7.362  1.00 87.19           C  
ATOM    505  OE1 GLU A  69       1.356  -4.942   6.685  1.00 87.19           O  
ATOM    506  OE2 GLU A  69       3.224  -5.503   7.700  1.00 87.19           O  
ATOM    507  N   ASP A  70       6.512  -1.322   9.642  1.00 86.04           N  
ATOM    508  CA  ASP A  70       7.657  -1.250  10.544  1.00 86.04           C  
ATOM    509  C   ASP A  70       7.885   0.180  11.029  1.00 86.04           C  
ATOM    510  CB  ASP A  70       8.917  -1.779   9.855  1.00 86.04           C  
ATOM    511  O   ASP A  70       8.923   0.482  11.622  1.00 86.04           O  
ATOM    512  CG  ASP A  70       8.852  -3.268   9.565  1.00 86.04           C  
ATOM    513  OD1 ASP A  70       8.163  -4.005  10.303  1.00 86.04           O  
ATOM    514  OD2 ASP A  70       9.499  -3.709   8.590  1.00 86.04           O  
ATOM    515  N   GLU A  71       6.881   1.127  10.870  1.00 77.64           N  
ATOM    516  CA  GLU A  71       6.812   2.509  11.335  1.00 77.64           C  
ATOM    517  C   GLU A  71       7.838   3.383  10.620  1.00 77.64           C  
ATOM    518  CB  GLU A  71       7.026   2.578  12.850  1.00 77.64           C  
ATOM    519  O   GLU A  71       8.234   4.432  11.134  1.00 77.64           O  
ATOM    520  CG  GLU A  71       5.860   2.032  13.661  1.00 77.64           C  
ATOM    521  CD  GLU A  71       6.099   2.080  15.162  1.00 77.64           C  
ATOM    522  OE1 GLU A  71       5.186   1.708  15.934  1.00 77.64           O  
ATOM    523  OE2 GLU A  71       7.207   2.494  15.569  1.00 77.64           O  
ATOM    524  N   GLU A  72       8.362   2.873   9.548  1.00 80.79           N  
ATOM    525  CA  GLU A  72       9.186   3.717   8.688  1.00 80.79           C  
ATOM    526  C   GLU A  72       8.345   4.394   7.610  1.00 80.79           C  
ATOM    527  CB  GLU A  72      10.307   2.897   8.044  1.00 80.79           C  
ATOM    528  O   GLU A  72       7.868   3.736   6.683  1.00 80.79           O  
ATOM    529  CG  GLU A  72      11.357   2.409   9.031  1.00 80.79           C  
ATOM    530  CD  GLU A  72      12.400   1.502   8.397  1.00 80.79           C  
ATOM    531  OE1 GLU A  72      13.249   0.947   9.132  1.00 80.79           O  
ATOM    532  OE2 GLU A  72      12.369   1.345   7.156  1.00 80.79           O  
ATOM    533  N   ARG A  73       8.026   5.669   7.796  1.00 85.69           N  
ATOM    534  CA  ARG A  73       7.064   6.410   6.987  1.00 85.69           C  
ATOM    535  C   ARG A  73       7.773   7.308   5.978  1.00 85.69           C  
ATOM    536  CB  ARG A  73       6.143   7.247   7.877  1.00 85.69           C  
ATOM    537  O   ARG A  73       7.290   8.397   5.661  1.00 85.69           O  
ATOM    538  CG  ARG A  73       5.318   6.426   8.855  1.00 85.69           C  
ATOM    539  CD  ARG A  73       4.317   7.288   9.611  1.00 85.69           C  
ATOM    540  NE  ARG A  73       3.444   6.482  10.460  1.00 85.69           N  
ATOM    541  NH1 ARG A  73       4.901   6.416  12.251  1.00 85.69           N  
ATOM    542  NH2 ARG A  73       2.873   5.355  12.378  1.00 85.69           N  
ATOM    543  CZ  ARG A  73       3.741   6.086  11.694  1.00 85.69           C  
ATOM    544  N   THR A  74       8.791   6.835   5.523  1.00 90.57           N  
ATOM    545  CA  THR A  74       9.579   7.572   4.541  1.00 90.57           C  
ATOM    546  C   THR A  74       9.846   6.714   3.308  1.00 90.57           C  
ATOM    547  CB  THR A  74      10.917   8.044   5.140  1.00 90.57           C  
ATOM    548  O   THR A  74       9.787   5.484   3.376  1.00 90.57           O  
ATOM    549  CG2 THR A  74      10.690   9.014   6.295  1.00 90.57           C  
ATOM    550  OG1 THR A  74      11.646   6.908   5.621  1.00 90.57           O  
ATOM    551  N   CYS A  75      10.051   7.399   2.173  1.00 91.50           N  
ATOM    552  CA  CYS A  75      10.452   6.732   0.940  1.00 91.50           C  
ATOM    553  C   CYS A  75      11.842   6.122   1.076  1.00 91.50           C  
ATOM    554  CB  CYS A  75      10.429   7.713  -0.232  1.00 91.50           C  
ATOM    555  O   CYS A  75      12.781   6.796   1.503  1.00 91.50           O  
ATOM    556  SG  CYS A  75      10.974   6.993  -1.796  1.00 91.50           S  
ATOM    557  N   PRO A  76      12.071   4.812   0.688  1.00 88.90           N  
ATOM    558  CA  PRO A  76      13.351   4.116   0.835  1.00 88.90           C  
ATOM    559  C   PRO A  76      14.422   4.640  -0.119  1.00 88.90           C  
ATOM    560  CB  PRO A  76      13.000   2.661   0.516  1.00 88.90           C  
ATOM    561  O   PRO A  76      15.616   4.447   0.121  1.00 88.90           O  
ATOM    562  CG  PRO A  76      11.518   2.578   0.692  1.00 88.90           C  
ATOM    563  CD  PRO A  76      10.929   3.932   0.418  1.00 88.90           C  
ATOM    564  N   VAL A  77      14.010   5.369  -1.108  1.00 90.79           N  
ATOM    565  CA  VAL A  77      14.932   5.848  -2.133  1.00 90.79           C  
ATOM    566  C   VAL A  77      15.379   7.270  -1.802  1.00 90.79           C  
ATOM    567  CB  VAL A  77      14.290   5.804  -3.538  1.00 90.79           C  
ATOM    568  O   VAL A  77      16.576   7.567  -1.803  1.00 90.79           O  
ATOM    569  CG1 VAL A  77      15.244   6.378  -4.585  1.00 90.79           C  
ATOM    570  CG2 VAL A  77      13.893   4.374  -3.899  1.00 90.79           C  
ATOM    571  N   CYS A  78      14.464   8.103  -1.423  1.00 91.57           N  
ATOM    572  CA  CYS A  78      14.794   9.518  -1.294  1.00 91.57           C  
ATOM    573  C   CYS A  78      14.490  10.023   0.112  1.00 91.57           C  
ATOM    574  CB  CYS A  78      14.020  10.345  -2.321  1.00 91.57           C  
ATOM    575  O   CYS A  78      14.779  11.175   0.438  1.00 91.57           O  
ATOM    576  SG  CYS A  78      12.232  10.336  -2.065  1.00 91.57           S  
ATOM    577  N   ASN A  79      13.946   9.170   0.958  1.00 88.65           N  
ATOM    578  CA  ASN A  79      13.647   9.454   2.358  1.00 88.65           C  
ATOM    579  C   ASN A  79      12.586  10.542   2.495  1.00 88.65           C  
ATOM    580  CB  ASN A  79      14.919   9.855   3.108  1.00 88.65           C  
ATOM    581  O   ASN A  79      12.559  11.266   3.491  1.00 88.65           O  
ATOM    582  CG  ASN A  79      15.885   8.699   3.278  1.00 88.65           C  
ATOM    583  ND2 ASN A  79      17.178   8.990   3.191  1.00 88.65           N  
ATOM    584  OD1 ASN A  79      15.474   7.555   3.484  1.00 88.65           O  
ATOM    585  N   SER A  80      11.819  10.776   1.482  1.00 88.68           N  
ATOM    586  CA  SER A  80      10.689  11.698   1.530  1.00 88.68           C  
ATOM    587  C   SER A  80       9.589  11.177   2.448  1.00 88.68           C  
ATOM    588  CB  SER A  80      10.127  11.932   0.128  1.00 88.68           C  
ATOM    589  O   SER A  80       9.278   9.985   2.438  1.00 88.68           O  
ATOM    590  OG  SER A  80      11.073  12.598  -0.690  1.00 88.68           O  
ATOM    591  N   ASN A  81       9.078  12.059   3.209  1.00 88.35           N  
ATOM    592  CA  ASN A  81       8.035  11.732   4.175  1.00 88.35           C  
ATOM    593  C   ASN A  81       6.720  11.383   3.483  1.00 88.35           C  
ATOM    594  CB  ASN A  81       7.829  12.888   5.155  1.00 88.35           C  
ATOM    595  O   ASN A  81       6.216  12.160   2.670  1.00 88.35           O  
ATOM    596  CG  ASN A  81       6.856  12.545   6.266  1.00 88.35           C  
ATOM    597  ND2 ASN A  81       5.780  13.316   6.371  1.00 88.35           N  
ATOM    598  OD1 ASN A  81       7.070  11.596   7.025  1.00 88.35           O  
ATOM    599  N   VAL A  82       6.216  10.111   3.768  1.00 85.72           N  
ATOM    600  CA  VAL A  82       4.994   9.607   3.150  1.00 85.72           C  
ATOM    601  C   VAL A  82       3.869   9.576   4.182  1.00 85.72           C  
ATOM    602  CB  VAL A  82       5.202   8.201   2.545  1.00 85.72           C  
ATOM    603  O   VAL A  82       2.731   9.226   3.858  1.00 85.72           O  
ATOM    604  CG1 VAL A  82       6.094   8.272   1.307  1.00 85.72           C  
ATOM    605  CG2 VAL A  82       5.801   7.256   3.586  1.00 85.72           C  
ATOM    606  N   GLY A  83       3.990  10.290   5.380  1.00 84.45           N  
ATOM    607  CA  GLY A  83       2.975  10.527   6.393  1.00 84.45           C  
ATOM    608  C   GLY A  83       2.547   9.265   7.117  1.00 84.45           C  
ATOM    609  O   GLY A  83       3.045   8.176   6.824  1.00 84.45           O  
ATOM    610  N   PRO A  84       1.700   9.336   8.188  1.00 81.14           N  
ATOM    611  CA  PRO A  84       1.255   8.272   9.090  1.00 81.14           C  
ATOM    612  C   PRO A  84       0.352   7.252   8.401  1.00 81.14           C  
ATOM    613  CB  PRO A  84       0.492   9.029  10.180  1.00 81.14           C  
ATOM    614  O   PRO A  84       0.399   6.062   8.723  1.00 81.14           O  
ATOM    615  CG  PRO A  84       0.136  10.340   9.556  1.00 81.14           C  
ATOM    616  CD  PRO A  84       1.151  10.655   8.495  1.00 81.14           C  
ATOM    617  N   ASP A  85      -0.388   7.664   7.392  1.00 85.39           N  
ATOM    618  CA  ASP A  85      -1.234   6.786   6.589  1.00 85.39           C  
ATOM    619  C   ASP A  85      -1.172   7.166   5.111  1.00 85.39           C  
ATOM    620  CB  ASP A  85      -2.680   6.834   7.085  1.00 85.39           C  
ATOM    621  O   ASP A  85      -2.018   7.918   4.622  1.00 85.39           O  
ATOM    622  CG  ASP A  85      -3.532   5.703   6.538  1.00 85.39           C  
ATOM    623  OD1 ASP A  85      -3.112   5.037   5.567  1.00 85.39           O  
ATOM    624  OD2 ASP A  85      -4.636   5.477   7.080  1.00 85.39           O  
ATOM    625  N   PRO A  86      -0.129   6.726   4.492  1.00 86.36           N  
ATOM    626  CA  PRO A  86       0.139   7.118   3.107  1.00 86.36           C  
ATOM    627  C   PRO A  86      -0.938   6.635   2.138  1.00 86.36           C  
ATOM    628  CB  PRO A  86       1.483   6.450   2.806  1.00 86.36           C  
ATOM    629  O   PRO A  86      -1.150   7.250   1.089  1.00 86.36           O  
ATOM    630  CG  PRO A  86       2.013   6.039   4.142  1.00 86.36           C  
ATOM    631  CD  PRO A  86       0.879   6.042   5.126  1.00 86.36           C  
ATOM    632  N   TRP A  87      -1.712   5.525   2.517  1.00 87.91           N  
ATOM    633  CA  TRP A  87      -2.784   5.031   1.660  1.00 87.91           C  
ATOM    634  C   TRP A  87      -3.987   5.967   1.697  1.00 87.91           C  
ATOM    635  CB  TRP A  87      -3.206   3.621   2.084  1.00 87.91           C  
ATOM    636  O   TRP A  87      -4.603   6.238   0.664  1.00 87.91           O  
ATOM    637  CG  TRP A  87      -2.223   2.553   1.708  1.00 87.91           C  
ATOM    638  CD1 TRP A  87      -2.212   1.811   0.560  1.00 87.91           C  
ATOM    639  CD2 TRP A  87      -1.110   2.104   2.487  1.00 87.91           C  
ATOM    640  CE2 TRP A  87      -0.466   1.087   1.748  1.00 87.91           C  
ATOM    641  CE3 TRP A  87      -0.593   2.464   3.739  1.00 87.91           C  
ATOM    642  NE1 TRP A  87      -1.158   0.927   0.578  1.00 87.91           N  
ATOM    643  CH2 TRP A  87       1.155   0.797   3.448  1.00 87.91           C  
ATOM    644  CZ2 TRP A  87       0.670   0.425   2.221  1.00 87.91           C  
ATOM    645  CZ3 TRP A  87       0.537   1.804   4.207  1.00 87.91           C  
ATOM    646  N   VAL A  88      -4.294   6.535   2.889  1.00 88.72           N  
ATOM    647  CA  VAL A  88      -5.447   7.403   3.102  1.00 88.72           C  
ATOM    648  C   VAL A  88      -5.152   8.798   2.556  1.00 88.72           C  
ATOM    649  CB  VAL A  88      -5.827   7.485   4.597  1.00 88.72           C  
ATOM    650  O   VAL A  88      -6.005   9.413   1.912  1.00 88.72           O  
ATOM    651  CG1 VAL A  88      -6.998   8.445   4.804  1.00 88.72           C  
ATOM    652  CG2 VAL A  88      -6.167   6.098   5.138  1.00 88.72           C  
ATOM    653  N   THR A  89      -3.950   9.244   2.770  1.00 89.10           N  
ATOM    654  CA  THR A  89      -3.535  10.590   2.392  1.00 89.10           C  
ATOM    655  C   THR A  89      -3.206  10.657   0.904  1.00 89.10           C  
ATOM    656  CB  THR A  89      -2.315  11.049   3.212  1.00 89.10           C  
ATOM    657  O   THR A  89      -3.128  11.745   0.328  1.00 89.10           O  
ATOM    658  CG2 THR A  89      -2.017  12.526   2.975  1.00 89.10           C  
ATOM    659  OG1 THR A  89      -2.578  10.844   4.605  1.00 89.10           O  
ATOM    660  N   GLY A  90      -3.171   9.539   0.331  1.00 89.92           N  
ATOM    661  CA  GLY A  90      -2.940   9.494  -1.105  1.00 89.92           C  
ATOM    662  C   GLY A  90      -1.484   9.691  -1.481  1.00 89.92           C  
ATOM    663  O   GLY A  90      -1.179  10.136  -2.590  1.00 89.92           O  
ATOM    664  N   LYS A  91      -0.558   9.601  -0.692  1.00 90.40           N  
ATOM    665  CA  LYS A  91       0.877   9.784  -0.886  1.00 90.40           C  
ATOM    666  C   LYS A  91       1.507   8.549  -1.524  1.00 90.40           C  
ATOM    667  CB  LYS A  91       1.564  10.094   0.445  1.00 90.40           C  
ATOM    668  O   LYS A  91       2.608   8.621  -2.073  1.00 90.40           O  
ATOM    669  CG  LYS A  91       1.227  11.465   1.010  1.00 90.40           C  
ATOM    670  CD  LYS A  91       2.082  11.794   2.227  1.00 90.40           C  
ATOM    671  CE  LYS A  91       1.679  13.122   2.853  1.00 90.40           C  
ATOM    672  NZ  LYS A  91       2.857  13.852   3.411  1.00 90.40           N  
ATOM    673  N   ILE A  92       0.788   7.468  -1.617  1.00 93.18           N  
ATOM    674  CA  ILE A  92       1.158   6.264  -2.353  1.00 93.18           C  
ATOM    675  C   ILE A  92      -0.040   5.762  -3.156  1.00 93.18           C  
ATOM    676  CB  ILE A  92       1.669   5.157  -1.404  1.00 93.18           C  
ATOM    677  O   ILE A  92      -1.179   5.822  -2.686  1.00 93.18           O  
ATOM    678  CG1 ILE A  92       2.851   5.670  -0.573  1.00 93.18           C  
ATOM    679  CG2 ILE A  92       2.060   3.905  -2.196  1.00 93.18           C  
ATOM    680  CD1 ILE A  92       3.321   4.698   0.501  1.00 93.18           C  
ATOM    681  N   ARG A  93       0.224   5.293  -4.344  1.00 93.91           N  
ATOM    682  CA  ARG A  93      -0.824   4.836  -5.251  1.00 93.91           C  
ATOM    683  C   ARG A  93      -0.374   3.607  -6.034  1.00 93.91           C  
ATOM    684  CB  ARG A  93      -1.225   5.954  -6.216  1.00 93.91           C  
ATOM    685  O   ARG A  93       0.811   3.460  -6.340  1.00 93.91           O  
ATOM    686  CG  ARG A  93      -1.796   7.185  -5.530  1.00 93.91           C  
ATOM    687  CD  ARG A  93      -3.255   6.988  -5.143  1.00 93.91           C  
ATOM    688  NE  ARG A  93      -3.834   8.207  -4.585  1.00 93.91           N  
ATOM    689  NH1 ARG A  93      -5.998   7.402  -4.528  1.00 93.91           N  
ATOM    690  NH2 ARG A  93      -5.542   9.527  -3.800  1.00 93.91           N  
ATOM    691  CZ  ARG A  93      -5.123   8.376  -4.306  1.00 93.91           C  
ATOM    692  N   PHE A  94      -1.418   2.814  -6.299  1.00 93.77           N  
ATOM    693  CA  PHE A  94      -1.147   1.704  -7.205  1.00 93.77           C  
ATOM    694  C   PHE A  94      -0.878   2.212  -8.617  1.00 93.77           C  
ATOM    695  CB  PHE A  94      -2.320   0.719  -7.216  1.00 93.77           C  
ATOM    696  O   PHE A  94      -1.633   3.033  -9.141  1.00 93.77           O  
ATOM    697  CG  PHE A  94      -2.478  -0.051  -5.932  1.00 93.77           C  
ATOM    698  CD1 PHE A  94      -1.670  -1.148  -5.660  1.00 93.77           C  
ATOM    699  CD2 PHE A  94      -3.435   0.323  -4.998  1.00 93.77           C  
ATOM    700  CE1 PHE A  94      -1.813  -1.863  -4.473  1.00 93.77           C  
ATOM    701  CE2 PHE A  94      -3.584  -0.387  -3.809  1.00 93.77           C  
ATOM    702  CZ  PHE A  94      -2.773  -1.480  -3.550  1.00 93.77           C  
ATOM    703  N   ASP A  95       0.156   1.780  -9.133  1.00 94.31           N  
ATOM    704  CA  ASP A  95       0.504   2.163 -10.498  1.00 94.31           C  
ATOM    705  C   ASP A  95       0.227   1.023 -11.475  1.00 94.31           C  
ATOM    706  CB  ASP A  95       1.974   2.580 -10.579  1.00 94.31           C  
ATOM    707  O   ASP A  95       1.073   0.150 -11.675  1.00 94.31           O  
ATOM    708  CG  ASP A  95       2.320   3.278 -11.883  1.00 94.31           C  
ATOM    709  OD1 ASP A  95       1.651   3.024 -12.907  1.00 94.31           O  
ATOM    710  OD2 ASP A  95       3.273   4.088 -11.885  1.00 94.31           O  
ATOM    711  N   ARG A  96      -0.948   0.996 -12.029  1.00 93.33           N  
ATOM    712  CA  ARG A  96      -1.397  -0.069 -12.921  1.00 93.33           C  
ATOM    713  C   ARG A  96      -0.600  -0.068 -14.221  1.00 93.33           C  
ATOM    714  CB  ARG A  96      -2.891   0.075 -13.221  1.00 93.33           C  
ATOM    715  O   ARG A  96      -0.340  -1.126 -14.797  1.00 93.33           O  
ATOM    716  CG  ARG A  96      -3.790  -0.233 -12.035  1.00 93.33           C  
ATOM    717  CD  ARG A  96      -5.262  -0.059 -12.383  1.00 93.33           C  
ATOM    718  NE  ARG A  96      -6.113  -0.183 -11.203  1.00 93.33           N  
ATOM    719  NH1 ARG A  96      -8.102  -0.005 -12.365  1.00 93.33           N  
ATOM    720  NH2 ARG A  96      -8.119  -0.277 -10.089  1.00 93.33           N  
ATOM    721  CZ  ARG A  96      -7.443  -0.155 -11.222  1.00 93.33           C  
ATOM    722  N   THR A  97      -0.227   1.101 -14.582  1.00 93.83           N  
ATOM    723  CA  THR A  97       0.533   1.268 -15.815  1.00 93.83           C  
ATOM    724  C   THR A  97       1.906   0.612 -15.697  1.00 93.83           C  
ATOM    725  CB  THR A  97       0.702   2.757 -16.170  1.00 93.83           C  
ATOM    726  O   THR A  97       2.340  -0.100 -16.605  1.00 93.83           O  
ATOM    727  CG2 THR A  97       1.342   2.926 -17.544  1.00 93.83           C  
ATOM    728  OG1 THR A  97      -0.584   3.390 -16.173  1.00 93.83           O  
ATOM    729  N   MET A  98       2.570   0.839 -14.602  1.00 92.74           N  
ATOM    730  CA  MET A  98       3.898   0.284 -14.359  1.00 92.74           C  
ATOM    731  C   MET A  98       3.842  -1.237 -14.259  1.00 92.74           C  
ATOM    732  CB  MET A  98       4.501   0.870 -13.081  1.00 92.74           C  
ATOM    733  O   MET A  98       4.739  -1.928 -14.744  1.00 92.74           O  
ATOM    734  CG  MET A  98       4.972   2.308 -13.229  1.00 92.74           C  
ATOM    735  SD  MET A  98       6.211   2.508 -14.567  1.00 92.74           S  
ATOM    736  CE  MET A  98       7.624   1.643 -13.826  1.00 92.74           C  
ATOM    737  N   THR A  99       2.828  -1.664 -13.679  1.00 93.32           N  
ATOM    738  CA  THR A  99       2.608  -3.102 -13.578  1.00 93.32           C  
ATOM    739  C   THR A  99       2.423  -3.720 -14.961  1.00 93.32           C  
ATOM    740  CB  THR A  99       1.382  -3.420 -12.702  1.00 93.32           C  
ATOM    741  O   THR A  99       2.994  -4.772 -15.258  1.00 93.32           O  
ATOM    742  CG2 THR A  99       1.163  -4.925 -12.587  1.00 93.32           C  
ATOM    743  OG1 THR A  99       1.583  -2.876 -11.392  1.00 93.32           O  
ATOM    744  N   GLU A 100       1.680  -3.082 -15.807  1.00 93.32           N  
ATOM    745  CA  GLU A 100       1.409  -3.567 -17.157  1.00 93.32           C  
ATOM    746  C   GLU A 100       2.663  -3.516 -18.025  1.00 93.32           C  
ATOM    747  CB  GLU A 100       0.287  -2.753 -17.806  1.00 93.32           C  
ATOM    748  O   GLU A 100       2.911  -4.424 -18.821  1.00 93.32           O  
ATOM    749  CG  GLU A 100      -1.085  -2.999 -17.195  1.00 93.32           C  
ATOM    750  CD  GLU A 100      -2.169  -2.103 -17.772  1.00 93.32           C  
ATOM    751  OE1 GLU A 100      -3.316  -2.138 -17.272  1.00 93.32           O  
ATOM    752  OE2 GLU A 100      -1.869  -1.360 -18.733  1.00 93.32           O  
ATOM    753  N   ILE A 101       3.383  -2.477 -17.811  1.00 92.71           N  
ATOM    754  CA  ILE A 101       4.619  -2.304 -18.566  1.00 92.71           C  
ATOM    755  C   ILE A 101       5.598  -3.423 -18.218  1.00 92.71           C  
ATOM    756  CB  ILE A 101       5.261  -0.926 -18.291  1.00 92.71           C  
ATOM    757  O   ILE A 101       6.230  -4.002 -19.105  1.00 92.71           O  
ATOM    758  CG1 ILE A 101       4.392   0.194 -18.873  1.00 92.71           C  
ATOM    759  CG2 ILE A 101       6.682  -0.868 -18.861  1.00 92.71           C  
ATOM    760  CD1 ILE A 101       4.828   1.594 -18.461  1.00 92.71           C  
ATOM    761  N   VAL A 102       5.756  -3.730 -17.011  1.00 93.44           N  
ATOM    762  CA  VAL A 102       6.638  -4.797 -16.549  1.00 93.44           C  
ATOM    763  C   VAL A 102       6.188  -6.131 -17.139  1.00 93.44           C  
ATOM    764  CB  VAL A 102       6.669  -4.880 -15.006  1.00 93.44           C  
ATOM    765  O   VAL A 102       7.015  -6.935 -17.575  1.00 93.44           O  
ATOM    766  CG1 VAL A 102       7.474  -6.093 -14.547  1.00 93.44           C  
ATOM    767  CG2 VAL A 102       7.247  -3.595 -14.415  1.00 93.44           C  
ATOM    768  N   LYS A 103       4.901  -6.361 -17.213  1.00 92.45           N  
ATOM    769  CA  LYS A 103       4.315  -7.589 -17.741  1.00 92.45           C  
ATOM    770  C   LYS A 103       4.562  -7.717 -19.241  1.00 92.45           C  
ATOM    771  CB  LYS A 103       2.813  -7.635 -17.452  1.00 92.45           C  
ATOM    772  O   LYS A 103       4.784  -8.818 -19.748  1.00 92.45           O  
ATOM    773  CG  LYS A 103       2.471  -7.946 -16.003  1.00 92.45           C  
ATOM    774  CD  LYS A 103       0.965  -8.016 -15.787  1.00 92.45           C  
ATOM    775  CE  LYS A 103       0.619  -8.251 -14.322  1.00 92.45           C  
ATOM    776  NZ  LYS A 103      -0.857  -8.245 -14.093  1.00 92.45           N  
ATOM    777  N   GLU A 104       4.545  -6.567 -19.847  1.00 91.28           N  
ATOM    778  CA  GLU A 104       4.723  -6.548 -21.296  1.00 91.28           C  
ATOM    779  C   GLU A 104       6.194  -6.690 -21.674  1.00 91.28           C  
ATOM    780  CB  GLU A 104       4.150  -5.258 -21.890  1.00 91.28           C  
ATOM    781  O   GLU A 104       6.529  -7.388 -22.633  1.00 91.28           O  
ATOM    782  CG  GLU A 104       2.632  -5.171 -21.823  1.00 91.28           C  
ATOM    783  CD  GLU A 104       1.933  -6.295 -22.572  1.00 91.28           C  
ATOM    784  OE1 GLU A 104       0.963  -6.873 -22.031  1.00 91.28           O  
ATOM    785  OE2 GLU A 104       2.359  -6.600 -23.708  1.00 91.28           O  
ATOM    786  N   ILE A 105       7.078  -6.137 -20.979  1.00 90.70           N  
ATOM    787  CA  ILE A 105       8.497  -6.071 -21.313  1.00 90.70           C  
ATOM    788  C   ILE A 105       9.210  -7.314 -20.785  1.00 90.70           C  
ATOM    789  CB  ILE A 105       9.153  -4.794 -20.742  1.00 90.70           C  
ATOM    790  O   ILE A 105      10.075  -7.875 -21.461  1.00 90.70           O  
ATOM    791  CG1 ILE A 105       8.503  -3.544 -21.346  1.00 90.70           C  
ATOM    792  CG2 ILE A 105      10.663  -4.802 -20.995  1.00 90.70           C  
ATOM    793  CD1 ILE A 105       8.993  -2.236 -20.739  1.00 90.70           C  
ATOM    794  N   PHE A 106       8.846  -7.823 -19.620  1.00 92.39           N  
ATOM    795  CA  PHE A 106       9.451  -8.985 -18.979  1.00 92.39           C  
ATOM    796  C   PHE A 106       8.383  -9.984 -18.551  1.00 92.39           C  
ATOM    797  CB  PHE A 106      10.285  -8.558 -17.767  1.00 92.39           C  
ATOM    798  O   PHE A 106       7.976 -10.006 -17.388  1.00 92.39           O  
ATOM    799  CG  PHE A 106      11.418  -7.628 -18.107  1.00 92.39           C  
ATOM    800  CD1 PHE A 106      12.596  -8.117 -18.657  1.00 92.39           C  
ATOM    801  CD2 PHE A 106      11.305  -6.263 -17.877  1.00 92.39           C  
ATOM    802  CE1 PHE A 106      13.647  -7.259 -18.973  1.00 92.39           C  
ATOM    803  CE2 PHE A 106      12.350  -5.399 -18.190  1.00 92.39           C  
ATOM    804  CZ  PHE A 106      13.521  -5.899 -18.737  1.00 92.39           C  
ATOM    805  N   PRO A 107       7.834 -10.735 -19.473  1.00 91.38           N  
ATOM    806  CA  PRO A 107       6.794 -11.703 -19.117  1.00 91.38           C  
ATOM    807  C   PRO A 107       7.304 -12.802 -18.186  1.00 91.38           C  
ATOM    808  CB  PRO A 107       6.375 -12.285 -20.469  1.00 91.38           C  
ATOM    809  O   PRO A 107       8.339 -13.415 -18.459  1.00 91.38           O  
ATOM    810  CG  PRO A 107       6.937 -11.339 -21.482  1.00 91.38           C  
ATOM    811  CD  PRO A 107       8.059 -10.571 -20.846  1.00 91.38           C  
ATOM    812  N   ARG A 108       6.648 -13.040 -17.118  1.00 92.89           N  
ATOM    813  CA  ARG A 108       6.919 -14.040 -16.090  1.00 92.89           C  
ATOM    814  C   ARG A 108       5.622 -14.623 -15.538  1.00 92.89           C  
ATOM    815  CB  ARG A 108       7.746 -13.433 -14.955  1.00 92.89           C  
ATOM    816  O   ARG A 108       5.170 -14.234 -14.460  1.00 92.89           O  
ATOM    817  CG  ARG A 108       9.055 -12.809 -15.411  1.00 92.89           C  
ATOM    818  CD  ARG A 108       9.696 -11.975 -14.311  1.00 92.89           C  
ATOM    819  NE  ARG A 108       8.854 -10.844 -13.931  1.00 92.89           N  
ATOM    820  NH1 ARG A 108      10.396  -9.917 -12.482  1.00 92.89           N  
ATOM    821  NH2 ARG A 108       8.362  -8.909 -12.797  1.00 92.89           N  
ATOM    822  CZ  ARG A 108       9.206  -9.892 -13.071  1.00 92.89           C  
ATOM    823  N   PRO A 109       4.924 -15.515 -16.257  1.00 90.90           N  
ATOM    824  CA  PRO A 109       3.578 -16.010 -15.958  1.00 90.90           C  
ATOM    825  C   PRO A 109       3.502 -16.745 -14.623  1.00 90.90           C  
ATOM    826  CB  PRO A 109       3.286 -16.960 -17.123  1.00 90.90           C  
ATOM    827  O   PRO A 109       2.502 -16.636 -13.909  1.00 90.90           O  
ATOM    828  CG  PRO A 109       4.628 -17.291 -17.691  1.00 90.90           C  
ATOM    829  CD  PRO A 109       5.553 -16.136 -17.435  1.00 90.90           C  
ATOM    830  N   GLU A 110       4.513 -17.523 -14.363  1.00 92.57           N  
ATOM    831  CA  GLU A 110       4.502 -18.272 -13.110  1.00 92.57           C  
ATOM    832  C   GLU A 110       4.541 -17.334 -11.907  1.00 92.57           C  
ATOM    833  CB  GLU A 110       5.681 -19.247 -13.055  1.00 92.57           C  
ATOM    834  O   GLU A 110       3.767 -17.497 -10.961  1.00 92.57           O  
ATOM    835  CG  GLU A 110       5.652 -20.180 -11.854  1.00 92.57           C  
ATOM    836  CD  GLU A 110       6.831 -21.140 -11.811  1.00 92.57           C  
ATOM    837  OE1 GLU A 110       6.958 -21.902 -10.826  1.00 92.57           O  
ATOM    838  OE2 GLU A 110       7.635 -21.128 -12.770  1.00 92.57           O  
ATOM    839  N   GLU A 111       5.465 -16.366 -11.873  1.00 91.25           N  
ATOM    840  CA  GLU A 111       5.619 -15.407 -10.783  1.00 91.25           C  
ATOM    841  C   GLU A 111       4.392 -14.507 -10.662  1.00 91.25           C  
ATOM    842  CB  GLU A 111       6.876 -14.557 -10.989  1.00 91.25           C  
ATOM    843  O   GLU A 111       3.946 -14.205  -9.553  1.00 91.25           O  
ATOM    844  CG  GLU A 111       8.176 -15.326 -10.800  1.00 91.25           C  
ATOM    845  CD  GLU A 111       8.686 -15.965 -12.082  1.00 91.25           C  
ATOM    846  OE1 GLU A 111       9.894 -16.284 -12.162  1.00 91.25           O  
ATOM    847  OE2 GLU A 111       7.872 -16.147 -13.014  1.00 91.25           O  
ATOM    848  N   ASP A 112       3.891 -14.075 -11.761  1.00 90.42           N  
ATOM    849  CA  ASP A 112       2.708 -13.220 -11.791  1.00 90.42           C  
ATOM    850  C   ASP A 112       1.479 -13.965 -11.276  1.00 90.42           C  
ATOM    851  CB  ASP A 112       2.454 -12.705 -13.210  1.00 90.42           C  
ATOM    852  O   ASP A 112       0.640 -13.385 -10.584  1.00 90.42           O  
ATOM    853  CG  ASP A 112       3.528 -11.746 -13.693  1.00 90.42           C  
ATOM    854  OD1 ASP A 112       4.082 -10.985 -12.871  1.00 90.42           O  
ATOM    855  OD2 ASP A 112       3.822 -11.751 -14.909  1.00 90.42           O  
ATOM    856  N   ALA A 113       1.339 -15.188 -11.662  1.00 92.85           N  
ATOM    857  CA  ALA A 113       0.250 -16.027 -11.167  1.00 92.85           C  
ATOM    858  C   ALA A 113       0.325 -16.184  -9.651  1.00 92.85           C  
ATOM    859  CB  ALA A 113       0.283 -17.395 -11.844  1.00 92.85           C  
ATOM    860  O   ALA A 113      -0.698 -16.130  -8.964  1.00 92.85           O  
ATOM    861  N   LYS A 114       1.504 -16.477  -9.177  1.00 92.76           N  
ATOM    862  CA  LYS A 114       1.719 -16.597  -7.738  1.00 92.76           C  
ATOM    863  C   LYS A 114       1.347 -15.304  -7.018  1.00 92.76           C  
ATOM    864  CB  LYS A 114       3.174 -16.962  -7.440  1.00 92.76           C  
ATOM    865  O   LYS A 114       0.720 -15.336  -5.957  1.00 92.76           O  
ATOM    866  CG  LYS A 114       3.539 -18.394  -7.806  1.00 92.76           C  
ATOM    867  CD  LYS A 114       4.980 -18.716  -7.430  1.00 92.76           C  
ATOM    868  CE  LYS A 114       5.373 -20.120  -7.870  1.00 92.76           C  
ATOM    869  NZ  LYS A 114       6.779 -20.447  -7.487  1.00 92.76           N  
ATOM    870  N   ALA A 115       1.898 -14.221  -7.507  1.00 90.66           N  
ATOM    871  CA  ALA A 115       1.590 -12.912  -6.937  1.00 90.66           C  
ATOM    872  C   ALA A 115       0.088 -12.641  -6.966  1.00 90.66           C  
ATOM    873  CB  ALA A 115       2.340 -11.815  -7.688  1.00 90.66           C  
ATOM    874  O   ALA A 115      -0.472 -12.112  -6.003  1.00 90.66           O  
ATOM    875  N   ALA A 116      -0.596 -12.912  -8.024  1.00 91.11           N  
ATOM    876  CA  ALA A 116      -2.042 -12.751  -8.158  1.00 91.11           C  
ATOM    877  C   ALA A 116      -2.787 -13.635  -7.163  1.00 91.11           C  
ATOM    878  CB  ALA A 116      -2.483 -13.072  -9.584  1.00 91.11           C  
ATOM    879  O   ALA A 116      -3.776 -13.208  -6.562  1.00 91.11           O  
ATOM    880  N   ALA A 117      -2.412 -14.891  -7.059  1.00 93.77           N  
ATOM    881  CA  ALA A 117      -3.005 -15.813  -6.094  1.00 93.77           C  
ATOM    882  C   ALA A 117      -2.876 -15.276  -4.671  1.00 93.77           C  
ATOM    883  CB  ALA A 117      -2.351 -17.189  -6.201  1.00 93.77           C  
ATOM    884  O   ALA A 117      -3.817 -15.367  -3.879  1.00 93.77           O  
ATOM    885  N   LYS A 118      -1.689 -14.790  -4.352  1.00 91.73           N  
ATOM    886  CA  LYS A 118      -1.445 -14.206  -3.036  1.00 91.73           C  
ATOM    887  C   LYS A 118      -2.369 -13.019  -2.781  1.00 91.73           C  
ATOM    888  CB  LYS A 118       0.016 -13.771  -2.904  1.00 91.73           C  
ATOM    889  O   LYS A 118      -2.912 -12.873  -1.684  1.00 91.73           O  
ATOM    890  CG  LYS A 118       0.395 -13.289  -1.512  1.00 91.73           C  
ATOM    891  CD  LYS A 118       1.873 -12.933  -1.427  1.00 91.73           C  
ATOM    892  CE  LYS A 118       2.239 -12.383  -0.055  1.00 91.73           C  
ATOM    893  NZ  LYS A 118       3.671 -11.963   0.010  1.00 91.73           N  
ATOM    894  N   MET A 119      -2.506 -12.135  -3.703  1.00 89.65           N  
ATOM    895  CA  MET A 119      -3.384 -10.974  -3.588  1.00 89.65           C  
ATOM    896  C   MET A 119      -4.838 -11.404  -3.430  1.00 89.65           C  
ATOM    897  CB  MET A 119      -3.237 -10.065  -4.810  1.00 89.65           C  
ATOM    898  O   MET A 119      -5.583 -10.813  -2.646  1.00 89.65           O  
ATOM    899  CG  MET A 119      -1.860  -9.434  -4.943  1.00 89.65           C  
ATOM    900  SD  MET A 119      -1.722  -7.849  -4.028  1.00 89.65           S  
ATOM    901  CE  MET A 119      -2.452  -6.715  -5.242  1.00 89.65           C  
ATOM    902  N   GLU A 120      -5.257 -12.280  -4.187  1.00 92.89           N  
ATOM    903  CA  GLU A 120      -6.610 -12.817  -4.075  1.00 92.89           C  
ATOM    904  C   GLU A 120      -6.868 -13.377  -2.679  1.00 92.89           C  
ATOM    905  CB  GLU A 120      -6.848 -13.901  -5.129  1.00 92.89           C  
ATOM    906  O   GLU A 120      -7.942 -13.170  -2.110  1.00 92.89           O  
ATOM    907  CG  GLU A 120      -8.293 -14.373  -5.211  1.00 92.89           C  
ATOM    908  CD  GLU A 120      -8.527 -15.402  -6.305  1.00 92.89           C  
ATOM    909  OE1 GLU A 120      -9.687 -15.832  -6.496  1.00 92.89           O  
ATOM    910  OE2 GLU A 120      -7.541 -15.784  -6.975  1.00 92.89           O  
ATOM    911  N   GLU A 121      -5.969 -14.150  -2.251  1.00 94.33           N  
ATOM    912  CA  GLU A 121      -6.061 -14.674  -0.891  1.00 94.33           C  
ATOM    913  C   GLU A 121      -6.173 -13.544   0.128  1.00 94.33           C  
ATOM    914  CB  GLU A 121      -4.850 -15.553  -0.570  1.00 94.33           C  
ATOM    915  O   GLU A 121      -6.973 -13.621   1.063  1.00 94.33           O  
ATOM    916  CG  GLU A 121      -4.926 -16.232   0.790  1.00 94.33           C  
ATOM    917  CD  GLU A 121      -3.731 -17.126   1.082  1.00 94.33           C  
ATOM    918  OE1 GLU A 121      -3.683 -17.737   2.173  1.00 94.33           O  
ATOM    919  OE2 GLU A 121      -2.836 -17.215   0.212  1.00 94.33           O  
ATOM    920  N   ARG A 122      -5.266 -12.535   0.058  1.00 91.72           N  
ATOM    921  CA  ARG A 122      -5.306 -11.369   0.936  1.00 91.72           C  
ATOM    922  C   ARG A 122      -6.671 -10.690   0.882  1.00 91.72           C  
ATOM    923  CB  ARG A 122      -4.209 -10.372   0.557  1.00 91.72           C  
ATOM    924  O   ARG A 122      -7.217 -10.300   1.915  1.00 91.72           O  
ATOM    925  CG  ARG A 122      -2.814 -10.800   0.983  1.00 91.72           C  
ATOM    926  CD  ARG A 122      -1.757  -9.799   0.539  1.00 91.72           C  
ATOM    927  NE  ARG A 122      -0.406 -10.290   0.798  1.00 91.72           N  
ATOM    928  NH1 ARG A 122       0.659  -8.473  -0.151  1.00 91.72           N  
ATOM    929  NH2 ARG A 122       1.887 -10.188   0.747  1.00 91.72           N  
ATOM    930  CZ  ARG A 122       0.710  -9.649   0.464  1.00 91.72           C  
ATOM    931  N   GLU A 123      -7.210 -10.490  -0.291  1.00 92.00           N  
ATOM    932  CA  GLU A 123      -8.512  -9.858  -0.480  1.00 92.00           C  
ATOM    933  C   GLU A 123      -9.628 -10.698   0.135  1.00 92.00           C  
ATOM    934  CB  GLU A 123      -8.787  -9.628  -1.969  1.00 92.00           C  
ATOM    935  O   GLU A 123     -10.533 -10.162   0.779  1.00 92.00           O  
ATOM    936  CG  GLU A 123     -10.062  -8.844  -2.245  1.00 92.00           C  
ATOM    937  CD  GLU A 123     -10.287  -8.567  -3.722  1.00 92.00           C  
ATOM    938  OE1 GLU A 123     -11.342  -7.994  -4.078  1.00 92.00           O  
ATOM    939  OE2 GLU A 123      -9.403  -8.927  -4.531  1.00 92.00           O  
ATOM    940  N   SER A 124      -9.626 -11.932  -0.036  1.00 95.59           N  
ATOM    941  CA  SER A 124     -10.606 -12.837   0.557  1.00 95.59           C  
ATOM    942  C   SER A 124     -10.565 -12.774   2.080  1.00 95.59           C  
ATOM    943  CB  SER A 124     -10.360 -14.273   0.091  1.00 95.59           C  
ATOM    944  O   SER A 124     -11.610 -12.785   2.735  1.00 95.59           O  
ATOM    945  OG  SER A 124     -10.518 -14.379  -1.314  1.00 95.59           O  
ATOM    946  N   ASP A 125      -9.357 -12.772   2.559  1.00 95.62           N  
ATOM    947  CA  ASP A 125      -9.170 -12.661   4.002  1.00 95.62           C  
ATOM    948  C   ASP A 125      -9.739 -11.345   4.529  1.00 95.62           C  
ATOM    949  CB  ASP A 125      -7.688 -12.774   4.362  1.00 95.62           C  
ATOM    950  O   ASP A 125     -10.389 -11.319   5.576  1.00 95.62           O  
ATOM    951  CG  ASP A 125      -7.153 -14.190   4.233  1.00 95.62           C  
ATOM    952  OD1 ASP A 125      -7.959 -15.140   4.141  1.00 95.62           O  
ATOM    953  OD2 ASP A 125      -5.914 -14.356   4.228  1.00 95.62           O  
ATOM    954  N   LEU A 126      -9.396 -10.261   3.867  1.00 92.96           N  
ATOM    955  CA  LEU A 126      -9.906  -8.944   4.232  1.00 92.96           C  
ATOM    956  C   LEU A 126     -11.430  -8.918   4.178  1.00 92.96           C  
ATOM    957  CB  LEU A 126      -9.332  -7.871   3.303  1.00 92.96           C  
ATOM    958  O   LEU A 126     -12.078  -8.378   5.077  1.00 92.96           O  
ATOM    959  CG  LEU A 126      -9.750  -6.429   3.595  1.00 92.96           C  
ATOM    960  CD1 LEU A 126      -9.326  -6.028   5.004  1.00 92.96           C  
ATOM    961  CD2 LEU A 126      -9.153  -5.480   2.561  1.00 92.96           C  
ATOM    962  N   ASN A 127     -12.043  -9.415   3.162  1.00 94.96           N  
ATOM    963  CA  ASN A 127     -13.492  -9.473   3.000  1.00 94.96           C  
ATOM    964  C   ASN A 127     -14.149 -10.279   4.117  1.00 94.96           C  
ATOM    965  CB  ASN A 127     -13.856 -10.062   1.636  1.00 94.96           C  
ATOM    966  O   ASN A 127     -15.216  -9.909   4.610  1.00 94.96           O  
ATOM    967  CG  ASN A 127     -13.634  -9.083   0.499  1.00 94.96           C  
ATOM    968  ND2 ASN A 127     -13.539  -9.601  -0.719  1.00 94.96           N  
ATOM    969  OD1 ASN A 127     -13.548  -7.871   0.715  1.00 94.96           O  
ATOM    970  N   ARG A 128     -13.536 -11.339   4.425  1.00 96.62           N  
ATOM    971  CA  ARG A 128     -14.010 -12.136   5.551  1.00 96.62           C  
ATOM    972  C   ARG A 128     -14.021 -11.316   6.837  1.00 96.62           C  
ATOM    973  CB  ARG A 128     -13.141 -13.383   5.732  1.00 96.62           C  
ATOM    974  O   ARG A 128     -14.991 -11.356   7.596  1.00 96.62           O  
ATOM    975  CG  ARG A 128     -13.617 -14.311   6.838  1.00 96.62           C  
ATOM    976  CD  ARG A 128     -12.781 -15.580   6.909  1.00 96.62           C  
ATOM    977  NE  ARG A 128     -11.426 -15.308   7.379  1.00 96.62           N  
ATOM    978  NH1 ARG A 128     -10.380 -16.497   5.697  1.00 96.62           N  
ATOM    979  NH2 ARG A 128      -9.134 -15.442   7.306  1.00 96.62           N  
ATOM    980  CZ  ARG A 128     -10.316 -15.749   6.793  1.00 96.62           C  
ATOM    981  N   ARG A 129     -12.962 -10.577   7.107  1.00 96.59           N  
ATOM    982  CA  ARG A 129     -12.834  -9.725   8.285  1.00 96.59           C  
ATOM    983  C   ARG A 129     -13.882  -8.617   8.275  1.00 96.59           C  
ATOM    984  CB  ARG A 129     -11.431  -9.119   8.362  1.00 96.59           C  
ATOM    985  O   ARG A 129     -14.473  -8.306   9.311  1.00 96.59           O  
ATOM    986  CG  ARG A 129     -10.355 -10.108   8.782  1.00 96.59           C  
ATOM    987  CD  ARG A 129      -8.985  -9.450   8.861  1.00 96.59           C  
ATOM    988  NE  ARG A 129      -7.943 -10.415   9.200  1.00 96.59           N  
ATOM    989  NH1 ARG A 129      -6.202  -8.906   9.029  1.00 96.59           N  
ATOM    990  NH2 ARG A 129      -5.782 -11.089   9.590  1.00 96.59           N  
ATOM    991  CZ  ARG A 129      -6.644 -10.134   9.272  1.00 96.59           C  
ATOM    992  N   ILE A 130     -14.047  -7.985   7.181  1.00 96.25           N  
ATOM    993  CA  ILE A 130     -15.020  -6.908   7.033  1.00 96.25           C  
ATOM    994  C   ILE A 130     -16.419  -7.428   7.356  1.00 96.25           C  
ATOM    995  CB  ILE A 130     -14.987  -6.307   5.610  1.00 96.25           C  
ATOM    996  O   ILE A 130     -17.182  -6.775   8.071  1.00 96.25           O  
ATOM    997  CG1 ILE A 130     -13.695  -5.511   5.397  1.00 96.25           C  
ATOM    998  CG2 ILE A 130     -16.218  -5.429   5.366  1.00 96.25           C  
ATOM    999  CD1 ILE A 130     -13.504  -5.011   3.971  1.00 96.25           C  
ATOM   1000  N   ARG A 131     -16.776  -8.612   6.889  1.00 97.21           N  
ATOM   1001  CA  ARG A 131     -18.069  -9.232   7.159  1.00 97.21           C  
ATOM   1002  C   ARG A 131     -18.234  -9.529   8.646  1.00 97.21           C  
ATOM   1003  CB  ARG A 131     -18.228 -10.520   6.347  1.00 97.21           C  
ATOM   1004  O   ARG A 131     -19.315  -9.337   9.206  1.00 97.21           O  
ATOM   1005  CG  ARG A 131     -18.435 -10.288   4.859  1.00 97.21           C  
ATOM   1006  CD  ARG A 131     -18.562 -11.599   4.096  1.00 97.21           C  
ATOM   1007  NE  ARG A 131     -18.548 -11.386   2.651  1.00 97.21           N  
ATOM   1008  NH1 ARG A 131     -18.612 -13.631   2.111  1.00 97.21           N  
ATOM   1009  NH2 ARG A 131     -18.556 -12.050   0.453  1.00 97.21           N  
ATOM   1010  CZ  ARG A 131     -18.572 -12.356   1.742  1.00 97.21           C  
ATOM   1011  N   ALA A 132     -17.232 -10.022   9.231  1.00 97.17           N  
ATOM   1012  CA  ALA A 132     -17.253 -10.320  10.660  1.00 97.17           C  
ATOM   1013  C   ALA A 132     -17.454  -9.050  11.482  1.00 97.17           C  
ATOM   1014  CB  ALA A 132     -15.962 -11.021  11.077  1.00 97.17           C  
ATOM   1015  O   ALA A 132     -18.239  -9.036  12.434  1.00 97.17           O  
ATOM   1016  N   LEU A 133     -16.727  -8.003  11.181  1.00 97.05           N  
ATOM   1017  CA  LEU A 133     -16.852  -6.725  11.872  1.00 97.05           C  
ATOM   1018  C   LEU A 133     -18.253  -6.147  11.697  1.00 97.05           C  
ATOM   1019  CB  LEU A 133     -15.809  -5.731  11.354  1.00 97.05           C  
ATOM   1020  O   LEU A 133     -18.817  -5.579  12.635  1.00 97.05           O  
ATOM   1021  CG  LEU A 133     -14.363  -5.982  11.782  1.00 97.05           C  
ATOM   1022  CD1 LEU A 133     -13.422  -5.027  11.055  1.00 97.05           C  
ATOM   1023  CD2 LEU A 133     -14.218  -5.836  13.293  1.00 97.05           C  
ATOM   1024  N   ALA A 134     -18.741  -6.234  10.509  1.00 97.24           N  
ATOM   1025  CA  ALA A 134     -20.093  -5.757  10.227  1.00 97.24           C  
ATOM   1026  C   ALA A 134     -21.127  -6.523  11.046  1.00 97.24           C  
ATOM   1027  CB  ALA A 134     -20.401  -5.880   8.737  1.00 97.24           C  
ATOM   1028  O   ALA A 134     -22.083  -5.935  11.558  1.00 97.24           O  
ATOM   1029  N   ALA A 135     -21.004  -7.855  11.136  1.00 97.02           N  
ATOM   1030  CA  ALA A 135     -21.903  -8.683  11.936  1.00 97.02           C  
ATOM   1031  C   ALA A 135     -21.843  -8.291  13.409  1.00 97.02           C  
ATOM   1032  CB  ALA A 135     -21.559 -10.160  11.766  1.00 97.02           C  
ATOM   1033  O   ALA A 135     -22.874  -8.228  14.084  1.00 97.02           O  
ATOM   1034  N   GLU A 136     -20.665  -8.088  13.891  1.00 97.04           N  
ATOM   1035  CA  GLU A 136     -20.473  -7.648  15.269  1.00 97.04           C  
ATOM   1036  C   GLU A 136     -21.142  -6.298  15.515  1.00 97.04           C  
ATOM   1037  CB  GLU A 136     -18.982  -7.565  15.604  1.00 97.04           C  
ATOM   1038  O   GLU A 136     -21.788  -6.099  16.546  1.00 97.04           O  
ATOM   1039  CG  GLU A 136     -18.696  -7.258  17.067  1.00 97.04           C  
ATOM   1040  CD  GLU A 136     -17.214  -7.100  17.369  1.00 97.04           C  
ATOM   1041  OE1 GLU A 136     -16.867  -6.647  18.483  1.00 97.04           O  
ATOM   1042  OE2 GLU A 136     -16.394  -7.432  16.483  1.00 97.04           O  
ATOM   1043  N   LYS A 137     -20.884  -5.356  14.718  1.00 97.33           N  
ATOM   1044  CA  LYS A 137     -21.504  -4.038  14.822  1.00 97.33           C  
ATOM   1045  C   LYS A 137     -23.026  -4.146  14.825  1.00 97.33           C  
ATOM   1046  CB  LYS A 137     -21.045  -3.137  13.674  1.00 97.33           C  
ATOM   1047  O   LYS A 137     -23.702  -3.442  15.579  1.00 97.33           O  
ATOM   1048  CG  LYS A 137     -21.494  -1.689  13.807  1.00 97.33           C  
ATOM   1049  CD  LYS A 137     -20.996  -0.841  12.644  1.00 97.33           C  
ATOM   1050  CE  LYS A 137     -21.515   0.588  12.730  1.00 97.33           C  
ATOM   1051  NZ  LYS A 137     -21.104   1.399  11.545  1.00 97.33           N  
ATOM   1052  N   ALA A 138     -23.592  -4.992  13.956  1.00 96.96           N  
ATOM   1053  CA  ALA A 138     -25.033  -5.222  13.889  1.00 96.96           C  
ATOM   1054  C   ALA A 138     -25.560  -5.789  15.204  1.00 96.96           C  
ATOM   1055  CB  ALA A 138     -25.368  -6.164  12.735  1.00 96.96           C  
ATOM   1056  O   ALA A 138     -26.626  -5.388  15.677  1.00 96.96           O  
ATOM   1057  N   ARG A 139     -24.840  -6.775  15.819  1.00 96.61           N  
ATOM   1058  CA  ARG A 139     -25.215  -7.359  17.102  1.00 96.61           C  
ATOM   1059  C   ARG A 139     -25.205  -6.307  18.207  1.00 96.61           C  
ATOM   1060  CB  ARG A 139     -24.273  -8.509  17.466  1.00 96.61           C  
ATOM   1061  O   ARG A 139     -26.120  -6.256  19.031  1.00 96.61           O  
ATOM   1062  CG  ARG A 139     -24.430  -9.736  16.582  1.00 96.61           C  
ATOM   1063  CD  ARG A 139     -23.487 -10.856  16.999  1.00 96.61           C  
ATOM   1064  NE  ARG A 139     -23.543 -11.982  16.071  1.00 96.61           N  
ATOM   1065  NH1 ARG A 139     -24.285 -13.506  17.640  1.00 96.61           N  
ATOM   1066  NH2 ARG A 139     -23.935 -14.164  15.473  1.00 96.61           N  
ATOM   1067  CZ  ARG A 139     -23.921 -13.215  16.397  1.00 96.61           C  
ATOM   1068  N   LYS A 140     -24.197  -5.506  18.321  1.00 96.60           N  
ATOM   1069  CA  LYS A 140     -24.071  -4.454  19.325  1.00 96.60           C  
ATOM   1070  C   LYS A 140     -25.179  -3.416  19.176  1.00 96.60           C  
ATOM   1071  CB  LYS A 140     -22.702  -3.778  19.224  1.00 96.60           C  
ATOM   1072  O   LYS A 140     -25.703  -2.913  20.172  1.00 96.60           O  
ATOM   1073  CG  LYS A 140     -21.552  -4.627  19.746  1.00 96.60           C  
ATOM   1074  CD  LYS A 140     -20.236  -3.860  19.723  1.00 96.60           C  
ATOM   1075  CE  LYS A 140     -19.087  -4.705  20.257  1.00 96.60           C  
ATOM   1076  NZ  LYS A 140     -17.788  -3.969  20.204  1.00 96.60           N  
ATOM   1077  N   GLU A 141     -25.488  -3.050  17.898  1.00 96.12           N  
ATOM   1078  CA  GLU A 141     -26.569  -2.106  17.630  1.00 96.12           C  
ATOM   1079  C   GLU A 141     -27.912  -2.658  18.101  1.00 96.12           C  
ATOM   1080  CB  GLU A 141     -26.632  -1.769  16.139  1.00 96.12           C  
ATOM   1081  O   GLU A 141     -28.735  -1.920  18.648  1.00 96.12           O  
ATOM   1082  CG  GLU A 141     -25.528  -0.830  15.673  1.00 96.12           C  
ATOM   1083  CD  GLU A 141     -25.575  -0.543  14.181  1.00 96.12           C  
ATOM   1084  OE1 GLU A 141     -24.808   0.325  13.706  1.00 96.12           O  
ATOM   1085  OE2 GLU A 141     -26.385  -1.190  13.481  1.00 96.12           O  
ATOM   1086  N   LYS A 142     -28.151  -4.007  17.837  1.00 96.34           N  
ATOM   1087  CA  LYS A 142     -29.366  -4.663  18.312  1.00 96.34           C  
ATOM   1088  C   LYS A 142     -29.430  -4.665  19.836  1.00 96.34           C  
ATOM   1089  CB  LYS A 142     -29.443  -6.096  17.783  1.00 96.34           C  
ATOM   1090  O   LYS A 142     -30.487  -4.415  20.419  1.00 96.34           O  
ATOM   1091  CG  LYS A 142     -30.764  -6.794  18.076  1.00 96.34           C  
ATOM   1092  CD  LYS A 142     -30.793  -8.202  17.496  1.00 96.34           C  
ATOM   1093  CE  LYS A 142     -32.072  -8.936  17.873  1.00 96.34           C  
ATOM   1094  NZ  LYS A 142     -32.088 -10.332  17.341  1.00 96.34           N  
ATOM   1095  N   GLU A 143     -28.317  -4.984  20.522  1.00 96.08           N  
ATOM   1096  CA  GLU A 143     -28.226  -4.985  21.979  1.00 96.08           C  
ATOM   1097  C   GLU A 143     -28.509  -3.599  22.551  1.00 96.08           C  
ATOM   1098  CB  GLU A 143     -26.845  -5.469  22.431  1.00 96.08           C  
ATOM   1099  O   GLU A 143     -29.203  -3.469  23.562  1.00 96.08           O  
ATOM   1100  CG  GLU A 143     -26.625  -6.962  22.243  1.00 96.08           C  
ATOM   1101  CD  GLU A 143     -25.212  -7.408  22.586  1.00 96.08           C  
ATOM   1102  OE1 GLU A 143     -24.921  -8.623  22.502  1.00 96.08           O  
ATOM   1103  OE2 GLU A 143     -24.389  -6.535  22.942  1.00 96.08           O  
ATOM   1104  N   THR A 144     -27.863  -2.560  21.976  1.00 96.69           N  
ATOM   1105  CA  THR A 144     -28.087  -1.181  22.398  1.00 96.69           C  
ATOM   1106  C   THR A 144     -29.557  -0.801  22.245  1.00 96.69           C  
ATOM   1107  CB  THR A 144     -27.214  -0.201  21.593  1.00 96.69           C  
ATOM   1108  O   THR A 144     -30.126  -0.138  23.115  1.00 96.69           O  
ATOM   1109  CG2 THR A 144     -25.733  -0.419  21.883  1.00 96.69           C  
ATOM   1110  OG1 THR A 144     -27.450  -0.399  20.194  1.00 96.69           O  
ATOM   1111  N   ARG A 145     -30.140  -1.203  21.038  1.00 96.02           N  
ATOM   1112  CA  ARG A 145     -31.553  -0.934  20.789  1.00 96.02           C  
ATOM   1113  C   ARG A 145     -32.431  -1.610  21.836  1.00 96.02           C  
ATOM   1114  CB  ARG A 145     -31.951  -1.404  19.389  1.00 96.02           C  
ATOM   1115  O   ARG A 145     -33.378  -1.005  22.345  1.00 96.02           O  
ATOM   1116  CG  ARG A 145     -33.352  -0.985  18.973  1.00 96.02           C  
ATOM   1117  CD  ARG A 145     -33.632  -1.320  17.515  1.00 96.02           C  
ATOM   1118  NE  ARG A 145     -33.634  -2.762  17.284  1.00 96.02           N  
ATOM   1119  NH1 ARG A 145     -34.031  -2.605  15.013  1.00 96.02           N  
ATOM   1120  NH2 ARG A 145     -33.806  -4.661  16.003  1.00 96.02           N  
ATOM   1121  CZ  ARG A 145     -33.824  -3.339  16.101  1.00 96.02           C  
ATOM   1122  N   GLN A 146     -32.160  -2.910  22.193  1.00 95.53           N  
ATOM   1123  CA  GLN A 146     -32.913  -3.662  23.192  1.00 95.53           C  
ATOM   1124  C   GLN A 146     -32.749  -3.051  24.580  1.00 95.53           C  
ATOM   1125  CB  GLN A 146     -32.471  -5.126  23.207  1.00 95.53           C  
ATOM   1126  O   GLN A 146     -33.711  -2.973  25.347  1.00 95.53           O  
ATOM   1127  CG  GLN A 146     -32.919  -5.917  21.986  1.00 95.53           C  
ATOM   1128  CD  GLN A 146     -32.404  -7.344  21.989  1.00 95.53           C  
ATOM   1129  NE2 GLN A 146     -32.866  -8.143  21.033  1.00 95.53           N  
ATOM   1130  OE1 GLN A 146     -31.598  -7.725  22.843  1.00 95.53           O  
ATOM   1131  N   ASN A 147     -31.555  -2.575  24.984  1.00 95.01           N  
ATOM   1132  CA  ASN A 147     -31.276  -1.933  26.265  1.00 95.01           C  
ATOM   1133  C   ASN A 147     -32.033  -0.616  26.408  1.00 95.01           C  
ATOM   1134  CB  ASN A 147     -29.773  -1.703  26.434  1.00 95.01           C  
ATOM   1135  O   ASN A 147     -32.560  -0.311  27.479  1.00 95.01           O  
ATOM   1136  CG  ASN A 147     -29.014  -2.985  26.715  1.00 95.01           C  
ATOM   1137  ND2 ASN A 147     -27.697  -2.943  26.548  1.00 95.01           N  
ATOM   1138  OD1 ASN A 147     -29.606  -4.004  27.077  1.00 95.01           O  
ATOM   1139  N   LEU A 148     -32.024   0.194  25.286  1.00 95.11           N  
ATOM   1140  CA  LEU A 148     -32.746   1.461  25.284  1.00 95.11           C  
ATOM   1141  C   LEU A 148     -34.243   1.235  25.471  1.00 95.11           C  
ATOM   1142  CB  LEU A 148     -32.493   2.220  23.978  1.00 95.11           C  
ATOM   1143  O   LEU A 148     -34.905   1.995  26.181  1.00 95.11           O  
ATOM   1144  CG  LEU A 148     -31.117   2.872  23.829  1.00 95.11           C  
ATOM   1145  CD1 LEU A 148     -30.885   3.294  22.382  1.00 95.11           C  
ATOM   1146  CD2 LEU A 148     -30.986   4.067  24.767  1.00 95.11           C  
ATOM   1147  N   GLU A 149     -34.786   0.180  24.795  1.00 94.82           N  
ATOM   1148  CA  GLU A 149     -36.200  -0.162  24.920  1.00 94.82           C  
ATOM   1149  C   GLU A 149     -36.532  -0.628  26.335  1.00 94.82           C  
ATOM   1150  CB  GLU A 149     -36.584  -1.242  23.906  1.00 94.82           C  
ATOM   1151  O   GLU A 149     -37.580  -0.275  26.880  1.00 94.82           O  
ATOM   1152  CG  GLU A 149     -36.609  -0.753  22.465  1.00 94.82           C  
ATOM   1153  CD  GLU A 149     -36.907  -1.856  21.462  1.00 94.82           C  
ATOM   1154  OE1 GLU A 149     -37.133  -1.547  20.270  1.00 94.82           O  
ATOM   1155  OE2 GLU A 149     -36.915  -3.038  21.872  1.00 94.82           O  
ATOM   1156  N   SER A 150     -35.701  -1.511  26.923  1.00 93.05           N  
ATOM   1157  CA  SER A 150     -35.901  -2.000  28.283  1.00 93.05           C  
ATOM   1158  C   SER A 150     -35.838  -0.861  29.296  1.00 93.05           C  
ATOM   1159  CB  SER A 150     -34.856  -3.061  28.631  1.00 93.05           C  
ATOM   1160  O   SER A 150     -36.593  -0.847  30.270  1.00 93.05           O  
ATOM   1161  OG  SER A 150     -33.547  -2.525  28.545  1.00 93.05           O  
ATOM   1162  N   ARG A 151     -34.853   0.120  29.128  1.00 93.87           N  
ATOM   1163  CA  ARG A 151     -34.724   1.291  29.989  1.00 93.87           C  
ATOM   1164  C   ARG A 151     -35.957   2.183  29.888  1.00 93.87           C  
ATOM   1165  CB  ARG A 151     -33.469   2.089  29.629  1.00 93.87           C  
ATOM   1166  O   ARG A 151     -36.408   2.744  30.888  1.00 93.87           O  
ATOM   1167  CG  ARG A 151     -32.173   1.431  30.073  1.00 93.87           C  
ATOM   1168  CD  ARG A 151     -30.956   2.248  29.661  1.00 93.87           C  
ATOM   1169  NE  ARG A 151     -30.741   3.383  30.554  1.00 93.87           N  
ATOM   1170  NH1 ARG A 151     -28.873   4.167  29.445  1.00 93.87           N  
ATOM   1171  NH2 ARG A 151     -29.654   5.263  31.300  1.00 93.87           N  
ATOM   1172  CZ  ARG A 151     -29.756   4.269  30.431  1.00 93.87           C  
ATOM   1173  N   ALA A 152     -36.473   2.487  28.669  1.00 92.27           N  
ATOM   1174  CA  ALA A 152     -37.680   3.276  28.434  1.00 92.27           C  
ATOM   1175  C   ALA A 152     -38.891   2.640  29.111  1.00 92.27           C  
ATOM   1176  CB  ALA A 152     -37.931   3.432  26.936  1.00 92.27           C  
ATOM   1177  O   ALA A 152     -39.734   3.342  29.675  1.00 92.27           O  
ATOM   1178  N   GLN A 153     -39.009   1.275  28.997  1.00 91.55           N  
ATOM   1179  CA  GLN A 153     -40.110   0.546  29.618  1.00 91.55           C  
ATOM   1180  C   GLN A 153     -40.042   0.640  31.140  1.00 91.55           C  
ATOM   1181  CB  GLN A 153     -40.098  -0.919  29.182  1.00 91.55           C  
ATOM   1182  O   GLN A 153     -41.071   0.780  31.805  1.00 91.55           O  
ATOM   1183  CG  GLN A 153     -40.537  -1.135  27.740  1.00 91.55           C  
ATOM   1184  CD  GLN A 153     -40.379  -2.575  27.287  1.00 91.55           C  
ATOM   1185  NE2 GLN A 153     -40.669  -2.832  26.016  1.00 91.55           N  
ATOM   1186  OE1 GLN A 153     -39.999  -3.448  28.073  1.00 91.55           O  
ATOM   1187  N   ALA A 154     -38.839   0.497  31.802  1.00 88.78           N  
ATOM   1188  CA  ALA A 154     -38.624   0.605  33.243  1.00 88.78           C  
ATOM   1189  C   ALA A 154     -38.988   1.998  33.749  1.00 88.78           C  
ATOM   1190  CB  ALA A 154     -37.174   0.278  33.591  1.00 88.78           C  
ATOM   1191  O   ALA A 154     -39.552   2.143  34.836  1.00 88.78           O  
ATOM   1192  N   GLN A 155     -38.609   3.089  32.939  1.00 87.94           N  
ATOM   1193  CA  GLN A 155     -38.925   4.468  33.295  1.00 87.94           C  
ATOM   1194  C   GLN A 155     -40.430   4.716  33.250  1.00 87.94           C  
ATOM   1195  CB  GLN A 155     -38.204   5.442  32.362  1.00 87.94           C  
ATOM   1196  O   GLN A 155     -40.965   5.465  34.070  1.00 87.94           O  
ATOM   1197  CG  GLN A 155     -36.702   5.524  32.598  1.00 87.94           C  
ATOM   1198  CD  GLN A 155     -36.008   6.475  31.642  1.00 87.94           C  
ATOM   1199  NE2 GLN A 155     -34.717   6.701  31.863  1.00 87.94           N  
ATOM   1200  OE1 GLN A 155     -36.626   7.002  30.712  1.00 87.94           O  
ATOM   1201  N   ALA A 156     -41.213   4.116  32.248  1.00 85.43           N  
ATOM   1202  CA  ALA A 156     -42.661   4.246  32.105  1.00 85.43           C  
ATOM   1203  C   ALA A 156     -43.388   3.581  33.270  1.00 85.43           C  
ATOM   1204  CB  ALA A 156     -43.121   3.642  30.781  1.00 85.43           C  
ATOM   1205  O   ALA A 156     -44.426   4.069  33.722  1.00 85.43           O  
ATOM   1206  N   THR A 157     -42.917   2.356  33.723  1.00 83.62           N  
ATOM   1207  CA  THR A 157     -43.527   1.628  34.830  1.00 83.62           C  
ATOM   1208  C   THR A 157     -43.329   2.376  36.145  1.00 83.62           C  
ATOM   1209  CB  THR A 157     -42.944   0.207  34.952  1.00 83.62           C  
ATOM   1210  O   THR A 157     -44.172   2.302  37.041  1.00 83.62           O  
ATOM   1211  CG2 THR A 157     -43.252  -0.622  33.711  1.00 83.62           C  
ATOM   1212  OG1 THR A 157     -41.523   0.293  35.116  1.00 83.62           O  
ATOM   1213  N   ARG A 158     -42.133   3.128  36.365  1.00 74.97           N  
ATOM   1214  CA  ARG A 158     -41.826   3.907  37.560  1.00 74.97           C  
ATOM   1215  C   ARG A 158     -42.698   5.156  37.639  1.00 74.97           C  
ATOM   1216  CB  ARG A 158     -40.347   4.298  37.582  1.00 74.97           C  
ATOM   1217  O   ARG A 158     -43.111   5.563  38.726  1.00 74.97           O  
ATOM   1218  CG  ARG A 158     -39.423   3.186  38.051  1.00 74.97           C  
ATOM   1219  CD  ARG A 158     -37.988   3.672  38.204  1.00 74.97           C  
ATOM   1220  NE  ARG A 158     -37.032   2.574  38.087  1.00 74.97           N  
ATOM   1221  NH1 ARG A 158     -35.377   3.611  39.321  1.00 74.97           N  
ATOM   1222  NH2 ARG A 158     -35.025   1.519  38.453  1.00 74.97           N  
ATOM   1223  CZ  ARG A 158     -35.813   2.571  38.621  1.00 74.97           C  
ATOM   1224  N   ARG A 159     -43.065   5.866  36.547  1.00 67.72           N  
ATOM   1225  CA  ARG A 159     -43.921   7.044  36.451  1.00 67.72           C  
ATOM   1226  C   ARG A 159     -45.389   6.670  36.633  1.00 67.72           C  
ATOM   1227  CB  ARG A 159     -43.723   7.745  35.105  1.00 67.72           C  
ATOM   1228  O   ARG A 159     -46.180   7.470  37.137  1.00 67.72           O  
ATOM   1229  CG  ARG A 159     -42.470   8.604  35.038  1.00 67.72           C  
ATOM   1230  CD  ARG A 159     -42.365   9.346  33.712  1.00 67.72           C  
ATOM   1231  NE  ARG A 159     -41.203  10.228  33.678  1.00 67.72           N  
ATOM   1232  NH1 ARG A 159     -41.714  11.164  31.629  1.00 67.72           N  
ATOM   1233  NH2 ARG A 159     -39.835  11.829  32.761  1.00 67.72           N  
ATOM   1234  CZ  ARG A 159     -40.920  11.072  32.690  1.00 67.72           C  
ATOM   1235  N   GLY A 160     -45.857   5.477  36.231  1.00 61.28           N  
ATOM   1236  CA  GLY A 160     -47.201   4.953  36.418  1.00 61.28           C  
ATOM   1237  C   GLY A 160     -47.454   4.451  37.827  1.00 61.28           C  
ATOM   1238  O   GLY A 160     -48.593   4.458  38.299  1.00 61.28           O  
ATOM   1239  N   ALA A 161     -46.378   4.169  38.667  1.00 57.92           N  
ATOM   1240  CA  ALA A 161     -46.446   3.737  40.061  1.00 57.92           C  
ATOM   1241  C   ALA A 161     -46.392   4.932  41.008  1.00 57.92           C  
ATOM   1242  CB  ALA A 161     -45.311   2.764  40.372  1.00 57.92           C  
ATOM   1243  O   ALA A 161     -46.950   4.886  42.107  1.00 57.92           O  
ATOM   1244  N   SER A 162     -45.973   6.169  40.590  1.00 54.85           N  
ATOM   1245  CA  SER A 162     -45.943   7.413  41.352  1.00 54.85           C  
ATOM   1246  C   SER A 162     -47.186   8.255  41.084  1.00 54.85           C  
ATOM   1247  CB  SER A 162     -44.689   8.219  41.013  1.00 54.85           C  
ATOM   1248  O   SER A 162     -47.575   9.079  41.915  1.00 54.85           O  
ATOM   1249  OG  SER A 162     -44.662   9.436  41.739  1.00 54.85           O  
ATOM   1250  N   THR A 163     -48.207   7.837  40.266  1.00 54.52           N  
ATOM   1251  CA  THR A 163     -49.467   8.542  40.061  1.00 54.52           C  
ATOM   1252  C   THR A 163     -50.634   7.742  40.633  1.00 54.52           C  
ATOM   1253  CB  THR A 163     -49.715   8.820  38.567  1.00 54.52           C  
ATOM   1254  O   THR A 163     -51.776   8.205  40.620  1.00 54.52           O  
ATOM   1255  CG2 THR A 163     -48.693   9.808  38.014  1.00 54.52           C  
ATOM   1256  OG1 THR A 163     -49.619   7.591  37.836  1.00 54.52           O  
ATOM   1257  N   ARG A 164     -50.533   6.908  41.746  1.00 51.00           N  
ATOM   1258  CA  ARG A 164     -51.650   6.270  42.435  1.00 51.00           C  
ATOM   1259  C   ARG A 164     -51.742   6.740  43.883  1.00 51.00           C  
ATOM   1260  CB  ARG A 164     -51.513   4.747  42.387  1.00 51.00           C  
ATOM   1261  O   ARG A 164     -52.788   6.605  44.520  1.00 51.00           O  
ATOM   1262  CG  ARG A 164     -52.460   4.074  41.406  1.00 51.00           C  
ATOM   1263  CD  ARG A 164     -52.228   2.571  41.339  1.00 51.00           C  
ATOM   1264  NE  ARG A 164     -52.634   2.020  40.049  1.00 51.00           N  
ATOM   1265  NH1 ARG A 164     -52.776  -0.163  40.792  1.00 51.00           N  
ATOM   1266  NH2 ARG A 164     -53.247   0.341  38.606  1.00 51.00           N  
ATOM   1267  CZ  ARG A 164     -52.885   0.734  39.819  1.00 51.00           C  
ATOM   1268  N   SER A 165     -51.568   8.209  44.160  1.00 49.12           N  
ATOM   1269  CA  SER A 165     -51.994   8.904  45.371  1.00 49.12           C  
ATOM   1270  C   SER A 165     -51.916  10.417  45.196  1.00 49.12           C  
ATOM   1271  CB  SER A 165     -51.139   8.476  46.564  1.00 49.12           C  
ATOM   1272  O   SER A 165     -50.828  10.973  45.035  1.00 49.12           O  
ATOM   1273  OG  SER A 165     -50.672   7.148  46.398  1.00 49.12           O  
ATOM   1274  N   GLY A 166     -52.578  11.090  44.112  1.00 44.74           N  
ATOM   1275  CA  GLY A 166     -52.865  12.505  44.290  1.00 44.74           C  
ATOM   1276  C   GLY A 166     -53.781  13.067  43.219  1.00 44.74           C  
ATOM   1277  O   GLY A 166     -53.601  12.787  42.032  1.00 44.74           O  
ATOM   1278  N   ALA A 167     -55.154  12.791  43.264  1.00 48.01           N  
ATOM   1279  CA  ALA A 167     -56.308  13.602  42.884  1.00 48.01           C  
ATOM   1280  C   ALA A 167     -55.895  14.753  41.972  1.00 48.01           C  
ATOM   1281  CB  ALA A 167     -57.012  14.140  44.128  1.00 48.01           C  
ATOM   1282  O   ALA A 167     -54.922  15.457  42.252  1.00 48.01           O  
ATOM   1283  N   PRO A 168     -56.372  14.883  40.698  1.00 45.45           N  
ATOM   1284  CA  PRO A 168     -56.097  15.992  39.782  1.00 45.45           C  
ATOM   1285  C   PRO A 168     -56.853  17.265  40.153  1.00 45.45           C  
ATOM   1286  CB  PRO A 168     -56.564  15.454  38.427  1.00 45.45           C  
ATOM   1287  O   PRO A 168     -57.976  17.195  40.659  1.00 45.45           O  
ATOM   1288  CG  PRO A 168     -57.734  14.581  38.746  1.00 45.45           C  
ATOM   1289  CD  PRO A 168     -57.872  14.493  40.238  1.00 45.45           C  
ATOM   1290  N   ARG A 169     -56.254  18.321  40.853  1.00 49.00           N  
ATOM   1291  CA  ARG A 169     -56.744  19.695  40.898  1.00 49.00           C  
ATOM   1292  C   ARG A 169     -56.481  20.413  39.578  1.00 49.00           C  
ATOM   1293  CB  ARG A 169     -56.092  20.462  42.050  1.00 49.00           C  
ATOM   1294  O   ARG A 169     -55.373  20.353  39.042  1.00 49.00           O  
ATOM   1295  CG  ARG A 169     -57.085  21.039  43.046  1.00 49.00           C  
ATOM   1296  CD  ARG A 169     -56.383  21.690  44.229  1.00 49.00           C  
ATOM   1297  NE  ARG A 169     -57.339  22.225  45.195  1.00 49.00           N  
ATOM   1298  NH1 ARG A 169     -56.479  24.369  45.171  1.00 49.00           N  
ATOM   1299  NH2 ARG A 169     -58.276  23.865  46.502  1.00 49.00           N  
ATOM   1300  CZ  ARG A 169     -57.362  23.485  45.620  1.00 49.00           C  
ATOM   1301  N   ALA A 170     -57.462  20.435  38.633  1.00 42.09           N  
ATOM   1302  CA  ALA A 170     -58.022  21.362  37.653  1.00 42.09           C  
ATOM   1303  C   ALA A 170     -57.526  22.784  37.898  1.00 42.09           C  
ATOM   1304  CB  ALA A 170     -59.548  21.321  37.693  1.00 42.09           C  
ATOM   1305  O   ALA A 170     -57.738  23.346  38.975  1.00 42.09           O  
ATOM   1306  N   GLY A 171     -56.267  23.161  37.549  1.00 46.91           N  
ATOM   1307  CA  GLY A 171     -55.945  24.575  37.447  1.00 46.91           C  
ATOM   1308  C   GLY A 171     -55.373  24.960  36.095  1.00 46.91           C  
ATOM   1309  O   GLY A 171     -54.531  24.247  35.546  1.00 46.91           O  
ATOM   1310  N   THR A 172     -56.325  25.335  35.201  1.00 49.54           N  
ATOM   1311  CA  THR A 172     -56.424  26.377  34.185  1.00 49.54           C  
ATOM   1312  C   THR A 172     -55.344  27.436  34.389  1.00 49.54           C  
ATOM   1313  CB  THR A 172     -57.811  27.045  34.202  1.00 49.54           C  
ATOM   1314  O   THR A 172     -55.170  27.947  35.498  1.00 49.54           O  
ATOM   1315  CG2 THR A 172     -58.828  26.221  33.418  1.00 49.54           C  
ATOM   1316  OG1 THR A 172     -58.258  27.170  35.558  1.00 49.54           O  
ATOM   1317  N   ASN A 173     -54.101  27.279  33.830  1.00 53.52           N  
ATOM   1318  CA  ASN A 173     -53.278  28.463  33.606  1.00 53.52           C  
ATOM   1319  C   ASN A 173     -52.896  28.610  32.136  1.00 53.52           C  
ATOM   1320  CB  ASN A 173     -52.022  28.416  34.479  1.00 53.52           C  
ATOM   1321  O   ASN A 173     -52.307  27.701  31.549  1.00 53.52           O  
ATOM   1322  CG  ASN A 173     -52.037  29.458  35.580  1.00 53.52           C  
ATOM   1323  ND2 ASN A 173     -50.976  29.494  36.378  1.00 53.52           N  
ATOM   1324  OD1 ASN A 173     -52.995  30.225  35.713  1.00 53.52           O  
ATOM   1325  N   GLN A 174     -53.700  29.212  31.417  1.00 44.46           N  
ATOM   1326  CA  GLN A 174     -53.756  30.254  30.397  1.00 44.46           C  
ATOM   1327  C   GLN A 174     -52.936  31.473  30.810  1.00 44.46           C  
ATOM   1328  CB  GLN A 174     -55.205  30.663  30.127  1.00 44.46           C  
ATOM   1329  O   GLN A 174     -53.042  31.943  31.945  1.00 44.46           O  
ATOM   1330  CG  GLN A 174     -55.810  30.005  28.894  1.00 44.46           C  
ATOM   1331  CD  GLN A 174     -57.233  30.458  28.626  1.00 44.46           C  
ATOM   1332  NE2 GLN A 174     -58.006  29.615  27.949  1.00 44.46           N  
ATOM   1333  OE1 GLN A 174     -57.635  31.555  29.025  1.00 44.46           O  
ATOM   1334  N   TYR A 175     -51.567  31.448  30.635  1.00 48.17           N  
ATOM   1335  CA  TYR A 175     -50.761  32.652  30.470  1.00 48.17           C  
ATOM   1336  C   TYR A 175     -49.294  32.300  30.249  1.00 48.17           C  
ATOM   1337  CB  TYR A 175     -50.900  33.564  31.692  1.00 48.17           C  
ATOM   1338  O   TYR A 175     -48.695  31.578  31.049  1.00 48.17           O  
ATOM   1339  CG  TYR A 175     -51.793  34.759  31.460  1.00 48.17           C  
ATOM   1340  CD1 TYR A 175     -51.274  35.959  30.981  1.00 48.17           C  
ATOM   1341  CD2 TYR A 175     -53.158  34.690  31.719  1.00 48.17           C  
ATOM   1342  CE1 TYR A 175     -52.093  37.063  30.767  1.00 48.17           C  
ATOM   1343  CE2 TYR A 175     -53.986  35.787  31.509  1.00 48.17           C  
ATOM   1344  OH  TYR A 175     -54.261  38.057  30.823  1.00 48.17           O  
ATOM   1345  CZ  TYR A 175     -53.445  36.967  31.033  1.00 48.17           C  
ATOM   1346  N   GLY A 176     -48.752  32.230  28.933  1.00 42.63           N  
ATOM   1347  CA  GLY A 176     -47.737  33.220  28.613  1.00 42.63           C  
ATOM   1348  C   GLY A 176     -46.538  32.635  27.892  1.00 42.63           C  
ATOM   1349  O   GLY A 176     -45.973  31.631  28.330  1.00 42.63           O  
ATOM   1350  N   MET A 177     -46.647  32.564  26.551  1.00 39.32           N  
ATOM   1351  CA  MET A 177     -45.840  33.290  25.575  1.00 39.32           C  
ATOM   1352  C   MET A 177     -44.392  33.403  26.042  1.00 39.32           C  
ATOM   1353  CB  MET A 177     -46.420  34.684  25.328  1.00 39.32           C  
ATOM   1354  O   MET A 177     -44.132  33.761  27.192  1.00 39.32           O  
ATOM   1355  CG  MET A 177     -47.704  34.679  24.515  1.00 39.32           C  
ATOM   1356  SD  MET A 177     -48.325  36.370  24.170  1.00 39.32           S  
ATOM   1357  CE  MET A 177     -48.407  36.318  22.359  1.00 39.32           C  
ATOM   1358  N   SER A 178     -43.417  32.458  25.523  1.00 40.77           N  
ATOM   1359  CA  SER A 178     -42.223  33.054  24.931  1.00 40.77           C  
ATOM   1360  C   SER A 178     -41.009  32.149  25.105  1.00 40.77           C  
ATOM   1361  CB  SER A 178     -41.943  34.423  25.554  1.00 40.77           C  
ATOM   1362  O   SER A 178     -40.721  31.693  26.213  1.00 40.77           O  
ATOM   1363  OG  SER A 178     -41.371  35.301  24.601  1.00 40.77           O  
ATOM   1364  N   ARG A 179     -40.733  31.276  24.107  1.00 47.95           N  
ATOM   1365  CA  ARG A 179     -39.483  31.355  23.359  1.00 47.95           C  
ATOM   1366  C   ARG A 179     -38.948  29.963  23.038  1.00 47.95           C  
ATOM   1367  CB  ARG A 179     -38.437  32.150  24.143  1.00 47.95           C  
ATOM   1368  O   ARG A 179     -38.836  29.115  23.926  1.00 47.95           O  
ATOM   1369  CG  ARG A 179     -38.584  33.658  24.013  1.00 47.95           C  
ATOM   1370  CD  ARG A 179     -37.377  34.394  24.577  1.00 47.95           C  
ATOM   1371  NE  ARG A 179     -37.683  35.792  24.864  1.00 47.95           N  
ATOM   1372  NH1 ARG A 179     -35.582  36.580  24.314  1.00 47.95           N  
ATOM   1373  NH2 ARG A 179     -37.208  38.033  25.022  1.00 47.95           N  
ATOM   1374  CZ  ARG A 179     -36.824  36.799  24.733  1.00 47.95           C  
ATOM   1375  N   ARG A 180     -39.335  29.438  21.904  1.00 37.51           N  
ATOM   1376  CA  ARG A 180     -38.582  29.012  20.729  1.00 37.51           C  
ATOM   1377  C   ARG A 180     -37.116  28.771  21.076  1.00 37.51           C  
ATOM   1378  CB  ARG A 180     -38.692  30.052  19.612  1.00 37.51           C  
ATOM   1379  O   ARG A 180     -36.426  29.679  21.543  1.00 37.51           O  
ATOM   1380  CG  ARG A 180     -39.919  29.882  18.731  1.00 37.51           C  
ATOM   1381  CD  ARG A 180     -39.937  30.887  17.588  1.00 37.51           C  
ATOM   1382  NE  ARG A 180     -41.271  31.440  17.377  1.00 37.51           N  
ATOM   1383  NH1 ARG A 180     -40.751  32.478  15.379  1.00 37.51           N  
ATOM   1384  NH2 ARG A 180     -42.870  32.635  16.240  1.00 37.51           N  
ATOM   1385  CZ  ARG A 180     -41.628  32.183  16.333  1.00 37.51           C  
ATOM   1386  N   GLY A 181     -36.730  27.626  21.693  1.00 36.90           N  
ATOM   1387  CA  GLY A 181     -35.375  27.218  21.358  1.00 36.90           C  
ATOM   1388  C   GLY A 181     -35.306  25.847  20.712  1.00 36.90           C  
ATOM   1389  O   GLY A 181     -35.643  24.842  21.341  1.00 36.90           O  
ATOM   1390  N   ALA A 182     -35.908  25.671  19.502  1.00 39.32           N  
ATOM   1391  CA  ALA A 182     -35.496  24.984  18.280  1.00 39.32           C  
ATOM   1392  C   ALA A 182     -33.976  24.910  18.179  1.00 39.32           C  
ATOM   1393  CB  ALA A 182     -36.075  25.686  17.054  1.00 39.32           C  
ATOM   1394  O   ALA A 182     -33.293  25.936  18.226  1.00 39.32           O  
ATOM   1395  N   VAL A 183     -33.292  24.218  19.026  1.00 40.00           N  
ATOM   1396  CA  VAL A 183     -31.930  23.845  18.657  1.00 40.00           C  
ATOM   1397  C   VAL A 183     -31.922  23.240  17.255  1.00 40.00           C  
ATOM   1398  CB  VAL A 183     -31.320  22.850  19.670  1.00 40.00           C  
ATOM   1399  O   VAL A 183     -32.712  22.342  16.955  1.00 40.00           O  
ATOM   1400  CG1 VAL A 183     -31.011  23.549  20.993  1.00 40.00           C  
ATOM   1401  CG2 VAL A 183     -32.264  21.670  19.893  1.00 40.00           C  
ATOM   1402  N   ALA A 184     -32.031  24.059  16.209  1.00 35.35           N  
ATOM   1403  CA  ALA A 184     -31.402  24.150  14.894  1.00 35.35           C  
ATOM   1404  C   ALA A 184     -30.485  22.957  14.642  1.00 35.35           C  
ATOM   1405  CB  ALA A 184     -30.620  25.455  14.768  1.00 35.35           C  
ATOM   1406  O   ALA A 184     -29.563  22.699  15.419  1.00 35.35           O  
ATOM   1407  N   ALA A 185     -31.043  21.724  14.371  1.00 36.07           N  
ATOM   1408  CA  ALA A 185     -30.608  20.813  13.316  1.00 36.07           C  
ATOM   1409  C   ALA A 185     -29.610  21.491  12.382  1.00 36.07           C  
ATOM   1410  CB  ALA A 185     -31.810  20.302  12.525  1.00 36.07           C  
ATOM   1411  O   ALA A 185     -29.918  22.519  11.775  1.00 36.07           O  
ATOM   1412  N   ALA A 186     -28.491  22.051  12.924  1.00 35.99           N  
ATOM   1413  CA  ALA A 186     -27.337  22.345  12.079  1.00 35.99           C  
ATOM   1414  C   ALA A 186     -27.288  21.411  10.873  1.00 35.99           C  
ATOM   1415  CB  ALA A 186     -26.045  22.235  12.886  1.00 35.99           C  
ATOM   1416  O   ALA A 186     -27.249  20.188  11.028  1.00 35.99           O  
ATOM   1417  N   SER A 187     -28.189  21.545   9.880  1.00 32.57           N  
ATOM   1418  CA  SER A 187     -28.124  21.436   8.426  1.00 32.57           C  
ATOM   1419  C   SER A 187     -26.720  21.736   7.912  1.00 32.57           C  
ATOM   1420  CB  SER A 187     -29.129  22.383   7.772  1.00 32.57           C  
ATOM   1421  O   SER A 187     -26.175  22.811   8.171  1.00 32.57           O  
ATOM   1422  OG  SER A 187     -30.284  22.529   8.581  1.00 32.57           O  
ATOM   1423  N   TYR A 188     -25.706  20.841   8.091  1.00 43.28           N  
ATOM   1424  CA  TYR A 188     -24.509  20.785   7.259  1.00 43.28           C  
ATOM   1425  C   TYR A 188     -24.876  20.662   5.785  1.00 43.28           C  
ATOM   1426  CB  TYR A 188     -23.618  19.611   7.676  1.00 43.28           C  
ATOM   1427  O   TYR A 188     -25.758  19.880   5.421  1.00 43.28           O  
ATOM   1428  CG  TYR A 188     -22.891  19.834   8.980  1.00 43.28           C  
ATOM   1429  CD1 TYR A 188     -21.712  20.576   9.024  1.00 43.28           C  
ATOM   1430  CD2 TYR A 188     -23.380  19.304  10.168  1.00 43.28           C  
ATOM   1431  CE1 TYR A 188     -21.037  20.782  10.223  1.00 43.28           C  
ATOM   1432  CE2 TYR A 188     -22.713  19.504  11.373  1.00 43.28           C  
ATOM   1433  OH  TYR A 188     -20.881  20.445  12.580  1.00 43.28           O  
ATOM   1434  CZ  TYR A 188     -21.545  20.244  11.390  1.00 43.28           C  
ATOM   1435  N   PRO A 189     -24.547  21.667   4.996  1.00 37.15           N  
ATOM   1436  CA  PRO A 189     -24.537  21.618   3.532  1.00 37.15           C  
ATOM   1437  C   PRO A 189     -23.624  20.522   2.985  1.00 37.15           C  
ATOM   1438  CB  PRO A 189     -24.023  23.004   3.135  1.00 37.15           C  
ATOM   1439  O   PRO A 189     -22.603  20.201   3.598  1.00 37.15           O  
ATOM   1440  CG  PRO A 189     -23.180  23.443   4.289  1.00 37.15           C  
ATOM   1441  CD  PRO A 189     -23.236  22.384   5.352  1.00 37.15           C  
ATOM   1442  N   GLY A 190     -24.273  19.263   2.553  1.00 30.29           N  
ATOM   1443  CA  GLY A 190     -24.017  18.697   1.238  1.00 30.29           C  
ATOM   1444  C   GLY A 190     -22.770  17.833   1.193  1.00 30.29           C  
ATOM   1445  O   GLY A 190     -21.652  18.343   1.283  1.00 30.29           O  
ATOM   1446  N   CYS A 191     -22.803  16.694   1.903  1.00 30.29           N  
ATOM   1447  CA  CYS A 191     -21.940  15.655   1.353  1.00 30.29           C  
ATOM   1448  C   CYS A 191     -22.760  14.464   0.871  1.00 30.29           C  
ATOM   1449  CB  CYS A 191     -20.922  15.195   2.397  1.00 30.29           C  
ATOM   1450  O   CYS A 191     -23.582  13.928   1.617  1.00 30.29           O  
ATOM   1451  SG  CYS A 191     -19.764  16.486   2.902  1.00 30.29           S  
ATOM   1452  N   GLU A 192     -23.623  14.653  -0.176  1.00 34.84           N  
ATOM   1453  CA  GLU A 192     -24.105  13.567  -1.024  1.00 34.84           C  
ATOM   1454  C   GLU A 192     -23.208  12.338  -0.911  1.00 34.84           C  
ATOM   1455  CB  GLU A 192     -24.192  14.022  -2.483  1.00 34.84           C  
ATOM   1456  O   GLU A 192     -21.993  12.431  -1.097  1.00 34.84           O  
ATOM   1457  CG  GLU A 192     -23.304  15.214  -2.810  1.00 34.84           C  
ATOM   1458  CD  GLU A 192     -23.447  15.694  -4.245  1.00 34.84           C  
ATOM   1459  OE1 GLU A 192     -24.108  16.732  -4.475  1.00 34.84           O  
ATOM   1460  OE2 GLU A 192     -22.895  15.026  -5.148  1.00 34.84           O  
ATOM   1461  N   GLU A 193     -23.369  11.563   0.217  1.00 32.01           N  
ATOM   1462  CA  GLU A 193     -22.965  10.174   0.415  1.00 32.01           C  
ATOM   1463  C   GLU A 193     -23.131   9.363  -0.867  1.00 32.01           C  
ATOM   1464  CB  GLU A 193     -23.772   9.536   1.549  1.00 32.01           C  
ATOM   1465  O   GLU A 193     -24.180   9.418  -1.511  1.00 32.01           O  
ATOM   1466  CG  GLU A 193     -23.005   9.420   2.859  1.00 32.01           C  
ATOM   1467  CD  GLU A 193     -23.745   8.617   3.917  1.00 32.01           C  
ATOM   1468  OE1 GLU A 193     -23.296   7.497   4.253  1.00 32.01           O  
ATOM   1469  OE2 GLU A 193     -24.781   9.111   4.415  1.00 32.01           O  
ATOM   1470  N   PRO A 194     -22.038   9.188  -1.698  1.00 30.32           N  
ATOM   1471  CA  PRO A 194     -22.401   8.225  -2.740  1.00 30.32           C  
ATOM   1472  C   PRO A 194     -22.797   6.863  -2.173  1.00 30.32           C  
ATOM   1473  CB  PRO A 194     -21.126   8.117  -3.581  1.00 30.32           C  
ATOM   1474  O   PRO A 194     -22.182   6.387  -1.216  1.00 30.32           O  
ATOM   1475  CG  PRO A 194     -20.021   8.500  -2.649  1.00 30.32           C  
ATOM   1476  CD  PRO A 194     -20.628   9.041  -1.386  1.00 30.32           C  
ATOM   1477  N   GLN A 195     -24.141   6.551  -1.920  1.00 28.77           N  
ATOM   1478  CA  GLN A 195     -24.697   5.213  -1.751  1.00 28.77           C  
ATOM   1479  C   GLN A 195     -24.064   4.226  -2.728  1.00 28.77           C  
ATOM   1480  CB  GLN A 195     -26.215   5.235  -1.938  1.00 28.77           C  
ATOM   1481  O   GLN A 195     -24.128   4.420  -3.943  1.00 28.77           O  
ATOM   1482  CG  GLN A 195     -26.993   5.357  -0.635  1.00 28.77           C  
ATOM   1483  CD  GLN A 195     -28.487   5.512  -0.855  1.00 28.77           C  
ATOM   1484  NE2 GLN A 195     -29.255   5.457   0.228  1.00 28.77           N  
ATOM   1485  OE1 GLN A 195     -28.946   5.680  -1.989  1.00 28.77           O  
ATOM   1486  N   VAL A 196     -22.799   3.798  -2.446  1.00 31.34           N  
ATOM   1487  CA  VAL A 196     -22.282   2.662  -3.202  1.00 31.34           C  
ATOM   1488  C   VAL A 196     -22.958   1.377  -2.729  1.00 31.34           C  
ATOM   1489  CB  VAL A 196     -20.748   2.540  -3.064  1.00 31.34           C  
ATOM   1490  O   VAL A 196     -22.963   1.074  -1.534  1.00 31.34           O  
ATOM   1491  CG1 VAL A 196     -20.218   1.399  -3.930  1.00 31.34           C  
ATOM   1492  CG2 VAL A 196     -20.073   3.858  -3.438  1.00 31.34           C  
ATOM   1493  N   GLN A 197     -24.167   1.042  -3.286  1.00 27.85           N  
ATOM   1494  CA  GLN A 197     -24.817  -0.262  -3.206  1.00 27.85           C  
ATOM   1495  C   GLN A 197     -23.898  -1.367  -3.721  1.00 27.85           C  
ATOM   1496  CB  GLN A 197     -26.127  -0.260  -3.996  1.00 27.85           C  
ATOM   1497  O   GLN A 197     -23.423  -1.308  -4.857  1.00 27.85           O  
ATOM   1498  CG  GLN A 197     -27.372  -0.223  -3.120  1.00 27.85           C  
ATOM   1499  CD  GLN A 197     -28.545   0.463  -3.796  1.00 27.85           C  
ATOM   1500  NE2 GLN A 197     -29.641   0.624  -3.063  1.00 27.85           N  
ATOM   1501  OE1 GLN A 197     -28.466   0.846  -4.968  1.00 27.85           O  
ATOM   1502  N   LEU A 198     -23.066  -1.937  -2.873  1.00 27.93           N  
ATOM   1503  CA  LEU A 198     -22.257  -3.110  -3.184  1.00 27.93           C  
ATOM   1504  C   LEU A 198     -23.104  -4.378  -3.157  1.00 27.93           C  
ATOM   1505  CB  LEU A 198     -21.095  -3.237  -2.195  1.00 27.93           C  
ATOM   1506  O   LEU A 198     -23.707  -4.705  -2.132  1.00 27.93           O  
ATOM   1507  CG  LEU A 198     -19.815  -2.479  -2.551  1.00 27.93           C  
ATOM   1508  CD1 LEU A 198     -19.172  -1.904  -1.294  1.00 27.93           C  
ATOM   1509  CD2 LEU A 198     -18.840  -3.391  -3.287  1.00 27.93           C  
ATOM   1510  N   ALA A 199     -23.865  -4.590  -4.271  1.00 30.50           N  
ATOM   1511  CA  ALA A 199     -24.506  -5.883  -4.498  1.00 30.50           C  
ATOM   1512  C   ALA A 199     -23.489  -6.926  -4.951  1.00 30.50           C  
ATOM   1513  CB  ALA A 199     -25.622  -5.749  -5.530  1.00 30.50           C  
ATOM   1514  O   ALA A 199     -22.617  -6.636  -5.773  1.00 30.50           O  
ATOM   1515  N   LEU A 200     -23.104  -7.873  -4.088  1.00 28.74           N  
ATOM   1516  CA  LEU A 200     -22.392  -9.129  -4.294  1.00 28.74           C  
ATOM   1517  C   LEU A 200     -23.043  -9.948  -5.404  1.00 28.74           C  
ATOM   1518  CB  LEU A 200     -22.356  -9.944  -2.998  1.00 28.74           C  
ATOM   1519  O   LEU A 200     -24.225 -10.289  -5.318  1.00 28.74           O  
ATOM   1520  CG  LEU A 200     -21.225  -9.615  -2.022  1.00 28.74           C  
ATOM   1521  CD1 LEU A 200     -21.784  -9.379  -0.623  1.00 28.74           C  
ATOM   1522  CD2 LEU A 200     -20.189 -10.734  -2.008  1.00 28.74           C  
ATOM   1523  N   VAL A 201     -22.679  -9.616  -6.699  1.00 32.89           N  
ATOM   1524  CA  VAL A 201     -23.205 -10.525  -7.713  1.00 32.89           C  
ATOM   1525  C   VAL A 201     -22.207 -11.654  -7.962  1.00 32.89           C  
ATOM   1526  CB  VAL A 201     -23.513  -9.784  -9.034  1.00 32.89           C  
ATOM   1527  O   VAL A 201     -21.010 -11.408  -8.129  1.00 32.89           O  
ATOM   1528  CG1 VAL A 201     -24.910 -10.140  -9.540  1.00 32.89           C  
ATOM   1529  CG2 VAL A 201     -23.379  -8.275  -8.843  1.00 32.89           C  
ATOM   1530  N   PRO A 202     -22.642 -12.898  -7.780  1.00 28.33           N  
ATOM   1531  CA  PRO A 202     -21.874 -14.136  -7.929  1.00 28.33           C  
ATOM   1532  C   PRO A 202     -21.455 -14.399  -9.374  1.00 28.33           C  
ATOM   1533  CB  PRO A 202     -22.842 -15.214  -7.436  1.00 28.33           C  
ATOM   1534  O   PRO A 202     -22.107 -13.923 -10.306  1.00 28.33           O  
ATOM   1535  CG  PRO A 202     -24.203 -14.646  -7.680  1.00 28.33           C  
ATOM   1536  CD  PRO A 202     -24.048 -13.254  -8.222  1.00 28.33           C  
ATOM   1537  N   SER A 203     -20.117 -14.423  -9.630  1.00 32.86           N  
ATOM   1538  CA  SER A 203     -19.253 -15.082 -10.605  1.00 32.86           C  
ATOM   1539  C   SER A 203     -20.050 -16.024 -11.502  1.00 32.86           C  
ATOM   1540  CB  SER A 203     -18.141 -15.858  -9.898  1.00 32.86           C  
ATOM   1541  O   SER A 203     -20.779 -16.889 -11.011  1.00 32.86           O  
ATOM   1542  OG  SER A 203     -17.152 -16.276 -10.824  1.00 32.86           O  
ATOM   1543  N   ALA A 204     -20.460 -15.441 -12.715  1.00 33.74           N  
ATOM   1544  CA  ALA A 204     -20.515 -16.319 -13.881  1.00 33.74           C  
ATOM   1545  C   ALA A 204     -20.806 -15.526 -15.151  1.00 33.74           C  
ATOM   1546  CB  ALA A 204     -21.571 -17.403 -13.680  1.00 33.74           C  
ATOM   1547  O   ALA A 204     -21.676 -14.652 -15.159  1.00 33.74           O  
ATOM   1548  N   GLU A 205     -19.846 -15.270 -16.111  1.00 33.66           N  
ATOM   1549  CA  GLU A 205     -19.744 -15.645 -17.518  1.00 33.66           C  
ATOM   1550  C   GLU A 205     -20.574 -14.715 -18.398  1.00 33.66           C  
ATOM   1551  CB  GLU A 205     -20.188 -17.096 -17.720  1.00 33.66           C  
ATOM   1552  O   GLU A 205     -21.738 -14.441 -18.098  1.00 33.66           O  
ATOM   1553  CG  GLU A 205     -19.117 -18.121 -17.377  1.00 33.66           C  
ATOM   1554  CD  GLU A 205     -19.512 -19.545 -17.735  1.00 33.66           C  
ATOM   1555  OE1 GLU A 205     -18.700 -20.259 -18.366  1.00 33.66           O  
ATOM   1556  OE2 GLU A 205     -20.643 -19.949 -17.382  1.00 33.66           O  
ATOM   1557  N   GLN A 206     -19.997 -13.664 -19.154  1.00 34.55           N  
ATOM   1558  CA  GLN A 206     -20.178 -13.534 -20.596  1.00 34.55           C  
ATOM   1559  C   GLN A 206     -20.253 -12.067 -21.011  1.00 34.55           C  
ATOM   1560  CB  GLN A 206     -21.439 -14.272 -21.048  1.00 34.55           C  
ATOM   1561  O   GLN A 206     -21.011 -11.290 -20.428  1.00 34.55           O  
ATOM   1562  CG  GLN A 206     -21.337 -15.788 -20.941  1.00 34.55           C  
ATOM   1563  CD  GLN A 206     -22.539 -16.501 -21.531  1.00 34.55           C  
ATOM   1564  NE2 GLN A 206     -22.340 -17.742 -21.960  1.00 34.55           N  
ATOM   1565  OE1 GLN A 206     -23.638 -15.940 -21.599  1.00 34.55           O  
ATOM   1566  N   HIS A 207     -19.194 -11.426 -21.624  1.00 32.45           N  
ATOM   1567  CA  HIS A 207     -18.958 -10.680 -22.854  1.00 32.45           C  
ATOM   1568  C   HIS A 207     -20.028  -9.613 -23.065  1.00 32.45           C  
ATOM   1569  CB  HIS A 207     -18.915 -11.626 -24.055  1.00 32.45           C  
ATOM   1570  O   HIS A 207     -21.223  -9.902 -22.979  1.00 32.45           O  
ATOM   1571  CG  HIS A 207     -17.594 -12.303 -24.239  1.00 32.45           C  
ATOM   1572  CD2 HIS A 207     -17.122 -13.477 -23.759  1.00 32.45           C  
ATOM   1573  ND1 HIS A 207     -16.580 -11.760 -24.999  1.00 32.45           N  
ATOM   1574  CE1 HIS A 207     -15.538 -12.575 -24.977  1.00 32.45           C  
ATOM   1575  NE2 HIS A 207     -15.842 -13.624 -24.232  1.00 32.45           N  
ATOM   1576  N   ALA A 208     -19.649  -8.336 -22.915  1.00 31.20           N  
ATOM   1577  CA  ALA A 208     -20.106  -7.390 -23.929  1.00 31.20           C  
ATOM   1578  C   ALA A 208     -19.441  -6.028 -23.748  1.00 31.20           C  
ATOM   1579  CB  ALA A 208     -21.625  -7.248 -23.879  1.00 31.20           C  
ATOM   1580  O   ALA A 208     -19.450  -5.467 -22.650  1.00 31.20           O  
ATOM   1581  N   ALA A 209     -18.337  -5.752 -24.435  1.00 32.33           N  
ATOM   1582  CA  ALA A 209     -18.017  -4.736 -25.435  1.00 32.33           C  
ATOM   1583  C   ALA A 209     -18.766  -3.436 -25.155  1.00 32.33           C  
ATOM   1584  CB  ALA A 209     -18.346  -5.246 -26.836  1.00 32.33           C  
ATOM   1585  O   ALA A 209     -19.999  -3.414 -25.145  1.00 32.33           O  
ATOM   1586  N   GLY A 210     -18.121  -2.468 -24.381  1.00 31.17           N  
ATOM   1587  CA  GLY A 210     -18.477  -1.073 -24.586  1.00 31.17           C  
ATOM   1588  C   GLY A 210     -17.438  -0.107 -24.048  1.00 31.17           C  
ATOM   1589  O   GLY A 210     -16.960  -0.265 -22.923  1.00 31.17           O  
ATOM   1590  N   LEU A 211     -16.399   0.276 -24.860  1.00 32.97           N  
ATOM   1591  CA  LEU A 211     -15.993   1.508 -25.526  1.00 32.97           C  
ATOM   1592  C   LEU A 211     -15.041   2.313 -24.647  1.00 32.97           C  
ATOM   1593  CB  LEU A 211     -17.217   2.355 -25.881  1.00 32.97           C  
ATOM   1594  O   LEU A 211     -15.472   2.968 -23.695  1.00 32.97           O  
ATOM   1595  CG  LEU A 211     -18.003   1.925 -27.121  1.00 32.97           C  
ATOM   1596  CD1 LEU A 211     -19.400   2.536 -27.101  1.00 32.97           C  
ATOM   1597  CD2 LEU A 211     -17.258   2.321 -28.391  1.00 32.97           C  
ATOM   1598  N   ILE A 212     -13.871   1.716 -24.267  1.00 40.62           N  
ATOM   1599  CA  ILE A 212     -12.739   2.593 -23.985  1.00 40.62           C  
ATOM   1600  C   ILE A 212     -11.736   2.525 -25.135  1.00 40.62           C  
ATOM   1601  CB  ILE A 212     -12.053   2.219 -22.652  1.00 40.62           C  
ATOM   1602  O   ILE A 212     -11.336   1.436 -25.554  1.00 40.62           O  
ATOM   1603  CG1 ILE A 212     -13.092   2.103 -21.531  1.00 40.62           C  
ATOM   1604  CG2 ILE A 212     -10.974   3.245 -22.295  1.00 40.62           C  
ATOM   1605  CD1 ILE A 212     -12.531   1.570 -20.220  1.00 40.62           C  
ATOM   1606  N   ALA A 213     -11.978   3.233 -26.242  1.00 34.76           N  
ATOM   1607  CA  ALA A 213     -11.087   3.697 -27.302  1.00 34.76           C  
ATOM   1608  C   ALA A 213      -9.690   3.105 -27.144  1.00 34.76           C  
ATOM   1609  CB  ALA A 213     -11.018   5.222 -27.309  1.00 34.76           C  
ATOM   1610  O   ALA A 213      -9.069   3.238 -26.087  1.00 34.76           O  
ATOM   1611  N   LYS A 214      -9.459   1.847 -27.536  1.00 33.95           N  
ATOM   1612  CA  LYS A 214      -8.270   1.102 -27.939  1.00 33.95           C  
ATOM   1613  C   LYS A 214      -7.181   2.040 -28.452  1.00 33.95           C  
ATOM   1614  CB  LYS A 214      -8.622   0.071 -29.013  1.00 33.95           C  
ATOM   1615  O   LYS A 214      -7.333   2.657 -29.509  1.00 33.95           O  
ATOM   1616  CG  LYS A 214      -9.281  -1.188 -28.469  1.00 33.95           C  
ATOM   1617  CD  LYS A 214      -9.495  -2.225 -29.564  1.00 33.95           C  
ATOM   1618  CE  LYS A 214     -10.046  -3.528 -29.002  1.00 33.95           C  
ATOM   1619  NZ  LYS A 214     -10.222  -4.560 -30.067  1.00 33.95           N  
ATOM   1620  N   LEU A 215      -6.607   2.916 -27.636  1.00 33.96           N  
ATOM   1621  CA  LEU A 215      -5.323   3.551 -27.910  1.00 33.96           C  
ATOM   1622  C   LEU A 215      -4.313   2.534 -28.431  1.00 33.96           C  
ATOM   1623  CB  LEU A 215      -4.780   4.228 -26.649  1.00 33.96           C  
ATOM   1624  O   LEU A 215      -4.223   1.420 -27.910  1.00 33.96           O  
ATOM   1625  CG  LEU A 215      -5.492   5.506 -26.204  1.00 33.96           C  
ATOM   1626  CD1 LEU A 215      -5.144   5.831 -24.755  1.00 33.96           C  
ATOM   1627  CD2 LEU A 215      -5.126   6.669 -27.121  1.00 33.96           C  
ATOM   1628  N   PRO A 216      -3.870   2.679 -29.763  1.00 34.60           N  
ATOM   1629  CA  PRO A 216      -2.915   1.724 -30.330  1.00 34.60           C  
ATOM   1630  C   PRO A 216      -1.750   1.425 -29.389  1.00 34.60           C  
ATOM   1631  CB  PRO A 216      -2.425   2.425 -31.599  1.00 34.60           C  
ATOM   1632  O   PRO A 216      -1.257   2.326 -28.705  1.00 34.60           O  
ATOM   1633  CG  PRO A 216      -2.803   3.860 -31.413  1.00 34.60           C  
ATOM   1634  CD  PRO A 216      -3.774   3.953 -30.271  1.00 34.60           C  
ATOM   1635  N   LYS A 217      -1.783   0.273 -28.671  1.00 33.79           N  
ATOM   1636  CA  LYS A 217      -0.716  -0.296 -27.852  1.00 33.79           C  
ATOM   1637  C   LYS A 217       0.657   0.061 -28.415  1.00 33.79           C  
ATOM   1638  CB  LYS A 217      -0.864  -1.815 -27.755  1.00 33.79           C  
ATOM   1639  O   LYS A 217       0.948  -0.217 -29.580  1.00 33.79           O  
ATOM   1640  CG  LYS A 217      -2.100  -2.269 -26.992  1.00 33.79           C  
ATOM   1641  CD  LYS A 217      -2.220  -3.787 -26.976  1.00 33.79           C  
ATOM   1642  CE  LYS A 217      -3.475  -4.241 -26.242  1.00 33.79           C  
ATOM   1643  NZ  LYS A 217      -3.692  -5.713 -26.375  1.00 33.79           N  
ATOM   1644  N   PRO A 218       1.460   1.062 -27.892  1.00 34.43           N  
ATOM   1645  CA  PRO A 218       2.835   1.051 -28.397  1.00 34.43           C  
ATOM   1646  C   PRO A 218       3.604  -0.203 -27.988  1.00 34.43           C  
ATOM   1647  CB  PRO A 218       3.453   2.301 -27.764  1.00 34.43           C  
ATOM   1648  O   PRO A 218       3.480  -0.664 -26.850  1.00 34.43           O  
ATOM   1649  CG  PRO A 218       2.675   2.517 -26.507  1.00 34.43           C  
ATOM   1650  CD  PRO A 218       1.414   1.705 -26.580  1.00 34.43           C  
ATOM   1651  N   TYR A 219       3.490  -1.266 -28.739  1.00 40.81           N  
ATOM   1652  CA  TYR A 219       4.046  -2.613 -28.793  1.00 40.81           C  
ATOM   1653  C   TYR A 219       5.556  -2.589 -28.586  1.00 40.81           C  
ATOM   1654  CB  TYR A 219       3.714  -3.279 -30.131  1.00 40.81           C  
ATOM   1655  O   TYR A 219       6.262  -1.792 -29.208  1.00 40.81           O  
ATOM   1656  CG  TYR A 219       3.925  -4.774 -30.135  1.00 40.81           C  
ATOM   1657  CD1 TYR A 219       5.082  -5.332 -30.674  1.00 40.81           C  
ATOM   1658  CD2 TYR A 219       2.968  -5.630 -29.601  1.00 40.81           C  
ATOM   1659  CE1 TYR A 219       5.280  -6.709 -30.681  1.00 40.81           C  
ATOM   1660  CE2 TYR A 219       3.155  -7.009 -29.603  1.00 40.81           C  
ATOM   1661  OH  TYR A 219       4.504  -8.901 -30.149  1.00 40.81           O  
ATOM   1662  CZ  TYR A 219       4.313  -7.538 -30.144  1.00 40.81           C  
ATOM   1663  N   VAL A 220       6.097  -2.869 -27.356  1.00 41.37           N  
ATOM   1664  CA  VAL A 220       7.441  -3.377 -27.103  1.00 41.37           C  
ATOM   1665  C   VAL A 220       7.515  -4.855 -27.478  1.00 41.37           C  
ATOM   1666  CB  VAL A 220       7.853  -3.180 -25.626  1.00 41.37           C  
ATOM   1667  O   VAL A 220       6.703  -5.661 -27.017  1.00 41.37           O  
ATOM   1668  CG1 VAL A 220       9.218  -3.811 -25.358  1.00 41.37           C  
ATOM   1669  CG2 VAL A 220       7.867  -1.695 -25.270  1.00 41.37           C  
ATOM   1670  N   GLN A 221       7.891  -5.211 -28.747  1.00 36.48           N  
ATOM   1671  CA  GLN A 221       8.163  -6.575 -29.189  1.00 36.48           C  
ATOM   1672  C   GLN A 221       9.477  -7.090 -28.611  1.00 36.48           C  
ATOM   1673  CB  GLN A 221       8.197  -6.647 -30.717  1.00 36.48           C  
ATOM   1674  O   GLN A 221      10.511  -6.426 -28.718  1.00 36.48           O  
ATOM   1675  CG  GLN A 221       7.012  -7.384 -31.325  1.00 36.48           C  
ATOM   1676  CD  GLN A 221       6.999  -7.326 -32.841  1.00 36.48           C  
ATOM   1677  NE2 GLN A 221       6.177  -8.167 -33.459  1.00 36.48           N  
ATOM   1678  OE1 GLN A 221       7.721  -6.531 -33.451  1.00 36.48           O  
ATOM   1679  N   THR A 222       9.436  -7.821 -27.435  1.00 41.48           N  
ATOM   1680  CA  THR A 222      10.630  -8.478 -26.915  1.00 41.48           C  
ATOM   1681  C   THR A 222      10.847  -9.825 -27.600  1.00 41.48           C  
ATOM   1682  CB  THR A 222      10.537  -8.683 -25.392  1.00 41.48           C  
ATOM   1683  O   THR A 222       9.895 -10.575 -27.821  1.00 41.48           O  
ATOM   1684  CG2 THR A 222      10.635  -7.354 -24.651  1.00 41.48           C  
ATOM   1685  OG1 THR A 222       9.284  -9.303 -25.075  1.00 41.48           O  
ATOM   1686  N   GLN A 223      11.700  -9.968 -28.675  1.00 34.10           N  
ATOM   1687  CA  GLN A 223      12.150 -11.248 -29.211  1.00 34.10           C  
ATOM   1688  C   GLN A 223      13.066 -11.967 -28.224  1.00 34.10           C  
ATOM   1689  CB  GLN A 223      12.870 -11.049 -30.546  1.00 34.10           C  
ATOM   1690  O   GLN A 223      13.997 -11.367 -27.684  1.00 34.10           O  
ATOM   1691  CG  GLN A 223      11.960 -10.579 -31.672  1.00 34.10           C  
ATOM   1692  CD  GLN A 223      12.659 -10.549 -33.018  1.00 34.10           C  
ATOM   1693  NE2 GLN A 223      11.993  -9.984 -34.020  1.00 34.10           N  
ATOM   1694  OE1 GLN A 223      13.788 -11.030 -33.157  1.00 34.10           O  
ATOM   1695  N   ALA A 224      12.520 -12.859 -27.305  1.00 34.95           N  
ATOM   1696  CA  ALA A 224      13.275 -13.817 -26.502  1.00 34.95           C  
ATOM   1697  C   ALA A 224      14.230 -14.629 -27.372  1.00 34.95           C  
ATOM   1698  CB  ALA A 224      12.325 -14.745 -25.749  1.00 34.95           C  
ATOM   1699  O   ALA A 224      13.819 -15.212 -28.379  1.00 34.95           O  
ATOM   1700  N   SER A 225      15.485 -14.149 -27.661  1.00 32.62           N  
ATOM   1701  CA  SER A 225      16.537 -15.009 -28.192  1.00 32.62           C  
ATOM   1702  C   SER A 225      17.008 -16.015 -27.146  1.00 32.62           C  
ATOM   1703  CB  SER A 225      17.722 -14.172 -28.675  1.00 32.62           C  
ATOM   1704  O   SER A 225      17.211 -15.661 -25.983  1.00 32.62           O  
ATOM   1705  OG  SER A 225      18.090 -13.212 -27.701  1.00 32.62           O  
ATOM   1706  N   VAL A 226      16.283 -17.157 -27.027  1.00 31.36           N  
ATOM   1707  CA  VAL A 226      16.731 -18.386 -26.380  1.00 31.36           C  
ATOM   1708  C   VAL A 226      18.146 -18.727 -26.843  1.00 31.36           C  
ATOM   1709  CB  VAL A 226      15.776 -19.564 -26.675  1.00 31.36           C  
ATOM   1710  O   VAL A 226      18.413 -18.799 -28.045  1.00 31.36           O  
ATOM   1711  CG1 VAL A 226      15.972 -20.686 -25.658  1.00 31.36           C  
ATOM   1712  CG2 VAL A 226      14.325 -19.086 -26.674  1.00 31.36           C  
ATOM   1713  N   ALA A 227      19.225 -18.170 -26.209  1.00 31.03           N  
ATOM   1714  CA  ALA A 227      20.547 -18.789 -26.242  1.00 31.03           C  
ATOM   1715  C   ALA A 227      20.604 -20.009 -25.328  1.00 31.03           C  
ATOM   1716  CB  ALA A 227      21.619 -17.778 -25.842  1.00 31.03           C  
ATOM   1717  O   ALA A 227      20.008 -20.012 -24.248  1.00 31.03           O  
TER    1718      ALA A 227                                                      
ENDMDL                                                                          
END                                                                             
