# Supplementary material for: Uncoupled evolution of the Polycomb system and deep origin of non-canonical PRC1
Source: Commun Biol. 2023 Nov 10;6:1144. doi: 10.1038/s42003-023-05501-x (PMC10638273; doi:10.1038/s42003-023-05501-x)
Supplement: Supplementary file 8 — Supplementary Data 5 [file 42003_2023_5501_MOESM8_ESM.zip › Supplementary Data 5/PCGF_putative_checks/PCGF_alphafold_remainedputative/NEPPYR005209_PCGF_19d22.result/NEPPYR005209_PCGF_19d22_unrelaxed_rank_5_model_5.pdb]

MODEL     1                                                                     
ATOM      1  N   ALA A   2     -12.215 -25.379 -13.299  1.00 36.28           N  
ATOM      2  CA  ALA A   2     -12.130 -23.966 -13.658  1.00 36.28           C  
ATOM      3  C   ALA A   2     -12.747 -23.086 -12.575  1.00 36.28           C  
ATOM      4  CB  ALA A   2     -12.817 -23.716 -14.999  1.00 36.28           C  
ATOM      5  O   ALA A   2     -13.800 -23.416 -12.024  1.00 36.28           O  
ATOM      6  N   PRO A   3     -12.033 -22.001 -12.039  1.00 42.78           N  
ATOM      7  CA  PRO A   3     -12.294 -21.137 -10.885  1.00 42.78           C  
ATOM      8  C   PRO A   3     -13.473 -20.193 -11.111  1.00 42.78           C  
ATOM      9  CB  PRO A   3     -10.988 -20.353 -10.729  1.00 42.78           C  
ATOM     10  O   PRO A   3     -13.759 -19.818 -12.251  1.00 42.78           O  
ATOM     11  CG  PRO A   3     -10.378 -20.352 -12.093  1.00 42.78           C  
ATOM     12  CD  PRO A   3     -10.940 -21.509 -12.868  1.00 42.78           C  
ATOM     13  N   ALA A   4     -14.593 -20.398 -10.383  1.00 39.74           N  
ATOM     14  CA  ALA A   4     -15.816 -19.669 -10.056  1.00 39.74           C  
ATOM     15  C   ALA A   4     -15.594 -18.162 -10.133  1.00 39.74           C  
ATOM     16  CB  ALA A   4     -16.313 -20.060  -8.667  1.00 39.74           C  
ATOM     17  O   ALA A   4     -14.643 -17.638  -9.549  1.00 39.74           O  
ATOM     18  N   ALA A   5     -15.692 -17.543 -11.269  1.00 35.78           N  
ATOM     19  CA  ALA A   5     -15.976 -16.189 -11.739  1.00 35.78           C  
ATOM     20  C   ALA A   5     -16.741 -15.393 -10.686  1.00 35.78           C  
ATOM     21  CB  ALA A   5     -16.765 -16.234 -13.045  1.00 35.78           C  
ATOM     22  O   ALA A   5     -17.727 -15.879 -10.126  1.00 35.78           O  
ATOM     23  N   VAL A   6     -16.087 -14.664  -9.720  1.00 36.27           N  
ATOM     24  CA  VAL A   6     -16.550 -13.610  -8.823  1.00 36.27           C  
ATOM     25  C   VAL A   6     -17.355 -12.578  -9.610  1.00 36.27           C  
ATOM     26  CB  VAL A   6     -15.371 -12.926  -8.096  1.00 36.27           C  
ATOM     27  O   VAL A   6     -16.895 -12.076 -10.638  1.00 36.27           O  
ATOM     28  CG1 VAL A   6     -15.835 -11.647  -7.401  1.00 36.27           C  
ATOM     29  CG2 VAL A   6     -14.737 -13.884  -7.089  1.00 36.27           C  
ATOM     30  N   GLN A   7     -18.628 -12.783  -9.776  1.00 36.74           N  
ATOM     31  CA  GLN A   7     -19.628 -11.876 -10.331  1.00 36.74           C  
ATOM     32  C   GLN A   7     -19.579 -10.515  -9.642  1.00 36.74           C  
ATOM     33  CB  GLN A   7     -21.028 -12.477 -10.207  1.00 36.74           C  
ATOM     34  O   GLN A   7     -19.429 -10.437  -8.421  1.00 36.74           O  
ATOM     35  CG  GLN A   7     -21.206 -13.784 -10.968  1.00 36.74           C  
ATOM     36  CD  GLN A   7     -22.659 -14.209 -11.073  1.00 36.74           C  
ATOM     37  NE2 GLN A   7     -22.950 -15.098 -12.017  1.00 36.74           N  
ATOM     38  OE1 GLN A   7     -23.512 -13.743 -10.312  1.00 36.74           O  
ATOM     39  N   PRO A   8     -19.352  -9.380 -10.330  1.00 40.00           N  
ATOM     40  CA  PRO A   8     -19.391  -8.032  -9.759  1.00 40.00           C  
ATOM     41  C   PRO A   8     -20.723  -7.716  -9.082  1.00 40.00           C  
ATOM     42  CB  PRO A   8     -19.169  -7.128 -10.974  1.00 40.00           C  
ATOM     43  O   PRO A   8     -21.772  -8.195  -9.521  1.00 40.00           O  
ATOM     44  CG  PRO A   8     -19.190  -8.054 -12.148  1.00 40.00           C  
ATOM     45  CD  PRO A   8     -19.345  -9.460 -11.643  1.00 40.00           C  
ATOM     46  N   SER A   9     -20.779  -7.726  -7.669  1.00 39.03           N  
ATOM     47  CA  SER A   9     -21.886  -7.314  -6.811  1.00 39.03           C  
ATOM     48  C   SER A   9     -22.576  -6.069  -7.359  1.00 39.03           C  
ATOM     49  CB  SER A   9     -21.392  -7.049  -5.388  1.00 39.03           C  
ATOM     50  O   SER A   9     -21.921  -5.178  -7.903  1.00 39.03           O  
ATOM     51  OG  SER A   9     -20.005  -6.757  -5.384  1.00 39.03           O  
ATOM     52  N   GLN A  10     -23.688  -6.218  -8.034  1.00 35.03           N  
ATOM     53  CA  GLN A  10     -24.762  -5.330  -8.468  1.00 35.03           C  
ATOM     54  C   GLN A  10     -24.816  -4.071  -7.606  1.00 35.03           C  
ATOM     55  CB  GLN A  10     -26.108  -6.054  -8.425  1.00 35.03           C  
ATOM     56  O   GLN A  10     -24.684  -4.144  -6.383  1.00 35.03           O  
ATOM     57  CG  GLN A  10     -26.178  -7.276  -9.331  1.00 35.03           C  
ATOM     58  CD  GLN A  10     -27.593  -7.793  -9.510  1.00 35.03           C  
ATOM     59  NE2 GLN A  10     -27.842  -8.463 -10.630  1.00 35.03           N  
ATOM     60  OE1 GLN A  10     -28.455  -7.593  -8.649  1.00 35.03           O  
ATOM     61  N   PRO A  11     -24.675  -2.857  -8.211  1.00 41.02           N  
ATOM     62  CA  PRO A  11     -24.815  -1.580  -7.508  1.00 41.02           C  
ATOM     63  C   PRO A  11     -26.175  -1.424  -6.832  1.00 41.02           C  
ATOM     64  CB  PRO A  11     -24.635  -0.543  -8.620  1.00 41.02           C  
ATOM     65  O   PRO A  11     -27.192  -1.865  -7.375  1.00 41.02           O  
ATOM     66  CG  PRO A  11     -24.557  -1.344  -9.880  1.00 41.02           C  
ATOM     67  CD  PRO A  11     -24.623  -2.802  -9.523  1.00 41.02           C  
ATOM     68  N   LEU A  12     -26.247  -1.508  -5.454  1.00 38.67           N  
ATOM     69  CA  LEU A  12     -27.440  -1.341  -4.631  1.00 38.67           C  
ATOM     70  C   LEU A  12     -28.100   0.008  -4.897  1.00 38.67           C  
ATOM     71  CB  LEU A  12     -27.089  -1.467  -3.146  1.00 38.67           C  
ATOM     72  O   LEU A  12     -27.422   1.036  -4.947  1.00 38.67           O  
ATOM     73  CG  LEU A  12     -27.166  -2.872  -2.547  1.00 38.67           C  
ATOM     74  CD1 LEU A  12     -26.009  -3.100  -1.580  1.00 38.67           C  
ATOM     75  CD2 LEU A  12     -28.504  -3.083  -1.848  1.00 38.67           C  
ATOM     76  N   GLN A  13     -29.176  -0.062  -5.718  1.00 36.53           N  
ATOM     77  CA  GLN A  13     -30.168   0.981  -5.951  1.00 36.53           C  
ATOM     78  C   GLN A  13     -30.907   1.335  -4.663  1.00 36.53           C  
ATOM     79  CB  GLN A  13     -31.165   0.545  -7.025  1.00 36.53           C  
ATOM     80  O   GLN A  13     -31.603   0.494  -4.090  1.00 36.53           O  
ATOM     81  CG  GLN A  13     -30.631   0.667  -8.446  1.00 36.53           C  
ATOM     82  CD  GLN A  13     -31.119  -0.446  -9.354  1.00 36.53           C  
ATOM     83  NE2 GLN A  13     -30.675  -0.426 -10.607  1.00 36.53           N  
ATOM     84  OE1 GLN A  13     -31.887  -1.316  -8.934  1.00 36.53           O  
ATOM     85  N   THR A  14     -30.294   1.975  -3.650  1.00 43.80           N  
ATOM     86  CA  THR A  14     -31.154   2.396  -2.550  1.00 43.80           C  
ATOM     87  C   THR A  14     -31.391   3.903  -2.595  1.00 43.80           C  
ATOM     88  CB  THR A  14     -30.547   2.009  -1.188  1.00 43.80           C  
ATOM     89  O   THR A  14     -30.491   4.668  -2.948  1.00 43.80           O  
ATOM     90  CG2 THR A  14     -30.716   0.519  -0.914  1.00 43.80           C  
ATOM     91  OG1 THR A  14     -29.150   2.329  -1.186  1.00 43.80           O  
ATOM     92  N   GLN A  15     -32.617   4.358  -2.988  1.00 42.17           N  
ATOM     93  CA  GLN A  15     -33.340   5.623  -2.912  1.00 42.17           C  
ATOM     94  C   GLN A  15     -33.298   6.197  -1.498  1.00 42.17           C  
ATOM     95  CB  GLN A  15     -34.791   5.440  -3.361  1.00 42.17           C  
ATOM     96  O   GLN A  15     -33.720   5.541  -0.544  1.00 42.17           O  
ATOM     97  CG  GLN A  15     -34.935   5.010  -4.814  1.00 42.17           C  
ATOM     98  CD  GLN A  15     -36.379   4.778  -5.218  1.00 42.17           C  
ATOM     99  NE2 GLN A  15     -36.597   3.836  -6.128  1.00 42.17           N  
ATOM    100  OE1 GLN A  15     -37.292   5.441  -4.714  1.00 42.17           O  
ATOM    101  N   CYS A  16     -32.236   6.958  -1.206  1.00 37.41           N  
ATOM    102  CA  CYS A  16     -32.154   7.703   0.045  1.00 37.41           C  
ATOM    103  C   CYS A  16     -33.154   8.854   0.061  1.00 37.41           C  
ATOM    104  CB  CYS A  16     -30.740   8.241   0.257  1.00 37.41           C  
ATOM    105  O   CYS A  16     -33.244   9.617  -0.902  1.00 37.41           O  
ATOM    106  SG  CYS A  16     -29.492   6.951   0.458  1.00 37.41           S  
ATOM    107  N   PRO A  17     -34.227   8.821   0.887  1.00 48.93           N  
ATOM    108  CA  PRO A  17     -35.140   9.961   0.994  1.00 48.93           C  
ATOM    109  C   PRO A  17     -34.443  11.234   1.470  1.00 48.93           C  
ATOM    110  CB  PRO A  17     -36.174   9.489   2.020  1.00 48.93           C  
ATOM    111  O   PRO A  17     -33.548  11.172   2.317  1.00 48.93           O  
ATOM    112  CG  PRO A  17     -35.579   8.259   2.624  1.00 48.93           C  
ATOM    113  CD  PRO A  17     -34.389   7.852   1.803  1.00 48.93           C  
ATOM    114  N   ALA A  18     -34.210  12.109   0.526  1.00 45.51           N  
ATOM    115  CA  ALA A  18     -33.753  13.495   0.588  1.00 45.51           C  
ATOM    116  C   ALA A  18     -34.556  14.292   1.612  1.00 45.51           C  
ATOM    117  CB  ALA A  18     -33.852  14.149  -0.788  1.00 45.51           C  
ATOM    118  O   ALA A  18     -35.789  14.313   1.563  1.00 45.51           O  
ATOM    119  N   SER A  19     -34.188  14.196   2.891  1.00 47.92           N  
ATOM    120  CA  SER A  19     -34.802  15.150   3.808  1.00 47.92           C  
ATOM    121  C   SER A  19     -34.158  16.527   3.687  1.00 47.92           C  
ATOM    122  CB  SER A  19     -34.695  14.653   5.250  1.00 47.92           C  
ATOM    123  O   SER A  19     -32.969  16.637   3.380  1.00 47.92           O  
ATOM    124  OG  SER A  19     -33.338  14.509   5.633  1.00 47.92           O  
ATOM    125  N   LYS A  20     -34.944  17.518   3.158  1.00 41.88           N  
ATOM    126  CA  LYS A  20     -35.035  18.975   3.140  1.00 41.88           C  
ATOM    127  C   LYS A  20     -34.795  19.558   4.530  1.00 41.88           C  
ATOM    128  CB  LYS A  20     -36.399  19.422   2.613  1.00 41.88           C  
ATOM    129  O   LYS A  20     -35.438  19.149   5.500  1.00 41.88           O  
ATOM    130  CG  LYS A  20     -36.348  20.076   1.240  1.00 41.88           C  
ATOM    131  CD  LYS A  20     -37.739  20.462   0.752  1.00 41.88           C  
ATOM    132  CE  LYS A  20     -37.701  21.017  -0.665  1.00 41.88           C  
ATOM    133  NZ  LYS A  20     -39.074  21.259  -1.202  1.00 41.88           N  
ATOM    134  N   ASP A  21     -33.520  19.906   4.931  1.00 47.97           N  
ATOM    135  CA  ASP A  21     -33.473  20.916   5.983  1.00 47.97           C  
ATOM    136  C   ASP A  21     -32.035  21.341   6.272  1.00 47.97           C  
ATOM    137  CB  ASP A  21     -34.134  20.394   7.260  1.00 47.97           C  
ATOM    138  O   ASP A  21     -31.112  20.528   6.186  1.00 47.97           O  
ATOM    139  CG  ASP A  21     -35.167  21.351   7.827  1.00 47.97           C  
ATOM    140  OD1 ASP A  21     -34.845  22.540   8.039  1.00 47.97           O  
ATOM    141  OD2 ASP A  21     -36.312  20.912   8.069  1.00 47.97           O  
ATOM    142  N   ASP A  22     -31.568  22.619   6.182  1.00 56.70           N  
ATOM    143  CA  ASP A  22     -30.830  23.787   6.653  1.00 56.70           C  
ATOM    144  C   ASP A  22     -29.702  23.379   7.598  1.00 56.70           C  
ATOM    145  CB  ASP A  22     -31.771  24.770   7.352  1.00 56.70           C  
ATOM    146  O   ASP A  22     -29.001  24.235   8.142  1.00 56.70           O  
ATOM    147  CG  ASP A  22     -32.813  25.360   6.417  1.00 56.70           C  
ATOM    148  OD1 ASP A  22     -32.455  25.789   5.299  1.00 56.70           O  
ATOM    149  OD2 ASP A  22     -34.001  25.398   6.804  1.00 56.70           O  
ATOM    150  N   GLY A  23     -28.628  22.588   7.135  1.00 57.80           N  
ATOM    151  CA  GLY A  23     -27.313  22.260   7.664  1.00 57.80           C  
ATOM    152  C   GLY A  23     -27.142  20.783   7.964  1.00 57.80           C  
ATOM    153  O   GLY A  23     -26.283  20.402   8.763  1.00 57.80           O  
ATOM    154  N   LYS A  24     -27.646  19.786   7.133  1.00 60.22           N  
ATOM    155  CA  LYS A  24     -28.375  18.548   6.870  1.00 60.22           C  
ATOM    156  C   LYS A  24     -27.479  17.330   7.069  1.00 60.22           C  
ATOM    157  CB  LYS A  24     -28.946  18.553   5.451  1.00 60.22           C  
ATOM    158  O   LYS A  24     -26.400  17.243   6.478  1.00 60.22           O  
ATOM    159  CG  LYS A  24     -30.454  18.748   5.391  1.00 60.22           C  
ATOM    160  CD  LYS A  24     -30.913  19.124   3.988  1.00 60.22           C  
ATOM    161  CE  LYS A  24     -32.381  19.529   3.969  1.00 60.22           C  
ATOM    162  NZ  LYS A  24     -32.831  19.916   2.599  1.00 60.22           N  
ATOM    163  N   PHE A  25     -27.239  16.993   8.348  1.00 72.34           N  
ATOM    164  CA  PHE A  25     -26.824  15.616   8.592  1.00 72.34           C  
ATOM    165  C   PHE A  25     -27.664  14.644   7.771  1.00 72.34           C  
ATOM    166  CB  PHE A  25     -26.932  15.276  10.081  1.00 72.34           C  
ATOM    167  O   PHE A  25     -28.857  14.872   7.561  1.00 72.34           O  
ATOM    168  CG  PHE A  25     -26.113  16.172  10.970  1.00 72.34           C  
ATOM    169  CD1 PHE A  25     -24.757  15.937  11.158  1.00 72.34           C  
ATOM    170  CD2 PHE A  25     -26.700  17.251  11.618  1.00 72.34           C  
ATOM    171  CE1 PHE A  25     -23.996  16.765  11.980  1.00 72.34           C  
ATOM    172  CE2 PHE A  25     -25.946  18.083  12.441  1.00 72.34           C  
ATOM    173  CZ  PHE A  25     -24.595  17.838  12.622  1.00 72.34           C  
ATOM    174  N   ALA A  26     -26.976  13.944   6.993  1.00 75.73           N  
ATOM    175  CA  ALA A  26     -27.544  12.756   6.359  1.00 75.73           C  
ATOM    176  C   ALA A  26     -27.331  11.518   7.225  1.00 75.73           C  
ATOM    177  CB  ALA A  26     -26.931  12.547   4.977  1.00 75.73           C  
ATOM    178  O   ALA A  26     -26.298  11.385   7.887  1.00 75.73           O  
ATOM    179  N   THR A  27     -28.479  10.935   7.600  1.00 81.14           N  
ATOM    180  CA  THR A  27     -28.427   9.646   8.282  1.00 81.14           C  
ATOM    181  C   THR A  27     -28.259   8.509   7.277  1.00 81.14           C  
ATOM    182  CB  THR A  27     -29.694   9.407   9.123  1.00 81.14           C  
ATOM    183  O   THR A  27     -29.042   8.388   6.333  1.00 81.14           O  
ATOM    184  CG2 THR A  27     -29.604   8.094   9.893  1.00 81.14           C  
ATOM    185  OG1 THR A  27     -29.852  10.485  10.055  1.00 81.14           O  
ATOM    186  N   VAL A  28     -27.106   7.840   7.406  1.00 81.90           N  
ATOM    187  CA  VAL A  28     -26.796   6.701   6.549  1.00 81.90           C  
ATOM    188  C   VAL A  28     -26.576   5.455   7.405  1.00 81.90           C  
ATOM    189  CB  VAL A  28     -25.553   6.971   5.672  1.00 81.90           C  
ATOM    190  O   VAL A  28     -25.932   5.521   8.455  1.00 81.90           O  
ATOM    191  CG1 VAL A  28     -25.319   5.819   4.698  1.00 81.90           C  
ATOM    192  CG2 VAL A  28     -25.711   8.290   4.917  1.00 81.90           C  
ATOM    193  N   PRO A  29     -27.186   4.380   6.907  1.00 84.59           N  
ATOM    194  CA  PRO A  29     -26.947   3.142   7.653  1.00 84.59           C  
ATOM    195  C   PRO A  29     -25.468   2.764   7.708  1.00 84.59           C  
ATOM    196  CB  PRO A  29     -27.748   2.099   6.871  1.00 84.59           C  
ATOM    197  O   PRO A  29     -24.770   2.838   6.694  1.00 84.59           O  
ATOM    198  CG  PRO A  29     -28.701   2.894   6.039  1.00 84.59           C  
ATOM    199  CD  PRO A  29     -28.093   4.241   5.772  1.00 84.59           C  
ATOM    200  N   ALA A  30     -24.969   2.441   8.863  1.00 84.43           N  
ATOM    201  CA  ALA A  30     -23.575   2.064   9.082  1.00 84.43           C  
ATOM    202  C   ALA A  30     -23.176   0.893   8.189  1.00 84.43           C  
ATOM    203  CB  ALA A  30     -23.344   1.712  10.550  1.00 84.43           C  
ATOM    204  O   ALA A  30     -22.022   0.791   7.767  1.00 84.43           O  
ATOM    205  N   ALA A  31     -24.102   0.031   7.875  1.00 86.07           N  
ATOM    206  CA  ALA A  31     -23.862  -1.150   7.051  1.00 86.07           C  
ATOM    207  C   ALA A  31     -23.385  -0.758   5.656  1.00 86.07           C  
ATOM    208  CB  ALA A  31     -25.126  -2.001   6.958  1.00 86.07           C  
ATOM    209  O   ALA A  31     -22.552  -1.447   5.061  1.00 86.07           O  
ATOM    210  N   HIS A  32     -23.925   0.332   5.147  1.00 84.58           N  
ATOM    211  CA  HIS A  32     -23.559   0.800   3.815  1.00 84.58           C  
ATOM    212  C   HIS A  32     -22.121   1.305   3.783  1.00 84.58           C  
ATOM    213  CB  HIS A  32     -24.513   1.904   3.354  1.00 84.58           C  
ATOM    214  O   HIS A  32     -21.406   1.094   2.801  1.00 84.58           O  
ATOM    215  CG  HIS A  32     -25.856   1.399   2.930  1.00 84.58           C  
ATOM    216  CD2 HIS A  32     -26.344   0.139   2.841  1.00 84.58           C  
ATOM    217  ND1 HIS A  32     -26.874   2.237   2.532  1.00 84.58           N  
ATOM    218  CE1 HIS A  32     -27.934   1.512   2.215  1.00 84.58           C  
ATOM    219  NE2 HIS A  32     -27.639   0.236   2.395  1.00 84.58           N  
ATOM    220  N   LEU A  33     -21.721   1.834   4.876  1.00 87.59           N  
ATOM    221  CA  LEU A  33     -20.361   2.348   4.992  1.00 87.59           C  
ATOM    222  C   LEU A  33     -19.371   1.214   5.237  1.00 87.59           C  
ATOM    223  CB  LEU A  33     -20.270   3.374   6.124  1.00 87.59           C  
ATOM    224  O   LEU A  33     -18.254   1.236   4.715  1.00 87.59           O  
ATOM    225  CG  LEU A  33     -21.034   4.683   5.916  1.00 87.59           C  
ATOM    226  CD1 LEU A  33     -20.901   5.575   7.145  1.00 87.59           C  
ATOM    227  CD2 LEU A  33     -20.532   5.403   4.669  1.00 87.59           C  
ATOM    228  N   LYS A  34     -19.843   0.315   5.977  1.00 89.88           N  
ATOM    229  CA  LYS A  34     -18.996  -0.816   6.345  1.00 89.88           C  
ATOM    230  C   LYS A  34     -18.504  -1.559   5.106  1.00 89.88           C  
ATOM    231  CB  LYS A  34     -19.752  -1.775   7.266  1.00 89.88           C  
ATOM    232  O   LYS A  34     -17.349  -1.985   5.050  1.00 89.88           O  
ATOM    233  CG  LYS A  34     -18.876  -2.852   7.890  1.00 89.88           C  
ATOM    234  CD  LYS A  34     -19.640  -3.659   8.932  1.00 89.88           C  
ATOM    235  CE  LYS A  34     -18.750  -4.701   9.596  1.00 89.88           C  
ATOM    236  NZ  LYS A  34     -19.466  -5.426  10.688  1.00 89.88           N  
ATOM    237  N   MET A  35     -19.269  -1.669   4.126  1.00 87.10           N  
ATOM    238  CA  MET A  35     -18.936  -2.401   2.908  1.00 87.10           C  
ATOM    239  C   MET A  35     -17.794  -1.721   2.160  1.00 87.10           C  
ATOM    240  CB  MET A  35     -20.160  -2.518   1.998  1.00 87.10           C  
ATOM    241  O   MET A  35     -16.954  -2.392   1.557  1.00 87.10           O  
ATOM    242  CG  MET A  35     -19.905  -3.311   0.727  1.00 87.10           C  
ATOM    243  SD  MET A  35     -21.451  -3.687  -0.189  1.00 87.10           S  
ATOM    244  CE  MET A  35     -21.998  -2.006  -0.596  1.00 87.10           C  
ATOM    245  N   CYS A  36     -17.763  -0.389   2.159  1.00 88.87           N  
ATOM    246  CA  CYS A  36     -16.761   0.383   1.433  1.00 88.87           C  
ATOM    247  C   CYS A  36     -15.448   0.436   2.206  1.00 88.87           C  
ATOM    248  CB  CYS A  36     -17.265   1.801   1.168  1.00 88.87           C  
ATOM    249  O   CYS A  36     -14.397   0.726   1.632  1.00 88.87           O  
ATOM    250  SG  CYS A  36     -18.804   1.862   0.224  1.00 88.87           S  
ATOM    251  N   LEU A  37     -15.472   0.071   3.488  1.00 94.52           N  
ATOM    252  CA  LEU A  37     -14.293   0.200   4.338  1.00 94.52           C  
ATOM    253  C   LEU A  37     -13.802  -1.168   4.798  1.00 94.52           C  
ATOM    254  CB  LEU A  37     -14.602   1.079   5.553  1.00 94.52           C  
ATOM    255  O   LEU A  37     -13.060  -1.269   5.778  1.00 94.52           O  
ATOM    256  CG  LEU A  37     -15.085   2.500   5.257  1.00 94.52           C  
ATOM    257  CD1 LEU A  37     -15.474   3.208   6.550  1.00 94.52           C  
ATOM    258  CD2 LEU A  37     -14.011   3.286   4.513  1.00 94.52           C  
ATOM    259  N   THR A  38     -14.309  -2.211   4.118  1.00 95.01           N  
ATOM    260  CA  THR A  38     -13.935  -3.581   4.450  1.00 95.01           C  
ATOM    261  C   THR A  38     -12.975  -4.147   3.407  1.00 95.01           C  
ATOM    262  CB  THR A  38     -15.176  -4.488   4.555  1.00 95.01           C  
ATOM    263  O   THR A  38     -13.125  -3.886   2.212  1.00 95.01           O  
ATOM    264  CG2 THR A  38     -14.779  -5.929   4.859  1.00 95.01           C  
ATOM    265  OG1 THR A  38     -16.024  -4.006   5.604  1.00 95.01           O  
ATOM    266  N   CYS A  39     -11.998  -4.804   3.916  1.00 96.68           N  
ATOM    267  CA  CYS A  39     -11.028  -5.459   3.045  1.00 96.68           C  
ATOM    268  C   CYS A  39     -11.663  -6.629   2.303  1.00 96.68           C  
ATOM    269  CB  CYS A  39      -9.826  -5.948   3.853  1.00 96.68           C  
ATOM    270  O   CYS A  39     -12.277  -7.501   2.921  1.00 96.68           O  
ATOM    271  SG  CYS A  39      -8.573  -6.786   2.858  1.00 96.68           S  
ATOM    272  N   PRO A  40     -11.527  -6.649   0.960  1.00 95.12           N  
ATOM    273  CA  PRO A  40     -12.145  -7.725   0.181  1.00 95.12           C  
ATOM    274  C   PRO A  40     -11.432  -9.064   0.354  1.00 95.12           C  
ATOM    275  CB  PRO A  40     -12.030  -7.227  -1.262  1.00 95.12           C  
ATOM    276  O   PRO A  40     -11.970 -10.108  -0.023  1.00 95.12           O  
ATOM    277  CG  PRO A  40     -10.879  -6.274  -1.246  1.00 95.12           C  
ATOM    278  CD  PRO A  40     -10.814  -5.627   0.108  1.00 95.12           C  
ATOM    279  N   ILE A  41     -10.262  -9.087   0.958  1.00 94.97           N  
ATOM    280  CA  ILE A  41      -9.456 -10.290   1.134  1.00 94.97           C  
ATOM    281  C   ILE A  41      -9.784 -10.939   2.477  1.00 94.97           C  
ATOM    282  CB  ILE A  41      -7.945  -9.977   1.046  1.00 94.97           C  
ATOM    283  O   ILE A  41     -10.174 -12.108   2.530  1.00 94.97           O  
ATOM    284  CG1 ILE A  41      -7.605  -9.369  -0.320  1.00 94.97           C  
ATOM    285  CG2 ILE A  41      -7.116 -11.237   1.306  1.00 94.97           C  
ATOM    286  CD1 ILE A  41      -6.157  -8.918  -0.453  1.00 94.97           C  
ATOM    287  N   CYS A  42      -9.703 -10.179   3.570  1.00 95.83           N  
ATOM    288  CA  CYS A  42      -9.907 -10.762   4.891  1.00 95.83           C  
ATOM    289  C   CYS A  42     -11.335 -10.535   5.373  1.00 95.83           C  
ATOM    290  CB  CYS A  42      -8.920 -10.171   5.897  1.00 95.83           C  
ATOM    291  O   CYS A  42     -11.743 -11.083   6.399  1.00 95.83           O  
ATOM    292  SG  CYS A  42      -9.200  -8.421   6.249  1.00 95.83           S  
ATOM    293  N   LYS A  43     -12.098  -9.681   4.728  1.00 94.80           N  
ATOM    294  CA  LYS A  43     -13.496  -9.375   5.019  1.00 94.80           C  
ATOM    295  C   LYS A  43     -13.635  -8.668   6.364  1.00 94.80           C  
ATOM    296  CB  LYS A  43     -14.338 -10.652   5.009  1.00 94.80           C  
ATOM    297  O   LYS A  43     -14.687  -8.739   7.003  1.00 94.80           O  
ATOM    298  CG  LYS A  43     -14.206 -11.470   3.733  1.00 94.80           C  
ATOM    299  CD  LYS A  43     -14.640 -10.673   2.510  1.00 94.80           C  
ATOM    300  CE  LYS A  43     -14.519 -11.495   1.234  1.00 94.80           C  
ATOM    301  NZ  LYS A  43     -14.694 -10.653   0.013  1.00 94.80           N  
ATOM    302  N   ASN A  44     -12.542  -8.121   6.874  1.00 94.42           N  
ATOM    303  CA  ASN A  44     -12.533  -7.254   8.047  1.00 94.42           C  
ATOM    304  C   ASN A  44     -12.329  -5.792   7.661  1.00 94.42           C  
ATOM    305  CB  ASN A  44     -11.453  -7.698   9.035  1.00 94.42           C  
ATOM    306  O   ASN A  44     -12.011  -5.487   6.510  1.00 94.42           O  
ATOM    307  CG  ASN A  44     -11.740  -9.057   9.643  1.00 94.42           C  
ATOM    308  ND2 ASN A  44     -10.772  -9.961   9.557  1.00 94.42           N  
ATOM    309  OD1 ASN A  44     -12.824  -9.292  10.184  1.00 94.42           O  
ATOM    310  N   LEU A  45     -12.603  -4.889   8.589  1.00 94.32           N  
ATOM    311  CA  LEU A  45     -12.357  -3.472   8.343  1.00 94.32           C  
ATOM    312  C   LEU A  45     -10.896  -3.229   7.982  1.00 94.32           C  
ATOM    313  CB  LEU A  45     -12.736  -2.641   9.572  1.00 94.32           C  
ATOM    314  O   LEU A  45     -10.002  -3.897   8.508  1.00 94.32           O  
ATOM    315  CG  LEU A  45     -14.229  -2.535   9.885  1.00 94.32           C  
ATOM    316  CD1 LEU A  45     -14.441  -1.868  11.239  1.00 94.32           C  
ATOM    317  CD2 LEU A  45     -14.953  -1.765   8.785  1.00 94.32           C  
ATOM    318  N   LEU A  46     -10.739  -2.353   7.085  1.00 94.88           N  
ATOM    319  CA  LEU A  46      -9.392  -2.061   6.607  1.00 94.88           C  
ATOM    320  C   LEU A  46      -8.476  -1.677   7.764  1.00 94.88           C  
ATOM    321  CB  LEU A  46      -9.425  -0.934   5.571  1.00 94.88           C  
ATOM    322  O   LEU A  46      -8.842  -0.853   8.604  1.00 94.88           O  
ATOM    323  CG  LEU A  46     -10.050  -1.275   4.218  1.00 94.88           C  
ATOM    324  CD1 LEU A  46     -10.414   0.001   3.465  1.00 94.88           C  
ATOM    325  CD2 LEU A  46      -9.101  -2.136   3.392  1.00 94.88           C  
ATOM    326  N   GLN A  47      -7.409  -2.387   7.820  1.00 92.10           N  
ATOM    327  CA  GLN A  47      -6.324  -2.069   8.742  1.00 92.10           C  
ATOM    328  C   GLN A  47      -5.059  -1.669   7.986  1.00 92.10           C  
ATOM    329  CB  GLN A  47      -6.034  -3.256   9.660  1.00 92.10           C  
ATOM    330  O   GLN A  47      -4.531  -2.451   7.192  1.00 92.10           O  
ATOM    331  CG  GLN A  47      -5.235  -2.891  10.904  1.00 92.10           C  
ATOM    332  CD  GLN A  47      -5.233  -3.994  11.946  1.00 92.10           C  
ATOM    333  NE2 GLN A  47      -4.600  -3.734  13.084  1.00 92.10           N  
ATOM    334  OE1 GLN A  47      -5.798  -5.071  11.729  1.00 92.10           O  
ATOM    335  N   HIS A  48      -4.676  -0.442   8.308  1.00 90.79           N  
ATOM    336  CA  HIS A  48      -3.522   0.062   7.572  1.00 90.79           C  
ATOM    337  C   HIS A  48      -3.722  -0.082   6.067  1.00 90.79           C  
ATOM    338  CB  HIS A  48      -2.249  -0.669   8.005  1.00 90.79           C  
ATOM    339  O   HIS A  48      -2.961  -0.788   5.400  1.00 90.79           O  
ATOM    340  CG  HIS A  48      -2.007  -0.628   9.480  1.00 90.79           C  
ATOM    341  CD2 HIS A  48      -1.947  -1.620  10.399  1.00 90.79           C  
ATOM    342  ND1 HIS A  48      -1.793   0.548  10.167  1.00 90.79           N  
ATOM    343  CE1 HIS A  48      -1.611   0.275  11.448  1.00 90.79           C  
ATOM    344  NE2 HIS A  48      -1.700  -1.033  11.616  1.00 90.79           N  
ATOM    345  N   ALA A  49      -4.632   0.628   5.584  1.00 94.76           N  
ATOM    346  CA  ALA A  49      -5.143   0.494   4.223  1.00 94.76           C  
ATOM    347  C   ALA A  49      -4.051   0.779   3.196  1.00 94.76           C  
ATOM    348  CB  ALA A  49      -6.331   1.428   4.005  1.00 94.76           C  
ATOM    349  O   ALA A  49      -3.311   1.758   3.324  1.00 94.76           O  
ATOM    350  N   ILE A  50      -3.887  -0.076   2.247  1.00 95.49           N  
ATOM    351  CA  ILE A  50      -3.085   0.069   1.036  1.00 95.49           C  
ATOM    352  C   ILE A  50      -4.000   0.123  -0.185  1.00 95.49           C  
ATOM    353  CB  ILE A  50      -2.066  -1.084   0.893  1.00 95.49           C  
ATOM    354  O   ILE A  50      -4.873  -0.732  -0.353  1.00 95.49           O  
ATOM    355  CG1 ILE A  50      -1.154  -1.147   2.123  1.00 95.49           C  
ATOM    356  CG2 ILE A  50      -1.245  -0.922  -0.390  1.00 95.49           C  
ATOM    357  CD1 ILE A  50      -0.253   0.069   2.289  1.00 95.49           C  
ATOM    358  N   THR A  51      -3.709   1.162  -0.973  1.00 96.44           N  
ATOM    359  CA  THR A  51      -4.554   1.361  -2.146  1.00 96.44           C  
ATOM    360  C   THR A  51      -3.742   1.210  -3.429  1.00 96.44           C  
ATOM    361  CB  THR A  51      -5.227   2.746  -2.121  1.00 96.44           C  
ATOM    362  O   THR A  51      -2.628   1.728  -3.530  1.00 96.44           O  
ATOM    363  CG2 THR A  51      -6.095   2.958  -3.357  1.00 96.44           C  
ATOM    364  OG1 THR A  51      -6.047   2.851  -0.951  1.00 96.44           O  
ATOM    365  N   ALA A  52      -4.364   0.397  -4.294  1.00 95.79           N  
ATOM    366  CA  ALA A  52      -3.790   0.313  -5.635  1.00 95.79           C  
ATOM    367  C   ALA A  52      -4.084   1.577  -6.437  1.00 95.79           C  
ATOM    368  CB  ALA A  52      -4.327  -0.915  -6.367  1.00 95.79           C  
ATOM    369  O   ALA A  52      -5.244   1.964  -6.595  1.00 95.79           O  
ATOM    370  N   VAL A  53      -3.150   2.165  -7.043  1.00 95.19           N  
ATOM    371  CA  VAL A  53      -3.212   3.502  -7.622  1.00 95.19           C  
ATOM    372  C   VAL A  53      -3.997   3.463  -8.932  1.00 95.19           C  
ATOM    373  CB  VAL A  53      -1.800   4.082  -7.865  1.00 95.19           C  
ATOM    374  O   VAL A  53      -4.822   4.341  -9.194  1.00 95.19           O  
ATOM    375  CG1 VAL A  53      -1.882   5.409  -8.615  1.00 95.19           C  
ATOM    376  CG2 VAL A  53      -1.062   4.259  -6.539  1.00 95.19           C  
ATOM    377  N   GLU A  54      -3.924   2.441  -9.636  1.00 93.87           N  
ATOM    378  CA  GLU A  54      -4.516   2.387 -10.969  1.00 93.87           C  
ATOM    379  C   GLU A  54      -6.012   2.094 -10.897  1.00 93.87           C  
ATOM    380  CB  GLU A  54      -3.814   1.331 -11.827  1.00 93.87           C  
ATOM    381  O   GLU A  54      -6.792   2.625 -11.690  1.00 93.87           O  
ATOM    382  CG  GLU A  54      -2.359   1.655 -12.132  1.00 93.87           C  
ATOM    383  CD  GLU A  54      -2.186   2.913 -12.968  1.00 93.87           C  
ATOM    384  OE1 GLU A  54      -1.458   3.835 -12.536  1.00 93.87           O  
ATOM    385  OE2 GLU A  54      -2.786   2.978 -14.065  1.00 93.87           O  
ATOM    386  N   CYS A  55      -6.394   1.320  -9.850  1.00 95.39           N  
ATOM    387  CA  CYS A  55      -7.798   0.927  -9.814  1.00 95.39           C  
ATOM    388  C   CYS A  55      -8.470   1.420  -8.538  1.00 95.39           C  
ATOM    389  CB  CYS A  55      -7.932  -0.592  -9.917  1.00 95.39           C  
ATOM    390  O   CYS A  55      -9.687   1.298  -8.385  1.00 95.39           O  
ATOM    391  SG  CYS A  55      -7.071  -1.490  -8.608  1.00 95.39           S  
ATOM    392  N   LEU A  56      -7.735   1.902  -7.563  1.00 95.87           N  
ATOM    393  CA  LEU A  56      -8.168   2.541  -6.325  1.00 95.87           C  
ATOM    394  C   LEU A  56      -8.876   1.542  -5.416  1.00 95.87           C  
ATOM    395  CB  LEU A  56      -9.096   3.720  -6.627  1.00 95.87           C  
ATOM    396  O   LEU A  56      -9.785   1.911  -4.670  1.00 95.87           O  
ATOM    397  CG  LEU A  56      -8.479   4.890  -7.395  1.00 95.87           C  
ATOM    398  CD1 LEU A  56      -9.516   5.985  -7.617  1.00 95.87           C  
ATOM    399  CD2 LEU A  56      -7.266   5.438  -6.651  1.00 95.87           C  
ATOM    400  N   HIS A  57      -8.624   0.281  -5.522  1.00 96.74           N  
ATOM    401  CA  HIS A  57      -9.074  -0.707  -4.547  1.00 96.74           C  
ATOM    402  C   HIS A  57      -8.139  -0.758  -3.343  1.00 96.74           C  
ATOM    403  CB  HIS A  57      -9.173  -2.090  -5.193  1.00 96.74           C  
ATOM    404  O   HIS A  57      -6.918  -0.682  -3.496  1.00 96.74           O  
ATOM    405  CG  HIS A  57     -10.241  -2.190  -6.235  1.00 96.74           C  
ATOM    406  CD2 HIS A  57     -11.585  -2.056  -6.147  1.00 96.74           C  
ATOM    407  ND1 HIS A  57      -9.967  -2.464  -7.558  1.00 96.74           N  
ATOM    408  CE1 HIS A  57     -11.100  -2.492  -8.240  1.00 96.74           C  
ATOM    409  NE2 HIS A  57     -12.097  -2.248  -7.406  1.00 96.74           N  
ATOM    410  N   SER A  58      -8.786  -0.781  -2.186  1.00 97.12           N  
ATOM    411  CA  SER A  58      -8.026  -0.714  -0.942  1.00 97.12           C  
ATOM    412  C   SER A  58      -8.066  -2.044  -0.197  1.00 97.12           C  
ATOM    413  CB  SER A  58      -8.566   0.399  -0.043  1.00 97.12           C  
ATOM    414  O   SER A  58      -9.087  -2.735  -0.205  1.00 97.12           O  
ATOM    415  OG  SER A  58      -8.492   1.654  -0.698  1.00 97.12           O  
ATOM    416  N   PHE A  59      -6.945  -2.353   0.381  1.00 96.99           N  
ATOM    417  CA  PHE A  59      -6.764  -3.585   1.140  1.00 96.99           C  
ATOM    418  C   PHE A  59      -6.014  -3.315   2.439  1.00 96.99           C  
ATOM    419  CB  PHE A  59      -6.012  -4.626   0.306  1.00 96.99           C  
ATOM    420  O   PHE A  59      -5.433  -2.242   2.615  1.00 96.99           O  
ATOM    421  CG  PHE A  59      -6.571  -4.813  -1.079  1.00 96.99           C  
ATOM    422  CD1 PHE A  59      -7.563  -5.755  -1.322  1.00 96.99           C  
ATOM    423  CD2 PHE A  59      -6.104  -4.047  -2.138  1.00 96.99           C  
ATOM    424  CE1 PHE A  59      -8.083  -5.931  -2.602  1.00 96.99           C  
ATOM    425  CE2 PHE A  59      -6.618  -4.216  -3.421  1.00 96.99           C  
ATOM    426  CZ  PHE A  59      -7.606  -5.159  -3.651  1.00 96.99           C  
ATOM    427  N   CYS A  60      -6.024  -4.389   3.321  1.00 95.10           N  
ATOM    428  CA  CYS A  60      -5.130  -4.311   4.471  1.00 95.10           C  
ATOM    429  C   CYS A  60      -3.675  -4.461   4.042  1.00 95.10           C  
ATOM    430  CB  CYS A  60      -5.482  -5.387   5.498  1.00 95.10           C  
ATOM    431  O   CYS A  60      -3.382  -5.133   3.051  1.00 95.10           O  
ATOM    432  SG  CYS A  60      -7.172  -5.269   6.125  1.00 95.10           S  
ATOM    433  N   GLN A  61      -2.839  -3.818   4.722  1.00 92.96           N  
ATOM    434  CA  GLN A  61      -1.413  -3.922   4.433  1.00 92.96           C  
ATOM    435  C   GLN A  61      -0.960  -5.380   4.414  1.00 92.96           C  
ATOM    436  CB  GLN A  61      -0.598  -3.133   5.458  1.00 92.96           C  
ATOM    437  O   GLN A  61      -0.308  -5.821   3.466  1.00 92.96           O  
ATOM    438  CG  GLN A  61       0.901  -3.138   5.188  1.00 92.96           C  
ATOM    439  CD  GLN A  61       1.692  -2.410   6.259  1.00 92.96           C  
ATOM    440  NE2 GLN A  61       3.011  -2.569   6.232  1.00 92.96           N  
ATOM    441  OE1 GLN A  61       1.123  -1.710   7.102  1.00 92.96           O  
ATOM    442  N   ASP A  62      -1.307  -6.132   5.391  1.00 92.33           N  
ATOM    443  CA  ASP A  62      -0.899  -7.529   5.498  1.00 92.33           C  
ATOM    444  C   ASP A  62      -1.525  -8.371   4.389  1.00 92.33           C  
ATOM    445  CB  ASP A  62      -1.279  -8.096   6.867  1.00 92.33           C  
ATOM    446  O   ASP A  62      -0.877  -9.264   3.839  1.00 92.33           O  
ATOM    447  CG  ASP A  62      -0.514  -7.452   8.009  1.00 92.33           C  
ATOM    448  OD1 ASP A  62       0.607  -6.946   7.784  1.00 92.33           O  
ATOM    449  OD2 ASP A  62      -1.035  -7.452   9.146  1.00 92.33           O  
ATOM    450  N   CYS A  63      -2.719  -8.041   4.060  1.00 94.60           N  
ATOM    451  CA  CYS A  63      -3.464  -8.812   3.072  1.00 94.60           C  
ATOM    452  C   CYS A  63      -2.855  -8.652   1.684  1.00 94.60           C  
ATOM    453  CB  CYS A  63      -4.930  -8.380   3.049  1.00 94.60           C  
ATOM    454  O   CYS A  63      -2.612  -9.640   0.990  1.00 94.60           O  
ATOM    455  SG  CYS A  63      -5.853  -8.859   4.526  1.00 94.60           S  
ATOM    456  N   ILE A  64      -2.639  -7.442   1.352  1.00 93.52           N  
ATOM    457  CA  ILE A  64      -2.173  -7.213  -0.011  1.00 93.52           C  
ATOM    458  C   ILE A  64      -0.706  -7.622  -0.130  1.00 93.52           C  
ATOM    459  CB  ILE A  64      -2.354  -5.737  -0.430  1.00 93.52           C  
ATOM    460  O   ILE A  64      -0.280  -8.131  -1.169  1.00 93.52           O  
ATOM    461  CG1 ILE A  64      -2.085  -5.571  -1.930  1.00 93.52           C  
ATOM    462  CG2 ILE A  64      -1.440  -4.826   0.394  1.00 93.52           C  
ATOM    463  CD1 ILE A  64      -3.054  -6.336  -2.821  1.00 93.52           C  
ATOM    464  N   GLU A  65       0.069  -7.519   0.874  1.00 90.47           N  
ATOM    465  CA  GLU A  65       1.463  -7.951   0.865  1.00 90.47           C  
ATOM    466  C   GLU A  65       1.571  -9.465   0.707  1.00 90.47           C  
ATOM    467  CB  GLU A  65       2.173  -7.504   2.146  1.00 90.47           C  
ATOM    468  O   GLU A  65       2.427  -9.958  -0.030  1.00 90.47           O  
ATOM    469  CG  GLU A  65       2.541  -6.027   2.161  1.00 90.47           C  
ATOM    470  CD  GLU A  65       3.176  -5.581   3.469  1.00 90.47           C  
ATOM    471  OE1 GLU A  65       3.488  -4.377   3.612  1.00 90.47           O  
ATOM    472  OE2 GLU A  65       3.363  -6.443   4.357  1.00 90.47           O  
ATOM    473  N   SER A  66       0.774 -10.135   1.457  1.00 91.43           N  
ATOM    474  CA  SER A  66       0.745 -11.589   1.346  1.00 91.43           C  
ATOM    475  C   SER A  66       0.353 -12.028  -0.061  1.00 91.43           C  
ATOM    476  CB  SER A  66      -0.226 -12.186   2.364  1.00 91.43           C  
ATOM    477  O   SER A  66       0.924 -12.978  -0.603  1.00 91.43           O  
ATOM    478  OG  SER A  66       0.210 -11.928   3.688  1.00 91.43           O  
ATOM    479  N   ARG A  67      -0.575 -11.339  -0.607  1.00 89.80           N  
ATOM    480  CA  ARG A  67      -1.064 -11.676  -1.940  1.00 89.80           C  
ATOM    481  C   ARG A  67      -0.000 -11.402  -2.998  1.00 89.80           C  
ATOM    482  CB  ARG A  67      -2.337 -10.890  -2.261  1.00 89.80           C  
ATOM    483  O   ARG A  67       0.181 -12.196  -3.924  1.00 89.80           O  
ATOM    484  CG  ARG A  67      -2.968 -11.259  -3.594  1.00 89.80           C  
ATOM    485  CD  ARG A  67      -3.499 -12.686  -3.591  1.00 89.80           C  
ATOM    486  NE  ARG A  67      -4.245 -12.986  -4.810  1.00 89.80           N  
ATOM    487  NH1 ARG A  67      -2.853 -14.700  -5.488  1.00 89.80           N  
ATOM    488  NH2 ARG A  67      -4.671 -14.124  -6.759  1.00 89.80           N  
ATOM    489  CZ  ARG A  67      -3.921 -13.936  -5.683  1.00 89.80           C  
ATOM    490  N   LEU A  68       0.698 -10.305  -2.888  1.00 87.76           N  
ATOM    491  CA  LEU A  68       1.708  -9.917  -3.867  1.00 87.76           C  
ATOM    492  C   LEU A  68       2.938 -10.812  -3.762  1.00 87.76           C  
ATOM    493  CB  LEU A  68       2.109  -8.453  -3.672  1.00 87.76           C  
ATOM    494  O   LEU A  68       3.686 -10.962  -4.731  1.00 87.76           O  
ATOM    495  CG  LEU A  68       1.025  -7.410  -3.947  1.00 87.76           C  
ATOM    496  CD1 LEU A  68       1.550  -6.009  -3.652  1.00 87.76           C  
ATOM    497  CD2 LEU A  68       0.538  -7.512  -5.388  1.00 87.76           C  
ATOM    498  N   GLU A  69       3.152 -11.435  -2.612  1.00 85.13           N  
ATOM    499  CA  GLU A  69       4.266 -12.358  -2.416  1.00 85.13           C  
ATOM    500  C   GLU A  69       3.984 -13.709  -3.068  1.00 85.13           C  
ATOM    501  CB  GLU A  69       4.554 -12.544  -0.924  1.00 85.13           C  
ATOM    502  O   GLU A  69       4.904 -14.381  -3.539  1.00 85.13           O  
ATOM    503  CG  GLU A  69       5.193 -11.331  -0.265  1.00 85.13           C  
ATOM    504  CD  GLU A  69       5.402 -11.501   1.231  1.00 85.13           C  
ATOM    505  OE1 GLU A  69       6.238 -10.773   1.814  1.00 85.13           O  
ATOM    506  OE2 GLU A  69       4.726 -12.370   1.825  1.00 85.13           O  
ATOM    507  N   ASP A  70       2.735 -14.204  -3.079  1.00 81.62           N  
ATOM    508  CA  ASP A  70       2.316 -15.529  -3.526  1.00 81.62           C  
ATOM    509  C   ASP A  70       2.206 -15.586  -5.048  1.00 81.62           C  
ATOM    510  CB  ASP A  70       0.979 -15.912  -2.888  1.00 81.62           C  
ATOM    511  O   ASP A  70       1.998 -16.657  -5.621  1.00 81.62           O  
ATOM    512  CG  ASP A  70       1.083 -16.151  -1.392  1.00 81.62           C  
ATOM    513  OD1 ASP A  70       2.190 -16.460  -0.899  1.00 81.62           O  
ATOM    514  OD2 ASP A  70       0.049 -16.031  -0.700  1.00 81.62           O  
ATOM    515  N   GLU A  71       2.723 -14.602  -5.859  1.00 70.88           N  
ATOM    516  CA  GLU A  71       3.078 -14.600  -7.275  1.00 70.88           C  
ATOM    517  C   GLU A  71       2.024 -13.876  -8.107  1.00 70.88           C  
ATOM    518  CB  GLU A  71       3.259 -16.032  -7.786  1.00 70.88           C  
ATOM    519  O   GLU A  71       2.239 -13.604  -9.290  1.00 70.88           O  
ATOM    520  CG  GLU A  71       4.712 -16.426  -8.008  1.00 70.88           C  
ATOM    521  CD  GLU A  71       4.895 -17.908  -8.298  1.00 70.88           C  
ATOM    522  OE1 GLU A  71       5.396 -18.255  -9.392  1.00 70.88           O  
ATOM    523  OE2 GLU A  71       4.533 -18.728  -7.425  1.00 70.88           O  
ATOM    524  N   GLU A  72       0.881 -13.526  -7.541  1.00 77.60           N  
ATOM    525  CA  GLU A  72      -0.043 -12.775  -8.386  1.00 77.60           C  
ATOM    526  C   GLU A  72       0.171 -11.271  -8.237  1.00 77.60           C  
ATOM    527  CB  GLU A  72      -1.492 -13.136  -8.051  1.00 77.60           C  
ATOM    528  O   GLU A  72       0.088 -10.734  -7.131  1.00 77.60           O  
ATOM    529  CG  GLU A  72      -1.898 -14.532  -8.499  1.00 77.60           C  
ATOM    530  CD  GLU A  72      -3.031 -15.122  -7.674  1.00 77.60           C  
ATOM    531  OE1 GLU A  72      -3.369 -16.311  -7.870  1.00 77.60           O  
ATOM    532  OE2 GLU A  72      -3.585 -14.389  -6.825  1.00 77.60           O  
ATOM    533  N   ARG A  73       0.862 -10.667  -9.162  1.00 86.38           N  
ATOM    534  CA  ARG A  73       1.134  -9.234  -9.169  1.00 86.38           C  
ATOM    535  C   ARG A  73      -0.035  -8.457  -9.765  1.00 86.38           C  
ATOM    536  CB  ARG A  73       2.415  -8.933  -9.950  1.00 86.38           C  
ATOM    537  O   ARG A  73       0.162  -7.572 -10.600  1.00 86.38           O  
ATOM    538  CG  ARG A  73       3.651  -9.623  -9.395  1.00 86.38           C  
ATOM    539  CD  ARG A  73       4.921  -9.153 -10.091  1.00 86.38           C  
ATOM    540  NE  ARG A  73       6.088  -9.915  -9.656  1.00 86.38           N  
ATOM    541  NH1 ARG A  73       7.481  -9.125 -11.322  1.00 86.38           N  
ATOM    542  NH2 ARG A  73       8.271 -10.618  -9.771  1.00 86.38           N  
ATOM    543  CZ  ARG A  73       7.277  -9.884 -10.251  1.00 86.38           C  
ATOM    544  N   THR A  74      -1.179  -8.906  -9.383  1.00 92.49           N  
ATOM    545  CA  THR A  74      -2.390  -8.256  -9.871  1.00 92.49           C  
ATOM    546  C   THR A  74      -3.305  -7.876  -8.710  1.00 92.49           C  
ATOM    547  CB  THR A  74      -3.153  -9.163 -10.854  1.00 92.49           C  
ATOM    548  O   THR A  74      -3.187  -8.427  -7.613  1.00 92.49           O  
ATOM    549  CG2 THR A  74      -2.327  -9.435 -12.106  1.00 92.49           C  
ATOM    550  OG1 THR A  74      -3.451 -10.410 -10.212  1.00 92.49           O  
ATOM    551  N   CYS A  75      -4.159  -6.916  -8.980  1.00 93.70           N  
ATOM    552  CA  CYS A  75      -5.188  -6.535  -8.018  1.00 93.70           C  
ATOM    553  C   CYS A  75      -6.175  -7.674  -7.796  1.00 93.70           C  
ATOM    554  CB  CYS A  75      -5.932  -5.288  -8.494  1.00 93.70           C  
ATOM    555  O   CYS A  75      -6.731  -8.216  -8.753  1.00 93.70           O  
ATOM    556  SG  CYS A  75      -7.337  -4.837  -7.453  1.00 93.70           S  
ATOM    557  N   PRO A  76      -6.475  -8.066  -6.495  1.00 92.08           N  
ATOM    558  CA  PRO A  76      -7.369  -9.190  -6.207  1.00 92.08           C  
ATOM    559  C   PRO A  76      -8.822  -8.897  -6.572  1.00 92.08           C  
ATOM    560  CB  PRO A  76      -7.214  -9.385  -4.697  1.00 92.08           C  
ATOM    561  O   PRO A  76      -9.620  -9.823  -6.737  1.00 92.08           O  
ATOM    562  CG  PRO A  76      -5.901  -8.754  -4.362  1.00 92.08           C  
ATOM    563  CD  PRO A  76      -5.656  -7.625  -5.322  1.00 92.08           C  
ATOM    564  N   VAL A  77      -9.089  -7.645  -6.809  1.00 93.40           N  
ATOM    565  CA  VAL A  77     -10.469  -7.257  -7.081  1.00 93.40           C  
ATOM    566  C   VAL A  77     -10.693  -7.169  -8.589  1.00 93.40           C  
ATOM    567  CB  VAL A  77     -10.822  -5.910  -6.410  1.00 93.40           C  
ATOM    568  O   VAL A  77     -11.660  -7.729  -9.112  1.00 93.40           O  
ATOM    569  CG1 VAL A  77     -12.244  -5.484  -6.772  1.00 93.40           C  
ATOM    570  CG2 VAL A  77     -10.660  -6.011  -4.895  1.00 93.40           C  
ATOM    571  N   CYS A  78      -9.755  -6.504  -9.279  1.00 94.67           N  
ATOM    572  CA  CYS A  78     -10.042  -6.216 -10.679  1.00 94.67           C  
ATOM    573  C   CYS A  78      -9.000  -6.853 -11.591  1.00 94.67           C  
ATOM    574  CB  CYS A  78     -10.086  -4.707 -10.918  1.00 94.67           C  
ATOM    575  O   CYS A  78      -9.068  -6.710 -12.813  1.00 94.67           O  
ATOM    576  SG  CYS A  78      -8.489  -3.889 -10.710  1.00 94.67           S  
ATOM    577  N   ASN A  79      -7.969  -7.408 -10.993  1.00 91.93           N  
ATOM    578  CA  ASN A  79      -6.924  -8.139 -11.702  1.00 91.93           C  
ATOM    579  C   ASN A  79      -6.025  -7.198 -12.500  1.00 91.93           C  
ATOM    580  CB  ASN A  79      -7.537  -9.196 -12.623  1.00 91.93           C  
ATOM    581  O   ASN A  79      -5.372  -7.620 -13.456  1.00 91.93           O  
ATOM    582  CG  ASN A  79      -8.094 -10.382 -11.860  1.00 91.93           C  
ATOM    583  ND2 ASN A  79      -9.079 -11.054 -12.445  1.00 91.93           N  
ATOM    584  OD1 ASN A  79      -7.644 -10.691 -10.754  1.00 91.93           O  
ATOM    585  N   SER A  80      -6.052  -5.971 -12.202  1.00 92.51           N  
ATOM    586  CA  SER A  80      -5.123  -5.018 -12.800  1.00 92.51           C  
ATOM    587  C   SER A  80      -3.684  -5.322 -12.396  1.00 92.51           C  
ATOM    588  CB  SER A  80      -5.484  -3.589 -12.394  1.00 92.51           C  
ATOM    589  O   SER A  80      -3.411  -5.631 -11.234  1.00 92.51           O  
ATOM    590  OG  SER A  80      -6.754  -3.226 -12.909  1.00 92.51           O  
ATOM    591  N   ASN A  81      -2.866  -5.210 -13.382  1.00 91.14           N  
ATOM    592  CA  ASN A  81      -1.453  -5.512 -13.177  1.00 91.14           C  
ATOM    593  C   ASN A  81      -0.764  -4.432 -12.348  1.00 91.14           C  
ATOM    594  CB  ASN A  81      -0.741  -5.686 -14.520  1.00 91.14           C  
ATOM    595  O   ASN A  81      -0.870  -3.244 -12.656  1.00 91.14           O  
ATOM    596  CG  ASN A  81       0.697  -6.138 -14.364  1.00 91.14           C  
ATOM    597  ND2 ASN A  81       1.630  -5.201 -14.487  1.00 91.14           N  
ATOM    598  OD1 ASN A  81       0.968  -7.320 -14.136  1.00 91.14           O  
ATOM    599  N   VAL A  82      -0.070  -4.880 -11.261  1.00 91.09           N  
ATOM    600  CA  VAL A  82       0.638  -3.917 -10.424  1.00 91.09           C  
ATOM    601  C   VAL A  82       2.144  -4.058 -10.635  1.00 91.09           C  
ATOM    602  CB  VAL A  82       0.289  -4.099  -8.930  1.00 91.09           C  
ATOM    603  O   VAL A  82       2.928  -3.267 -10.104  1.00 91.09           O  
ATOM    604  CG1 VAL A  82      -1.162  -3.703  -8.662  1.00 91.09           C  
ATOM    605  CG2 VAL A  82       0.542  -5.541  -8.495  1.00 91.09           C  
ATOM    606  N   GLY A  83       2.621  -4.956 -11.482  1.00 88.29           N  
ATOM    607  CA  GLY A  83       4.018  -5.103 -11.857  1.00 88.29           C  
ATOM    608  C   GLY A  83       4.851  -5.796 -10.796  1.00 88.29           C  
ATOM    609  O   GLY A  83       4.331  -6.190  -9.750  1.00 88.29           O  
ATOM    610  N   PRO A  84       6.091  -6.131 -10.992  1.00 84.29           N  
ATOM    611  CA  PRO A  84       6.971  -6.920 -10.127  1.00 84.29           C  
ATOM    612  C   PRO A  84       7.287  -6.218  -8.808  1.00 84.29           C  
ATOM    613  CB  PRO A  84       8.236  -7.090 -10.972  1.00 84.29           C  
ATOM    614  O   PRO A  84       7.409  -6.873  -7.770  1.00 84.29           O  
ATOM    615  CG  PRO A  84       8.151  -6.015 -12.007  1.00 84.29           C  
ATOM    616  CD  PRO A  84       6.705  -5.669 -12.217  1.00 84.29           C  
ATOM    617  N   ASP A  85       7.439  -4.890  -8.884  1.00 86.54           N  
ATOM    618  CA  ASP A  85       7.749  -4.147  -7.666  1.00 86.54           C  
ATOM    619  C   ASP A  85       6.783  -2.980  -7.473  1.00 86.54           C  
ATOM    620  CB  ASP A  85       9.191  -3.637  -7.701  1.00 86.54           C  
ATOM    621  O   ASP A  85       7.123  -1.832  -7.766  1.00 86.54           O  
ATOM    622  CG  ASP A  85      10.211  -4.752  -7.847  1.00 86.54           C  
ATOM    623  OD1 ASP A  85      10.373  -5.558  -6.906  1.00 86.54           O  
ATOM    624  OD2 ASP A  85      10.862  -4.823  -8.912  1.00 86.54           O  
ATOM    625  N   PRO A  86       5.546  -3.389  -6.961  1.00 89.93           N  
ATOM    626  CA  PRO A  86       4.505  -2.360  -6.903  1.00 89.93           C  
ATOM    627  C   PRO A  86       4.828  -1.248  -5.908  1.00 89.93           C  
ATOM    628  CB  PRO A  86       3.262  -3.140  -6.466  1.00 89.93           C  
ATOM    629  O   PRO A  86       4.424  -0.099  -6.108  1.00 89.93           O  
ATOM    630  CG  PRO A  86       3.789  -4.442  -5.955  1.00 89.93           C  
ATOM    631  CD  PRO A  86       5.154  -4.667  -6.539  1.00 89.93           C  
ATOM    632  N   TRP A  87       5.626  -1.551  -4.870  1.00 89.72           N  
ATOM    633  CA  TRP A  87       6.002  -0.521  -3.907  1.00 89.72           C  
ATOM    634  C   TRP A  87       6.971   0.479  -4.529  1.00 89.72           C  
ATOM    635  CB  TRP A  87       6.631  -1.153  -2.662  1.00 89.72           C  
ATOM    636  O   TRP A  87       6.829   1.689  -4.341  1.00 89.72           O  
ATOM    637  CG  TRP A  87       5.655  -1.890  -1.794  1.00 89.72           C  
ATOM    638  CD1 TRP A  87       5.434  -3.239  -1.765  1.00 89.72           C  
ATOM    639  CD2 TRP A  87       4.763  -1.317  -0.833  1.00 89.72           C  
ATOM    640  CE2 TRP A  87       4.031  -2.378  -0.257  1.00 89.72           C  
ATOM    641  CE3 TRP A  87       4.513  -0.007  -0.403  1.00 89.72           C  
ATOM    642  NE1 TRP A  87       4.459  -3.539  -0.842  1.00 89.72           N  
ATOM    643  CH2 TRP A  87       2.839  -0.878   1.132  1.00 89.72           C  
ATOM    644  CZ2 TRP A  87       3.064  -2.169   0.729  1.00 89.72           C  
ATOM    645  CZ3 TRP A  87       3.550   0.199   0.579  1.00 89.72           C  
ATOM    646  N   VAL A  88       7.822  -0.025  -5.319  1.00 87.16           N  
ATOM    647  CA  VAL A  88       8.882   0.791  -5.902  1.00 87.16           C  
ATOM    648  C   VAL A  88       8.323   1.611  -7.063  1.00 87.16           C  
ATOM    649  CB  VAL A  88      10.067  -0.076  -6.384  1.00 87.16           C  
ATOM    650  O   VAL A  88       8.639   2.794  -7.205  1.00 87.16           O  
ATOM    651  CG1 VAL A  88      11.137   0.791  -7.044  1.00 87.16           C  
ATOM    652  CG2 VAL A  88      10.658  -0.865  -5.217  1.00 87.16           C  
ATOM    653  N   THR A  89       7.463   0.977  -7.811  1.00 88.69           N  
ATOM    654  CA  THR A  89       6.926   1.633  -8.999  1.00 88.69           C  
ATOM    655  C   THR A  89       5.804   2.597  -8.623  1.00 88.69           C  
ATOM    656  CB  THR A  89       6.401   0.603 -10.017  1.00 88.69           C  
ATOM    657  O   THR A  89       5.366   3.399  -9.450  1.00 88.69           O  
ATOM    658  CG2 THR A  89       7.537  -0.252 -10.569  1.00 88.69           C  
ATOM    659  OG1 THR A  89       5.445  -0.250  -9.376  1.00 88.69           O  
ATOM    660  N   GLY A  90       5.421   2.454  -7.417  1.00 89.99           N  
ATOM    661  CA  GLY A  90       4.381   3.359  -6.954  1.00 89.99           C  
ATOM    662  C   GLY A  90       2.985   2.914  -7.349  1.00 89.99           C  
ATOM    663  O   GLY A  90       2.061   3.728  -7.403  1.00 89.99           O  
ATOM    664  N   LYS A  91       2.850   1.720  -7.648  1.00 93.41           N  
ATOM    665  CA  LYS A  91       1.554   1.195  -8.069  1.00 93.41           C  
ATOM    666  C   LYS A  91       0.678   0.861  -6.866  1.00 93.41           C  
ATOM    667  CB  LYS A  91       1.737  -0.046  -8.944  1.00 93.41           C  
ATOM    668  O   LYS A  91      -0.539   0.712  -6.999  1.00 93.41           O  
ATOM    669  CG  LYS A  91       2.423   0.230 -10.274  1.00 93.41           C  
ATOM    670  CD  LYS A  91       1.506   0.981 -11.231  1.00 93.41           C  
ATOM    671  CE  LYS A  91       2.123   1.102 -12.618  1.00 93.41           C  
ATOM    672  NZ  LYS A  91       1.288   1.947 -13.523  1.00 93.41           N  
ATOM    673  N   ILE A  92       1.219   0.781  -5.774  1.00 94.38           N  
ATOM    674  CA  ILE A  92       0.479   0.674  -4.522  1.00 94.38           C  
ATOM    675  C   ILE A  92       1.058   1.645  -3.495  1.00 94.38           C  
ATOM    676  CB  ILE A  92       0.508  -0.769  -3.970  1.00 94.38           C  
ATOM    677  O   ILE A  92       2.259   1.925  -3.505  1.00 94.38           O  
ATOM    678  CG1 ILE A  92       1.953  -1.221  -3.732  1.00 94.38           C  
ATOM    679  CG2 ILE A  92      -0.215  -1.726  -4.922  1.00 94.38           C  
ATOM    680  CD1 ILE A  92       2.074  -2.567  -3.032  1.00 94.38           C  
ATOM    681  N   ARG A  93       0.134   2.122  -2.598  1.00 93.08           N  
ATOM    682  CA  ARG A  93       0.541   3.135  -1.630  1.00 93.08           C  
ATOM    683  C   ARG A  93      -0.235   2.988  -0.325  1.00 93.08           C  
ATOM    684  CB  ARG A  93       0.341   4.539  -2.204  1.00 93.08           C  
ATOM    685  O   ARG A  93      -1.384   2.541  -0.327  1.00 93.08           O  
ATOM    686  CG  ARG A  93       1.274   4.872  -3.357  1.00 93.08           C  
ATOM    687  CD  ARG A  93       1.265   6.360  -3.678  1.00 93.08           C  
ATOM    688  NE  ARG A  93       2.476   6.766  -4.386  1.00 93.08           N  
ATOM    689  NH1 ARG A  93       1.428   7.087  -6.419  1.00 93.08           N  
ATOM    690  NH2 ARG A  93       3.681   7.456  -6.215  1.00 93.08           N  
ATOM    691  CZ  ARG A  93       2.525   7.102  -5.672  1.00 93.08           C  
ATOM    692  N   PHE A  94       0.564   3.395   0.707  1.00 92.21           N  
ATOM    693  CA  PHE A  94      -0.179   3.535   1.954  1.00 92.21           C  
ATOM    694  C   PHE A  94      -1.235   4.627   1.834  1.00 92.21           C  
ATOM    695  CB  PHE A  94       0.770   3.848   3.115  1.00 92.21           C  
ATOM    696  O   PHE A  94      -0.936   5.744   1.405  1.00 92.21           O  
ATOM    697  CG  PHE A  94       1.625   2.681   3.531  1.00 92.21           C  
ATOM    698  CD1 PHE A  94       1.095   1.653   4.301  1.00 92.21           C  
ATOM    699  CD2 PHE A  94       2.959   2.613   3.151  1.00 92.21           C  
ATOM    700  CE1 PHE A  94       1.884   0.572   4.687  1.00 92.21           C  
ATOM    701  CE2 PHE A  94       3.754   1.536   3.534  1.00 92.21           C  
ATOM    702  CZ  PHE A  94       3.214   0.517   4.302  1.00 92.21           C  
ATOM    703  N   ASP A  95      -2.448   4.209   2.226  1.00 94.01           N  
ATOM    704  CA  ASP A  95      -3.506   5.214   2.193  1.00 94.01           C  
ATOM    705  C   ASP A  95      -3.872   5.672   3.603  1.00 94.01           C  
ATOM    706  CB  ASP A  95      -4.745   4.666   1.481  1.00 94.01           C  
ATOM    707  O   ASP A  95      -4.699   5.047   4.270  1.00 94.01           O  
ATOM    708  CG  ASP A  95      -5.755   5.746   1.133  1.00 94.01           C  
ATOM    709  OD1 ASP A  95      -5.810   6.778   1.836  1.00 94.01           O  
ATOM    710  OD2 ASP A  95      -6.504   5.561   0.150  1.00 94.01           O  
ATOM    711  N   ARG A  96      -3.256   6.716   4.059  1.00 90.98           N  
ATOM    712  CA  ARG A  96      -3.446   7.229   5.412  1.00 90.98           C  
ATOM    713  C   ARG A  96      -4.855   7.782   5.596  1.00 90.98           C  
ATOM    714  CB  ARG A  96      -2.413   8.314   5.725  1.00 90.98           C  
ATOM    715  O   ARG A  96      -5.448   7.639   6.667  1.00 90.98           O  
ATOM    716  CG  ARG A  96      -1.003   7.782   5.929  1.00 90.98           C  
ATOM    717  CD  ARG A  96      -0.018   8.901   6.239  1.00 90.98           C  
ATOM    718  NE  ARG A  96       1.352   8.402   6.329  1.00 90.98           N  
ATOM    719  NH1 ARG A  96       2.254  10.408   7.037  1.00 90.98           N  
ATOM    720  NH2 ARG A  96       3.602   8.576   6.753  1.00 90.98           N  
ATOM    721  CZ  ARG A  96       2.399   9.130   6.706  1.00 90.98           C  
ATOM    722  N   THR A  97      -5.308   8.338   4.552  1.00 93.41           N  
ATOM    723  CA  THR A  97      -6.650   8.908   4.588  1.00 93.41           C  
ATOM    724  C   THR A  97      -7.692   7.823   4.838  1.00 93.41           C  
ATOM    725  CB  THR A  97      -6.978   9.646   3.277  1.00 93.41           C  
ATOM    726  O   THR A  97      -8.567   7.980   5.692  1.00 93.41           O  
ATOM    727  CG2 THR A  97      -8.356  10.296   3.341  1.00 93.41           C  
ATOM    728  OG1 THR A  97      -5.994  10.663   3.048  1.00 93.41           O  
ATOM    729  N   MET A  98      -7.527   6.735   4.126  1.00 93.77           N  
ATOM    730  CA  MET A  98      -8.461   5.621   4.266  1.00 93.77           C  
ATOM    731  C   MET A  98      -8.368   5.005   5.658  1.00 93.77           C  
ATOM    732  CB  MET A  98      -8.191   4.555   3.203  1.00 93.77           C  
ATOM    733  O   MET A  98      -9.388   4.667   6.262  1.00 93.77           O  
ATOM    734  CG  MET A  98      -8.689   4.931   1.818  1.00 93.77           C  
ATOM    735  SD  MET A  98     -10.495   5.254   1.784  1.00 93.77           S  
ATOM    736  CE  MET A  98     -11.127   3.577   2.068  1.00 93.77           C  
ATOM    737  N   THR A  99      -7.243   4.882   6.102  1.00 92.61           N  
ATOM    738  CA  THR A  99      -7.005   4.359   7.443  1.00 92.61           C  
ATOM    739  C   THR A  99      -7.647   5.258   8.496  1.00 92.61           C  
ATOM    740  CB  THR A  99      -5.498   4.224   7.730  1.00 92.61           C  
ATOM    741  O   THR A  99      -8.296   4.770   9.424  1.00 92.61           O  
ATOM    742  CG2 THR A  99      -5.252   3.666   9.128  1.00 92.61           C  
ATOM    743  OG1 THR A  99      -4.911   3.343   6.765  1.00 92.61           O  
ATOM    744  N   GLU A 100      -7.504   6.548   8.316  1.00 91.48           N  
ATOM    745  CA  GLU A 100      -8.058   7.521   9.253  1.00 91.48           C  
ATOM    746  C   GLU A 100      -9.583   7.545   9.185  1.00 91.48           C  
ATOM    747  CB  GLU A 100      -7.497   8.918   8.973  1.00 91.48           C  
ATOM    748  O   GLU A 100     -10.253   7.643  10.215  1.00 91.48           O  
ATOM    749  CG  GLU A 100      -6.019   9.064   9.303  1.00 91.48           C  
ATOM    750  CD  GLU A 100      -5.469  10.447   8.992  1.00 91.48           C  
ATOM    751  OE1 GLU A 100      -4.285  10.713   9.302  1.00 91.48           O  
ATOM    752  OE2 GLU A 100      -6.228  11.271   8.435  1.00 91.48           O  
ATOM    753  N   ILE A 101     -10.018   7.426   8.030  1.00 92.86           N  
ATOM    754  CA  ILE A 101     -11.463   7.429   7.826  1.00 92.86           C  
ATOM    755  C   ILE A 101     -12.084   6.217   8.515  1.00 92.86           C  
ATOM    756  CB  ILE A 101     -11.821   7.434   6.323  1.00 92.86           C  
ATOM    757  O   ILE A 101     -13.098   6.340   9.206  1.00 92.86           O  
ATOM    758  CG1 ILE A 101     -11.469   8.787   5.694  1.00 92.86           C  
ATOM    759  CG2 ILE A 101     -13.303   7.105   6.121  1.00 92.86           C  
ATOM    760  CD1 ILE A 101     -11.535   8.798   4.173  1.00 92.86           C  
ATOM    761  N   VAL A 102     -11.499   5.123   8.351  1.00 93.13           N  
ATOM    762  CA  VAL A 102     -11.990   3.898   8.971  1.00 93.13           C  
ATOM    763  C   VAL A 102     -11.968   4.043  10.491  1.00 93.13           C  
ATOM    764  CB  VAL A 102     -11.157   2.670   8.541  1.00 93.13           C  
ATOM    765  O   VAL A 102     -12.915   3.644  11.173  1.00 93.13           O  
ATOM    766  CG1 VAL A 102     -11.576   1.430   9.329  1.00 93.13           C  
ATOM    767  CG2 VAL A 102     -11.301   2.427   7.040  1.00 93.13           C  
ATOM    768  N   LYS A 103     -10.941   4.660  10.975  1.00 91.07           N  
ATOM    769  CA  LYS A 103     -10.763   4.864  12.410  1.00 91.07           C  
ATOM    770  C   LYS A 103     -11.825   5.808  12.966  1.00 91.07           C  
ATOM    771  CB  LYS A 103      -9.367   5.413  12.706  1.00 91.07           C  
ATOM    772  O   LYS A 103     -12.295   5.629  14.092  1.00 91.07           O  
ATOM    773  CG  LYS A 103      -8.256   4.382  12.571  1.00 91.07           C  
ATOM    774  CD  LYS A 103      -6.892   4.988  12.878  1.00 91.07           C  
ATOM    775  CE  LYS A 103      -5.775   3.968  12.705  1.00 91.07           C  
ATOM    776  NZ  LYS A 103      -4.434   4.562  12.987  1.00 91.07           N  
ATOM    777  N   GLU A 104     -12.130   6.784  12.149  1.00 90.15           N  
ATOM    778  CA  GLU A 104     -13.101   7.785  12.580  1.00 90.15           C  
ATOM    779  C   GLU A 104     -14.522   7.228  12.541  1.00 90.15           C  
ATOM    780  CB  GLU A 104     -13.004   9.039  11.707  1.00 90.15           C  
ATOM    781  O   GLU A 104     -15.328   7.506  13.431  1.00 90.15           O  
ATOM    782  CG  GLU A 104     -11.726   9.838  11.920  1.00 90.15           C  
ATOM    783  CD  GLU A 104     -11.611  10.424  13.318  1.00 90.15           C  
ATOM    784  OE1 GLU A 104     -10.522  10.327  13.929  1.00 90.15           O  
ATOM    785  OE2 GLU A 104     -12.617  10.984  13.807  1.00 90.15           O  
ATOM    786  N   ILE A 105     -14.806   6.428  11.649  1.00 90.15           N  
ATOM    787  CA  ILE A 105     -16.167   5.945  11.445  1.00 90.15           C  
ATOM    788  C   ILE A 105     -16.411   4.710  12.310  1.00 90.15           C  
ATOM    789  CB  ILE A 105     -16.435   5.620   9.959  1.00 90.15           C  
ATOM    790  O   ILE A 105     -17.476   4.570  12.915  1.00 90.15           O  
ATOM    791  CG1 ILE A 105     -16.362   6.896   9.112  1.00 90.15           C  
ATOM    792  CG2 ILE A 105     -17.791   4.929   9.792  1.00 90.15           C  
ATOM    793  CD1 ILE A 105     -16.572   6.663   7.622  1.00 90.15           C  
ATOM    794  N   PHE A 106     -15.442   3.876  12.435  1.00 91.42           N  
ATOM    795  CA  PHE A 106     -15.536   2.648  13.215  1.00 91.42           C  
ATOM    796  C   PHE A 106     -14.382   2.546  14.205  1.00 91.42           C  
ATOM    797  CB  PHE A 106     -15.547   1.424  12.294  1.00 91.42           C  
ATOM    798  O   PHE A 106     -13.401   1.844  13.953  1.00 91.42           O  
ATOM    799  CG  PHE A 106     -16.689   1.412  11.314  1.00 91.42           C  
ATOM    800  CD1 PHE A 106     -17.957   1.004  11.708  1.00 91.42           C  
ATOM    801  CD2 PHE A 106     -16.493   1.810   9.998  1.00 91.42           C  
ATOM    802  CE1 PHE A 106     -19.016   0.992  10.802  1.00 91.42           C  
ATOM    803  CE2 PHE A 106     -17.546   1.800   9.087  1.00 91.42           C  
ATOM    804  CZ  PHE A 106     -18.806   1.391   9.491  1.00 91.42           C  
ATOM    805  N   PRO A 107     -14.524   3.269  15.360  1.00 86.93           N  
ATOM    806  CA  PRO A 107     -13.421   3.253  16.324  1.00 86.93           C  
ATOM    807  C   PRO A 107     -13.271   1.906  17.027  1.00 86.93           C  
ATOM    808  CB  PRO A 107     -13.809   4.348  17.321  1.00 86.93           C  
ATOM    809  O   PRO A 107     -14.256   1.350  17.520  1.00 86.93           O  
ATOM    810  CG  PRO A 107     -15.236   4.662  17.009  1.00 86.93           C  
ATOM    811  CD  PRO A 107     -15.599   3.992  15.715  1.00 86.93           C  
ATOM    812  N   ARG A 108     -12.039   1.391  16.991  1.00 85.53           N  
ATOM    813  CA  ARG A 108     -11.642   0.165  17.674  1.00 85.53           C  
ATOM    814  C   ARG A 108     -10.388   0.387  18.514  1.00 85.53           C  
ATOM    815  CB  ARG A 108     -11.404  -0.961  16.665  1.00 85.53           C  
ATOM    816  O   ARG A 108      -9.270   0.205  18.029  1.00 85.53           O  
ATOM    817  CG  ARG A 108     -12.629  -1.315  15.837  1.00 85.53           C  
ATOM    818  CD  ARG A 108     -12.335  -2.432  14.845  1.00 85.53           C  
ATOM    819  NE  ARG A 108     -11.373  -2.013  13.831  1.00 85.53           N  
ATOM    820  NH1 ARG A 108     -12.965  -1.460  12.251  1.00 85.53           N  
ATOM    821  NH2 ARG A 108     -10.737  -1.207  11.776  1.00 85.53           N  
ATOM    822  CZ  ARG A 108     -11.694  -1.561  12.622  1.00 85.53           C  
ATOM    823  N   PRO A 109     -10.480   0.820  19.763  1.00 80.98           N  
ATOM    824  CA  PRO A 109      -9.329   1.263  20.554  1.00 80.98           C  
ATOM    825  C   PRO A 109      -8.320   0.145  20.806  1.00 80.98           C  
ATOM    826  CB  PRO A 109      -9.963   1.732  21.866  1.00 80.98           C  
ATOM    827  O   PRO A 109      -7.110   0.370  20.718  1.00 80.98           O  
ATOM    828  CG  PRO A 109     -11.407   1.364  21.745  1.00 80.98           C  
ATOM    829  CD  PRO A 109     -11.660   0.877  20.348  1.00 80.98           C  
ATOM    830  N   GLU A 110      -8.788  -1.007  21.146  1.00 83.21           N  
ATOM    831  CA  GLU A 110      -7.867  -2.089  21.481  1.00 83.21           C  
ATOM    832  C   GLU A 110      -7.031  -2.496  20.271  1.00 83.21           C  
ATOM    833  CB  GLU A 110      -8.632  -3.299  22.022  1.00 83.21           C  
ATOM    834  O   GLU A 110      -5.812  -2.651  20.375  1.00 83.21           O  
ATOM    835  CG  GLU A 110      -9.223  -3.084  23.408  1.00 83.21           C  
ATOM    836  CD  GLU A 110      -9.855  -4.338  23.992  1.00 83.21           C  
ATOM    837  OE1 GLU A 110     -10.048  -4.401  25.227  1.00 83.21           O  
ATOM    838  OE2 GLU A 110     -10.159  -5.264  23.208  1.00 83.21           O  
ATOM    839  N   GLU A 111      -7.631  -2.626  19.101  1.00 78.95           N  
ATOM    840  CA  GLU A 111      -6.978  -3.062  17.870  1.00 78.95           C  
ATOM    841  C   GLU A 111      -6.125  -1.947  17.272  1.00 78.95           C  
ATOM    842  CB  GLU A 111      -8.017  -3.534  16.849  1.00 78.95           C  
ATOM    843  O   GLU A 111      -5.014  -2.195  16.798  1.00 78.95           O  
ATOM    844  CG  GLU A 111      -8.745  -4.807  17.256  1.00 78.95           C  
ATOM    845  CD  GLU A 111      -9.848  -5.203  16.287  1.00 78.95           C  
ATOM    846  OE1 GLU A 111      -9.743  -6.280  15.656  1.00 78.95           O  
ATOM    847  OE2 GLU A 111     -10.824  -4.431  16.157  1.00 78.95           O  
ATOM    848  N   ASP A 112      -6.625  -0.735  17.363  1.00 79.32           N  
ATOM    849  CA  ASP A 112      -5.953   0.423  16.780  1.00 79.32           C  
ATOM    850  C   ASP A 112      -4.664   0.746  17.532  1.00 79.32           C  
ATOM    851  CB  ASP A 112      -6.882   1.639  16.782  1.00 79.32           C  
ATOM    852  O   ASP A 112      -3.675   1.165  16.927  1.00 79.32           O  
ATOM    853  CG  ASP A 112      -8.075   1.475  15.857  1.00 79.32           C  
ATOM    854  OD1 ASP A 112      -7.928   0.869  14.774  1.00 79.32           O  
ATOM    855  OD2 ASP A 112      -9.171   1.959  16.212  1.00 79.32           O  
ATOM    856  N   ALA A 113      -4.628   0.495  18.880  1.00 81.54           N  
ATOM    857  CA  ALA A 113      -3.441   0.755  19.690  1.00 81.54           C  
ATOM    858  C   ALA A 113      -2.306  -0.197  19.324  1.00 81.54           C  
ATOM    859  CB  ALA A 113      -3.773   0.636  21.175  1.00 81.54           C  
ATOM    860  O   ALA A 113      -1.154   0.221  19.194  1.00 81.54           O  
ATOM    861  N   LYS A 114      -2.623  -1.404  19.147  1.00 80.27           N  
ATOM    862  CA  LYS A 114      -1.638  -2.420  18.786  1.00 80.27           C  
ATOM    863  C   LYS A 114      -1.134  -2.215  17.361  1.00 80.27           C  
ATOM    864  CB  LYS A 114      -2.233  -3.821  18.935  1.00 80.27           C  
ATOM    865  O   LYS A 114       0.055  -2.388  17.086  1.00 80.27           O  
ATOM    866  CG  LYS A 114      -2.521  -4.222  20.374  1.00 80.27           C  
ATOM    867  CD  LYS A 114      -3.181  -5.593  20.451  1.00 80.27           C  
ATOM    868  CE  LYS A 114      -3.506  -5.978  21.888  1.00 80.27           C  
ATOM    869  NZ  LYS A 114      -3.982  -7.390  21.989  1.00 80.27           N  
ATOM    870  N   ALA A 115      -1.926  -1.742  16.527  1.00 78.04           N  
ATOM    871  CA  ALA A 115      -1.669  -1.619  15.094  1.00 78.04           C  
ATOM    872  C   ALA A 115      -0.845  -0.371  14.790  1.00 78.04           C  
ATOM    873  CB  ALA A 115      -2.984  -1.587  14.318  1.00 78.04           C  
ATOM    874  O   ALA A 115      -0.017  -0.373  13.876  1.00 78.04           O  
ATOM    875  N   ALA A 116      -0.931   0.723  15.570  1.00 77.87           N  
ATOM    876  CA  ALA A 116      -0.272   1.997  15.295  1.00 77.87           C  
ATOM    877  C   ALA A 116       1.241   1.877  15.452  1.00 77.87           C  
ATOM    878  CB  ALA A 116      -0.815   3.087  16.216  1.00 77.87           C  
ATOM    879  O   ALA A 116       2.000   2.381  14.622  1.00 77.87           O  
ATOM    880  N   ALA A 117       1.739   1.228  16.514  1.00 78.66           N  
ATOM    881  CA  ALA A 117       3.174   1.069  16.738  1.00 78.66           C  
ATOM    882  C   ALA A 117       3.796   0.160  15.682  1.00 78.66           C  
ATOM    883  CB  ALA A 117       3.436   0.514  18.135  1.00 78.66           C  
ATOM    884  O   ALA A 117       4.880   0.447  15.168  1.00 78.66           O  
ATOM    885  N   LYS A 118       3.184  -0.863  15.302  1.00 79.70           N  
ATOM    886  CA  LYS A 118       3.668  -1.831  14.321  1.00 79.70           C  
ATOM    887  C   LYS A 118       3.721  -1.217  12.925  1.00 79.70           C  
ATOM    888  CB  LYS A 118       2.780  -3.076  14.313  1.00 79.70           C  
ATOM    889  O   LYS A 118       4.645  -1.491  12.156  1.00 79.70           O  
ATOM    890  CG  LYS A 118       3.008  -4.007  15.495  1.00 79.70           C  
ATOM    891  CD  LYS A 118       2.152  -5.262  15.391  1.00 79.70           C  
ATOM    892  CE  LYS A 118       2.380  -6.195  16.573  1.00 79.70           C  
ATOM    893  NZ  LYS A 118       1.498  -7.398  16.507  1.00 79.70           N  
ATOM    894  N   MET A 119       2.988  -0.228  12.764  1.00 75.34           N  
ATOM    895  CA  MET A 119       2.842   0.405  11.457  1.00 75.34           C  
ATOM    896  C   MET A 119       4.011   1.343  11.174  1.00 75.34           C  
ATOM    897  CB  MET A 119       1.523   1.174  11.375  1.00 75.34           C  
ATOM    898  O   MET A 119       4.551   1.352  10.066  1.00 75.34           O  
ATOM    899  CG  MET A 119       1.279   1.831  10.026  1.00 75.34           C  
ATOM    900  SD  MET A 119      -0.252   2.842  10.003  1.00 75.34           S  
ATOM    901  CE  MET A 119      -1.504   1.530  10.042  1.00 75.34           C  
ATOM    902  N   GLU A 120       4.202   2.254  12.062  1.00 81.23           N  
ATOM    903  CA  GLU A 120       5.286   3.212  11.868  1.00 81.23           C  
ATOM    904  C   GLU A 120       6.600   2.502  11.554  1.00 81.23           C  
ATOM    905  CB  GLU A 120       5.450   4.098  13.105  1.00 81.23           C  
ATOM    906  O   GLU A 120       7.347   2.928  10.671  1.00 81.23           O  
ATOM    907  CG  GLU A 120       6.328   5.319  12.876  1.00 81.23           C  
ATOM    908  CD  GLU A 120       6.382   6.253  14.075  1.00 81.23           C  
ATOM    909  OE1 GLU A 120       7.133   7.254  14.031  1.00 81.23           O  
ATOM    910  OE2 GLU A 120       5.667   5.982  15.065  1.00 81.23           O  
ATOM    911  N   GLU A 121       6.829   1.455  12.217  1.00 86.02           N  
ATOM    912  CA  GLU A 121       8.038   0.669  11.987  1.00 86.02           C  
ATOM    913  C   GLU A 121       8.014   0.010  10.611  1.00 86.02           C  
ATOM    914  CB  GLU A 121       8.204  -0.393  13.077  1.00 86.02           C  
ATOM    915  O   GLU A 121       9.012   0.037   9.887  1.00 86.02           O  
ATOM    916  CG  GLU A 121       9.469  -1.227  12.935  1.00 86.02           C  
ATOM    917  CD  GLU A 121       9.633  -2.261  14.038  1.00 86.02           C  
ATOM    918  OE1 GLU A 121      10.571  -3.087  13.960  1.00 86.02           O  
ATOM    919  OE2 GLU A 121       8.818  -2.244  14.987  1.00 86.02           O  
ATOM    920  N   ARG A 122       6.953  -0.533  10.258  1.00 84.01           N  
ATOM    921  CA  ARG A 122       6.814  -1.218   8.977  1.00 84.01           C  
ATOM    922  C   ARG A 122       6.951  -0.240   7.816  1.00 84.01           C  
ATOM    923  CB  ARG A 122       5.467  -1.941   8.898  1.00 84.01           C  
ATOM    924  O   ARG A 122       7.593  -0.549   6.810  1.00 84.01           O  
ATOM    925  CG  ARG A 122       5.447  -3.286   9.608  1.00 84.01           C  
ATOM    926  CD  ARG A 122       4.122  -4.008   9.410  1.00 84.01           C  
ATOM    927  NE  ARG A 122       4.076  -5.263  10.154  1.00 84.01           N  
ATOM    928  NH1 ARG A 122       1.881  -5.742   9.615  1.00 84.01           N  
ATOM    929  NH2 ARG A 122       3.080  -7.178  10.940  1.00 84.01           N  
ATOM    930  CZ  ARG A 122       3.012  -6.058  10.235  1.00 84.01           C  
ATOM    931  N   GLU A 123       6.280   0.864   7.966  1.00 83.80           N  
ATOM    932  CA  GLU A 123       6.352   1.888   6.928  1.00 83.80           C  
ATOM    933  C   GLU A 123       7.786   2.367   6.723  1.00 83.80           C  
ATOM    934  CB  GLU A 123       5.446   3.072   7.277  1.00 83.80           C  
ATOM    935  O   GLU A 123       8.242   2.512   5.587  1.00 83.80           O  
ATOM    936  CG  GLU A 123       5.389   4.142   6.196  1.00 83.80           C  
ATOM    937  CD  GLU A 123       4.433   5.277   6.525  1.00 83.80           C  
ATOM    938  OE1 GLU A 123       4.417   6.289   5.789  1.00 83.80           O  
ATOM    939  OE2 GLU A 123       3.695   5.153   7.528  1.00 83.80           O  
ATOM    940  N   SER A 124       8.405   2.669   7.807  1.00 87.09           N  
ATOM    941  CA  SER A 124       9.798   3.095   7.734  1.00 87.09           C  
ATOM    942  C   SER A 124      10.668   2.032   7.073  1.00 87.09           C  
ATOM    943  CB  SER A 124      10.337   3.409   9.131  1.00 87.09           C  
ATOM    944  O   SER A 124      11.527   2.350   6.248  1.00 87.09           O  
ATOM    945  OG  SER A 124      11.702   3.786   9.071  1.00 87.09           O  
ATOM    946  N   ASP A 125      10.446   0.811   7.421  1.00 87.69           N  
ATOM    947  CA  ASP A 125      11.188  -0.308   6.848  1.00 87.69           C  
ATOM    948  C   ASP A 125      10.946  -0.416   5.344  1.00 87.69           C  
ATOM    949  CB  ASP A 125      10.800  -1.617   7.539  1.00 87.69           C  
ATOM    950  O   ASP A 125      11.882  -0.641   4.574  1.00 87.69           O  
ATOM    951  CG  ASP A 125      11.671  -2.789   7.119  1.00 87.69           C  
ATOM    952  OD1 ASP A 125      12.893  -2.765   7.380  1.00 87.69           O  
ATOM    953  OD2 ASP A 125      11.130  -3.743   6.519  1.00 87.69           O  
ATOM    954  N   LEU A 126       9.724  -0.301   4.992  1.00 86.32           N  
ATOM    955  CA  LEU A 126       9.374  -0.367   3.577  1.00 86.32           C  
ATOM    956  C   LEU A 126      10.021   0.777   2.803  1.00 86.32           C  
ATOM    957  CB  LEU A 126       7.854  -0.325   3.398  1.00 86.32           C  
ATOM    958  O   LEU A 126      10.559   0.569   1.714  1.00 86.32           O  
ATOM    959  CG  LEU A 126       7.339  -0.394   1.959  1.00 86.32           C  
ATOM    960  CD1 LEU A 126       7.735  -1.719   1.317  1.00 86.32           C  
ATOM    961  CD2 LEU A 126       5.826  -0.207   1.923  1.00 86.32           C  
ATOM    962  N   ASN A 127       9.935   1.942   3.325  1.00 87.47           N  
ATOM    963  CA  ASN A 127      10.533   3.107   2.682  1.00 87.47           C  
ATOM    964  C   ASN A 127      12.043   2.947   2.526  1.00 87.47           C  
ATOM    965  CB  ASN A 127      10.213   4.379   3.471  1.00 87.47           C  
ATOM    966  O   ASN A 127      12.612   3.349   1.510  1.00 87.47           O  
ATOM    967  CG  ASN A 127       8.793   4.861   3.250  1.00 87.47           C  
ATOM    968  ND2 ASN A 127       8.297   5.684   4.166  1.00 87.47           N  
ATOM    969  OD1 ASN A 127       8.146   4.495   2.265  1.00 87.47           O  
ATOM    970  N   ARG A 128      12.633   2.405   3.546  1.00 91.26           N  
ATOM    971  CA  ARG A 128      14.056   2.088   3.469  1.00 91.26           C  
ATOM    972  C   ARG A 128      14.338   1.112   2.331  1.00 91.26           C  
ATOM    973  CB  ARG A 128      14.549   1.504   4.795  1.00 91.26           C  
ATOM    974  O   ARG A 128      15.282   1.304   1.561  1.00 91.26           O  
ATOM    975  CG  ARG A 128      16.044   1.230   4.828  1.00 91.26           C  
ATOM    976  CD  ARG A 128      16.497   0.741   6.197  1.00 91.26           C  
ATOM    977  NE  ARG A 128      16.100  -0.644   6.433  1.00 91.26           N  
ATOM    978  NH1 ARG A 128      14.661  -0.152   8.172  1.00 91.26           N  
ATOM    979  NH2 ARG A 128      14.946  -2.323   7.494  1.00 91.26           N  
ATOM    980  CZ  ARG A 128      15.237  -1.037   7.366  1.00 91.26           C  
ATOM    981  N   ARG A 129      13.531   0.097   2.186  1.00 87.69           N  
ATOM    982  CA  ARG A 129      13.676  -0.902   1.132  1.00 87.69           C  
ATOM    983  C   ARG A 129      13.477  -0.278  -0.245  1.00 87.69           C  
ATOM    984  CB  ARG A 129      12.682  -2.047   1.337  1.00 87.69           C  
ATOM    985  O   ARG A 129      14.208  -0.594  -1.186  1.00 87.69           O  
ATOM    986  CG  ARG A 129      13.062  -3.000   2.459  1.00 87.69           C  
ATOM    987  CD  ARG A 129      12.007  -4.078   2.666  1.00 87.69           C  
ATOM    988  NE  ARG A 129      12.301  -4.903   3.834  1.00 87.69           N  
ATOM    989  NH1 ARG A 129      10.481  -6.300   3.563  1.00 87.69           N  
ATOM    990  NH2 ARG A 129      11.928  -6.621   5.311  1.00 87.69           N  
ATOM    991  CZ  ARG A 129      11.569  -5.939   4.233  1.00 87.69           C  
ATOM    992  N   ILE A 130      12.499   0.536  -0.319  1.00 88.05           N  
ATOM    993  CA  ILE A 130      12.193   1.201  -1.581  1.00 88.05           C  
ATOM    994  C   ILE A 130      13.388   2.040  -2.025  1.00 88.05           C  
ATOM    995  CB  ILE A 130      10.932   2.086  -1.461  1.00 88.05           C  
ATOM    996  O   ILE A 130      13.804   1.975  -3.184  1.00 88.05           O  
ATOM    997  CG1 ILE A 130       9.678   1.214  -1.327  1.00 88.05           C  
ATOM    998  CG2 ILE A 130      10.817   3.028  -2.663  1.00 88.05           C  
ATOM    999  CD1 ILE A 130       8.406   1.999  -1.039  1.00 88.05           C  
ATOM   1000  N   ARG A 131      14.012   2.809  -1.120  1.00 91.35           N  
ATOM   1001  CA  ARG A 131      15.174   3.635  -1.427  1.00 91.35           C  
ATOM   1002  C   ARG A 131      16.369   2.774  -1.822  1.00 91.35           C  
ATOM   1003  CB  ARG A 131      15.537   4.519  -0.232  1.00 91.35           C  
ATOM   1004  O   ARG A 131      17.115   3.121  -2.740  1.00 91.35           O  
ATOM   1005  CG  ARG A 131      14.561   5.660   0.009  1.00 91.35           C  
ATOM   1006  CD  ARG A 131      15.105   6.663   1.017  1.00 91.35           C  
ATOM   1007  NE  ARG A 131      15.141   6.107   2.366  1.00 91.35           N  
ATOM   1008  NH1 ARG A 131      13.536   7.532   3.220  1.00 91.35           N  
ATOM   1009  NH2 ARG A 131      14.509   5.954   4.568  1.00 91.35           N  
ATOM   1010  CZ  ARG A 131      14.395   6.532   3.382  1.00 91.35           C  
ATOM   1011  N   ALA A 132      16.578   1.732  -1.134  1.00 91.44           N  
ATOM   1012  CA  ALA A 132      17.679   0.817  -1.422  1.00 91.44           C  
ATOM   1013  C   ALA A 132      17.542   0.216  -2.818  1.00 91.44           C  
ATOM   1014  CB  ALA A 132      17.738  -0.291  -0.373  1.00 91.44           C  
ATOM   1015  O   ALA A 132      18.519   0.142  -3.567  1.00 91.44           O  
ATOM   1016  N   LEU A 133      16.372  -0.206  -3.166  1.00 88.59           N  
ATOM   1017  CA  LEU A 133      16.135  -0.792  -4.481  1.00 88.59           C  
ATOM   1018  C   LEU A 133      16.328   0.246  -5.581  1.00 88.59           C  
ATOM   1019  CB  LEU A 133      14.724  -1.380  -4.559  1.00 88.59           C  
ATOM   1020  O   LEU A 133      16.864  -0.065  -6.647  1.00 88.59           O  
ATOM   1021  CG  LEU A 133      14.489  -2.683  -3.793  1.00 88.59           C  
ATOM   1022  CD1 LEU A 133      13.012  -3.061  -3.831  1.00 88.59           C  
ATOM   1023  CD2 LEU A 133      15.348  -3.804  -4.367  1.00 88.59           C  
ATOM   1024  N   ALA A 134      15.858   1.365  -5.340  1.00 87.72           N  
ATOM   1025  CA  ALA A 134      16.035   2.451  -6.301  1.00 87.72           C  
ATOM   1026  C   ALA A 134      17.515   2.762  -6.508  1.00 87.72           C  
ATOM   1027  CB  ALA A 134      15.292   3.700  -5.835  1.00 87.72           C  
ATOM   1028  O   ALA A 134      17.954   2.995  -7.637  1.00 87.72           O  
ATOM   1029  N   ALA A 135      18.275   2.803  -5.401  1.00 91.65           N  
ATOM   1030  CA  ALA A 135      19.714   3.046  -5.464  1.00 91.65           C  
ATOM   1031  C   ALA A 135      20.423   1.939  -6.238  1.00 91.65           C  
ATOM   1032  CB  ALA A 135      20.296   3.165  -4.057  1.00 91.65           C  
ATOM   1033  O   ALA A 135      21.318   2.210  -7.042  1.00 91.65           O  
ATOM   1034  N   GLU A 136      20.034   0.732  -5.984  1.00 91.53           N  
ATOM   1035  CA  GLU A 136      20.585  -0.411  -6.705  1.00 91.53           C  
ATOM   1036  C   GLU A 136      20.295  -0.314  -8.200  1.00 91.53           C  
ATOM   1037  CB  GLU A 136      20.025  -1.721  -6.144  1.00 91.53           C  
ATOM   1038  O   GLU A 136      21.174  -0.568  -9.026  1.00 91.53           O  
ATOM   1039  CG  GLU A 136      20.660  -2.968  -6.743  1.00 91.53           C  
ATOM   1040  CD  GLU A 136      20.046  -4.260  -6.229  1.00 91.53           C  
ATOM   1041  OE1 GLU A 136      20.252  -5.322  -6.859  1.00 91.53           O  
ATOM   1042  OE2 GLU A 136      19.352  -4.209  -5.189  1.00 91.53           O  
ATOM   1043  N   LYS A 137      19.122   0.005  -8.609  1.00 90.00           N  
ATOM   1044  CA  LYS A 137      18.751   0.155 -10.013  1.00 90.00           C  
ATOM   1045  C   LYS A 137      19.559   1.265 -10.679  1.00 90.00           C  
ATOM   1046  CB  LYS A 137      17.255   0.445 -10.145  1.00 90.00           C  
ATOM   1047  O   LYS A 137      19.995   1.121 -11.824  1.00 90.00           O  
ATOM   1048  CG  LYS A 137      16.739   0.395 -11.575  1.00 90.00           C  
ATOM   1049  CD  LYS A 137      15.228   0.580 -11.631  1.00 90.00           C  
ATOM   1050  CE  LYS A 137      14.714   0.562 -13.065  1.00 90.00           C  
ATOM   1051  NZ  LYS A 137      13.247   0.832 -13.131  1.00 90.00           N  
ATOM   1052  N   ALA A 138      19.806   2.297  -9.968  1.00 92.60           N  
ATOM   1053  CA  ALA A 138      20.591   3.419 -10.477  1.00 92.60           C  
ATOM   1054  C   ALA A 138      22.042   3.009 -10.716  1.00 92.60           C  
ATOM   1055  CB  ALA A 138      20.527   4.597  -9.509  1.00 92.60           C  
ATOM   1056  O   ALA A 138      22.639   3.378 -11.730  1.00 92.60           O  
ATOM   1057  N   ARG A 139      22.608   2.273  -9.754  1.00 95.57           N  
ATOM   1058  CA  ARG A 139      23.968   1.764  -9.894  1.00 95.57           C  
ATOM   1059  C   ARG A 139      24.088   0.847 -11.106  1.00 95.57           C  
ATOM   1060  CB  ARG A 139      24.397   1.019  -8.629  1.00 95.57           C  
ATOM   1061  O   ARG A 139      25.034   0.962 -11.888  1.00 95.57           O  
ATOM   1062  CG  ARG A 139      25.862   0.611  -8.620  1.00 95.57           C  
ATOM   1063  CD  ARG A 139      26.217  -0.187  -7.373  1.00 95.57           C  
ATOM   1064  NE  ARG A 139      27.527  -0.820  -7.494  1.00 95.57           N  
ATOM   1065  NH1 ARG A 139      27.269  -2.183  -5.647  1.00 95.57           N  
ATOM   1066  NH2 ARG A 139      29.203  -2.263  -6.874  1.00 95.57           N  
ATOM   1067  CZ  ARG A 139      27.997  -1.754  -6.672  1.00 95.57           C  
ATOM   1068  N   LYS A 140      23.172  -0.008 -11.302  1.00 95.19           N  
ATOM   1069  CA  LYS A 140      23.178  -0.947 -12.421  1.00 95.19           C  
ATOM   1070  C   LYS A 140      23.042  -0.215 -13.753  1.00 95.19           C  
ATOM   1071  CB  LYS A 140      22.052  -1.971 -12.268  1.00 95.19           C  
ATOM   1072  O   LYS A 140      23.690  -0.581 -14.736  1.00 95.19           O  
ATOM   1073  CG  LYS A 140      22.292  -2.996 -11.170  1.00 95.19           C  
ATOM   1074  CD  LYS A 140      21.195  -4.053 -11.143  1.00 95.19           C  
ATOM   1075  CE  LYS A 140      21.445  -5.091 -10.057  1.00 95.19           C  
ATOM   1076  NZ  LYS A 140      20.339  -6.092  -9.983  1.00 95.19           N  
ATOM   1077  N   GLU A 141      22.282   0.777 -13.770  1.00 94.87           N  
ATOM   1078  CA  GLU A 141      22.094   1.585 -14.972  1.00 94.87           C  
ATOM   1079  C   GLU A 141      23.373   2.331 -15.341  1.00 94.87           C  
ATOM   1080  CB  GLU A 141      20.943   2.575 -14.780  1.00 94.87           C  
ATOM   1081  O   GLU A 141      23.729   2.421 -16.518  1.00 94.87           O  
ATOM   1082  CG  GLU A 141      19.564   1.935 -14.837  1.00 94.87           C  
ATOM   1083  CD  GLU A 141      18.435   2.918 -14.574  1.00 94.87           C  
ATOM   1084  OE1 GLU A 141      17.257   2.566 -14.812  1.00 94.87           O  
ATOM   1085  OE2 GLU A 141      18.730   4.048 -14.127  1.00 94.87           O  
ATOM   1086  N   LYS A 142      24.034   2.882 -14.312  1.00 95.67           N  
ATOM   1087  CA  LYS A 142      25.309   3.559 -14.534  1.00 95.67           C  
ATOM   1088  C   LYS A 142      26.360   2.590 -15.069  1.00 95.67           C  
ATOM   1089  CB  LYS A 142      25.805   4.208 -13.241  1.00 95.67           C  
ATOM   1090  O   LYS A 142      27.114   2.927 -15.984  1.00 95.67           O  
ATOM   1091  CG  LYS A 142      27.030   5.092 -13.422  1.00 95.67           C  
ATOM   1092  CD  LYS A 142      27.444   5.749 -12.112  1.00 95.67           C  
ATOM   1093  CE  LYS A 142      28.723   6.559 -12.271  1.00 95.67           C  
ATOM   1094  NZ  LYS A 142      29.165   7.157 -10.976  1.00 95.67           N  
ATOM   1095  N   GLU A 143      26.418   1.437 -14.498  1.00 96.35           N  
ATOM   1096  CA  GLU A 143      27.363   0.409 -14.924  1.00 96.35           C  
ATOM   1097  C   GLU A 143      27.112  -0.007 -16.370  1.00 96.35           C  
ATOM   1098  CB  GLU A 143      27.281  -0.811 -14.003  1.00 96.35           C  
ATOM   1099  O   GLU A 143      28.055  -0.177 -17.145  1.00 96.35           O  
ATOM   1100  CG  GLU A 143      28.361  -1.851 -14.263  1.00 96.35           C  
ATOM   1101  CD  GLU A 143      28.314  -3.020 -13.292  1.00 96.35           C  
ATOM   1102  OE1 GLU A 143      29.086  -3.990 -13.471  1.00 96.35           O  
ATOM   1103  OE2 GLU A 143      27.498  -2.967 -12.345  1.00 96.35           O  
ATOM   1104  N   THR A 144      25.888  -0.189 -16.705  1.00 96.98           N  
ATOM   1105  CA  THR A 144      25.506  -0.550 -18.065  1.00 96.98           C  
ATOM   1106  C   THR A 144      25.891   0.554 -19.046  1.00 96.98           C  
ATOM   1107  CB  THR A 144      23.995  -0.826 -18.167  1.00 96.98           C  
ATOM   1108  O   THR A 144      26.403   0.276 -20.132  1.00 96.98           O  
ATOM   1109  CG2 THR A 144      23.620  -1.329 -19.557  1.00 96.98           C  
ATOM   1110  OG1 THR A 144      23.630  -1.817 -17.198  1.00 96.98           O  
ATOM   1111  N   ARG A 145      25.623   1.735 -18.604  1.00 96.19           N  
ATOM   1112  CA  ARG A 145      25.977   2.883 -19.433  1.00 96.19           C  
ATOM   1113  C   ARG A 145      27.483   2.947 -19.664  1.00 96.19           C  
ATOM   1114  CB  ARG A 145      25.490   4.182 -18.789  1.00 96.19           C  
ATOM   1115  O   ARG A 145      27.935   3.172 -20.789  1.00 96.19           O  
ATOM   1116  CG  ARG A 145      25.719   5.418 -19.645  1.00 96.19           C  
ATOM   1117  CD  ARG A 145      25.198   6.678 -18.968  1.00 96.19           C  
ATOM   1118  NE  ARG A 145      25.499   7.873 -19.751  1.00 96.19           N  
ATOM   1119  NH1 ARG A 145      24.156   9.279 -18.502  1.00 96.19           N  
ATOM   1120  NH2 ARG A 145      25.338  10.101 -20.287  1.00 96.19           N  
ATOM   1121  CZ  ARG A 145      24.997   9.082 -19.511  1.00 96.19           C  
ATOM   1122  N   GLN A 146      28.301   2.729 -18.633  1.00 95.94           N  
ATOM   1123  CA  GLN A 146      29.757   2.747 -18.730  1.00 95.94           C  
ATOM   1124  C   GLN A 146      30.263   1.617 -19.621  1.00 95.94           C  
ATOM   1125  CB  GLN A 146      30.389   2.642 -17.341  1.00 95.94           C  
ATOM   1126  O   GLN A 146      31.184   1.812 -20.417  1.00 95.94           O  
ATOM   1127  CG  GLN A 146      30.212   3.892 -16.489  1.00 95.94           C  
ATOM   1128  CD  GLN A 146      30.809   3.747 -15.102  1.00 95.94           C  
ATOM   1129  NE2 GLN A 146      31.163   4.870 -14.487  1.00 95.94           N  
ATOM   1130  OE1 GLN A 146      30.949   2.633 -14.586  1.00 95.94           O  
ATOM   1131  N   ASN A 147      29.647   0.473 -19.550  1.00 95.88           N  
ATOM   1132  CA  ASN A 147      30.001  -0.673 -20.381  1.00 95.88           C  
ATOM   1133  C   ASN A 147      29.715  -0.406 -21.856  1.00 95.88           C  
ATOM   1134  CB  ASN A 147      29.255  -1.925 -19.913  1.00 95.88           C  
ATOM   1135  O   ASN A 147      30.529  -0.738 -22.720  1.00 95.88           O  
ATOM   1136  CG  ASN A 147      29.735  -3.184 -20.609  1.00 95.88           C  
ATOM   1137  ND2 ASN A 147      29.377  -4.338 -20.059  1.00 95.88           N  
ATOM   1138  OD1 ASN A 147      30.423  -3.119 -21.631  1.00 95.88           O  
ATOM   1139  N   LEU A 148      28.609   0.192 -22.162  1.00 95.38           N  
ATOM   1140  CA  LEU A 148      28.235   0.514 -23.535  1.00 95.38           C  
ATOM   1141  C   LEU A 148      29.184   1.550 -24.129  1.00 95.38           C  
ATOM   1142  CB  LEU A 148      26.795   1.033 -23.591  1.00 95.38           C  
ATOM   1143  O   LEU A 148      29.553   1.459 -25.302  1.00 95.38           O  
ATOM   1144  CG  LEU A 148      25.693   0.000 -23.351  1.00 95.38           C  
ATOM   1145  CD1 LEU A 148      24.346   0.694 -23.172  1.00 95.38           C  
ATOM   1146  CD2 LEU A 148      25.637  -0.999 -24.501  1.00 95.38           C  
ATOM   1147  N   GLU A 149      29.606   2.483 -23.285  1.00 94.60           N  
ATOM   1148  CA  GLU A 149      30.542   3.513 -23.725  1.00 94.60           C  
ATOM   1149  C   GLU A 149      31.921   2.923 -24.007  1.00 94.60           C  
ATOM   1150  CB  GLU A 149      30.650   4.625 -22.679  1.00 94.60           C  
ATOM   1151  O   GLU A 149      32.567   3.285 -24.992  1.00 94.60           O  
ATOM   1152  CG  GLU A 149      29.417   5.514 -22.595  1.00 94.60           C  
ATOM   1153  CD  GLU A 149      29.518   6.581 -21.517  1.00 94.60           C  
ATOM   1154  OE1 GLU A 149      28.709   7.536 -21.531  1.00 94.60           O  
ATOM   1155  OE2 GLU A 149      30.414   6.460 -20.652  1.00 94.60           O  
ATOM   1156  N   SER A 150      32.374   2.079 -23.146  1.00 91.95           N  
ATOM   1157  CA  SER A 150      33.667   1.430 -23.337  1.00 91.95           C  
ATOM   1158  C   SER A 150      33.665   0.552 -24.584  1.00 91.95           C  
ATOM   1159  CB  SER A 150      34.031   0.589 -22.113  1.00 91.95           C  
ATOM   1160  O   SER A 150      34.653   0.508 -25.320  1.00 91.95           O  
ATOM   1161  OG  SER A 150      34.053   1.389 -20.942  1.00 91.95           O  
ATOM   1162  N   ARG A 151      32.548  -0.174 -24.873  1.00 93.42           N  
ATOM   1163  CA  ARG A 151      32.415  -0.993 -26.074  1.00 93.42           C  
ATOM   1164  C   ARG A 151      32.420  -0.128 -27.330  1.00 93.42           C  
ATOM   1165  CB  ARG A 151      31.134  -1.827 -26.017  1.00 93.42           C  
ATOM   1166  O   ARG A 151      33.019  -0.497 -28.342  1.00 93.42           O  
ATOM   1167  CG  ARG A 151      31.060  -2.915 -27.077  1.00 93.42           C  
ATOM   1168  CD  ARG A 151      29.911  -3.878 -26.818  1.00 93.42           C  
ATOM   1169  NE  ARG A 151      28.615  -3.248 -27.053  1.00 93.42           N  
ATOM   1170  NH1 ARG A 151      27.384  -5.174 -26.719  1.00 93.42           N  
ATOM   1171  NH2 ARG A 151      26.326  -3.206 -27.233  1.00 93.42           N  
ATOM   1172  CZ  ARG A 151      27.445  -3.877 -27.001  1.00 93.42           C  
ATOM   1173  N   ALA A 152      31.728   0.989 -27.361  1.00 91.22           N  
ATOM   1174  CA  ALA A 152      31.691   1.925 -28.482  1.00 91.22           C  
ATOM   1175  C   ALA A 152      33.082   2.475 -28.783  1.00 91.22           C  
ATOM   1176  CB  ALA A 152      30.722   3.069 -28.188  1.00 91.22           C  
ATOM   1177  O   ALA A 152      33.460   2.621 -29.948  1.00 91.22           O  
ATOM   1178  N   GLN A 153      33.876   2.744 -27.721  1.00 90.47           N  
ATOM   1179  CA  GLN A 153      35.238   3.244 -27.878  1.00 90.47           C  
ATOM   1180  C   GLN A 153      36.146   2.181 -28.491  1.00 90.47           C  
ATOM   1181  CB  GLN A 153      35.801   3.703 -26.533  1.00 90.47           C  
ATOM   1182  O   GLN A 153      36.998   2.492 -29.326  1.00 90.47           O  
ATOM   1183  CG  GLN A 153      35.157   4.976 -25.999  1.00 90.47           C  
ATOM   1184  CD  GLN A 153      35.586   5.300 -24.581  1.00 90.47           C  
ATOM   1185  NE2 GLN A 153      35.077   6.405 -24.045  1.00 90.47           N  
ATOM   1186  OE1 GLN A 153      36.369   4.565 -23.971  1.00 90.47           O  
ATOM   1187  N   ALA A 154      36.008   0.915 -28.034  1.00 86.34           N  
ATOM   1188  CA  ALA A 154      36.801  -0.195 -28.556  1.00 86.34           C  
ATOM   1189  C   ALA A 154      36.518  -0.422 -30.038  1.00 86.34           C  
ATOM   1190  CB  ALA A 154      36.520  -1.469 -27.763  1.00 86.34           C  
ATOM   1191  O   ALA A 154      37.431  -0.721 -30.812  1.00 86.34           O  
ATOM   1192  N   GLN A 155      35.262  -0.279 -30.522  1.00 88.78           N  
ATOM   1193  CA  GLN A 155      34.888  -0.463 -31.921  1.00 88.78           C  
ATOM   1194  C   GLN A 155      35.410   0.681 -32.785  1.00 88.78           C  
ATOM   1195  CB  GLN A 155      33.369  -0.577 -32.060  1.00 88.78           C  
ATOM   1196  O   GLN A 155      35.766   0.476 -33.947  1.00 88.78           O  
ATOM   1197  CG  GLN A 155      32.790  -1.851 -31.460  1.00 88.78           C  
ATOM   1198  CD  GLN A 155      31.276  -1.902 -31.540  1.00 88.78           C  
ATOM   1199  NE2 GLN A 155      30.696  -3.013 -31.099  1.00 88.78           N  
ATOM   1200  OE1 GLN A 155      30.633  -0.949 -31.992  1.00 88.78           O  
ATOM   1201  N   ALA A 156      35.445   1.934 -32.262  1.00 80.70           N  
ATOM   1202  CA  ALA A 156      35.945   3.095 -32.993  1.00 80.70           C  
ATOM   1203  C   ALA A 156      37.450   2.992 -33.223  1.00 80.70           C  
ATOM   1204  CB  ALA A 156      35.613   4.382 -32.241  1.00 80.70           C  
ATOM   1205  O   ALA A 156      37.961   3.452 -34.247  1.00 80.70           O  
ATOM   1206  N   THR A 157      38.213   2.386 -32.284  1.00 80.16           N  
ATOM   1207  CA  THR A 157      39.654   2.260 -32.468  1.00 80.16           C  
ATOM   1208  C   THR A 157      39.977   1.170 -33.486  1.00 80.16           C  
ATOM   1209  CB  THR A 157      40.362   1.949 -31.137  1.00 80.16           C  
ATOM   1210  O   THR A 157      41.011   1.224 -34.154  1.00 80.16           O  
ATOM   1211  CG2 THR A 157      40.123   3.056 -30.115  1.00 80.16           C  
ATOM   1212  OG1 THR A 157      39.861   0.713 -30.613  1.00 80.16           O  
ATOM   1213  N   ARG A 158      39.156   0.120 -33.727  1.00 66.49           N  
ATOM   1214  CA  ARG A 158      39.402  -0.917 -34.724  1.00 66.49           C  
ATOM   1215  C   ARG A 158      39.123  -0.400 -36.131  1.00 66.49           C  
ATOM   1216  CB  ARG A 158      38.544  -2.151 -34.439  1.00 66.49           C  
ATOM   1217  O   ARG A 158      39.842  -0.734 -37.075  1.00 66.49           O  
ATOM   1218  CG  ARG A 158      39.097  -3.045 -33.340  1.00 66.49           C  
ATOM   1219  CD  ARG A 158      38.330  -4.357 -33.242  1.00 66.49           C  
ATOM   1220  NE  ARG A 158      38.558  -5.019 -31.960  1.00 66.49           N  
ATOM   1221  NH1 ARG A 158      39.100  -7.068 -32.880  1.00 66.49           N  
ATOM   1222  NH2 ARG A 158      39.099  -6.792 -30.605  1.00 66.49           N  
ATOM   1223  CZ  ARG A 158      38.918  -6.292 -31.818  1.00 66.49           C  
ATOM   1224  N   ARG A 159      38.067   0.469 -36.422  1.00 58.53           N  
ATOM   1225  CA  ARG A 159      37.822   1.006 -37.757  1.00 58.53           C  
ATOM   1226  C   ARG A 159      38.875   2.043 -38.132  1.00 58.53           C  
ATOM   1227  CB  ARG A 159      36.425   1.624 -37.840  1.00 58.53           C  
ATOM   1228  O   ARG A 159      39.216   2.192 -39.307  1.00 58.53           O  
ATOM   1229  CG  ARG A 159      35.309   0.604 -38.003  1.00 58.53           C  
ATOM   1230  CD  ARG A 159      33.951   1.275 -38.160  1.00 58.53           C  
ATOM   1231  NE  ARG A 159      32.862   0.303 -38.123  1.00 58.53           N  
ATOM   1232  NH1 ARG A 159      31.810   1.099 -40.020  1.00 58.53           N  
ATOM   1233  NH2 ARG A 159      30.931  -0.684 -38.878  1.00 58.53           N  
ATOM   1234  CZ  ARG A 159      31.870   0.241 -39.007  1.00 58.53           C  
ATOM   1235  N   GLY A 160      39.539   2.721 -37.237  1.00 57.48           N  
ATOM   1236  CA  GLY A 160      40.585   3.642 -37.654  1.00 57.48           C  
ATOM   1237  C   GLY A 160      41.933   2.970 -37.837  1.00 57.48           C  
ATOM   1238  O   GLY A 160      42.820   3.515 -38.496  1.00 57.48           O  
ATOM   1239  N   ALA A 161      42.102   1.702 -37.413  1.00 55.18           N  
ATOM   1240  CA  ALA A 161      43.394   1.075 -37.676  1.00 55.18           C  
ATOM   1241  C   ALA A 161      43.362   0.278 -38.977  1.00 55.18           C  
ATOM   1242  CB  ALA A 161      43.794   0.171 -36.512  1.00 55.18           C  
ATOM   1243  O   ALA A 161      44.410  -0.073 -39.524  1.00 55.18           O  
ATOM   1244  N   SER A 162      42.229   0.075 -39.722  1.00 53.89           N  
ATOM   1245  CA  SER A 162      42.271  -0.593 -41.019  1.00 53.89           C  
ATOM   1246  C   SER A 162      42.282   0.417 -42.161  1.00 53.89           C  
ATOM   1247  CB  SER A 162      41.078  -1.537 -41.174  1.00 53.89           C  
ATOM   1248  O   SER A 162      42.531   0.056 -43.313  1.00 53.89           O  
ATOM   1249  OG  SER A 162      41.134  -2.218 -42.416  1.00 53.89           O  
ATOM   1250  N   THR A 163      42.581   1.748 -41.963  1.00 53.12           N  
ATOM   1251  CA  THR A 163      42.832   2.548 -43.157  1.00 53.12           C  
ATOM   1252  C   THR A 163      44.291   2.992 -43.214  1.00 53.12           C  
ATOM   1253  CB  THR A 163      41.915   3.784 -43.204  1.00 53.12           C  
ATOM   1254  O   THR A 163      44.722   3.829 -42.419  1.00 53.12           O  
ATOM   1255  CG2 THR A 163      40.446   3.376 -43.269  1.00 53.12           C  
ATOM   1256  OG1 THR A 163      42.128   4.575 -42.028  1.00 53.12           O  
ATOM   1257  N   ARG A 164      45.243   2.176 -42.711  1.00 44.71           N  
ATOM   1258  CA  ARG A 164      46.591   2.665 -42.981  1.00 44.71           C  
ATOM   1259  C   ARG A 164      47.307   1.769 -43.985  1.00 44.71           C  
ATOM   1260  CB  ARG A 164      47.401   2.753 -41.686  1.00 44.71           C  
ATOM   1261  O   ARG A 164      48.301   2.177 -44.591  1.00 44.71           O  
ATOM   1262  CG  ARG A 164      48.399   3.899 -41.660  1.00 44.71           C  
ATOM   1263  CD  ARG A 164      49.058   4.043 -40.295  1.00 44.71           C  
ATOM   1264  NE  ARG A 164      48.339   4.989 -39.446  1.00 44.71           N  
ATOM   1265  NH1 ARG A 164      50.219   5.731 -38.327  1.00 44.71           N  
ATOM   1266  NH2 ARG A 164      48.159   6.594 -37.813  1.00 44.71           N  
ATOM   1267  CZ  ARG A 164      48.907   5.769 -38.531  1.00 44.71           C  
ATOM   1268  N   SER A 165      46.740   1.424 -45.218  1.00 47.62           N  
ATOM   1269  CA  SER A 165      47.732   1.184 -46.261  1.00 47.62           C  
ATOM   1270  C   SER A 165      47.068   0.970 -47.617  1.00 47.62           C  
ATOM   1271  CB  SER A 165      48.596  -0.028 -45.911  1.00 47.62           C  
ATOM   1272  O   SER A 165      46.317   0.010 -47.802  1.00 47.62           O  
ATOM   1273  OG  SER A 165      49.117   0.089 -44.598  1.00 47.62           O  
ATOM   1274  N   GLY A 166      46.266   1.861 -48.203  1.00 41.98           N  
ATOM   1275  CA  GLY A 166      46.356   1.723 -49.647  1.00 41.98           C  
ATOM   1276  C   GLY A 166      45.936   2.975 -50.394  1.00 41.98           C  
ATOM   1277  O   GLY A 166      44.908   3.577 -50.076  1.00 41.98           O  
ATOM   1278  N   ALA A 167      46.709   4.009 -50.334  1.00 42.30           N  
ATOM   1279  CA  ALA A 167      46.860   4.997 -51.399  1.00 42.30           C  
ATOM   1280  C   ALA A 167      45.976   4.655 -52.594  1.00 42.30           C  
ATOM   1281  CB  ALA A 167      48.321   5.094 -51.832  1.00 42.30           C  
ATOM   1282  O   ALA A 167      45.965   3.513 -53.060  1.00 42.30           O  
ATOM   1283  N   PRO A 168      44.855   5.339 -52.840  1.00 48.58           N  
ATOM   1284  CA  PRO A 168      43.949   5.250 -53.988  1.00 48.58           C  
ATOM   1285  C   PRO A 168      44.659   5.486 -55.319  1.00 48.58           C  
ATOM   1286  CB  PRO A 168      42.923   6.353 -53.714  1.00 48.58           C  
ATOM   1287  O   PRO A 168      45.564   6.320 -55.401  1.00 48.58           O  
ATOM   1288  CG  PRO A 168      43.543   7.194 -52.645  1.00 48.58           C  
ATOM   1289  CD  PRO A 168      44.820   6.540 -52.203  1.00 48.58           C  
ATOM   1290  N   ARG A 169      45.074   4.414 -56.020  1.00 44.53           N  
ATOM   1291  CA  ARG A 169      45.261   4.485 -57.466  1.00 44.53           C  
ATOM   1292  C   ARG A 169      44.037   5.087 -58.148  1.00 44.53           C  
ATOM   1293  CB  ARG A 169      45.550   3.096 -58.040  1.00 44.53           C  
ATOM   1294  O   ARG A 169      42.907   4.668 -57.889  1.00 44.53           O  
ATOM   1295  CG  ARG A 169      46.956   2.941 -58.598  1.00 44.53           C  
ATOM   1296  CD  ARG A 169      47.176   1.557 -59.194  1.00 44.53           C  
ATOM   1297  NE  ARG A 169      48.557   1.372 -59.629  1.00 44.53           N  
ATOM   1298  NH1 ARG A 169      48.011   0.265 -61.582  1.00 44.53           N  
ATOM   1299  NH2 ARG A 169      50.208   0.649 -61.053  1.00 44.53           N  
ATOM   1300  CZ  ARG A 169      48.922   0.762 -60.754  1.00 44.53           C  
ATOM   1301  N   ALA A 170      43.966   6.403 -58.269  1.00 43.61           N  
ATOM   1302  CA  ALA A 170      43.393   7.365 -59.207  1.00 43.61           C  
ATOM   1303  C   ALA A 170      43.060   6.699 -60.539  1.00 43.61           C  
ATOM   1304  CB  ALA A 170      44.353   8.533 -59.425  1.00 43.61           C  
ATOM   1305  O   ALA A 170      43.958   6.293 -61.279  1.00 43.61           O  
ATOM   1306  N   GLY A 171      42.229   5.698 -60.633  1.00 42.83           N  
ATOM   1307  CA  GLY A 171      41.725   5.335 -61.948  1.00 42.83           C  
ATOM   1308  C   GLY A 171      40.326   5.857 -62.216  1.00 42.83           C  
ATOM   1309  O   GLY A 171      39.471   5.841 -61.328  1.00 42.83           O  
ATOM   1310  N   THR A 172      40.268   7.067 -62.782  1.00 45.39           N  
ATOM   1311  CA  THR A 172      39.322   7.767 -63.644  1.00 45.39           C  
ATOM   1312  C   THR A 172      38.449   6.775 -64.406  1.00 45.39           C  
ATOM   1313  CB  THR A 172      40.051   8.686 -64.642  1.00 45.39           C  
ATOM   1314  O   THR A 172      38.960   5.921 -65.134  1.00 45.39           O  
ATOM   1315  CG2 THR A 172      39.294   9.996 -64.836  1.00 45.39           C  
ATOM   1316  OG1 THR A 172      41.364   8.974 -64.146  1.00 45.39           O  
ATOM   1317  N   ASN A 173      37.576   6.019 -63.834  1.00 42.45           N  
ATOM   1318  CA  ASN A 173      36.561   5.351 -64.643  1.00 42.45           C  
ATOM   1319  C   ASN A 173      35.232   6.100 -64.604  1.00 42.45           C  
ATOM   1320  CB  ASN A 173      36.370   3.906 -64.179  1.00 42.45           C  
ATOM   1321  O   ASN A 173      34.714   6.398 -63.527  1.00 42.45           O  
ATOM   1322  CG  ASN A 173      36.051   2.963 -65.323  1.00 42.45           C  
ATOM   1323  ND2 ASN A 173      35.833   1.694 -65.001  1.00 42.45           N  
ATOM   1324  OD1 ASN A 173      36.001   3.373 -66.485  1.00 42.45           O  
ATOM   1325  N   GLN A 174      35.130   7.082 -65.370  1.00 41.73           N  
ATOM   1326  CA  GLN A 174      34.099   7.745 -66.160  1.00 41.73           C  
ATOM   1327  C   GLN A 174      33.240   6.729 -66.907  1.00 41.73           C  
ATOM   1328  CB  GLN A 174      34.728   8.728 -67.149  1.00 41.73           C  
ATOM   1329  O   GLN A 174      33.758   5.911 -67.670  1.00 41.73           O  
ATOM   1330  CG  GLN A 174      36.016   8.222 -67.783  1.00 41.73           C  
ATOM   1331  CD  GLN A 174      36.696   9.268 -68.647  1.00 41.73           C  
ATOM   1332  NE2 GLN A 174      36.944   8.927 -69.907  1.00 41.73           N  
ATOM   1333  OE1 GLN A 174      36.995  10.374 -68.185  1.00 41.73           O  
ATOM   1334  N   TYR A 175      32.505   5.812 -66.309  1.00 35.66           N  
ATOM   1335  CA  TYR A 175      31.301   5.229 -66.891  1.00 35.66           C  
ATOM   1336  C   TYR A 175      30.382   4.679 -65.807  1.00 35.66           C  
ATOM   1337  CB  TYR A 175      31.665   4.118 -67.880  1.00 35.66           C  
ATOM   1338  O   TYR A 175      30.807   3.876 -64.973  1.00 35.66           O  
ATOM   1339  CG  TYR A 175      31.876   4.606 -69.292  1.00 35.66           C  
ATOM   1340  CD1 TYR A 175      30.800   4.762 -70.164  1.00 35.66           C  
ATOM   1341  CD2 TYR A 175      33.150   4.913 -69.758  1.00 35.66           C  
ATOM   1342  CE1 TYR A 175      30.990   5.210 -71.467  1.00 35.66           C  
ATOM   1343  CE2 TYR A 175      33.351   5.362 -71.059  1.00 35.66           C  
ATOM   1344  OH  TYR A 175      32.460   5.952 -73.194  1.00 35.66           O  
ATOM   1345  CZ  TYR A 175      32.267   5.507 -71.905  1.00 35.66           C  
ATOM   1346  N   GLY A 176      29.405   5.453 -65.319  1.00 37.39           N  
ATOM   1347  CA  GLY A 176      28.056   4.940 -65.499  1.00 37.39           C  
ATOM   1348  C   GLY A 176      27.094   5.399 -64.420  1.00 37.39           C  
ATOM   1349  O   GLY A 176      27.423   5.368 -63.233  1.00 37.39           O  
ATOM   1350  N   MET A 177      26.587   6.572 -64.545  1.00 36.18           N  
ATOM   1351  CA  MET A 177      25.215   7.040 -64.371  1.00 36.18           C  
ATOM   1352  C   MET A 177      24.257   5.865 -64.203  1.00 36.18           C  
ATOM   1353  CB  MET A 177      24.784   7.899 -65.561  1.00 36.18           C  
ATOM   1354  O   MET A 177      24.170   4.999 -65.076  1.00 36.18           O  
ATOM   1355  CG  MET A 177      25.669   9.114 -65.792  1.00 36.18           C  
ATOM   1356  SD  MET A 177      25.024  10.212 -67.113  1.00 36.18           S  
ATOM   1357  CE  MET A 177      24.589  11.674 -66.130  1.00 36.18           C  
ATOM   1358  N   SER A 178      24.226   5.148 -63.062  1.00 39.24           N  
ATOM   1359  CA  SER A 178      23.022   4.355 -62.832  1.00 39.24           C  
ATOM   1360  C   SER A 178      22.266   4.842 -61.601  1.00 39.24           C  
ATOM   1361  CB  SER A 178      23.378   2.876 -62.671  1.00 39.24           C  
ATOM   1362  O   SER A 178      22.858   5.034 -60.538  1.00 39.24           O  
ATOM   1363  OG  SER A 178      22.212   2.071 -62.711  1.00 39.24           O  
ATOM   1364  N   ARG A 179      21.364   5.808 -61.834  1.00 37.80           N  
ATOM   1365  CA  ARG A 179      20.013   6.117 -61.378  1.00 37.80           C  
ATOM   1366  C   ARG A 179      19.434   4.967 -60.561  1.00 37.80           C  
ATOM   1367  CB  ARG A 179      19.101   6.426 -62.567  1.00 37.80           C  
ATOM   1368  O   ARG A 179      19.299   3.849 -61.063  1.00 37.80           O  
ATOM   1369  CG  ARG A 179      19.325   7.802 -63.174  1.00 37.80           C  
ATOM   1370  CD  ARG A 179      18.211   8.180 -64.140  1.00 37.80           C  
ATOM   1371  NE  ARG A 179      18.667   9.144 -65.138  1.00 37.80           N  
ATOM   1372  NH1 ARG A 179      16.971  10.663 -64.748  1.00 37.80           N  
ATOM   1373  NH2 ARG A 179      18.568  11.103 -66.332  1.00 37.80           N  
ATOM   1374  CZ  ARG A 179      18.067  10.301 -65.404  1.00 37.80           C  
ATOM   1375  N   ARG A 180      19.779   4.803 -59.311  1.00 38.09           N  
ATOM   1376  CA  ARG A 180      18.852   4.031 -58.489  1.00 38.09           C  
ATOM   1377  C   ARG A 180      18.632   4.701 -57.137  1.00 38.09           C  
ATOM   1378  CB  ARG A 180      19.369   2.605 -58.290  1.00 38.09           C  
ATOM   1379  O   ARG A 180      19.593   5.051 -56.448  1.00 38.09           O  
ATOM   1380  CG  ARG A 180      18.982   1.648 -59.407  1.00 38.09           C  
ATOM   1381  CD  ARG A 180      19.266   0.200 -59.033  1.00 38.09           C  
ATOM   1382  NE  ARG A 180      20.687  -0.117 -59.145  1.00 38.09           N  
ATOM   1383  NH1 ARG A 180      20.368  -2.079 -60.322  1.00 38.09           N  
ATOM   1384  NH2 ARG A 180      22.489  -1.383 -59.798  1.00 38.09           N  
ATOM   1385  CZ  ARG A 180      21.178  -1.192 -59.755  1.00 38.09           C  
ATOM   1386  N   GLY A 181      17.672   5.618 -57.060  1.00 34.10           N  
ATOM   1387  CA  GLY A 181      16.373   5.630 -56.407  1.00 34.10           C  
ATOM   1388  C   GLY A 181      16.406   6.251 -55.024  1.00 34.10           C  
ATOM   1389  O   GLY A 181      17.183   5.826 -54.165  1.00 34.10           O  
ATOM   1390  N   ALA A 182      16.578   7.532 -54.909  1.00 40.05           N  
ATOM   1391  CA  ALA A 182      16.067   8.444 -53.889  1.00 40.05           C  
ATOM   1392  C   ALA A 182      14.893   7.824 -53.137  1.00 40.05           C  
ATOM   1393  CB  ALA A 182      15.650   9.770 -54.521  1.00 40.05           C  
ATOM   1394  O   ALA A 182      13.929   7.361 -53.752  1.00 40.05           O  
ATOM   1395  N   VAL A 183      15.122   6.864 -52.263  1.00 38.61           N  
ATOM   1396  CA  VAL A 183      14.094   6.538 -51.281  1.00 38.61           C  
ATOM   1397  C   VAL A 183      13.691   7.797 -50.517  1.00 38.61           C  
ATOM   1398  CB  VAL A 183      14.574   5.448 -50.297  1.00 38.61           C  
ATOM   1399  O   VAL A 183      14.550   8.569 -50.083  1.00 38.61           O  
ATOM   1400  CG1 VAL A 183      14.797   4.123 -51.025  1.00 38.61           C  
ATOM   1401  CG2 VAL A 183      15.852   5.894 -49.589  1.00 38.61           C  
ATOM   1402  N   ALA A 184      12.868   8.602 -51.089  1.00 36.58           N  
ATOM   1403  CA  ALA A 184      11.789   9.473 -50.629  1.00 36.58           C  
ATOM   1404  C   ALA A 184      11.458   9.209 -49.163  1.00 36.58           C  
ATOM   1405  CB  ALA A 184      10.546   9.284 -51.495  1.00 36.58           C  
ATOM   1406  O   ALA A 184      11.280   8.058 -48.758  1.00 36.58           O  
ATOM   1407  N   ALA A 185      12.234   9.747 -48.329  1.00 40.33           N  
ATOM   1408  CA  ALA A 185      11.798  10.192 -47.008  1.00 40.33           C  
ATOM   1409  C   ALA A 185      10.277  10.281 -46.933  1.00 40.33           C  
ATOM   1410  CB  ALA A 185      12.425  11.542 -46.667  1.00 40.33           C  
ATOM   1411  O   ALA A 185       9.656  11.041 -47.681  1.00 40.33           O  
ATOM   1412  N   ALA A 186       9.623   9.207 -47.127  1.00 39.92           N  
ATOM   1413  CA  ALA A 186       8.215   9.104 -46.753  1.00 39.92           C  
ATOM   1414  C   ALA A 186       7.943   9.819 -45.433  1.00 39.92           C  
ATOM   1415  CB  ALA A 186       7.796   7.639 -46.658  1.00 39.92           C  
ATOM   1416  O   ALA A 186       8.618   9.565 -44.432  1.00 39.92           O  
ATOM   1417  N   SER A 187       7.891  11.103 -45.502  1.00 36.35           N  
ATOM   1418  CA  SER A 187       7.147  12.001 -44.625  1.00 36.35           C  
ATOM   1419  C   SER A 187       5.745  11.469 -44.349  1.00 36.35           C  
ATOM   1420  CB  SER A 187       7.059  13.399 -45.239  1.00 36.35           C  
ATOM   1421  O   SER A 187       5.034  11.069 -45.274  1.00 36.35           O  
ATOM   1422  OG  SER A 187       6.544  14.329 -44.301  1.00 36.35           O  
ATOM   1423  N   TYR A 188       5.561  10.518 -43.469  1.00 37.07           N  
ATOM   1424  CA  TYR A 188       4.248  10.183 -42.928  1.00 37.07           C  
ATOM   1425  C   TYR A 188       3.451  11.443 -42.612  1.00 37.07           C  
ATOM   1426  CB  TYR A 188       4.388   9.324 -41.668  1.00 37.07           C  
ATOM   1427  O   TYR A 188       3.933  12.328 -41.902  1.00 37.07           O  
ATOM   1428  CG  TYR A 188       4.611   7.859 -41.954  1.00 37.07           C  
ATOM   1429  CD1 TYR A 188       3.537   7.006 -42.198  1.00 37.07           C  
ATOM   1430  CD2 TYR A 188       5.894   7.324 -41.979  1.00 37.07           C  
ATOM   1431  CE1 TYR A 188       3.737   5.654 -42.460  1.00 37.07           C  
ATOM   1432  CE2 TYR A 188       6.106   5.974 -42.240  1.00 37.07           C  
ATOM   1433  OH  TYR A 188       5.227   3.812 -42.738  1.00 37.07           O  
ATOM   1434  CZ  TYR A 188       5.023   5.149 -42.479  1.00 37.07           C  
ATOM   1435  N   PRO A 189       2.510  11.881 -43.513  1.00 45.08           N  
ATOM   1436  CA  PRO A 189       1.410  12.803 -43.224  1.00 45.08           C  
ATOM   1437  C   PRO A 189       0.379  12.211 -42.266  1.00 45.08           C  
ATOM   1438  CB  PRO A 189       0.792  13.057 -44.602  1.00 45.08           C  
ATOM   1439  O   PRO A 189       0.090  11.013 -42.328  1.00 45.08           O  
ATOM   1440  CG  PRO A 189       1.315  11.954 -45.464  1.00 45.08           C  
ATOM   1441  CD  PRO A 189       2.294  11.146 -44.663  1.00 45.08           C  
ATOM   1442  N   GLY A 190       0.526  12.513 -40.971  1.00 39.60           N  
ATOM   1443  CA  GLY A 190      -0.738  12.708 -40.280  1.00 39.60           C  
ATOM   1444  C   GLY A 190      -0.720  12.206 -38.848  1.00 39.60           C  
ATOM   1445  O   GLY A 190      -1.729  11.705 -38.348  1.00 39.60           O  
ATOM   1446  N   CYS A 191       0.311  12.379 -38.071  1.00 29.11           N  
ATOM   1447  CA  CYS A 191      -0.099  12.185 -36.684  1.00 29.11           C  
ATOM   1448  C   CYS A 191      -0.095  13.505 -35.924  1.00 29.11           C  
ATOM   1449  CB  CYS A 191       0.822  11.183 -35.989  1.00 29.11           C  
ATOM   1450  O   CYS A 191       0.915  14.211 -35.902  1.00 29.11           O  
ATOM   1451  SG  CYS A 191       0.025   9.609 -35.600  1.00 29.11           S  
ATOM   1452  N   GLU A 192      -0.883  14.434 -36.354  1.00 36.34           N  
ATOM   1453  CA  GLU A 192      -1.311  15.609 -35.602  1.00 36.34           C  
ATOM   1454  C   GLU A 192      -1.265  15.350 -34.099  1.00 36.34           C  
ATOM   1455  CB  GLU A 192      -2.722  16.031 -36.021  1.00 36.34           C  
ATOM   1456  O   GLU A 192      -1.777  14.335 -33.623  1.00 36.34           O  
ATOM   1457  CG  GLU A 192      -3.772  14.948 -35.820  1.00 36.34           C  
ATOM   1458  CD  GLU A 192      -5.115  15.293 -36.443  1.00 36.34           C  
ATOM   1459  OE1 GLU A 192      -5.535  14.604 -37.400  1.00 36.34           O  
ATOM   1460  OE2 GLU A 192      -5.753  16.260 -35.970  1.00 36.34           O  
ATOM   1461  N   GLU A 193      -0.097  15.300 -33.490  1.00 41.40           N  
ATOM   1462  CA  GLU A 193       0.074  15.340 -32.041  1.00 41.40           C  
ATOM   1463  C   GLU A 193      -0.855  16.369 -31.404  1.00 41.40           C  
ATOM   1464  CB  GLU A 193       1.529  15.650 -31.680  1.00 41.40           C  
ATOM   1465  O   GLU A 193      -0.979  17.492 -31.898  1.00 41.40           O  
ATOM   1466  CG  GLU A 193       2.356  14.417 -31.344  1.00 41.40           C  
ATOM   1467  CD  GLU A 193       3.680  14.747 -30.675  1.00 41.40           C  
ATOM   1468  OE1 GLU A 193       3.838  14.458 -29.467  1.00 41.40           O  
ATOM   1469  OE2 GLU A 193       4.567  15.299 -31.364  1.00 41.40           O  
ATOM   1470  N   PRO A 194      -1.925  15.979 -30.666  1.00 38.24           N  
ATOM   1471  CA  PRO A 194      -2.812  16.897 -29.947  1.00 38.24           C  
ATOM   1472  C   PRO A 194      -2.049  17.907 -29.093  1.00 38.24           C  
ATOM   1473  CB  PRO A 194      -3.650  15.963 -29.070  1.00 38.24           C  
ATOM   1474  O   PRO A 194      -1.038  17.561 -28.476  1.00 38.24           O  
ATOM   1475  CG  PRO A 194      -3.003  14.623 -29.212  1.00 38.24           C  
ATOM   1476  CD  PRO A 194      -1.906  14.729 -30.232  1.00 38.24           C  
ATOM   1477  N   GLN A 195      -1.955  19.139 -29.582  1.00 35.34           N  
ATOM   1478  CA  GLN A 195      -1.486  20.339 -28.896  1.00 35.34           C  
ATOM   1479  C   GLN A 195      -2.468  20.773 -27.813  1.00 35.34           C  
ATOM   1480  CB  GLN A 195      -1.268  21.478 -29.894  1.00 35.34           C  
ATOM   1481  O   GLN A 195      -3.676  20.839 -28.053  1.00 35.34           O  
ATOM   1482  CG  GLN A 195      -0.350  21.113 -31.053  1.00 35.34           C  
ATOM   1483  CD  GLN A 195      -0.125  22.268 -32.010  1.00 35.34           C  
ATOM   1484  NE2 GLN A 195       0.343  21.958 -33.214  1.00 35.34           N  
ATOM   1485  OE1 GLN A 195      -0.372  23.430 -31.670  1.00 35.34           O  
ATOM   1486  N   VAL A 196      -2.190  20.522 -26.512  1.00 34.71           N  
ATOM   1487  CA  VAL A 196      -2.864  21.078 -25.343  1.00 34.71           C  
ATOM   1488  C   VAL A 196      -2.179  22.375 -24.920  1.00 34.71           C  
ATOM   1489  CB  VAL A 196      -2.879  20.075 -24.167  1.00 34.71           C  
ATOM   1490  O   VAL A 196      -0.952  22.427 -24.801  1.00 34.71           O  
ATOM   1491  CG1 VAL A 196      -3.685  20.631 -22.995  1.00 34.71           C  
ATOM   1492  CG2 VAL A 196      -3.446  18.731 -24.620  1.00 34.71           C  
ATOM   1493  N   GLN A 197      -2.875  23.488 -25.153  1.00 40.14           N  
ATOM   1494  CA  GLN A 197      -2.571  24.851 -24.731  1.00 40.14           C  
ATOM   1495  C   GLN A 197      -2.792  25.025 -23.231  1.00 40.14           C  
ATOM   1496  CB  GLN A 197      -3.423  25.857 -25.507  1.00 40.14           C  
ATOM   1497  O   GLN A 197      -3.873  24.727 -22.719  1.00 40.14           O  
ATOM   1498  CG  GLN A 197      -2.640  26.660 -26.537  1.00 40.14           C  
ATOM   1499  CD  GLN A 197      -3.529  27.272 -27.603  1.00 40.14           C  
ATOM   1500  NE2 GLN A 197      -2.913  27.839 -28.635  1.00 40.14           N  
ATOM   1501  OE1 GLN A 197      -4.759  27.236 -27.500  1.00 40.14           O  
ATOM   1502  N   LEU A 198      -1.751  24.968 -22.430  1.00 28.06           N  
ATOM   1503  CA  LEU A 198      -1.700  25.328 -21.017  1.00 28.06           C  
ATOM   1504  C   LEU A 198      -1.487  26.828 -20.845  1.00 28.06           C  
ATOM   1505  CB  LEU A 198      -0.584  24.557 -20.307  1.00 28.06           C  
ATOM   1506  O   LEU A 198      -0.546  27.394 -21.406  1.00 28.06           O  
ATOM   1507  CG  LEU A 198      -1.017  23.629 -19.171  1.00 28.06           C  
ATOM   1508  CD1 LEU A 198      -1.367  22.249 -19.717  1.00 28.06           C  
ATOM   1509  CD2 LEU A 198       0.078  23.530 -18.114  1.00 28.06           C  
ATOM   1510  N   ALA A 199      -2.543  27.511 -20.749  1.00 41.22           N  
ATOM   1511  CA  ALA A 199      -2.471  28.927 -20.396  1.00 41.22           C  
ATOM   1512  C   ALA A 199      -2.227  29.108 -18.901  1.00 41.22           C  
ATOM   1513  CB  ALA A 199      -3.753  29.645 -20.813  1.00 41.22           C  
ATOM   1514  O   ALA A 199      -2.792  28.381 -18.081  1.00 41.22           O  
ATOM   1515  N   LEU A 200      -1.023  29.612 -18.585  1.00 34.89           N  
ATOM   1516  CA  LEU A 200      -0.663  30.217 -17.307  1.00 34.89           C  
ATOM   1517  C   LEU A 200      -1.441  31.509 -17.079  1.00 34.89           C  
ATOM   1518  CB  LEU A 200       0.841  30.495 -17.250  1.00 34.89           C  
ATOM   1519  O   LEU A 200      -1.368  32.433 -17.892  1.00 34.89           O  
ATOM   1520  CG  LEU A 200       1.581  29.972 -16.018  1.00 34.89           C  
ATOM   1521  CD1 LEU A 200       2.121  28.570 -16.280  1.00 34.89           C  
ATOM   1522  CD2 LEU A 200       2.710  30.921 -15.629  1.00 34.89           C  
ATOM   1523  N   VAL A 201      -2.687  31.350 -16.768  1.00 41.35           N  
ATOM   1524  CA  VAL A 201      -3.350  32.576 -16.337  1.00 41.35           C  
ATOM   1525  C   VAL A 201      -2.632  33.150 -15.117  1.00 41.35           C  
ATOM   1526  CB  VAL A 201      -4.841  32.332 -16.012  1.00 41.35           C  
ATOM   1527  O   VAL A 201      -2.232  32.407 -14.218  1.00 41.35           O  
ATOM   1528  CG1 VAL A 201      -5.727  32.777 -17.173  1.00 41.35           C  
ATOM   1529  CG2 VAL A 201      -5.080  30.858 -15.686  1.00 41.35           C  
ATOM   1530  N   PRO A 202      -2.043  34.381 -15.230  1.00 39.65           N  
ATOM   1531  CA  PRO A 202      -1.387  35.249 -14.249  1.00 39.65           C  
ATOM   1532  C   PRO A 202      -2.193  35.399 -12.961  1.00 39.65           C  
ATOM   1533  CB  PRO A 202      -1.275  36.588 -14.982  1.00 39.65           C  
ATOM   1534  O   PRO A 202      -3.423  35.484 -13.004  1.00 39.65           O  
ATOM   1535  CG  PRO A 202      -2.166  36.447 -16.174  1.00 39.65           C  
ATOM   1536  CD  PRO A 202      -2.699  35.043 -16.207  1.00 39.65           C  
ATOM   1537  N   SER A 203      -1.687  34.691 -11.962  1.00 31.49           N  
ATOM   1538  CA  SER A 203      -1.184  35.077 -10.647  1.00 31.49           C  
ATOM   1539  C   SER A 203      -2.323  35.475  -9.715  1.00 31.49           C  
ATOM   1540  CB  SER A 203      -0.189  36.231 -10.771  1.00 31.49           C  
ATOM   1541  O   SER A 203      -3.095  36.386 -10.022  1.00 31.49           O  
ATOM   1542  OG  SER A 203       0.644  36.302  -9.626  1.00 31.49           O  
ATOM   1543  N   ALA A 204      -3.168  34.509  -9.232  1.00 36.07           N  
ATOM   1544  CA  ALA A 204      -4.018  34.616  -8.048  1.00 36.07           C  
ATOM   1545  C   ALA A 204      -3.285  35.318  -6.909  1.00 36.07           C  
ATOM   1546  CB  ALA A 204      -4.487  33.233  -7.604  1.00 36.07           C  
ATOM   1547  O   ALA A 204      -2.388  34.740  -6.290  1.00 36.07           O  
ATOM   1548  N   GLU A 205      -2.597  36.485  -7.216  1.00 34.96           N  
ATOM   1549  CA  GLU A 205      -2.387  37.449  -6.140  1.00 34.96           C  
ATOM   1550  C   GLU A 205      -3.695  38.128  -5.743  1.00 34.96           C  
ATOM   1551  CB  GLU A 205      -1.353  38.499  -6.553  1.00 34.96           C  
ATOM   1552  O   GLU A 205      -3.760  38.812  -4.720  1.00 34.96           O  
ATOM   1553  CG  GLU A 205      -0.045  37.909  -7.059  1.00 34.96           C  
ATOM   1554  CD  GLU A 205       1.037  38.954  -7.283  1.00 34.96           C  
ATOM   1555  OE1 GLU A 205       2.080  38.905  -6.593  1.00 34.96           O  
ATOM   1556  OE2 GLU A 205       0.840  39.828  -8.157  1.00 34.96           O  
ATOM   1557  N   GLN A 206      -4.794  37.396  -5.538  1.00 36.67           N  
ATOM   1558  CA  GLN A 206      -5.691  38.109  -4.635  1.00 36.67           C  
ATOM   1559  C   GLN A 206      -6.582  37.138  -3.865  1.00 36.67           C  
ATOM   1560  CB  GLN A 206      -6.551  39.108  -5.411  1.00 36.67           C  
ATOM   1561  O   GLN A 206      -7.383  36.415  -4.463  1.00 36.67           O  
ATOM   1562  CG  GLN A 206      -5.752  40.223  -6.073  1.00 36.67           C  
ATOM   1563  CD  GLN A 206      -6.634  41.259  -6.744  1.00 36.67           C  
ATOM   1564  NE2 GLN A 206      -6.091  42.453  -6.954  1.00 36.67           N  
ATOM   1565  OE1 GLN A 206      -7.793  40.987  -7.073  1.00 36.67           O  
ATOM   1566  N   HIS A 207      -6.086  36.237  -3.081  1.00 34.17           N  
ATOM   1567  CA  HIS A 207      -6.782  35.967  -1.828  1.00 34.17           C  
ATOM   1568  C   HIS A 207      -5.865  35.272  -0.827  1.00 34.17           C  
ATOM   1569  CB  HIS A 207      -8.027  35.115  -2.080  1.00 34.17           C  
ATOM   1570  O   HIS A 207      -5.267  34.240  -1.140  1.00 34.17           O  
ATOM   1571  CG  HIS A 207      -9.206  35.902  -2.557  1.00 34.17           C  
ATOM   1572  CD2 HIS A 207      -9.593  36.256  -3.805  1.00 34.17           C  
ATOM   1573  ND1 HIS A 207     -10.148  36.425  -1.698  1.00 34.17           N  
ATOM   1574  CE1 HIS A 207     -11.066  37.068  -2.400  1.00 34.17           C  
ATOM   1575  NE2 HIS A 207     -10.752  36.981  -3.681  1.00 34.17           N  
ATOM   1576  N   ALA A 208      -4.864  35.965  -0.137  1.00 32.83           N  
ATOM   1577  CA  ALA A 208      -4.624  36.224   1.280  1.00 32.83           C  
ATOM   1578  C   ALA A 208      -5.556  35.392   2.156  1.00 32.83           C  
ATOM   1579  CB  ALA A 208      -4.797  37.710   1.587  1.00 32.83           C  
ATOM   1580  O   ALA A 208      -6.748  35.271   1.863  1.00 32.83           O  
ATOM   1581  N   ALA A 209      -5.198  34.113   2.638  1.00 32.99           N  
ATOM   1582  CA  ALA A 209      -5.189  33.558   3.989  1.00 32.99           C  
ATOM   1583  C   ALA A 209      -6.605  33.450   4.548  1.00 32.99           C  
ATOM   1584  CB  ALA A 209      -4.321  34.411   4.910  1.00 32.99           C  
ATOM   1585  O   ALA A 209      -7.303  34.457   4.685  1.00 32.99           O  
ATOM   1586  N   GLY A 210      -7.513  32.473   4.028  1.00 30.20           N  
ATOM   1587  CA  GLY A 210      -8.471  32.023   5.025  1.00 30.20           C  
ATOM   1588  C   GLY A 210      -9.512  31.071   4.466  1.00 30.20           C  
ATOM   1589  O   GLY A 210     -10.558  30.855   5.081  1.00 30.20           O  
ATOM   1590  N   LEU A 211      -9.167  30.127   3.519  1.00 36.37           N  
ATOM   1591  CA  LEU A 211     -10.304  29.282   3.170  1.00 36.37           C  
ATOM   1592  C   LEU A 211     -10.193  27.917   3.841  1.00 36.37           C  
ATOM   1593  CB  LEU A 211     -10.399  29.112   1.652  1.00 36.37           C  
ATOM   1594  O   LEU A 211     -11.193  27.210   3.988  1.00 36.37           O  
ATOM   1595  CG  LEU A 211     -11.160  30.200   0.894  1.00 36.37           C  
ATOM   1596  CD1 LEU A 211     -10.650  30.303  -0.540  1.00 36.37           C  
ATOM   1597  CD2 LEU A 211     -12.659  29.919   0.914  1.00 36.37           C  
ATOM   1598  N   ILE A 212      -9.184  27.804   4.782  1.00 36.88           N  
ATOM   1599  CA  ILE A 212      -9.294  26.519   5.464  1.00 36.88           C  
ATOM   1600  C   ILE A 212      -9.761  26.735   6.902  1.00 36.88           C  
ATOM   1601  CB  ILE A 212      -7.953  25.753   5.445  1.00 36.88           C  
ATOM   1602  O   ILE A 212     -10.215  25.798   7.562  1.00 36.88           O  
ATOM   1603  CG1 ILE A 212      -7.306  25.842   4.058  1.00 36.88           C  
ATOM   1604  CG2 ILE A 212      -8.158  24.293   5.861  1.00 36.88           C  
ATOM   1605  CD1 ILE A 212      -6.040  25.009   3.910  1.00 36.88           C  
ATOM   1606  N   ALA A 213     -10.115  27.956   7.280  1.00 37.16           N  
ATOM   1607  CA  ALA A 213     -10.598  28.062   8.654  1.00 37.16           C  
ATOM   1608  C   ALA A 213     -12.066  28.480   8.689  1.00 37.16           C  
ATOM   1609  CB  ALA A 213      -9.747  29.055   9.443  1.00 37.16           C  
ATOM   1610  O   ALA A 213     -12.707  28.429   9.741  1.00 37.16           O  
ATOM   1611  N   LYS A 214     -12.865  28.248   7.558  1.00 37.78           N  
ATOM   1612  CA  LYS A 214     -14.291  28.509   7.731  1.00 37.78           C  
ATOM   1613  C   LYS A 214     -15.130  27.332   7.240  1.00 37.78           C  
ATOM   1614  CB  LYS A 214     -14.697  29.785   6.993  1.00 37.78           C  
ATOM   1615  O   LYS A 214     -16.348  27.449   7.095  1.00 37.78           O  
ATOM   1616  CG  LYS A 214     -14.265  31.067   7.689  1.00 37.78           C  
ATOM   1617  CD  LYS A 214     -14.730  32.302   6.927  1.00 37.78           C  
ATOM   1618  CE  LYS A 214     -14.391  33.583   7.676  1.00 37.78           C  
ATOM   1619  NZ  LYS A 214     -14.859  34.795   6.940  1.00 37.78           N  
ATOM   1620  N   LEU A 215     -14.477  26.148   7.137  1.00 36.05           N  
ATOM   1621  CA  LEU A 215     -15.377  25.043   6.825  1.00 36.05           C  
ATOM   1622  C   LEU A 215     -16.105  24.564   8.076  1.00 36.05           C  
ATOM   1623  CB  LEU A 215     -14.602  23.882   6.195  1.00 36.05           C  
ATOM   1624  O   LEU A 215     -15.481  24.349   9.118  1.00 36.05           O  
ATOM   1625  CG  LEU A 215     -14.170  24.066   4.740  1.00 36.05           C  
ATOM   1626  CD1 LEU A 215     -13.038  23.103   4.397  1.00 36.05           C  
ATOM   1627  CD2 LEU A 215     -15.353  23.864   3.800  1.00 36.05           C  
ATOM   1628  N   PRO A 216     -17.348  25.006   8.281  1.00 38.96           N  
ATOM   1629  CA  PRO A 216     -18.086  24.427   9.407  1.00 38.96           C  
ATOM   1630  C   PRO A 216     -18.038  22.901   9.421  1.00 38.96           C  
ATOM   1631  CB  PRO A 216     -19.516  24.926   9.185  1.00 38.96           C  
ATOM   1632  O   PRO A 216     -18.029  22.270   8.361  1.00 38.96           O  
ATOM   1633  CG  PRO A 216     -19.523  25.456   7.787  1.00 38.96           C  
ATOM   1634  CD  PRO A 216     -18.113  25.459   7.271  1.00 38.96           C  
ATOM   1635  N   LYS A 217     -17.131  22.365  10.227  1.00 32.71           N  
ATOM   1636  CA  LYS A 217     -17.164  20.944  10.562  1.00 32.71           C  
ATOM   1637  C   LYS A 217     -18.506  20.322  10.188  1.00 32.71           C  
ATOM   1638  CB  LYS A 217     -16.888  20.737  12.053  1.00 32.71           C  
ATOM   1639  O   LYS A 217     -19.562  20.851  10.542  1.00 32.71           O  
ATOM   1640  CG  LYS A 217     -15.442  20.987  12.455  1.00 32.71           C  
ATOM   1641  CD  LYS A 217     -15.263  20.925  13.966  1.00 32.71           C  
ATOM   1642  CE  LYS A 217     -13.834  21.254  14.375  1.00 32.71           C  
ATOM   1643  NZ  LYS A 217     -13.683  21.317  15.860  1.00 32.71           N  
ATOM   1644  N   PRO A 218     -18.636  19.395   9.178  1.00 45.49           N  
ATOM   1645  CA  PRO A 218     -19.430  18.254   9.640  1.00 45.49           C  
ATOM   1646  C   PRO A 218     -18.574  17.149  10.255  1.00 45.49           C  
ATOM   1647  CB  PRO A 218     -20.119  17.764   8.364  1.00 45.49           C  
ATOM   1648  O   PRO A 218     -17.399  17.006   9.904  1.00 45.49           O  
ATOM   1649  CG  PRO A 218     -19.210  18.183   7.254  1.00 45.49           C  
ATOM   1650  CD  PRO A 218     -18.265  19.226   7.779  1.00 45.49           C  
ATOM   1651  N   TYR A 219     -18.315  17.122  11.578  1.00 37.58           N  
ATOM   1652  CA  TYR A 219     -17.883  15.958  12.345  1.00 37.58           C  
ATOM   1653  C   TYR A 219     -18.838  14.788  12.144  1.00 37.58           C  
ATOM   1654  CB  TYR A 219     -17.783  16.302  13.834  1.00 37.58           C  
ATOM   1655  O   TYR A 219     -20.041  14.986  11.957  1.00 37.58           O  
ATOM   1656  CG  TYR A 219     -17.160  15.209  14.668  1.00 37.58           C  
ATOM   1657  CD1 TYR A 219     -17.948  14.365  15.447  1.00 37.58           C  
ATOM   1658  CD2 TYR A 219     -15.782  15.020  14.681  1.00 37.58           C  
ATOM   1659  CE1 TYR A 219     -17.378  13.358  16.219  1.00 37.58           C  
ATOM   1660  CE2 TYR A 219     -15.201  14.017  15.449  1.00 37.58           C  
ATOM   1661  OH  TYR A 219     -15.436  12.196  16.975  1.00 37.58           O  
ATOM   1662  CZ  TYR A 219     -16.006  13.192  16.213  1.00 37.58           C  
ATOM   1663  N   VAL A 220     -18.377  13.621  11.464  1.00 47.97           N  
ATOM   1664  CA  VAL A 220     -19.029  12.320  11.562  1.00 47.97           C  
ATOM   1665  C   VAL A 220     -19.355  12.012  13.022  1.00 47.97           C  
ATOM   1666  CB  VAL A 220     -18.150  11.198  10.964  1.00 47.97           C  
ATOM   1667  O   VAL A 220     -18.466  12.017  13.877  1.00 47.97           O  
ATOM   1668  CG1 VAL A 220     -18.846   9.844  11.087  1.00 47.97           C  
ATOM   1669  CG2 VAL A 220     -17.818  11.502   9.504  1.00 47.97           C  
ATOM   1670  N   GLN A 221     -20.472  12.452  13.602  1.00 46.03           N  
ATOM   1671  CA  GLN A 221     -20.861  11.941  14.913  1.00 46.03           C  
ATOM   1672  C   GLN A 221     -21.324  10.490  14.823  1.00 46.03           C  
ATOM   1673  CB  GLN A 221     -21.964  12.808  15.521  1.00 46.03           C  
ATOM   1674  O   GLN A 221     -22.127  10.142  13.954  1.00 46.03           O  
ATOM   1675  CG  GLN A 221     -21.507  13.641  16.711  1.00 46.03           C  
ATOM   1676  CD  GLN A 221     -22.458  14.778  17.033  1.00 46.03           C  
ATOM   1677  NE2 GLN A 221     -22.335  15.332  18.235  1.00 46.03           N  
ATOM   1678  OE1 GLN A 221     -23.295  15.156  16.208  1.00 46.03           O  
ATOM   1679  N   THR A 222     -20.430   9.473  15.133  1.00 43.73           N  
ATOM   1680  CA  THR A 222     -20.816   8.070  15.244  1.00 43.73           C  
ATOM   1681  C   THR A 222     -21.561   7.816  16.551  1.00 43.73           C  
ATOM   1682  CB  THR A 222     -19.589   7.144  15.160  1.00 43.73           C  
ATOM   1683  O   THR A 222     -21.229   8.401  17.584  1.00 43.73           O  
ATOM   1684  CG2 THR A 222     -18.841   7.341  13.845  1.00 43.73           C  
ATOM   1685  OG1 THR A 222     -18.704   7.434  16.249  1.00 43.73           O  
ATOM   1686  N   GLN A 223     -22.897   7.746  16.662  1.00 43.83           N  
ATOM   1687  CA  GLN A 223     -23.548   7.229  17.861  1.00 43.83           C  
ATOM   1688  C   GLN A 223     -23.548   5.703  17.872  1.00 43.83           C  
ATOM   1689  CB  GLN A 223     -24.980   7.755  17.964  1.00 43.83           C  
ATOM   1690  O   GLN A 223     -23.779   5.069  16.841  1.00 43.83           O  
ATOM   1691  CG  GLN A 223     -25.143   9.192  17.488  1.00 43.83           C  
ATOM   1692  CD  GLN A 223     -26.495   9.780  17.847  1.00 43.83           C  
ATOM   1693  NE2 GLN A 223     -26.683  11.061  17.548  1.00 43.83           N  
ATOM   1694  OE1 GLN A 223     -27.363   9.089  18.390  1.00 43.83           O  
ATOM   1695  N   ALA A 224     -22.646   5.057  18.661  1.00 38.59           N  
ATOM   1696  CA  ALA A 224     -22.777   3.637  18.979  1.00 38.59           C  
ATOM   1697  C   ALA A 224     -24.177   3.317  19.493  1.00 38.59           C  
ATOM   1698  CB  ALA A 224     -21.728   3.223  20.008  1.00 38.59           C  
ATOM   1699  O   ALA A 224     -24.715   4.038  20.337  1.00 38.59           O  
ATOM   1700  N   SER A 225     -25.170   2.979  18.633  1.00 38.19           N  
ATOM   1701  CA  SER A 225     -26.392   2.423  19.205  1.00 38.19           C  
ATOM   1702  C   SER A 225     -26.145   1.039  19.798  1.00 38.19           C  
ATOM   1703  CB  SER A 225     -27.493   2.344  18.146  1.00 38.19           C  
ATOM   1704  O   SER A 225     -25.337   0.269  19.274  1.00 38.19           O  
ATOM   1705  OG  SER A 225     -27.134   1.441  17.114  1.00 38.19           O  
ATOM   1706  N   VAL A 226     -25.908   0.930  21.170  1.00 33.43           N  
ATOM   1707  CA  VAL A 226     -26.015  -0.274  21.988  1.00 33.43           C  
ATOM   1708  C   VAL A 226     -27.406  -0.884  21.830  1.00 33.43           C  
ATOM   1709  CB  VAL A 226     -25.730   0.025  23.477  1.00 33.43           C  
ATOM   1710  O   VAL A 226     -28.415  -0.188  21.966  1.00 33.43           O  
ATOM   1711  CG1 VAL A 226     -25.032  -1.161  24.141  1.00 33.43           C  
ATOM   1712  CG2 VAL A 226     -24.887   1.291  23.615  1.00 33.43           C  
ATOM   1713  N   ALA A 227     -27.665  -1.835  20.910  1.00 39.68           N  
ATOM   1714  CA  ALA A 227     -28.799  -2.695  21.237  1.00 39.68           C  
ATOM   1715  C   ALA A 227     -28.446  -3.665  22.361  1.00 39.68           C  
ATOM   1716  CB  ALA A 227     -29.258  -3.464  20.000  1.00 39.68           C  
ATOM   1717  O   ALA A 227     -27.320  -4.163  22.429  1.00 39.68           O  
TER    1718      ALA A 227                                                      
ENDMDL                                                                          
END                                                                             
