# Supplementary material for: Uncoupled evolution of the Polycomb system and deep origin of non-canonical PRC1
Source: Commun Biol. 2023 Nov 10;6:1144. doi: 10.1038/s42003-023-05501-x (PMC10638273; doi:10.1038/s42003-023-05501-x)
Supplement: Supplementary file 8 — Supplementary Data 5 [file 42003_2023_5501_MOESM8_ESM.zip › Supplementary Data 5/PCGF_putative_checks/PCGF_alphafold_remainedputative/NUTLON020672_PCGF_625f3.result/NUTLON020672_PCGF_625f3.a3m]

#154	1
>101
PRIQGASIFLKPRIFESLLVCPVCNGYFRDAITTEECVHSFCKVCIISTLESDIKSLCPVCNVFLNSESLKPDPALQAIVDLIMPEYVVRDRELKRKINEELGITEKPMLPSKRRSKPAASNDTTPMLGVEGNPEEPTEDKEKPDDGNAYNSMS
>UPI0017473677	94	0.248	1.175E-18	0	151	154	8	160	252
PKM--LTRKIKLWDINAHITCRLCSGYLIDATTVTECLHTFCRSCLVKYLEEN--NTCPTCRIVIHQSHplqyIGHDRTMQDIVYKLVPGLQEAEMRKQREFYHKLGLEVPGDIkgetgPARQHSDPHRNGETK---ADESCNKEPAEEKQE-DDSDYHRS--
>UPI000BAFE8F1	94	0.277	1.175E-18	0	150	154	45	198	305
PSLSKEPIILQLRELNPYITCGLCGGYLYEASTITECMHTFCKTCIVRYTER--CLTCPTCDTPIHPTDpfvhIRHDSTLQDIVYRLLPKVAEVEQKREIEFYEkhekETGevILPKLQLPPSPPSTPPPRTDQPPL------PSEyVRKKKKEPPLGNFRP---
>A0A7J8JYE3	93	0.252	2.203E-18	7	151	154	3	150	235
-------RKIKLWDINAHITCRLCSGYLIDATTVTECLHTFCRSCLVKYLEEN--NTCPTCRIVIHQSHplqyIGHDRTMQDIVYKLVPGLQEAEMRKQREFYHKLGLEVPGDIkgetgPARQHSDPHRNGETK---ADESCNKEPAEEKQE-DDSDYHRS--
>A0A2P6MZX1	93	0.314	2.203E-18	0	149	154	29	171	267
PIVDGRDIKFETRILNEFLVCSLCMGYIKDAHTIVECLHTFCKSCITKYLRD--KTDCPTCEvalGPYPLDKIKFDRQIHNIVCKIFPQFEAEDAEEERKYYSSVGLKTDP--PPAPA--PAPANN-------NGKPDankQPYKKVKKEDKSVFY----
>UPI00141A06F2	93	0.274	4.128E-18	14	143	154	10	132	175
--------------LRDEATCSICLDYFKDPVTIPECGHNFCRSCLTQCWgESEAEASCPQCRKRVQRRSLIPNRQLANFVEIAQNLCVQGGKEEERKG----GVCEEHQEPLKLFCK----EDEAPICVVCDKSKEHKQHEVIP----------
>UPI0015E1F5F2	93	0.267	4.128E-18	2	132	154	29	173	396
--MDGTEVAVSPRSLHSELMCPICLDMLKNTMTTKECLHRFCSDCIVTALRS-GNKECPTCRkKLVSRRSLRRDSNFDALISKIYPSRDEYEAHQRRVLERlnrlhnkealsssiEEGLRQQARYRNHRAKKPTQESDNTTFSGGEDN---------------------
>UPI0018F63818	92	0.277	5.651E-18	2	146	154	29	193	370
--MDGTEIAVSPRSLHSELMCPICLDMLKNTMTTKECLHRFCSDCIVTALRS-GNKECPTCRkKLVSKRSLRPDPNFDALISKIYPSREEYEAHQDRVLVRlsrlhnqqalsssiEEGLRMQAMHRAQRVRRALPESDqTTTLSGGDGEAEadgeaEPDGEELSSDSG-------
>UPI001864E0E6	92	0.243	7.735E-18	7	144	154	11	159	250
-------RKIKLWDINAHITCRLCEGYLIDATTVTECLHTFCRSCLVKYLEE--SNTCPTCRIVIHQSHplqyIGHDRTMQDIVYKLVPGLQDAEMKKQREFYQKLGmevpgdvkaeLCGMKTQQDAHRNGDIKSEDTANKETGEEKREE-DEDYHRSD---------
>UPI001884C9C6	91	0.275	1.983E-17	0	143	154	27	192	344
PVIDNTVIAVSPRSLHSELMCPICLDMLKNTMTTKECLHRFCNECIITALRS-GNKECPTCRkKLVSKRSLRPDPNFDNLIAKIYPSRDEYEAHQERvlaKLNKSHsqaalvsSIEEGIKIQAQNRqnrkkavaddsSNPGSQAPPTPVEAApQGGAAEPAAEQPAP----------
>UPI0015929641	91	0.262	1.983E-17	14	143	154	10	146	512
--------------LHDEATCSICLDYFKDPVIIPECGHNFCQSCLIQYWeESEAEASCPQCRQRVQRRGLIPNRQLANMVEIAQNLSLQKGREGgggKGRMCEEGkgeggkgGVCEKHREPLKLFCK----VHEAPICVVCDKSKEHANHKVIP----------
>UPI0018F54C80	91	0.255	1.983E-17	10	142	154	756	899	1233
----------QPFEMEDDLSCSICHDLYKDPVLL-GCDHSFCRSCITQYWEEADTNSCPVCRKENSSRDLRPIRILSNIVETFFKSDkgDKIQQECsRHKEKLKLFCKTdnQPICLVCQTSKNHQNHELLPVdEAAEEFKEElrtslkPVQDKKE-----------
>A0A347ZJE8	91	0.293	1.983E-17	7	142	154	4	143	1274
-------RRLKITDLNPHLICVLCGGYYVDATTIIECLHSFCKACIVRYLETN--KYCPICDVQVHKTrplqNIRSDKTLQDIVYKLVPGLFQKEMRCRREFYAKH-PEAQPTSRIDQGEDSDQSHIYTPDEAISLSLEyikSPTSDKEE-----------
>A0A1E1W5S2	90	0.272	2.715E-17	7	144	154	4	133	225
-------RRIKLKALNSHITCKICRGYFIDATTVTECLHTFCKSCLVKHLEEN--NTCPTCSIVIHQSHplqyISFDRTMQDIVYKLVPDLQDNELKRERDFYRARGLT----CPKD----AALAND---KMCNGEEPEQPdNTDCHRKD---------
>UPI00146B35D7	90	0.267	2.715E-17	2	132	154	29	173	396
--MDGTEVTVSPRSLHRDIRCPICLDMLKNTMTAKECLHRFCSDCIVTALRS-GNKECPTCRQkLVSRRSLRRDSNFDALISKIYPsrdEYEAHQRSVLERLNRlhnkealsssiEEGLRQQARYRNHRVKKPIQESDNTTFSGGEDN---------------------
>A0A7L4NLY8	90	0.281	3.716E-17	12	136	154	6	120	193
------------RSLQDELTCPVCLEYFNDPVLVAECGHNFCRACVTQCWEDSARRlCCPQCREPVPQRLFRPNRSLGNIV-HIVRQLGLPP-----------GPAEPPPGPPASPlaSPPSASSPPLPVAAA-GPPRCP-----------------
>UPI0009E39E8B	90	0.230	3.716E-17	3	124	154	5	134	254
---SNRERKLKLQDLNSFITCEICRGYLIKPTTITECLHTFCRSCIVKYLQDSEDNKCPACSILIHETNpfemLRSDQTLEDVIYKLVPKLQENEQKREKEFNEQHNSEEEKKSkkePKDNRETaPDSKTDEP-----------------------------
>A0A3Q3J5I4	90	0.275	3.716E-17	2	147	154	32	197	338
--MDGTEVAVSPRSLHSELMCPICLDMLKNTMTTKECLHRFCSDCIVTALRS-GNKECPTCRkKLVSRRSLRRDSNFDALISKIYPsrdEYEAHQRQVLERLNrlhnkEALSSSIEEGLRQQARYRSERWGDNTTFSGGEDNGDArshlshdsgPARSRKRPrvsDDGS------
>A0A3P8WUX9	90	0.286	3.716E-17	2	132	154	29	170	366
--MDGTEVSVSPRALHSELMCPICLDMLKNTMTTKECLHRFCCDCIVTALRS-GNKECPTCRkKLVSRRSLRRDANFDALISKIYPSREEYEAHQQRVLerlnhlhnQEALSSSIEAGLRQQARcknDRPAQESDTNPFSGGEDN---------------------
>UPI000CE6592B	90	0.255	3.716E-17	12	141	154	3	135	471
------------ESLRDELSCPICLEYFTDPVTI-ECGHNFCRACISQcWVETEPNFSCPQCRETAQQRNLRPNRQLGNVVE-LVKGLrfqvvtEPKWERMCEKHQEALKLfCEEDQTPICVVcdkSKAHRSHKVVPIE------EAAQEYKE------------
>UPI00109F9B5F	90	0.272	3.716E-17	16	152	154	550	688	1022
----------------EEATCPICLEYFRDPVIIPECGHNFCRACLTQCWgESEGEASCPQCREIIQHRNLIPNRPLQNVVEILVAEKVSLPGE--KGAEGKGKICEKHQEPLKLFCK----EEEAPICVVCDRSKEhkkheviPLEEasQEYKD--QLRNWI-
>UPI00145BC71B	89	0.261	5.085E-17	7	149	154	11	155	250
-------RKIKLWDINAHITCRLCEGYLIDATTVTECLHTFCRSCLVKYLEEN--NTCPTCRIVIHQSHplqyIGHDRTMQDIVYKLVPGLQDAELKKQRDFYQKLGME----VPGDVKSEMcLTKPHLDPQRNGETKPEdtsnkETTEEKQEED--NDY----
>A0A670HQ75	89	0.267	5.085E-17	14	143	154	10	132	276
--------------LRDEATCSICLDYFKDPVTIPECGHNFCRSCLIQCWgESEAEASCPQCRERVQRRSLIPNRQLANVVE-IAQNLSLQEG---KEEGGKGGVCEKHQEPLKLFCK----EDEAPICVVCDRSKEHKNHEVIP----------
>UPI000D72032F	89	0.248	5.085E-17	12	142	154	7	139	471
------------RSFQDEVTCPICLECFTDPVTI-ECGHNFCRACLSQCWGESEPNFCPXCRETITQRHLRPNCQLGNLVELVkrlrLPaGPALEEQPRCERHQEALKLFcqedQAPICVICRESRAHQAHKVLPV-------EEAAQDcKEK-----------
>A0A139WPA3	89	0.258	6.960E-17	7	145	154	2	127	224
-------RRIKLKTLNSHITCKICRGYLIDATTVTECLHTFCKSCLVKHLEEN--NTCPTCNIVIHQSHplqyISFDRTMQDIVYKLVPELQKNEITREREFYHQRGLP----CPKDIPPNP-----------GELEEEKPSADVHAESD--------
>A0A6I8N9X7	89	0.285	6.960E-17	0	128	154	26	153	296
PLRNEEEVRVKIKDLNEHIVCCLCAGYFVDATTITECLHTFCKSCIVKYLQT--SKYCPMCNIKIHETqpllNLKLDRVMQDIVYKLVPGLQDSEEKRIREFYQSRGL-DRVTQPS--GEEPVAGSLGLPYST-------------------------
>A0A6P8TX55	89	0.262	6.960E-17	14	142	154	4	143	456
--------------LEEDLSCPVCHEIFRDPVIL-SCCHSFCRDCLQSWWTGKEEKECPVCKRRFSKDLLPANFTLKNLCESFLQERDQRSPEALCSLHSEklrLFCLdhQQPVCLVCRDSDKHTDHTIRPIdEAAQGLKEElqkslqPLQEKLK-----------
>UPI000C306580	89	0.269	6.960E-17	14	142	154	4	143	463
--------------LEEDLCCPVCHDIFKDPVIL-SCSHSFCKVCLQSWWTENPNRECPVCKRQHSREDLSPNLVLKNLCESFLLDKRQRCSESLCSLHsEELKLFcldhQQPVCLICRDSEKHSNHTFRPIhEAAQqhrkqlQETLEPLKNKLK-----------
>A0A1S3IMS6	89	0.266	9.525E-17	1	150	154	1	140	234
-RRKGGERRIRLKTVNPHITCRLCKGYLIDATTITECLHTFCKCCIVKYLEEN--NTCPTCQIVIHQSHplnyISHDRTMQDIVYKLVPNLHKNEQDREEKFYSKRGLP----LP---RSLSGVENGDENGYGSENKP-PP----QPKDDGDFHR---
>A0A6A3ZAC5	89	0.293	9.525E-17	3	136	154	23	170	251
---EARTETVRMADINEFLICKLCKGYLRDPYTVKECLHTFCYGCIRGyYLYDGESCSCPTCRVRLGAKPwthIMPDPAMKELTEKLLPDYSVKEEEEERVFYSKLGIKRKrvdaPATP--RRSRSKTSGPRgpspgnmTPFEIYpQRGPGVP-----------------
>UPI0014940DE8	89	0.224	9.525E-17	0	153	154	23	185	252
PKM--LTRKIKLWDINAHITCRLCSGYLIDATTVTECLHTFCRSCLVKYLEEN--NTCPTCRIVIHQSHplqyIGHDRTMQDIVYKLVPGLQEAEMRKQREFYHKLGM-EVPGdikgetCSAKqhldpHRNGETKADDSPHKEAAEERQDE-DNDYHRSDEQDVISCAS
>A0A7L1GT35	89	0.297	9.525E-17	9	142	154	6	139	320
---------IKITELNPHLMCALCGGYFIDATTIVECLHSFCKTCIVRYLETN--KYCPMCDVQVHKTrpllSIRSDKTLQDIVYKLVPGLFKDEMKRRRDFYAAYPMAEAPLWWLHFPllfLIPPQS-----LSCVCFPPPSPYPREEK-----------
>UPI00141A205F	89	0.282	9.525E-17	14	143	154	10	132	480
--------------LRDEATCSICLEYFKDPLTIPECGHNFCRSCLVQYWgESEAEASCPQCRKTVQRRSLTPNRQLANMVEIAKNFSVQGGKEDKRKG----GVCEEHQEPLKLFCK----KDEAPICLVCDRSKEHKHHEVIP----------
>A0A151MHT7	89	0.259	9.525E-17	14	134	154	9	136	488
--------------IQEELTCSVCLDYFSDPVTL-GCGHNFCRACIDQCWgESEPNCCCPQCRERAPRRHLRPNRQLGNVVElvkklRLQEEKEPKGQRMCERHHEALKLFceedEAPICVICRESRVHRNHTVIPIE--EAAPE-------------------
>UPI001591539A	89	0.278	9.525E-17	16	129	154	412	520	882
----------------EEATCCICLEYFRDPVIIPECGHNFCRSCLIQYWgESEGEASCPQCRKIILHRNLIPNRPLANVVERLTAGNFRLHGEMEAEGKGK--ICEKHQEPLKLFCK----EDESPICVV------------------------
>C1C1X3	88	0.238	1.304E-16	2	144	154	0	136	230
--MSGEERRIELRDINEMITCKICQGYLIDATTVTECLHTFCKSCIVKHLED--SNTCPECEDTIHqshpLDYIAFDRTMQDLVYKIVPRLEKEEYDRERCFYAERGLP----CPKDQQEEGKKDEE----EAGVADEEEKNRDYHRFD---------
>UPI0017467389	88	0.259	1.304E-16	7	151	154	3	149	242
-------RNIKLWDINAHITCCLCSGYLIDATTVRECLHTFCRSCLVKYLEEN--NTCPTCRIVIHQSHplqyIGHDWTIQGIVYKLVPGLQEAEMRKQRRFYHKLGM-EVPGdikgeSGSARQHLDPHGNDET--KADESSNKELAEEKQEED--SDYHW--
>A0A7K4LR84	88	0.316	1.304E-16	9	143	154	6	143	263
---------IKITELNPHLMCALCGGYFIDATTIVECLHSFCKTCIVRYLETN--KYCPMCDVQVHKTrpllSIRSDKTLQDIVYKLVPGLFKDEMKRRRNFYTAYPVAEggYPRPPRPLRREPGGRPSGISSMGIpHFHP--PREDKKGP----------
>A0A7S2SQ63	88	0.281	1.304E-16	4	144	154	32	179	265
----GRTVKLDMDRLNSLFTCRICGGYFRDAHTITECLHTFCKSCLLKSFNE-GYNVCPHCKVDLGPQPrnlILYDRTMQELVNKVLPGLDREDEEKEADFYAARGIKRKAIeQPTDEQAMAQPSSVSTSTAASVPSPASPASRdmafKLAPD---------
>H9GEL2	88	0.293	1.304E-16	2	136	154	29	177	346
--MDGTEIAVSPRSLHSELMCPICLDMLKHTMTTKECLHRFCSDCIVTALRS-GNKECPTCRkKLVSKRSLRPDPNFDALISKIYPsrdEYEAHQDRVLAKLNRlhnqqalrssmEEGLKVQAMNRGQRVRRQRHESDNASFSGAEDNLRQP-----------------
>UPI0011CF27EE	88	0.264	1.304E-16	12	141	154	7	139	362
------------ESLRDELSCPICLEYFTDPVTI-ECGHNFCWACIRQCWgESETNFSCPQCRETAQQRNLRPNRQLGNVVELVkrlrFQAVTEPEGERVCELHQEalklfCGEDQTPICVVCDKSKAHRSHTVVPIE------EAAQEYKE------------
>UPI0018EB9ABB	88	0.269	1.304E-16	14	142	154	4	143	477
--------------LEDDLCCPVCQDIFKDPVIL-SCSHSFCKGCLQSWWTERGSQECPVCKRRHSKDGLPPNRALKNLCESFLQERDQRASEALCSLHSEkLKLFcldhQQPVCVVCRDSEKHSNHRFRPVdeAARQHKKElqetlEPLKEKLK-----------
>UPI00074FC098	88	0.272	1.304E-16	12	143	154	7	145	549
------------RELCEEATCSICLEFFRDPVAIAECGHSFCRACLTRSWGEvgTAEPSCPQCRGKAQEGSLRPNPQLASIVEiakKVSPlegeGAEARGGETaEAKGGEgEGGVCEKHREPLKFFCR----EDEAPLCVVCSKSQEHRNHQVSP----------
>A0A1E1XF27	88	0.313	1.304E-16	2	131	154	0	130	550
--MQGAGRK-KLVELNEHLTCVLCGGYFVDATTIIECLHSFCKTCIVKYLQV--HKMCPVCDVQVHKTrplqNIRSDPTLQDIVYKLVPGLYKNEMRRRRQYYASLAPSERASLPISSEGRGDIQNVERLIFNYED----------------------
>G1KGD9	88	0.261	1.784E-16	14	135	154	9	122	162
--------------MEEEVTCSVCLEYFKDPVTI-ECGHNFCRSCLTRFWEEsgNKETFCPLCRERVQQRNLRSNWQLANIIEitKTLPQGPRRAKDTER-------VCGKHQEPLKLFCK----DDVTPICCVCDRSKE------------------
>UPI000703EDB9	88	0.255	1.784E-16	12	142	154	7	140	166
------------RSFQDEATCPICLEFFTDPVSI-ECGHNYCWACLSQCWgESEPKFSCPQCRETILQRHLRPNYQLGNLVELVkrlqLPaGPVPKGQPGCKRHQESLNLFcqedQAPICVVCDRSREHRAHTVVPIE------EAAQEYKEK-----------
>A0A402G524	88	0.240	1.784E-16	12	143	154	7	134	172
------------QELSEELTCPICLDFFRDPVTVGDCGHNFCRACLAACWGDpREAPSCPLCRDPAQPEALRPNRQLANVVEivkKIQPE---------RGSGGEEAAAKGELCPKHQeRLNLFCCHDASLICVVCGIAREHRAHRAIP----------
>UPI00083C6AD2	88	0.246	1.784E-16	7	140	154	3	134	225
-------RRIKLRTLNNHITCKICRGYLIDATTVTECLHTFCKSCLVKHLEEN--NTCPTCNIVIHQSHplqyISFDRTMQDIVYKLVPDLQKNEIARERDFYKIRGLT----CPKDIQNNSNDFHDEKSVADVHAESDYHRQDE-------------
>UPI00146F08D0	88	0.255	1.784E-16	14	142	154	4	143	462
--------------LEEDLCCPVCKDVFRDPVVL-SCSHSFCKACLQTWWRERPTRECPVCKTESSTRNPPCNRVLKNLCEAFLLERDQRPPEALCSLHSEklrLFCLdhQQPVCHICRDSKTHTNHRFRPIdEAAQDLREElqkalqPFQEKLK-----------
>UPI00148FC377	88	0.262	1.784E-16	14	142	154	4	143	462
--------------LEEDLSCPVCHEIFKDPVIL-SCLHSFCKDCLQSWWREKEDKECPLCKKRHSKERLPPNFALKNLCESFLQERGQRSSEDLCSLHSEkLKLFcldhQQPVCVVCRDSEKHSDHRFRPVdeAAPQhkknlQETLEPLKEKLK-----------
>UPI00074FB2D3	88	0.315	1.784E-16	3	112	154	2	106	476
---SGGPV----RELCEEVTCPICLEYFRDPVTIAECGHNFCRACLTcSWGESGGEASCPQCRGKAQEGNLRPNRQLANIVE-IAQKLSLQVEEARKEEARER-ICEKHREPLK-----------------------------------------
>K7F3K3	87	0.276	2.441E-16	12	134	154	7	132	180
------------QNIKAEVTCPICLELFRDPVTS-ECGHSFCRECIARHCQGDGDITCPQCQQKLQKGNLRPNLELRNMVEEQTveePrggNLCERHQELLRLYCTEH---QTPICLVCERSQAHRGHTMVPVEdAVQEHWE-------------------
>A0A2F0B793	87	0.260	2.441E-16	2	135	154	27	175	210
--MDGTETAVSPRSLHSEVMCPICLDMLKNTMTTKECLHRFCSDSTVTALHS-RNKECPTCRkKLVSKRSLQPDPNFDALISKIYPSREEYEAHQDRvlihlsRLYNqqvlssstEEGLCMQAMHRAQRVRRPMPGSDQTTTMSwGEGEPGE------------------
>A0A0B6YQF5	87	0.270	2.441E-16	9	151	154	1	129	214
---------VRLKTVNPFITCYICKGYLVDATTITECLHTFCKSCIVKYLEE--KNTCPKCGIEIHQSYplnyVSFDRTMQDIVYKLVPNLQERENERMKEFYKKRGL-------------PIPSN----IVNDENSNECnKTPSQEHPEDGDHHRS--
>A0A6A0H7V8	87	0.284	2.441E-16	7	139	154	2	122	224
-------RRIKLKTLNEHIVCTICSGYLIDATTVTECLHTFCKSCLVKHLEE--KNTCPSCELVIHQSHplnyISFDRTMQDIVYKLVPNLQENEIRLEREFYRVRGEVCPKDLP------PAPDDHTS------AAP--PEED--------------
>UPI0008F9C15B	87	0.250	2.441E-16	7	137	154	2	119	224
-------RKIKLKSLNEYITCKICQGYLVDATTVTECLHTFCKSCLVKHLEEN--NTCPQCQIVIHQSHplqyISFDRTMQDIVYKLVPQLQKNELKREQEFYRIRGLpCPKDLLPN----------------GTELEPEKPV----------------
>A0A7R9P6E5	87	0.237	2.441E-16	7	145	154	8	133	230
-------RRIKLEALNNHIICTICQGYLIDATTVTECLHTFCKSCLVKHLEEN--NTCPTCQQVIHQSHplnyISFDRTMQDIVYKLVPELQDNEMKREREFYRKRNLP----CPK----------DVPP-NAGDAEEEKPAMDAHAESD--------
>B3S391	87	0.292	2.441E-16	7	125	154	2	116	232
-------RTLALKELNPCLTCSLCDGYLVNATTVVECLHTFCKSCIVKHLED--SNNCPKCDNVVHQSHplqyISYDRTMQDLVYKLVPGLQERELETEREFYESRGL----RWPKKRLS--DSENENSP----------------------------
>K7G101	87	0.260	2.441E-16	4	142	154	17	159	252
----GAMATASPvESLREEATCPLCLEYFTDPVVT-ACGHNFCRACISQCWEGpGPATSCPQCRDQVQQGPLRPNRQLANMVELVkqlsLPAAsGVGEGGVCRAHQEALKLFckkdQAPICMVCRESRAHRAHIVAPLE------EAAQEYKEK-----------
>A0A670HYH5	87	0.286	2.441E-16	16	143	154	21	143	263
----------------EEATCPICLEYFRDPVIIPECGHNFCRSCLIQCWgESEGEASCPQCREILQHRNLIPNRPLKNVVKKLTVG-KLRLHEEKGAEGKGR-VCEKHLEPLKLFCK----KDQSPICVVCDRSKEHKSHEVVP----------
>A0A3B3QR84	87	0.281	2.441E-16	2	132	154	30	169	341
--MDSTEIAVSPRSLHSELMCPICLDMLKNTMTTKECLHRFCSECIVTALRS-GNKECPTCRkKLVSKRSLRPDPNFDALISKIYPSRDEYEAHQDRVLERlsrlhnkqalSSSIEEGLKI-AQRVRKQQQESDNTTFSGGEDN---------------------
>UPI000D723E53	87	0.262	2.441E-16	12	142	154	7	140	452
------------RSFQEEVTCPICLEYFTDPVSI-ECGHNFCQACLSQCWgESEPNFSCPQCRETITQRHLRPNYQLGNLVELVkclrLPmGPALEGQPGCEKHQEALKLFcredQAPICVIYRESWAHQAHKVLPIE------EAAQEYKEK-----------
>UPI0009B3BAB4	87	0.255	2.441E-16	14	142	154	4	143	460
--------------LEEGLSCPICLDIFKDPVTL-SCFHSFCKDCLQSCWKEKENKECPLCKRRHSKDILPPNFALKNLCESFVQERDQRASEDLCSLHSEkLKLFcldhQEPVCHICRDSEKHSEHRFRPIdeAAGQhkkklQETLEPVKKKLK-----------
>UPI0019515190	87	0.261	2.441E-16	12	136	154	18	127	508
------------RSLQDELTCPVCLEYFNDPVLVAECGHNFCRACVTQCWEDSARRlCCPQCREPVPQRLFRPNRSLGNIVHIV----------------RQLGLPPGPAEPPPGPPAPAPPLPAAAPSGPPGPPRCP-----------------
>UPI00189A4753	87	0.345	2.441E-16	2	130	154	0	122	616
--MQGAGRK-KLVELNPHLTCVLCGGYFVDATTIIECLHSFCKTCIVRYLEK--HKLCPVCDVQVHKTrpllNIRSDQTLQDIVYKLVPGLFRNEMRRRREFYASLP-------PSERSSRPISSEGRGDVRNVE-----------------------
>A0A4W3JXP9	87	0.246	3.341E-16	7	149	154	3	147	238
-------RKIKLWDINAHITCRLCNGYLIDATTVTECLHTFCRSCLVKYLEEN--NTCPTCRIVIHQSHplqyIGHDRTMQDIVYKLVPGLQEAELTKQKDFYQKLGLEMPGEV---KGETCTAKQQLDPLHDGETNNEDdanKQKTDEKPEEENDY----
>UPI00105690F0	87	0.300	3.341E-16	9	129	154	21	148	250
---------ISLSQFYPYIRCPLCCGFLIDATTITECLHTFCKSCIVKYFFY--SNRCPTCSIVVHQTqplyNIRPDRQLQDIVYKMVPFLEHNERELMCKFYNARALEvPKPELPPPPTagviQKPKKDSIPRPLLTV------------------------
>UPI00087867A4	87	0.272	3.341E-16	0	131	154	24	148	262
PLRNEEEVKVKIKDLNEHIVCILCAGYFIDATTITECLHTFCKSCIVKYLQT--SKYCPMCNIKIHETqpllNLKLDRVMQEIVYKLVPGLQENEDRRIKEFYQSRGLE---------RVVQTSSEDGVPDSAGLG----------------------
>A0A3B1JVG6	87	0.261	3.341E-16	7	149	154	11	154	269
-------RKIKLWDINAHITCRLCEGYLIDATTVTECLHTFCRSCLVKYLEEN--NTCPTCRIVIHQSHplqyIGHDRTMQDIVYKLVPGLQEAELRKQRDFYQKLGM-EVPGDIKGELCNMKPHLDTQ--RNGDVKPEdgANKEGEEKPEEDNDY----
>A0A7J5Z803	87	0.269	3.341E-16	14	134	154	156	284	297
--------------LEKDLSCPVCHEIFRDPVIL-SCCHSFCRDCLQSWWREREGKECPLCKRRFSKDLLPANFTLKNLCESFLEERDQRSPEALCSLHSEklrLFCLdhQQPVCVVCRDSVKHTDTDSDPSMklhdNTEGAPE-------------------
>UPI000D72088C	87	0.274	3.341E-16	12	150	154	7	156	308
------------QNIKAEVTCPICQELFLDPVTS-ECGHSFCRECIAQHCQGDRDIACPLCNEKLRKGNLRPNRELKNIVELVKSQAVEDPRGGyVCKMHREplRFYCkedETPVCMACERSRAHRAHTVVPVEeAVQEHKEDakrlttsPAEATLDSD--TAYP---
>UPI00158FC46A	87	0.265	3.341E-16	14	143	154	10	132	335
--------------LRDEATCSICLEYFKDPVIITECGHNFCRSCLIQCWgESEAEASCPQCRKRVQRRSLIPNRHLANVLE-LIENLSFQDG----KEEERNGrVCEKHQEPLKLFCK----VHEAPICVVCDKSKEHENHKVIP----------
>A0A7L4FCQ9	87	0.306	3.341E-16	9	140	154	6	140	348
---------IKITELNPHLMCALCGGYFIDATTIVECLHSFCKTCIVRYLETN--KYCPMCDVQVHKTrpllSIRSDKTLQDIVYKLVPGLFKDEMKRRRDFYAAYPMAEGECLrQAPPRPGRAPSAAQPPPPAAPTVPNGSNEDR-------------
>UPI00074FFAE4	87	0.241	3.341E-16	12	137	154	7	148	352
------------RELCEEASCSICLEFFRDPVAIAECGHSFCRACLTRSWgesgAASSEPSCPQCRGKAREGSLRPNPQLANFVEiakKFRPsegeGAEAKGGEGEGGVCEKHGEPlkffcredGAPLCVVCSRSREHRGHQVTPL---EEEEEEKT----------------
>UPI0011AE8FDC	87	0.266	3.341E-16	12	133	154	18	130	356
------------RSLQDELTCPVCLEYFNDPVLVAECGHNFCRACVTQCWEDSARRlCCPQCREPVPQRLFRPNRSLGNIVHIVRQlGLPPGPAEPPP------GP-PAPPLPAAAPSGP-PGPPRCPR---HGEP--------------------
>UPI0019547F32	87	0.285	3.341E-16	15	141	154	5	136	462
---------------EEDLCCPVCQEVFRDPVLL-SCSHSFCKDCLKRWWRKKRTHECPVCKRRSSKEELPSNLALKNLCESFLQERDQRDSEALCSLHsEELKLFcldhQQPVCVVCRDSEKHTNHRFRPIdEAAQQHKKELQETLE------------
>UPI00193FBB01	87	0.272	3.341E-16	12	132	154	7	118	477
------------ESLRDELSCPICLEYFTDPVTI-ECGHNFCRACISQCWgESETNVSCPQCRETAQQRNLRPNRQLGNVVE-LVKRLrfqVVTEPEGQR-MCERHQEALKLFC----------GEDQTPICVVCDK---------------------
>UPI0018F720C8	87	0.229	3.341E-16	10	130	154	5	133	478
----------QEESLSEEAICPICLDFFTDPVSL-ECGHNFCRSCITQCWEKKERNSCPECRQEFPERNLRASRVLVNLAEKAR-KLKLNQKEKESKLYceehqEELKLFcetdKKLICLICRDSRIHKSHNFLPIVeAVE-----------------------
>UPI00141A663E	87	0.280	3.341E-16	12	149	154	10	139	496
------------QDLRNESTCSICLDYFKDPVTIPECGHNFCRSCLIRCWgESEAEASCPRCSKTVQQKNLIPNRQLANIVELIKKLSLQAGKEER----EKGKVCKEHRKPLKLFCK----EDEAPICVVCGKSKEHENHKVIPLEE-AY----
>A0A3Q3G104	87	0.250	3.341E-16	3	142	154	315	463	776
---SGTHNKMASK-FEEDLSCPICLDIFKDPVML-SCSHSFCRECVKDCWKEKENQECPLCN-RIHSRELPPNFALKNLSESFVQERDQRASEDLCSLHSEkLKLFcldhQEPVCVVCRDSKKHTNHRFRPIdEAAQehkkklQETLEPVKKKLK-----------
>A0A1B6MIV8	87	0.316	3.341E-16	9	138	154	8	145	879
---------VKVTDVNPHLLCVLCGGYYVDATTIIECLHSFCKSCIVRYLETN--KYCPICDVQVHKTkpllNIRSDRNLQAIVYKLVPGLFQRELNCRKEFYKERSVIKpndggEIGQPSD--DSPVYSPDESILIGVQyANPNtsEPKE---------------
>UPI0015919BEA	87	0.258	3.341E-16	16	126	154	12	135	996
----------------EEATCSICLEYFKDPVIIPECGHNFCQPCLNQYWeKSEGEASCPECRITLQHKNLIPNRSLANVAEKakmLRGDFYGRKREERKervceKHKEALKCFckedESPICLVCERSKEHKSHEVVPL---------------------------
>UPI00187D7247	87	0.300	3.341E-16	0	117	154	11	129	1412
PR-SSSSRRLKVSSLNDVLTCPLCHGYLIEPTTINNCFHSFCRSCIIKHLEKYPYSNCPSCRsnKPVNLSHLRSDTQLKSIVYKLVPGLYQAERKRLQQHQQKAASHLNSQLINSKFHTP------------------------------------
>UPI000BF79852	87	0.352	3.341E-16	10	110	154	243	345	2015
----------KLTDVNKHLKCPLCHGYFVDATTIVECLHSFCRTCIIKHLSKNQFPNCPECKFQLAGTKlhqyLRSDSTLQDIVYKLVPGLFRNEMERRRQFYA--NIPLSPKSP-------------------------------------------
>UPI0015A674DF	87	0.227	4.572E-16	0	152	154	19	177	204
PKM--MTRKIKLWDINAHITCHLCNGYLIDATTVTECLHTFCRSCLVKYLEEN--NTCPTCRIVIHQSHplqyIGHDRTMQDIVYKLVPGLQEAEMKKQKEFYHKLGME----VPGDIKGETCSSkQHLDSYRNGETKTDEnsnKETSEEKEDndyhrsDEQALLCM-
>A0A452F1R6	87	0.255	4.572E-16	7	151	154	3	144	236
-------RKIKLWDINAHITCRLCGGYLIDATTVTECLHTFCRSCLVKYLEEN--NTCPTCRIVIHQSHplqyIGHDRTMQDIVYKLVPGLQEAEARNQREFYRKLGL-EVPG--DAKGEACSAKQHLDPHRDGETKADD-TEEKQEE-DGDYHRS--
>A0A3B3TFC2	87	0.230	4.572E-16	7	144	154	11	159	250
-------RRIKLWDLNPHITCHLCEGYLIDATTVTECLHTFCRSCLVKYLEEN--NTCPTCRIVIHQSHplqyIGHDRTMQDIVYKLVPGLQDAEMKKQRDFYQKLGMEvpgdvKAELCGLKaqlelQHNGDIKSEDKGTKEAGEER-GEGDEDYHRSD---------
>UPI00112867FD	87	0.241	4.572E-16	12	144	154	7	153	254
------------ESLRDEASCPICLDYFTDPVTL-DCGHNFCRSCITQTWEGrDTNLPCPQCRKTFQQRNLRTNRKLANvteMVKKLSeSSVRQKEENLCEEHEEKLKLFceedQRPICVICRESRDHRYHTVTPIqEAVQeyknkiQKQLEPL-RKELED---------
>G1QIA0	87	0.300	4.572E-16	9	152	154	6	166	274
---------IKITELNPHLMCALCGGYFIDATTIVECLHSFCKTCIVRYLETN--KYCPMCDVQVHKTrpllSIRSDKTLQDIVYKLVPGLFKDEMKRRRDFYAAYPLTEVPNGSNEDRgevleqEKGALSDDEIvslSIEFYEGarqgvaWGGSPTMGACAPADRGALPAM-
>UPI0011E9BE8F	87	0.263	4.572E-16	15	141	154	5	136	459
---------------EEDLCCPVCQEVFRDPVLL-SCSHSFCKDCLRRWWRERTTHQCPVCKRRSSVSDPPPNLALKNLCESFLQQRAQRASEDLCSLHsEELKLFcldhQQPVCVVCRDSQKHSKHRFRPIdEAAQQHKKELQETLE------------
>UPI00112DF470	87	0.246	4.572E-16	4	131	154	10	146	487
----GMAAATPTESLRDEASCPICLDYFTDPVIT-KCGHNFCRACITQTWEGiDANFPCPQCRKRSRQRNLRPNRQLAKVIEiakKLSHSSDGQNEENLCEEHEEnlkLFCEEdqAPICVVCDRSRDHKSHTVVPIEeAVQE----------------------
>A0A3Q0FZ80	87	0.283	4.572E-16	14	141	154	9	139	488
--------------IQEELTCSVCLDYFMDPVTL-DCGHNFCRACIDQCWgESEPNCCCPQCRETAPRRNLRPNRQLGNVV-QLVKGLrlqAEKEPEGQRmceRHQEPLKLFceedEAPICVICRESR-AHRNHTAvPI-------EEAAQDyKE------------
>UPI00143D22D9	87	0.269	4.572E-16	3	146	154	4	156	1266
---SGGHR-LRLSKLNEQLTCTLCAGYLIDATTIIECLHSFCRSCIVKYLEVN--KYCPICEVLVHKSkpllNIRPDYTLQDIVYKLVPSCYQNEMRCRREFYAKHPEVKSSTMSPESRGEPIESHIYSPdeslsLSLEYFSPEANasdSDDKKEEDGG-------
>A0A7M7G303	87	0.294	4.572E-16	2	141	154	0	150	1468
--MSGQSgGRLHLSTLNEQLTCKLCGGYFIDATTIIECLHSFCKSCIVKYLESN--KFCPVCDAQVHKNkplsNIRPDQTLQDIVYKLVPGCYQNEMRCRKEFYAKHPEEKNSVTSPEARGEPVESYIYSPdeslsLSLEYYSPEAAEEtenDKE------------
>A0A7K6BHZ0	86	0.250	6.256E-16	12	133	154	5	128	196
------------RSLQDELTCPVCLEYFTDPVLVAECGHNFCRACVTQCWEDSARRlCCPQCREPVPQRLFRPNRSLGNIVHIVRQLGLPSGASPELPEEGPAGPPQPPLEAALGPTGPAgVAGSEPPRCGRHGEP--------------------
>A0A6J2XIZ6	86	0.272	6.256E-16	9	128	154	8	128	228
---------IKLKSINSHITCKICKGYLIDATTVTECLHTFCKSCLVKHLEEN--NTCPMCNIVIHQSHplqyISFDRTMQDIVYKLVPNLLNNETIRERDFYKVRGLSNPKDIPL--ASLDLNSEDQSdPHAA-------------------------
>Q07G17	86	0.232	6.256E-16	7	145	154	3	146	242
-------RKIKLWDINAHITCRLCNGYLIDATTVTECLHTFCRSCLVKYLEEN--NTCPTCRIVIHQSHplqyIGHDRTMQDIVYKLVPGLQEAEMRKQREFYHKLGMEVPGDIKAEiLTVKQHVEAHRNgeTKTDEHTHKEPPEEKQEEDHD--------
>A0A6P8TFS0	86	0.248	6.256E-16	7	149	154	11	154	249
-------RKIKLCHINAHITCRLCDGYLIDATTVTECLHTFCRSCLVKYLEEN--NTCPTCRIVIHQSHplqyIGHDRTMQDIVYKLVPGLQEAEIKKQRDFYHKLGM-EVPGdikgdhchmkTHLDQRNGDTKTED-----AVHKEPGE-----EKPEEENDY----
>A0A6J0VFI9	86	0.269	6.256E-16	16	143	154	11	130	320
----------------DETTCPICLEYFKDPVTV-DCGHNFCQACLTQYWgKPGREASCPQCRVPCPQRDFKPNRQLASIVEIAKKFRLQRTRGA-----EALGkVCERHQEPLKLF----CEDDQALICVVCDKSKEHREHKVIP----------
>A0A452GYM3	86	0.269	6.256E-16	3	136	154	49	181	338
---EGAMAAENPvESLQEEATCPVCLEYFTEPVTV-ECGHNFCRDCISQCWEGsDTDISCPQCRETVQQRNLRPNRQLANMVE-ITKQLSLQKEERMRKL-QTMNVTLDPDTahPQLVLsedRKSVRWGDTQ-----QRLPDNP-----------------
>A0A210QSZ9	86	0.298	6.256E-16	7	152	154	33	195	345
-------IAVSPRSLHSELMCPICLDMLKNTMTTKECLHRFCQDCIITALRS-GNKECPTCRkKLVSKRSLRPDPNFDALISKIYPSRDEYEAHQERvlaKLNKqhstaalthsiEEGLRLQAMNRAQRVRKHATEPDLSRLETASTTSNDATPKKrPKPysDDSSTENSI-
>UPI001126228D	86	0.238	6.256E-16	12	131	154	7	135	401
------------ESLQDEASCPICLDYFIDPVIT-KCGHNFCRSCILQSWEGrEANFPCPQCRKTSQYANLRPNRQLANMteIAKTFCQLSMRQQQEnvCEKHQEKLKLFceedKKPICVVCDRSRDHKSHTVIPIAeAVQE----------------------
>A0A671TQX4	86	0.262	6.256E-16	14	126	154	4	120	462
--------------LEEDLCCPVCRDVFREPVVL-SCSHSFCKDCLQSWWAERKRRECPVCKRRYSMDPPLPNLVLKNLCETFLQERHQRASEDLCSRHSEkLKLFclnhQQPVCHICRDSEQHTNHTVRPI---------------------------
>A0A2K5R527	86	0.255	6.256E-16	12	130	154	3	127	474
------------KDLQEELTCPICLDYFRDPVSI-ECGHNFCRSCLHRsWVPGGGPFPCPECRHPSAPAALRPNWALARLTEKtqrrrqgpVPPGHCGRHWEPLRLFCEE---DQRPVCLVCRESQEHQTHAMAPIdEAVE-----------------------
>UPI000D71EE21	86	0.250	6.256E-16	14	142	154	9	140	484
--------------FQDEVTCPICLEYFTDPVIT-DCGHNFCRACLSWCWRElEPKFSCPQCRETILRRHLRPNRQLGNLVELVkrlrLPAGPGPEGQPGCERHQEalkLFCQEdqAPICVICRESREHRAHTAVPIE------EAAQEYKEK-----------
>UPI0015577A82	86	0.246	6.256E-16	12	142	154	7	140	485
------------ESLQEEATCPICLEYFTEPVTL-ECGHNFCRACISQCWEGSTTAvSCPQCRETVQQRNLRPNRQLANVVE-IVKRLSLRAAKGaggdgvCDRHQEALKLfCEEDQTPICVvcdRSRAHGAHTVVPIE------EAAQEYKEK-----------
>A0A6P6C4P5	86	0.250	6.256E-16	4	126	154	85	212	488
----GKRNVMEAEDLQEELTCPICLDYFKDPVSI-ECGHNFCRGCLKQnWALGGGSFPCPECRQLSSSASLRPNWALARLVEKTRrgrqgPvssSLCCRHGEPLRLFCED---DQRPVCLVCRESQEHQAHTLAPI---------------------------
>A0A6F9A5Q5	86	0.252	6.256E-16	15	137	154	8	140	490
---------------EEDLSCPVCCDIFKDPVLL-SCSHSFCKACLQEFWKEKEWQECPVCRRRSSRSEPPNNRALKNLCEAFLQERRQRASAGPQVLCSLHGEKlklfcledKQPICVVCRDSRKHKKHDCIPIdEAVQEHKEElkPT----------------
>UPI00193F106E	86	0.236	6.256E-16	3	142	154	5	148	494
---EGAMAAENPvESLQEEATCPVCLEYFTEPVSL-ECGHNFCRACISQCWEGsDTAASCPQCRETVQQRNLRPNRQLANILE-LVKQLsLQAAKGAARdgvcgEHQEALKLFceedQTPICMICRESRAHRAHTVVPI------QEAAQEYKER-----------
>UPI001591539A	86	0.258	6.256E-16	16	126	154	12	130	882
----------------EEATCPICLECFRDPVIIPECGHNFCRSCLIQcWKKSKGKASCPQCRKIIQRRNLIPNRPLANVVEKLR-LQGEKEAEGKGRVCEkhreplKLFCKKdgSPICVVCHVSKKHKSHEVVPL---------------------------
>A0A482X8N5	86	0.290	6.256E-16	7	126	154	4	122	1063
-------RKLKVTDLNPHLICVLCGGYYIDATTIIECLHSFCRSCIVRYLESN--KYCPICDVQVHKTrplqNIRPDTTLQTIVYKLVPGLYQNEMRCRREFYAKH---PEAKLQVQNPEARGELTDQSPI---------------------------
>UPI0015529975	86	0.244	8.560E-16	12	140	154	7	142	144
------------ESLQEEATCPVCLEYFTEPVTL-ECGHNFCRACISQCWEGsDTAASCPQCRETVQQRNLRPNRQLANMVEiakrlNLQAAQGAGGDGVCGEHQEALKLFceedETPICVVCDRSRAHRAHTVIPIQ--EAAQEHKTPDE-------------
>A0A0B8RXF9	86	0.263	8.560E-16	0	128	154	27	154	261
PLRNEEEVKVKMKELNEHIVCFLCAGYFIDATTITECLHTFCKSCIVKFLQT--SKYCPLCSTKIHETqpllNLKLDRVMQDIVYKLVPGLQESEERRIREFYQSRGLERGS---QASHEDPASDRVGLPYTT-------------------------
>UPI000388F7A5	86	0.316	8.560E-16	12	127	154	7	114	290
------------KNIKDEATCSICLDLFTDPVTT-ECGHSFCRECIAQLCEEkEIDIVCPQCRQTFQKSNLRPNRELKNIVDSI-PQLLSSER-LRNPIEE--NMCETHQEPLKLYCK----EDQIPIC--------------------------
>UPI0008790EA4	86	0.287	8.560E-16	3	124	154	70	206	309
---SGTSEDTDERSLPlvelfPYICCTLCNGFFIDATTITECLHTFCKSCIVKHFFY--SNRCPNCNVVVHQTqplyNIRLDRQLQDIVYKMVPNLEEKERERMHDFYKERGLEvpkPAPTSmtaakPSKQKRGPLPQSVFT-----------------------------
>A0A4W3GAI3	86	0.266	8.560E-16	14	136	154	4	138	322
--------------LTEELNCPICLDFFTDPVTL-ECGHNFCRSCITRSWEKQETNSCPECRQVIAKRNLKVNWALVKIVEK-AQELSLASTEMVI-QNSAVRVLR-PLTPLCVVclSAPAAltldpdtahprlilSEDLTSVRDGDRWQQLP-----------------
>UPI00144678E4	86	0.269	8.560E-16	14	142	154	4	143	464
--------------LEEDFCCSVCQDIFKDPVIL-SCSHSFCKDCLQSWWKEKQTRECPVCKRRHSKEKLPPNFALQNLCESFLQERDQRASEALCSLHSEkLKLFclnhQQPVCVVCRDSDKHTNHRFKPIdeAAPQHRKElqetlEPLKKKLK-----------
>UPI00146E1675	86	0.255	8.560E-16	14	142	154	4	143	468
--------------LERDLSCSVCHDIFRDPVTL-SCCHSFCRDCLQSWWTKTEERKCPLCKRRFSKDSLPANFTLKNPCESFLEERGQRSPEALCSLHSErLKLFcldhQQPVCLVCRDSRTHTNHRIRPIdEAAQDLREElqkslqPFQEKLK-----------
>A0A401RRL0	86	0.261	8.560E-16	10	130	154	5	133	476
----------QLRSLTEEIICPICLDFFRDPVSL-ECGHNFCRSCITQSWENGQRHSCPECRSEFPKISLRVNWALTSLAEKVRTlnlEPKKEERKLQCEHHQEdlkLFCVteKKLSCLICRDSREHALHKFLPIkEAVE-----------------------
>K7FZA1	86	0.272	8.560E-16	11	126	154	14	136	490
-----------PR-FKEELLCPICYDPFREAVTL-CCGHNFCKACVSRSWAHQPRHACPVCKEEVSSlDDLRVNHTLNNLVEMLLREESRRGAQAGPALCALHGqeaklfCQEdkELVCPACQASKPHEGHKVRPV---------------------------
>UPI0009075530	86	0.265	8.560E-16	12	135	154	30	143	494
------------ESLQDEATCPICLEFFRDPVIT-DCSHNFCRECFTQHCrESAGNISCPQCRKKIQQKNLRPNRQLANMVEiamKLSLEAARRAREI---------VCEKHKEPLKLF----CESDQSPICLVCRESEE------------------
>A0A4D9DGI9	86	0.279	8.560E-16	12	141	154	7	147	584
------------KNIKGEVTCSICLDLFKDPVTT-ECGHSFCTECITQHCEEkENDIVCPQCRKRFRKSNLRPNRELKNIVDSI-PQLVSSERlrkPIEENMCERHGdplkfyCKEdqTPVCMVCERSQAHRGHTVVPVEgAVQEYWETITEKLE------------
>A0A5E4N5C9	86	0.327	8.560E-16	10	118	154	6	115	606
----------KVTDLNPHLLCVLCSGYFVDATTVIECLHSFCRSCIVKYLERN--KYCPICDVLVHKSkplsNIRPDHTLQNIVYKLVPRLFQREMLMRRDFYSRNKV-YIPRDPMSRGDVPD-----------------------------------
>A0A6J1RXH0	86	0.284	8.560E-16	5	137	154	9	135	1032
-----GRRRLRVAELHPHLMCILCGGYYVDATTIIECLHSFCKSCLVRYLESN--KYCPICEVQVHKTkpllNIRPDETLQTMVYKLVPGLFHREMRYRQEFY--------AQHPEAPDSNPEDRGIVDPIECQYYSPEEPV----------------
>UPI000718DA3D	86	0.300	8.560E-16	1	124	154	7	133	1477
-KMSGQSGGKKIclFKLNEQLTCKLCSGYFIDATTIIECLHSFCRSCIVKYLEK--SKYCPICEVQVHKSkpllNIRPDYTLQNIVYKVVPGCYQNEMRVRRDFYLNHPEEQSKVSPEARGE-PIDSHIYT-----------------------------
>A0A6A4IWB4	85	0.311	1.171E-15	9	110	154	30	133	222
---------VKLADLNSFLTCCICGGYLINATTITECVHTFCRSCLLQHIKS--SNKCPSCNGIIHPSqplkSLRPDQTMQDIVYKLVPGLRENEEKREIEFNQKAGLPTKKNSP-------------------------------------------
>UPI0009E299AE	85	0.245	1.171E-15	9	152	154	4	151	239
---------VKLRELNPFIICGICNGYLIDATTITECLHTFCRSCIVKHLQE--DNFCPTCKIVIHQSYpmnyISPDRTMQEIVYKLVPDLQERELQRQKEFEVAMFMYrtgEQQNAYNAMNSIKTHADNPSPSSSCTSNEKEEVQDYHRGDEQVAI-CM-
>A0A0S7MHG2	85	0.269	1.171E-15	2	149	154	13	157	243
--VSGSDTDDEPKlplpQFYPYIRCTVCCGFFIDATTITECLHTFCKSCIVKHFFS--SNRCPTCSIVVHETqplyNIRPDRQLQDIVYKMVPFLEELEREKMCNFYKERGLA----VP-----KPVPISPKGPIVLKKRKDNFPRAVFTIPPELNIY----
>A0A6P7XRT0	85	0.250	1.171E-15	12	137	154	7	141	296
------------ESLRDEASCSICLDYFKDPVTT-DCGHNFCRSCITQSWEGrDTNVSCPQCRKRSRQRNLRPNRQLANmteMVKKLSqTSVRPKEENLCEKHEEKLKLFceedQKIICLICRESRDHKSYTVIPIEeAVQEYKEKLT----------------
>UPI0004573626	85	0.287	1.171E-15	12	109	154	5	103	300
------------QSLDEDLNCPVCLEIFTDPVTL-DCGHSFCRSCIscIQSWEKKERNACPECRTVFSKRSMRCNWVLARMVEKVRqPNPAPKETE-RRLHCEEHQEELKLFC--------------------------------------------
>A0A0P7UZ35	85	0.267	1.171E-15	7	149	154	42	186	305
-------RRIKLWDINAHITCRLCEGYLIDATTVTECLHTFCRSCLVKYLEEN--NTCPTCRIVIHQSHplqyIGHDRTMQDIVYKLVPGLQEAEMKKQREFYQRLGL-EVPGdakgelCNTKLHLDGQHNGDVKP-EDG-ANKESP-EDKQEED--NDY----
>A7REQ4	85	0.267	1.171E-15	4	140	154	33	184	326
----GTEISISPRSLHSELMCPICLDMLKNTMTTKECLHRFCQECIITALRS-GNKECPTCRkKLVSKRSLRPDPNFDALIAKIYPDREEYEAHQEKVLQRlskhhnqqaltssiEEGLKLQAMNRAQRvRKRSSEEQGHAPIAATAEGSTTPTNRK-------------
>A0A7L0TGL0	85	0.298	1.171E-15	9	140	154	6	147	356
---------IKITELNPHLMCALCGGYFIDATTIVECLHSFCKTCIVRYLETN--KYCPMCDVQVHKTrpllSIRSDKTLQDIVYKLVPGLFKDEMKRRRDFYAAYPMAEgecQPRGPPRPRLCPpeGSASPSAPAVpngSNEDRGEVSEQDK-------------
>UPI00140395AE	85	0.284	1.171E-15	4	132	154	41	183	358
----GTEIAVSPRSLHSELMCPICLDMLKNTMTTKECLHRFCSECIITALRS-GNKECPTCRkKLVSKRSLRPDPNFDALISKIYPSREEYEAIQERVLNRlqkhhnqhalsvsiAEGLKMQAQNRAQRVRKQQADAENPACSGGEEN---------------------
>UPI00189B7974	85	0.284	1.171E-15	15	139	154	5	130	461
---------------EEDLCCPVCQEVFKDPVLL-PCSHSFCKVCLKNWWREKPAQECPVCRKRSSNVDPACNRALKNICESFLQENHQRASEALCSLHSEklrLFCLdhQEPVCLVCRDSKKHTDHRFRPI---DEAAEEHRED--------------
>A0A3Q3R4Y4	85	0.257	1.171E-15	15	142	154	5	143	463
---------------EEDLCCPLCHEVFRDPVLL-SCSHSFCKNCLQSWWRYKQTHECPLCMRRSSKGDPPVNLALKNLCESFLQERAQRTSETLCSLHSEklrLFCLdhQQPVCLVCRDSRKHANHRFSPInEAAQDHREnlgrclKPLQDKLK-----------
>UPI0003C91ED4	85	0.239	1.171E-15	14	126	154	5	121	469
--------------LQEELTCSICLDYFQDPVSI-ECGHNFCRDCLQRGWAGKGKXTCPECRQLSAPSTMRPNRALARLTERMrcrrpdsaLPDLCGRHWEPLRLFCED---DQRPVCLVCRESQEHQDHDLSPV---------------------------
>UPI000CE63BF7	85	0.265	1.171E-15	12	134	154	7	137	483
------------KTLQDEVTCPICLEYFKDPVSL-DCDHSFCRACITQCWgRFATDISCPQCREIFPQRSLRPNRQLRNIVEaarELRLQTVKEPERLCEKHKEPLKLFckedEIPICLVCDRSKQHRDHTVIPAEeAAEEFKE-------------------
>UPI00193FE664	85	0.250	1.171E-15	14	142	154	9	140	486
--------------LQEEATCPICLEYFTEPVTL-ECGHNFCRACISQCWEGsDTAASCPQCRETVQQGNLRPNRQLANILE-LFKQLslqaakgAGRDGVCERHQEAlKLFCEEdqPPICVICRESQAHRAHTVVPI------QEAAQEYKER-----------
>UPI001126275C	85	0.255	1.171E-15	12	142	154	31	164	491
------------EILRHEVSCSICLDYFKEPVSI-ECGHNFCRPCISRCWEGlEMDFPCPQCRKRSRQRNLRPNRQLANVVEVLAkePEMKRRRLEesnLCAKHEEKLKLFceddQEAICVICDRSRDHRAHNVIPIE------EAVEEYKEK-----------
>UPI001555FDF5	85	0.250	1.171E-15	3	142	154	28	171	515
---EGAMAAEDPvENLQEEATCPVCLEYFTEPVTL-ECGHNFCRACISQFWEGsDTAASCPQCRETVQQRNLRPNRQLANVLEIAkrlsLQAAKGAGGEGvCGEHQEALKLfCEEDQTPICVvcdRSRAHRTHTVVPI------QEAAQEYKEK-----------
>A0A151MA91	85	0.237	1.171E-15	12	144	154	7	139	610
------------RTLQDEASCSICLDYFKDPVTV-DCGHNFCRACITQCWsRSDTNISCPQCRQAFPQRNFRPNRQLGNVVE--IAKQLNKQKEEDADVGR---VCEKHQEPLKLF----CEDDQRPICVVCDKSKthrahtvVPIEDaaREYKD---------
>A0A195CW96	85	0.289	1.171E-15	4	143	154	6	153	1448
----GQRVCLAK--LNEQLTCKLCGGYFIDATTIIECLHSFCKSCIVKYLESN--KYCPICEVQVHKSrpllNIRPDYTLQDIVYKLVPGCYQNEMRCRKEFYAKHPDECIETVSPESRGEPIESHIYSPdeslsLSLEYSNPCTKdlsETDTEKP----------
>A0A504Z169	85	0.288	1.603E-15	14	123	154	14	128	154
--------------LNEYITCRLCKGYLIDAVSITECLHPFCKSCIVKYLEE--KYDCPSCGILIHQSHplnyISFDRTLQDIVYKVVPNLREREKKLREEFYHSMGKTP-PECedlgRDQNDRRPHPSGIT------------------------------
>A0A7S0NCW8	85	0.323	1.603E-15	2	100	154	12	111	247
--LEGSDVVFPTRIMNEHLICSLCMGYLRDAMTVTECLHTFCKPCIMQHFSE--YLTCPTCEmdlGPAPHEKVRTDRAMQNIVDKVFPHFAKEESVGEKSIQKE-----------------------------------------------------
>UPI0010A53CAA	85	0.234	1.603E-15	7	149	154	11	153	248
-------RKIKLWDINAHITCRLCEGYLIDATTVTECLHTFCRSCLVKYLEEN--NTCPTCRIVIHQSHplqyIGHDRTMQDIVYKLVPGLQEAEMRKQRDFYQKLGME----VPGDiKGELGNLKTHLDSQRNGDTKPDDPHKDPEdKAEEDNDY----
>A0A7M5X4R8	85	0.226	1.603E-15	9	145	154	5	138	254
---------IKVKELNDNFTCIICNGYLIRPVAITECLHYFCRSCIVKYLETTSEYKCPYCETLIHETNpwelLREDKKLEYIIYQLVPGLAQNEKKRRKLFYSRRGMVDP-------DENNTDSNLTLAIMDSSSKKEEDDEKKNEKED--------
>W5KXT2	85	0.303	1.603E-15	9	134	154	31	160	258
---------LPLREFYPYIRCALCTGFFIDATTITECLHTFCKSCIVKHFFY--SNRCPNCDIVVHQTqplyNIRPDRQLQDIVYKMVPHLEEAERQRMCAFYKNRGLVmPKPVaVPSILPTKPLKQKDMMPQSVFTIPPE-------------------
>H3AVN5	85	0.281	1.603E-15	3	135	154	103	239	262
---EEDERMVILTEVNPYILCSICKGYFIDATTITECLHTFCKSCIVRHFYY--SNRCPKCNIIVHQTqplyNIRLDRQLQDIVFRLVPKLEEREKKQIHDFYKERGLEvPKPVMpqppPAGRMSRPKKSLSTA---AVFRIPAE------------------
>A0A7S2NRS4	85	0.281	1.603E-15	0	143	154	42	199	270
PIIENGFASFSIPSINSHLICSLCNGYYREPHTIPECLHTYCKSCLYMSFRSGFKN-CPKCNKSLEPDPykaVLFDRTMHEIVNKIFPHLAEQDAKDEEEFYMRRGIKRKQESkPQENKtkatdkKKPIKSTWEDS-MDFQLIPDaEPVEGKglsplEKP----------
>UPI0013F1CB4C	85	0.269	1.603E-15	12	142	154	7	140	274
------------ESLQKEATCPICLEYFTEPVSL-ECGHNFCRACISQCWEGsAIATSCPQCRQTVRQRNLRPNRQLANIVEiaKQLSLQVAKGRGGDRvcgKHQEALKLfCEEDQTPICVvcdRSRAHRAHRVVPIE------EAAQEYKEK-----------
>A0A151NDL7	85	0.259	1.603E-15	14	141	154	9	134	310
--------------FQEEVTCSLCLDYFTDPVSI-ECGHNFCRACIGQCWgKSEPDICCPQCRATAPQRNLRPNWQLGNVVE-LVKQLrLQAGRHMCERHQEALKLFcqedEAPICVVCRESRAHRAHTAVPM-------EEAAQDyKE------------
>A0A3N0Y7G0	85	0.267	1.603E-15	2	132	154	9	153	328
--MDSTEIAVSPRSLHSELMCPICLDMLKNTMTTKECLHRFCSECIVTALRS-GNKECPTCRkKLVSKRSLRADPNFDALISKMYPSRDEYEAhqdkvleQLSRLHNKEAlsssieqGLRMQARHRAQRVRKLHPESENTTFSGGEDN---------------------
>A0A3Q0FNS6	85	0.250	1.603E-15	14	142	154	9	141	349
--------------LQDEVTCSVCLDFFRDPVMIVGCGHNFCRACITQCWEGtKMDVTCPQCRQTFPQRNLNPNRQLANVVE-IAKRLrvqKAEGAEGQRvcgEHQEALKLFcqddETPICVVCDRSRVHRTHNVVPVE------EAAEEYKEK-----------
>A0A1U7S703	85	0.286	1.603E-15	12	142	154	7	141	377
------------ENLRDEATCSVCLDFFRDPVMIVGCGHNFCRACITQCWERlDRDVTCPECRQTFPQKSLQPNRQLASVVD-IARRLRVQKAEGaggqrvCGEHQEALKLFcqddEIPICVVCDRSRAHRSHTVVPL-------EEATeEYKEK-----------
>UPI0018A220B8	85	0.245	1.603E-15	3	142	154	33	176	397
---EGAMAAASPvESLQEEATCPLCLEYFTDPVTL-ECGHNFCRACVAQCWEGpDTAASCPQCRETVQQRNLRPNRQLANVVEiakRLSfqaakgtggGGVCGEHQEALKLFCEE---DQTPICVICRESRAHCAHTVVPI-------QEATQDyKEK-----------
>UPI00146BE0D3	85	0.255	1.603E-15	14	142	154	4	143	462
--------------LEEDLCCPVCKDVFRDPVLL-SCSHSFCKACLQTWWDGKEEKECPVCRRKSSKDEPPCNLVLKNLSETFLQERGQRSSEALCSLHSEklrLFCLdhQQPVCLVCRDSKAHTNHRFRPIdEAAQDLREElqealqPFQEKLK-----------
>UPI0010A09313	85	0.277	1.603E-15	16	129	154	12	120	481
----------------EEVTCPICLECFRDPVIIPECGHNFCRSCLIQCWgESEGEASCPQCREIIQHRNLIPNRPLANVLEKLtLGKLrlhGGKGAEGKGK------ICEKHQEPLKLFCK----EDESPICVV------------------------
>UPI0011CEE2E3	85	0.250	1.603E-15	12	142	154	7	139	484
------------ESLQEEATCPICLEYFTEPVTL-ECGHNFCRACIAQCWEGsDTDISCPQCRETVQQRNLRPNRQLANveIVKRLSlqAAKGARGDGVCGEHQEALKLFceedQSPICVICRESRAHRAHTVVPI------QEAAQEYKEK-----------
>UPI00193FF2A5	85	0.243	1.603E-15	12	142	154	7	140	487
------------KSLQEEATCPVCLEYFTEPVTL-ECGHNFCRACISQCWEGSATATsCPQCRETVQQRNLRPNRQLANILELVKQlsleaakgaggdGVCERHQEALKLFCEE---DQTPICVICRESRAHRAHTVVPIE------EAAQEYKER-----------
>UPI001402E20E	85	0.225	1.603E-15	12	126	154	28	150	489
------------QSMKDEALCPICLDFFVDPVTI-DCGHNYCRTCIVRHWQSeRGTTTCPQCRALLPEKTLRPNRFVSNIVEnvmKLRLDKAVVQTELRCQEHDERlkvYCSddRRPICVVCATSRDHQGHSTSPI---------------------------
>A0A401RU12	85	0.248	1.603E-15	14	142	154	0	139	490
--------------MEADLSCAVCYDLYKDPVLL-DCDHSFCRSCVTQYWEKADTACCPVCRKETSSRTLRPNRTLSNIVETFVKSGGGGEIQQECSRHKEkitLFCKSdnQLICLVCQSSKSHQNHEVLPVEeAAEELKEElqtslkPIQDKKK-----------
>UPI000CE64056	85	0.263	1.603E-15	14	143	154	9	155	495
--------------FQDKVTCSICLEYFTDPVTI-ECGHNFCRDCISQCWgESEPNFSCPQCRETAQQRNLRPNRQLGNMVElvKCLRLQAVTEPEGQRvceRHQEALklfcGEDQTPICVVCDKSKAHRSHTVVPIEeAAQEYKEEilsclqrLREEREEP----------
>A0A3Q0G7N2	85	0.247	1.603E-15	12	121	154	7	123	519
------------QDIQEEIKCPICLEYLTDPVTL-ECGHNFCRACISDYcekWEEHESLECPVCRAKIQKGNLRPNWQLANVVEgikhlEFVPgaeDLCVSHKKELSLFCEEDGV---AVCVACERSPEHSSH--------------------------------
>A0A6P8YBI0	85	0.319	1.603E-15	14	143	154	16	160	1337
--------------LNEHLVCTLCKGYFVDATTITECLHSFCRSCIVQYIQG--SSFCPRCEVQLHkgspLRSLKPDKTLQDIVFKLVPNLFHNEMQRRRVYYdahpqyadqttpEQRGdCLERFYSPDDRISLSLEYHDRRRVKAGEERPLRPKRYLECP----------
>UPI0005CF341C	85	0.250	1.603E-15	3	153	154	116	246	1582
---SGGHR-LRLSTLNEQLTCKLCGGYYIDATTIIECLHSFCKSCIVKYLENN--KFCPICDAQVHKNkpllNIRPDRTLQDIVYKLVPGCYQNEMRFRKEFYAKH---------------PDEKNGVSSLEAL----GEPVESYIYSPDESL--SLS
>A0A401TJL5	85	0.238	2.193E-15	10	130	154	5	133	154
----------QLQRLTEETICPICLDFFTDPVIL-DCGHNFCRSCITQTWEEKGINSCPECKEVFPERNLRLNRALANLAEEARTfKLDPKEKESKPHCEEhqrelELFCEtdKKLICPICRESREHREHRFRPInEAVE-----------------------
>A0A7L0XYG6	85	0.245	2.193E-15	7	149	154	4	148	160
-------RKIKLRDNNVHITCHLCNGYLIDATTVTECLHTFCRSCLVKYLEEN--NTCPTCRIVIHQSHplqyIGHDRTMQDIVYKLVPGLQEEEMKKQREFYHKLGME----VPGDVKgETCSAKQHLDSHRNGENKPDKnsnKDTSEEKQEEDNDY----
>UPI0007DB77D9	85	0.269	2.193E-15	11	142	154	3	137	226
-----------PEDLHDELTCPICLDYFEDPVTLAECGHNFCRSCLTQsHRRRRRKGACPQCRKLFQIENLITNWHLKNVVEIAMKMQEGRGKEGgvrvCKKHQEPLKLFckedEVLICVVCDRAKAHKNHEVVPLE------EAPQDYKEK-----------
>A0A1X7UXZ4	85	0.292	2.193E-15	2	110	154	0	108	226
--MQQNSVMVK--DINQHITCSLCAGYLIDATTIIECLHTFCKTCIVKYLQN--CNSCPVCNTVVHETqpllNIRPDRTMQDIVYKLVPSLYNAEQKRREEFYRERGEEDPNVQP-------------------------------------------
>A0A225WQ78	85	0.317	2.193E-15	2	125	154	3	131	231
--VEARTETLRMTAINEFFTCTLCKGYYRDPYTSKECLHTFCFGCIRGYYVYHPKSsECPTCKVKLGAKPwtkIIPDPAMKELADKLLPDYSAREEAEERLYYRKLGIKRKQMdTPRETKSRPKISRSLGP----------------------------
>UPI00077F3E61	85	0.246	2.193E-15	2	144	154	0	140	235
--MSGGvdQRRIELRDINEMITCKICQGYLIDATTVTECLHTFCKSCIVKHLED--SNTCPECEDTIHqshpLDYIAFDRTMQDLVYKIVPNLEKDEYDRERNFYGERGLpCPKDQQQDDKKEDEESSQDT----AGED---DKNQDYHRFD---------
>UPI0018971F6F	85	0.258	2.193E-15	3	134	154	16	152	250
---SEDESKLPLSQFYPYIRCALCCGFLIDATTITECLHTFCKRCIVKHFFG--SNKCPTCSIVVHQTqplyNIRPDRQLQDIVYKMVPFLEESEREKMCNFYKERGLAvPKPVVlsPQVPVVWRKQKKGSSPSSVFTMPPE-------------------
>UPI00140325CD	85	0.267	2.193E-15	4	139	154	39	180	276
----GQVESICLADVNPYILCPICGGYFIDATTITECLHTFCKSCIVKHF--DYSNRCPKCNITVHQTqplyNIRLDRKLQDIVYKLVPNLESSEKIRLHEFYHERGLEvPKPVVqvPISgkgSRIRPLGK--KLPLSVTPLAEPLPQLD--------------
>A0A3Q0FVI8	85	0.246	2.193E-15	14	142	154	9	149	281
--------------FQEEVTCPVCLDYFTDPVTL-ECGHNFCLACIRQCWgEPQPHGCCPQCRATAPHRDLRPNRQLGNVVELVkrlrlrLPaGSEPAGLPVCQRHQEALKLFcqedEAPICVVCDRSREHRHHTVIPVEeAAQDYQERMRSRLER-----------
>UPI001557E490	85	0.261	2.193E-15	14	135	154	9	140	308
--------------FQDEVTCSICLEYFTDPVIT-ECGHNFCRACISQCWgESEPNFSCPQCRETAQQRNLRPNRQLRNLVE-LVKRLrlqAVTEPEGQRvceRHQEALKLfCEEDQTPICVvcdRSQAHRAHTVVPIEeAAQEYREE------------------
>UPI0007EE3899	85	0.312	2.193E-15	9	142	154	6	141	322
---------IKITELNPHLMCALCGGYFIDATTIVECLHSFCKTCIVRYLETN--KYCPMCDVQVHKTrpllSIRSDKTLQDIVYKLVPGLFKDEMKRRRDFYAAYPLTEGE-CAGARTPCP-----SSFYEGGRDREEKkgPVEngdgDKEK-----------
>UPI0010A0AA20	85	0.261	2.193E-15	16	143	154	11	130	363
----------------EETTCSICREYFTDPVII-DCGHIFCQSCITEAWgNSDQDASCPQCREPCQQRNVRPNRQLASIVEIVKKFSLQMARGV-----EALGkVCERHQEPLKLFCK----DDQAPICVVCDKSKEHRDHKVIP----------
>A0A6P3W2Y0	85	0.265	2.193E-15	2	132	154	29	174	385
--MDGTEIAISPRSLHSELMCPICLDMLKKTMTTKECLHRFCNDCIVTALRS-GNKECPTCRkKLVSKRSLRHDPNFDALISKIYPSRDEYEAHQRRALDRFRQLhNPQPLIlsieegirlqakyrPLRVRKAQQDDGDNTTFSGDEEN---------------------
>UPI0011135729	85	0.229	2.193E-15	14	142	154	4	146	462
--------------LENDLSCPICHEIFRDPVVL-ACSHSFCKDCLLRWWKGKQQRECPCCKKISPVSDPPRNLALKNLCEAFLQRRDQKPSEGSESVCslhsEKLKLFclnhQQPVCVVCRDSKTHSGHKFRPIdEAAEEHRGElqkslkPLQEKLK-----------
>A0A6P8RLS7	85	0.276	2.193E-15	12	142	154	7	139	465
------------ESLREEASCSICLDYFTDPVTT-DCGHNFCRSCITQAWEGrDPDSPCPQCKKRSRNRNLRSNRQLANVIEIArkLSQACERPKEENRceKHEEELMLFceldQRAICGVCGRSRDHRSHPVIPM-------EEAEQDyKEK-----------
>UPI0018EDF9AB	85	0.250	2.193E-15	15	142	154	5	146	470
---------------EEDLCCPVCQDIFKDPVVL-SCSHSFCKACLQRWWRGKQTRECPCCKRRSSKTDPPRNLALKNLCEAFLKERDQRgaaESEILCSLHSEklkLFCLEhqQPVCVICRDSKTHNNHRFRPIdEAAQDHREElqkslkPLQEKLK-----------
>UPI0015920D6A	85	0.275	2.193E-15	12	126	154	7	125	471
------------RQFCHETTCPICLEYFNDPVIL-DCGHNFCKVCLIRcWKESQRPPTCPQCRQVVQRSSFRPNRQLANLVEIAKKFTHQVGRAGCERHGEPLHLfcrpCAVPICIDCKRSKEHSEHEVTNL---------------------------
>UPI00193EC5CA	85	0.230	2.193E-15	10	126	154	5	127	472
----------QVKDLQEAVICSICLDYFNDPVIL-KCGHNFCRSCITQYLkdsKNSPSYPCPQCREAFGEGEFQPNWQLRNVVDvaKKIPE--PRGKKACEKHEELLKLFcevdQTPICLVCRESRSHKEHSVVPI---------------------------
>A0A6P7XTG3	85	0.245	2.193E-15	12	142	154	7	156	482
------------ESLRDEASCSICLDYFKDPVMT-DCGHNFCRSCITQSWEGrDTDFPCPQCRETSQQRNLRPNRQLANmteMVKKLSqTSVRPKEENLCEKHEEKLKLFcqedQRAICLVCDRSRDHRSHTVIPIEdAVQEYKEklkmrlEPlkknLEDLEK-----------
>UPI00159166EB	85	0.277	2.193E-15	0	135	154	3	127	490
PVPAGGPV----QSLCDEVTCSICLEYFKDPVMIPECLHNFCRSCLIQCWgESEAEAFCPHCRETVQERSLIPNWPLENFVELIKKLSLQEGKEEGRKEK----VCEKHQEPLKLFCK----EDGAPICLVCDRSNE------------------
>UPI00074FE1A7	85	0.244	2.193E-15	3	125	154	2	127	494
---SGGPV----RELCEEVTCPICLEYFRDPATIAECGHNFCRACLTRSWGEAAEASCPMCKQTAQPRNLRANRQLANVVE-IAKKLSLQGEEAEERICEkhreplKHFCKTDKMliCRVCDRSKEHKNHVVTP----------------------------
>A0A482VB31	85	0.262	2.193E-15	6	146	154	1	123	629
------DRKIKLKSLNPYITCNICKGYLIDATAITECLHTFCKSCLIKHLEAN--TTCPTCDIVIHHSYprqyINFDRTMQDIVYKLVPELQESEIEREKEFYRQRGLP----CPKE-------------MLTGE---ETKEERSPEPDDG-------
>UPI00083C2DD1	85	0.370	2.193E-15	0	113	154	4	117	1015
PKTGGKHQKVKLNEINSYLTCQICKGYLIDATTISECLHSFCRSCIIKFLQD--KSHCPVCEVIINkaKPNLKLDKALQDIVYKLVPELFLKEMHRRQTFYAEHPDLAARVNPEQR----------------------------------------
>UPI00193CF7E7	85	0.282	2.193E-15	7	126	154	4	122	1039
-------RKLKVTDLNPQLICVLCGGYYIDATTIIECFHSFCRSCIVRYLESN--KYCPICDVQVHKTrplqNIRPDTTLQTIVYKLVPGLYQNEMRCRREFYAKH---PEAKVQAQSPEARGELTDQSPI---------------------------
>A0A067QNY7	85	0.286	2.193E-15	7	142	154	4	143	1347
-------RRIKITDLNPHLICVLCGGYYVDATTIIECLHSFCKACIVRYLETN--KYCPICDVQVHKTrplqNIRADQTLQDIVYKLVPGLFQNEMRCRREFYAKH-PEAQPTSCLDQGEVSDQSNIYTPDEAICLSLEyfkSTTPDKEE-----------
>K3WCL9	84	0.345	3.000E-15	7	106	154	8	114	117
-------VSIQLSQLAEHLTCTLCQGMLRDAQTIPECLHSFCKSCIYRYFlvqcDPNAPKACPKCNMSLKARPimtLISDQKVQDVVDKVFPEYKKRDRELETEFYERHNFKRK-----------------------------------------------
>A0A674I997	84	0.283	3.000E-15	2	117	154	14	127	129
--LPGFRPSLLCSGLQEEATCPVCLEYFTEPVTL-ECGHNFCRACISQCWEGsDTATSCPQCRETVQQRNLRPNRQLlRNIVEAARELKLQTGREPEPER-----LCEKHKEPLKlfFRRGP------------------------------------
>A0A485LRD4	84	0.340	3.000E-15	14	144	154	6	120	211
--------------LNPHLVCFLCHGYLRDAHTLSECLHSFCKSCILRHFHDGARA-CPKCHADLGVTPkCVFDRTLHEIVDKLFPNLKDEDAALEREFYAAHGF-EKQLLPSKAP--------------TVENPPPPAQ-VEYPD---------
>A0A225VAH0	84	0.271	3.000E-15	2	133	154	2	152	243
--FDARTVTVKLAELTEHLGCALCNGILRDAHTIPDCLHSFCKSCIYRHFLVKGSCVCPKCNKklnPLPTSTLITDQKLQDVVDRIFPEFKEEEALLEKEFYTkndfkmkdeseldgANGSSSAPGTPSITRSKSKKLTpaPQDSVSSGKQFP--------------------
>UPI0015AEA374	84	0.291	3.000E-15	14	142	154	7	136	252
--------------LEEELSCPVCFEIFRDPVVL-SCSHSFCKACLQKNWEQKGSRECPVCRRRSSKDKPPLNLSLRNICESFLKERSQRAKagsELLCSLHSEkLKLFcledEIPVCFVCQTSKKHANHTVRPV------QEAAEEYKEK-----------
>UPI000F67F7F7	84	0.281	3.000E-15	7	141	154	33	179	357
-------IAVSPRSLHSELMCPICLDMLKNTMTTKECLHRFCQECIITALRS-GNKECPTCRkKLVSKRSLRPDPNFDTLISKIYPSRDEYEQHQERVFAKlnknhnhaslITSIEEGIRLQIQSRqknRKSMQEEGTTP-TPTPSAPSTPTPSEP------------
>A0A674JGE5	84	0.256	3.000E-15	12	142	154	7	140	437
------------ESLQDEATCPICLEYFTEPVTL-GCGHNFCRACITQCWEGsDIAVYCPQCRETVQQRNLRLNRQLANMVE-IAKRLSLQAKKGSGVEK----VCEKHQEPLKLF----CEEDQTPICLVCDRsrahrahavvPIEdvPQEYKEK-----------
>UPI00146AB651	84	0.257	3.000E-15	15	142	154	5	143	462
---------------EEDLCCPICQEVFRDPVVL-SCSHSFCKACLQTWWDGKEVKECPVCKTRSLMDHPPCNLSLKNLCETFLLERDQRSSEALCSLHSEkLGLFcldhQQPVYLVCRDSRTHINHRFRPIdEAAQDLGEElqkslqPFEQKLK-----------
>UPI00189E79C5	84	0.255	3.000E-15	14	142	154	4	143	464
--------------LEDDFCCSVCHDIFKDPVIL-SCSHSFCKVCLQSWWTDKHVQECPLCKKRYSKDFLPPNLALKNLCESFLQERAQRSSEALCSLHSEklrLFCLdhQQPVCVVCRDSEKHTNHRFRPIdeAARQNKKElqetlEPLKEKLK-----------
>UPI00187CE561	84	0.244	3.000E-15	15	142	154	5	146	465
---------------EEDLCCPICQDIFRDPVVL-SCSHSFCKGCLNSWWTDKPTRECPVCKTRSSKSQPPVSLVIKNLCEAFIQERDQRASAESESVCSQHGeklklfclIHQQPVCLVCRDSKTHKSHRFSPIdEAAQDHKEklqkslKPLQDKLK-----------
>UPI0015AFDBD2	84	0.270	3.000E-15	14	142	154	7	136	468
--------------LEEELSCPVCSEIFRDPVVL-SCNHSFCKACLQQYWEQKGSQECPVCRRRSSKDWPPPNMSLRNACEAFLKERSQRAKAGSEVLCSlhseklELFCLEdqIPICRVCQTSKKHENHKMRPV------QEAAEEYKEK-----------
>UPI00092F5D74	84	0.261	3.000E-15	12	112	154	7	116	476
------------RSLQDELSCSICLEYFKDPVSI-PCGHNFCRACISQYWkETQADFFCPQCREAAQQRNFRPNRELANIVEiakrlSLQTTAVAGWEKVTETHREELKlLCEKnqdPVCPIC-----------------------------------------
>A0A452GYX5	84	0.230	3.000E-15	12	143	154	7	145	482
------------ESLQEEATCPICLEYFTEPVTL-ECGHNFCRACIAQCWEGsDTDISCPQCRETVQQRNLRPNRQLANVVE-IVKRLSLQAAKGaggdgvCGEHQEALKLFceedQSPICVICRESRAHCAHTVVPIQ--EAAQEYKVQKTWKP----------
>A0A6P7XLI0	84	0.248	3.000E-15	14	142	154	9	152	483
--------------LREEVSCSICLDYFTDPVII-DCGHNFCRSCITQSWEGkDTDFPCPQCRETSQQTSLKPNRQLANITEMVkqlsqCPVRPTKENRCEKHEKKlKLFCEEdqKIICLICRESRNHKSHTVIPIEeAVQEYKEkyeielEPLRKKLK-----------
>UPI00115697F3	84	0.248	3.000E-15	12	142	154	7	140	484
------------ESLQDEATCPICLEYFREPVTL-XCGHNFCGACITQCWEGsDTNASCPQCRETVQQRNLRPNRQLANVLEIAkqlsLQAAKGAERERLRGEHQEalkLFCEEDQMsvCVVCYLSRAHRAHTVVPVE------EAAQEHKEK-----------
>UPI0015544A1F	84	0.246	3.000E-15	0	142	154	8	153	498
PALEAMAAVNPAKTLQDELTCSICLDYFKDPVSL-DCDHNFCRACITQCWGGfDTDISCPQCREIFPQRNLRLNRQLRNVVEAAR-ELrlqTGREPEPERlceKHKEPLKLFckedEIPICLVCARSKQHRDHTVIPAE------EDAEEFKEK-----------
>UPI001126BE13	84	0.230	3.000E-15	12	131	154	7	135	541
------------KNLQEEATCSLCLDYFSDPVSI-ECGHNFCRPCISKCWEGlQADFPCPQCRERSGERSFRPNRQLASVTEIAKQLFQTAPREPARSLCEDHKETlklfceedERPICVVCSLSRDHKAHDVIPIEeAVQE----------------------
>UPI00112A557C	84	0.252	3.000E-15	12	131	154	7	135	548
------------ESLQDEASCSICLDYFTDPVIT-DCGHNYCRVCILQIWEGkDSNFPCPQCRKLIQQRSLRPNRQLANMteIAKQLSQCSVREKGenLCPEHEERLKLFcqeeQAPICLVCRESREHRSHTVTPIEeAVQE----------------------
>UPI001A9D2DA7	84	0.291	3.000E-15	12	146	154	6	147	685
------------RDLNAALSCMLCGGYLVNAATLVDCLHSFCKVCIVRYLDT--SKLCPICDVPVHKSRplscLRVDKTLQDIVYKVVPGLYQREMKQRREFYDQYpNAAVKVACLEDRGvldaSTRLIFSPQDTVSVSLEYFTGPTETLEPEDDG-------
>J9JUA0	84	0.286	3.000E-15	0	113	154	19	131	1082
PVVPSKGGRVKLTDVNRQLICVLCLGYLVDATSIVECLHSFCRSCIVLHLDKN--NFCPICREDIQNSKvLKPDKALQDIVYKLVPGLYHSEMKRRQEFYQKHPHRDMHLQPECR----------------------------------------
>A0A402GB41	84	0.275	4.104E-15	20	135	154	15	128	146
--------------------CSVCLEYFQDPVMIPECGHNFCRACLDRSWgEPGAQPSCPQCRGRAQPSSLRPNQHLANMVEtiqKLRP-LEAKATEAKGA-EGPAGVCEKHREPLKFFCR----DDEAPLCVVCSRSRE------------------
>UPI0010A04348	84	0.297	4.104E-15	16	135	154	17	129	175
----------------DEATCSICLDYFKDPVMIPECGHNFCRSCLIQSWgESEAEAFCPHCRETVQERRLIPNWPLQNVVD-IAKKLSL--QEGKEEGGKE-KVCEKHQEPLKLFCK----EDGAPICLVCDRSKE------------------
>A0A7J8EV74	84	0.223	4.104E-15	16	129	154	11	136	189
----------------EELACPICMTYLREPVSI-DCGHSFCHSCLSGLWevpreSQNWGYTCPLCRTPVQPGNLRPNWQLANVVEKirlldLHPGMmlkgnvCELHREQLKMFCKEDGL---MTCEACSRSPEHEAHSVMPMEDV------------------------
>D6WV47	84	0.260	4.104E-15	6	147	154	1	123	214
------DRKIKLKSLNPYITCNICKGYLIDATAITECLHTFCKSCLIKHLEAN--TNCPTCDMVIHHSYprqyINFDRTMQDIVYKLVPGLQESEIEREQQFYRQRGLP----CPKE-------------MLIG----EETKEKSPEPDDGN------
>UPI00193FB7DF	84	0.248	4.104E-15	12	142	154	7	140	214
------------ESLQEEATCPVCLEYFTEPVTL-ECGHNFCLACISQYWEGsDTDISCPQCRQTVQQRNLRPNRQMANMVEiaKQLSLQAAKGRGGDRVCGEhqeslKLFCEEdqTPICLICRESRAHRAHMVVPI------QEATQEYKER-----------
>A0A4D9DIC2	84	0.252	4.104E-15	14	151	154	9	158	223
--------------FQDEVTCCICLEYFTDPVTI-ECGHNFCRACISQCWgESEPNFSCPQCRETAQQRNLQPNRQLGNVVE-FVKRLglqAGSEPEGQR-VCERHQETLKPGayLPL-NIGGPgtGPPNNRRPqgQALGQLSPSTPLQgDAPCGRDwageqGGRFTC--
>A0A402G1A0	84	0.261	4.104E-15	12	125	154	63	189	228
------------RELCEELTCPICLECFMEPVILPECGHNFCRACLDSYWgERATEASCPVCKRPARARDLRPNRQLANVVEiaqKLRlqggdarkedaPErLCGRHREPLKLFCRTDGI---LVCAVCDRSKEHRSHEVLP----------------------------
>A0A226EXY3	84	0.232	4.104E-15	6	143	154	1	128	229
------DRKIKLKTLNPYITCQICRGYLIDATTVTECLHTFCKTCLVKHLEEN--NTCPECEIVIHQSHplqyISFDRTMQDIVYKLVPNLQESEVKRERDFYRSRG----QACPKDVG--P------NNISVIEADATVPVKEEAKP----------
>UPI0004575F58	84	0.261	4.104E-15	10	130	154	5	133	254
----------QTHGLTEELICLVCLDFFTDPVLL-CCSHSFCRSCITQCWENKGVNTCPVCQEPFPERNLRTNRALANLSEKAQElRLTPKETEIKRrceKHQQELQLFcetdRKLMCLVCRDSREHRDHSFLPIdEAVE-----------------------
>A0A7S3TRG4	84	0.319	4.104E-15	0	117	154	34	153	284
PTLSGRELTFQTRVLNPYLVCTLCMGYFSDASTIIECLHTFCRRCILAHFRD--SSHCPTCNANLEPnprDYVRTDRTLQAIVDKVFPQFAVHPARAPDKQASKGAGGKRPSSPQQHAaGRP------------------------------------
>A0A7S4P2T1	84	0.331	4.104E-15	1	142	154	25	165	286
-WIEGRNLVFKRRHFNKFFTCGLCEGYLREAHTIRECLHSFCKSCILKYLQT--KKTCPTCSVDLGVHPqrlLKFDRALQQLQDKVYPEAKKEDERREAEFFKERG-EPNPHEEEERPKKKLKTS-QDGEETNEGDEKEKEKEQEK-----------
>UPI000CE6575F	84	0.255	4.104E-15	12	142	154	7	140	323
------------ESLQEEATCPVCQEYFTEPVTL-ECGHNFCRACISQCWEGsDTAASCPQCRETLQQRNLRPNRQLANIIEITkqlsFQAAKGAGADGVCEIHQEalkLFCEedETPICVVCDRSRAHRIHTVVPIE------EAAQEYKER-----------
>A0A210PYB0	84	0.254	4.104E-15	0	142	154	96	244	352
PSRRKEPINVQLRDINPYITCGLCGGYLYEASTITECMHSFCKTCIVRHTER--HLNCPSCDAAIHPTDpfvhIRNDSTIQDIVYRLLPHIAEEEQRREKLFYEEHekatgeQITPKLTLPPPPPRTPPPN--SIPPMPVKPLPRKAESHKHR-----------
>UPI00140228BE	84	0.238	4.104E-15	10	130	154	5	133	363
----------QVESLTEEVVCPICLDFFTDPVIL-ECGHNFCRSCITQSWDREAKNTCPECRDEFVDRTLRVNRALARLTEKaraLSLNLKEKESKLhCEKHQEELKLFcetdKKVICLICRDGREHKSHSFIPIEeAVE-----------------------
>UPI0005D0AF6A	84	0.308	4.104E-15	7	147	154	32	188	375
-------IAVSPRSLHSELMCPICLDMLKKTMTTKECLHRFCSDCIITALRS-GNKECPTCRkKLVSKRSLRPDPNFDLLISKIYPSRDEYEAHQERLINKlnmshsqaslVNSITEGIKLQSQnRPQRSRKNQDETSASNSSGN-AEPAQNgnssipKDSPSTGN------
>UPI00188498E3	84	0.303	4.104E-15	7	145	154	10	135	419
-------RAVGVADLTPHLVCTLCGGYYIDATTIVECLHTFCRSCILRHLEA--SIYCPalTCDVMIHRTkgavSLRPDTTLQSIVYKTVPGLYRDEMGRRQQFY---------------RDKPGADPDLTPIM--KGAQEEASSRFYAPDD--------
>A0A452I065	84	0.268	4.104E-15	12	129	154	7	115	442
------------EHLQDEVACPICLEYFKDPVII-ECGHNFCRACITQCWeRSATAASCPQCRETVQQSNLRPNRQLANIVE-IAKRLSFRGAEG--AGGERVSGEHQEVL------KLFCEEDQTPICVV------------------------
>A0A0K8STG6	84	0.282	4.104E-15	0	147	154	4	151	447
PRM-GPRRTL-VREVNPHLICVLCRGYFIEATTITECLHSFCRSCLVKYLET--SKFCPICDVQLHKNNpllsVRCDPTLQQLVYKLIPGLYANEMARRRKYYSELGGPSSDPEASEYPVGDAYFAPEDSISLSLEFTNATPGNKEDESCGS------
>UPI00145AA521	84	0.260	4.104E-15	14	140	154	4	145	462
--------------LEEELICSICHELFKDPVVL-SCSHSFCKVCLKNWWRDKLKKTCPVCQRDFPPinralRSLAPrNLALRNLVQKYeeqreqNPPLCKLHSERLRIFCLDH---EEPVCLVCRDSRTHTDHKFSPLEeAAEDLREklrriiRPLQDK-------------
>UPI0018EE01E3	84	0.255	4.104E-15	14	142	154	4	143	464
--------------LEDELCCPVCQDVFRDPVLL-SCSHSFCKNCLSSWWRQKQARECPVCKRISSRNKPHCNRVLKNLCEAFLLERDQRASEALCSLHSEkLKLFcldhQQPVCLICRDSEKHSNHRFRPIdeAARQHKKElqetlEPLKEKLK-----------
>UPI0008739FAE	84	0.255	4.104E-15	14	142	154	4	143	464
--------------LEEDLCCPVCQEVFRDPVLL-ACSHSFCKDCLKRWWREKQTPDCPVCERRSSKEEPPLNLVLKKLCESFLQERDQRSSEALCSLHSEkLKLFcldhQQPVCVICRDSEKHSNHRFRPIdeAARQHKKElqetlEPLKKKLK-----------
>UPI0018F36F32	84	0.230	4.104E-15	10	130	154	5	133	470
----------QEESLSEEAICPICLHFFTDPVSL-ECGHNFCRSCITQCWEKKERKTCPECRQEFPARILRANQILVNLAEkarKLMLNGKEKESKLhCEEHQEELKLFcetdKKLICLIFRDSRIHKSHNFLPIVeAVE-----------------------
>UPI001127E0AF	84	0.273	4.104E-15	12	142	154	1	130	472
------------ESLREEASCSICLDYFIDPVTI-DCGHNFCRSCITRAWEGlDTNFPCPKCRETSQQRNLRPNWELRNLIER-VKKMSERKGEetLCQKHEEklKLFCTEdwKAICLICKEGKEHRSHSVVPI-------EEAVQDyKEK-----------
>UPI0014027E32	84	0.322	4.104E-15	10	103	154	5	99	473
----------KIPWLEDELSCPICQDIFKDPV-FPPCQHNFCCACLMSYWKQKGGCDCPVCRETYSNSDLKWNRTLANIVDSFLKESsKARGPEdMCGQHNEELKL--------------------------------------------------
>UPI0019000508	84	0.277	4.104E-15	12	118	154	8	124	515
------------EELHSELSCPVCLDLFREPVIL-ECGHHFCRVCITQCWeaKSDEHPTCPQCRKTC-PQKLRPNSLLCNVVDSLRrarsmdlkPGDTERAQEdtEERQRGASMPSSGFSFTRSSQRHEPD-----------------------------------
>A0A670HV06	84	0.250	4.104E-15	16	152	154	20	152	523
----------------EETTCRICQEYFKDPVII-DCGHNFCQSCITEtWGESDGVPSCPQCREPCQQRNVRPNRQLASIVE-IVKKFSLQATKGV----EALGrVCERHQEPL----KPFCKDDRAPICVVCDKSKEhkviPKEEAFDEHQGRILRHL-
>H9G681	84	0.278	4.104E-15	0	113	154	41	147	534
PVGGGTSSAIAT--MKEELQCPICYEPFKDAATL-CCGHNFCKGCVSRSWEGqSRAHVCPVCKAVCAPEDLRTNHTLVNIVEMF---LKQEERQQQKKKAEEASCA--NLCPWHQ----------------------------------------
>A0A151MXI0	84	0.242	4.104E-15	14	142	154	9	140	1644
--------------LQDEATCPICLEYFTQPVTL-ECGHNFCRDCITQCWNRlQPKCFCPQCRQDVQQKNLRPNRQLENIL-KIAKQLtvqavkGAGGKEVCQEHQEPLKLfCEEDQTPICVvcdRSRSHRAHAVVPIE------EAAKEYKDK-----------
>UPI00074002EE	83	0.240	5.615E-15	16	153	154	6	163	182
----------------EELQCPVCLGLFSDPVTL-PCGHTFCRGCLESYLATDVPVHlCPECRAPIPRRDFRTNRVLRNMADRARQEeekvseqtdlLCVEHDEKLKLFCETDG---TLICLVCRDSSSHRGHGFKPVqEAAQEFrvrPPLfsPGEREPSPpwscrDSGSALepRSVS
>A0A226N7T8	83	0.278	5.615E-15	9	143	154	6	141	233
---------IKITELNPHLMCALCGGYFIDAATIVECLHSFCKTCIVRYLEAN--KYCPMCDAQVHKTrpllSIRSDRTLQDVVYKLVPGLFTDEMKRRRDFYATYPVAEVPNgSNEDRGEVPQRDGAQ-PAEDGINGP-LPLKYRVQP----------
>A0A3M6TZ24	83	0.236	5.615E-15	9	152	154	4	151	239
---------VKLRELNPFITCGICSGYLIDATTITECLHTFCRSCIVKHLQD--ENFCPSCKIVIHQSYpmnyISADRTMQEIVYKLVPGLQERELQRQKEFEVAMFMYRTGEQQNEYNamnlTKTHADNP-SPSSSCTSNEKEENQDYHRGDEQVAI-CM-
>UPI00109BF09D	83	0.245	5.615E-15	7	112	154	8	114	257
-------RKIRIRDLNPHLTCMLCKGYFVNPVTITECIHTFCKSCLVRHI--SLVNKCPSCGIVIHETqpvyNIRSDRTMQDIINKILPRIEHDERKREKRFYKTKGL-PYPASPLR-----------------------------------------
>UPI00141A3206	83	0.269	5.615E-15	16	143	154	11	130	264
----------------EETTCSICLEYFTDPVTI-DCGHNFCQTCITEaWRKSDPDASCPQCREPCQQRNFRPNRQLASIVE-IAKKFSLQ----MAKGAEALGrVCERHKEPLKLF----CEDDQAPICVVCDKSKDHMEHKVIP----------
>A0A6J2V9B7	83	0.281	5.615E-15	7	134	154	61	193	289
-------RTLPLRDFYPYIRCALCNGFLIDATTITECLHTFCKSCIVKHFFY--SNRCPNCSIVVHQTqplyNIRPDRQLQDIVYKMVPHLEEAERTQMCEFYKARGLAvPKPVavTPMVPVKAPKQKKDLLPQSVFTIPPE-------------------
>A0A151MLN8	83	0.250	5.615E-15	14	142	154	9	140	291
--------------LQDEVTCSVCLDFFRDPAMIVGCGHNFCRACITQCWEGtKTDVTCPQCRQTFPQRNLNPNRQLANVVE-IAKRLHVQKAEGARgqRVCGEHGEALKLFCqddetPICVvcdRSRVHRAHNVVPV-------EEAAEEYKK-----------
>UPI0003C451B5	83	0.243	5.615E-15	9	129	154	3	115	304
---------VNPaKTLQDEVTCPICLDYFNDPVSL-DCDHSYCRACITQSWGGPTADvSCPQCRRAFPQGNLRPNRQLRSIVEAARELQLQAGREPAPER-----LCEKHQEPLKLFCR----EDEIPICLV------------------------
>A0A5B8MBP2	83	0.250	5.615E-15	18	152	154	29	171	330
------------------LTCPLCKEPYKEATTITECIHTFCRACLDSKLQIGKDNECPTCRTPLGADPyqknqIRFDAVLNDIVTKLFPreGDSERDKQREVRSLKERALLAELAKPKKRKynRRPKVEPPPPPP-AVQTKPALPTVQRQPQVDVGLRPAL-
>A0A7S1K2X3	83	0.299	5.615E-15	6	119	154	57	183	335
------DVEFRVRVLADLLTCRMCGGFFKDAMTVKECLHTFCKSCIYGYLsKQDLRKKCycpyPDCGEDLGAqpfDAVESDRTLQNLVDKLFPEFAEREKKEREGLYRFCGldhlLEDSPGVPEQNGlSAPAP----------------------------------
>A9V6D0	83	0.304	5.615E-15	9	145	154	157	279	381
---------VKMVDVNQYIVCQICMGYIVNATTISECLHSFCRSCIVKHFRK--SKICPVCNQqaheTAPLDTLRQDRTLQSIINKLLPDVAEAEREARRAFY---GIEDEP------DAKPGS---TTTATT----NGEPTPKRQKMDD--------
>A0A1B6J145	83	0.338	5.615E-15	0	113	154	4	119	403
PLPQQPRGRVRLTEVNPHLVCVLCHGYFIDATTMAECPHSFCRSCIVLYLET--KSYCPICEVQIHKTkphlNLKPDKTLQDIVYKLVPGLFHDEMRRRRAFYAKYPNRDLYLSPEAR----------------------------------------
>A0A674INZ7	83	0.258	5.615E-15	4	139	154	0	133	434
----GTSGVLQ----HSELTCSVCKDYFKDPVSL-DCGHNFCQACITQCWEAlSTNFPCPECRETFPQRNVKPNRQLRNIVEasrKLTRES-TKEPEVERVCEKhqraidvFCQVEEMPMCAVCHLSRDHREHPAVPI-------EEAAED--------------
>UPI00074FFEA7	83	0.265	5.615E-15	16	112	154	11	106	451
----------------EETTCPICLEHFAEPVTL-DCGHNFCRACISHYWEEfDLATTCPQCREVILHRDLRPNRQLANVIE-IVKKLEERTRAGRGEKGRGLLCERHPREPLK-----------------------------------------
>UPI00045717BF	83	0.248	5.615E-15	16	130	154	11	133	457
----------------EELNCPVCLNLFTDPVIL-ECGHNYCRSCIMRSWETQKKNSCPECRQVVGKSKLRVNRALMSLVErarclSLTPTLRQSERRCE-EHQEELKLFcetdKKLICLICRDAHRHRNHNFKPIqEAVQ-----------------------
>UPI000A1C4A9E	83	0.262	5.615E-15	14	140	154	4	142	459
--------------LEEDLTCPICCELFREPVVL-SCSHSFCKVCLQNWWRDKPIKTCPLCNRK-SSRDIPPmNLALRNLVQTFAeQKKEQTPSEPLCSVHSEklrLFCLdhQQPVCVICRDSRTHKDHRFSPMEeAAEDLREqlrtsiKPLQDK-------------
>UPI0009A431E8	83	0.252	5.615E-15	10	130	154	5	133	460
----------QLQIFTKETICPICLDFFTDPVSL-ECGHNFCCSCISQIWEKKAINSCPECREKFTGRNLRVNRALANLAEKTRNlklDLKVKESELHCdKHHEDLKLFcetdKKLICVICRDSREHREHHFLPInEAVE-----------------------
>UPI0011C0F560	83	0.262	5.615E-15	14	142	154	4	143	462
--------------LEEDLCCPVCLDIFKDPVIL-SCSHSFCKDCLQSCWAQKEIRECPICKRRSSKKKLPPNFALKNLCETFLQEGDQRASEDLCSRHSEkLKLFcldhQQPVCVVCRDSEQHTNHTVRPIdeAARQHKKElqetlEPLKEKLK-----------
>UPI0019532C39	83	0.264	5.615E-15	15	142	154	5	143	463
---------------EEDLCCPVCKEVFRDPVIL-SCSHSFCKDCLKTWWRERPTHECPVCNRRSSKENPTVNLALKNLCESFLQERYQRVSEALCSLqYEKLKLFcldhQQPVCVVCCASEKHTNHRFRPIdEAAQQHKEvlqetlEPLKKKLK-----------
>UPI0018641BDE	83	0.260	5.615E-15	14	142	154	7	136	469
--------------LEEELSCPVCSDIFRDPVVL-KCSHSFCKACLQQYWEQKGSRECPVCRRKSSMDDPPLNLALRNTCEAFLKERSQRAAAGSEELCslhrEKLKLFclddQIPVCVICQTSRKHQNHKLLPV-------QEAAEDyKEK-----------
>A0A401RNJ5	83	0.248	5.615E-15	14	142	154	0	139	473
--------------MEDDLSCAVCHDLYKDPVLL-DCDHSFCRSCVTQYWEKADTACCPVCRKETSSRTLRSHRILSNIVETFVKSGGGGETQQECsRHKEKLKIFcktdNELICVICRISKSHQNHEMLPIEeAAEEFKNElqtslkPVQDKKK-----------
>UPI0003C4A352	83	0.237	5.615E-15	14	142	154	9	140	473
--------------FQDEVTCPLCLEYFTDPVSI-ECGHNFCRACLSQCWgESEPNPSCPQCRETAPQRHLRPNRPLGNLVELVkrlrLPaGPAPEGQPGCERHQEALKLFcwedQASICVVCRESREHRAHTVMPIE------EAVLEYREK-----------
>UPI00193F9BDD	83	0.245	5.615E-15	12	115	154	7	111	477
------------ESLQEEATCPICLEYFKDPVTI-DCGHNFCRACIAQCWEGsNTDVSCPQCRETVQQGNLRPNRKLANIVEMVkRLSLQAAKGAGEERVCGEHQETLKLFCEEDQTS--------------------------------------
>UPI00193F0480	83	0.257	5.615E-15	12	143	154	7	129	478
------------QALQDEVTCPICLEYFKDPVSL-DCDHNFCRACITQCWEGfDTDISCPQCREIFPQRNLRLNRQLRNIVEAAR-ELrmqTVKEPEPER-------LCEKHKEPLKLFCK----EDEIPICLVCDRSKEHRDHTVIP----------
>UPI0018F51F2B	83	0.255	5.615E-15	5	130	154	1	132	478
-----ASRQLGESWTEETI-CSICHDFFTDPVLL-DCGHNFCRSCISQCWEK-EINSCPECREEFPERNLRINRALANLAEkarklKLNPE--EKESKLRCeEHQEELKLFcetdKKLLCYTCRDSRQHKSHDFMPIkEAVE-----------------------
>A0A6P7XFI0	83	0.263	5.615E-15	12	142	154	7	149	479
------------ESLREETSCPICLDYFTDPVIT-ECGHNFCRSCITESWERiETNFPCPQCRETSLQRNLRPNRQLANITAVLKTFSERNQAEnLCEKHEEKLKLFcteeEKAICVICKEGKDHRSHSVIPIEeAVQEYKEkyeihlEPLKKKLK-----------
>UPI0018A21128	83	0.236	5.615E-15	12	142	154	7	140	484
------------ESLQEEATCPICLEYFTHPVTL-ECGHNFCQACISQcWVGSNTAASCPQCRETVQQKNLRPNRQLANVVEiakRLSlqaakgaggDGVCERHQEALKLFCEE---DQTPICVICRESRAHRAHRVVPIE------EAAQEYKEK-----------
>UPI0018A1EC60	83	0.229	5.615E-15	12	131	154	7	136	485
------------ESLQEQATCPICLEYFKDPVIT-ECGHNFCRACITQCWEGpDTAASCPQCRETVQQRNLRPNRQLENLVAiakwlSLQAAKTAGGERMCGEHQETLKLfCEKDQTPIClvcYLSRAHRAHTVVPIEeAAQE----------------------
>UPI001965964E	83	0.245	5.615E-15	14	126	154	4	120	489
--------------LEKDLSCPICHEVFKDPVVL-SCTHNFCKDCLQGWWREKEARECPVCNAISSKSKPPLNRLLKNLCESFLEERDPRASEARCSLHSEkLKLFcldhEQPVCVVCRDSETHSNHRFRPI---------------------------
>A0A7J5Z1M7	83	0.262	5.615E-15	14	142	154	46	185	616
--------------LEEDFCCLVCQEVFRDPVIL-SCCHSFCKACLQTWWTGKEEKECPVCRRKSSKYLLLPNFVLKNLCETFLQERDQRSPEAICSLHSEkLKLFcldhQQPVCVVCRDSKTHTNHRIRPMAeAAQDLREElqkslqPFQEKLK-----------
>A0A224YW43	83	0.294	5.615E-15	2	149	154	0	168	641
--MQGAGRK-KLVEINPHLTCVLCNGYFIDATTIIECLHSFCKTCIVKYLEKN--KLCPVCDVQVHKTrpllNIRSDQTLQDIVYKLVPGLFRNEMARRRQFYDSLSPSEssaKPTSsegRGDVRnverlifNRDDmisvsleySARDILPIRPLLLGPPPP-ESQECPPGSRRY----
>A0A6P7UYK1	83	0.284	5.615E-15	12	146	154	6	147	695
------------RDLNAALSCMLCGGYLVNAATLVDCLHSFCKVCIVRYLDT--SKLCPICDVPVHKSRplscLRVDKTLQDIVYKVVPGLYQREMKQRREFYDQYpDAAAKVSCLEDRGvvdaSTRLIFSPQDTVSVSLEYFTGPTDTEEPEDDG-------
>E9HN18	83	0.305	5.615E-15	9	135	154	6	129	919
---------LQITKLNPHLTCLLCGGYYIEATTIIECLHSFCKSCIVRYLETN--KFCPVCEVQVHKTkpllNIRSDQTLQDIVYKLVPGLFQHEMRLRREFYSKH-PNQLPSNPEDRGE----VTDQRPPRSMEDVKEE------------------
>A0A1D2NKW5	83	0.394	5.615E-15	5	111	154	2	111	1190
-----ATRKVKLKDITSNLTCKLCLGYLVDATTIIECLHSFCKSCIVKYLEKSadlEEKYCPVCDVQLHSTkpftSIRPDLMLQEIVYKLVPGLFKNEMCRRRKFYEE----SKEFLPS------------------------------------------
>UPI0006C97E3A	83	0.297	5.615E-15	2	153	154	0	134	1408
--MSGQSGGQRLRlcMLNEHLTCRVCGGYFVDATTIMECLHTFCKSCIVKHL--DRSKYCPVCGIQVHKSkpllNIRPDQALQDIVYKLVPSCYQNEMRYRKEFYDKH-----PDERSKVT--------TSEAMG------EPTETFIYSPDESL--SLS
>UPI0008F9B985	83	0.290	5.615E-15	0	152	154	234	389	1859
PEPEKAVVE-KP-NIPEDLVCSACHDLLTDAVMIPCCGDSFCDDCIRNILLESEDHECPDCKeKDISPETLIPNRFLRTAVNNFRNQTGYnRQRPIqptktaAPVQTEERPVERPP-SPSKEEETPAPENDDN---GVEIVHEVPNFSKSEPaATGQAISSI-
>A7SGN9	83	0.225	7.681E-15	7	126	154	1	122	174
-------RKLQLRELNPHITCGLCRGYLIKPTTITECLHTFCRSCIILRFQDGEVNLCPTCNILIHETNplemLRSDKTLEDIIYKLVPGLQEDEIRRTKEFYESYSLS--PPCKVIKTEGDTSALHRKPV---------------------------
>UPI001952DAA2	83	0.271	7.681E-15	15	142	154	5	143	200
---------------EEDLCCPVCQEVFRDPVLL-SCSHSFCKDCLKTWWEKRTTHECPVCNRRSSRDEPPLNRALKNLCESILQERDQRASEALCSLHSEkLKLFcldhQQPVCVVCRDSENHTNHRFRPIdEAAQqhkktlQETLEPLKKKLK-----------
>UPI000C043941	83	0.278	7.681E-15	2	137	154	0	122	247
--MDSKEVVIRICDLNPHVVCSLCAGYFVDATTITECLHTFCKSCIVKYFQT--SKNCPMCNLQIHETqplfNLRLDRTMQDIVAKVVPGILEAEEKRRREFYASRGM---------VVEKPAQSN------GDENENEKPT----------------
>A0A5A8E458	83	0.240	7.681E-15	0	98	154	27	124	252
PLPEGREVTIQLGKLDDELRCPICRDVLKHTHVVMQCMHRFCRRCIERAVRA--SHCCPFCRESIPSRrSTRPDKAFDGLIGMLYPDLDVYEAEEERRLE-------------------------------------------------------
>A0A7S3ALQ4	83	0.335	7.681E-15	0	130	154	35	156	271
PVRDEKNIIFQTRILNQHLVCTLCMGYFKDACTIIECLHTFCRSCIMRHFCE--SNVCPQCDSQLGtnPKDLvRTDRTLQSIVDKVFPQFVQTNEQAK-------AATKRPATPEESQ--PAKAQRQTP-SGVE-----------------------
>A0A1X7V0B5	83	0.292	7.681E-15	4	141	154	31	176	303
----GSLLRISPRALHSELMCPICLDLMKNAQTTKECLHRFCQECIITALRS-GNKECPTCRKKLaSKRSLRSDPNFDALIAKIYPnrdELLQQQDKPRLTFHQSLQYlstrKRRADTPQDVPSTVASVSNTPsPNTKVQKIQQQETNDEE------------
>K7F7Y3	83	0.255	7.681E-15	9	134	154	4	140	308
---------VNPaKTLEDEMTCSICLDYFDDPVSL-DCDHSFCRGCITQYRGRlTTDVSCPQCRRTFPQGNLRPNRQLRSIVDaarelrlqagmKPAPEsLCKKHQEPLKLFCREDGI---PICVVCDRSKGHRAHTVIPAEeAAEEFQE-------------------
>A0A3B3R4Q2	83	0.300	7.681E-15	9	126	154	83	203	312
---------FPLAELFPYICCTICKGFFIEATTITECLHTFCKSCIVKHFFY--SNRCPNCNVVVHQTqplyNIRLDRQLQDIVFKMIPHLEERERERMQSFYKERGLEvPKPVGPSPVASAKAPKQKKSPL---------------------------
>A0A0N5C1T0	83	0.267	7.681E-15	2	143	154	101	226	334
--IKGDHFLLPLRNVNPQITCPICNGYFVDATTVIECVHTFCRSCLLKHFED-GDNTCPACHIEIHqcypSQYVIFDRTMQDIVYKLVPGMWEEEQKRRKEFERKKAIENGEIV-------------------NEEIPEEVVEGEKKP----------
>UPI000C81341B	83	0.285	7.681E-15	1	135	154	103	245	339
-RLEGRpdSEDEEERLINlSELTpyilCSICKGYLIDATTITECLHTFCKSCIVRHFYY--SNRCPKCNIVVHQTqplyNIRLDRQLQDIVYKLVINLEEREKKQMHDFYKERGLEvPKPAVPQPVPSSKGRS--KKPLESVFRIPPE------------------
>A0A151MA94	83	0.257	7.681E-15	9	109	154	3	105	341
---------LNPvQHLQDELTCSICCEVFQHPVIL-DCGHSFCRACITQCREEaNAHVSCPQCRSPSSQNNFRPNWQLANVVEKAkqLNEQVAKGAEGEQ-VCEEHGEALKLFC--------------------------------------------
>L5LZ31	83	0.215	7.681E-15	16	129	154	11	136	363
----------------EELACPICMAYLREPVSI-DCGHSFCHSCLAGLWevpgeSQNWGYTCPLCRTPVQPGNLRPNWQLANVVEKvcllgLHPGMRLKGDvcelhgEQLKMFCKEDGLITCETC---SRSSEHEAHSVVPMEDV------------------------
>A0A6L5CP68	83	0.304	7.681E-15	7	138	154	33	179	370
-------IAVSPRSLHSELMCPICLDMLKKTMTTKECLHRFCSDCIITALRS-GNKECPTCRkKLVSKRSLRPDPNFDSLISKIYPSRDEYEAHQERvlaKLNKSHsqaalvnsiseGIKLQSQNRPQRRPKTANETDMTPTNTPNvSAPSTPTP---------------
>A0A674IE80	83	0.226	7.681E-15	12	142	154	7	148	444
------------ESLQEEATCPVCLEYFTEPVTL-ECGHNFCRACISQCWEGsDTATSCPQCRETVQQRNLRPNRQLANVVEiakRLSlqaakgaggDGVCGEHQETLKLFCEE---DQTPICVICRESRAHRAHTVAPIQEGkiQAHLQTLKEEREK-----------
>UPI0010165BBA	83	0.257	7.681E-15	15	142	154	5	143	453
---------------EEDLCCPVCQDVFMDPVVL-SCSHSFCKECLKNWWREKPARECPVCKTRVVTEDRPSNLVLNNLCETFLVPRDQRDSEGLCSLHSEklkLFCLDhlEPICSICRDSKKHTDHRFRPIdEAAQQHREnlktslEPLKKKLK-----------
>A0A3Q2ZSR7	83	0.275	7.681E-15	15	140	154	5	140	460
---------------EEDLCCPVCKEVFRDPVVL-SCSHSFCKVCLKDWWRQKPTQECPVCKAVCSSDP-PCNRALKNLCESFLQEKHQRASEALCSLHSEklrLFCLdhQEPVCLVCRDSKKHTDHRFRPIdEAAQDHREdllrslEPLKQK-------------
>A0A6G1QN17	83	0.258	7.681E-15	15	142	154	4	145	463
---------------PEDLCCPTCQDIFKDPVIL-SCSHSFCRVCLNSWWERKLIQECPVCRARSHWSDPPRNLALKNLCEAFLQEKDQKPAlgseELCHLHCEKLKLFcldhEQPVCLICRDAKSHTDHRFRPISeAAQDNRGEvreilkPLQDKLK-----------
>UPI0004575FC3	83	0.229	7.681E-15	12	130	154	5	133	470
------------QSLNEDLNCPLCLEIFTDPVTL-DCGHSFCRSCIacTQSWEKKERNACPECRTVFSKRTMRCNWVLARMVQK-VRQLNLAPKETERRLYceehqEELKLFcetdKKLMCVVCRDAREHRHHSFKPIVeAVQ-----------------------
>UPI00108C9919	83	0.233	7.681E-15	12	126	154	9	131	473
------------EDLQNEATCPICLDSFKDPVIT-ECSHNFCGACIREYCKESSRNlSCPQCRKTIQPRNFRPNRQLANMVEIAVRlgvEAAKKAREIVCKQHKEplkLFCEqdQSPICLVCRESRGHRDHTVVPI---------------------------
>UPI001B3A9A8D	83	0.250	7.681E-15	15	142	154	5	146	474
---------------EKDLSCPICHDIFKDPVVL-TCSHSFCEDCVQRWWREKGKKECPVCKTvPLLSDPPR-NLALKNLCESFVQRRDQRAAagsEPLCSLHSEklrLFCLdhQEPVCVVCRDSKTHSNHSFRPIdEAAQDHREelqkslEPLQEKLK-----------
>UPI00146E9BCE	83	0.271	7.681E-15	15	142	154	18	156	474
---------------EEDLCCPVCQEVFRDPVIL-SCSHSFCKACLQTWWREKPTRECPVCNRRSSRGEPPCNLALKNLSETFLQERDPRPPEALCSLHSEklrLFCLdhQQPVCLVCRDSEKHSDHRFRPMdEAAQDLKEElqkslqPFKKKLK-----------
>A0A671XYQ1	83	0.244	7.681E-15	15	142	154	5	146	475
---------------EKDLSCPVCHGIFKDPVVL-SCSHSFCKYCLQTWWREKQINNCPVCKEISSMSDPPRNLALKNLCETFLHERDQRASAESESVCSLHGEKlklfcldhQQPVCVICRDSKTHNNHRFSPISeAAQDHKEKlqkslnPLQDKLK-----------
>UPI0011CFA89B	83	0.248	7.681E-15	12	142	154	7	140	476
------------ESLREEATCPICLEYFRDAVTI-DCGHNFCRSCIAQCWEGsDTAASCPQCRETVQQRNLRPNRKLANVVEIAkrFSLQAAKGAGEERVCGEhqetlKLFCEEdqTSVCVVCHLSRDHRDHRVVPI------QEAAQEYKEK-----------
>UPI0018E717F8	83	0.272	7.681E-15	12	135	154	7	123	479
------------KAFEDEASCPICLEYFNDPVTL-DCGHNFCQACIIQCWgGSDTDFFCPCCMEIFPQGNFRANRQLGTLIDLIIGQL--KDEQQQAKLGEERMC-----WKHQEALRLFCEEDQTPICLVCDRSRE------------------
>A0A1L8EMY0	83	0.276	7.681E-15	16	136	154	9	136	489
----------------EYLRCPVCLDLFQEPVTI-PCGHSFCLGCITQCWsLQGSSTSCPQCRCPFRTDSpprLCKNSILSQIVDDFSnPressKITPASSKPYWNIIEDLEISHPPITQEEDHSRAFSDSISTPPMS-RRNPEHP-----------------
>K7F863	83	0.223	7.681E-15	12	131	154	7	136	503
------------KSLQEEATCPLCLEYFRDPVIT-ACGHNFCRVCLRRCWEGpGPAPSCPQCRASVQQGPLRPNRQLANMVELVkqlslqavkgacKGGVCQEHQEVLKLFCEE---DQAPICVVCDRSRAHRAHTVLPIAeAAQE----------------------
>F2UN13	83	0.321	7.681E-15	2	112	154	318	429	569
--ISGQTMRYNLERLNPYLMCRLCDGYLIDATTLSECLHTFCKSCIVNFFESN--NSCPVCGTlahEINPHDtLRQDRTMQTIVYKLVPGLLEDETHRRRVFEAELNGEELP-SPTH-----------------------------------------
>A0A6G1MAT7	83	0.222	7.681E-15	14	153	154	45	195	630
--------------LEKELTCSICTSIFHHPVTLLDCLHSYCGSCAKEWFTSAPSNQqggsypvskgCPTCRQSV--RAIKPSPHLASITEMFIkhnPQHARDPEEITRlaKVYTpgDRIITDR--SPGDSRNRSLSS--LSNRRAGEGWWDAWVDDNNEGDEEQFYAAIS
>A0A0N4U857	83	0.303	7.681E-15	4	144	154	417	542	645
----GYKIQLKS--LSPYITCPICHGYFIEATTVTECLHTFCKSCLLKHFED-ENNCCPKCNGLIHQSHpshyVSFDRTMQELVYKLVPGLQAREEESRRAF----GISEKNDSGEKQILKK------------EENNEEKVEHKCNGD---------
>A0A401U1P5	83	0.257	1.051E-14	12	130	154	8	133	137
------------RLIEEAI-CPICLDFFTDPVTL-ECGHNFCRSCITQSWEKKEVNSCPECREEFPERNLRINRALANLAEEARKlNLDPIEKESKPhceKHQEDLKLFcendKKLICLICRDSREHREHRFLPInEAVE-----------------------
>H2TU68	83	0.284	1.051E-14	12	126	154	7	127	174
------------EELQSELTCPVCLELFRDPVIL-ECGHHFCKLCIIQCWGAIEVSNCPKCRKSC-ERKLRPNSLLCNVVESVRKARTSDEREpgssMCSMHEEKLKLyCEDDQLPICLVcgmSRDHKNHNVIPI---------------------------
>A0A3P7C4V0	83	0.373	1.051E-14	9	117	154	42	154	227
---------IPLRDLNPLLTCALCQGYLIDATTIEECLHSFCKSCIIKFLER--LNTCPVCGTLLHKTRpqyaIRSDHVLQAIVYKLVPNLFENEMSLRRGFYSsELFLTSVPSLfXVCYPIRP------------------------------------
>A0A669C0K5	83	0.274	1.051E-14	9	134	154	27	157	256
---------LPLNQFYPYIRCALCCGFLIDATTITECLHTFCKSCIVKHFFY--SNKCPTCSIIVHQTqplyNIRPDRQLQDIVYKMVPFLEELEREQMCNFYKERGLdVPKPVIvsPPCPAviKRQKKDNVPQSVFTV--PPE-------------------
>A0A4W6BYY1	83	0.261	1.051E-14	1	134	154	8	157	256
-RIHEGSTNISDSDSEDEpkiplnqffpyIRCALCCGFLIDATTITECLHTFCKSCIVKHFFY--SNRCPTCSIVVHQTqplyNIRPDRQLQDIVYKMVPFLEELEREQICNFYKERGLEvPKPVVlssPSPVVARRQKK-DNIPQSVFTIPPE-------------------
>UPI0018F47B7A	83	0.272	1.051E-14	4	143	154	41	179	278
----GQDENICLADVNPYILCPVCGGYFIDATTITECLHTFCKSCIVKHF--DYSNRCPKCNIIVHQTqplyNIRLDRKLQDIVYKLVPNLESNEKKRLHDFYRERGLEvPKPVGPV-----PSNGKVSRIRSLGkkLALPMVPL-DRPSP----------
>A0A4W6D5R2	83	0.255	1.051E-14	14	142	154	4	143	279
--------------LKEELCCPVCHDIFKDPVIL-SCSHSFCKDCLQSWWREEKTHECPVCKRRSSMEIPPPNFELKNQCESFLQERDQRSSEALCSLHSEkLKLFcldhQQPVCVVCRDSENHNKHSFRPIdeAARQHKKElqetlEPLKKKLK-----------
>A0A1J4MPH7	83	0.392	1.051E-14	4	102	154	30	130	281
----GLDVSFKRRVVSDLLICPICEGFFRGATTIRECLHTFCKTCIIKHIES-KGSECPKCGQDIgiyPLQGLVFDRTIQNITDKIFPEFKEKERKLYSEFLEKYG---------------------------------------------------
>A0A452I0L6	83	0.210	1.051E-14	12	143	154	7	152	319
------------ESLQEEATCPVCLEYFTEPVTL-DCGHNFCRACIAQCWEGsDTAASCPQCRETVQQRNLRPNRQLANVIEiakqlSLQAAKGTGEDGVCGKHQEALKLFceedQTPICVICRESRAHRTHTVVPIqEAAQEHKDsgvHPyVPDQPLP----------
>A0A7R9BX50	83	0.261	1.051E-14	7	136	154	31	178	321
-------IAVSPRCLHNELMCPICLELLKSTMTTKECLHRFCQECIITALRS-GNKECPTCRkKLVSKRSLRPDPNFDDLIAKIYPSRDEYEAQQEKVLATLSKSCSQAALvssieegmklqaqnkPQRSRkTNPTQGPDdnGTPIPSAPSTPPEP-----------------
>UPI0003597102	83	0.308	1.051E-14	7	153	154	33	190	359
-------IAVSPRSLHSELMCPICLDMLKSTMTTKECLHRFCQECIITALRS-GNKECPTCRkKLVSKRSLRPDPNFDALISKIYPsrdEYEAHQERLMAKLNKhhntaalTNSIEEGLRLQALNRAQRVRKQNQNTEMGARRNDDDPNDDNLSESQGLADNDeMS
>UPI0013F1FE20	83	0.242	1.051E-14	14	142	154	9	140	376
--------------LQYEATCPICLGDFKDPVII-DCGHNFCRACIAQCWEGsSTAATCPQCRETVQQRNLRPNRQLANVL-KIVKQLnlqVMKDAGGERvcvEHQEPLKLFceedQTPICLVCDRSRTHKAHTVVPIE------EAAQEYKEK-----------
>UPI000CE637E3	83	0.248	1.051E-14	17	139	154	12	132	458
-----------------EVTCAVCLDYFKDPVSL-DCGHHFCQACITRCWEAlSTNFHCPECRETFSQRNFKPNRQLRNIVEASRTLTLEPEVQMvCEKHNEDLKVFcqedQTPICMVCHLSRDHKEHPVVPI-------EEAAED--------------
>A0A3Q3AMR9	83	0.260	1.051E-14	15	140	154	5	141	461
---------------EEDLCCPVCQEVFRDPVVL-SCSHSFCKVCLKDWWRQKPTQECPVCKRRSSKSDPPCNRALKNLCESFLQEKHQRASEALCSLHSEklrLFCLdhQEPVCLVCRDSEKHINHRFRPFdEAAQDHREdllrslEPLKQK-------------
>UPI0018F47B9B	83	0.241	1.051E-14	16	130	154	11	133	474
----------------EETICPICLDFFTDPVIL-GCGHNFCRSCIIRRWGKKTINTCPECKEGFPDEDFRENRALANLADkarKLNADPKEKERQLRCeEHQEELKLFceadKKLICYTCRDSREHKFHSFIPIVeAVE-----------------------
>A0A6P7XRT4	83	0.238	1.051E-14	12	131	154	7	135	476
------------ESLQDEASCSICLDYFTDPVMT-DCGHNFCRSCITQtWKGGDTDFPCPQCRAMSLQRNLRPNRQLANMTEMVknLSQTSVRPKEGNRceKHEEKLKLFceedQKLICIICRESRDHKSHTVIPIEeAAQE----------------------
>A0A6P7XKD9	83	0.241	1.051E-14	14	131	154	9	130	487
--------------LREEVTCSICLDYFTDPVTT-NCAHNFCRSCIAQSWKGAEKYfTCPQCRTRSRKRSLRPNRQLANVVE-IAKKLWQDSENLCQQHEEKLKLFceedQKMICFICKEARDHRSHTVIPIEeAVQE----------------------
>A0A151MAA5	83	0.242	1.051E-14	2	126	154	374	508	734
--IQAMATAIPVGNLENEVTCPICLEFFKDPVMILGCGHNFCQTCITQYLEGaETDGTCPQCRQTFPQMIVGPNKKLAHFVE-IVKSLsVQSAGEARGKvMCNEHGEAlklfcetdQKLICLICRESRLHRAHNVAPM---------------------------
>UPI0013F1E828	83	0.241	1.051E-14	12	125	154	8	130	802
------------QSLQDEASCSICLEYFNDPVTI-DCGHNFCRACITQCWEGSDKDiSCPQCRATFPQRNLRPNWQLANVVEiakQLHLQLTKDARAGREceKHQEALKLFcqedQSPICVVCDRSKEHRAHTVVP----------------------------
>UPI000904A329	83	0.250	1.051E-14	15	142	154	5	146	1018
---------------EEDLSCPVCHDIFRDPVFL-TCSHSFCKMCLKHWWAQKKQQQCPVCKKISKQRDLPCNLVLKNLAEAYLkkkdPSASAGSEVLCSLHHEKLKLFcldhQEPACVICRDSRAHINHKFRPIdEATQDHKEElqkalkPLQDKLK-----------
>UPI0015ACC7A9	83	0.277	1.051E-14	14	142	154	7	136	1131
--------------LEEELSCPVCTEIFRDPVVL-SCSHSFCKACLQQYREQKGSRECPVCKRGSSMDILLPNMSLRNTCEAFLKERSQRAKagsEVLCSLHSEklkLFCLEdqIPVCVICQTSRKHQNHELLPV------QEAAEEYKEK-----------
>A0A5B7ENE6	82	0.285	1.438E-14	4	143	154	1	145	195
----GPLRRVKLTQLNAHLVCVLCSGYFVDATTIIECLHTFCKTCIVRYLQT--SSFCPICDVQVHKTkpllSLREDRTLQDVVFKLVPGLFHSEMKRRYYFYKEHpeGGGDKTEQSLRERRHFFHVDDQISLSLEHvSAPPCPTQSLVHP----------
>UPI0009A3668F	82	0.301	1.438E-14	10	92	154	5	85	211
----------KISWLEDELSCPICQDIFKNPV-SPPCQHNFCWACLMSYWKKKRNSECPVCREIYSTKDLKWNRTLANIVESFLKEF-TKEQE-------------------------------------------------------------
>A0A1D2MRG1	82	0.261	1.438E-14	12	136	154	7	132	226
------------RSFNPFITCKICGGYLVDATTVTECLHTFCKTCLVKHLEEN--NKCPQCKIVIHQSHplqyISFDRTMQDIVYKLVPNLQESEAKREQEYYWKRGrFCPNAALPNNNQKGRNSPAGVDKK--VENNPQQP-----------------
>UPI000A2A86C3	82	0.238	1.438E-14	7	152	154	8	148	237
-------RTISLSEINEHITCRLCDGYLIDATTIVECLHTFCRSCIVKHLRQ--CNYCPTCKITLHQSHpmnyISTDRTLQDIVYRLVPGLQEREKQRQKEFEVAMFMYRTGEQQSLYNNKQNMSSH-------QAQEPEPTnTDYHRGDEQTAI-CM-
>A0A6A4FQ51	82	0.277	1.438E-14	2	140	154	2	141	252
--LDARTVTVKLAELTEHLGCALCHGILRDAHTIPDCLHSFCKSCIYRHFLVKGSCICPKCNKALSPRPiatLITDQKLQEVVDRIFPEFKEQEAILEKEFYAknSFKLREESAEPTD----GANGSSTSPVASSRGRSKASTPTK-------------
>UPI001403154F	82	0.215	1.438E-14	10	130	154	5	133	255
----------QLESLREDLICPICSDLFTDPV-SPDCGHNFCRSCITQLWEHEVRNSCPECREVFTDRTLRVSRALASLAEKartLNPNLKGKESKFnCEKHQEELKLFcetdKKLICVICAAGREHKTHSFMPVdEAVE-----------------------
>A0A068WEH0	82	0.269	1.438E-14	14	150	154	29	161	259
--------------LNPHLICNICHGYLIDAVSITECLHPFCKSCIVKYLSTN--NTCPVCDITIHQSHplnyISADRTLQDIVYKIVPNLKEAERKSRSDFYRFIGQSPPPSEDLIYEHKTLSVNHVTDGSA-KSIPNS-----ESPADPNFHR---
>UPI0011267D54	82	0.234	1.438E-14	12	134	154	7	135	305
------------KTLQDEASCPICLDYFTDPVTL-DCGHNFCRSCITRNWEGrDTNFPCPQCRETSQQRNLRTNRKLANVTEiakKLSQsSVRQKEENLCEKHEEKLKLFceedQRPICVICRESWGHRSHTVIPIE--EAEQE-------------------
>A0A4Y7NNX9	82	0.277	1.438E-14	0	143	154	26	186	348
PITDNTEIAVSPRSLHSELMCPICLDMLKNTMTTKECLHRFCSDCIITALRS-GNKECPTCRkKLVSKRSLRPDPNFDMLIAKIYPSRDEYEAHQERVManlskshsQSALlnSIEEGMKIQSQNRatriRKNAPENEITNSITTtpnVSAPSTPTPSESTP----------
>A0A433T6J3	82	0.313	1.438E-14	7	153	154	33	213	352
-------IAVSPRSLHSELMCPICLDMLKNTMTTKECLHRFCQECIITALRS-GNKECPTCRkKLVSKRSLRPDPNFDALISKIYPsrdEYEAHQERLMAKLNKhhnttaltnsiEEGLRLQALNRAQRvrkqnseRRNDDESNDgnvsESQCLGDdESLPAEPSlmkPVKQFSDDSSAENstgeaSMS
>UPI00193F2E79	82	0.239	1.438E-14	12	142	154	7	140	397
------------ESLQEEATCPVCLEYFTEPVSL-ECGHNFCRACISQgWEGSDTAASCPQCRETVQQGNLRPNRQLANVVE-LVKQLslqAAKGAGGDRvcgEHQEALKLfCEEDQTPICVvcdRSRAHRAHTVVPI------QEAAQEYKER-----------
>UPI001A9914B7	82	0.250	1.438E-14	15	142	154	5	143	463
---------------EEDLCCPVCQEVFSDPVVL-TCSHSFCRGCLNSWWEEKQTPECPICKRRSSREYPTCNLVLKNLCEALLQARDQRSAEVLCTLhTEKLKLFcldhQQPVCVVCRDSEKHTDHRFRPIdEAVrQQKKElkealEPIKEKLK-----------
>H3A8C1	82	0.264	1.438E-14	14	152	154	9	154	476
--------------LEDEMSCPVCQELFKDPVTL-RCGHNFCRECLCEYWKEKISQLCPICRADSAITDLKTNYTLRNIVEmhkkerkksKIQSKYVCSQHGEKRKLYCLED--EKAICLVCQTSRKHKNHKFLPIE--EAAQEFKVgiEKALKsPSQTTLMNGM-
>A0A7K5RBQ5	82	0.270	1.438E-14	14	113	154	20	108	480
--------------FKEELLCPICYDPFHEAVTL-PCGHNFCKSCISRSW-ENQRPACPLCKESSSLEDLRVNHTLKNLVELILKE------EGQQ---KSRAAAAAALCPAHQ----------------------------------------
>UPI00075000D2	82	0.294	1.438E-14	13	112	154	8	107	485
-------------ELWEEASCSICLGYFRDPVTIPECGHNFCRACLTRSWGES-GASCPQCGETAQPGNLQPNRQLANIV-GIVQRLsLLEERRGEAKgVEEKRRLCEKHREPLK-----------------------------------------
>UPI00193F065D	82	0.255	1.438E-14	17	139	154	12	136	487
-----------------ELTCSVCLDYFQDPVAL-DCGHNFCQACISVWWEGlKTDFCCPECRETFSQRNFKPNRQLRNIVEASRKLTleSAKEPEVERvceKHKRALDVFcqddQIPMCMVCHLSRDHKDHTVVPI-------EEAAED--------------
>UPI0004626F66	82	0.282	1.438E-14	12	127	154	7	117	487
------------QDLAQEATCPICLEYFKDPVTIAECGHNYCRACLAKFWgESAEAGLCPECRETGRRKNLIPNRPLSNIV-KILPTEEYHLQE-ENVAEGPRTVCEKHQQPLKLFCR----DDVTPVC--------------------------
>G1XT81	82	0.216	1.438E-14	14	153	154	45	195	497
--------------LEKELTCSICTSIFHHPVTLLDCLHSYCGSCAKEWFTSAPSNQqggsypvskgCPTCRQSV--RAIKPSPHLASITEMFIkhnPQHARDPEEItkLAKVYTpgDRIITDR--SPGDSRNRSLSS--LSNRRAGEGWWDAWVDDNNEGDEEQFYAAIS
>A0A7K7SYZ6	82	0.244	1.438E-14	14	136	154	17	140	502
--------------LQEEAICPICLEYMSEPVSI-DCGHNFCRGCIAKHCQDkglwaDGPFSCPQCRASCHRSGFRPNRQLANIVESIR-QLGLRSGHPGPEL--ELG---TPLCPQHdERLKLFCEEDEEPICVVcrESLQHRP-----------------
>UPI0015580FF6	82	0.238	1.438E-14	3	129	154	41	159	530
---EGAMAAETPvESLQDQATCPVCLEHFREPVTL-QCGHNFCQACISQCWEGsDTGASCPQCRETVQHRNLRPNRQLATVLEI----------AKRLSFQAAKGAGGESVCGEHQePLKPLCEEDQTPISVV------------------------
>A0A553MZF4	82	0.238	1.438E-14	2	135	154	8	147	538
--LSGMASFVAPQ--NEDLQCSICLDVFSDPVTT-PCGHNFCRSCLNKCWTDFKTCFCPVCKKKFNPKPeLQVNTTLRELVQhfqKLSPEEsavecdfceVTKQKAVKTCLTCQCSYCDTHLEPHRRVPRLQKHLL---ITAVE-NPEE------------------
>UPI00074FC442	82	0.250	1.438E-14	12	143	154	7	143	567
------------KELCEEASCSVCLDYFEEPVTIAQCGHNFCRACLTRSWgESGAETSCPQCRGKTQEGSLRPNQQLAKFVEiakKFSP-QGRKETAVKTKEGREE-VCQKHREPL----RFFCKEDKDPLCAVCSRSKEhkyhqviPVEEKVKP----------
>A0A1L8HQH5	82	0.250	1.438E-14	0	152	154	244	398	621
PK--GAiNESMKPDKMEETLTCIICQELLHDCVSLQPCMHTFCAACYSGWMER--SSFCPTCRCPV--ERICKNHILNNLVEAYLiqhPEKCRSE-EDRCSMDARNKITQDMLQPKVRRSFSDeegSSEDLLELSDVDSESSdisQPyTVCRQCP--GYVHHSM-
>UPI0011270E0B	82	0.270	1.438E-14	9	149	154	275	407	646
---------IKPDKMEETLTCIICQELLHDCVSLQPCMHTFCAACYSGWMER--SSLCPTCRCPV--ERICKNHILNNLVEAYLlqhPDKCRSE-EDVRSMDARNKITQDMLQPKVRRS----------FSDEEGSSEELLElsdaDSESSDTGQPY----
>A0A402FLV9	82	0.248	1.438E-14	16	130	154	11	143	689
----------------EEATCSICLDFFTDPVMTAECDHSFCRPCLAQIYgESGAEASCPQCRGRIQLNNLRPNRQLANfvkLIEDLSPeegmEAKGKGREGKGQFCKKHQEPlrffckedEAPLCVVCSRSKEHQGHQVTPLEedAGE-----------------------
>UPI0018C24B53	82	0.276	1.438E-14	0	143	154	469	614	699
PIREGSSTQTFNevgEVMESELQCSICAELFVKATTL-NCSHTFCLYCISMWKKK--KKDCPICRTSISTEckSLVLDTFIERMVQKLPEETKLKRKELLKSRQEEMSALTAPKrqTPkSSRRRRRRNTMITNPTMII---PEESGSNRPIP----------
>A0A6A4WEF8	82	0.296	1.438E-14	7	127	154	4	129	747
-------RRLQIRQLGPELTCHLCHGYFVDAFTVVECLHSFCKSCIMDHVKK--SCDCPKCGTQLNKARltsaLRPDQTLQSVVYKLVPRLFNEEMQRRRDFYQDHPQRDRSLSPERRGdvsSQQFVYTLTDPIS--------------------------
>A0A7R9RVJ5	82	0.330	1.438E-14	9	140	154	20	159	793
---------LKVADLAPQLTCPLCKGYFIDATTITECLHSFCKTCIIGYLKSN--QFCPTCEVQVHKTkpllSIKPDQTLQSIVYKLVPGLYHAEMRNRKQFLQLHPeIDTSAMDPESRgemRGHRFIYAPEDPISLVLEFqsPARPSGDR-------------
>UPI001590E36F	82	0.207	1.438E-14	16	131	154	337	466	809
----------------EEATCSICLEYFQDPVIIPECGHNFCRGCLSQWWeKSEAEASCPQCREQIKQRNLIPNQPLATVLETLiakklsLQGWETAGGKGRRceAHQEPLKLFckdhKTPICLVCDRSKDHESHKVIPLEeAYQE----------------------
>A0A6P7XDI7	82	0.261	1.438E-14	12	131	154	39	167	1000
------------ENLQEEVSCPICLDYFIDPVST-ECGHNYCHSCIIQSWEGiETNFPCPQCRKTSQQRILRVNRQLANITEMVkkLSGCPVRPKEEDRceKHDEKLKLFceedQRAICVVCDRSRDHRSHTTIPIEeAVQE----------------------
>A0A1B0D0E1	82	0.310	1.966E-14	10	153	154	16	141	166
----------KVRDFNSLITCSVCQGYIIEATTITDCLHTFCRSCILKHLER--SNFCPTCSaKPVTVSNLRPDRILKTLIYKLVPGLYQSESQRVAEFHG--GALSK--LSSGRRR----------FSGLVGIP-SP-EGKESLDDDINHN-IS
>UPI0007042EFF	82	0.285	1.966E-14	12	134	154	7	135	182
------------QTIKEEVTCPICLELFRDPVTS-ECGHSFCQECIARLCQGDRDVACPLCNEKLRKGTLRPNQELKNIVESLKlqtaedlrgGNVCETHREPLRFYCKEH---ETPVCLACERSQAHRGHTMVPMgEAVQEHRE-------------------
>A0A3Q1EAX5	82	0.250	1.966E-14	15	142	154	8	146	204
---------------NPDLCCPVCHDIFKDPVIL-ACTHSFCKVCLQSWWTEKPNRECPVCKQRHLKRQLPSNLVLRNLCESFLEDKRQRGSEFLCSLHsEELKLYcldhQQPVCVVCRDSEKHSNHTFRPIdEAAQqhrkqlQETLEPLKNKLK-----------
>UPI001156AFFB	82	0.246	1.966E-14	14	131	154	9	136	204
--------------FQEEVTCSVCLEYFTDPVSI-ECGHNFCRACISQCWgESEPNFSCPQCRETAQQRHLRSNRQLGNLVE-LVKRLrlqAVAEPEGQRvceRHQEALKLfCEEDQTPICVvcdRSRAHRAHTVVPIEeAAQE----------------------
>UPI000359E994	82	0.225	1.966E-14	7	144	154	3	134	227
-------RKVRLKTVNPFITCYLCKGYLVDSTTITECLHTFCKSCIVKYLEE--KNTCPKCDAEIHQSYplnyISFDRTMQDIVYKLVPKLQEKEQKRMQDFYKRRGLP----VPSSVVNDENSNECNKPL--GQEQQDD--EDHHRSD---------
>UPI000F551CF2	82	0.206	1.966E-14	3	124	154	5	130	254
---SNREKKLRLQDLNLFITCKLCSGYLIKPTTITECLHTFCRSCIVRYLQDRDDNKCPSCSILIHETNpfemLRLDKTLEDVIYKLIPELQANEEEREQEFYKQQNVEERKKIKEEHIENGTNASDST-----------------------------
>A0A6J2R4T4	82	0.266	1.966E-14	9	134	154	27	157	256
---------LPLNHFYPYIRCALCCGFLIDATTITECLHTFCKSCIVKHFFY--SNRCPTCNIVVHQTqplyNIRPDRQLQDIVYKMVPFLEEFEREQVCNFYKDRGLEvPKPVVvsPPCPVvlKRQKKENIPPSVFTI--PPE-------------------
>A0A670HZR3	82	0.232	1.966E-14	16	149	154	9	148	270
----------------EEATCSICLEYFQDPVIIPECGHNFCRSCLILYWgKSEGEASCPQCRKTVEQGSIRPNQQLANFVEITqkFSHLgGKKEAEGKGRVCEKHQEPlklfckedEAPICLVCDRAKEHKSHEAVPIE------EASLEYKVGKHSGSVY----
>A0A5F9CWC7	82	0.250	1.966E-14	12	131	154	11	144	288
------------KTLQEEAVCAICLDYFTDPVSI-RCGHNFCRVCITQLWESNWDSvcfTCPQCRKSFHRWSFRPNLQLANMVQvirQMHPnpaqGSHVNEQAMCPKHQEALTLFckvdEEAICVVCRESRRHKQHSVVPVEeVVQG----------------------
>A0A3Q3GNU4	82	0.252	1.966E-14	17	131	154	14	134	301
-----------------DLSCPICFDIFRDPVVL-SCSHSFCKDCLQRWWQERRKDICPLCReTSLFRRPLR-NLALRNVCETFtLERKQKASAEPLCGLHSErLKLFcldhQEPVCLVCRDSKLHSDHSFRPIdEAVQD----------------------
>A0A670HY01	82	0.233	1.966E-14	16	126	154	12	135	362
----------------EEATCSICLECFRDPVIIPECGHNFCRACLIQCWeKSEGEASCPLCREIIQHRTLIPNRPLANVVEILgaekvsLPGGKGAEGKGrvCEKHQEPLKLFckeeEAPICVVCHVSKEHKGHEVIPL---------------------------
>UPI000CD9B5A4	82	0.280	1.966E-14	7	149	154	6	146	440
-------VKLRRESVAACMTCPICNKLFRDATTIPECLHTFCRKCIHKKLTDDELECCPICNIDlgcVPLEKLRPDHSLQDVRGKIFPS--------KRRRVKAPEVVPSVTLPLRRKERSLSSLvVSTPRVSTQTTmtgKRSKVPSRKKPR-GSSF----
>G3N435	82	0.297	1.966E-14	15	142	154	5	141	455
---------------EEELLCPVCREVFRDPVLL-SCSHSFCKVCLKSWWTEKQAQECPVCRRRSSRSEPPSNLVLKNLCESFSVERDQRASETLCSLHSEklrLFCLDhlQPVCVVCRDSQKHTNHRFRPIdeAAVEhkKNLQEPLEAlKEK-----------
>A0A6P8GM55	82	0.284	1.966E-14	14	114	154	4	103	460
--------------LEEDLSCPVCTDIFKDPVLL-SCSHSFCKACLQQYWETKGFRECPVCRKR-SSRELPPtNRALRNLCETFLQKKKKRKRGQRGALCSLHGDKLKLFCHDDQQ---------------------------------------
>UPI0018EDDF67	82	0.264	1.966E-14	15	142	154	5	143	462
---------------EEELCCPVCHEVFRDPVVL-LCSHSFCKVCLESWWRQKQAPECPICKTMSPMEEPPCNLVLKNLCDAVLQERDQRASEALCSLHSEkLKVFcldhQQPVCLVCSVSEKHSNHRFRPVdeAARQHKKElqetlEPLKEKLK-----------
>A0A671U655	82	0.267	1.966E-14	14	142	154	4	143	462
--------------LEEDLCCPVCHDVFREPVVL-SCSHSFCKDCLQSWWTERQTRECPVCKRR-SSRELPPlNLVLKNLCETFSQERDQRASEDLCSLHSEkLKLFcldhQQPVCLVCRDSEQHTNHRFRPIdeAARQHKKElqetlEPLKKKLK-----------
>UPI000E463535	82	0.244	1.966E-14	15	142	154	5	146	464
---------------EEDFSCPICQDIFKDPVVL-SCSHSFCKDCLQTWWKGKSAQECPVCKRRSSRSDPPRNLALKNLCEAFLLERDQKASGGSEDLCglhsEKLKLFcldhQQPVCLVCRDSKTHSNHRFRPIheLALEHKKEllkslEPLEGKLK-----------
>A0A6P7XZ69	82	0.236	1.966E-14	12	131	154	7	135	476
------------QSLRDEASCSICLDYFTDPVMT-DCGHNFCRFCITQSWEGrDTDFPCPQCRKRSRQRNLRPNRQLANMTEMVkrlsqTP-VRPEEGDLCEKHEEKLKLFceedQKMICIICRESQDHRSHTVIPIEeAVQE----------------------
>UPI0018F77928	82	0.250	1.966E-14	12	130	154	7	132	477
------------QSLSEDLICPICLDFFTDPVSL-ECGHNFCRSCITQCWEK-ERISCPDCRQEFPERNLTGSWALVNLAEKARKlKLNGKEKESklhCEEHQEELKLFcetdKKLICLICRDSRKHKSHNFLPILeAVE-----------------------
>A0A1U7SIB0	82	0.250	1.966E-14	14	131	154	9	133	479
--------------FQEEVTCSVCLDYFMDPVTL-GCGHNFCRGCISQCCGElEPNVSCPQCRETALQRNLRPNRQLGNVVE-LVKQLrlqAGREPEGQRvyERHQELFCQenEAPISLVCDRSRVHRDHTVVPVEeAVQD----------------------
>UPI000B45929D	82	0.308	1.966E-14	6	145	154	3	138	482
------STRLKITELNPHLVCVLCGGYLIDATTIVECLHSFCKTCIVRYLES--SKFCPICDVQVHKTkpllNIRLDHTLQDIVYKLVPGLFKDEMTRRREFYKdqPNDANAALELRGKARS-PGT-------CIGEDEEEEQRERVIYSED--------
>UPI0011CFC89F	82	0.231	1.966E-14	14	135	154	9	140	484
--------------LQYEATCPICLGDFKDPVII-DCGHNFCRACIVQCWEGsGTAASCPQCRETVQQRNLRPNRQLANVL-KIVKQLnlqVMKDAGGERmcvEHQEPLKLFceedQTPICLVCDRSRTHKAHTVVPIEeAAQEYKEE------------------
>UPI0013F1CAC4	82	0.241	1.966E-14	12	142	154	7	140	484
------------EHLQDEVACPICLEYFKDPVII-DCGHNFCRVCITHCWeRSATAASCPQCRETVHQGNLRPNRQLANIVEIAkrLSFRAAKGAGGERVSGEhqevlKLFCEEgqTPICVVCDRSRAHRAHRVVPV------QKAAQEYKEK-----------
>UPI00193F0930	82	0.234	1.966E-14	12	142	154	7	140	487
------------ESLQEEATCPVCLEYFTEPVTV-ECGHNFCRACIAQCWEGsDTATSCPQCRETVQQRNLRPNRQLTNMVEitkrlSLQAAKGAGGDGVCGEHQETLKLfCEEDQTPICVvcdRSRAHRAHTVVPI------QEAAQEYEER-----------
>UPI0018A1F70C	82	0.240	1.966E-14	9	126	154	3	130	491
---------VNPaQQLLAELTCSVCLDYFKDPVCL-DCGHHFCQACITQCWDAlTTNFHCPECRETFSQRNFKPNRQLRNIVEasRTFTQLSTKEPEVGRvceKHNEDLKVFcqedQTPICMVCHLSRDHREHAVVPI---------------------------
>A0A7J6BRL0	82	0.250	1.966E-14	14	116	154	7	121	500
--------------LNEELQCSICLDVFTDPVTT-PCGHSFCKTCLNEHWTDTQTFFCPSCNETFSKRpDLKVNTTLTNVVQyfkKLNPGrpevFCDICDERKQKavkscLTCQSSYCETHLEPHHRVQR-------------------------------------
>A0A6I9M4R7	82	0.264	1.966E-14	13	124	154	8	127	506
-------------ELQEDVTCPICMEILRDPVTI-DCGHNFCLQCINQVAKTAEKLYCPLCKLPVSKDTFRPNKLLASLAEKIqamDPaELQPEGGEPRCRIHKEklHYFCEKDMeflCVVCRDTKDHKSHDIT-----------------------------
>UPI000576A5FD	82	0.288	1.966E-14	12	142	154	8	131	518
------------EELHNELTCPVCLELFREPVIL-ECGHHFCRMCITQCWeaKSDEHPTCPQCRETCH-RNVRPNLLLCNVVDSL-----RRDRSMDRKPGEPL---WSPATEERQRgaSMPNSCFGFTGYSL-RHEPDLCEEHEEK-----------
>A0A6J0SI08	82	0.288	1.966E-14	12	112	154	8	110	547
------------RDLCEEATCAICLDYFKDPVTI-QCGHNFCQACLARCWgKSEQEAPCPQCRVAVQPRSLIPNRPLANFVEIITKKLSLQGVKGVAAAAEERkrGSCEKHQEPLK-----------------------------------------
>A0A3Q7RG51	82	0.264	1.966E-14	0	118	154	21	159	568
PRVEGTMATSAPlRSLEEEVTCSICLDYLRDPVTI-DCGHVFCRGCTTDVRpVSGGRPVCPLCKKPFKKENIRPVWQLASLVENIerlkvdktrQPGDVAReppDARLCERHHEKLhyyceddGKLLCVMCRESREHRPH-----------------------------------
>A0A6P7VIS5	82	0.289	1.966E-14	12	146	154	6	148	693
------------RDLNAALSCMLCGGYLVNAATLIDCLHSFCKVCIVRYLDT--SKLCPICDVPVHKSRplscLRVDKTLQDIVYKVVPGLYQREMKQRREFYDQHpGAASKVPCLEDRGVVEASSrlifSPQDTVSVSlEYFTGTTLAAHESEDDG-------
>UPI00083D96FE	82	0.321	1.966E-14	12	151	154	11	149	819
------------KDLNEHIVCPLCRGYLIDATTLVECLHSFCRGCIVRRLSSGARA-CPVCN-VATSPPLLPDVKLQRLVYLVVPGLFRSELERRRHFRLVNPQCPPLALPL--GALDLTLDDFVSLSLCElDEPEvEEVEEAHEPENrGSRHRS--
>UPI0015A6C1EF	81	0.262	2.690E-14	14	140	154	9	140	220
--------------LREEATCAVCLDFFRRPVMLLACGHNFCRACLARCTEKaAGAGSCPQCRLPFPPGSfFCPNRQLANVV-AVVRELAAEEQELgcrdgSRARGAFVGHRCHPSAPLEDRQEPTLSSSTPP----EplGPPQKtPREDE-------------
>UPI000719B731	81	0.282	2.690E-14	9	122	154	11	132	233
---------LRIQDLNPHIVCSLCAGYFIDATTITECLHTFCKSCIVKYLQT--RKHCPSCNVKVHETQpllkLKLDIVMQDIVYKLVPRLYEKEQARQKIFYQTRGLHLGHVRPDRseqsfdQLARPAPTLH-------------------------------
>A0A2G8LC75	81	0.277	2.690E-14	7	136	154	36	182	240
-------IAVSPRSLHSELMCPICLDMLKMTYTTKECLHRFCQECIITALRS-GNKECPTCRkKLVSKRSLRPDPNFDALISKIYPSRDEYEAHQERVLEKlakhhstqalansiEEGMKQQALSRQQRVRKhhPVMSDPTEeTAEAMDEQPPTP-----------------
>UPI0010FC8D47	81	0.254	2.690E-14	7	120	154	4	119	249
-------VKLPLSTLNEHIICKLCNGYLVDAATITECLHTFCKSCLVRHI--DLINQCPTCNTVIHETqplyNIRLDRTMQDIVYKLLPKLEREEKRREHKFYKDRNIPYPDTKACHSQPVPGPS---------------------------------
>A0A6P8GIV4	81	0.263	2.690E-14	14	142	154	4	146	252
--------------LEEDLCCPVCCDFFKDPVIL-TCAHSVCKACLQQFWESKGSRECPYCRRKCSKDLFLPNMALRNLCETFVQDRSQRASagsEVLCSLHSEklkLFCLEdkQPVCVVCRDSKKHTGHKFHPIdEAVLDRKEElnitlqPLQEKLK-----------
>A0A7S4M3Q8	81	0.309	2.690E-14	0	120	154	20	139	255
PVSDGRTITFKPQILNEFLTCNICRGYYREPVTVRECLHTFCKSCMYKYIvdNSGPRLSCPDCGYALGSRpfeSVKEDCVLQELAIKIFPQVFDKDKDDEERFYEYIG------KPLKRPGEDLSE---------------------------------
>A0A3P9LFF1	81	0.263	2.690E-14	3	134	154	21	157	256
---SEDETKLPLNQFYPYIRCGLCCGFLIDATTITECLHTFCKSCIVRHFFH--SNRCPTCTIVVHQTqplyNIRPDRQLQDIVYKMVPFLEELERQQICSFYKERGLPvPKPVVlsPqgpgvVKRQKR-----DSFPLSVFTIPPE-------------------
>A0A6A0GV84	81	0.316	2.690E-14	7	134	154	35	167	286
-------IAVSPRSLHSELMCPICLDMLKNTMTTKECLHRFCQDCIITALRS-GNKECPTCRkKLVSKRSLRPDPNFDTLISKIYPsrdEYEQHQERVMARLNRNHnhaslvsSIEEGIKLQSQNRQKP---RHKGP--GGEELPG-------------------
>L8H7D5	81	0.317	2.690E-14	0	103	154	87	191	326
PILDGRNIIFKTRLLSGFLVCQLCMGVLRDAHTIRECLHTFCKSCLYKYFQT--TADCPLCGVDLRPnpfERIRFDRTVQTIVNKIFSDLIEKDIAKEAHFYRSRGM--------------------------------------------------
>A0A6P8NRQ2	81	0.259	2.690E-14	6	151	154	3	166	332
------SRRIKITELNPHLMCALCGGYFIDATTIVECLHSFCKTCIVPYLEAN--KFCPMCDAQVHKTrpllSIRSDKTLQDIVYKLVPGLFKDEMKRRREFYSTYPLPDVLGDSTVTRgelteqekvvlkDDDIVSLSIEFYEGTREDNREPTENgemkKEKKNGVRFLRC--
>A0A3M7SBI2	81	0.303	2.690E-14	7	134	154	35	161	345
-------IAVSPKILQNELMCPICLDILKQTMTTKECLHRFCHDCIITAL-RNGNKECPTCRkKLISKRSLRPDPNFDGIIAKIYPnreEYDAIHEKVLEKLNKKH-LTSINGHGKRRSTNPGSSRNKPP---EQEQPE-------------------
>UPI0011B58A1B	81	0.252	2.690E-14	0	134	154	118	261	360
PYISDTDSEDEPKlplnQFYPYIRCGLCCGFLIDATTITECLHTFCKSCIVKHFFY--GNRCPTCSIVVHQTqplyNIRPDRQLQDIVYKMIPFLEELERDQMCNFYKQRGMEvPKPVVlsPPTPTVARKPKKDTSTHSVFTIPPE-------------------
>UPI00142595B9	81	0.269	2.690E-14	7	143	154	37	184	375
-------IAVSPRSLHSELMCPICLDMLKNTMTTKECLHRFCQDCIITALRS-GNKECPTCRkKLVSKRSLRPDPNFDDLISKIYPSRDEYEAHQERVLLSltkntnpnalsssiEEGMKWQAMNRAQRVRKQNPVN-NIPLDTLQ--PPAVDGDQIQP----------
>UPI0010A2F7A0	81	0.297	2.690E-14	2	132	154	56	201	396
--MDSTEIAVSPRSLHSELMCPICLDMLKKTMTTKECLHRFCNDCIVTALRS-GNKECPTCRkKLVSKRSLRQDPNFDALISKIYPSRdeyeAHQDRALER-FNRlhnphalslsiEEGIRLQARYRAQRvRKTQQEEGDNTTFSGDEEN---------------------
>UPI00096ADADE	81	0.264	2.690E-14	12	152	154	189	341	403
------------EVMEDEMTCSICSELFVKTMTL-NCSHSFCKSCINTWMLN--KKICPICRTPI--KDLHPTIVLDNFIEKMVSRASEEVREHRRQIVEARKQQEKeatskePKERNARRRRRnnNRNGDQPSVIVVvnedsdEGDEEE-DEDddddDDDDDDDDDYDSL-
>UPI0018EE2146	81	0.257	2.690E-14	15	142	154	5	143	461
---------------EEDLCCPVCHDVFRYPVLL-ACSHSFCKDCLRRWWRQKEARECPVCKTVCSWKKPPFNRALNNMCQTYLLERDQRDSEALCNLHaEKLKLFcldhQQPVCVVCRDSQIHSNHRFRPIdeAARQHKKElqetlEPVKKKLK-----------
>K7FI33	81	0.273	2.690E-14	14	129	154	10	118	463
--------------FEDTASCPICLDYFNEPVTL-DCGHNFCRACICRWWEGATSAvSCPFCLEVFPQGNFRANRQLEALVNLIVKRLKGENEQAKPGGER---VCEKHQEPLKLY----CEEDQTPICIV------------------------
>UPI00113168BA	81	0.244	2.690E-14	15	142	154	8	149	465
---------------EDDLSCAVCCDIFKDPVIL-SCGHSFCKACLQEYCRGKAEKECPVCRRRSSRADPPCNLVLKNLCEAFLQERRRRDSGESEEhcnlHNEKLKLFclddKQPICVVCQTSKTHKKHDCCPIdEAAQDHREElqtvlkPLQKKLK-----------
>L7MZQ5	81	0.248	2.690E-14	19	131	154	14	137	467
-------------------TCSICLEYFKDPVTL-ECGHNFCRSCITQCWKKSvtQETSCPQCREKVQQRNLKSNWQLANIIEITkkLPKGQKRAEDKEKvcgKHQEPLKLFckddEIPICWMCDRSKEHKDHTVIPVEeAAQD----------------------
>A0A672IHT2	81	0.247	2.690E-14	15	126	154	10	125	468
---------------EEDLCCPICTGIYRNPVVL-SCSHSFCKICIQKWWQGKKERECPCCKRKSSKSDPPNNLALRNLCEAFLSGSEQRESAGLCKLHSEklrLFCLdhQQPVCLVCRESKMHKQHEFRPI---------------------------
>UPI00071C3355	81	0.254	2.690E-14	14	125	154	11	126	469
--------------LQAEATCPICLELFSQPVLT-ECGHSFCRPCLLAVLGTPPRPgPCPQCRATVAPDSLRPNRSLA-AVAGLAEALGEEARQPRCpTHGEALGLfcqsCRRPLCPLCREGAPHRDHRVLP----------------------------
>A0A7L1VBJ3	81	0.245	2.690E-14	14	115	154	4	100	481
--------------LKEELLCPICYEPFRQAVTL-PCGHSFCKGCVSRSWQG-GRPACPVCKERCSPRELRLNYTLNSLVGRLLLPLEQQDSQDAKSRER---SARSALCPRHRQE--------------------------------------
>A0A293MWG2	81	0.274	2.690E-14	1	131	154	61	192	505
-KMQQSGRK-KLVELNPHLTCMLCGGYFVDATTIIECLHSFCKTCIVRYL--SLHKICPVCDVQVHKTrplvNIRSDQTLQDIVYKLVPGLFKNEMRKRREFYARLPPSARGCIPVSSEERGDARGVERLIFTPED----------------------
>A0A151P606	81	0.225	2.690E-14	14	126	154	9	130	505
--------------FQEEVTCSLCLDYFTDPVIT-DCGHNFCRTCISKCWGElEPNVCCPQCRETAPQRNLRPNRQLGNMVE-LVKQLklqAGREPEGqyvCERHQEALKLFceenEAPICVICKESREHQGHKVLPI---------------------------
>A0A4D9DJC8	81	0.225	2.690E-14	4	131	154	26	165	507
----GTMAAANPaKTLQEEATCSICLDYFKDPVMIIDCGHNFCRACITQCLWGwETNLSCPCCRGSFLQRNLKPNRQLANVAEvakqlslRLFKE--PRGGRVCEKHQEALKLfCEEDQTPICVvcdRSKEHRAHAVVPIEeAAQE----------------------
>A0A452HVV1	81	0.266	2.690E-14	12	113	154	7	114	518
------------ESLQEEATCPICLEYFTEPVTL-ECGHNFCRACISQCWEGsDTAASCPQCRETVQQRNLRPNRQLANEALKLFceedqtPICVVCDRSRAHRAHTVVPIQEAAQEYKER----------------------------------------
>UPI001444DBB7	81	0.267	2.690E-14	15	135	154	5	130	709
---------------EQDFCCPVCHDIFRDPVVL-TCSHSFCKDCLQNWWTERPAQECPVCKKISLKNDPPRNLDLKNLCEAILLEREQRAEETICNLHSEklkLFCLDhcQPVCVICRDSKTHADDKVIPInEAAQDHKEE------------------
>A0A402FLU6	81	0.255	2.690E-14	3	136	154	360	493	747
---SGGPV----EELCEEASCSICLDFFRDPVTLPECGHSFCRACLGRAWgeASDREASCPQCRARAEPERLRPNPQLANFVE-IAKRLARQAAEGARGplrspCEEEEEEEEEAEAPLALVCARSAEHDE--VIALEEAARDP-----------------
>UPI00062303B5	81	0.310	2.690E-14	12	125	154	12	125	1341
------------RDVNPHLICPLCRGYLIDATTVVECLHSFCRSCILKHLRN--VAHCPSCKHALNkaKPNIKADKALQDIVYKLVPGLYHKEMLKRREFYKKHPEHANSATPEQRGEDVSGRLIFSP----------------------------
>A0A674K8F7	81	0.196	3.679E-14	10	126	154	5	128	220
----------QVKDLQEAVICSICLASFNDPVILIKCGHNFCRSCITQYCkesKTSPSYPCPQCREPFREGEFQPNRELRNVVEITkkIPEpggkkACEKHEELLKLFCE---VDQTPICVVCRESRSHKDHAVLPV---------------------------
>A0A1D1UGJ7	81	0.316	3.679E-14	10	120	154	6	123	226
----------RMKELTSLLRCPLCHGQIVDATTITECLHTFCKSCIVKFLEDN--TSCPTCGslihQSYPLDYISHDRTIQDIVNKVFPDLKQRESDRELQFYRDHpKIKNPKRLdtkPySAPPPKPAAS---------------------------------
>H3A0W4	81	0.223	3.679E-14	14	142	154	4	145	237
--------------LEDDITCSVCQELFKDPVTL-RCGHNFCRECVCEYWKEKTSQSCPICRADSVTSDLITNQTLRNIVETYKKEkkYKVQSKSICSEHKEKLKLYcledQEAICVICQVSRKHENHKFLPIEeAAQEFKEElnnslkPFQDtREK-----------
>C3ZTD4	81	0.308	3.679E-14	9	117	154	14	131	256
---------LQPKkvrliDLNPYIVCRLCGGYLIDATTITECLHPFCHSCLLKHL--DFSNRCPTCNVIIHETNplynIRPDRTLQDIIYKLLPALEEDEKKREKTFYEERGIEYplRPPTPPPPPPKP------------------------------------
>A0A4D9DI17	81	0.317	3.679E-14	12	124	154	1	121	265
------------KELNEHIVCCLCAGYFIDATTITECLHTFCKSCIVKYLQT--SKYCPMCNTKIHETqpllNLKLDRVMQDVVYKLVPGLQESDCLLgwAPALWAPVagcgGPGLSPSLPHCPASPPDPVVDTT-----------------------------
>UPI00159210EF	81	0.269	3.679E-14	12	126	154	8	133	300
------------QCLRDEATCSICQDYFKDPVTSPECGHNFCRSCLIKCRgESGAEAFCPHCRKAVQRRSLIPNRKLANFVEIMkNPSVqGVKEEERKGGVCEEHQEPlmlfckvhEDPICVECKKSKEHENHKVIPL---------------------------
>UPI001590723E	81	0.254	3.679E-14	16	126	154	11	111	306
----------------EEATCSICLEYFIDPVTI-DCGHNFCQACFNQLWEDpNVDSSCPQCRERIKQRNYKPNRQLANIV------------EIVKNFQERKGLKRKWEEPQRQQEPPkfFWRDDQAPV---------------------------
>UPI001884CE6F	81	0.266	3.679E-14	7	136	154	88	218	319
-------RLVSLSELTPYISCSVCKGYLIDATTVTECLHTFCKSCIIKHFEH--SYRCPKCNIVVHEAKphnhLRSDPQLQNIVYKLVAGLEEKEKKQRQEFYKE-NCPETPK-PDAVPqPGPSSKRNNXGVMDXCLSSHEP-----------------
>UPI0015AF0370	81	0.293	3.679E-14	9	144	154	6	152	322
---------IKITELNPNLICPLCVGYFIDATTIVECLHSFCKSCIVSFLETN--KFCPRCDVQVHKTrpmlSIRSDKTLQDIVYKLVPGLFRDEMKRRRDFYTANPVADGAQAsredhgeaREEVRgeEERVPEEDEIISLSIEFHQEKKS-DKKPPD---------
>UPI000CE63B44	81	0.224	3.679E-14	12	126	154	7	130	345
------------ESLQNEAACPICRELFKDPVVI-GCGHSFCRVCITQCWEGsNTNFTCPQCRETVQQRNLRPNRQLATVLEIAkglsFQAAKGAGGERMCGEHQEplkLFCEEdqTPICVVCDRSRAHRAHTVIPI---------------------------
>A0A4Y7LXJ3	81	0.296	3.679E-14	7	143	154	33	192	350
-------IAVSPRSLHSELMCPICLDMLKNTMTTKECLHRFCSDCIITALRS-GNKECPTCRkKLVSKRSLRPDPNFDMLIAKIYPSRDEYEAHQERVLanlskNHSqsallNSIEEGMKIQSQNRatrirknapeNEPNNSITTTPNVSAPSTP-TPTESvpsaKKKP----------
>UPI0006B10663	81	0.277	3.679E-14	9	143	154	11	156	352
---------VKLADLNPHLQCVLCGGYFIDATTITECLHSFCRVCIVNYLKA--HKYCPVCDVLIHKTrpmlNIRPDQTLQDIVYKLVPGLFNNEMKRRREFYAQNPEAVAKGLvPASSEGRgevqEGGRLIFTPedIFSLsmEYSPLDPFPGTHQP----------
>B8CC82	81	0.276	3.679E-14	4	133	154	94	222	355
----GASfVDFPVSNLRDHLICSLCKGYFRDPYTVADCLHSFCRSCLIAQF-TVGRHRCPTCDISLEPDPfreVLADRTLQEVVEKVFPWMQTKEEQDEKEFYASRGIKLKP----EYVVESSRSPDEKGWGGGEAAP--------------------
>A0A5C2TYT6	81	0.240	3.679E-14	14	145	154	192	341	359
--------------MEESVSCPICYEIFSEPYVSSPCGHSFCAECVVDWMKKkiRSAPKCPLCRTLLTQGSLvVPNFALKDAIEKYVASLaesgFVEWQLQGQKYVEWTGrngrwLMLAADLRDLQRRRwnelDEPSQDTTHLVGVQQILQEMgdFSDGDSSDD--------
>A0A4D9DG70	81	0.267	3.679E-14	17	131	154	12	137	375
-----------------EVTCPICLNLFKDPVTT-ECGHSFCTECITQHCEEkENDIVCPQCRKRFQKSNLRPNRELKNIVESMNQFLgLQREEEPggrskCKKHKEALKLFckndQTPLCVICTLSAAHCHHTVVPMEeAVQE----------------------
>A0A443SPR8	81	0.281	3.679E-14	9	134	154	4	136	376
---------VKLIDLNDHIKCKLCGGYLIDATTIIECLHSFCKTCIVKYLEEN--KCCPTCDTQIHKTkpllNIRSDPSLQDIVYKIVPGLFKEEMKRRREFYQKHPETAQNVSSTEDRgiisgERMIYSPDDQISISIEYLPE-------------------
>A0A6P7WMP8	81	0.250	3.679E-14	12	142	154	7	138	376
------------ESLRHEASCSICLDYFTDPVTT-DCGHNFCRSCITQSWEGrDTNFPCPQCRETSQQRNLRSNRQLAKVIEMVkkLSQCSVRPKEenLCEEHEEKLKlLCEedlRAICLICRESRDHKSHTVIPI-------EEAAQDYKK-----------
>A0A2L2YB01	81	0.303	3.679E-14	7	153	154	33	196	382
-------IAVSPRSLHSELMCPICLDMLKNTMTTKECLHRFCQECIITALRS-GNKECPTCRkKLISKRSLRPDPNFDMLISKIYPSRDEYEAlqervlaSLNKKHNHalahsiEEGMRIQALNRAQRVRKNAPEepNDTNNNSNPPTAIATPTvNDSIIPPPVNEnSNSMS
>UPI001126E566	81	0.254	3.679E-14	14	126	154	9	129	392
--------------LREEASCSICSNYFTDPVTL-NCGHNFCYSCITPGWEGlDTDFPCPQCRETSQKRNLRPNRQLANVIEyakTFCPNSVKHKKEdLCEKHEEELKLfCKEDQIPICVVcgkSRDHRPHNVIPI---------------------------
>UPI00159120D0	81	0.252	3.679E-14	12	115	154	7	113	399
------------KSLQDEATCSICLDYFQNPMMVIDCGHNFCRDCIAQCCEGSIANvfSCPQCRKPFPWQNLRPNRHLWNIVELAMQFSMRRAKEsGEQKLCKKHQEPLKLFCEYDQTS--------------------------------------
>A0A6J8EK12	81	0.243	3.679E-14	0	142	154	180	322	444
PSLSKEPVSVRLCAINTYITCALCGGYLYEASTITECMHTFCKTCIVRHIEK--CLSCPTCDTEIHPTDpivnIRHDSTIQDIVYRLLPNVAEEEQKREKEYYEEHeRKTGEKILPKLTLPPPPP---TTPPAHGHDPFSFPVQRKKK-----------
>A0A674K0U0	81	0.252	3.679E-14	12	142	154	7	137	453
------------ESLQEEATCPVCLEYFTEPVTL-ECGHNFCRVCISQCWEGfDSAASCPQCRETVQQRNLRPNRQLANVVEITkrLSLQAARGDGVCGEHQEALKLFceedQTSICVICRESQAHRAHKIVPI------QEAAQEYKEK-----------
>UPI00159C5CF3	81	0.250	3.679E-14	14	140	154	4	140	459
--------------LEEDLCCPVCQDVFRDPVLL-SCSHSFCKDCVKSWWKDKEVKECPLCKRRSSMR-LPPNLALKNLCETFLQERDQSSSHALCSLHSEklrLFCLdhQQPVCLVCRDSKKHSDHRFRPIdEAAQqhkkqlQETLEPLKEK-------------
>UPI00148F879F	81	0.286	3.679E-14	14	142	154	4	143	460
--------------LEKGLCCPVCHDIFKDPVLL-SCCHSFCKDCLQSWWREKEDKECPVCKKRHSREELNPNFALKNLCESFLLERGQRSSEDLCSLHsEELKLFcldhQEPVCLVCINSEKHSDHRFRPV--DEAAPEhrknlqetlEPLKEKLK-----------
>UPI0007B7EE4C	81	0.225	3.679E-14	14	140	154	4	141	461
--------------LEEDLCCPVCQDVFTDPVVL-SCSHSFCRECLKNWWREEPARECPVCKTISFTKDPPRNLALKNLCESF---LQQRDQRIPTDLCslhsEKLKLFcldhQQPVCLVCRDSEKHSNHRFRPIdEAAQQHREklktslEPLKKK-------------
>A0A7F8RP85	81	0.237	3.679E-14	12	131	154	7	140	475
------------RKLQEEATCSICLDYFTDPVMT-ACGHNFCRECIRLTWEKakgrkggrkrRGSFPCPECRELSPQRNLRPNRLLTKVAEMVRRPPALQSRDLCRVHQELLKLFceddQSPICVVCRESRAHRSHRVVPIEeAVQE----------------------
>A0A3B1IRQ1	81	0.238	3.679E-14	10	135	154	6	151	477
----------KRGELQKELVCAICLDYFDDPVIL-KCGHNFCRMCILMHWEENGgddiGYQCPECRMVFGKMSFTKNYLVKNLVDKLsdfdclktcRPPPPVKPLKMdgkCERHHEELKLYchtdRKPICVVCRESRAHRHHDVAPVpEVVEDMKGE------------------
>A0A670KDV9	81	0.264	3.679E-14	9	126	154	2	136	479
---------WKPNPVESlhkEATCSICLEYFRDPVSI-PCGHSFCRSCIAQcWKERSSDFSCPQCRVVSLQRNFRPNRELGNVVEIAKrlgsraeqeePGGGGGGRQLCPKHREALKLFcseeEELICCICRESRAHRSHAVFPV---------------------------
>UPI0018A20CEA	81	0.231	3.679E-14	12	139	154	7	136	495
------------KILQGEVTCSVCLDYFKDPVSL-DCGHNFCQACITQCWEGlRVNFWCPECRRTFSQRNFKPNRQLRNIVEAsrmfTVKSTKEPEVERVCEIHKrvlDVFCEEdqTPICMVCHLSRDHKEHTVVPI-------EEAAED--------------
>UPI001B3B0634	81	0.237	3.679E-14	15	142	154	5	146	511
---------------EEDLSCPVCQDVFKNPVVL-SCSHSFCKDCLQRWWREKDKKECPCCKRRSSKSDPPRNLALKNLCEAFLLERDQRasaESEPLCSLHSEkLKLFclddQQPVCLVCLHSKSHNNHEIRPIdEAAQDHREelqkslEPLQEKMK-----------
>UPI00192F92B1	81	0.250	3.679E-14	2	141	154	38	181	519
--IGGAmAAVLLPGNLQDEATCSVCLEYFKDPVSI-QCGHNFCRACITKSWKSlEVDFPCPQCREVFKEKSLRPNRQLANMSEIISQFILHGGRGLeEDRICEKHKEALKLYCKDDQkticvvcdRSRDHRPHAVVPVE------EAAQEYKE------------
>UPI0010A04DF3	81	0.281	3.679E-14	10	129	154	6	132	535
----------KPASLTEELECPVCLDFFRDPVML-ECGHNICRPCILKYMNSQRAVQCPECRAAVNgPGSLVANRALRNLADKARAmQLSDVVPQGASKSYSEVPATAPPMQtePLCARHGQMlqlySDAEQRPVCGV------------------------
>UPI0004628F10	81	0.280	3.679E-14	17	135	154	159	269	626
-----------------EITCSVCLEYFKDPVTL-ECGHNFCQSCVTQYWEKSdtQETSCPQCREKVQQRNLKSNWYLANIIEI----TKKRPQGQKRAEDQER-VCGKHQEPLKLFCK----DDGTPICCVCDRSKE------------------
>UPI000A1C6E6F	81	0.240	3.679E-14	2	143	154	0	142	643
--MSGASLS-----LEEHLSCPICLDLLSDPVST-PCEHSFCRTCLVSHWDRSSECSCPLCQRRFTARPhLRANPLLHQVLCQTRP---SEPQESKAQV--QCDVCSEPKLkalKSCLVcLSSFCESHLQPHLTVsglkrhqLMEPVENLEDRMCP----------
>UPI00141969EF	81	0.221	3.679E-14	16	135	154	349	476	796
----------------DEATCSICQDYFKDPVTIAECGHNFCRSCLRGCWRKleATENSCPQCRITVQRRNLIFNEHLANVVEiakKLSPHLgkgkvCEKHQETLKLFCKEHG---TPICVVCDRSKEHENHKVIPLEeAAEEYKGE------------------
>UPI001591DD0D	81	0.250	3.679E-14	0	126	154	566	705	1046
PGVSAMAAVRSPiRDLCEEATCSICLEYFRDPVIIPECGHNFCRSCLIQCWeKSEGEASCLQCRETVEQSSIRRNQQLANIVEiakKFSHFGAKEEREGKGEMCEkhqeplELFCKEdrSPICVLCDVSKEHKSHEVIPL---------------------------
>A0A7R8XDP3	81	0.262	3.679E-14	1	143	154	11	157	1129
-RMSKATR-IQINEINPHILCPLCGGYLIEATTIVECLHSFCRSCLVKYLDS--SRSCPICDVQIHKAkpllNIKVDKTLQDIVYKLVPGLFQNEMQRRRTFYAEH----PENTPSDKEESGDASdqrylvytaGDHFSISLTLENP--PPDTKVVP----------
>A0A6A4WAW2	81	0.348	5.032E-14	10	138	154	28	153	193
----------RPRlgDLRSHITCVLCAGYFIDATTIVECLHTFCRSCILCHLES--SSCCPVCATTIHrtkgSSSLRADATLQTLVYKMVPDLFSQEMQQRRDFYEEKPYAD-PELPS-WAKGDVAS--YVPHVFT---PDEPLQ---------------
>A0A183IZU1	81	0.260	5.032E-14	9	149	154	5	134	220
---------IKLKTLNPYITCYICKGYLIDATTVTECLHTFCKSCLLKHLDE--HNTCPKCEILIHQSHprnyISYDRTLQDIVYKLVPDLFNKEMQRREAFYRERG------LP---FDNPLA---TTEAESSNAAP--ADEDFHRSDEqVSLY----
>A0A6F9DNE0	81	0.264	5.032E-14	6	126	154	5	124	229
------DRTVKLRELNEHITCLICGGYLIDATTITECLHTFCRSCLVSRIEE-EKHNCPKCGLLIHHSHplqyIAHDRTMQGIVEKLVPGLQEREWRRQLKFYHE----KNMQIPNNMFSGINKRNHNLPF---------------------------
>A0A0B6Z8P9	81	0.314	5.032E-14	7	121	154	9	127	245
-------IKIRIQDINPHVVCSLCGGYFIDATTITECLHTFCKSCIVKYLMS--CKHCPQCQLKVHETHplflLRPDRTLQDIVYKLIPNLFENEELRREEFNKSRGMAidKKPGTKKEEPSIPKLSS--------------------------------
>UPI001B34F0E8	81	0.257	5.032E-14	12	142	154	3	131	284
------------EDFQDELTCSICLDYFQDPVSI-ECGHNFCRHCLNRSWTPSVGYlLCPECRQQSTPRAMRPNWALARITDKrrrgrqgaGSQELCRRHREPLRLFCE---VDQRPVCLVCRESQEHQAHAMAPI-------DEAFEDYRK-----------
>A0A2R8MB94	81	0.240	5.032E-14	12	130	154	3	127	295
------------KDLQEELTCSICLDYFRDPVSI-ECGHNFCRSCLHRSrVPGSGPFPCPECRHPSAPTALRPNWALARLTEKtqrrrqgpVPPGLCGRHWEPLRLFCED---DQRPVCLVCRESQEHQTHAMAPIdEAVE-----------------------
>UPI001884C9B3	81	0.312	5.032E-14	7	127	154	4	129	296
-------RRLKIRELGAELTCYLCNGYFVDAFTVVECLHSFCKSCIMNHVKK--TCACPRCGTLLNQARltvaLRPDQTLQSVVYKLVPRLFNDEMQRRREFYAHHPQRDRSLSPERRGdvsSQQFVYTLTDPIS--------------------------
>UPI00106D8C21	81	0.267	5.032E-14	7	136	154	36	180	334
-------ITISPRSLHSELMCPICLDMLKNTMTTKECLHRFCQDCIITALRS-GNKECPTCRkKLVSKRSLRPDPNFDALIAKIYPDREEYEAHQEKVLQKlskhhnqqalTSSIEEGLKLQAlnrAQRVRKLSNEEQTVAEAGQtsGNTPSP-----------------
>UPI001863BC19	81	0.310	5.032E-14	9	145	154	6	146	334
---------IKITDLNPNLTCPLCVGYFIDATTIVECLHSFCKTCIVSFLETN--KFCPRCEVQVHKTrpllSIRSDKTLQDIVYKLVPGLFKDEMKRRRDFYADNPAADGANSsgedREEMREKRMITDDEV-LSLSIQFHEEKKNDK-KPLD--------
>A0A6F9DR30	81	0.288	5.032E-14	7	141	154	33	180	337
-------IAVSPRSLHSELMCPICLDMLRNTMTTKECLHRFCSECITTALRS-GNKECPTCRkKLVSRRSLRPDPNFDALIAKIYPSRDEYEAHQEKvlqnitKHHNQAALTAsvEEGLRSQAISRQQkmkkSEMATPkPVKVEATKTEIPNEGKE------------
>A0A6F9CMT5	81	0.244	5.032E-14	15	142	154	8	149	388
---------------EDDLSCAVCCDVFKDPVIL-SCSHSFCKACLQEYCRGKAGKECPVCRRRSSRADPPCNLVLKNLCEAFLQERSRRDSgesEERCNLhNETLKLFcledKQPICVVCQASRKHKNHDCCPIdEAAQDHREElqtvlkPLQKKLK-----------
>A0A4W3GYQ8	81	0.269	5.032E-14	10	130	154	12	140	410
----------QTGSLTEELICPVCLELFTDPVIL-DCSHSFCRSCITQCWEKPGPSSCPVCQETLPERNLRTNRALGNLSEKARDlNLDPKDTAIKRcceKHQEQLKLFcetdKKVICHICRDAQEHRDHSFLPIdEAVE-----------------------
>A0A2P8ZC91	81	0.303	5.032E-14	7	143	154	33	195	411
-------IAVSPRSLHSELMCPICLDMLKKTMTTKECLHRFCSDCIITALRS-GNKECPTCRkKLVSKRSLRPDPNFDLLISKIYPSRDEYEAHQERvlaKLNKSHsqaalvnSITEGIKLQSQNRpqrarktanepettpnNTPNASAPSTP-TPVQNNePREPVTIPPVP----------
>UPI0011762FB5	81	0.243	5.032E-14	14	142	154	4	146	453
--------------LEEDLCCPVCHDVFKDPVLL-SCSHSFCKACLQTWWTEKPTKDCPVCQRRSSRKHPPRNLVLKNLCEAFLLERDQRASagsELLCSLHSEklrLFCLdhQQPVCLVCRDSNKHTDHNFRPIdEAAQDHREElqkslkPLQEKLK-----------
>UPI0009B40999	81	0.248	5.032E-14	14	142	154	4	142	459
--------------LEENLSCPFCINIFKDPVIL-SCFHSFCKDCLQSCWKEKENKKCPVCRKQ-SKKRVPPNFALKNLCESFLQERDQRASEDLCSLHSEkLKLFcldhQEPVCVVCRDSEKHSEHRFRPIdeAAGQhkkklQETLEPVKKKLK-----------
>UPI0004A24628	81	0.226	5.032E-14	15	140	154	5	141	460
---------------EEDLCCPVCKDVFTDPVVL-SCSHSFCRECLKNWWREDLKQQCPVCKTTSFTKDPPSNLVLKNLCESF---LQQRDQRIPKDLCslhsEKLKLFclnhQQPVCLVCRDSEKHSKHRFRPIdEAAQqqkkklQETLEPLKKK-------------
>UPI00165B5621	81	0.246	5.032E-14	14	142	154	4	129	461
--------------LEEDLCCPVCQDVFKDPVVL-SCSHSFCKECLKNWWRQKPAQECPVCKTISFTKDPPCNLALKNLCETFLQQRDQRASEDLCSLHSEkLKLFcldhQQPVCLVCKDSKNHTNHRFRPI-------DEAAEDHKK-----------
>UPI00189BFB04	81	0.277	5.032E-14	15	127	154	8	125	461
---------------EADCTCPVCCDLFTDPVVL-LCGHSFCKYCIQEWWRQSKLRTCPVCKEIFLMSKPPPNIALKNLSDSLRRERegAARPAELCHLHGEKLKLFcledQQPVCLVCRDAKAHKKHNCVPIS--------------------------
>UPI000742B66E	81	0.256	5.032E-14	15	126	154	5	120	461
---------------EEDLCCPVCQDVFKDPVVL-SCSHSFCKECLWNCWKVKTEHSCPVCRRISTTDDPPVSLTLKNLCETFLQQREQRASEGLCSLHSEkfkLFCLdhQQPVCLVCRDSKKHKSHSFAPI---------------------------
>UPI0007DB865F	81	0.276	5.032E-14	17	142	154	9	136	461
-----------------ELTCPICLDYFEDPVILAECGHNFCRFCLTQYCgKRERKAACPQCRKCFQMESLIPNRQLRNLVEIAKKSQERGKGEgdhLCKKHQEPLKLFckedEILICVVCDRGKVHKAHEVVPLE------EAPHDYKEK-----------
>UPI00189EA086	81	0.248	5.032E-14	14	142	154	4	143	462
--------------LEEDLCCPVCHDVFRDPVLL-SCTHSFCKDCLKNWWREKPTRECPVCKTISSTSKPPLNRDLKKACETFLQERDQRASEALCSLHSEklrLFCLdhQQPVCVVCRDSEKHTNHRFRPIdeAARQHKKElqetlEPLKEKLK-----------
>UPI0011C19A08	81	0.262	5.032E-14	14	142	154	4	142	463
--------------LEEDLCCPVCHDVFREPVVL-SCSHSFCKDCLQSWWTERQTQVCPVCKRR-SSREPPLSMALKNLCETFLQERDQRASEGLCSLHSEkLKLFcldhQQPMCLVCRDSEQHTNHRFRPIdEAAQqhkkklQETLEPLKKKLK-----------
>A0A3B4UA75	81	0.257	5.032E-14	15	142	154	5	143	464
---------------EEDLCCPVCHEVFRDPVLL-SCSHSFCKDCLQSWWREKPGRLCPVCKRRSSRKHPPCNLVLKNLCEAFLQEREQRSSEALCSLHSEkLKLFcldhQQPVCLVCRDSEKHTDHRFRPIdeAAPQhkkklQETLEPLKEKLK-----------
>A0A3Q1I134	81	0.271	5.032E-14	16	126	154	6	120	467
----------------EDFCCPVCHEVFRDPVLL-SCSHSFCTDCLQKWWKAKQTRECPVCR--IRSLMLKPprNLALKNLCEAFVQERDQRPSESLCSLHSEklrLFCLdhQQPVCLVCRDSRQHTNHTFRPI---------------------------
>A0A2D0PZT6	81	0.243	5.032E-14	15	125	154	6	123	468
---------------EEDLSCPVCCDIFSDPVLL-PCSHSFCRSCLQNFWGSSVFRSCPMCRRRVSKKQPPSNLALRNLCEAFVQTQnSRRENEKKAacpQHAEKLKLFcvddQQPICVVCQASRMHRGHDCAP----------------------------
>UPI00155F7D34	81	0.252	5.032E-14	14	140	154	7	147	471
--------------LEAELSCAVCCEIFKDPVTL-HCNHSFCKACLDQCWKEKRARECPVCRTRASMGQLPPNFALRNIVESYLKELshkPAAPPAILCSLHEEkLKVFclddKEAICLVCQISKKHENHKCRPVEeAAQDYKGElktalkPLQDK-------------
>A0A6G1PJQ3	81	0.244	5.032E-14	14	140	154	4	141	472
--------------LEEDLCCPVCQQVFRDPVLL-SCSHSFCKNCVKSWWRQKITRECPVCKRRSSRSDPPSNLVLKNLCESFLEDRGQRSSEGLCSLHSEkLKLycldPQQPECLICRDSEKHSNHSYIPIdEAAQDHRQtlqrflKPLKDK-------------
>UPI0018E89690	81	0.241	5.032E-14	12	142	154	7	140	474
------------QSLQDEASCSICLEYFKDPVSI-HCGHNFCRACITDFWeESDTNFSCPQCRETAQQRNFRPNRELAKIIEIAkrlsLQAAKGSGGERvCEKHQETLKLFceedQAPICVICRESQAHRSHTVVPIE------EAAQEYKEK-----------
>A0A6P7WTJ3	81	0.256	5.032E-14	12	142	154	9	155	475
------------ESLRDEASCSICLDYFTDPVTI-DCGDNFCRSCITQSWEGrDTDFPCPQCREMTQQRNLRPNRQLANIterVKNLYQNLVIRNLCEKHEEKLKLFCQEdqKAICLVCDKSQDHRSHTVIPIEkAVQEYKEklkmhlEPlrkdLEDLEK-----------
>UPI0018A2386D	81	0.250	5.032E-14	12	142	154	7	140	494
------------EEIQDEIKCPICLKYLTDPVSI-QCGHNFCRVCITQycetWAEGDYGPVCcPNCRALIRKGTLRPNWQLANIVDKikqmdLKPGtekLCETQNKTLDLFCEEDGETLCVVC---ERS-PEHGTHTMILM-----EEAAQKYKEK-----------
>A0A3Q0HPC4	81	0.262	5.032E-14	15	141	154	10	139	505
---------------EYEVTCSICLGDFKDPVTI-DCGHNFCRACISQcWKESQPTFSCPHCRETIQQRDFPPNKQLGNMVSLVkqLRSQEVREPELDRvckRHQEALKLFceedQTLICMVCRESRAHRAHTVVPIE------EAAQEYKE------------
>UPI0018A00D49	81	0.289	5.032E-14	12	142	154	7	140	521
------------EELQSELTCPVCLELFNDPVIL-ECGHHFCQVCIIQCWEAkaDELGSCPKCRKS-SGRKLRPNSLLCNVVDSVrRARAMDTASGTTSSWYSAHGSLDEPEErdrePGSSMSSVASSTSHWPHSGVDMCEEH--EEKLK-----------
>UPI00145A0F20	81	0.233	5.032E-14	8	143	154	2	150	556
--------FTSERSSEETFLCSICLEVFSEPVTT-SCGHNFCRRCISQVWDTDGPCTCPLCKKVFHSRPqLKVNTLLKEVASGFnLEKNRSRSTDEMPDFKEvQCDMCSEPKLkalKSCLVcLSSFCESHLQPHLAVsglkrhqLMEPVENLEDRMCP----------
>UPI00112D68A0	81	0.238	5.032E-14	12	131	154	7	135	574
------------ESLRGEATCPICLDYYTDPVIT-ECGHNFCRSCITWTWEGrDTNFPCPQCRKTSKRKNLRTNRQLASVTEiakKLSQcSVRQKGEHLCEEHEEKLKLFceeeQRPICVICRESRDHRSHTVTPIEeAVQE----------------------
>UPI0018A72F11	81	0.279	5.032E-14	7	136	154	4	136	633
-------RRVKLTELNAHLVCVLCSGYFVDATTIIECLHTFCKTCIVRYLHT--SSFCPICDVQVHKTkpllSLREDRTLQDVVFKLVPGLFHSETRRRHHFYKEHPEAGGDRTEQSLRERRHffHVDDQISLSL-EYLPSPP-----------------
>S7MJ59	81	0.231	5.032E-14	2	126	154	170	306	642
--IQGPmAIEAALAVLQTEINCPICLDDLRDPITI-ECGHNFCRSCIQQSWADvQDRFPCPVCRHPCKDRHMRSNTQLGRMVDitKLLqiTRGKMKQQEGRRfckKHNKSLTLFceedRELLCPLCTQPPDHQGHQVRPV---------------------------
>A0A0A9W5V3	81	0.270	5.032E-14	9	140	154	6	146	731
---------IKVTEVNPHLICVLCRGYYIDATTIIECLHSFCKTCIVKYLHTN--KYCPICDVQVHKTSpllnIRSDKTLQNIVYKLVPSLFKSEMDRRVEFYRQH-PEHLPAFPEERGeiadNTPILLPDEVLIICLEylcdKPPAEPVPKR-------------
>UPI0006D4E645	81	0.309	5.032E-14	12	133	154	9	121	807
------------REVNPHLICVLCSGYFIEATTIVECLHSFCRSCLLKYLENN--KFCPICDVQLHKNNpmlsVRCDPILQQLVYKLVPGLYAKEMARRRKYYSELG------GPS-----SDSENVEFPIADTYFSP--------------------
>A0A154PF23	81	0.335	5.032E-14	12	139	154	11	135	829
------------KDVNEHIVCPLCRGYLVDATTLVECLHSFCRGCIVRRLSSGARA-CPVCN-VATSPPLQPDVKLQRLVYLLVPGLFRSELDRRRHFRR-----VNPQCPPSTP--PLGSLDLTlddfvSLSLCElDEPEEEGQD--------------
>UPI001175E980	81	0.258	5.032E-14	14	143	154	478	614	940
--------------LEEDLCCPVCHDVFKDPVLL-SCSHSFCKACLQSWWTEKPTTDCPFCKRRSSRSEPPRNLALKNLCEAFLLERDQRASagsELLCSLHSEkLKLFcldhQQPVCVVCRDSKKHSDHKFRPIdETAQDHREE-LQKSLKP----------
>A0A2R7VUM5	81	0.295	5.032E-14	9	126	154	34	148	1007
---------IKITDVNPHLLCVLCGGYYIDATTVIECFHSFCKSCIVKYLEKN--KYCPICDVLIHKTSpllnIRPDKTLQNVVYKLVPSLFKNEMQRRVEFYQKH-----PDSPTAIPEQRGEISDSTPL---------------------------
>UPI0018A1BD91	81	0.256	5.032E-14	12	142	154	7	140	1009
------------KTLQDELTCPICLEYFKDPVSL-GCDHSFCRACITQCQGGfATYISCPQCRETFPQRKLRLNRQLRNIVEaarKLRlqtgrepaPErLCEKHKEPFKLFCEEDKI---PICLVCDRSKEHRDHTVIPAE------EAAEEFKEK-----------
>A0A6P7VWF9	81	0.325	5.032E-14	14	127	154	28	145	2562
--------------LNSCLSCPLCRGYLVDAVTLVKCLHSFCKSCILKHLET--GSSCPVCELRLSKINmevqLRRDEILQNIVYKAIPGLYQKEMKRRRDFYSSRsGKDERATLtPEEKGELDNSSSGRVIFS--------------------------
>UPI000FD64145	80	0.275	6.883E-14	4	112	154	12	117	159
----GPSGFSSAGSLKEELLCPICYEPFREAVTL-GCGHNFCRGCVRRSWERRLRS-CPVCKETSARDELRVNHTLSNLVEMILKEEEEEEEEEEGGRRGRKG-RRAALCPLH-----------------------------------------
>A0A7L1J1V5	80	0.241	6.883E-14	14	136	154	1	104	180
--------------LQDEATCSVCLEFFKDPVSI-ECGHNFCRACIIKSWKDlEMDFPCPQCREVFQQKXFRPNRSLGNIVHIV----------------RQLGLPPGPAEPPPGPPAPAP---PLPAAAPPGPPGPP-----------------
>A0A2C9JDV0	80	0.239	6.883E-14	7	144	154	3	134	227
-------RKVRLKTVNPFITCYICKGYLIDSTTITECLHTFCKSCIVKYLEE--KNTCPKCHIEIHQSYplnyISFDRTMQDIVYKLVPNLQEKEFQRMQDFYRKRGLT----VPSSIVN--DENSNECNKSQSQENHED--EDHHRSD---------
>T1FNZ7	80	0.245	6.883E-14	0	144	154	2	149	241
PRGAGSsDRKIRLKTLNPCITCMLCKGYMIEATTITECLHTFCKSCIVKFLEEN--NTCPKCGLVIHQSHplnyISHDRTMHDIVFKLVPNL--REDEIRREddFYKSNGI-PNPKISTDEKEN--STSPETTNRHIPGNQAAPggdDDDYHRSD---------
>UPI00097D3692	80	0.298	6.883E-14	9	134	154	27	157	256
---------LPLNQFYPYIRCALCCGFLIDATTITECLHTYCKSCIVKHFFY--SSRCPTCNIVVHQSqplyNIRPDRQLQDIVYKMIPYLEEYEREQMCNFYKERGLEvPKPVmitSPGPVVVKR-QRRDNTPQSVFTIPPE-------------------
>C3YW14	80	0.275	6.883E-14	9	140	154	6	157	280
---------LPITELNPHLMCVICGGYFIDATTIIECLHSFCKTCIVKYLDT--SKYCPVCDVQVHKTrpllNIRADKTLQSLVYKLVPNLFKDEMKRRRDFYgqypdqdlaassEERGEVEDLQIytPDEHISlsleyyREPEKQDTSPKSDGKRKNGE--TDK-------------
>A0A1B6CGT3	80	0.404	6.883E-14	9	98	154	7	98	290
---------VKLTEVNPHLVCVLCHGYFIDATTMVECPHSFCRSCIILHLET--KSFCPICEVQIHKTKphlhLKPDKTLQDIVYKLVPGLFHSEMRRRREFY-------------------------------------------------------
>K7FIQ2	80	0.256	6.883E-14	12	131	154	7	117	297
------------KKLQDEVTCPICLEYFDDPVAL-DCDHSYCRACITQCWGGvTADVSCPECRRTFAQGNLRPDRKLRSFVDMARELQLQAGKEPAPER-----LCEKHQEPLKLFSR----EDEIPMCVLCG----------------------
>A0A7R9UF62	80	0.300	6.883E-14	7	142	154	87	235	314
-------VRFRVADINQHLICRLCNGYFRDAHTINECLHTFCKSCLFIRLHEGMK-KCpaPGCQTDLSVTAeglICADRQMQSIVDKLFPHLRVEDAENEAKFYRERNIAPKPEHgraPTRvvvdtpRKRRRTKRDGSGKEMNVKLVPDETCPDSHK-----------
>A0A4D9DJZ3	80	0.272	6.883E-14	12	135	154	7	123	327
------------KTFEDEASCPICLEYFNDPVTL-DCGHNFCRACITQCWgGSDTDVFCPCCMEIFSQGNFRANRQLGTLVDLIIGQLKDEQQQAKPGGERVCG-KHQEAL------KLFCEEDQTPICVVCDRSRE------------------
>UPI0014259BD9	80	0.261	6.883E-14	6	147	154	13	177	332
------STKIKITELNRHLTCFLCAGYFIDATTIIECLHSFCRTCIVPFLQK--TNQCPMCDVQVHKTrpllNIRADKTLQSLVYKLVPGLLKNEM-CRRREYFSLNPDARRSLPPNAREERgelgleslfiyTDDEDISlsmeyrlPRVAPPHPPpplnEKPEDDEEKPEDES------
>UPI00074FE789	80	0.238	6.883E-14	12	135	154	7	123	334
------------KELWEEATCSICLDYFKDPVILTECGHNFCRACLTRSWgESGAKPSCPQCRGAAQEGSLRPNHQLASFVE-IAKKFTLQE-------GKDAGA-NGQVCPKHQELLRFSGKDeEAPLCVVCSISEE------------------
>V9EFB7	80	0.298	6.883E-14	9	128	154	65	183	339
---------LSIQQLNADLTCPICRGIMKDTMVVMGCLHRFCGECILAVMLDpQSKNECPNCRTHIPtKRSLRPDSNFDALIHTIYPNL----TEFENQIVEQLNQTRAPPV-GEKRSSPggGSPNDTAPSSA-------------------------
>A0A6P8YTU2	80	0.268	6.883E-14	7	136	154	33	174	407
-------IAVSPRSLHSELMCPICLDMLKKTMTTKECLHRFCSDCIVTALRS-GNKECPTCRkKLVSKRSLRPDPNFDLLISKLYPCRDEYEAHQERVLEKlqksssqaaflnsiTEGIKLQSQHRQQRTNKKLVSENETPVNTP--NPSAP-----------------
>A0A2K6U7R7	80	0.238	6.883E-14	12	141	154	7	150	418
------------RKLREEATCSICLDYFTDPVMT-ACGHNFCRACIQLSWEKaqgkkgrrkrKGSFPCPECREMSPQRNLRPNRLLTKVAEMArqHPGLQKRD--LCQEHQEPLKLFcqedQSPICVVCRESREHRLHRVLPAEeAVQGYKLKLEEDME------------
>UPI000441D925	80	0.252	6.883E-14	12	113	154	7	112	427
------------QTLQEELTCSICYDLFRNPVML-ECMHHFCKECIQKYWNScSGTATCPQCRQKFPSRSFHPNFLVSNVVETVrksVSEQHRRKSQMdLQKLLQSYQMKYEKLLKMKR----------------------------------------
>UPI00071A4372	80	0.333	6.883E-14	9	109	154	61	162	451
---------LSMAGLREELSCPVCLDIYRDP-TSLSCGHSFCRDCIRQALRSqSSPARCPLCQSP--GVELQPNFHLRNIVHKFMdsPEYQQGEKqEGQCKEKEENSGRQKKVV--------------------------------------------
>A0A672YRD5	80	0.264	6.883E-14	15	142	154	5	143	455
---------------EEDYCCPVCQDVYRDPVLL-SCSHSFCKVCLQNWWKEKPKRECPVCKRRSSKEFPPPNLALKNVCESFLQQRNQTDSESVCSLHSEkLKLFcldhQQPVCLICQTSKIHNNHRFRPtDEAAQDLKEllqnslKPLKDKLK-----------
>UPI00165BD35D	80	0.255	6.883E-14	15	142	154	5	129	460
---------------EEDLCCPVCQDVFQDPVIL-SCSHSFCKECLKNWWREKAAQECPVCKRRSSKEEPPCNLVLKNLCETFLQQRDQRASEDLCSLHSEkLKLFcldhQEPVCSICRDSEKHTNHRFRPM-------DEAAEDNKK-----------
>UPI0018E258E7	80	0.254	6.883E-14	14	126	154	4	120	460
--------------LEEDLCCPVCQDVFKDPVVL-SCSHSFCKNCMKNCWRNKPVKECPVCKTICLTPNPPCNLVLKNLCETFLQQREQRASEDLCSLHSEklrLFCLdhQQPVCLICRDSEKHSSHSFTPI---------------------------
>A0A6P8WBV5	80	0.248	6.883E-14	14	142	154	4	143	462
--------------LKEDLCCPVCQDVFRDPVVL-SCSHSFCKACLLTWWTRKEVKDCPVCWRKSSKDEPPCNLALKNLSETFLQERGQRPPEARCSQHSEklrLFCLdhQRPVCLVCRDSRTHTNHRFRPMdEAAQDLKKElqkalqPFQEKLK-----------
>UPI00046B9354	80	0.216	6.883E-14	14	126	154	9	132	466
--------------LPAEINCPICLDSLQDPVTI-ECGHNFCRSCIQQSWADlQDRFPCPVCRHPCQQRCLRSNTQLGKMVDmaRILQSIrGKKKRQKERRLCEQHNqaltlFCEedlELLCPLCTQPPDHQGHQVRPV---------------------------
>UPI000939AC6F	80	0.227	6.883E-14	7	126	154	2	132	468
-------VEAALAVLQAEVNCPICLDYLRDPVTI-ECGHNFCRSCIQQSWADvQDRFPCPVCRHSCQERHLRNNSQLGRMIDiaKLLqitrsKKKRQEERRLCEKHNQvlTLFCEEdlEVLCPLCSQPPDHQGHQVRPM---------------------------
>UPI00093A1E20	80	0.240	6.883E-14	14	126	154	9	132	470
--------------LQAEVNCPICLDYLRDPVTI-ECGHNFCRSCIQQSWADvRDRFPCPVCRHSCQERHLRKNSQLGRMIDiaKLLqitrsKKKRQEERRLCEKHNQvlTLFCEEdlEVLCPLCSQPPDHQGHQVRPM---------------------------
>UPI0011CF4D77	80	0.248	6.883E-14	12	134	154	7	135	471
------------KTLQDEVTCPICLEYFKDPVSL-DCDHSFCRACITQCGEGfDTDISCPQCREIFPQRNLRLNRQLRNIVEaarelRLQPEpesLCEKHKEPLKLFCKE---DEILICLVCDRSKEHKDHTVIPTEeAAEEFQE-------------------
>UPI00038912EB	80	0.225	6.883E-14	12	126	154	9	131	473
------------EDLQNEATCPICLDSFKDPVIT-ECSHNFCRACISDYCKESLRNlPCPQCRKTIQPRNFRPNRQLANMVEIAVRlgvEAAKKAQEIVCKEHKEslkLFCEqdQRPICLVCRESQAHRGHTAAPI---------------------------
>A0A6P7XZA1	80	0.250	6.883E-14	12	142	154	7	139	473
------------ESLRHEASCSICLDYFTDPVTT-DCGHNFCRSCITQSWEGrDTNFPCPQCRETSQQRNLRSNRQLANVteIAKKLSQTSVRPKEENRceKHEKKLKLFceedQRSICLICRESRDHRSHTVIPIE------EALQEYKEK-----------
>UPI001964877A	80	0.260	6.883E-14	14	142	154	4	142	474
--------------LEEDLCCPVCHEVFKDPVIL-SCSHSFCRDCLQSWWTEKLIHECPVCKeRSLFEPPLK--RRLKNLCESFLQERDQRASEALCSLHSEkLKLFcldhQQPVCLVCRDSEKHSNHIIRPIdeAARQHKKElqetlEPLKEKLK-----------
>UPI000CEF95F2	80	0.265	6.883E-14	12	142	154	7	142	479
------------KTFEDEASCPICLEYFNDPVTL-DCGHNFCRACITQCWGGlDTDVFCPCCMEIFPQGNFRTNKQLGTLVDLIIGQLKDEQQQAKLggetvcgKHQEALKLfCEEDQTPICVvcdRSREHRAHTVVPI------QEAAQEYKEK-----------
>UPI001127FE8C	80	0.252	6.883E-14	12	143	154	7	142	481
------------ESLQNEASCSICLNYFTDPVTL-ECGHNFCRSCITQSWEGiDANFPCPQCNETSQQRNLRPNGQLATIINILKQISMSSVREKAEEHQEKLkPVCEenqRSICVVCNRSQDYKSHTVVPIEeAVQEYK-KKLEKRLEP----------
>UPI000777D41F	80	0.262	6.883E-14	14	129	154	9	121	489
--------------LDEEAVCSICLEYMSEPVSI-DCGHNFCRGCIAQHCQDkaprnDAPFSCPQCRAPCRRSGLRPNRQLANIVDSI------RQLGLRAGGAAELG-EGAPLCPLHHeRLKLFCEQDEQ-LMCV------------------------
>A0A3Q3GWG3	80	0.258	6.883E-14	15	142	154	14	155	490
---------------ESDFSCPVCQDIFKDPVVL-LCSHSFCKDCLPRWWRQKPMHECPVCKEISFLSNPPPNLALRNLCEAFLQQRAQkasAEAEALCSLHSEklrLFCLDhhQPMCLVCRDSKEHNNHKFRPIdEAAKDHREEiqkslkPLQDKMK-----------
>UPI00145A498A	80	0.243	6.883E-14	14	143	154	8	154	611
--------------LEDHLLCSICLDLFTDPVST-PCEHIFCRVCITKHWESSSERRCPLCKTSFSVRpDLRVNPLFSQVVSQVkttgLQTVQSETRSMKNMSSSEVQCdvCSEPKLkalKSCLVcLSSFCESHLQPHLTVsglkrhqLMEPVENLEDRMCP----------
>UPI0014874C1F	80	0.290	6.883E-14	15	119	154	7	115	814
---------------EEQFNCPVCLDLPNDPVTI-PCGHSYCMGCIKDYWSKDnpkGGYSCPQCRKTFSPKpSLSRNTMLAEAVEQLRKGALKADvRESMRNARSSSGAKGKPSSSSPSYSSPTA----------------------------------
>UPI0015906E89	80	0.257	6.883E-14	12	143	154	8	133	945
------------RDLCEEATCPICLEYFRDPVIIHECGHNFCRSCLIQCWETsEGEASCPQCRETVEQSSITRNQQLANFVEIIqkFSHLeGKEDGEGKGR------VCQKHQEPLKLFCK----EDGSPICLVCDRSKEHKKHEVVP----------
>UPI000BA7E59E	80	0.268	6.883E-14	15	147	154	12	158	1063
---------------NPYLTCVLCGGYFVDATTVTECLHSFCKTCIVRYLDTN--KFCPICEVQVHKTrpllNIRADKTLQDIVYKLVPGLFQNEMKRRRDFYSSHPtEAACVTCQEDRgelteQRVIYSSEDTISLSLeyGYGKNQIPTNGhsavTLDPGDGT------
>UPI0015A9BA92	80	0.273	6.883E-14	4	129	154	419	535	1428
----GEVSFFDPTSFlEKELCCSVCCEIFKDPVVL-ECSHSFCRVCLQQWWGENSPLECPICKSKASTGHPPINLALKKIVESY----------LKQKTECEAAEASEDQCPLHRKElLFFCEDDLQPLCIV------------------------
>A0A093DDH0	80	0.223	9.414E-14	14	141	154	1	134	135
--------------LQDEATCSVCLEFFKDPVSI-ECGHNFCRACILKSWKElEGDFPCPQCRETFQQQNFRPNRQLANMAE-IIGRLARRGEEEEEKEEGGGGTCLKHRealklfCKDDRRsicvvcdrSREHRPHDVVPV-------EEAAEEYE------------
>A0A674JTQ9	80	0.256	9.414E-14	13	123	154	12	115	165
-------------ELRDELVCPICLESFKDPVIL-DCGHNYCQACITDCWGASGTGVCPQCRKPLPEGQLRPNKHLEAVADI------ARDLQGECKKHQEVlkFFCPPVTCSSPRP--PFSQEVT------------------------------
>K7FAF9	80	0.280	9.414E-14	12	138	154	7	144	201
------------KAIKAEVTCSICLQLFQDPVTT-ECGHSFCKPCITQHCEERESSTlCPQCKRTLHKENLRANRELKNIVESINQlSGLQREEEsgrisQCQKHQEPLKLYYKnDQCPICVICRESQAHFTHTVVpmeeAVQEHREKITE---------------
>V4ADV5	80	0.266	9.414E-14	7	125	154	3	124	228
-------RKIRLRTVNAEITCSLCKGYLIDATTITECLHTFCKSCIVKFLEEN--TTCPKCKEVIHQSYplnyISFDRTMQDIVYKLVPNLQEKEYKRQVEFCKKKGIPfPQNNTTESSKSYEPSSNNTEP----------------------------
>A0A672GUK6	80	0.245	9.414E-14	7	144	154	3	157	242
-------RKIKLCHINAHITCRLCEGYLIDATTVTECLHTFCRSCLVKYLEEN--NTCPTCRivihqshplQYIGARSLIENAETKVYFHSFVPSWSILAAEIkkQRDFYQKLGM-EVPGdikgelcnmkTHLDQRNGDAKSEDTANKEAGEEKPEE-DNDYHRSD---------
>A0A3P8UDK6	80	0.300	9.414E-14	3	128	154	21	149	254
---SEDETKLPLNQFYPYIRCALCCGFLIDATTVTECLHSFCKSCIVKHFFS--SNRCPTCSTVVHQTqplyNIRPDRKLQDIVYKMVPFLEELEREEMYNFYTDRGL-EVPKS-VFVTSPPAAkkqRKDTAPQSA-------------------------
>A0A5D6XX71	80	0.325	9.414E-14	2	119	154	29	149	257
--VDARKVTIELVQINEHFVCSLCHGYLRDAQAIKECLHTFCNGCIRPHFMSDKRNnSCPTCRVELGVRPweqLMPDPAIQELTVKILPDFREQDRILAEDFYAQLGIPRKAVAkPA--VEQPAP----------------------------------
>V4ADD6	80	0.336	9.414E-14	18	111	154	41	135	259
------------------LTCGICKGYLYEASTITDCMHTFCKSCIVKFTEKNVH--CPTCNIVIHPTepliNIKLDRTLQDILYSLLPHVAEEELEREKKFYEIHGI-EKKYIPA------------------------------------------
>A0A5D6XSM4	80	0.312	9.414E-14	7	133	154	9	149	261
-------VTLALAPLVEHLGCVLCSGLLRDAHTIPECLHSFCKSCIFRYFlvqCDPNAPSCPKCAMALSARPiatLISDQRLQDVVDRIFPEHKARDAVLENEFYARHGFAKKKAEPlaAKHSSKaPASAASTSeahavALSAALDDP--------------------
>A0A671PSX8	80	0.240	9.414E-14	2	146	154	0	160	302
--MDSTEIDVSPRSLHSELMCPICLDMLKNTMTTKECLHRFCSECIVTALRS-GNKECPTCRkKLVSKRSLRADPNFDALISKMYPSRDEYEAHQDKVLeqlsllhnKEALSSSIEQGLRICmRRVRTPRSaaarmrSHRTPaLRSTPAAPRXXXXXRASDDSG-------
>A0A6P8RA15	80	0.271	9.414E-14	12	142	154	7	139	305
------------QTLREGVSCSLCLDYFTDPVMT-DCGHNFCRSCITQAWEGrDPDSPCPQCRKRSHQRNLRPNRQLAHITEMVknLCQTSVKPKEENRCEKHaeklELFCEEdqKMICLICRESQDHISHTVIPIE------EAEQEYKEK-----------
>A0A1L8ERZ9	80	0.278	9.414E-14	9	142	154	6	154	317
---------IKMTELNPHLMCALCGGYFIDAATIVECLHSFCKTCILRYLEA--HKFCPMCDSQVHKGrpllSIRSDKTLQDIVYKLVPGLFRGEMKRRRDFYasysrsKDRSSTEQGQNVSESGESPAQEEQNISLSIqfsedTRDELQDPVesEDLEK-----------
>A0A803KHC0	80	0.299	9.414E-14	9	141	154	6	127	317
---------IKMTELNPHLMCALCGGYFIDAATIVECLHSFCKTCILRYLEA--HKFCPMCDSQVHKGrpllSIRSDKTLQDIVYKLVPGLFRDEMKRRRDFYA-----------SYSRSKDSSSAEQGQK--VSEAGEAPVQEEE------------
>A0A3S3PK51	80	0.262	9.414E-14	7	136	154	34	170	343
-------IAVSPRSLHNELMCPICLDMLKNTMTTKECLHRFCQECIITALRS-GNKECPTCRkKLISKRSLRPDPNFDMLISKIYPSRDEYEAHQERVLAKlskqnlgnsfEEGLRMQALNRSQKVKKFGAYDVSSSFS---DKPDSP-----------------
>A0A6P6XTZ9	80	0.296	9.414E-14	7	144	154	35	169	346
-------IAVSPRSLHSELMCPICLDMLKSTMTTKECLHRFCHDCIITALRS-GNKECPTCRkKLISKRSLRADPNFDMLISKIYPSREEYDAQQERVINSVNkhfvqNIEETLRMQALNRTRGKRSLN---------NDEDPVENrRIRPD---------
>A0A452IHL1	80	0.281	9.414E-14	4	129	154	54	173	349
----GVMAAADPaKTFEDEASCPICLEYFNDPVTL-DCGHNFCRACITRCWEGsDTDVFCPCCMEIFPQGNFQANRQLGTLVDLIIRQL--KDEQQQAKLGGER-VCGKHQE----ALKLFCEEDQTPICVV------------------------
>A0A7S2SWT7	80	0.269	9.414E-14	4	117	154	21	127	370
----GTVLERPSRRIDVEIRCPICLGIFRNPVVVMDCLHRFCAGCIEKYLRV-GRKECPSCRIHVPTRRlLRPDDAMEAIITEIHPDLDAHEA------QQDAGIST-WAWRSPGRRWP------------------------------------
>A0A0L7LMW3	80	0.267	9.414E-14	7	147	154	32	198	370
-------IAVSPRSLHSELMCPICLDMLKKTMTTKECLHRFCNDCIITALRS-GNKECPTCRkKLVSKRSLRPDPNFDLLISKIYPSRDEYEAHQERVLAKIsmshsqaslvNSITEGIKLqsqnrPQRSRKNQDESTNgsntgnsngptEAPPAAQNGTPSTPAPKEVAPSTGN------
>UPI000D722B0D	80	0.245	9.414E-14	12	129	154	43	151	374
------------ESLQNEATCPICLEYFREPVTL-ECGHNFCQACLSRCWEApDPLASCPQCRDPVQQRNLRPNKQLANVIE-IAKRLslqAARAAGGK-------GMCGAHQEPLKLF----CEEDRSPICVV------------------------
>A0A6J2YJT6	80	0.292	9.414E-14	7	137	154	33	185	386
-------IAVSPRSLHSELMCPICLDMLKKTMTTKECLHRFCSECIITALRS-GNKECPTCRkKLVSKRSLRPDPNFDLLISKIYPsrdEYEAHQEKVLAKLNKVHsreafvqsineGIKLQSQNRAPRGRKPnetvtsenQPGENTGNVSGGGGNENTPT----------------
>A0A3R7JUP1	80	0.258	9.414E-14	2	136	154	164	314	395
--VSGGvreQETVRMVDINEFFICKLCKGYLRDAYTIKECLHTFCHGCIRGYYLYNNSCSCPTCNVSLGAKPwtqIIPDPAIQELAAKLLPDYSQKEDAEERVFYAKLGVKrKQPDTPrkdlqdSAKVSRslgPSPGHMIQFEMHPQRGPDVP-----------------
>A0A6P8TXS8	80	0.244	9.414E-14	14	142	154	4	130	464
--------------LEEDFCCSVCHGVFKDPVVL-SCSHSFCRDCLQSWWTGKVIKECPLCKRRSSRSEPPSNLVLKNLCESFLQERDQRSPEALCSLHSEkLKLFcldhQQPVCVVCRDSKTHTNHSFRPI-------DEAAQDlKEK-----------
>UPI001476B083	80	0.258	9.414E-14	15	152	154	8	156	474
---------------EEDLLCPVCCDIFKDPIVL-SCSHSFCKICLQEFWKQNKCLECPVCRRRSSKSEPPCNRALKNLCESFLQQRHQSAPVLQRpavlcsQHNEKLQLFcledKQPICLVCQASKTHRSHNFVPIdEAAQDHKEElqiakvPLKEKLK-----AFNEM-
>A0A6J2W590	80	0.282	9.414E-14	10	132	154	11	144	475
----------RPSLLETDLTCPVCKELFRDPVLL-SCSHSFCKECLEASWKARVKKECPVCRKCCDGEQPIPNRALKNTAENYqkekgwrVPcgpelvcGLHMRDLQMFCQKDEEPVCVECVTL---HRGHDLYSLDQgVPICKGELN---------------------
>A0A6P9AY96	80	0.281	9.414E-14	16	134	154	11	135	476
----------------EELTCSICLDFFQDPVLIPECGHNFCRTCLTRSWgTSESEASCPQCRQTFAPRSLLPNRQLAR-VAEVAGRCgGPRDEEggsLCPKHREplELFCKdhETHICVVCDRSKEHKGHSVIP--AEEAFPE-------------------
>A0A6P7XYM2	80	0.258	9.414E-14	12	141	154	7	152	477
------------ESLRHEASCSICLDYFTDPVTI-DCGHNFCRSCITQtWEESDTNFPCPQCRERSRQRNLRPNKPLANmteLVKDLYQNLLRRKEEnLCEKHEEKLRLFcqedQRAICVGCEKSQDHRSHTVIPIEdAVQEYKEklkmhlEPlREDLE------------
>UPI0019661649	80	0.222	9.414E-14	12	127	154	9	141	477
------------EALEKELICPICLDFFEDPVIL-QCGHNFCRYCILLHWEENGsdfsGYQCPECRRTFPEITFTRNFLVKNLVNKLddlnvfrtkdtKPAQPPKE-DLCEKHHEELKLYckkdGKPICVICRESRAHRRHEVVPMS--------------------------
>UPI001476E1A3	80	0.250	9.414E-14	15	140	154	8	150	480
---------------EDDLICPVCCDIYKDPVLL-SCGHSFCRRCHQEFWREKGFQECPVCRRVFSKELPPQNFALKSLCEAFskskldSPTALERGSEVFCVLHGEklkLFCQEdnQPVCLVCRDSKKHKNHDCIPVdEAAQDKKKElktvlkPLEEK-------------
>A0A5G2R7S8	80	0.250	9.414E-14	4	126	154	1	134	483
----GNSSAASLAQLQAEASCPICLDYLRDPVTT-DCGHNFCHSCLLQRWEGlQGDFPCPVCLQHCPDRSLRRNTQLCHMVDvvKQLPNTEGEGKQQEEKpLCEkhhqvlSLFCEEdlELLCPQCQVSCDHQDHHLVPM---------------------------
>UPI00155396F7	80	0.256	9.414E-14	12	127	154	7	113	485
------------RCLQAEASCPICREYFKDPVII-DCGHSFCRACISRCWEGsDTDVSCPQCGETAQQRNLTPNRQLANVLE-IVQQLSLR--GIEDAGWER--VCGEHRQPLKLF----CEEDQTPIC--------------------------
>UPI0011CFADA1	80	0.247	9.414E-14	14	129	154	9	115	486
--------------LQGEASCPICGEYFKDPVVI-DCGHCFCRACISQCWEGlDTSFSCPQCRETADQRNLRPNRPLANVLEL----AKWLSLQVMKVAGGE-GVCEEHREPLKLF----CEEDQAPICVV------------------------
>UPI00074FF166	80	0.301	9.414E-14	16	104	154	12	101	486
----------------EALTCPICLDFFRDPVSIPECGHSFCRACLaSGWGESsgaSEPSRCPQCRETVRQRNLVPNRQLANVVGRL-KKISLRSGNGEAA--EEEGVC-------------------------------------------------
>UPI0015547D39	80	0.224	9.414E-14	15	142	154	10	154	487
---------------QEEATCPICLEYFKDPVII-ECGHNFCQACIAQCWEGsDTATSCPQCRETVQQRNLRLNRQLANMVE-IAKGLsfqaakGAGGDGVCERHQEALKLFcerdQTPICVVCNRSRAHRTHKVVPIEeAAQEYKGKieahlksLTEDREK-----------
>A0A3M6TCQ5	80	0.255	9.414E-14	7	139	154	3	125	487
-------RTMQLQDLNPHIMCVLCGGYLVDATTIVECLHSFCRSCIVKYLQT--SYHCPVCDVEVHKTKpllhIRPDRTLQDIVYKIVPGIYHEEVNRRKEFE------------ASQTDKNESATDETATSNDQEKENLPFED--------------
>UPI0007116DC5	80	0.234	9.414E-14	12	142	154	7	139	487
------------ESLQSEATCAICLEYFKDPVII-DCGHNFCRGCIIQCWEvSGANFSCPECRQTVQPRNFKLNRQLANVVEITKQlQLETEDGAGSQRLCDthqeslKLFCEEdlTPICMVCDRSKEHSFHTVVPI-------EEAAQDYKK-----------
>A0A3Q1IRI3	80	0.271	9.414E-14	15	142	154	5	143	490
---------------ENDLSCPVCCDIFQDPVLL-TCSHSFCKVCVETWWRGKLTQKCPVCKAVSGQKNPPRNLALKNLCEAFLLERDQRGSEDFCSLHSEkLKLFcldhQQPVCVICRDSKTHTGHRFRPInEATQVHREElkktlkPLQDKLK-----------
>A0A6P7XRV4	80	0.272	9.414E-14	20	142	154	16	139	490
--------------------CAFCLNYFTDPVTI-DCGHNFCRSCITFYWQKlDTNFPCPQCKETSTERNLRPNRQLANVIE-IAKSLQLSKRLQEDNLCEEHGKKVKLFCAEDWRllcvgcdrSQDHKSHHVTPME------EAAEEYKEK-----------
>H9G3Y4	80	0.250	9.414E-14	17	135	154	25	127	490
-----------------EWTCPICLETFKNPVTI-DCGHNFCQACLSQYWgSANRSSSCPQCRQMVPQRSFQPNRLLVSMI------------ERVQKLEEKTGTCAKHWLPLNRFCK----EDETLLCSVCERSKE------------------
>A0A6P8FW50	80	0.275	9.414E-14	15	126	154	8	126	491
---------------EEDLTCPVCCDIFRDPVLL-PCSHSFCRVCLQHSWEVLTARSCPVCRSRSSWRNPPANLALRNLCEAFTQGRVHREANEGRQLCPQHGeklklFCQKEQLPICvvcQTSKAHKGHECLPL---------------------------
>UPI0018A20DA9	80	0.246	9.414E-14	12	139	154	7	136	493
------------KILQGEVTCSVCLDYFKDPVTL-DCGHNFCQACIAQCWEGlCVNFWCPECRRTFSQRNFKPNRQLRNIVEasrmLTVKSTKEPEVERVCEIHKralDVFCQEdqTPICLVCHLSRGHKEHTVVPI-------EEAAED--------------
>UPI00187C4B66	80	0.257	9.414E-14	15	142	154	5	143	511
---------------EENLRCPVCQDVFKDPVLL-SCSHSFCKDCVQRWWRRKQTLRCPVCKRTSSRKHPPLNLALKNLCEAFLLERDQRSSDALCSLHSEnlkLFCVdhQEPVCLVCRDSEKHADHRFRPVdEAAREHREElqkclkPLQDKLK-----------
>A0A4U5UG54	80	0.311	9.414E-14	12	142	154	7	138	519
------------EELQSELTCPVCLELFRDPVIL-DCGHHFCQVCIIQCWEAkaDEFSSCPKCRKSCT-RKLRPNSLLCNVVDS-VRRAGTMDTVMGKTGWDPEGSLEEPDErePGSSMSSVASSIGHWPRMGMGMDMCEEHEEKLK-----------
>UPI000A1C3810	80	0.234	9.414E-14	14	140	154	34	173	520
--------------LEEDLTCPICTELFRDPVVL-SCSHSFCKVCVENWWRNKHIKTCPVCKRRCkrSADEPPLNLVLRNLVQTYKEQREQTSSEPLCSLHSEklrLFCLdhQQLVCLVCRDSRTHKDHRFSPIEeAAEDQRKhlrtsiEPLQDK-------------
>UPI001AE42887	80	0.246	9.414E-14	14	131	154	51	187	533
--------------LDEEAICSICLEYMSEPVSV-DCGHNFCRSCIGKHcqekgLWNDTPFSCPQCRAPCRRSSLRPNRQLANIVESIrqlgLRGSVGTATEtgagtlLCPLHNERLKLFcevdEQPICVVCRESQQHRSHTVYPIEeAAQG----------------------
>A0A5N5MMS4	80	0.300	9.414E-14	2	130	154	0	124	585
--MSGQIVKVRRGIFEACMTCPLCKKLFKEATTISSCLHTFCRKCIYEKLSDEEVDCCPVCNIDlgcLPVDKLRADHNLQDIRDRIFP---FKRRKVKAPE-----IMPSIAFPAKRKERSLSSLvVSTPKVPIQ-----------------------
>UPI0011822CC9	80	0.244	9.414E-14	1	125	154	469	600	687
-PIEGTSSKQSTltefgELMESELQCSICAELFVEAVTL-NCSHTFCKYCISRW--KSKKKDCPICRSPIltECRSLVLDSFIDKMVQNLSEEMKTKREDMlnaRKAQVEAMNTPTVNSTPARRRRRRGRTYTRTP----------------------------
>UPI000626674E	80	0.287	9.414E-14	12	152	154	17	171	786
------------KDLNDHIVCPLCRGYLIDATTLAECLHSFCRGCIARRLRSGVRA-CPVCSTEA-LSPLMPDASLQRLVYLIVPGLFRSELERRTRFRATNPQCPPP-TPLHggleltlddivslslheiPRRGFGSSGTEDPNEGpGEEDAEEVVEEEDADDNGG--GGM-
>UPI0013040041	80	0.324	9.414E-14	2	113	154	0	111	1424
--MSGAGKRTYLREVNPYLVCLLCRGYLIDATTVVECLHSFCRSCILKHL--NTEAQCPSCKHVLNkaKPNIKADKALQEIVYKLVPGLYHKEMRKRREFYKKHPEHADFATPEQR----------------------------------------
>N6TRI2	79	0.315	1.287E-13	9	113	154	10	119	157
---------LRPRkslisELNSCITCGLCKGYFIDATTIIECLHTFCRSCIVRYL--NTHKYCPICDVQVHKSkpllNIRQDKTLQALVYKLVPRLYQDEAKRRKAFYEA-NPTAKP-SPSEQ----------------------------------------
>A0A452IIX4	79	0.224	1.287E-13	12	131	154	6	128	161
------------ETLQRELACSICLEYFQDPVSI-QCGHNFCRACITKCWEGSVRNfSCPQCRKTARKRNFRPNRELASVIE-IAKGLsLQAAKGLGRceKHQEALKLfCEEDQTPICLVCRESQAHRTHTVVPIEE----------------------
>A0A4W5NGW3	79	0.270	1.287E-13	12	126	154	8	127	182
------------EELHSELTCPVCLELFREPVIL-ECGHHFCRVCITQCWEAkyDEHPTCPKCRKTCAP-KLRPNSLLCNVVDSVRRARATDGKPGDQESHEEkLKLyCEDDQLAICLVcgmSRDHKTHNVIPI---------------------------
>J9J5Y3	79	0.360	1.287E-13	7	113	154	13	121	193
-------RKIKKRDLHSYLKCPLCTGFFRDAHTINECLDTFCKSCIYKYFyEDQNKENCPKCNIHLGGRPLetiISDQTIQKIVDLLYPQFKKKDEQAIKMMYQAFASTDP--LPKDR----------------------------------------
>A0A7K6NCY1	79	0.291	1.287E-13	12	133	154	1	115	228
------------KELNEHIVCCLCAGYFIDATTITECLHTFCKSCIVKYLQT--SKYCPMCNTKIHETqpllNLKLDRVMQDIVYKLVPGL--------QESESSHGSQVVPWCQQGRGElTPAP-PHISPDTVG-GDP--------------------
>F0X051	79	0.303	1.287E-13	2	109	154	16	127	239
--MDGRKVSFRYKDINRHFICTLCNGYFRDAQTIKECLHTFCNGCIRSYfWRNRDAHKCPTCSVHLGVKPwtqLISDPSIQGLISKIFPDPTQQEKKEELKFYKHLSIKRKEII--------------------------------------------
>UPI00035962F6	79	0.272	1.287E-13	9	133	154	35	162	273
---------IPIHSVNPHLICGLCQGYLYEACTITECMHSFCKNCIVKHLER--SLNCPMCAILIHPTDpfvhIRLDGLLQDIVYALLPHVEKEELERERLFYEKHG--DSLGYPEQKKEKSASvpyAHPGYPLSLSKSHP--------------------
>UPI0008A0A90C	79	0.289	1.287E-13	7	130	154	12	131	278
-------VTVKRELLAACMTCPLCHKLLRDATTISECLHTFCRKCICEKLTDEEIDCCPICNIDlgcVPVEKLRPDHNLQDLRAKIFP-FKRRKVEAPENF-------PLLSLPVRRKERSLSSLvVNTPRLATQ-----------------------
>A0A077ZKQ0	79	0.282	1.287E-13	0	125	154	11	137	284
PRIlpseTDEVVVIFPRTLRAELTCPICLDILKETVRSKECLHRFCKECIGRALRT-GNRECPTCRAKLPSkRSLVPDPTYDSIINIISESCQQSAAQLDAPEGESNA--SEPTC-SSRLSGSTLIPTESP----------------------------
>A0A1I8G3X5	79	0.270	1.287E-13	7	113	154	4	112	284
-------VKMRLSQLNPHITCPLCAGYYIDATTIVECLHSFCRSCLLRHLAG--SKCCPVCDILLHKTDprkaIKADRSLQSLVYKLVPGLFKAEMTRRREFYQANPSRDLSLGPEGR----------------------------------------
>UPI0004574C2B	79	0.250	1.287E-13	10	130	154	5	133	300
----------QTDSLTEELKCSVCLDLFTDPVTL-DCGHNFCRSCITQSWENRESKACPECRTVFANSIMRGNWSLARMVEKahqlnIAP--VKTGRKLhCEKHQEELKLFcetdKKLMCVICRDAREHRTHSFIPIAeAVQ-----------------------
>UPI0014038C1A	79	0.230	1.287E-13	10	130	154	5	133	311
----------QVESWTEEALCPICLDFFTDPVSL-ECGHNFCRSCITQSWDREERNSCPECRDEFTDRTLKVNRALARLSEKARTlSLNTEEKESKHhceEHQEELKLFcetdKKLICLVCRDAREHKSHSFIPIkEAVE-----------------------
>A0A674JN11	79	0.252	1.287E-13	14	126	154	9	130	332
--------------FQDEVTCFICLEYFADPVTI-ECGHNFCRACISQCWgESEPNFSCPQCRETTQQRNLWPNRQLGNVVELVkrlrLQTMTEPEGEQACEWHQEalkLFCEEDQTliCMICRESWAHHTHTVIPI---------------------------
>A0A194PK54	79	0.288	1.287E-13	7	147	154	32	186	376
-------IAVSPRSLHSELMCPICLDMLKKTMTTKECLHRFCSDCIITALRS-GNKECPTCRkKLVSKRSLRPDPNFDLLISKIYPSRDEYEAHQERvlaKLNMSHsqaslvnSITEGIKLQSQnrpQRSRKNQEESSNPsNSNGTSEPAQNGNSSSVPKDGT------
>A0A3Q3X3D0	79	0.285	1.287E-13	14	126	154	4	120	383
--------------LEENLCCPVCHDIFKDPVVL-SCSHSFCKDCLTCWWTENQTHECPVCKI-VSSKSIPPvSLVLKNLCEAFLLERDQKGPEgLCRLHNERLKLFcldhKQPVCLVCRDSEKHSNHSFRPI---------------------------
>A0A336M8A3	79	0.272	1.287E-13	0	151	154	22	170	387
PIItDNTEIAVSPRSLHSELMCPICLDMLKKTMTTKECLHRFCSDCIITALRS-GNKECPTCRkKLVSKRSLRPDPNFDLLISKIYPSRDEYEAIQERVLAKVNQCHSQAALVNSITEGIKSQQQIRPGRT----KKEGHHHREHRDSGNSTNS--
>UPI00193F4656	79	0.264	1.287E-13	12	127	154	7	113	391
------------ENLQEEVTCPICLEYFREPVTL-ECGDNFCRACITQCWEGsDTDFSCPQCRETVQQRNLRLNRQLANVLE-IVKELNLH----KAKGAGEDGVCVEHQEPLKLF----CEEDQTPIC--------------------------
>Q0P4C3	79	0.295	1.287E-13	0	103	154	17	117	398
PPFMGLSKSL---HLTEECQCPVCLDVFTDPVTT-PCGHNFCKTCLIQCWDNSQDYRCPLCKVTFSKRPeVKSNTVLREIVQIFMDSTKEDPLHTDGPLSEELQC--------------------------------------------------
>UPI000B76E770	79	0.273	1.287E-13	7	130	154	6	125	403
-------VQVRRDKLEACMTCPLCKQLLREATTISLCLHTFCRKCIYDKLSDEDVDCCPVCDvnlGIVPEEKLRPDHNLQDIIAKIFP------ANGRKVEEPEVALPVSP--PAKRKERSLSSLvVSTPRVSMQ-----------------------
>UPI0006D8D912	79	0.285	1.287E-13	10	105	154	3	104	404
----------QVETLGSELKCPICLELFNDPVIL-DCSHSFCRTCISHVsgdWRGNLP--CPHCRQTVSRTSLRPNRGLANIVEKYRTiDLnavtVQQGRKRHQgDENEELYCEE------------------------------------------------
>UPI000771177A	79	0.306	1.287E-13	14	110	154	9	101	419
--------------LKEELTCPICLDIYRDP-TSLSCSHSFCRDCIKQAIRSQPSPvRCPLCLSTV--GELQPNFHLRNIVQKFMDDPAHQEQEKQEDQCEEKG--ESSGQP-------------------------------------------
>UPI0018F75B29	79	0.258	1.287E-13	14	100	154	5	92	461
--------------FTQELTCPICLEIFTHPVSL-ECGHHFCSSCISQSWQKvPGDVSCPQCRQVFTQRNVRPARTLSNVVDKFREvKVTQPQEEFYCQEHEE-----------------------------------------------------
>UPI00155F1F39	79	0.244	1.287E-13	15	142	154	5	146	463
---------------EEDLSCPVCHELFKDPVVL-SCSHSFCKDCLLDWWTGTQIQECPVCKRRSSRSQPPHNLVLKNLCETFLLKKGQRGSagsETLCSLHSErLKLFcldhKQPVCVICRDSKTHHSHSFSPIdEVAQDHKEElqkslkPLQEKLK-----------
>UPI0019556723	79	0.254	1.287E-13	15	125	154	6	123	465
---------------EEDLSCPVCCDIFKDPVLL-PCSHSFCRSCLDHFWESVVVRSCPVCRRKASKKSPLSNRALKNLCEAFqlgkgqggVPGsntLCWRHGEKLKLFCL---VDQEPICVVCQASKMHKGHDCSP----------------------------
>UPI0011E9E9F5	79	0.255	1.287E-13	15	142	154	5	142	466
---------------EEDLCCPVCQEVFRDPVLL-SCSHSFCKDCVRRWWRERTIHECPVCkRTSMYDPPL--NLALKNLCESFLQQRAQRASEDLCSLHSEkLKLFcldhQQPVCVVCRDSQRHSEHRFRPIdeAARQHKKElqetlEPLKKKLK-----------
>A0A4W6FDA5	79	0.250	1.287E-13	15	142	154	5	146	467
---------------EEDLSCPVCQDIFKDPVVL-SCSHSFCKHCLQSWWRGKPVQECPVCKRRSSRSDPPRNLALKNLCETFLLERDQRASAGSESLCslhsEKLKLFcldhQQPVCLICRDSKTHNNHRFRPIhEFAQDHREEiqkslkPLQEKLK-----------
>UPI0010A485C2	79	0.258	1.287E-13	15	126	154	8	126	469
---------------EEDLCCPVCCDVFRDPVLL-LCSHSFCKGCLQRFWATSVSRDCPVCRRRSSKRNPPTNLALKNLCEAFVQKRSQRARAEPIQLCLQHGeklklfCQEdnQPICVVCQTSKTHRGHDCAPL---------------------------
>A0A7L1Y1R8	79	0.268	1.287E-13	14	129	154	5	121	476
--------------LPSEASCPICLELFRDPVSI-HCGHNFCRGCITRCWEWStEGFPCPQCRETAPERSLRPSRELARVLDIArrlslrVARGEALDGQEEEEEEEEEGC-EKHQEPLRVFCK----EDQALLCGV------------------------
>UPI0018E7ACC0	79	0.250	1.287E-13	9	142	154	4	140	494
---------IPVEEIQDEIQCPICLKYLTDPVSV-QCGHNFCRVCITQycetWAEADYGPVCcPNCRALIQRGTLRPNWQLANIVNKIKQmELKPGKEKLCETQNKTLDlLCEEDGetlCVACERS-PEHGAHTMILM-----EEAAQKYKEK-----------
>UPI00094F229B	79	0.284	1.287E-13	12	153	154	7	121	529
------------EELQSELTCPVCLEIFRDPVIL-ECGHHFCQVCIVQCWEAkaDEQTTCPKCRKTC-ARKLRPNSLLCNVVDSV-----RRAQAMDSAAATAAGGAGAP---------------TPPGWDPEGPPDE-LEEREPGS------SMS
>A0A673AQS0	79	0.223	1.287E-13	14	109	154	7	108	546
--------------FEDQFQCSICLDVFTDPVST-PCGHNFCKSCISEHWDNNDNYQCPLCKKAFHPRPeLYVNTFIKELVAQFRhevqqePNIYSSDQQAAKAGEVPCDVCSEPKL--------------------------------------------
>A0A7R8VR25	79	0.333	1.287E-13	14	117	154	388	491	627
--------------IESELQCSICNELFVNAVTL-HCMHTFCEYCISKWKEK--KNDCPVCRSKIvsQTRMLVLDSLIDRMLDKLSDDLKHRRQEVveERKVKELLSAKPKPSS-SESRSNP------------------------------------
>A0A6P7UU93	79	0.287	1.287E-13	12	148	154	6	154	695
------------RNLNAALSCMLCGGYLVNAATLIDCLHSFCKVCIVRYLDT--SKLCPICDVPVHKSRplscLRVDTTLQDIVYKVVPGLYQREMKQRREFYDQHpdAAFKVP-CLEDRGVADVSSrlifspQDTVSVSleyfTGTTEAGE-SEDDCKEDAANA-----
>UPI000F6929C8	79	0.280	1.287E-13	14	136	154	453	579	715
--------------LENEFQCPICNELFMTAVML-NCSHTFCRYCIDQWKKN--KKECPNCRQAITSEtrSLVVDNFIEKIVPTLSEELKQRRAELVEERNAEMAAAAAAAAaaAEASRGRRAGRG-RAPR-GGrgrqrQGAPPVP-----------------
>UPI0015901389	79	0.260	1.287E-13	12	101	154	7	98	869
------------KHLQDEVTCSICLDYFKDPVMITECQHDFCRSCITKYWKRSGASICcPDCRRKASWQSLKPNRRLANMVEAAKQlRLQLEQSPGREKMCKEH----------------------------------------------------
>UPI001175E980	79	0.258	1.287E-13	14	143	154	4	140	940
--------------FEKDLSCPVCHDIFKDPVLL-SCSHSFCKACLQSWWTEKPTKNCPFCKRRSSKSDPPRNLALKNLCEAFLLQRDQRASagsELLCSLHSEklrLFCLdhQQPVCLVCRDSKKHTDHKFRPIdEAAQDHREE-LQKSLKP----------
>A0A0T6BEI9	79	0.261	1.287E-13	6	153	154	3	145	1020
------SRPVYLKLLNSFLTCPLCSGYYIDATTLVDCMHSFCKSCILKHFENN-KLVCPTCNVVCKKKEnfsyYKSDMQLQTLVYKIIPGLYAKEIQRREEFYRTAGVRASSSCSDDSVIGDNMQEHEEWIhTIGDENQ------FLSPDDSI---SLS
>UPI00188FEBC1	79	0.239	1.287E-13	14	140	154	544	684	1040
--------------IKEEVTCPICLDLLKEPLSL-DCGHSFCRACItannkESAATQEEKSSCPVCRISYEPGHLRPNRHLANIVEQLRGVKLSPEEEQKKELCVRHGEKlllfckqdENVICPICERSQEHRGHQTFLIEeIVQEYQvGEQNADK-------------
>A0A6P7XDJ2	79	0.229	1.287E-13	14	126	154	9	129	1082
--------------LRGEASCPVCLDYFINPVTI-DCGHNFCHACIAQVCEKgNTDFSCPQCREPFRHRNLRPNRQLANVIEiakKLSPnSVRPKKLNLCEKHEEKLKLFckedQRAVCVVCDKSRDHRSHTIIPI---------------------------
>UPI001885202A	79	0.316	1.287E-13	4	129	154	4	137	1376
----GDPEPGRPRldDLRSQLTCVICAGYFIDATTIVECLHTFCRSCILRHLEA--SSYCPVCDVMIHrtkgSSSLKADRILQTMVYKMIPGLFRGEMKRRREFYQmkpYAGMASAGDpEPGRPRLDDLRSQLTCVICAG------------------------
>UPI0014584722	79	0.261	1.287E-13	0	141	154	247	394	1756
PPFMPMPSVEKPEvsPVPNELICPLCHDLLREAVVIPCCGNSYCDECIRDALLEDDNHCCPSCNeMDSSPDKLIANKFLRTAVTNFLNETgytTVKRRHMEAKM-EQMKQQEHLQQQEKQRqLKRQQQEVTKPRSRMESPPPPPPPRKE------------
>A0A493T5E9	79	0.314	1.761E-13	17	119	154	12	108	110
-----------------EASCSVCLGYLRDPVLL-ECGHNFCRSCITRWWAElSRDFPCPVCRKTSRRRALRPNRQLANMV-----EAARQLRGPKRK--ATLPGFPLPRLPkNLAPPRPAP----------------------------------
>A0A7J5XC65	79	0.262	1.761E-13	14	142	154	4	142	178
--------------LEEDLCCTVCHEIFKDAVVL-SCSHSFCRDCLQSWWTEKVIKECPLCKRR-HSSDRPPNFALKNLCETFLQERDQRSPEALCSLHsEELKLFcldhQQPVCVVCRDSEKHTDHSFRPMdeAARQHKKElqetlQPLKNKEE-----------
>UPI00141A0661	79	0.242	1.761E-13	2	121	154	16	145	193
--LTGEVRMATEGPLQELIdamTCPICLGYFKDPVML-DCGHNFCKACTVQSWpESEGANACPECRRLFQPMDSRPNWQLAKVV-QLVKLWVERRPERRREVCKRHrkplkFICkddEAPLCMVCKRTKAHSGH--------------------------------
>UPI0018E2CF33	79	0.293	1.761E-13	9	130	154	81	201	202
---------VPLSQLTPYISCYICKGYLIDAATITECLHSFCKSCIVKHFEH--SNKCPKCNTVVHeakpQNSLRLDPQLQNIVYKLVEGLEEKEKKQRREFNK--GNCPETPKPAAVQQ-PGPSSEGSTKKVVE-----------------------
>UPI00148ACDE7	79	0.239	1.761E-13	9	146	154	5	122	223
---------VKLKTVNPHICCTLCKGYLVEATTITECLHTFCKSCIVGYLKK--EKNCPKCDILIHQSHplnyISHDRTMQDIVYKLVPNLQEREKKRRQEFASKHGLSEE----------------------VKEEPPCQSNEKEKEDEG-------
>UPI00071D56B1	79	0.254	1.761E-13	12	112	154	7	103	232
------------EILQDEARCSICLEIFQDPVSI-HCGHNFCRSCITRTWEGqNTNFSCPQCREMEDQMSLRPNRELANVIEA----AKRSNKEPAREVEGGENLCEKHKEPLK-----------------------------------------
>UPI0010693B50	79	0.244	1.761E-13	7	145	154	9	137	240
-------ITVELRELNDLLTCYLCKGYWIRPTTIAECLHTFCRSCIVRYLDDSDENECPRCSTVIHETNplelLRADQTLEDIIFKLVPHLQESEKQRETNFN----------LAQKRRKEKEDESDQQP--AYKRQRG--TQDEHQYSD--------
>A0A670HVU0	79	0.281	1.761E-13	16	109	154	12	104	248
----------------DEVTCPICLDYFEDPVTV-DCGHNFCQACITQYLgDSDADPCCPLCRERLEANNFNPNWQLASLV--LIKKIQEEGQvEGKDGVCKTHGEPLKLFC--------------------------------------------
>A0A7D9I884	79	0.291	1.761E-13	9	127	154	4	128	248
---------VKIREINPHIVCSLCAGYFIDATTITECLHTFCRRCIVKYLQL--SKYCPTCNLKIHETqpllNVSLDRTMQDIVFKVVPNLFEDEEAKEHAFYEERGMPvpkkETEECDSDDGSHSPIRNDVTEYM--------------------------
>A0A0P1AX44	79	0.290	1.761E-13	2	129	154	0	125	251
--MDAGTVAVKLAELSEIVGCALCHGILRDAHTIPDCLHSFCKSCIYRHFLVKGSSICPKCNKILNPRpiaSLVTDQKLQTVVDHIFPEFKEKEVILEKEFYTKFDFKLKTD-----KKTDDVSGSTRPIRTT------------------------
>A0A6I8N2Q6	79	0.244	1.761E-13	14	126	154	9	131	253
--------------IQEEVTCPICLGFMKEPVST-DCGHCFCSSCISALLETsgttpGETHPCPQCRTSFQPETLRHNRHLGNIVAALRllgPGarpaetLCERHGESLRLFCQEDG---KAVCALCDQSREHRGHRTLPV---------------------------
>UPI0006B10CC5	79	0.290	1.761E-13	9	137	154	6	144	308
---------LRVMEVNPYLTCVLCGGYFVDATTIIECLHSFCKTCIVRYLES--SKFCPICDVQVHKTrplmNIRADKTLQDIVYKLVPGLFRNEMKRRRDFFDTNPEAAAYVtCPEDRGelteQRVIYSPDDTislSLEYGYGKNQLPT----------------
>A0A4W3GZJ9	79	0.293	1.761E-13	16	120	154	10	114	326
----------------EELICPVCLDLLIDPVIL-ECSHSFCRSCITRCWENQGPNTCPVCQETFPEMNLRTNRALANLSEKAQElRLAPKETGIKRrceKHQEELNYTQSA---AESRSVKQPS---------------------------------
>V4B9H0	79	0.299	1.761E-13	7	138	154	33	175	345
-------IAVSPRSLHSELMCPICLDMLKSTMTTKECLHRFCQECIITALRS-GNKECPTCRkKLVSKRSLRPDPNFDALISKIYPsrDEYEAHQEMvLANIGKhhntasltlsiEEGLRLQAMNRAQRVRKHAP--DVSQNGDGESEP-MPEE---------------
>A0A1I8B0C2	79	0.301	1.761E-13	14	114	154	11	116	365
--------------LEKHITCSLCHDYLSDAVTLTGCLHFFCRSCLLQHLSSAGPDsrKCPKCKIELGSEHIyKRDLRLQELVYKLVPDLFWRQLRRvaRRHHRSSRDSNGSAASPSERR---------------------------------------
>A0A668AQ74	79	0.270	1.761E-13	15	116	154	9	118	414
---------------EDQFLCSICLDVFTDPVTT-PCGHNFCKSCITQHWDVSTQCQCPVCKEVFKQRPeLRVNTFISEMAAQFRKSSQKKSHEIvpLKEEYEgkkaELGQTEAEIQQmiQKRRVK-------------------------------------
>UPI0007712ABE	79	0.274	1.761E-13	14	110	154	13	113	433
--------------LEAELTCPICLGLYQEPVSL-SCGHSFCRQCIEKVLgtQQNSQSPCPTCRTCLGPNlELQKNFKLGSIVEAFQTTTSDEQRALREGLQQDEGAEegESEVVP-------------------------------------------
>U3KMX7	79	0.260	1.761E-13	13	126	154	8	127	444
-------------ELQAQASCPICLDFMSDPVTT-ECGHNFCCSCIQQCWKDlDAIFPCPVCQYHCPERNLKSNTQLCQMID-IVTQLPATGSERKP-LCETHGqvldlFCEQDLellCPQCRVSRAHEDHHLVPL---------------------------
>UPI00187C84EC	79	0.255	1.761E-13	14	142	154	4	143	462
--------------LEEDLCCPICLEIFKDPVIL-SCIHSFCKDCLKSCWAEKEIRECPVCKRRSSKEIPPPNFALKNLCESFLQDRDQRASEnLCSRHSEKLKLFcldhQQPVCLVCRDSDQHTNHRFRPIdeVARQhkkklQETLEPLKKKLK-----------
>A0A674IIW8	79	0.260	1.761E-13	11	142	154	4	141	470
-----------PPKLQDEVSCSICLEYLRDPVTI-DCGHNFCCVCITDYcerWEGSttGVFFCPQCRAGFLQTTFRPNKQLANIVEGIEQLALQPDKEPKEKLCEKHGkklrlFCEddgEAICLVCDKSRVHRSHTVIPI-------EEAAQDyKMK-----------
>A0A6J2WPP3	79	0.235	1.761E-13	9	138	154	2	140	472
---------LNSSSFEEYLCCPVCRDIFQDPVLLWCC-HSFCSMCLRLYWEHTESQICPLCRRTFSMDHIPTNLALKNLCEVFLQERSQRASAGSEEFCqlhsEKLKLFclddKQPVCVVCRDSEKHTNHNLRPISeaALQLKCEVRTE---------------
>UPI0013F1994B	79	0.240	1.761E-13	14	134	154	9	139	473
--------------FQDKVTCSICLEYFTDPVTI-ECGHNFCWACISQSWgESEPNFSCPQCRETSQQRNLWPNRQLGNVVE-LVKRLrlqAVTEPEGQRvceRHQEALKLFcvddQTLICMICRESRAHRVHTVVPIEeAAQEHRE-------------------
>UPI0006D9185B	79	0.218	1.761E-13	14	142	154	9	149	476
--------------LEDDLTCSICQELFKDPVTL-KCGHNFCQECVCGYWKGKLNQFCPFCRARSATGNsvLITNHTLRNVVDSYKKQVKEQSKYVCSQHREELKLYcledQKAICLVCEKSRKHENHKCLPVEeAAQEFKEEvktaltPLQDTEK-----------
>A0A6J0V6U8	79	0.264	1.761E-13	12	149	154	7	157	476
------------ESLQVEASCSVCLEYLKDPVII-DCGHNFCRVCITRWWEDlNRDFPCPVCRKTSRHRSLKPNRQLGNMVEiakqlQITNKRKIRDENLCEKHNEvlRLFCKEdqEAVCLVCEISHEHRSHTVVSLDdASQEYKEkmqkclEPLERKLRK---IAY----
>A0A4X2JN86	79	0.256	1.761E-13	14	113	154	9	120	480
--------------LEDEVNCPICQGTLREPVTI-DCGHNFCRGCLTRYCeipgpDPGEQPICPLCKDPFHPEGLRPNWQLANVVEnieklKLAPPPVLGEDlceEHKEKIYFFCEDDEKQLCVKCR----------------------------------------
>UPI00193EDFB6	79	0.280	1.761E-13	17	142	154	12	139	482
-----------------ELTCSVCRDYFKDPVSL-DCGHHFCQGCITQCWEGlSTDFRCPECRETFSWRNFKPNRQLRNIVEASRKLTLEPAKEP------EVGtVCEK----HQRALDVFCQKDQTPICVVchlsrdhKGHPvvliEEAAEDYKK-----------
>UPI0013F22ECE	79	0.259	1.761E-13	12	135	154	7	122	484
------------KTLQEEATCSICLDYFKDPVMIIDCEHNFCRACITQCLWGwKTNLSCPCCRGSFLQRNLKPNRQLANMAE------VARQLSL-RLFKEPRgdGVCEKHLE----ALKLFCEEDQTPICVVCDRSKE------------------
>UPI000CDAADDC	79	0.274	1.761E-13	14	110	154	67	167	486
--------------LEAELTCPICLGLYEEPVSL-SCGHSFCRQCIEKVLgtQQNSQSPCPTCRTSLGPNlELQKNFKLDSIVQAFQATTSDEQGALREGLQQDEGAEEgkSEMVP-------------------------------------------
>UPI0015923FD5	79	0.250	1.761E-13	16	134	154	12	140	492
----------------EETTCPICLEYFQDPVIIPECGHNFCRACLTLHWrKSKAKASCPQCRKTVAQGSIRRNLQLANFVE-LTQKFnllgRKKEAEGKGRVCEKHKEPLKLFCKEDeaRicvvcdRSKEHKSHEVVPIE--EAYPE-------------------
>UPI00141A244B	79	0.223	1.761E-13	14	126	154	10	139	497
--------------LQDEATCSICLDYFRDPVMIIDCGHSFCRACITQCSEGPGRDlsSCPQCRIAFPRGDLRPNRHLANMAEAIkrlrLQRLSLAEGEPKKeapklcgKHYEALRLFCQEDrafiCLVCRESRAHKAHVALPI---------------------------
>A0A7L2VDD8	79	0.238	1.761E-13	14	126	154	10	138	507
--------------LQEEAICPICLEYMRDPVSI-DCGHNFCRGCITQHCQDkglwaEGPFSCPQCRASCHRSGFRPNKQLANIVENIrqlglwsSPEGePGPGPPLCAQHNERLKLFceeeEEAICVVCRESLHHRSHTVYPI---------------------------
>UPI000F344E69	79	0.267	1.761E-13	12	151	154	28	161	509
------------RAFKEELLCAVCYDPFRDAVTL-RCGHNFCRRCVNGCWEVQTTPSCPVCKDRSAPGDLRTNHTLNNLVETLL-------RE------EAEG----ARWPN-RRSPRLCRTHRAPltLFCLEDKellccacQPEPRhqEHRVQPvkDTANDFRS--
>A0A2P8YIM9	79	0.300	1.761E-13	14	153	154	325	471	515
--------------METELQCSICNELFVTATTL-NCTHTFCKFCILEWKKK--KKDCPVCRTKISSENrsIVLDNFIDRMVSNLSEELRNRRQEIveERQVQELLGQKQKPETtPrTRRRNRRVENeiSSTSSSEALRQNSNEVIVISSDSEDENFSNSsmMS
>A0A7L3TRY8	79	0.225	1.761E-13	14	126	154	34	162	519
--------------LQEEAICPICLEYMSEPVSI-DCGHNFCRGCIAKHcqekgLRADGPFTCPQCRASCHRSSFRPNRQLANIVESIRqlglrgapgtePGLgaplCAQHDERLKLFCEE---EEEAICVVCRESLHHRSHTVYPI---------------------------
>A0A6P8J3R8	79	0.322	1.761E-13	7	122	154	2	117	560
-------RSMKLKSLNPHITCVLCGGYLVDATTIIECLHSFCRSCIVRYLET--SFHCPVCDVEIHKTRpllhIKPDRVLQDIVYKLVPGLCHETKNEERIIpGETEGTAEEK---SDQNGCPDVIDD-------------------------------
>UPI0008FA2C43	79	0.255	1.761E-13	15	137	154	9	148	593
---------------EEQLLCSICLDVFDNPVST-PCGHSFCMTCIGHYWDSVKHCQCPLCKQTFKRKpDLHINRTLREITEQFkrikeNPGAsggdgAGRDAEEgVRKQDSVDGTVRQGQLPgylleeMKRRLTRHRAHSISPASHNEAGSELPV----------------
>UPI00161A2BC7	79	0.420	1.761E-13	12	111	154	22	117	871
------------KDLNEHIVCPLCRGYLIDATTLTECLHSFCRGCIVRRLSSGARL-CPVCNVSASP-PLLPDPRLQRLVYLVVPGLFRS--ELERRRHFRLVNPQCPPLPS------------------------------------------
>UPI00158FF45F	79	0.258	1.761E-13	16	144	154	12	154	955
----------------DEATCSICLDYFKDPVTIPECGHSFCLSCLILFWeESEAEASCPQCRDIVQRRDLVSNQQLANMVEIAQNLSLQEGREEgggKERMYEEGKEGGGGVCEDHQeTLKLFCKEDEAPIYVVCDRSKEhkhheviPLEEafKEYKD---------
>UPI001A9618C2	79	0.250	1.761E-13	1	136	154	1	137	1491
-KLQKTDKMLKVREFNELLSCHLCGGYMINPTTVDNCLHTYCRSCIVQHLQR--EASCPQCKevggfKQVNMGNLRSDEVMRALIFKMVPGLYQKERERAIQFN-----VTQLNSQQRVNVEEASNVVSREQEAVEENffaPNEP-----------------
>UPI00074FDEB5	79	0.232	1.761E-13	12	142	154	7	140	1852
------------ETLQRELTCSICLGFFKEPVSI-DCGHNFCQACITQCWgrSDDENTSCPQCRRWSRKRSFRPNRELGNVVEvtkRLRLEAanALAGQRLCEKHQEPLKLFceqdETPVCVICRESRAHKAHPMLPI-------EEAAQDYKK-----------
>UPI0018881113	79	0.290	1.761E-13	14	143	154	23	161	2625
--------------LNPCLTCKLCKGYLVDAMTLVKCLHSFCRSCILKHLET--GHACPVCDlrlSKINMEShLVKDDTLQNVVYKAVPGLYQKEMKRRRDFYATKGSKadQASLSPEQKGELDSSSSgriIFSPDEAVSLSLEyKPIVDvKAEP----------
>A0A091E740	79	0.281	2.408E-13	16	146	154	10	140	146
----------------EEVTCPICLELMVEPVST-DCGHSFCKLCItancESTVQEQGVSTCPVCRVTFQFESLRPNRQVASIVEmlsglTLFPEADHCERHGEKllLFCKDDG---KVICWLCERSQEHRGHD---ISLV----EEAAQEYEVRDQG-------
>A0A674ISJ5	79	0.264	2.408E-13	12	128	154	7	120	181
------------QEFRDELICPICLGSFKDPVIL-DCGHNFCQACITDCCEA-GTGVCPQCRKSFLKGELRPNRQLEEVVN-IARGL---DRECE-KHGESFSLFCKEDrtllCKVCRVSRERKVHTVIPIEA-------------------------
>A0A5J6BTG1	79	0.246	2.408E-13	9	131	154	3	130	233
---------IKVSSLNKFITCFICKGYLIDAVSVTECLHTFCKSCIVKYLEDN--NDCPQCKIVIHLSHpencISIDRTMQEIVYKLVPNLKECERKRREEYYRsiSMEIPSNEDLtRFKSEDDPTPDYDTANSAHSQD----------------------
>Q16QT7	79	0.267	2.408E-13	10	120	154	38	149	276
----------KVKDFNDSITCSLCNGYLIEATTINDCLHTFCRSCIVRHLEGN--KYCPKCKsynnKTITVANLRPDRILRSLVYKLVPGLHRSENQRAAKYYA--DQCSQDEHPAGgSRKPPDHS---------------------------------
>UPI000FFFB2A2	79	0.200	2.408E-13	16	129	154	11	136	295
----------------EEVACPICMSFLKEPVSI-DCGHTFCHSCLFGLWqvpaeSENWGYTCPLCRAPVQLRNLRPNWQLASVAEKvrllqLCPGMELKGDvcELHRKeikmFCKEDGL---MMCEACSQSPEHEAHSVLPMEDV------------------------
>UPI000B541500	79	0.172	2.408E-13	16	112	154	11	125	295
----------------EEVACPICMSFLKEPVSI-DCGHTFCHSCLFGLWqvpaeSENWDYTCPLCRAPIQLRNLRPNWQLASVAEKvrllqLCPGMelkgdvCELHREEIKMFCKEDGLIMCEACsqsPEH-----------------------------------------
>UPI000D727F57	79	0.257	2.408E-13	9	140	154	80	206	302
---------LPIKNINQYITCGICYGYLYEASTVTECMHSFCKNCIVRHVER--SLHCPTCHILIHPTDpfvhIRLDRLLQDIVYGLLPHLAEDELAKKKKFYADCASDSRA-----SPVKPVKS-PENTKTAGCGMP-QPASSK-------------
>UPI00077A36F4	79	0.270	2.408E-13	16	145	154	190	312	326
----------------DSLICSICQDIFHDCVSLQPCIHSFCAACYSQWM--DHSSDCPSCRKRV--ERVSKNHIVNNLVEAFLKEHPERCRsvEELREMDSRNKITEEMLWPKRgRRSSSYRS------SSGSLDLNDSDEDHEYSDD--------
>A0A2H8TPV7	79	0.244	2.408E-13	7	153	154	33	218	328
-------IAVPERSLEKELMCPICLDLLNKPVST-KCLHRFCSECIVTALRS-GNKECPTCRKKIKSkRCLRPDPSFEMLISKIFPSREEYNAIQNRYIEKikqnqsqdnlIKSIAEGIEIQSKRRSyqtkkkrdiqetESNSSSTFTPSTSGQMdvKLTKPTlEGNEIKkiktvastsvitdiiECDSAFNGMS
>A0A6A4WAY6	79	0.277	2.408E-13	6	143	154	9	160	330
------DRAVALSELTPHLVCPLCGGYYVDATAIVECLHTFCRSCILRHLET--SSYCPalTCDVMIHRTkgaiSLRPDATLQSIVYKTVPGLHRDEMQRRQLFYADKPDADAELAPSSkgcyeegagRYYAPDDTIDVRIQYASH-NPEElvPVRYFRCP----------
>A0A4D9DHR2	79	0.267	2.408E-13	12	142	154	7	140	341
------------RRLQAEAGCPICREYFKDPVII-DCGHSFCRACISQgWEGSDTDVSCPQCGETAQQRNLTPNRQLADVL-AIVQQLslqVIEDAGGERvcgKHQEPVKLfCEEDQTPICVVcdaSRAHAAHTVVPI------QEAAQEYKEK-----------
>UPI00071D0463	79	0.269	2.408E-13	12	112	154	7	109	352
------------EILRDEACCSVCLEIFQDPVSI-HCGHSFCRSCITGIWEGlTTNFSCPQCRETVSQKSLRPNWELANMIEAAKRLNMQRDRvvEGGENLCEEHQEPLKLFCQDD-----------------------------------------
>A0A6P7H1L3	79	0.286	2.408E-13	7	152	154	33	186	394
-------IAVSPRSLHSELMCPICLDMLKKTMTTKECLHRFCSDCIITALRS-GNKECPTCRkKLVSKRSLRPDPNFDLLISKIYPSRDEYEAHQERvlaKLNKSHsrealmqSIKEGIKIQSQNRPNRGRKT-NEPVVGQENNSEENNPNAPNAAD-TAVPAI-
>A0A402FLT4	79	0.272	2.408E-13	12	142	154	7	122	398
------------KELCEEASCSVCLEYFRDPVTLPECGHNFCRACLDGCWgASGEEAPCPQCRAKAREGNLRPNPQLANFVE-IAKKF---------ALQERNGAEEPLVLLSKERE----GHQGVPLE--EAAPEKQKQTKQE-----------
>A0A674K1K3	79	0.227	2.408E-13	12	126	154	8	128	404
------------ETLQRELACSICLEYFQDPVSI-QCGHNFCRACISQCWEGSVRNfSCPQCRKTARKRNFRPNRELARVIE-IAKGLsFQAAKGLGRceKHQEALKLFgeedQPPICVVCRESQAHRAHTVVPI---------------------------
>A0A7R9FMD3	79	0.257	2.408E-13	2	144	154	28	189	406
--IDNTEIAVSPRSLHREFMCPICLDILKKTMTTKECLHRFCSDCIITALRS-GNKECPTCRkKLVSKRSLRQDPNFDLLISKIYPSRDEYEAHQERVLaklsksqsqaalvNSINeGIKLQSQNRPQRARKSANDTETTPnntpnVSACTTPTPLQNELKELKD---------
>A0A6J1SIW9	79	0.283	2.408E-13	7	138	154	33	179	429
-------IAVSPRSLHSELMCPICLDMLKKTMTTKECLHRFCSDCIVTALRS-GNKECPTCRkKLVSKRSLRPDPNFDLLISKLYPCRDEYEAHQERVLEKlqksssqaafLNSITEGIKLQSQHRqqrsnKKLLSENDATVNTPNPSAPTTPTP---------------
>UPI001884A8A8	79	0.275	2.408E-13	4	139	154	12	155	439
----GARTRVTVAQLAPHLVCTLCGGYYVDATTIAECLHTFCRSCILRHLRT--TRCCPaaTCDVLIHRTkgatSLRPDTTLQSIVYKTVPGLYRDEMRRRRQFYldkldadTDLPLASKGAW-EEGAVR-FYSHDDSIGVRIQYAPQSP-ED--------------
>A0A7K7BI77	79	0.252	2.408E-13	20	116	154	15	124	474
--------------------CPICRELFRDPVSI-ACGHSFCRGCISRCWEWaTGGFPCPRCRRAAPERSLRPNRQLRRVLEAARrlsaevapgeaeaPGGCPRHREPLRAFCREDAALLCAVCRESRAHR-------------------------------------
>H3B2C7	79	0.261	2.408E-13	16	114	154	6	115	474
----------------SDFCCSICLDFYRDPVIL-DCSHTFCRACISQVWERGQRRlCCPQCRQVFSHKSLRPNLALANIVESFKemdsraetsePSRKRQKLEEKEEFYcEEHEEKLKLFCKEDQR---------------------------------------
>A0A3Q1HGD7	79	0.264	2.408E-13	15	142	154	5	143	476
---------------ENDLSCPVCCDIFQDPVLL-TCSHSFCKVCVETWWRGKLTQKCPVCKAVSGRKNPPCNLALKNLCEGFLLERDQRGSEDLCSLHSEkLKLFcldhQQPVCVVCLHSKTHTGHRFSPVnEAAQDHREElkktlkPLQDKLK-----------
>UPI001176E0AC	79	0.264	2.408E-13	15	142	154	5	143	479
---------------EEDLCCPACQDFFRDP-LLLSCSHSFCRSCLHSWWSMKQVQECPLCRVVCAWSNPPSNLALRNLCETLRgPRSASRSASLCRLHHERLKLFcldhQQPACVVCRDAKVHADHRFRPIdEEAQERREElraglkPLQDRLK-----------
>UPI0014196B4C	79	0.261	2.408E-13	16	143	154	12	133	480
----------------EEATCSICLDYFRDPVIIHECGHNFCRTCLIQCWeKSEGEASCPQCRETVEQSSITKNQQLANFVEITKKfSLLGEKREAEGKGT----ICEKHQEPLKLFCK----EDESPICVVCDRSKEHKSHEVVP----------
>A0A401PWW4	79	0.252	2.408E-13	10	101	154	5	102	481
----------QLECLAEELSCSICLSLFVQPVSL-PCEHSFCRPCISQCWEAqgelgpPGGPSCPHCRLPCPGKALKPNRVLANLVEQLRClELALGDSPLCLEHQEAL----------------------------------------------------
>UPI0018A1D53A	79	0.233	2.408E-13	3	113	154	2	116	483
---SGAS----EQGLQEETKCPICRNYFTEPVSV-DCGHNFCRDCISQhcdtWTKGDYDPlCCPMCRARIQKENLRPNWDLARLTEILKEwNLCKKHQEKLNLFCEEDGEAVCVVCeksPEHR----------------------------------------
>UPI0018E8769C	79	0.270	2.408E-13	17	139	154	12	136	483
-----------------ELTCSLCLDYFKDPVFL-NCGHNFCQVCITQCWEAlSTNFHCPECRETFSQRNFKPNRQLRNIVEasRTFTLEPTKEPEVgtvCEKHNEDLKvICQKDQIPIClgcHLSQDHREHAAVPI-------EEAAED--------------
>UPI001A7E3293	79	0.236	2.408E-13	14	142	154	4	146	483
--------------LEKDLSCPVCHDIYRDPVIL-SCSHSFCRFCLQTWWRENLEHICPLCRKINLSNDPPGNLVLKNLCEAFLlqidPKPSAVSEALCSLHNEKLKLFcldhQQLVCVVCRDSKAHKDHRFNPTEeAAQDHREElqkhlkPLQDKLK-----------
>UPI0018F63405	79	0.242	2.408E-13	12	130	154	30	155	492
------------ETFTEDLICPICLDFFTDPVSL-ECGHNFCHSCITQCWEK-ERNSCPECKEEFPERNLRVNQVLASLTEQIQKsKLNQKEKESklhCEEHQEELKLFcetdKKLICLICRNSRKHREHRFIPIkEAVE-----------------------
>UPI0015AB7468	79	0.250	2.408E-13	12	142	154	8	123	499
------------EELHSELTCPVCLELFREPVIL-ECGHHFCRQCITQCWdaKPEENPTCPQCRKTCTL-KLRPNSLLCNVVDSV-----RRARAMD----------TQPRTPTVSRERtlrlpvSGSSPDLVP------EPDLCEEHEEK-----------
>UPI000B4EAF3E	79	0.279	2.408E-13	12	96	154	3	86	516
------------QLLEEDLTCSICLGRYRDPVSL-PCGHSFCTNCIQDSWRRCEEKTCPQCRQPFPEGPkLGRNLALSALLQAL-PTTIPRQEPGARR---------------------------------------------------------
>UPI000E4631D8	79	0.305	2.408E-13	12	130	154	7	119	516
------------EELQSELTCPVCLELFRDPVIL-ECGHHFCQVCIIQCWEAkaDELSSCPKCRKSC-ARKLRPNSLLCNVVDSV-----RRARTLDTAAGTT-GRESEHVLPEPEEQEPGSSVSSLALSVGQ-----------------------
>A0A6P6N8G0	79	0.240	2.408E-13	14	113	154	7	109	517
--------------LNEELQCPICLDVFTDPVTT-PCGHNFCRTCLNKCWTNTQNCFCPLCKEQFKKEpDLKINTKLREVAQHFKEKLNLEKSEVFCDICDEKkqkAVKSCLTCPSSY----------------------------------------
>UPI0014722FDA	79	0.303	2.408E-13	12	142	154	7	136	517
------------EELQSELTCPVCLELFRDPVIL-ECGHHFCQACIIQCWEAkaDELSSCPKCRKSC-ARKLRPNSLLCNVVDSVRRARTVDEAAGMHQLHLE-GAQEELDErePGSSMSSVASSIGHWPRTTSDMCEEH--EEKLK-----------
>UPI00193F7979	79	0.228	2.408E-13	12	151	154	59	209	526
------------RGIQEPVICSVCLAYFNDPVIL-KCGHNFCRACIAQHCqesETSRRYRCPQCRAPFRAGEFQPNRQLRNVVE-IAKKFPAPRRERACEKHEALlqlfcEVDQTPICLVCRESRSHRDHPVLPVEeAAQDYQEqiqRHLESLKKERDEILsYKS--
>UPI00081A16CC	79	0.272	2.408E-13	14	130	154	4	124	536
--------------LQEEVTCPICMDILREPVTI-DCGHNFCLVCISQVQDASDSLLCPLCKASANRSTFRPNKLLATLIEKIqVMEAeeaelrCPRHREKLHYFCEEDGELLCLVC---RESKDHKSHTVTPLEeAVQ-----------------------
>UPI000A1C5D05	79	0.278	2.408E-13	15	113	154	9	111	538
---------------EEQFLCSICLEVFTDPVTT-PCGHSFCRVCINKHWDSSDQYNCPVCKQDFSSRPqMKINTVMAEMVFEFknKPEGKDIQVEMvSSEFQSTApGEVSCDLCPEPR----------------------------------------
>A0A061IGY7	79	0.241	2.408E-13	14	124	154	52	170	548
--------------LQEEVTCPICLEILQNPVTI-DCGHNFCQQCIIQVGKTTENLQCPLCKVTVSKDTFRPNKQLASLAETIRsmdPTEFQPEGEEKRclKHKEKFHyFCEQDGeflCLVCRDSRSHKSHNVT-----------------------------
>A0A7J0F7V2	79	0.273	2.408E-13	2	150	154	0	148	581
--MTSQVVKVRREILSACMTCPLCNKILREATTISLCLHTFCRKCIYQKLSDEEVDSCPVCDIDlgcIPVEKLRPDHNLQDIRAKIFP-------FRRRKIKSP-DVAPSISLPVKRKERSLSSLvVSTPKVSMQtGLTGRRTKSfarKSAPGRGSSFF---
>UPI001A98D521	79	0.269	2.408E-13	15	136	154	9	131	595
---------------DEQFLCSICLDVFTNPSST-PCGHSFCMACISRYWDGSKVCQCPLCKTTYHKRpDLQINRTLREITDqfKFMSGGAVKKRGAKRGGGGKEGGTRANFLDELRKKLPrAVHQPSAPIPC--GTPREP-----------------
>A0A6P9AF02	79	0.300	2.408E-13	12	132	154	546	664	788
------------ELVESELQCSICNELFVMATTL-NCNHTFCQECIASWVKKN--KTCPICRAPYTqqSRSLVLDNFIDRMVENLSDDLKKRRREIVEERKVLAHVEDLEANPNKKR-KTANVPVTVPFQIVNGN---------------------
>A0A0G4FE05	79	0.358	2.408E-13	2	119	154	2	119	847
--VEESPLSLWKR-FESHLKCPICKGFFTVP-TVTDCGHVFCSSCIRQFFLSNeKKHNCPSCNKECASGKLKEVKALYSAVQSLVETREGRLRKFVRKALREASSEEFENTPvSKRFSRQAA----------------------------------
>A0A6J2WV41	79	0.243	2.408E-13	10	142	154	479	625	947
----------KLSLLEEDVSCPVCCDIFKDPVLL-SCSHSFCKVCLQKFWNSKESKECPVCRRRSSRDDPPRNLVLKNLCESFLQERSQRTSAGSEEFCslhsEKLKLFcfddKQPMCLVCQASKKHSNHKFRPIAeAALDNREglktalKPLQEKLK-----------
>A0A226EL70	79	0.386	2.408E-13	5	101	154	2	100	1146
-----ATRKVKLKDISSNLSCNLCRGYMIDATTTIECLHSFCKSCIVKHLES--SEYCPVCDVQLHSTKplsgIRSDQMLQEIIYKLVPGIFTREMERRRQFYNTH----------------------------------------------------
>UPI0014191AE9	79	0.225	2.408E-13	12	142	154	7	140	1247
------------ETLQREITCSICLGYFKEPVSI-ECGHNFCQACIAQCWgkADAETTTCPQCRRWSRKRSFRPNRELGNVVEvakrlRLDAAATLAGQRLCEKHQEPLKLFceedETPVCVICRESRAHKAHPMLPI-------EEAAQDYKK-----------
>A0A336KIP9	79	0.310	2.408E-13	0	128	154	52	180	1305
PTIpQQKSNKIPLNLVNAHITCSICKGYLIDATTLVECLHSFCHSCIMKHL--RIQDYCPKCDVLVNKAKLniKPDTTLQAIVYKLVPELYEKELLRRRAFYKMCPKEAALATPDQRGE-DTENLIFSPKEA-------------------------
>UPI0006D93D80	78	0.266	3.293E-13	11	126	154	5	123	135
-----------PKGFEKELTCSVCHDIFTDPVTL-TCGHNFCQKCVCDYWGKGDTQLCPVCRAFVSITNLKRNFALLSMVDSLKKEPKAQPEDVCSEHEEKLKLFcledKELICLVCQTSERHQNHKFRPI---------------------------
>UPI001402A094	78	0.248	3.293E-13	15	130	154	11	133	187
---------------EETL-CPICLDFFTDPVIL-ECGHNFCRSCITQSWDREERNSCPECRDEFTDRTLRVNRALARLSEKARTlSLNTEEKESKHhcdKHQEELKLFcetdKKLICVICAAGREHKSHSFMPVdEAVE-----------------------
>A0A397DFD5	78	0.258	3.293E-13	0	117	154	66	187	200
PRePQDRTLHIPASSLDEELNCSICTGIIRDAMVITACLHRFCANCIERHIHEKGKNTvCPVCNTPFTTRRaLRPDPTFDNLIKMVYGDVDAYEKAEEARIqlnNKE--LFPRLDLDKHKGEKP------------------------------------
>A0A7S3BSQ3	78	0.339	3.293E-13	14	118	154	52	161	212
--------------LNAELNCPVCLRIMRDPVAT-ECMHRFCKLCIERC-QRVLKKECPQCRNPIaTRRSLRPDPNFAGLIAALYPDLESFEDELDEKMeaeNEELtrAHSEKMELeWQRQRARQA-----------------------------------
>V3ZIG2	78	0.285	3.293E-13	13	134	154	15	138	229
-------------EVNPHLICALCGGYLIDATTIVECLHSFCKTCIMRYLET--SKYCPICEVLIHKTrpwqNIRLDETLQNIVYKVVPGLFQREMKRRREYYDNQPVPSKSSGKARTSNRIIFAADEDFSISLEFWPE-------------------
>A0A670HUY9	78	0.243	3.293E-13	12	126	154	13	128	244
------------KQLREEVTCSICLEYFEDPVTT-NCGHNFCRACLRDGLEKN--PLCPQCRAALKPRQFKPNRKLANMVEIIRKIEEGKNTKLCKGDQEPCKLFckddQVLICVICNLSKEHRDHHVVPV---------------------------
>A0A3S0ZLV7	78	0.264	3.293E-13	0	129	154	37	173	287
PEKDGF-LRIPVHAVNPHLICGLCQGYLYEACTITECMHSFCKSCLVKHLQR--SLNCPMCAILIHPTDpfvhIRLDGLLQDIVYALLPQVEKDETEKERLFYEKNGGKRPAYKQELRRSCvskanlIKSSPVTTKVSHG------------------------
>A0A6J0VAW0	78	0.256	3.293E-13	17	127	154	14	125	289
-----------------ELTCTVCLEGFRDPVMIIGCGHNFCRPCIIQYWGGSFRNvVCPQCRTTFSKAKLKPNRQLSNVVELTRDLSLQTPRDPPASPPSSSSLSE-DLCPLHQKpLKLFCEKDGIPLC--------------------------
>A0A3B1INU3	78	0.241	3.293E-13	15	126	154	8	126	292
---------------EEELLCPVCCEIFRDPVIM-SCSHSVCRTCLQQFWKTKGSQECPVCRRRFSKDNPPCNLVLKNLCEAFLESRSQRSSagsEGVCSLhNEKLKLFclddQQPVCLVCHLSKSHKTHDCCPI---------------------------
>A0A7J7WAX3	78	0.248	3.293E-13	14	151	154	8	162	296
--------------IQEELTCPICLELLTEPLSL-DCGHSFCKACItannkEPEISQKGKSLCPVCRFSYHPGDLRPNRFVANIVErlrevKVSPeegqkrDLCVRHGEKLHLFCKEDG---KVICWLCERSQEHRDHHTFLIEEVaqeyQEKLEAALERlktEQKKAE--MYNS--
>UPI0019D29027	78	0.280	3.293E-13	12	139	154	171	296	298
------------EIMETELQCSICAELFVSATTL-NCSHTFCKYCIEKWKQK--RKQCPICRSIITSEcrSLVLDSFIEKMVQNLTEEIKQKRRKMLQSREVEVNMKE-PKTKRNTRVRRGSRNRRTrcPPVRVQRRP--PALD--------------
>A0A6P9F095	78	0.273	3.293E-13	9	143	154	6	153	326
---------IKITELNPHVMCVLCGGYFIDATTIIECLHSFCKTCIVRYLET--SKYCPICDVQVHKTrpllNIRSDKTLQDIVYKLVPGLFKNEMKRRRDFYAAHPSADAANGSNEDRgevadeDKRIITDDEIISLSIEffdqnRLDWKVNKDKEKP----------
>A0A553PBI8	78	0.265	3.293E-13	7	145	154	31	158	346
-------IAVSARALQSELTCPICLDMLTQTMTTKECLHRFCAECIVTALRS-GNKECPTCRkKLVSKRSLRPDPNFDMLVEKIFP-----NREEYEAHQESI---------LESLSRSHSQNFITSITDGikaQMAHVKALNKKSKSQD--------
>G3Q2H4	78	0.265	3.293E-13	14	106	154	4	94	348
--------------LEDELTCSICLSPFECPVTI-PCGHNFCQDCLLATWKD--SYSCPQCRTLFPSRpDLKKNTVLSTVVETFNLRTSKSATGPPAKEEEECGVGEQ-----------------------------------------------
>K7FKK1	78	0.254	3.293E-13	19	126	154	14	129	358
-------------------TCPVCLEYFTDPVVT-ACGHNFCRACLSQCWEGpGPTNHCPQCRDPVQQGPLPPNRQLANVVE-LVKQLslqVMKGAGMGRMCGEhqevlKLFCEEdQPICVVCRESWGQQAHTVLPI---------------------------
>A0A293MUX8	78	0.268	3.293E-13	7	138	154	33	176	376
-------IAVSPRSLHSELMCPICLDMLKNTMTTKECLHRFCQECIITALRS-GNKECPTCRkKLVSKRSLRADPNFDMLIAKIYPSRDEYEAHQERVLaklkhnqalahNIEEGMRMQALNRGQRLRKNATDDSNSSSNAGNATPTtTPTP---------------
>A0A5E4R781	78	0.289	3.293E-13	7	147	154	32	179	378
-------IAVSPRSLHSELMCPICLDMLKKTMTTKECLHRFCSDCIITALRS-GNKECPTCRkKLVSKRSLRPDPNFDLLISKIYPSRDEYEAHQERVLAKINmshsqaslvnSITEGIKLQS--QNRPQRSRKTLE-EGGQNNIANPNGNSETSQNGS------
>A0A667YE46	78	0.288	3.293E-13	14	116	154	8	117	379
--------------LEEDLCCPVCHEIFKDPVTL-SCSHSFCRACLQSWWIRKPARACPVCRKIYLNHNLPRDSWLRARCEAFLLERDQgtsAESELICSLHSEklrLFCLdhQQPVCLVWRKSR-------------------------------------
>A0A2P4XLU4	78	0.238	3.293E-13	9	147	154	66	222	387
---------LSVRQLNADLTCPICLSILKETMVVMECLHRFCGECISTAIRQS-NRECPSCRIHIPSkRSLRPDTNFDALISKIHPnlaEFEAHEEQIIEQFNRSRHfhnayteSTRKGVL-SQAASRRHGRKKTEgTVSASSSRPSSPSngasppvgEKRSSPDEGS------
>A0A2I0W907	78	0.281	3.293E-13	7	130	154	13	132	407
-------VRVQRKLLLACMTCPLCHKLLRDATAISECLHTFCRKCIFDNLADEDADCCPICNIDlgcVPLEKLRPDHNLEDIRTKIFP---YK----RRKVNAPEAL-PLMTLPIRRKERSLSSLVVdTPRIGTQ-----------------------
>A0A3B4B8D2	78	0.238	3.293E-13	14	114	154	6	113	408
--------------LEDHLLCSICLDLFTDPVST-PCEHIFCRVCITKHWESSSERRCPLCKTSFSVRpDLRVNPLFSQVVSQVkttgLQTVRENRRRMlnrRQKMEEIRAVLEQSQTQAETQ---------------------------------------
>UPI0018D4DF7D	78	0.272	3.293E-13	14	109	154	9	103	412
--------------LKEELTCPICLDIYRDP-TSVDCSHSFCKECIKQALRGQQSPaRCPLCHSPV--GELRANFHLRNIVQKFVdaPAL-QEEEQGKEKAESSAQAEEVLRC--------------------------------------------
>UPI00159CA86C	78	0.242	3.293E-13	14	143	154	4	136	462
--------------LEEDLSCPVCHDVFRDPVLL-SCSHSFCKDCVKSWWKDKEVKECPLCKRR-SSKSQPPNLVLKNLCETFLKERDQSSSRALCSLHSEkLSLFcldhQEPVCLVCRDSEQHTDHRFKPIgEAAQ-QPKKQLQETLEP----------
>UPI00077AD0BA	78	0.263	3.293E-13	15	142	154	12	129	463
---------------DQELICCICANVFEDAVES-PCRHVFCRECISRWLQE--WNTCPTCRRPLQAQEMRPSlPLLNNIINKMQIRCNYSEQGCtATVEYERLGI--------HVRSCPYGPNG----MACenEGCQETfPRNEKER-----------
>A0A3Q2CNT1	78	0.252	3.293E-13	15	126	154	4	120	464
---------------EEDLTCPVCCDIFRDPVLL-SCSHSFCRSCLKQCWDT-RVRECPVCRRKASKSPPPSNLALKNVCEALqqVRRQITEEEHLRCSLhGEKLKLFclndEQPICVVCQASKLHKNHDCSPV---------------------------
>A0A3Q3F5Q7	78	0.258	3.293E-13	15	126	154	5	123	464
---------------EEDLTCPVCQGVFRDPVVV-SCSHSFCKGCLQNWWREKLTQECPVCKRRSSRTEPPCNLALKNLCECFLLEREQRASEGSEALCSLHSEKfklfcldhQQPVCLICRDSKTHTDHRFRPI---------------------------
>UPI0008143583	78	0.267	3.293E-13	14	142	154	4	148	470
--------------FASDFSCPVCFEVFTDPVFL-SCSHSFCKDCLQKFWEQNENLLCPVCRRRSSKSDPPRNLVLKNLCEVFLQERgqrasAVSETEALCGLHKEkikLFCLEdkQPVCLVCRDSKRHINHSFRPIdEAALDFKEElqpklqPLEEKLK-----------
>A0A452EYJ7	78	0.233	3.293E-13	12	141	154	7	150	475
------------RKLQEEATCSICLDYFTDPVMT-TCGHNFCRECIQLTWEKakgqkkrrkrKGSFPCPECRELSPQRNLRPNRLLTKVAEMVrqHPSPQSRDlcpvhRELLKLFCEddQRPIC--LICRESQEHRPHR---VVPIEeAVQAYKLKLEEDME------------
>UPI001592A772	78	0.230	3.293E-13	14	126	154	10	139	481
--------------LQDEATCSICLDYFRDPVMIIDCGHSFCRPCIAQCPEGPGRDlsSCPQCRIAFPRGNLRPNRHLANMAEAIqrlrQQRLSLAEGESKKkapklcgKHYEALRLFCQEDrafiCLVCRESRAHKAHATLPI---------------------------
>UPI001788DE9D	78	0.252	3.293E-13	14	102	154	9	98	482
--------------LQQELTCPICLEILQEPVTI-DCGHSFCHGCITKYKESSEDLfKCPLCKTYMKKNTFSPNWLLGNLVERIRAmDLAKMCLEEDKLRCSKHG---------------------------------------------------
>UPI00193F0D7E	78	0.280	3.293E-13	17	115	154	12	124	483
-----------------ELACSVCLDYFKDPVCL-DCGHHFCQACITQCWEAlSTNFHCPECRKTFSQRNFKPNRQLRNIVEasrKLTlestkqPEVERVCEKHKRALDvfcqvEEMPICMVCHLPQDHRE--------------------------------------
>UPI0013F2A6C7	78	0.246	3.293E-13	14	142	154	9	140	486
--------------LQGEASCPICGEYFKDPVVI-DCGHSFCHVCISQCWEGlDTSFSCPQCRETAEQRNLRPNRPLANVLElakrlslqvmKVAGGerVCEDHREPLKLFCEE---DQDPICVVCDRSRAHRAHTVVPIE------EAAQEYKEK-----------
>H2ZZ23	78	0.255	3.293E-13	10	105	154	9	105	486
----------KAERLGTELSCSICLDFFKDPVLL-ECGHHFCRACISQVWdRAAGDLSCPQCRQVFSQRNMKSNQLVDNIVEIFRTETASSQSEKqDQVEGKELYCTE------------------------------------------------
>A0A670YY53	78	0.257	3.293E-13	9	106	154	4	103	486
---------LNPvESLHKEATCSVCLEYFRDPVSI-ACGHSFCRACITQcWKDQSTNFSCPQCREIALQRNFRPNRELGNVVEITRRlSLHGLQGAAGQEEGEERPLCEK-----------------------------------------------
>A0A7S0HAW5	78	0.304	3.293E-13	0	120	154	94	217	492
PDDSTAISKIPARILNAELTCPICLSIVRSTHTFMECLHRFCQECIEKYLRL-GQKECPKCRVKVSSRRaLRPDPQFDKLIQAFYPDidaYEEKEEEFISKVNAESHTIAAAVEEGLRRQSQAAS---------------------------------
>A0A553QCR7	78	0.273	3.293E-13	10	144	154	302	442	492
----------KRDKMEESLSCIICQDLLYDCISLQPCMHTFCSACYSGWM--DRSSLCPTCRCPV--ERIRKNHILNNLVEAYLlqhPEKCRNEEDL-RNMDARNKITQDMLQPKVERSQPYMMCRQCPGYCKELNPPlwicEPalpeAPAKVPPD---------
>UPI001B34B3D3	78	0.282	3.293E-13	11	101	154	6	96	500
-----------PTKLKQEVTCPICLEILRNPVTI-YCGHSFCHSCITQLKETSKDFfKCPLCKSSMNKDSFLPNWLLGNLLRNLVEKIQAVDSSEMRPEEEEL----------------------------------------------------
>A0A444YKG5	78	0.309	3.293E-13	9	130	154	5	122	512
---------VKRQKLQACITCPLCHKLLRDATTISLCLHTFCRKCIYKKLSDDEMDCCPVCYVDlgcLPLQKLRPDHNLQDIRAKIFP-------FRRRKIDAP-QVVPSITLPAKRKERSLSSLvVNAPKVSNQ-----------------------
>UPI00148F7F7F	78	0.333	3.293E-13	12	142	154	7	136	517
------------EELQSELTCPVCLELFRDPVIL-ECGHHFCQVCIIQCWEAkaDELSSCPKCRKSC-ARKLRPNSLLCNVVDS-VRRAGVMDPALGITGWDHVGALEEPEErePGSSMSSLASSSGHWPRLCLDMCEEH--EEKLK-----------
>UPI00109EFD2A	78	0.265	3.293E-13	12	90	154	3	84	521
------------KSLQEELTCAICLNIYKDPVVI-PCQHSFCYECIKEYWIQkpyNISCDCPQCRMKFETQpSLEKNFTLCNIVNQIQPSSPGPE---------------------------------------------------------------
>UPI001015FD2B	78	0.285	3.293E-13	2	130	154	128	252	560
--VSSQVVKVKRDTLRPCMTCPLCHNFYKDATTISLCLHTFCRKCIYDKLSDEEMDCCPVCNIDlgcLPVEKLRPDHNLQDIRSKVFPF-----KRKKIKAQEVLSSIS---LPTKRKERSLSSLVVSaPKVSMQ-----------------------
>A0A7S4IAY3	78	0.241	3.293E-13	12	150	154	243	372	571
------------KDLEENFTCRVCTDIYYKPISLSPCFHNFCACCFSEW--RNRSNTCPTCRAKV--SNIGKNHTLANLVDAYLsahPD-KKRDEEETKEMDAKCTITEQELagnSPKRFKSRGYYS-DTD---------EEEEEEEEEEEDDYYYN---
>UPI00046BF530	78	0.233	3.293E-13	17	139	154	20	144	604
-----------------ELTCSVCLDYFKDPVSL-DCGHHFCQACITRCWEAlSTNFRCPECRETFSQRNFKPNRQLRNIVEASRMLTMESAKEQevgtvcekhQRALDVFCQVEQTPICKVCHLSGDNKEHTVVPI-------EEAAED--------------
>A0A0G4GJV3	78	0.260	3.293E-13	14	129	154	97	233	628
--------------LDKELVCPICLGYLKQTVTIKACLHRFCAECIEKCLRS-GGRECPQCRFRIGSRReCRPDPIYDGMVRRLFPDVEEFERQQEQKaqsvmmnlsqqqqQQNRMGMGTVPMgggasseqTPSKKRVVGNEEGHPTPFSVT------------------------
>A0A7K9HGQ4	78	0.256	3.293E-13	9	144	154	294	427	672
---------VKPDKMEETLTCIICQELLHDCVSLQPCMHTFCAACYSGWMER--SSLCPTCRCPV--ERICKNHILNNLVEAYLiqhPGKalrVYKCRNEddVRSMDARNKITQDMLQPKVRRSFSDEEGSS------EDLLELSDEDSESSD---------
>A0A6P8SBB6	78	0.264	3.293E-13	13	110	154	9	109	689
-------------ELAEELTCPICLGTFATPVTI-PCGHNFCHLCLsLTWKAGAATYHCPQCRQSFFPKPeLKKNTVLAGVVERFQQAYEEEQVEEEEEVQEeaEAGDKEQQLLP-------------------------------------------
>UPI000457326B	78	0.259	3.293E-13	14	130	154	7	131	778
--------------LSEDLVCPVCLDLFTDPVTL-DCGHNFCRCCISQSWETKESKACPECRTVFANSSMRGNWALARLAEKarrlnISPVKTERKPHCE-EHQEELKLFcetdKKLMCVVCRDAREHRTHSFIPVAeAVQ-----------------------
>A0A7J5Z1C7	78	0.254	3.293E-13	0	142	154	487	640	855
PFIaTGSKVKILPLKVRGDLCCPVCREVVRDPVIL-SCCHSFCKACLQTWWDGKEVKECPVCmRS--SKAIFPPNFALKNLCETFLLERDQRSPEALCSLHSEklrLFCLdhQQPVCLVCRDSRTHTNHRFRPMdEAAQDLREElqkslqPFQEKLK-----------
>A0A7R9XCG2	78	0.272	3.293E-13	1	144	154	11	166	858
-RISNmEPVKIHLTAVNSQLTCVLCSGYLIDATTIVECLHSFCRSCLLRYLESN--NFCPICDVQVYKSkphlNIRSDTILQSLVYKMIPSLYQREMSKRRTFYENHPEIDCSLLDSESRgDYPGKRDIFSPddsisLSVCYSQSGLPVDDgdlKELED---------
>A0A6J2SXR1	78	0.285	3.293E-13	10	114	154	16	125	1386
----------QLSQFNELLTCHICRGYMIDPTTVDTCYHTYCRSCILIHLLR--DAYCPQCKssggKHIREDNLRSDDTLRALIYKLVPGLYQREGERqmeFKKQHKELDAEEDLLLKSQRQ---------------------------------------
>A0A5J4NW94	78	0.388	4.503E-13	14	99	154	11	98	140
--------------INPMLTCKLCAGYLIDATTIVECLHSFCRSCILSHLKQ--HTTCPVCDTLLHKTRphyaIRPDRALQAIVYKLIPNLFEREMSCRREFYE------------------------------------------------------
>A0A4W3GIG1	78	0.252	4.503E-13	9	126	154	4	128	146
---------LQAESWTEELNCAICLDFFTDPVSL-GCGHNFCRSCIIRSWEKQEKGSCPVCRQVTADRKLQVNRALVKMVAKARGfSLEQTQTSVRRqceKHREELKLVcetdKKLLCVVCRDAKEHRGHSFLPI---------------------------
>UPI00071173DD	78	0.250	4.503E-13	13	104	154	8	94	177
-------------EIQDETKCPICLEYFTDPVSV-ECGHNFCRSCISQCCEQLHRMECPICRGQIQKKHFRPNWDLANIVGKVR----QWDSSRSSVEEAEVNLC-------------------------------------------------
>A0A061HUN0	78	0.296	4.503E-13	9	130	154	92	212	213
---------VPLSQLTPYISCSICKGYLIDATTITECLHSFCKSCIVKHF--DHSNRCPKCNIVVHQSRphskLRLDPHLQNIVYKVVAGLEEKEKKQRREFsKENCPVTPKPAaVPE-----PGPSSEGNTKEVVE-----------------------
>UPI000A2A4A53	78	0.250	4.503E-13	3	136	154	5	146	242
---STRQRKIYAGDINPLLTCRLCRGYMIKPTCITECLHTFCRSCIVKHLSQKEINECPTCNIIIHETNpmemLRADQMLEDVIYKLIPGLQQNEELREREFNrKKKKIEEQSSVISDRES-PVRSSvDTmyrTTISFNNYHRDEP-----------------
>UPI00045756D5	78	0.269	4.503E-13	14	130	154	7	131	247
--------------LNEELICPVCLDLFTDPVIL-DCSHSFCRVCITRCWEKLGESSCPVCKKTFPERNLRVSRALANLSETARElNLDPKDMRIkllCEKHQEELKLFcetdKKLICSICRDAREHRDHSFLPIdEAVE-----------------------
>UPI00138FCA12	78	0.281	4.503E-13	7	144	154	2	130	290
-------RTLSLKELNPHIICVLCGGYLVDATTIIECLHSFCRCCIVRYLET--SYRCPVCDAEIHKTrpllNIRADNVLQDIVYKVVPGMYFEEKKRRKECEEKL---KKSRHP----EKPAQEDVCDTKNT--DKEKEQTTD--EPD---------
>A0A3M7T0F6	78	0.414	4.503E-13	9	98	154	6	97	299
---------LKIGQVNSYLVCPLCKGYLIDSYTINECLHSFCKSCIIKYIKR--KECCPVCKINIIKDRmnlfLKPDVNLQCIVYKIVPELFKKEMKRRRQFY-------------------------------------------------------
>A0A7S1YM11	78	0.283	4.503E-13	5	116	154	54	162	316
-----FRLSIPLKTLNEEFTCPICLGYMRKTSMVMECLHRFCEECIQKCLRI-GKKECPSCRIKIPTRrSLRPDTKFDAIVSCILGPLEELEKEEEREAER---AKEKHKLYAATRKR-------------------------------------
>A0A3P9JBL0	78	0.277	4.503E-13	12	110	154	6	112	317
------------RLVEDLFQCSICLDVFKDPVST-PCGHNFCKNCITEHLNIDVPLQCPICRRMFYPKPeLQINTLIAEMIDAFSQnGPMERETELqlaeelrNKKSSEVEQFSNAPKLP-------------------------------------------
>A0A673JIA3	78	0.258	4.503E-13	7	132	154	24	161	337
-------IDVSPRSLHSELMCPICLDMLKNTMTTKECLHRFCSECIVTALRS-GNKECPTCRkKLVSKRSLRADPNFDALISKMYPSRDEYEAHQDKVLeqlsllhNKEAlssSIEQGLRMQARHRSlpRPRFCCENATLSGGEDE---------------------
>A0A151MAG4	78	0.233	4.503E-13	12	126	154	7	129	340
------------QCLQDAATCSICLEFFKDPVMITDCGHNFCQVCITQCEEGlHTDIFCPQCRETFPQRNLRPNRQLVTVTD-VAKRLSMRAAERGERVCEEHGEAlklfcetdQKPLCLICRESWAHQAHAVAPI---------------------------
>UPI000A1C5F0C	78	0.280	4.503E-13	15	113	154	9	107	352
---------------EEQFLCSICLEVFTDPVTT-PCGHSFCRVCINKHWDSSEQYNCPVCQQDLSSKPqIKVNIVLAEMVSQFRNKPEDEETVSSKPQSTAPGEVSCDVCPEPR----------------------------------------
>UPI0009A3BF3B	78	0.271	4.503E-13	14	135	154	0	126	358
--------------MEVDLSCAVCHDLHKDPVLL-DCDHSFCRSCITQYWGKAVIACCPVCRTETSSKTLRPHRAVSNIVETFVkcGGGGEIQQECSR-HKEKLKIFcktdNQLICPVCQISKNHQNHQLLPIEeAAEEFKEE------------------
>M5GEL7	78	0.248	4.503E-13	10	140	154	26	158	379
----------DLRTLDRTLRCPICKDLFNAPVLLATCGHSFCSLCIREALKEGEKKECPACRIPTQESSIKKNIVLEESVEAYkgarsnVLFLANDAVSRKRRREESANGTDE--TPRPKRMKRQSSDHV--LQSVDEDDERPEESE-------------
>UPI00155A1111	78	0.285	4.503E-13	2	130	154	1	125	392
--MSGPVAKVPRERLAACMTCRICNKLFDDATTISECLHTFCRKCIFDKITEDELDYCPVCNTNLgcaPLEKLRPDHNLQDLTAKIFPS----EKSKVIAPEE---VASVP-LPARRKERSLSSlGVSTPRVSSQ-----------------------
>A0A484E6Z9	78	0.250	4.503E-13	9	147	154	65	221	396
---------LSVRQLNADLTCPICLGIIKQTMVVMECLHRFCGECISTAIRQS-KRECPSCRIHIPSkRSLRPDANFDALIRKIHPNLAEFERNEhqiiaqlnrSRHFNNaytegtRMGVISQAATRRQRRktvesttsassSRPSSPSHTAS---------PPVGDKrSSPDDGS------
>UPI0009E4B745	78	0.276	4.503E-13	7	130	154	12	131	423
-------VRVKREVLAACMTCPLCHKLLREATTISECLHTFCRKCIFEKINDEEAECCPICQIDlgcVPEEKLRPDHTLEDVRTKIFP--------YKRK--KANGSEVPPsiTLPVRRKERSLSSLvVNTPRMGAQ-----------------------
>UPI0018F3C3E3	78	0.225	4.503E-13	12	142	154	4	150	424
------------QSLREELTCAVCLGYFTEPVTI-DCGHSFCRSCLDGTWGQlrNSPLTCPECRRPVEPRDFQPNVRLgklaaiarkagpRSLLGRSRPGDEDRDPEEgWRGLCEKHQQAlklfcqedEEPLCVACLGEGQHGPHSVSPL-------QEAVEDcKEK-----------
>C5FMF2	78	0.275	4.503E-13	14	146	154	23	175	424
--------------FESALRCQICKDFFDNPVIT-SCCHTFCSLCIRRCLSAEGK--CPVCRSSDQELKLRRNWAVGDLVESFkaaRPSIlaFAKNNTIHAALVSRPGSEEAVEGPASKRRKIDSSeGDTaTPLATGrrtrsqarKSEPEdEPViiqdsadEEEYEPDDG-------
>A0A3B4BG77	78	0.242	4.503E-13	12	114	154	3	102	435
------------RALNQEtITCPICLELLKDPVTL-PCGHSYCRDCIQTNWDQEQKYSCPQCReTFVPRPALVKSMVLANIVEEL------REKELRPppADHCYAGSGDKLFCRTDQQ---------------------------------------
>Q22U80	78	0.258	4.503E-13	12	151	154	41	189	447
------------KKLNYMLTCPICLDIFQEPVYVKGCSHRFCKECIEKAIRSSKMKQCPTCRRIIGTKRlLRVDFNVQEIINLIYGdiskflELKQSNDELlIQKTYSQLANSDGAT----RKRRRQFNTSTTEKA--QDNQQQssPTFSSIKEDKGvtsnSAYkNS--
>A0A2I0VJA8	78	0.265	4.503E-13	7	130	154	32	151	448
-------VRVKREVLAACMTCPLCHKLLRGATTISECLHTFCRQCIFEKLNDEEAECCPICQIDlgcVPEEKLRPDHNLEDVRAKIFP---YK----RKKVNSPE-VVPSITLPVRRKERSLSSLvVNTPRMGAQ-----------------------
>UPI0009B442B5	78	0.262	4.503E-13	14	126	154	4	120	462
--------------LEEDLCCPVCLELFKDPVIL-SCCHSFCRECVEESWKEKKNKECPVCKRRQSKELIPPTFALKNLSESFLQERDQRASEDLCSLHSEkLKLFcldhQEPVCLVCRDSQKHSKHTIRPI---------------------------
>A0A6P7MKS1	78	0.239	4.503E-13	14	140	154	4	141	464
--------------LERDLSCPVCREIFADPVVL-SCSHSFCRACVQKWWREKETCECPVCKERSVQSDPPANLALRNLSETF---LLERARKLPAEVCgvhaERLRLFcldhRQPVCVICRDSKTHTNHKFRPIdEAAQDHRAElqealkPLQDK-------------
>UPI00155DE0E2	78	0.238	4.503E-13	15	135	154	4	131	466
---------------EEDLTCPICCDIFVDPVLL-SCSHSFCRSCLKRYWETGLR-ECPVCRKRASKAVPATNLALRNVCEALLTarrNSVLVEEKMNCNLhGEKLKLFclvdKQPICVVCQSSKLHKSHDCSPIEeAVLDCKDE------------------
>UPI000D099506	78	0.306	4.503E-13	12	142	154	8	134	467
------------EELHSELTCPVCLGLFREPVIL-ECGHHFCRVCITQCWEAkyDEHPTCPKCRKTCAP-KLRPNSLLCNVVDSVRRaramDGKPGDQESSQEDTEERQ--RGGIMPSSGFS----FTDFSPRL--ESDRCEEHEEKLK-----------
>UPI001A9908C6	78	0.256	4.503E-13	15	126	154	6	124	468
---------------EEDLTCPVCCDIFTDPVLL-SCSHSFCRSCLKRYWDTGLR-VCPLCRKRASKSSPPSNLALRNVCETLLQVRRQSSVPEDEKMNCSLhGEKMKLFClvdkqPICVVcqsSKMHKTHDCSPM---------------------------
>A0A671L594	78	0.265	4.503E-13	16	138	154	6	133	469
----------------EELSCPICCEIFQDPVLL-SCSHSFCKECLQQFWRTKKTQECPVCRRR-SSKGLPPrNLALKNLCDSLIKERNERRSSGSEEICSlhseklKLFCLEdkQPVCLVCRDSEKHVNHTFRPIS--EVLPSHKEE---------------
>A0A2D0PSA8	78	0.264	4.503E-13	10	126	154	11	132	475
----------RPSLLESDLSCPVCKDLFQDPMLL-SCGHSFCQACLEASWKHNRSKMCPVCRRNCEGETPILNRALKSTAESFQKERGWRVTRAPNVICglhlRELQLFcvqdEEPICAECVT--LHSSHDVRPV---------------------------
>E9QJ98	78	0.255	4.503E-13	10	106	154	8	102	475
----------QKQTLSEELQCSICLDAFTDPVST-PCGHNFCKSCLNQCWNNSQTYNCPLCKETFNKKPeLKINTALRQLVQVFRQNFSEKTSEVLCDICD--GVKKK-----------------------------------------------
>UPI0003BC7FDB	78	0.260	4.503E-13	15	142	154	5	146	476
---------------EKDLSCPVCHDIYRDPVIL-SCSHSFCKNCLQTWWTKKQKKNCPLCKKINLSNDPPRNLALKNLCEAF---LLQRDKKASAGseplcslHNEKLKLFcldhQQPVCVVCRDSKAHKDHRFNPTEeAAQDHREElqkhlkPLQDKLK-----------
>UPI0018E7FBA0	78	0.261	4.503E-13	3	129	154	67	185	484
---EAARAAANPaQLLPGELTCSVCLDYFKDLVYL-DCGHNFCQACISQCWEAlSMNFSCPECRETFSQRNFKPNRQLRNIVEASRPLTLEPTKEP------EVGkVCEKHQKALDVF----CQEDQTPICLV------------------------
>A0A402FSH5	78	0.235	4.503E-13	12	129	154	7	114	484
------------KEFCEEVTCSVCLEYFKEPVIL-DCGHNFCQACLTKCLaKTDKGTSCPQCRELVQQKNFRPNRQLVTLVE-LVKKL-----KMGKGIEGERGECPKHLEPLKLF----CLTDQAPICVV------------------------
>UPI00159290C7	78	0.255	4.503E-13	17	112	154	31	123	486
-----------------EATCSICLEYFKDPVIISGCGHNFCRACLTRYWGElETGGSCPQCRYTAQRNSVKPNRQLANVVEIARKlNLQGGKGEGR-----EQGVCETPQEPQK-----------------------------------------
>A0A7K5I7R9	78	0.222	4.503E-13	14	130	154	15	148	498
--------------LQEEAICPICLEFMSEPVSI-DCGHNFCRGCIAKHcqekgLRADGPFSCPQCRASCRRSGLRPNRQLANIVESIQqlglrggPGMePGQGTPLCAQHDERLKLFceedEEPICVVCRESLHHRPHTVYPIEeAVQ-----------------------
>A0A6P3W9C0	78	0.250	4.503E-13	12	142	154	8	127	506
------------EELHKELTCPVCLDLFREPVIL-ECGHHFCRACIGRCWEAKsvDESTCPQCRKTCSKTP-RPNSLLCNVVDSV-----RRARAMDAR----------PKDPPQAPRSPSPEPNTS--SCSRDDPEtrsEPgmcLEHEER-----------
>UPI00186432A7	78	0.280	4.503E-13	0	132	154	12	143	523
PEGQGPSkrpvVNMATRstSLDEDLSCPVCCDTFREPVVL-RCSHSFCKPCLDTYWRDKTVLDCPVCRRRSSTDSPPINLALRNIVESYLRD--QRVEEQKKPVVAPRGIERG----NRGAAKSQAAGDSGPHCGLHGE---------------------
>UPI001888A693	78	0.298	4.503E-13	12	142	154	7	138	523
------------EELQSELTCPVCLELFRDPVIL-ECGHHFCQLCIIQCWEAkaDELSSCPKCRKS-SGGKLRPNSLLCNVVDSVrRARVVDTAGAMSGWASEDAPEEPEDREPGSSMSSLASSVGHWPRVGSDMDMCEEHEEKLK-----------
>UPI001557DFFA	78	0.244	4.503E-13	17	139	154	64	185	534
-----------------EVTCSVCLDCFKDPVSL-DCGHNFCQACITQYWEGfSTNFRCPECRETFSKRNFKPNRQLGNISRKLKWEL-TKEREVGRvceKHKKALDVFcqedQTPICMVCHLSRDHKEHAVVPI-------EEAAED--------------
>UPI000EAAEB76	78	0.235	4.503E-13	0	118	154	21	159	566
PQAKGTMAASAPlRSLEEEVTCSICLDYLRDPVTI-DCGHVFCRSCTGDIRpISGSRPVCPLCKKPFKKENIRPVWQLASLVENIerlkvdsgrQPGelarepqdmkLCERHQEKLHYYCEDDGKLLCVMCRESREHRPH-----------------------------------
>UPI0010FCA119	78	0.270	4.503E-13	16	145	154	190	310	576
----------------DSLICSICQDIFHDCVSLQPCIHSFCAACYSQWM--DRSSDCPSCRKRV--ERVSKNHIVNNLVEAFLKEHPERCRsvEELREMDSRNNITEEMLWPKCgRRSSSYRS--------GSLDLNDSDEDHEYSDD--------
>A0A3L6SVP6	78	0.294	4.503E-13	4	128	154	221	341	651
----GAVVMVKRELLARCMTCPLCRRLLRDATTISECLHTFCRKCIYKKLNDEDLDHCPECKIDLgctPAEKLRADHNIQDVRSKVFPFK-------RKKINAEE-AESPITLPIKRKERSISSLvVNTPRIT-------------------------
>A0A7J7B5U0	78	0.236	4.503E-13	1	145	154	7	147	890
-RMTARQILLK--DLNQFLTCTLCRGYLIDATALVDCLHVFCRACILRYF-ENFKLGCPTCNVVYKKKNnscFRSDPIIQALVYKLVPALYSKEVQRREDFYRSTGVRASSSCSEDSVLGDLNEEHEEWVLSTCGDQNQ----YLSPDD--------
>UPI0015ADC486	78	0.261	4.503E-13	3	142	154	2	136	946
---SGYSL------LEEELSCPVCSEIFRDPVLL-SCSHSFCKACLQQYWKQKRSRECPVCRRR-SSRELPPiSLSLRNTCEAFLKERSQRAKAGSEVLCslhsEKLKLFclvdQIPVCVICQTSKKHENHKMRPV------QEAAEEYKEK-----------
>UPI000FFD8C0D	78	0.280	4.503E-13	14	153	154	396	532	965
--------------LENELQCIICSEHFIEAVTL-NCAHSFCSYCINEWMKR--KVECPICRQDIESktRSLVLDNCISKMVEKLSSEMKER-REIlineRRVTMKRRGEGEFS-SPQKKQKKRAAELGLTLSSTSDEEP--PPFGNHGPQESS--TSLS
>UPI00045719AC	78	0.280	4.503E-13	16	130	154	551	673	1014
----------------EELNCPICLDFFIDPVTL-ECGHNFCCLCITQSWKKQVTNSCPACRQVIAKRKLKVNPALASLSEK-AQELSLSSTETgvKRhceKHQEELKLFcateKKLICYICRDAREHREHRFLPVdEAVE-----------------------
>A0A6L5DJ15	78	0.290	4.503E-13	10	148	154	58	207	1053
----------RISDMHAHLVCVLCGGYYVDATTIVECLHSFCRSCIVRYLES--SKFCPMCDVQVHKTrpllNLRSDKTLQGLVYKLVPGIYANEMKRRREYYAKLkekGAEGESInisgtSPEDRgePENPeiFSENDSISLSI-EWYTGE--EDDEAQSSENA-----
>UPI000329B927	78	0.252	4.503E-13	1	141	154	1	126	1550
-KLQTPTKTLKVREFNEFLSCHICGGYLINPTTVDNCLHTYCRSCIVQHLHQ--DTYCPLCKaagggKQINVSNLKSDDVLRALIFKLVPGLYQKE--------HERALQYKV---AQRRNGQQSSE-------VEEDAEEVCNERE------------
>UPI0018A820EE	78	0.256	4.503E-13	10	143	154	43	191	1566
----------KINAFNELFTCYLCQGYMINPTTIDVCAHTYCRSCIARHL--AVECYCPQCGKPITTANLQADDVLRSIIYKLVPGLYQKERERlvqfvnsKKNEGKLIGATEQSLnelLESDdelfSPTDPISlSLEFHPVLA-EQCPEgsvPPVRYLQCP----------
>T1JS07	78	0.402	6.157E-13	9	86	154	5	84	96
---------ISLKSLNDHITCHICNGYLIDATTITECLHTFCKTCIIMWLKE--HQVCPMCKdQFLQTRSLlniRSDPTLQDIVYKIVPGL-------------------------------------------------------------------
>A0A672HWV8	78	0.282	6.157E-13	10	117	154	3	118	126
----------KSSQPEEECKCPVCYDLFMDPVLL-LCGHSFCTRCLTKWWKQSRIQACPVCKVEFKMSQPPRNLALKNLSDAFRQEKIQAASESKAlcsLHGEKLQLFcqddQQPICskPSRKRLKP------------------------------------
>A0A3P8NGL4	78	0.276	6.157E-13	15	138	154	16	137	161
---------------EDQFLCAICLEVFVDPVTT-PCGHNFCKRCITQHWDVNMSCCCPMCKETFNTRPqLKVNTLLSGIVFQL-------KREAQKKVNSSSSEQQaaKPQLPcnVFTGARPKALKSCReTRLDPHAHPQAPNQ---------------
>A0A0S7I2C9	78	0.240	6.157E-13	15	127	154	8	134	188
---------------EEDLTCPICCTIFRDPVVL-KCTHSFCAPCLQQYWtGRGRRRDCPLCRTQ-NLDDPVPSLTLKNLCEscvqeEILPveetgaELYCDPGEMCPAHNEKLKLYclldKEPICVVCHTSRKHKQHDCCPIS--------------------------
>UPI0004574CE8	78	0.257	6.157E-13	12	130	154	5	131	247
------------QSLNEELICSLCLEIFTDPVIL-ECSHSFCRSCITRCWEKLGESSCPVCKETFLERNLRTNRALGSLSEKAREmNLDPKDTAIKRrceKHQEQLRLFcetdKKLICHTCSHSREHRDHSFLPIdEAVE-----------------------
>UPI0008FA731C	78	0.250	6.157E-13	10	133	154	11	137	250
----------RPSLLESDLTCPVCKDIFKEPVLL-SCSHSFCQECLEGSWKNQPKRQCPMCRKCCDGETPIPNRALKNTCVSYKKERNWRGQgvdEIICGLHQrpfQLFCIkdEEPVCVDCVTLHPGHE--LVPIE--QGVP--------------------
>UPI00094E25DF	78	0.268	6.157E-13	2	134	154	12	153	252
--FSGSDSEDEPKlainQFYPYIRCGLCCGFLIDATTITECLHTFCKSCIVKHFFY--SNRCPSCTIIVHQTqplyNIRPDRQLQDIVYKMIPFLEEVEREQMCNFYKKRGLAiPKSVVvstatPvvLKRQKK-----DSTPQCVLNIPPE-------------------
>A0A0R3WC59	78	0.377	6.157E-13	13	113	154	10	113	279
-------------ELNHLLTCHLCKGYIIDATTVVECLHSFCKTCIINYLDN--HNTCPVCDTLLHKTRpqcaIRSDYAMQAIVYKLLPKVFDREMASRRNFYNSLHPEErGPLSPEKR----------------------------------------
>A0A016T6J8	78	0.240	6.157E-13	9	141	154	52	208	282
---------LQLKKINAHLTCGLCKGYLIDATTVIDCLHTFCKSCLLTYFEE-EDNCCPTCEQLIHQSHpshyVAFDRTMQDIVYKLVPGLIEAERKRRLEFlkdkKREAGeIVEedeeetekKEESPLGTNrcfeGEPGISHHRNDehvmVSLIPGAPELPTPVRP------------
>UPI001AEF91DD	78	0.272	6.157E-13	3	130	154	62	188	290
---HQEERLVPLSQLTPYISCFICKGYLIDAATITECLHSFCKSCIIKHFEH--SNRCPKCNIVVHEAKphnkLRLDPHLQNIVYKLVAGLEEKEKKQRQEFSKE-NCPETPK-PADVPQ-PGTSGEGNTKKAVQ-----------------------
>UPI0018E7027F	78	0.242	6.157E-13	14	131	154	18	140	309
--------------FQDEVTCSICLEYFKDPVSI-ECGHNFCRACISQCWgESEPNFSCPQCX-----RNLRPNRELGNMVELVKrlrlqavmePGgqsTCERHQEALKLFCEE---DQTPICVVCDRSRAHRAHTVVPIEeAAQE----------------------
>A0A6J0SGW7	78	0.264	6.157E-13	14	129	154	5	112	330
--------------LQAEVTCPICLDLFRNPVIL-DCEHSFCRACIEKSWAPlPASGLCPLCQKAIWGKKLKPNRQLANFVEI----TKQLDTQVKKQNPKARKICGKHEEPTKLFCK----DDQVPICVV------------------------
>B8C1Q2	78	0.263	6.157E-13	0	139	154	74	240	331
PRREnvdpEARVRVQLKVLSPEFHCPVCLSYIKQTRIVKECLHRFCNECIQKCLRVSPKKECPQCRVHIPSRrSLRPDPNFDNLIKSIYGNLeeleKFEEEEIMRlnrdqnmnNAYAEsrkRGILHQSMHRKKRQSnqgespRPTDTDNTTSRqSLITGLQESPLID--------------
>A0A3Q3KUN3	78	0.248	6.157E-13	15	140	154	5	144	354
---------------EEDLCCSVCHDVFKEPVIL-SCSHSFCKACLQSWWREKPTQQCPVCKRRSSKIEPPCNLVLRNLCEAFLIERDQRassDSEALCSLHSEklrLFCLdhQQPACLVCRDSKKHTNHTFRPIdEAAQDLREElqeslrPLKDK-------------
>UPI000CE63F7F	78	0.275	6.157E-13	0	102	154	11	115	355
PEIPAAMASGTPvWEIQEETKCPICLEYLTDPVTI-QCGHNFCRVCITQhcetWEEQDSDPlCCPSCRVRIRKGALHSNYQLANIVEKL-KQLDFKPG--KENLCERHG---------------------------------------------------
>V4KY23	78	0.319	6.157E-13	9	147	154	4	136	359
---------VKRETMKACLSCPLCDHILRDATTISECLHTFCRKCIYEKITEDEIESCPVCNIDLGStplEKLRPDHNLQDLRAKIFP---LKRRKVK--------APEIVSLPARRKERSMSSLvVSTPSVSAQtGRRTKAATRKELRDSGS------
>UPI0006AB24CC	78	0.230	6.157E-13	15	142	154	5	146	361
---------------EKDLSCPVCHDIYRDPVIL-SCSHSFCRFCLQLWWSKNLEHNCPLCKKIPLLNDPPRNLALKNLCEAFLLQRDKKPSAGSEALcslhNEKLKLFcldhQQPVCVICRDSKAHKDHRFNPTEeAAQDHREElqkhlkPLQDKLK-----------
>H3H116	78	0.266	6.157E-13	5	147	154	60	221	398
-----ATRTLSVRVLNADLTCPICLGIIKETMVVMECLHRFCGECISTAIRHS-KRECPSCRIHIPSkRSLRPDPNFDALVRKIHPNLAEFERHEdqiieqlnrSRHFNNaytestRMGVLSQAA--SRRRkkaegtSSATSSRPSSPSNGPNGASPPVGEKRSSPGGGS------
>A0A6J2V923	78	0.265	6.157E-13	9	142	154	2	141	439
---------LRASSLEEDITCSVCYEVFRDPVVL-ECSHSFCRSCLDRTWDGVAVKLCPVCRQRCNNVKPPANLALRNIAEAYVREHEQRQDggETRCSLHGErllLYCTvdKEPLCLVCQVSRRHRDHRLCPVE--EAAQELKSQagDAER-----------
>A0A164T568	78	0.231	6.157E-13	5	129	154	10	143	449
-----GDAAVKKRTFVELLTCRICDNICKDPVNITECLHIFCNRCITKKIQEEDLNSCPECKvylGCVPLDKIRPDHNWNSIREALFPSLGKAEQQDDEQEYKEsepsNGEAEQPNsLPGRRKQKSLSSlENKINVSAG------------------------
>A0A402FC11	78	0.247	6.157E-13	4	106	154	30	133	458
----GMSQKNQAQSLREELTCAICYDLFRDPVML-ECMHHFCKECIQGYWGRcSRVATCPQCRQEFPTQSFRPHYLVAGVVETIRkASSEDHSRKMQKNFREAFQSYRK-----------------------------------------------
>UPI0018AEA2D1	78	0.271	6.157E-13	0	130	154	41	162	459
PQMMGR---VKREPVAKCLTCPLCHKLLRDATTISMCLHTFCRKCILEKL--NEEDSCPICNIDlgcVPVEKLRPDHNLQDLRAKIFP-------------YKRVKVEAPEVWssvsiPVKRKERSLSSLvVTTPRIGSQ-----------------------
>A0A4Z2BXA8	78	0.252	6.157E-13	15	135	154	4	125	459
---------------EEDLMCPVCYEIFTDPMLL-PCSHSFCRGCLKRCWDTGLR-ECPVCRKKVNKSSASSNLALKNVCEAVM--QVKKEKLNCNLHGEKLKLFcvidKEPICVVCQTSRRHKTHDCLPVgEAVQECKDE------------------
>A0A672H9G7	78	0.246	6.157E-13	14	138	154	4	134	461
--------------LENDLCCPVCCDFFVDPVIL-SCSHSFCRVCVQNWWTKTQTSQCPLCK--IHSTGLLCNSAVQQLCErfhQLRPGSRSDGPDAVCSLHEEqlrLFCLEhrQPVCLVCRDSRKHSGHTIRPLEeAAQQHRQQLEE---------------
>UPI0006434505	78	0.271	6.157E-13	13	126	154	8	133	462
-------------ELQAEASCSICLDYLRDPVTT-DCGHNFCRSCIYQCWEDlQDVFPCPVCLYHCPDKTLQKNIQLCHITDA-VKQLPTPRRS-KRKRQEEEPLCEKHsqiltlfcekdlelLCPQCRVSCDQQGHPLTPI---------------------------
>UPI00117DE803	78	0.258	6.157E-13	15	140	154	5	141	464
---------------EEDYCCPVCQDVYRDPVVL-SCSHSFCKVCLKNWWKEKRIRECPVCKTlSLHSDPPR-NLALKNLCESFLQQRNQTNSESVCSLHlEKLKLFcldhQEPVCLICRDSKIHNDHRFRPIdEAAQDLREElqnslkPLKDK-------------
>A0A3Q2FZH4	78	0.270	6.157E-13	15	112	154	8	101	465
---------------EEDLTCPICCTIFRDPVVL-KCTHSFCAPCLQQYWtVKGQRRDCPLCRTQ-NLDDPVPSLTLKNLCESCVQEEESHDREEtEREMY----CDPGEMCPVH-----------------------------------------
>UPI0018EB6C48	78	0.255	6.157E-13	14	142	154	4	143	467
--------------LAEELSCPVCHEVFRDPVVL-SCSHSFCKVCLDDYRREKQALECPVCKKRSSRLKLTCNLVLKNLCEAFLQERDQRASEALCSLHSEklkLFCLDhlQPVCHICRDSEKHSNHRFRPVdeAARQHKKElqetlEPLKEKLK-----------
>F7G1H8	78	0.238	6.157E-13	9	116	154	4	128	467
---------FPVERLKEEAKCPICLDFLQDPVSV-DCGHSFCLQCITEFCEKsdssqGSVYSCPQCRSQFHQNSFRPNRQLASMVESIkqlglssSPKktwLCESHREELNYFCEEDQIPLCWMCdtsPEHRTHK-------------------------------------
>G1Q0B6	78	0.255	6.157E-13	2	126	154	0	132	468
--MAGEEAVAK---LQTEINCPICLGILGDPVTI-ECGHNFCRFCIQHTWADlQDRFPCPVCRHPCKERHLWSNTQLGRMVDmaKHLQITVAkmKQQEQKRlceKHNQALTLfCEddlKLLCPLCTQPPDHQGHHVRPV---------------------------
>A0A6P8GHF1	78	0.243	6.157E-13	14	142	154	4	146	470
--------------LEEDFNCSVCCEVFKDPVIL-SCSHCFCKVCLQKLWKTKISRECPVCRRRSSKEHPPPNLVLKNLCETFLQQRSQRASAGSEVLCnlhsEKLNLFcledKQPVCVVCRDSKTHKTYNFSPIdeAAVDIKEElkiklEPLRNKLK-----------
>A0A0N4Y7X7	78	0.255	6.157E-13	9	148	154	46	184	474
---------LRAGTLSTELSCPICLDLLTQTMTTKECLHRFCAECITTALFR-GNKECPTCRkKLVSKRSLRPDPNFDSLIAKIWPD---------RKTYEDLQSVASEKFAAQTNMEALRSSIEEGIKAqevnrrkrVQGSYECEKKKKKREDEGNA-----
>UPI000CE644C7	78	0.224	6.157E-13	16	126	154	11	133	479
----------------EEATCSICLEYLTEPVTI-DCGHNFCRACITQYSeqrepESGTKVPCPQCRAPFQKQKLRPNTQLTDIVEnikklRLQPGKAQK-KSLCERHQEKLQLFceedREAICLVCRESRAHRAHAVLPI---------------------------
>UPI000CE65818	78	0.248	6.157E-13	17	139	154	12	136	479
-----------------EVTCAVCLDYFKDPVSL-DCGHHFCQACITRCWEAlSTNLHCPECRETFSQRNFKPNRQLRNIVEasrklTLEPTKEPEVGRVCEKHKEDLivFCQEdqTPICLVCHLSRDHREHTAVPI-------EEAAED--------------
>UPI0011CF1432	78	0.275	6.157E-13	14	121	154	9	123	482
--------------IQEETMCPICLEYLMDPVTM-DCGHNFCQGCIINYcdkWEEYGPLECPVCRDRIRKGSLRPNWQLGNIVRKIRQlELNPSKENLCETHQEKLNLFceedREAVCVACWRSPQHRSH--------------------------------
>A0A7L3H9A0	78	0.275	6.157E-13	10	118	154	2	117	485
----------RPGPAEQLLaeaSCPVCLELFQDPVSI-PCGHNFCRGCIERcWASSGGSLACPRCRNESPERSLRPSRELgrvSDIARGLLraePGsLCGRHRQPLRLFCRE---ERALLCPECGRSRRH-----------------------------------
>UPI00093BB1B4	78	0.242	6.157E-13	14	141	154	9	139	517
--------------FKEEATCSVCLDYFTDPVTI-DCGHNFCRMCISECWEGlGPNFCCPQCRETHQQQNLRPNKQLGNMVE-LVKRLrlqvgkQPKGQRVCEKHQEALKLFckedEALICVVCDRSREHRAHTVVPL-------EEAAQDyKE------------
>A0A067RME7	78	0.308	6.157E-13	12	124	154	353	471	542
------------ELMETELQCSICSELFVIATTL-NCTHTFCHSCIVKWMEK--KKNCPVCRTCITSqnRSIAMDNFIDRMVENLSVEMKNRRQEVveERQVQELLGPKSKP-EPSReprrrrRRRRSTTSSDSP-----------------------------
>H2MTV3	78	0.252	6.157E-13	15	104	154	9	102	567
---------------QDQFCCPVCLEVLRDPATI-PCGHSYCLDCIEDYWsktKHRDHYSCPQCRQEFSPKPlLRRNTVLAEVVDKfLRSEVQAAAQHLSRSEEVKCGVC-------------------------------------------------
>A0A7E6E3B2	78	0.239	6.157E-13	14	142	154	315	449	601
--------------MKEEVTCPICLELLREPLSL-DCEHTFCQACITANYKEsivsqEGQSSCPVCRITYQPGNLRPNRHVANIVETLREAKLSPEEEQKRDLCERHGeklllfCKEdgKFICWLCERSQEHRGHHTF-LM-----EEVAQEYKEK-----------
>UPI0009954926	78	0.345	6.157E-13	12	140	154	11	137	883
------------KDLHEHIVCPLCRGYLIDATTLVECLHSFCRGCIVRRL-SNGARACPVCNVAASP-PLLPDPRLQRVVYLAVPGLFRSELERRRHF-RVVNPQCPPLAP------PVGALDFTlddfvslSMQEVETEEEPPKEER-------------
>UPI000718E660	78	0.404	6.157E-13	12	110	154	26	120	969
------------KNLNEHIVCPLCRGYLVDATTLTECLHSFCRGCIVRRLSSGARL-CPVCNVSASP-PLLPDARLQRLVYLVVPGLYRS--ELERRRHFRLVNPQCPPLP-------------------------------------------
>UPI001590C581	78	0.230	6.157E-13	16	134	154	498	625	1031
----------------EEATCCICLDYFQDPVIIPECGHNFCRACLTQYWrKSEREASCPQCRKTVERCSIRQNQQLANVeITKKFNLLgGIKEAEGKGRVCEKHKEPlklfckedEAPICLVCDRSKEHKSHKVVPIE--EASPE-------------------
>A0A2C9M9D4	78	0.269	6.157E-13	2	147	154	0	140	1098
--MNGTTR-LKIGDINKNLICVLCGGYLIDATTIIECLHSFCRTCIVTFLKT--SRTCPVCDTVVHKTrphqNIRSDKLLQDLVYKLVPGLYKDEMRRRREFY-TLHYEAAP----KRAgeERGDEMSDRFTF-TEEENISLAL--YLCPDGGN------
>A0A6P7XYM3	78	0.273	6.157E-13	12	114	154	7	109	1103
------------ESLRDEASCSICLDYFTDPVMT-DCGHNFCRSCITQSWEGrDTDFLCPQCRKRSRQRNLRPNRQLGNIteIAKKLSEISVRLKE--ENLCEKHEEKLKLFCQEDQR---------------------------------------
>UPI00084AE385	78	0.294	6.157E-13	0	114	154	39	153	1291
PSKGSAGVNISLGDLNPHFVCVLCFGYFVDATTITECLHTFCRSCIVSFLKE--HRHCPHCDTLLlktrPFSSLRSDRVLQALVYKTVPGLFQTEMRRRIRFYQ--NTPEAVGTPAYQR---------------------------------------
>UPI00073D53FC	78	0.393	6.157E-13	12	110	154	27	121	1741
------------KDLNEHIVCPLCRGYLVDATTLTECLHSFCRGCIVRRLSSGARL-CPVCNESASP-PLLPDARLQRLVYLVVPGLYRS--ELERRRHFRLVNPQCPPLP-------------------------------------------
>A0A7S0R5F7	77	0.317	8.419E-13	12	113	154	32	131	137
------------RVLE-ELACAVCLEVCERPTTT-PCGHSFCRPCLVSALAS--HRRCPKCRAPVPASfSCPVNTALWNTIQLLFPDTVERARAPaGGEGGWEEGSPEAERSPPRR----------------------------------------
>UPI0013F1B31E	77	0.238	8.419E-13	14	131	154	9	136	168
--------------LQGEASCPICGEYFKDPVVI-DCGHSFCHVCISQCWEGlDTSFSCPQCRETAEQRNLRPNRPLANVLE-LAKRLslqvmKVAGGERVCEDHREplkLFCEEdqDPICMVCDRSRAHRAHTVVPIEeAAQE----------------------
>A0A674JKJ5	77	0.248	8.419E-13	12	142	154	7	140	193
------------ESLQDEATCTICLEYFKEPVSI-HCGHNFCRACISQCWgESDTNFSCPQCRETAQQTSFRPNRELVNVVEIIkrlrlqAAKGAGGDRVCERHQEAlKLFCEEdqTPICVVCDRSQAHRAHTVVPIE------EAAQEYKEK-----------
>UPI0011C10203	77	0.244	8.419E-13	15	142	154	5	146	228
---------------EKDLSCPVCYGIFKDPVVL-SCSHSFCKDCLQKWWRETQIHKCAVCKKISLLSDPPRNLALKNLCETFLHERDQRASAESESVCslhsEKLKLFcldhQEPVCVICRDSKTHKNHRFSPIgEAAQDHKEklrkslKPLQDKLK-----------
>A0A3B3XPN7	77	0.250	8.419E-13	7	144	154	3	147	238
-------RKIKLCHINAHITCRLCEGYLIDATTVTECLHTFCRSCLVKYLEEN--NTCPTCRIVIHQS--HPLQYIGHLRYpLLFVVFASRAAEIkkQRDFYQKLGM-EVPGdikgelcnmkTHLDQRNGDTKSEDTANKEAGEEKPEE-DNDYHRSD---------
>A0A7N5KFC5	77	0.270	8.419E-13	14	123	154	9	128	238
--------------LQAEANCPVCLDYLRDPVTT-ECGHNFCRCCIQQSWADlEDRFPCPVCRHSCRERHLRSNTQLGRMIDvarlLHVTRSKKRRREEKHLCEKhhqvlTLFCEEdlEVLCPECTRP-PDHQGHQ------------------------------
>J3LSP7	77	0.310	8.419E-13	4	145	154	5	141	245
----GGVRRVRRGALAACMTCPLCRGLLREATAITECLHTFCKECIMEKIDDEEVDCCPVCNINLGCDPeekLRPDHNVQDIRNRVFP-LKVR----KVDTHKASTLT----LPLKRKQRSLSSLVVdTPMnnTNVDGTIQAPFKDK--KDD--------
>A0A3Q3EII2	77	0.296	8.419E-13	18	140	154	39	161	246
------------------IRCSLCCGFLIDATTITECLHTFCKSCIVKHFFY--SNRCPTCSIIVHQSqplyNVRPDRQLQDIVFKMVPFLEEREKSQMVNFYKSRGL-EVPK-PGKRMSfGVPQSLFTIPPEL-DGANRTPLERR-------------
>UPI0018F59F0D	77	0.293	8.419E-13	10	82	154	4	77	256
----------KVQSIRDEVTCPVCLDFFRNPVII-GCGHSFCWRCISGWAEAefQAGFPCPECRAPCPRGPFPPNWRLRKLTDII-----------------------------------------------------------------------
>UPI000641786F	77	0.317	8.419E-13	7	122	154	2	122	256
-------RLLKLQELNPYLTCMLCSGYLIDATTLVECSHSFCRSCLLKYLES--SYNCPKCTTEIHKTKpLeytRSDPVLQEIVYKLVPELyfeEEKRREKWQKIDKNIGGFRSKICKDLRKDISKKNSD-------------------------------
>A0A401PHJ2	77	0.240	8.419E-13	9	130	154	4	132	264
---------LQSENWTEDTICPICLDFFKDPVIL-DCGHNFCRPCIILCWEK-KLNSCPECKAAFQERNMKHNRALANLAEkarqlKLNPK--AEESELRCEEHQdELKLFcetdKKLICYTCRDSREHKSYNFLPIkEAVE-----------------------
>A0A7I4YT17	77	0.243	8.419E-13	6	143	154	47	203	280
------SYSLQLKKINAHLTCNLCKGYLIDATTVIDCLHTFCKSCLLTYFED-EDNCCPSCEQLIHQSHpshyVAFDRTMQDIVYKLVPGLLESERKRRLDFlrdkkrlageevDEEEDEAEKKDDASQGTNRcfegePGISHHRNdEHMIVSLIPGAP--DLPKP----------
>V9L9A8	77	0.240	8.419E-13	9	126	154	9	133	302
---------LQTESWTEEIICPICLDFFTDPVSL-DCGHNFCRSCVAGSWEKQEKNSCPICRKVTADRELQVNWALAKMVGKarefsLDPTQaaVKRQCEKHR---EDLKLFceddKKLICSICRDAKEHRGHIFLPI---------------------------
>V9L2V9	77	0.260	8.419E-13	10	103	154	5	99	315
----------QKQKWTEELNCPICLEIFTEPVTL-KCGHNFCRFCITHSWSEQLKGTCPECREVNSGNQLKPNRTLVNLSNEARELKSPQNKEMRDcdKHSEELKL--------------------------------------------------
>UPI0011B55CCC	77	0.273	8.419E-13	15	126	154	8	123	375
---------------EEDCICPVCCDFYSDPIIL-LCGHSFCKNCIQEWWTQKGSKTCPVCKEMFSLDRPPRNLALKNLTESLKEEASRRTAEdLCDTHGERLKLFcinhQKPICLICRDAKDHKKHQCVPI---------------------------
>UPI0018E77A93	77	0.242	8.419E-13	10	126	154	4	130	431
----------KPvESLKDEATCSICLDCFEDPVSI-LCGHNFCRACITRYWrESDTNFSCPQCRKIAQHRNFKPNRVLANVVEiaKQLSVQAAKDSGGKRECEKhqealKLFCEEDQNLiySICRDSWDHRAHTVVPI---------------------------
>UPI001403C21C	77	0.269	8.419E-13	12	152	154	3	114	436
------------ETFAEELLCAVCLDFFTDPVTL-QCGHTFCRPCVTRCWERQRTGSCPVCRRPGPAKDLRGSRALRNLAD--------RARELSRR-----GAG---------RRGEAGGQDGT--ATGHSPQTQPAEDAV----GSAIDSL-
>G1KK44	77	0.240	8.419E-13	16	131	154	11	138	457
----------------EEATCSVCLDYFNDPVIL-DCGHNFCRACLTQTWEKpgNTETSCPQCREIVSQKNLRTNPLLANFVEITkklsVPGSkKAKGKERiCEKHQEPLNLFctddETFICVVCERSKEHNDHRTIPLgMAAQD----------------------
>A0A3Q2YRW5	77	0.241	8.419E-13	14	100	154	4	87	459
--------------MADELRCPTCLNIFKDPVML-KCSHSFCRTCVKQWWKNKQVHSCPVCRKKCQASDVFSNLTLKNVCETYTQDLL--DSEAICTLHEE-----------------------------------------------------
>UPI001649AFF2	77	0.257	8.419E-13	15	143	154	5	137	462
---------------EEDLCCPVCQDVFTDPVLL-SCSHSFCRDCLKTCWRQKPTHDCPVCKKRSSKSKPPRNLALKNLCESFRQQRAQRSSESFCSFHSEkLKFFcldhQQPVCVVCKHSKKHSNHRFRPI--DEAAPEHRKELQEtlKP----------
>UPI0004ED0B0E	77	0.287	8.419E-13	14	106	154	3	92	465
--------------LREECGCPICLDFFKDPVTT-NCGHNFCFSCLSVSWKDvNSSFPCPVCRVCFPQRSFRRNALLQNLTEMV---KCLQNRRSKRKRQEEHAVCQK-----------------------------------------------
>UPI0012ED0158	77	0.248	8.419E-13	14	142	154	4	143	465
--------------LEQDFCCSVCHEVFKDPIIL-SCCHSFCRVCLQNWWTEKEIQECPVCKKIHSTASLPPNFALKNLCESFLQQRDQRVSETLCSLHSEklkLFCPdhQQPVCLVCRDSEKHTKHRFRPIAeaASQhkkklRETLEPLKEKLK-----------
>UPI0007045B2A	77	0.209	8.419E-13	14	126	154	9	131	465
--------------FPAEINCPICLDILGDPVTI-ECGHNFCRSCIQQSWADvQDRFSCPVCRHSCQERYLRSSTQLGRMVDmdKLLQiKMIEKKKQEEKHLCEKHKVltlfCEKDLellCPLCTQAPDHQGHLVXPI---------------------------
>UPI000F4FE88D	77	0.258	8.419E-13	15	126	154	6	124	466
---------------EEDFSCPVCFEIFKDPVLL-QCSHSVCKVCLEQYWEAKGSRECPVCRKKSYQTQLPTNFALKNLCETFLQERSQRASsasETECSLHsEELKVFclddQQPVCVVCQTSRKHTDHRFCPI---------------------------
>A0A6P8U971	77	0.246	8.419E-13	15	142	154	5	146	466
---------------EEDLSCPVCHDVFKDPVVL-TCSHSFCKACLKNWWKGKQTHECPVCKRRSSRSDPPHNLVLKNLCESF---LVKRDQNVsavsetfCRLHFEKLKLFcldhQQPVCVVCRDSKAHTNHRFRPIEeITKDLKEElqkalqPFQEKLK-----------
>A0A6J2WA03	77	0.286	8.419E-13	15	142	154	8	149	471
---------------EEDFSCPVCCDIFRDPVIL-SCSHSVCKVCIQQFWEKQDSKNCPVCRRRSSREFPPPNLALKNLCETFLQERSQRtsaeSEELCSQHREKLKLFcvddKQPVCLVCRDSNKHTDHKFKPVdEAALDKREElktalkPLQDKLK-----------
>UPI0009A2FCEA	77	0.240	8.419E-13	12	115	154	7	96	474
------------KSLTEEAICPICLDFFTDPVML-ECGHNFCRSCIFRCWKN--KMNCPECRQKCPKKSVRVNRSLANLAEK--------ARKIKLDSNEQDSI---PQCEAHQRE--------------------------------------
>UPI00163BBC68	77	0.250	8.419E-13	13	131	154	8	137	476
-------------ELPSEASCPICLEYFRDPVSI-HCGHNFCRACITRCWEWStVDFSCPQCRETAPERNLRPSRELARVLEIAkrlslqAARGEVVEEEGCERHQEPLKIFckddEAFICMICRESRAHRSHTMLPVLdAVQE----------------------
>UPI0010A3659D	77	0.212	8.419E-13	12	126	154	8	130	478
------------QELRADLTCPVCLDLFRDPVLL-DCGHHFCRRCVRRCWDAtpgDERAACPRCRAPCRAREPRPDSLLGDVAETVRratagPrdpaGLCAEHREELKLFCED---DQAAVCLVCGLSRQHKAHDVVPV---------------------------
>A0A2P4YS20	77	0.282	8.419E-13	12	141	154	17	141	483
------------REMESHLRCQICGDFFHGPVLL-PCSHTFCSACVRRFLQSkGAHGCCPSCKQPCASRDLVPNRALEQ-VALL---FEKSKPELLKRLQ---GTT----VPSSATSTPNTESKRTKRS-KQDKPErMPLmsysvmRDKE------------
>A0A653DMG1	77	0.261	8.419E-13	12	116	154	307	408	484
------------EEMEDEMMCSICSEMFFKAVTL-NCSHTFCKYCIEKWKKN--RNICPICRAKITTMNatLVLDNVIQKIV-KTLPEDVQKRRDEVAE-ERERELRPPPAIQTYSRGR-------------------------------------
>A0A674NSG6	77	0.220	8.419E-13	10	143	154	123	269	484
----------KTDKMEESLTCVICQDLLYDCVSLQPCMHVFCAACYSGWMER--SPLCPTCRCPV--ERIRKNHILNNLVEAYLiqhPEKCRSEEDLK-SMDSRNKITQDMLQPKVERSfsdeegssdyllefsdnDSDSSDMSQPIMC-RQCP-APVPPPPKP----------
>UPI0007B82848	77	0.291	8.419E-13	10	109	154	3	101	484
----------QPSHFEENLLCPVCRDIFRDPVLL-LCSHSFCWVCLDQYWELSGSQMCPVCRTDFCMDCPPCNRALKDLCEIFLQErknLMSVEAEL---FCSVHGEKLKLFC--------------------------------------------
>A0A4W5JZU9	77	0.250	8.419E-13	15	142	154	8	150	489
---------------EEDFLCPVCFDIFRDPVVL-PCSHSACKTCMEEYWKHKDDRECPVCRKRSSMPSPAVSLTLKRLCEGFLQERSSRDAEpgserLCGQHKEKLKLFcledEQPVCLVCRDSRRHTGHKFCPIdEVIQDQQErvkaelEPLKEKLR-----------
>UPI000B8CC47A	77	0.323	8.419E-13	16	142	154	18	141	490
----------------ERMTCGICNNLFEDATTINECLHTFCKKCIHKRFLEEDQKECPVCGIELDSNpmkNLRPDHLLQALRQKLFLGERKRDKEPEKVEK----LLSDAMKPYKRKQKPLSSVGNNKI--NESIQSAPTEERLK-----------
>A0A803JQS5	77	0.292	8.419E-13	14	110	154	207	311	491
--------------LRSNITCSLCREIYTDPVTL-PCGHTYCRDCIGGTWESEekmwGYPSCPECGETYPARPgLRGDRTLRNILESLVPsDPVMRYSDLRDKLTCPLcrGIYTDPVtLP-------------------------------------------
>A0A6P6QRH3	77	0.333	8.419E-13	15	113	154	8	104	496
---------------EEDLHCPVCFELFTNPVVL-ECSHSFCKTCIDNCWNGQFKRVCPVCRTPCLSERPPASLVLRNIVESFRVRQ-QSSLERTEQSMEESQETESTQSPEER----------------------------------------
>A0A3Q0SQV2	77	0.285	8.419E-13	15	142	154	9	133	498
---------------EQELCCPVCHDIFRDPVIL-SCCHSFCKDCLQMWWKEKTTHTCPLCMKIPSSSNPPVSLVLKNLCEAMLQEKAARGEALCSLHSEKLKLFclnhEEPACLVCRDSKAHNNHRFRPI-------EEAAQDlKEK-----------
>A0A6P8F698	77	0.229	8.419E-13	14	142	154	4	146	510
--------------LEEDLCCPVCCDFFKDPVIL-TCAHSVCKACVQQFWDTKGSRECPYCRRKCSKDVYPTNIALRNLCETFLQERNQRASAGSEVLcslhNEKLKLFcledKQPVCFVCQTSKKHKNHSFCPIdEAALDCKEElkvklqPLQEKLK-----------
>A0A4Z2C529	77	0.285	8.419E-13	12	142	154	7	135	516
------------EELQSELTCPVCLELFRDPVIL-ECGHHFCKLCIIQCWGAIEVSNCPKCRKSC-ERKLRPNSLLCNVVESVrkartsdaVPaGIIGWDVESALEELEER-------EPGSSMSSMASSIGHWPRMCLDLCEEH--EEKLK-----------
>A0A1I8GC75	77	0.255	8.419E-13	14	152	154	143	269	530
--------------MEANLNCTICCEIFHDCVTLIPCLHGYCAGCYSQWRRTN--PVCPQCR--VRPERVTKNVLVTNLAEAYLaahPERRRPAEELE-KLDSLNDIGRQEAFPVVRQS-PAD----------EDESDE--EDEDSDDDGNAgvaYFGM-
>UPI0018F3888B	77	0.238	8.419E-13	12	145	154	8	152	551
------------RILREELTCAVCLGYFTEPVTI-DCGHSFCRGCLAGSWgkLRNSPLTCPECRGPVEPRDFQPNLRLGKLAAIARragPRLllgrshpGYKDQDQDRE-EGWRGLCER----HQRALKLFCQEDEEPLCVAcleEGRhgPHSVSPLQEAADD--------
>UPI001B3AC8DF	77	0.252	8.419E-13	12	117	154	6	108	560
------------RLTEDQFLCSICLDVFVDPVAT-PCGHNFCKTCITSHWDIKVHCQCPMCKEVFRTRPkLRVNTLISEMVAQFRQEA---EREAEQEAEREAQQEASSSSSEPQVSKP------------------------------------
>A0A673BVI7	77	0.274	8.419E-13	15	122	154	6	103	562
---------------EEQFRCSICLDIFKNPVST-PCGHNFCKRCIKRYWDSRHKSQCPLCKQTFKTRPeLTTNINLKDITETFKSSLKEK-------------VTYKP-APLKRQnprlSKSLSSSD-------------------------------
>UPI000331874F	77	0.285	8.419E-13	14	141	154	365	492	562
--------------LENELQCIICSEYFIEAVTL-NCAHSFCSYCISEWMKR--KIECPICRKDIKSKthSLVLDNCINKMVENLSAEVKERRVALTRERKGSCGVKLAMTCVQRRGGKPlrrVPGAAGAPWKAV--RSEQPGKDRE------------
>A0A3P8Q9E7	77	0.267	8.419E-13	15	151	154	11	150	564
---------------EEQFTCPICLEVFTKPVTT-PCGHSFCQTCISSYWDGNSTKmyQCPLCKESFLKRPaLHINLTLKEITEQFkqMAGSPVVDR---------LGGTEPSRSPSHhnqplpprfQRQGEMPENIFAEMMSRFQRPPDPglTEHHDPPPP---YPS--
>UPI0007B96905	77	0.270	8.419E-13	11	138	154	3	113	580
-----------PGEFlsEEQFTCSICLDVFTNPVSI-PCGHSFCSSCITSYWEGQGKScFCPLCKESFRKRPeLHINHTLKEITEQF-----------KRMAETTM---------SAPRSAPADS-PSNPFSAVkPGAQNRPVE---------------
>UPI0011CFC6EA	77	0.252	8.419E-13	4	93	154	32	124	596
----GSPLSMSSRAMErlqEDVTCSICLDVLEDPVSI-ECSHNFCRGCLVAHWREvsAQGYQCPECRAPCSRDRMTPDTRLRALVEKI-TEPLQEEMEL------------------------------------------------------------
>L7MCL7	77	0.289	8.419E-13	14	145	154	56	205	596
--------------LNSVITCMLCNGYLVDATTLVECLHSFCKVCIVQFL--NTSLLCPICDVPVHQTkphqSIRLDRTLQDIVYKVVPGLYQKEMKKRRDYYKKHPEHAASVsCPEDRGIVDDSSrlifspDDNISLSleycgpAGKKEQEgTPAGDKSegKPAD--------
>UPI001378F52B	77	0.252	8.419E-13	14	111	154	23	124	643
--------------LEEELTCSICLCVFQTPVTT-PCGHNFCLPCLElTWMDAEDKFSCPQCRASFESRpDLKKNTVLCKVVEQFqsNQGGLFKGTCAEKEEKEKVDSSPaKPKSPS------------------------------------------
>UPI0015DFC8AD	77	0.291	8.419E-13	12	136	154	487	617	647
------------ELMESELQCSICNELFVEATTL-NCSHTFCKYCISVWKKK--KRDCPVCRASITSEcrSLVLDSFIDKMVQSLSEEMKQKRKDILKDRKEEIAAaitrqTTKSTTPNSRRARRSQRrtTSTTTMTANTVMNGTP-----------------
>A0A7L3B720	77	0.254	8.419E-13	14	107	154	56	156	667
--------------LEDELTCSICLCLFRSPVTV-PCGHNFCASCLELSWAGlSNNFSCPQCRATFAGRPqLQKNTVLCRVVEQLqgCSEAGADEEEEKEEEEEEaaggCGAEEEP----------------------------------------------
>UPI000E77DB6A	77	0.289	8.419E-13	12	139	154	480	621	669
------------EIMESELQCSICAELFVAAITL-NCSHTFCKYCITTWKKK--KMDCPICRSPITSEcrSLVLDSFIEKMVQNLTEEMKKKRRDMLKSREDEETLlnstkTKAPNYHSRRRrrgrGRPrisnTSISSITGVMATSTNPtnQIPTVD--------------
>UPI00085220CD	77	0.340	8.419E-13	12	146	154	11	142	860
------------KDLNEHIVCPLCRGYLIDATTLVECLHSFCRGCIVRRLSSGARA-CPVCN-VATSPPLLPDARLQRLVYLAVPGLFRS--ELERRCHFRL---VNPQCPPLTP--PVGALDLTledLVSLSLQELGDDAEDetpKEEEEDG-------
>UPI00193E8F8A	77	0.312	8.419E-13	4	124	154	6	122	1276
----GRKILL--RDLNAHLLCVLCGGYYIDATSISECLHTFCRSCIVKYVEK--TRFCPICEVQLNNKNpllsLSPDKTLQRLVYKMVPGLYSSEMARRRSFY-QNGETSAG---SSSDETDASSCDVP-----------------------------
>UPI0011565C58	77	0.294	8.419E-13	2	113	154	28	144	1334
--VSGPESPYKPSEVqlssvNPYITCNLCKGYLIDATTIVECLHSFCHSCIMKHLRT--EQYCPQCEMMINkaKPNIKPDATLQSIVYKLVPRLYEKELLRKRAFYRQHPEKAALTTPEQR----------------------------------------
>UPI000596A407	77	0.255	8.419E-13	1	136	154	1	132	1489
-KLQKTSKMLKVSEFNDLLSCYLCSGYLINPTAVENCLHTYCRTCIVRHLQR--EATCPLCKiaanfKQIDVGNLRSDDVLRALIFKMVPGLYQKERELAIQCNSQQQINVEEATDDVRREQETIGDHFF-------APNEP-----------------
>A0A673N4A6	77	0.265	1.151E-12	14	104	154	27	119	124
--------------LAEELHCSICLDVFTDPVST-PCGHNFCKSCLSQCWDSSQTCKCPYCKEAFNQRpDLKINMTLRMVVDyfKMKGRLLQSRSDTFRAILSKFSIC-------------------------------------------------
>UPI0004571D15	77	0.248	1.151E-12	9	126	154	4	128	149
---------LQAESWTEELNCAICLEFFTDPVSL-DCGHNFCRSCVTGSWEKKEKNSCPVCHQVTVERNLQLNWALAKMVEKvrkfsLDPSQtaVKRQCEKHR---EDLKLFceddKKLICSICRYAKEHKGHSLMPI---------------------------
>UPI00155292ED	77	0.255	1.151E-12	0	121	154	11	142	194
PEIPAAMASGTPvWEIQAETNCPICLEYLTDPVTI-QCGHNFCRVCITQhcetWEEQDSDPlCCPSCRARIQKGALRKNHQLANIVEKIKQmDFKPGNENLCERHGKSLDLfCEKageAVCVVCWRSSEHKSH--------------------------------
>A0A7S3ZJF1	77	0.324	1.151E-12	9	143	154	21	162	231
---------FKIADVNPHLVCALCGGYFRDCHTITECLHSFCQVCILAHLRQN-KNSCPRCGVDLGPHPmtaVLHDRQLQAVVDKIFPEFEDIDRQARQ---ARRSLEAPPSAPRARPraakTARAPEEevsfkvEQAPLAAGEE--PLPIELLDKP----------
>A0A3Q4GCQ0	77	0.240	1.151E-12	11	142	154	6	151	247
-----------PTLSENDLSCPVCHDIYRDPVLL-SCSHSFCRFCLQTWWSKNLEHNCPLCKKINLSNDPPRNLALKNLCEAF---LLQRDKkasavsEPLCSLHHEklrLFCLdhQQLVCVVCRDSKAHKDHRFNPIEeAAQDHREElqkhlkPLQDKLK-----------
>A0A402EHF8	77	0.241	1.151E-12	14	122	154	0	111	248
--------------MGEEVMCPLCMEYLEDPVSV-DCGHNFCLGCITyfcEKWEEHGVLKCPLCRTPIRKENFQPNWQLVHMVAKL--KFLSLNNKLCEKHQEKLQLFckadEELVCQTCQRS-PAHKQH-------------------------------
>A0A453LS65	77	0.282	1.151E-12	5	130	154	5	123	280
-----GVARVRRALLAPCVTCPLCDGYFREASAFTECGHTFCRECIMKKIDEEEIEACPVCDValGITPEEkLRADISIQAIRNYLFPP------------KAEVDAFEAPsiTLPAKRKERSISSLVQTPKMATQ-----------------------
>UPI0006713E14	77	0.237	1.151E-12	9	138	154	47	183	281
---------IPAESFQDEASCSICLGFFQDPVSI-HCGHNFCRACITRCWeEEEANFTCPRCKETAPQRNLRPNRELAKIIEiakrlslQAAKGGAVGER-LCEKHQEALKLfCEEDQTPICLVCRESQAHRAHPVVPIEEAAEEHKE---------------
>A0A673W7H3	77	0.271	1.151E-12	15	138	154	8	133	292
---------------EEHLSCPVCCDIFRNPVVL-KCSHSFCEECLQKYWKDMENPLCPVCKKECSSDEQSLSLALKSLCDSLQKGGeNIRSDNNCQQHGEKLKIFcfddKQPICVVCYTSKKHKGHDCYPIE--EAVPDLKSE---------------
>UPI0015926B17	77	0.250	1.151E-12	0	112	154	65	193	380
PPIS--SSIMAPSLFvdvGEEATCPICWEYLTDPVTL-DCGHNFCQGCIVNYCdtwepMQMGDLKCPLCKARMRRGNFRPNWQLANIVEkiKFLPpnkggkDLCKRHNEklhLFCKEDEELVCFFCERSPAH-----------------------------------------
>A0A329SZ28	77	0.272	1.151E-12	9	153	154	65	193	388
---------LSVRQLNADLTCPICLGIIKETMVVMECLHRFCGECISTAIRQS-KRECPSCRIHIPSkRSLRPDTNFDVLISKIYPNLAEFER------NED-QITEQL-----NRSRHFNNAYTeSTRMGVLSQAATRRNGRKKPE-----GTMS
>D0NLL0	77	0.246	1.151E-12	5	147	154	61	217	388
-----ATRTLSVRQLNADLTCPICLGIIKETMVVMECLHRFCGECISTAIRHS-NRECPSCRIHIPSkRSLRPDANFDALIRKIHPnlaEFERNEDQIIEKVNRTRhfhnAYTESARMgvlsqaATRRNGRKKTEGATSASSSPTNTPSPPVgEKRDSPDGGS------
>A0A670JUV6	77	0.258	1.151E-12	0	114	154	139	257	406
PK--GTSTLLVV--MEEDIKCPICIDYLTDLVTL-DCGHNFCKACINHYceiWKEIGPPECPICRTKIQKGNYRPNWLLTSIVEnckRCKGALCDRHKEkllLFCKEDRELLCSKCELSPQHSQ---------------------------------------
>A0A6L2NXI4	77	0.281	1.151E-12	7	130	154	7	126	414
-------VKLPKKLVAACMTCPICNKLYRDATTLAECLHTFCRKCISKKFTDDELECCPICNADlgcVPEEKLRSDNNLQDMRGKIFPSKRQRVKAPE--------VTPSVTLPLRRKERSLSSLVVdTPRVSPQ-----------------------
>A0A250Y115	77	0.269	1.151E-12	15	136	154	15	124	434
---------------EDDLSCIICHGLLVWPTTL-PCGHSFCRDCLGKVWgagGAGSPWACPTCREALAPRSrLRKNTLLEDLVDK----YSRAARELE---DAELAQSPAP--------GPGPAPDSAPDLASQHRPAQP-----------------
>UPI0018E27D28	77	0.266	1.151E-12	15	142	154	5	142	440
---------------DSNLSCPVCHDVYKDPVLL-SCSHSFCEACLQSWWRRREELECPVCKRISGRKKPPRNLALKNLCEAFLLEQERSLEELCSLHSEKLKLLclehQEPICLICRDSERHANHRFRPIEEVARDQREeleaslkPLEDKLK-----------
>A0A0D9VYT9	77	0.284	1.151E-12	5	129	154	3	121	445
-----GEVRVRREALAARLTCPLCKGLFREATAITECLHTFCKECIMEKIDDEEIDCCPVCDISLGGDPeekLRPDHNIQDIRNKVFP--------IK---TGEVGAPKAPTvtLPVKRKERSLSSLVVDTPMVV------------------------
>UPI0009B4B261	77	0.273	1.151E-12	16	150	154	6	149	462
----------------EDFSCPICSGFFKEPVLL-LCSHSFCKVCLQSWWKGKKIRECPVCRVESQWSDPPLNLALKNLCEAFLQERVQmaslRGETLCHLHSEKLKLFcldhQQPVCIICRDAKIHVDHKFRPInEAVQDHREE-LEKSLKPLQEklNAFN---
>UPI00074FEDB8	77	0.255	1.151E-12	13	139	154	8	142	465
-------------EFRAQAKCPICLQYFENPVTI-DCGHNFCQACIAQCWgESNSTASCPQCGETVQKRNFKPNQPLANITEIIKKYQEGERAEGDKQICErhreplKLFCKddEAPICVVCDRSKRHQNHSVLPVEeASQEFK-EKIQD--------------
>G3UGM6	77	0.308	1.151E-12	14	106	154	9	98	469
--------------IQAEASCPICLDYFRDPVTI-KCGHNFCRSCIQQSWEDQQDWfRCPVCRHPWLQLHLRSNTQLGNIAE--IAKLLHITRS-KRKREEETRLCKK-----------------------------------------------
>UPI000F4EE982	77	0.250	1.151E-12	15	142	154	6	147	470
---------------EEDFSCPVCCDIFKDPVVL-SCSHSVCKVCLQQFWETKGSRECPICRTKSSLENPPLNLALKNLCETFLQERSQRSSSGSETICslhsEKLKLFclddQQPVCVVCRDSRKHTNHKFCPVEeAVTDCKEElktalkPLQEKLK-----------
>UPI0014036AED	77	0.227	1.151E-12	10	130	154	5	133	471
----------QIESWTELAICPICLDFFTDPVSL-ECGHNFCRSCITQCWEREGRNSCPECREVFRDRTVRVNRVLANLSEKarilhLNPK--EKDEKLyCEKHQEELKLFcetdKKLICVICRDAREHRDHRFLPREeAVE-----------------------
>UPI0015569899	77	0.270	1.151E-12	5	85	154	1	84	477
-----ASSAPQLRSLSEEFSCPVCLDWLQDPVTL-PCGHVYCQGCIETTWGTlGIPPACPECREPCPDRRYAPCRLLTKLIDqarGLSPG--------------------------------------------------------------------
>UPI00141A1E60	77	0.259	1.151E-12	9	131	154	5	136	477
---------LKKR-LQEEVTCCICLDFFTDPVTL-ECEHSFCSACIAQCWgETSANALCPLCKRAIRATKSKPNKQLSNFAE-IAKQLKDQEREEaeGRRFCGRHGEPLKLFCkddqvPICVVcdwSKEHKGHDVVPKEeAAQE----------------------
>A0A670IRI8	77	0.262	1.151E-12	12	126	154	7	115	478
------------RALREELFCPICLDYFGDPVIL-SCEHNFCRACITTYWSGlgDSCFPCPQCRKRSRSGKLRPNAQLGKVAE--------RAKELASLAGASPGAPSPPPTRSSSPgSGPVCRQHQEPL---------------------------
>A0A670HV98	77	0.270	1.151E-12	14	143	154	9	122	481
--------------LREEATCSICLDYFASPATI-DCGHSFCRACLVQYWaESGAGPCCPQCREATQQRILRPNLQLANLVQLV--------RQLKADAGEDSG----EASPASCKDDPAL------LLGAEGDPskGDPAPHDSSP----------
>H3GTW3	77	0.270	1.151E-12	12	127	154	20	136	488
------------RDMENHLRCQICGDFFHGPVLL-PCSHTFCSTCVRRFLQSkGAHGCCPSCKQPCTAQNLVPNRALEQvtlLFDKAKPELLKRLRGTsKPRSATSTPNTEGGRTRSKaKQDRP----DRLPLM--------------------------
>UPI000A31315A	77	0.258	1.151E-12	12	142	154	6	141	498
------------EMIKEEVTCPICLELLKEPVSA-DCNHSFCRVCITLNYESNRNPegegNCPVCRVSYPFGNLRPNLHVANIVERLKGFKSIPEEEQKVNICAQHGeklqlfCKEDMMaiCWLCKRSQEHCSHHTALIE------EVAHEYKEK-----------
>A0A3N0Y555	77	0.221	1.151E-12	15	123	154	9	106	500
---------------QDQFRCPVCLDLLKDPVTI-PCGHSYCMSCITDCWnQQDQKRiyRCPLCKQTFTPRPvLGRNVMFAEMVEKLK--------------KTRLQSAPVPPVPARRRHPPGSGDVQ------------------------------
>A0A1A8AF38	77	0.300	1.151E-12	12	129	154	7	117	517
------------EELQSELTCPVCLELFRDPVIL-ECGHHFCQVCIIQCWeaKSDEMSNCPKCRKSC-ARKLRPNSLLCNVVDSV-----RRARTTDAAAG-TLG-WEQEVVPDALEERETGSSTSSDVSST------------------------
>A0A1A7W887	77	0.397	1.151E-12	12	82	154	7	77	517
------------EELQSELTCPVCLELFRDPVIL-ECGHHFCQVCIIQCWeaKSDETSSCPKCRKSC-ARKLRPNSLLCNVVDSV-----------------------------------------------------------------------
>UPI0015E2445C	77	0.317	1.151E-12	12	153	154	7	111	518
------------EELQSELTCPVCLELFRDPVIL-ECGHHFCQVCIIQCWEAkaDELSSCPKCRKSC-GRKLRPNSLLCNVVDSV-----RRARTM----DTAAGtIGWDP----------------------EGAPEEP-EDREPGS------SMS
>A0A2R2MI68	77	0.252	1.151E-12	14	120	154	306	408	527
--------------MENELQCSICNEMFIEALIL-NCSHSFCKLCLDKWMETN--NVCPLCRKAFKKKKKLPNRVLDNHIEHLVATLGTDVQERRRQVVEERKA-EQEEWNERQRVKRQQE---------------------------------
>UPI00071DC9D7	77	0.239	1.151E-12	12	150	154	64	187	529
------------ENLQEEATCAVCLDFFRDPVILLSCGHNFCRRCLEGC-----SGSCPQCRLPFSQNGFQPNRQLANLVAAV--------RELATEEEEE--EEEKEIC--RRHRRPLAyfcGRDGTLLCAAcaERHPHPAV-----PADEAAgqYR---
>UPI001AAD65CE	77	0.278	1.151E-12	14	113	154	5	102	534
--------------LRAELKCSVCLNIYTDPVTL-TCGHNFCRVCIDRVLdtqEGSGDFFCPLCRKRFRSRPaLHRNITLQNIAETFL--SAQPDREESGVFCT--HCVDSP-VPAVR----------------------------------------
>A0A7G2CNK4	77	0.228	1.151E-12	1	146	154	131	256	536
-RIKGVTTVTQ---LQEELTCGICRTVYLRPCTLVPCMHVFCASCISDWIktKDHSAVPCPECRANV--TEVRPTHKIQSCVEQFFsanPSLRRTPAEIA----------------------DAERNDTIPPAGLQlGKQKRPRPDDEDPyDDG-------
>A0A662XZT3	77	0.242	1.151E-12	0	147	154	206	362	545
PPVtdPNATKTLPVRVLNADLTCPICLGIIKETMVVMECLHRFCGACISTAIRQN-QRQCPSCRIHIPSkRSLRPDRNFDALVRKIHPnlaEFERNENQIIERLNRSRHFNNAY---TESTRMGVLNQATTRRNGGRKKPTEgststsaPTSRASSPSDMT------
>A0A6A1Q6V2	77	0.232	1.151E-12	14	142	154	9	153	549
--------------LQEEVICPICMDILQGPATI-DCGHTFCRRCITQSWEAaDSILKCPLCNKTVRGDTIAPNWLLANLVGKIqamDPsEMQPETKELRClRHGEKCHFFcefdGKFLCVVCRESKDHKSHSATLIEeAAQSYQGriqsqvEALQQKER-----------
>UPI0004422FA3	77	0.262	1.151E-12	14	107	154	8	105	559
--------------LEDNIVCPICLEVFRDPVTT-ACGHNFCMNCLQVYWDHqaliGEHPYCPQCREPFSSRPqLRKNTSLGEIAMRFVREESQGPQKLASSNNAPCDFCSPP----------------------------------------------
>UPI0019557E65	77	0.274	1.151E-12	0	105	154	21	127	569
PNMSSSS-----GPLTEDLQCSICLDVFTDPVTT-PCGHNFCKTCLNKCWDNSQTCNCPYCKETFKHRpDLKINTTLREIADHYrkkSPEKkveVVNKAEVVKKAEVVCDICE------------------------------------------------
>UPI00146B9B30	77	0.202	1.151E-12	15	153	154	9	184	596
---------------DEQFLCSICLDVFNNPSST-PCGHSFCLACINRYWDGAMMCVCPLCKkTFIKRPDLQINRTLREITDQFRsmtgEGGVGKEKGGRRggggrgrgggipdNLYEELrkrlprvSPKPPKTLPSETPavSIPSSSSVTPflassvpshsPIAAItiPSAPHLPPPSYPRS-NSRRRFTMS
>A0A6J2WAC6	77	0.226	1.151E-12	15	140	154	7	146	614
---------------EEDLTCPVCRDIYTDPVIL-SCSHSICRTCLQQFWKTKGDQECPVCRGKSSKDMSLTNLALKNLCETFLQERSQKtsavSQEICSLHNEKLKIFcledEQLLCLVCQTSRRHKNHECCPIEeAAEDRKEElkialkPLQEK-------------
>S8AJH0	77	0.290	1.151E-12	12	94	154	98	179	713
------------QKLERELTCSICCELFKDPVTLLNCLHNFCGSCIVPWSENN--SSCPSCRGAI--TGCRDAFALKPLIDMLVkekPELAISEEEMK-----------------------------------------------------------
>UPI001419D883	77	0.259	1.151E-12	4	129	154	365	480	861
----GGPTTTTTTSFYDEATCPVCLDYFKDPVTV-DCGHNFCQACITQYLeQSEADPSCPQCTEKVKPNNFSANRQLANLV--VLVKKVQGERQVKGKG----GVCKNHGEPLKLF----CTDDEVPICVV------------------------
>A0A7S3L8X3	77	0.289	1.151E-12	0	112	154	652	771	870
PSIKQGRLEFNLNvPLQSQLICELCMGYFREPYRITTCLHTFCKSCLLLALER-AGHQCPSCQTylgRLAKPNeiaFKPDRMLHDLMDKvLFPELAIADDDAEAEFYASLGIQKKAEFREK-----------------------------------------
>A0A6J0C0C7	77	0.311	1.151E-12	12	143	154	12	147	1047
------------KDLHDHIVCPLCRGYLIDATTLVECLHSFCRGCIVRRLGSGARA-CPVCGA-LTLPPLLPDLALQHLVYLAVPGLYRSELERRRHFRLVNPQCPPPAPPLGgltLTLDDAVSLSLCEIVNTDDVvaaAEEPRRRRRRP----------
>UPI00084B5A5F	77	0.250	1.151E-12	3	147	154	829	972	1245
---SEPRTRIPMDVVNTHFICSLCNGYFVDATTIVVCLHSFCCACIVRYLEH--SVFCPVCEvllhATVPTSKLRPDPQLQALLYAILPELYYEEQRRRREFYSS----SKGRIRDEKLCRVIPEDPSLvSLSAG-RQPSLPKISEPlRSDTGT------
>A0A2P8Z9S9	77	0.287	1.151E-12	10	143	154	9	152	1250
----------RVRDLNAHLICFLCGGYYVDATTIVECLHSFCRSCIVRHLET--SKFCPICDVQVHkakpLHSIRPDRTLQTLAFKVVPGLYQAEMQRRKEFSISNGMSLDLQLdPSFFSSEDSISlsleyydSDETDDEEDSETPAEKETEKRKP----------
>UPI001301CAF0	77	0.280	1.151E-12	14	153	154	396	532	1317
--------------LENELQCIICSEHFIEAVTL-NCAHSFCSYCINEWMKR--KVECPICRQDIESktRSLVLDNCINKMVEKLSSEMKER-REIlineRKVIMKRRGEGEFS-SPQKKQKKRAAELGLT-LSST-SDEEAPPFGNHGPQESS--TSLS
>UPI001237C180	77	0.267	1.151E-12	12	117	154	6	108	1574
------------QKLEEKLVCSICLELFRVPVTL-PCGHNFCKRCISDHWdkkrqEPEPSITCPECRRAFERRPeLEKNVTLHGVVEL------ARDSEERGCAAGPSGAAPAELCP--RHGRP------------------------------------
>A0A672KPN9	76	0.264	1.574E-12	17	125	154	8	123	154
-----------------DLSCPVCCEIFQDPVLL-PCSHSFCRSCLEHFWESVVIRSCPVCRRRASKKSLASNRALKNLCEAFLlgrgQGSASGSNTLCWRHGEKLKLFclvdQEPICVVCQASKMHKGHDCSP----------------------------
>UPI0002B40F5F	76	0.279	1.574E-12	2	122	154	0	124	200
--MEEARHFLNPESVSVHLYCSVCQDVFREPFRA-PCGHSFCKECINNWLSQ--SQTCPEDRKPINQKQLHYDFILANIIgDQMVacP-FRSKGCEFVNKLEtlssHKKSCVFNPInLPSFMKESPFSINP-------------------------------
>A0A369S855	76	0.265	1.574E-12	9	130	154	6	131	222
---------VKVQQINPHVICYLCQGYLIDATTITECLHSFCRSCIVKHF--DKSLLCPLCNLRVHETrphlNIRSDTTLQEIVYGLVPGLLKEENRRRLDFYNQHGVTmPKSELLSNNLnKRRQSEDSQRTCITLE-----------------------
>UPI00097D7566	76	0.314	1.574E-12	13	142	154	8	136	291
-------------ELQSELTCPVCLELFREPVIL-DCGHHFCKVCIIQCWEAkaDELSSCPKCRKSC-SRKLRPNSLLCNVVDSVrrasamdaVAGIPGWDPE--RSLEE-----PEEREPGSSMSSVASSIGHWPRLGMDMCEEH--EEKLK-----------
>UPI0018E3A7D0	76	0.265	1.574E-12	9	136	154	75	194	293
---------VPLSQLTPHISCYICKGYLIDAATITECLHSFCKSCIIKHFEH--SNRCPKCDIVVHeakpLNSLRLDPQLQNIVYKLVAGLEEKEEKRRHEFYN-------QNCP---QPGPSSEGNTKGVVGSCVSSREP-----------------
>A0A1Z5LHR6	76	0.243	1.574E-12	14	119	154	9	130	294
--------------LRDEARCPVCLDFLQEPVSV-DCGHSFCRACISELCEKaessrGGVYACPQCRGPFRPASLRPNRQLAGLVDSVrrlglaaVPagaRRCARHREPLSRFCEEelLALCWVCAAAEHRGHRTAP----------------------------------
>UPI0009E2FEEB	76	0.273	1.574E-12	2	125	154	7	126	315
--VEPQVVRVKRKVLSACMTCPLCHKLLRDATAISTCLHTFCRKCIVDYFSDEDWGCCPICNiglGRTPVEKLRPDHNLEVIRTKILP---YK----RRKFNAP-KVLRLTTLPIRRKERSLSSLvDATP----------------------------
>UPI00187C1A0D	76	0.271	1.574E-12	15	142	154	5	143	322
---------------EADLYCPVCRDVFRVPVVL-SCSHSFCKDCLQSWWREKQSCECPVCKTISSTAEPPVSLVLKNLCESFLLEKDQRASEdLCCRHSEELQLFcldhQQPVCLVCRDSEQHTNHRFRPINGAarQHKKElqetlEPLKEKLK-----------
>UPI000F54CA5F	76	0.247	1.574E-12	9	125	154	11	130	335
---------IKIAELNPFITCELCKGYLIKPTTIAECLHTFCRSCIVQNLQDNEENICPKCSTVIHETNpfemLRSDQMLEDIIFKLVPGLQERERCRLEEFNKNVRSGKEDIGLLKNRHK-DSLTDEPP----------------------------
>A0A183LJM2	76	0.286	1.574E-12	9	126	154	7	140	370
---------VKLSSINGHLICGLCGGYLIDATVLTECIHVFCRSCILKYLLE--HKICPLCQSLIQETRpgqaLRPDVALQRIVYKLVPGLlkteMKRISEFKELYLKELSCTDKMVCtkeilpknciPSSTASYSISDLCSSPL---------------------------
>A0A7M7MJR6	76	0.295	1.574E-12	7	138	154	33	171	391
-------IAVSQRSLHSELMCPICLDILKTTMTTKECLHRFCQECIITALRS-GNKECPTCRkKLVSKRSLRADPNFDALIAKIYPsrdEYDHYQERVLAKLNKTCGqafaSSIEEGLKAQALSRKLANRKQRP--AGDRAtaEEEPTP---------------
>A0A2U1MNR1	76	0.289	1.574E-12	7	130	154	7	126	414
-------VKLPKKLVAACMTCPICNKLYRDATTVAECLHTFCRKCISKKFNDDELECCPICNADlgcVPEEKLRSDNSLQDMRGKIFPS--------KRRRVKAPEVTPSVTLPLRRKERSLSSLvVNTPRVSPQ-----------------------
>A0A5N6R1C7	76	0.322	1.574E-12	7	128	154	6	124	426
-------VKVKRDKLASCMACPLCNKLFRDATTISECLHTFCRKCIYEKITDEELNHCPVCNIDLgcaPLEKLRADHNVQDLRAKLFP-------SVRKKIKATEAITSVP-LPGKRKERSLSSLgvSTTRLSA-------------------------
>A0A4W3GE77	76	0.247	1.574E-12	11	103	154	3	91	429
-----------PQELEnlrNEATCSICLEFYTDPVSL-GCGHNFCRDCILQCWGTGQGSvSCPQCRQQIPQWSVRLNRTLSNIVESL-QRLFLNPR------LEEVGI--------------------------------------------------
>UPI0004431D65	76	0.238	1.574E-12	12	149	154	7	145	430
------------KSLKAELTCSICLGYFTDPVTALKCGHTFCKDCLLQCDEQaDATLTCPECRAVIRYSDIVPNENLQNLsITgktlrqhlLLSPTLlttCDQHGEKEKLFCEQ-G--QKPICDSCLLTQEHKDH--------QDLPLQMAADKCKRHT-NYY----
>A0A6P4BDN6	76	0.311	1.574E-12	2	139	154	0	144	445
--MTGQAVKLNRAKLEACLTCPLCNKLFNNATTISECLHTFCRGCIDKKLIDEQLKHCPVCNADLgcsPLDKLRTDHSLQDLRNKILPEegkkiAKTPKNCVKRKKKSlsslEANATEaKAATPEREVSAPSQPDCSSP------KPEKVEED--------------
>UPI0006D8F342	76	0.241	1.574E-12	15	126	154	10	124	451
---------------EEDLTCSICREIFTDPVTL-QCGHYFCQKCVCEHWKQTDTQSCPVCRAFCSKTDLKINITLLKIVDALKKKPKAQPEGICSEHEEKLKLFcledQELICVVCQTSKKHQNHKCCPI---------------------------
>UPI0003EBBAB4	76	0.246	1.574E-12	13	126	154	8	132	454
-------------ELQAEANCPICLDYLRDPVTI-ACGHTFCSSCIHQRWEGlQGTFPCPVCLHHCPDRKLKRNTQLCHMIEIVkqIPTTgsqrkLQEEKPLCGKHNEVLtffcDSTEEMLCPHCKVPLDHQHHSLIPI---------------------------
>UPI00093C21D3	76	0.243	1.574E-12	14	142	154	9	159	459
--------------LQEEARCPICLDYLRNPVTI-ECGHNFCYSCIHQRWEGlQDTCPCPICLHHCSDRNLKRNTQLcyvTDIVKQLpTPRKKRKRQEeklLCKEHKEALALfCEKDLellCPQCRITADHQDHPLKPIEeaaASQRRKLksyiEPlreqVEDAER-----------
>A0A1I8GB08	76	0.285	1.574E-12	12	109	154	357	458	461
------------EVLETELNCPICCDLLVDAATM-PCSHTFCRYCIEEWLRR--KNECPQCRAPGNgslSRALVVDSYVDRMVAELAPERraerDARVAEQREKLDKLQVCTSRSAW--------------------------------------------
>A0A226P4A8	76	0.246	1.574E-12	12	142	154	7	138	463
------------ESFQDEASCSLCSGFFQDPVSI-HCGHNFCRACITRCWeEEEETFPCPRCKATATQRNLRPNRELAKIIEIAkrlslrVPsageRLCERHREVLKLFCEE---EQEPICLVCRESHAHRLHAAVPIE------EAAEEHKEK-----------
>UPI00188EC08D	76	0.232	1.574E-12	12	113	154	8	121	463
------------KMMEEAM-CSICLQLMTEAVSI-DCGHSFCRQCIEDTFREknpiesyQEKFTCPLCRKPFQRESLRPNKQLENLIESMkeleCERLCEEHGEQLRLFCEDDGrliCWRCEHSPQHR----------------------------------------
>A0A2I4CIR9	76	0.260	1.574E-12	12	101	154	2	92	465
------------RILDEDLCCPICRDIYRDPVIL-SCSHSYCSCCLQSWWDRNALRECPVCKKRSPTRNPPCNRVLKNLCELIqrNPSEASDGTEGVCRLHSER----------------------------------------------------
>A0A6G0HVT1	76	0.227	1.574E-12	15	135	154	6	135	469
---------------EEDLTCPVCYDIFTDPVLL-SCSHSFCRSCLKRCWDTGLR-ECPVCRKRAPKSSAPSNLALKNVCEAVLQvrrqsSLLEEEKKMNCNLhGEKLKLFclvdKQPICVVCQSSKLHKGHDCSPIEeAVLDCKDE------------------
>UPI001AD7502B	76	0.264	1.574E-12	14	122	154	9	127	469
--------------LQAQANCPICLDYLRDPVTT-ECGHNFCRCCIRQSWADlSDSFPCPVCRHPGRERHLRSNAQLGRVIDvakLLHISRSKRERRDERHLCEkhnrvlTLFCAEdlQVLCPACVRP-PDHRGH-------------------------------
>UPI001891D122	76	0.252	1.574E-12	15	125	154	8	125	470
---------------EDDLLCPVCRDIFNDPVIL-PCSHSVCKTCLQRFWEAKESRECPVCRRRSTKEDPLSNLVLKNLCESFLESRSQRSSAGSEGLcvlhNEELKLFclddQQPVCVVCQTSKNHKNHELSP----------------------------
>A0A315VB86	76	0.298	1.574E-12	14	110	154	11	112	471
--------------LRQDLTCPICQGIFRDPVLL-PCSHSFCRECQQKSWEFN-NRTCPVCRVPYGEGSAISNRALNDACESFLkqnnvrPVQVQLSEEVCNLHLKPLGLyCEKDEEP-------------------------------------------
>A0A3Q2Q4L2	76	0.262	1.574E-12	15	126	154	14	129	472
---------------PEDLHCPVCIEMFRDPVIL-PCSHSFCKTCLQYWWEEKKAKECPLCKnISVEREGL-CNLVLKNLCENLSEERIQNSRQDICSLhGEKLKLFcldhQEPVCVVCRDSEIHNSHRFRPV---------------------------
>L8HLB7	76	0.256	1.574E-12	14	124	154	1	120	475
--------------LQEEMICPICLDILQDPATI-DCGHSFCLSCITQSGEAaDSVLKCPLCNKIVKRDTITPNWLLVNLVEKIqamNPSDMQPETKELRclRHGEKCHYFcevdGKFLCVVCRESKDHKTHNTT-----------------------------
>A0A6J0SAB4	76	0.281	1.574E-12	14	103	154	9	103	476
--------------LKEDALCPICRQLLTDPVLM-ECGHNFCRLCISDyyvaWKEQSRLLKCPVCGAPIQEGRLRPNQQLASIVDKLkqMPSLEEEKDLFCPKHKEKLNL--------------------------------------------------
>A0A443SWQ7	76	0.236	1.574E-12	2	122	154	232	357	479
--VSGQQVKRKyEDIFDSELTCPICSELFIEPVHV-SCSHTFCNYCIELWKRNpNSHQECPVCRKPM--KHVIREIVIENLIDKIVEEMDAQEKQRrvdviearKKKLEEFQSNLPVPLLPL--IEESFSGND-------------------------------
>A0A3B4CMX0	76	0.262	1.574E-12	18	129	154	8	122	480
------------------IQCPVCLNTLRDPVCL-PCEHSYCRVCLTRHLaVSADESTCPECRTPFSRADIRVNRTLRNIVDAARVHLeehkALRDRAMTILTGQTQNATDK--CPDHmETLRLYCETDQKPICVV------------------------
>A0A1U7UR52	76	0.219	1.574E-12	14	113	154	9	102	481
--------------LADEVNCPICQGTLREPVTI-DCGHNFCRGCLTRYCeipgpDPEESPTCPLCKEPFRPGSFRPNWQLANVVENI----------ERLQLVSTLGSEEEDVCQEHR----------------------------------------
>A0A3B4E261	76	0.283	1.574E-12	9	126	154	26	149	481
---------LNP-LSEEDFSCPVCCDIFRDPVLL-SCSHSVCKTCLEKFWETKGSRECPVCKRR-SSRELPPiNLALKNLCEAFLESRSQRSSAGSEGLcvlhNEKLKLFcldeQQPVCVVCQTSKSHKSHDLCPV---------------------------
>UPI000389172B	76	0.233	1.574E-12	17	126	154	12	130	486
-----------------ELTCSVCTDYFKDPVCL-DCGHNFCQACITRCWEGlHTNFRCPECRETFSQRNVKPNRKLRNIVEasrklTLEPTKEPEVGRVCEKHQRALDVFcqedQTPICLLCHLSRDHREHTVVPI---------------------------
>A0A667ZAG2	76	0.260	1.574E-12	14	111	154	9	102	495
--------------LEKELLCPICLSVFTDPVQL-PCRHNFCQGCISRaWAEDDAAVRCPQCRFSYrHKPALSSNLKLSNIVESFSSLSAEKASAALQ-----CGLCRGPRLPA------------------------------------------
>A0A0P8YD36	76	0.281	1.574E-12	12	143	154	207	332	507
------------QEIPEDLICGICRDLFVDAVMIPCCGSSFCDDCVRTSLLESEDSECPDCKeKNCSPGSLIPNRFLRNSVNAFKNETGYKISNVKSAVKNE---EKPPVEKEKEKEK----EEEPPV--VEPEPEEPEkpEKVEKP----------
>A0A5J4XVR8	76	0.288	1.574E-12	10	115	154	201	307	509
----------RPRVAErvDEFECILCLKLLYQPVTT-PCGHTFCRDCFLRA--GDHSNKCPMCRTVLHvGRKLPITITLQNIIEKSFPeEYALRKAEVaAQEQGHQPGGPETP-LPLFVMS--------------------------------------
>A0A2L2YHQ7	76	0.278	1.574E-12	12	141	154	343	459	528
------------KLLEDELICNICTELYIKPITL-GCSHTFCQHCIFEWKKK--KKQCPMCRERIETETtcLFLDNFINKAVEKLDPPSLEKRLELLKKREE--SQKKKP-----KRKKSKSNNRRT------SNPPEVAEvDRE------------
>A0A6A5E7A5	76	0.313	1.574E-12	12	117	154	7	121	529
------------EELHSELTCPVCLELFHDPVIL-ECGHHFCQVCIIQCWEAkaDELSSCPKCRKS-SGRKLRPNSLLCNVVDSVRraramdPAAgvtgWQYEGELEEPEERELGSSMSS-LASSVGHWP------------------------------------
>A0A3Q1C2B5	76	0.265	1.574E-12	15	125	154	6	103	558
---------------EEQFLCSICLESFKNPVSI-PCGHNFCLECIKRYWDTKRKSDCPLCKETFRNRPqLRVNVGLRDITEQF-------KRSLKGK------PGYKP-VPPKRLSqRQSSRSDEVP----------------------------
>UPI000A1C3068	76	0.277	1.574E-12	14	128	154	13	128	561
--------------LEKQLICSICLEIFKDPVTT-SCGHSFCEECLDRSLRLD-NSFCPLCKNDV-YRTPQVNIILRSVVEQMKNEKeeEEKRREREKKNEEEKKKREEEECdPKRFRGRPGQvPCDICTKMA-------------------------
>UPI001A994498	76	0.255	1.574E-12	4	135	154	99	239	573
----GFTANDKPvimSISEDDLTCPICCDIFTDPVLL-SCSHSFCRSCLNRCWETGLR-ECSVCRKKPSKAKPPSNLALRNVCQALL--EARRSSALDEKMNcnlhgEKLKLFcledKQPICLVCQTSKLHKSHDCSPIdEAVQDCKDE------------------
>UPI0004F03618	76	0.284	1.574E-12	14	116	154	219	326	576
--------------LEDELSCPICLCLYRNPVSL-SCGHSFCKECVQKALsvqqQSKAPYSCPVCKLQLGPIlELQKNFQLCSIVEAFMATAsKGQQDEGTAKEKKEVVPCDFCLHPSQPAVK-------------------------------------
>UPI00186B42E3	76	0.238	1.574E-12	11	92	154	6	92	702
-----------PENLLEELTCSICMEHLKDPVSI-PCGHSFCRGCITALCdyseaQVQDSLPCPICKKPFQKENITPNWLLSQLVPSLLSlELADKQSE-------------------------------------------------------------
>UPI00074FD200	76	0.290	1.574E-12	5	100	154	1	97	900
-----ASEEAATR-LQEELSCSICLECFRDPVSI-HCGHNFCRACITNYWRIGKKKTfsCPRCRETSRKKTLKPNLELKNIAE-IAPKLqvAKAAGEMTCKRHQE-----------------------------------------------------
>A0A3F3PKD7	76	0.219	1.574E-12	14	151	154	465	615	1400
--------------LEKELTCSICTDLLYQPLTLLDCLHTFCGSCLKEWFsaqasrarsSSSVRFTCPSCRAVV--RETRPNATVTTLLDMVLaasPDRdkSAEEKEEIARRYK-HGDSVFPTLPSAER-GSDASDDEDRRLLEEVRELSLQESRVRTRDTTAatgYRS--
>A0A1I8PXH2	76	0.266	1.574E-12	10	122	154	52	169	1506
----------KINAFNELFKCQLCQGYLINPTTIDACTHTYCRSCIVRHLSE--DEFCPQCKgnggKTLSPANLKSDNVLRSIIYKLVPGLYQKERERIVQFvNNTKNEAPQPLggSPPEPLSSLLESDD-------------------------------
>UPI000775672D	76	0.226	2.152E-12	16	116	154	11	125	138
----------------EEATCSICLEYFQDPVLIPECGHNFCRGCLTGSWgTSESEASCPQCRQTFGPRNVLPNRQLVRLVEIARrcggPwgedggSFCTKHREplkLFCKRHETLICVVCDRSQEHRGHR-------------------------------------
>A0A0N4Y9W3	76	0.241	2.152E-12	9	145	154	16	164	183
---------VSLTQLEANLTCCVCLNIFFKPINIDPCNHKCCYSCVLSWLQQNGfVGKCPQCRCTI--MSIKLDPLLSSIVETLLamkPGLRRSSEEIamieemearnMREYQSLLqySLTVDDFLPEPRTPRVFSSRTQDPTMGGRD--RRPFPTRLRGDD--------
>A0A5D2IK18	76	0.290	2.152E-12	14	127	154	3	114	198
--------------LREELSCAICLDICYEPSTT-PCGHSFCKKCLRSAADKCGKR-CPKCRQIISnGRSCSVNTVLWNTIQLLFPNEV---SEARKSAAGALNSQEvEPGSPeSGRRSNRRARSVRPPMV--------------------------
>UPI001898ABB9	76	0.397	2.152E-12	12	82	154	7	77	208
------------EELQSELTCPVCLELFRDPVIL-ECGHHFCQVCIIQCWEAkaDEISSCPKCRKSC-ARRLRPNSLLCNVVDSV-----------------------------------------------------------------------
>A0A2S2QGS2	76	0.299	2.152E-12	12	139	154	9	138	210
------------KSLNPHLLCVLCAGYYVDPTTIVECLHSFCRSCIVKYLET--SRFCPICDVQLHKTkpllSIRRDKILERLVYKIVPGLYAK--EMDR---RALPLKELYLSPDDLVSVvlQYHVEDAGPKALVDGEEEnhdAPNQD--------------
>A0A0S7HNP6	76	0.305	2.152E-12	12	142	154	7	136	239
------------EELQSELTCPVCLELFRDPVIL-ECGHHFCQVCIIQCWEAkaDELSSCPKCRKSC-ARKLRPNSLLCNVVDSVRRARVMDAAAGTPEWDPEGPLEmPEDREPGSSMSSVASSIGHWPHLVLDMCEEH--EEKLK-----------
>A0A085LL34	76	0.278	2.152E-12	2	118	154	27	143	248
--MENRRVLL--RGLNPYITCYVCKGYLIDATTVSECLHAFCKSCLVAHLRE--KTTCPKCEIVIHQSHplnyIMHDRNLQDIVYKLVPNLYRNEMQRREMFYQEHNLPfENP-LKTERKNESA-----------------------------------
>A0A3P9PZ49	76	0.282	2.152E-12	12	139	154	7	126	255
------------EELQSELTCPVCLELFRDPVIL-ECGHHFCQVCIIQCWEAkaDELSSCPKCRKSC-ARKLRPNSLLCNVVDSV---------RRARVMDAASGTPEwDPQGPLEMPEEREPGSSMSSVVSSIGNWPRLVLD--------------
>A0A226F459	76	0.247	2.152E-12	9	113	154	3	107	256
---------VRLESVNPCITCKICKGYLIAASTVTECLHTFCKSCLVQHLEN--RNTCPECEVVIDPVDplkhVRFDRTLQDIVYKLVPKLEESELKRERDFYQ--PPAPPITVPASQ----------------------------------------
>UPI00071985EC	76	0.266	2.152E-12	14	125	154	9	131	289
--------------LQAEASCPICLDYLRDPVTI-HCGHNFCLSCIHQCWEElQDIFPCPICLHHCPDRSFKKNPQLGHLTDIVkqLPTTsskrkGQEEKPLCEKHNQVLALfCEedlELLCPQCRVSSDHRDHPLTP----------------------------
>A0A0L0D358	76	0.297	2.152E-12	2	139	154	14	135	295
--IQGGKLVVRTRALNAYLVCELCNGYFRNATTVSECLHTFCEPCILRHF-DSGSTKCPTCETDLGADPftaIRQDMALKSLVERIFPNA---------------GPGTEP-SRKKKRKR--SRSKSTATAAGAGAAETPTND--------------
>A0A402FGF4	76	0.284	2.152E-12	9	127	154	27	143	382
---------LSPEVCAD-LVCPLCQGYFQAPVSVAECGHNFCRACLAgRWGASEGDPSCPECGAAAPPGTLRPNRhvaTLVEIVKQLSP-PEGRRGEAEEAGGGKGGLCEKHRQPLKVF----CQADEAPIC--------------------------
>A0A673MH59	76	0.260	2.152E-12	17	115	154	8	106	394
-----------------ELQCSVCLEVFTDPVST-PCGHNFCKSCLNQCWDNSQDCKCPLCKETFSKRpDLKINTALRQLVQLFQEKFTLNITDVLCDICDERKLKALKKIQDIRHS--------------------------------------
>A0A7S2TTX5	76	0.339	2.152E-12	0	137	154	159	310	396
PITDSREITFKLRDMNEHLVCKLCHGYFREAHTIMECLHTFCKVCLYNYLltrddrvGTSRKSDCPICKCnLINAEPmknhVRFDRTKQNIVDLILPRFKQKDQSLKRKPsdvkTSQVSVAPPP--PKKQ--KPAEETKKMPtlLMIFELRTYRPT----------------
>G4ZGG9	76	0.252	2.152E-12	9	147	154	70	230	407
---------LSVRQLNADLTCPICLGIIKETMVVMECLHRFCGDCISTAIRQS-KRECPSCRIHIPSkRSLRPDPNFDALISKIHPNLAEFERNEdliiqqqnrTRHFNNaytestRMGVLSQAASRRHggRRkaEGTASASSSRPSSPSNGSTGasPPTgEKRSSPGGGS------
>K3X845	76	0.260	2.152E-12	9	151	154	69	236	413
---------LPVRVLNAELTCPICLGIIRNTMVVMECLHRFCGECIQKCLRL-GNKECPSCRIHIPSkRSLRRDENFDALIKTIYPDLAEFERnedklieEINRSRHFNNAFTEsakvgaqnqeklrrqggKKKLPSASNGTSSSSNGAATTNGGGGEKRsVPGSTSSSPSDGSSTNG--
>A0A0C9Y6X7	76	0.250	2.152E-12	12	143	154	37	163	426
------------RSIDGSFRCTICGELFDGPVTL-PCGHCFCSGCIRPAM--SLKQECPSCRKGANEGHLRPNPIVEEIINGWkeaRPyILSLMKQEVQRKM---ADQPEVHASPAKKRKR-SQERSSSELGSVPGLPHTPI--KPRP----------
>A0A670HZN8	76	0.254	2.152E-12	17	121	154	11	121	427
-----------------EATCPICMEYLTDPVTL-ACGH-FCRDCIVKYfdtWEHIGDLECPICKARMQRGNFRPNWQLANIVEkiKLLP-PNKGEKDLCKKHEEKLHLFckedEELVCWVCERSPEHKSH--------------------------------
>A0A0E0KIV9	76	0.280	2.152E-12	4	130	154	5	132	430
----GGVRRVRREALVACMTCPLCKGLLREATSITECLHTFCKECIMDKIDDEEVDRCPVCNIDLGCDPeekLRPDHNVQDIRNKVFP--------LK---VKKVGAPKAPTvtLPVKRKQRSLSSLVVdapmvvgTPKVAVQ-----------------------
>F7EY10	76	0.233	2.152E-12	12	138	154	4	128	435
------------QSLREELTCAVCLAYFTDPVTI-DCGHSFCRGCLVGSWGSSAAATplsCPECRKPSEPRDLRPNLRLGKLA------AIDKEKEEGRQP-RRRGLCERHRQALKLFCR----EDEVPLCVaclGEGghgdHPLSPLQ---------------
>UPI000454B612	76	0.241	2.152E-12	12	126	154	7	129	438
------------KKLQEELTCSVCMEYFIDPVTI-TCGHSFCQICLLRYLEDQMSYSCPECRGACELSDLQTNQRLGklSVIGKqLVPHLsESPAREElcgRHQQSQKLFCQddETAICVSCYHSKEHENHRVCPI---------------------------
>A0A6P8N9L0	76	0.252	2.152E-12	14	125	154	9	130	456
--------------LQDEATCSICLEYFRDPVSV-ECGHSFCRPCISEAWRGvYTNFSCPQCRKTSKWKKLRPNRELASVVEISMrigaqgQEAAARKSELCTRHGEALKLYceedQIKVCAICRESGDHRYHSVLP----------------------------
>UPI0012382967	76	0.266	2.152E-12	14	142	154	3	133	458
--------------LRAEASCPLCLGLFQEPVSI-HCGHNFCRACIERCWRSsRDSFPCPRCREAAPERSLRPNAELAGII-RIAQRLSLRARarageRLCPKHGEALKLFceeeQSPVCRECRRSPEHRLHAAVPIE------EAAQEHKEK-----------
>A0A669EG39	76	0.237	2.152E-12	15	142	154	5	146	459
---------------EEDLSCPVCHDIFRDPVFL-TCSHSFCKTCLKNCWAQKLGQQCPVCKKMSEQSDPPCNLVLKNLAEAYLKKKnqsTAAGSEVICSLHfEKLKLFcldhQEPACVICRDSRAHVDHKFRPIdEAAQDHKEElqkalkPLQDKLK-----------
>UPI00192166C9	76	0.248	2.152E-12	13	142	154	8	159	461
-------------ELHAEASCPICLGPLTDPVTI-ACGHNFCVGCIGQRWEGlEHILPCPVCLHHCPDRHFRRNTQLRHVIGLVrqLPGArskrkVQDERPLCERHNQALALfCEKDLellCPQCRVSSDHQDHPLIPMEqaaAGHRKKLksymEPlmkqVEDAEK-----------
>L9JRA1	76	0.268	2.152E-12	14	110	154	9	99	463
--------------LQEETQCPICLDYLVDPVTI-DCGHNFCSCCLQQACQD--GLRCPVCRQPCRDGPFRSNAQLGRMVAL---ARLLKVKSIKRKRQEELPECEQHGQP-------------------------------------------
>UPI00195FEF7F	76	0.265	2.152E-12	20	142	154	15	139	464
--------------------CPLCLGLFQDPVSI-HCGHNFCRGCIERCWRSsRDSFPCPRCRETAPERGLRPNAELAALIraaqELSLRGSAAAGEPLCRRHGEALKLFceeeRSPVCRVCRRSPRHRLHAAVPIE------EAAQERKEK-----------
>UPI0011C11ED2	76	0.234	2.152E-12	14	142	154	4	138	467
--------------LEKNLSCPLCHDIYKDPVIL-SCSHSFCKDCLQASWRDNQTYECPACKRRSSKTEPFVSPVIKNLCDTF-----LHERESVCSLhGEKLKLFcldhQEPVCLVCRDSKTHKNHRFSPIgEAAQNHKEElqkslkPLQDKLK-----------
>UPI0018F60625	76	0.238	2.152E-12	15	126	154	6	134	469
---------------EERLKldasCLICLDLLSDPVSV-DCGHSFCGRCISAFCEKseggpgGSHYPCPHCRAPFSPRGFRPNRQLAGVVDAIRQLARCPGAEGERITCEEHGqgfslFCEqdqRPLCPLCPQSPEHRHHSVAPL---------------------------
>UPI0003EABDF0	76	0.247	2.152E-12	14	126	154	7	125	471
--------------LEDELSCPVCYEIFRDPVVL-SCSHSFCKVCLEQQWEQNSSWECPYCRT-ISKDKPPVSLSLKKLCEAFLQERsqkSPGESEMLCSLhNEKLKLFclddKDPVCFICHTSRKHRNHEFCPL---------------------------
>A0A0C2TGA0	76	0.278	2.152E-12	2	142	154	0	134	471
--MSAYSYVDNP---NSNLTCCICRHPFVDPVTTTTCSHTFCYECILGALSH--APQCPVDRSPLTLKELGPaDSIVRALVDELAVECMHREEGC-------THVCQRQLLPAHLREECAYSEVLCPESDCEERmlkkdVNAHTEDKHK-----------
>A0A669CAB9	76	0.268	2.152E-12	15	121	154	6	98	472
---------------EEQFQCSICLDSFKSPVSI-PCGHNFCLECIKHYWDVAHKSECPLCKESFRSRPeLRINHALKDITEKF-----------QRSLKEKPGYRP---VPAKRQSVPRQSS--------------------------------
>UPI00159128DE	76	0.254	2.152E-12	16	126	154	12	132	474
----------------EEATCSICLDYFRDPVIIHECGHNFCQSCLIQCWgESEGEASCPQCRETVEQSSITRNQQLANVVEiaKKFSNLVGIE-EGKGRVCEKHQEPLKLFCkedgsPICVVcnvSKEHKSHEVIPL---------------------------
>UPI0009A2FD01	76	0.272	2.152E-12	16	130	154	11	133	476
----------------SETICSICLDFFTDPVML-ECGHNFCHSCIIRCWENKDINLCPECRERILEKNLKVNRALANLAEKAR-LVKQNQKEIETKRNcadhrEDLKLFcetdKKLICFICRDSREHKSHNFFPIkEAVE-----------------------
>K7FF55	76	0.226	2.152E-12	15	131	154	19	145	486
---------------QAEVTCSICLEGFKEPVTT-DCGHSFCQDCISQYWGQlESNFCCPQCGETCPQGNLRPSKELRNMVGSVrdLSSQVAHEPEGERvcdRHQEALKLFceedQMPICLVCRESRAHRTHPVLPMEeAAQE----------------------
>UPI0003D08A43	76	0.250	2.152E-12	14	113	154	9	123	490
--------------IQEETKCPICLEYFTDPVSI-ECGHNFCRACITQYCEQmaegdSTPLLCPSCRTCFWKSHLRPNWDLANILEKIkqlsmkggKGKLCLRHQKSLDLFCEEDGKAVCVVCersPEHR----------------------------------------
>UPI0011C460EB	76	0.250	2.152E-12	12	136	154	18	127	501
------------RSLQDELTCPVCLEYFNDPVLVAECGHNFCRACVTQCWEDSGSSPLlPSVREPVPXRLFRPNRSLGNIVHIV----------------RQLGLPPGPADPPPGPPAPAPPLPaaSPPVX--PGPPRCP-----------------
>A0A7L4I0X7	76	0.265	2.152E-12	11	114	154	2	107	504
-----------PQKLEEKLVCSICLELFRVPVTL-ACGHNFCKRCISDHWhkqeqapaQGEKGYTCPVCRRGFEQHPeLEKNVTLCNVVEL------ARDGEARVSGTERCEVAHGELCPQHGR---------------------------------------
>UPI0007043FBB	76	0.219	2.152E-12	14	145	154	8	161	504
--------------MKKEVTCPICLDLLTEPMSL-DCGHTFCQACItannRESMICQGESSCPVCKSTYQPENLRPNQNVAKIVEAFREFKLSPQEEQKRDLCVRHGEKlllfcqedEKIICWLCERSREHCGHHTSlmeevaPVYkenlqAALDRLREEQQKAEKLDD--------
>UPI000CCC9B93	76	0.286	2.152E-12	14	147	154	377	504	505
--------------LENELQCIICSEYFIEAVTL-NCAHSFCSYCINEWMKR--KVECPICRKDIKSKtpSLVLDNCISKMVDNLSSEVKERRTDLIKRR-KESG-TLVSTAHQHHHHHHHVVLRARPVLASQG---LPTSRREGPRGGT------
>A0A7J8GHE2	76	0.245	2.152E-12	12	114	154	3	94	514
------------RLLEDKLTCSICLGLYQDPVTL-PCGHNYCGACIRDWCGGCEKA-CPECREPFRDGAeLRRNVALNGVLEVVRAASPDR------------GPSPDPSacCPQHRR---------------------------------------
>UPI000A1C43C7	76	0.275	2.152E-12	12	142	154	7	136	518
------------EELQSELTCPVCLELFRDPVIL-ECGHHFCQKCIIQCWevKAEELSNCPKCRKAC-ARKLRPNSLLCNVVDSVRRARVMDSSAVPTALDTEDALE----YPEEREfgssmSSVASSISHWPRMCSDMCEEH--EEKLK-----------
>UPI00147139CA	76	0.247	2.152E-12	15	109	154	9	104	519
---------------EDQVLCSICLDVFTNPVST-PCGHNFCKKCISECWETRGTCQCPICKTVFDTRPeLKVNIFISEMVDQFKQKFSSSSEQRSAEPEEVLcDVCPEPKL--------------------------------------------
>UPI00155F58BD	76	0.297	2.152E-12	14	112	154	9	98	530
--------------LTEELECPVCLDFFKDPVML-DCGHNMCRACILGYMNNQGSVLCPECRAVVSgPGSLKPNRVLRNLADK--------AREL--KLTEHLPCElQGPTAPPQ-----------------------------------------
>A0A0D2VX15	76	0.264	2.152E-12	10	151	154	164	296	535
----------KPRtdDMEQNLQCGICMEILHDCVSVVPCLHDFCGACYSDWMEK--KSDCPTCRAKV--TSISRNHRIKNLCESFLaehPEKRRPDDEI-AEMNARNKITSDMLKPPRRRYDDDEDEDDY-------------DDDEDEDDGsNAgpgYGS--
>UPI0018654C04	76	0.233	2.152E-12	15	119	154	9	130	555
---------------EEQFQCSICLDIFTNPVST-PCGHSFCMACIGHYWSGSAACQCPLCKESFRRRPeLHINRTLREITEQFkrmsgrsvsdQPPARPAElsctllDEMKRKF-QKVPATRSPHLPASVsaASGPVP----------------------------------
>A0A176WQ23	76	0.268	2.152E-12	18	142	154	27	174	576
------------------LTCPLCGDLFREATTVSECLHTFCRDCIQGRLSDGETNSCPICNvslGTLPLEKLRADHQLDDVKAKLFPDASRKRKNGpgsspavsaapirrkERSLYS-LGIGAQPQSanPGFatraTRGSPGKSLAVRDTSSSEEEEEEEEEEEEE-----------
>G3PHI1	76	0.220	2.152E-12	10	153	154	256	435	628
----------KTDKMEESLTCVICQDLLHDCVSLQPCMHVFCAACYSGWMER--SSLCPTCRCPV--ERIRKNHILNNLVEAYLiqhPEKCRSDEDLksmdnrnkitqdmlqpkvERSFSDEEGSSDylfelsdndsdssdigQPLvvcrqCPGYRREVDPPPAPPPPKPVTEEGPAQPT--GEQPSTSSAIPSAS
>UPI0018E54D2F	76	0.297	2.152E-12	12	128	154	479	594	684
------------EIMESELQCSICAELFVSATTL-SCSHTFCKYCITTWKKK--KKDCPICRAPITSEcrSLVLDSFIDKMVQNLTDEMKKKRQDMLKNREEETrsKVTGRTATPRSRRGRR--RNTTTTFTT-------------------------
>UPI00144A82EA	76	0.236	2.152E-12	14	130	154	11	134	994
--------------LERELTCSICTDLLYQPLTLLDCLHTFCGACLKEWFQFQastatsiHPYTCPSCRASV--RTTQPNATVTTLLDMFVktnPEKGKSDAEKKEAREK-----YKPgdnVLPkLRRREDPGAEEDRRLMEEVQ-----------------------
>A0A183BYM0	76	0.226	2.152E-12	9	123	154	35	160	1098
---------IKLSSLNPYIMCPLCNGYLVEATTVIDCLHTFCKSCLLKYFEENSD--CPKCHNQIHQSHpshyVAFDRTMQDIVYKLVPGMQAEEQRRREQFKKRHQLKDgrelngraAPQLPPHTVtVVPTPNATT------------------------------
>UPI0014020387	76	0.274	2.152E-12	16	138	154	11	129	1168
----------------EEVVCSICLDFFTDPVSL-ECGHNFCRSCITQSWDSERRNSCPECREEFADRTLReESRNLQSQVTFQFAELHHILVEKEQRILGDIQEEEKKIEQAGHKRR--VSNEANPMCVVEGV--MPIE---------------
>UPI0008F9BFE4	76	0.282	2.152E-12	9	118	154	11	123	1183
---------LQLREVNPYLICVLCGGYFVDAASIVECLHTFCWTCIVKYLEKN--KFCPICDVQAYKTkphlSIRPDYTIQRLTYKMVPGLFAKEMKRRKEFY--LSSDPPPTavnLPPSAFYSPD-----------------------------------
>UPI000C26DAFB	76	0.260	2.152E-12	10	143	154	13	129	1384
----------DVRQFHSLITCNICQGYMIDPTTVDYCYHTYCRSCILKHLLR--DAYCPECKssggKQISEDNLRPDNTKRSLIYKLVPGLYQRECNQLAEFEE-----QQKELSSDR----DHDND----------EEEEVEEDEKP----------
>UPI00074FFEFB	76	0.272	2.152E-12	12	131	154	267	376	1496
------------KEFCEETTCSVCLDYFREPVTI-ECGHNFCQACLTQcWAKSDTGASCPLCGEVLQQKNFKPNRQLANLVE-LVKKL-----QMGKGVEGEQGRCERHQEPL----KLICFDDQTTICVVCG----------------------
>UPI00064CE9C6	76	0.278	2.942E-12	12	114	154	4	97	151
------------ETLQVEASCPVCLDYLQEPVIT-QCGHTFCKACITRSWKDlESHFPCPVCRKTSRHRSLRPNWQLGGMVEV----AKQLKQGVKRKVREESRL-----CPQHRQ---------------------------------------
>A0A4W3GY46	76	0.229	2.942E-12	9	130	154	4	133	170
---------LQTECWTEEITCPICLDFFTDPVSL-DCGHNFCHSCITRNWEKQETNRCAVCQETFPEKSLRVNRAMASLAErarKFSLTPTQRENKLRCEIhQEELKLFcesdKKLLCLVCRDAREHRDHRFLPIAeAVE-----------------------
>UPI001B348519	76	0.252	2.942E-12	14	126	154	9	130	178
--------------IQQEVTCPICLDILKDPVTI-GCGHNFCRNCITQLGETcDNFLQCPLCKSSMRKDAFVSNWQLGSLVEKIqtmdLSEVQLEEEELrcpkHRKklhyFCEEDG---KLLCATCHESNEHKSHNTSTM---------------------------
>Q8K3S6	76	0.327	2.942E-12	18	130	154	82	193	194
------------------ISCFICKGYLIDAATITECLHSFCKSCIVKHFEH--SNRCPKCNLIVHQakphKNLRMDPQLQSIVYKLVAGLEENEKKQRREFNKEhcLGPPEPAADPQ-----PGHSSEENTKEVVE-----------------------
>UPI00117E60B2	76	0.281	2.942E-12	15	109	154	38	126	209
---------------EDLFLCSICENVFTDPVTT-SCGHNFCKSCISEHWRVNVPYQCPMCKEDFDTKPqLKINTLFSEMVAQFRP------KEQKAELKKTEGEIEQMIL--------------------------------------------
>A0A6I8QVN2	76	0.274	2.942E-12	12	149	154	9	128	233
------------KEFNPHITCYICKGYLIKPTTVTECLHTFCKTCIVQHFEE--SNDCPKCGNQVHETNplemLRLDNTLEEIIFKLVPGL--REGEQNRELEFW------------KRKQPHENGD----DGV--NVKRPREDEEENDDDRDY----
>A0A670I153	76	0.252	2.942E-12	17	121	154	13	116	261
-----------------EATCPICLDFFKDPVTT-TCGHDFCRGCLSRY-----SGVCPICKARMQRGNFRPNWQLANIVEkiKLLP-PNKGEKDLCKKHEEKLHLFckedEELVCWVCERSPEHKSH--------------------------------
>A0A5J6BTH1	76	0.298	2.942E-12	10	117	154	7	118	286
----------RVKDLNEFVKCNLCYGYLIDATTIIECMHSFCKTCIMKHLED--FNTCPTCDCQLHETkpylDVKTDKVLQSIVYQLYPSVFKDEMKRRREFHSNYKVKSelCHLSPEKRGEVP------------------------------------
>A0A3N0XPV5	76	0.242	2.942E-12	12	109	154	4	109	301
------------RIFQDELRCAVCMDLLKDPVAI-PCGHSYCKSCITVCWdEEDQKRvySCPQCRQTFSPRPaLAKNTILAEMVEKLkkikLPaDCYAGAGDVQCDVCTERKYKAVKSC--------------------------------------------
>UPI0013CEA6B7	76	0.291	2.942E-12	14	102	154	9	102	305
--------------LKDELTCPICLDIYRNPMSL-GCGHSFCEECIQKEQKcQRGPSKCPLCLSPTGPTGeLKPNFHLRNIVENFL-DASVHQGEEKQELqckqkEESLG---------------------------------------------------
>A0A3Q0RT36	76	0.257	2.942E-12	15	116	154	9	108	316
---------------EDQLQCSICLDVFTEPVSI-PCGHNFCKACLTKHWDSNNRCQCPLCNEKFNKGlKLCVNTGFRDVVENFKTRHVISDNNAPVKP----GQVPCDCCPgnKYRASK-------------------------------------
>A0A6P4Y2H9	76	0.263	2.942E-12	4	94	154	1	90	322
----GYSLQRFLSRVDDNLLCGICAAVLKDAVVT-PCGHSFCEHCLDTWLNQTERRTCPECRTGMLPHEARPVIALRSLISGLSIECEHRERGCR-----------------------------------------------------------
>UPI0012618BA9	76	0.238	2.942E-12	12	112	154	34	137	331
------------EILKEEVTCPICLKLLKEPVSA-DCNHSFCRACITLNYESkrntEGEANCPVCRVPYSFENLRPNRHVDNIVERLKEFKFSPEEEQNGNVCAKHGEKLQLFCRKD-----------------------------------------
>A0A2H3B100	76	0.267	2.942E-12	12	146	154	30	163	378
------------RTLDSALRCPICCELFSGPVTL-RCGHCFCSLCIRGSLAQ--KQECPSCRKGEENEGhLRVNPVVEEAVEawsKARPFiLQLLHRGGRPSVNSN----PSESGPSKKRKRSSPDSDIEFVAGPSGQKTEasPAET-PCPVCG-------
>A0A7S4DS77	76	0.403	2.942E-12	0	96	154	163	271	379
PITDSREITFKLRDMNEHLVCKLCDGYFRDAHTIMECLHTFCKVCLYNYLltrddrvGTSRKSDCPICKCnLINAEPmknhVRFDRTKQNIVDLILPHFKQKDQSLKRK---------------------------------------------------------
>UPI00106E694E	76	0.273	2.942E-12	15	126	154	5	119	389
---------------EEDLCCPVCQDVFRDPVVL-VCSHSFCKDCLESCWREKPVKKCPVCRKR-SSSNPHVSLVLKNLCEAFIQERDQRSSEALCSLHSEkLKLFcldhQQPVCVVCRDSETHINHRFRPI---------------------------
>UPI0019500D01	76	0.275	2.942E-12	14	118	154	13	117	414
--------------LEAELTCPICLGFYRDPVSL-NCGHNFCRQCIKNRLGNEwyySNCYCPKCRAHLPYPlNLQSNFQLGNIVEAFLATISKR-QEDEGSDEWKAGAVPCEYCLD--RPKPA-----------------------------------
>UPI000520889C	76	0.232	2.942E-12	12	108	154	3	100	423
------------RSLREELTCAICRELFSEPVML-DCMHHFCKACIQGYWEScARVPSCPQCRCEFPSRAFRTHYLLSGLVEKVRRcGSAEHQHKMRKHLEDALQARQKEM---------------------------------------------
>A0A2I0WHB5	76	0.296	2.942E-12	0	130	154	16	138	435
PQI----VRVKREVLVACMTCPLCKKLIRDATTISECLHTFCRKCIFDKLNDEEEESCPICHIDlgcVPVEKLRADHNLEDIRAKIFP---YK----KRKVNGPE-VVQSITLPVRRKERSLSSlGVITPRIGVQ-----------------------
>A0A3Q3AW81	76	0.284	2.942E-12	16	135	154	4	131	461
----------------SELFCPVCHEIFRDPVVL-SCSHSFCKACVHAWWREKQINECPLCKeSPLTS-NPPVSLALKNLCEAYRheskPEVSAGSEDLCGVHLEKLKLFcldhQKPACVVCRDSKTHSSHRFRPVdEAAQDRREE------------------
>UPI00187BE261	76	0.256	2.942E-12	15	126	154	5	120	462
---------------EEHLYCPVCRDVFRVPVVL-SCSHSFCKVCLQSWWREKQSQECPVCRTVSSTRQPPVSLVLKNLCEAFLLERDQRVSDGLCSLHSEkLQLFcldhQQPVCLVCRDSEQHTNHTVRPI---------------------------
>UPI0018867B21	76	0.280	2.942E-12	12	118	154	9	119	469
------------EALQAEATCPVCLELFSQPLVT-ECGHSFCGPCLAAVLGSPPRPaACPQCRAPVAPGSLRPNRALRAVAE--LAEALGDEARRPRcpAHGETLGLfcesCRTPLCSLCREGSPH-----------------------------------
>A0A7R5KRY4	76	0.252	2.942E-12	12	118	154	7	120	473
------------RYLQEETTCAVCLDFFHDPVMILSCGHNFCRRCLDCcSVDAAGGGSCPQCRVPFPHGGFRPNRQLANVVAAIqeldMPaaqELCRRHQQPLTLFSHRDGILVCAAC-AERRAEPA-----------------------------------
>A0A6P7IYE5	76	0.261	2.942E-12	10	153	154	3	173	476
----------KIAAVESLLSCFVCSETFRDPVTL-SCSHSFCSSCLQKFWEQTKNKNCPICKRRSSKDYPEVNFALKELADSFVQRKtnssteEGEKQEVKREVKKEDVVCDKHSeVPhlfcedEQRAVCPVCefSLHQThkvvPVEqAVRDLKEQLRSDLKSLQDkrdkykqvGDTYNEMS
>UPI0004F0E3E3	76	0.261	2.942E-12	10	140	154	5	145	482
----------RTSNLPSEVSCPICLEDFQDPVSI-HCGHNFCRSCITHRWEYSmEKFSCPQCWETTSERSLRPNQELARILHiarRLSLKGNLLDWEKKKEKEEEEGC-EKHQEPlnffckedqvllcvICRESRAHRSHSVRPV------PEVAQEYK-------------
>UPI001054550A	76	0.279	2.942E-12	14	126	154	8	121	482
--------------LEDVLRCPICLDVFKEPIQ-PPCRHSFCTTCILKAWEDKTMVHCPLCKQAYTEKPeLTKNFELANIVEHVSNLSALSQVPL--VLNCVL-CTQNPPLPVKRVclccKKPCCETHIQTL---------------------------
>A0A401PBR5	76	0.250	2.942E-12	9	100	154	4	102	484
---------LQLECLSEELTCPICLEFLSDPVVL-ACGHDFCRSCItLSWagLQQQEESSCPQCRAVSPQGSLRTSRSLATLAEKarglsVRPDGGAGRRGRCQEHSEE-----------------------------------------------------
>A0A6J0SE75	76	0.224	2.942E-12	12	126	154	9	136	488
------------EKLQDEVSCSICLEYLREPVTI-DCGHNFCHACIVDYCERGSGSTtgaalCPQCRAGFLLSSSRPNKQLANIVEgieqlALRPGRATRGEALCEKHGKKLRLFcqddGEPICLVCDKSREHRAHTVLPI---------------------------
>UPI000A1C4EF8	76	0.252	2.942E-12	11	120	154	4	117	503
-----------PEECED-LSCPICRSIFNDPVVL-SCSHSFCGVCIEQWWnlnEEEQGNTCPICRETETRRFPIRNLALRNATEVLerwtqtRRGLENERREMERREMERREMERREME---RREEEVCS---------------------------------
>A0A4W5R5U1	76	0.269	2.942E-12	14	125	154	4	102	505
--------------LSEQLQCPVCLCVFTDPVSL-PCDHTFCRPCISTHLlrsSAKSQSRCPECRGPFSQKDLRAHRVLTNMADAV--------RE-----EEECGLAAK--GPEAPQGRTVASELVCP----------------------------
>UPI00167FCCFD	76	0.256	2.942E-12	9	124	154	5	127	506
---------VASKLLED-VTCPICLEILQDPVTV-DCGHNFCLQCINQIAKAAENLLCPLCKLSVSKDTFRPNKLLASLAETIqamDPaEIQPEGDETRCRTHKEklHYFCEKDMeflCVVCRDSKDHKSHDVT-----------------------------
>UPI001B3A9C75	76	0.397	2.942E-12	12	82	154	7	77	517
------------EELQSELTCPVCLELFRDPVIL-ECGHHFCQVCIIQCWEAkaDELSNCPKCRKSC-ARKLRPNSLLCNVVDSV-----------------------------------------------------------------------
>A0A3Q2PKK1	76	0.397	2.942E-12	12	82	154	7	77	518
------------EELQSELTCPVCLELFRDPVIL-ECGHHFCQVCIIQCWEAkaDELSSCPKCRKSC-ARKLRPNSLLCNVVDSV-----------------------------------------------------------------------
>UPI001A981D3E	76	0.388	2.942E-12	13	82	154	8	77	519
-------------ELQSELTCPVCLELFRDPVIL-ECGHHFCQRCIIQCWEAkaDELSNCPKCRKSC-ARKLRPNSLLCNVVDSV-----------------------------------------------------------------------
>UPI00187C07DC	76	0.397	2.942E-12	12	82	154	7	77	519
------------EELQSELTCPVCLELFRDPVIL-ECGHHFCQVCIIQCWEAkaDELSSCPKCRKSC-GRKLRPNSLLCNVVDSV-----------------------------------------------------------------------
>H2S3V3	76	0.260	2.942E-12	15	109	154	28	120	558
---------------EDQLLCDVCLDVFSDPVTL-PCGHSFCRACVEQHWEDSVQRHCPTCKETFYGPlELQLNKFISDVI--LRFRGAQRDPQLAKGGDITCDICKEPKL--------------------------------------------
>UPI001476B42B	76	0.240	2.942E-12	15	110	154	9	113	568
---------------EEQFLCPICLEVFSSPVTT-PCGHNFCKDCIHRYWHSTSLCQCPMCKQRFSRRPeLRVNTFIAEVADQFrrsvekmatarCPQDPPADRAPPR--TTQPGEVPCDVCP-------------------------------------------
>UPI00168D6DE8	76	0.264	2.942E-12	2	103	154	0	93	569
--MSGFGVFASL--PEDQFLCSLCLDVFSDPVTT-PCGHNFCRTCLSQHWDKGELCHCPTCNKRFPS---RPDFFTNAIISEI--SVQIKKRKIEAMEGEENSL--------------------------------------------------
>A0A7R9QGA3	76	0.211	2.942E-12	4	118	154	1	123	584
----GFDInRFRESDIKAEFICPICRDILEDPLLVQTCEHVFCRNCIDQWLRESQQKSCPIDRQEISDESLRpPQRSFKNLIQSLLisCDFVANGCQEWIKIDElpahTSACNYNPVIMVQEIECPA-----------------------------------
>UPI0004449B82	76	0.255	2.942E-12	3	145	154	293	457	592
---QGRIRSL-LQGFEDNMTCPICFDLFSVPHLGNPCGHSFCGLCGMGWIKEN--RTCPMCRAKLNKQvPMIPNISLDNTIERHINALAAsgdrdwlEGGEKMVEWNErrENWKTEKAALekaPSRHKaRKPASnsasrsgSRTNTPAPAVapgpQARHLEADDSFIVPDD--------
>A0A267FAI7	76	0.260	2.942E-12	15	83	154	3	68	624
---------------EEDLSCIICSNVYTDPRVL-PCGHSFCSACIAQWRQN--QPVCPNCRGPIGPVNPPRNTILANIVERFL----------------------------------------------------------------------
>UPI00193ED496	76	0.282	2.942E-12	12	102	154	5	94	631
------------RELEDAI-CNICRDYLTDPVTI-ECGHNFCRGCINQHCeEEEETATCPKCEETIQKRAFRSNTQLGSIVQFIKQELKPGQKGRKENVCKEHG---------------------------------------------------
>F6TYY3	76	0.263	2.942E-12	14	119	154	6	107	637
--------------LAEELSCSICLEPFKEPVTT-PCGHNFCGACLDETWASlGAPYRCPQCRAVYQARPqLRKNTVLCAVVEQFL--QVELAREALPD-----GCTPPASAaaPAETPAKPPA----------------------------------
>UPI000C143CF5	76	0.255	2.942E-12	12	136	154	487	616	646
------------ELMESELQCSICNELFVEATTL-NCSHTFCKYCISVWKKK--KRDCPICRASITSEcrSLVLDSFIEKMVQSLSDEMKQKRKDILEGRKEEIAAAttrqTTKSTPNSRRARRNQRrtTSTATVMANTEMNGTP-----------------
>A5AFM2	76	0.263	2.942E-12	2	130	154	0	124	662
--MTSQVVKVRRETIAACMTCPLCNKLLKEATTISLCLHTFCRKCIYEKLSDEEVDCCPVCNIDlgcVPVDKLRPDHNLQDIRAKIFP-FKRRKISVPQV------MPPIP-LPVKRKERSLSSLvVSTPRVSMQ-----------------------
>A0A6J1S381	76	0.271	2.942E-12	12	149	154	543	688	770
------------ELMESELQCSICNELFVMATTL-NCNHTFCQLCISNWLEK--KKDCPICRAPsvTNSRSIVLDSFIDRMVENLSDDLKKRRKEIveeRRVLAHVANIEANPY--KKRKtapNQPATSLPLQNvnhnvVTTVQNNVRLLVPVPSIPNGANVY----
>A0A0E0R9Z4	76	0.305	2.942E-12	7	125	154	2	108	833
-------ILVKLMDIRKEVQCPICLGIIQKARIITECLHRFCRDCIEKsmWL---GNDECPACRTLASSHSLKVDPNFDALILTLYPDLHKDE-------EEELAFTEEKTC----RKKIQASTDEAP----------------------------
>UPI0006233552	76	0.406	2.942E-12	12	97	154	11	94	848
------------KDLNEHIVCPLCRGYLIDATTLVECLHSFCRGCIVRRLSSGARA-CPVCNVAASP-PLLPDTRLQRLVYLAVPGLFRSELERRRHF--------------------------------------------------------
>A0A226MI64	76	0.257	2.942E-12	12	107	154	7	110	880
------------KELQEELTCSICLDIYKSPVSL-GCGHSFCEECIQGLLGSQRCPqellSCPLCSaQEAPPAKLQPNIQLRSIVQKLLDTSEQnsaPEEEPKREVErEESGGSSGP----------------------------------------------
>A0A6F9C4U3	76	0.260	2.942E-12	6	102	154	416	514	891
------SVMAATWTLEDDMSCPVCCDVFTDPVVL-GCSHSFCRSCLDNFWNTQVIKKCPVCRHHSLTATPPSNLALRNIVEAFVRERshsTAKQEETREGEKESQG---------------------------------------------------
>UPI0015919BEA	76	0.269	2.942E-12	16	131	154	515	638	996
----------------EEARCPLCKEYFTDPVSV-NCGHSFCWGCIKEHtvnWNVLWTLRCPVCSTILQKGKFRANWQLANIVEriKLLP-LNLGERELCKSHGEKLSLFckedEKLVCALCRESGEHWTHTLLPPEeSVQG----------------------
>A0A1A6AC86	76	0.212	2.942E-12	14	147	154	759	911	1054
--------------LEEEMTCPVCMNIMVSPHQVTPCGHALCGACGVQWItiraASGGRANCPTCRVKIDRHDpLTPARTLENLIRKWidnkiavegewegLPEF--KEREECWKIHKEHsgGALIPPELfgPASLRgtvvERDHRGASPTPV-----FPVPPLANLMDSFDSS------
>UPI001890F6E8	76	0.230	2.942E-12	15	117	154	553	639	1099
---------------EEELQCSICLDVFTDPVST-PCGHNFCRICLKEYWDSSSRCQCPLCKTEFPKRPeLRVNT----FISGLAAQFKISDQ------------VKPSRAPEKRPSKP------------------------------------
>UPI0011B4A0E3	76	0.263	2.942E-12	10	103	154	4	95	1126
----------NPSWPEENFSCSICLDVFSSPVST-PCGHNFCRTCITKFWDEQVRYKCPVCNELFNTRpDLRVNILISEMVDRF--GTLVRVKEQPCVEPAEVPC--------------------------------------------------
>UPI00189B4E05	75	0.272	4.021E-12	15	112	154	9	104	160
---------------EDHFLCSICLDVFIDPVTI-PCGHNFCMMCITKHWDRDMRCVCPLCNQRFTSRPkLQVN-TLISGIALQYRKLDQGNQETK-VVNILCDACEQKALKSC-----------------------------------------
>W4FW94	75	0.304	4.021E-12	0	116	154	50	173	194
PRpLATTPLTVPPTLLQSEMQCPVCLGIVRNATVIKSCLHRFCDKCLNECLRSGIK-ECPSCRAVIGPKrsSLRRDETFDKLVATIYPDLeryEAAEDERIASANtpKRLHHDDNPMSPSGKRAK-------------------------------------
>A0A7S4M4F3	75	0.268	4.021E-12	7	102	154	43	138	195
-------RTLILRKLNQELTCSICLCVINTCSVVRHCLHRFCHECITKYLRV-GKKECPTCRGTCaNQRHLRPDPRFDELVQVLYPDLEAHEEEQEKMIEEINN---------------------------------------------------
>A0A267DRX1	75	0.336	4.021E-12	10	110	154	3	102	208
----------QLRQLNNILVCSLCAGYLIDATRLTDCFHVFCKSCIVGHLQTVRPSRCPECGQELKLEEegcLRQDRVLQDLVYKLVPGL--RASEVHRRLDFSLELEKS--LP-------------------------------------------
>UPI0006D91EB7	75	0.292	4.021E-12	16	118	154	71	182	235
----------------DDLICAVCLDFFRDPVML-DCGHNFCRFCISKCWgQQEENLSCPECREVFLGRNLKGNRALGNMADKarrLTTEKkAPRDDSFcAIHENEELTLfCEndlKPICLSCTREHQD-----------------------------------
>A7SGP3	75	0.227	4.021E-12	7	152	154	3	157	241
-------RTMSMNQVNEHITCKLCNGYLIDATTIIECLHTFCRSCIVKYLHEN--NHCPTCNVFLHHSHpmnyISADRTMQEIVFKLVPGLQEWELQRQKEFEVAMFMyrtgEQQSVYNNARKkeSRTDgkIRLSISPCSSGSTTPTGEVQDYHRNDEQVAI-CM-
>A0A1W0A8F3	75	0.254	4.021E-12	9	146	154	6	152	246
---------VDSSSVNAYFTCPLCKGYFRQPYTIRECIHTFCKSCIFKYIVTQDKRACPVCQGtfgtfPLSgtkrkPPEIVQDHVMEGLVKKLFPSLDTQDAKEEKAFYIKHNIPIKAGVVLEPKAK------ETKFKRLKGNPikivLRPKLDKlPIPADG-------
>UPI001589022E	75	0.258	4.021E-12	7	153	154	14	156	247
-------VRVKRKKLEACMTCPLCNHLLNEATTISLCLHTFCRKCIYKKLTHEKVDCCPICNmhlGRLPTEKLRPDNYLQDMRAKIFP---FKRREVK-AFE----VMPSVALPKKKKgEQREGAQDLQTSRADDLVPQGHGQDDGEPSGSQMFAAYS
>A0A674J893	75	0.250	4.021E-12	12	112	154	11	129	249
------------REVEDEATCPICLDYFSDPVTV-DCGHSSCKTCVTTYcdnWEEgnHGPLCCPICREKIEKVNFRPNWDLAGLVEhvkqlGLKPGkeekenLCERHKEKLSQFCEEDGefiCVECDKSPVH-----------------------------------------
>UPI000B8F69EC	75	0.269	4.021E-12	9	144	154	27	152	263
---------LPINQFYPYIRCALCCGFLIDATTITECLHTFCKSCIVKHFFR--SNRCPTCSIVVHQTqphyNIRPDRQLQDIVYKMIP------------FLEE-GKCMEQDSSKGMRADPSNSXPSPPSVAVVMSPPGPvVLRRQKKD---------
>A0A452GYJ5	75	0.250	4.021E-12	12	115	154	7	113	264
------------ESLQKEATCPICVEYFTEPVSL-ECGHNFCRACISQCWEGsDTDMSCPQCRETVQQRNLRPNRQLVTFwIQISLINFILRFSPLHRRFwiYPFNTAHPQLVLSEDRRS--------------------------------------
>UPI001301FCC5	75	0.261	4.021E-12	12	129	154	7	133	279
------------ENLKGHLTCSICLGYFTDPVTG-KCGHSFCTECLLQCReRTTETLTCPECRGVMTYSDLVPNRHLQNlsIIGKmLRPHLVQSMVGLTT--CDQHGEQEKFFCEEDRRllcdyclSAPeHKDHQVLPLETV------------------------
>UPI0019217504	75	0.299	4.021E-12	2	132	154	5	132	290
--LEMGVLKIRRDLLEACMTCQICHKLVTDATAISECLHIFCKKCIFEKLADEEVSHCPVCNIDLGCnpfEKLRPDHNIQEIREKIFPS---------KKEKEDAGTLEVPSvpLPVRRKKRSLCSLVaETPRVASHGE---------------------
>UPI00071CF8EA	75	0.229	4.021E-12	12	142	154	3	149	297
------------ESFRDEASCSLCLGFFQDPVSI-HCGHNFCRGCITRRWEEAQENfPCPNCQETAPQKNLRPNRELAKLIEiakRLSLKVVARAGVGAGEEEEEEEEKKKKLCQKHQeALKLFCEEDGTPICLVcresQAHRAHPVvpieeaaeEEKEK-----------
>A0A672RZ15	75	0.289	4.021E-12	14	115	154	113	217	363
--------------LSEELHCSICLDLFSDPVTT-PCGHNFCKTCVEMFWDISQKCTCPFCKETFNkCPDLRCNTALREIV-QLFEKNTGYKREPVMTEYSqplETEDQEETLCkPSVRAS--------------------------------------
>UPI0018FF2307	75	0.266	4.021E-12	5	135	154	3	130	371
-----ATVKLPTQKLMGCLTCPLCDNLFTHATTISECLHTFCRDCIYEKITEEESEGCPVCNTnlgGVPLEKLKADHTMDDLREKIFPCKRRKEKEPEKSH-------SSVSLPTKRKDRSLSSYMASePKSTAQENLAE------------------
>UPI00195588FA	75	0.224	4.021E-12	14	105	154	7	103	427
--------------LREDLTCAICFELFREPVML-GCMHHFCRKCIVSYWQSlRGPASCPQCRREFPNRSFQTNYLVAGVVEKVRagstPGsIKHLEKQLKERLESRCSLKE------------------------------------------------
>A0A3B4U6L8	75	0.260	4.021E-12	15	125	154	7	113	447
---------------EEQFNCPVCLDLPNDPVTI-PCGHSYCMACIKDYWSKDDPKgiySCPQCRQtFCPKPSLSRNTMLAEAVEQLRKGALISD--VRESMRSARGAPS-----SSSRSKGKLSSSAVP----------------------------
>A0A5N5H720	75	0.272	4.021E-12	7	126	154	76	193	458
-------IFIQLQELRKDLHCPICLGIMKKTRTVMGCLHRFCRECIDKSMRL-GNNECPACRAHCASRrSLRDDPKCDALIAALYPDIEKYEEEIQASI-AKVFEQQSEALTKRRTSGKDIS-DSFPM---------------------------
>A0A2Y9EBM2	75	0.246	4.021E-12	9	126	154	4	131	459
---------VSLADLQAEAYCPICLDYLRDPVTI-ACGHNFCRSCIHQSWEGlRDIFPCPICLHHCCNGNLKQNTQLCNMTDIVkqIPTMrskrkRQEEKPLCEKHNQELSLfCEKDLellCPQCKISN-HQDHHLMPI---------------------------
>A0A672HMB8	75	0.237	4.021E-12	15	140	154	5	146	463
---------------EEDLSCPICKDIFKDPVAL-SCsgSHSFCRACVQTWWEEKLINECPSCQERPLPSHLPPNQALKEQCEAFLlrnRQSASAGSTVRCRLHSEkLKLFcldhQQPVCVICRDSKTHSNHRFRPVdEAAEDQREElrtslrPLKDK-------------
>A0A3Q3KHE5	75	0.219	4.021E-12	17	140	154	5	144	466
-----------------DFSCPICQDVFKNPVVL-SCSHSFCKACLQTWWADKCIHECPVCKRRSSRTEPPCNLALKNLCEAFLQELSLEDKdsaksEALCSLHSEkLKLFcldhQQPVCLVCRDSKTHTNHRFRPiIEAAQDLTEqlrrslKPLQDK-------------
>UPI000EFF3DBB	75	0.245	4.021E-12	11	116	154	4	116	469
-----------PALFEDYLQCPVCRDVFKDPVLL-MCSHSFCRLCLEQFWQLTEVPTCPLCRASSSVNHPPCNLALKNLCEAFVQECnqtASAGAEILCELhNKKLTLYcledKQPVCVECQTSK-------------------------------------
>A0A6P7IZL0	75	0.272	4.021E-12	10	153	154	3	166	470
----------KIAAVESLLSCFVCSETFRDPVTL-SCSHSFCSSCLQKFWEQTKNKNCPICKRRSSSDYPPVNFALKELADSFAgrqkPESSERMKETKEEvVCDKHPEETKLFCeDEQRAVCPVCefSLHQThkvvPVEqAVRDLKEQLRSDLKSLQDkrdkykqvEDTYNEMS
>A0A672FDI0	75	0.288	4.021E-12	14	110	154	14	105	476
--------------FQQELTCPVCQGIFRDPVLL-ACSHSFCRECLDKSF--DVNNKCPVCREVYHKDQAITNRALSSTCERFLQETNRWPKQQKPPQGE--GVCNLHLRP-------------------------------------------
>H3B148	75	0.263	4.021E-12	16	125	154	27	154	478
----------------SDLCCSICLDFFRDPVIL-DCSHSYCRACISQMGEREEENFCPQCRQHFSHRSLMPNPALASIVESFkkrdlkaeaSQQSRKRERPGENKefYCEEHDEKLKLFCEEDQQmicvvcgtSRSHKSHNLMP----------------------------
>A0A4U7AZP6	75	0.280	4.021E-12	14	146	154	23	168	481
--------------LENSLRCQVCKDFFDNPVIT-SCSHTFCSLCIRRCLSQDSK--CPACRASDQASKLRRNWAIEEVVATFqaaRPEAFKLATERKQqdEAGEERPAKrrrtqkdSNATLPSSQRqtrSRTKTNNAPAEVMVIDDDEGDGdyEEDKE-PDDG-------
>UPI000258D76D	75	0.294	4.021E-12	14	113	154	382	477	481
--------------MDEQLTCSICSELFVQATTL-SCMHTFCHHCINSWIKK--RNECPVCRTPVTSmnRSLVLDNFIDSIIENLPTRFKERR---KQTINERRALEMPKKRPTKR----------------------------------------
>A0A3B4XSP8	75	0.259	4.021E-12	10	149	154	3	163	482
----------KVALFESFLSCHVCSETFRDPVSL-SCNHSFCSSCLHKFWEQSKNKNCPICKRKSSKDYPSMNFSLKELADSFaerqnngSPETeKEEEEEEEEKEEEEVVCDKHPEVPywfcedEQRAVCPVCefSLHQShkvvPVEqAVSDLKEQLKSDLESLQDkRNKY----
>A0A1L8G2A3	75	0.256	4.021E-12	9	152	154	16	145	487
---------IRLPILENQLTCPICLEVFKEPLML-QCGHSYCKECLWGLMtESSIQLLCPVCRQVVDCSSSPPNVTVKHLIETL------------QKLNEE--QTTAESCPSHHN--PLSlycEQDQKIICGLCGTIGEHRQHQITPLT-SVYSRM-
>A0A3Q3M2H6	75	0.271	4.021E-12	14	116	154	4	108	491
--------------FEEDLCCSICQDIFRDPVVV-SCSHSFCKDCLKNWWETKQVKECPICKKR-SPKKIKPqvSLVLKNLCEAFLLERNQRASAESEDvcLNSEKLFCLDHQLPVCVVSR-------------------------------------
>A0A7L1R4Q0	75	0.264	4.021E-12	0	113	154	12	129	493
PAPASPSSSSSPR-LKEELLCPICYEPFRQAVTL-PCGHNFCKCCVSKSW-ENRRRSCPVCKENSSGGELRVNCTLNNLVGLVLSGEGARGGRGaavCAQHGEEAAwfcLEDKELaCPACR----------------------------------------
>UPI000B5D8B27	75	0.225	4.021E-12	7	128	154	110	241	494
-------VFVELPDIRKDVQCPICLGIIKKTRTVMECLHRFCRECIDKSMRL-GNNECPACRTHCASRrSLRDDPNYDALIAALYPDIDKYEEEElafheeERTRNKKIQASIAQIFQrqsdALVRRRPIGRETTSPFMA-------------------------
>UPI0013F18C09	75	0.230	4.021E-12	3	126	154	23	160	499
---SGIMATVNPvERLQDEAVCNICLEFFNDPVST-DCGHNFCRVCIGQYCEMcevespGHPVQCPVCKKKFKKDNLRPNWPLANMIENILklravrgedragP-FCQHHQEQLKLFCEEDG---KAICVVCRESQEHWEHRVAPV---------------------------
>UPI0013F36235	75	0.228	4.021E-12	14	130	154	9	134	507
--------------LQEDVTCPICLGILQDPVTI-DCGHNFCLKCINQIGKTSENILCPLCKCSVSKNTFRPNKLLASLAEKIqtmDPADIQQEKEEarcqkhKKKLYYFCEQDGALLCVVCRDSKDHKFHDVTLIdEAVQ-----------------------
>A0A7J6DHL2	75	0.263	4.021E-12	11	138	154	42	152	516
-----------PGEFlsEEQFTCSICLDVFTNPVSI-PCGHSFCSSCITSYWEGQGKScFCPLCKESFRKRPeLHINHTLREITEQF-----------KRMAETTM---------SAPRSEPADSPSNL-FSAVkPGAQSRPVE---------------
>A0A3B4UM67	75	0.402	4.021E-12	13	82	154	8	77	517
-------------ELQSELTCPVCLELFRDPVIL-ECGHHFCQVCIIQCWEAkaDELSSCPKCRKSC-ARKLRPNSLLCNVVDSV-----------------------------------------------------------------------
>G5BD37	75	0.265	4.021E-12	14	106	154	69	160	533
--------------LQEESCCPVCLNYFKDPVTI-DCGHNFCFDCLGACWENlDDTFPCPICRFPYYRKNFRRNPQLRSLTE-TVQKLGVRRSKRKQQLHPEHTTCKK-----------------------------------------------
>A0A2Z5U222	75	0.290	4.021E-12	12	116	154	351	455	538
------------ELVEAELQCSICSELFVIATTL-NCAHTFCRSCIVEW--QKKEKTCPMCRTKITSqnRSIVFDTFIDRIVENLSVEMKNRRQEVieDRQVRELLG--PKLNCePSHQRQR-------------------------------------
>A0A315VHJ1	75	0.397	4.021E-12	12	82	154	7	77	538
------------EELHSELTCPVCLELFRDPVIL-ECGHHFCQVCIIQCWEAkaDELSSCPKCRKSC-ARKLRPNSLLCNVVDSV-----------------------------------------------------------------------
>UPI001176F683	75	0.278	4.021E-12	15	110	154	9	99	547
---------------EDQFLCSICLEVFTDPVST-PCGHNFCNECITQHWNSKAICDCPLCKEVFSNEPqLKVNKLLSDIVSQF-----RHEAELKASNSSEQQAAKPGEVP-------------------------------------------
>UPI00186AD58F	75	0.256	4.021E-12	17	130	154	62	185	554
-----------------DLTCFICSGYLTDPVII-KCGHTFCKECLISFWEESHPPTCPSCKAIIAFADFSYDRKLQNlsIIGKmLRPYLLQSIRDLttceKHGKEETLFCKEdhRPLCGPCFLSREHKEHTVLPLEkaAGQ-----------------------
>UPI000C6F5134	75	0.209	4.021E-12	15	136	154	9	158	593
---------------DEQFQCSICLDVFTNPSTT-PCGHSFCMACISRYWDGSKVCQCPLCKKTFQKKpDLHINRTLREITEQFrsmrgagvggdgaLPDDLFD--ELRRKLpqtlpkpqmtltYEapSQGNSIPMLLPPATTSLASSVPNNSPIAALNhssGPPPPP-----------------
>Q505M2	75	0.261	4.021E-12	9	93	154	158	244	633
---------LAPdEDLAEELTCSLCHELFKEPVLV-ECGHNFCKSCIENAWEARGSASCPECEEPFAERSFIINRTLEKLVKKSLscGGFHTEKKEL------------------------------------------------------------
>A0A0D2W0N2	75	0.265	4.021E-12	2	134	154	59	201	712
--LEGGKVSVRLRTLTPWLVCRICLGYCVTPTVIVECMHPFCKSCIVKHIRTtrwnatrkklpNIQVLCPECDHPLydnPYHSLKQDRLLADILQLLLPDVVREELARHQQFLDTL---YAPQTP-HAACTPHTSHNSTQVASEQDRPE-------------------
>UPI0004625CA7	75	0.237	4.021E-12	16	142	154	275	405	744
----------------EEATCSVCLDYFKDPVIL-DCGHNFCRACLTQTWEKsgNTETSCPQCREIVSQKNLRTNQQLANFVEitkKHSPLGPKEEKGKERvceKHQEPLNLFctddEAFICVVCDRSKEHRNHAVIPMV-------EAAQDYEE-----------
>UPI0005F40780	75	0.393	4.021E-12	12	110	154	11	102	867
------------KDLNEHIVCPLCRGYLIDATTLVECLHSFCRGCIVRRLSSGARA-CPVCSVAASP-PLLPDTRLQRLVYLAVPGLFRS--ELKRRRHFRL---VNPQCP-------------------------------------------
>A0A1L9R9K9	75	0.217	4.021E-12	0	143	154	4	152	902
PR--GGPALVD---LEKELVCSICTELLYQPLTLLDCLHTFCGSCLKEWFsaqgsrprssRSSPRFTCPSCRAVV--RETRPNATVTTLLDMILaasPDRVKSDAE-----KEEIAEKYKPgdsVFPtAAPQVDSSVESDEDDRRLLEEVRELSLQDSTRP----------
>A0A1J1IY02	75	0.302	4.021E-12	0	144	154	204	348	1341
PPPQNMFIEEK-REIPEDLVCAICKGIFKDAVMIPCCGSSFCDECVRTALLESEDNECPDCKeKGTSPGSLIPNRFLRNAVAAFYSETsNILSRESQKKETEEVKEEIKATHePEKN-----AENQETEVQD-EDEPmknfDEKLETIEKKD---------
>UPI0015A9BA92	75	0.264	4.021E-12	10	129	154	3	112	1428
----------KASFLEEELCCPVCCEIFKDPVVL-ECSHSFCRVCLQQCSGQNSPRECPICRSKASTGHPPVSLALKNIVESY----------LKQKTECEAAEASEDQCPLHKKEHlFFCEDDLQPLCIV------------------------
>UPI0003C489A6	75	0.270	5.497E-12	13	138	154	8	132	170
-------------ELQAEASCPICLDYLRDPVTT-ECGHNFCPSCIHQRWEGlQDTFPCPVCLHYCPGRSLKRNTQLCHITEIVqqIPGMrgkrKRQEEPLCKKHHEGLALFCEKDLQVLCAQCRVSSNH-------QDQPLIPIE---------------
>A0A1J1I8L8	75	0.322	5.497E-12	10	99	154	5	94	218
----------RVKTFNKILTCLLCKGYLIEATTINTCMHSFCRSCIVKHVKVFEKYFCPNCETDIRLSNLRPDMRLRSLVYKIIPGLFAKEQQESIKRNE------------------------------------------------------
>A0A7J7JHY7	75	0.250	5.497E-12	9	120	154	4	113	231
---------VQLSSLTSHLICKLCSGYLIEATTIIECLHTFCKSCIVRYLDE--DNKCPECQLQIHQSHplsyIMLDRKMQDIVYKAVPGLQAKEEQRIKDFYAQRKLP----LPQEVQSVESSS---------------------------------
>A0A401S6G6	75	0.260	5.497E-12	12	123	154	9	125	235
------------REFNAFITCYICKGYLIKPTTVTECLHTFCKSCIVQHFED--TNDCPKCGIQVHETNplemLRLDNTLEEIIFKLVPGL----KEMEKRQEEEFWKKNKPQEngednegPKAKKAKIDEEEDQ------------------------------
>A0A3P8P8P8	75	0.230	5.497E-12	15	142	154	5	146	244
---------------EEDLSCPVCHNIFRDPVFL-SCSHSFCKTCLKNCWAQKLEQQCPVCKKMSEQSDPPCNLVLKNLAEAYLKKKNQSASAGSEVLCclhfEKLKLFcldhQEPACVICRDSRAHVDHKFWPIdEAAQDHKEElqkslkPLQDKLK-----------
>UPI00097D8FD3	75	0.236	5.497E-12	7	144	154	11	158	249
-------RKIKLCHINAHITCRLCEGYLIDATTVTECLHTFCRSCLVKYLEEN--NTCPTCRIVIHQSHPLQYIGXKqaspRLIFFCFFSCFAAEIKKQRDFYQKLGM-EVPGdikgelcnmkTHLDQRNGDAKSEDTTHKEAGEEKPEE-DNDYHRSD---------
>UPI00092F790E	75	0.246	5.497E-12	12	143	154	9	136	256
------------KDFNPHITCYICKGYLIKPTTVTECLHTFCKTCIVQHFED--SNDCPRCGNQVHETNplemLRLDNTLEEIIFKLVPGL--REQELQREIEFWRKNKPQENGQDENPksDKPKVDED------GDENQEDKDYHRSDP----------
>UPI000F4DC32F	75	0.248	5.497E-12	9	145	154	30	168	283
---------LKMETLESELTCPICLELFEDP-LLLPCAHSLCFSCAHRILvshcsgakplESVSAFQCPTCRHVITlsprgLDGLRRNVTLQNII----------DRFQKASF-------SGPGSPSESRLRPPPRPRSATPTGGSAMSAElrvPCQfcEQEPPRD--------
>A0A384DLC0	75	0.264	5.497E-12	14	134	154	8	142	296
--------------IEEEVTCPICLDLLKEPLSL-DCGHSFCKACIaaenKEYMtsQGGKKSSCPVCQIAYCSGELRPNRHVANIVERFREVKVTSEAGQKRNLCERheekllLFCKKdgKVICWVCERSQEHRGHETVPMEeAVQEYQE-------------------
>A0A1W0WRZ2	75	0.407	5.497E-12	12	91	154	33	112	322
------------RFLESELSCAICLDILRNTRTTKECLHRFCDECISQALRS-GNKECPNCRAHLaSMRSLRPDPIFDAIIGTIFPNRAELDR--------------------------------------------------------------
>A0A3L6EIH8	75	0.296	5.497E-12	9	129	154	9	123	389
---------VRREALAACMTCPLCRGLLREATAIALCLHTFCRDCIVEKINDDDADCCPVCNIDLGCDPeekLRPDHNLQDIRNKVFP---------IKKINAD-SPKSLTTLPAKRKQRSLSSLVVdTPRSVV------------------------
>U5EI17	75	0.282	5.497E-12	14	138	154	0	143	389
--------------LHSELMCPICLDMLKKTMTTKECLHRFCSDCIITALRS-GNKECPTCRkKLVSKRSLRPDPNFDLLISKIYPSRDEYEAHQERvlaKFNQSHsqqtlinSIKEGIKLQSQNRpnrkvkdetSSSTSSSRENRPSSVVGAPVAPVP---------------
>A0A6J1D078	75	0.291	5.497E-12	4	134	154	1	124	405
----GSDVAVKVKseKLKACLTCPLCTNLFANATTVSECLHTFCRDCIYDKITADELEGCPVCNTnlgGVPLEKLRADHTMDDLREKIFP--------CKRRMEKAPETAEHPNsLPAKRKERSFSS-----LEIVEANTE-------------------
>UPI0007AD94F0	75	0.373	5.497E-12	9	92	154	6	94	406
---------IKITELNPHLMCALCGGYFIDATTIVECLHSFCKTCIVRYLETN--KYCPMCDVQVHKTrpllSIRSDKTLQDIVYKLVPGLfkgAAKDGE-------------------------------------------------------------
>A0A6P8R392	75	0.250	5.497E-12	12	126	154	7	123	418
------------ECLQKEASCSICLDYFTDPVLT-DCGHNFCRSCITQSWEGKFIFLCPQCRKRSLHRNLRPN--MTEMVKNLHQNSEEPKEEIECeKHNEKLKLFceedQKPICVVCDKSREHRYHTVVPM---------------------------
>UPI0005402273	75	0.270	5.497E-12	2	130	154	0	124	429
--MSCQVVKVRREKIAACMTCPLCNKLLKEATTISLCLHTFCRKCIYRKISDEDVDSCPVCNIHlgcIPEEKLRPDHNLQDIRAKIFP---LRGRKVEA---PEVAPSVSP--PAKRKERSLSSLvVSTPRVSMQ-----------------------
>A0A3P8RFM2	75	0.246	5.497E-12	15	142	154	9	148	436
---------------EDQFLCSICLDVFTDPVTT-PCGHNFCKTCISQHWDMSQSCQCPMCKETFYTRPqLKINTLFSEMVTE-GPekaELEKTEAEIQQMIQKRRlkiqEITESVKMSKDAADRQKAEGVQvlTALMeSVERRLKElmkEIEDKQE-----------
>A0A6P8FZP9	75	0.244	5.497E-12	15	140	154	7	141	446
---------------EEDLSCPVCYNIYKDPVIL-TCTHSICKTCLQKFWETKGSRECPICRRRSSREIYPLNRVLKNLCETFQQERSQREPfcSLHR---SELKLFceddKQLVCLVCRDSKLHKNHNFSPISeaALERKEElkiklEPLQKK-------------
>G1T0I3	75	0.284	5.497E-12	11	104	154	5	92	450
-----------PHILQKELSCFICLNFMMDPVTI-SCGHSFCRPCVcLTWEEAQIPARCPVCREPSRREDFKTNIHLKNLVSI------ARQASLQQFFDSEEGMC-------------------------------------------------
>A0A6J2W104	75	0.259	5.497E-12	15	135	154	8	133	455
---------------EEDITCSVCCDIFRNPVTL-KCSHTFCERCLQHYWETQGELLCPVCRKQCSSEEPTKSLAFKNLCDNYkNQEQEARKEDYCSQHGEKLKLFcfqdKQPICVVCYTSKKHKNHECSPIVeAVEDLKRE------------------
>G1MPQ0	75	0.229	5.497E-12	12	134	154	7	137	457
------------ESFQDEASCSLCLGFFQDPVSI-HCGHNFCRACITRCWeEEEETFPCPRCKATATQPNLRPNRELAKIIEIAkrlslrAPnageRLCERHREVLKLFCEEDQAPICLVCRESQAHRLHAA---VPIEeAVEEQKE-------------------
>UPI0017491C9E	75	0.290	5.497E-12	14	126	154	9	131	459
--------------LQAEARCPICLDYLRDPVTT-ECGHNFCSSCIHQCWEGlQGTFPCPVCFHHCPDRSLKRNTQLCHMTEIVqqIPamrGKRKRQEEtLCKKHREDLALfCEKDLellCAQCRVSSDHRDHPLMPI---------------------------
>A0A2Y9QHI7	75	0.265	5.497E-12	14	126	154	9	132	460
--------------LHTEASCPVCLDYLKDPVTI-DCGHNFCRSCIHQcWVDLQDIFPCPVCLQQCSNGSLKRNTQLCNMTD-IVKQLPTTRS--KRKWQEEKPLCEKHNqtmalfcakdlellCPQCRISSNHQDHHLMPI---------------------------
>A0A2Y9EB55	75	0.216	5.497E-12	14	126	154	9	132	461
--------------LQAEAGCPICLDYLKDPVTI-DCGHNFCRHCIYQCWEGlPDIFPCPICLHHCLDRNFRRNPQLCHMIDIVKQLLTTRTKRIPKEekpLCEKHNqvlalFCEKDLellCPQCRISSNHQDHHLIPI---------------------------
>UPI0004D059C8	75	0.250	5.497E-12	13	152	154	8	169	461
-------------ELQAEASCPICLDYLRDPVTT-DCGHNFCGSCIRQCWEDlQDIFPCPVCLHHCPDNSLKRNTQLCHMTDvvKQLPTTrSKRKRQEEKALCEQHSqvldlFCErdlELLCPQCRVSSEHRGHLLMPIEqaaAILRKRLksymEPlrkqREDAEMGRDAQLSNSI-
>I3KXW2	75	0.284	5.497E-12	15	126	154	5	119	462
---------------EANLHCPVCCDIFKDPVLL-SCSHSFCKVCLRRWWRSKEALECPVCKRISGKKHPPCNLALKNLCEAFLLESDQKSEALCRLHSEKLKLFcldhQEPVCLICRDSENHANHKFRPV---------------------------
>A0A6P6R3R3	75	0.329	5.497E-12	17	112	154	7	100	466
-----------------HLMCPVCLSDFNDPVTL-PCEHVFCRQCITRCLEShEGAHKCPECRQNFTRQDLKGIRVLRNVVD-VLQQQKHKTRQQTPKNAQEMQCSE-HMEPLK-----------------------------------------
>A0A2I4D3L2	75	0.277	5.497E-12	14	114	154	3	99	467
--------------LEEDLXCPVCCDIFRDPVLL-PCSHSFCRVCLKQCWDTGVRG-CPICRKRGSKSSPTSNLALKKVCEAL--QQVKRQNSEDRSNCSLHGEKLKLFCLVDRQ---------------------------------------
>UPI00167F7D9A	75	0.275	5.497E-12	14	110	154	9	102	472
--------------LQDKCACFICLDLFKNAVTI-PCGHNFCRSCICLLWEGlNDNFPCPVCQISFPQKRVHKNPQIQNLVD-IIKNLQRTQRKWRR--QEECTVCPKHNQP-------------------------------------------
>UPI0010A0AEA8	75	0.254	5.497E-12	14	112	154	9	117	472
--------------IEEEVLCPICKDLLTDPVTL-NCGHNFCLGCITKHCEVRdeidmGDCKCPACMDKIRNRNFCPNWQLANVVERIklqRKELCEKHKEnlhLFCKQDEELVCLVCERCPEH-----------------------------------------
>UPI0004D0A0F7	75	0.242	5.497E-12	14	126	154	13	136	474
--------------LEAEAKCSICLDYLRDPVTI-ECGHNFCHFCIRQSWENlQYSFPCPVCRHQCQEGTFRSNTQLGRMTDIARLLHITRS---KRKREEDLSLCEKHNqvltlfceedlevlCPLCTQPPDHQGHHVRPL---------------------------
>A0A087Y7S7	75	0.241	5.497E-12	14	139	154	7	146	476
--------------LESFLSCHVCSETFRDPVSL-SCNHSFCSSCLEEFWEQTGNKNCPICKRRLSKDNLIVNFGLKELADSFTGRQKSGSSEMEKEKKKERKVVcekhsEVPYWfceDEQRAVCPVCefSLHQShkvvPIEeAVSELKRELKSD--------------
>A0A6P8T2A0	75	0.274	5.497E-12	5	109	154	1	111	477
-----ASAAASPtPSLEKQLQCSICLDLFKDPVTTVSCGHSFCKECLQRYFSLSVQA-CPLCKKHL-MKTPESNIVLRSIVEQVknIPEedvekYTGAPGEVACDICTERKLKATKSC--------------------------------------------
>UPI00140260A1	75	0.278	5.497E-12	10	103	154	5	100	477
----------QVESWTDEAVCPTCLDFFTDPVAL-ECGHNFCRSCITRFWDREGRNSCPECGEAFEERTLRVSWALARLADKARNHSLYRKDERKRqceDHQEELKL--------------------------------------------------
>A0A1U7SJB8	75	0.264	5.497E-12	12	112	154	7	102	480
------------QAFEDEASCSVCLKYFEDPVTL-DCGDNFCRACITQCWEGfDADVSCPQCRESFPQKTFRPNRQLGNLLELL--QNFRGEREPEQGADK---VCQKHQEPLK-----------------------------------------
>A0A6J2WQ01	75	0.243	5.497E-12	15	143	154	8	156	481
---------------EDDFACPICCDIFRDPVIL-LCSHSFCRGCLQQYWKQKGTRECPICRRR-SSRSVPPsNLVLKRLCEALLeekslgllsgsPksesplRFAVGSEELCSLHKEKLKLFclddEQPVCVVCRDSKKHTTHSFCPAdEAAQDLKEE-LRTKLKP----------
>UPI001864EF30	75	0.229	5.497E-12	16	145	154	6	142	497
----------------EQIQCAICLCDFTDPVSL-PCEHSFCRLCILGHLQAcSGQSSCPECRQQFTKDDLRPSRLLRNVIEAI--QDHLKEKQSTAVQNTDLN-TSGLVCAEHdEKLRLFCETDQT-LMCVicrdgtkhQGHQYKPV--KEvvstKKDD--------
>UPI000BBE8C86	75	0.252	5.497E-12	17	126	154	50	161	508
-----------------ELSCPVCQDIFKDPVLL-PCSHSFCNVCVQQWWRTKQTRVCPVCKAVSPRSNIPPrNLVLKNLCEAFL--LEVESGVVCRLHTERLKLYcvdhQTPVCIVCRDSSQHRNHTFTPV---------------------------
>UPI0004ED7258	75	0.233	5.497E-12	14	123	154	8	129	516
--------------IKEEVTCPICLELLTEPVSVQDCGHTFCRDCITLNYRTtkdqQGKGTCPLCRVGYLFPSLQLNRHVANIVEKI--KAVKSGPEEEPKVYncERHGEKlqlfcendKKPICWLCERSQEHHGHQT------------------------------
>A0A3Q3M1R4	75	0.254	5.497E-12	14	110	154	21	125	522
--------------LDELFRCCICLDIYTKPVTI-PCGHNFCLDCIKGFWDTRDKWECPLCKEAFSSyPALKPNVGFAEIIRSVLPNHdKESDPRLsvEGKVHEvtdpaASQLCGKHKLP-------------------------------------------
>UPI001ABDFC57	75	0.278	5.497E-12	14	113	154	5	102	522
--------------LRAELDCSICLSLYTDPVSL-RCGHNFCRSCIVSALdaqEAAGVYSCPDCRAEYPERPaLEKNRKLGNIVERFL--YVRPDREETGIFCTY--CTKSP-VPAVR----------------------------------------
>A0A7J6LUG4	75	0.210	5.497E-12	0	91	154	160	255	533
PKLSGQkrrrdsssSELPGEEEISEELRCAICQDLMHRPVSVLDCLHNFCSSCLSQWLQR--HTDCPQCRSRV--RSVKPNRTVINLTEKLIDAEKIRDR--------------------------------------------------------------
>I3KXH9	75	0.242	5.497E-12	15	104	154	9	102	543
---------------EERFLCCICLDVFTEPVST-PCGHNFCRPCIHKYWDTSDVCQCPFCKRTFSSRPeLNVNTTMSELaaeVAKLVQvKVSTSDRELPEGTNVLCDIC-------------------------------------------------
>A0A2I4CBC9	75	0.247	5.497E-12	15	125	154	6	99	554
---------------EEQFRCAICLDSFINPVSI-PCGHNFCLECITHHWDTSSRSTCPLCKEVFPNRpSLRVNXGLRDITEQF--------RRTVRV---------KP-VPAKRQtSRQSSKSDDIP----------------------------
>A0A3Q1AIQ8	75	0.259	5.497E-12	7	109	154	8	103	569
-------VALVP--LEEQFRCCICLDIYTEPVSI-PCGHNFCLDCIEGFWDTKEKSDCPLCKeTFITRPELRINRGFSDII-----EFLKRSLALSPTQEEDVEITEPNQL--------------------------------------------
>A0A6P7HWX5	75	0.246	5.497E-12	15	135	154	9	145	581
---------------EEQFLCSICLHVFTDPVTT-PCGHNYCKSCITEYWNSCDLAQCPLCKERFRCRPqLRVNTGFRDMVENFSKMGVNDGDDIFAKPGEvPCDICSVPKLkaqktclvckvsycqPhleSHRRVKRLKKHRLTdPVS----KPEE------------------
>A0A3P8VP60	75	0.258	5.497E-12	11	142	154	5	145	585
-----------PFLSDDQFTCSICLEVFDNPVST-PCGHSFCKSCISSYWEGagggAKTYQCPMCKESFRkLPDLHINHTLKEITE--------RYKEVTKEV-AMMDSTPPPSLhHLQRRStltlvqKPgeMPQGIFTELMTRfqQLNPAEpqnPNENKVK-----------
>A0A1B6KV62	75	0.219	5.497E-12	10	143	154	226	379	600
----------KPANIPEELVCSICHDLLTDTVMIPCCGSSFCDECIRTVLLESENHQCPDCKEfGVSPDTMIPNRYLRKSVDSFrnttgytrtVPSRSLPPTPVPGNSLVQIPISHQP-IPAlgAQPARPVevinlteARSDTdSPLLAVDRHKAPPQQvGRPIP----------
>UPI000853FBB6	75	0.271	5.497E-12	0	99	154	138	239	625
PR---SSSVMTSGDFAEELTCLLCNELFRDPVMV-ECGHNFCRNCIDKAWEGRDAFTCPDCKEEITEKRYTTNRALANLVkktaggaDNLTP-AKPAEKEKTRSLEK------------------------------------------------------
>UPI00033166F5	75	0.201	5.497E-12	14	131	154	9	128	669
--------------FKEEAICSICLELMTKPMSI-DCGHSFCHLCITGIIEKQRQETlhCPLCRQPFTRNSLRPNRQLESLIESF--------KEMNKSVCEKHGeklllFCEddgQLICWCCERSPQHKEHVTALIEdACQG----------------------
>A0A3Q0GES9	75	0.268	5.497E-12	2	102	154	113	218	678
--MAEASELGAASSLEEELLCPICLDGYRNPVSL-TCGHSFCKDCVQKALstqqSQEGSCHCPLCQAQLEPSlELQTNFQLRSIVGKLLdaPKKSTSQEEEAPQP-EEIG---------------------------------------------------
>H3AYG0	75	0.279	5.497E-12	16	126	154	3	118	766
----------------SDLCCSICQDLFNDPVIL-ECSHSFCKDCISQMCRKGQGDlSCPQCRKCFSL-NLKPNLILANIVERLkRQETSEENKKFYCEEHEEklkLFCEEdqKAICMVCGASRSHKSHNLMPI---------------------------
>A0A158NFM8	75	0.338	5.497E-12	12	141	154	11	133	840
------------KDLNEHIVCPLCRGYLIDATTLVECLHSFCRGCIVRRLSSGARA-CPVCSI-ATSPPLLPDMRLQRLVYLAVPGLFRS--ELERRCHFRL---VNPQCPPLAPPVGALELTLDDLVSLSLQELEDTEDKM------------
>A0A151JWY7	75	0.383	5.497E-12	12	110	154	11	102	845
------------KDLNEHIVCPLCRGYLIDATTLVECLHSFCRGCIVRRLSSGARA-CPVCS-VATSPPLLPDTLLQRLVYLAVPGLFRS--ELERRCHFRL---VNPQCP-------------------------------------------
>UPI00194015C9	75	0.252	5.497E-12	14	110	154	3	94	845
--------------LREDVTCSICLDVLNDPVSI-ECGHNFCRGCLAAHWhmVSAWRSQCPECRAPCSRDRMTPDTRLRALVEKI-TEPLREEMEPQGP-----GAQPEPGRP-------------------------------------------
>UPI00063FBE19	75	0.383	5.497E-12	12	110	154	11	102	860
------------KDLNEHIVCPLCRGYLIDATTLVECLHSFCRGCIVRRL-SNGARACPVCNVAASP-PLLPDTRLQRLIYLAVPGLFRS--ELERRCHFRL---VNPQCP-------------------------------------------
>A0A0G4GKQ4	75	0.230	5.497E-12	6	142	154	28	168	877
------DVEFRLKVLADLMTCEICEGFFCDPYTVKECLHTFCRSCIVEYIYQEGK-KCPRCSQPFEGNYLqcvVSDRAILNLSQKLFPNFTKKEAAERKALEDFIGCPLDALNRteeTEGRSASVGSLIAAYKARVEQQAKE-TEEKEE-----------
>A0A2P6TY21	75	0.272	5.497E-12	4	110	154	174	281	1036
----GGQAARRLQEVSDDAECTLCMRLFYDPVTT-PCGHTFCKPCFARALDHSISR-CPMCRTVLHtGRELTVTVALKNLLEKSFPEeyAARRQEELEAAAAAPAGGASDAPLP-------------------------------------------
>A0A443SWM5	75	0.388	5.497E-12	18	98	154	30	111	1086
------------------LTCVLCGGYFIDATTIVECLHSFCKSCIVRYLET--STTCPICDAQLHKTkpllSIRSDKTLQDIIYKLVPGLFKSEM-MKRKAY-------------------------------------------------------
>UPI000C777443	75	0.297	5.497E-12	3	109	154	48	156	1168
---EKERKKLDLVALNPYIMCAVCKGYLIDPVTVVECLHSFCKSCIVKHV--DGSKACPSCGVQIHKTkpllSLRADKALQDIVYKVVPGLYRTEMKNRVNFYNNHPEAEPASL--------------------------------------------
>A0A6G1S4N1	75	0.304	5.497E-12	16	118	154	965	1076	1171
----------------DLITCKLCKGYLIDATTLELCMHSFCRPCALKYIRD--EHRCPECNIEIKDKRflnrLKPDVTLQSIVYKLVPGLYEKEMARRRKFYAAR-PTPTPRykcemfgdIPPAKTIKPD-----------------------------------
>B7QCN2	75	0.414	5.497E-12	14	91	154	39	118	1230
--------------LNSCLSCPLCRGYLVDAVTLVKCLHSFCKSCILKHLET--GSSCPVCELRLSKINmevqLRRDEILQNIVYKAIPGLYQNER--------------------------------------------------------------
>A0A3B5JYT9	74	0.315	7.514E-12	15	120	154	19	127	128
---------------EDLLMCPICLLTYTEPITT-PCGHNYCKACITEYLSYTDEPVCPLCKEALQTQSeLKVNTALQNLV-QHFSNITVSDGETPAEAWEvtcDMSLYlNTSFEPVATRWRPDPS---------------------------------
>A0A667WDV0	74	0.282	7.514E-12	15	98	154	11	94	157
---------------EDRFQCSICLNVFSDPVTT-PCGHNFCKACIREYWRLQVTCQCPLCRAVFPTRPpLKTDKTLHAAAQTEQATVPLRAGEVPCDLC-------------------------------------------------------
>T2M5Z3	74	0.311	7.514E-12	9	110	154	10	113	167
---------IKLRDLNPYLVCMLCAGYFVDATTIIECLHTFCKSCIVRHLQS--SKRCPTCNIQIHETEpmskLMLDRTMQDIIQKLIPWVFIDESRRAQDFECKLNKQVVTDIP-------------------------------------------
>A0A3L8Q4X4	74	0.245	7.514E-12	14	116	154	9	116	175
--------------LRAEASCPLCLAFFQEPVSI-HCGHNFCRPCIESCWENsRESFPCPRCRLTAPERSLRPNRELAEII-RIAQRLSLRGRGGEGeRLCRRHGevlklFCEEEQTPVCRVCR-------------------------------------
>A0A4X1U800	74	0.268	7.514E-12	14	109	154	9	103	198
--------------LQAEASCPICLDYLQDPVTT-DCGHNFCHSCLLQRWEGlQGDFPCPVCLQHCPDRSLRRNTQLCHMVD-VVKQLPNMEGEGKQQEEKALCLKHHQVL--------------------------------------------
>A0A4Y7PFB3	74	0.298	7.514E-12	12	115	154	25	122	253
------------RSLDHALRCNICGEFFDGPVTL-PCGHGFCSLCIREHMRQ--ESNCPMCRVSASESSLRKNIAMEEAVAAWTP---ARPLILRLVSDEKKSITEREANPSTTPS--------------------------------------
>UPI000B90F8FC	74	0.261	7.514E-12	2	129	154	16	146	256
--LRGRPKPLVIRltSVNPYITCHLCGGYLVDATTIIECLHTFCKSCLVQYLYT--SKRCPTCDTLIHETNpfscIRLDRTKQDILNKLLPYVASDETENQKLFYKRRGITAPQKGDSRTPS-PSPPPSLTPPSSV------------------------
>A0A024TAH0	74	0.260	7.514E-12	0	134	154	50	182	271
PRRQAtAALTISPTLVHAEMQCPICLGIIRDAVVIKTCLHRFCDKCLKECLRSGIK-ECPSCRAPIGPKrsSIGRDVSFDQLIAAVYPDLERYEAAEDERI--ATAITPKRLQQDDNV--PSPSGKRAKGTARVGAPE-------------------
>A0A1S3AMT8	74	0.198	7.514E-12	7	126	154	2	131	306
-------VSEALEAVQAEIKCPICAGNIRNPVTT-HCGHNFCRFCLQQsWMNHEHSLPCPICHHKCQERNLIPNNLLGRIIHitKCFhssgNEVKLKEEHMCKRHNQVLSLfCEenlQLLCPQCTQAPDHQDHDLRPV---------------------------
>A0A7L0XUJ7	74	0.390	7.514E-12	9	86	154	6	85	327
---------IKITELNPHLMCALCGGYFIDATTIVECLHSFCKTCIVRYLETN--KYCPMCDVQVHKTrpllSIRSDKTLQDIVYKLVPGL-------------------------------------------------------------------
>R7TL35	74	0.265	7.514E-12	0	129	154	134	272	340
PPYQGPSMELQRwppdiqiqaTDLNSLFVCTLCNGYFYNATTITECLHTFCKSCLVKHV--DRSLHCPKCKILIHPTDpfvhMRHDSTIQDIMFRIFPNLESENQKKEEEFYVSRGLPWPPK--EKEPEEPKGKAHETHYAAV------------------------
>G3YAC8	74	0.294	7.514E-12	9	146	154	20	169	349
---------VAP--LESALRCQVCKDFFDNPVIT-SCSHTFCSLCIRRCLSTEGK--CPACRSSDQELKLRRNWAVQELVEAFqnaRPNvLDLARKAAARGSDTEEGESEEP-APKKRKveavDGPAAEGVRTrSQTRGIGSQEDPVaieviedsNDDEYvPDDG-------
>A0A2G8LEF4	74	0.272	7.514E-12	9	110	154	160	267	352
---------VRLTDINAYITCFLCGGYMYNATTITECLHSFCRKCILQHFQK--DNRCPTCDIVIHESipfsFIRQDGHLQTIINKLLPSFERMEKEGEKKvldmQQEELPPTPAPLNP-------------------------------------------
>A0A6P6G5J6	74	0.270	7.514E-12	7	132	154	4	133	398
-------VSVELPDLRKDVQCPICLGIIKKTRTVMECLHRFCRECIDKSMRL-GNNECPACRTHCASRrSLRDDPNYDALIAALYPDIEKYE-EEELAFHEEETTRNKQVFQrqsealNKRRSLGKDSTDTF-MSTVQRN---------------------
>UPI000FFB228B	74	0.390	7.514E-12	9	86	154	6	85	407
---------IKITELNPHLMCALCGGYFIDATTIVECLHSFCKTCIVRYLETN--KYCPMCDVQVHKTrpllSIRSDKTLQDIVYKLVPGL-------------------------------------------------------------------
>A0A4V2JYJ8	74	0.258	7.514E-12	12	139	154	28	174	410
------------RAFDDALRCSICRDFYDAPVSL-NCGHTFCSACIRSALPE--QPQCPICRKPATEVHLRKNVAMESAVQAWqaaRP-LILRYAQEERKRKEQpamLPHTRHETNPSgragrKRRrldsPGPSASSDdeaiaipSSPVPSGSSTPDiSPLPD--------------
>UPI00084D6618	74	0.236	7.514E-12	14	115	154	5	117	425
--------------LRDELNCSICLSIYTDPVML-PCGHNFCQGCIGKALdtqEGSRSYSCPECREEYQERPaLNRNRTLRNIAEiiCLILSSSEKKKEKLRKVLEQLSPKreeterEVQRLQERRRE--------------------------------------
>A0A3P9H851	74	0.236	7.514E-12	14	109	154	12	120	433
--------------LREDLTCAICCDLFREPVML-PCMHHFCKPCISRYWRGTlGPVSCPQCRKEFHSKQFQTNFLVAAMVEKVRattsdsytKSLEKKLREMmeshrQRKENFILGVRKDKDL--------------------------------------------
>UPI00067B61F6	74	0.240	7.514E-12	10	126	154	5	129	455
----------QASKLRKDMTCPVCIEILRDPVTT-DCGHNFCLQCINQVGKTAENPQCPLCKLPMNKNAFRPNKLLASIAENIqamDPaEFQPEEKEPRCQkhkekfhyFCEEDGEFLCVVC---RDSRDHKTHEVTSI---------------------------
>UPI001B3AC68D	74	0.252	7.514E-12	15	142	154	5	145	458
---------------EKDLFCPVCQDVFRHPVLL-SCSHSFCKACLHSWWREKQIQKCPICTKISPESDPPCNLALKNLCEAFLQKRDQRASagtELCNLHFEKLKLFclddQQPVCLICLHSKTHNNHEIRPMdEAAQDHREelqkslEPLQEKLK-----------
>UPI0002C630B6	74	0.258	7.514E-12	14	125	154	9	131	461
--------------LQAEASCPICLDYLRDPVTI-HCGHNFCLLCIHQCWEDlQDIFPCPICLHHCPDRSFKKNPQLGHLTEIVkqLPTTsskrkGQEEKPLCEKHNQVLALfCEedlELLCPQCRVSSDHRDHPLTP----------------------------
>UPI0019661A29	74	0.243	7.514E-12	15	142	154	5	143	462
---------------EEDLCCPVCHDVFRNPVVL-TCSHNFCKDCLQRWWRQKQARECPVCKT----TSLNSNPpcylVLKNLCESFLLERDQRASGALCSLHSEkLKLFcldhQQPVCLICLHSETHSNHRIRPIdEAArqhmEELQEtlEPLKEKVK-----------
>A0A409WAE5	74	0.241	7.514E-12	12	151	154	27	171	466
------------RTLDTALRCPICGEVYDAPVSI-ACGHTFCSACIRSAL--GVKQECPQCRKTANEVHIRVNHTIEAVISSWkeaRPFvLTLIQNETKRKASEAL-----PDASSRKRRRRERSSSVELVEAGpstqaqssLRSPTKPKSSSVKPrSNGNIVPS--
>UPI0010FA66D7	74	0.238	7.514E-12	15	102	154	8	93	468
---------------ENELSCSICHEIFKDPVFL-SCSHSFCRTCIQLSWQNNTSLRCPICRRRSSKTDPPSNLVLKNLCEVFLQEACLTD-EDPKLLCSLHG---------------------------------------------------
>UPI0019D6101E	74	0.281	7.514E-12	5	128	154	5	122	469
-----GVARVRRDALAARMTCPLCRGLLREATAITQCLHTFCRVCIMEKINDEDVNCCPVCNIDLGCDPeekLRPDHNLQDIRNKLFP-------IKKRKVDS---VKAPTRLPPKRKQRSLSSLVVkTPSVA-------------------------
>W5ULJ4	74	0.258	7.514E-12	15	142	154	6	147	471
---------------EEEFSCPVCCEIFTDPVLL-RCSHSVCKVCLQKFWENKGSRECPVCRRKSSMEDPPRNLALKNLCETFLQERSQRSSsasETVCSLHrEKLKLFclddQQPVCVVCRDSKIHTNHKFCPIdEALTDCKEElktalkPLQEKLK-----------
>UPI0018F33BF3	74	0.278	7.514E-12	2	98	154	0	92	478
--MSSGSSSLS---LGDELNCPMCLDIFIDPVML-ECGHDFCRQCILQCWEKEKKAFCPECGEVFREKNLKANRALGVLSNKIRSLNIKQNVEPNKVFN-------------------------------------------------------
>UPI0007B94F9D	74	0.287	7.514E-12	14	118	154	7	113	484
--------------LESFLSCHVCSETFRDPVSL-SCNHSFCSSCLEEFWEQTGNKNCPICKRRLSKDNLIVNFGLKELADSFTGRQKSGSSETKKRRKAADGLQTkqaKMGLCSKHPEVPH-----------------------------------
>UPI00064D47D2	74	0.295	7.514E-12	16	109	154	10	105	504
----------------EEVTCPICLDLFIEPLSI-GCGHSFCKACITLMYESkknkAGQGTCPVCQASYQLENLQPNRHLTNIVERL-KGVQLNPKQEKQKEYRCAHHGEKLQL--------------------------------------------
>UPI00099F4082	74	0.269	7.514E-12	14	125	154	4	102	505
--------------LSEQLQCPVCLCLFTDPVSL-PCDHTFCRPCISAHLlqsSAKSQSRCPECRGPFSQKDLRAHRVLTNMADV--------ARE-----EEESGLT--ARGPEAPQGRTVASELVCP----------------------------
>A0A3N0Y9F8	74	0.236	7.514E-12	15	114	154	11	121	556
---------------QEQFSCPICMDLLRDPVTI-PCGHNYCMECIKSFWEQKNQRklcSCPECRQTFSPRPaLNKNTLFAEVVEKLrrtgirshtIPGVKID--EDIAKENQDLvMFCEQELKQSQRR---------------------------------------
>A0A6J2WW21	74	0.224	7.514E-12	15	107	154	6	102	561
---------------PDYFSCPLCTELLRDPVAI-PCGHSFCMDCISGYWNEadyTGIYICPQCRITFTQRPvLRPNATLTKVAEKIkKTGLSLNTQPISNSSNSLAGPADVP----------------------------------------------
>UPI00145AFD02	74	0.272	7.514E-12	14	110	154	8	101	566
--------------FEEELLCPICLNVFEEPVQL-PCKHNFCKNCIcEAWAKDGTAVRCPECNHDYDPKPtLEKNFKLSNIVKRFNA---LNDEKVPAALHCVL-CRRRPSLP-------------------------------------------
>UPI0018E26E48	74	0.231	7.514E-12	15	123	154	9	144	584
---------------EDQFTCSICLEIFTNPVST-PCGHSFCQSCLTSYWNSGGrgrgakTYQCPMCKDSFNKRPeLHINRTLKEITEHFkqmtgggeHPSLagqhpamspPVRPGEMPEVLLAEMvarfqGLTS-PGTPHQRFPQPLQASQT------------------------------
>UPI00165B60E2	74	0.259	7.514E-12	16	138	154	291	399	586
----------------SDFECPLCIRLFFEPVTT-PCGHTFCKNCIERSLDHNVR--CPLCKQPLQEflknRKYNPTIVLQDIMEQLFPSQL---AERKQVHDAEMA--ELSNL----------SKDIPIFVCTVAFPGVPCP---------------
>A0A1E1WV55	74	0.255	7.514E-12	0	124	154	464	593	632
PPDSGEGTSKQTamaevgELMENELQCSICAELFIKATTL-NCSHTFCIYCITMWKKK--KKDCPICRAPITSEckSLVLDSFIEKMVQNLTEDTKKKREELLKSREEEVAAMTRPTQTYSGRKRTTRSTTTT-----------------------------
>A0A6P4Y164	74	0.250	7.514E-12	3	123	154	8	124	678
---EWPENFKQLKTIDDLLRCPICYEYFDITMIIPQCSHNYCSLCIRRYL--NYKTQCPTCGVSVSEPELRNNRSLDDLVRQFLdvrPSLLQCVKSGVNSHTADRGSTSGP-----AGSKPDTSMPT------------------------------
>A0A493TX05	74	0.265	7.514E-12	0	110	154	211	318	693
PSCRGPMAAPSPvPKLPSEASCPICLEYFRDPVSI-HCGHNFCRACITRCWEWSTANfSCPQCKETAPERSFRPSRELARVLE-IAKRLSLQAA--RGDVVEEEGC-ERHREP-------------------------------------------
>UPI000B90E62E	74	0.256	7.514E-12	3	150	154	270	406	785
---EGGDVQGSAgEAMADNLICSICQDIFHDCISLQPCLHSFCAACYSSWM--DLSKECPSCRVKV--ERISRNFIVNGLVEAFVkehPDRKRSDDE-KAEMDAKNKITRDMMVLSKKRRVRDYDDGYS----------EEDEDDEDYDDDEDYN---
>UPI00084DD30C	74	0.308	7.514E-12	3	82	154	3	79	853
---QGPASF---QTLEEELLCCVCFGELNDPVSI-ACGHTFCRECITSYWDTqHLRCLCPECRTVCPKDQLIPVHRLKALITKV-----------------------------------------------------------------------
>UPI0018CC55C5	74	0.250	7.514E-12	7	141	154	211	365	1818
-------VVEKKQEIPEDLICGICKDLFTDAVMIPCCGSSFCDECVRTALLESEDNECPDCKeKGSSPGSLIPNRFLRNSVNAFknetgyskprqqKPPPKPKEPQEVAAATEESGdKKEEPDTTSEQKSEPKPSekeNDdkSSPLHSSSAARESPVkEKKE------------
>A0A1B0CGT0	74	0.264	7.514E-12	10	144	154	210	327	1825
----------KKQEIPEDLICSICKDLFTDAVMIPCCGSSFCDECVRTALLESEDNECPDCHeKGSSPGSLIPNRFLRNSVN---------------SFKNETGYNRKP------ASKPKAPAVVAPPAAapavVEEKEPQP-EEKEESD---------
>A0A7N4NRE2	74	0.285	7.514E-12	1	101	154	1459	1557	2009
-RARNYSRKVPFQSFDpSDLDCPLCMRLFYEPVTT-PCGHTFCMKCLEKSL--DRSPICPLCKEDLEEQCIRrcnKNLLMEALIAKYMPEDL---DERRRIFEEEM----------------------------------------------------
>A0A3Q0DR78	74	0.277	1.027E-11	14	112	154	8	103	109
--------------FEEELICPICLHVFVEPVQL-PCKHNFCRGCIgEAWAKDSGLVRCPECNQAYNQKPgLEKNLKLANIVEKFNALHVERPPAALHCVFCRRG----PPLPAQ-----------------------------------------
>A0A7S2PLD4	74	0.305	1.027E-11	18	120	154	11	114	115
------------------FTCPICHEFFRDASFIARCGHEFCHSCISSWLHT--KNTCPTCRGPAFPEELKPCYFFRSILRKI--ELDQRNDSASQSLslsdrERDRGIRLLATLKMLQREGDEAS---------------------------------
>A0A673HJX9	74	0.300	1.027E-11	15	104	154	5	91	126
---------------EDDFSCPVCQEIFKNPVVL-SCSHSFCKECLQQFWRTKKTQECPVCRRRSSKEQPPHNLALKNLVWKKMQDMVQNSESDCRR--SELAYT-------------------------------------------------
>UPI000528F3AA	74	0.278	1.027E-11	14	113	154	9	110	140
--------------FRDEASCPICSGFFQDPVSI-HCGHNFCRGCItRRWEESAADFACPRCDEKAPERNLRPNRELAKIID-IAKRLSLRAAKIgleGEKLCQKHGEALKLFCEDDR----------------------------------------
>UPI000328E971	74	0.250	1.027E-11	14	123	154	8	129	173
--------------IKEEVTCPICLDFMTEPLSI-DCGHSFCQACItgnskQSQISQEGESSCPVCRTSYQHENLHPNRHLANIVEKFRevelgPGKQPK-LLLCAQHGEKLQLFckkdEKVICWLCERSREHRGHPT------------------------------
>A0A315V4N2	74	0.274	1.027E-11	14	119	154	4	115	173
--------------MEEDISCPVCQDVYRDPVVL-FCSHSFCRLCLKNWWEEKKKLECPLCKEESITSDPPCNLALKKLCDRFLltRKKKVTKPEVCCRLHAERKTSESSPLeihAAQRRreSRPAS----------------------------------
>A0A3Q0HAC1	74	0.248	1.027E-11	12	144	154	9	135	222
------------KDFNPHITCYICKGYLIKPTTVTECLHTFCKTCIVQHFED--SNDCPRCGNQVHETNplemLRLDNTLEEIIFKLVPGL--REQELQREIEFWRKNKPQE---NGQDENPKSD---KPKVDEEGDENQEDKDYHRSD---------
>A0A0S7GKK1	74	0.298	1.027E-11	14	110	154	11	112	243
--------------LRQDLTCPVCQGIFKDPVLL-PCSHSFCRECQQKSWQFN-NRTCPVCRVPYVEGSAVSNRALNDACEsflkqnSLRPVQVQLSEELCNLHLKPLGLyCEKDEEP-------------------------------------------
>UPI0018A1EA40	74	0.241	1.027E-11	12	101	154	7	96	244
------------EALEDDLACPICLDSFQDPVLL-TCGHNFCQACITQVWKGlEENVSCPKCGKRFREKHWHPNPQLGKVVEKARKLRWGAEGSMCQRHKERL----------------------------------------------------
>A0A453LQN7	74	0.301	1.027E-11	7	128	154	98	215	247
-------VMVKRELLARCMTCPLCNRLLRDATTVSECLHTFCRKCIYKKFNDEEVESCPVCDIDLgctPVEKLRADHSLQDVRSKIFP---FKRKKIKA---EDVASPDSP--PNKRKERSISSLVVhTPRLT-------------------------
>UPI0017464960	74	0.252	1.027E-11	12	151	154	9	147	249
------------KDFNPYITCYICKGYLIKPTTVTECLHTFCKTCIVQHFED--SNDCPRCGNQVHETNplemLRLDNTLEEIIFKLVPGL--REQELERESEFWKKNKPQENGQEDRVpeDCPQKLCDDTSKV---DKPKVDEEGDENQDDKDYHRS--
>UPI0000EDAD68	74	0.258	1.027E-11	12	94	154	2	85	271
------------RSFQEEVICPICLDYFFSPVSV-PCGHIFCHPCIAKWARTslEEVFPCPECRSNSQMISLRANRRLEKLSEIIRQYSPHLERSLR-----------------------------------------------------------
>UPI0003AFBD34	74	0.264	1.027E-11	15	126	154	6	125	275
---------------QSELdcTCPVCCDIFKDPVVL-LCGHSFCKYCLEEWWRQSSLQACPVCKEIFPMSRAPRNLALRNLSDNLRRErsqAASASKELCSLHNEKLRLFcqddQQLICVVCRDSKQHKKHNCVPI---------------------------
>UPI0011566803	74	0.235	1.027E-11	12	126	154	31	149	280
------------EKLQSAAKCPVCRDYFRAPVSI-HCGHSFCRACVSQCWgESETNFACPLCRGTAPHRSQRPNWQLGDLVEGVKP---LQEPEGDRVLKKHRQPLkwfceedQTLVCVLCKRSRAHRTHRVVPV---------------------------
>UPI0018764DFF	74	0.246	1.027E-11	0	124	154	7	140	342
PKLQaiEDPTDFPPeakslQQLDAAVRCSICSEFFDGPVSL-QCGHSFCSLCIRNTMATTSQSHCPTCRAPAKESHLRPNSLLEDIVSAWKParayivKLAKQDDQPARK-KRRLDESDPPS--SAGPSRTPSANSTT-----------------------------
>A0A2H3EPN1	74	0.302	1.027E-11	12	95	154	202	285	346
------------KAYHADLECPICQDFLVAAHVCVPCGHSFCGECLSQWVEV--KRDCPSCRGKLNSPRMVPNVSLNNLVDTHLEQLarMKGNQEWKR----------------------------------------------------------
>A0A388K5T3	74	0.313	1.027E-11	0	82	154	208	291	371
PRLPGID-DLAISKPSQEVICSICLEVFRNPVITVPCGHVFCRDCIVRSLDE-VDEVCPACKTPLSLSSssaFPPARTAQAIIDDI-----------------------------------------------------------------------
>A0A2G5DNX3	74	0.241	1.027E-11	9	116	154	7	130	380
---------VQRSVLEECFTCPICHDLFEKATTISECLHTYCNNCITEIFKKRGANVCPVCKIDLGCRPantLRVDHNLQDIKSTVFPSDdnmvnapeVTPSMSMPPRMRKErsllsLGVITPQAQPSFTGRR-------------------------------------
>A0A3B5QBI6	74	0.250	1.027E-11	16	144	154	11	134	402
----------------ETFSCPICLDLLKDPVTI-PCGHSYCMSCIKTHWdEEDQRRihSCPQCRETFIPRPvLKKNTMFAALVEQL-------QKTEHQAAEETPGETRKhPAEnPGQRERCEAAS---TGVKDVQEKLEQEITELKRKD---------
>A0A3Q3GHD7	74	0.241	1.027E-11	15	139	154	9	152	407
---------------EKHFLCPLCKDIFSGPVTT-PCGHSFCLSCLSNYWSRHQSRYCPLCkRVFADRPDLSVNRILADLSDnyrKTRPEEPPKEetqmiQERLQKIERlkySLQLQKNSYLREVRESQRVFSvlvnvmekSHKALVTAIEEKKESPESD--------------
>A0A0F8WZ79	74	0.284	1.027E-11	9	131	154	20	140	417
---------VAP--LESSLRCQVCKDFFDNPVVT-SCSHTFCSLCIRRCLSTEGK--CPTCRSSDQEVRLRRNWAVQELVEAFqnaRPGmLQLARKGVKETVYSkdcEEDITEVPVSKKRKIEQPDGSG--TPV--GEG----------------------
>A0A067THN8	74	0.246	1.027E-11	12	140	154	25	165	418
------------RTLDASLRCDICGELYDAPVTI-SCGHCFCSNCIRTSLAS--KQECPSCRKTANEAHIRPNPTLENVISAwkdTRPfilRLIKREEEEsgtssqhldkgnvrKRKRVTERSSSPNSVLentagPS---RNPLSSSD--PVV-----PKSPSKSK-------------
>UPI0007DB735C	74	0.262	1.027E-11	16	112	154	28	121	436
----------------EEATCSICLEYFKDPVSV-ECGHNFCRDCMTQFCEKSGtkKTSCPQCRKEVLQSNIRPNRLLANFVEIT---KKLSLQGLKREEGRER-VCGKHQEPLK-----------------------------------------
>A0A5J4Y1T6	74	0.244	1.027E-11	12	138	154	201	344	463
------------EKLAACLSCDLCNGVLKDPVTAPECMHSFCRDCIDQHvLFGGTKNTCPVCKaaglqtvfgpQPFQHGKLQYDPMLADMIRKLFPRADV-EKSIQERHDAEAKL--RASLPNKKQkigaktptpNAPIPSSGPSPAATVADKSRPPNQ---------------
>UPI0018F44EF5	74	0.252	1.027E-11	12	134	154	8	117	467
------------RELQQELTCSVCMEFYTDPVTV-GCGHSFCRLCLARC----RKTLCPECRGPLEEGELRPNRRLGKLSEigrRLGPQLLQS-------------AEPKPMCP--RHQKPlklFCQEDESSICvACYQDPE-------------------
>A0A672ZAY3	74	0.247	1.027E-11	15	126	154	6	124	468
---------------EEDLTCPVCCDIFTDPVLL-SCSHSFCRTCLKRCWDTGIR-ECPVCRKKASKSNPLSNLALKNVCEAVVeakrNSVVVLEQQMNCSLhGEKLKLfCVVDKWPICvvcQTSKLHKSHECSPV---------------------------
>UPI001A7EC2B1	74	0.246	1.027E-11	15	142	154	5	146	470
---------------EKDLSCPVCHDIYRDPVIL-SCSHSFCRFCLQMWWRKILEHNCPLCKKINLSNDLTRNLALKNLCEAF---LLQRDKkpsavpEPLCSLHHEklrLFCLdhQQPVCVVCRDSIAHKDHRFNPIEeAAQDHREElqkhlkPLHDKLK-----------
>A0A6J2W5B6	74	0.264	1.027E-11	16	140	154	9	147	472
----------------EDLTCPVCCDIFRDPVLL-SCSHSVCKVCLQQFWNKKGSQECPSCGRRSSKDQLSNDLALKNLCENFLQERSQRSSSGSEEFcsvhNEKLKLFclddKKPVCVVCQTSKNHENHEFCPVdEAAHDNREElkttlkPLQEK-------------
>A0A401SLT7	74	0.285	1.027E-11	16	98	154	11	92	475
----------------SEVTCSICLDFFQEPVAL-ECEHNFCRLCISRTWEQGGAFySCPECREEFHEKKLKPNRMLANIVEG-VRELNLQPRQGHPTFY-------------------------------------------------------
>A0A7S4BPA0	74	0.273	1.027E-11	12	83	154	290	360	476
------------KKFEEELQCPICMDLLYEPVSI-KCGHSFCRSCLLRATEH-QRPRCPCCRAVLESNYIpKVNVLLWNLIQNSF----------------------------------------------------------------------
>UPI001864CA86	74	0.250	1.027E-11	16	126	154	9	127	482
----------------EELCCSVCFEIFKDPVLL-KCSHSFCRVCLQQCWEEKRSRECPICRRKSSMEEPPVNLALKNIVEFYLQQKTGSEAaeksEARCSLHEEkllLFCVEdqEAVCLVCQTSKKHRNHQLHPV---------------------------
>UPI0018792082	74	0.231	1.027E-11	16	134	154	11	140	486
----------------EEARCPVCLDFLQDPVSV-DCGHSFCVRCISEFCdrsdgEQGGLFACPQCRSPFTREGFRPNRQLASLVDSVRrlgPDegpswaqCALHGQELSR-FCEEDQVALCLACdsgPEHR------GHHTAPLqEAAQRHQE-------------------
>UPI00141A1468	74	0.250	1.027E-11	12	101	154	7	98	487
------------KHLQDEVTCSICLDYFKDPVMITECQHDFCRACVTMFWKRPGASICcPDCRRKASWQSLKPNRRLANMVEAAKQlSLQLEQSPGREKMCKEH----------------------------------------------------
>UPI00187AF652	74	0.224	1.027E-11	9	119	154	5	128	490
---------VSMTELEDRLQCPICLEVFKEPLML-QCGHSYCKDCLVSlscHLDRDSELRCPVCRQEVDGSSSSPNVSLARVIEALRlprdpePNICAHHRNPLSLFCEkdqelICGLCGLLGSHQHHRVTPVS----------------------------------
>A0A7K8TG20	74	0.255	1.027E-11	12	135	154	7	142	496
------------ESLHSEASCSICLGYFQDPVSI-HCGHNFCQACITRCWEGlEEHFSCPQCRQTASQKSFRPSRELANIADIARwmslragGGGVVGWEGLCRQHREALKLFckedQQPICVVCDRSQAHRSHTVVPVEeAAQEYKEE------------------
>A0A5J5EVP8	74	0.234	1.027E-11	14	146	154	22	159	499
--------------LDAALRCEVCKEFYTAPVMT-NCCHTFCSICIRRAFNNDGK--CPACRTNGQEYQLRRNTIVQDLLDaflgcrdKLFHFATKEQDSIFRDERESTPSNPQPSSQSQRPRRRAAAAAAAvKLSDDEKEDLQPVEPAPPPDDG-------
>Q503E5	74	0.262	1.027E-11	14	112	154	2	90	507
--------------LEDDLSCAVCTDVFRDPVLL-GCGHSFCRQCIYDHWSSSGTRNCPICRQ-VSRQRPVANVSLRNTCE----SYLLREQNTRTDRKDE---DEQP-CPVH-----------------------------------------
>UPI001AAD83A7	74	0.259	1.027E-11	14	113	154	5	102	522
--------------LRAELKCSVCLNIYTDPVTL-RCGHNFCRVCIDRVLDTqggSGDFFCPVCRKRFRSRPaLQRNITLHNIAETFL--SAQPDQEESGVFCTY--CVDSP-VPAVR----------------------------------------
>A9UXJ6	74	0.230	1.027E-11	12	136	154	25	166	523
------------RSLDGSLRCPICQGYFNHPVLLKTCSHNFCSECIRRHLTQqtrNFKKQCPICSKDCGISDMIPNIGLSHVLEMYRrakPlllrkaqagETMPPATETGNDVNTAEGALPVPSSPPTVAS-PQAQSKRSKRSArsqGPNAQAEP-----------------
>UPI00188653A4	74	0.285	1.027E-11	14	102	154	9	98	530
--------------LKEELTCPICLGIFRSPVSL-SCGHSFCKGCIQEARRGrQGPFSCPLCQACVDPPaDPQPNVQLCSIVERLLNAAPRTGEEGCDAPREEEG---------------------------------------------------
>UPI0018778ED7	74	0.282	1.027E-11	15	109	154	9	105	558
---------------EEQFQCSICLDVFTEPVST-PCGHNFCKVCISGYWDTTDLCQCPMCkRTFYTRPELKTNTAFRDVVD-HFKMIRIRDTDEIRDTDEspaEAGEVSCDVC--------------------------------------------
>W5KU23	74	0.259	1.027E-11	15	142	154	9	121	568
---------------EEQFSCPICLDIFTNPVST-PCGHSFCLTCITSYWDSRAKTwVCPICKESFRKRpDLHINHTLKEITEQF------------KRMAESSGSTATHHQPTPgTIQRPG-----VPLRAVELPGGLLTEMKSK-----------
>UPI000A2A8A29	74	0.250	1.027E-11	10	153	154	190	326	583
----------KKSSLAENLLCNICQDIFHDCVSLQPCMHSYCAACYSQWMER--SKECPSCR--LKVSRINRNHLVNNLVDAFLKEnpDRKRAQEEIEEMNKKNKITSDMLKPPRRR------NDFgSPLFGRDSDSDS-VEDlSETSESDNSFHSLS
>W5KFE3	74	0.260	1.027E-11	14	109	154	7	105	610
--------------LEEDLTCSICLCPFDGPVSL-TCGHSFCQRCLEAAWRGVEPVSCPHCRTLYTVRPeLKRNTVLSAVVETLRAasDATVPPEERAREVpMHKLEPEPKPVL--------------------------------------------
>A0A212EH86	74	0.282	1.027E-11	12	153	154	480	610	672
------------EIMESELQCSICAELFVQATTL-NCSHTFCKYCITMWKKK--KKECPICRAPITSEckSLVLDSFIEKMLLSLSEEMKQKRSNLLKSRDElECELARQDQLKIYRRNSDEYEEESDSF-------EEEAED----DDFFDYGSLS
>UPI0003596BF2	74	0.257	1.027E-11	0	145	154	26	167	723
PALHAASglRSLKMETLESELTCPICLELFEDP-LLLPCAHSLCFSCAHRILlsscagdglEPAPAFQCPtSCRhaIPLSPRGldgLRRNVTLQNIIDRFQK-----------------ASLSGPGSPSESR-RPAAPPPPPP------PPPErvPCQfcEQEPPRD--------
>F4X0B8	74	0.383	1.027E-11	12	110	154	11	102	847
------------KDLNEHIVCPLCRGYLIDATTLVECLHSFCRGCIVRRLSSGARA-CPVCS-VATSPPLLPDMRLQRLVYLAVPGLFRS--ELERRCHFRL---VNPQCP-------------------------------------------
>A0A0S6XNP4	74	0.211	1.027E-11	14	123	154	11	126	903
--------------LERELTCSICTDVLYQPLTLLDCLHTFCGSCLREWFawqatnaTTRSPYTCPSCRAPV--RGTRPNATVTTLLEVLLkasPE-KGKPQEEKQKI----AQTYKPgdnVIPPVQVESDSDSEDQ------------------------------
>A0A6P5VFS7	74	0.283	1.027E-11	10	142	154	207	344	1302
----------QSQEIPEDLICGICRDIFVDAVMIPCCGSSFCDDCVRNSLLESEESECPDCKeKNCSPGSLIPNRFLRNSVNAFKNETgytmraaksvavkkVEKPIEEKPPGNEEKPIEEKPKI----EEKPLVENPVA-----EKEPEE-VASKEK-----------
>UPI001455BF57	74	0.242	1.027E-11	13	133	154	258	381	2059
-------------EIPEQLLCPLCSNLMTDSVLIPCCGESFCDECIRNYLLETDDHECPTCKeTDVSPNSLIPNKALrQNAMDfqnetGFVKKIVQKPR---RRPVKPVSPPPPPPPPPRTQPKPAPVSSVSTVVT-NSKP--------------------
>A0A402EIF1	74	0.221	1.404E-11	14	113	154	0	111	128
--------------MQEVITCPICLDYLTDPMVL-ECGHSFCQGCITNYYETwqglEEEPECPICKFKFQRGDFRRNWQLANLIEkiKLMPvgkqHLCLQHKEkfhLFCQEDEKLVCVHCERSPEHQ----------------------------------------
>UPI00074FF00E	74	0.275	1.404E-11	12	118	154	7	102	153
------------RALEDELFCSICLDYFTEPVIL-NCEHNFCRACITRTWEGlGDSFPCPQCRKRSCKGKLRPNTQLGKVAE--------RAKELALV----RGATPEPASkPSSKPETSA-----------------------------------
>A0A670ITT1	74	0.250	1.404E-11	14	90	154	28	110	161
--------------FQQDLTCSVCLDVFTEPVLL-RCGHCFCQKCITSSWdRQGGAPSCPDCRAPCPDRHFTPNHLLRNLAQKAreaqeeVPEKKARE---------------------------------------------------------------
>R7VGM1	74	0.273	1.404E-11	14	121	154	15	129	205
--------------LHQHLICVLCRGYLVEATAIVECLHSFCRSCIVRNLAT--SKYCPVCDVAITTAKpslcIRPDEILQRLVYKIVPNLFEDELKRRKCFYadqppEERTNPKAPLVQLCHNYRPPSSS--------------------------------
>A0A452V1H5	74	0.256	1.404E-11	13	142	154	8	159	207
-------------ELQVEASCPICLEYLRDPVTT-DCGHNFCGSCIHQCWEDlQDILPCPVCLHHCPDRNLKRNMQLGHMT-GIVKQLLARRS--KRKLREEKALCEQHsqalalfcekdlelLCPQCKVSPGHRGHPLTPIEqaaAGHRKKLksyiEPlqkqVEDTEK-----------
>A0A6A4WHT9	74	0.243	1.404E-11	7	136	154	13	153	223
-------RAVTLSELTPHLVCPLCGGYYVDATAIVECLHTFCRSCILLHLHT--TRRCPVegCDvlvqkaQGASAANLRPDATLQSIVYKTVPGLHRDEMQRRRLFYADNqdNAAGTPSGPKATEEDQGSafydASDIIDLQI-QYAPQRP-----------------
>A0A667YJ11	74	0.232	1.404E-11	15	110	154	9	106	236
---------------EEQFLCSICLDVFTEPVST-PCGHNFCKACITKCWDNNGKCECPMCKkTFVNRPDLFVNTFISEMAAQFRKSVDVKAASSSIQQQKPVKPVEVPcdFCP-------------------------------------------
>W5UAH5	74	0.258	1.404E-11	12	146	154	9	130	237
------------RDFNRYITCSVCRGYLIKPTAVTECLHTFCKSCIVQHFEE--SNECPECGIQVHETNplemLRLDKTLEEIIFKLVPGL--REKEEQQEMDFW------------RKNKSRANGDEGPR-AKRSRVSEEEEDREEGEGG-------
>UPI000359A1F5	74	0.248	1.404E-11	15	145	154	12	152	245
---------------EDDFYCPICQEVFRTPVRVVACQHVFCRKCFLAAMKES-RIHCPLCRGNVTRRErACPERALDlETIMRSFPGncrCCSQRVELYRmrqhyktceKYQDEFGVSSP--VPSFQLS-PDSVTNTTSQASTSENAEAYQEDNAEPSD--------
>A0A674K218	74	0.258	1.404E-11	10	143	154	5	127	251
----------RVKDLQAVANCSLCQDYFKDPVIL-KCGHNFCRSCITRYCESvdfmNISPcsyTCPLCREAFREGEFQPNLQLRNIADIMkkIPEPGGR------RACKEHGKLLKLFC----------EVDQTPICLV--CRESPT-HKEHP----------
>UPI0016590B93	74	0.257	1.404E-11	14	134	154	8	142	265
--------------IEEEVTCPICLDLLKEPLSL-DCGHSFCKACIaaenKESVtsQGGKSSNCPVCQMAFCSGELRPNWHVANIVERLQEVKVSSEEEQKRNLCERheekllLFCKKdgRVICWVCERSQEHRGHQTVPMEeAVQEYQE-------------------
>UPI001885E24C	74	0.228	1.404E-11	10	128	154	8	132	267
----------RVRDFNRFITCYLCGGYLIKPTTVTECLHTFCKSCIVQHFEE--SNDCPKCGIQVHETNplemLRLDNTLEEIIFKLVPGLREQEEERELAFWRNTqcsqNLTGVCLCGGDTRQRRAHEANHSSLVG-------------------------
>A0EGS7	74	0.220	1.404E-11	14	130	154	48	165	276
--------------IQDYLKCPICLSLFKQAVYIKDCSHRFCKECIEKSIRSQREKSCPTCRKKIaTRRDLRVDEIVSKMLNTVVPDMEQYRIQEDLQIQQEIKNFSQQKQKNEEIQKLVSQTDTILSCNVQ-----------------------
>A0A7J6AXP8	74	0.258	1.404E-11	15	142	154	6	147	297
---------------EEDFSCPVCCELFTDPVLL-HCSHSVCKVCLQKFWETKGSRECPVCRRKSSMERPPTNLALKNLCETFLQERNPRSSsasETVCSLHSEkLKLFclddQQPVCWVCRDSKIHTNHKFCPIdEASTDCKEElktalkPLQEKLK-----------
>UPI00071A64C3	74	0.243	1.404E-11	14	123	154	8	129	302
--------------IKEEVTCPICLELLTEPLSL-DCGHSFCKACITAnnrdsKIGQEGESSCPVCRISYQLGNLRPNRPMANIVErlrevKLNPeEKQKRDLCVRHEEKLLLFCKEdgKIICWLCERSQEHRGHHT------------------------------
>UPI000778E58A	74	0.222	1.404E-11	15	112	154	11	103	323
---------------NEEITCSLCQDYFKDPVIIVECGHSFCQGCLGQYYMEfGNIISCPQCRKLILERNFRPNRKLDKDVEEAINQHERKREKMEK------GLSERHQEPLK-----------------------------------------
>A0A4W6FPN3	74	0.285	1.404E-11	9	144	154	8	141	331
---------IKITELNPHLMCVLCGGYFIDATTIIECLHSFCKMCIVRYLET--SKYCPICDVQVHKTEFlflsRSDKTLQDIVYKLVPGLFKSKIDSSNGSNEDRGEVAD----EDKRIITDDEIISLSIEFFDQSWEVGVEDKQSKD---------
>UPI0008FAA295	74	0.265	1.404E-11	6	136	154	3	144	337
------SVQLKMETLESELTCPICLELFEDP-LLLPCAHSLCFNCAHRILvshcsstkplESISAFQCPTCRYVITlnqrgLEGLKRNVTLQNIID----RFQKASVSGPNSPNESRRPRPySATLGGSTRGSPASSAMSLERVGCQFCDQEP-----------------
>A0A4W3K5N5	74	0.295	1.404E-11	14	101	154	7	89	359
--------------LSEDLVCPVCLDLFTDPVTL-DCGHNFCRCCISQSWETKESKACPECRTVF--SRLSGNWALASMAA--IARQMSTDETERRLYCEEH----------------------------------------------------
>UPI0008FA8D26	74	0.290	1.404E-11	12	122	154	211	320	361
------------EVLESELQCSICSELFIEAVTL-NCAHSFCQHCIREW--RNRKDKCPMCWQTITSqtRSLVLDNCIDRMVENLSADMRERRLAL---INERKG-QKASVSPAVVVinddSDDSSSSD-------------------------------
>A0A3Q1E9F2	74	0.258	1.404E-11	15	104	154	9	100	373
---------------EEQLQCSICLEVFTEPVTI-ACGHNFCKACITGYRDNSDHCQCPLCKEIFTKRPeLKTNTTIWEVSDHFkgVKERSISDKSAKQNRDEACDIC-------------------------------------------------
>UPI000D1C24A3	74	0.297	1.404E-11	7	147	154	3	159	378
-------VKVARAPLVACLTCPLCSSLLDEATTICECLHSFCRECIHLKLSEDDTQSCPICDvylGVAPLEKLRPDPQLDELRNKLFspgaprvrvPGDASPLPRLKRKErsLSSLGVFSAPSS-SRRRkpSRPQQQHYTRVKREITSSSEEDEEHKsESSDSGN------
>A0A225VR01	74	0.245	1.404E-11	9	147	154	64	219	390
---------LSVRHLNADLTCPICLGIIKETMVVMECLHRFCGECISTAIRQS-KRECPSCRIHIPSkRSLRPDKNFDLLISKIHPnlaEFEAHEDQIIEQLNRSRHfnnayteSTRKGVLsqAAMRRNGRKKTEVAT--SALTSRPSSPAnasppvgEKRTSPDSGS------
>UPI000DC6C606	74	0.235	1.404E-11	9	119	154	47	168	410
---------VSVPELEDRLQCPICLEVFKEPMML-QCGHSYCKGCLVSLSRHlDSELRCPVCQQEVDSSSSPPNVSLARVIEALqFPGdpepkvCEHHRNPLslfcERDQELICGLCGLLGSHQHHRVTPAS----------------------------------
>A0A1L9PCX2	74	0.292	1.404E-11	9	131	154	20	144	414
---------LAP--FESSLRCQVCKDFFNNPVIT-SCSHTFCSLCIRRCLSTEGK--CPTCRSSDQELKLRRNWVVQELVEGFknaRPGVLQLARRAARsnEATENDGEDDSAEQraPKKRRIEQDADQDGSGSSAGEG----------------------
>A0A5B8MCV9	74	0.258	1.404E-11	12	120	154	22	127	421
------------EVLEEALRCPICGDFMENPVAVEECGHSFCSLCIRRNLevqrsesRSLESPKCPQCRGEASSSTLRMQHNLRTVVETF--------KALRPRLFRQLSCCQPP--PSAGKPDPPPS---------------------------------
>A0A2P5FBW6	74	0.230	1.404E-11	14	129	154	151	287	430
--------------LREELSCAICLDICFEPTTT-PCGHSFCLKCLRSSASKCGK-KCPKCRQLISnGRSCTVNTVLWNTIQLLFPQevetrkaaGALNSREAQRRipetaFYNNLrnGSPQDSQLPTRrtesarrRRVRPIQDVDSTAVRSG------------------------
>A0A5A7PA30	74	0.250	1.404E-11	2	131	154	88	213	436
--MRHRKVSVSREAVAPCMTCPLCRKLLREATAITECLHTFCKKCIYKKLSDEEMECCPICDIDLgcaPLEKLRSDNTLQEVRAKIFP---------YKRINAKApDVVPPVTFPAKRKERSLSSLGlSTPLVCSQG----------------------
>A0A1S3FR91	74	0.242	1.404E-11	13	139	154	8	139	437
-------------ELQAQATCPICLAYLSDPVTT-ECGHNFCHSCILQCWEGlQDTFPCPTCLHYCPNDVLHSNTQLSHLVDIVMQ---LAGSESKRQLCEQHGEVlslfcdddLQLLCAQCRVSSDHHQHHLMPISEAAAAQKEKLND--------------
>A0A6F9BN78	74	0.295	1.404E-11	5	109	154	1	98	455
-----ATSNLSP--LEEALSCPVCCDIFKEPVIL-SCGHSFCKACLEEAWSSGGSQNCPVCRQMSSRDHPPQSLALFNACEFL---QKERERSL-RGANRQSSCRENRMC--------------------------------------------
>A0A672ZFU7	74	0.256	1.404E-11	15	126	154	5	116	456
---------------DDNYCCPVCKDIFKDPVVL-SCSHRFCDICLQNWWKEKKVKECPVCKRRASKEP-PPDMALKNVCELLRN---QRDSESVCSLHSEkLKLFcldhQQPVCLICRDSEIHNNHTFRPI---------------------------
>UPI0003C4BD42	74	0.233	1.404E-11	14	126	154	9	131	457
--------------LQEEVSCPICLDYLGDPVTT-ECGHNFCSSCIHQHWGHlQGTFPCPVCLHHCPDRSLKRNTQLCHMTEIVqqIPRMRAKSQRQEEPLCQKHreGLalfCEKDLellCAQCRVSSDHGDHPLMPL---------------------------
>A0A6J2W5R9	74	0.216	1.404E-11	15	126	154	7	125	469
---------------EEDLTCPVCCDIYTDPVIL-SCSHSICRICLYQLWKTKGNPECPVCGTTPSKSTPLSNLALKNLCEIYLQERSQKTSTGSEEFcslhNEKLKLFcledKEPVCVACRDSRKHENHNCCPI---------------------------
>UPI001470FF75	74	0.278	1.404E-11	11	107	154	12	104	475
-----------PLILEKDLTCPVCQAIFVEPVLL-PCTHSFCRECLRRSWEHNMK--CPVCRNECERGQEIFNRTLGDACESFLKEKNLRPQN-RRAPEQACNLHLKP----------------------------------------------
>A0A6A6GMF7	74	0.260	1.404E-11	14	146	154	23	169	475
--------------LENSLRCQVCKDFFNNPVIT-SCSHTFCSLCIRRCISSDGK--CPTCRSSDQASKLRQNWAIDDVVATFkaaRPDAFKLATERKQEEDEiaarpakrrriqEEGTHTPPSSQRQTRSRTKTQPHaTAEVLVVDDDEGDGDYEEEKePEDG-------
>UPI000778104E	74	0.236	1.404E-11	14	142	154	9	155	476
--------------LPNEASCPICLEYYQDPVSI-HCGHSFCRQCITRCWEWStGGFCCPQCKETAEERTLYPNRELAKVLEiarRLSLQAAQRDvvgQDGCKKHQEPLSIYCKDDgafiCMICRESRLHRAHAMLPVHdAVQEYKEqiqshlqALKEDREK-----------
>A0A4X2K4W9	74	0.272	1.404E-11	12	122	154	14	131	476
------------ENLKADLTCPICLAYFTNPVTV-KCGHSFCIKCLLRCREGagaDAMFTCPECRGVIKDSKLVINRSLQDlsIVGKiLRPHLLQSVDDLTT--CEQHGEKEKFFCEEDQRplceSCSLASEH-------------------------------
>UPI00117CFFA3	74	0.294	1.404E-11	10	110	154	4	103	480
----------KIEVVEHFLTCPVCLETFRDPVSL-SCNHSFCLICLKEFWTEKENRTCPVCRRK-SSKGLLVNFALKELADSFAGSLKVGSSETEKGEQKvEVVCSKHPEEP-------------------------------------------
>UPI001055BA14	74	0.227	1.404E-11	16	127	154	12	142	481
----------------SDLSCAICLDLFKDPVIL-KCGHNFCRLCICVHWDQNGedyGYQCPVCRAEFSKRTFTKNYVVQNLVTKLndlgrlgsTPasssKPVKLDDDLsCDDHGEELKLYchtdKRPICVVCRESRAHRSHQVSPVS--------------------------
>A0A7L3UM35	74	0.250	1.404E-11	12	135	154	7	140	500
------------ESLRSETSCSICLGYFQDPVSI-HCGHNFCRACIARCWEGlEAHFSCPQCRQTALQKSFRPSRELAKIAEiarQLSPGGgGGGGREnVCRQHQEVLKLFckddQQPICVVCDRSQAHRSHAVVPVEeAAQEYKEE------------------
>UPI0007F8C776	74	0.266	1.404E-11	18	145	154	8	142	503
------------------LRCPVCHNVFRDPVLL-PCSHSFCDSCLQRRWRRD-TLECPVCKGVSRCKRPPPNSALKKLCEAFL--LERDQQEFCSLHSEELKLFclehQEPVCLVCRDSEKHADHRFRPIgEVAQDSREElreslkPFQEKLKAFD--------
>UPI00093BA2B0	74	0.244	1.404E-11	14	106	154	84	176	513
--------------MREEATCSICLSLMTEPQII-SCGHSFCQWCIEDFLDNQQPNlrqhPCPQCRAPFNRTSLRPNKQLGSLIE-VIKEL---DQEMtCKEHGEKLHLFDK-----------------------------------------------
>A0A673JZQ5	74	0.257	1.404E-11	11	136	154	3	126	515
-----------PGEFlsEEQFTCSICLDVFTNPVSI-PCGHSFCSSCITSYWEGQGKScFCPLCKESFRKRPeLHINHTLKEITEQF-----KRMAEITLSA-PRSAPADSPSLP-FSAPKPGVQHRTVELVSGAGSngPQCP-----------------
>UPI00053C7F84	74	0.324	1.404E-11	7	120	154	34	143	517
-------VKLEKEKLKTCLTCPICNDLFDRATTISECLHTFCRKCIYDKITEEDLDSCPVCNADLgcaPLEKLRPDHSLQDLRLKLFPE----NGENSKVETET---SEDPLSNSRRKEKSLSS---------------------------------
>UPI0015CFE470	74	0.264	1.404E-11	15	117	154	6	114	529
---------------EEQFMCCICLDFFCQPVSI-PCGHNFCLSCIREFWDKAERSECPLCKEGFRRKPeLRVNHALADITEGFkrsfqvnsnqvrRPELGQRDRKV-----EEEGMSGKwDVCP--RHGKP------------------------------------
>UPI0011B60FBF	74	0.245	1.404E-11	0	111	154	18	133	531
PKV--AAAVLRPRalssrcsaALEDELSCPVCCEIFREPVVL-QCSHSFCRACLQQFWsKKKARRECPVCRTKCSLTEPTVSLVLKNLAESFLKEQ---QEGQQASATATGGGTGAPGaVPS------------------------------------------
>UPI0012BC2044	74	0.260	1.404E-11	15	109	154	7	100	543
---------------EDQFLCSICLEVFTDPVTI-PCGHNFCKNCITENWNISVCCQCPLCVKVFHSRPeLNVNTFLSEMVDK-FKQSAVKKSGRSEERQAESGEVSCEMC--------------------------------------------
>A0A151JA90	74	0.383	1.404E-11	12	110	154	11	102	550
------------KDLNEHIVCPLCRGYLIDATTLVECLHSFCRGCIVRRLSSGARA-CPVCS-VATSPPLLPDTRLQRLVYLAVPSLFRS--ELERRCHFRL---VNPQCP-------------------------------------------
>UPI000CF81F78	74	0.250	1.404E-11	14	116	154	5	111	558
--------------IEEQFKCSICLDSFINPTSI-PCGHNFCLECIKQFWDTQQKTQCPLCKeIFLNRPNLRINMGLRDITDQFQRSLKEKAKSKkapPRRANSEQSMKSEGVpCDICRGSK-------------------------------------
>A0A556TRB3	74	0.277	1.404E-11	14	112	154	16	111	569
--------------FEEELICPICLHVFVEPVQL-PCKHNFCHGCISEAWAKDVGIlRCPECNQPYKQKpSLDKNIKLINIVEKFNALNTEKEPAVLQCILCRRG----PALPAQ-----------------------------------------
>A0A6J2UW30	74	0.261	1.404E-11	14	121	154	365	470	577
--------------LHEELHCPICHSFFVDPVST-PCGHNFCKTCIEKKWGNAKSHQCPECEVEFDKGlKLKINKSFEKIVY-YFKRTKKRSQSFPC--LQTAFFCHKPLdnLPP-SPKRAASIN--------------------------------
>F1QYX5	74	0.231	1.404E-11	11	133	154	3	148	582
-----------PGEFlsEEQFTCSICLDIFTNPVST-PCGHSFCSSCISSYWEGQGKTcFCPLCKESFRKRPeLHVNHTLKEITEQFkrmaettvsVPKTATTDSPPNPFSAQKPGVQQRPVeLPkglfqeMKTRMQRSSSTSSSnePLASGdpQSLP--------------------
>A0A1Y2F9G7	74	0.240	1.404E-11	14	93	154	173	252	607
--------------LDDELKCGICYAIMYNATTCSPCMHSFCAGCLSQWLKNS-SKECPHCRTKI--REIRKNNQTNNIINAFLeanPDKKRPDDEL------------------------------------------------------------
>UPI0018ECB928	74	0.225	1.404E-11	15	125	154	7	128	610
---------------EDQLLCSICLDVFTLPVTL-PCGHNFCRKCISHHWDVNVPCHCPMCKERFDARpNLRTNIFISEMAARFrqSAGAVGSHCAAPRdQIYAnvrPMALTEEPnMWretgaPGGSPRRPG-ENMQTP----------------------------
>UPI0015E069D9	74	0.203	1.404E-11	15	143	154	8	151	628
---------------EEQVHCSICLDVFTNPVSI-ACGHNFCQNCILGYWRTSPLFQCPMCKKSFHKRpDISVNTVLREIAEQFkeirVRGVdAGTDRkwtmERRKREDEERLLEEdkkqqlveeelelPPLIP--PVSGPKPSPPPSP----PGPP-PPLPETSPP----------
>UPI000626233F	74	0.268	1.404E-11	14	143	154	391	524	650
--------------MDEQLTCSICSELFVTATTL-ECTHTFCQYCINTWKEK--KAECPVCRASITAmhRSLVLDNFIDKMVENLSADYKKRRTDIveERRENERL-AKQATASGTGRRGRPrgriANANVNATINLTGNAPAAATRSVVRP----------
>A0A5N5IAF5	74	0.248	1.404E-11	2	130	154	69	193	694
--MANPVVRVRRETIAACMTCPLCDKLFRDATTISECLHTFCRKCIYNKISDEELEVCPICNIDlgcVPLEKLRPDHSWQDVRAKIFP-FKRRKVSAPEVM-------PSVTLPARRKERSLSSLvVSTPRVSAQ-----------------------
>A0A6P7R2X7	74	0.238	1.404E-11	14	123	154	8	129	801
--------------IRDEVTCPICLELLTEPLSI-DCGHSFCQVCITGHsnnsvFSQGGRSSCPVCRTSYQPGNLRPNRHLAAIVKrlrevALCPGkqleviFCALHGEKLQLFCKEDG---KLICWLCERSQEHRGHHT------------------------------
>UPI00084F07E6	74	0.383	1.404E-11	12	110	154	11	102	840
------------KDLNEHIVCPLCRGYLIDATTLVECLHSFCRGCIVRRLSSGARA-CPVCS-VATSPPLLPDTRLQRLVYLAVPSLFRS--ELERRCHFRL---VNPQCP-------------------------------------------
>UPI0006C9D678	74	0.252	1.404E-11	1	143	154	44	187	865
-KTKGSAVGGKPfvRDLNKHILCRLCFGYLIDATTLVECMHSYCRSCII-YRMKNGPKTCPACDTIVTSRP-RPDVALQRLIYLAVPGLYKSELERRRNFHLPIPNFQNPGTGQLPQGAPeLSYDDLVSLSLCRLDLPAATRYLKCP----------
>A0A448YVX1	74	0.294	1.404E-11	11	102	154	370	463	913
-----------PEQLRRELLCAVCHEVVYPPIAL-PCGHSFCGPCIEWWFDRDPEKRCPTCRKRLPRTvAPLPNLALKACVVALFgXEVVERIRQRsXQQREAARG---------------------------------------------------
>UPI0018649D88	74	0.248	1.404E-11	14	142	154	526	668	999
--------------LDEELCCSVCCDIFKDPVVL-KCSHSFCRVCLQRFCEEKSSQECPICRRIFFTEPL-PNLVLKNVVEIYLKQKAGSDSpekgEARCKLHGEkllLFCEEdqETLCVVCQTSKKHKTHQLCPVEeAALDLKEElktalnPIKEKIK-----------
>B4PAU2	74	0.246	1.404E-11	9	144	154	205	360	1232
---------VQNQEIPEDLICGICRDIFVDAVMIPCCGSSFCDDCVRTSLLESEDSECPDCKeKNCSPGSLIPNRFLRNSVNAFKNETgynksaakpAAAKTEEKPPVEKE--VEEKPVaeeEPEKTEVKPGKqqesetNGSNPPKSESPEPPPttEPSQKeKDKYD---------
>A0A210QA66	74	0.235	1.404E-11	0	143	154	253	421	1789
PSVEKQEE--SP--VPNELICPLCHDLLKEAVVIPCCGNSYCDECIRDALLEDDNHCCPSCNeMDSSPDKLIANKFLRTAVTNFHNETgyttvKRRHMEakmeqLKQQQQREHHFKEQQKQRelqkkqqeeqraNKTRSRmesppppPPPRSDPTPCITVKTSPEGP-QNSSKP----------
>A0A7S0N1Y3	73	0.276	1.919E-11	13	102	154	11	98	147
-------------EIESH-TCPICYELMiaptYAPMILFPCGHSFCAECLRSHMESHHHGKCPLCRQTISSKAV--NHSLQDIIQQFVT---QRQRVMSGKQVEANG---------------------------------------------------
>A7S9R7	73	0.294	1.919E-11	1	95	154	47	148	154
-RVSKQSSLKKLqRALNDELRCSVCYEVFSDPRTLTACLHSFCKECLHKMLSKRSKYiHCPLCRkkTAVPRRGvkgLPLNSVIRRLVDVHSSEGMTSARHRKR----------------------------------------------------------
>A0A3Q2D4C0	73	0.232	1.919E-11	15	125	154	6	104	156
---------------QDQVLCVICMDSFTDPVSI-PCGHNFCMDCIQGFWDASRKCECPLCKEAFQTRPtLRVNVSLKDITEQF-----------KRSIKTKQDCKPEP-APRRHTSRRSLKSDTIP----------------------------
>UPI00141A4B07	73	0.234	1.919E-11	10	135	154	5	121	179
----------RRKTFQQEVTCPVCLCYYTSPVVL-DCGHCFCRMCIVRCWEEpSANSRCPECRSTV-ARNLKASRNISNFV-KMLKDWdVSAEREARKRRSE----CQRHRQPLDLF----CEDDRIPFCGDCAAPQE------------------
>A0A067C3X8	73	0.318	1.919E-11	11	119	154	11	118	215
-----------PDALHAHLVCSLCYGYFRDVHTLSECLHSFCKSCLLRHL-HGGSRRCPICDMDLGPTPhYVFDRTLNALLQKLMPELEASDAALEAAFMHSTQESPR-RSSSPRTETPYS----------------------------------
>A0A6J0UE07	73	0.255	1.919E-11	12	143	154	9	136	224
------------KDFNPYITCCICKGYLIKPTTVTECLHTFCKSCIVQHFED--SNDCPRCGNQVHETNplemLRLDNTLEEIIFKLVPGLrekeLYRETEFWKKNKpQENGDEENPKS-----ENPKDDDD------GDGNQEDKDYHRSDP----------
>A0A6I8NUG4	73	0.235	1.919E-11	12	143	154	9	136	236
------------KDFNPHITCYLCKGYLIKPTTVTECLHTFCKTCIVQHFED--SNDCPRCGNQVHETNplemLRLDNTLEEIIFKLVPGLREQELQRETEFWKKNKPQENGQGESSKADKPKVDQD------GEENEEDKDYHRSDP----------
>A0A3P8V275	73	0.255	1.919E-11	12	144	154	10	142	243
------------RDFNHFITCFLCRGYLIKPTTVTECLHTFCKSCIVQHFED--SNDCPRCGIQVHETNplemLRLDNTLEEIIFKLVPGL--REKEEQREMEFWRRNHPKENGRENLRCQKIGFPDVEGVAGGGEEDSEGTTDYHRSD---------
>J5QF94	73	0.275	1.919E-11	10	122	154	22	138	256
----------QLRRLDKALLCPICKELFDHPVSI-GCGHSFCSKCIRGFFASTTKKTaCPTCSDPQTEGSIRRNRVLEEIpklVDLVqPPPARKRRNSLPRRSptKKSRGEGSSRSSP--QQSRGASDDD-------------------------------
>UPI000649F8B5	73	0.226	1.919E-11	12	112	154	6	119	290
------------KTVREEATCPICLELMTEPVII-DCGHIYCRSCIMKNLENqqqkslsQRKFHCPVCRAEFQRESIRPIRQLESIIDTIKKmeqeHLCEKHGEKLCLFCEDDGqliCWRCERTPEH-----------------------------------------
>A0A183T0X3	73	0.313	1.919E-11	7	89	154	29	108	299
-------RFVKPNAISPHLFCPICTEVFNHPYRA-PCGHSFCFTCIEPWLKSN--STCPIDRKHVVRTSLHHDFILESIIGDYSVACPWR----------------------------------------------------------------
>A0A6F9DNT6	73	0.294	1.919E-11	4	117	154	100	216	318
----GDEEKINIQDINIFLCCKLCCGYLVDATTITECLHSFCKSCILKHFQL--HNSCPICGVVVHNTTpvsgLKPDIVLQDIVNKLLPGIPTGELHHFAEFEEAAALNGKHNYHSVlKPYRP------------------------------------
>A0A3Q1KEQ2	73	0.283	1.919E-11	15	116	154	9	111	326
---------------EEKLLCCICLDVFTDPVTL-PCGHNFCKDCITQHLNFNCQCKCPMCKEHVDKKYkLGVNTFISELAVQFRQSAGRKARsgaELHDAKLEEV-SCDVPIGP-KRKSK-------------------------------------
>B4F701	73	0.281	1.919E-11	14	140	154	180	310	342
--------------LDNELQCIICSEHFIEAVTL-NCAHSFCSYCIKSWRKR--KEECPICRQEILSEtrSLVLDNCIDSMVAKLSPEMKNRRAALILERKEMVQVEePSPILvgsdsSSFHFSSSSSDSDEL-FWLVNDEEEEEEEEE-------------
>A0A3Q2PFS3	73	0.246	1.919E-11	15	82	154	7	74	361
---------------QDHFHCSICLDIFREPVST-PCGHGFCRSCIEGYWDTNEVKRCPLCmETHVSAPTLRVNSEFRDILELF-----------------------------------------------------------------------
>A0A5J4Z3Q8	73	0.284	1.919E-11	17	138	154	10	126	377
-----------------ELDCQVCLSLLFDPVTL-PCGHSFCRVCVLRA--SDHVHGCPLCRAPFYYDALgcASSTVLRSTIVSLFPaEYAARRQEL-----EEEG----AILPLDEVDRPGDgpivfSLPLFPLNCV-VFPGEKFQ---------------
>J4IBQ2	73	0.275	1.919E-11	12	120	154	30	142	423
------------RQLDEALRCSICRELYAAPMTL-NCGHCYCSLCIRSVL--NEKQECPACRKFASEEHLRKNVAMESAVKawALAREFVLrlsKEQERRAQLNGIDGVAEDIEGarPHKRRRRAHSS---------------------------------
>H3CYL2	73	0.224	1.919E-11	17	135	154	0	119	428
-----------------DLTCPICCEIFADPVLL-QCSHSFCRSCLKRCWDTGLR-ECPVCRKKVSKFGASSNLALKNVCEAV---LQVKKEKLNCDLhGERLKLFcvndKEPICVVCQTSRLHKTHDCLPIEeAIEERKNE------------------
>R7UDJ5	73	0.284	1.919E-11	14	122	154	308	407	429
--------------MESELVCPICHEYFVEA-TSLNCSHTFCAVCIDIWLQDN--FECPQCRQDVDSR--VRSRALDNHIDRLMDSVTEEEKEARTELKRQRA----EYQPPEYQPPPDGGDD-------------------------------
>A0A673B5G6	73	0.270	1.919E-11	15	109	154	9	97	430
---------------EDQLLCSICVNVFTDPVTT-PCGHTFCKSCICEHWRVNVPYQCPMCKKVFDQRPeLNVNALISELV---SP---FRHEEEKAELKKTEAEIEEMIL--------------------------------------------
>A0A165HE29	73	0.232	1.919E-11	2	146	154	18	171	439
--FPSADVAPGLRELDEALVCDVCREFYSGPMIL-ECGHSFCSYCLRRAFSD--RQECPKCRAPANEMRMKKNVELESVVSiwksaarECILDLLKRNQELLIRLDEPAasgtdGVAEGP--PQKRQRVDTEGSDdeVQFVSSPLKQPSIPSKVKVRPRNG-------
>UPI001873E71F	73	0.283	1.919E-11	15	124	154	9	116	440
---------------NPNLLCCICRAPFLDPVTTRSCGHTFCRTCLVQAL--DHAKQCPVDRSPLSLEDLTPtNPIIRALVDELIVECIHTECPQttQRQLLTSHLL---DSCPFSLVSCPTSQCDET-----------------------------
>A0A0S6XB48	73	0.252	1.919E-11	9	146	154	20	162	442
---------FSP--LESALRCQVCKDFFDNPVIT-SCSHTFCSLCIRRCLSAEGK--CPACRAGDQASKLRRNWAIGEVVAAFVaarPEAlriaaeDKREEERPAKRRRVQGLTEQ--QASQRQTRSQVKTQVTetaDVMVIDDDVADGDYEEAEPDDG-------
>A0A3B1J8W9	73	0.287	1.919E-11	14	100	154	7	84	445
--------------LEENLKCSICLDFFKDPVVL-SCSHSFCKTCLDRSWNQNDEKNCPLCRKKI-KRAPFKNLSLREACESFM-------EEKKRKISEE-----------------------------------------------------
>A0A340X7S4	73	0.246	1.919E-11	12	142	154	6	134	447
------------QAFQNELTCSICMNYIVDPVTI-DCGHSFCRPCLYLCWEEDQTPkSCPECRGLSEKPGFKTNIVLNRLASLARQDAAKQTNSLEAQIclthKEAKGLfCEVDKXPcSESPEHAAHSH--SPI------QWAAEEYREK-----------
>A0A5N3VEE0	73	0.222	1.919E-11	14	142	154	8	153	451
--------------LQEEVTCPICLELLTEPLSL-DCGHSFCQACITAnnmaSMsGQNEERRCPVCRISYEPGNLRPNRHVANIVQrlrevKLSPE-VEQEKNLCLRHGEKLMLFceedREVICWLCERSQEHHGHHTFLMEeiaqDYQTKLREALEKlKEK-----------
>UPI00155E49DA	73	0.250	1.919E-11	15	142	154	5	143	456
---------------EEDLCCPVCHDVFRDPVLL-SCSHSFCKDCLQSSWTERPTQECPVCERRSSKAEPPCNLVLKNLCEAFLLERDQRASEALCSLHSEkLKLFcldhQQPLCVVCLHSETHSNHRIRPVdeAARQHRKElqetlEPLKKKLK-----------
>A0A6J2MAG3	73	0.283	1.919E-11	13	126	154	8	132	459
-------------ELQAEASCPLCLDYLRDPVTT-ECGHNFCRSCIQQRWEDlQDIFPCPVCLHHCPDRNIKKNTQLCHITDIVkqIP-PTGRERELQEekplcvKHHEvlTLFCEEdlELLCPQCSASSDYEDQPLIPI---------------------------
>UPI00070479D2	73	0.265	1.919E-11	14	131	154	9	135	460
--------------FQAEASCPICLDYLRDPVTI-ACGHNFCSSCIhQRWegLQGXGTFPCPVCLHHCPDRSLKRNTQLCHMTEIIqqIPRIrgksKRQEEPLCKKHSEGLALFCEKDLQLLCAQCSVSSDHGDhPLMPVEE----------------------
>A0A6I9KDX6	73	0.224	1.919E-11	14	126	154	9	132	460
--------------LQAEASCPICLDYLKDPVTI-SCGHNFCFPCIQQCWEGlEDIFPCPKCLQHCLDKNYRKNHQLSHMLDTIKQLLTTRSNSIQRKekpLCDKHNLqldlfCEKDLellCPRCRMSSQHLDHHLMPI---------------------------
>UPI0003314351	73	0.276	1.919E-11	14	125	154	9	130	461
--------------LQSEASCPLCLDYLRDPVTL-DCGHNFCVSCIQQrWVDLQDVFPCPVCLHHCPDRNFKRNNQLCHITDIInqLPirgnKRKQQEQKLCEKHNEVLDMfCEKDFellCPQCRAAPDHQDHHLIP----------------------------
>UPI000711A4FD	73	0.241	1.919E-11	14	142	154	9	141	465
--------------LQDEASCSICLQYFQDPVSI-HCGHNFCRACITQnWEESDANFSCPRCRETAQQKNFRPNRELAKIIEiaKQLSLQAARGATGGEKVCEkhqeslKLFCEEdhTPICLICRESQAHKAHAVVPI-------GEAAQDyKEK-----------
>H9G8W2	73	0.262	1.919E-11	12	109	154	7	104	477
------------KQLYSETICSLCLNLFQDPVLT-HCRHNFCRVCIIRHCQESPAPaLCPLCRATVKLRNLRPNQQLANIVETIRKAKRGKKAEGRIGVCKKFFCKNDQVL--------------------------------------------
>UPI0011761890	73	0.297	1.919E-11	10	116	154	3	112	478
----------KIALLENYVNCHVCAETFRDPVSL-SCQHSFCSSCLKQFWELNQNKNCPICKRKSSKEELKVNFTLKKLADSFAGRQKAASSETKKEEEEvELVCSehdEEPKWFCKKRQK-------------------------------------
>G1KK72	73	0.262	1.919E-11	14	121	154	9	125	479
--------------LKEDALCPLCKQYLTDPVLV-DCDHNFCRICISDYYvskkEKNEPLQCPVCSSPIQEGKLRPNQQLGSIVEKLkkLPALKVGKDYVCPKHKEKLNLFceddEELVCLICERSPEHASH--------------------------------
>UPI0014908953	73	0.273	1.919E-11	10	144	154	3	146	482
----------KTSLLESYLNCHVCSETFTDPVSL-ICNHSFCSSCLQKFWEQTQNKNCPVCKIKSLSEDPEVNLTLKDLADSFAGRQTQGSPETEKEGQkrEEVVCDEHPGVPywfckdEERAVCPVCefSLHQShTVVPVEEAVSEMKE-KLKSD---------
>UPI0018F2CBE5	73	0.265	1.919E-11	14	102	154	9	97	485
--------------LSEELTCSVCQSVFVEPVRL-DCEHNFCKSCIQKWWENqDEDVSCPGCQQVLPQRGFTPNKVLSNLCE----EARQLEKNLkhakEQSQCEEHG---------------------------------------------------
>A0A6J2WD17	73	0.255	1.919E-11	16	143	154	23	157	486
----------------EALTCPVCCDIFRDPVVL-SCSHSVCKVCLQEFWSKKGSQECPVCRRRSSKEEPLNNLALKNLCETFLQETSQRSSSGSEEFcslhNEKFKLFcledKQPVCLVCRDSKNHKNHEFCPVdEAAHDN-REKLKTALKP----------
>UPI0011276B6E	73	0.252	1.919E-11	14	112	154	9	100	488
--------------LRQELQCPVCYEPFHDAVTL-ACGHSFCRQCVKR--DRRRKAPCPLCRQVVARDELCTNRTLSNLTMALVCEEAQQEQQQR----EDEGTASCSLHPTQ-----------------------------------------
>UPI000649C839	73	0.288	1.919E-11	15	109	154	10	102	492
---------------QEDLICPICLSYLTDPVTT-NCGHNFCDACIQVLWETRQTTlLCPVCRYPHEEKNhFRANPQMERLVD-LVKYLHLSRTEETR--QKEANMCETHNL--------------------------------------------
>UPI0019659EDA	73	0.228	1.919E-11	15	114	154	9	109	495
---------------EDQFLCSICLDVFTDPVST-PCGHNFCKICITKHWNTNVPCQCPNCKEVF---NIKPELQVNTLISEMAAQFRQSAQQEASSSSSEQQVSKQKEVPhvylgSKRR---------------------------------------
>W5P3G9	73	0.230	1.919E-11	12	125	154	7	142	497
------------RKLQEEATCSICLDYFTDPVMT-TCGHNFCRECIQLTWEKakgqkkrrkrKGSFPCPECRELSPQRNnLRPNRPLAKMAEmarRLHPpspvpqGVCAAHREPLAAFcGDELrllcAACERSGEHLAHRVRPL--QDTLP----------------------------
>UPI0006B0C1CB	73	0.276	1.919E-11	15	108	154	343	444	503
---------------ENELMCSICSELFVEATTL-QCSHTFCRSCIEEWKKK--KKECPICRTRIVSQTkaLVVDSFIDSMVTKLNPQLqerrntILKEREAKKKgktQQSTAGETALPV---------------------------------------------
>UPI0012613C87	73	0.213	1.919E-11	14	118	154	9	124	507
--------------LQEDVTCPICMEILQDPVTI-DCGHNFCLQCISQVGKMSESIRCPLCKLSVRKNAFRPNKLLASLAEKiqtmdpadIQPEKddsrCKRHKEKLHYFCEQDGAFLCVVCRDSKDHKPH-----------------------------------
>UPI00085415EF	73	0.242	1.919E-11	14	82	154	6	74	507
--------------LQQELKCCICLNIYSEPTTL-PCGHTFCKQCIQKTFQTSDQRSCPECRRRLPPQmELNRNTKMCSLIEHL-----------------------------------------------------------------------
>A0A6F9DQE0	73	0.250	1.919E-11	12	135	154	9	130	514
------------KLIEEALCCPICKEPFKIPVIIVSCSHNFCSICIRRYF--AIKQECPICGIDASQGSLSPNR----IIDGLVQRFnELRDLLEQEQTNDNNGSTKPETSqPLFCQLPTFSDLSTGSHMSlpTEQQPCE------------------
>A0A6I9K892	73	0.308	1.919E-11	14	102	154	8	98	514
--------------LHEDLTCPLCLELMRDPLSL-DCGHSFCQACIImnnkaSMTSSEGENSCPVCRSIYRSDNLRPNWHLAKVVERL--KKVKVEEGQKTDVCERHG---------------------------------------------------
>UPI0014715E2C	73	0.272	1.919E-11	16	103	154	11	94	535
----------------DHFQCSICLNVFTNPVTT-PCGHNFCKTCISEHWHSSDLCQCPTCHKRFHV---RPEMSTNTIIEEISVHVKRRKLELPESPEAESGV--------------------------------------------------
>UPI0011B7D9A9	73	0.302	1.919E-11	15	110	154	9	94	542
---------------EEDFSCSICLDVFSSPVTT-PCGHNFCRTCITKFWDEQVKYKCPVCNQIF---DTKPDPQ----VNTLLSELAAQFRTTVRV--KEQPCVEPAEVP-------------------------------------------
>A0A2H2IEC1	73	0.255	1.919E-11	5	145	154	306	450	542
-----ATVKYNMEVLNPFITCGVCDGYIVDATTIIDCMHTFCKSCLLGYFESD-NNSCPTCGTFIHGSHplhyVTYDRAVNELVNQFVPKLEKEELEMRKKFlrdcREALGIDTVAEDREK-RERLERERVTGTNRCYAEEP--PRYSHHRDDC--------
>D2VH26	73	0.239	1.919E-11	14	98	154	185	274	543
--------------MANELTCPICSGIFYRPVSVIPCLHNFCSSCLSSWLNPsnnnsyfGQNMNCPTCRATI--QEVRKNPTLNNLTETYLKTHPKQDREKEEKEE-------------------------------------------------------
>A0A6P6MKC6	73	0.259	1.919E-11	15	116	154	7	107	547
---------------EDQFICPVCLDLLKDPVAI-ACGHSYCMSCITDCWdQEDQKRvySCPQCRHTFSPRpSLSKNTMLAEVVEKL------KKTELKAAVLAGSGDVECDVCtgRKHRAVK-------------------------------------
>A0A1J9QXG7	73	0.275	1.919E-11	15	137	154	227	333	556
---------------DKELDCHVCYNILLDPVTT-SCGHTFCRKCLVRAL--DHTVHCPVCRRSLSiPPSLQgqaSNNCLVALLNALCPDLVTARAE--AVAEEERGM---------------SELDTSLFVCTLGFPAMPT----------------
>A0A1A6HD63	73	0.237	1.919E-11	12	110	154	141	240	572
------------QAFQEELTCFICLRCLTDPVTI-SCGHSFCRACLHLSWEDiQLPVHCPMCREPSQQKDLRTNIVLXKLVSIARQASLMKDLSSEEHKSESMQLSmPQPMKP-------------------------------------------
>H6QXJ0	73	0.239	1.919E-11	10	137	154	24	159	583
----------DVRQFHDLITCRLCRGYMIDPTTVDYCYHTYCRSCILKHLLR--AVYCPECKasggKEINELNLKSDDTLRSLIYKLVPGLYQRECKELADFKEQHDLVDEQTTdePEFFTTTELISLSLEyhPAMLHQCGPGEvpPT----------------
>UPI000BBDE967	73	0.230	1.919E-11	15	143	154	19	124	599
---------------EEQVHCSICLDVFTNPVSI-PCGHNFCMSCISNYWKSSALFMCPMCKkTFFKQPDISINTVLREIAEQF--------KEMRRK----------PIL----KPKPTYSHLQNPHQNPHQNPN-PHQQLPEP----------
>A0A6A5C1V6	73	0.260	1.919E-11	9	96	154	412	499	629
---------LKLKIIHDtchtEFTCCICYNWFVEP-TILQCGHNFCKKCLYDWLAKNQS--CPLCRKKLSKGSY-PNRQLESILNTTVKTMLSEEEQLLRE---------------------------------------------------------
>UPI00067B3E2E	73	0.288	1.919E-11	12	126	154	481	595	696
------------EVMESELQCSICAELFITATTL-NCSHTFCKYCITMWKKK--KKDCPICRSHILSEckSIVIDSFIEKMVQNLTEELKTKRQELlKNREEEITAMKKKPATRTSTRTSNTSRRRTTNI---------------------------
>A0A6P8F8I9	73	0.242	1.919E-11	14	109	154	10	110	698
--------------LEEELTCSICLCTFENPVTL-PCGHNFCQGCLDEAWKESFLLFCPQCRRHYSSKPeLKKNTVISAVVETFkkksssSPSSVHSIDE-PVNMKEPVNIKEPEVI--------------------------------------------
>A0A4U5U3Y8	73	0.242	1.919E-11	15	117	154	692	793	794
---------------EDQFMCPICLDVFTDPVTT-SCGHNFCKNCINEHWNVN-VWQCPMCKEVFTT---KPELHINTFISGLVAEFRENAQRKANSSNSEVQDAKPGEVPCDvcigTRRRP------------------------------------
>C3YK93	73	0.237	1.919E-11	1	110	154	3	118	877
-KVEGSVDF-----DEQFLTCPVCLLYFRDPRVL-PCLHTFCKECLQRWATKQQPLECPTCRTQVSLPDhgvdgLRGNFYVNNLLDFVAakkgaqPDCAVLLCEACAKMHCRIpALKEHEVVP-------------------------------------------
>A0A6A6SST4	73	0.210	1.919E-11	14	151	154	6	167	1011
--------------LEKELSCSICTDILFQPLTLLDCLHTFCGACLKEWFQFQastatsiHPYTCPSCRASV--RSTQPNATVTTLLDMFVkanPGRGKSETEKEADRDKFRpGENVMPKL--RKREEPGAEEDRRLLEEVQqlslrevGIPassntlEPPRERrrRDRSRDGSRssRNS--
>B4GB41	73	0.236	1.919E-11	10	133	154	19	146	1495
----------DVRQFHGLITCGLCQGYMIDPTTVDYCYHTYCRSCILKHLLR--VAYCPQCKasggKEISEINLRSDDTLRSLIYKLVPGLYRRACDQLAEFTEQHrVLFEADDQPPEPEPEPefFTSSDLVSLSL-EYHP--------------------
>T1EJS0	73	0.382	2.622E-11	12	88	154	1	79	84
------------RDVNANLCCVLCSGYLVDATTIIECLHTFCRSCILRYLES--SDTCPVCDASVHPADptmgIKADKTLQALVYKIVPGLYQ-----------------------------------------------------------------
>A0A3Q2EJZ0	73	0.285	2.622E-11	12	115	154	3	111	114
------------RVFESFLSCHVCSETFRDPVSL-SCNHSFCSSCLKKFWEQTGNKNCPICKRRSSKDDLLVNFGLKEVADTFagRPKSGSSETErgekqlMVNKTTEHTGFC--ALLPLHFFS--------------------------------------
>V4B5Q6	73	0.277	2.622E-11	4	102	154	1	99	128
----GYNLNKFTGTIDPNLLCGVCGGVFENAVLT-SCGHSFCLDCLKTWLNRPMTNSCPECRTPIEYETVKPILSLRNLINGLdvYCDHAERGCKTVTKL-ESLG---------------------------------------------------
>D8LC67	73	0.283	2.622E-11	0	79	154	51	130	139
PKRdTGSEAAGGLNALAAELTCPICLCVFEDAHSL-PCSHRFCLECILGCFKSSKRQECPLCKIPAWKRDLTRDVSIQNII--------------------------------------------------------------------------
>A0A401RI85	73	0.252	2.622E-11	14	113	154	4	109	139
--------------FKAELTCSVCLDLFQDPVLT-RCEHTFCRRCVLEFWSQQQRNMCPLCRKVCPSALLLRNRVLDGLLETLRQRDKVqlcSDHLLERSLYcpedQELLCCQCRDSPRHR----------------------------------------
>A0A094NAC4	73	0.252	2.622E-11	12	145	154	3	140	148
------------ESLQSETSCSICLGYFQDPISI-HCGHNFCRACITRCWEGlEAPFSCPQCRQMALQKSFRPSRELANIAGIARemslraGGGAAGWENLCRQHQEALKLFckedQQPVCVVCDRSQAHRFHTVVPI-------EEAAQDyKVKPRD--------
>A0A453RCY8	73	0.281	2.622E-11	1	153	154	20	165	177
-RVRGGgagVVMVKRAALEACLTCPLCCRLLRDAATITECLHTFCRKCISKEFIDKEICYCPTRNIDLGSapeEKLRVDHSLQYVRSKIFP-------SKRRKVVDQEAISPVE-SPVKRKERSLSSLTVHgPRVSIQ---ECLTKRKTKASC---LRSLS
>A0A6J2MG30	73	0.291	2.622E-11	13	126	154	8	132	215
-------------ELQAEASCPLCLDYLRDPVTT-ECGHSFCHSCIQQRWEDlQDIFPCPVCLHHCPDRNIKKNTQLCHITDIVkqIP-PTGRERELQEekplcvKHHEvlTLFCEEdlELLCPQCSASSDYEDQPLIPI---------------------------
>A0A0H5QQI5	73	0.347	2.622E-11	16	84	154	3	68	234
----------------EELNCPICYETLSVP-TICPCGHSFCSICIRRYLKL--QKKCPICNQVTDPTSLIANRPLDAVIALILP---------------------------------------------------------------------
>A0A7S2BCI1	73	0.250	2.622E-11	4	113	154	25	131	235
----GEEELLDAAAVSETLKCPVCFEVFDDPVFCggRPCQHVFCRECVEQALEM--VEQCPTCRAEMSNDDLQPHLAIRNLLDEMpcrCPrGCGWTGRRDARASHEDA-------CPLAR----------------------------------------
>A0A671F8W4	73	0.264	2.622E-11	14	126	154	9	132	261
--------------LQAEARCSICLDYLRDPMTI-ECGHNFCHSCIHQRWEDlQDIFPCPICLHHCSDRNFKRNIQLCHMTDIIkqlpTPRSKRKRQEEKPlckKHNEVLALfCEKDLellCPQCGVSSDHEAHHLIPI---------------------------
>UPI00145538A9	73	0.244	2.622E-11	9	138	154	27	158	263
---------VRLTEINQYITCHLCSGYYVDATTIIECLHTFCKSCLIQYLHT--SKKCPTCDVLIHETNpfscIRLDRTKQDVLNKLLPYVSSDEHENKILFYKQRGIQFPEQVETQSRS-ASPIDPTLPVqSTLPIQPTLPIQ---------------
>UPI0010A09EB8	73	0.234	2.622E-11	14	141	154	9	146	266
--------------FQSEVTCCVCLSYFTRPVEL-GCGHNFCKTCILRCWeESGERTRCPECRTVV-EKDFRQNRLLADLV-GVVSEWdyvAERDAQRRRsdcqRHQKTLDLFcrddEAPFCGECDTSQGHSGHRVVPVAeAAQGYKDQPCRCLE------------
>UPI00193FE5B5	73	0.233	2.622E-11	12	147	154	9	149	280
------------KDFNPHITCYICKGYLIKPTTVTECLHTFCKTCIVQHFED--SNDCPRCGNQVHETNplemLRLDNTLEEIIFKLVPGLREQELQREIEFWKKNkppengqGICGSLLVEIDRMSGGVLEQ-------GSREYESPKADKSKvdeEDDEN------
>A0A1S3AG95	73	0.247	2.622E-11	12	109	154	7	102	292
------------KKMREEATCSICLQLMTEPMNI-DCGHSFCRLCLMKILENkipvmfGGGSHCPLCKVIFRRESLRPNKQLENLIEAI--------KEMdHEKLCEEHGEQLQLFC--------------------------------------------
>UPI000FFF7F62	73	0.242	2.622E-11	12	132	154	6	134	300
------------QDFQSALTCSICMNYFLEPVTI-DCGHTFCRPCLYLCWEEAQTPRCcPECRKIAEKTDYRTNTALKKLASLTrqaRPRSVSSSGEQLCRRNGETkGLFCK--VDKSLLSAPCSESpkHTvhsySPVSCTEEE---------------------
>A0A3B3V9B0	73	0.280	2.622E-11	15	119	154	9	119	322
---------------EEQVLCSICLGEFKEPVST-PCGHNFCKGCITQYWNSQDNAQCPLCKRRLGNKPeLKVNTEFRDVVEHFNrmrvqggPKIVAQPGEVpFGQIEETLRNEMKMLI-QKVRS-PDS----------------------------------
>UPI0004BD1A10	73	0.231	2.622E-11	14	134	154	8	140	336
--------------IKEEVTCPICLELLTKPLSL-DCGHNFCQACITAnkdsRIDQGAERRCPVCQIPYKPGNLKPNRPMANIVERLREVKLRPEEEQKRDLcvrHEEkllLFCKEdgKVICRLCERSQEHRDHQTFLVEeVVQEYQE-------------------
>A0A4D9DJ39	73	0.230	2.622E-11	13	113	154	1	116	339
-------------EIQEETKCPICLQYLTDPVTI-DCGHNFCRVCITQhcetWTEGDHDPlCCPSCRAIIRNGTLRNNYQLANIVKTikkldLKPGkenLCERHSKALDLFCDKDGEAVCVVCwrsPEHR----------------------------------------
>UPI00122F732B	73	0.246	2.622E-11	16	126	154	11	132	351
----------------EEARCPVCLDFLQKPVSV-DCGHSFCLRCISEFCEKSDSAQsglyaCPQCRGPFRLESFRPNRQLASLVDSVRqlglgagPsgaRLCVRHGEELSRFCEE---DQEALCWVCDTTREHRSHRTTPL---------------------------
>A0A7S4BVY7	73	0.258	2.622E-11	14	95	154	17	97	351
--------------LESQLCCVICQETMHRPVAAQPCLHSFCAGCFSQWMAH--SKECPQCRKPV--REVSRNHLLCNIVDdflKTHPHNRRDDAEIAR----------------------------------------------------------
>J9IM84	73	0.265	2.622E-11	12	92	154	6	85	363
------------EEIEDELTCTICLDLLYQPVST-QCGHTFCKTCLSNSLKY--KNQCTICREPILLSSdlLPVNIVLQKLIEKKYPKIVKKIEE-------------------------------------------------------------
>A0A067ESL7	73	0.298	2.622E-11	9	143	154	9	161	368
---------VNREKLVACMTCPLCSKLFRDATTISECLHSFCRKCIYEKITEEEIDSCPVCNTDLgcaPLEKLRADHNLQDLRIKIFPSkrrnldapdsvssvpLPARRKEI---SLSSLAIST-PKSPVKssssgRRSKPVPkktlvqEEYTSPI-------EEPIKDVEDP----------
>UPI000FFD54B2	73	0.264	2.622E-11	11	115	154	4	119	381
-----------PELMEDlqkELICSICRDYFTNPMTI-ECGHSFCHGCLRSWQEASTSFSCPECRGVSQLMDFKTNvrlGKLAAIAKKLRPHcLQYPEKHGKCKVHQkvyKLFCEddQSPVCVSCSQS--------------------------------------
>K7F932	73	0.245	2.622E-11	23	126	154	0	112	393
-----------------------CLDYFEDPVCL-ECGQNFCRACITQSWQGlRTNFCCPECRETFSQRNLKPNRQLRNIVEATRPLTmePKKDPEVKRVcEKHKEGFKifcqedQIPICMVCHLSRDHRDHTVVPI---------------------------
>A0A165DBH0	73	0.277	2.622E-11	12	141	154	28	161	394
------------RTLDRTLRCPICKDLFNAPVLLATCGHSFCSLCIREALKEGEKKECSACRVPTQESSIKKNIGLEESVEaykvarAIVLSFANDVVSRKRRREETVnGMDETPR-P--KRVKRESSDQVMQILDLDDERTEESEDSE------------
>A0A2I0LT84	73	0.247	2.622E-11	14	113	154	10	107	399
--------------LEAEFSCPICLSLYKNPVLL-KCGHSFCKECIQKTLsaqqQFEAPYSCPMCKAQLDPTlELQKNFQLCNIMKIFLPT----ASEGQQNEGSAEG--KKDTVPCDY----------------------------------------
>UPI000549CD7C	73	0.254	2.622E-11	14	110	154	13	105	402
--------------LEDELTCSICLSLYRNPVSL-CCGHSFCKQCVQKALsaqqQDKAPYSCPLCRIELGPIlELQNNFHLCNIVETYLAN--------KRKQDESFAMEKGEAVP-------------------------------------------
>UPI000EA8626B	73	0.238	2.622E-11	16	127	154	11	109	417
----------------SEVICSICLEYFRDPVIL-QCGHNFCHDCIIKYWREfVLKYICPQCKMVAETETVLPNKSLEKMA-RLLEKLKQEARGKE--------VCEKHQAPWEYFCR----NHQAPFC--------------------------
>G3U8S6	73	0.276	2.622E-11	16	130	154	10	130	420
----------------EEVTCSVCLDPFVEPVVI-ECGHSFCQKCISE-VGKDGGSSCPVCGQKFLRRNIRPNLQLANMVDSLKQmEKSTMNRDQCRAHGEKLQQEKFQVaLQKLRREQELArfsvcvSPDITRVMNLQ-----------------------
>A0A7J7IN04	73	0.267	2.622E-11	18	136	154	13	136	422
------------------LDCPLCLRLLYEPLTT-PCGHTFCRDCLARSM--DHASYCPLCRTVLHmdPEKHPTTVAVEKVCEQLFPDsYRQRACEEERERAHDLDSLEvvgqQSTLPADQSsSRDAGTISETPPNIYNGVLRTP-----------------
>A0A6P8G9L2	73	0.274	2.622E-11	14	135	154	4	133	425
--------------FEEISTCPVCCDIFTDPVLL-SCSHCFCKVCLQRFWETKGSRECPVCRRKSSKDEPPVSLTLKNLCGTFLQERSQRASagsEVLCSLHSEklkLFCLEdkQPVCVVCRDSKQHTNHTFKPKdEAVSGLKEE------------------
>A0A6M1ZYC9	73	0.302	2.622E-11	15	126	154	158	259	435
---------------QKELDCPICFEPFTNPHIITTCLHVFCKSCIDESWER--KSECPSCNTAFKAKNLkysfRDNNRLEAI---------------KNKIEEKLGIKPVPKpTPtsPKKRKTPSEGSISSPI---------------------------
>A0A0G4GWC7	73	0.314	2.622E-11	17	119	154	70	176	456
-----------------DLTCPVCLGILTKTTTVKVCLHRFCASCIEKCLRI-GKRECPTCRVHISSRRmLRSDPTFDKMVKRLFPNveaYEEHHEKLVEQSNKKNNLTKgVPGLTPYPPSNPPA----------------------------------
>UPI0003EC50CE	73	0.275	2.622E-11	15	126	154	5	119	461
---------------EANLHCPVCCDIFKDPVLL-SCSHSFCKVCLWRWWRRKEALECPVCERISGKKHPPCNLALKNLCEVFLLESDQKSEALCRLHSEKLKLFcldhQEPVCLICRDSENHADHKFRPV---------------------------
>A0A6P8F218	73	0.272	2.622E-11	9	135	154	2	136	464
---------LKSSLLEQDLSCPVCKEIFQDPVFL-LCSHSFCRACLKETWKEKEAKECPVCRYNSCMDLLPSNLVLRNLCDDYLQERshrAVTDDEVLCSLhGEKLKLFcledKQLACLVCRDSKKHADHKFCPVdEAAQDLKEE------------------
>A0A7N4PFH8	73	0.296	2.622E-11	12	114	154	7	111	469
------------EDLRASLTCPICLGYFRDPVTV-NCGHSFCKGCLRQCrVGAQETSACPECREDINYDrDLVSNRSLEQLsitTKMLRPHLVQALVGL--STCEKHGEKEKLFCEQDHR---------------------------------------
>A0A6P5IY19	73	0.240	2.622E-11	12	114	154	12	115	470
------------QDFQQELICSICMEYFTNPVSI-ECGHSFCHGCLLRYWRGDSPPfFCPECRSGTSRRDFKANvrlGKLAVIAKKVRPDCsQYSERCAKCEVHQKM---HKLFCEDERR---------------------------------------
>UPI000B8FB5EA	73	0.301	2.622E-11	3	107	154	5	103	475
---EEMSEETSP--LQRDLTCPVCQGIFQDPHLL-PCTHSFCKECLQKSLQFNKK--CPFCRKEFQEAQAIPNRALKSACETF--EQTNRPKPIhTRPIEELCNLHMKP----------------------------------------------
>UPI0004BDFEBE	73	0.285	2.622E-11	0	104	154	194	302	476
PADQGAKPALSVPlaSFDaSDLECSLCMRLFYEPVTT-PCGHTFCLKCLERCLDHNAK--CPLCKdglsQCLASRKYSKNVIMEELIAKFLPEELKERRRLYEEEMEELSKC-------------------------------------------------
>A0A6P7J075	73	0.233	2.622E-11	10	153	154	3	168	479
----------KIAAVESVVSCHVCSETFKDPVTL-SCSHSFCSSCLQKFWEQTKTKNCPICKRRSSKEDPSVNLSLKELADSFAQRKTSTEEEGEKQEEKkkEVVCDKHPEVPywfceeEQRAVCPVCefSLHQThkvvPVEqAVRDLKEQLRSDLKSLQDkrdkykqvEDTYNEMS
>A0A2H5Q1F4	73	0.241	2.622E-11	7	133	154	95	232	481
-------VFVELPEIRKDVQCPICLGIIKKTRTVMECLHRFCRECIDKSMRL-GNNECPACRTHCASRrSLRDDPNYDALISALYPDIDKYEEEELAFHEEER--TRNKQIQAsiakifQRQSealvkRRTPGKDTaSPFMTrPQRNP--------------------
>A0A3Q0SPT0	73	0.246	2.622E-11	15	142	154	5	142	481
---------------EQELCCPVCHDIFRDPVIL-SCCHSFCKDCLQMWWKEKTTHTCPLCMKIPSSSNPPVSLVLKNLCEAMLQEKAARGEAPetaAAAETSETALCslhseklklfclnhEEPACLVCRDSKAHNNHRFRPI-------EEAAQDlKEK-----------
>UPI00187C3E4F	73	0.252	2.622E-11	10	149	154	3	163	482
----------KSSVLKSFLNCHVCSETFRDPVSL-SCNHNFCSSCLQQFWEQAQNRNCPICKRRSSKPFLQVNFTLKELADSFagrqnnaSPETEKGEKKVEVKQEKEEVICDKhPEVPywfcedEQRAVCPVCefSLHQThkvvPVEqAVSELKEQLKSDlKSLQDKRNKY----
>UPI0004574B3C	73	0.269	2.622E-11	14	102	154	6	92	502
--------------IRSQFSCSICLDMFKDPVTT-ECEHDFCRPCITEYWDREETSICPLCRQ-YSSGTLRTNRTLACVVEILHSKKQPCGEEYETSSDSNFG---------------------------------------------------
>UPI00046BE7ED	73	0.250	2.622E-11	14	142	154	8	141	503
--------------IKEVVTCPICLEILTEPMSL-DCGHSFCQACItannKESMISEGESSCPVCRIRYQPENLRPSLHLANIVEvlrevKLSPeeeqksDLCVHHGEKLLLFCQEHG---KIICWLCERSQEHRGHHTF-LM-----EEIAQEYKEK-----------
>A0A1D2AB90	73	0.258	2.622E-11	2	115	154	191	307	507
--MRGGDSTPLPQDLLSDLECPLCLKLLYRPVTT-PCGHSFCQACLPRCL--DHTSRCPTCRTPMNATHaPAISITLQSLLERCFaKELAERAREEqeeRVALESRMPLFvMSYLLPGEHLS--------------------------------------
>A0A484D8P2	73	0.252	2.622E-11	16	112	154	7	96	508
----------------EDLTCPVCLTIFTNPVTL-LCGHSFCRGCITAVLST--QPQCPQCRTAVPTDvaCLPTSHILKSLAEK------AKETEKRKKENGEEKAESAELCPEH-----------------------------------------
>A0A6I9K2S2	73	0.272	2.622E-11	12	117	154	3	105	518
------------EIFEEKLTCAICLGLYRDPVTL-PCGHNFCGVCIKDSV-TRLGRECPECRELVPdCAALRRNVALSNVVE-LVQAAKWEPKPRpgaQPGALTELG--PAACCP--RHGRP------------------------------------
>A0A3Q3VNN1	73	0.231	2.622E-11	15	104	154	9	102	538
---------------EEKFLCPVCLDVFTDPVST-PCGHNFCRLCIHKYWDTSEICWCPFCKRIFSPRPeLQVNMVMSELTAefkaKVQPRDSTPDPERPQAMDVFCDIC-------------------------------------------------
>UPI001863A9BF	73	0.247	2.622E-11	15	111	154	19	118	555
---------------EDQLQCSICLDVFTDPVTT-PCGHNFCMVCLKECWDSSSRCQCPVCKTDFSKRpDLCVNTFISGLAAQFKKSDQVKSRRTPNKPSSSqvlCDICSGKKSPA------------------------------------------
>UPI0007B3FECC	73	0.254	2.622E-11	14	143	154	3	140	584
--------------FEEELMCPICYSIFEDPRVL-PCSHTFCRKCLENVLQVSENVfrqsimTCPTCRylVEFPPRgidSLPINFALRAIIEKC------------KKEDHPDGIT----CPEH-FSQPLnmyCLQDRQPVCGhcltiGQ-HQGHPIEDlqsaymkeKEEP----------
>A0A1Y1VN72	73	0.240	2.622E-11	14	93	154	175	253	626
--------------LDDELKCGICYEIMYNATTCSPCMHSFCAGCLSQWL--NNSKDCPHCRTKI--REIRKNNQTNNIINAFLlsnPEKKRNDEDL------------------------------------------------------------
>UPI0018640C43	73	0.262	2.622E-11	14	111	154	10	105	661
--------------LEEELTCSICLSPFDSPVTT-PCGHNFCQACLDLTWQESEqvalGFNCPQCRTHFYTKPeLKKNTVLSAVVEKFV------SRSKKDGSSSDVPQTKKPTAPA------------------------------------------
>A0A507CB93	73	0.311	2.622E-11	15	102	154	410	495	751
---------------QEELTCSVCFEFLVGAMVI-SCGHSFCYVCIMDWMKN--QRTCPQCRSGIQGNPI-PNLMLRKIVDTIINEFasDGDQDDLKRRQGEFQG---------------------------------------------------
>UPI001425990E	73	0.241	2.622E-11	14	152	154	607	732	801
--------------MESELQCSICAELFIQATTL-NCSHSFCHTCIMEWFKK--KKECPCCRTKVTtyTRSIVLDNYIDKMVESLSEELKIRRTEIVKE----------------RKNRPDSSaasgTFQESIVISEDSEEEEEEEESSEVDSEAERHM-
>A0A1W0X084	73	0.240	2.622E-11	9	106	154	6	113	938
---------LPRSALMRRFKCGICDGLLIDAVALPDCEHAYCRSCIVQhcweWKKDDSNCRCPnsECRREIRKtmpwEALRSHTDLQAIIYKLFPDAYEEEMARRREFYCSNPPTEK-----------------------------------------------
>A0A2A2JNK0	73	0.282	2.622E-11	6	152	154	40	180	962
------SVRITPKMLSD-LTCPICLDLLSQTMATKECLHRFCSECITMALLR-GNKECPTCRkKLVSKRSLRPDPNFDLLINSIFP-----DRSVFEKMQSSLWVTAASTE-SSTGSN---SNDDSGESIESESPDEEITRKrsrdEDSDDSDDDNDM-
>UPI0007E8B034	73	0.285	2.622E-11	10	144	154	207	337	1303
----------QNQEIPDDLICGICRDIFVDAVMIPCCGSSFCDDCVRTSLLESEESECPDCKeKNCSPGSLIPNRFLRNSVNSFKNETGYTMRAAKSVPVKKV---EKPTEekPPGIEDKPV---DEKP--SIEEKPtvEKPVAEKE-PD---------
>UPI0018904F5C	73	0.289	2.622E-11	14	137	154	398	520	1319
--------------LENELQCIICSEYFIEAVTL-NCAHSFCSYCINEWMKR--KIECPICRKDIKSKthSLVLDNCINKMVDNLSSEVKERRIVLIRERKVTMKRRNDPECtaPIKKQKKRVAELGLNLSSTSDDEP--PT----------------
>E9FQX2	73	0.254	2.622E-11	0	141	154	135	266	1330
PPFQAESptpEVVKP-VIPSELLCSLCKDLLSDAVLIPCCGDSFCDDCIRALLLDSEEQECPQCHtKAVSPDTLIPNRFLRTAVTNFR---------------SETGYTKaAPVVaPAAVVE-PV----VVPevKEDIEDEKEEPeliLEDEE------------
>L9KU31	72	0.258	3.584E-11	11	123	154	4	126	133
-----------PGLLRQELSCPLCLQLFDAPVTT-ECGHSFCRACLGRVAgepAADGTAPCPCCQAPTRPQALSTNQQLARLVEGLaqVPqghcEEHLDPLSIYCEQDRALVCGVCASLGSHRGHRllPAAEAHT------------------------------
>A0A2I0T5U9	72	0.266	3.584E-11	12	117	154	8	112	171
------------RLLDAvELRCAFCLQFFSDPVLLAGCTHSFCRPCLLPHCRGKQRACCPLCREGFELKDLRPNRELAALVSLI--SEVVKEEEVETR--DETKPSEAVPCndRSSVGRRP------------------------------------
>A0A3B4E4Q7	72	0.298	3.584E-11	15	111	154	13	112	180
---------------EDKLICSICQGLIKDPVTT-PCGHNFCMGCIKSHWGGvSSAFCCPHCRrKFVSKPSLQPNTVLCSIMERVVkvwaePEPCLASDE--KSANCDV-CEESRKLPA------------------------------------------
>A0A3B4DSB0	72	0.266	3.584E-11	12	122	154	9	125	237
------------RDFNRYITCSMCHGYLIKPTAVTECLHTFCKSCIVQHFEE--SNECPECGIQVHETNplemLRLDKTLEEIIFKLVPGLREKEEQQeidfWRKNKSKANGEEGPR-PKKiRISEEDDEQD-------------------------------
>UPI00186486F7	72	0.297	3.584E-11	15	106	154	8	100	254
---------------EEELSCPVCCEIFRDPVVL-SCSHSVCKTCLQKFWETKGSRECPVCRRRSLKEYLPRNLVLKNLSACVwcVKGQKIWPRPRIEKLKRILDSLEK-----------------------------------------------
>K7G185	72	0.273	3.584E-11	12	101	154	7	100	258
------------REAEDEASCPICLGYFTDPVAI-DCGHSCCKVCITTYcdtWEQgnHGPLCCPICRAEIGKVNFRRNWQLADLVEHVKQLRLKPGREEKENLCARH----------------------------------------------------
>A0A5J6BXQ8	72	0.338	3.584E-11	12	131	154	9	126	278
------------KDLNEFVTCNLCNGYLIDATTLTECMHSFCKTCIVKYLEN--FSTCPICNCQLHKGkpylDVKSDNVLQSIVYLLFPSVFEEEKK-RRKIHS--NSKVKSEICYFSREKRD-ELYKDPFSGLED----------------------
>UPI0012DE7875	72	0.227	3.584E-11	14	92	154	7	82	280
--------------LTDHLCCAICTEIFNDPVSL-SCQHTFCKRCFEKSLEARLRPRCPECRAPIMERNFQINRLVRNMADQL--RLEQSRQE-------------------------------------------------------------
>UPI000F7457A0	72	0.266	3.584E-11	12	123	154	6	128	292
------------EIIKEEVTCPICLDLMVEPVST-DCGHSFCRACITLNYESikgkEEEGICPVCGVTYLFGHLRPNRHVANIVESLLGFKSNPEEEQKVNVCVQHGeklqlFCEKDMvaiCWLCERSKDHRGHQT------------------------------
>A0A7S2FVP6	72	0.289	3.584E-11	12	114	154	43	147	301
------------RSINSELTCPVCLGVLHSTMIVMECLHRFCSECIQKCLRV-GRKECPSCRIHVPSRrSLRYDTNFDAVIGKIYPnldEYEENEEKMISDFNKARNL-NNAFTQSCRQ---------------------------------------
>A0A4W4FXE1	72	0.247	3.584E-11	15	112	154	9	112	320
---------------EKHFLCSLCEDIFSRPVTT-PCGHSFCKVCLRKYWSRSGSGRCPLCGkTFVSRHHLSVNRTLADVTEhyrKTRPDSKIKALSLDGLLNEAVSsllLLNASLLPCH-----------------------------------------
>UPI00193A5556	72	0.244	3.584E-11	3	126	154	100	228	328
---QQQVLKVPVCEINENICCKLCCGYLVNATTIKECLHAFCRSCIVHHFQTSQR--CPVCDVLLHETDplayVKHDVLLQDIVCKLLPGLDRSEKNREDEFYEKYHAHQNNDFldpPEKHTVVPKSDIQFKPI---------------------------
>A0A1S3ND39	72	0.274	3.584E-11	15	105	154	89	176	332
---------------EEDLSCPVCGEIFKRPLIL-SCGHSFCKECLEKTWKKTTSRGCPLCRSTSLME--LPNLALKNLCESFLPKTEKRGHTSLDEVSFQTGLKP------------------------------------------------
>UPI0011AE2BB3	72	0.271	3.584E-11	16	113	154	11	111	346
----------------EEVTCPICLELLKEPVST-DCGHSFCQTCiILNYVSNrrmDGVGSCPVCRVGYLFENLRPNQNMINIVKRI-KELKSIPEEKEKVFYcAQHGEKLKLFCKEDR----------------------------------------
>A0A6A5RAT4	72	0.285	3.584E-11	12	146	154	21	161	348
------------EPLEAALRCEMCKEFYSNPVIT-SCSHTFCSICIRRSIAADGK--CPSCRTVLSSDKLAPNIAVREVVMR-FQEARPRALELARAHKEqESGIE--AGSNKKRKlddtdmedgedVRQTRSRQTRSSRRNAGSSDAPVEVPESGDDG-------
>UPI00109FA2B6	72	0.256	3.584E-11	9	106	154	2	107	355
---------VAMDWLNSELSCPVCLELFTPPVLVLPCSHNFCKRCIQQtLLDQNQaletrRFCCPICRKRIRLRGrgidrLKRNILLESISEKFRQE---KANAKVNEQNHQLQICEK-----------------------------------------------
>UPI001458BDD6	72	0.245	3.584E-11	14	98	154	14	114	358
--------------LEEELSCTICLDLYDDPVSL-PCQHNFCRKCIHAHLQQksdvlvhvlggqPRRFQCPNCRESTELTDagikiLPKNFALQNIISKLQAVKSENDEEDVREIN-------------------------------------------------------
>A0A482VSY2	72	0.258	3.584E-11	14	153	154	185	315	365
--------------MENELTCSICSELFIKAVTL-NCSHTFCKFCIEEWKKN--KSSCPICRKFI--TTVAPTLVLDNFIEKIISTQDDEVKETRKVLIQQR---EEVTVNTASSSSNVATSTSVTFEGGsviEIFSEDDDEDEEDSD----YNYFS
>UPI0003D743A6	72	0.298	3.584E-11	15	121	154	15	115	369
---------------EDDLSCIICQGLLDQPTTL-PCGHSFCLRCLHDLWVSKRgavdgcPWACPICRKgPLTKPKLHKNPLLQDLVDK----YLQAAREV------EAGSEPEP-APA-PRSAPQDSS--------------------------------
>A0A1D6L3N1	72	0.266	3.584E-11	9	129	154	9	122	382
---------VRREALAACMTCPLCRGLLREATAITVCLHTFCRECILEKINDEEIDCCPVCNIDLGCDPeekLRPDHNLQDIRNKVFP-------IKKINVDSPKALTT---LPAKRKQRSISSLVVDTPSVV------------------------
>A0A7S0XND2	72	0.302	3.584E-11	4	86	154	1	83	396
----GHPTDIFLSIPDNNLICAICHEVLEDASSFKECGHTFCDGCISECLAAN--PACPTCRKPVHTGS-NPNYSLRDIIDKLevkCPEY-------------------------------------------------------------------
>UPI00148A1C02	72	0.248	3.584E-11	16	129	154	242	358	408
----------------EDHCCPVCLDIICIPTTCQPCSHSFCNPCLRRLARGKPQFTpCPLCRKVI--VSCIQDNELEAKLKDLYPE------EYKKRLQKERKACldsfyPLPSCanPSLQRVRPDFSGITRTqvvLMAV------------------------
>A0A7J6X1V2	72	0.319	3.584E-11	2	120	154	0	111	408
--MSNGCVKIRKKTPVDCLTCPLCFNLFTEATTICLCFHTFCRACIYQKLEGDRKNCCPVCNvylGSCPEEKLRPDNNLQAIRIKVFP--VKKSSAFENK-------SRTPML-TKRKERSLSS---------------------------------
>A0A7S3Z918	72	0.280	3.584E-11	3	103	154	50	151	413
---SERKNFVIPR---EELECSLCLKLFFDPVTTPACGHTFCRECLALALRA--KPNCPLCRTPanIDVQSHPVNAVMSHILQTHaSEEYRKRSSEVkleKKRRNPRHGI--------------------------------------------------
>A0A673FMM6	72	0.193	3.584E-11	14	105	154	9	105	425
--------------LREDLTCAICFELFKDPVML-GCMHHFCRRCIVSYWKTvRGPVSCPQCRQVFPDKCFQTNYLVAGLVEKVrasstSASVEYLEKQLKDRLESQVSMKE------------------------------------------------
>UPI00186B1209	72	0.256	3.584E-11	12	126	154	7	130	426
------------EDLKEEVTCPVCMDYFTHPVTL-GCGHSFCHLCLLGSCgEVDQPSFCPECRRAYQMRDLEPNhrlRKLASIARNLRPYLLQIREERitceKHKEEQNLFCEEDQsfLCASCFQSQEHNGHTVQPL---------------------------
>A0A671SH60	72	0.193	3.584E-11	14	105	154	9	105	429
--------------LREDLTCAICFELFKDPVML-GCMHHFCRRCIVSYWKTvRGPVSCPQCRQVFPNKCFQTNYLVAGLVEKVrasstSASVKYLEKQLKDRLESQVSMKE------------------------------------------------
>A0A6J1CE12	72	0.254	3.584E-11	7	146	154	50	213	447
-------IVVKLSDIRKEVQCPICLGIIRKTRTVMECLHRFCRECIDKSMRM-GNKECPACRTHCASRrSLRDDPNYDSLISALYPDIEKYEedelafREEERVRNKQIQASIAQTLhrqseavskkrpPSVRRLRGnnnHRNNHSRGKRSYRNDAEFPTsDDIEDPtaEDG-------
>A0A2B7X3G5	72	0.286	3.584E-11	15	146	154	24	179	450
---------------ESALRCQVCKDFFDNPVIT-SCSHTFCSLCIRRCLSTEGK--CPACRSPDQELKLRRNWAMQEMVDSFkqaRPavldfarsatvrqdEPEEEDAELpaakKRKIEPAMtGVAPEIGkeTPGAegRKTRPQSrrSEDQ-----GQQMQVEVIEDTEdedfEPDDG-------
>A0A671SH55	72	0.193	3.584E-11	14	105	154	9	105	458
--------------LREDLTCAICFELFKDPVML-GCMHHFCRRCIVSYWKTvRGPVSCPQCRQVFPNKCFQTNYLVAGLVEKVrasstSASVKYLEKQLKDRLESQVSMKE------------------------------------------------
>A0A2Y9DA99	72	0.250	3.584E-11	14	126	154	9	132	458
--------------LQAEVSCPICLEYLRDPVTI-DCGHNFCCCCIHQCWEGlGDIFPCPICLHHCHNENLKKNTQLCHMTD-IVKQLPIKRS--KKKRQKEKPLCEKHsqvlvlfcdqdlelLCPQCRISSDHQDHYLMPI---------------------------
>L1LBP6	72	0.272	3.584E-11	3	120	154	173	292	458
---EGLDIRFVLGILTDILSCRLCKGLFYNAHTVRECMHTFCKSCLILSTIEC-GLMCPTCFTPIPADileGIEYDHNIQGLVDKIFPKFNEIESEQKKILDEIMGVSSTESTPMASFPRQSGS---------------------------------
>UPI001447837E	72	0.247	3.584E-11	16	126	154	11	122	464
----------------EALSCPVCQDIFKDPVLL-PCSHSFCNDCVKTWWKTKKSRECPLCKA-VSIRKLPPrNLVLKTLCESY---LLEMDSEVfCRLHNERLRLFcqddQTPVCLVCRDSRLHTNHRFSPV---------------------------
>UPI00071A7D73	72	0.236	3.584E-11	14	141	154	3	143	465
--------------LPGEASCPVCREYFRDPVSI-HCGHHFCRSCIERCWEWpTGGFACPRCRDTAPERSLRPSRELARVLEiarRLSRGealGVGGEEEEEEEEDGEEGCRrhREPLevfckedgallCAICRESRAHRAHTVLPV------PEAAREFKE------------
>Q8VI40	72	0.240	3.584E-11	12	110	154	6	101	466
------------KILQDKCICYICSDFMEDPVTS-RCGHNFCFACLRLLWDDlQGNIFCPVCQTPFPPKSFSRNYQFRNMTETI--RLLQK-RQSKRKRQEEHTVCPKHDQP-------------------------------------------
>UPI000A1C586D	72	0.257	3.584E-11	14	110	154	5	96	467
--------------FENYLTCPICLEPMKEPVSL-SCHHSFCHDCLYNTWDQNPNKICPVCRRRSSQETVEVNFALR----ELSLSYSKQKKTEEAKVKEAQVCSSHPGVP-------------------------------------------
>UPI000E1BFB02	72	0.258	3.584E-11	20	103	154	15	102	471
--------------------CAICMDYLQDPVMI-PCGHSFCRACITQYWKPVVKDfSCPTCRHVCAQQIMYPNRQLASIVEAArqLPFVkgKIQEEEICYKHHEAINL--------------------------------------------------
>W5L9X2	72	0.254	3.584E-11	17	128	154	7	103	474
-----------------HIECPLCLSDFTDPVSL-SCDHSYCRQCITGHMQANPnQSSCPECRKPFTEKDLRPSRLLKNM-----TGAVRRH----------LSSSSSPTSPTETPaSAPAPAL-TTPLIC-------------------------
>A0A672GCF9	72	0.229	3.584E-11	16	142	154	12	148	478
----------------EDLTCAICLDFFKDAVVL-KCGHSFCRYCICMHWDENGgdfGYQCPQCRAVFNKRTLTKNYLVQSLVSKLddmerlgsCPSQskPVKVDGQCEQHGEELKLYcqtdKMPICVVCRESRAHRHHEVAPI------PEVVNEMKME-----------
>A0A5B8MFM2	72	0.280	3.584E-11	16	113	154	173	276	479
----------------DDFECSLCFKLFYEPVTT-CCGHTFCRSCLLRS--QDYGNRCPACRTvlFIVTTKLAVNVTLKNIIEKnFKAEYERRGEEEKEKKADEAGKVMIPlfvmdvVLPHQR----------------------------------------
>UPI0003EC477B	72	0.230	3.584E-11	15	142	154	5	146	483
---------------EEDLSCPICHDIFRNPIFL-SCSHSFCKMCLKNWWAQKMEQQCPVCKNISEQSEPPCNLVLKNHAEAYLqerdPSASVESEVLCCLHHNKLKLFcldhQEPACVICRDSRAHVDHKFKPIdEAAQDHKKalqkslEPLQDKLK-----------
>V7AWZ8	72	0.247	3.584E-11	4	113	154	181	293	487
----GTSTHGQP-ERNDDFDCTLCLKLLYEPVTT-PCGHSFCRSCLFQSM--DRGNRCPLCRTvlFISPRTCSISVTLKNIIQKNFPeEYAERKEEQDGLINAGVDLLPlfvmDVVIPCQR----------------------------------------
>UPI00064C3357	72	0.241	3.584E-11	12	138	154	9	147	491
------------ENMKEEVMCPICLELLVEPQSL-DCGHSFCSACITGNYKSseakDVESRCPVCRVSYQLENLRPNRHVANIIERI-KELDLSSEEEQKVdlcAYHQekllLFCKEdgKLICWLCERSQKHRGHHTFLIEdVVQEYQEKLQE---------------
>A0A7L0TJW1	72	0.262	3.584E-11	12	135	154	7	141	496
------------ESLQSETSCSICLGYFQDPVSI-HCGHNFCRACITRCWEGlEAPFSCPQCRQTALQKSFRPSRELAN-IAGIAREMSARARGgaegwenLCRQHQEALKLFCKEDLqPVCVvcdRSQAHRFHTVVPIEeAAQDYKEE------------------
>UPI000B4EA2FB	72	0.276	3.584E-11	2	144	154	52	204	530
--IQGYDVEFDP-PLESKYECPICLMALREAVQT-PCGHRFCKACIIKSIRD-AGHKCPVDNEILLENQLFPDNFAkREILSLTVkcPNKgCLQKMELRHLEDHQVHCEfALMNCPQCQR--PFQKCQFNTHII-EDCPRrqvacvncavtMPYEDKEIHD---------
>UPI0011B7D186	72	0.252	3.584E-11	15	109	154	9	98	541
---------------EENFSCPICLDVFSSPVST-PCGHNFCRTCINKFWDEQVQCKCPICNQIF---DTRPDPQVNIFVSK-MAHLFRTAVRVKEQPCFEPGEVPCDVC--------------------------------------------
>UPI00117FCF45	72	0.252	3.584E-11	5	110	154	2	100	547
-----ASAHVRP---EDQFLCSICLDMFTDPVST-TCGHNFCKNCITQHWDNTDQYLCPMCKTVFNTRPeLKINTLFAEMVAK----FRQKSQEEPNSSSSEQQAAKPGEVP-------------------------------------------
>A0A4W3HCN3	72	0.247	3.584E-11	14	101	154	25	109	553
--------------LQEELTCCICCELLREPVML-ECLHHYCRPCILALWhRDPASACCPQCRHRFTRTSLRNNHLVSGVVARVRG---AGNQELRHKVQEEL----------------------------------------------------
>A0A1L7X2F5	72	0.269	3.584E-11	14	137	154	216	326	574
--------------LRDELDCQICRNIYLDPYTT-TCGHTFCRKCIQSVLEN--TLFCPTCRrtqelaTTIRSKNPPINLSLARIISGLCPEAMALRADIS-SLDEEL---DKPKL------------DTPLFICTLSFPEMPT----------------
>A0A6J0X3I5	72	0.256	3.584E-11	2	102	154	31	142	582
--LQGFSVAImaaasPLRKLEDEVLCSICLDYLKDPVTV-DCGHVFCYHCIIKVCESAQXPlYCSLCKTAFKKENIRHVWQMASIVENIWrmkvdeERQPREDRPLEQRAEKLXG---------------------------------------------------
>A0A2U1LWM6	72	0.259	3.584E-11	1	130	154	203	328	632
-KMVGDrVVKVVRDEIAACMTCPICDKLFRCATTIPECLHTFCRKCIRKKFIDEELECCPICSIDLgcaPLEKLRPDHNLEDVRAKIFP--YKRARVQAPEV-------VPTTLPSRRKERSLSSLvVSTPRVSTQ-----------------------
>A0A091D7C4	72	0.291	3.584E-11	14	144	154	510	639	693
--------------LENELQCIICSEYFIEAVTL-NCAHSFCSYCISEWMKR--KIECPICRKDIKSKthSLVLDNCIDKMVDSLSSEVKERRIDLMRERKEQKEKIGVLGVGSQaQAGRQGTGEAAGP-WAVGGVRESGLMDSECPD---------
>A0A6A5RP42	72	0.212	3.584E-11	14	150	154	13	163	915
--------------LERELTCSICTDLLYQPLTLLDCLHTFCGACLKEWFafQASaatsiHPYTCPSCRASV--RSTQPNATVTTLLDIFLkanPGRGKNDEE--KKADKEKYKPGDNVLPkLRRRGGPEDEGDRRMLEEVQqlslreaGIPSGSSNNLEPPSDRRRHG---
>A0A6B0S8J0	72	0.236	3.584E-11	14	142	154	8	153	1010
--------------LQQEVTCPICLELLTEPLSL-DCGHSFCQACITAnnmvSMnDQDEDRRCPVCRISYEPGNLRPNRHVANIVQrlrevKLSPE-VEQERNLCLHHGEKLMLFceedREVICWLCARSQEHHGHHTFLMEDVaqdyQKKLQEALENlREK-----------
>UPI000C255816	72	0.240	3.584E-11	2	153	154	3	151	1049
--VKGRNKIL-VKDLNSVITCRLCEGYLIDATALTECVHVFCRACILRYFENN-KTGCPTCNTIYKKKSqtcFKSDPQTQSLVYKLVPALYSKEIQRREDFYRSTGVRASSSCSDDSvidRERDMMNDQEEMISSYIGDKAQ----FLSPDDSI---SLS
>A0A0C9RLJ1	72	0.256	3.584E-11	0	147	154	225	361	1164
PFFQDPEPAAEKPEIPEDLICSICKDLLTDAVMVPCCGNSYCDECIRSSLLESEEHECPGCNeKDVSPETLIPNRYLRGNV---------------LQFNNKTGYAKKtPYPPSVKPLAPVVDNEKTEVIQRESLQEPPKESlhTEDPPPGT------
>UPI0009E261DB	72	0.255	3.584E-11	6	145	154	6	137	2118
------DVLEALQQMQKSLECSICLELLKDPHST-KCNHQFCGQCIRQVLEKSSKKsknkwYCPLCKTPVSKRSLTPNPKLNEIVAAV--------RNLQGAVQEDTGIPT--GSPPLQQYKSSSTAGTSG--CVYSSTHHPTPQKHQNDC--------
>UPI000B8CA152	72	0.263	4.897E-11	7	130	154	8	128	139
-------VKVKREELETCMTCSICNKLFKEATTISLCLHTFCRKCIYDKLsGDDEMDCCPICDVelGISPTDkLRPDHNWQDIRAKIFPSKGKRTAAP-----EAMTSASP---PAKRKERSLSSLVVSaPKVDMQ-----------------------
>UPI0007628F5E	72	0.290	4.897E-11	14	143	154	6	141	143
--------------LEELHTaasCPTCQGYLTDAVTI-ECGHNLCRSCISQHCKDlQDIFPCPVCFHHCRTKDLKNNTQFCRIVQIVmeLPDTRGKRRPLCEKHNEVLDLfCEedlELLCPQCRVSSNHQDHNLTPI----NQTAAPSQDEaQKP----------
>A0A673FMG9	72	0.316	4.897E-11	15	115	154	28	124	156
---------------EEDLHCPVCSELFTNPVVL-ECSHSFCKTCIDNCWNGQFKRICPVCRTPCLSERPPASLVLMNIVESF---RVRQQSSLERTEQSREESQERESTQSRVQS--------------------------------------
>UPI0004573BC6	72	0.216	4.897E-11	9	130	154	4	134	170
---------LQTESWTEEIICPICLDFFTDPVIL-DCGHNFCRSCITRSWEKQETNRCAICQeETFPEKNLRVIRALASLAEKarkfsLTP--TQTETKLRCeKHREELKLFcesdKKLLCGVCRDAREHRGHSFLPIdEAVE-----------------------
>H2MLS6	72	0.271	4.897E-11	4	123	154	6	127	181
----GSSVMSEAWTGEDSFACPVCLDVLKDPTTL-PCGHSYCLSCIQSHWdkeLSKGQYSCPQCRQIFNPRpSLARSTVLAEAMEKL------RTNSLKERSSTASAPSAPPSIPTQGRneSRepePARSSRT------------------------------
>G7KLP0	72	0.297	4.897E-11	17	122	154	35	144	198
-----------------EIECPICFGILRKTKTIRKCLHRFCGECIEKCMRS-GKNECPICRTHCPTQlSLRDDPNYDALIALLHPDIDKFEKEELALLKEEfphLSIVEKSVEVVDRDeEEDFSEED-------------------------------
>A0A7M7NTT8	72	0.293	4.897E-11	1	111	154	6	119	231
-RGQQVPIYIRLTEVNQYITCHLCGGYLIDATTLTECLHTFCKSCLIMYIKKN--ELCPTCDVLIHPSNpvlsLKLDRTIQEIVYKLLPYIEEDEKAREVRFWKERNLEqPQKELPS------------------------------------------
>UPI000DBC66D6	72	0.255	4.897E-11	14	102	154	8	99	270
--------------LQDEVTCPICLELLTEPLSL-DCGHSFCQICItansKESLtGQERARKCPVCRINYKSGKLRPNWHLANIVQR-VKEVKLSLEEQEKHLCAHHG---------------------------------------------------
>A0A085LW98	72	0.267	4.897E-11	0	153	154	13	154	272
PRVptsaDNEVITINPRVFNAELTCPICLDTLKKTMRSKECLHRFCKDCIIRALRT-GNKECPTCRASLPSkRSLIADPNYDAVIEVI-----SSNQESQAQSNVANG------GPAATQ--PHCSTmmSGTGLSSGQQAEEEAIVFHLLP-----HPAMS
>UPI000F51758A	72	0.329	4.897E-11	15	107	154	16	106	282
---------------EDLLLCPICVYVFTDPVTT-PCGHNFCNSCLTWCWDKSQHCLCPLCNQKFTKRPeLKINTTLREVADYFKKKRV--STELKRIQQYAVDVTLDP----------------------------------------------
>UPI00168CF5D9	72	0.219	4.897E-11	14	119	154	9	130	299
--------------LREEARCPVCLDFLQEPVSV-DCGHSFCLRCISEFCdksdsAQDGLYACPQCRGPFSREGFRPNRQLASLVDGVRQlGLgAGSTRALCARHGQELSCFceddQTALCwvcdtaPEHRGHRTAP----------------------------------
>UPI0007EE118D	72	0.246	4.897E-11	14	123	154	8	129	302
--------------IRDEVTCPICLELLTEPLSI-DCGHSFCQVCIIGnsnnsVFGQGGRSSCPVCRTSYQPGNLRPNRHLAAIVKrlrevALCPGkqleviFCALHGEKLQLFCKEDG---KLICWLCERSQEHRGHHT------------------------------
>A0A2G4STD2	72	0.308	4.897E-11	2	82	154	56	131	303
--IEQDFVSFK-RQLADLLVCGICLDTIKDPHSL-DCGHSFCGECLLSWFEQN--KICPSCNTPA-PRQPAANHTIHNIVSLI-----------------------------------------------------------------------
>UPI0006792411	72	0.238	4.897E-11	4	86	154	1	82	315
----GFDIKRFQGDVDEELICPICSGVLEDPLQAPACEHAFCRACITEWISR--QPTCPVDRQAVTASQLRPVpRILRNLLSRLCTSC-------------------------------------------------------------------
>F0Z6F2	72	0.254	4.897E-11	9	105	154	21	124	334
---------VNEQEVKDYLLCPICQNILDDPVQFCSSGHVFCRGCIIPWFEKNEESTCPTCREVVPSERgaspyfLSSNMEIKRKLNKIkvyCP-YYYTNSKLEC-IDEVNGCKE------------------------------------------------
>A0A146I2F7	72	0.247	4.897E-11	12	122	154	16	126	346
------------QQLDASVRCPICSELFTGPVSL-NCGHSFCSLCVRNTMAATSQSQCPSCRAPAKESQLRPNLVLEEIVSSWQParayivELAKNEQPARKKRR----LDEPPQSSSAGPSR-TSSAD-------------------------------
>A0A3Q3X904	72	0.261	4.897E-11	15	115	154	9	118	350
---------------EDQFLCSICLDVFTDPVAT-PCGHNFCKTCITEHWNINVLCRCPNCKEVFNTRpDLKVNTFISEMTAQFRRlrrqvELIDSIREKQRKLEKQAeGFIkelEQEICELKKRS--------------------------------------
>A0A3P3YEN6	72	0.270	4.897E-11	17	100	154	162	242	354
-----------------ELTCSICLEPYLDPLTF-QCSHSFCQSCIELWLRQN--CECPVCRTPVT-RDPVPSLSLKNQVErCLSPRDLTAYMTRKADVEKE-----------------------------------------------------
>A0A6J1R3W8	72	0.283	4.897E-11	2	143	154	23	161	357
--IKGY---VEPR-FE----CPICLTWLRDPVLT-SCGHKFCSQCIYTWLKK-EGACCPVDSQPLKSENLFPDlYTTREISQKrtscIYQQFgCQVKLSPVDMETHITQCTYKQDL-----SEPQVQN-STNAMSVESKLWDPplkngiqVGDKEEP----------
>A0A7S2JM83	72	0.232	4.897E-11	16	151	154	22	162	371
----------------EEVECPICHEVLYKAVCVLPCLHSFCAACWSDW-SRGSNAMCPQCRAMV--ESVRADFKMRNLVDTFLasnPERQRPAEELadmdlRDKTDDKKNVSKKRARPRRRRddSEDSDDHDDDDDYSDEDEPPQCVRCVNPGPDG--YRC--
>A0A1Y2ASS0	72	0.261	4.897E-11	0	124	154	16	125	372
PPFPASYPQLQR--LDRSIVCPICKEPFSAPVSI-ACGHSFCSHCIRGSMEV--TKKCPVCHESVSEGSIRRNRALEEITDA--------WDEARPSL---IKLSQPPAGPSRKRPPPQPiSNDSS-----------------------------
>A0A1A6A8Y1	72	0.250	4.897E-11	10	145	154	23	171	375
----------QLRRLDRSVVCQICKEPFQAPVSI-ACGHSFCSSCIRSSL--DVLKKCPSCNEPASEGSIRRNRALEEITDAWeesRPiihELaqppIVRKRPAPESSSKPSSSSNTKRLKPSSREASGSRSQSPTKSrtsnedHVQLRQEELLDDEEEEDD--------
>UPI00074FDB6A	72	0.290	4.897E-11	14	112	154	10	108	393
--------------LQKAAVCSICLEFFRDPVSI-ECGHNFCRVCITQCCeESRRRFCCPHCRRRACKRDIRPNRELASMVELAKRFKLQEEVEEEVRTAGGKGQCEKHQEPLK-----------------------------------------
>A0A3M6V965	72	0.250	4.897E-11	9	144	154	66	220	396
---------LSMRQLNADLTCPICLGIIKKTMVVMECLHRFCRDCISTAIRHS-KRECPSCRIHIPSkRSLRSDANFDAFIAKVHPNLAEFERQEdqiiqqvnRARLlntaYTEstrMGLSNQA---AARRngYRKKAENTTSsrPSSPVNGSNEnSPIigEKRSSPD---------
>A0A3Q4HHR4	72	0.236	4.897E-11	11	127	154	9	136	398
-----------PLPLQQDLTCPICQGIFRDPMLL-PCTHSFCRECLEENCKH--SKTCPVCRVVCDKDKAIANRALNSTCESFLkqtnkrPKTIQSSEAVCNLHLKplELYCEkdEEPVCvdcvPLHSTHRLYTLSDGAPMC--------------------------
>A0A4Z2ENS4	72	0.284	4.897E-11	12	103	154	1	101	400
------------EQLEEELTCPICCGLFDDPRVL-LCSHSFCKKCLEGLLEGNRGPafrtpfRCPTCRKETPhngANSLQINYSLRGIVEKYSKiRLTPKMSECKQHCGQPLNI--------------------------------------------------
>UPI000A1C3798	72	0.255	4.897E-11	11	102	154	4	96	431
-----------PPLLsEEQLMCPICLGVFVRPVST-PCGHNFCMTCLSSYWDQSPVTVCPVCKESYSQRPqLRVNTFISGLSQSFMNKPLTAEETKSRGLRAEVG---------------------------------------------------
>UPI00038C6531	72	0.229	4.897E-11	5	112	154	1	95	433
-----ASLKWVSKLLED-VTCPICEEILRDPVIT-DCGHNFCLQCINQKTTATENPQCPLCKLPVDKNAFRPNKQLASLAEKIQAmDLAEDQSE------------EVPRCPEH-----------------------------------------
>UPI000D183EB8	72	0.269	4.897E-11	13	126	154	8	132	441
-------------ELQAEASCPLCLDYLRDPVTT-ECGHNFCRSCIHQRWEDlQDIFPCPVCLHHCPDRNFKRNTQLCHITDIVkqIPSTgRERERQEEKplcvKHHEvlTLFCEEdlELLCPQCSVSSDYEDQSLIPI---------------------------
>A0A3P8P3A7	72	0.303	4.897E-11	15	110	154	9	99	442
---------------EDQFLCAICLDVFTDPVST-PCGHNFCKNCITEPVDADVPFQCPACMKMFYPKPeLQVNTLISEMVDTF------RRAEQRPARQEEvlLGLGLKP-LP-------------------------------------------
>UPI001A7F09FC	72	0.256	4.897E-11	15	126	154	6	125	457
---------------QSELdcICPVCCDIFKDPVIL-LCGHSFCKYCLEEWWRQSSLQACPVCKEIFPMSRAPRNLALRNLSDNLRRErsqAASASKELCSLHKEKLRLFcqddQQLICVVCRDSKQHKKHNCVPI---------------------------
>UPI00174F3E94	72	0.269	4.897E-11	13	131	154	9	134	458
-------------EFQEEAICPICLDYMTDPVTI-ACEHNFCLSCILQRWEGlQGTFPCPVCLHHCPDRSLKRNPQLCHVMETVqqIPTMkvkrKRQEEPLCKKHHEVLALfCEKDLellCAQCRVS-PDHGDH--PLILTEE----------------------
>UPI001897C10C	72	0.235	4.897E-11	7	136	154	30	164	461
-------VIVGEERYGPDFTCPICFGLFRKAVATTDCLHRFCEECITTSLRRC-NKECPTCRrKLVSKRSLRRDYRMDAMIAALLPNYDEDGASPAERATASQGAQLREGVkPgvLKQAceKSIVKDSDVGPKRSVKKARDEP-----------------
>A0A3P9I507	72	0.252	4.897E-11	15	112	154	9	96	464
---------------EEQLLCSICRDLFKEPVST-RCGHNYCKSCITQYWDSSCQIQCPLCRTKFHTRPkFLVNTEFRAMVEHF--------RHM--KVNSEGEIAQAGDVPSH-----------------------------------------
>UPI00168D251D	72	0.250	4.897E-11	9	145	154	4	161	464
---------VSPADLQAEASCPVCLDYLRDPVTI-ECGHNFCRSCLQQRWTGLHVLPCPVCLHHCPDRSCQRNAQLGHLTDVIkqldssrrrrrRPRetaLCERHREALVLFCEkdlELLCPQCSVSPAHQRhpltpTARAAARHRRRLRGHAERLREQVEEAEKGLD--------
>A0A4Z2JJ13	72	0.247	4.897E-11	14	105	154	11	100	471
--------------LRQDLTCPVCQAVFQDPVLL-PCSHSFCRECLQKSFQV--KKKCPVCREVCEEERVTSNRALNSACESFLRQSnWWANRKGPGELTCNLHLKP------------------------------------------------
>G3VHE7	72	0.254	4.897E-11	12	115	154	22	134	483
------------QEFQKELICPVCREYFTNPVTI-ECGHSFCHSCLSSSWQQgSTPFSCPECRSVSQMQDFQVNVQLGKLAAfakelrlHYLPYPDGHDKCEVHQRLEKLFCEddQKPICVSCSQS--------------------------------------
>UPI00193FC08C	72	0.242	4.897E-11	12	101	154	7	100	492
------------QEITEEPICPICLEYFTKPVSV-DCGHNFCRGCITRYCEEwttgdYGPLCCFVCRARIRTGNLRPNRNLAHIIEKLQEEGLKADEAGKENVCEKH----------------------------------------------------
>A0A2R7VWJ9	72	0.247	4.897E-11	12	117	154	369	477	495
------------ETIDKELLCSICSEVLFNSVTL-NCMHTFCKACLTEW--KNKKKECPVCRTKIKLEihPLVVDSFIERVCDFIGGDLRSRRDEVKAERNKlpsfsAEGS-SGSRWRGSRRNRP------------------------------------
>A0A2G9S6A3	72	0.269	4.897E-11	14	113	154	5	102	498
--------------LRDDLECSVCLNIYTDPVML-KCGHNFCRVCIDRVLdtqEGSPGYSCPECReKFLDRPELQKNMKLRNIAETFL--SAHPDREESGVFCT--HCVDSP-VPAVR----------------------------------------
>A0A1X2ITQ5	72	0.315	4.897E-11	12	84	154	12	80	500
------------KQIREGLCCMICVEYFDNPHTL-ECGHSYCQGCLHQWLNNN--KSCPECRLPVSRRPC-PSYVLQKIVDAFKP---------------------------------------------------------------------
>UPI00174F48DA	72	0.290	4.897E-11	14	134	154	376	493	504
--------------LENELQCIICSEYFIEAVTL-NCAHSFCSYCINEWMKR--KVECPICRKDIKSKtpSLVLDNCISKMVDNLSSEVKERRTDLIKRRKE---IAVKTVLQEPVKDCGARGGLEAPLWTpGCAGPE-------------------
>UPI00165B9BA7	72	0.260	4.897E-11	15	142	154	4	150	513
---------------NSNLTCVICLERFRYPVTI-PCGHTFCKDCITKHWdaksKSNIAPHCPICNEEFPTRPvLKRNVSLSVLAEAANstgPscrDALARSGEGPRtMLLCDRH--KKPLVYYCRQDKmPVCcecgitdcgSHDRVLLEAERENQELLLERKSK-----------
>F5A681	72	0.257	4.897E-11	14	109	154	8	105	520
--------------LKEEVTCPICLDLLIEPLSL-DCGHSFCQACITGnhkksIIDQEVESSCPVCRITYQPGNLRPNRHVSNIVERL--REVRSNPEERQKIDHCAHHGEKLLL--------------------------------------------
>A0A6P8GA19	72	0.226	4.897E-11	14	112	154	10	113	526
--------------LEQIL-CPVCLCEFSDPVSL-RCQHTFCRECIRAHLaASGGSGQCPECRHPFIRKHIKANRTLRNVVgaarEQLLEQKTLEESltGMMMETGTQRQEAPELMCPQH-----------------------------------------
>UPI001130AEE7	72	0.250	4.897E-11	14	151	154	5	149	534
--------------LDSYLCCHICSETFREPVSL-GCHHSFCSSCLDKFWDQAKNKNCPVCRRKCSKDHLKVNFQLKELSDKYAGRQKAGEKDSIP--GEKEGIPgekdsipgEKDCIPGEKDSIPG-EKDSIP---GEKDciPGEkdsiPGEKDSIPDEDRAVVC--
>UPI00145A40EA	72	0.264	4.897E-11	15	113	154	7	95	534
---------------EDNFLCSICLDLFNSPVTT-PCGHNFCKTCITTHWDLN-PPVCPLCKNRFKSRPhLKTNTLVSEMVAKI--------RSLR---EAQAGPEDVPcdVCPKPR----------------------------------------
>UPI00188EFEDE	72	0.247	4.897E-11	12	121	154	7	125	545
------------KELKEALLCPICIDILQDPVTL-DCGHNFCLRCISQVAEEtsSKFCKCPLCGKSV-RKNYEPNWLLVNLVEKvqaMDPSEMPTEKEKXRceKHEEKLhyfcDLDGKLLCMLCRESKEHKSH--------------------------------
>H3CW38	72	0.258	4.897E-11	3	145	154	64	228	553
---QGYDVEFDP-PLESKYECPICLMALRNAIQT-PCGHRFCKNCIEKSIRDAGQR-CPVDNEMLSKEQLFPDnfakrEILSLIVRCSNPGCTSK-MEL-RHLENHLASCEFATVPcphcqqsvkktlleehtsVQCRRRPVSCPDCVEIFVYEEKerheQQCPFASVMCPHC--------
>A0A1E5VNV6	72	0.278	4.897E-11	2	120	154	4	115	555
--LPQGVALVRRDLLTPGLTCPLCKGLFREATALTECLHTFCRECIMEQINGKDIEYCPVCDVHLGCDPeqkLRSDKNLQDIRNKLFP---IKEKET----DSTKAATT---LPPKRKKRSLSS---------------------------------
>UPI001403AE06	72	0.288	4.897E-11	12	94	154	43	130	557
------------RGLEEELTCSICLHLYVDPVLL-GCPHTFCRECIVSVWRD-GACACPECRRVLPFGSkeemrkqLEKNFKLASIVDRFSSLSTEGERPLK-----------------------------------------------------------
>UPI00189F4812	72	0.262	4.897E-11	15	112	154	9	101	562
---------------EEQFLCPICREVFTDPVST-PCGHNYCKSCITGYCATSDFSHCPLCMETFPRATgLQVNTAFRDMVEHF---KRTRPGEVPCDLCH--GMKRKKALKSC-----------------------------------------
>UPI001B350258	72	0.263	4.897E-11	10	112	154	5	108	572
----------KPCTFEDKVLCPICLEVFQNPVTT-VCGHSFCMSCLQNCWdyqaTAGPDHYCPQCRESFPSRPrLCKNVILGEMVACF-----TQAKESLGNPAAAVGPREVPcdLCPSQ-----------------------------------------
>A0A3P8UV48	72	0.281	4.897E-11	16	113	154	7	98	581
----------------EHLTCGICLSIFTDPVTL-ACGHSFCRLCITD--ERNSKNSCPQCRTPVVVKGalLPTSHILKSLADK------AKDR--QRMENETAGNAKgevKELCPEHQ----------------------------------------
>A0A0L0SCS7	72	0.304	4.897E-11	0	91	154	78	164	581
PSIDDEVLFVQQPSLS--LMCPICHDVCTDPVITHVCHHSYCAACIAQSLE--IEPYCPLCRRRIKADDLHPNLALAGLISEL-PVYCHYRR--------------------------------------------------------------
>A0A6A4SYX1	72	0.216	4.897E-11	15	136	154	70	224	589
---------------EDQFTCSICLEVFNNPVST-PCGHSFCQVCISSYWEGrgggDKLYQCPLCKESYRKRPeLHINRTLKEITERFkeiaigelpaggtggggreDPGAhphhhhppAQRPGEMPGSIFAEM-LTRFQQLPTQTTHSGDPHHQVSAHLAVQAQtagPNSP-----------------
>A0A4Z2AZJ7	72	0.217	4.897E-11	15	139	154	9	157	593
---------------EDQFTCSICLEVFENPVST-PCGHSFCQRCISSYWDGgrggNRVYFCPICKESFRKRPeLHINRTLKEITEQFkhiasagSPeeggdgGGLGRGSGKDPVSQSHLTLTQRPGEmPESviaemmtRFQRmPPPAGPHAP--GSVQHPESPVAD--------------
>A0A1D2A498	72	0.254	4.897E-11	17	119	154	91	201	763
-----------------DFSCPVCREVMRSPCVT-PCGHTFCHACILRHVQR--DSTCPCCRSYLTEARVWPNHLLAGVCKALeVRGARTRLSPIARlkRLLEEVGPAMLPeeldaalhLLWTQRQRDPAP----------------------------------
>UPI000B3ADF75	72	0.271	4.897E-11	12	127	154	485	610	805
------------ELMESELQCSVCNELFVEATTL-NCSHTFCKYCISVWKKK--KKDCPICRAPITSEckSLVLDSFIEKMVQSLSEDMKRKRKDILDNRKaEETALTRAPSFqtsttanttRNRRRnRRRTTTTDSTTAS--------------------------
>A0A6G1BEZ2	72	0.302	4.897E-11	1	113	154	342	458	838
-RRQGRrTMALKTLNIQNEVSCPLCLELLTESLSL-DCGHSFCQACITANTKEaeislEGGSSCPVCGVGYSLRNLWPNKHLTNIVEKIR-EVKLNPRELKRELCECHGEKLLLFCKEDR----------------------------------------
>A0A0D2E539	72	0.229	4.897E-11	14	117	154	14	131	967
--------------LEKELVCFICTEILYQPLTLLDCLHTFCGSCLKEWFshqhrkalhshsAAAISYTCPTCRAPV--KDVQHNAMINTLLDMFLAANPAKDRSLEEK--AEMAQVYKPGdeiLPkieTRRRREP------------------------------------
>A0A6M2DDU3	72	0.258	4.897E-11	10	112	154	79	191	1049
----------RPRlsDLNRALTCGYCKGYLINAVKIEDCHHTFCRSCIVQYI-NNENKQCPTCLSSAPSQNekpqpnlqmsnLILDRVLQSCVYKMVPGLYRREQQRQAEFYMQHGLSNA--FPSK-----------------------------------------
>A0A1V4JJT3	72	0.261	4.897E-11	12	153	154	389	542	1343
------------EVLENELQCTICSEHFIEAVTL-NCAHSFCSYCINEW--TKRKVECPICRQEIKSktRSLVLDNCIDRMVEKLDVEMKEHRLTLIRERkGERETECERVRVPLRwalgRRGRtepPAPALrLFSPKMKRRTEPEfgspQKKQKKKIEDLGLTLSSTS
>A0A6J8D560	72	0.255	4.897E-11	15	142	154	261	396	1794
---------------PSELTCLLCKDLLTDAVVIPCCGNSYCDECIRNHLVEDDDHKCPTCHeENVSPDKLIINKSLRVSVNNFKNETLYQKRE---KQKSPSPPPPPPprTTPS--TSTPVTTEVTSsPLrldtsktidLTADTEPETPVLDENK-----------
>A0A1R2BUA7	72	0.302	6.692E-11	7	82	154	3	75	90
-------RFLTPSKIPKYLFCSICAEVFKEPFCI-NCGHTFCKECIIRWLKD--KVTCPTCKKPFTKKTMGIDMIASQVVDDL-----------------------------------------------------------------------
>A0A139A204	72	0.270	6.692E-11	3	85	154	40	124	125
---EGDqRVTLPMSKLEKIFQCPICLDVMNVCVATTACLHRFCKACLSNHLFRAKEKVCPTCRKPCPSmRSTRKDERFQGIIKAVFPG--------------------------------------------------------------------
>A0A085LQB0	72	0.233	6.692E-11	0	114	154	15	133	145
PSLETDEVAViVPLTLKTELTCPICLDTLKETVRSKVCLHRFCRECIGRALRT-GNSECPCCRSKLPcKRYLTPDPTYDAVIRVILASQqaaAEMDASEAETYCAARVCCSRPLHIAKKR---------------------------------------
>UPI00125D0CC8	72	0.234	6.692E-11	12	144	154	10	145	246
------------KDFNHFITCYLCRGYLIKPTTVTECLHTFCKSCIVQHFEE--SNDCPKCGIQVHETNplemLRLDNTLEEIIFKLVPGLREKEEQQELEFWKKNQPREngQENVRRQRLGLPDVGGD---YGGGGGDEDEdgGNEDYHRSD---------
>A0A3B3XSH0	72	0.250	6.692E-11	14	126	154	4	129	246
--------------LEEDLCCPVCQDIFKDPVLI-SCSHSFCKECLQSFWSVTSRRSCPVCRKVSAEDAPRCNLALKKFCDTFLKQkefnetlsdwCVVQPAETcsLHDEKHELFCLdhQEPACLVCRDSERHSQHRFMPV---------------------------
>A0A482SWM6	72	0.292	6.692E-11	5	126	154	5	125	249
-----ANVIVDWEYVSSHLTCPLCQGLYRDAHTISECLHTFCKGCLMKELtfkSVRGSIACPTCSTALGhiqsiHTKIVHDRNLQSIVDKLFPEF----DEQERGFVRQLTIGD-----SRKRGREDNELHKSPV---------------------------
>W1PZT5	72	0.288	6.692E-11	14	127	154	128	239	333
--------------LREELSCAVCLDICFEPSTT-PCGHSFCLRCLQSAAEKC-GRKCPKCRQLISiGRACTINTVLWNTIQLLFPE----EVEAKKKAVEERKRKRQIMAEAKRRpSRvlPTVSQSTSNRV--------------------------
>A0A507FG66	72	0.270	6.692E-11	13	109	154	62	156	343
-------------EMKENLTCAICRGILHKAVSAVPCMHSFCSGCISKW--TNQHSDCPVCRKTV--TQVARNHQLNSVVDAFLkshPSFSRTRSEL-RELDAEREIGSAPLV--------------------------------------------
>UPI0005323E93	72	0.264	6.692E-11	14	110	154	9	112	356
--------------FEEDLTCPICLSIYSNPVSL-RCGHSFCKKCIQEAQSHqlcpQSLFSCPLCcaRADFATE-LQPNVQLRSIVQKFLdaPTReEEKNSEVQREEKGESSAQQDEVIP-------------------------------------------
>Q55IZ8	72	0.270	6.692E-11	10	143	154	22	162	364
----------QLRRLDRSVVCQICKEPFTAPVSI-GCGHSFCSHCIRSSL--DVQKKCPSCNEPASEGSIRRNRALEEIAEAWeqsRPTLIDLSKPLSRKRAApEVDSRPSSSGIVKRLKDQDgkPSQSPAPAESIESEEEdeiqELTENDEAP----------
>A0A2D0S573	72	0.309	6.692E-11	18	99	154	16	98	390
------------------LKCPICFEIFTDPVTL-ECGHSYCLQCIKDHLKRTVRKKCPQCRAELRPDCkLHKNVTISTILELQeVGGRKMWDRVLTENEEE------------------------------------------------------
>A0A5N5X8E7	72	0.281	6.692E-11	1	146	154	12	172	409
-WLETPLSLLTP--LESSLRCQVCKDFFNNPVIT-SCSHTFCSLCIRRCLSTEGK--CPACRSSDQELKLRRNWAVQELVDAFqsaRPSVleLARRAATDAREEAEEGI-ERPTLKKRKVDERNRSNTETsegrqTRSrtrGVEQQTESATmeviedsQDEEYvPEDG-------
>A0A0A0KLI2	72	0.229	6.692E-11	7	149	154	51	203	427
-------IAVKLSDIRKEVQCPICLGIIKKTRTVMECLHRFCRECIDKSMRL-GNKECPACRTHCASRrSLRDDPNYDTLIAVLYPDIEKYEEEElafqeeEKARNKQIQTSIAQTLQrqteslGRKRSKPSRRLSSRgPKSF-QNHIESLCFDENE--DENDY----
>A0A232LY00	72	0.258	6.692E-11	1	146	154	13	174	427
-WLETPLSLVSP--LESSLRCQVCKDFFNNPVIT-SCSHTFCSLCIRRCLSTEGK--CPVCRSSDQELKLRRNWAVQEIVDSFrnaRPGmlsLAKHPVDGGKVRGDDNP--DGP-TPKKRRlNRGETSEESSPVESkmtrlqsrslrrrAQVAPTEVIEDSEDedfvPDDG-------
>UPI000440CEB9	72	0.250	6.692E-11	12	144	154	25	159	435
------------QSLDSSLRCLICSNLFEGPVVL-PCGHSFCSLCIRGAMAD--KAQCPTCRKEATEFHIKVNTSLEDAVvawSNARPLVLElcQEQEEAREAAKRTNDHPTNTRPSKkRRVNP--ENDSIPgPSALTKRSQAPSTSKSKND---------
>UPI001ADE5642	72	0.266	6.692E-11	14	98	154	9	97	444
--------------LKEELTCPICLGIFRSPVSL-SCGHSFCKGCVQEARRGrQGPFSCPLCQACVDPPaDPQPNVQLCSIVERLLnaaPRTGEEGCDVPRKEE-------------------------------------------------------
>A0A7R8ZHL0	72	0.262	6.692E-11	9	85	154	8	85	457
---------IDP--VPESLKCPICLNPPLDAVLLSPCGHTVCESCARKWLLKERKRTCPSCKAQTSYDSRLPNHTVRGVVGELrvrCPE--------------------------------------------------------------------
>UPI00145A233E	72	0.244	6.692E-11	11	143	154	1	132	459
-----------PSTLED-LCCPICHDIFKDPVIL-NCTHNFCRACVESEWRT-KPRKCPLCSRR-HSKHLPPDIALRNECEVLLRQRTELE-SVCKLHNEDLTLFcrnhLQPVCLNCRDTEQHNGHTIRPIK--KEAPiiRKKLEEKLKP----------
>A0A6F9D023	72	0.248	6.692E-11	15	140	154	8	147	465
---------------EEDFFCPVCSDIFQDPVIL-SCSHSFCKVCLKKFWKQKESLECPVCSRISSTEEPHCNLILKKLCEAFSEGKSQRDSAGSEGLcslhHEKLKLFclndKQPVCFVCHTSKKHANHKFCPMdEAAQDFKEElktslkPLQKK-------------
>A0A1D1VC37	72	0.280	6.692E-11	7	99	154	7	104	475
-------RTVELRQLSAKFACPLCRGYMIDCVVAEECGHSYCRSCIARHI-AGGLVTCPACHKLINQEEpgepfdkLRADPILQRMIYKLVPSLLARE-TMQRAEYS------------------------------------------------------
>UPI000994F7C1	72	0.281	6.692E-11	14	114	154	380	477	479
--------------MDDQLTCSICSELFVKASTL-NCTHTFCRHCISQWYKK--RRDCPVCRKPIISmnTSLALDNFIESMIENLPTDLKNRRKELVQERKAL--ETNKPLFTYKRR---------------------------------------
>A0A6G0UNC0	72	0.279	6.692E-11	16	106	154	8	98	483
----------------EHISCPICKGFLIDTITLTRCAHFFCRSCLLRHLQQ--RKNCPTCHeELINLQSaFHPDHTLQDFVYKYAPSTYWKEIRQRADFIEKRFPTPQ-----------------------------------------------
>A0A4S8MJN8	72	0.292	6.692E-11	15	112	154	13	115	488
---------------NPNLLCCICRMPFNDPFTTQTCGHTFCRDCILQSL--DHVYQCPIDRQALTADDLKPaDSIIRSLVDELVVECtnqtcsHICQRQLlEQHLQSSCPYVEVP-CPSR-----------------------------------------
>UPI00064F1C89	72	0.267	6.692E-11	14	95	154	9	93	491
--------------FQEQVICPICLEIFQNPVTI-DCGHNFCLKCITATVDTSGSLlKCPLCKHSVGKDTLKTNWVLMNLVEMIqemRPREEQPGRGERK----------------------------------------------------------
>A0A3P8YIW6	72	0.250	6.692E-11	17	142	154	10	150	494
-----------------DLSCPVCYDIFKDPVLL-SCSHSFCKACLDLCWKGKENKECPVCQTICPVDP-HPNLALKNLCESFSqsqrdPTRQSAGSEALCSLHSEkLKLFcledEQPICLVCRDSKTHKHHNCIPVdEAVKiykeeiWNAQKPLQEKLK-----------
>UPI0007A7068A	72	0.268	6.692E-11	14	102	154	8	99	495
--------------IEEDVTCPICQQLLTEPLSL-DCGHSFCQACITTNSQSvgllGGQCRCPVCQSSYEPWNLRPNRQLASIVEKIKGINMSSHQWQRRDLCEHHG---------------------------------------------------
>A0A6P8IX68	72	0.276	6.692E-11	14	98	154	323	413	500
--------------LNEELLCCICRELLVLTHAL-PCSHTFCYECIRDWLRQGQD--CPSCRAKASFDHLVPVKVLDNTVDKvasrvLSPEQlnerKTRIQELQDKIN-------------------------------------------------------
>A0A1L8HFG4	72	0.277	6.692E-11	14	110	154	5	97	521
--------------LNDELTCSICLNIYRDPVVL-PCKHNFCKECISNILNSQRKTgnyICPECRaEFMHQPPLHKNLKLGNIVQRY---LCTQQEEGK----SEVFCTYCINSP-------------------------------------------
>A0A397SNP7	72	0.284	6.692E-11	4	93	154	187	285	524
----GAETQLQPdfdlRKIKEllmtELDCQICCYLFIDPITT-PCGHSFCKSCITRSLDHNSA--CPICRQPLHNYNayLhhPINKTIYSFIRALYPSLYSERRFM------------------------------------------------------------
>A0A6P9FCX9	72	0.274	6.692E-11	14	122	154	400	520	531
--------------LENELQCIICSEYFIEAVTL-NCAHSFCSYCINEWMKR--KAECPICRKDIKSKthSLVLDNCINKMVDNLSSEvkerrivLISEGKETQREREHKQGEWEREKQASRRAgsatwgSVPGPRDH-------------------------------
>UPI00074FB84B	72	0.213	6.692E-11	16	126	154	11	129	533
----------------EEASCSICLDYFKDPVSIAECGHNFCRACLTRGWGEpgaSSEPACPQCRGRTQEGSLRRNQQLATFVElikQLSPleakgAVCEKHREPLKFFCKEV---EAPVCVVCSLSQEHKDQEVVPL---------------------------
>G3VCB2	72	0.277	6.692E-11	12	114	154	74	178	536
------------EDLRASLTCPICLGYFRDPVTV-NCGHSFCKGCLRQCrVGAQETLACPECRADINyGRDLVSNRSLEQLsitTKMLRPHLMQALVGL--STCEKHGEKEKLFCEQDHR---------------------------------------
>UPI00087894AD	72	0.245	6.692E-11	14	118	154	5	125	537
--------------LEAELKCPVCLGIYREPMQL-PCGHNLCRCCLNRLCESQDHCSCPECRaTFARSPALKKNLKLANIVDCFRatrktslgPDCEQKELSLgadgNQNYFEEIssmvASCPEHKMPWEYFCRQH-----------------------------------
>UPI0014709072	72	0.268	6.692E-11	15	110	154	9	100	543
---------------EYQLLCSICLEVFTNPVGT-PCGHNFCKKCITEYWDINIPCQCPVCKKIFYSRPeLQVNIFISEMVNQ-FKQNVTSSSEQR---SAETGEVLCDVCP-------------------------------------------
>A0A672YGN6	72	0.242	6.692E-11	16	117	154	10	107	546
----------------DQFLCSICLDFFTDPVTI-PCGHNFCKPCISEHWDNKENYQCPMCQKAFDP---KPEPYINTLISQMMAQFRHEAQH-EPNICSSDQQTVKPGeVPCDVCTGP------------------------------------
>UPI001889754F	72	0.281	6.692E-11	15	115	154	7	106	555
---------------EEQLLCPICLDVFTRPVST-PCGHNFCMSCITCYWDDIPVSQCPVCKETFESRpDLKVNTFISQLASQFM-SLQVRD-ALARSPQAGCgGAVPCDVCTDAQRE--------------------------------------
>A0A3N4KKC4	72	0.244	6.692E-11	14	137	154	5	143	555
--------------MEKELTCSICTDLLYDPVTFLDCLHTNCGSCAKAWFQSlsNnaanapvasssaapnvAKYTCPVCRATV--RATKHNPTLQSLVEDFVarnPDKdrTKEEKEAVRKIYTP-GSGVLPGETSRQFS---SSSSFTSSSFV--PPSAPT----------------
>UPI00097CF3D7	72	0.291	6.692E-11	15	129	154	4	113	560
---------------EETLKCPVCQDVFTDPVTL-PCGHDFCLTCIQTVWETDgrdeGPHFCPECQIFLPSEAtLEINTTLQTKVKDFATDRPSTAQ------LQAAALSRAPKSPSTVR---CDHCIETPSVAV------------------------
>G0NYJ7	72	0.215	6.692E-11	5	145	154	325	469	561
-----ATVKYNMEVLNPFITCSICDGYIVDATTIIDCMHTFCKSCLLSYF-DNDNRTCPTCGTFIHGSHpthyVTYDRAVNELVNQFVPKLEKKEMESRKQFlrdcREAIGIDTAAEDRERQerleRERITGTNRCYPL-------EKPRFSHHRDDC--------
>A0A6I9N5U4	72	0.287	6.692E-11	1	124	154	59	186	571
-PIQGYDVEFDP-PLESKYECPICLMALRNAIQT-PCGHRFCKNCIEKSIRDAGQR-CPVDNARLSEDQLFPDNFAkREILSLMVrcqNSGCANRMEL-RHLEKHMAKCEFATvpCPQCQQSVRQSqiEEHTT-----------------------------
>UPI000FFD3FCC	72	0.278	6.692E-11	0	114	154	33	148	574
PK--GRNMDAK-NLLESlkvEITCFMCFGYFTDPVIV-KCGHTFCKECLLSCWKEDHKPiICPNCKAIIKFGDFLYNRRLQDlaIIGKmLRPHFLQSIRDLT--ICEKHGKEETLFCEEDYR---------------------------------------
>A0A7J6BCS4	72	0.259	6.692E-11	15	114	154	9	107	579
---------------QDQFICPVCLDLLKDPVTM-HCGHCFCKVCIKSCLDQEDKYgvyRCPKCRATFCPRpDIRRNNVLADVVEKLKTEIQAASSHC----YAGPGDVECDFCPGRKR---------------------------------------
>A0A5A9PMB0	72	0.276	6.692E-11	15	142	154	9	119	584
---------------EDQLSCSICLDIFINPVST-PCGHSFCLVCITSYWEGQSKTClCPLCKENFRKRPeLHINHTLKEITEQF-----------KR-------MTDTSMSPRNVSGDSLAGQIPTPKLAGQFPPQEFSEQLMK-----------
>A0A6J2RM30	72	0.238	6.692E-11	15	138	154	9	138	586
---------------DEQFLCSICLDVFTNPSST-PCGHSFCMACICRYWDGSKVCLCPLCKKTFLKRPeLQINRTLQEITNQFrsmtggggIPEDLFD--ELKKKL-PRASLKSQKTLPCKtSASFDLSSGESIPTVTTPLASSVPNQ---------------
>A0C646	72	0.261	6.692E-11	0	107	154	170	267	593
PKIDG---------LEDELQCTICNDYLFEAVAANPCNHHFCGSCLSNWFKK-QTYECPNCRAKL--TGVMQARTINNLVEkwlKINP-HEKRTEQLLNKMKEENLIYKNP----------------------------------------------
>UPI00159CA9D5	72	0.202	6.692E-11	15	152	154	9	172	599
---------------EDQFTCSICLEVFNNPVST-PCGHSFCQACLSSYWAGvarvgggAKIYQCPLCKESFRRRPeLQINRTLKEITERFkeiansgmderggegvedpnsHPHhhhlLATRPREMPESIFAEM-ITRFQQLPTH-PSDPHDQSPNRvnSHMAIRSQSTE-QQDPPPP-----YSSL-
>A0A6P7N581	72	0.244	6.692E-11	11	131	154	8	123	619
-----------PDLFsEQELTCSICLDLFSEPVST-PCGHNFCQVCIGGYWASSSVCSCPLCKRQFDERPqLSVNKVFALIADKYKQTHYGPDSALTQVRNQnptSMGA---MMMPS-------SGSTTNPfLMAGDD----------------------
>A0A6P8IT13	72	0.241	6.692E-11	16	152	154	206	340	633
----------------ENLICSICQDIFHDCISLQPCMHSYCASCYSQWM--DRSTRCPSCRVKV--KRISRNHLVNNLVEAFLKDHpeKRRSKEDIDEMDSKNKITSDMLRPPRRRHGLG-----MPIFGGlvafddESDDEEDEEFSEEGSDFSEY-SM-
>A0A6M4RV48	72	0.282	6.692E-11	3	122	154	109	228	655
---QGYEADFEP-PLESKYECPICLMALREPVQT-PCGHRFCRACILHSMRD-AGPKCPVDNAVLHEGQLFPDNFAkREILSLTVrcPNKpCGHRGELRALQEHQLRC-EYAQVPCVRCEMPVCRRD-------------------------------
>G1MTE6	72	0.246	6.692E-11	9	142	154	0	135	682
---------LKMETLESELTCPICLELFEDP-LLLPCAHSLCFSCAHRILLSGcssgesieplSAFQCPTCRYVISlnhrgLEGLKRNVTLQNIIDRFQK-----------------ASLSSPNSPSEsRRDRPYRPNPTMSVggerIACQFCEQDPPRDAVK-----------
>UPI00067937DD	72	0.308	6.692E-11	14	125	154	488	604	695
--------------MENELQCSICAELFVCATTL-NCAHTFCKYCIAMWKKK--KWECPICRKTITSEckSLVLDSFIEKMVENLSAEMKQKRLDLLKSREEEVtAMTSRTSTrrstRGRRRSTRTSSNtDTTT----------------------------
>A0A7J7IHQ9	72	0.297	6.692E-11	18	110	154	97	194	843
------------------LECPICFDVFRAAVTT-RCGHTFCFSCIMRHFRT--RKSCPVCGSFLTRDQIAPNNTMQKAVrlaqaasSKFVPRSYESHDATRSVQCTHLGDAElSKKLP-------------------------------------------
>A0A0G4HUY1	72	0.302	6.692E-11	18	118	154	220	328	911
------------------LSCPLCKNIANDAVTVQCCQETFCHMCILKHLENpQTMDQCPKCHQPCYGGRLIPNSVVRSINQRIQKAFvvHPSATEQKQMENFESGILKPKRIPggpgsSSRRSEPD-----------------------------------
>A0A6P9CC04	72	0.247	6.692E-11	16	127	154	11	109	961
----------------SEVTCSICLEYFRDPVML-PCGHNFCHDCVMKYWREfVLKYTCPQCKMVTDAEGVLPNKSLEKFARLL--EQLKQEAGGKE-------SCEKHQAPWEYFCK----NHQAPFC--------------------------
>A0A336MGF1	72	0.294	6.692E-11	10	103	154	38	130	1211
----------KLKAINNFLMCCLCKGYIVEATAITECLHSFCRSCIVKHLTE--QTYCPKCKiQNVSKANLRPDDIIKALVYKTIPGLYQSEVQKTKKFNKAHNI--------------------------------------------------
>A0A7R9T742	72	0.252	6.692E-11	11	101	154	920	1012	1278
-----------PQWLDDELRCVICTDMYVNPHALNGCGHLFCHECVSTWLKKN--NQCPICRHKLlvpTSKALTPCHMTQGLLDRyVLPYLPAKDVAALRDRAREL----------------------------------------------------
>UPI001113C864	72	0.242	6.692E-11	14	138	154	257	372	1645
--------------IPDELLCLICHDLLSDAVVIPCCGNSYCDDCIRTTLLDSEEHVCPTCSQsNVSPDTLIANKFLRQAVNNFRKE---------RGFTKTL---AKPCVISKSQnPTPTPSPvPTPPPLTLQSQSQRPQQ---------------
>A0A7S3XVN3	71	0.290	9.145E-11	3	115	154	0	115	149
---QGGTLLAPLRPLSLELTCPVCRGLVRRATLVKECLHRFCGACIEKCLRV-GNKECPTCRAHVASRrSLRADPAWDAAVRAVFPrgaEHAEAQAAKRAEEYNRRHMLHNAFAAAFRRR--------------------------------------
>A0A183RVG9	71	0.287	9.145E-11	9	112	154	10	113	216
---------IQLSDLNEFITCKLCKGYLIDAVSITECLHPFCKSCIVKYSEE--KRECPVCGILIHQSHplnyMSFDRTLQDIVYKIVPDLKQNLGKETHVLVSKENIT--GGVPSD-----------------------------------------
>UPI000980E494	71	0.256	9.145E-11	14	127	154	9	126	236
--------------LQQQASCSFCLNYLSDPVTI-DCGHNFCRSCIQQCWEGlQDILPCPVCLHHC-LDTVKPNTQLRHIVDIVmqLPATPIKE-PLCERHSEVLDLfCEndlELLCPQCRAVSDHYNHDLIPIS--------------------------
>UPI00074FAE05	71	0.287	9.145E-11	12	144	154	9	123	236
------------KDFNPYITCCICKGYLIKPTTVTECLHTFCKSCIVQHFED--SNDCPRCGNQVHETNplemLRLDNTLEEIIFKLVPGL--REQELQH---------EADFW---RKNKPQEN-------GEEGNPksEHP-KDEEDGD---------
>UPI0003D0F825	71	0.282	9.145E-11	15	136	154	45	161	248
---------------NNNFKCPICLDTLRNTRITKSCFHRFCKDCIITALRL-GNKECPVCRrKLISKRSLDPDPQLDELISKMFPVCKEKNSSRK----KQLGKRKYKTQPACSLiIKRGQEIMTTN--SVQHREEQP-----------------
>UPI0007DB78F9	71	0.273	9.145E-11	0	128	154	28	161	267
PLRNEEEVKVKMKELNEHIVCFLCAGYFIDATTITECLHTFCKSCIVKYLQT--SKYCPMCSTKIHETqpllNLKLDRVRQDIrletncVTLFIIISLLDEEKRIREFYQSRGL-ERVSQPS--NEGPASDRVGLPYTT-------------------------
>UPI0013875CB0	71	0.235	9.145E-11	14	134	154	8	142	296
--------------IKEEVTCPICLDLLKEPLSL-GCGHSFCKACITAANkesktsQEEKSTSCPVCQFHYCAKELRPNWHVANIVERFREVKVSSEEGQKRNLCERheekllLFCKKdgKVLCWVCERSQEHRGHQTVPMdEAVQEYQE-------------------
>UPI00083C3AD0	71	0.287	9.145E-11	14	121	154	169	270	318
--------------FEEELACSICTELLVKAVTL-NCQHTFCSYCISLWRKN--KNLCPICKTKIKEH--VPTLLINNLVEKVVENLPLEERKRRETIIKQREVVEKPK-PKKKARKNATSN--------------------------------
>A0A1B7NJ35	71	0.282	9.145E-11	14	96	154	142	226	320
--------------FETEINCPICFDVLVAAHLCNPCGHSCCGECVQGWVsQNKMSPTCPVCRTALStMKPLLPNYALDAVVQQYVRALAVSGRSEWQE---------------------------------------------------------
>A0A0G4IL71	71	0.222	9.145E-11	17	101	154	7	93	323
-----------------DFECSICLELLFDPVTI-PCGHTLCRVCLMRSL--NEKLQCPLCRHDCQVNALnHPGTTLiATLLYKLFPtEMAIREQDAivRKRCYKRR----------------------------------------------------
>A0A7S0CSC1	71	0.294	9.145E-11	15	103	154	26	118	324
---------------QDMLQCSLCLGIVCEPITI-PCGHTFCRSCLYLAMQR-TKKKCPNCRAVCHVDpsSHSVNVMLANIAQKCFPkEYKKRAEEckaLKQKFQTTLPI--------------------------------------------------
>UPI001889A102	71	0.261	9.145E-11	9	132	154	33	150	342
---------LHEDSFRRDFMCGICLDLLRNAVATTACLHRFCEECITAALRRC-NNECPICRMKIRSRReLRRDHRMDILVAALVP----RDAEELT-FGKTRSATSgNRQLPEGTARR--VENDVRECTAVVGN---------------------
>A0A167LJN8	71	0.244	9.145E-11	12	141	154	28	158	390
------------RTLDRTLRCPICKDLFNAPVLLGTCGHSFCSLCIREALKEGEKKECSACRVPTQESSIKKNIVLEESVEayktarsTVLALANDTASRKRRREDSTNGadLTPRP----KRVKRESSGQD---VDLGDERLEE-SEDSE------------
>A0A1V6NCC9	71	0.271	9.145E-11	1	146	154	12	179	406
-WLETPLSLLAP--FESSLRCQVCKDFFDNPVIT-SCSHTFCSLCIRRCLSAEGK--CPACRSSDQELKLRRNWAVQELVDAFklaRPGvLDLARREnvrLARGEDEIekptrkkrkvNQVEEEPQVPetssQGRRTRSQRSTNSSTdeRTAPQIVPEviEDSQDDEEymPGDG-------
>A0A7J0EEQ3	71	0.282	9.145E-11	3	133	154	3	145	410
---SKQVVAIKSERIAACMTCPICHKLFKNATTISECLHTFCRKCIHDLITKEDLDCCPVCNVYLgcsPLDKLRADHSLQDIRAAIFGALGRREPKkaeagpsnpLPATIEpKELPEAEPSVpLPSRRKERSLSS--LEPVTREENCP--------------------
>H2ZZI1	71	0.212	9.145E-11	14	91	154	15	93	424
--------------ISEEVQCSICMDFLEDPVSI-ECGHNFCRACITAAWATgsAREHTCPECRRPCDRDKLVSDVKINNVVQKVQQVLQERQK--------------------------------------------------------------
>A0A5C3N7M4	71	0.254	9.145E-11	1	147	154	67	226	438
-RMDGSQV---VDELEQELQCGCCSALVYRPVIVNPCQHFFCGSCCMLWIKNGGTN-CPACRGV--SGSVIPSRAIQRMVDLLLraaPHKARPEGERQQadAIYTA-GCIRIP-LPREPSPEPAIHQNTDlarpcPHCD-PGNPWgwrcpqaipDPTLDAEHAwhlDDGS------
>A0A2S7PCS8	71	0.250	9.145E-11	16	110	154	108	208	458
----------------DDLKCQVCLALFTDPVTT-TCGHTFCRNCLHQIM--NRQVSCPICRTliDLASDRAPTDILINNLVHGLFPDeaaarAIEAADEVKVRFEIPCFICtvSFPTMP-------------------------------------------
>UPI0003318A17	71	0.238	9.145E-11	13	125	154	8	132	460
-------------ELQEEASCPLCLDYLRDPVTL-DCGHNFCYSCIYHQWEDlDDIFPCPVCLHHCPDKiFFRRNNQLCNLIDIVkqIPirrtKWKLQEAEFlceTHNEVEDLFCEEdlELLCPKCRVSSDHQDHLLIP----------------------------
>UPI000B8CE28A	71	0.234	9.145E-11	7	128	154	81	211	463
-------VLVELPEIRKEVQCPICLGIIKKTRTVMDCLHRFCRDCIDKSIRL-GNNECPACRKHCASRrSLRDDPNFDALIAALYPDIAKYEEEELAFHDEDRtrnqqiqASIAQIVLRQARVfaKKRAAGKDTVPTST-------------------------
>A0A6P8GBY0	71	0.267	9.145E-11	15	126	154	7	132	466
---------------EEDFSCPVCCDIFKDPVVL-SCSHSFCKVCLQQFWETKISRECPVCRRRSSKEHPPISLTLKNLcVNVHNTGetfLQQRSQrasagsEVLCSLHSEklkLFCLEdkQPVCLVCRDSKTHKTHNFSPI---------------------------
>UPI00112B234F	71	0.247	9.145E-11	12	115	154	47	143	467
------------QSLKEELSCAICCDLFREPVML-ECMHHFCKTCILRFWQGyQKVASCPQCRRECPGRSFRPSYLVAKVVERV---RRCNGEEQRRKLQKQL----EDLLRSHRVE--------------------------------------
>H0UZE1	71	0.191	9.145E-11	10	102	154	5	99	468
----------RAKRMKEMATCSICLNLMTEPVSI-NCGHSYCRTCLEQYLsqvsrnQGQVTFVCPLCRASFHINSMRSNKQLGNLVE-LIKEMEDTEDEL--QVCEAHG---------------------------------------------------
>UPI0009A38232	71	0.264	9.145E-11	12	129	154	7	129	470
------------QCLEDHLLCPICLEIFKQPLML-QCGHSYCKNCI-HSLSGNLAScfTCPVCRKAVDSRSSSPNVSLARVIDTLmVINGSSGDQENCRDHHNPLSLyCEKDQqiiCGLCGIIGQHKQHKITPLSSV------------------------
>UPI0018880693	71	0.284	9.145E-11	10	110	154	3	103	475
----------KIAIVENYLSCHICSETFRDPVSL-SCSHSFCSSCLQRFWEQAGKKNCPICMRKSSKDNTAVNIQLKELADSIAERQKTGSTETqPEKEKEEVVCEDHPEVP-------------------------------------------
>A0A674IRB2	71	0.222	9.145E-11	10	113	154	6	121	477
----------RARELQAALICPLCREYFTDPVIL-RCGHNFCRACIARRCPAsplPPACACPQCGDPFREGEFRPNRQLGNVVEIArnIPDPTASGACGEHEALLKLFCEvdETPICllcaesPTHR----------------------------------------
>UPI00045E11A3	71	0.250	9.145E-11	9	137	154	4	136	486
---------VSVPELEDRLQCPICLEVFREPLML-QCGHSYCKGCLVSlSCHLDAELRCPVCRQAVDCSSSPPNVTLARVIEALQlprdpePQVCAHHRNPLSLFCEndqELICGLCGLLGSHQQHR------VTPVSTVHsRMKEELT----------------
>UPI0015AD6453	71	0.296	9.145E-11	15	104	154	8	93	486
---------------EEDLSCPVCWDIFTEPVVL-PCSHSFCKECVQTYWEGQDSHNCPTCRAESPEDEpLPASLLLKNL---CMSAKKQRDRR-EAKGSEFIGLC-------------------------------------------------
>A0A6P7J158	71	0.238	9.145E-11	15	153	154	8	174	503
---------------ENYLSCHICSETFRDTVTM-SCSHSFCSSCLQKFWEETKNKNCPICKKRSSKEDPSINLSLRELVDSVAKRKcnssemeTKKGKKVKQEEKKEEEVCDKhPEVPywfcedEQRAVCPVCefSLHQThkvvPVEqAVRDLKEQLRSDLKSLQDkrdkykqvEDTYNEMS
>UPI00159C2A47	71	0.308	9.145E-11	15	129	154	4	113	550
---------------EETLKCPVCQDVFTDPVTL-PCGHDFCLTCIQTVWETDGRNegphFCPECQIFLPSElTVEINTTLQTKV----KDFATDRPSTAQLQGAALGRAPKP--PSTVR---CDHCIETPSVAV------------------------
>A0A6S8L0E2	71	0.268	9.145E-11	0	110	154	233	347	555
PPFTSKRARV-TRALSqhaDECECTLCLKLLFEPVTT-PCGHSFCRACLMRAL--DHRSRCPMCRTVLHVGAgqLPVTLVLQRILQRSFPeEYAERAKEEEAaaMRDTEAGAAITLKLP-------------------------------------------
>A0A3P9JEM9	71	0.247	9.145E-11	3	103	154	30	130	556
---QEAAVMASP-SYSEDLNCPLCLTLFNSPVVL-PCGHSFCSPCITEALGS--QQQCPLCRSAVAAEEakcLPANLILKSLVEKAqREEQAAKAAGMCPEHEEKFKL--------------------------------------------------
>A0A507CLR5	71	0.248	9.145E-11	12	133	154	16	135	557
------------RLLDEHLRCPICREYYDTAMIIVSCSHNYCSKCIRSHLGS--TGTCMLCKLTASQNMLKPNRVLDDLVNYL---KDTRRQALPVLLTHDSTSTSTSSTnatSAKKRKRPAPDQQELAHAAVQTDP--------------------
>A0A7J6E7F9	71	0.298	9.145E-11	2	147	154	0	141	559
--MAGQIVKARRDKLEACMTCPLCNKLLREATTISLCLHT---KCIYDKLSDDEVDYCPVCKIDlgcLPVEKLRPDHNLQDIRAKIFP--------LRRKINAPEATTPTP-VPVKRKERSLSSLvVNTPKVPIQtgltGRRTKGSSRRPPPSRGN------
>UPI000B45A3FC	71	0.240	9.145E-11	10	133	154	268	393	564
----------RPDEIEEALICTICQELLHDCISLQPCMHSFCAGCYSDWM--DKSNECPTCRMKV--ERINKNHIVNNLIEAYLKENpnKKRDEEDLKELDAKNKISRDMLYsGSKRKvtifdsSESDSSDSSSP---VESPP--------------------
>A0A6G1M9Q2	71	0.274	9.145E-11	3	99	154	84	178	577
---QSETIYVK---LERELTCSICCELFKDPITLLNCLHNFCGSCIVPWGRNN--SSCPSCRAEI--KGCRDAFALKPLIDMLVkekPELsfSKEDMDGFQNIYK------------------------------------------------------
>A0A2V0PJX4	71	0.241	9.145E-11	0	82	154	371	454	597
PPLQpqpQRPRSASPEdALAAEATCAICRELFLAPFTLQPCGHVFCGACLQDWLRR--KAQCPSCRADVAAPPA-PNRTVANIADLL-----------------------------------------------------------------------
>UPI0006C9760B	71	0.276	9.145E-11	3	111	154	524	624	637
---QGKEVIDKVsNIMDEQLTCSICTELFIRAVTLSNCMHTFCQHCIEVW--SKRRRECPNCRAAIVSmtRSLVVDNFIEKMIESLTPEQMQKRKQL---------IEERQRLPA------------------------------------------
>UPI00071A6314	71	0.250	9.145E-11	12	145	154	1	130	687
------------ETLESELTCPICLELFEDP-LLLPCAHSLCFSCAHRILVSScssgdsiepiAAFQCPTCRYVISlnhrgLEGLKRNVTLQNIIDRFQK-----------------ASLSGPNSPSEsRRERPPGRSPAA--MAVsERVPCQFCE-QEPPRD--------
>A0A4W4GG14	71	0.238	9.145E-11	9	136	154	1	129	689
---------LKMETLESELTCPICLELFEDP-LLLPCAHSLCFNCAHRILvshcsgskplESVSAFQCPTCRHVITlsqrgLEGLKRNVTLQNIIDRFQK-----------------ASVSGPNSPseSRRPARPYSATVMSaeHRVACQFCEQEP-----------------
>F6QK61	71	0.238	9.145E-11	11	92	154	9	95	705
-----------PDTLLEELICSICVEHLKDPVSI-PCGHSFCKTCITELCDYhtthcQGSVPCPICKKSFQKKNISPNWVLAQLVPNLLSlELSDKQPE-------------------------------------------------------------
>A0A2D4BV43	71	0.270	9.145E-11	4	97	154	92	185	714
----GSAAQLRPRrnGRERFMVCPVCLDYFHNSATL-ACSHTFCGFCISHWFRTSATLSCPECRHVVKQVPVR-NRALDELVAQLVGDTDAYQAVLRKRM--------------------------------------------------------
>A0A7R9QFE7	71	0.294	9.145E-11	3	101	154	432	531	771
---SGDSKSV-EEIFESEMTCSVCHEYFIHAVNL-NCSHTFCYACIEEWKHSrAGAHVCPICRKKIENQNreLVLDNLIDRFVAKMKPELRQHRIALIAERKERL----------------------------------------------------
>A0A6F9C300	71	0.259	9.145E-11	1	124	154	343	470	813
-RTQKEEVVTQMtEVLENELQCIICSELFMRAVTL-NCAHSFCLHCISEWRKR--KDECPICRQAILSQthSLVLDNCIDRMVEQLSPDMKQRRlaviAERKAQPEEVMVISSSSSSSSSSSSSSSSSSSSS-----------------------------
>A0A388K6C2	71	0.260	9.145E-11	14	127	154	20	136	831
--------------LRKETECPICLGIIRKTRTVMECLHRFCRECIDKAMRI-GNNECPACRVHCASRrSLRADPNFDSLIAALYPDVDKYEEEElaFRDEDTERN-RRLMQMPraAERRPRICCSGTKPPAS--------------------------
>A0A232LUN3	71	0.203	9.145E-11	14	122	154	2	122	910
--------------LEKELTCSICTELLYQPLTLLDCLHAFCGSCLKEWFswqasqpqtsGSAPRFTCPSCRAAVRES--RPNATVTSLLDMFLqanPGKAKPDEEKEEIAKKYKpGDAVLPAEPSGVGSRESDEED-------------------------------
>UPI00143FA1B3	71	0.272	9.145E-11	10	143	154	207	330	1329
----------QNQEIPDDLICGICRDIFVDAVMIPCCGSSFCDDCVRTSLLETEESECPDCKeKNCSPGSLIPNRFLRNSVN---------------AFKNETGYTMraAKSVPVKKVEKPTEE--KPP--GIEDKPvdEKPsIEEKstvEKP----------
>A0A1V9XLA5	71	0.279	9.145E-11	18	113	154	19	127	1640
------------------LTCALCKGYLVNAMTLIRCMHSFCKSCIHRHLDT--SSTCPTCQQRVFRSRmdlyMVADTTLQSVVYKTVPGLFANEMRRRWDFYEqnEDSLCairdkelrnEAPGIPLKQ----------------------------------------
>A0A6B2LLZ3	71	0.265	1.249E-10	15	110	154	53	141	163
---------------EADFECALCYRLFYRPVTT-PCGHTYCRECILTSLTY--QPSCPICRRKLNSNlsDFSINFTLASIIEKHFT-TAHNQRE-----QEQVTLTPKIISP-------------------------------------------
>A0A667ZPT0	71	0.288	1.249E-10	10	116	154	3	112	180
----------KTALFESYLNCHVCAETFRDPVSL-GCHHSFCSSCLKQFWEQTKNKNCPICKRKSSKENINVNFALKELADSFAGSQKAASSEREKGEEEVEVVCsehdEEPKWFCKKRQK-------------------------------------
>A0A7S3E4N6	71	0.233	1.249E-10	18	133	154	19	140	203
------------------LTCSICGDLYKEATTITECLHSFCRTCIDPLMqMGSNANKCPVCGIqlatdPYSTGQIQFDRVLNDIVVKLFPRAsdGARSKEREERFRLEQALKRQREQPKPPP--PKKAQRTSASTAPQSQP--------------------
>A0A7S3K0S2	71	0.303	1.249E-10	7	143	154	71	210	285
-------ISFRAADVNAHLVCRLCEGYFRDAHTITECLHTFCKQCLITYLRS-GKGVCPHCNVFLGPHPqnvILHDRTMQTLVDKIFP----IEKQTAPSLATTTAKATTEKQPSSPQKKTQAKDVTDQISfkvepHNQQDANHPLQALDKP----------
>UPI0018F6D244	71	0.256	1.249E-10	12	88	154	9	89	285
------------QSFHEEVTCPICLDYFNYPMSL-GCGHTFCFHCIVHWASGTERScfSCPECRRISHRRDVWPNKQLgilAELVKQHSPILVQ-----------------------------------------------------------------
>A0A2Y9EB75	71	0.225	1.249E-10	14	131	154	4	130	292
--------------FQKELTCFICLNYLTDPITI-GCGHSFCRPCLcLSWEEAETPARCPLCRETSEQTEFKTNILVKNLVSLVRQDslcqFLSSEEQMCRthKETKKMFCEENKNLlcllcsnsPEHEAHR-----HCTIKCAVEE----------------------
>Q4N251	71	0.246	1.249E-10	15	132	154	3	128	309
---------------PKDFECPICFNILYKPVTT-SCGHNFCKFCIDQAIHS--SPNCPLCRIPLSSQY-SPNLLLTQLINERFKDEIQSRHPSKISFNEvQNSMQNSPDynpdlsyLPLYYRnfyQPPVCSHFTINFqIFVQEN---------------------
>A0A183WR22	71	0.294	1.249E-10	18	153	154	0	139	335
------------------LTSRVXXXXLIDATTVVECLHSFCRSCILTYLQH--KTTCPVCETLLHKTKphyaIRPDRALQAIVYKLIPNLFEKEMLSRRKFYEAHpSLHSRSLSPEKRGDISintyvLPEEDRLSI---ELRYWDQNED-NIDDSGSKFSSQS
>G8B5C7	71	0.287	1.249E-10	19	139	154	33	158	361
-------------------RCYICKEFFRAPVIT-ACHHTFCSQCIREYLITN--NLCPLCKTEVYESTLKRDVLLEEIVEcykKIRPLLleKLGQQHKKRSREESTEISdtdsDVEVVSSKklRESSDDIEKQSPPLSA---KNEEPTQD--------------
>E1ZAT5	71	0.240	1.249E-10	9	125	154	3	126	366
---------LVEEQFLEALECSICLSLLQEPCTL-PCGHTFCLLCIREHLDIAARRRCPLCNMAVPFGHqLRVSILARSLVQALAekqqqGQQQQQQRAGQRKQQQQQQEQRQPEQrPTAPAaAAPASDSDTTP----------------------------
>A0A5E4MPB6	71	0.336	1.249E-10	12	102	154	201	291	377
------------QSIESDLQCNICYELFIKP-TVLNCSHTFCHECIESW--TRRVNHCPTCRVFVKSKShcLTMDTFLDKIAECL-PEDIKARRESvkVERINNSRG---------------------------------------------------
>UPI00064A8FFD	71	0.207	1.249E-10	14	131	154	0	125	380
--------------MREEVTCPICLELMVKPVFI-DCGHIYCRSCILGNLKNhqqkspsQRKFLCPICRAKFRRESIRPSKQLESIIDTI--------KKMEQEhLCEEHGEKLCLFCKNDGQlicwcceRTPQHKGHTTVLAedACQG----------------------
>W9SWW6	71	0.257	1.249E-10	14	127	154	136	272	392
--------------LREELSCAICLDICLEPSTT-PCGHSFCLKCLRSAASKCGK-KCPKCRQVISnGRSCTVNTVLWNTIQLLFPKEVEakksagasKGRESERnqqipemAFYNSLrneG-TRESQLPSRtetiRRRRRAatqSRNDDTILS--------------------------
>UPI000F4FEE6E	71	0.252	1.249E-10	15	113	154	9	118	394
---------------QDQFSCAVCLDRLNDPVTT-PCGHSFCKLCINGCWdQEDVKGiySCPQCRETYTPRPvLHRNNMLAELVEKLkkteqaaSPAVsAKAERTKKQNEIKEDQIKSQQRIQEKQ----------------------------------------
>A0A4D9DND1	71	0.222	1.249E-10	10	126	154	6	128	400
----------RARDLRATLICPLCREYFTDPVIL-QCEHNFCRACIARHCAASQMPpscACPQCGARFPEGGFQSNPQLRNVVEiakKILDPKGIRACEEHKELLKL--FCEVDQTPIClvCRETPTHREHSVvPI---------------------------
>A0A409VN48	71	0.235	1.249E-10	12	143	154	23	144	401
------------RTLDGSFRCDICGELYDAPVTI-ACGHCFCSACIRTSFSN--KQECPTCRKSTNEAHIRPNPVLESVISAWkeaRPFvLRLTKREDPRA--KDIG--------ASRKRKRTAENASSSSSMMENTPG-PSRDLLSP----------
>UPI000FFD604A	71	0.233	1.249E-10	12	117	154	7	129	408
------------ENLQEELTCPVCMDYFSQPVTL-GCGHTFCHLCLLRNCgEADQSSPCPECKRTFHLRDLERNlclEKLASIARKVKPCLLKikeentkcnRHKAEQNLFCEEDQAFLCAFCfqtPKHSRhtVRP------------------------------------
>E9D1F5	71	0.290	1.249E-10	1	146	154	16	173	411
-PLSGLSR------VESALRCQVCKDLFKNPVTT-SCCHTFCSICIRRCLSADGK--CPTCRADDQAVKLRQNWAVDEVVDSFRqvrgdllgfarnlsagPNSDSREARIpkKRRIEEmqdatsqENGrSPPKTRSQSAWRNNGALSTSSTPMVI--DNSED---DDYQPDDG-------
>A0A2D0RI43	71	0.200	1.249E-10	14	82	154	12	80	417
--------------LSEDLTCAICCDLFQEPVML-GCMHHFCRSCITTYWRDlRGPAMCPQCRKEFPKKQFQTNYLVAGLVEKV-----------------------------------------------------------------------
>A0A0D2WT41	71	0.318	1.249E-10	10	95	154	22	106	422
----------QPQQLEAFLDCALCLKALFQPVTT-TCGHSYCRNCLASALEY--KKLCPLCRAPCFlAPDHPTNVTLQRIVESFYPDvCKQRISELRQ----------------------------------------------------------
>A0A093UZA0	71	0.252	1.249E-10	9	146	154	20	178	429
---------VAP--LESALRCQICKDFFNNPVIT-SCSHTFCSICIRRCLSSEGK--CPACRSSDQLLKLRRNWAVQEILESFqnarsnildlarLPQTANSTGEIqeedgalshpatkKRRLNQPNDAPAVPAQPEMRRTRsqgRQIERQVTPVET-EIIEDSKDEDY-IPDDG-------
>A0A2H3IQT4	71	0.266	1.249E-10	9	146	154	20	178	436
---------VAP--LESALRCQICKDFFNNPVIT-SCSHTFCSICIRRCLSSEGK--CPACRSSDQLLKLRRNWAVQEILESFqnarsnilslarQPqpsnstdRIQEEDGELshpatkKRRLNQSDDAAGVPAQPEMRRTRSHGRQIER-----QVSPVEPeiIEDsKDEdyvPDDG-------
>UPI00168D0023	71	0.269	1.249E-10	12	103	154	6	108	438
------------QAFQKELPCLICLNYFIDPVTM-GCGHSFCXSCLcVSWEETGSPAQCPLCRQTSQQXKFKINVILQNLVSIXRKaslrqflgsgeNVCGPHQETKRIFCEDEGC--------------------------------------------------
>UPI001301B76D	71	0.218	1.249E-10	12	114	154	7	124	443
------------ENLTEELTCSICKDYFKYPVTL-SCGHSFCRSCLLKnWGAVDQPCPCPECQRTFQLRDFEYNHNLeklANMAGHIQPHLLKIKEEStlcsRHQAEQNLFCEEDQTLlcafcfqtPEHRR---------------------------------------
>A0A665VLI7	71	0.270	1.249E-10	16	103	154	7	99	451
----------------EELTCPVCLSIFTDPVIL-PCGHAFCRECITGYLSS--LAKCPQCLTavPAEGRCLVTSPILRNLsekeAEKLRrkPGNEEVDEWLCPEHEEKLKL--------------------------------------------------
>A0A0S7GKM4	71	0.243	1.249E-10	14	145	154	3	148	460
--------------LESELTCPICLELFEDP-LLLPCAHSLCFGCAHRILvshcatnesvQSIGAFQCPTCRyvISLSPERglegLKRNVTLQNIIDRV--QRASSSAGLPLPL---AGPHSGPNSPIEEGSNRLALVPVSAAMSSPETPPEPVQcqfcEQDPPQD--------
>A0A0D9W066	71	0.291	1.249E-10	4	125	154	107	222	462
----GDVLVVKCAGVAACLTCPLCRRLLRDATTISECLHTFCRKCIHEEFDNKESCCCPTCNIDLgcaPLEKLRVDHSIQFVRSKIFPfkRKKVKDPEVM----------SPAASPIKRKERSLSSL-TIP----------------------------
>UPI000643B402	71	0.265	1.249E-10	12	102	154	8	97	463
------------RKMRKEAICTICQELMTEPTSI-NCGHSFCRPCIdningQQHLMTSFIWlvRCPLCQTPIQKESLRPNKHLENLIESI------RELEQER-LCEEHG---------------------------------------------------
>A0A7R8ZWS9	71	0.252	1.249E-10	0	110	154	4	122	463
PPTMSYSVEWFPNEVPDLFVCASCLGVVYQPVEVQPCLHMFCKACIEDW--TRVDSTCPKCRNPITANALeEPSTNLLRLLNQLkikCSDCsrqteyseFQRHRELCR--TETTPCDEGCGLP-------------------------------------------
>UPI00188E33F7	71	0.244	1.249E-10	12	102	154	7	96	466
------------RKMREEATCSICQQLMKEPVSV-NCGHSFCRQCIdniigQQYFVTSfiWRARCPLCQTSLQRESVRPNKHLENLIENI-QDL---ERE---RLCEEHG---------------------------------------------------
>G3U656	71	0.308	1.249E-10	14	106	154	12	101	468
--------------IRAEANCLICLDYFRDPVTI-KCGHSFCRSCIQQSWEDQQDWfRCPVCCHPCLQLHLRSNTQLGNIAE--IAKLLHITRS-KRKREEETRLCKK-----------------------------------------------
>UPI00071A7098	71	0.252	1.249E-10	12	118	154	9	122	469
------------KQLAAETTCPLCLELFRQPVLT-ACGHSFCQQCLAAVLGDPPRPaACPQCRSPVQPDSLRPSLSLGAVAElaRAMEGVATRARcpqhgSLMELFCEPCAAPLCALCCSGLRHRPH-----------------------------------
>UPI000CE64452	71	0.260	1.249E-10	17	126	154	12	128	473
-----------------ELTCSVCLDYFKDPISL-NCGHNFCQACITQeTLSTN--FHCLECRETFSQRNFKPNRQLRNIVEvsrKLTlestkePEVgtvCEKHKEDLKVFCQEDQI---PMCMVCHLSRDHREHTVVPI---------------------------
>UPI001B3AB7F5	71	0.268	1.249E-10	10	117	154	3	103	475
----------KIALLESYLSCHVCSETFRDPVSL-SCNHSFCSSCLQQFWEQAKNKNCPICKRKSSKDFPGVNFTLKELADSF------AERQKAESSETERGETKVEVVCSKHQEEP------------------------------------
>A0A3P9D4W8	71	0.250	1.249E-10	10	149	154	3	156	478
----------KVRLLENFLSCHVCSETFRDPVSL-SCSHSFCSSCLQKFWEQTQNKNCPICKRKSSKEYPYVNFALKELADSFAGRQKSGSSETEKGEKKLIVVCskheEEPKLfcvDEQRVVCPVCefSLHQShkvvPVEeAVSDLKEQLKSDlKSLQDKRNKY----
>A0A6P7J0D8	71	0.226	1.249E-10	15	153	154	7	168	479
---------------ENYLSCFVCSETLKDPVTL-SCSHSFCSSCLQKFWEQTKNKHCPICKRRSSKEDPCINISLKELADSFAQRKTLTEDEGeKQEEKKKEDVVcdehsEVPYWfceDEQRAVCPVCefSLHQThkvvPVEqAVRDLKEQLRSDLKSLQDkrdkykqvEDTYNEMS
>A0A1U7S9Y5	71	0.274	1.249E-10	14	94	154	3	92	483
--------------LEDllaELTCPVCLELLAEPVLL-ECGHHFCRDCITQYWapLTDGPFSCPQCRAVYLEPRLASSQALSNLVSKAqgcqqVPVGEVKDQSCK-----------------------------------------------------------
>A0A6J1V9D0	71	0.201	1.249E-10	12	112	154	7	129	489
------------ECFAEDLSCSICLELFSDPVIL-ECGHNYCQVCITRFWaeipnnhEENMPPtlpTCPECRREIPGGKYTPNRVLGQLAGKaqeslLVqPGGeetngDEDDEEMqgDKLFCTEDGCLVRALQPDH-----------------------------------------
>A0A6P8RF64	71	0.229	1.249E-10	10	83	154	37	109	490
----------DPEDLRQELLCPICYDILQDPVIL-DCSHNTCRGCIDRLWEDQAACSCPLCRREHTDRKYTPNNLLGVLIQAYL----------------------------------------------------------------------
>A0A674MMU8	71	0.254	1.249E-10	15	127	154	4	113	508
---------------NSNLTCAICLERFKIPVTI-PCGHTFCHTCISKYWESkSDKYQCPFCNTKFDTRPmLKRNVSMSGLAEAANS---TTCRESLLRGND--GVKAMQLC--DRHKRPLvyyCKQDRTPVC--------------------------
>UPI001476EB38	71	0.257	1.249E-10	14	114	154	40	136	518
--------------LEDELSCPVCLEFFQDPVTL-KCQHSVCRTCLETLTrLQETQHACPVCRRRYSMDNdrpLMSNMKLRNIVEAFL-------QRGETQGYEEKGLVLCVIHKKKHR---------------------------------------
>A0A1U7LVC8	71	0.321	1.249E-10	9	92	154	188	266	520
---------LKP-LVRPELECHICYLVFYEPITT-ECGHTFCKNCLQRAMEQN--PLCPLCRFPLVPEY-QCNRVIFNLLNYLVPALAHQRRE-------------------------------------------------------------
>UPI001175E19C	71	0.262	1.249E-10	16	112	154	7	97	526
----------------EDLTCSICLTIFTDPVSL-LCGHSFCRECITNSL--SIKDQCPQCRTTVPKEEkyLPTSHILKSLADK----AKEAEKIKREQGDETTGVSE-SLCPEH-----------------------------------------
>UPI0003F09934	71	0.282	1.249E-10	2	144	154	52	204	536
--IQGYDVEFDP-PLESKYECPICLMALREAVQT-PCGHRFCKACIIKSIRD-AGHKCPVDNEILLENQLFPDNFAkREILSLMVkcPNAgCLHKMELRQlEAHQALcdfALVDCPQCqrPvQKRQEKMHmrLECPRRQISCGNCLKVIPFEEKEIHD---------
>R7VIM2	71	0.285	1.249E-10	12	118	154	379	489	537
------------EAMENELVCPICSEYFVQA-TSLNCSHTFCAACIEKWLkqKQGKTRCCPQCRQTVTSsvRSLALDNHIDHLMENMSEEARKARCLLKDHRKKIQdALVERPPQRNKHRQRHA-----------------------------------
>UPI000980B67B	71	0.268	1.249E-10	14	101	154	9	100	537
--------------LQAELVCPICIDILKKPVTI-DCGHNFCFTCISQIGEASDKFlKCPLCQHSVKRTTFSHNWLLASLVEKIqavdPPEIQPEVEEGKCQRHGER----------------------------------------------------
>A0A2P4Z8Y1	71	0.252	1.249E-10	0	118	154	141	279	537
PRRYGSNAILDMYALtyvgdpDPNLLCPICHDPLVDPVTT-PCDHTFCYRCLRRSMASSPaGGVCPIDREPLLWTDCTSSirlirTQLNNLVVK-CPHHgRGCEEEMKREVVErhatvECGFREFP-CPDSecektVRYKPA-----------------------------------
>A0A6A6CHL4	71	0.267	1.249E-10	13	146	154	22	175	542
-------------ELENALHCQICKEFYDTPMIT-SCNHTFCSKCIRTSLSADGK--CPACRTSDQANKLRNNWALQEVVTTFVtarPAALGVARQAQDDLEapKRVGKRKRPaVLDSDDISEAEASGRTTrsksrRIAASQESQPEPIeiadsndEDEEympepPPDDG-------
>A0A671WA25	71	0.261	1.249E-10	2	110	154	0	99	546
--MSAASSLLS----EDQFLCPICQHVFTDPVST-PCGHNFCQNCITQHWDSRAYLDCPNCKKLFNVSPeLQVNGLISKMVSHL------RESEQQRASSSSEQQAAKPGeVP-------------------------------------------
>UPI000F601177	71	0.232	1.249E-10	14	109	154	24	118	550
--------------LKDQFLCSICLDVFNDPVST-PCGHNFCKSCITEHWNINVQCQCPNCKEVFNT---RPDLQVNTFISEMAAQQKTSSRSEQQvsKPGEvSCDYCTAPKL--------------------------------------------
>A0A6P7XMR4	71	0.241	1.249E-10	2	133	154	54	203	556
--MQGYDVEFDP-PLESKYECPICLMALREAVQT-PCGHRFCKGCILKSLRD-AGQKCPVDNELLLENQLFPDNFAKREILSLkvkCPSQgCSQKMELRHLEEHegqcEFACMECPQCqaPFQRRliedhmrlecpRRQVSCENCAMFMAYEDKQ--------------------
>A0A3Q3QVG2	71	0.273	1.249E-10	1	133	154	60	194	570
-PLQGYDVEFDP-PLESKYECPICLMALRNAIQT-PCGHRFCKNCIEKSIRD-TGQRCPVDNAVLSQDQLFPDNFAkREILSLtvICPNSgCAEKMELRHLDNHlaQCQFATVP-CPQCQQSVRKSHLEEHTIHECQRRP--------------------
>A0A7R8WJR0	71	0.240	1.249E-10	15	85	154	38	110	579
---------------PPEFTCSICTELLFDPVEISICDHLFCRPCVTDWLKR--SRTCPECRIHITEASLkEPNRSLRNFLANLrvhCPE--------------------------------------------------------------------
>UPI00140395E1	71	0.285	1.249E-10	9	131	154	5	136	631
---------LPLSRLQSNLTCSICQGYLIDATTITECMHTFCKSCLLQRVES-GRTFCPRCGIQLQrsrlGEQLKLDHAVQALVYAAVPGLWHEEQRRRKHFVDHHPLStsvaPPLQHPTCfSPADPISlSLDFIPQSRGED----------------------
>A0A2B4RSY8	71	0.285	1.249E-10	12	110	154	357	457	664
------------KELED-LECKVCYNILYQPVTT-TCGHTFCRTCLHRGL--DYRSECPYCRRALNcgvERNIKINVIIKETVEKLFPdEYAEREKSFmkEKSRWEGAGVNEDIEVP-------------------------------------------
>UPI0019559A70	71	0.278	1.249E-10	14	103	154	9	104	671
--------------LEDELTCSICLCLFENPVSL-ICGHSFCASCLEATWKDKlLPLSCPHCRMAFSSKPeLKKNTVLSAVLDAYrikagVPEPLKEPFEVKKKDPDEMQC--------------------------------------------------
>A0A3Q2Q116	71	0.246	1.249E-10	9	142	154	12	147	683
---------LKMETLESELTCPICLELFEDP-LLLPCAHSLCFNCAHRILvshctpsepiQSISAFQCPTCRYVITlnqrgLEGLKRNVTLQNIID----------------RYQKASL-SGPNSPNEtRRERviPDSKAMTSPADRVqcQFCEQDPPQDAVK-----------
>A0A6J1TGM1	71	0.250	1.249E-10	12	91	154	14	90	700
------------EELDNELKCGICYERIVTPMIT-SCSHTFCSLCIRKWLAT--KQVCPACSETVYESSLRRNPMVENIITALYNFVKKREK--------------------------------------------------------------
>A0A3S1B1U7	71	0.284	1.249E-10	14	130	154	368	487	747
--------------MEMELQCTICNELFIKA-TSLNCAHVFCKLCINQWMKV--KKECPNCRTPIKSQiqALALDSYIDRMVEQLNDELKQRRKELlelrKVEQNKFDGIQAGPSTSVSVTSTVAGSSGRAAVIVTQ-----------------------
>E9AL48	71	0.271	1.249E-10	2	82	154	381	460	919
--MDGGVVIVRPRQTPDDLVCGVCMSVCRQP-TAAACGHLFCRRCLQSWMQENRTATCPLDRTPILVELLHTDARAQRQINAL-----------------------------------------------------------------------
>A0A1Y2BAP2	71	0.250	1.249E-10	16	82	154	500	563	1001
----------------EFLQCPVCTEPLYEPQRLDNCGHTFCSSCLNEWFTK--QRTCPECRGPV--KALTPaDRIVRNLLDAL-----------------------------------------------------------------------
>A0A2Z6RQW8	71	0.317	1.249E-10	15	92	154	289	370	1167
---------------PQELQCMICSRLLREAVITPCCQASFCDECIRTALinpeQEDQQFKCPNCRSPLLPDDLLPDKATREAVDNHLRDWARRRNE-------------------------------------------------------------
>UPI000D723DF0	71	0.274	1.249E-10	14	131	154	344	473	1265
--------------LENELQCTICSEYFIEAVTL-NCAHSFCSYCINEWMKR--KVECPICRREIQSktRSLVLDNCIDRMVENLNLEMkehrlaLIRERkvKMKRRAETEFSINQKK--QKKRAEDlglnlSSTSDDEPPFSnhATQE----------------------
>A0A388L1C8	71	0.273	1.249E-10	2	115	154	399	510	1538
--LSAKAASLEP---PPDMRCPICKGIFKDAVMIPCCQISFCDRCIRQELMA--KGKCPQCsRTNIMNDDLLPNLSLRKAVDRFVESHITSSAEEttPTRRNNDAGMTRKASSGTGSRS--------------------------------------
>A0A7R9MPV7	70	0.252	1.707E-10	14	103	154	11	89	163
--------------IDDELKCSICYGVLENPVQIVDCEHTFCLNCIQEWVRR--TPKCPIDRRDITSESLKPaSRLLNSFLNRL---------EMKCSF-REFGC--------------------------------------------------
>A0A066W618	70	0.256	1.707E-10	6	117	154	25	138	174
------DSYVYVDSVNTNLVCCICRQPFADPTTATPCGHTFCRACITQAL--DVSSQCPIDRGVLALSDLLPAPQLvRNMVDELivqCPNAPLGCTHTsQRQLISSHTCNYTP-VPCAHPACP------------------------------------
>A0A6A4WAL1	70	0.232	1.707E-10	14	145	154	12	140	182
--------------IDKDLMCPICMCVLEKPVET-PCEHSFCEACILQWLQT--RRRCPLDNTVVGTNQLcEPSRLLTNQLGRL---------EIACDFRAE-GCTErVPLeyLAAHRLKCPHnPRPGQQPrtadaRAAVQPRQGRPAYHDQYEDD--------
>A0A433QK82	70	0.268	1.707E-10	14	109	154	55	147	190
--------------FGDQLTCGICHEILYKAVSLLPCLHTFCAACYSDWLVV--SDKCPSCRD--KAQAVRVNHLLNNVVDVYLKQYPKMDRtEEDKKECDERNKISKDML--------------------------------------------
>A0A5F4WAZ2	70	0.280	1.707E-10	20	138	154	15	136	197
--------------------CPICLDYLKDPVTI-SCGHNFCLFCIIISWKDlDDTFPCPFCHFCCPERKLTSNPQLGPLTE-IAKKFQMRSKRKKRKRQEKAePLCEKHCLPLALFCEKDLEL-LCPQCRVssdhQHHPLLPIE---------------
>A0A0V0Q785	70	0.212	1.707E-10	18	134	154	64	189	211
------------------LKCPICLEIFNDPYYVKACSHRFCKTCIEDFVRKDKSKECPLCRSHIGiKRNLRQDAQVQELCAIIFGNVsdfnkQLNDLEssfIDKNWNDIR-VKESETVQKQKRSyNKLQKTVSDTIMTNQEDQG-------------------
>UPI0013960A2E	70	0.245	1.707E-10	11	109	154	10	114	256
-----------PEPIQKEFICPVCLNTFTDPVTI-CCGHSFWRSCLYLFWEAaEIPYQCPVCHEPSQQREYKTNIVLKNLVYIArkanLREFLLSEEQMceTHKETKTIXCREEESL--------------------------------------------
>A0A0T6B9G0	70	0.277	1.707E-10	1	149	154	75	215	261
-RIQGmvfESITTKPTSNSDELQCIICTELFIKATTL-NCSHSFCKYCIEEWRKKN--KNCPICRAKIITAN--PTIVLDNFIAKVL-ESAPDDTKQHRDEV----IKTRDVLPT----RPATRSTTKRRTGTRNTPPIEISSEEGDDDsdeENEY----
>A0A0N4WDY6	70	0.239	1.707E-10	11	121	154	114	228	270
-----------PASFEILMRCSICMEIFHNPANVSPCNHKFCHSCLLSWKRTNQTAVCPQCRGPIHS--MQKDAQFNEVVQSFLlanPSKRRSPSELesLDAMDTECTEFQNGNQRGRRRgSVPQTRN--------------------------------
>A0A0W4ZG20	70	0.224	1.707E-10	14	115	154	20	132	288
--------------LEEALRCRICRDLMQTP-LITGCCHTFCSLCIRRCLSE--KQQCPLCRQPEQENRLRRNISIEEVIEifeRIRPGLmalanPLSNTEVSREINTEIkspdinSIPTIVKCPVCYQS--------------------------------------
>A0A7S2LFL2	70	0.270	1.707E-10	0	136	154	37	194	290
PRTETAdpseRVQLPLNMLSSEFHCAVCLGYIKNARCVKECLHRFCDECIDRCIRI-GKKECPTCRVHIPSkRSVRPDPAFDKLLQSIYGDVekvEKYEEEKTLRLNKEknmnnftdqsrkLGIRQQSKQRKKHVNVPSSETPSLPYSpsRVLGLEESP-----------------
>A0A448Z8N3	70	0.252	1.707E-10	16	119	154	42	162	295
----------------EEISCPICLDILVRPLTLAPCGHSFCKSCFSAsSLSSSSSSSCpecPQCRQPVEGSA--PSRRLAGLIETLvaVPNAlfenKDKDRESyleraKREADREKADAEarraAPRQRSRKRSRQVS----------------------------------
>UPI0006C9CF51	70	0.254	1.707E-10	10	149	154	3	158	310
----------KVALFENFLSCHVCSETFRDPVSL-SCGHSFCSSCLQKFWEQTTNKNCPICKRKSSRDEPSMIFALKELADSFAKRQSESSPETeneKEEEKEEVVCDKHPDVPywycedEDRAVCPVCefSLHQShkvvPVEeAVSDLKEQLKSDlKSLQDKRNKY----
>A0A5J4TCE5	70	0.223	1.707E-10	14	105	154	2	92	315
--------------MENELQCGICSEIMHNCVSVISCLHTFCSFCLSMWLDQ-GSNTCPHCRNNI--DYVVRNFKIRNVVDAYLTEHpdKKRDKETIEELEKNNQLTE------------------------------------------------
>A0A4P9ZVH8	70	0.287	1.707E-10	12	85	154	17	96	319
------------RHLDAHLRCGICKEFFTAAVSVTPCQHRFCSLCVRRALSAaaqgpaDTKVTCPSCRAPIDTTHIQADPLLNDIVDAFRKG--------------------------------------------------------------------
>A0A7L1GDN9	70	0.313	1.707E-10	16	110	154	24	118	320
----------------SDLECSLCIRLFFEPVTT-PCGHTFCKECLERCL--DHRPTCPLCkqslREYLKAGSYCPTVLLQDILLAAFPTQLAERQELHQAEMAELSNLTKS-IP-------------------------------------------
>A0A2G5CZ93	70	0.228	1.707E-10	7	151	154	5	169	348
-------INVEESLIQKYLTCPICLGIMQQTHAVNECLHRFCKECIEQSLRL-VNHECPACRKHLPSkRNLRKDTRYDRIIMAFYPNIndesndDMALDEEDRAHNKQMQISfaetfkrQTEALPKRRlvQQTPLSSRSRSPGTDGdeDGQSNDGVRDSSSPEQSfstSDYGW--
>A0A668VAZ6	70	0.247	1.707E-10	15	102	154	9	92	378
---------------EDSLLCPVCLSVFTKPVSI-PCGHNFCLDCITDYWSTLSVLQCPLCKEMFYTRPlLRVNPVIDEMAEKVKKSV----QEMLLSSAEEAG---------------------------------------------------
>UPI00057B2349	70	0.281	1.707E-10	4	129	154	3	137	391
----GQVVKVQKERIAACMTCPLCNKLFREATTISECLHTFCRKCIDMKISDEELDSCPVCDIKLgcsPLEKLRADHSLQDLRARIFPSKRKKAREPatVSSVPEAVPVQEsEHSVPliGRRKERSLSSLvVSTPKISV------------------------
>UPI000C20F9D8	70	0.290	1.707E-10	2	110	154	0	114	393
--MQESSIADSISAPEARFECPICLNWLRDPVLT-SCGHRFCRRCIQPWLERD-NPTCPVDNMKLQKDhDIFPDNFTRREISQHrtkCPNIVRGCYEElsPLDVEAHLIICKfnPPQLP-------------------------------------------
>UPI000D1CC9E5	70	0.276	1.707E-10	18	126	154	23	128	399
------------------LTCPLCGNLFREATTISECLHTFCKDCIHDRFSDEETNSCPMCNvdlGTVPLEKLRADPQLDDVQAKIF------NLNPKKRPAAPVAASPPSHTPARRKERSLSSLGVTSV---------------------------
>A0A6P7GAU6	70	0.245	1.707E-10	1	115	154	202	320	401
-KPESDSNMMSESQMENELQCAICAEMFVKASTL-NCSHTFCKFCIDKWKEK--QTICPICRTKITSQvpTLVLDNFIEKIIQGSAQDIQDHRRELlnerAQMQKHQQNLLEQQQQPrSDTRR--------------------------------------
>UPI000C20A9E7	70	0.263	1.707E-10	4	113	154	159	258	402
----GKVVEPVSEKVETELQCSICTELFVKAQTL-NCSHTFCNSCIQAWKRKN--YICPICRAKI--KTITPTIVLDNLVNTV---IEASSEEIKK--NRQLLLQEREKLPIKR----------------------------------------
>A0A369JX04	70	0.245	1.707E-10	12	145	154	24	186	405
------------RTLDSSLRCTICGELFDAPVTL-PCGHCFCSVCVRAAM--GIKQECPTCRKATLEGHLRPNPVLEEVVAAWglsRPyilKLSTQDTEQRHSSLFEMNAPRAKKrkiaigsgstnhsrsgssilhSPSKRPkSTRQSSEDlydtTIPTSDADED-EMPSPPKDPgPED--------
>A0A5N6G9T2	70	0.271	1.707E-10	1	146	154	12	172	408
-WLETPLSLVTP--LESALRCQVCKDFFDNPVIT-SCSHTFCSLCIRRCLSSEGK--CPACRSSDQELKLRRNWAVQELVEAFqnaRPSLLGLARLAANKDREEAEVGTQQRFAKKRKVEERDGSDTEVLEgrqtrsqakGVERQPESATmevvedsQDEEyIPEDG-------
>L1IXG0	70	0.245	1.707E-10	11	117	154	64	177	420
-----------PEEDSSDLTCSICLEVLWDPIVIPSCKHTFCRNCVIKSMHSSPnGQQCPNCREDILVDPLtcKGDGVLQEKIELSLSAacLEGRRRSAEAELEElqKMMVHAFPIFYMHPGCRP------------------------------------
>A0A2G8S9Z2	70	0.250	1.707E-10	12	141	154	28	154	426
------------RSFDDALRCGICRDFYDAPVSL-ACGHCFCSACIRSALPE--KAQCPTCRKEASESQLRRVVAVESAVHAW---KAARDLILRFALEEER-RKSRPVLPSLSQTRKSSNGNHSERL-GQkrrrrDSPLPPSSDDE------------
>A0A1J9PQA5	70	0.280	1.707E-10	15	146	154	24	176	434
---------------ESALRCQVCKDFFDNPVIT-SCSHTFCSLCIRRCLSTEGK--CPACRTADQELKLRRDWAMQEVVDSFkqaRPSVLDFARTAtvrtdEQEEYIEMPVAKKrkigatASVPEKgeramgaeeRRTRSQSrrSEDQDLQMRVEVIEDTEDEDFE-PDDG-------
>A0A0U1LMN2	70	0.259	1.707E-10	14	146	154	23	169	441
--------------LESALRCQVCKDFFDNPVIT-SCSHTFCSLCIRRCLSAEGK--CPACRTQDQELKLRRNWAVQELVDSFqkvrrdllnlaqasaVPDTEDIDTSQplakRRRLDNPTG-ENVSSRPEMRRTRSQPK-------AVEVEPtpipvdEDPQDDDFVPDDG-------
>UPI000766F9A0	70	0.247	1.707E-10	14	114	154	64	167	444
--------------FEDQVLCPICLEVFRSPVTT-ACGHNFCMTCLQGFWdhqaAEGETLYCPQCRESFASRPrLCKNVTLEEMVNC----FTQAKSPAAASSWKLAGPRDVPcdFCgPQKRR---------------------------------------
>A0A4W6E6H4	70	0.238	1.707E-10	14	149	154	6	155	445
--------------LQSFLSCHVCSETFRDPVSL-TCNHSFCSSCLQQFWEQAKNKNCPICKRRSSKDYPSINLSLKDLADSFAKRENDGSPETEKENEKEEVVCDKhPDVPywfcedEQRAVCPVCefSHHQShkvvPVEqAVSDLKEQLKSDlKSLQDKRNKY----
>W6NEU1	70	0.248	1.707E-10	12	129	154	228	349	465
------------RVPPPELTCPLCSHLLKDAVLTTCCGHSFCADCISNKLMESPDRQCPgkNCDQkQLSVDALVPNKTVRQAAQAWAmggPGSGNQDQEHMR---FRIGLQPAVAAPaASTPPPPVPAAVPQPSVAV------------------------
>UPI000A311EF1	70	0.266	1.707E-10	2	100	154	0	99	474
--MGSDFSTVKIRKVTS---CPICKTMMSHPVSI-NCGHSYCEACILSYYcnvspKTGWKMlGCPLCRSPFSLENLRPNKELETIIDMI-KGMEEQDRDMVCEEHEE-----------------------------------------------------
>UPI0003F0BBC2	70	0.277	1.707E-10	8	107	154	7	109	482
--------FVHP--PDPELICCICTCVFDYPMES-PCRHVFCRDCIHKWLEG--RKSCPTCRKRINSTSkIKPVlPIVSNMINKLLMKCEYHDNGctqeipLERHSEHVLGCEFKP----------------------------------------------
>UPI0009810DC0	70	0.254	1.707E-10	12	110	154	18	113	483
------------KHLQAQASCPICLEYFKNPVTI-NCGHNFCLPCIKLFWSNlQDSFPCPSCHFLCPERKFSSNPQLGNLaeIAMLLP-----IRRSKRKRPEEKFMCKKHKQP-------------------------------------------
>UPI0004ED3D85	70	0.244	1.707E-10	9	129	154	4	127	487
---------VSVPELQDQLRCPICLEVFREPLML-QCGHSYCKDCLFSlscHLDSDLR--CPVCRQAVDGSSSPPNVSLARVIDALrLPD----DTEPTVCVHHRNPLslfCEKDQeliCGLCGLLGSHQNHQVTPVSTV------------------------
>UPI001AD643BE	70	0.264	1.707E-10	9	134	154	2	140	487
---------LKILNIQDEVFCPICLELLTESLSL-DCGHSFCQACITANTKEaeirlEGENSCPVCGVRYSLENLWPNQHLANIVEKIRKVQLSPEEELKRDLcvrHKEkllLFCKEdrKIICWLCERSQEHHGHHTFLVEeVVQECQE-------------------
>A0A151M600	70	0.248	1.707E-10	14	138	154	9	152	491
--------------FAEDLLCPVCLSLFRDPRLL-ECGHSFCAPCLEACVpMGQRRGLCPACRLPFAPRRVAVNRALRSLADKARllkldegPPAGAGAGWYFCEEHEEplkLFCSqdEAPVCVICRDLPQHRGHDFLPVKnAVQEYQDqlkaslEPLE---------------
>A0A388KNS3	70	0.275	1.707E-10	14	85	154	11	88	502
--------------IPPGLTCPICMDVFRDPVLVPCCSNTFCRTCLDQALARNDA--CPICRAPILavGDPVLPNRAVAALVQaaesaiILMPE--------------------------------------------------------------------
>A0A402FR54	70	0.240	1.707E-10	15	111	154	8	98	504
---------------QEEATCLICMEYYTDP-ILLDCGHSFCRICINQfWMEFSANTACPLCGKVVLTTNCQPNRALANMAEFL--------KQFRNQEEEESGgsLCRKHPKPS------------------------------------------
>A0A1L8H7R8	70	0.277	1.707E-10	14	109	154	5	99	521
--------------LNDELTCSICLSIYTDPVML-PCKHHFCKECISTTLNSQRKSglyRCPECRAEFKHRpSPQKNLKLSNIVEHY---LCTQQKEGKSEvFCTY--CTKSPVL--------------------------------------------
>UPI0011C0E994	70	0.267	1.707E-10	5	112	154	1	109	534
-----ASAQASPRencKLENHLTCSICMETFKDPVTT-GCGHSFCEKCLDCSLTIN-DRTCPLCKEHLSKTP-RVNIVLRTVVEQMIKTQDKDDNKYTGAPGEvACDICTEQKLKAK-----------------------------------------
[truncated: 1,827,936 more chars]
