# Supplementary material for: Uncoupled evolution of the Polycomb system and deep origin of non-canonical PRC1
Source: Commun Biol. 2023 Nov 10;6:1144. doi: 10.1038/s42003-023-05501-x (PMC10638273; doi:10.1038/s42003-023-05501-x)
Supplement: Supplementary file 8 — Supplementary Data 5 [file 42003_2023_5501_MOESM8_ESM.zip › Supplementary Data 5/PCGF_putative_checks/PCGF_alphafold_remainedputative/NUTLON020672_PCGF_625f3.result/NUTLON020672_PCGF_625f3_unrelaxed_rank_1_model_1.pdb]

MODEL     1                                                                     
ATOM      1  N   PRO A   1      17.668  -6.885 -14.429  1.00 50.40           N  
ATOM      2  CA  PRO A   1      18.336  -7.184 -15.698  1.00 50.40           C  
ATOM      3  C   PRO A   1      19.288  -6.074 -16.140  1.00 50.40           C  
ATOM      4  CB  PRO A   1      17.173  -7.330 -16.683  1.00 50.40           C  
ATOM      5  O   PRO A   1      18.984  -4.891 -15.967  1.00 50.40           O  
ATOM      6  CG  PRO A   1      15.995  -6.749 -15.971  1.00 50.40           C  
ATOM      7  CD  PRO A   1      16.442  -6.270 -14.620  1.00 50.40           C  
ATOM      8  N   ARG A   2      20.561  -6.252 -15.851  1.00 46.02           N  
ATOM      9  CA  ARG A   2      21.520  -5.298 -16.399  1.00 46.02           C  
ATOM     10  C   ARG A   2      21.397  -5.209 -17.916  1.00 46.02           C  
ATOM     11  CB  ARG A   2      22.948  -5.689 -16.012  1.00 46.02           C  
ATOM     12  O   ARG A   2      21.718  -6.163 -18.628  1.00 46.02           O  
ATOM     13  CG  ARG A   2      23.489  -4.931 -14.810  1.00 46.02           C  
ATOM     14  CD  ARG A   2      24.939  -5.295 -14.519  1.00 46.02           C  
ATOM     15  NE  ARG A   2      25.446  -4.593 -13.343  1.00 46.02           N  
ATOM     16  NH1 ARG A   2      27.630  -5.296 -13.609  1.00 46.02           N  
ATOM     17  NH2 ARG A   2      27.065  -3.935 -11.854  1.00 46.02           N  
ATOM     18  CZ  ARG A   2      26.712  -4.610 -12.938  1.00 46.02           C  
ATOM     19  N   ILE A   3      20.460  -4.382 -18.364  1.00 64.89           N  
ATOM     20  CA  ILE A   3      20.339  -4.039 -19.776  1.00 64.89           C  
ATOM     21  C   ILE A   3      21.122  -2.760 -20.066  1.00 64.89           C  
ATOM     22  CB  ILE A   3      18.861  -3.868 -20.192  1.00 64.89           C  
ATOM     23  O   ILE A   3      20.913  -1.736 -19.412  1.00 64.89           O  
ATOM     24  CG1 ILE A   3      17.973  -4.857 -19.426  1.00 64.89           C  
ATOM     25  CG2 ILE A   3      18.701  -4.047 -21.704  1.00 64.89           C  
ATOM     26  CD1 ILE A   3      16.481  -4.640 -19.637  1.00 64.89           C  
ATOM     27  N   GLN A   4      22.435  -2.778 -20.233  1.00 58.53           N  
ATOM     28  CA  GLN A   4      23.284  -1.654 -20.614  1.00 58.53           C  
ATOM     29  C   GLN A   4      22.661  -0.855 -21.755  1.00 58.53           C  
ATOM     30  CB  GLN A   4      24.676  -2.144 -21.015  1.00 58.53           C  
ATOM     31  O   GLN A   4      22.458  -1.383 -22.851  1.00 58.53           O  
ATOM     32  CG  GLN A   4      25.626  -2.330 -19.839  1.00 58.53           C  
ATOM     33  CD  GLN A   4      26.943  -2.965 -20.243  1.00 58.53           C  
ATOM     34  NE2 GLN A   4      27.708  -3.422 -19.258  1.00 58.53           N  
ATOM     35  OE1 GLN A   4      27.271  -3.044 -21.431  1.00 58.53           O  
ATOM     36  N   GLY A   5      21.999   0.319 -21.325  1.00 66.14           N  
ATOM     37  CA  GLY A   5      21.771   1.385 -22.287  1.00 66.14           C  
ATOM     38  C   GLY A   5      20.513   1.185 -23.112  1.00 66.14           C  
ATOM     39  O   GLY A   5      20.285   1.901 -24.089  1.00 66.14           O  
ATOM     40  N   ALA A   6      19.659   0.176 -22.747  1.00 68.79           N  
ATOM     41  CA  ALA A   6      18.389   0.003 -23.448  1.00 68.79           C  
ATOM     42  C   ALA A   6      17.220   0.478 -22.590  1.00 68.79           C  
ATOM     43  CB  ALA A   6      18.195  -1.458 -23.845  1.00 68.79           C  
ATOM     44  O   ALA A   6      17.210   0.272 -21.374  1.00 68.79           O  
ATOM     45  N   SER A   7      16.670   1.682 -23.036  1.00 69.13           N  
ATOM     46  CA  SER A   7      15.428   2.164 -22.442  1.00 69.13           C  
ATOM     47  C   SER A   7      14.223   1.403 -22.986  1.00 69.13           C  
ATOM     48  CB  SER A   7      15.255   3.661 -22.703  1.00 69.13           C  
ATOM     49  O   SER A   7      14.156   1.108 -24.181  1.00 69.13           O  
ATOM     50  OG  SER A   7      15.209   3.927 -24.094  1.00 69.13           O  
ATOM     51  N   ILE A   8      13.622   0.593 -22.095  1.00 70.74           N  
ATOM     52  CA  ILE A   8      12.384  -0.088 -22.458  1.00 70.74           C  
ATOM     53  C   ILE A   8      11.186   0.733 -21.984  1.00 70.74           C  
ATOM     54  CB  ILE A   8      12.326  -1.513 -21.863  1.00 70.74           C  
ATOM     55  O   ILE A   8      11.213   1.309 -20.894  1.00 70.74           O  
ATOM     56  CG1 ILE A   8      13.626  -2.268 -22.161  1.00 70.74           C  
ATOM     57  CG2 ILE A   8      11.113  -2.275 -22.405  1.00 70.74           C  
ATOM     58  CD1 ILE A   8      13.824  -3.518 -21.313  1.00 70.74           C  
ATOM     59  N   PHE A   9      10.337   1.129 -22.964  1.00 73.82           N  
ATOM     60  CA  PHE A   9       9.092   1.833 -22.683  1.00 73.82           C  
ATOM     61  C   PHE A   9       7.981   0.850 -22.335  1.00 73.82           C  
ATOM     62  CB  PHE A   9       8.676   2.692 -23.882  1.00 73.82           C  
ATOM     63  O   PHE A   9       7.672  -0.050 -23.119  1.00 73.82           O  
ATOM     64  CG  PHE A   9       9.596   3.853 -24.145  1.00 73.82           C  
ATOM     65  CD1 PHE A   9       9.404   5.070 -23.502  1.00 73.82           C  
ATOM     66  CD2 PHE A   9      10.654   3.728 -25.036  1.00 73.82           C  
ATOM     67  CE1 PHE A   9      10.254   6.146 -23.744  1.00 73.82           C  
ATOM     68  CE2 PHE A   9      11.508   4.799 -25.283  1.00 73.82           C  
ATOM     69  CZ  PHE A   9      11.305   6.008 -24.637  1.00 73.82           C  
ATOM     70  N   LEU A  10       7.595   0.809 -21.110  1.00 71.67           N  
ATOM     71  CA  LEU A  10       6.512  -0.071 -20.683  1.00 71.67           C  
ATOM     72  C   LEU A  10       5.226   0.719 -20.462  1.00 71.67           C  
ATOM     73  CB  LEU A  10       6.897  -0.811 -19.400  1.00 71.67           C  
ATOM     74  O   LEU A  10       5.264   1.853 -19.978  1.00 71.67           O  
ATOM     75  CG  LEU A  10       8.144  -1.693 -19.474  1.00 71.67           C  
ATOM     76  CD1 LEU A  10       8.567  -2.132 -18.076  1.00 71.67           C  
ATOM     77  CD2 LEU A  10       7.891  -2.904 -20.367  1.00 71.67           C  
ATOM     78  N   LYS A  11       4.188   0.221 -21.069  1.00 72.60           N  
ATOM     79  CA  LYS A  11       2.886   0.815 -20.779  1.00 72.60           C  
ATOM     80  C   LYS A  11       2.512   0.630 -19.311  1.00 72.60           C  
ATOM     81  CB  LYS A  11       1.807   0.207 -21.675  1.00 72.60           C  
ATOM     82  O   LYS A  11       2.756  -0.430 -18.731  1.00 72.60           O  
ATOM     83  CG  LYS A  11       1.973   0.533 -23.152  1.00 72.60           C  
ATOM     84  CD  LYS A  11       0.802   0.011 -23.975  1.00 72.60           C  
ATOM     85  CE  LYS A  11       0.968   0.336 -25.454  1.00 72.60           C  
ATOM     86  NZ  LYS A  11      -0.074  -0.335 -26.288  1.00 72.60           N  
ATOM     87  N   PRO A  12       2.075   1.664 -18.716  1.00 67.10           N  
ATOM     88  CA  PRO A  12       1.669   1.664 -17.309  1.00 67.10           C  
ATOM     89  C   PRO A  12       0.680   0.547 -16.981  1.00 67.10           C  
ATOM     90  CB  PRO A  12       1.019   3.038 -17.129  1.00 67.10           C  
ATOM     91  O   PRO A  12       0.668   0.039 -15.857  1.00 67.10           O  
ATOM     92  CG  PRO A  12       1.640   3.895 -18.185  1.00 67.10           C  
ATOM     93  CD  PRO A  12       1.966   3.031 -19.369  1.00 67.10           C  
ATOM     94  N   ARG A  13      -0.032   0.022 -17.975  1.00 72.49           N  
ATOM     95  CA  ARG A  13      -1.040  -1.020 -17.806  1.00 72.49           C  
ATOM     96  C   ARG A  13      -0.393  -2.359 -17.467  1.00 72.49           C  
ATOM     97  CB  ARG A  13      -1.891  -1.155 -19.071  1.00 72.49           C  
ATOM     98  O   ARG A  13      -1.011  -3.207 -16.821  1.00 72.49           O  
ATOM     99  CG  ARG A  13      -2.839   0.011 -19.303  1.00 72.49           C  
ATOM    100  CD  ARG A  13      -3.875  -0.308 -20.371  1.00 72.49           C  
ATOM    101  NE  ARG A  13      -4.790   0.810 -20.586  1.00 72.49           N  
ATOM    102  NH1 ARG A  13      -5.848  -0.138 -22.408  1.00 72.49           N  
ATOM    103  NH2 ARG A  13      -6.486   1.931 -21.654  1.00 72.49           N  
ATOM    104  CZ  ARG A  13      -5.706   0.865 -21.549  1.00 72.49           C  
ATOM    105  N   ILE A  14       0.860  -2.488 -17.806  1.00 73.05           N  
ATOM    106  CA  ILE A  14       1.607  -3.718 -17.564  1.00 73.05           C  
ATOM    107  C   ILE A  14       1.880  -3.871 -16.070  1.00 73.05           C  
ATOM    108  CB  ILE A  14       2.933  -3.738 -18.357  1.00 73.05           C  
ATOM    109  O   ILE A  14       2.003  -4.990 -15.566  1.00 73.05           O  
ATOM    110  CG1 ILE A  14       2.661  -3.587 -19.858  1.00 73.05           C  
ATOM    111  CG2 ILE A  14       3.714  -5.024 -18.069  1.00 73.05           C  
ATOM    112  CD1 ILE A  14       3.911  -3.345 -20.692  1.00 73.05           C  
ATOM    113  N   PHE A  15       1.760  -2.806 -15.373  1.00 74.68           N  
ATOM    114  CA  PHE A  15       2.144  -2.804 -13.966  1.00 74.68           C  
ATOM    115  C   PHE A  15       0.914  -2.711 -13.070  1.00 74.68           C  
ATOM    116  CB  PHE A  15       3.098  -1.643 -13.670  1.00 74.68           C  
ATOM    117  O   PHE A  15       1.035  -2.670 -11.844  1.00 74.68           O  
ATOM    118  CG  PHE A  15       4.438  -1.772 -14.342  1.00 74.68           C  
ATOM    119  CD1 PHE A  15       5.366  -2.707 -13.900  1.00 74.68           C  
ATOM    120  CD2 PHE A  15       4.771  -0.957 -15.416  1.00 74.68           C  
ATOM    121  CE1 PHE A  15       6.607  -2.829 -14.519  1.00 74.68           C  
ATOM    122  CE2 PHE A  15       6.010  -1.073 -16.041  1.00 74.68           C  
ATOM    123  CZ  PHE A  15       6.927  -2.009 -15.590  1.00 74.68           C  
ATOM    124  N   GLU A  16      -0.258  -2.622 -13.760  1.00 72.93           N  
ATOM    125  CA  GLU A  16      -1.517  -2.443 -13.044  1.00 72.93           C  
ATOM    126  C   GLU A  16      -1.780  -3.605 -12.090  1.00 72.93           C  
ATOM    127  CB  GLU A  16      -2.681  -2.299 -14.029  1.00 72.93           C  
ATOM    128  O   GLU A  16      -2.235  -3.400 -10.963  1.00 72.93           O  
ATOM    129  CG  GLU A  16      -3.925  -1.667 -13.422  1.00 72.93           C  
ATOM    130  CD  GLU A  16      -4.660  -0.746 -14.383  1.00 72.93           C  
ATOM    131  OE1 GLU A  16      -5.565  -0.003 -13.940  1.00 72.93           O  
ATOM    132  OE2 GLU A  16      -4.328  -0.768 -15.590  1.00 72.93           O  
ATOM    133  N   SER A  17      -1.418  -4.774 -12.432  1.00 77.31           N  
ATOM    134  CA  SER A  17      -1.682  -5.934 -11.588  1.00 77.31           C  
ATOM    135  C   SER A  17      -0.555  -6.157 -10.585  1.00 77.31           C  
ATOM    136  CB  SER A  17      -1.871  -7.188 -12.443  1.00 77.31           C  
ATOM    137  O   SER A  17      -0.750  -6.814  -9.560  1.00 77.31           O  
ATOM    138  OG  SER A  17      -0.716  -7.442 -13.224  1.00 77.31           O  
ATOM    139  N   LEU A  18       0.570  -5.439 -10.884  1.00 86.11           N  
ATOM    140  CA  LEU A  18       1.756  -5.683 -10.071  1.00 86.11           C  
ATOM    141  C   LEU A  18       1.930  -4.591  -9.021  1.00 86.11           C  
ATOM    142  CB  LEU A  18       3.004  -5.761 -10.954  1.00 86.11           C  
ATOM    143  O   LEU A  18       2.573  -4.810  -7.992  1.00 86.11           O  
ATOM    144  CG  LEU A  18       3.060  -6.922 -11.948  1.00 86.11           C  
ATOM    145  CD1 LEU A  18       4.211  -6.726 -12.929  1.00 86.11           C  
ATOM    146  CD2 LEU A  18       3.198  -8.251 -11.212  1.00 86.11           C  
ATOM    147  N   LEU A  19       1.309  -3.428  -9.253  1.00 91.73           N  
ATOM    148  CA  LEU A  19       1.610  -2.293  -8.387  1.00 91.73           C  
ATOM    149  C   LEU A  19       0.331  -1.692  -7.814  1.00 91.73           C  
ATOM    150  CB  LEU A  19       2.391  -1.224  -9.155  1.00 91.73           C  
ATOM    151  O   LEU A  19       0.372  -0.655  -7.148  1.00 91.73           O  
ATOM    152  CG  LEU A  19       3.719  -1.666  -9.771  1.00 91.73           C  
ATOM    153  CD1 LEU A  19       4.368  -0.507 -10.520  1.00 91.73           C  
ATOM    154  CD2 LEU A  19       4.655  -2.205  -8.694  1.00 91.73           C  
ATOM    155  N   VAL A  20      -0.780  -2.329  -8.010  1.00 93.16           N  
ATOM    156  CA  VAL A  20      -2.058  -1.750  -7.609  1.00 93.16           C  
ATOM    157  C   VAL A  20      -2.663  -2.570  -6.472  1.00 93.16           C  
ATOM    158  CB  VAL A  20      -3.045  -1.675  -8.796  1.00 93.16           C  
ATOM    159  O   VAL A  20      -2.598  -3.802  -6.484  1.00 93.16           O  
ATOM    160  CG1 VAL A  20      -4.433  -1.253  -8.318  1.00 93.16           C  
ATOM    161  CG2 VAL A  20      -2.526  -0.710  -9.860  1.00 93.16           C  
ATOM    162  N   CYS A  21      -3.217  -1.867  -5.560  1.00 95.44           N  
ATOM    163  CA  CYS A  21      -3.925  -2.481  -4.442  1.00 95.44           C  
ATOM    164  C   CYS A  21      -5.299  -2.978  -4.873  1.00 95.44           C  
ATOM    165  CB  CYS A  21      -4.070  -1.488  -3.289  1.00 95.44           C  
ATOM    166  O   CYS A  21      -6.080  -2.227  -5.460  1.00 95.44           O  
ATOM    167  SG  CYS A  21      -5.005  -2.134  -1.885  1.00 95.44           S  
ATOM    168  N   PRO A  22      -5.666  -4.196  -4.550  1.00 93.95           N  
ATOM    169  CA  PRO A  22      -6.948  -4.763  -4.975  1.00 93.95           C  
ATOM    170  C   PRO A  22      -8.130  -4.205  -4.185  1.00 93.95           C  
ATOM    171  CB  PRO A  22      -6.774  -6.261  -4.714  1.00 93.95           C  
ATOM    172  O   PRO A  22      -9.283  -4.383  -4.586  1.00 93.95           O  
ATOM    173  CG  PRO A  22      -5.747  -6.344  -3.631  1.00 93.95           C  
ATOM    174  CD  PRO A  22      -4.789  -5.198  -3.794  1.00 93.95           C  
ATOM    175  N   VAL A  23      -7.888  -3.558  -3.120  1.00 94.44           N  
ATOM    176  CA  VAL A  23      -8.937  -3.014  -2.264  1.00 94.44           C  
ATOM    177  C   VAL A  23      -9.298  -1.602  -2.722  1.00 94.44           C  
ATOM    178  CB  VAL A  23      -8.510  -3.000  -0.780  1.00 94.44           C  
ATOM    179  O   VAL A  23     -10.465  -1.310  -2.994  1.00 94.44           O  
ATOM    180  CG1 VAL A  23      -9.581  -2.338   0.085  1.00 94.44           C  
ATOM    181  CG2 VAL A  23      -8.228  -4.420  -0.293  1.00 94.44           C  
ATOM    182  N   CYS A  24      -8.379  -0.681  -2.864  1.00 94.43           N  
ATOM    183  CA  CYS A  24      -8.651   0.707  -3.217  1.00 94.43           C  
ATOM    184  C   CYS A  24      -8.465   0.936  -4.712  1.00 94.43           C  
ATOM    185  CB  CYS A  24      -7.740   1.649  -2.430  1.00 94.43           C  
ATOM    186  O   CYS A  24      -8.816   1.998  -5.230  1.00 94.43           O  
ATOM    187  SG  CYS A  24      -6.003   1.557  -2.917  1.00 94.43           S  
ATOM    188  N   ASN A  25      -7.935  -0.049  -5.433  1.00 92.33           N  
ATOM    189  CA  ASN A  25      -7.681   0.010  -6.869  1.00 92.33           C  
ATOM    190  C   ASN A  25      -6.725   1.146  -7.223  1.00 92.33           C  
ATOM    191  CB  ASN A  25      -8.993   0.160  -7.640  1.00 92.33           C  
ATOM    192  O   ASN A  25      -6.792   1.698  -8.322  1.00 92.33           O  
ATOM    193  CG  ASN A  25      -9.806  -1.120  -7.665  1.00 92.33           C  
ATOM    194  ND2 ASN A  25     -10.915  -1.104  -8.394  1.00 92.33           N  
ATOM    195  OD1 ASN A  25      -9.440  -2.114  -7.033  1.00 92.33           O  
ATOM    196  N   GLY A  26      -5.959   1.566  -6.321  1.00 91.22           N  
ATOM    197  CA  GLY A  26      -4.876   2.521  -6.492  1.00 91.22           C  
ATOM    198  C   GLY A  26      -3.502   1.905  -6.305  1.00 91.22           C  
ATOM    199  O   GLY A  26      -3.386   0.734  -5.939  1.00 91.22           O  
ATOM    200  N   TYR A  27      -2.373   2.689  -6.662  1.00 92.51           N  
ATOM    201  CA  TYR A  27      -1.012   2.225  -6.416  1.00 92.51           C  
ATOM    202  C   TYR A  27      -0.771   2.009  -4.927  1.00 92.51           C  
ATOM    203  CB  TYR A  27       0.005   3.227  -6.970  1.00 92.51           C  
ATOM    204  O   TYR A  27      -1.378   2.680  -4.089  1.00 92.51           O  
ATOM    205  CG  TYR A  27       0.002   3.326  -8.476  1.00 92.51           C  
ATOM    206  CD1 TYR A  27       0.422   2.258  -9.265  1.00 92.51           C  
ATOM    207  CD2 TYR A  27      -0.422   4.488  -9.113  1.00 92.51           C  
ATOM    208  CE1 TYR A  27       0.422   2.345 -10.654  1.00 92.51           C  
ATOM    209  CE2 TYR A  27      -0.426   4.586 -10.501  1.00 92.51           C  
ATOM    210  OH  TYR A  27      -0.005   3.604 -12.635  1.00 92.51           O  
ATOM    211  CZ  TYR A  27      -0.003   3.511 -11.261  1.00 92.51           C  
ATOM    212  N   PHE A  28       0.048   1.047  -4.646  1.00 94.89           N  
ATOM    213  CA  PHE A  28       0.305   0.701  -3.253  1.00 94.89           C  
ATOM    214  C   PHE A  28       0.796   1.917  -2.475  1.00 94.89           C  
ATOM    215  CB  PHE A  28       1.332  -0.432  -3.159  1.00 94.89           C  
ATOM    216  O   PHE A  28       1.653   2.662  -2.955  1.00 94.89           O  
ATOM    217  CG  PHE A  28       0.793  -1.775  -3.570  1.00 94.89           C  
ATOM    218  CD1 PHE A  28      -0.252  -2.365  -2.869  1.00 94.89           C  
ATOM    219  CD2 PHE A  28       1.330  -2.448  -4.659  1.00 94.89           C  
ATOM    220  CE1 PHE A  28      -0.753  -3.608  -3.247  1.00 94.89           C  
ATOM    221  CE2 PHE A  28       0.835  -3.691  -5.044  1.00 94.89           C  
ATOM    222  CZ  PHE A  28      -0.206  -4.270  -4.336  1.00 94.89           C  
ATOM    223  N   ARG A  29       0.246   2.174  -1.302  1.00 94.85           N  
ATOM    224  CA  ARG A  29       0.680   3.119  -0.279  1.00 94.85           C  
ATOM    225  C   ARG A  29       1.090   2.393   0.998  1.00 94.85           C  
ATOM    226  CB  ARG A  29      -0.428   4.130   0.025  1.00 94.85           C  
ATOM    227  O   ARG A  29       0.275   1.703   1.615  1.00 94.85           O  
ATOM    228  CG  ARG A  29      -0.743   5.065  -1.132  1.00 94.85           C  
ATOM    229  CD  ARG A  29      -1.779   6.111  -0.745  1.00 94.85           C  
ATOM    230  NE  ARG A  29      -3.139   5.640  -0.987  1.00 94.85           N  
ATOM    231  NH1 ARG A  29      -3.569   7.126  -2.703  1.00 94.85           N  
ATOM    232  NH2 ARG A  29      -5.176   5.628  -2.048  1.00 94.85           N  
ATOM    233  CZ  ARG A  29      -3.958   6.132  -1.912  1.00 94.85           C  
ATOM    234  N   ASP A  30       2.380   2.582   1.291  1.00 95.28           N  
ATOM    235  CA  ASP A  30       2.867   1.829   2.442  1.00 95.28           C  
ATOM    236  C   ASP A  30       2.475   0.357   2.341  1.00 95.28           C  
ATOM    237  CB  ASP A  30       2.328   2.429   3.743  1.00 95.28           C  
ATOM    238  O   ASP A  30       1.736  -0.154   3.186  1.00 95.28           O  
ATOM    239  CG  ASP A  30       2.789   3.857   3.973  1.00 95.28           C  
ATOM    240  OD1 ASP A  30       3.954   4.180   3.654  1.00 95.28           O  
ATOM    241  OD2 ASP A  30       1.982   4.665   4.482  1.00 95.28           O  
ATOM    242  N   ALA A  31       3.032  -0.271   1.349  1.00 96.96           N  
ATOM    243  CA  ALA A  31       2.679  -1.640   0.985  1.00 96.96           C  
ATOM    244  C   ALA A  31       2.859  -2.587   2.168  1.00 96.96           C  
ATOM    245  CB  ALA A  31       3.519  -2.109  -0.200  1.00 96.96           C  
ATOM    246  O   ALA A  31       3.886  -2.548   2.851  1.00 96.96           O  
ATOM    247  N   ILE A  32       1.825  -3.467   2.408  1.00 97.22           N  
ATOM    248  CA  ILE A  32       1.817  -4.528   3.408  1.00 97.22           C  
ATOM    249  C   ILE A  32       1.554  -5.872   2.733  1.00 97.22           C  
ATOM    250  CB  ILE A  32       0.761  -4.264   4.505  1.00 97.22           C  
ATOM    251  O   ILE A  32       0.630  -5.998   1.925  1.00 97.22           O  
ATOM    252  CG1 ILE A  32       1.061  -2.946   5.228  1.00 97.22           C  
ATOM    253  CG2 ILE A  32       0.706  -5.431   5.495  1.00 97.22           C  
ATOM    254  CD1 ILE A  32       2.342  -2.969   6.051  1.00 97.22           C  
ATOM    255  N   THR A  33       2.429  -6.762   3.073  1.00 96.52           N  
ATOM    256  CA  THR A  33       2.254  -8.103   2.527  1.00 96.52           C  
ATOM    257  C   THR A  33       1.915  -9.098   3.634  1.00 96.52           C  
ATOM    258  CB  THR A  33       3.516  -8.572   1.780  1.00 96.52           C  
ATOM    259  O   THR A  33       2.556  -9.104   4.687  1.00 96.52           O  
ATOM    260  CG2 THR A  33       3.314  -9.956   1.172  1.00 96.52           C  
ATOM    261  OG1 THR A  33       3.818  -7.642   0.733  1.00 96.52           O  
ATOM    262  N   THR A  34       0.854  -9.897   3.275  1.00 95.48           N  
ATOM    263  CA  THR A  34       0.430 -10.878   4.267  1.00 95.48           C  
ATOM    264  C   THR A  34       1.362 -12.087   4.265  1.00 95.48           C  
ATOM    265  CB  THR A  34      -1.016 -11.342   4.012  1.00 95.48           C  
ATOM    266  O   THR A  34       1.883 -12.474   3.217  1.00 95.48           O  
ATOM    267  CG2 THR A  34      -1.974 -10.156   3.971  1.00 95.48           C  
ATOM    268  OG1 THR A  34      -1.076 -12.033   2.758  1.00 95.48           O  
ATOM    269  N   GLU A  35       1.568 -12.700   5.404  1.00 95.07           N  
ATOM    270  CA  GLU A  35       2.448 -13.856   5.552  1.00 95.07           C  
ATOM    271  C   GLU A  35       1.747 -15.142   5.125  1.00 95.07           C  
ATOM    272  CB  GLU A  35       2.936 -13.978   6.998  1.00 95.07           C  
ATOM    273  O   GLU A  35       2.388 -16.066   4.621  1.00 95.07           O  
ATOM    274  CG  GLU A  35       3.989 -12.948   7.381  1.00 95.07           C  
ATOM    275  CD  GLU A  35       4.602 -13.197   8.750  1.00 95.07           C  
ATOM    276  OE1 GLU A  35       5.513 -12.439   9.154  1.00 95.07           O  
ATOM    277  OE2 GLU A  35       4.168 -14.158   9.424  1.00 95.07           O  
ATOM    278  N   GLU A  36       0.496 -15.280   5.261  1.00 94.23           N  
ATOM    279  CA  GLU A  36      -0.288 -16.493   5.044  1.00 94.23           C  
ATOM    280  C   GLU A  36      -0.460 -16.780   3.555  1.00 94.23           C  
ATOM    281  CB  GLU A  36      -1.657 -16.376   5.719  1.00 94.23           C  
ATOM    282  O   GLU A  36      -0.454 -17.940   3.136  1.00 94.23           O  
ATOM    283  CG  GLU A  36      -1.587 -16.236   7.232  1.00 94.23           C  
ATOM    284  CD  GLU A  36      -1.241 -14.828   7.689  1.00 94.23           C  
ATOM    285  OE1 GLU A  36      -1.152 -14.592   8.915  1.00 94.23           O  
ATOM    286  OE2 GLU A  36      -1.059 -13.953   6.813  1.00 94.23           O  
ATOM    287  N   CYS A  37      -0.644 -15.686   2.719  1.00 95.00           N  
ATOM    288  CA  CYS A  37      -0.958 -15.932   1.316  1.00 95.00           C  
ATOM    289  C   CYS A  37      -0.128 -15.034   0.407  1.00 95.00           C  
ATOM    290  CB  CYS A  37      -2.446 -15.706   1.052  1.00 95.00           C  
ATOM    291  O   CYS A  37      -0.196 -15.152  -0.818  1.00 95.00           O  
ATOM    292  SG  CYS A  37      -3.021 -14.052   1.498  1.00 95.00           S  
ATOM    293  N   VAL A  38       0.666 -14.157   1.030  1.00 95.23           N  
ATOM    294  CA  VAL A  38       1.640 -13.294   0.369  1.00 95.23           C  
ATOM    295  C   VAL A  38       0.923 -12.338  -0.582  1.00 95.23           C  
ATOM    296  CB  VAL A  38       2.698 -14.116  -0.399  1.00 95.23           C  
ATOM    297  O   VAL A  38       1.438 -12.019  -1.656  1.00 95.23           O  
ATOM    298  CG1 VAL A  38       3.848 -13.221  -0.859  1.00 95.23           C  
ATOM    299  CG2 VAL A  38       3.221 -15.258   0.471  1.00 95.23           C  
ATOM    300  N   HIS A  39      -0.264 -11.960  -0.410  1.00 95.51           N  
ATOM    301  CA  HIS A  39      -0.962 -10.891  -1.115  1.00 95.51           C  
ATOM    302  C   HIS A  39      -0.669  -9.533  -0.487  1.00 95.51           C  
ATOM    303  CB  HIS A  39      -2.469 -11.151  -1.126  1.00 95.51           C  
ATOM    304  O   HIS A  39      -0.465  -9.436   0.726  1.00 95.51           O  
ATOM    305  CG  HIS A  39      -2.872 -12.313  -1.976  1.00 95.51           C  
ATOM    306  CD2 HIS A  39      -2.594 -12.608  -3.268  1.00 95.51           C  
ATOM    307  ND1 HIS A  39      -3.663 -13.340  -1.508  1.00 95.51           N  
ATOM    308  CE1 HIS A  39      -3.853 -14.219  -2.477  1.00 95.51           C  
ATOM    309  NE2 HIS A  39      -3.215 -13.798  -3.556  1.00 95.51           N  
ATOM    310  N   SER A  40      -0.522  -8.531  -1.310  1.00 96.61           N  
ATOM    311  CA  SER A  40      -0.119  -7.202  -0.862  1.00 96.61           C  
ATOM    312  C   SER A  40      -1.279  -6.215  -0.943  1.00 96.61           C  
ATOM    313  CB  SER A  40       1.057  -6.688  -1.694  1.00 96.61           C  
ATOM    314  O   SER A  40      -2.125  -6.315  -1.834  1.00 96.61           O  
ATOM    315  OG  SER A  40       2.184  -7.534  -1.548  1.00 96.61           O  
ATOM    316  N   PHE A  41      -1.312  -5.280   0.025  1.00 96.90           N  
ATOM    317  CA  PHE A  41      -2.323  -4.237   0.146  1.00 96.90           C  
ATOM    318  C   PHE A  41      -1.705  -2.939   0.654  1.00 96.90           C  
ATOM    319  CB  PHE A  41      -3.449  -4.684   1.084  1.00 96.90           C  
ATOM    320  O   PHE A  41      -0.573  -2.935   1.143  1.00 96.90           O  
ATOM    321  CG  PHE A  41      -4.014  -6.038   0.752  1.00 96.90           C  
ATOM    322  CD1 PHE A  41      -5.070  -6.166  -0.142  1.00 96.90           C  
ATOM    323  CD2 PHE A  41      -3.488  -7.185   1.333  1.00 96.90           C  
ATOM    324  CE1 PHE A  41      -5.595  -7.419  -0.451  1.00 96.90           C  
ATOM    325  CE2 PHE A  41      -4.007  -8.440   1.029  1.00 96.90           C  
ATOM    326  CZ  PHE A  41      -5.061  -8.555   0.137  1.00 96.90           C  
ATOM    327  N   CYS A  42      -2.516  -1.855   0.519  1.00 96.66           N  
ATOM    328  CA  CYS A  42      -2.140  -0.654   1.258  1.00 96.66           C  
ATOM    329  C   CYS A  42      -2.299  -0.865   2.759  1.00 96.66           C  
ATOM    330  CB  CYS A  42      -2.985   0.538   0.809  1.00 96.66           C  
ATOM    331  O   CYS A  42      -3.186  -1.600   3.196  1.00 96.66           O  
ATOM    332  SG  CYS A  42      -2.809   0.936  -0.944  1.00 96.66           S  
ATOM    333  N   LYS A  43      -1.419  -0.234   3.464  1.00 95.93           N  
ATOM    334  CA  LYS A  43      -1.475  -0.363   4.917  1.00 95.93           C  
ATOM    335  C   LYS A  43      -2.872  -0.045   5.444  1.00 95.93           C  
ATOM    336  CB  LYS A  43      -0.445   0.553   5.578  1.00 95.93           C  
ATOM    337  O   LYS A  43      -3.456  -0.836   6.187  1.00 95.93           O  
ATOM    338  CG  LYS A  43      -0.393   0.435   7.094  1.00 95.93           C  
ATOM    339  CD  LYS A  43       0.718   1.294   7.684  1.00 95.93           C  
ATOM    340  CE  LYS A  43       0.777   1.169   9.200  1.00 95.93           C  
ATOM    341  NZ  LYS A  43       1.876   1.996   9.782  1.00 95.93           N  
ATOM    342  N   VAL A  44      -3.415   1.026   5.047  1.00 94.40           N  
ATOM    343  CA  VAL A  44      -4.713   1.478   5.537  1.00 94.40           C  
ATOM    344  C   VAL A  44      -5.807   0.529   5.055  1.00 94.40           C  
ATOM    345  CB  VAL A  44      -5.020   2.922   5.081  1.00 94.40           C  
ATOM    346  O   VAL A  44      -6.743   0.222   5.797  1.00 94.40           O  
ATOM    347  CG1 VAL A  44      -6.463   3.298   5.414  1.00 94.40           C  
ATOM    348  CG2 VAL A  44      -4.046   3.905   5.729  1.00 94.40           C  
ATOM    349  N   CYS A  45      -5.664   0.027   3.899  1.00 95.26           N  
ATOM    350  CA  CYS A  45      -6.673  -0.834   3.293  1.00 95.26           C  
ATOM    351  C   CYS A  45      -6.794  -2.151   4.051  1.00 95.26           C  
ATOM    352  CB  CYS A  45      -6.333  -1.108   1.828  1.00 95.26           C  
ATOM    353  O   CYS A  45      -7.901  -2.590   4.366  1.00 95.26           O  
ATOM    354  SG  CYS A  45      -6.522   0.332   0.755  1.00 95.26           S  
ATOM    355  N   ILE A  46      -5.693  -2.744   4.219  1.00 94.43           N  
ATOM    356  CA  ILE A  46      -5.742  -4.061   4.843  1.00 94.43           C  
ATOM    357  C   ILE A  46      -6.099  -3.920   6.321  1.00 94.43           C  
ATOM    358  CB  ILE A  46      -4.400  -4.811   4.685  1.00 94.43           C  
ATOM    359  O   ILE A  46      -6.832  -4.746   6.871  1.00 94.43           O  
ATOM    360  CG1 ILE A  46      -4.520  -6.241   5.226  1.00 94.43           C  
ATOM    361  CG2 ILE A  46      -3.271  -4.052   5.390  1.00 94.43           C  
ATOM    362  CD1 ILE A  46      -5.553  -7.092   4.500  1.00 94.43           C  
ATOM    363  N   ILE A  47      -5.667  -2.941   7.047  1.00 92.96           N  
ATOM    364  CA  ILE A  47      -5.995  -2.701   8.448  1.00 92.96           C  
ATOM    365  C   ILE A  47      -7.488  -2.415   8.587  1.00 92.96           C  
ATOM    366  CB  ILE A  47      -5.168  -1.533   9.030  1.00 92.96           C  
ATOM    367  O   ILE A  47      -8.143  -2.926   9.498  1.00 92.96           O  
ATOM    368  CG1 ILE A  47      -3.689  -1.922   9.129  1.00 92.96           C  
ATOM    369  CG2 ILE A  47      -5.717  -1.112  10.397  1.00 92.96           C  
ATOM    370  CD1 ILE A  47      -2.775  -0.780   9.550  1.00 92.96           C  
ATOM    371  N   SER A  48      -7.987  -1.528   7.689  1.00 91.95           N  
ATOM    372  CA  SER A  48      -9.411  -1.212   7.697  1.00 91.95           C  
ATOM    373  C   SER A  48     -10.256  -2.460   7.464  1.00 91.95           C  
ATOM    374  CB  SER A  48      -9.734  -0.162   6.634  1.00 91.95           C  
ATOM    375  O   SER A  48     -11.315  -2.622   8.074  1.00 91.95           O  
ATOM    376  OG  SER A  48      -9.071   1.059   6.915  1.00 91.95           O  
ATOM    377  N   THR A  49      -9.814  -3.308   6.600  1.00 90.30           N  
ATOM    378  CA  THR A  49     -10.511  -4.551   6.286  1.00 90.30           C  
ATOM    379  C   THR A  49     -10.523  -5.484   7.493  1.00 90.30           C  
ATOM    380  CB  THR A  49      -9.862  -5.267   5.087  1.00 90.30           C  
ATOM    381  O   THR A  49     -11.542  -6.112   7.788  1.00 90.30           O  
ATOM    382  CG2 THR A  49     -10.588  -6.569   4.766  1.00 90.30           C  
ATOM    383  OG1 THR A  49      -9.914  -4.409   3.940  1.00 90.30           O  
ATOM    384  N   LEU A  50      -9.451  -5.579   8.161  1.00 89.35           N  
ATOM    385  CA  LEU A  50      -9.330  -6.474   9.307  1.00 89.35           C  
ATOM    386  C   LEU A  50     -10.114  -5.937  10.500  1.00 89.35           C  
ATOM    387  CB  LEU A  50      -7.859  -6.660   9.689  1.00 89.35           C  
ATOM    388  O   LEU A  50     -10.533  -6.705  11.369  1.00 89.35           O  
ATOM    389  CG  LEU A  50      -6.978  -7.376   8.664  1.00 89.35           C  
ATOM    390  CD1 LEU A  50      -5.540  -7.457   9.167  1.00 89.35           C  
ATOM    391  CD2 LEU A  50      -7.526  -8.768   8.368  1.00 89.35           C  
ATOM    392  N   GLU A  51     -10.223  -4.665  10.560  1.00 87.37           N  
ATOM    393  CA  GLU A  51     -10.943  -4.011  11.649  1.00 87.37           C  
ATOM    394  C   GLU A  51     -12.449  -4.028  11.403  1.00 87.37           C  
ATOM    395  CB  GLU A  51     -10.455  -2.571  11.828  1.00 87.37           C  
ATOM    396  O   GLU A  51     -13.238  -3.893  12.341  1.00 87.37           O  
ATOM    397  CG  GLU A  51      -9.066  -2.464  12.439  1.00 87.37           C  
ATOM    398  CD  GLU A  51      -8.583  -1.030  12.585  1.00 87.37           C  
ATOM    399  OE1 GLU A  51      -7.524  -0.807  13.213  1.00 87.37           O  
ATOM    400  OE2 GLU A  51      -9.272  -0.122  12.069  1.00 87.37           O  
ATOM    401  N   SER A  52     -12.862  -4.220  10.102  1.00 83.89           N  
ATOM    402  CA  SER A  52     -14.266  -4.287   9.709  1.00 83.89           C  
ATOM    403  C   SER A  52     -14.853  -5.667   9.985  1.00 83.89           C  
ATOM    404  CB  SER A  52     -14.426  -3.944   8.227  1.00 83.89           C  
ATOM    405  O   SER A  52     -14.114  -6.629  10.203  1.00 83.89           O  
ATOM    406  OG  SER A  52     -13.805  -4.925   7.414  1.00 83.89           O  
ATOM    407  N   ASP A  53     -16.131  -5.858  10.688  1.00 64.96           N  
ATOM    408  CA  ASP A  53     -16.982  -6.951  11.146  1.00 64.96           C  
ATOM    409  C   ASP A  53     -16.856  -8.167  10.230  1.00 64.96           C  
ATOM    410  CB  ASP A  53     -18.442  -6.500  11.222  1.00 64.96           C  
ATOM    411  O   ASP A  53     -17.364  -9.244  10.546  1.00 64.96           O  
ATOM    412  CG  ASP A  53     -18.702  -5.520  12.354  1.00 64.96           C  
ATOM    413  OD1 ASP A  53     -17.957  -5.537  13.357  1.00 64.96           O  
ATOM    414  OD2 ASP A  53     -19.662  -4.727  12.241  1.00 64.96           O  
ATOM    415  N   ILE A  54     -15.932  -8.114   9.020  1.00 66.95           N  
ATOM    416  CA  ILE A  54     -15.764  -9.219   8.082  1.00 66.95           C  
ATOM    417  C   ILE A  54     -14.532 -10.036   8.464  1.00 66.95           C  
ATOM    418  CB  ILE A  54     -15.641  -8.712   6.628  1.00 66.95           C  
ATOM    419  O   ILE A  54     -13.496  -9.476   8.830  1.00 66.95           O  
ATOM    420  CG1 ILE A  54     -16.890  -7.916   6.232  1.00 66.95           C  
ATOM    421  CG2 ILE A  54     -15.410  -9.881   5.666  1.00 66.95           C  
ATOM    422  CD1 ILE A  54     -16.736  -7.125   4.941  1.00 66.95           C  
ATOM    423  N   LYS A  55     -14.677 -10.978   9.359  1.00 70.60           N  
ATOM    424  CA  LYS A  55     -13.710 -12.020   9.691  1.00 70.60           C  
ATOM    425  C   LYS A  55     -12.355 -11.737   9.049  1.00 70.60           C  
ATOM    426  CB  LYS A  55     -14.224 -13.390   9.247  1.00 70.60           C  
ATOM    427  O   LYS A  55     -12.281 -11.094   8.001  1.00 70.60           O  
ATOM    428  CG  LYS A  55     -15.454 -13.866  10.006  1.00 70.60           C  
ATOM    429  CD  LYS A  55     -15.870 -15.267   9.576  1.00 70.60           C  
ATOM    430  CE  LYS A  55     -17.140 -15.717  10.285  1.00 70.60           C  
ATOM    431  NZ  LYS A  55     -17.552 -17.090   9.866  1.00 70.60           N  
ATOM    432  N   SER A  56     -11.217 -11.541   9.823  1.00 86.48           N  
ATOM    433  CA  SER A  56      -9.785 -11.446   9.557  1.00 86.48           C  
ATOM    434  C   SER A  56      -9.394 -12.270   8.336  1.00 86.48           C  
ATOM    435  CB  SER A  56      -8.982 -11.907  10.773  1.00 86.48           C  
ATOM    436  O   SER A  56      -8.562 -13.176   8.432  1.00 86.48           O  
ATOM    437  OG  SER A  56      -9.272 -11.102  11.903  1.00 86.48           O  
ATOM    438  N   LEU A  57     -10.134 -12.003   7.171  1.00 91.71           N  
ATOM    439  CA  LEU A  57      -9.862 -12.752   5.949  1.00 91.71           C  
ATOM    440  C   LEU A  57      -9.183 -11.867   4.909  1.00 91.71           C  
ATOM    441  CB  LEU A  57     -11.158 -13.332   5.376  1.00 91.71           C  
ATOM    442  O   LEU A  57      -9.448 -10.664   4.843  1.00 91.71           O  
ATOM    443  CG  LEU A  57     -11.912 -14.318   6.268  1.00 91.71           C  
ATOM    444  CD1 LEU A  57     -13.300 -14.592   5.700  1.00 91.71           C  
ATOM    445  CD2 LEU A  57     -11.124 -15.615   6.418  1.00 91.71           C  
ATOM    446  N   CYS A  58      -8.343 -12.569   4.138  1.00 93.89           N  
ATOM    447  CA  CYS A  58      -7.726 -11.905   2.996  1.00 93.89           C  
ATOM    448  C   CYS A  58      -8.771 -11.532   1.951  1.00 93.89           C  
ATOM    449  CB  CYS A  58      -6.659 -12.800   2.366  1.00 93.89           C  
ATOM    450  O   CYS A  58      -9.572 -12.373   1.541  1.00 93.89           O  
ATOM    451  SG  CYS A  58      -5.984 -12.153   0.821  1.00 93.89           S  
ATOM    452  N   PRO A  59      -8.734 -10.273   1.434  1.00 92.53           N  
ATOM    453  CA  PRO A  59      -9.715  -9.795   0.457  1.00 92.53           C  
ATOM    454  C   PRO A  59      -9.533 -10.428  -0.921  1.00 92.53           C  
ATOM    455  CB  PRO A  59      -9.453  -8.287   0.404  1.00 92.53           C  
ATOM    456  O   PRO A  59     -10.445 -10.383  -1.751  1.00 92.53           O  
ATOM    457  CG  PRO A  59      -8.796  -7.968   1.707  1.00 92.53           C  
ATOM    458  CD  PRO A  59      -7.938  -9.133   2.107  1.00 92.53           C  
ATOM    459  N   VAL A  60      -8.445 -11.118  -1.115  1.00 93.54           N  
ATOM    460  CA  VAL A  60      -8.135 -11.688  -2.422  1.00 93.54           C  
ATOM    461  C   VAL A  60      -8.472 -13.178  -2.429  1.00 93.54           C  
ATOM    462  CB  VAL A  60      -6.651 -11.476  -2.797  1.00 93.54           C  
ATOM    463  O   VAL A  60      -9.126 -13.668  -3.353  1.00 93.54           O  
ATOM    464  CG1 VAL A  60      -6.322 -12.173  -4.116  1.00 93.54           C  
ATOM    465  CG2 VAL A  60      -6.331  -9.985  -2.882  1.00 93.54           C  
ATOM    466  N   CYS A  61      -8.102 -13.886  -1.396  1.00 94.29           N  
ATOM    467  CA  CYS A  61      -8.179 -15.340  -1.473  1.00 94.29           C  
ATOM    468  C   CYS A  61      -8.962 -15.908  -0.295  1.00 94.29           C  
ATOM    469  CB  CYS A  61      -6.778 -15.950  -1.508  1.00 94.29           C  
ATOM    470  O   CYS A  61      -9.142 -17.122  -0.192  1.00 94.29           O  
ATOM    471  SG  CYS A  61      -5.833 -15.691   0.009  1.00 94.29           S  
ATOM    472  N   ASN A  62      -9.367 -15.007   0.707  1.00 92.39           N  
ATOM    473  CA  ASN A  62     -10.226 -15.322   1.844  1.00 92.39           C  
ATOM    474  C   ASN A  62      -9.516 -16.224   2.850  1.00 92.39           C  
ATOM    475  CB  ASN A  62     -11.527 -15.974   1.371  1.00 92.39           C  
ATOM    476  O   ASN A  62     -10.166 -16.901   3.649  1.00 92.39           O  
ATOM    477  CG  ASN A  62     -12.446 -14.998   0.664  1.00 92.39           C  
ATOM    478  ND2 ASN A  62     -13.135 -15.472  -0.367  1.00 92.39           N  
ATOM    479  OD1 ASN A  62     -12.537 -13.827   1.042  1.00 92.39           O  
ATOM    480  N   VAL A  63      -8.190 -16.318   2.751  1.00 93.19           N  
ATOM    481  CA  VAL A  63      -7.382 -16.983   3.767  1.00 93.19           C  
ATOM    482  C   VAL A  63      -7.393 -16.162   5.055  1.00 93.19           C  
ATOM    483  CB  VAL A  63      -5.929 -17.199   3.286  1.00 93.19           C  
ATOM    484  O   VAL A  63      -7.341 -14.931   5.014  1.00 93.19           O  
ATOM    485  CG1 VAL A  63      -5.057 -17.730   4.422  1.00 93.19           C  
ATOM    486  CG2 VAL A  63      -5.899 -18.154   2.094  1.00 93.19           C  
ATOM    487  N   PHE A  64      -7.488 -16.796   6.182  1.00 92.50           N  
ATOM    488  CA  PHE A  64      -7.481 -16.126   7.477  1.00 92.50           C  
ATOM    489  C   PHE A  64      -6.170 -15.381   7.694  1.00 92.50           C  
ATOM    490  CB  PHE A  64      -7.704 -17.136   8.607  1.00 92.50           C  
ATOM    491  O   PHE A  64      -5.090 -15.946   7.508  1.00 92.50           O  
ATOM    492  CG  PHE A  64      -7.799 -16.509   9.972  1.00 92.50           C  
ATOM    493  CD1 PHE A  64      -6.700 -16.492  10.822  1.00 92.50           C  
ATOM    494  CD2 PHE A  64      -8.987 -15.936  10.405  1.00 92.50           C  
ATOM    495  CE1 PHE A  64      -6.784 -15.912  12.086  1.00 92.50           C  
ATOM    496  CE2 PHE A  64      -9.080 -15.354  11.666  1.00 92.50           C  
ATOM    497  CZ  PHE A  64      -7.977 -15.345  12.506  1.00 92.50           C  
ATOM    498  N   LEU A  65      -6.313 -14.103   8.068  1.00 92.02           N  
ATOM    499  CA  LEU A  65      -5.136 -13.275   8.308  1.00 92.02           C  
ATOM    500  C   LEU A  65      -4.987 -12.960   9.793  1.00 92.02           C  
ATOM    501  CB  LEU A  65      -5.223 -11.975   7.504  1.00 92.02           C  
ATOM    502  O   LEU A  65      -5.967 -12.623  10.461  1.00 92.02           O  
ATOM    503  CG  LEU A  65      -5.361 -12.123   5.988  1.00 92.02           C  
ATOM    504  CD1 LEU A  65      -5.477 -10.752   5.330  1.00 92.02           C  
ATOM    505  CD2 LEU A  65      -4.178 -12.897   5.417  1.00 92.02           C  
ATOM    506  N   ASN A  66      -3.819 -13.181  10.243  1.00 88.10           N  
ATOM    507  CA  ASN A  66      -3.444 -12.746  11.584  1.00 88.10           C  
ATOM    508  C   ASN A  66      -2.892 -11.323  11.577  1.00 88.10           C  
ATOM    509  CB  ASN A  66      -2.423 -13.708  12.195  1.00 88.10           C  
ATOM    510  O   ASN A  66      -2.043 -10.986  10.751  1.00 88.10           O  
ATOM    511  CG  ASN A  66      -2.186 -13.448  13.669  1.00 88.10           C  
ATOM    512  ND2 ASN A  66      -1.653 -14.443  14.369  1.00 88.10           N  
ATOM    513  OD1 ASN A  66      -2.479 -12.362  14.176  1.00 88.10           O  
ATOM    514  N   SER A  67      -3.527 -10.444  12.340  1.00 84.78           N  
ATOM    515  CA  SER A  67      -3.122  -9.042  12.377  1.00 84.78           C  
ATOM    516  C   SER A  67      -1.634  -8.905  12.680  1.00 84.78           C  
ATOM    517  CB  SER A  67      -3.936  -8.276  13.420  1.00 84.78           C  
ATOM    518  O   SER A  67      -0.991  -7.948  12.243  1.00 84.78           O  
ATOM    519  OG  SER A  67      -3.820  -8.884  14.695  1.00 84.78           O  
ATOM    520  N   GLU A  68      -1.043  -9.834  13.321  1.00 86.28           N  
ATOM    521  CA  GLU A  68       0.371  -9.824  13.685  1.00 86.28           C  
ATOM    522  C   GLU A  68       1.241 -10.307  12.528  1.00 86.28           C  
ATOM    523  CB  GLU A  68       0.614 -10.690  14.924  1.00 86.28           C  
ATOM    524  O   GLU A  68       2.461 -10.126  12.545  1.00 86.28           O  
ATOM    525  CG  GLU A  68      -0.076 -10.175  16.179  1.00 86.28           C  
ATOM    526  CD  GLU A  68       0.189 -11.035  17.404  1.00 86.28           C  
ATOM    527  OE1 GLU A  68      -0.288 -10.683  18.507  1.00 86.28           O  
ATOM    528  OE2 GLU A  68       0.881 -12.067  17.261  1.00 86.28           O  
ATOM    529  N   SER A  69       0.585 -10.835  11.574  1.00 85.81           N  
ATOM    530  CA  SER A  69       1.291 -11.452  10.456  1.00 85.81           C  
ATOM    531  C   SER A  69       1.324 -10.527   9.244  1.00 85.81           C  
ATOM    532  CB  SER A  69       0.636 -12.781  10.075  1.00 85.81           C  
ATOM    533  O   SER A  69       1.705 -10.944   8.148  1.00 85.81           O  
ATOM    534  OG  SER A  69      -0.720 -12.587   9.712  1.00 85.81           O  
ATOM    535  N   LEU A  70       1.013  -9.210   9.466  1.00 93.85           N  
ATOM    536  CA  LEU A  70       1.127  -8.189   8.430  1.00 93.85           C  
ATOM    537  C   LEU A  70       2.524  -7.577   8.421  1.00 93.85           C  
ATOM    538  CB  LEU A  70       0.078  -7.093   8.641  1.00 93.85           C  
ATOM    539  O   LEU A  70       2.983  -7.053   9.438  1.00 93.85           O  
ATOM    540  CG  LEU A  70      -1.381  -7.550   8.680  1.00 93.85           C  
ATOM    541  CD1 LEU A  70      -2.298  -6.368   8.974  1.00 93.85           C  
ATOM    542  CD2 LEU A  70      -1.768  -8.220   7.366  1.00 93.85           C  
ATOM    543  N   LYS A  71       3.196  -7.675   7.232  1.00 96.08           N  
ATOM    544  CA  LYS A  71       4.581  -7.224   7.129  1.00 96.08           C  
ATOM    545  C   LYS A  71       4.720  -6.108   6.098  1.00 96.08           C  
ATOM    546  CB  LYS A  71       5.500  -8.391   6.764  1.00 96.08           C  
ATOM    547  O   LYS A  71       4.230  -6.229   4.973  1.00 96.08           O  
ATOM    548  CG  LYS A  71       5.420  -9.566   7.728  1.00 96.08           C  
ATOM    549  CD  LYS A  71       6.011  -9.215   9.087  1.00 96.08           C  
ATOM    550  CE  LYS A  71       6.007 -10.414  10.026  1.00 96.08           C  
ATOM    551  NZ  LYS A  71       6.506 -10.054  11.387  1.00 96.08           N  
ATOM    552  N   PRO A  72       5.364  -5.006   6.612  1.00 97.29           N  
ATOM    553  CA  PRO A  72       5.681  -4.001   5.595  1.00 97.29           C  
ATOM    554  C   PRO A  72       6.554  -4.555   4.470  1.00 97.29           C  
ATOM    555  CB  PRO A  72       6.428  -2.923   6.384  1.00 97.29           C  
ATOM    556  O   PRO A  72       7.391  -5.430   4.707  1.00 97.29           O  
ATOM    557  CG  PRO A  72       6.075  -3.183   7.813  1.00 97.29           C  
ATOM    558  CD  PRO A  72       5.791  -4.649   7.975  1.00 97.29           C  
ATOM    559  N   ASP A  73       6.311  -4.097   3.299  1.00 96.96           N  
ATOM    560  CA  ASP A  73       7.057  -4.500   2.111  1.00 96.96           C  
ATOM    561  C   ASP A  73       7.754  -3.303   1.468  1.00 96.96           C  
ATOM    562  CB  ASP A  73       6.130  -5.175   1.098  1.00 96.96           C  
ATOM    563  O   ASP A  73       7.268  -2.754   0.477  1.00 96.96           O  
ATOM    564  CG  ASP A  73       6.883  -5.890  -0.010  1.00 96.96           C  
ATOM    565  OD1 ASP A  73       8.072  -5.578  -0.240  1.00 96.96           O  
ATOM    566  OD2 ASP A  73       6.282  -6.772  -0.660  1.00 96.96           O  
ATOM    567  N   PRO A  74       8.849  -2.843   2.035  1.00 96.65           N  
ATOM    568  CA  PRO A  74       9.543  -1.652   1.540  1.00 96.65           C  
ATOM    569  C   PRO A  74      10.064  -1.822   0.115  1.00 96.65           C  
ATOM    570  CB  PRO A  74      10.701  -1.484   2.528  1.00 96.65           C  
ATOM    571  O   PRO A  74      10.226  -0.836  -0.609  1.00 96.65           O  
ATOM    572  CG  PRO A  74      10.865  -2.830   3.156  1.00 96.65           C  
ATOM    573  CD  PRO A  74       9.527  -3.511   3.182  1.00 96.65           C  
ATOM    574  N   ALA A  75      10.404  -3.059  -0.248  1.00 96.07           N  
ATOM    575  CA  ALA A  75      10.850  -3.335  -1.612  1.00 96.07           C  
ATOM    576  C   ALA A  75       9.755  -3.009  -2.623  1.00 96.07           C  
ATOM    577  CB  ALA A  75      11.278  -4.794  -1.747  1.00 96.07           C  
ATOM    578  O   ALA A  75      10.008  -2.337  -3.626  1.00 96.07           O  
ATOM    579  N   LEU A  76       8.641  -3.572  -2.428  1.00 95.16           N  
ATOM    580  CA  LEU A  76       7.508  -3.301  -3.306  1.00 95.16           C  
ATOM    581  C   LEU A  76       7.191  -1.809  -3.340  1.00 95.16           C  
ATOM    582  CB  LEU A  76       6.275  -4.086  -2.848  1.00 95.16           C  
ATOM    583  O   LEU A  76       6.933  -1.250  -4.408  1.00 95.16           O  
ATOM    584  CG  LEU A  76       5.004  -3.895  -3.676  1.00 95.16           C  
ATOM    585  CD1 LEU A  76       5.270  -4.225  -5.141  1.00 95.16           C  
ATOM    586  CD2 LEU A  76       3.872  -4.756  -3.126  1.00 95.16           C  
ATOM    587  N   GLN A  77       7.271  -1.266  -2.176  1.00 95.37           N  
ATOM    588  CA  GLN A  77       7.011   0.168  -2.108  1.00 95.37           C  
ATOM    589  C   GLN A  77       8.056   0.955  -2.893  1.00 95.37           C  
ATOM    590  CB  GLN A  77       6.982   0.640  -0.653  1.00 95.37           C  
ATOM    591  O   GLN A  77       7.726   1.929  -3.573  1.00 95.37           O  
ATOM    592  CG  GLN A  77       6.471   2.064  -0.479  1.00 95.37           C  
ATOM    593  CD  GLN A  77       5.048   2.242  -0.972  1.00 95.37           C  
ATOM    594  NE2 GLN A  77       4.852   3.177  -1.896  1.00 95.37           N  
ATOM    595  OE1 GLN A  77       4.131   1.544  -0.527  1.00 95.37           O  
ATOM    596  N   ALA A  78       9.241   0.615  -2.775  1.00 94.19           N  
ATOM    597  CA  ALA A  78      10.326   1.268  -3.502  1.00 94.19           C  
ATOM    598  C   ALA A  78      10.122   1.156  -5.010  1.00 94.19           C  
ATOM    599  CB  ALA A  78      11.671   0.665  -3.104  1.00 94.19           C  
ATOM    600  O   ALA A  78      10.362   2.114  -5.749  1.00 94.19           O  
ATOM    601  N   ILE A  79       9.696   0.035  -5.424  1.00 92.07           N  
ATOM    602  CA  ILE A  79       9.444  -0.192  -6.843  1.00 92.07           C  
ATOM    603  C   ILE A  79       8.314   0.718  -7.319  1.00 92.07           C  
ATOM    604  CB  ILE A  79       9.096  -1.671  -7.125  1.00 92.07           C  
ATOM    605  O   ILE A  79       8.411   1.333  -8.384  1.00 92.07           O  
ATOM    606  CG1 ILE A  79      10.312  -2.566  -6.861  1.00 92.07           C  
ATOM    607  CG2 ILE A  79       8.591  -1.843  -8.561  1.00 92.07           C  
ATOM    608  CD1 ILE A  79       9.997  -4.055  -6.863  1.00 92.07           C  
ATOM    609  N   VAL A  80       7.274   0.787  -6.611  1.00 91.79           N  
ATOM    610  CA  VAL A  80       6.157   1.669  -6.935  1.00 91.79           C  
ATOM    611  C   VAL A  80       6.649   3.112  -7.026  1.00 91.79           C  
ATOM    612  CB  VAL A  80       5.024   1.557  -5.890  1.00 91.79           C  
ATOM    613  O   VAL A  80       6.314   3.830  -7.972  1.00 91.79           O  
ATOM    614  CG1 VAL A  80       3.959   2.626  -6.133  1.00 91.79           C  
ATOM    615  CG2 VAL A  80       4.403   0.162  -5.925  1.00 91.79           C  
ATOM    616  N   ASP A  81       7.495   3.516  -6.056  1.00 91.50           N  
ATOM    617  CA  ASP A  81       8.029   4.873  -5.990  1.00 91.50           C  
ATOM    618  C   ASP A  81       8.932   5.167  -7.186  1.00 91.50           C  
ATOM    619  CB  ASP A  81       8.800   5.084  -4.685  1.00 91.50           C  
ATOM    620  O   ASP A  81       8.952   6.290  -7.694  1.00 91.50           O  
ATOM    621  CG  ASP A  81       7.901   5.099  -3.461  1.00 91.50           C  
ATOM    622  OD1 ASP A  81       6.666   5.215  -3.612  1.00 91.50           O  
ATOM    623  OD2 ASP A  81       8.434   4.997  -2.334  1.00 91.50           O  
ATOM    624  N   LEU A  82       9.572   4.159  -7.654  1.00 89.61           N  
ATOM    625  CA  LEU A  82      10.489   4.309  -8.779  1.00 89.61           C  
ATOM    626  C   LEU A  82       9.723   4.427 -10.093  1.00 89.61           C  
ATOM    627  CB  LEU A  82      11.456   3.125  -8.844  1.00 89.61           C  
ATOM    628  O   LEU A  82      10.055   5.262 -10.937  1.00 89.61           O  
ATOM    629  CG  LEU A  82      12.520   3.177  -9.942  1.00 89.61           C  
ATOM    630  CD1 LEU A  82      13.451   4.364  -9.722  1.00 89.61           C  
ATOM    631  CD2 LEU A  82      13.308   1.872  -9.986  1.00 89.61           C  
ATOM    632  N   ILE A  83       8.735   3.681 -10.236  1.00 86.46           N  
ATOM    633  CA  ILE A  83       8.030   3.566 -11.507  1.00 86.46           C  
ATOM    634  C   ILE A  83       6.983   4.672 -11.619  1.00 86.46           C  
ATOM    635  CB  ILE A  83       7.363   2.180 -11.660  1.00 86.46           C  
ATOM    636  O   ILE A  83       6.741   5.198 -12.708  1.00 86.46           O  
ATOM    637  CG1 ILE A  83       8.428   1.079 -11.717  1.00 86.46           C  
ATOM    638  CG2 ILE A  83       6.472   2.144 -12.905  1.00 86.46           C  
ATOM    639  CD1 ILE A  83       7.858  -0.330 -11.797  1.00 86.46           C  
ATOM    640  N   MET A  84       6.468   5.085 -10.395  1.00 87.27           N  
ATOM    641  CA  MET A  84       5.407   6.088 -10.385  1.00 87.27           C  
ATOM    642  C   MET A  84       5.768   7.253  -9.470  1.00 87.27           C  
ATOM    643  CB  MET A  84       4.082   5.466  -9.941  1.00 87.27           C  
ATOM    644  O   MET A  84       5.110   7.476  -8.452  1.00 87.27           O  
ATOM    645  CG  MET A  84       3.627   4.306 -10.813  1.00 87.27           C  
ATOM    646  SD  MET A  84       3.239   4.826 -12.529  1.00 87.27           S  
ATOM    647  CE  MET A  84       1.712   5.763 -12.243  1.00 87.27           C  
ATOM    648  N   PRO A  85       6.657   8.021  -9.756  1.00 87.06           N  
ATOM    649  CA  PRO A  85       7.128   9.102  -8.887  1.00 87.06           C  
ATOM    650  C   PRO A  85       6.107  10.228  -8.741  1.00 87.06           C  
ATOM    651  CB  PRO A  85       8.391   9.599  -9.596  1.00 87.06           C  
ATOM    652  O   PRO A  85       6.017  10.850  -7.679  1.00 87.06           O  
ATOM    653  CG  PRO A  85       8.250   9.123 -11.006  1.00 87.06           C  
ATOM    654  CD  PRO A  85       7.426   7.867 -11.006  1.00 87.06           C  
ATOM    655  N   GLU A  86       5.363  10.495  -9.780  1.00 87.55           N  
ATOM    656  CA  GLU A  86       4.355  11.549  -9.728  1.00 87.55           C  
ATOM    657  C   GLU A  86       3.281  11.235  -8.690  1.00 87.55           C  
ATOM    658  CB  GLU A  86       3.713  11.748 -11.104  1.00 87.55           C  
ATOM    659  O   GLU A  86       2.696  12.145  -8.100  1.00 87.55           O  
ATOM    660  CG  GLU A  86       4.688  12.216 -12.175  1.00 87.55           C  
ATOM    661  CD  GLU A  86       4.027  12.460 -13.522  1.00 87.55           C  
ATOM    662  OE1 GLU A  86       4.737  12.813 -14.491  1.00 87.55           O  
ATOM    663  OE2 GLU A  86       2.789  12.298 -13.609  1.00 87.55           O  
ATOM    664  N   TYR A  87       2.970  10.029  -8.525  1.00 86.60           N  
ATOM    665  CA  TYR A  87       1.963   9.575  -7.572  1.00 86.60           C  
ATOM    666  C   TYR A  87       2.438   9.777  -6.139  1.00 86.60           C  
ATOM    667  CB  TYR A  87       1.627   8.099  -7.808  1.00 86.60           C  
ATOM    668  O   TYR A  87       1.654  10.155  -5.266  1.00 86.60           O  
ATOM    669  CG  TYR A  87       0.499   7.589  -6.945  1.00 86.60           C  
ATOM    670  CD1 TYR A  87       0.755   6.816  -5.814  1.00 86.60           C  
ATOM    671  CD2 TYR A  87      -0.825   7.877  -7.258  1.00 86.60           C  
ATOM    672  CE1 TYR A  87      -0.281   6.342  -5.017  1.00 86.60           C  
ATOM    673  CE2 TYR A  87      -1.870   7.408  -6.468  1.00 86.60           C  
ATOM    674  OH  TYR A  87      -2.618   6.176  -4.565  1.00 86.60           O  
ATOM    675  CZ  TYR A  87      -1.588   6.643  -5.351  1.00 86.60           C  
ATOM    676  N   VAL A  88       3.632   9.561  -5.910  1.00 86.62           N  
ATOM    677  CA  VAL A  88       4.232   9.739  -4.592  1.00 86.62           C  
ATOM    678  C   VAL A  88       4.144  11.206  -4.177  1.00 86.62           C  
ATOM    679  CB  VAL A  88       5.703   9.266  -4.569  1.00 86.62           C  
ATOM    680  O   VAL A  88       3.770  11.516  -3.044  1.00 86.62           O  
ATOM    681  CG1 VAL A  88       6.346   9.567  -3.216  1.00 86.62           C  
ATOM    682  CG2 VAL A  88       5.787   7.773  -4.884  1.00 86.62           C  
ATOM    683  N   VAL A  89       4.534  12.026  -5.051  1.00 89.07           N  
ATOM    684  CA  VAL A  89       4.504  13.462  -4.794  1.00 89.07           C  
ATOM    685  C   VAL A  89       3.075  13.902  -4.487  1.00 89.07           C  
ATOM    686  CB  VAL A  89       5.064  14.264  -5.990  1.00 89.07           C  
ATOM    687  O   VAL A  89       2.837  14.632  -3.522  1.00 89.07           O  
ATOM    688  CG1 VAL A  89       4.901  15.765  -5.757  1.00 89.07           C  
ATOM    689  CG2 VAL A  89       6.532  13.913  -6.226  1.00 89.07           C  
ATOM    690  N   ARG A  90       2.218  13.488  -5.316  1.00 89.77           N  
ATOM    691  CA  ARG A  90       0.810  13.830  -5.141  1.00 89.77           C  
ATOM    692  C   ARG A  90       0.294  13.352  -3.788  1.00 89.77           C  
ATOM    693  CB  ARG A  90      -0.034  13.226  -6.266  1.00 89.77           C  
ATOM    694  O   ARG A  90      -0.404  14.089  -3.089  1.00 89.77           O  
ATOM    695  CG  ARG A  90      -1.490  13.662  -6.246  1.00 89.77           C  
ATOM    696  CD  ARG A  90      -2.314  12.924  -7.292  1.00 89.77           C  
ATOM    697  NE  ARG A  90      -1.851  13.214  -8.646  1.00 89.77           N  
ATOM    698  NH1 ARG A  90      -3.210  11.650  -9.668  1.00 89.77           N  
ATOM    699  NH2 ARG A  90      -1.798  12.945 -10.926  1.00 89.77           N  
ATOM    700  CZ  ARG A  90      -2.288  12.603  -9.744  1.00 89.77           C  
ATOM    701  N   ASP A  91       0.556  12.109  -3.462  1.00 88.18           N  
ATOM    702  CA  ASP A  91       0.122  11.521  -2.198  1.00 88.18           C  
ATOM    703  C   ASP A  91       0.679  12.302  -1.010  1.00 88.18           C  
ATOM    704  CB  ASP A  91       0.553  10.055  -2.113  1.00 88.18           C  
ATOM    705  O   ASP A  91      -0.033  12.549  -0.034  1.00 88.18           O  
ATOM    706  CG  ASP A  91      -0.126   9.303  -0.981  1.00 88.18           C  
ATOM    707  OD1 ASP A  91      -1.374   9.275  -0.929  1.00 88.18           O  
ATOM    708  OD2 ASP A  91       0.595   8.736  -0.132  1.00 88.18           O  
ATOM    709  N   ARG A  92       1.890  12.616  -1.097  1.00 88.53           N  
ATOM    710  CA  ARG A  92       2.541  13.385  -0.042  1.00 88.53           C  
ATOM    711  C   ARG A  92       1.886  14.752   0.123  1.00 88.53           C  
ATOM    712  CB  ARG A  92       4.033  13.552  -0.341  1.00 88.53           C  
ATOM    713  O   ARG A  92       1.663  15.207   1.247  1.00 88.53           O  
ATOM    714  CG  ARG A  92       4.835  14.112   0.823  1.00 88.53           C  
ATOM    715  CD  ARG A  92       6.310  14.257   0.473  1.00 88.53           C  
ATOM    716  NE  ARG A  92       6.996  12.969   0.483  1.00 88.53           N  
ATOM    717  NH1 ARG A  92       8.503  13.525  -1.177  1.00 88.53           N  
ATOM    718  NH2 ARG A  92       8.573  11.448  -0.208  1.00 88.53           N  
ATOM    719  CZ  ARG A  92       8.022  12.650  -0.301  1.00 88.53           C  
ATOM    720  N   GLU A  93       1.639  15.391  -0.943  1.00 91.83           N  
ATOM    721  CA  GLU A  93       0.981  16.694  -0.918  1.00 91.83           C  
ATOM    722  C   GLU A  93      -0.407  16.600  -0.292  1.00 91.83           C  
ATOM    723  CB  GLU A  93       0.884  17.275  -2.331  1.00 91.83           C  
ATOM    724  O   GLU A  93      -0.795  17.459   0.503  1.00 91.83           O  
ATOM    725  CG  GLU A  93       0.301  18.680  -2.379  1.00 91.83           C  
ATOM    726  CD  GLU A  93       1.082  19.682  -1.545  1.00 91.83           C  
ATOM    727  OE1 GLU A  93       0.475  20.653  -1.037  1.00 91.83           O  
ATOM    728  OE2 GLU A  93       2.311  19.497  -1.398  1.00 91.83           O  
ATOM    729  N   LEU A  94      -1.119  15.603  -0.687  1.00 90.07           N  
ATOM    730  CA  LEU A  94      -2.453  15.397  -0.132  1.00 90.07           C  
ATOM    731  C   LEU A  94      -2.387  15.176   1.375  1.00 90.07           C  
ATOM    732  CB  LEU A  94      -3.134  14.202  -0.806  1.00 90.07           C  
ATOM    733  O   LEU A  94      -3.186  15.740   2.125  1.00 90.07           O  
ATOM    734  CG  LEU A  94      -4.566  13.900  -0.363  1.00 90.07           C  
ATOM    735  CD1 LEU A  94      -5.459  15.115  -0.593  1.00 90.07           C  
ATOM    736  CD2 LEU A  94      -5.110  12.683  -1.103  1.00 90.07           C  
ATOM    737  N   LYS A  95      -1.508  14.372   1.758  1.00 88.84           N  
ATOM    738  CA  LYS A  95      -1.343  14.099   3.183  1.00 88.84           C  
ATOM    739  C   LYS A  95      -0.989  15.370   3.949  1.00 88.84           C  
ATOM    740  CB  LYS A  95      -0.266  13.036   3.405  1.00 88.84           C  
ATOM    741  O   LYS A  95      -1.493  15.598   5.051  1.00 88.84           O  
ATOM    742  CG  LYS A  95      -0.727  11.616   3.110  1.00 88.84           C  
ATOM    743  CD  LYS A  95       0.373  10.601   3.394  1.00 88.84           C  
ATOM    744  CE  LYS A  95      -0.066   9.187   3.039  1.00 88.84           C  
ATOM    745  NZ  LYS A  95       1.030   8.196   3.258  1.00 88.84           N  
ATOM    746  N   ARG A  96      -0.119  16.171   3.378  1.00 90.87           N  
ATOM    747  CA  ARG A  96       0.264  17.449   3.969  1.00 90.87           C  
ATOM    748  C   ARG A  96      -0.945  18.365   4.124  1.00 90.87           C  
ATOM    749  CB  ARG A  96       1.335  18.135   3.119  1.00 90.87           C  
ATOM    750  O   ARG A  96      -1.138  18.974   5.178  1.00 90.87           O  
ATOM    751  CG  ARG A  96       1.895  19.405   3.740  1.00 90.87           C  
ATOM    752  CD  ARG A  96       2.810  20.148   2.777  1.00 90.87           C  
ATOM    753  NE  ARG A  96       2.083  20.633   1.608  1.00 90.87           N  
ATOM    754  NH1 ARG A  96       1.351  22.580   2.614  1.00 90.87           N  
ATOM    755  NH2 ARG A  96       0.780  22.122   0.441  1.00 90.87           N  
ATOM    756  CZ  ARG A  96       1.406  21.778   1.557  1.00 90.87           C  
ATOM    757  N   LYS A  97      -1.704  18.463   3.125  1.00 93.18           N  
ATOM    758  CA  LYS A  97      -2.884  19.322   3.143  1.00 93.18           C  
ATOM    759  C   LYS A  97      -3.877  18.869   4.209  1.00 93.18           C  
ATOM    760  CB  LYS A  97      -3.558  19.337   1.770  1.00 93.18           C  
ATOM    761  O   LYS A  97      -4.432  19.694   4.939  1.00 93.18           O  
ATOM    762  CG  LYS A  97      -2.810  20.147   0.722  1.00 93.18           C  
ATOM    763  CD  LYS A  97      -3.563  20.178  -0.602  1.00 93.18           C  
ATOM    764  CE  LYS A  97      -2.793  20.950  -1.666  1.00 93.18           C  
ATOM    765  NZ  LYS A  97      -3.502  20.938  -2.981  1.00 93.18           N  
ATOM    766  N   ILE A  98      -4.090  17.546   4.248  1.00 91.41           N  
ATOM    767  CA  ILE A  98      -5.018  16.969   5.215  1.00 91.41           C  
ATOM    768  C   ILE A  98      -4.502  17.208   6.632  1.00 91.41           C  
ATOM    769  CB  ILE A  98      -5.226  15.458   4.968  1.00 91.41           C  
ATOM    770  O   ILE A  98      -5.271  17.561   7.529  1.00 91.41           O  
ATOM    771  CG1 ILE A  98      -6.014  15.233   3.672  1.00 91.41           C  
ATOM    772  CG2 ILE A  98      -5.935  14.809   6.160  1.00 91.41           C  
ATOM    773  CD1 ILE A  98      -6.047  13.782   3.212  1.00 91.41           C  
ATOM    774  N   ASN A  99      -3.212  17.009   6.854  1.00 90.04           N  
ATOM    775  CA  ASN A  99      -2.591  17.222   8.157  1.00 90.04           C  
ATOM    776  C   ASN A  99      -2.706  18.678   8.601  1.00 90.04           C  
ATOM    777  CB  ASN A  99      -1.123  16.790   8.129  1.00 90.04           C  
ATOM    778  O   ASN A  99      -2.962  18.955   9.774  1.00 90.04           O  
ATOM    779  CG  ASN A  99      -0.959  15.283   8.129  1.00 90.04           C  
ATOM    780  ND2 ASN A  99       0.279  14.821   7.994  1.00 90.04           N  
ATOM    781  OD1 ASN A  99      -1.936  14.539   8.249  1.00 90.04           O  
ATOM    782  N   GLU A 100      -2.521  19.629   7.674  1.00 92.29           N  
ATOM    783  CA  GLU A 100      -2.665  21.057   7.939  1.00 92.29           C  
ATOM    784  C   GLU A 100      -4.101  21.406   8.319  1.00 92.29           C  
ATOM    785  CB  GLU A 100      -2.230  21.877   6.721  1.00 92.29           C  
ATOM    786  O   GLU A 100      -4.332  22.181   9.249  1.00 92.29           O  
ATOM    787  CG  GLU A 100      -0.725  21.891   6.495  1.00 92.29           C  
ATOM    788  CD  GLU A 100      -0.318  22.596   5.211  1.00 92.29           C  
ATOM    789  OE1 GLU A 100       0.894  22.640   4.900  1.00 92.29           O  
ATOM    790  OE2 GLU A 100      -1.219  23.111   4.510  1.00 92.29           O  
ATOM    791  N   GLU A 101      -5.035  20.821   7.601  1.00 94.27           N  
ATOM    792  CA  GLU A 101      -6.450  21.065   7.864  1.00 94.27           C  
ATOM    793  C   GLU A 101      -6.865  20.502   9.220  1.00 94.27           C  
ATOM    794  CB  GLU A 101      -7.316  20.460   6.756  1.00 94.27           C  
ATOM    795  O   GLU A 101      -7.668  21.109   9.931  1.00 94.27           O  
ATOM    796  CG  GLU A 101      -7.272  21.237   5.448  1.00 94.27           C  
ATOM    797  CD  GLU A 101      -8.082  20.588   4.337  1.00 94.27           C  
ATOM    798  OE1 GLU A 101      -8.117  21.136   3.212  1.00 94.27           O  
ATOM    799  OE2 GLU A 101      -8.687  19.524   4.595  1.00 94.27           O  
ATOM    800  N   LEU A 102      -6.274  19.398   9.638  1.00 93.65           N  
ATOM    801  CA  LEU A 102      -6.634  18.713  10.875  1.00 93.65           C  
ATOM    802  C   LEU A 102      -5.738  19.161  12.025  1.00 93.65           C  
ATOM    803  CB  LEU A 102      -6.534  17.196  10.696  1.00 93.65           C  
ATOM    804  O   LEU A 102      -5.956  18.773  13.175  1.00 93.65           O  
ATOM    805  CG  LEU A 102      -7.524  16.562   9.717  1.00 93.65           C  
ATOM    806  CD1 LEU A 102      -7.232  15.073   9.558  1.00 93.65           C  
ATOM    807  CD2 LEU A 102      -8.957  16.784  10.187  1.00 93.65           C  
ATOM    808  N   GLY A 103      -4.709  20.101  11.740  1.00 90.41           N  
ATOM    809  CA  GLY A 103      -3.806  20.592  12.769  1.00 90.41           C  
ATOM    810  C   GLY A 103      -2.906  19.512  13.338  1.00 90.41           C  
ATOM    811  O   GLY A 103      -2.600  19.518  14.532  1.00 90.41           O  
ATOM    812  N   ILE A 104      -2.627  18.414  12.613  1.00 89.02           N  
ATOM    813  CA  ILE A 104      -1.767  17.303  13.003  1.00 89.02           C  
ATOM    814  C   ILE A 104      -0.321  17.607  12.615  1.00 89.02           C  
ATOM    815  CB  ILE A 104      -2.227  15.977  12.356  1.00 89.02           C  
ATOM    816  O   ILE A 104      -0.046  17.996  11.478  1.00 89.02           O  
ATOM    817  CG1 ILE A 104      -3.663  15.647  12.781  1.00 89.02           C  
ATOM    818  CG2 ILE A 104      -1.272  14.837  12.721  1.00 89.02           C  
ATOM    819  CD1 ILE A 104      -4.315  14.548  11.953  1.00 89.02           C  
ATOM    820  N   THR A 105       0.666  17.757  13.578  1.00 79.76           N  
ATOM    821  CA  THR A 105       2.080  17.968  13.289  1.00 79.76           C  
ATOM    822  C   THR A 105       2.771  16.644  12.975  1.00 79.76           C  
ATOM    823  CB  THR A 105       2.795  18.656  14.467  1.00 79.76           C  
ATOM    824  O   THR A 105       2.561  15.648  13.670  1.00 79.76           O  
ATOM    825  CG2 THR A 105       2.256  20.066  14.689  1.00 79.76           C  
ATOM    826  OG1 THR A 105       2.591  17.886  15.658  1.00 79.76           O  
ATOM    827  N   GLU A 106       3.245  16.533  11.719  1.00 69.62           N  
ATOM    828  CA  GLU A 106       3.946  15.316  11.321  1.00 69.62           C  
ATOM    829  C   GLU A 106       5.279  15.183  12.053  1.00 69.62           C  
ATOM    830  CB  GLU A 106       4.172  15.295   9.807  1.00 69.62           C  
ATOM    831  O   GLU A 106       5.974  16.176  12.273  1.00 69.62           O  
ATOM    832  CG  GLU A 106       2.912  15.019   9.001  1.00 69.62           C  
ATOM    833  CD  GLU A 106       3.181  14.814   7.518  1.00 69.62           C  
ATOM    834  OE1 GLU A 106       2.252  14.412   6.782  1.00 69.62           O  
ATOM    835  OE2 GLU A 106       4.332  15.056   7.090  1.00 69.62           O  
ATOM    836  N   LYS A 107       5.533  14.027  12.734  1.00 65.35           N  
ATOM    837  CA  LYS A 107       6.857  13.739  13.278  1.00 65.35           C  
ATOM    838  C   LYS A 107       7.928  13.833  12.196  1.00 65.35           C  
ATOM    839  CB  LYS A 107       6.883  12.353  13.922  1.00 65.35           C  
ATOM    840  O   LYS A 107       7.710  13.405  11.060  1.00 65.35           O  
ATOM    841  CG  LYS A 107       7.815  12.244  15.120  1.00 65.35           C  
ATOM    842  CD  LYS A 107       7.631  10.922  15.854  1.00 65.35           C  
ATOM    843  CE  LYS A 107       8.574  10.806  17.044  1.00 65.35           C  
ATOM    844  NZ  LYS A 107       8.366   9.530  17.793  1.00 65.35           N  
ATOM    845  N   PRO A 108       8.978  14.644  12.408  1.00 56.81           N  
ATOM    846  CA  PRO A 108      10.072  14.704  11.435  1.00 56.81           C  
ATOM    847  C   PRO A 108      10.598  13.322  11.053  1.00 56.81           C  
ATOM    848  CB  PRO A 108      11.147  15.515  12.163  1.00 56.81           C  
ATOM    849  O   PRO A 108      10.575  12.400  11.873  1.00 56.81           O  
ATOM    850  CG  PRO A 108      10.566  15.797  13.510  1.00 56.81           C  
ATOM    851  CD  PRO A 108       9.232  15.113  13.608  1.00 56.81           C  
ATOM    852  N   MET A 109      10.549  12.919   9.710  1.00 53.55           N  
ATOM    853  CA  MET A 109      11.166  11.733   9.125  1.00 53.55           C  
ATOM    854  C   MET A 109      12.617  11.596   9.574  1.00 53.55           C  
ATOM    855  CB  MET A 109      11.094  11.786   7.598  1.00 53.55           C  
ATOM    856  O   MET A 109      13.402  12.538   9.447  1.00 53.55           O  
ATOM    857  CG  MET A 109       9.714  11.477   7.039  1.00 53.55           C  
ATOM    858  SD  MET A 109       9.710  11.353   5.208  1.00 53.55           S  
ATOM    859  CE  MET A 109      10.452   9.711   4.996  1.00 53.55           C  
ATOM    860  N   LEU A 110      12.976  10.871  10.635  1.00 52.30           N  
ATOM    861  CA  LEU A 110      14.344  10.542  11.024  1.00 52.30           C  
ATOM    862  C   LEU A 110      15.052   9.769   9.917  1.00 52.30           C  
ATOM    863  CB  LEU A 110      14.351   9.725  12.318  1.00 52.30           C  
ATOM    864  O   LEU A 110      14.437   8.944   9.238  1.00 52.30           O  
ATOM    865  CG  LEU A 110      14.083  10.499  13.610  1.00 52.30           C  
ATOM    866  CD1 LEU A 110      13.332   9.622  14.606  1.00 52.30           C  
ATOM    867  CD2 LEU A 110      15.389  11.004  14.213  1.00 52.30           C  
ATOM    868  N   PRO A 111      16.167  10.254   9.395  1.00 42.55           N  
ATOM    869  CA  PRO A 111      16.912   9.449   8.424  1.00 42.55           C  
ATOM    870  C   PRO A 111      17.047   7.989   8.848  1.00 42.55           C  
ATOM    871  CB  PRO A 111      18.281  10.133   8.376  1.00 42.55           C  
ATOM    872  O   PRO A 111      17.197   7.699  10.038  1.00 42.55           O  
ATOM    873  CG  PRO A 111      18.255  11.120   9.497  1.00 42.55           C  
ATOM    874  CD  PRO A 111      16.915  11.041  10.172  1.00 42.55           C  
ATOM    875  N   SER A 112      16.249   7.025   8.350  1.00 57.49           N  
ATOM    876  CA  SER A 112      16.388   5.573   8.399  1.00 57.49           C  
ATOM    877  C   SER A 112      17.827   5.165   8.692  1.00 57.49           C  
ATOM    878  CB  SER A 112      15.929   4.946   7.081  1.00 57.49           C  
ATOM    879  O   SER A 112      18.760   5.653   8.049  1.00 57.49           O  
ATOM    880  OG  SER A 112      15.389   3.654   7.300  1.00 57.49           O  
ATOM    881  N   LYS A 113      18.385   5.268   9.896  1.00 45.19           N  
ATOM    882  CA  LYS A 113      19.654   4.681  10.316  1.00 45.19           C  
ATOM    883  C   LYS A 113      19.978   3.431   9.504  1.00 45.19           C  
ATOM    884  CB  LYS A 113      19.622   4.344  11.808  1.00 45.19           C  
ATOM    885  O   LYS A 113      19.179   2.493   9.454  1.00 45.19           O  
ATOM    886  CG  LYS A 113      20.235   5.415  12.698  1.00 45.19           C  
ATOM    887  CD  LYS A 113      20.133   5.042  14.172  1.00 45.19           C  
ATOM    888  CE  LYS A 113      20.572   6.190  15.071  1.00 45.19           C  
ATOM    889  NZ  LYS A 113      20.807   5.736  16.474  1.00 45.19           N  
ATOM    890  N   ARG A 114      20.300   3.499   8.244  1.00 50.15           N  
ATOM    891  CA  ARG A 114      21.010   2.436   7.541  1.00 50.15           C  
ATOM    892  C   ARG A 114      21.897   1.645   8.496  1.00 50.15           C  
ATOM    893  CB  ARG A 114      21.852   3.014   6.401  1.00 50.15           C  
ATOM    894  O   ARG A 114      22.698   2.225   9.232  1.00 50.15           O  
ATOM    895  CG  ARG A 114      21.091   3.182   5.096  1.00 50.15           C  
ATOM    896  CD  ARG A 114      22.002   3.643   3.967  1.00 50.15           C  
ATOM    897  NE  ARG A 114      21.381   3.447   2.660  1.00 50.15           N  
ATOM    898  NH1 ARG A 114      23.356   3.595   1.470  1.00 50.15           N  
ATOM    899  NH2 ARG A 114      21.375   3.242   0.372  1.00 50.15           N  
ATOM    900  CZ  ARG A 114      22.039   3.429   1.504  1.00 50.15           C  
ATOM    901  N   ARG A 115      21.386   0.780   9.334  1.00 52.04           N  
ATOM    902  CA  ARG A 115      22.223  -0.189  10.034  1.00 52.04           C  
ATOM    903  C   ARG A 115      23.456  -0.544   9.210  1.00 52.04           C  
ATOM    904  CB  ARG A 115      21.426  -1.455  10.356  1.00 52.04           C  
ATOM    905  O   ARG A 115      23.340  -0.947   8.051  1.00 52.04           O  
ATOM    906  CG  ARG A 115      21.326  -1.758  11.843  1.00 52.04           C  
ATOM    907  CD  ARG A 115      20.381  -2.919  12.119  1.00 52.04           C  
ATOM    908  NE  ARG A 115      20.750  -3.635  13.337  1.00 52.04           N  
ATOM    909  NH1 ARG A 115      19.494  -5.514  12.858  1.00 52.04           N  
ATOM    910  NH2 ARG A 115      20.719  -5.411  14.793  1.00 52.04           N  
ATOM    911  CZ  ARG A 115      20.320  -4.852  13.660  1.00 52.04           C  
ATOM    912  N   SER A 116      24.475   0.380   9.054  1.00 50.08           N  
ATOM    913  CA  SER A 116      25.806   0.020   8.575  1.00 50.08           C  
ATOM    914  C   SER A 116      26.281  -1.289   9.196  1.00 50.08           C  
ATOM    915  CB  SER A 116      26.807   1.134   8.883  1.00 50.08           C  
ATOM    916  O   SER A 116      26.143  -1.495  10.404  1.00 50.08           O  
ATOM    917  OG  SER A 116      26.364   1.919   9.977  1.00 50.08           O  
ATOM    918  N   LYS A 117      25.932  -2.458   8.643  1.00 55.71           N  
ATOM    919  CA  LYS A 117      26.647  -3.707   8.888  1.00 55.71           C  
ATOM    920  C   LYS A 117      28.076  -3.439   9.354  1.00 55.71           C  
ATOM    921  CB  LYS A 117      26.661  -4.574   7.628  1.00 55.71           C  
ATOM    922  O   LYS A 117      28.754  -2.559   8.820  1.00 55.71           O  
ATOM    923  CG  LYS A 117      25.362  -5.328   7.382  1.00 55.71           C  
ATOM    924  CD  LYS A 117      25.461  -6.225   6.155  1.00 55.71           C  
ATOM    925  CE  LYS A 117      24.182  -7.023   5.941  1.00 55.71           C  
ATOM    926  NZ  LYS A 117      24.262  -7.881   4.721  1.00 55.71           N  
ATOM    927  N   PRO A 118      28.501  -3.762  10.632  1.00 46.08           N  
ATOM    928  CA  PRO A 118      29.934  -3.610  10.895  1.00 46.08           C  
ATOM    929  C   PRO A 118      30.800  -4.407   9.922  1.00 46.08           C  
ATOM    930  CB  PRO A 118      30.088  -4.138  12.323  1.00 46.08           C  
ATOM    931  O   PRO A 118      30.398  -5.481   9.469  1.00 46.08           O  
ATOM    932  CG  PRO A 118      28.795  -4.826  12.618  1.00 46.08           C  
ATOM    933  CD  PRO A 118      27.935  -4.773  11.387  1.00 46.08           C  
ATOM    934  N   ALA A 119      31.532  -3.734   8.995  1.00 48.86           N  
ATOM    935  CA  ALA A 119      32.801  -3.931   8.298  1.00 48.86           C  
ATOM    936  C   ALA A 119      33.599  -5.071   8.925  1.00 48.86           C  
ATOM    937  CB  ALA A 119      33.620  -2.643   8.309  1.00 48.86           C  
ATOM    938  O   ALA A 119      33.715  -5.155  10.150  1.00 48.86           O  
ATOM    939  N   ALA A 120      33.379  -6.332   8.541  1.00 41.31           N  
ATOM    940  CA  ALA A 120      34.334  -7.399   8.251  1.00 41.31           C  
ATOM    941  C   ALA A 120      35.664  -7.151   8.957  1.00 41.31           C  
ATOM    942  CB  ALA A 120      34.550  -7.524   6.745  1.00 41.31           C  
ATOM    943  O   ALA A 120      36.313  -6.127   8.731  1.00 41.31           O  
ATOM    944  N   SER A 121      35.782  -7.427  10.276  1.00 51.35           N  
ATOM    945  CA  SER A 121      37.124  -7.570  10.830  1.00 51.35           C  
ATOM    946  C   SER A 121      37.690  -8.960  10.557  1.00 51.35           C  
ATOM    947  CB  SER A 121      37.115  -7.301  12.335  1.00 51.35           C  
ATOM    948  O   SER A 121      36.994  -9.963  10.730  1.00 51.35           O  
ATOM    949  OG  SER A 121      36.330  -8.266  13.014  1.00 51.35           O  
ATOM    950  N   ASN A 122      38.317  -9.199   9.472  1.00 39.69           N  
ATOM    951  CA  ASN A 122      39.486 -10.005   9.137  1.00 39.69           C  
ATOM    952  C   ASN A 122      40.480 -10.059  10.294  1.00 39.69           C  
ATOM    953  CB  ASN A 122      40.166  -9.467   7.877  1.00 39.69           C  
ATOM    954  O   ASN A 122      41.021  -9.029  10.701  1.00 39.69           O  
ATOM    955  CG  ASN A 122      39.332  -9.675   6.628  1.00 39.69           C  
ATOM    956  ND2 ASN A 122      39.712  -9.011   5.543  1.00 39.69           N  
ATOM    957  OD1 ASN A 122      38.353 -10.426   6.639  1.00 39.69           O  
ATOM    958  N   ASP A 123      40.256 -10.963  11.270  1.00 49.77           N  
ATOM    959  CA  ASP A 123      41.472 -11.281  12.012  1.00 49.77           C  
ATOM    960  C   ASP A 123      41.660 -12.791  12.138  1.00 49.77           C  
ATOM    961  CB  ASP A 123      41.438 -10.637  13.400  1.00 49.77           C  
ATOM    962  O   ASP A 123      40.771 -13.494  12.621  1.00 49.77           O  
ATOM    963  CG  ASP A 123      42.345  -9.425  13.514  1.00 49.77           C  
ATOM    964  OD1 ASP A 123      43.260  -9.267  12.678  1.00 49.77           O  
ATOM    965  OD2 ASP A 123      42.146  -8.623  14.452  1.00 49.77           O  
ATOM    966  N   THR A 124      42.281 -13.444  11.184  1.00 40.69           N  
ATOM    967  CA  THR A 124      43.357 -14.424  11.089  1.00 40.69           C  
ATOM    968  C   THR A 124      44.106 -14.535  12.414  1.00 40.69           C  
ATOM    969  CB  THR A 124      44.347 -14.060   9.966  1.00 40.69           C  
ATOM    970  O   THR A 124      44.493 -13.523  13.001  1.00 40.69           O  
ATOM    971  CG2 THR A 124      44.122 -14.926   8.732  1.00 40.69           C  
ATOM    972  OG1 THR A 124      44.169 -12.683   9.609  1.00 40.69           O  
ATOM    973  N   THR A 125      43.688 -15.453  13.363  1.00 53.24           N  
ATOM    974  CA  THR A 125      44.826 -16.028  14.071  1.00 53.24           C  
ATOM    975  C   THR A 125      44.680 -17.543  14.190  1.00 53.24           C  
ATOM    976  CB  THR A 125      44.979 -15.414  15.475  1.00 53.24           C  
ATOM    977  O   THR A 125      43.625 -18.041  14.585  1.00 53.24           O  
ATOM    978  CG2 THR A 125      46.312 -14.686  15.615  1.00 53.24           C  
ATOM    979  OG1 THR A 125      43.913 -14.482  15.701  1.00 53.24           O  
ATOM    980  N   PRO A 126      45.632 -18.387  13.698  1.00 34.90           N  
ATOM    981  CA  PRO A 126      45.903 -19.825  13.766  1.00 34.90           C  
ATOM    982  C   PRO A 126      46.425 -20.263  15.133  1.00 34.90           C  
ATOM    983  CB  PRO A 126      46.964 -20.036  12.683  1.00 34.90           C  
ATOM    984  O   PRO A 126      47.009 -19.458  15.862  1.00 34.90           O  
ATOM    985  CG  PRO A 126      47.681 -18.727  12.591  1.00 34.90           C  
ATOM    986  CD  PRO A 126      47.085 -17.785  13.598  1.00 34.90           C  
ATOM    987  N   MET A 127      45.950 -21.476  15.729  1.00 35.91           N  
ATOM    988  CA  MET A 127      46.345 -22.778  16.260  1.00 35.91           C  
ATOM    989  C   MET A 127      47.343 -22.620  17.402  1.00 35.91           C  
ATOM    990  CB  MET A 127      46.948 -23.649  15.156  1.00 35.91           C  
ATOM    991  O   MET A 127      48.336 -21.903  17.271  1.00 35.91           O  
ATOM    992  CG  MET A 127      45.919 -24.214  14.190  1.00 35.91           C  
ATOM    993  SD  MET A 127      45.471 -25.951  14.577  1.00 35.91           S  
ATOM    994  CE  MET A 127      43.903 -25.690  15.452  1.00 35.91           C  
ATOM    995  N   LEU A 128      47.008 -23.027  18.781  1.00 43.31           N  
ATOM    996  CA  LEU A 128      47.770 -24.006  19.549  1.00 43.31           C  
ATOM    997  C   LEU A 128      47.324 -24.020  21.007  1.00 43.31           C  
ATOM    998  CB  LEU A 128      49.269 -23.705  19.464  1.00 43.31           C  
ATOM    999  O   LEU A 128      47.269 -22.971  21.654  1.00 43.31           O  
ATOM   1000  CG  LEU A 128      49.950 -24.022  18.132  1.00 43.31           C  
ATOM   1001  CD1 LEU A 128      51.317 -23.350  18.062  1.00 43.31           C  
ATOM   1002  CD2 LEU A 128      50.080 -25.530  17.943  1.00 43.31           C  
ATOM   1003  N   GLY A 129      46.566 -25.109  21.560  1.00 35.38           N  
ATOM   1004  CA  GLY A 129      46.791 -26.216  22.475  1.00 35.38           C  
ATOM   1005  C   GLY A 129      47.269 -25.771  23.844  1.00 35.38           C  
ATOM   1006  O   GLY A 129      48.096 -24.863  23.954  1.00 35.38           O  
ATOM   1007  N   VAL A 130      46.398 -25.966  24.948  1.00 45.47           N  
ATOM   1008  CA  VAL A 130      46.684 -26.784  26.122  1.00 45.47           C  
ATOM   1009  C   VAL A 130      45.941 -26.227  27.334  1.00 45.47           C  
ATOM   1010  CB  VAL A 130      48.201 -26.850  26.411  1.00 45.47           C  
ATOM   1011  O   VAL A 130      46.059 -25.041  27.652  1.00 45.47           O  
ATOM   1012  CG1 VAL A 130      48.465 -27.523  27.757  1.00 45.47           C  
ATOM   1013  CG2 VAL A 130      48.926 -27.590  25.289  1.00 45.47           C  
ATOM   1014  N   GLU A 131      44.959 -26.960  27.965  1.00 37.12           N  
ATOM   1015  CA  GLU A 131      44.594 -27.841  29.069  1.00 37.12           C  
ATOM   1016  C   GLU A 131      44.563 -27.083  30.393  1.00 37.12           C  
ATOM   1017  CB  GLU A 131      45.565 -29.021  29.160  1.00 37.12           C  
ATOM   1018  O   GLU A 131      45.519 -26.383  30.736  1.00 37.12           O  
ATOM   1019  CG  GLU A 131      45.465 -29.992  27.993  1.00 37.12           C  
ATOM   1020  CD  GLU A 131      46.248 -31.276  28.213  1.00 37.12           C  
ATOM   1021  OE1 GLU A 131      45.837 -32.336  27.687  1.00 37.12           O  
ATOM   1022  OE2 GLU A 131      47.281 -31.224  28.917  1.00 37.12           O  
ATOM   1023  N   GLY A 132      43.357 -26.956  30.995  1.00 38.98           N  
ATOM   1024  CA  GLY A 132      43.167 -27.405  32.365  1.00 38.98           C  
ATOM   1025  C   GLY A 132      41.844 -26.962  32.960  1.00 38.98           C  
ATOM   1026  O   GLY A 132      41.506 -25.777  32.922  1.00 38.98           O  
ATOM   1027  N   ASN A 133      40.776 -27.856  32.896  1.00 45.88           N  
ATOM   1028  CA  ASN A 133      39.672 -28.157  33.801  1.00 45.88           C  
ATOM   1029  C   ASN A 133      40.116 -28.112  35.260  1.00 45.88           C  
ATOM   1030  CB  ASN A 133      39.065 -29.523  33.473  1.00 45.88           C  
ATOM   1031  O   ASN A 133      41.218 -28.553  35.592  1.00 45.88           O  
ATOM   1032  CG  ASN A 133      37.653 -29.677  34.001  1.00 45.88           C  
ATOM   1033  ND2 ASN A 133      37.245 -30.916  34.252  1.00 45.88           N  
ATOM   1034  OD1 ASN A 133      36.933 -28.691  34.182  1.00 45.88           O  
ATOM   1035  N   PRO A 134      39.090 -28.123  36.302  1.00 48.60           N  
ATOM   1036  CA  PRO A 134      37.703 -28.312  36.734  1.00 48.60           C  
ATOM   1037  C   PRO A 134      37.505 -28.034  38.223  1.00 48.60           C  
ATOM   1038  CB  PRO A 134      37.431 -29.784  36.412  1.00 48.60           C  
ATOM   1039  O   PRO A 134      38.481 -27.847  38.954  1.00 48.60           O  
ATOM   1040  CG  PRO A 134      38.735 -30.474  36.651  1.00 48.60           C  
ATOM   1041  CD  PRO A 134      39.776 -29.436  36.958  1.00 48.60           C  
ATOM   1042  N   GLU A 135      36.287 -27.552  38.662  1.00 43.76           N  
ATOM   1043  CA  GLU A 135      35.582 -28.124  39.805  1.00 43.76           C  
ATOM   1044  C   GLU A 135      34.135 -27.645  39.857  1.00 43.76           C  
ATOM   1045  CB  GLU A 135      36.300 -27.772  41.110  1.00 43.76           C  
ATOM   1046  O   GLU A 135      33.875 -26.440  39.888  1.00 43.76           O  
ATOM   1047  CG  GLU A 135      37.432 -28.726  41.466  1.00 43.76           C  
ATOM   1048  CD  GLU A 135      38.036 -28.456  42.835  1.00 43.76           C  
ATOM   1049  OE1 GLU A 135      38.768 -29.326  43.358  1.00 43.76           O  
ATOM   1050  OE2 GLU A 135      37.774 -27.365  43.389  1.00 43.76           O  
ATOM   1051  N   GLU A 136      33.103 -28.485  39.467  1.00 45.83           N  
ATOM   1052  CA  GLU A 136      31.800 -29.067  39.774  1.00 45.83           C  
ATOM   1053  C   GLU A 136      31.470 -28.933  41.258  1.00 45.83           C  
ATOM   1054  CB  GLU A 136      31.757 -30.539  39.357  1.00 45.83           C  
ATOM   1055  O   GLU A 136      32.351 -29.070  42.110  1.00 45.83           O  
ATOM   1056  CG  GLU A 136      30.989 -30.791  38.067  1.00 45.83           C  
ATOM   1057  CD  GLU A 136      30.610 -32.250  37.869  1.00 45.83           C  
ATOM   1058  OE1 GLU A 136      29.824 -32.552  36.943  1.00 45.83           O  
ATOM   1059  OE2 GLU A 136      31.103 -33.097  38.647  1.00 45.83           O  
ATOM   1060  N   PRO A 137      30.066 -29.250  41.694  1.00 45.16           N  
ATOM   1061  CA  PRO A 137      28.627 -29.446  41.507  1.00 45.16           C  
ATOM   1062  C   PRO A 137      27.873 -29.585  42.827  1.00 45.16           C  
ATOM   1063  CB  PRO A 137      28.550 -30.741  40.695  1.00 45.16           C  
ATOM   1064  O   PRO A 137      28.493 -29.722  43.885  1.00 45.16           O  
ATOM   1065  CG  PRO A 137      29.667 -31.586  41.217  1.00 45.16           C  
ATOM   1066  CD  PRO A 137      30.436 -30.787  42.230  1.00 45.16           C  
ATOM   1067  N   THR A 138      26.527 -29.209  42.906  1.00 46.80           N  
ATOM   1068  CA  THR A 138      25.564 -30.099  43.545  1.00 46.80           C  
ATOM   1069  C   THR A 138      24.136 -29.687  43.202  1.00 46.80           C  
ATOM   1070  CB  THR A 138      25.745 -30.112  45.074  1.00 46.80           C  
ATOM   1071  O   THR A 138      23.815 -28.497  43.184  1.00 46.80           O  
ATOM   1072  CG2 THR A 138      27.121 -30.645  45.461  1.00 46.80           C  
ATOM   1073  OG1 THR A 138      25.603 -28.778  45.577  1.00 46.80           O  
ATOM   1074  N   GLU A 139      23.212 -30.628  42.614  1.00 45.22           N  
ATOM   1075  CA  GLU A 139      22.294 -31.738  42.846  1.00 45.22           C  
ATOM   1076  C   GLU A 139      20.933 -31.238  43.324  1.00 45.22           C  
ATOM   1077  CB  GLU A 139      22.882 -32.718  43.865  1.00 45.22           C  
ATOM   1078  O   GLU A 139      20.853 -30.435  44.255  1.00 45.22           O  
ATOM   1079  CG  GLU A 139      23.386 -34.015  43.251  1.00 45.22           C  
ATOM   1080  CD  GLU A 139      23.969 -34.977  44.274  1.00 45.22           C  
ATOM   1081  OE1 GLU A 139      24.371 -36.099  43.892  1.00 45.22           O  
ATOM   1082  OE2 GLU A 139      24.022 -34.606  45.468  1.00 45.22           O  
ATOM   1083  N   ASP A 140      19.806 -31.570  42.633  1.00 49.51           N  
ATOM   1084  CA  ASP A 140      18.812 -32.588  42.957  1.00 49.51           C  
ATOM   1085  C   ASP A 140      17.493 -32.317  42.237  1.00 49.51           C  
ATOM   1086  CB  ASP A 140      18.584 -32.653  44.468  1.00 49.51           C  
ATOM   1087  O   ASP A 140      16.959 -31.208  42.307  1.00 49.51           O  
ATOM   1088  CG  ASP A 140      19.738 -33.297  45.215  1.00 49.51           C  
ATOM   1089  OD1 ASP A 140      20.396 -34.203  44.659  1.00 49.51           O  
ATOM   1090  OD2 ASP A 140      19.991 -32.897  46.372  1.00 49.51           O  
ATOM   1091  N   LYS A 141      16.992 -33.192  41.270  1.00 47.57           N  
ATOM   1092  CA  LYS A 141      16.162 -34.383  41.123  1.00 47.57           C  
ATOM   1093  C   LYS A 141      14.708 -34.009  40.846  1.00 47.57           C  
ATOM   1094  CB  LYS A 141      16.248 -35.256  42.376  1.00 47.57           C  
ATOM   1095  O   LYS A 141      14.142 -33.151  41.526  1.00 47.57           O  
ATOM   1096  CG  LYS A 141      17.581 -35.972  42.540  1.00 47.57           C  
ATOM   1097  CD  LYS A 141      17.457 -37.178  43.463  1.00 47.57           C  
ATOM   1098  CE  LYS A 141      18.770 -37.944  43.561  1.00 47.57           C  
ATOM   1099  NZ  LYS A 141      18.680 -39.074  44.534  1.00 47.57           N  
ATOM   1100  N   GLU A 142      14.096 -34.424  39.660  1.00 46.73           N  
ATOM   1101  CA  GLU A 142      13.211 -35.490  39.202  1.00 46.73           C  
ATOM   1102  C   GLU A 142      11.772 -34.998  39.078  1.00 46.73           C  
ATOM   1103  CB  GLU A 142      13.277 -36.689  40.151  1.00 46.73           C  
ATOM   1104  O   GLU A 142      11.190 -34.514  40.050  1.00 46.73           O  
ATOM   1105  CG  GLU A 142      14.280 -37.753  39.730  1.00 46.73           C  
ATOM   1106  CD  GLU A 142      14.357 -38.922  40.699  1.00 46.73           C  
ATOM   1107  OE1 GLU A 142      15.089 -39.898  40.416  1.00 46.73           O  
ATOM   1108  OE2 GLU A 142      13.679 -38.863  41.749  1.00 46.73           O  
ATOM   1109  N   LYS A 143      11.116 -34.942  37.821  1.00 47.57           N  
ATOM   1110  CA  LYS A 143      10.146 -35.398  36.830  1.00 47.57           C  
ATOM   1111  C   LYS A 143       8.736 -35.426  37.412  1.00 47.57           C  
ATOM   1112  CB  LYS A 143      10.525 -36.786  36.308  1.00 47.57           C  
ATOM   1113  O   LYS A 143       8.546 -35.783  38.577  1.00 47.57           O  
ATOM   1114  CG  LYS A 143      11.269 -36.766  34.981  1.00 47.57           C  
ATOM   1115  CD  LYS A 143      11.526 -38.176  34.464  1.00 47.57           C  
ATOM   1116  CE  LYS A 143      12.445 -38.167  33.250  1.00 47.57           C  
ATOM   1117  NZ  LYS A 143      12.453 -39.488  32.552  1.00 47.57           N  
ATOM   1118  N   PRO A 144       7.620 -35.661  36.424  1.00 44.14           N  
ATOM   1119  CA  PRO A 144       6.558 -35.225  35.514  1.00 44.14           C  
ATOM   1120  C   PRO A 144       5.212 -35.878  35.821  1.00 44.14           C  
ATOM   1121  CB  PRO A 144       7.073 -35.657  34.139  1.00 44.14           C  
ATOM   1122  O   PRO A 144       5.123 -36.725  36.713  1.00 44.14           O  
ATOM   1123  CG  PRO A 144       7.818 -36.928  34.392  1.00 44.14           C  
ATOM   1124  CD  PRO A 144       7.879 -37.158  35.875  1.00 44.14           C  
ATOM   1125  N   ASP A 145       3.910 -35.273  35.370  1.00 46.67           N  
ATOM   1126  CA  ASP A 145       2.740 -35.821  34.691  1.00 46.67           C  
ATOM   1127  C   ASP A 145       1.449 -35.258  35.282  1.00 46.67           C  
ATOM   1128  CB  ASP A 145       2.735 -37.348  34.777  1.00 46.67           C  
ATOM   1129  O   ASP A 145       1.241 -35.311  36.496  1.00 46.67           O  
ATOM   1130  CG  ASP A 145       1.745 -37.993  33.822  1.00 46.67           C  
ATOM   1131  OD1 ASP A 145       1.283 -37.319  32.876  1.00 46.67           O  
ATOM   1132  OD2 ASP A 145       1.421 -39.184  34.020  1.00 46.67           O  
ATOM   1133  N   ASP A 146       0.517 -34.676  34.521  1.00 48.22           N  
ATOM   1134  CA  ASP A 146      -0.773 -35.218  34.105  1.00 48.22           C  
ATOM   1135  C   ASP A 146      -1.696 -34.112  33.598  1.00 48.22           C  
ATOM   1136  CB  ASP A 146      -1.438 -35.969  35.260  1.00 48.22           C  
ATOM   1137  O   ASP A 146      -1.848 -33.076  34.249  1.00 48.22           O  
ATOM   1138  CG  ASP A 146      -1.284 -35.261  36.594  1.00 48.22           C  
ATOM   1139  OD1 ASP A 146      -0.485 -34.304  36.688  1.00 48.22           O  
ATOM   1140  OD2 ASP A 146      -1.965 -35.666  37.562  1.00 48.22           O  
ATOM   1141  N   GLY A 147      -2.104 -33.990  32.251  1.00 44.77           N  
ATOM   1142  CA  GLY A 147      -3.346 -34.407  31.620  1.00 44.77           C  
ATOM   1143  C   GLY A 147      -4.472 -33.408  31.802  1.00 44.77           C  
ATOM   1144  O   GLY A 147      -4.672 -32.883  32.899  1.00 44.77           O  
ATOM   1145  N   ASN A 148      -4.943 -32.802  30.705  1.00 48.83           N  
ATOM   1146  CA  ASN A 148      -6.327 -33.026  30.299  1.00 48.83           C  
ATOM   1147  C   ASN A 148      -6.688 -32.209  29.063  1.00 48.83           C  
ATOM   1148  CB  ASN A 148      -7.282 -32.701  31.449  1.00 48.83           C  
ATOM   1149  O   ASN A 148      -6.489 -30.993  29.037  1.00 48.83           O  
ATOM   1150  CG  ASN A 148      -8.331 -33.776  31.659  1.00 48.83           C  
ATOM   1151  ND2 ASN A 148      -9.537 -33.363  32.030  1.00 48.83           N  
ATOM   1152  OD1 ASN A 148      -8.058 -34.967  31.490  1.00 48.83           O  
ATOM   1153  N   ALA A 149      -6.897 -32.812  27.810  1.00 49.43           N  
ATOM   1154  CA  ALA A 149      -7.838 -33.180  26.755  1.00 49.43           C  
ATOM   1155  C   ALA A 149      -9.248 -32.697  27.085  1.00 49.43           C  
ATOM   1156  CB  ALA A 149      -7.832 -34.691  26.541  1.00 49.43           C  
ATOM   1157  O   ALA A 149      -9.754 -32.943  28.182  1.00 49.43           O  
ATOM   1158  N   TYR A 150      -9.835 -31.751  26.367  1.00 54.92           N  
ATOM   1159  CA  TYR A 150     -11.238 -31.828  25.978  1.00 54.92           C  
ATOM   1160  C   TYR A 150     -11.400 -31.623  24.476  1.00 54.92           C  
ATOM   1161  CB  TYR A 150     -12.066 -30.788  26.738  1.00 54.92           C  
ATOM   1162  O   TYR A 150     -10.876 -30.658  23.915  1.00 54.92           O  
ATOM   1163  CG  TYR A 150     -11.689 -30.659  28.195  1.00 54.92           C  
ATOM   1164  CD1 TYR A 150     -12.243 -31.503  29.155  1.00 54.92           C  
ATOM   1165  CD2 TYR A 150     -10.779 -29.694  28.613  1.00 54.92           C  
ATOM   1166  CE1 TYR A 150     -11.900 -31.387  30.498  1.00 54.92           C  
ATOM   1167  CE2 TYR A 150     -10.429 -29.569  29.954  1.00 54.92           C  
ATOM   1168  OH  TYR A 150     -10.651 -30.300  32.215  1.00 54.92           O  
ATOM   1169  CZ  TYR A 150     -10.994 -30.419  30.887  1.00 54.92           C  
ATOM   1170  N   ASN A 151     -11.631 -32.732  23.615  1.00 42.69           N  
ATOM   1171  CA  ASN A 151     -12.536 -33.242  22.591  1.00 42.69           C  
ATOM   1172  C   ASN A 151     -13.980 -32.831  22.864  1.00 42.69           C  
ATOM   1173  CB  ASN A 151     -12.427 -34.765  22.488  1.00 42.69           C  
ATOM   1174  O   ASN A 151     -14.468 -32.972  23.987  1.00 42.69           O  
ATOM   1175  CG  ASN A 151     -12.000 -35.228  21.109  1.00 42.69           C  
ATOM   1176  ND2 ASN A 151     -12.045 -36.536  20.883  1.00 42.69           N  
ATOM   1177  OD1 ASN A 151     -11.630 -34.418  20.255  1.00 42.69           O  
ATOM   1178  N   SER A 152     -14.790 -32.222  21.813  1.00 47.91           N  
ATOM   1179  CA  SER A 152     -15.945 -32.671  21.043  1.00 47.91           C  
ATOM   1180  C   SER A 152     -16.817 -31.495  20.618  1.00 47.91           C  
ATOM   1181  CB  SER A 152     -16.776 -33.667  21.853  1.00 47.91           C  
ATOM   1182  O   SER A 152     -17.125 -30.618  21.428  1.00 47.91           O  
ATOM   1183  OG  SER A 152     -16.508 -34.997  21.444  1.00 47.91           O  
ATOM   1184  N   MET A 153     -17.014 -31.223  19.239  1.00 48.22           N  
ATOM   1185  CA  MET A 153     -17.995 -31.376  18.168  1.00 48.22           C  
ATOM   1186  C   MET A 153     -19.114 -30.349  18.305  1.00 48.22           C  
ATOM   1187  CB  MET A 153     -18.579 -32.790  18.171  1.00 48.22           C  
ATOM   1188  O   MET A 153     -19.642 -30.142  19.399  1.00 48.22           O  
ATOM   1189  CG  MET A 153     -17.655 -33.836  17.568  1.00 48.22           C  
ATOM   1190  SD  MET A 153     -18.380 -35.521  17.608  1.00 48.22           S  
ATOM   1191  CE  MET A 153     -18.169 -36.001  15.871  1.00 48.22           C  
ATOM   1192  N   SER A 154     -19.245 -29.577  17.286  1.00 44.34           N  
ATOM   1193  CA  SER A 154     -20.428 -29.418  16.447  1.00 44.34           C  
ATOM   1194  C   SER A 154     -20.043 -29.131  14.999  1.00 44.34           C  
ATOM   1195  CB  SER A 154     -21.316 -28.293  16.979  1.00 44.34           C  
ATOM   1196  O   SER A 154     -19.059 -28.435  14.739  1.00 44.34           O  
ATOM   1197  OG  SER A 154     -21.798 -28.604  18.275  1.00 44.34           O  
TER    1198      SER A 154                                                      
ENDMDL                                                                          
END                                                                             
