# Supplementary material for: Uncoupled evolution of the Polycomb system and deep origin of non-canonical PRC1
Source: Commun Biol. 2023 Nov 10;6:1144. doi: 10.1038/s42003-023-05501-x (PMC10638273; doi:10.1038/s42003-023-05501-x)
Supplement: Supplementary file 8 — Supplementary Data 5 [file 42003_2023_5501_MOESM8_ESM.zip › Supplementary Data 5/PCGF_putative_checks/PCGF_alphafold_remainedputative/NUTLON020672_PCGF_625f3.result/NUTLON020672_PCGF_625f3_unrelaxed_rank_2_model_3.pdb]

MODEL     1                                                                     
ATOM      1  N   PRO A   1      16.620   2.410  16.457  1.00 49.40           N  
ATOM      2  CA  PRO A   1      16.799   3.316  17.594  1.00 49.40           C  
ATOM      3  C   PRO A   1      15.683   3.192  18.629  1.00 49.40           C  
ATOM      4  CB  PRO A   1      16.791   4.702  16.945  1.00 49.40           C  
ATOM      5  O   PRO A   1      14.513   3.046  18.266  1.00 49.40           O  
ATOM      6  CG  PRO A   1      16.408   4.456  15.522  1.00 49.40           C  
ATOM      7  CD  PRO A   1      16.302   2.973  15.306  1.00 49.40           C  
ATOM      8  N   ARG A   2      15.889   2.343  19.609  1.00 53.80           N  
ATOM      9  CA  ARG A   2      15.025   2.321  20.785  1.00 53.80           C  
ATOM     10  C   ARG A   2      14.980   3.689  21.457  1.00 53.80           C  
ATOM     11  CB  ARG A   2      15.501   1.263  21.783  1.00 53.80           C  
ATOM     12  O   ARG A   2      16.020   4.241  21.824  1.00 53.80           O  
ATOM     13  CG  ARG A   2      14.715  -0.037  21.724  1.00 53.80           C  
ATOM     14  CD  ARG A   2      15.200  -1.037  22.764  1.00 53.80           C  
ATOM     15  NE  ARG A   2      14.216  -2.090  22.999  1.00 53.80           N  
ATOM     16  NH1 ARG A   2      15.635  -3.425  24.240  1.00 53.80           N  
ATOM     17  NH2 ARG A   2      13.478  -4.093  23.848  1.00 53.80           N  
ATOM     18  CZ  ARG A   2      14.445  -3.200  23.695  1.00 53.80           C  
ATOM     19  N   ILE A   3      14.266   4.625  20.948  1.00 61.43           N  
ATOM     20  CA  ILE A   3      14.140   5.888  21.667  1.00 61.43           C  
ATOM     21  C   ILE A   3      13.456   5.651  23.012  1.00 61.43           C  
ATOM     22  CB  ILE A   3      13.353   6.932  20.843  1.00 61.43           C  
ATOM     23  O   ILE A   3      12.382   5.046  23.071  1.00 61.43           O  
ATOM     24  CG1 ILE A   3      13.785   6.886  19.372  1.00 61.43           C  
ATOM     25  CG2 ILE A   3      13.543   8.335  21.426  1.00 61.43           C  
ATOM     26  CD1 ILE A   3      12.944   7.760  18.452  1.00 61.43           C  
ATOM     27  N   GLN A   4      14.143   5.162  24.047  1.00 70.17           N  
ATOM     28  CA  GLN A   4      13.694   5.083  25.433  1.00 70.17           C  
ATOM     29  C   GLN A   4      13.088   6.407  25.892  1.00 70.17           C  
ATOM     30  CB  GLN A   4      14.851   4.689  26.352  1.00 70.17           C  
ATOM     31  O   GLN A   4      13.745   7.448  25.836  1.00 70.17           O  
ATOM     32  CG  GLN A   4      15.306   3.245  26.183  1.00 70.17           C  
ATOM     33  CD  GLN A   4      16.456   2.881  27.103  1.00 70.17           C  
ATOM     34  NE2 GLN A   4      16.720   1.586  27.238  1.00 70.17           N  
ATOM     35  OE1 GLN A   4      17.103   3.756  27.687  1.00 70.17           O  
ATOM     36  N   GLY A   5      11.789   6.456  25.839  1.00 69.52           N  
ATOM     37  CA  GLY A   5      11.112   7.371  26.744  1.00 69.52           C  
ATOM     38  C   GLY A   5      10.989   8.777  26.188  1.00 69.52           C  
ATOM     39  O   GLY A   5      10.515   9.683  26.876  1.00 69.52           O  
ATOM     40  N   ALA A   6      11.261   8.919  24.890  1.00 72.70           N  
ATOM     41  CA  ALA A   6      10.972  10.257  24.381  1.00 72.70           C  
ATOM     42  C   ALA A   6       9.878  10.216  23.318  1.00 72.70           C  
ATOM     43  CB  ALA A   6      12.238  10.895  23.813  1.00 72.70           C  
ATOM     44  O   ALA A   6       9.823   9.285  22.511  1.00 72.70           O  
ATOM     45  N   SER A   7       8.678  10.683  23.755  1.00 73.87           N  
ATOM     46  CA  SER A   7       7.593  10.913  22.807  1.00 73.87           C  
ATOM     47  C   SER A   7       7.926  12.053  21.851  1.00 73.87           C  
ATOM     48  CB  SER A   7       6.291  11.222  23.547  1.00 73.87           C  
ATOM     49  O   SER A   7       8.439  13.093  22.271  1.00 73.87           O  
ATOM     50  OG  SER A   7       6.556  11.687  24.859  1.00 73.87           O  
ATOM     51  N   ILE A   8       8.188  11.667  20.645  1.00 76.19           N  
ATOM     52  CA  ILE A   8       8.335  12.686  19.611  1.00 76.19           C  
ATOM     53  C   ILE A   8       6.995  12.909  18.913  1.00 76.19           C  
ATOM     54  CB  ILE A   8       9.417  12.293  18.580  1.00 76.19           C  
ATOM     55  O   ILE A   8       6.253  11.957  18.661  1.00 76.19           O  
ATOM     56  CG1 ILE A   8      10.718  11.906  19.293  1.00 76.19           C  
ATOM     57  CG2 ILE A   8       9.656  13.435  17.587  1.00 76.19           C  
ATOM     58  CD1 ILE A   8      11.699  11.139  18.417  1.00 76.19           C  
ATOM     59  N   PHE A   9       6.607  14.212  19.010  1.00 78.04           N  
ATOM     60  CA  PHE A   9       5.410  14.617  18.283  1.00 78.04           C  
ATOM     61  C   PHE A   9       5.746  14.973  16.840  1.00 78.04           C  
ATOM     62  CB  PHE A   9       4.737  15.807  18.975  1.00 78.04           C  
ATOM     63  O   PHE A   9       6.596  15.831  16.589  1.00 78.04           O  
ATOM     64  CG  PHE A   9       4.162  15.478  20.326  1.00 78.04           C  
ATOM     65  CD1 PHE A   9       2.865  14.995  20.447  1.00 78.04           C  
ATOM     66  CD2 PHE A   9       4.921  15.653  21.477  1.00 78.04           C  
ATOM     67  CE1 PHE A   9       2.331  14.690  21.697  1.00 78.04           C  
ATOM     68  CE2 PHE A   9       4.394  15.350  22.729  1.00 78.04           C  
ATOM     69  CZ  PHE A   9       3.099  14.870  22.837  1.00 78.04           C  
ATOM     70  N   LEU A  10       5.420  14.085  15.949  1.00 76.06           N  
ATOM     71  CA  LEU A  10       5.636  14.386  14.538  1.00 76.06           C  
ATOM     72  C   LEU A  10       4.323  14.749  13.852  1.00 76.06           C  
ATOM     73  CB  LEU A  10       6.284  13.194  13.828  1.00 76.06           C  
ATOM     74  O   LEU A  10       3.279  14.166  14.152  1.00 76.06           O  
ATOM     75  CG  LEU A  10       7.651  12.753  14.353  1.00 76.06           C  
ATOM     76  CD1 LEU A  10       8.022  11.388  13.784  1.00 76.06           C  
ATOM     77  CD2 LEU A  10       8.715  13.789  14.009  1.00 76.06           C  
ATOM     78  N   LYS A  11       4.410  15.893  13.196  1.00 78.82           N  
ATOM     79  CA  LYS A  11       3.258  16.191  12.350  1.00 78.82           C  
ATOM     80  C   LYS A  11       3.116  15.162  11.232  1.00 78.82           C  
ATOM     81  CB  LYS A  11       3.377  17.596  11.757  1.00 78.82           C  
ATOM     82  O   LYS A  11       4.113  14.726  10.652  1.00 78.82           O  
ATOM     83  CG  LYS A  11       3.296  18.712  12.788  1.00 78.82           C  
ATOM     84  CD  LYS A  11       3.285  20.084  12.126  1.00 78.82           C  
ATOM     85  CE  LYS A  11       3.204  21.202  13.157  1.00 78.82           C  
ATOM     86  NZ  LYS A  11       3.367  22.547  12.529  1.00 78.82           N  
ATOM     87  N   PRO A  12       1.961  14.643  11.074  1.00 73.78           N  
ATOM     88  CA  PRO A  12       1.720  13.634  10.040  1.00 73.78           C  
ATOM     89  C   PRO A  12       2.260  14.049   8.673  1.00 73.78           C  
ATOM     90  CB  PRO A  12       0.194  13.517  10.011  1.00 73.78           C  
ATOM     91  O   PRO A  12       2.702  13.199   7.896  1.00 73.78           O  
ATOM     92  CG  PRO A  12      -0.248  13.946  11.373  1.00 73.78           C  
ATOM     93  CD  PRO A  12       0.713  14.981  11.883  1.00 73.78           C  
ATOM     94  N   ARG A  13       2.333  15.344   8.394  1.00 75.69           N  
ATOM     95  CA  ARG A  13       2.735  15.865   7.091  1.00 75.69           C  
ATOM     96  C   ARG A  13       4.169  15.464   6.759  1.00 75.69           C  
ATOM     97  CB  ARG A  13       2.595  17.388   7.054  1.00 75.69           C  
ATOM     98  O   ARG A  13       4.536  15.369   5.587  1.00 75.69           O  
ATOM     99  CG  ARG A  13       1.155  17.874   7.014  1.00 75.69           C  
ATOM    100  CD  ARG A  13       1.071  19.372   6.758  1.00 75.69           C  
ATOM    101  NE  ARG A  13      -0.312  19.838   6.728  1.00 75.69           N  
ATOM    102  NH1 ARG A  13       0.228  22.080   6.585  1.00 75.69           N  
ATOM    103  NH2 ARG A  13      -1.969  21.426   6.627  1.00 75.69           N  
ATOM    104  CZ  ARG A  13      -0.681  21.113   6.647  1.00 75.69           C  
ATOM    105  N   ILE A  14       4.875  15.171   7.777  1.00 81.11           N  
ATOM    106  CA  ILE A  14       6.287  14.848   7.606  1.00 81.11           C  
ATOM    107  C   ILE A  14       6.427  13.524   6.858  1.00 81.11           C  
ATOM    108  CB  ILE A  14       7.019  14.776   8.965  1.00 81.11           C  
ATOM    109  O   ILE A  14       7.387  13.325   6.110  1.00 81.11           O  
ATOM    110  CG1 ILE A  14       6.925  16.121   9.694  1.00 81.11           C  
ATOM    111  CG2 ILE A  14       8.480  14.360   8.770  1.00 81.11           C  
ATOM    112  CD1 ILE A  14       7.386  16.073  11.144  1.00 81.11           C  
ATOM    113  N   PHE A  15       5.350  12.652   7.006  1.00 79.92           N  
ATOM    114  CA  PHE A  15       5.432  11.310   6.443  1.00 79.92           C  
ATOM    115  C   PHE A  15       4.591  11.202   5.176  1.00 79.92           C  
ATOM    116  CB  PHE A  15       4.974  10.267   7.467  1.00 79.92           C  
ATOM    117  O   PHE A  15       4.382  10.104   4.656  1.00 79.92           O  
ATOM    118  CG  PHE A  15       5.811  10.237   8.718  1.00 79.92           C  
ATOM    119  CD1 PHE A  15       7.116   9.761   8.687  1.00 79.92           C  
ATOM    120  CD2 PHE A  15       5.291  10.685   9.925  1.00 79.92           C  
ATOM    121  CE1 PHE A  15       7.892   9.732   9.844  1.00 79.92           C  
ATOM    122  CE2 PHE A  15       6.060  10.660  11.085  1.00 79.92           C  
ATOM    123  CZ  PHE A  15       7.360  10.182  11.042  1.00 79.92           C  
ATOM    124  N   GLU A  16       4.120  12.285   4.728  1.00 79.66           N  
ATOM    125  CA  GLU A  16       3.131  12.259   3.655  1.00 79.66           C  
ATOM    126  C   GLU A  16       3.671  11.536   2.424  1.00 79.66           C  
ATOM    127  CB  GLU A  16       2.703  13.681   3.284  1.00 79.66           C  
ATOM    128  O   GLU A  16       2.964  10.733   1.810  1.00 79.66           O  
ATOM    129  CG  GLU A  16       1.461  13.740   2.405  1.00 79.66           C  
ATOM    130  CD  GLU A  16       0.800  15.109   2.391  1.00 79.66           C  
ATOM    131  OE1 GLU A  16      -0.330  15.232   1.867  1.00 79.66           O  
ATOM    132  OE2 GLU A  16       1.418  16.066   2.908  1.00 79.66           O  
ATOM    133  N   SER A  17       4.947  11.783   2.092  1.00 83.85           N  
ATOM    134  CA  SER A  17       5.484  11.203   0.865  1.00 83.85           C  
ATOM    135  C   SER A  17       5.707   9.702   1.015  1.00 83.85           C  
ATOM    136  CB  SER A  17       6.796  11.886   0.478  1.00 83.85           C  
ATOM    137  O   SER A  17       5.711   8.968   0.024  1.00 83.85           O  
ATOM    138  OG  SER A  17       7.754  11.758   1.515  1.00 83.85           O  
ATOM    139  N   LEU A  18       5.801   9.263   2.276  1.00 90.35           N  
ATOM    140  CA  LEU A  18       6.118   7.863   2.534  1.00 90.35           C  
ATOM    141  C   LEU A  18       4.849   7.019   2.586  1.00 90.35           C  
ATOM    142  CB  LEU A  18       6.893   7.721   3.847  1.00 90.35           C  
ATOM    143  O   LEU A  18       4.904   5.797   2.426  1.00 90.35           O  
ATOM    144  CG  LEU A  18       8.250   8.423   3.912  1.00 90.35           C  
ATOM    145  CD1 LEU A  18       8.810   8.365   5.329  1.00 90.35           C  
ATOM    146  CD2 LEU A  18       9.225   7.796   2.921  1.00 90.35           C  
ATOM    147  N   LEU A  19       3.716   7.687   2.806  1.00 93.85           N  
ATOM    148  CA  LEU A  19       2.489   6.944   3.069  1.00 93.85           C  
ATOM    149  C   LEU A  19       1.477   7.151   1.947  1.00 93.85           C  
ATOM    150  CB  LEU A  19       1.879   7.371   4.407  1.00 93.85           C  
ATOM    151  O   LEU A  19       0.326   6.723   2.056  1.00 93.85           O  
ATOM    152  CG  LEU A  19       2.784   7.250   5.634  1.00 93.85           C  
ATOM    153  CD1 LEU A  19       2.071   7.783   6.872  1.00 93.85           C  
ATOM    154  CD2 LEU A  19       3.214   5.802   5.840  1.00 93.85           C  
ATOM    155  N   VAL A  20       1.877   7.799   0.885  1.00 94.62           N  
ATOM    156  CA  VAL A  20       0.960   8.191  -0.179  1.00 94.62           C  
ATOM    157  C   VAL A  20       1.229   7.355  -1.428  1.00 94.62           C  
ATOM    158  CB  VAL A  20       1.084   9.696  -0.508  1.00 94.62           C  
ATOM    159  O   VAL A  20       2.385   7.118  -1.787  1.00 94.62           O  
ATOM    160  CG1 VAL A  20       0.274  10.044  -1.756  1.00 94.62           C  
ATOM    161  CG2 VAL A  20       0.628  10.541   0.680  1.00 94.62           C  
ATOM    162  N   CYS A  21       0.152   6.884  -2.007  1.00 96.73           N  
ATOM    163  CA  CYS A  21       0.215   6.147  -3.264  1.00 96.73           C  
ATOM    164  C   CYS A  21       0.533   7.078  -4.427  1.00 96.73           C  
ATOM    165  CB  CYS A  21      -1.104   5.421  -3.526  1.00 96.73           C  
ATOM    166  O   CYS A  21      -0.135   8.097  -4.613  1.00 96.73           O  
ATOM    167  SG  CYS A  21      -1.156   4.553  -5.109  1.00 96.73           S  
ATOM    168  N   PRO A  22       1.529   6.735  -5.232  1.00 95.75           N  
ATOM    169  CA  PRO A  22       1.913   7.616  -6.337  1.00 95.75           C  
ATOM    170  C   PRO A  22       0.882   7.636  -7.462  1.00 95.75           C  
ATOM    171  CB  PRO A  22       3.237   7.019  -6.820  1.00 95.75           C  
ATOM    172  O   PRO A  22       0.915   8.522  -8.320  1.00 95.75           O  
ATOM    173  CG  PRO A  22       3.191   5.588  -6.389  1.00 95.75           C  
ATOM    174  CD  PRO A  22       2.389   5.498  -5.122  1.00 95.75           C  
ATOM    175  N   VAL A  23      -0.031   6.724  -7.528  1.00 96.33           N  
ATOM    176  CA  VAL A  23      -1.019   6.618  -8.597  1.00 96.33           C  
ATOM    177  C   VAL A  23      -2.257   7.437  -8.239  1.00 96.33           C  
ATOM    178  CB  VAL A  23      -1.412   5.148  -8.863  1.00 96.33           C  
ATOM    179  O   VAL A  23      -2.698   8.281  -9.023  1.00 96.33           O  
ATOM    180  CG1 VAL A  23      -2.514   5.066  -9.918  1.00 96.33           C  
ATOM    181  CG2 VAL A  23      -0.190   4.341  -9.299  1.00 96.33           C  
ATOM    182  N   CYS A  24      -2.820   7.303  -7.019  1.00 96.49           N  
ATOM    183  CA  CYS A  24      -4.055   7.989  -6.655  1.00 96.49           C  
ATOM    184  C   CYS A  24      -3.765   9.223  -5.811  1.00 96.49           C  
ATOM    185  CB  CYS A  24      -4.988   7.047  -5.895  1.00 96.49           C  
ATOM    186  O   CYS A  24      -4.665  10.019  -5.536  1.00 96.49           O  
ATOM    187  SG  CYS A  24      -4.393   6.608  -4.246  1.00 96.49           S  
ATOM    188  N   ASN A  25      -2.496   9.422  -5.413  1.00 94.33           N  
ATOM    189  CA  ASN A  25      -2.069  10.544  -4.583  1.00 94.33           C  
ATOM    190  C   ASN A  25      -2.824  10.580  -3.257  1.00 94.33           C  
ATOM    191  CB  ASN A  25      -2.250  11.866  -5.332  1.00 94.33           C  
ATOM    192  O   ASN A  25      -3.088  11.655  -2.717  1.00 94.33           O  
ATOM    193  CG  ASN A  25      -1.186  12.088  -6.389  1.00 94.33           C  
ATOM    194  ND2 ASN A  25      -1.250  13.230  -7.064  1.00 94.33           N  
ATOM    195  OD1 ASN A  25      -0.313  11.241  -6.596  1.00 94.33           O  
ATOM    196  N   GLY A  26      -3.309   9.484  -2.867  1.00 93.60           N  
ATOM    197  CA  GLY A  26      -3.914   9.264  -1.563  1.00 93.60           C  
ATOM    198  C   GLY A  26      -3.112   8.325  -0.683  1.00 93.60           C  
ATOM    199  O   GLY A  26      -2.081   7.797  -1.107  1.00 93.60           O  
ATOM    200  N   TYR A  27      -3.543   8.176   0.587  1.00 94.65           N  
ATOM    201  CA  TYR A  27      -2.888   7.237   1.491  1.00 94.65           C  
ATOM    202  C   TYR A  27      -3.125   5.798   1.049  1.00 94.65           C  
ATOM    203  CB  TYR A  27      -3.390   7.432   2.925  1.00 94.65           C  
ATOM    204  O   TYR A  27      -4.166   5.485   0.465  1.00 94.65           O  
ATOM    205  CG  TYR A  27      -3.083   8.796   3.495  1.00 94.65           C  
ATOM    206  CD1 TYR A  27      -1.767   9.219   3.669  1.00 94.65           C  
ATOM    207  CD2 TYR A  27      -4.107   9.663   3.861  1.00 94.65           C  
ATOM    208  CE1 TYR A  27      -1.479  10.474   4.196  1.00 94.65           C  
ATOM    209  CE2 TYR A  27      -3.831  10.920   4.389  1.00 94.65           C  
ATOM    210  OH  TYR A  27      -2.237  12.559   5.074  1.00 94.65           O  
ATOM    211  CZ  TYR A  27      -2.516  11.316   4.552  1.00 94.65           C  
ATOM    212  N   PHE A  28      -2.183   4.959   1.296  1.00 96.58           N  
ATOM    213  CA  PHE A  28      -2.250   3.577   0.834  1.00 96.58           C  
ATOM    214  C   PHE A  28      -3.493   2.884   1.379  1.00 96.58           C  
ATOM    215  CB  PHE A  28      -0.993   2.807   1.252  1.00 96.58           C  
ATOM    216  O   PHE A  28      -3.784   2.969   2.574  1.00 96.58           O  
ATOM    217  CG  PHE A  28       0.232   3.169   0.457  1.00 96.58           C  
ATOM    218  CD1 PHE A  28       0.304   2.889  -0.902  1.00 96.58           C  
ATOM    219  CD2 PHE A  28       1.313   3.790   1.069  1.00 96.58           C  
ATOM    220  CE1 PHE A  28       1.438   3.222  -1.640  1.00 96.58           C  
ATOM    221  CE2 PHE A  28       2.449   4.126   0.338  1.00 96.58           C  
ATOM    222  CZ  PHE A  28       2.510   3.841  -1.016  1.00 96.58           C  
ATOM    223  N   ARG A  29      -4.302   2.221   0.515  1.00 96.31           N  
ATOM    224  CA  ARG A  29      -5.400   1.302   0.800  1.00 96.31           C  
ATOM    225  C   ARG A  29      -5.071  -0.108   0.321  1.00 96.31           C  
ATOM    226  CB  ARG A  29      -6.693   1.790   0.144  1.00 96.31           C  
ATOM    227  O   ARG A  29      -4.865  -0.331  -0.873  1.00 96.31           O  
ATOM    228  CG  ARG A  29      -7.258   3.059   0.764  1.00 96.31           C  
ATOM    229  CD  ARG A  29      -8.632   3.398   0.203  1.00 96.31           C  
ATOM    230  NE  ARG A  29      -8.538   4.005  -1.122  1.00 96.31           N  
ATOM    231  NH1 ARG A  29      -8.349   6.172  -0.341  1.00 96.31           N  
ATOM    232  NH2 ARG A  29      -8.329   5.755  -2.595  1.00 96.31           N  
ATOM    233  CZ  ARG A  29      -8.406   5.309  -1.350  1.00 96.31           C  
ATOM    234  N   ASP A  30      -5.006  -0.984   1.347  1.00 96.84           N  
ATOM    235  CA  ASP A  30      -4.588  -2.328   0.960  1.00 96.84           C  
ATOM    236  C   ASP A  30      -3.288  -2.290   0.160  1.00 96.84           C  
ATOM    237  CB  ASP A  30      -5.686  -3.018   0.149  1.00 96.84           C  
ATOM    238  O   ASP A  30      -3.247  -2.739  -0.987  1.00 96.84           O  
ATOM    239  CG  ASP A  30      -6.967  -3.224   0.938  1.00 96.84           C  
ATOM    240  OD1 ASP A  30      -6.895  -3.502   2.155  1.00 96.84           O  
ATOM    241  OD2 ASP A  30      -8.057  -3.110   0.338  1.00 96.84           O  
ATOM    242  N   ALA A  31      -2.249  -1.855   0.823  1.00 97.87           N  
ATOM    243  CA  ALA A  31      -0.953  -1.606   0.197  1.00 97.87           C  
ATOM    244  C   ALA A  31      -0.401  -2.876  -0.445  1.00 97.87           C  
ATOM    245  CB  ALA A  31       0.037  -1.058   1.221  1.00 97.87           C  
ATOM    246  O   ALA A  31      -0.450  -3.953   0.153  1.00 97.87           O  
ATOM    247  N   ILE A  32       0.145  -2.734  -1.686  1.00 97.99           N  
ATOM    248  CA  ILE A  32       0.826  -3.772  -2.453  1.00 97.99           C  
ATOM    249  C   ILE A  32       2.235  -3.306  -2.814  1.00 97.99           C  
ATOM    250  CB  ILE A  32       0.038  -4.139  -3.730  1.00 97.99           C  
ATOM    251  O   ILE A  32       2.422  -2.180  -3.281  1.00 97.99           O  
ATOM    252  CG1 ILE A  32      -1.318  -4.753  -3.363  1.00 97.99           C  
ATOM    253  CG2 ILE A  32       0.851  -5.093  -4.610  1.00 97.99           C  
ATOM    254  CD1 ILE A  32      -1.222  -6.138  -2.739  1.00 97.99           C  
ATOM    255  N   THR A  33       3.130  -4.157  -2.497  1.00 96.97           N  
ATOM    256  CA  THR A  33       4.507  -3.886  -2.894  1.00 96.97           C  
ATOM    257  C   THR A  33       4.944  -4.830  -4.010  1.00 96.97           C  
ATOM    258  CB  THR A  33       5.469  -4.019  -1.699  1.00 96.97           C  
ATOM    259  O   THR A  33       4.754  -6.044  -3.914  1.00 96.97           O  
ATOM    260  CG2 THR A  33       6.902  -3.696  -2.108  1.00 96.97           C  
ATOM    261  OG1 THR A  33       5.064  -3.113  -0.664  1.00 96.97           O  
ATOM    262  N   THR A  34       5.522  -4.155  -5.011  1.00 96.43           N  
ATOM    263  CA  THR A  34       5.975  -4.980  -6.125  1.00 96.43           C  
ATOM    264  C   THR A  34       7.283  -5.686  -5.778  1.00 96.43           C  
ATOM    265  CB  THR A  34       6.166  -4.139  -7.401  1.00 96.43           C  
ATOM    266  O   THR A  34       8.102  -5.153  -5.027  1.00 96.43           O  
ATOM    267  CG2 THR A  34       4.880  -3.410  -7.777  1.00 96.43           C  
ATOM    268  OG1 THR A  34       7.202  -3.174  -7.180  1.00 96.43           O  
ATOM    269  N   GLU A  35       7.521  -6.814  -6.360  1.00 96.14           N  
ATOM    270  CA  GLU A  35       8.707  -7.621  -6.093  1.00 96.14           C  
ATOM    271  C   GLU A  35       9.884  -7.175  -6.956  1.00 96.14           C  
ATOM    272  CB  GLU A  35       8.413  -9.104  -6.330  1.00 96.14           C  
ATOM    273  O   GLU A  35      11.038  -7.250  -6.529  1.00 96.14           O  
ATOM    274  CG  GLU A  35       7.538  -9.737  -5.257  1.00 96.14           C  
ATOM    275  CD  GLU A  35       7.425 -11.247  -5.388  1.00 96.14           C  
ATOM    276  OE1 GLU A  35       6.850 -11.894  -4.484  1.00 96.14           O  
ATOM    277  OE2 GLU A  35       7.918 -11.789  -6.403  1.00 96.14           O  
ATOM    278  N   GLU A  36       9.640  -6.674  -8.155  1.00 95.14           N  
ATOM    279  CA  GLU A  36      10.677  -6.369  -9.136  1.00 95.14           C  
ATOM    280  C   GLU A  36      11.405  -5.075  -8.786  1.00 95.14           C  
ATOM    281  CB  GLU A  36      10.075  -6.271 -10.541  1.00 95.14           C  
ATOM    282  O   GLU A  36      12.617  -4.964  -8.986  1.00 95.14           O  
ATOM    283  CG  GLU A  36       9.289  -7.504 -10.961  1.00 95.14           C  
ATOM    284  CD  GLU A  36      10.119  -8.778 -10.946  1.00 95.14           C  
ATOM    285  OE1 GLU A  36       9.542  -9.876 -10.776  1.00 95.14           O  
ATOM    286  OE2 GLU A  36      11.356  -8.677 -11.105  1.00 95.14           O  
ATOM    287  N   CYS A  37      10.653  -4.063  -8.255  1.00 96.35           N  
ATOM    288  CA  CYS A  37      11.295  -2.776  -8.009  1.00 96.35           C  
ATOM    289  C   CYS A  37      10.957  -2.254  -6.618  1.00 96.35           C  
ATOM    290  CB  CYS A  37      10.869  -1.755  -9.064  1.00 96.35           C  
ATOM    291  O   CYS A  37      11.423  -1.185  -6.221  1.00 96.35           O  
ATOM    292  SG  CYS A  37       9.085  -1.481  -9.133  1.00 96.35           S  
ATOM    293  N   VAL A  38      10.145  -2.979  -5.853  1.00 95.66           N  
ATOM    294  CA  VAL A  38       9.797  -2.760  -4.453  1.00 95.66           C  
ATOM    295  C   VAL A  38       9.101  -1.410  -4.298  1.00 95.66           C  
ATOM    296  CB  VAL A  38      11.042  -2.826  -3.541  1.00 95.66           C  
ATOM    297  O   VAL A  38       9.381  -0.665  -3.356  1.00 95.66           O  
ATOM    298  CG1 VAL A  38      10.633  -2.991  -2.079  1.00 95.66           C  
ATOM    299  CG2 VAL A  38      11.961  -3.967  -3.975  1.00 95.66           C  
ATOM    300  N   HIS A  39       8.361  -0.902  -5.291  1.00 96.52           N  
ATOM    301  CA  HIS A  39       7.488   0.259  -5.153  1.00 96.52           C  
ATOM    302  C   HIS A  39       6.099  -0.150  -4.673  1.00 96.52           C  
ATOM    303  CB  HIS A  39       7.384   1.012  -6.480  1.00 96.52           C  
ATOM    304  O   HIS A  39       5.632  -1.250  -4.978  1.00 96.52           O  
ATOM    305  CG  HIS A  39       8.654   1.691  -6.886  1.00 96.52           C  
ATOM    306  CD2 HIS A  39       9.359   2.684  -6.295  1.00 96.52           C  
ATOM    307  ND1 HIS A  39       9.341   1.360  -8.034  1.00 96.52           N  
ATOM    308  CE1 HIS A  39      10.417   2.123  -8.131  1.00 96.52           C  
ATOM    309  NE2 HIS A  39      10.451   2.935  -7.089  1.00 96.52           N  
ATOM    310  N   SER A  40       5.471   0.674  -3.866  1.00 97.18           N  
ATOM    311  CA  SER A  40       4.203   0.335  -3.227  1.00 97.18           C  
ATOM    312  C   SER A  40       3.048   1.121  -3.839  1.00 97.18           C  
ATOM    313  CB  SER A  40       4.272   0.603  -1.723  1.00 97.18           C  
ATOM    314  O   SER A  40       3.224   2.265  -4.261  1.00 97.18           O  
ATOM    315  OG  SER A  40       5.298  -0.168  -1.121  1.00 97.18           O  
ATOM    316  N   PHE A  41       1.943   0.500  -3.948  1.00 97.88           N  
ATOM    317  CA  PHE A  41       0.711   1.068  -4.485  1.00 97.88           C  
ATOM    318  C   PHE A  41      -0.502   0.534  -3.733  1.00 97.88           C  
ATOM    319  CB  PHE A  41       0.582   0.758  -5.979  1.00 97.88           C  
ATOM    320  O   PHE A  41      -0.400  -0.448  -2.996  1.00 97.88           O  
ATOM    321  CG  PHE A  41       1.802   1.118  -6.782  1.00 97.88           C  
ATOM    322  CD1 PHE A  41       1.949   2.392  -7.316  1.00 97.88           C  
ATOM    323  CD2 PHE A  41       2.804   0.181  -7.003  1.00 97.88           C  
ATOM    324  CE1 PHE A  41       3.078   2.729  -8.060  1.00 97.88           C  
ATOM    325  CE2 PHE A  41       3.935   0.510  -7.745  1.00 97.88           C  
ATOM    326  CZ  PHE A  41       4.070   1.784  -8.273  1.00 97.88           C  
ATOM    327  N   CYS A  42      -1.681   1.258  -3.909  1.00 98.08           N  
ATOM    328  CA  CYS A  42      -2.934   0.640  -3.490  1.00 98.08           C  
ATOM    329  C   CYS A  42      -3.238  -0.597  -4.327  1.00 98.08           C  
ATOM    330  CB  CYS A  42      -4.087   1.637  -3.600  1.00 98.08           C  
ATOM    331  O   CYS A  42      -2.874  -0.661  -5.503  1.00 98.08           O  
ATOM    332  SG  CYS A  42      -3.889   3.096  -2.553  1.00 98.08           S  
ATOM    333  N   LYS A  43      -3.848  -1.542  -3.721  1.00 97.34           N  
ATOM    334  CA  LYS A  43      -4.187  -2.770  -4.434  1.00 97.34           C  
ATOM    335  C   LYS A  43      -4.952  -2.466  -5.719  1.00 97.34           C  
ATOM    336  CB  LYS A  43      -5.011  -3.700  -3.542  1.00 97.34           C  
ATOM    337  O   LYS A  43      -4.576  -2.933  -6.797  1.00 97.34           O  
ATOM    338  CG  LYS A  43      -5.349  -5.036  -4.186  1.00 97.34           C  
ATOM    339  CD  LYS A  43      -6.113  -5.941  -3.227  1.00 97.34           C  
ATOM    340  CE  LYS A  43      -6.486  -7.264  -3.883  1.00 97.34           C  
ATOM    341  NZ  LYS A  43      -7.213  -8.164  -2.939  1.00 97.34           N  
ATOM    342  N   VAL A  44      -5.943  -1.695  -5.630  1.00 96.40           N  
ATOM    343  CA  VAL A  44      -6.799  -1.379  -6.769  1.00 96.40           C  
ATOM    344  C   VAL A  44      -6.018  -0.555  -7.790  1.00 96.40           C  
ATOM    345  CB  VAL A  44      -8.070  -0.618  -6.330  1.00 96.40           C  
ATOM    346  O   VAL A  44      -6.132  -0.780  -8.997  1.00 96.40           O  
ATOM    347  CG1 VAL A  44      -8.861  -0.141  -7.547  1.00 96.40           C  
ATOM    348  CG2 VAL A  44      -8.939  -1.502  -5.437  1.00 96.40           C  
ATOM    349  N   CYS A  45      -5.174   0.301  -7.329  1.00 97.62           N  
ATOM    350  CA  CYS A  45      -4.413   1.189  -8.201  1.00 97.62           C  
ATOM    351  C   CYS A  45      -3.455   0.397  -9.084  1.00 97.62           C  
ATOM    352  CB  CYS A  45      -3.634   2.212  -7.376  1.00 97.62           C  
ATOM    353  O   CYS A  45      -3.386   0.625 -10.293  1.00 97.62           O  
ATOM    354  SG  CYS A  45      -4.670   3.493  -6.637  1.00 97.62           S  
ATOM    355  N   ILE A  46      -2.743  -0.477  -8.445  1.00 96.73           N  
ATOM    356  CA  ILE A  46      -1.720  -1.175  -9.216  1.00 96.73           C  
ATOM    357  C   ILE A  46      -2.377  -2.213 -10.123  1.00 96.73           C  
ATOM    358  CB  ILE A  46      -0.680  -1.850  -8.294  1.00 96.73           C  
ATOM    359  O   ILE A  46      -1.952  -2.407 -11.265  1.00 96.73           O  
ATOM    360  CG1 ILE A  46       0.486  -2.404  -9.121  1.00 96.73           C  
ATOM    361  CG2 ILE A  46      -1.334  -2.956  -7.461  1.00 96.73           C  
ATOM    362  CD1 ILE A  46       1.245  -1.345  -9.909  1.00 96.73           C  
ATOM    363  N   ILE A  47      -3.419  -2.888  -9.744  1.00 95.25           N  
ATOM    364  CA  ILE A  47      -4.118  -3.877 -10.556  1.00 95.25           C  
ATOM    365  C   ILE A  47      -4.770  -3.193 -11.756  1.00 95.25           C  
ATOM    366  CB  ILE A  47      -5.180  -4.638  -9.730  1.00 95.25           C  
ATOM    367  O   ILE A  47      -4.683  -3.687 -12.882  1.00 95.25           O  
ATOM    368  CG1 ILE A  47      -4.504  -5.544  -8.695  1.00 95.25           C  
ATOM    369  CG2 ILE A  47      -6.100  -5.448 -10.649  1.00 95.25           C  
ATOM    370  CD1 ILE A  47      -5.474  -6.218  -7.735  1.00 95.25           C  
ATOM    371  N   SER A  48      -5.404  -2.032 -11.476  1.00 95.04           N  
ATOM    372  CA  SER A  48      -6.041  -1.278 -12.551  1.00 95.04           C  
ATOM    373  C   SER A  48      -5.017  -0.807 -13.577  1.00 95.04           C  
ATOM    374  CB  SER A  48      -6.800  -0.076 -11.987  1.00 95.04           C  
ATOM    375  O   SER A  48      -5.272  -0.851 -14.782  1.00 95.04           O  
ATOM    376  OG  SER A  48      -7.390   0.681 -13.029  1.00 95.04           O  
ATOM    377  N   THR A  49      -3.887  -0.363 -13.119  1.00 94.16           N  
ATOM    378  CA  THR A  49      -2.819   0.104 -13.996  1.00 94.16           C  
ATOM    379  C   THR A  49      -2.293  -1.036 -14.862  1.00 94.16           C  
ATOM    380  CB  THR A  49      -1.660   0.715 -13.187  1.00 94.16           C  
ATOM    381  O   THR A  49      -2.069  -0.859 -16.062  1.00 94.16           O  
ATOM    382  CG2 THR A  49      -0.539   1.192 -14.105  1.00 94.16           C  
ATOM    383  OG1 THR A  49      -2.148   1.829 -12.430  1.00 94.16           O  
ATOM    384  N   LEU A  50      -2.135  -2.189 -14.321  1.00 93.01           N  
ATOM    385  CA  LEU A  50      -1.600  -3.329 -15.059  1.00 93.01           C  
ATOM    386  C   LEU A  50      -2.624  -3.858 -16.058  1.00 93.01           C  
ATOM    387  CB  LEU A  50      -1.186  -4.444 -14.096  1.00 93.01           C  
ATOM    388  O   LEU A  50      -2.256  -4.365 -17.120  1.00 93.01           O  
ATOM    389  CG  LEU A  50      -0.009  -4.136 -13.168  1.00 93.01           C  
ATOM    390  CD1 LEU A  50       0.314  -5.349 -12.301  1.00 93.01           C  
ATOM    391  CD2 LEU A  50       1.212  -3.710 -13.976  1.00 93.01           C  
ATOM    392  N   GLU A  51      -3.857  -3.716 -15.718  1.00 92.42           N  
ATOM    393  CA  GLU A  51      -4.913  -4.181 -16.611  1.00 92.42           C  
ATOM    394  C   GLU A  51      -5.078  -3.244 -17.805  1.00 92.42           C  
ATOM    395  CB  GLU A  51      -6.239  -4.309 -15.856  1.00 92.42           C  
ATOM    396  O   GLU A  51      -5.406  -3.687 -18.908  1.00 92.42           O  
ATOM    397  CG  GLU A  51      -6.299  -5.506 -14.919  1.00 92.42           C  
ATOM    398  CD  GLU A  51      -7.615  -5.611 -14.164  1.00 92.42           C  
ATOM    399  OE1 GLU A  51      -7.850  -6.643 -13.495  1.00 92.42           O  
ATOM    400  OE2 GLU A  51      -8.418  -4.655 -14.244  1.00 92.42           O  
ATOM    401  N   SER A  52      -4.847  -1.970 -17.554  1.00 90.74           N  
ATOM    402  CA  SER A  52      -5.037  -0.981 -18.609  1.00 90.74           C  
ATOM    403  C   SER A  52      -3.778  -0.825 -19.455  1.00 90.74           C  
ATOM    404  CB  SER A  52      -5.431   0.371 -18.013  1.00 90.74           C  
ATOM    405  O   SER A  52      -3.848  -0.406 -20.612  1.00 90.74           O  
ATOM    406  OG  SER A  52      -4.403   0.870 -17.175  1.00 90.74           O  
ATOM    407  N   ASP A  53      -2.689  -1.197 -18.922  1.00 85.45           N  
ATOM    408  CA  ASP A  53      -1.408  -1.056 -19.607  1.00 85.45           C  
ATOM    409  C   ASP A  53      -1.051  -2.330 -20.370  1.00 85.45           C  
ATOM    410  CB  ASP A  53      -0.301  -0.712 -18.610  1.00 85.45           C  
ATOM    411  O   ASP A  53      -1.119  -3.430 -19.818  1.00 85.45           O  
ATOM    412  CG  ASP A  53       0.951  -0.170 -19.277  1.00 85.45           C  
ATOM    413  OD1 ASP A  53       0.901   0.178 -20.477  1.00 85.45           O  
ATOM    414  OD2 ASP A  53       1.998  -0.091 -18.598  1.00 85.45           O  
ATOM    415  N   ILE A  54      -0.674  -2.182 -21.639  1.00 82.64           N  
ATOM    416  CA  ILE A  54      -0.341  -3.303 -22.511  1.00 82.64           C  
ATOM    417  C   ILE A  54       0.976  -3.933 -22.064  1.00 82.64           C  
ATOM    418  CB  ILE A  54      -0.250  -2.861 -23.989  1.00 82.64           C  
ATOM    419  O   ILE A  54       1.106  -5.159 -22.031  1.00 82.64           O  
ATOM    420  CG1 ILE A  54      -1.592  -2.290 -24.460  1.00 82.64           C  
ATOM    421  CG2 ILE A  54       0.190  -4.030 -24.876  1.00 82.64           C  
ATOM    422  CD1 ILE A  54      -1.522  -1.567 -25.798  1.00 82.64           C  
ATOM    423  N   LYS A  55       1.844  -3.136 -21.503  1.00 87.96           N  
ATOM    424  CA  LYS A  55       3.191  -3.607 -21.191  1.00 87.96           C  
ATOM    425  C   LYS A  55       3.343  -3.889 -19.699  1.00 87.96           C  
ATOM    426  CB  LYS A  55       4.235  -2.584 -21.640  1.00 87.96           C  
ATOM    427  O   LYS A  55       4.409  -4.311 -19.247  1.00 87.96           O  
ATOM    428  CG  LYS A  55       4.306  -2.393 -23.148  1.00 87.96           C  
ATOM    429  CD  LYS A  55       5.359  -1.361 -23.531  1.00 87.96           C  
ATOM    430  CE  LYS A  55       5.387  -1.123 -25.035  1.00 87.96           C  
ATOM    431  NZ  LYS A  55       6.455  -0.154 -25.422  1.00 87.96           N  
ATOM    432  N   SER A  56       2.335  -3.810 -18.823  1.00 92.32           N  
ATOM    433  CA  SER A  56       2.408  -4.084 -17.392  1.00 92.32           C  
ATOM    434  C   SER A  56       3.656  -3.464 -16.773  1.00 92.32           C  
ATOM    435  CB  SER A  56       2.395  -5.591 -17.133  1.00 92.32           C  
ATOM    436  O   SER A  56       4.459  -4.162 -16.150  1.00 92.32           O  
ATOM    437  OG  SER A  56       1.184  -6.170 -17.588  1.00 92.32           O  
ATOM    438  N   LEU A  57       3.826  -2.151 -16.859  1.00 95.23           N  
ATOM    439  CA  LEU A  57       4.983  -1.419 -16.359  1.00 95.23           C  
ATOM    440  C   LEU A  57       4.661  -0.729 -15.037  1.00 95.23           C  
ATOM    441  CB  LEU A  57       5.449  -0.384 -17.387  1.00 95.23           C  
ATOM    442  O   LEU A  57       3.531  -0.285 -14.823  1.00 95.23           O  
ATOM    443  CG  LEU A  57       5.882  -0.929 -18.749  1.00 95.23           C  
ATOM    444  CD1 LEU A  57       6.113   0.217 -19.729  1.00 95.23           C  
ATOM    445  CD2 LEU A  57       7.137  -1.782 -18.609  1.00 95.23           C  
ATOM    446  N   CYS A  58       5.749  -0.656 -14.173  1.00 96.05           N  
ATOM    447  CA  CYS A  58       5.633   0.089 -12.925  1.00 96.05           C  
ATOM    448  C   CYS A  58       5.401   1.571 -13.194  1.00 96.05           C  
ATOM    449  CB  CYS A  58       6.888  -0.094 -12.072  1.00 96.05           C  
ATOM    450  O   CYS A  58       6.127   2.185 -13.978  1.00 96.05           O  
ATOM    451  SG  CYS A  58       6.932   0.961 -10.607  1.00 96.05           S  
ATOM    452  N   PRO A  59       4.383   2.177 -12.555  1.00 95.00           N  
ATOM    453  CA  PRO A  59       4.063   3.588 -12.785  1.00 95.00           C  
ATOM    454  C   PRO A  59       5.147   4.531 -12.266  1.00 95.00           C  
ATOM    455  CB  PRO A  59       2.756   3.783 -12.013  1.00 95.00           C  
ATOM    456  O   PRO A  59       5.195   5.699 -12.660  1.00 95.00           O  
ATOM    457  CG  PRO A  59       2.175   2.411 -11.892  1.00 95.00           C  
ATOM    458  CD  PRO A  59       3.302   1.425 -11.783  1.00 95.00           C  
ATOM    459  N   VAL A  60       6.083   4.006 -11.514  1.00 95.24           N  
ATOM    460  CA  VAL A  60       7.095   4.858 -10.897  1.00 95.24           C  
ATOM    461  C   VAL A  60       8.408   4.742 -11.669  1.00 95.24           C  
ATOM    462  CB  VAL A  60       7.317   4.493  -9.412  1.00 95.24           C  
ATOM    463  O   VAL A  60       9.042   5.753 -11.982  1.00 95.24           O  
ATOM    464  CG1 VAL A  60       8.443   5.332  -8.812  1.00 95.24           C  
ATOM    465  CG2 VAL A  60       6.025   4.680  -8.619  1.00 95.24           C  
ATOM    466  N   CYS A  61       8.771   3.532 -12.035  1.00 96.77           N  
ATOM    467  CA  CYS A  61      10.134   3.377 -12.531  1.00 96.77           C  
ATOM    468  C   CYS A  61      10.145   2.684 -13.888  1.00 96.77           C  
ATOM    469  CB  CYS A  61      10.979   2.583 -11.536  1.00 96.77           C  
ATOM    470  O   CYS A  61      11.211   2.414 -14.443  1.00 96.77           O  
ATOM    471  SG  CYS A  61      10.466   0.861 -11.355  1.00 96.77           S  
ATOM    472  N   ASN A  62       8.942   2.217 -14.420  1.00 95.06           N  
ATOM    473  CA  ASN A  62       8.737   1.658 -15.752  1.00 95.06           C  
ATOM    474  C   ASN A  62       9.397   0.289 -15.893  1.00 95.06           C  
ATOM    475  CB  ASN A  62       9.266   2.615 -16.823  1.00 95.06           C  
ATOM    476  O   ASN A  62       9.695  -0.149 -17.006  1.00 95.06           O  
ATOM    477  CG  ASN A  62       8.409   3.857 -16.970  1.00 95.06           C  
ATOM    478  ND2 ASN A  62       9.045   4.985 -17.266  1.00 95.06           N  
ATOM    479  OD1 ASN A  62       7.186   3.804 -16.818  1.00 95.06           O  
ATOM    480  N   VAL A  63       9.716  -0.334 -14.748  1.00 95.40           N  
ATOM    481  CA  VAL A  63      10.165  -1.722 -14.750  1.00 95.40           C  
ATOM    482  C   VAL A  63       8.978  -2.649 -15.005  1.00 95.40           C  
ATOM    483  CB  VAL A  63      10.858  -2.096 -13.421  1.00 95.40           C  
ATOM    484  O   VAL A  63       7.869  -2.391 -14.533  1.00 95.40           O  
ATOM    485  CG1 VAL A  63      11.133  -3.598 -13.359  1.00 95.40           C  
ATOM    486  CG2 VAL A  63      12.154  -1.305 -13.254  1.00 95.40           C  
ATOM    487  N   PHE A  64       9.132  -3.682 -15.826  1.00 94.73           N  
ATOM    488  CA  PHE A  64       8.086  -4.658 -16.102  1.00 94.73           C  
ATOM    489  C   PHE A  64       7.643  -5.355 -14.821  1.00 94.73           C  
ATOM    490  CB  PHE A  64       8.570  -5.694 -17.122  1.00 94.73           C  
ATOM    491  O   PHE A  64       8.476  -5.815 -14.039  1.00 94.73           O  
ATOM    492  CG  PHE A  64       7.530  -6.717 -17.489  1.00 94.73           C  
ATOM    493  CD1 PHE A  64       7.514  -7.964 -16.876  1.00 94.73           C  
ATOM    494  CD2 PHE A  64       6.567  -6.432 -18.449  1.00 94.73           C  
ATOM    495  CE1 PHE A  64       6.552  -8.913 -17.214  1.00 94.73           C  
ATOM    496  CE2 PHE A  64       5.603  -7.376 -18.792  1.00 94.73           C  
ATOM    497  CZ  PHE A  64       5.598  -8.616 -18.174  1.00 94.73           C  
ATOM    498  N   LEU A  65       6.348  -5.329 -14.579  1.00 94.27           N  
ATOM    499  CA  LEU A  65       5.781  -5.979 -13.402  1.00 94.27           C  
ATOM    500  C   LEU A  65       5.020  -7.241 -13.793  1.00 94.27           C  
ATOM    501  CB  LEU A  65       4.852  -5.019 -12.655  1.00 94.27           C  
ATOM    502  O   LEU A  65       4.343  -7.270 -14.823  1.00 94.27           O  
ATOM    503  CG  LEU A  65       5.480  -3.714 -12.162  1.00 94.27           C  
ATOM    504  CD1 LEU A  65       4.431  -2.850 -11.469  1.00 94.27           C  
ATOM    505  CD2 LEU A  65       6.646  -4.003 -11.223  1.00 94.27           C  
ATOM    506  N   ASN A  66       5.256  -8.262 -13.053  1.00 91.88           N  
ATOM    507  CA  ASN A  66       4.471  -9.488 -13.155  1.00 91.88           C  
ATOM    508  C   ASN A  66       3.233  -9.437 -12.264  1.00 91.88           C  
ATOM    509  CB  ASN A  66       5.329 -10.705 -12.805  1.00 91.88           C  
ATOM    510  O   ASN A  66       3.344  -9.241 -11.052  1.00 91.88           O  
ATOM    511  CG  ASN A  66       4.615 -12.017 -13.065  1.00 91.88           C  
ATOM    512  ND2 ASN A  66       5.311 -13.126 -12.844  1.00 91.88           N  
ATOM    513  OD1 ASN A  66       3.447 -12.034 -13.463  1.00 91.88           O  
ATOM    514  N   SER A  67       2.023  -9.509 -12.883  1.00 88.27           N  
ATOM    515  CA  SER A  67       0.759  -9.418 -12.160  1.00 88.27           C  
ATOM    516  C   SER A  67       0.660 -10.491 -11.081  1.00 88.27           C  
ATOM    517  CB  SER A  67      -0.421  -9.544 -13.124  1.00 88.27           C  
ATOM    518  O   SER A  67      -0.003 -10.294 -10.061  1.00 88.27           O  
ATOM    519  OG  SER A  67      -0.313 -10.725 -13.900  1.00 88.27           O  
ATOM    520  N   GLU A  68       1.322 -11.592 -11.160  1.00 88.60           N  
ATOM    521  CA  GLU A  68       1.289 -12.694 -10.203  1.00 88.60           C  
ATOM    522  C   GLU A  68       2.257 -12.451  -9.049  1.00 88.60           C  
ATOM    523  CB  GLU A  68       1.619 -14.018 -10.897  1.00 88.60           C  
ATOM    524  O   GLU A  68       2.171 -13.111  -8.011  1.00 88.60           O  
ATOM    525  CG  GLU A  68       0.604 -14.429 -11.953  1.00 88.60           C  
ATOM    526  CD  GLU A  68       0.919 -15.769 -12.599  1.00 88.60           C  
ATOM    527  OE1 GLU A  68       0.124 -16.236 -13.446  1.00 88.60           O  
ATOM    528  OE2 GLU A  68       1.968 -16.357 -12.254  1.00 88.60           O  
ATOM    529  N   SER A  69       3.097 -11.464  -9.242  1.00 89.22           N  
ATOM    530  CA  SER A  69       4.127 -11.221  -8.237  1.00 89.22           C  
ATOM    531  C   SER A  69       3.765 -10.033  -7.352  1.00 89.22           C  
ATOM    532  CB  SER A  69       5.481 -10.975  -8.906  1.00 89.22           C  
ATOM    533  O   SER A  69       4.605  -9.534  -6.600  1.00 89.22           O  
ATOM    534  OG  SER A  69       5.435  -9.820  -9.725  1.00 89.22           O  
ATOM    535  N   LEU A  70       2.525  -9.604  -7.384  1.00 93.86           N  
ATOM    536  CA  LEU A  70       2.100  -8.521  -6.504  1.00 93.86           C  
ATOM    537  C   LEU A  70       1.846  -9.037  -5.091  1.00 93.86           C  
ATOM    538  CB  LEU A  70       0.837  -7.851  -7.050  1.00 93.86           C  
ATOM    539  O   LEU A  70       1.066  -9.972  -4.898  1.00 93.86           O  
ATOM    540  CG  LEU A  70       0.937  -7.259  -8.457  1.00 93.86           C  
ATOM    541  CD1 LEU A  70      -0.423  -6.740  -8.912  1.00 93.86           C  
ATOM    542  CD2 LEU A  70       1.980  -6.148  -8.496  1.00 93.86           C  
ATOM    543  N   LYS A  71       2.525  -8.410  -4.118  1.00 96.50           N  
ATOM    544  CA  LYS A  71       2.455  -8.888  -2.740  1.00 96.50           C  
ATOM    545  C   LYS A  71       1.791  -7.856  -1.833  1.00 96.50           C  
ATOM    546  CB  LYS A  71       3.853  -9.223  -2.217  1.00 96.50           C  
ATOM    547  O   LYS A  71       2.197  -6.692  -1.807  1.00 96.50           O  
ATOM    548  CG  LYS A  71       4.558 -10.323  -2.997  1.00 96.50           C  
ATOM    549  CD  LYS A  71       3.922 -11.684  -2.744  1.00 96.50           C  
ATOM    550  CE  LYS A  71       4.669 -12.795  -3.470  1.00 96.50           C  
ATOM    551  NZ  LYS A  71       3.976 -14.110  -3.331  1.00 96.50           N  
ATOM    552  N   PRO A  72       0.788  -8.383  -1.102  1.00 97.95           N  
ATOM    553  CA  PRO A  72       0.256  -7.485  -0.075  1.00 97.95           C  
ATOM    554  C   PRO A  72       1.309  -7.067   0.948  1.00 97.95           C  
ATOM    555  CB  PRO A  72      -0.847  -8.317   0.585  1.00 97.95           C  
ATOM    556  O   PRO A  72       2.195  -7.858   1.285  1.00 97.95           O  
ATOM    557  CG  PRO A  72      -1.179  -9.375  -0.418  1.00 97.95           C  
ATOM    558  CD  PRO A  72       0.059  -9.687  -1.210  1.00 97.95           C  
ATOM    559  N   ASP A  73       1.253  -5.868   1.358  1.00 97.81           N  
ATOM    560  CA  ASP A  73       2.183  -5.316   2.338  1.00 97.81           C  
ATOM    561  C   ASP A  73       1.449  -4.863   3.598  1.00 97.81           C  
ATOM    562  CB  ASP A  73       2.967  -4.148   1.737  1.00 97.81           C  
ATOM    563  O   ASP A  73       1.127  -3.682   3.744  1.00 97.81           O  
ATOM    564  CG  ASP A  73       4.140  -3.715   2.599  1.00 97.81           C  
ATOM    565  OD1 ASP A  73       4.154  -4.024   3.810  1.00 97.81           O  
ATOM    566  OD2 ASP A  73       5.056  -3.055   2.062  1.00 97.81           O  
ATOM    567  N   PRO A  74       1.061  -5.850   4.508  1.00 97.77           N  
ATOM    568  CA  PRO A  74       0.305  -5.550   5.727  1.00 97.77           C  
ATOM    569  C   PRO A  74       1.070  -4.640   6.686  1.00 97.77           C  
ATOM    570  CB  PRO A  74       0.076  -6.929   6.348  1.00 97.77           C  
ATOM    571  O   PRO A  74       0.458  -3.910   7.470  1.00 97.77           O  
ATOM    572  CG  PRO A  74       1.085  -7.816   5.693  1.00 97.77           C  
ATOM    573  CD  PRO A  74       1.389  -7.266   4.329  1.00 97.77           C  
ATOM    574  N   ALA A  75       2.407  -4.748   6.638  1.00 97.26           N  
ATOM    575  CA  ALA A  75       3.223  -3.886   7.490  1.00 97.26           C  
ATOM    576  C   ALA A  75       3.044  -2.418   7.115  1.00 97.26           C  
ATOM    577  CB  ALA A  75       4.695  -4.282   7.393  1.00 97.26           C  
ATOM    578  O   ALA A  75       2.823  -1.571   7.984  1.00 97.26           O  
ATOM    579  N   LEU A  76       3.221  -2.134   5.832  1.00 96.46           N  
ATOM    580  CA  LEU A  76       3.044  -0.762   5.369  1.00 96.46           C  
ATOM    581  C   LEU A  76       1.627  -0.272   5.650  1.00 96.46           C  
ATOM    582  CB  LEU A  76       3.344  -0.659   3.871  1.00 96.46           C  
ATOM    583  O   LEU A  76       1.436   0.856   6.108  1.00 96.46           O  
ATOM    584  CG  LEU A  76       3.160   0.720   3.236  1.00 96.46           C  
ATOM    585  CD1 LEU A  76       4.001   1.758   3.972  1.00 96.46           C  
ATOM    586  CD2 LEU A  76       3.525   0.681   1.756  1.00 96.46           C  
ATOM    587  N   GLN A  77       0.705  -1.148   5.427  1.00 97.26           N  
ATOM    588  CA  GLN A  77      -0.680  -0.776   5.698  1.00 97.26           C  
ATOM    589  C   GLN A  77      -0.895  -0.499   7.184  1.00 97.26           C  
ATOM    590  CB  GLN A  77      -1.634  -1.874   5.226  1.00 97.26           C  
ATOM    591  O   GLN A  77      -1.601   0.443   7.549  1.00 97.26           O  
ATOM    592  CG  GLN A  77      -3.098  -1.455   5.217  1.00 97.26           C  
ATOM    593  CD  GLN A  77      -3.364  -0.271   4.305  1.00 97.26           C  
ATOM    594  NE2 GLN A  77      -3.873   0.815   4.877  1.00 97.26           N  
ATOM    595  OE1 GLN A  77      -3.115  -0.333   3.097  1.00 97.26           O  
ATOM    596  N   ALA A  78      -0.335  -1.278   8.051  1.00 96.55           N  
ATOM    597  CA  ALA A  78      -0.444  -1.087   9.495  1.00 96.55           C  
ATOM    598  C   ALA A  78       0.149   0.254   9.918  1.00 96.55           C  
ATOM    599  CB  ALA A  78       0.248  -2.229  10.237  1.00 96.55           C  
ATOM    600  O   ALA A  78      -0.409   0.944  10.775  1.00 96.55           O  
ATOM    601  N   ILE A  79       1.241   0.627   9.289  1.00 94.47           N  
ATOM    602  CA  ILE A  79       1.884   1.901   9.595  1.00 94.47           C  
ATOM    603  C   ILE A  79       0.975   3.052   9.173  1.00 94.47           C  
ATOM    604  CB  ILE A  79       3.259   2.021   8.901  1.00 94.47           C  
ATOM    605  O   ILE A  79       0.778   4.006   9.930  1.00 94.47           O  
ATOM    606  CG1 ILE A  79       4.248   1.011   9.495  1.00 94.47           C  
ATOM    607  CG2 ILE A  79       3.799   3.449   9.016  1.00 94.47           C  
ATOM    608  CD1 ILE A  79       5.545   0.879   8.709  1.00 94.47           C  
ATOM    609  N   VAL A  80       0.427   2.954   8.036  1.00 94.23           N  
ATOM    610  CA  VAL A  80      -0.491   3.981   7.555  1.00 94.23           C  
ATOM    611  C   VAL A  80      -1.681   4.096   8.504  1.00 94.23           C  
ATOM    612  CB  VAL A  80      -0.981   3.677   6.121  1.00 94.23           C  
ATOM    613  O   VAL A  80      -2.075   5.201   8.885  1.00 94.23           O  
ATOM    614  CG1 VAL A  80      -2.093   4.642   5.715  1.00 94.23           C  
ATOM    615  CG2 VAL A  80       0.183   3.752   5.133  1.00 94.23           C  
ATOM    616  N   ASP A  81      -2.226   2.952   8.975  1.00 94.14           N  
ATOM    617  CA  ASP A  81      -3.384   2.918   9.863  1.00 94.14           C  
ATOM    618  C   ASP A  81      -3.049   3.523  11.225  1.00 94.14           C  
ATOM    619  CB  ASP A  81      -3.887   1.483  10.034  1.00 94.14           C  
ATOM    620  O   ASP A  81      -3.885   4.195  11.833  1.00 94.14           O  
ATOM    621  CG  ASP A  81      -4.510   0.919   8.770  1.00 94.14           C  
ATOM    622  OD1 ASP A  81      -4.761   1.688   7.817  1.00 94.14           O  
ATOM    623  OD2 ASP A  81      -4.754  -0.307   8.726  1.00 94.14           O  
ATOM    624  N   LEU A  82      -1.783   3.321  11.641  1.00 92.11           N  
ATOM    625  CA  LEU A  82      -1.354   3.827  12.940  1.00 92.11           C  
ATOM    626  C   LEU A  82      -1.153   5.338  12.895  1.00 92.11           C  
ATOM    627  CB  LEU A  82      -0.059   3.141  13.381  1.00 92.11           C  
ATOM    628  O   LEU A  82      -1.557   6.050  13.817  1.00 92.11           O  
ATOM    629  CG  LEU A  82      -0.194   1.709  13.903  1.00 92.11           C  
ATOM    630  CD1 LEU A  82       1.183   1.100  14.142  1.00 92.11           C  
ATOM    631  CD2 LEU A  82      -1.026   1.681  15.180  1.00 92.11           C  
ATOM    632  N   ILE A  83      -0.643   5.799  11.822  1.00 91.32           N  
ATOM    633  CA  ILE A  83      -0.266   7.205  11.726  1.00 91.32           C  
ATOM    634  C   ILE A  83      -1.478   8.037  11.312  1.00 91.32           C  
ATOM    635  CB  ILE A  83       0.893   7.412  10.725  1.00 91.32           C  
ATOM    636  O   ILE A  83      -1.649   9.168  11.773  1.00 91.32           O  
ATOM    637  CG1 ILE A  83       2.166   6.727  11.234  1.00 91.32           C  
ATOM    638  CG2 ILE A  83       1.134   8.904  10.480  1.00 91.32           C  
ATOM    639  CD1 ILE A  83       3.341   6.809  10.269  1.00 91.32           C  
ATOM    640  N   MET A  84      -2.346   7.378  10.455  1.00 91.39           N  
ATOM    641  CA  MET A  84      -3.499   8.115   9.946  1.00 91.39           C  
ATOM    642  C   MET A  84      -4.802   7.425  10.337  1.00 91.39           C  
ATOM    643  CB  MET A  84      -3.419   8.258   8.425  1.00 91.39           C  
ATOM    644  O   MET A  84      -5.554   6.975   9.472  1.00 91.39           O  
ATOM    645  CG  MET A  84      -2.156   8.951   7.941  1.00 91.39           C  
ATOM    646  SD  MET A  84      -1.996  10.658   8.594  1.00 91.39           S  
ATOM    647  CE  MET A  84      -3.317  11.483   7.662  1.00 91.39           C  
ATOM    648  N   PRO A  85      -5.203   7.358  11.547  1.00 91.67           N  
ATOM    649  CA  PRO A  85      -6.404   6.639  11.978  1.00 91.67           C  
ATOM    650  C   PRO A  85      -7.693   7.319  11.523  1.00 91.67           C  
ATOM    651  CB  PRO A  85      -6.291   6.648  13.505  1.00 91.67           C  
ATOM    652  O   PRO A  85      -8.675   6.641  11.209  1.00 91.67           O  
ATOM    653  CG  PRO A  85      -5.344   7.763  13.811  1.00 91.67           C  
ATOM    654  CD  PRO A  85      -4.383   7.901  12.666  1.00 91.67           C  
ATOM    655  N   GLU A  86      -7.668   8.645  11.549  1.00 92.20           N  
ATOM    656  CA  GLU A  86      -8.861   9.389  11.158  1.00 92.20           C  
ATOM    657  C   GLU A  86      -9.238   9.105   9.707  1.00 92.20           C  
ATOM    658  CB  GLU A  86      -8.649  10.892  11.361  1.00 92.20           C  
ATOM    659  O   GLU A  86     -10.416   9.148   9.346  1.00 92.20           O  
ATOM    660  CG  GLU A  86      -7.593  11.493  10.445  1.00 92.20           C  
ATOM    661  CD  GLU A  86      -6.176  11.318  10.966  1.00 92.20           C  
ATOM    662  OE1 GLU A  86      -5.251  11.983  10.446  1.00 92.20           O  
ATOM    663  OE2 GLU A  86      -5.988  10.509  11.902  1.00 92.20           O  
ATOM    664  N   TYR A  87      -8.230   8.925   8.898  1.00 90.82           N  
ATOM    665  CA  TYR A  87      -8.462   8.619   7.490  1.00 90.82           C  
ATOM    666  C   TYR A  87      -9.094   7.242   7.328  1.00 90.82           C  
ATOM    667  CB  TYR A  87      -7.150   8.687   6.702  1.00 90.82           C  
ATOM    668  O   TYR A  87     -10.010   7.064   6.521  1.00 90.82           O  
ATOM    669  CG  TYR A  87      -7.300   8.338   5.242  1.00 90.82           C  
ATOM    670  CD1 TYR A  87      -6.957   7.074   4.768  1.00 90.82           C  
ATOM    671  CD2 TYR A  87      -7.785   9.272   4.332  1.00 90.82           C  
ATOM    672  CE1 TYR A  87      -7.092   6.748   3.423  1.00 90.82           C  
ATOM    673  CE2 TYR A  87      -7.925   8.957   2.984  1.00 90.82           C  
ATOM    674  OH  TYR A  87      -7.712   7.378   1.207  1.00 90.82           O  
ATOM    675  CZ  TYR A  87      -7.576   7.695   2.540  1.00 90.82           C  
ATOM    676  N   VAL A  88      -8.671   6.320   8.078  1.00 91.55           N  
ATOM    677  CA  VAL A  88      -9.192   4.959   8.019  1.00 91.55           C  
ATOM    678  C   VAL A  88     -10.670   4.954   8.404  1.00 91.55           C  
ATOM    679  CB  VAL A  88      -8.398   4.007   8.941  1.00 91.55           C  
ATOM    680  O   VAL A  88     -11.491   4.324   7.732  1.00 91.55           O  
ATOM    681  CG1 VAL A  88      -9.036   2.618   8.961  1.00 91.55           C  
ATOM    682  CG2 VAL A  88      -6.941   3.922   8.493  1.00 91.55           C  
ATOM    683  N   VAL A  89     -10.995   5.682   9.417  1.00 94.36           N  
ATOM    684  CA  VAL A  89     -12.376   5.769   9.881  1.00 94.36           C  
ATOM    685  C   VAL A  89     -13.242   6.420   8.805  1.00 94.36           C  
ATOM    686  CB  VAL A  89     -12.482   6.561  11.203  1.00 94.36           C  
ATOM    687  O   VAL A  89     -14.331   5.931   8.496  1.00 94.36           O  
ATOM    688  CG1 VAL A  89     -13.945   6.797  11.575  1.00 94.36           C  
ATOM    689  CG2 VAL A  89     -11.754   5.824  12.326  1.00 94.36           C  
ATOM    690  N   ARG A  90     -12.757   7.473   8.292  1.00 94.21           N  
ATOM    691  CA  ARG A  90     -13.481   8.176   7.238  1.00 94.21           C  
ATOM    692  C   ARG A  90     -13.710   7.270   6.033  1.00 94.21           C  
ATOM    693  CB  ARG A  90     -12.722   9.434   6.810  1.00 94.21           C  
ATOM    694  O   ARG A  90     -14.802   7.252   5.461  1.00 94.21           O  
ATOM    695  CG  ARG A  90     -13.444  10.262   5.759  1.00 94.21           C  
ATOM    696  CD  ARG A  90     -12.640  11.491   5.359  1.00 94.21           C  
ATOM    697  NE  ARG A  90     -12.836  12.592   6.298  1.00 94.21           N  
ATOM    698  NH1 ARG A  90     -10.688  13.418   6.097  1.00 94.21           N  
ATOM    699  NH2 ARG A  90     -12.189  14.444   7.492  1.00 94.21           N  
ATOM    700  CZ  ARG A  90     -11.904  13.482   6.627  1.00 94.21           C  
ATOM    701  N   ASP A  91     -12.696   6.609   5.626  1.00 92.96           N  
ATOM    702  CA  ASP A  91     -12.782   5.703   4.485  1.00 92.96           C  
ATOM    703  C   ASP A  91     -13.816   4.606   4.732  1.00 92.96           C  
ATOM    704  CB  ASP A  91     -11.415   5.081   4.190  1.00 92.96           C  
ATOM    705  O   ASP A  91     -14.616   4.291   3.849  1.00 92.96           O  
ATOM    706  CG  ASP A  91     -11.392   4.287   2.896  1.00 92.96           C  
ATOM    707  OD1 ASP A  91     -11.536   4.888   1.809  1.00 92.96           O  
ATOM    708  OD2 ASP A  91     -11.231   3.049   2.963  1.00 92.96           O  
ATOM    709  N   ARG A  92     -13.801   4.034   5.837  1.00 93.16           N  
ATOM    710  CA  ARG A  92     -14.756   2.999   6.216  1.00 93.16           C  
ATOM    711  C   ARG A  92     -16.183   3.536   6.194  1.00 93.16           C  
ATOM    712  CB  ARG A  92     -14.426   2.444   7.603  1.00 93.16           C  
ATOM    713  O   ARG A  92     -17.094   2.874   5.693  1.00 93.16           O  
ATOM    714  CG  ARG A  92     -15.238   1.217   7.985  1.00 93.16           C  
ATOM    715  CD  ARG A  92     -14.871   0.707   9.372  1.00 93.16           C  
ATOM    716  NE  ARG A  92     -13.527   0.136   9.398  1.00 93.16           N  
ATOM    717  NH1 ARG A  92     -13.464  -0.138  11.691  1.00 93.16           N  
ATOM    718  NH2 ARG A  92     -11.668  -0.758  10.407  1.00 93.16           N  
ATOM    719  CZ  ARG A  92     -12.890  -0.252  10.498  1.00 93.16           C  
ATOM    720  N   GLU A  93     -16.403   4.715   6.693  1.00 95.54           N  
ATOM    721  CA  GLU A  93     -17.721   5.343   6.700  1.00 95.54           C  
ATOM    722  C   GLU A  93     -18.217   5.601   5.280  1.00 95.54           C  
ATOM    723  CB  GLU A  93     -17.688   6.653   7.491  1.00 95.54           C  
ATOM    724  O   GLU A  93     -19.387   5.365   4.973  1.00 95.54           O  
ATOM    725  CG  GLU A  93     -19.056   7.292   7.681  1.00 95.54           C  
ATOM    726  CD  GLU A  93     -19.038   8.480   8.630  1.00 95.54           C  
ATOM    727  OE1 GLU A  93     -20.113   9.067   8.888  1.00 95.54           O  
ATOM    728  OE2 GLU A  93     -17.939   8.827   9.118  1.00 95.54           O  
ATOM    729  N   LEU A  94     -17.345   6.057   4.525  1.00 93.69           N  
ATOM    730  CA  LEU A  94     -17.718   6.323   3.140  1.00 93.69           C  
ATOM    731  C   LEU A  94     -18.111   5.033   2.426  1.00 93.69           C  
ATOM    732  CB  LEU A  94     -16.565   7.001   2.395  1.00 93.69           C  
ATOM    733  O   LEU A  94     -19.119   4.994   1.717  1.00 93.69           O  
ATOM    734  CG  LEU A  94     -16.864   7.479   0.973  1.00 93.69           C  
ATOM    735  CD1 LEU A  94     -18.031   8.461   0.979  1.00 93.69           C  
ATOM    736  CD2 LEU A  94     -15.626   8.114   0.351  1.00 93.69           C  
ATOM    737  N   LYS A  95     -17.339   4.039   2.614  1.00 92.78           N  
ATOM    738  CA  LYS A  95     -17.637   2.759   1.978  1.00 92.78           C  
ATOM    739  C   LYS A  95     -18.985   2.215   2.444  1.00 92.78           C  
ATOM    740  CB  LYS A  95     -16.532   1.743   2.273  1.00 92.78           C  
ATOM    741  O   LYS A  95     -19.752   1.675   1.644  1.00 92.78           O  
ATOM    742  CG  LYS A  95     -15.258   1.964   1.471  1.00 92.78           C  
ATOM    743  CD  LYS A  95     -14.204   0.914   1.795  1.00 92.78           C  
ATOM    744  CE  LYS A  95     -12.916   1.155   1.020  1.00 92.78           C  
ATOM    745  NZ  LYS A  95     -11.849   0.182   1.401  1.00 92.78           N  
ATOM    746  N   ARG A  96     -19.284   2.354   3.704  1.00 94.41           N  
ATOM    747  CA  ARG A  96     -20.565   1.941   4.268  1.00 94.41           C  
ATOM    748  C   ARG A  96     -21.718   2.703   3.623  1.00 94.41           C  
ATOM    749  CB  ARG A  96     -20.579   2.154   5.783  1.00 94.41           C  
ATOM    750  O   ARG A  96     -22.728   2.107   3.243  1.00 94.41           O  
ATOM    751  CG  ARG A  96     -21.833   1.632   6.467  1.00 94.41           C  
ATOM    752  CD  ARG A  96     -21.893   2.049   7.930  1.00 94.41           C  
ATOM    753  NE  ARG A  96     -21.965   3.500   8.075  1.00 94.41           N  
ATOM    754  NH1 ARG A  96     -24.231   3.636   7.647  1.00 94.41           N  
ATOM    755  NH2 ARG A  96     -23.028   5.536   8.090  1.00 94.41           N  
ATOM    756  CZ  ARG A  96     -23.075   4.221   7.937  1.00 94.41           C  
ATOM    757  N   LYS A  97     -21.557   3.950   3.482  1.00 95.77           N  
ATOM    758  CA  LYS A  97     -22.599   4.781   2.885  1.00 95.77           C  
ATOM    759  C   LYS A  97     -22.861   4.376   1.437  1.00 95.77           C  
ATOM    760  CB  LYS A  97     -22.212   6.259   2.954  1.00 95.77           C  
ATOM    761  O   LYS A  97     -24.014   4.297   1.008  1.00 95.77           O  
ATOM    762  CG  LYS A  97     -22.297   6.855   4.352  1.00 95.77           C  
ATOM    763  CD  LYS A  97     -21.922   8.332   4.353  1.00 95.77           C  
ATOM    764  CE  LYS A  97     -21.944   8.914   5.760  1.00 95.77           C  
ATOM    765  NZ  LYS A  97     -21.478  10.333   5.779  1.00 95.77           N  
ATOM    766  N   ILE A  98     -21.793   4.155   0.790  1.00 94.99           N  
ATOM    767  CA  ILE A  98     -21.917   3.758  -0.608  1.00 94.99           C  
ATOM    768  C   ILE A  98     -22.593   2.392  -0.699  1.00 94.99           C  
ATOM    769  CB  ILE A  98     -20.540   3.723  -1.310  1.00 94.99           C  
ATOM    770  O   ILE A  98     -23.467   2.180  -1.542  1.00 94.99           O  
ATOM    771  CG1 ILE A  98     -19.997   5.144  -1.492  1.00 94.99           C  
ATOM    772  CG2 ILE A  98     -20.638   2.997  -2.655  1.00 94.99           C  
ATOM    773  CD1 ILE A  98     -18.552   5.199  -1.966  1.00 94.99           C  
ATOM    774  N   ASN A  99     -22.156   1.478   0.166  1.00 93.42           N  
ATOM    775  CA  ASN A  99     -22.736   0.139   0.185  1.00 93.42           C  
ATOM    776  C   ASN A  99     -24.227   0.178   0.503  1.00 93.42           C  
ATOM    777  CB  ASN A  99     -22.001  -0.750   1.190  1.00 93.42           C  
ATOM    778  O   ASN A  99     -25.011  -0.572  -0.081  1.00 93.42           O  
ATOM    779  CG  ASN A  99     -20.631  -1.178   0.700  1.00 93.42           C  
ATOM    780  ND2 ASN A  99     -19.812  -1.696   1.607  1.00 93.42           N  
ATOM    781  OD1 ASN A  99     -20.311  -1.041  -0.484  1.00 93.42           O  
ATOM    782  N   GLU A 100     -24.724   1.017   1.348  1.00 94.69           N  
ATOM    783  CA  GLU A 100     -26.129   1.212   1.692  1.00 94.69           C  
ATOM    784  C   GLU A 100     -26.913   1.777   0.511  1.00 94.69           C  
ATOM    785  CB  GLU A 100     -26.263   2.138   2.903  1.00 94.69           C  
ATOM    786  O   GLU A 100     -28.041   1.354   0.248  1.00 94.69           O  
ATOM    787  CG  GLU A 100     -25.836   1.498   4.216  1.00 94.69           C  
ATOM    788  CD  GLU A 100     -25.845   2.468   5.387  1.00 94.69           C  
ATOM    789  OE1 GLU A 100     -25.477   2.064   6.513  1.00 94.69           O  
ATOM    790  OE2 GLU A 100     -26.226   3.641   5.177  1.00 94.69           O  
ATOM    791  N   GLU A 101     -26.229   2.668  -0.165  1.00 95.39           N  
ATOM    792  CA  GLU A 101     -26.882   3.288  -1.315  1.00 95.39           C  
ATOM    793  C   GLU A 101     -27.041   2.294  -2.462  1.00 95.39           C  
ATOM    794  CB  GLU A 101     -26.092   4.512  -1.786  1.00 95.39           C  
ATOM    795  O   GLU A 101     -28.062   2.293  -3.152  1.00 95.39           O  
ATOM    796  CG  GLU A 101     -26.805   5.331  -2.852  1.00 95.39           C  
ATOM    797  CD  GLU A 101     -26.061   6.603  -3.228  1.00 95.39           C  
ATOM    798  OE1 GLU A 101     -26.514   7.320  -4.149  1.00 95.39           O  
ATOM    799  OE2 GLU A 101     -25.017   6.883  -2.598  1.00 95.39           O  
ATOM    800  N   LEU A 102     -26.058   1.435  -2.538  1.00 94.31           N  
ATOM    801  CA  LEU A 102     -26.075   0.496  -3.654  1.00 94.31           C  
ATOM    802  C   LEU A 102     -26.685  -0.837  -3.234  1.00 94.31           C  
ATOM    803  CB  LEU A 102     -24.658   0.276  -4.191  1.00 94.31           C  
ATOM    804  O   LEU A 102     -26.825  -1.746  -4.055  1.00 94.31           O  
ATOM    805  CG  LEU A 102     -23.978   1.490  -4.826  1.00 94.31           C  
ATOM    806  CD1 LEU A 102     -22.551   1.142  -5.239  1.00 94.31           C  
ATOM    807  CD2 LEU A 102     -24.780   1.989  -6.023  1.00 94.31           C  
ATOM    808  N   GLY A 103     -27.115  -1.015  -1.946  1.00 91.59           N  
ATOM    809  CA  GLY A 103     -27.690  -2.265  -1.474  1.00 91.59           C  
ATOM    810  C   GLY A 103     -26.708  -3.421  -1.499  1.00 91.59           C  
ATOM    811  O   GLY A 103     -27.077  -4.549  -1.833  1.00 91.59           O  
ATOM    812  N   ILE A 104     -25.387  -3.130  -1.335  1.00 90.42           N  
ATOM    813  CA  ILE A 104     -24.338  -4.143  -1.311  1.00 90.42           C  
ATOM    814  C   ILE A 104     -24.124  -4.630   0.121  1.00 90.42           C  
ATOM    815  CB  ILE A 104     -23.015  -3.601  -1.896  1.00 90.42           C  
ATOM    816  O   ILE A 104     -24.027  -3.824   1.049  1.00 90.42           O  
ATOM    817  CG1 ILE A 104     -23.213  -3.168  -3.353  1.00 90.42           C  
ATOM    818  CG2 ILE A 104     -21.904  -4.650  -1.783  1.00 90.42           C  
ATOM    819  CD1 ILE A 104     -22.067  -2.337  -3.914  1.00 90.42           C  
ATOM    820  N   THR A 105     -24.315  -5.923   0.427  1.00 82.77           N  
ATOM    821  CA  THR A 105     -24.035  -6.529   1.724  1.00 82.77           C  
ATOM    822  C   THR A 105     -22.603  -7.052   1.779  1.00 82.77           C  
ATOM    823  CB  THR A 105     -25.016  -7.677   2.028  1.00 82.77           C  
ATOM    824  O   THR A 105     -22.123  -7.666   0.823  1.00 82.77           O  
ATOM    825  CG2 THR A 105     -26.440  -7.156   2.187  1.00 82.77           C  
ATOM    826  OG1 THR A 105     -24.982  -8.623   0.952  1.00 82.77           O  
ATOM    827  N   GLU A 106     -21.789  -6.414   2.530  1.00 71.04           N  
ATOM    828  CA  GLU A 106     -20.410  -6.853   2.722  1.00 71.04           C  
ATOM    829  C   GLU A 106     -20.354  -8.204   3.428  1.00 71.04           C  
ATOM    830  CB  GLU A 106     -19.619  -5.810   3.516  1.00 71.04           C  
ATOM    831  O   GLU A 106     -21.090  -8.439   4.389  1.00 71.04           O  
ATOM    832  CG  GLU A 106     -19.157  -4.623   2.684  1.00 71.04           C  
ATOM    833  CD  GLU A 106     -18.396  -3.584   3.491  1.00 71.04           C  
ATOM    834  OE1 GLU A 106     -18.032  -2.525   2.930  1.00 71.04           O  
ATOM    835  OE2 GLU A 106     -18.160  -3.830   4.695  1.00 71.04           O  
ATOM    836  N   LYS A 107     -19.924  -9.294   2.780  1.00 68.53           N  
ATOM    837  CA  LYS A 107     -19.599 -10.541   3.466  1.00 68.53           C  
ATOM    838  C   LYS A 107     -18.687 -10.289   4.663  1.00 68.53           C  
ATOM    839  CB  LYS A 107     -18.939 -11.528   2.502  1.00 68.53           C  
ATOM    840  O   LYS A 107     -17.698  -9.562   4.554  1.00 68.53           O  
ATOM    841  CG  LYS A 107     -19.093 -12.986   2.907  1.00 68.53           C  
ATOM    842  CD  LYS A 107     -18.686 -13.926   1.779  1.00 68.53           C  
ATOM    843  CE  LYS A 107     -18.947 -15.382   2.141  1.00 68.53           C  
ATOM    844  NZ  LYS A 107     -18.603 -16.302   1.017  1.00 68.53           N  
ATOM    845  N   PRO A 108     -19.183 -10.377   5.910  1.00 56.73           N  
ATOM    846  CA  PRO A 108     -18.343 -10.270   7.104  1.00 56.73           C  
ATOM    847  C   PRO A 108     -17.046 -11.068   6.987  1.00 56.73           C  
ATOM    848  CB  PRO A 108     -19.233 -10.836   8.214  1.00 56.73           C  
ATOM    849  O   PRO A 108     -17.031 -12.144   6.383  1.00 56.73           O  
ATOM    850  CG  PRO A 108     -20.543 -11.110   7.549  1.00 56.73           C  
ATOM    851  CD  PRO A 108     -20.361 -10.984   6.064  1.00 56.73           C  
ATOM    852  N   MET A 109     -15.859 -10.438   6.687  1.00 52.65           N  
ATOM    853  CA  MET A 109     -14.525 -10.985   6.919  1.00 52.65           C  
ATOM    854  C   MET A 109     -14.558 -12.064   7.996  1.00 52.65           C  
ATOM    855  CB  MET A 109     -13.551  -9.875   7.319  1.00 52.65           C  
ATOM    856  O   MET A 109     -15.021 -11.819   9.111  1.00 52.65           O  
ATOM    857  CG  MET A 109     -13.301  -8.853   6.223  1.00 52.65           C  
ATOM    858  SD  MET A 109     -11.901  -7.732   6.611  1.00 52.65           S  
ATOM    859  CE  MET A 109     -10.505  -8.786   6.129  1.00 52.65           C  
ATOM    860  N   LEU A 110     -15.119 -13.259   7.765  1.00 50.09           N  
ATOM    861  CA  LEU A 110     -14.868 -14.376   8.669  1.00 50.09           C  
ATOM    862  C   LEU A 110     -13.452 -14.312   9.232  1.00 50.09           C  
ATOM    863  CB  LEU A 110     -15.083 -15.709   7.948  1.00 50.09           C  
ATOM    864  O   LEU A 110     -12.505 -13.998   8.507  1.00 50.09           O  
ATOM    865  CG  LEU A 110     -16.530 -16.191   7.831  1.00 50.09           C  
ATOM    866  CD1 LEU A 110     -16.785 -16.772   6.444  1.00 50.09           C  
ATOM    867  CD2 LEU A 110     -16.840 -17.219   8.913  1.00 50.09           C  
ATOM    868  N   PRO A 111     -13.208 -14.076  10.576  1.00 47.31           N  
ATOM    869  CA  PRO A 111     -11.872 -14.208  11.163  1.00 47.31           C  
ATOM    870  C   PRO A 111     -11.169 -15.497  10.747  1.00 47.31           C  
ATOM    871  CB  PRO A 111     -12.147 -14.196  12.669  1.00 47.31           C  
ATOM    872  O   PRO A 111     -11.810 -16.546  10.636  1.00 47.31           O  
ATOM    873  CG  PRO A 111     -13.610 -14.476  12.793  1.00 47.31           C  
ATOM    874  CD  PRO A 111     -14.193 -14.587  11.413  1.00 47.31           C  
ATOM    875  N   SER A 112     -10.494 -15.666   9.606  1.00 51.81           N  
ATOM    876  CA  SER A 112      -9.491 -16.688   9.326  1.00 51.81           C  
ATOM    877  C   SER A 112      -9.212 -17.541  10.559  1.00 51.81           C  
ATOM    878  CB  SER A 112      -8.193 -16.046   8.835  1.00 51.81           C  
ATOM    879  O   SER A 112      -8.948 -17.010  11.640  1.00 51.81           O  
ATOM    880  OG  SER A 112      -7.384 -16.996   8.164  1.00 51.81           O  
ATOM    881  N   LYS A 113     -10.148 -18.309  11.180  1.00 41.93           N  
ATOM    882  CA  LYS A 113      -9.854 -19.522  11.937  1.00 41.93           C  
ATOM    883  C   LYS A 113      -8.365 -19.852  11.890  1.00 41.93           C  
ATOM    884  CB  LYS A 113     -10.669 -20.700  11.402  1.00 41.93           C  
ATOM    885  O   LYS A 113      -7.773 -19.922  10.811  1.00 41.93           O  
ATOM    886  CG  LYS A 113     -12.092 -20.762  11.937  1.00 41.93           C  
ATOM    887  CD  LYS A 113     -12.840 -21.974  11.397  1.00 41.93           C  
ATOM    888  CE  LYS A 113     -14.303 -21.965  11.821  1.00 41.93           C  
ATOM    889  NZ  LYS A 113     -15.015 -23.201  11.380  1.00 41.93           N  
ATOM    890  N   ARG A 114      -7.466 -19.063  12.499  1.00 49.23           N  
ATOM    891  CA  ARG A 114      -6.238 -19.549  13.120  1.00 49.23           C  
ATOM    892  C   ARG A 114      -6.204 -21.073  13.147  1.00 49.23           C  
ATOM    893  CB  ARG A 114      -6.098 -18.996  14.540  1.00 49.23           C  
ATOM    894  O   ARG A 114      -7.135 -21.712  13.641  1.00 49.23           O  
ATOM    895  CG  ARG A 114      -5.205 -17.770  14.639  1.00 49.23           C  
ATOM    896  CD  ARG A 114      -5.073 -17.282  16.075  1.00 49.23           C  
ATOM    897  NE  ARG A 114      -4.263 -16.071  16.160  1.00 49.23           N  
ATOM    898  NH1 ARG A 114      -3.905 -16.222  18.438  1.00 49.23           N  
ATOM    899  NH2 ARG A 114      -3.006 -14.483  17.245  1.00 49.23           N  
ATOM    900  CZ  ARG A 114      -3.727 -15.595  17.281  1.00 49.23           C  
ATOM    901  N   ARG A 115      -6.089 -21.783  12.058  1.00 44.92           N  
ATOM    902  CA  ARG A 115      -5.601 -23.157  12.119  1.00 44.92           C  
ATOM    903  C   ARG A 115      -4.673 -23.356  13.313  1.00 44.92           C  
ATOM    904  CB  ARG A 115      -4.874 -23.527  10.824  1.00 44.92           C  
ATOM    905  O   ARG A 115      -3.710 -22.607  13.489  1.00 44.92           O  
ATOM    906  CG  ARG A 115      -5.112 -24.959  10.372  1.00 44.92           C  
ATOM    907  CD  ARG A 115      -4.763 -25.153   8.903  1.00 44.92           C  
ATOM    908  NE  ARG A 115      -4.758 -26.565   8.531  1.00 44.92           N  
ATOM    909  NH1 ARG A 115      -3.681 -26.243   6.513  1.00 44.92           N  
ATOM    910  NH2 ARG A 115      -4.294 -28.353   7.167  1.00 44.92           N  
ATOM    911  CZ  ARG A 115      -4.244 -27.050   7.405  1.00 44.92           C  
ATOM    912  N   SER A 116      -5.132 -23.342  14.557  1.00 46.89           N  
ATOM    913  CA  SER A 116      -4.542 -23.997  15.720  1.00 46.89           C  
ATOM    914  C   SER A 116      -3.943 -25.349  15.348  1.00 46.89           C  
ATOM    915  CB  SER A 116      -5.588 -24.180  16.821  1.00 46.89           C  
ATOM    916  O   SER A 116      -4.586 -26.154  14.671  1.00 46.89           O  
ATOM    917  OG  SER A 116      -6.878 -23.822  16.354  1.00 46.89           O  
ATOM    918  N   LYS A 117      -2.766 -25.504  14.780  1.00 42.82           N  
ATOM    919  CA  LYS A 117      -1.962 -26.713  14.932  1.00 42.82           C  
ATOM    920  C   LYS A 117      -2.216 -27.375  16.284  1.00 42.82           C  
ATOM    921  CB  LYS A 117      -0.475 -26.392  14.777  1.00 42.82           C  
ATOM    922  O   LYS A 117      -2.296 -26.695  17.309  1.00 42.82           O  
ATOM    923  CG  LYS A 117       0.018 -26.424  13.338  1.00 42.82           C  
ATOM    924  CD  LYS A 117       1.515 -26.152  13.253  1.00 42.82           C  
ATOM    925  CE  LYS A 117       2.017 -26.226  11.818  1.00 42.82           C  
ATOM    926  NZ  LYS A 117       3.457 -25.843  11.715  1.00 42.82           N  
ATOM    927  N   PRO A 118      -2.752 -28.649  16.298  1.00 42.42           N  
ATOM    928  CA  PRO A 118      -3.090 -29.540  17.411  1.00 42.42           C  
ATOM    929  C   PRO A 118      -1.917 -29.768  18.361  1.00 42.42           C  
ATOM    930  CB  PRO A 118      -3.488 -30.842  16.712  1.00 42.42           C  
ATOM    931  O   PRO A 118      -0.764 -29.814  17.925  1.00 42.42           O  
ATOM    932  CG  PRO A 118      -2.917 -30.727  15.336  1.00 42.42           C  
ATOM    933  CD  PRO A 118      -2.217 -29.403  15.219  1.00 42.42           C  
ATOM    934  N   ALA A 119      -1.909 -29.200  19.570  1.00 35.35           N  
ATOM    935  CA  ALA A 119      -1.469 -29.651  20.888  1.00 35.35           C  
ATOM    936  C   ALA A 119      -1.684 -31.152  21.055  1.00 35.35           C  
ATOM    937  CB  ALA A 119      -2.205 -28.886  21.985  1.00 35.35           C  
ATOM    938  O   ALA A 119      -2.810 -31.641  20.942  1.00 35.35           O  
ATOM    939  N   ALA A 120      -0.862 -32.001  20.468  1.00 39.72           N  
ATOM    940  CA  ALA A 120      -0.769 -33.344  21.033  1.00 39.72           C  
ATOM    941  C   ALA A 120       0.684 -33.800  21.128  1.00 39.72           C  
ATOM    942  CB  ALA A 120      -1.580 -34.331  20.196  1.00 39.72           C  
ATOM    943  O   ALA A 120       1.446 -33.670  20.167  1.00 39.72           O  
ATOM    944  N   SER A 121       1.408 -33.588  22.254  1.00 38.25           N  
ATOM    945  CA  SER A 121       1.765 -34.551  23.291  1.00 38.25           C  
ATOM    946  C   SER A 121       3.051 -35.290  22.939  1.00 38.25           C  
ATOM    947  CB  SER A 121       0.631 -35.555  23.503  1.00 38.25           C  
ATOM    948  O   SER A 121       3.258 -35.672  21.785  1.00 38.25           O  
ATOM    949  OG  SER A 121       0.301 -36.205  22.288  1.00 38.25           O  
ATOM    950  N   ASN A 122       4.148 -34.930  23.593  1.00 31.66           N  
ATOM    951  CA  ASN A 122       5.061 -35.565  24.537  1.00 31.66           C  
ATOM    952  C   ASN A 122       5.945 -36.603  23.850  1.00 31.66           C  
ATOM    953  CB  ASN A 122       4.284 -36.208  25.687  1.00 31.66           C  
ATOM    954  O   ASN A 122       5.454 -37.435  23.086  1.00 31.66           O  
ATOM    955  CG  ASN A 122       3.769 -35.190  26.685  1.00 31.66           C  
ATOM    956  ND2 ASN A 122       2.917 -35.636  27.601  1.00 31.66           N  
ATOM    957  OD1 ASN A 122       4.134 -34.013  26.633  1.00 31.66           O  
ATOM    958  N   ASP A 123       7.261 -36.344  23.823  1.00 35.05           N  
ATOM    959  CA  ASP A 123       8.274 -37.174  24.468  1.00 35.05           C  
ATOM    960  C   ASP A 123       9.125 -37.905  23.432  1.00 35.05           C  
ATOM    961  CB  ASP A 123       7.619 -38.181  25.416  1.00 35.05           C  
ATOM    962  O   ASP A 123       8.592 -38.571  22.542  1.00 35.05           O  
ATOM    963  CG  ASP A 123       7.986 -37.950  26.872  1.00 35.05           C  
ATOM    964  OD1 ASP A 123       9.011 -37.289  27.145  1.00 35.05           O  
ATOM    965  OD2 ASP A 123       7.245 -38.436  27.753  1.00 35.05           O  
ATOM    966  N   THR A 124      10.377 -37.483  23.229  1.00 35.37           N  
ATOM    967  CA  THR A 124      11.673 -38.119  23.437  1.00 35.37           C  
ATOM    968  C   THR A 124      12.644 -37.747  22.320  1.00 35.37           C  
ATOM    969  CB  THR A 124      11.537 -39.651  23.513  1.00 35.37           C  
ATOM    970  O   THR A 124      12.274 -37.742  21.144  1.00 35.37           O  
ATOM    971  CG2 THR A 124      11.494 -40.128  24.961  1.00 35.37           C  
ATOM    972  OG1 THR A 124      10.330 -40.051  22.854  1.00 35.37           O  
ATOM    973  N   THR A 125      13.543 -36.871  22.514  1.00 30.92           N  
ATOM    974  CA  THR A 125      14.984 -36.923  22.292  1.00 30.92           C  
ATOM    975  C   THR A 125      15.404 -38.301  21.788  1.00 30.92           C  
ATOM    976  CB  THR A 125      15.761 -36.584  23.577  1.00 30.92           C  
ATOM    977  O   THR A 125      14.934 -39.322  22.295  1.00 30.92           O  
ATOM    978  CG2 THR A 125      16.518 -35.268  23.432  1.00 30.92           C  
ATOM    979  OG1 THR A 125      14.840 -36.475  24.670  1.00 30.92           O  
ATOM    980  N   PRO A 126      16.447 -38.354  20.963  1.00 35.16           N  
ATOM    981  CA  PRO A 126      17.847 -37.924  20.937  1.00 35.16           C  
ATOM    982  C   PRO A 126      18.398 -37.792  19.519  1.00 35.16           C  
ATOM    983  CB  PRO A 126      18.571 -39.034  21.703  1.00 35.16           C  
ATOM    984  O   PRO A 126      17.786 -38.282  18.567  1.00 35.16           O  
ATOM    985  CG  PRO A 126      17.821 -40.282  21.368  1.00 35.16           C  
ATOM    986  CD  PRO A 126      16.621 -39.910  20.544  1.00 35.16           C  
ATOM    987  N   MET A 127      19.149 -36.771  19.152  1.00 29.76           N  
ATOM    988  CA  MET A 127      20.585 -36.700  18.901  1.00 29.76           C  
ATOM    989  C   MET A 127      20.957 -37.473  17.640  1.00 29.76           C  
ATOM    990  CB  MET A 127      21.368 -37.244  20.098  1.00 29.76           C  
ATOM    991  O   MET A 127      20.686 -38.670  17.538  1.00 29.76           O  
ATOM    992  CG  MET A 127      22.626 -36.454  20.418  1.00 29.76           C  
ATOM    993  SD  MET A 127      24.116 -37.519  20.532  1.00 29.76           S  
ATOM    994  CE  MET A 127      25.027 -36.951  19.069  1.00 29.76           C  
ATOM    995  N   LEU A 128      21.105 -36.789  16.519  1.00 35.47           N  
ATOM    996  CA  LEU A 128      22.128 -37.052  15.513  1.00 35.47           C  
ATOM    997  C   LEU A 128      22.639 -35.751  14.904  1.00 35.47           C  
ATOM    998  CB  LEU A 128      21.576 -37.963  14.413  1.00 35.47           C  
ATOM    999  O   LEU A 128      21.848 -34.903  14.486  1.00 35.47           O  
ATOM   1000  CG  LEU A 128      21.300 -39.414  14.808  1.00 35.47           C  
ATOM   1001  CD1 LEU A 128      20.570 -40.140  13.683  1.00 35.47           C  
ATOM   1002  CD2 LEU A 128      22.599 -40.129  15.160  1.00 35.47           C  
ATOM   1003  N   GLY A 129      23.696 -35.113  15.395  1.00 28.95           N  
ATOM   1004  CA  GLY A 129      25.047 -34.907  14.899  1.00 28.95           C  
ATOM   1005  C   GLY A 129      25.093 -34.562  13.422  1.00 28.95           C  
ATOM   1006  O   GLY A 129      24.612 -35.329  12.585  1.00 28.95           O  
ATOM   1007  N   VAL A 130      25.082 -33.309  13.060  1.00 34.25           N  
ATOM   1008  CA  VAL A 130      25.886 -32.980  11.887  1.00 34.25           C  
ATOM   1009  C   VAL A 130      26.406 -31.549  12.002  1.00 34.25           C  
ATOM   1010  CB  VAL A 130      25.079 -33.150  10.580  1.00 34.25           C  
ATOM   1011  O   VAL A 130      25.651 -30.632  12.333  1.00 34.25           O  
ATOM   1012  CG1 VAL A 130      25.846 -32.571   9.393  1.00 34.25           C  
ATOM   1013  CG2 VAL A 130      24.753 -34.623  10.343  1.00 34.25           C  
ATOM   1014  N   GLU A 131      27.542 -31.307  12.685  1.00 28.86           N  
ATOM   1015  CA  GLU A 131      28.747 -30.563  12.328  1.00 28.86           C  
ATOM   1016  C   GLU A 131      28.688 -30.078  10.883  1.00 28.86           C  
ATOM   1017  CB  GLU A 131      29.994 -31.425  12.543  1.00 28.86           C  
ATOM   1018  O   GLU A 131      28.528 -30.879   9.960  1.00 28.86           O  
ATOM   1019  CG  GLU A 131      30.353 -31.633  14.008  1.00 28.86           C  
ATOM   1020  CD  GLU A 131      31.636 -32.425  14.204  1.00 28.86           C  
ATOM   1021  OE1 GLU A 131      32.310 -32.241  15.243  1.00 28.86           O  
ATOM   1022  OE2 GLU A 131      31.970 -33.236  13.312  1.00 28.86           O  
ATOM   1023  N   GLY A 132      28.270 -28.783  10.658  1.00 32.49           N  
ATOM   1024  CA  GLY A 132      28.864 -28.142   9.495  1.00 32.49           C  
ATOM   1025  C   GLY A 132      28.930 -26.631   9.616  1.00 32.49           C  
ATOM   1026  O   GLY A 132      27.960 -25.993  10.034  1.00 32.49           O  
ATOM   1027  N   ASN A 133      29.877 -26.058  10.302  1.00 27.91           N  
ATOM   1028  CA  ASN A 133      30.620 -24.872   9.891  1.00 27.91           C  
ATOM   1029  C   ASN A 133      31.242 -25.050   8.509  1.00 27.91           C  
ATOM   1030  CB  ASN A 133      31.701 -24.533  10.919  1.00 27.91           C  
ATOM   1031  O   ASN A 133      31.882 -26.068   8.238  1.00 27.91           O  
ATOM   1032  CG  ASN A 133      32.275 -23.143  10.727  1.00 27.91           C  
ATOM   1033  ND2 ASN A 133      33.537 -22.965  11.101  1.00 27.91           N  
ATOM   1034  OD1 ASN A 133      31.590 -22.236  10.247  1.00 27.91           O  
ATOM   1035  N   PRO A 134      30.900 -24.088   7.574  1.00 35.56           N  
ATOM   1036  CA  PRO A 134      31.926 -23.215   6.998  1.00 35.56           C  
ATOM   1037  C   PRO A 134      31.385 -21.838   6.622  1.00 35.56           C  
ATOM   1038  CB  PRO A 134      32.382 -23.981   5.754  1.00 35.56           C  
ATOM   1039  O   PRO A 134      30.201 -21.700   6.306  1.00 35.56           O  
ATOM   1040  CG  PRO A 134      31.199 -24.803   5.356  1.00 35.56           C  
ATOM   1041  CD  PRO A 134      30.098 -24.566   6.349  1.00 35.56           C  
ATOM   1042  N   GLU A 135      31.799 -20.744   7.264  1.00 28.59           N  
ATOM   1043  CA  GLU A 135      32.714 -19.728   6.752  1.00 28.59           C  
ATOM   1044  C   GLU A 135      31.970 -18.680   5.929  1.00 28.59           C  
ATOM   1045  CB  GLU A 135      33.816 -20.373   5.908  1.00 28.59           C  
ATOM   1046  O   GLU A 135      31.194 -19.022   5.034  1.00 28.59           O  
ATOM   1047  CG  GLU A 135      34.902 -21.052   6.730  1.00 28.59           C  
ATOM   1048  CD  GLU A 135      36.022 -21.634   5.882  1.00 28.59           C  
ATOM   1049  OE1 GLU A 135      37.054 -22.059   6.448  1.00 28.59           O  
ATOM   1050  OE2 GLU A 135      35.866 -21.664   4.641  1.00 28.59           O  
ATOM   1051  N   GLU A 136      31.730 -17.549   6.495  1.00 27.37           N  
ATOM   1052  CA  GLU A 136      31.952 -16.162   6.100  1.00 27.37           C  
ATOM   1053  C   GLU A 136      32.707 -16.079   4.776  1.00 27.37           C  
ATOM   1054  CB  GLU A 136      32.718 -15.408   7.190  1.00 27.37           C  
ATOM   1055  O   GLU A 136      33.772 -16.679   4.624  1.00 27.37           O  
ATOM   1056  CG  GLU A 136      31.841 -14.507   8.047  1.00 27.37           C  
ATOM   1057  CD  GLU A 136      32.612 -13.780   9.137  1.00 27.37           C  
ATOM   1058  OE1 GLU A 136      31.991 -13.025   9.919  1.00 27.37           O  
ATOM   1059  OE2 GLU A 136      33.847 -13.967   9.210  1.00 27.37           O  
ATOM   1060  N   PRO A 137      32.135 -15.457   3.680  1.00 35.47           N  
ATOM   1061  CA  PRO A 137      32.847 -14.890   2.533  1.00 35.47           C  
ATOM   1062  C   PRO A 137      33.124 -13.396   2.690  1.00 35.47           C  
ATOM   1063  CB  PRO A 137      31.895 -15.148   1.363  1.00 35.47           C  
ATOM   1064  O   PRO A 137      32.332 -12.679   3.306  1.00 35.47           O  
ATOM   1065  CG  PRO A 137      30.564 -15.387   2.000  1.00 35.47           C  
ATOM   1066  CD  PRO A 137      30.697 -15.169   3.480  1.00 35.47           C  
ATOM   1067  N   THR A 138      34.376 -12.896   3.033  1.00 28.81           N  
ATOM   1068  CA  THR A 138      35.464 -12.115   2.453  1.00 28.81           C  
ATOM   1069  C   THR A 138      34.941 -11.189   1.359  1.00 28.81           C  
ATOM   1070  CB  THR A 138      36.561 -13.028   1.876  1.00 28.81           C  
ATOM   1071  O   THR A 138      34.090 -11.583   0.559  1.00 28.81           O  
ATOM   1072  CG2 THR A 138      37.195 -13.884   2.968  1.00 28.81           C  
ATOM   1073  OG1 THR A 138      35.987 -13.888   0.884  1.00 28.81           O  
ATOM   1074  N   GLU A 139      34.969  -9.885   1.539  1.00 26.51           N  
ATOM   1075  CA  GLU A 139      35.690  -8.743   0.986  1.00 26.51           C  
ATOM   1076  C   GLU A 139      36.199  -9.040  -0.422  1.00 26.51           C  
ATOM   1077  CB  GLU A 139      36.858  -8.352   1.896  1.00 26.51           C  
ATOM   1078  O   GLU A 139      36.890 -10.037  -0.640  1.00 26.51           O  
ATOM   1079  CG  GLU A 139      36.551  -7.185   2.823  1.00 26.51           C  
ATOM   1080  CD  GLU A 139      37.701  -6.844   3.757  1.00 26.51           C  
ATOM   1081  OE1 GLU A 139      37.575  -5.882   4.549  1.00 26.51           O  
ATOM   1082  OE2 GLU A 139      38.737  -7.543   3.697  1.00 26.51           O  
ATOM   1083  N   ASP A 140      35.526  -8.425  -1.428  1.00 31.41           N  
ATOM   1084  CA  ASP A 140      36.212  -8.022  -2.652  1.00 31.41           C  
ATOM   1085  C   ASP A 140      35.391  -6.995  -3.430  1.00 31.41           C  
ATOM   1086  CB  ASP A 140      36.500  -9.240  -3.532  1.00 31.41           C  
ATOM   1087  O   ASP A 140      34.189  -7.179  -3.633  1.00 31.41           O  
ATOM   1088  CG  ASP A 140      37.648 -10.088  -3.013  1.00 31.41           C  
ATOM   1089  OD1 ASP A 140      38.615  -9.528  -2.454  1.00 31.41           O  
ATOM   1090  OD2 ASP A 140      37.586 -11.327  -3.168  1.00 31.41           O  
ATOM   1091  N   LYS A 141      35.738  -5.702  -3.458  1.00 28.71           N  
ATOM   1092  CA  LYS A 141      36.407  -4.878  -4.461  1.00 28.71           C  
ATOM   1093  C   LYS A 141      35.468  -4.548  -5.617  1.00 28.71           C  
ATOM   1094  CB  LYS A 141      37.659  -5.582  -4.986  1.00 28.71           C  
ATOM   1095  O   LYS A 141      34.818  -5.438  -6.169  1.00 28.71           O  
ATOM   1096  CG  LYS A 141      38.841  -5.539  -4.030  1.00 28.71           C  
ATOM   1097  CD  LYS A 141      40.141  -5.916  -4.730  1.00 28.71           C  
ATOM   1098  CE  LYS A 141      41.335  -5.806  -3.791  1.00 28.71           C  
ATOM   1099  NZ  LYS A 141      42.561  -6.424  -4.380  1.00 28.71           N  
ATOM   1100  N   GLU A 142      35.066  -3.228  -5.695  1.00 31.65           N  
ATOM   1101  CA  GLU A 142      35.320  -2.489  -6.928  1.00 31.65           C  
ATOM   1102  C   GLU A 142      34.395  -1.282  -7.048  1.00 31.65           C  
ATOM   1103  CB  GLU A 142      35.155  -3.402  -8.146  1.00 31.65           C  
ATOM   1104  O   GLU A 142      33.174  -1.415  -6.943  1.00 31.65           O  
ATOM   1105  CG  GLU A 142      36.471  -3.796  -8.802  1.00 31.65           C  
ATOM   1106  CD  GLU A 142      36.303  -4.809  -9.923  1.00 31.65           C  
ATOM   1107  OE1 GLU A 142      37.312  -5.175 -10.567  1.00 31.65           O  
ATOM   1108  OE2 GLU A 142      35.152  -5.239 -10.160  1.00 31.65           O  
ATOM   1109  N   LYS A 143      34.805  -0.115  -6.726  1.00 28.54           N  
ATOM   1110  CA  LYS A 143      34.771   1.151  -7.452  1.00 28.54           C  
ATOM   1111  C   LYS A 143      34.753   0.920  -8.960  1.00 28.54           C  
ATOM   1112  CB  LYS A 143      35.970   2.021  -7.070  1.00 28.54           C  
ATOM   1113  O   LYS A 143      35.586   0.183  -9.491  1.00 28.54           O  
ATOM   1114  CG  LYS A 143      35.723   2.921  -5.868  1.00 28.54           C  
ATOM   1115  CD  LYS A 143      36.919   3.822  -5.590  1.00 28.54           C  
ATOM   1116  CE  LYS A 143      36.752   4.587  -4.284  1.00 28.54           C  
ATOM   1117  NZ  LYS A 143      37.852   5.576  -4.077  1.00 28.54           N  
ATOM   1118  N   PRO A 144      33.843   1.684  -9.660  1.00 32.92           N  
ATOM   1119  CA  PRO A 144      34.168   2.648 -10.713  1.00 32.92           C  
ATOM   1120  C   PRO A 144      33.423   3.971 -10.553  1.00 32.92           C  
ATOM   1121  CB  PRO A 144      33.736   1.930 -11.994  1.00 32.92           C  
ATOM   1122  O   PRO A 144      32.371   4.017  -9.909  1.00 32.92           O  
ATOM   1123  CG  PRO A 144      32.538   1.129 -11.597  1.00 32.92           C  
ATOM   1124  CD  PRO A 144      32.344   1.264 -10.114  1.00 32.92           C  
ATOM   1125  N   ASP A 145      34.069   5.112 -10.330  1.00 32.44           N  
ATOM   1126  CA  ASP A 145      34.337   6.388 -10.986  1.00 32.44           C  
ATOM   1127  C   ASP A 145      33.851   6.376 -12.433  1.00 32.44           C  
ATOM   1128  CB  ASP A 145      35.832   6.713 -10.936  1.00 32.44           C  
ATOM   1129  O   ASP A 145      34.207   5.483 -13.205  1.00 32.44           O  
ATOM   1130  CG  ASP A 145      36.126   8.187 -11.153  1.00 32.44           C  
ATOM   1131  OD1 ASP A 145      35.185   9.010 -11.108  1.00 32.44           O  
ATOM   1132  OD2 ASP A 145      37.308   8.529 -11.373  1.00 32.44           O  
ATOM   1133  N   ASP A 146      32.744   7.092 -12.748  1.00 34.10           N  
ATOM   1134  CA  ASP A 146      32.715   7.927 -13.946  1.00 34.10           C  
ATOM   1135  C   ASP A 146      31.466   8.806 -13.971  1.00 34.10           C  
ATOM   1136  CB  ASP A 146      32.774   7.061 -15.205  1.00 34.10           C  
ATOM   1137  O   ASP A 146      30.355   8.322 -13.747  1.00 34.10           O  
ATOM   1138  CG  ASP A 146      32.054   5.733 -15.046  1.00 34.10           C  
ATOM   1139  OD1 ASP A 146      31.739   5.343 -13.901  1.00 34.10           O  
ATOM   1140  OD2 ASP A 146      31.803   5.069 -16.075  1.00 34.10           O  
ATOM   1141  N   GLY A 147      31.411  10.050 -13.579  1.00 31.28           N  
ATOM   1142  CA  GLY A 147      31.273  11.227 -14.423  1.00 31.28           C  
ATOM   1143  C   GLY A 147      30.230  11.061 -15.512  1.00 31.28           C  
ATOM   1144  O   GLY A 147      30.311  10.135 -16.321  1.00 31.28           O  
ATOM   1145  N   ASN A 148      29.003  11.553 -15.355  1.00 34.74           N  
ATOM   1146  CA  ASN A 148      28.272  12.062 -16.511  1.00 34.74           C  
ATOM   1147  C   ASN A 148      27.390  13.250 -16.137  1.00 34.74           C  
ATOM   1148  CB  ASN A 148      27.429  10.953 -17.144  1.00 34.74           C  
ATOM   1149  O   ASN A 148      26.574  13.159 -15.219  1.00 34.74           O  
ATOM   1150  CG  ASN A 148      27.354  11.067 -18.654  1.00 34.74           C  
ATOM   1151  ND2 ASN A 148      26.202  10.724 -19.218  1.00 34.74           N  
ATOM   1152  OD1 ASN A 148      28.324  11.459 -19.308  1.00 34.74           O  
ATOM   1153  N   ALA A 149      27.825  14.504 -16.095  1.00 31.03           N  
ATOM   1154  CA  ALA A 149      27.532  15.760 -16.780  1.00 31.03           C  
ATOM   1155  C   ALA A 149      26.703  15.517 -18.039  1.00 31.03           C  
ATOM   1156  CB  ALA A 149      28.826  16.489 -17.132  1.00 31.03           C  
ATOM   1157  O   ALA A 149      27.129  14.790 -18.939  1.00 31.03           O  
ATOM   1158  N   TYR A 150      25.368  15.607 -18.012  1.00 38.73           N  
ATOM   1159  CA  TYR A 150      24.500  16.056 -19.095  1.00 38.73           C  
ATOM   1160  C   TYR A 150      23.656  17.248 -18.659  1.00 38.73           C  
ATOM   1161  CB  TYR A 150      23.591  14.916 -19.562  1.00 38.73           C  
ATOM   1162  O   TYR A 150      22.997  17.203 -17.618  1.00 38.73           O  
ATOM   1163  CG  TYR A 150      24.069  14.236 -20.822  1.00 38.73           C  
ATOM   1164  CD1 TYR A 150      23.641  14.666 -22.076  1.00 38.73           C  
ATOM   1165  CD2 TYR A 150      24.950  13.161 -20.761  1.00 38.73           C  
ATOM   1166  CE1 TYR A 150      24.078  14.041 -23.239  1.00 38.73           C  
ATOM   1167  CE2 TYR A 150      25.394  12.529 -21.918  1.00 38.73           C  
ATOM   1168  OH  TYR A 150      25.389  12.353 -24.299  1.00 38.73           O  
ATOM   1169  CZ  TYR A 150      24.953  12.975 -23.150  1.00 38.73           C  
ATOM   1170  N   ASN A 151      24.086  18.501 -18.867  1.00 31.30           N  
ATOM   1171  CA  ASN A 151      23.868  19.578 -19.827  1.00 31.30           C  
ATOM   1172  C   ASN A 151      22.456  19.538 -20.403  1.00 31.30           C  
ATOM   1173  CB  ASN A 151      24.903  19.511 -20.953  1.00 31.30           C  
ATOM   1174  O   ASN A 151      21.968  18.474 -20.789  1.00 31.30           O  
ATOM   1175  CG  ASN A 151      25.720  20.783 -21.070  1.00 31.30           C  
ATOM   1176  ND2 ASN A 151      26.469  20.907 -22.159  1.00 31.30           N  
ATOM   1177  OD1 ASN A 151      25.680  21.645 -20.189  1.00 31.30           O  
ATOM   1178  N   SER A 152      21.635  20.579 -20.217  1.00 32.17           N  
ATOM   1179  CA  SER A 152      20.979  21.634 -20.983  1.00 32.17           C  
ATOM   1180  C   SER A 152      19.821  21.081 -21.806  1.00 32.17           C  
ATOM   1181  CB  SER A 152      21.981  22.332 -21.903  1.00 32.17           C  
ATOM   1182  O   SER A 152      19.977  20.086 -22.517  1.00 32.17           O  
ATOM   1183  OG  SER A 152      22.643  21.392 -22.731  1.00 32.17           O  
ATOM   1184  N   MET A 153      18.537  21.443 -21.411  1.00 36.32           N  
ATOM   1185  CA  MET A 153      17.522  21.804 -22.397  1.00 36.32           C  
ATOM   1186  C   MET A 153      16.397  22.605 -21.751  1.00 36.32           C  
ATOM   1187  CB  MET A 153      16.954  20.552 -23.068  1.00 36.32           C  
ATOM   1188  O   MET A 153      15.933  22.264 -20.661  1.00 36.32           O  
ATOM   1189  CG  MET A 153      17.615  20.214 -24.395  1.00 36.32           C  
ATOM   1190  SD  MET A 153      17.134  18.556 -25.017  1.00 36.32           S  
ATOM   1191  CE  MET A 153      17.045  18.896 -26.797  1.00 36.32           C  
ATOM   1192  N   SER A 154      16.568  23.908 -21.735  1.00 39.87           N  
ATOM   1193  CA  SER A 154      15.537  24.881 -22.081  1.00 39.87           C  
ATOM   1194  C   SER A 154      14.545  25.065 -20.937  1.00 39.87           C  
ATOM   1195  CB  SER A 154      14.794  24.450 -23.346  1.00 39.87           C  
ATOM   1196  O   SER A 154      14.080  24.086 -20.348  1.00 39.87           O  
ATOM   1197  OG  SER A 154      15.679  24.386 -24.451  1.00 39.87           O  
TER    1198      SER A 154                                                      
ENDMDL                                                                          
END                                                                             
