# Supplementary material for: Uncoupled evolution of the Polycomb system and deep origin of non-canonical PRC1
Source: Commun Biol. 2023 Nov 10;6:1144. doi: 10.1038/s42003-023-05501-x (PMC10638273; doi:10.1038/s42003-023-05501-x)
Supplement: Supplementary file 8 — Supplementary Data 5 [file 42003_2023_5501_MOESM8_ESM.zip › Supplementary Data 5/PCGF_putative_checks/PCGF_alphafold_remainedputative/NUTLON020672_PCGF_625f3.result/NUTLON020672_PCGF_625f3_unrelaxed_rank_3_model_2.pdb]

MODEL     1                                                                     
ATOM      1  N   PRO A   1       0.188  21.157 -20.953  1.00 47.83           N  
ATOM      2  CA  PRO A   1      -1.083  20.949 -21.650  1.00 47.83           C  
ATOM      3  C   PRO A   1      -2.294  21.184 -20.750  1.00 47.83           C  
ATOM      4  CB  PRO A   1      -1.007  19.486 -22.093  1.00 47.83           C  
ATOM      5  O   PRO A   1      -2.284  20.791 -19.580  1.00 47.83           O  
ATOM      6  CG  PRO A   1       0.199  18.939 -21.400  1.00 47.83           C  
ATOM      7  CD  PRO A   1       0.862  20.055 -20.644  1.00 47.83           C  
ATOM      8  N   ARG A   2      -2.880  22.403 -20.772  1.00 39.39           N  
ATOM      9  CA  ARG A   2      -4.045  22.919 -20.062  1.00 39.39           C  
ATOM     10  C   ARG A   2      -5.324  22.238 -20.540  1.00 39.39           C  
ATOM     11  CB  ARG A   2      -4.159  24.434 -20.243  1.00 39.39           C  
ATOM     12  O   ARG A   2      -5.672  22.318 -21.720  1.00 39.39           O  
ATOM     13  CG  ARG A   2      -4.158  25.213 -18.938  1.00 39.39           C  
ATOM     14  CD  ARG A   2      -4.361  26.703 -19.170  1.00 39.39           C  
ATOM     15  NE  ARG A   2      -4.669  27.405 -17.927  1.00 39.39           N  
ATOM     16  NH1 ARG A   2      -3.991  29.478 -18.688  1.00 39.39           N  
ATOM     17  NH2 ARG A   2      -4.801  29.243 -16.557  1.00 39.39           N  
ATOM     18  CZ  ARG A   2      -4.486  28.707 -17.727  1.00 39.39           C  
ATOM     19  N   ILE A   3      -5.585  21.079 -20.021  1.00 63.93           N  
ATOM     20  CA  ILE A   3      -6.870  20.446 -20.292  1.00 63.93           C  
ATOM     21  C   ILE A   3      -7.940  21.037 -19.377  1.00 63.93           C  
ATOM     22  CB  ILE A   3      -6.796  18.914 -20.109  1.00 63.93           C  
ATOM     23  O   ILE A   3      -7.816  20.984 -18.151  1.00 63.93           O  
ATOM     24  CG1 ILE A   3      -5.496  18.367 -20.711  1.00 63.93           C  
ATOM     25  CG2 ILE A   3      -8.017  18.235 -20.735  1.00 63.93           C  
ATOM     26  CD1 ILE A   3      -5.254  16.891 -20.424  1.00 63.93           C  
ATOM     27  N   GLN A   4      -8.507  22.222 -19.661  1.00 55.07           N  
ATOM     28  CA  GLN A   4      -9.625  22.862 -18.977  1.00 55.07           C  
ATOM     29  C   GLN A   4     -10.953  22.228 -19.381  1.00 55.07           C  
ATOM     30  CB  GLN A   4      -9.648  24.363 -19.274  1.00 55.07           C  
ATOM     31  O   GLN A   4     -11.273  22.146 -20.568  1.00 55.07           O  
ATOM     32  CG  GLN A   4      -8.931  25.207 -18.229  1.00 55.07           C  
ATOM     33  CD  GLN A   4      -8.780  26.657 -18.650  1.00 55.07           C  
ATOM     34  NE2 GLN A   4      -8.091  27.443 -17.830  1.00 55.07           N  
ATOM     35  OE1 GLN A   4      -9.277  27.067 -19.704  1.00 55.07           O  
ATOM     36  N   GLY A   5     -11.545  21.356 -18.387  1.00 68.27           N  
ATOM     37  CA  GLY A   5     -12.973  21.090 -18.458  1.00 68.27           C  
ATOM     38  C   GLY A   5     -13.300  19.751 -19.091  1.00 68.27           C  
ATOM     39  O   GLY A   5     -14.444  19.503 -19.477  1.00 68.27           O  
ATOM     40  N   ALA A   6     -12.379  18.807 -19.159  1.00 73.94           N  
ATOM     41  CA  ALA A   6     -12.782  17.497 -19.664  1.00 73.94           C  
ATOM     42  C   ALA A   6     -13.007  16.513 -18.520  1.00 73.94           C  
ATOM     43  CB  ALA A   6     -11.732  16.954 -20.630  1.00 73.94           C  
ATOM     44  O   ALA A   6     -12.250  16.500 -17.547  1.00 73.94           O  
ATOM     45  N   SER A   7     -14.300  16.261 -18.268  1.00 71.89           N  
ATOM     46  CA  SER A   7     -14.687  15.185 -17.361  1.00 71.89           C  
ATOM     47  C   SER A   7     -14.633  13.829 -18.057  1.00 71.89           C  
ATOM     48  CB  SER A   7     -16.092  15.428 -16.809  1.00 71.89           C  
ATOM     49  O   SER A   7     -15.089  13.690 -19.193  1.00 71.89           O  
ATOM     50  OG  SER A   7     -16.143  16.645 -16.083  1.00 71.89           O  
ATOM     51  N   ILE A   8     -13.648  13.067 -17.637  1.00 74.62           N  
ATOM     52  CA  ILE A   8     -13.498  11.703 -18.133  1.00 74.62           C  
ATOM     53  C   ILE A   8     -14.174  10.728 -17.171  1.00 74.62           C  
ATOM     54  CB  ILE A   8     -12.011  11.329 -18.318  1.00 74.62           C  
ATOM     55  O   ILE A   8     -14.117  10.908 -15.953  1.00 74.62           O  
ATOM     56  CG1 ILE A   8     -11.221  12.528 -18.856  1.00 74.62           C  
ATOM     57  CG2 ILE A   8     -11.870  10.119 -19.246  1.00 74.62           C  
ATOM     58  CD1 ILE A   8      -9.715  12.414 -18.664  1.00 74.62           C  
ATOM     59  N   PHE A   9     -15.153   9.964 -17.756  1.00 76.68           N  
ATOM     60  CA  PHE A   9     -15.848   8.917 -17.016  1.00 76.68           C  
ATOM     61  C   PHE A   9     -15.126   7.583 -17.160  1.00 76.68           C  
ATOM     62  CB  PHE A   9     -17.296   8.786 -17.498  1.00 76.68           C  
ATOM     63  O   PHE A   9     -14.905   7.108 -18.276  1.00 76.68           O  
ATOM     64  CG  PHE A   9     -18.145   9.994 -17.206  1.00 76.68           C  
ATOM     65  CD1 PHE A   9     -18.833  10.103 -16.004  1.00 76.68           C  
ATOM     66  CD2 PHE A   9     -18.254  11.021 -18.134  1.00 76.68           C  
ATOM     67  CE1 PHE A   9     -19.620  11.219 -15.731  1.00 76.68           C  
ATOM     68  CE2 PHE A   9     -19.038  12.140 -17.869  1.00 76.68           C  
ATOM     69  CZ  PHE A   9     -19.721  12.237 -16.667  1.00 76.68           C  
ATOM     70  N   LEU A  10     -14.542   7.137 -16.127  1.00 74.13           N  
ATOM     71  CA  LEU A  10     -13.836   5.861 -16.141  1.00 74.13           C  
ATOM     72  C   LEU A  10     -14.640   4.787 -15.417  1.00 74.13           C  
ATOM     73  CB  LEU A  10     -12.456   6.005 -15.495  1.00 74.13           C  
ATOM     74  O   LEU A  10     -15.352   5.081 -14.454  1.00 74.13           O  
ATOM     75  CG  LEU A  10     -11.501   7.005 -16.149  1.00 74.13           C  
ATOM     76  CD1 LEU A  10     -10.309   7.274 -15.237  1.00 74.13           C  
ATOM     77  CD2 LEU A  10     -11.037   6.492 -17.507  1.00 74.13           C  
ATOM     78  N   LYS A  11     -14.678   3.673 -16.085  1.00 77.51           N  
ATOM     79  CA  LYS A  11     -15.287   2.536 -15.401  1.00 77.51           C  
ATOM     80  C   LYS A  11     -14.487   2.147 -14.161  1.00 77.51           C  
ATOM     81  CB  LYS A  11     -15.400   1.339 -16.347  1.00 77.51           C  
ATOM     82  O   LYS A  11     -13.256   2.215 -14.163  1.00 77.51           O  
ATOM     83  CG  LYS A  11     -16.358   1.557 -17.509  1.00 77.51           C  
ATOM     84  CD  LYS A  11     -16.519   0.294 -18.345  1.00 77.51           C  
ATOM     85  CE  LYS A  11     -17.488   0.508 -19.501  1.00 77.51           C  
ATOM     86  NZ  LYS A  11     -17.258  -0.472 -20.604  1.00 77.51           N  
ATOM     87  N   PRO A  12     -15.153   1.840 -13.132  1.00 71.39           N  
ATOM     88  CA  PRO A  12     -14.539   1.479 -11.852  1.00 71.39           C  
ATOM     89  C   PRO A  12     -13.549   0.322 -11.978  1.00 71.39           C  
ATOM     90  CB  PRO A  12     -15.737   1.080 -10.986  1.00 71.39           C  
ATOM     91  O   PRO A  12     -12.561   0.268 -11.242  1.00 71.39           O  
ATOM     92  CG  PRO A  12     -16.905   1.775 -11.608  1.00 71.39           C  
ATOM     93  CD  PRO A  12     -16.643   1.926 -13.079  1.00 71.39           C  
ATOM     94  N   ARG A  13     -13.686  -0.529 -12.945  1.00 76.40           N  
ATOM     95  CA  ARG A  13     -12.849  -1.714 -13.099  1.00 76.40           C  
ATOM     96  C   ARG A  13     -11.425  -1.332 -13.491  1.00 76.40           C  
ATOM     97  CB  ARG A  13     -13.444  -2.661 -14.144  1.00 76.40           C  
ATOM     98  O   ARG A  13     -10.478  -2.065 -13.201  1.00 76.40           O  
ATOM     99  CG  ARG A  13     -14.760  -3.294 -13.722  1.00 76.40           C  
ATOM    100  CD  ARG A  13     -15.113  -4.493 -14.591  1.00 76.40           C  
ATOM    101  NE  ARG A  13     -16.366  -5.114 -14.170  1.00 76.40           N  
ATOM    102  NH1 ARG A  13     -16.360  -6.729 -15.822  1.00 76.40           N  
ATOM    103  NH2 ARG A  13     -18.071  -6.647 -14.298  1.00 76.40           N  
ATOM    104  CZ  ARG A  13     -16.930  -6.162 -14.764  1.00 76.40           C  
ATOM    105  N   ILE A  14     -11.320  -0.213 -14.110  1.00 75.24           N  
ATOM    106  CA  ILE A  14     -10.014   0.256 -14.559  1.00 75.24           C  
ATOM    107  C   ILE A  14      -9.127   0.549 -13.350  1.00 75.24           C  
ATOM    108  CB  ILE A  14     -10.140   1.514 -15.448  1.00 75.24           C  
ATOM    109  O   ILE A  14      -7.910   0.357 -13.404  1.00 75.24           O  
ATOM    110  CG1 ILE A  14     -10.995   1.211 -16.684  1.00 75.24           C  
ATOM    111  CG2 ILE A  14      -8.756   2.030 -15.852  1.00 75.24           C  
ATOM    112  CD1 ILE A  14     -11.368   2.443 -17.496  1.00 75.24           C  
ATOM    113  N   PHE A  15      -9.710   0.788 -12.268  1.00 77.16           N  
ATOM    114  CA  PHE A  15      -8.974   1.217 -11.084  1.00 77.16           C  
ATOM    115  C   PHE A  15      -8.615   0.023 -10.208  1.00 77.16           C  
ATOM    116  CB  PHE A  15      -9.791   2.232 -10.280  1.00 77.16           C  
ATOM    117  O   PHE A  15      -7.767   0.131  -9.319  1.00 77.16           O  
ATOM    118  CG  PHE A  15     -10.025   3.532 -11.001  1.00 77.16           C  
ATOM    119  CD1 PHE A  15      -8.977   4.417 -11.224  1.00 77.16           C  
ATOM    120  CD2 PHE A  15     -11.293   3.869 -11.456  1.00 77.16           C  
ATOM    121  CE1 PHE A  15      -9.191   5.621 -11.892  1.00 77.16           C  
ATOM    122  CE2 PHE A  15     -11.514   5.070 -12.124  1.00 77.16           C  
ATOM    123  CZ  PHE A  15     -10.462   5.945 -12.340  1.00 77.16           C  
ATOM    124  N   GLU A  16      -9.134  -1.100 -10.495  1.00 73.15           N  
ATOM    125  CA  GLU A  16      -8.962  -2.281  -9.655  1.00 73.15           C  
ATOM    126  C   GLU A  16      -7.523  -2.787  -9.703  1.00 73.15           C  
ATOM    127  CB  GLU A  16      -9.924  -3.392 -10.085  1.00 73.15           C  
ATOM    128  O   GLU A  16      -6.964  -3.183  -8.678  1.00 73.15           O  
ATOM    129  CG  GLU A  16     -11.189  -3.469  -9.243  1.00 73.15           C  
ATOM    130  CD  GLU A  16     -12.290  -4.296  -9.889  1.00 73.15           C  
ATOM    131  OE1 GLU A  16     -13.448  -4.241  -9.415  1.00 73.15           O  
ATOM    132  OE2 GLU A  16     -11.992  -5.005 -10.875  1.00 73.15           O  
ATOM    133  N   SER A  17      -6.897  -2.611 -10.787  1.00 77.70           N  
ATOM    134  CA  SER A  17      -5.546  -3.154 -10.882  1.00 77.70           C  
ATOM    135  C   SER A  17      -4.498  -2.083 -10.602  1.00 77.70           C  
ATOM    136  CB  SER A  17      -5.309  -3.762 -12.265  1.00 77.70           C  
ATOM    137  O   SER A  17      -3.357  -2.398 -10.259  1.00 77.70           O  
ATOM    138  OG  SER A  17      -5.560  -2.809 -13.283  1.00 77.70           O  
ATOM    139  N   LEU A  18      -4.997  -0.828 -10.614  1.00 86.86           N  
ATOM    140  CA  LEU A  18      -4.024   0.256 -10.528  1.00 86.86           C  
ATOM    141  C   LEU A  18      -3.934   0.795  -9.105  1.00 86.86           C  
ATOM    142  CB  LEU A  18      -4.395   1.386 -11.492  1.00 86.86           C  
ATOM    143  O   LEU A  18      -2.889   1.305  -8.694  1.00 86.86           O  
ATOM    144  CG  LEU A  18      -4.324   1.056 -12.984  1.00 86.86           C  
ATOM    145  CD1 LEU A  18      -4.905   2.200 -13.808  1.00 86.86           C  
ATOM    146  CD2 LEU A  18      -2.887   0.766 -13.400  1.00 86.86           C  
ATOM    147  N   LEU A  19      -5.034   0.600  -8.357  1.00 92.39           N  
ATOM    148  CA  LEU A  19      -5.064   1.295  -7.075  1.00 92.39           C  
ATOM    149  C   LEU A  19      -5.301   0.315  -5.931  1.00 92.39           C  
ATOM    150  CB  LEU A  19      -6.153   2.371  -7.074  1.00 92.39           C  
ATOM    151  O   LEU A  19      -5.469   0.725  -4.780  1.00 92.39           O  
ATOM    152  CG  LEU A  19      -6.057   3.433  -8.170  1.00 92.39           C  
ATOM    153  CD1 LEU A  19      -7.202   4.433  -8.041  1.00 92.39           C  
ATOM    154  CD2 LEU A  19      -4.710   4.144  -8.111  1.00 92.39           C  
ATOM    155  N   VAL A  20      -5.242  -0.956  -6.258  1.00 93.18           N  
ATOM    156  CA  VAL A  20      -5.588  -1.956  -5.254  1.00 93.18           C  
ATOM    157  C   VAL A  20      -4.339  -2.738  -4.851  1.00 93.18           C  
ATOM    158  CB  VAL A  20      -6.679  -2.922  -5.767  1.00 93.18           C  
ATOM    159  O   VAL A  20      -3.510  -3.075  -5.700  1.00 93.18           O  
ATOM    160  CG1 VAL A  20      -6.890  -4.071  -4.782  1.00 93.18           C  
ATOM    161  CG2 VAL A  20      -7.987  -2.170  -6.004  1.00 93.18           C  
ATOM    162  N   CYS A  21      -4.294  -2.923  -3.595  1.00 95.64           N  
ATOM    163  CA  CYS A  21      -3.207  -3.716  -3.033  1.00 95.64           C  
ATOM    164  C   CYS A  21      -3.407  -5.199  -3.322  1.00 95.64           C  
ATOM    165  CB  CYS A  21      -3.104  -3.491  -1.525  1.00 95.64           C  
ATOM    166  O   CYS A  21      -4.483  -5.745  -3.073  1.00 95.64           O  
ATOM    167  SG  CYS A  21      -1.841  -4.503  -0.722  1.00 95.64           S  
ATOM    168  N   PRO A  22      -2.370  -5.925  -3.786  1.00 94.98           N  
ATOM    169  CA  PRO A  22      -2.513  -7.337  -4.148  1.00 94.98           C  
ATOM    170  C   PRO A  22      -2.541  -8.258  -2.930  1.00 94.98           C  
ATOM    171  CB  PRO A  22      -1.276  -7.607  -5.008  1.00 94.98           C  
ATOM    172  O   PRO A  22      -2.884  -9.437  -3.051  1.00 94.98           O  
ATOM    173  CG  PRO A  22      -0.257  -6.623  -4.531  1.00 94.98           C  
ATOM    174  CD  PRO A  22      -0.964  -5.361  -4.129  1.00 94.98           C  
ATOM    175  N   VAL A  23      -2.222  -7.742  -1.823  1.00 95.73           N  
ATOM    176  CA  VAL A  23      -2.168  -8.551  -0.609  1.00 95.73           C  
ATOM    177  C   VAL A  23      -3.516  -8.499   0.107  1.00 95.73           C  
ATOM    178  CB  VAL A  23      -1.042  -8.080   0.338  1.00 95.73           C  
ATOM    179  O   VAL A  23      -4.111  -9.539   0.401  1.00 95.73           O  
ATOM    180  CG1 VAL A  23      -1.068  -8.872   1.644  1.00 95.73           C  
ATOM    181  CG2 VAL A  23       0.318  -8.212  -0.344  1.00 95.73           C  
ATOM    182  N   CYS A  24      -4.095  -7.315   0.323  1.00 94.99           N  
ATOM    183  CA  CYS A  24      -5.338  -7.185   1.075  1.00 94.99           C  
ATOM    184  C   CYS A  24      -6.529  -7.027   0.137  1.00 94.99           C  
ATOM    185  CB  CYS A  24      -5.266  -5.992   2.027  1.00 94.99           C  
ATOM    186  O   CYS A  24      -7.679  -7.031   0.581  1.00 94.99           O  
ATOM    187  SG  CYS A  24      -5.186  -4.395   1.189  1.00 94.99           S  
ATOM    188  N   ASN A  25      -6.246  -6.842  -1.163  1.00 92.72           N  
ATOM    189  CA  ASN A  25      -7.262  -6.645  -2.192  1.00 92.72           C  
ATOM    190  C   ASN A  25      -8.115  -5.413  -1.910  1.00 92.72           C  
ATOM    191  CB  ASN A  25      -8.147  -7.887  -2.317  1.00 92.72           C  
ATOM    192  O   ASN A  25      -9.292  -5.370  -2.274  1.00 92.72           O  
ATOM    193  CG  ASN A  25      -7.436  -9.046  -2.988  1.00 92.72           C  
ATOM    194  ND2 ASN A  25      -7.983  -9.511  -4.105  1.00 92.72           N  
ATOM    195  OD1 ASN A  25      -6.404  -9.521  -2.505  1.00 92.72           O  
ATOM    196  N   GLY A  26      -7.615  -4.514  -1.174  1.00 91.29           N  
ATOM    197  CA  GLY A  26      -8.185  -3.198  -0.932  1.00 91.29           C  
ATOM    198  C   GLY A  26      -7.371  -2.073  -1.541  1.00 91.29           C  
ATOM    199  O   GLY A  26      -6.324  -2.314  -2.147  1.00 91.29           O  
ATOM    200  N   TYR A  27      -7.900  -0.795  -1.479  1.00 92.87           N  
ATOM    201  CA  TYR A  27      -7.160   0.362  -1.970  1.00 92.87           C  
ATOM    202  C   TYR A  27      -5.913   0.609  -1.129  1.00 92.87           C  
ATOM    203  CB  TYR A  27      -8.048   1.610  -1.966  1.00 92.87           C  
ATOM    204  O   TYR A  27      -5.878   0.267   0.056  1.00 92.87           O  
ATOM    205  CG  TYR A  27      -9.221   1.523  -2.911  1.00 92.87           C  
ATOM    206  CD1 TYR A  27      -9.027   1.458  -4.289  1.00 92.87           C  
ATOM    207  CD2 TYR A  27     -10.526   1.506  -2.429  1.00 92.87           C  
ATOM    208  CE1 TYR A  27     -10.106   1.379  -5.165  1.00 92.87           C  
ATOM    209  CE2 TYR A  27     -11.612   1.428  -3.295  1.00 92.87           C  
ATOM    210  OH  TYR A  27     -12.463   1.287  -5.521  1.00 92.87           O  
ATOM    211  CZ  TYR A  27     -11.392   1.365  -4.659  1.00 92.87           C  
ATOM    212  N   PHE A  28      -4.933   1.102  -1.781  1.00 95.18           N  
ATOM    213  CA  PHE A  28      -3.662   1.322  -1.100  1.00 95.18           C  
ATOM    214  C   PHE A  28      -3.845   2.239   0.104  1.00 95.18           C  
ATOM    215  CB  PHE A  28      -2.631   1.919  -2.063  1.00 95.18           C  
ATOM    216  O   PHE A  28      -4.527   3.262   0.014  1.00 95.18           O  
ATOM    217  CG  PHE A  28      -2.113   0.939  -3.080  1.00 95.18           C  
ATOM    218  CD1 PHE A  28      -1.382  -0.175  -2.684  1.00 95.18           C  
ATOM    219  CD2 PHE A  28      -2.356   1.132  -4.434  1.00 95.18           C  
ATOM    220  CE1 PHE A  28      -0.901  -1.083  -3.624  1.00 95.18           C  
ATOM    221  CE2 PHE A  28      -1.878   0.229  -5.379  1.00 95.18           C  
ATOM    222  CZ  PHE A  28      -1.150  -0.878  -4.972  1.00 95.18           C  
ATOM    223  N   ARG A  29      -3.273   1.867   1.277  1.00 94.64           N  
ATOM    224  CA  ARG A  29      -3.129   2.654   2.497  1.00 94.64           C  
ATOM    225  C   ARG A  29      -1.659   2.860   2.846  1.00 94.64           C  
ATOM    226  CB  ARG A  29      -3.854   1.976   3.662  1.00 94.64           C  
ATOM    227  O   ARG A  29      -0.928   1.893   3.072  1.00 94.64           O  
ATOM    228  CG  ARG A  29      -5.367   1.944   3.512  1.00 94.64           C  
ATOM    229  CD  ARG A  29      -6.045   1.376   4.750  1.00 94.64           C  
ATOM    230  NE  ARG A  29      -5.984  -0.082   4.777  1.00 94.64           N  
ATOM    231  NH1 ARG A  29      -8.145  -0.393   4.021  1.00 94.64           N  
ATOM    232  NH2 ARG A  29      -6.820  -2.203   4.492  1.00 94.64           N  
ATOM    233  CZ  ARG A  29      -6.983  -0.889   4.430  1.00 94.64           C  
ATOM    234  N   ASP A  30      -1.301   4.145   2.837  1.00 95.56           N  
ATOM    235  CA  ASP A  30       0.123   4.390   3.042  1.00 95.56           C  
ATOM    236  C   ASP A  30       0.968   3.547   2.090  1.00 95.56           C  
ATOM    237  CB  ASP A  30       0.515   4.098   4.492  1.00 95.56           C  
ATOM    238  O   ASP A  30       1.767   2.717   2.529  1.00 95.56           O  
ATOM    239  CG  ASP A  30      -0.206   4.985   5.491  1.00 95.56           C  
ATOM    240  OD1 ASP A  30      -0.403   6.187   5.210  1.00 95.56           O  
ATOM    241  OD2 ASP A  30      -0.578   4.479   6.572  1.00 95.56           O  
ATOM    242  N   ALA A  31       0.804   3.843   0.854  1.00 97.22           N  
ATOM    243  CA  ALA A  31       1.393   3.047  -0.220  1.00 97.22           C  
ATOM    244  C   ALA A  31       2.911   2.975  -0.080  1.00 97.22           C  
ATOM    245  CB  ALA A  31       1.015   3.626  -1.581  1.00 97.22           C  
ATOM    246  O   ALA A  31       3.566   3.988   0.180  1.00 97.22           O  
ATOM    247  N   ILE A  32       3.438   1.722  -0.280  1.00 97.71           N  
ATOM    248  CA  ILE A  32       4.868   1.431  -0.300  1.00 97.71           C  
ATOM    249  C   ILE A  32       5.235   0.744  -1.613  1.00 97.71           C  
ATOM    250  CB  ILE A  32       5.283   0.551   0.900  1.00 97.71           C  
ATOM    251  O   ILE A  32       4.543  -0.177  -2.054  1.00 97.71           O  
ATOM    252  CG1 ILE A  32       5.041   1.296   2.218  1.00 97.71           C  
ATOM    253  CG2 ILE A  32       6.747   0.122   0.774  1.00 97.71           C  
ATOM    254  CD1 ILE A  32       5.976   2.477   2.441  1.00 97.71           C  
ATOM    255  N   THR A  33       6.289   1.297  -2.172  1.00 97.03           N  
ATOM    256  CA  THR A  33       6.781   0.673  -3.395  1.00 97.03           C  
ATOM    257  C   THR A  33       8.187   0.116  -3.192  1.00 97.03           C  
ATOM    258  CB  THR A  33       6.785   1.670  -4.568  1.00 97.03           C  
ATOM    259  O   THR A  33       9.057   0.799  -2.648  1.00 97.03           O  
ATOM    260  CG2 THR A  33       7.276   1.008  -5.852  1.00 97.03           C  
ATOM    261  OG1 THR A  33       5.455   2.161  -4.776  1.00 97.03           O  
ATOM    262  N   THR A  34       8.269  -1.149  -3.685  1.00 96.49           N  
ATOM    263  CA  THR A  34       9.571  -1.787  -3.524  1.00 96.49           C  
ATOM    264  C   THR A  34      10.556  -1.277  -4.572  1.00 96.49           C  
ATOM    265  CB  THR A  34       9.459  -3.319  -3.624  1.00 96.49           C  
ATOM    266  O   THR A  34      10.162  -0.944  -5.692  1.00 96.49           O  
ATOM    267  CG2 THR A  34       8.453  -3.864  -2.615  1.00 96.49           C  
ATOM    268  OG1 THR A  34       9.035  -3.677  -4.945  1.00 96.49           O  
ATOM    269  N   GLU A  35      11.817  -1.275  -4.251  1.00 96.01           N  
ATOM    270  CA  GLU A  35      12.854  -0.781  -5.153  1.00 96.01           C  
ATOM    271  C   GLU A  35      13.319  -1.874  -6.110  1.00 96.01           C  
ATOM    272  CB  GLU A  35      14.043  -0.236  -4.358  1.00 96.01           C  
ATOM    273  O   GLU A  35      13.718  -1.588  -7.241  1.00 96.01           O  
ATOM    274  CG  GLU A  35      13.759   1.082  -3.652  1.00 96.01           C  
ATOM    275  CD  GLU A  35      15.006   1.736  -3.078  1.00 96.01           C  
ATOM    276  OE1 GLU A  35      14.937   2.916  -2.665  1.00 96.01           O  
ATOM    277  OE2 GLU A  35      16.060   1.063  -3.042  1.00 96.01           O  
ATOM    278  N   GLU A  36      13.220  -3.076  -5.711  1.00 95.46           N  
ATOM    279  CA  GLU A  36      13.761  -4.193  -6.479  1.00 95.46           C  
ATOM    280  C   GLU A  36      12.865  -4.531  -7.667  1.00 95.46           C  
ATOM    281  CB  GLU A  36      13.938  -5.424  -5.587  1.00 95.46           C  
ATOM    282  O   GLU A  36      13.357  -4.833  -8.756  1.00 95.46           O  
ATOM    283  CG  GLU A  36      14.779  -5.168  -4.345  1.00 95.46           C  
ATOM    284  CD  GLU A  36      16.172  -4.647  -4.661  1.00 95.46           C  
ATOM    285  OE1 GLU A  36      16.700  -3.817  -3.887  1.00 95.46           O  
ATOM    286  OE2 GLU A  36      16.740  -5.072  -5.692  1.00 95.46           O  
ATOM    287  N   CYS A  37      11.561  -4.460  -7.418  1.00 96.16           N  
ATOM    288  CA  CYS A  37      10.690  -4.911  -8.498  1.00 96.16           C  
ATOM    289  C   CYS A  37       9.572  -3.908  -8.752  1.00 96.16           C  
ATOM    290  CB  CYS A  37      10.095  -6.280  -8.169  1.00 96.16           C  
ATOM    291  O   CYS A  37       8.737  -4.113  -9.635  1.00 96.16           O  
ATOM    292  SG  CYS A  37       9.135  -6.308  -6.639  1.00 96.16           S  
ATOM    293  N   VAL A  38       9.481  -2.830  -7.953  1.00 95.61           N  
ATOM    294  CA  VAL A  38       8.603  -1.674  -8.101  1.00 95.61           C  
ATOM    295  C   VAL A  38       7.147  -2.109  -7.953  1.00 95.61           C  
ATOM    296  CB  VAL A  38       8.814  -0.972  -9.461  1.00 95.61           C  
ATOM    297  O   VAL A  38       6.257  -1.551  -8.600  1.00 95.61           O  
ATOM    298  CG1 VAL A  38       8.195   0.425  -9.449  1.00 95.61           C  
ATOM    299  CG2 VAL A  38      10.302  -0.898  -9.798  1.00 95.61           C  
ATOM    300  N   HIS A  39       6.821  -3.117  -7.233  1.00 96.00           N  
ATOM    301  CA  HIS A  39       5.452  -3.453  -6.859  1.00 96.00           C  
ATOM    302  C   HIS A  39       5.031  -2.718  -5.591  1.00 96.00           C  
ATOM    303  CB  HIS A  39       5.305  -4.963  -6.665  1.00 96.00           C  
ATOM    304  O   HIS A  39       5.859  -2.457  -4.716  1.00 96.00           O  
ATOM    305  CG  HIS A  39       5.420  -5.746  -7.934  1.00 96.00           C  
ATOM    306  CD2 HIS A  39       4.632  -5.776  -9.034  1.00 96.00           C  
ATOM    307  ND1 HIS A  39       6.449  -6.632  -8.171  1.00 96.00           N  
ATOM    308  CE1 HIS A  39       6.288  -7.174  -9.366  1.00 96.00           C  
ATOM    309  NE2 HIS A  39       5.193  -6.672  -9.911  1.00 96.00           N  
ATOM    310  N   SER A  40       3.786  -2.272  -5.611  1.00 97.06           N  
ATOM    311  CA  SER A  40       3.292  -1.442  -4.517  1.00 97.06           C  
ATOM    312  C   SER A  40       2.333  -2.220  -3.623  1.00 97.06           C  
ATOM    313  CB  SER A  40       2.596  -0.195  -5.062  1.00 97.06           C  
ATOM    314  O   SER A  40       1.631  -3.119  -4.090  1.00 97.06           O  
ATOM    315  OG  SER A  40       3.496   0.591  -5.825  1.00 97.06           O  
ATOM    316  N   PHE A  41       2.416  -1.917  -2.324  1.00 97.48           N  
ATOM    317  CA  PHE A  41       1.595  -2.543  -1.294  1.00 97.48           C  
ATOM    318  C   PHE A  41       1.190  -1.527  -0.233  1.00 97.48           C  
ATOM    319  CB  PHE A  41       2.343  -3.711  -0.644  1.00 97.48           C  
ATOM    320  O   PHE A  41       1.737  -0.423  -0.182  1.00 97.48           O  
ATOM    321  CG  PHE A  41       2.929  -4.683  -1.633  1.00 97.48           C  
ATOM    322  CD1 PHE A  41       2.190  -5.770  -2.081  1.00 97.48           C  
ATOM    323  CD2 PHE A  41       4.220  -4.507  -2.115  1.00 97.48           C  
ATOM    324  CE1 PHE A  41       2.730  -6.671  -2.997  1.00 97.48           C  
ATOM    325  CE2 PHE A  41       4.766  -5.403  -3.030  1.00 97.48           C  
ATOM    326  CZ  PHE A  41       4.019  -6.485  -3.469  1.00 97.48           C  
ATOM    327  N   CYS A  42       0.178  -1.963   0.626  1.00 97.48           N  
ATOM    328  CA  CYS A  42      -0.027  -1.197   1.850  1.00 97.48           C  
ATOM    329  C   CYS A  42       1.160  -1.349   2.794  1.00 97.48           C  
ATOM    330  CB  CYS A  42      -1.309  -1.641   2.552  1.00 97.48           C  
ATOM    331  O   CYS A  42       1.823  -2.387   2.801  1.00 97.48           O  
ATOM    332  SG  CYS A  42      -2.798  -1.431   1.551  1.00 97.48           S  
ATOM    333  N   LYS A  43       1.410  -0.314   3.490  1.00 96.33           N  
ATOM    334  CA  LYS A  43       2.531  -0.345   4.425  1.00 96.33           C  
ATOM    335  C   LYS A  43       2.436  -1.550   5.356  1.00 96.33           C  
ATOM    336  CB  LYS A  43       2.584   0.946   5.243  1.00 96.33           C  
ATOM    337  O   LYS A  43       3.389  -2.324   5.478  1.00 96.33           O  
ATOM    338  CG  LYS A  43       3.765   1.026   6.199  1.00 96.33           C  
ATOM    339  CD  LYS A  43       3.808   2.365   6.924  1.00 96.33           C  
ATOM    340  CE  LYS A  43       4.984   2.442   7.887  1.00 96.33           C  
ATOM    341  NZ  LYS A  43       5.052   3.767   8.573  1.00 96.33           N  
ATOM    342  N   VAL A  44       1.338  -1.715   5.895  1.00 95.50           N  
ATOM    343  CA  VAL A  44       1.161  -2.783   6.874  1.00 95.50           C  
ATOM    344  C   VAL A  44       1.225  -4.139   6.175  1.00 95.50           C  
ATOM    345  CB  VAL A  44      -0.174  -2.638   7.637  1.00 95.50           C  
ATOM    346  O   VAL A  44       1.785  -5.097   6.715  1.00 95.50           O  
ATOM    347  CG1 VAL A  44      -0.452  -3.881   8.480  1.00 95.50           C  
ATOM    348  CG2 VAL A  44      -0.155  -1.387   8.513  1.00 95.50           C  
ATOM    349  N   CYS A  45       0.767  -4.188   5.008  1.00 96.83           N  
ATOM    350  CA  CYS A  45       0.706  -5.444   4.268  1.00 96.83           C  
ATOM    351  C   CYS A  45       2.105  -5.955   3.946  1.00 96.83           C  
ATOM    352  CB  CYS A  45      -0.092  -5.268   2.977  1.00 96.83           C  
ATOM    353  O   CYS A  45       2.406  -7.131   4.161  1.00 96.83           O  
ATOM    354  SG  CYS A  45      -1.869  -5.082   3.239  1.00 96.83           S  
ATOM    355  N   ILE A  46       2.873  -5.096   3.398  1.00 96.13           N  
ATOM    356  CA  ILE A  46       4.187  -5.559   2.966  1.00 96.13           C  
ATOM    357  C   ILE A  46       5.064  -5.831   4.186  1.00 96.13           C  
ATOM    358  CB  ILE A  46       4.869  -4.534   2.033  1.00 96.13           C  
ATOM    359  O   ILE A  46       5.828  -6.799   4.206  1.00 96.13           O  
ATOM    360  CG1 ILE A  46       6.175  -5.110   1.472  1.00 96.13           C  
ATOM    361  CG2 ILE A  46       5.124  -3.217   2.771  1.00 96.13           C  
ATOM    362  CD1 ILE A  46       5.987  -6.368   0.634  1.00 96.13           C  
ATOM    363  N   ILE A  47       4.959  -5.065   5.220  1.00 94.38           N  
ATOM    364  CA  ILE A  47       5.755  -5.252   6.429  1.00 94.38           C  
ATOM    365  C   ILE A  47       5.374  -6.570   7.099  1.00 94.38           C  
ATOM    366  CB  ILE A  47       5.570  -4.077   7.414  1.00 94.38           C  
ATOM    367  O   ILE A  47       6.247  -7.343   7.503  1.00 94.38           O  
ATOM    368  CG1 ILE A  47       6.201  -2.800   6.848  1.00 94.38           C  
ATOM    369  CG2 ILE A  47       6.164  -4.421   8.783  1.00 94.38           C  
ATOM    370  CD1 ILE A  47       5.913  -1.550   7.668  1.00 94.38           C  
ATOM    371  N   SER A  48       4.061  -6.801   7.174  1.00 93.89           N  
ATOM    372  CA  SER A  48       3.581  -8.039   7.778  1.00 93.89           C  
ATOM    373  C   SER A  48       4.040  -9.256   6.982  1.00 93.89           C  
ATOM    374  CB  SER A  48       2.055  -8.030   7.878  1.00 93.89           C  
ATOM    375  O   SER A  48       4.410 -10.280   7.562  1.00 93.89           O  
ATOM    376  OG  SER A  48       1.611  -6.975   8.713  1.00 93.89           O  
ATOM    377  N   THR A  49       4.023  -9.129   5.717  1.00 93.38           N  
ATOM    378  CA  THR A  49       4.438 -10.223   4.846  1.00 93.38           C  
ATOM    379  C   THR A  49       5.925 -10.520   5.022  1.00 93.38           C  
ATOM    380  CB  THR A  49       4.148  -9.902   3.368  1.00 93.38           C  
ATOM    381  O   THR A  49       6.325 -11.683   5.109  1.00 93.38           O  
ATOM    382  CG2 THR A  49       4.575 -11.052   2.461  1.00 93.38           C  
ATOM    383  OG1 THR A  49       2.743  -9.673   3.202  1.00 93.38           O  
ATOM    384  N   LEU A  50       6.691  -9.540   5.110  1.00 92.19           N  
ATOM    385  CA  LEU A  50       8.134  -9.721   5.231  1.00 92.19           C  
ATOM    386  C   LEU A  50       8.499 -10.266   6.608  1.00 92.19           C  
ATOM    387  CB  LEU A  50       8.862  -8.397   4.984  1.00 92.19           C  
ATOM    388  O   LEU A  50       9.479 -11.001   6.749  1.00 92.19           O  
ATOM    389  CG  LEU A  50       8.779  -7.832   3.566  1.00 92.19           C  
ATOM    390  CD1 LEU A  50       9.559  -6.525   3.469  1.00 92.19           C  
ATOM    391  CD2 LEU A  50       9.298  -8.847   2.553  1.00 92.19           C  
ATOM    392  N   GLU A  51       7.718  -9.895   7.562  1.00 91.01           N  
ATOM    393  CA  GLU A  51       7.973 -10.381   8.914  1.00 91.01           C  
ATOM    394  C   GLU A  51       7.619 -11.859   9.046  1.00 91.01           C  
ATOM    395  CB  GLU A  51       7.186  -9.559   9.938  1.00 91.01           C  
ATOM    396  O   GLU A  51       8.284 -12.600   9.773  1.00 91.01           O  
ATOM    397  CG  GLU A  51       7.762  -8.172  10.187  1.00 91.01           C  
ATOM    398  CD  GLU A  51       6.956  -7.358  11.186  1.00 91.01           C  
ATOM    399  OE1 GLU A  51       7.430  -6.281  11.615  1.00 91.01           O  
ATOM    400  OE2 GLU A  51       5.841  -7.800  11.543  1.00 91.01           O  
ATOM    401  N   SER A  52       6.621 -12.250   8.353  1.00 88.25           N  
ATOM    402  CA  SER A  52       6.142 -13.625   8.446  1.00 88.25           C  
ATOM    403  C   SER A  52       6.893 -14.539   7.483  1.00 88.25           C  
ATOM    404  CB  SER A  52       4.642 -13.691   8.159  1.00 88.25           C  
ATOM    405  O   SER A  52       6.961 -15.751   7.695  1.00 88.25           O  
ATOM    406  OG  SER A  52       4.363 -13.258   6.838  1.00 88.25           O  
ATOM    407  N   ASP A  53       7.548 -14.037   6.552  1.00 84.00           N  
ATOM    408  CA  ASP A  53       8.232 -14.801   5.513  1.00 84.00           C  
ATOM    409  C   ASP A  53       9.709 -14.987   5.852  1.00 84.00           C  
ATOM    410  CB  ASP A  53       8.087 -14.110   4.155  1.00 84.00           C  
ATOM    411  O   ASP A  53      10.388 -14.035   6.242  1.00 84.00           O  
ATOM    412  CG  ASP A  53       8.281 -15.057   2.984  1.00 84.00           C  
ATOM    413  OD1 ASP A  53       8.548 -16.258   3.209  1.00 84.00           O  
ATOM    414  OD2 ASP A  53       8.167 -14.599   1.827  1.00 84.00           O  
ATOM    415  N   ILE A  54      10.228 -16.213   5.696  1.00 78.99           N  
ATOM    416  CA  ILE A  54      11.612 -16.539   6.020  1.00 78.99           C  
ATOM    417  C   ILE A  54      12.538 -15.996   4.933  1.00 78.99           C  
ATOM    418  CB  ILE A  54      11.812 -18.062   6.183  1.00 78.99           C  
ATOM    419  O   ILE A  54      13.600 -15.445   5.232  1.00 78.99           O  
ATOM    420  CG1 ILE A  54      10.975 -18.588   7.355  1.00 78.99           C  
ATOM    421  CG2 ILE A  54      13.294 -18.395   6.375  1.00 78.99           C  
ATOM    422  CD1 ILE A  54      10.853 -20.105   7.396  1.00 78.99           C  
ATOM    423  N   LYS A  55      12.052 -15.800   3.755  1.00 84.15           N  
ATOM    424  CA  LYS A  55      12.905 -15.511   2.606  1.00 84.15           C  
ATOM    425  C   LYS A  55      12.718 -14.073   2.130  1.00 84.15           C  
ATOM    426  CB  LYS A  55      12.613 -16.484   1.462  1.00 84.15           C  
ATOM    427  O   LYS A  55      13.485 -13.584   1.298  1.00 84.15           O  
ATOM    428  CG  LYS A  55      12.995 -17.925   1.763  1.00 84.15           C  
ATOM    429  CD  LYS A  55      12.706 -18.839   0.579  1.00 84.15           C  
ATOM    430  CE  LYS A  55      13.036 -20.291   0.898  1.00 84.15           C  
ATOM    431  NZ  LYS A  55      12.723 -21.195  -0.249  1.00 84.15           N  
ATOM    432  N   SER A  56      11.781 -13.280   2.708  1.00 91.35           N  
ATOM    433  CA  SER A  56      11.540 -11.881   2.370  1.00 91.35           C  
ATOM    434  C   SER A  56      11.349 -11.701   0.868  1.00 91.35           C  
ATOM    435  CB  SER A  56      12.697 -11.006   2.853  1.00 91.35           C  
ATOM    436  O   SER A  56      12.042 -10.897   0.240  1.00 91.35           O  
ATOM    437  OG  SER A  56      12.822 -11.072   4.264  1.00 91.35           O  
ATOM    438  N   LEU A  57      10.395 -12.387   0.326  1.00 94.53           N  
ATOM    439  CA  LEU A  57      10.112 -12.344  -1.104  1.00 94.53           C  
ATOM    440  C   LEU A  57       8.889 -11.479  -1.390  1.00 94.53           C  
ATOM    441  CB  LEU A  57       9.890 -13.758  -1.649  1.00 94.53           C  
ATOM    442  O   LEU A  57       7.975 -11.397  -0.566  1.00 94.53           O  
ATOM    443  CG  LEU A  57      11.074 -14.720  -1.540  1.00 94.53           C  
ATOM    444  CD1 LEU A  57      10.633 -16.143  -1.867  1.00 94.53           C  
ATOM    445  CD2 LEU A  57      12.207 -14.281  -2.461  1.00 94.53           C  
ATOM    446  N   CYS A  58       9.002 -10.862  -2.596  1.00 95.56           N  
ATOM    447  CA  CYS A  58       7.851 -10.098  -3.064  1.00 95.56           C  
ATOM    448  C   CYS A  58       6.644 -11.004  -3.272  1.00 95.56           C  
ATOM    449  CB  CYS A  58       8.184  -9.369  -4.365  1.00 95.56           C  
ATOM    450  O   CYS A  58       6.753 -12.056  -3.904  1.00 95.56           O  
ATOM    451  SG  CYS A  58       6.773  -8.514  -5.101  1.00 95.56           S  
ATOM    452  N   PRO A  59       5.392 -10.576  -2.807  1.00 94.16           N  
ATOM    453  CA  PRO A  59       4.194 -11.410  -2.921  1.00 94.16           C  
ATOM    454  C   PRO A  59       3.671 -11.500  -4.352  1.00 94.16           C  
ATOM    455  CB  PRO A  59       3.184 -10.702  -2.014  1.00 94.16           C  
ATOM    456  O   PRO A  59       2.889 -12.399  -4.673  1.00 94.16           O  
ATOM    457  CG  PRO A  59       4.017  -9.898  -1.069  1.00 94.16           C  
ATOM    458  CD  PRO A  59       5.261  -9.457  -1.786  1.00 94.16           C  
ATOM    459  N   VAL A  60       4.254 -10.683  -5.211  1.00 94.82           N  
ATOM    460  CA  VAL A  60       3.731 -10.640  -6.573  1.00 94.82           C  
ATOM    461  C   VAL A  60       4.663 -11.405  -7.509  1.00 94.82           C  
ATOM    462  CB  VAL A  60       3.554  -9.187  -7.067  1.00 94.82           C  
ATOM    463  O   VAL A  60       4.211 -12.229  -8.308  1.00 94.82           O  
ATOM    464  CG1 VAL A  60       3.083  -9.165  -8.521  1.00 94.82           C  
ATOM    465  CG2 VAL A  60       2.570  -8.435  -6.173  1.00 94.82           C  
ATOM    466  N   CYS A  61       5.912 -11.227  -7.330  1.00 95.71           N  
ATOM    467  CA  CYS A  61       6.808 -11.716  -8.372  1.00 95.71           C  
ATOM    468  C   CYS A  61       7.912 -12.582  -7.778  1.00 95.71           C  
ATOM    469  CB  CYS A  61       7.421 -10.548  -9.143  1.00 95.71           C  
ATOM    470  O   CYS A  61       8.769 -13.088  -8.506  1.00 95.71           O  
ATOM    471  SG  CYS A  61       8.480  -9.486  -8.136  1.00 95.71           S  
ATOM    472  N   ASN A  62       7.969 -12.643  -6.415  1.00 94.67           N  
ATOM    473  CA  ASN A  62       8.850 -13.525  -5.657  1.00 94.67           C  
ATOM    474  C   ASN A  62      10.307 -13.083  -5.757  1.00 94.67           C  
ATOM    475  CB  ASN A  62       8.700 -14.972  -6.133  1.00 94.67           C  
ATOM    476  O   ASN A  62      11.220 -13.887  -5.556  1.00 94.67           O  
ATOM    477  CG  ASN A  62       7.348 -15.563  -5.788  1.00 94.67           C  
ATOM    478  ND2 ASN A  62       6.883 -16.499  -6.608  1.00 94.67           N  
ATOM    479  OD1 ASN A  62       6.725 -15.182  -4.794  1.00 94.67           O  
ATOM    480  N   VAL A  63      10.494 -11.846  -6.107  1.00 95.37           N  
ATOM    481  CA  VAL A  63      11.827 -11.254  -6.057  1.00 95.37           C  
ATOM    482  C   VAL A  63      12.206 -10.955  -4.608  1.00 95.37           C  
ATOM    483  CB  VAL A  63      11.908  -9.966  -6.906  1.00 95.37           C  
ATOM    484  O   VAL A  63      11.356 -10.559  -3.807  1.00 95.37           O  
ATOM    485  CG1 VAL A  63      13.239  -9.252  -6.678  1.00 95.37           C  
ATOM    486  CG2 VAL A  63      11.719 -10.291  -8.387  1.00 95.37           C  
ATOM    487  N   PHE A  64      13.459 -11.201  -4.257  1.00 94.81           N  
ATOM    488  CA  PHE A  64      13.946 -10.932  -2.909  1.00 94.81           C  
ATOM    489  C   PHE A  64      13.850  -9.446  -2.585  1.00 94.81           C  
ATOM    490  CB  PHE A  64      15.393 -11.412  -2.754  1.00 94.81           C  
ATOM    491  O   PHE A  64      14.265  -8.604  -3.384  1.00 94.81           O  
ATOM    492  CG  PHE A  64      15.968 -11.170  -1.384  1.00 94.81           C  
ATOM    493  CD1 PHE A  64      16.804 -10.085  -1.148  1.00 94.81           C  
ATOM    494  CD2 PHE A  64      15.673 -12.027  -0.333  1.00 94.81           C  
ATOM    495  CE1 PHE A  64      17.338  -9.859   0.118  1.00 94.81           C  
ATOM    496  CE2 PHE A  64      16.203 -11.808   0.935  1.00 94.81           C  
ATOM    497  CZ  PHE A  64      17.036 -10.723   1.158  1.00 94.81           C  
ATOM    498  N   LEU A  65      13.206  -9.198  -1.422  1.00 93.88           N  
ATOM    499  CA  LEU A  65      13.051  -7.812  -0.992  1.00 93.88           C  
ATOM    500  C   LEU A  65      13.924  -7.519   0.223  1.00 93.88           C  
ATOM    501  CB  LEU A  65      11.585  -7.513  -0.666  1.00 93.88           C  
ATOM    502  O   LEU A  65      14.006  -8.333   1.145  1.00 93.88           O  
ATOM    503  CG  LEU A  65      10.577  -7.751  -1.792  1.00 93.88           C  
ATOM    504  CD1 LEU A  65       9.162  -7.456  -1.307  1.00 93.88           C  
ATOM    505  CD2 LEU A  65      10.921  -6.896  -3.007  1.00 93.88           C  
ATOM    506  N   ASN A  66      14.601  -6.398   0.094  1.00 89.66           N  
ATOM    507  CA  ASN A  66      15.315  -5.866   1.250  1.00 89.66           C  
ATOM    508  C   ASN A  66      14.427  -4.946   2.083  1.00 89.66           C  
ATOM    509  CB  ASN A  66      16.578  -5.125   0.806  1.00 89.66           C  
ATOM    510  O   ASN A  66      13.822  -4.013   1.553  1.00 89.66           O  
ATOM    511  CG  ASN A  66      17.462  -4.728   1.972  1.00 89.66           C  
ATOM    512  ND2 ASN A  66      18.707  -4.372   1.678  1.00 89.66           N  
ATOM    513  OD1 ASN A  66      17.030  -4.742   3.128  1.00 89.66           O  
ATOM    514  N   SER A  67      14.230  -5.318   3.348  1.00 83.16           N  
ATOM    515  CA  SER A  67      13.349  -4.551   4.223  1.00 83.16           C  
ATOM    516  C   SER A  67      13.734  -3.075   4.239  1.00 83.16           C  
ATOM    517  CB  SER A  67      13.385  -5.111   5.645  1.00 83.16           C  
ATOM    518  O   SER A  67      12.874  -2.205   4.392  1.00 83.16           O  
ATOM    519  OG  SER A  67      14.715  -5.167   6.130  1.00 83.16           O  
ATOM    520  N   GLU A  68      14.932  -2.718   3.990  1.00 86.50           N  
ATOM    521  CA  GLU A  68      15.413  -1.339   3.997  1.00 86.50           C  
ATOM    522  C   GLU A  68      15.095  -0.637   2.681  1.00 86.50           C  
ATOM    523  CB  GLU A  68      16.920  -1.297   4.266  1.00 86.50           C  
ATOM    524  O   GLU A  68      15.143   0.592   2.600  1.00 86.50           O  
ATOM    525  CG  GLU A  68      17.313  -1.808   5.644  1.00 86.50           C  
ATOM    526  CD  GLU A  68      18.814  -1.781   5.888  1.00 86.50           C  
ATOM    527  OE1 GLU A  68      19.260  -2.212   6.976  1.00 86.50           O  
ATOM    528  OE2 GLU A  68      19.549  -1.323   4.985  1.00 86.50           O  
ATOM    529  N   SER A  69      14.696  -1.421   1.801  1.00 86.64           N  
ATOM    530  CA  SER A  69      14.494  -0.875   0.463  1.00 86.64           C  
ATOM    531  C   SER A  69      13.019  -0.597   0.195  1.00 86.64           C  
ATOM    532  CB  SER A  69      15.041  -1.834  -0.596  1.00 86.64           C  
ATOM    533  O   SER A  69      12.628  -0.329  -0.943  1.00 86.64           O  
ATOM    534  OG  SER A  69      14.386  -3.089  -0.524  1.00 86.64           O  
ATOM    535  N   LEU A  70      12.206  -0.575   1.269  1.00 94.53           N  
ATOM    536  CA  LEU A  70      10.802  -0.203   1.137  1.00 94.53           C  
ATOM    537  C   LEU A  70      10.633   1.311   1.199  1.00 94.53           C  
ATOM    538  CB  LEU A  70       9.967  -0.866   2.236  1.00 94.53           C  
ATOM    539  O   LEU A  70      11.069   1.951   2.159  1.00 94.53           O  
ATOM    540  CG  LEU A  70      10.057  -2.390   2.330  1.00 94.53           C  
ATOM    541  CD1 LEU A  70       9.205  -2.902   3.486  1.00 94.53           C  
ATOM    542  CD2 LEU A  70       9.627  -3.034   1.016  1.00 94.53           C  
ATOM    543  N   LYS A  71      10.002   1.839   0.106  1.00 96.60           N  
ATOM    544  CA  LYS A  71       9.886   3.291   0.012  1.00 96.60           C  
ATOM    545  C   LYS A  71       8.423   3.723  -0.042  1.00 96.60           C  
ATOM    546  CB  LYS A  71      10.632   3.811  -1.218  1.00 96.60           C  
ATOM    547  O   LYS A  71       7.636   3.170  -0.813  1.00 96.60           O  
ATOM    548  CG  LYS A  71      12.123   3.507  -1.212  1.00 96.60           C  
ATOM    549  CD  LYS A  71      12.858   4.339  -0.169  1.00 96.60           C  
ATOM    550  CE  LYS A  71      14.364   4.120  -0.238  1.00 96.60           C  
ATOM    551  NZ  LYS A  71      15.084   4.890   0.819  1.00 96.60           N  
ATOM    552  N   PRO A  72       8.187   4.757   0.833  1.00 97.58           N  
ATOM    553  CA  PRO A  72       6.846   5.328   0.687  1.00 97.58           C  
ATOM    554  C   PRO A  72       6.601   5.910  -0.703  1.00 97.58           C  
ATOM    555  CB  PRO A  72       6.814   6.427   1.753  1.00 97.58           C  
ATOM    556  O   PRO A  72       7.530   6.415  -1.338  1.00 97.58           O  
ATOM    557  CG  PRO A  72       7.946   6.100   2.673  1.00 97.58           C  
ATOM    558  CD  PRO A  72       8.988   5.346   1.898  1.00 97.58           C  
ATOM    559  N   ASP A  73       5.417   5.755  -1.138  1.00 97.56           N  
ATOM    560  CA  ASP A  73       5.008   6.275  -2.439  1.00 97.56           C  
ATOM    561  C   ASP A  73       3.877   7.290  -2.294  1.00 97.56           C  
ATOM    562  CB  ASP A  73       4.575   5.133  -3.362  1.00 97.56           C  
ATOM    563  O   ASP A  73       2.705   6.951  -2.468  1.00 97.56           O  
ATOM    564  CG  ASP A  73       4.415   5.568  -4.808  1.00 97.56           C  
ATOM    565  OD1 ASP A  73       4.264   6.782  -5.067  1.00 97.56           O  
ATOM    566  OD2 ASP A  73       4.436   4.689  -5.696  1.00 97.56           O  
ATOM    567  N   PRO A  74       4.169   8.512  -1.900  1.00 97.02           N  
ATOM    568  CA  PRO A  74       3.154   9.536  -1.642  1.00 97.02           C  
ATOM    569  C   PRO A  74       2.353   9.901  -2.891  1.00 97.02           C  
ATOM    570  CB  PRO A  74       3.975  10.731  -1.152  1.00 97.02           C  
ATOM    571  O   PRO A  74       1.203  10.334  -2.786  1.00 97.02           O  
ATOM    572  CG  PRO A  74       5.366  10.459  -1.625  1.00 97.02           C  
ATOM    573  CD  PRO A  74       5.560   8.972  -1.706  1.00 97.02           C  
ATOM    574  N   ALA A  75       3.010   9.755  -3.992  1.00 96.42           N  
ATOM    575  CA  ALA A  75       2.316  10.030  -5.247  1.00 96.42           C  
ATOM    576  C   ALA A  75       1.163   9.054  -5.462  1.00 96.42           C  
ATOM    577  CB  ALA A  75       3.291   9.964  -6.420  1.00 96.42           C  
ATOM    578  O   ALA A  75       0.040   9.466  -5.764  1.00 96.42           O  
ATOM    579  N   LEU A  76       1.488   7.833  -5.375  1.00 95.52           N  
ATOM    580  CA  LEU A  76       0.455   6.814  -5.527  1.00 95.52           C  
ATOM    581  C   LEU A  76      -0.642   6.991  -4.483  1.00 95.52           C  
ATOM    582  CB  LEU A  76       1.063   5.413  -5.413  1.00 95.52           C  
ATOM    583  O   LEU A  76      -1.829   6.895  -4.802  1.00 95.52           O  
ATOM    584  CG  LEU A  76       0.096   4.239  -5.574  1.00 95.52           C  
ATOM    585  CD1 LEU A  76      -0.646   4.342  -6.902  1.00 95.52           C  
ATOM    586  CD2 LEU A  76       0.843   2.913  -5.473  1.00 95.52           C  
ATOM    587  N   GLN A  77      -0.174   7.316  -3.319  1.00 95.80           N  
ATOM    588  CA  GLN A  77      -1.155   7.534  -2.261  1.00 95.80           C  
ATOM    589  C   GLN A  77      -2.036   8.741  -2.568  1.00 95.80           C  
ATOM    590  CB  GLN A  77      -0.458   7.722  -0.912  1.00 95.80           C  
ATOM    591  O   GLN A  77      -3.248   8.705  -2.343  1.00 95.80           O  
ATOM    592  CG  GLN A  77      -1.406   7.693   0.279  1.00 95.80           C  
ATOM    593  CD  GLN A  77      -2.155   6.380   0.401  1.00 95.80           C  
ATOM    594  NE2 GLN A  77      -3.482   6.452   0.406  1.00 95.80           N  
ATOM    595  OE1 GLN A  77      -1.546   5.309   0.489  1.00 95.80           O  
ATOM    596  N   ALA A  78      -1.506   9.740  -3.066  1.00 94.50           N  
ATOM    597  CA  ALA A  78      -2.244  10.949  -3.423  1.00 94.50           C  
ATOM    598  C   ALA A  78      -3.272  10.662  -4.513  1.00 94.50           C  
ATOM    599  CB  ALA A  78      -1.283  12.044  -3.876  1.00 94.50           C  
ATOM    600  O   ALA A  78      -4.399  11.161  -4.459  1.00 94.50           O  
ATOM    601  N   ILE A  79      -2.883   9.842  -5.421  1.00 92.88           N  
ATOM    602  CA  ILE A  79      -3.791   9.481  -6.504  1.00 92.88           C  
ATOM    603  C   ILE A  79      -4.979   8.703  -5.943  1.00 92.88           C  
ATOM    604  CB  ILE A  79      -3.072   8.652  -7.592  1.00 92.88           C  
ATOM    605  O   ILE A  79      -6.130   8.980  -6.289  1.00 92.88           O  
ATOM    606  CG1 ILE A  79      -2.036   9.514  -8.323  1.00 92.88           C  
ATOM    607  CG2 ILE A  79      -4.085   8.059  -8.576  1.00 92.88           C  
ATOM    608  CD1 ILE A  79      -1.091   8.721  -9.215  1.00 92.88           C  
ATOM    609  N   VAL A  80      -4.738   7.813  -5.128  1.00 92.37           N  
ATOM    610  CA  VAL A  80      -5.801   7.035  -4.501  1.00 92.37           C  
ATOM    611  C   VAL A  80      -6.740   7.965  -3.735  1.00 92.37           C  
ATOM    612  CB  VAL A  80      -5.231   5.956  -3.553  1.00 92.37           C  
ATOM    613  O   VAL A  80      -7.963   7.863  -3.860  1.00 92.37           O  
ATOM    614  CG1 VAL A  80      -6.351   5.295  -2.752  1.00 92.37           C  
ATOM    615  CG2 VAL A  80      -4.448   4.911  -4.346  1.00 92.37           C  
ATOM    616  N   ASP A  81      -6.177   8.918  -3.016  1.00 91.58           N  
ATOM    617  CA  ASP A  81      -6.947   9.847  -2.194  1.00 91.58           C  
ATOM    618  C   ASP A  81      -7.809  10.763  -3.061  1.00 91.58           C  
ATOM    619  CB  ASP A  81      -6.017  10.681  -1.311  1.00 91.58           C  
ATOM    620  O   ASP A  81      -8.925  11.119  -2.678  1.00 91.58           O  
ATOM    621  CG  ASP A  81      -5.342   9.863  -0.223  1.00 91.58           C  
ATOM    622  OD1 ASP A  81      -5.772   8.719   0.035  1.00 91.58           O  
ATOM    623  OD2 ASP A  81      -4.373  10.370   0.383  1.00 91.58           O  
ATOM    624  N   LEU A  82      -7.303  11.051  -4.219  1.00 89.84           N  
ATOM    625  CA  LEU A  82      -8.016  11.940  -5.130  1.00 89.84           C  
ATOM    626  C   LEU A  82      -9.181  11.215  -5.794  1.00 89.84           C  
ATOM    627  CB  LEU A  82      -7.065  12.489  -6.197  1.00 89.84           C  
ATOM    628  O   LEU A  82     -10.276  11.770  -5.912  1.00 89.84           O  
ATOM    629  CG  LEU A  82      -7.664  13.486  -7.190  1.00 89.84           C  
ATOM    630  CD1 LEU A  82      -8.106  14.753  -6.466  1.00 89.84           C  
ATOM    631  CD2 LEU A  82      -6.659  13.815  -8.289  1.00 89.84           C  
ATOM    632  N   ILE A  83      -8.978   9.999  -6.072  1.00 88.03           N  
ATOM    633  CA  ILE A  83      -9.949   9.263  -6.874  1.00 88.03           C  
ATOM    634  C   ILE A  83     -11.007   8.643  -5.963  1.00 88.03           C  
ATOM    635  CB  ILE A  83      -9.267   8.168  -7.725  1.00 88.03           C  
ATOM    636  O   ILE A  83     -12.183   8.570  -6.326  1.00 88.03           O  
ATOM    637  CG1 ILE A  83      -8.321   8.802  -8.751  1.00 88.03           C  
ATOM    638  CG2 ILE A  83     -10.314   7.289  -8.414  1.00 88.03           C  
ATOM    639  CD1 ILE A  83      -7.526   7.792  -9.567  1.00 88.03           C  
ATOM    640  N   MET A  84     -10.523   8.301  -4.698  1.00 87.48           N  
ATOM    641  CA  MET A  84     -11.439   7.640  -3.773  1.00 87.48           C  
ATOM    642  C   MET A  84     -11.518   8.397  -2.451  1.00 87.48           C  
ATOM    643  CB  MET A  84     -11.002   6.195  -3.523  1.00 87.48           C  
ATOM    644  O   MET A  84     -11.045   7.910  -1.423  1.00 87.48           O  
ATOM    645  CG  MET A  84     -10.907   5.356  -4.787  1.00 87.48           C  
ATOM    646  SD  MET A  84     -12.525   5.176  -5.634  1.00 87.48           S  
ATOM    647  CE  MET A  84     -13.378   4.080  -4.466  1.00 87.48           C  
ATOM    648  N   PRO A  85     -12.119   9.505  -2.374  1.00 86.01           N  
ATOM    649  CA  PRO A  85     -12.130  10.330  -1.163  1.00 86.01           C  
ATOM    650  C   PRO A  85     -13.012   9.748  -0.061  1.00 86.01           C  
ATOM    651  CB  PRO A  85     -12.682  11.670  -1.655  1.00 86.01           C  
ATOM    652  O   PRO A  85     -12.692   9.877   1.123  1.00 86.01           O  
ATOM    653  CG  PRO A  85     -13.380  11.349  -2.936  1.00 86.01           C  
ATOM    654  CD  PRO A  85     -12.715  10.153  -3.556  1.00 86.01           C  
ATOM    655  N   GLU A  86     -14.046   9.143  -0.463  1.00 87.23           N  
ATOM    656  CA  GLU A  86     -14.950   8.559   0.523  1.00 87.23           C  
ATOM    657  C   GLU A  86     -14.257   7.461   1.325  1.00 87.23           C  
ATOM    658  CB  GLU A  86     -16.202   8.001  -0.159  1.00 87.23           C  
ATOM    659  O   GLU A  86     -14.535   7.282   2.512  1.00 87.23           O  
ATOM    660  CG  GLU A  86     -17.004   9.046  -0.922  1.00 87.23           C  
ATOM    661  CD  GLU A  86     -18.446   8.633  -1.168  1.00 87.23           C  
ATOM    662  OE1 GLU A  86     -19.186   9.385  -1.842  1.00 87.23           O  
ATOM    663  OE2 GLU A  86     -18.840   7.550  -0.681  1.00 87.23           O  
ATOM    664  N   TYR A  87     -13.465   6.749   0.718  1.00 85.05           N  
ATOM    665  CA  TYR A  87     -12.731   5.669   1.368  1.00 85.05           C  
ATOM    666  C   TYR A  87     -11.748   6.219   2.395  1.00 85.05           C  
ATOM    667  CB  TYR A  87     -11.984   4.825   0.331  1.00 85.05           C  
ATOM    668  O   TYR A  87     -11.618   5.673   3.493  1.00 85.05           O  
ATOM    669  CG  TYR A  87     -11.252   3.645   0.922  1.00 85.05           C  
ATOM    670  CD1 TYR A  87      -9.882   3.704   1.171  1.00 85.05           C  
ATOM    671  CD2 TYR A  87     -11.927   2.470   1.232  1.00 85.05           C  
ATOM    672  CE1 TYR A  87      -9.203   2.618   1.714  1.00 85.05           C  
ATOM    673  CE2 TYR A  87     -11.257   1.378   1.775  1.00 85.05           C  
ATOM    674  OH  TYR A  87      -9.230   0.384   2.549  1.00 85.05           O  
ATOM    675  CZ  TYR A  87      -9.898   1.461   2.012  1.00 85.05           C  
ATOM    676  N   VAL A  88     -11.159   7.234   2.086  1.00 85.34           N  
ATOM    677  CA  VAL A  88     -10.186   7.870   2.968  1.00 85.34           C  
ATOM    678  C   VAL A  88     -10.875   8.337   4.248  1.00 85.34           C  
ATOM    679  CB  VAL A  88      -9.485   9.061   2.275  1.00 85.34           C  
ATOM    680  O   VAL A  88     -10.369   8.112   5.350  1.00 85.34           O  
ATOM    681  CG1 VAL A  88      -8.562   9.787   3.251  1.00 85.34           C  
ATOM    682  CG2 VAL A  88      -8.705   8.582   1.052  1.00 85.34           C  
ATOM    683  N   VAL A  89     -11.931   8.970   4.049  1.00 88.84           N  
ATOM    684  CA  VAL A  89     -12.691   9.475   5.187  1.00 88.84           C  
ATOM    685  C   VAL A  89     -13.105   8.314   6.088  1.00 88.84           C  
ATOM    686  CB  VAL A  89     -13.936  10.267   4.732  1.00 88.84           C  
ATOM    687  O   VAL A  89     -12.949   8.381   7.310  1.00 88.84           O  
ATOM    688  CG1 VAL A  89     -14.795  10.660   5.933  1.00 88.84           C  
ATOM    689  CG2 VAL A  89     -13.520  11.506   3.941  1.00 88.84           C  
ATOM    690  N   ARG A  90     -13.616   7.358   5.492  1.00 89.09           N  
ATOM    691  CA  ARG A  90     -14.041   6.179   6.239  1.00 89.09           C  
ATOM    692  C   ARG A  90     -12.872   5.563   7.001  1.00 89.09           C  
ATOM    693  CB  ARG A  90     -14.659   5.141   5.300  1.00 89.09           C  
ATOM    694  O   ARG A  90     -13.010   5.196   8.170  1.00 89.09           O  
ATOM    695  CG  ARG A  90     -15.299   3.964   6.019  1.00 89.09           C  
ATOM    696  CD  ARG A  90     -15.751   2.886   5.044  1.00 89.09           C  
ATOM    697  NE  ARG A  90     -16.750   3.391   4.106  1.00 89.09           N  
ATOM    698  NH1 ARG A  90     -16.486   1.676   2.581  1.00 89.09           N  
ATOM    699  NH2 ARG A  90     -17.999   3.351   2.179  1.00 89.09           N  
ATOM    700  CZ  ARG A  90     -17.076   2.805   2.957  1.00 89.09           C  
ATOM    701  N   ASP A  91     -11.779   5.374   6.327  1.00 87.56           N  
ATOM    702  CA  ASP A  91     -10.588   4.803   6.949  1.00 87.56           C  
ATOM    703  C   ASP A  91     -10.147   5.632   8.154  1.00 87.56           C  
ATOM    704  CB  ASP A  91      -9.448   4.703   5.934  1.00 87.56           C  
ATOM    705  O   ASP A  91      -9.816   5.080   9.205  1.00 87.56           O  
ATOM    706  CG  ASP A  91      -8.254   3.925   6.459  1.00 87.56           C  
ATOM    707  OD1 ASP A  91      -8.383   2.709   6.716  1.00 87.56           O  
ATOM    708  OD2 ASP A  91      -7.174   4.535   6.620  1.00 87.56           O  
ATOM    709  N   ARG A  92     -10.153   6.862   8.033  1.00 88.25           N  
ATOM    710  CA  ARG A  92      -9.773   7.774   9.108  1.00 88.25           C  
ATOM    711  C   ARG A  92     -10.716   7.640  10.298  1.00 88.25           C  
ATOM    712  CB  ARG A  92      -9.762   9.220   8.607  1.00 88.25           C  
ATOM    713  O   ARG A  92     -10.272   7.599  11.448  1.00 88.25           O  
ATOM    714  CG  ARG A  92      -8.906  10.156   9.446  1.00 88.25           C  
ATOM    715  CD  ARG A  92      -8.951  11.584   8.921  1.00 88.25           C  
ATOM    716  NE  ARG A  92      -7.799  11.883   8.075  1.00 88.25           N  
ATOM    717  NH1 ARG A  92      -8.567  13.956   7.406  1.00 88.25           N  
ATOM    718  NH2 ARG A  92      -6.555  13.172   6.638  1.00 88.25           N  
ATOM    719  CZ  ARG A  92      -7.643  13.003   7.375  1.00 88.25           C  
ATOM    720  N   GLU A  93     -11.921   7.584  10.023  1.00 92.70           N  
ATOM    721  CA  GLU A  93     -12.924   7.438  11.074  1.00 92.70           C  
ATOM    722  C   GLU A  93     -12.747   6.122  11.826  1.00 92.70           C  
ATOM    723  CB  GLU A  93     -14.335   7.523  10.487  1.00 92.70           C  
ATOM    724  O   GLU A  93     -12.826   6.088  13.056  1.00 92.70           O  
ATOM    725  CG  GLU A  93     -15.437   7.546  11.536  1.00 92.70           C  
ATOM    726  CD  GLU A  93     -16.802   7.897  10.965  1.00 92.70           C  
ATOM    727  OE1 GLU A  93     -17.766   8.054  11.749  1.00 92.70           O  
ATOM    728  OE2 GLU A  93     -16.908   8.016   9.724  1.00 92.70           O  
ATOM    729  N   LEU A  94     -12.543   5.113  11.079  1.00 89.61           N  
ATOM    730  CA  LEU A  94     -12.339   3.806  11.692  1.00 89.61           C  
ATOM    731  C   LEU A  94     -11.113   3.816  12.600  1.00 89.61           C  
ATOM    732  CB  LEU A  94     -12.182   2.727  10.617  1.00 89.61           C  
ATOM    733  O   LEU A  94     -11.163   3.308  13.722  1.00 89.61           O  
ATOM    734  CG  LEU A  94     -12.007   1.292  11.116  1.00 89.61           C  
ATOM    735  CD1 LEU A  94     -13.193   0.884  11.982  1.00 89.61           C  
ATOM    736  CD2 LEU A  94     -11.840   0.334   9.941  1.00 89.61           C  
ATOM    737  N   LYS A  95     -10.126   4.363  12.117  1.00 88.43           N  
ATOM    738  CA  LYS A  95      -8.897   4.433  12.901  1.00 88.43           C  
ATOM    739  C   LYS A  95      -9.110   5.222  14.190  1.00 88.43           C  
ATOM    740  CB  LYS A  95      -7.772   5.066  12.080  1.00 88.43           C  
ATOM    741  O   LYS A  95      -8.596   4.847  15.246  1.00 88.43           O  
ATOM    742  CG  LYS A  95      -7.171   4.138  11.035  1.00 88.43           C  
ATOM    743  CD  LYS A  95      -6.065   4.826  10.245  1.00 88.43           C  
ATOM    744  CE  LYS A  95      -5.485   3.909   9.177  1.00 88.43           C  
ATOM    745  NZ  LYS A  95      -4.447   4.601   8.356  1.00 88.43           N  
ATOM    746  N   ARG A  96      -9.853   6.259  14.116  1.00 91.45           N  
ATOM    747  CA  ARG A  96     -10.191   7.070  15.280  1.00 91.45           C  
ATOM    748  C   ARG A  96     -10.973   6.257  16.307  1.00 91.45           C  
ATOM    749  CB  ARG A  96     -10.998   8.301  14.862  1.00 91.45           C  
ATOM    750  O   ARG A  96     -10.669   6.298  17.501  1.00 91.45           O  
ATOM    751  CG  ARG A  96     -11.254   9.283  15.994  1.00 91.45           C  
ATOM    752  CD  ARG A  96     -12.188  10.407  15.565  1.00 91.45           C  
ATOM    753  NE  ARG A  96     -13.524   9.908  15.255  1.00 91.45           N  
ATOM    754  NH1 ARG A  96     -14.404  10.361  17.343  1.00 91.45           N  
ATOM    755  NH2 ARG A  96     -15.720   9.420  15.719  1.00 91.45           N  
ATOM    756  CZ  ARG A  96     -14.546   9.898  16.106  1.00 91.45           C  
ATOM    757  N   LYS A  97     -11.878   5.570  15.852  1.00 93.87           N  
ATOM    758  CA  LYS A  97     -12.716   4.766  16.736  1.00 93.87           C  
ATOM    759  C   LYS A  97     -11.896   3.689  17.441  1.00 93.87           C  
ATOM    760  CB  LYS A  97     -13.862   4.123  15.953  1.00 93.87           C  
ATOM    761  O   LYS A  97     -12.055   3.467  18.643  1.00 93.87           O  
ATOM    762  CG  LYS A  97     -14.962   5.096  15.555  1.00 93.87           C  
ATOM    763  CD  LYS A  97     -16.088   4.393  14.808  1.00 93.87           C  
ATOM    764  CE  LYS A  97     -17.158   5.375  14.354  1.00 93.87           C  
ATOM    765  NZ  LYS A  97     -18.234   4.699  13.569  1.00 93.87           N  
ATOM    766  N   ILE A  98     -11.079   3.076  16.642  1.00 91.93           N  
ATOM    767  CA  ILE A  98     -10.249   2.009  17.190  1.00 91.93           C  
ATOM    768  C   ILE A  98      -9.285   2.585  18.225  1.00 91.93           C  
ATOM    769  CB  ILE A  98      -9.465   1.275  16.079  1.00 91.93           C  
ATOM    770  O   ILE A  98      -9.091   2.002  19.294  1.00 91.93           O  
ATOM    771  CG1 ILE A  98     -10.422   0.459  15.202  1.00 91.93           C  
ATOM    772  CG2 ILE A  98      -8.379   0.381  16.684  1.00 91.93           C  
ATOM    773  CD1 ILE A  98      -9.785  -0.082  13.929  1.00 91.93           C  
ATOM    774  N   ASN A  99      -8.692   3.700  17.938  1.00 89.52           N  
ATOM    775  CA  ASN A  99      -7.752   4.357  18.839  1.00 89.52           C  
ATOM    776  C   ASN A  99      -8.421   4.764  20.149  1.00 89.52           C  
ATOM    777  CB  ASN A  99      -7.122   5.576  18.163  1.00 89.52           C  
ATOM    778  O   ASN A  99      -7.829   4.632  21.221  1.00 89.52           O  
ATOM    779  CG  ASN A  99      -6.119   5.196  17.091  1.00 89.52           C  
ATOM    780  ND2 ASN A  99      -5.628   6.190  16.360  1.00 89.52           N  
ATOM    781  OD1 ASN A  99      -5.789   4.020  16.921  1.00 89.52           O  
ATOM    782  N   GLU A 100      -9.629   5.258  20.059  1.00 93.27           N  
ATOM    783  CA  GLU A 100     -10.412   5.623  21.236  1.00 93.27           C  
ATOM    784  C   GLU A 100     -10.705   4.403  22.104  1.00 93.27           C  
ATOM    785  CB  GLU A 100     -11.720   6.302  20.823  1.00 93.27           C  
ATOM    786  O   GLU A 100     -10.596   4.466  23.330  1.00 93.27           O  
ATOM    787  CG  GLU A 100     -11.544   7.733  20.338  1.00 93.27           C  
ATOM    788  CD  GLU A 100     -12.835   8.359  19.835  1.00 93.27           C  
ATOM    789  OE1 GLU A 100     -12.801   9.511  19.346  1.00 93.27           O  
ATOM    790  OE2 GLU A 100     -13.890   7.693  19.932  1.00 93.27           O  
ATOM    791  N   GLU A 101     -11.014   3.347  21.441  1.00 94.01           N  
ATOM    792  CA  GLU A 101     -11.340   2.110  22.144  1.00 94.01           C  
ATOM    793  C   GLU A 101     -10.107   1.522  22.826  1.00 94.01           C  
ATOM    794  CB  GLU A 101     -11.945   1.086  21.179  1.00 94.01           C  
ATOM    795  O   GLU A 101     -10.196   1.007  23.943  1.00 94.01           O  
ATOM    796  CG  GLU A 101     -13.388   1.379  20.798  1.00 94.01           C  
ATOM    797  CD  GLU A 101     -13.960   0.382  19.803  1.00 94.01           C  
ATOM    798  OE1 GLU A 101     -15.135   0.535  19.397  1.00 94.01           O  
ATOM    799  OE2 GLU A 101     -13.228  -0.561  19.427  1.00 94.01           O  
ATOM    800  N   LEU A 102      -8.988   1.742  22.245  1.00 93.00           N  
ATOM    801  CA  LEU A 102      -7.757   1.148  22.756  1.00 93.00           C  
ATOM    802  C   LEU A 102      -7.002   2.136  23.638  1.00 93.00           C  
ATOM    803  CB  LEU A 102      -6.863   0.689  21.601  1.00 93.00           C  
ATOM    804  O   LEU A 102      -5.985   1.784  24.242  1.00 93.00           O  
ATOM    805  CG  LEU A 102      -7.404  -0.450  20.735  1.00 93.00           C  
ATOM    806  CD1 LEU A 102      -6.466  -0.717  19.564  1.00 93.00           C  
ATOM    807  CD2 LEU A 102      -7.597  -1.711  21.571  1.00 93.00           C  
ATOM    808  N   GLY A 103      -7.589   3.390  23.793  1.00 89.38           N  
ATOM    809  CA  GLY A 103      -6.929   4.409  24.594  1.00 89.38           C  
ATOM    810  C   GLY A 103      -5.583   4.827  24.035  1.00 89.38           C  
ATOM    811  O   GLY A 103      -4.644   5.087  24.791  1.00 89.38           O  
ATOM    812  N   ILE A 104      -5.349   4.688  22.734  1.00 88.78           N  
ATOM    813  CA  ILE A 104      -4.124   5.091  22.053  1.00 88.78           C  
ATOM    814  C   ILE A 104      -4.189   6.578  21.710  1.00 88.78           C  
ATOM    815  CB  ILE A 104      -3.887   4.256  20.774  1.00 88.78           C  
ATOM    816  O   ILE A 104      -5.175   7.046  21.135  1.00 88.78           O  
ATOM    817  CG1 ILE A 104      -3.793   2.766  21.120  1.00 88.78           C  
ATOM    818  CG2 ILE A 104      -2.626   4.730  20.046  1.00 88.78           C  
ATOM    819  CD1 ILE A 104      -3.860   1.844  19.910  1.00 88.78           C  
ATOM    820  N   THR A 105      -3.362   7.517  22.304  1.00 77.98           N  
ATOM    821  CA  THR A 105      -3.319   8.941  21.990  1.00 77.98           C  
ATOM    822  C   THR A 105      -2.396   9.206  20.804  1.00 77.98           C  
ATOM    823  CB  THR A 105      -2.849   9.766  23.203  1.00 77.98           C  
ATOM    824  O   THR A 105      -1.304   8.641  20.722  1.00 77.98           O  
ATOM    825  CG2 THR A 105      -3.830   9.643  24.365  1.00 77.98           C  
ATOM    826  OG1 THR A 105      -1.564   9.296  23.625  1.00 77.98           O  
ATOM    827  N   GLU A 106      -2.961   9.491  19.641  1.00 65.50           N  
ATOM    828  CA  GLU A 106      -2.170   9.799  18.454  1.00 65.50           C  
ATOM    829  C   GLU A 106      -1.320  11.049  18.666  1.00 65.50           C  
ATOM    830  CB  GLU A 106      -3.079   9.982  17.235  1.00 65.50           C  
ATOM    831  O   GLU A 106      -1.766  12.010  19.296  1.00 65.50           O  
ATOM    832  CG  GLU A 106      -3.697   8.686  16.730  1.00 65.50           C  
ATOM    833  CD  GLU A 106      -4.312   8.815  15.345  1.00 65.50           C  
ATOM    834  OE1 GLU A 106      -4.690   7.780  14.751  1.00 65.50           O  
ATOM    835  OE2 GLU A 106      -4.416   9.960  14.851  1.00 65.50           O  
ATOM    836  N   LYS A 107       0.055  11.038  18.614  1.00 56.00           N  
ATOM    837  CA  LYS A 107       0.912  12.215  18.511  1.00 56.00           C  
ATOM    838  C   LYS A 107       0.471  13.118  17.363  1.00 56.00           C  
ATOM    839  CB  LYS A 107       2.372  11.800  18.321  1.00 56.00           C  
ATOM    840  O   LYS A 107       0.125  12.633  16.283  1.00 56.00           O  
ATOM    841  CG  LYS A 107       3.234  11.983  19.561  1.00 56.00           C  
ATOM    842  CD  LYS A 107       4.670  11.539  19.314  1.00 56.00           C  
ATOM    843  CE  LYS A 107       5.504  11.607  20.587  1.00 56.00           C  
ATOM    844  NZ  LYS A 107       6.910  11.161  20.352  1.00 56.00           N  
ATOM    845  N   PRO A 108       0.023  14.377  17.665  1.00 52.16           N  
ATOM    846  CA  PRO A 108      -0.349  15.316  16.604  1.00 52.16           C  
ATOM    847  C   PRO A 108       0.678  15.368  15.475  1.00 52.16           C  
ATOM    848  CB  PRO A 108      -0.426  16.660  17.334  1.00 52.16           C  
ATOM    849  O   PRO A 108       1.864  15.115  15.702  1.00 52.16           O  
ATOM    850  CG  PRO A 108      -0.025  16.354  18.741  1.00 52.16           C  
ATOM    851  CD  PRO A 108       0.357  14.904  18.823  1.00 52.16           C  
ATOM    852  N   MET A 109       0.266  15.077  14.187  1.00 47.78           N  
ATOM    853  CA  MET A 109       0.989  15.336  12.945  1.00 47.78           C  
ATOM    854  C   MET A 109       1.626  16.721  12.965  1.00 47.78           C  
ATOM    855  CB  MET A 109       0.054  15.209  11.741  1.00 47.78           C  
ATOM    856  O   MET A 109       0.952  17.716  13.237  1.00 47.78           O  
ATOM    857  CG  MET A 109      -0.480  13.802  11.526  1.00 47.78           C  
ATOM    858  SD  MET A 109      -1.152  13.556   9.836  1.00 47.78           S  
ATOM    859  CE  MET A 109       0.370  13.123   8.947  1.00 47.78           C  
ATOM    860  N   LEU A 110       2.855  16.897  13.543  1.00 45.39           N  
ATOM    861  CA  LEU A 110       3.639  18.119  13.396  1.00 45.39           C  
ATOM    862  C   LEU A 110       3.825  18.471  11.924  1.00 45.39           C  
ATOM    863  CB  LEU A 110       5.003  17.966  14.073  1.00 45.39           C  
ATOM    864  O   LEU A 110       3.996  17.583  11.085  1.00 45.39           O  
ATOM    865  CG  LEU A 110       5.056  18.279  15.569  1.00 45.39           C  
ATOM    866  CD1 LEU A 110       5.553  17.065  16.347  1.00 45.39           C  
ATOM    867  CD2 LEU A 110       5.945  19.489  15.832  1.00 45.39           C  
ATOM    868  N   PRO A 111       3.380  19.660  11.464  1.00 42.91           N  
ATOM    869  CA  PRO A 111       3.676  20.134  10.110  1.00 42.91           C  
ATOM    870  C   PRO A 111       5.142  19.950   9.727  1.00 42.91           C  
ATOM    871  CB  PRO A 111       3.309  21.620  10.170  1.00 42.91           C  
ATOM    872  O   PRO A 111       6.025  20.055  10.582  1.00 42.91           O  
ATOM    873  CG  PRO A 111       3.104  21.905  11.622  1.00 42.91           C  
ATOM    874  CD  PRO A 111       3.184  20.609  12.378  1.00 42.91           C  
ATOM    875  N   SER A 112       5.551  18.930   8.957  1.00 51.36           N  
ATOM    876  CA  SER A 112       6.778  18.709   8.199  1.00 51.36           C  
ATOM    877  C   SER A 112       7.531  20.015   7.971  1.00 51.36           C  
ATOM    878  CB  SER A 112       6.467  18.050   6.854  1.00 51.36           C  
ATOM    879  O   SER A 112       6.939  21.016   7.561  1.00 51.36           O  
ATOM    880  OG  SER A 112       6.450  16.638   6.978  1.00 51.36           O  
ATOM    881  N   LYS A 113       8.237  20.676   8.941  1.00 43.03           N  
ATOM    882  CA  LYS A 113       9.248  21.714   8.764  1.00 43.03           C  
ATOM    883  C   LYS A 113       9.991  21.538   7.443  1.00 43.03           C  
ATOM    884  CB  LYS A 113      10.239  21.702   9.929  1.00 43.03           C  
ATOM    885  O   LYS A 113      10.424  20.432   7.111  1.00 43.03           O  
ATOM    886  CG  LYS A 113       9.944  22.738  11.004  1.00 43.03           C  
ATOM    887  CD  LYS A 113      10.906  22.615  12.178  1.00 43.03           C  
ATOM    888  CE  LYS A 113      10.483  23.499  13.344  1.00 43.03           C  
ATOM    889  NZ  LYS A 113      11.520  23.532  14.418  1.00 43.03           N  
ATOM    890  N   ARG A 114       9.494  22.036   6.336  1.00 47.62           N  
ATOM    891  CA  ARG A 114      10.217  22.407   5.124  1.00 47.62           C  
ATOM    892  C   ARG A 114      11.685  22.687   5.427  1.00 47.62           C  
ATOM    893  CB  ARG A 114       9.574  23.630   4.468  1.00 47.62           C  
ATOM    894  O   ARG A 114      12.001  23.452   6.340  1.00 47.62           O  
ATOM    895  CG  ARG A 114       8.392  23.299   3.571  1.00 47.62           C  
ATOM    896  CD  ARG A 114       7.853  24.537   2.868  1.00 47.62           C  
ATOM    897  NE  ARG A 114       6.795  24.200   1.920  1.00 47.62           N  
ATOM    898  NH1 ARG A 114       6.961  26.167   0.719  1.00 47.62           N  
ATOM    899  NH2 ARG A 114       5.423  24.577   0.117  1.00 47.62           N  
ATOM    900  CZ  ARG A 114       6.395  24.982   0.921  1.00 47.62           C  
ATOM    901  N   ARG A 115      12.591  21.760   5.516  1.00 50.53           N  
ATOM    902  CA  ARG A 115      14.035  21.968   5.479  1.00 50.53           C  
ATOM    903  C   ARG A 115      14.394  23.167   4.608  1.00 50.53           C  
ATOM    904  CB  ARG A 115      14.746  20.715   4.964  1.00 50.53           C  
ATOM    905  O   ARG A 115      13.921  23.283   3.476  1.00 50.53           O  
ATOM    906  CG  ARG A 115      15.476  19.932   6.044  1.00 50.53           C  
ATOM    907  CD  ARG A 115      16.083  18.648   5.497  1.00 50.53           C  
ATOM    908  NE  ARG A 115      16.859  17.943   6.513  1.00 50.53           N  
ATOM    909  NH1 ARG A 115      18.093  16.701   5.006  1.00 50.53           N  
ATOM    910  NH2 ARG A 115      18.442  16.455   7.258  1.00 50.53           N  
ATOM    911  CZ  ARG A 115      17.796  17.035   6.257  1.00 50.53           C  
ATOM    912  N   SER A 116      14.425  24.413   5.091  1.00 50.87           N  
ATOM    913  CA  SER A 116      15.032  25.600   4.498  1.00 50.87           C  
ATOM    914  C   SER A 116      16.422  25.296   3.952  1.00 50.87           C  
ATOM    915  CB  SER A 116      15.114  26.730   5.525  1.00 50.87           C  
ATOM    916  O   SER A 116      17.198  24.574   4.581  1.00 50.87           O  
ATOM    917  OG  SER A 116      15.358  26.214   6.822  1.00 50.87           O  
ATOM    918  N   LYS A 117      16.614  25.080   2.646  1.00 47.41           N  
ATOM    919  CA  LYS A 117      17.793  25.205   1.795  1.00 47.41           C  
ATOM    920  C   LYS A 117      18.848  26.097   2.444  1.00 47.41           C  
ATOM    921  CB  LYS A 117      17.409  25.760   0.423  1.00 47.41           C  
ATOM    922  O   LYS A 117      18.524  27.157   2.984  1.00 47.41           O  
ATOM    923  CG  LYS A 117      17.138  24.691  -0.625  1.00 47.41           C  
ATOM    924  CD  LYS A 117      16.708  25.303  -1.951  1.00 47.41           C  
ATOM    925  CE  LYS A 117      16.420  24.233  -2.995  1.00 47.41           C  
ATOM    926  NZ  LYS A 117      15.953  24.827  -4.284  1.00 47.41           N  
ATOM    927  N   PRO A 118      20.069  25.681   2.864  1.00 42.09           N  
ATOM    928  CA  PRO A 118      21.048  26.717   3.203  1.00 42.09           C  
ATOM    929  C   PRO A 118      21.479  27.540   1.992  1.00 42.09           C  
ATOM    930  CB  PRO A 118      22.226  25.918   3.767  1.00 42.09           C  
ATOM    931  O   PRO A 118      21.498  27.030   0.869  1.00 42.09           O  
ATOM    932  CG  PRO A 118      21.893  24.490   3.475  1.00 42.09           C  
ATOM    933  CD  PRO A 118      20.609  24.449   2.697  1.00 42.09           C  
ATOM    934  N   ALA A 119      21.151  28.859   1.996  1.00 43.93           N  
ATOM    935  CA  ALA A 119      21.631  30.157   1.530  1.00 43.93           C  
ATOM    936  C   ALA A 119      23.083  30.072   1.068  1.00 43.93           C  
ATOM    937  CB  ALA A 119      21.486  31.205   2.631  1.00 43.93           C  
ATOM    938  O   ALA A 119      23.912  29.436   1.723  1.00 43.93           O  
ATOM    939  N   ALA A 120      23.409  29.868  -0.204  1.00 47.26           N  
ATOM    940  CA  ALA A 120      24.374  30.450  -1.133  1.00 47.26           C  
ATOM    941  C   ALA A 120      25.347  31.374  -0.407  1.00 47.26           C  
ATOM    942  CB  ALA A 120      23.653  31.208  -2.245  1.00 47.26           C  
ATOM    943  O   ALA A 120      24.928  32.318   0.268  1.00 47.26           O  
ATOM    944  N   SER A 121      26.494  30.893   0.098  1.00 44.47           N  
ATOM    945  CA  SER A 121      27.586  31.799   0.444  1.00 44.47           C  
ATOM    946  C   SER A 121      28.576  31.935  -0.708  1.00 44.47           C  
ATOM    947  CB  SER A 121      28.313  31.309   1.696  1.00 44.47           C  
ATOM    948  O   SER A 121      28.981  30.937  -1.307  1.00 44.47           O  
ATOM    949  OG  SER A 121      28.923  30.051   1.465  1.00 44.47           O  
ATOM    950  N   ASN A 122      28.406  32.902  -1.588  1.00 42.74           N  
ATOM    951  CA  ASN A 122      29.268  33.803  -2.345  1.00 42.74           C  
ATOM    952  C   ASN A 122      30.423  34.321  -1.493  1.00 42.74           C  
ATOM    953  CB  ASN A 122      28.459  34.973  -2.910  1.00 42.74           C  
ATOM    954  O   ASN A 122      30.204  35.005  -0.492  1.00 42.74           O  
ATOM    955  CG  ASN A 122      27.331  34.519  -3.816  1.00 42.74           C  
ATOM    956  ND2 ASN A 122      26.383  35.412  -4.075  1.00 42.74           N  
ATOM    957  OD1 ASN A 122      27.312  33.376  -4.278  1.00 42.74           O  
ATOM    958  N   ASP A 123      31.550  33.679  -1.595  1.00 40.63           N  
ATOM    959  CA  ASP A 123      32.767  34.380  -1.197  1.00 40.63           C  
ATOM    960  C   ASP A 123      33.721  34.540  -2.378  1.00 40.63           C  
ATOM    961  CB  ASP A 123      33.464  33.639  -0.054  1.00 40.63           C  
ATOM    962  O   ASP A 123      34.107  33.553  -3.008  1.00 40.63           O  
ATOM    963  CG  ASP A 123      33.409  34.392   1.263  1.00 40.63           C  
ATOM    964  OD1 ASP A 123      33.546  35.635   1.261  1.00 40.63           O  
ATOM    965  OD2 ASP A 123      33.231  33.738   2.313  1.00 40.63           O  
ATOM    966  N   THR A 124      33.587  35.583  -3.205  1.00 39.40           N  
ATOM    967  CA  THR A 124      34.406  36.529  -3.954  1.00 39.40           C  
ATOM    968  C   THR A 124      35.541  37.066  -3.086  1.00 39.40           C  
ATOM    969  CB  THR A 124      33.562  37.703  -4.483  1.00 39.40           C  
ATOM    970  O   THR A 124      35.326  37.430  -1.929  1.00 39.40           O  
ATOM    971  CG2 THR A 124      32.952  37.373  -5.841  1.00 39.40           C  
ATOM    972  OG1 THR A 124      32.508  37.983  -3.554  1.00 39.40           O  
ATOM    973  N   THR A 125      36.800  36.700  -3.437  1.00 34.65           N  
ATOM    974  CA  THR A 125      37.896  37.356  -4.143  1.00 34.65           C  
ATOM    975  C   THR A 125      39.233  37.041  -3.479  1.00 34.65           C  
ATOM    976  CB  THR A 125      37.692  38.881  -4.197  1.00 34.65           C  
ATOM    977  O   THR A 125      39.325  36.993  -2.250  1.00 34.65           O  
ATOM    978  CG2 THR A 125      36.892  39.286  -5.431  1.00 34.65           C  
ATOM    979  OG1 THR A 125      36.986  39.305  -3.024  1.00 34.65           O  
ATOM    980  N   PRO A 126      40.452  37.357  -4.184  1.00 41.28           N  
ATOM    981  CA  PRO A 126      41.130  37.777  -5.412  1.00 41.28           C  
ATOM    982  C   PRO A 126      42.525  37.170  -5.553  1.00 41.28           C  
ATOM    983  CB  PRO A 126      41.209  39.299  -5.268  1.00 41.28           C  
ATOM    984  O   PRO A 126      43.035  36.561  -4.610  1.00 41.28           O  
ATOM    985  CG  PRO A 126      41.399  39.535  -3.805  1.00 41.28           C  
ATOM    986  CD  PRO A 126      41.337  38.212  -3.096  1.00 41.28           C  
ATOM    987  N   MET A 127      42.934  36.871  -6.853  1.00 36.75           N  
ATOM    988  CA  MET A 127      43.941  37.060  -7.893  1.00 36.75           C  
ATOM    989  C   MET A 127      45.228  37.631  -7.307  1.00 36.75           C  
ATOM    990  CB  MET A 127      43.412  37.984  -8.992  1.00 36.75           C  
ATOM    991  O   MET A 127      45.212  38.687  -6.673  1.00 36.75           O  
ATOM    992  CG  MET A 127      42.643  37.259 -10.085  1.00 36.75           C  
ATOM    993  SD  MET A 127      43.526  37.274 -11.694  1.00 36.75           S  
ATOM    994  CE  MET A 127      44.163  35.575 -11.724  1.00 36.75           C  
ATOM    995  N   LEU A 128      46.300  36.799  -7.224  1.00 35.05           N  
ATOM    996  CA  LEU A 128      47.656  37.223  -7.555  1.00 35.05           C  
ATOM    997  C   LEU A 128      48.410  36.114  -8.280  1.00 35.05           C  
ATOM    998  CB  LEU A 128      48.415  37.628  -6.288  1.00 35.05           C  
ATOM    999  O   LEU A 128      48.466  34.979  -7.801  1.00 35.05           O  
ATOM   1000  CG  LEU A 128      47.980  38.937  -5.628  1.00 35.05           C  
ATOM   1001  CD1 LEU A 128      48.619  39.073  -4.249  1.00 35.05           C  
ATOM   1002  CD2 LEU A 128      48.342  40.128  -6.509  1.00 35.05           C  
ATOM   1003  N   GLY A 129      48.624  36.182  -9.628  1.00 33.51           N  
ATOM   1004  CA  GLY A 129      49.557  36.245 -10.742  1.00 33.51           C  
ATOM   1005  C   GLY A 129      50.973  35.863 -10.356  1.00 33.51           C  
ATOM   1006  O   GLY A 129      51.482  36.305  -9.323  1.00 33.51           O  
ATOM   1007  N   VAL A 130      51.525  34.745 -10.862  1.00 36.00           N  
ATOM   1008  CA  VAL A 130      52.842  34.742 -11.490  1.00 36.00           C  
ATOM   1009  C   VAL A 130      53.080  33.404 -12.186  1.00 36.00           C  
ATOM   1010  CB  VAL A 130      53.963  35.015 -10.462  1.00 36.00           C  
ATOM   1011  O   VAL A 130      52.838  32.343 -11.605  1.00 36.00           O  
ATOM   1012  CG1 VAL A 130      55.315  34.550 -11.000  1.00 36.00           C  
ATOM   1013  CG2 VAL A 130      54.008  36.499 -10.104  1.00 36.00           C  
ATOM   1014  N   GLU A 131      53.173  33.387 -13.537  1.00 32.28           N  
ATOM   1015  CA  GLU A 131      53.954  33.068 -14.728  1.00 32.28           C  
ATOM   1016  C   GLU A 131      55.000  31.997 -14.432  1.00 32.28           C  
ATOM   1017  CB  GLU A 131      54.630  34.325 -15.281  1.00 32.28           C  
ATOM   1018  O   GLU A 131      55.754  32.110 -13.462  1.00 32.28           O  
ATOM   1019  CG  GLU A 131      53.653  35.403 -15.727  1.00 32.28           C  
ATOM   1020  CD  GLU A 131      54.281  36.440 -16.645  1.00 32.28           C  
ATOM   1021  OE1 GLU A 131      53.550  37.057 -17.453  1.00 32.28           O  
ATOM   1022  OE2 GLU A 131      55.513  36.635 -16.557  1.00 32.28           O  
ATOM   1023  N   GLY A 132      54.960  30.842 -15.156  1.00 29.71           N  
ATOM   1024  CA  GLY A 132      56.077  30.300 -15.913  1.00 29.71           C  
ATOM   1025  C   GLY A 132      55.848  28.874 -16.377  1.00 29.71           C  
ATOM   1026  O   GLY A 132      55.309  28.052 -15.633  1.00 29.71           O  
ATOM   1027  N   ASN A 133      55.495  28.664 -17.654  1.00 32.72           N  
ATOM   1028  CA  ASN A 133      55.638  27.607 -18.649  1.00 32.72           C  
ATOM   1029  C   ASN A 133      56.898  26.780 -18.411  1.00 32.72           C  
ATOM   1030  CB  ASN A 133      55.649  28.197 -20.061  1.00 32.72           C  
ATOM   1031  O   ASN A 133      57.937  27.320 -18.027  1.00 32.72           O  
ATOM   1032  CG  ASN A 133      55.081  27.246 -21.096  1.00 32.72           C  
ATOM   1033  ND2 ASN A 133      55.332  27.534 -22.367  1.00 32.72           N  
ATOM   1034  OD1 ASN A 133      54.421  26.260 -20.755  1.00 32.72           O  
ATOM   1035  N   PRO A 134      57.069  25.527 -19.167  1.00 49.56           N  
ATOM   1036  CA  PRO A 134      56.831  24.115 -19.474  1.00 49.56           C  
ATOM   1037  C   PRO A 134      58.117  23.291 -19.499  1.00 49.56           C  
ATOM   1038  CB  PRO A 134      56.185  24.160 -20.862  1.00 49.56           C  
ATOM   1039  O   PRO A 134      59.214  23.854 -19.522  1.00 49.56           O  
ATOM   1040  CG  PRO A 134      56.839  25.314 -21.550  1.00 49.56           C  
ATOM   1041  CD  PRO A 134      57.749  26.000 -20.571  1.00 49.56           C  
ATOM   1042  N   GLU A 135      58.162  22.087 -18.825  1.00 30.45           N  
ATOM   1043  CA  GLU A 135      59.090  21.082 -19.335  1.00 30.45           C  
ATOM   1044  C   GLU A 135      58.556  19.671 -19.105  1.00 30.45           C  
ATOM   1045  CB  GLU A 135      60.465  21.238 -18.681  1.00 30.45           C  
ATOM   1046  O   GLU A 135      58.155  19.327 -17.991  1.00 30.45           O  
ATOM   1047  CG  GLU A 135      61.354  22.272 -19.357  1.00 30.45           C  
ATOM   1048  CD  GLU A 135      62.765  22.311 -18.793  1.00 30.45           C  
ATOM   1049  OE1 GLU A 135      63.654  22.925 -19.424  1.00 30.45           O  
ATOM   1050  OE2 GLU A 135      62.983  21.721 -17.711  1.00 30.45           O  
ATOM   1051  N   GLU A 136      57.990  19.024 -20.149  1.00 32.99           N  
ATOM   1052  CA  GLU A 136      58.160  17.584 -20.321  1.00 32.99           C  
ATOM   1053  C   GLU A 136      59.543  17.254 -20.875  1.00 32.99           C  
ATOM   1054  CB  GLU A 136      57.075  17.021 -21.243  1.00 32.99           C  
ATOM   1055  O   GLU A 136      60.089  18.007 -21.685  1.00 32.99           O  
ATOM   1056  CG  GLU A 136      56.032  16.179 -20.523  1.00 32.99           C  
ATOM   1057  CD  GLU A 136      55.097  15.443 -21.469  1.00 32.99           C  
ATOM   1058  OE1 GLU A 136      54.270  14.631 -20.996  1.00 32.99           O  
ATOM   1059  OE2 GLU A 136      55.192  15.681 -22.694  1.00 32.99           O  
ATOM   1060  N   PRO A 137      60.065  15.897 -20.905  1.00 43.82           N  
ATOM   1061  CA  PRO A 137      59.771  14.465 -20.994  1.00 43.82           C  
ATOM   1062  C   PRO A 137      60.962  13.592 -20.606  1.00 43.82           C  
ATOM   1063  CB  PRO A 137      59.408  14.271 -22.469  1.00 43.82           C  
ATOM   1064  O   PRO A 137      62.076  14.098 -20.444  1.00 43.82           O  
ATOM   1065  CG  PRO A 137      60.285  15.230 -23.207  1.00 43.82           C  
ATOM   1066  CD  PRO A 137      61.053  16.043 -22.205  1.00 43.82           C  
ATOM   1067  N   THR A 138      60.835  12.390 -20.014  1.00 32.08           N  
ATOM   1068  CA  THR A 138      61.315  11.173 -20.659  1.00 32.08           C  
ATOM   1069  C   THR A 138      61.275   9.995 -19.690  1.00 32.08           C  
ATOM   1070  CB  THR A 138      62.748  11.353 -21.194  1.00 32.08           C  
ATOM   1071  O   THR A 138      61.570  10.150 -18.503  1.00 32.08           O  
ATOM   1072  CG2 THR A 138      62.809  12.458 -22.243  1.00 32.08           C  
ATOM   1073  OG1 THR A 138      63.618  11.693 -20.107  1.00 32.08           O  
ATOM   1074  N   GLU A 139      60.586   8.912 -20.114  1.00 34.10           N  
ATOM   1075  CA  GLU A 139      60.848   7.618 -20.738  1.00 34.10           C  
ATOM   1076  C   GLU A 139      61.193   6.561 -19.693  1.00 34.10           C  
ATOM   1077  CB  GLU A 139      61.980   7.734 -21.762  1.00 34.10           C  
ATOM   1078  O   GLU A 139      62.021   6.799 -18.811  1.00 34.10           O  
ATOM   1079  CG  GLU A 139      61.497   7.911 -23.195  1.00 34.10           C  
ATOM   1080  CD  GLU A 139      62.632   8.012 -24.202  1.00 34.10           C  
ATOM   1081  OE1 GLU A 139      62.356   8.107 -25.420  1.00 34.10           O  
ATOM   1082  OE2 GLU A 139      63.806   7.994 -23.770  1.00 34.10           O  
ATOM   1083  N   ASP A 140      60.451   5.476 -19.591  1.00 34.30           N  
ATOM   1084  CA  ASP A 140      60.469   4.130 -20.156  1.00 34.30           C  
ATOM   1085  C   ASP A 140      60.776   3.089 -19.082  1.00 34.30           C  
ATOM   1086  CB  ASP A 140      61.495   4.037 -21.288  1.00 34.30           C  
ATOM   1087  O   ASP A 140      61.722   3.248 -18.308  1.00 34.30           O  
ATOM   1088  CG  ASP A 140      60.978   4.592 -22.603  1.00 34.30           C  
ATOM   1089  OD1 ASP A 140      59.749   4.574 -22.832  1.00 34.30           O  
ATOM   1090  OD2 ASP A 140      61.807   5.049 -23.419  1.00 34.30           O  
ATOM   1091  N   LYS A 141      59.885   2.164 -18.835  1.00 39.26           N  
ATOM   1092  CA  LYS A 141      60.045   0.775 -19.253  1.00 39.26           C  
ATOM   1093  C   LYS A 141      58.961  -0.111 -18.644  1.00 39.26           C  
ATOM   1094  CB  LYS A 141      61.429   0.253 -18.861  1.00 39.26           C  
ATOM   1095  O   LYS A 141      58.721  -0.065 -17.436  1.00 39.26           O  
ATOM   1096  CG  LYS A 141      62.565   0.829 -19.693  1.00 39.26           C  
ATOM   1097  CD  LYS A 141      63.861   0.056 -19.481  1.00 39.26           C  
ATOM   1098  CE  LYS A 141      64.976   0.576 -20.377  1.00 39.26           C  
ATOM   1099  NZ  LYS A 141      66.292  -0.045 -20.041  1.00 39.26           N  
ATOM   1100  N   GLU A 142      57.925  -0.480 -19.496  1.00 34.92           N  
ATOM   1101  CA  GLU A 142      57.461  -1.677 -20.190  1.00 34.92           C  
ATOM   1102  C   GLU A 142      57.875  -2.943 -19.445  1.00 34.92           C  
ATOM   1103  CB  GLU A 142      57.999  -1.711 -21.623  1.00 34.92           C  
ATOM   1104  O   GLU A 142      59.058  -3.142 -19.159  1.00 34.92           O  
ATOM   1105  CG  GLU A 142      57.031  -1.152 -22.656  1.00 34.92           C  
ATOM   1106  CD  GLU A 142      57.609  -1.119 -24.062  1.00 34.92           C  
ATOM   1107  OE1 GLU A 142      56.850  -0.861 -25.024  1.00 34.92           O  
ATOM   1108  OE2 GLU A 142      58.830  -1.354 -24.203  1.00 34.92           O  
ATOM   1109  N   LYS A 143      56.934  -3.754 -18.965  1.00 41.63           N  
ATOM   1110  CA  LYS A 143      56.140  -4.975 -18.858  1.00 41.63           C  
ATOM   1111  C   LYS A 143      57.016  -6.215 -19.006  1.00 41.63           C  
ATOM   1112  CB  LYS A 143      55.031  -4.987 -19.911  1.00 41.63           C  
ATOM   1113  O   LYS A 143      58.004  -6.200 -19.743  1.00 41.63           O  
ATOM   1114  CG  LYS A 143      53.660  -4.611 -19.370  1.00 41.63           C  
ATOM   1115  CD  LYS A 143      52.582  -4.741 -20.439  1.00 41.63           C  
ATOM   1116  CE  LYS A 143      51.270  -4.112 -19.991  1.00 41.63           C  
ATOM   1117  NZ  LYS A 143      50.143  -4.472 -20.903  1.00 41.63           N  
ATOM   1118  N   PRO A 144      56.540  -7.433 -18.691  1.00 42.93           N  
ATOM   1119  CA  PRO A 144      55.461  -8.178 -19.344  1.00 42.93           C  
ATOM   1120  C   PRO A 144      54.889  -9.284 -18.461  1.00 42.93           C  
ATOM   1121  CB  PRO A 144      56.138  -8.764 -20.585  1.00 42.93           C  
ATOM   1122  O   PRO A 144      55.427  -9.560 -17.385  1.00 42.93           O  
ATOM   1123  CG  PRO A 144      57.542  -9.045 -20.157  1.00 42.93           C  
ATOM   1124  CD  PRO A 144      57.732  -8.514 -18.765  1.00 42.93           C  
ATOM   1125  N   ASP A 145      53.560  -9.466 -18.567  1.00 45.52           N  
ATOM   1126  CA  ASP A 145      52.509 -10.373 -19.018  1.00 45.52           C  
ATOM   1127  C   ASP A 145      53.090 -11.724 -19.432  1.00 45.52           C  
ATOM   1128  CB  ASP A 145      51.731  -9.757 -20.182  1.00 45.52           C  
ATOM   1129  O   ASP A 145      54.009 -11.785 -20.251  1.00 45.52           O  
ATOM   1130  CG  ASP A 145      50.324 -10.314 -20.316  1.00 45.52           C  
ATOM   1131  OD1 ASP A 145      49.840 -10.979 -19.375  1.00 45.52           O  
ATOM   1132  OD2 ASP A 145      49.696 -10.088 -21.373  1.00 45.52           O  
ATOM   1133  N   ASP A 146      52.782 -12.718 -18.807  1.00 41.69           N  
ATOM   1134  CA  ASP A 146      52.485 -13.956 -19.520  1.00 41.69           C  
ATOM   1135  C   ASP A 146      51.426 -14.774 -18.783  1.00 41.69           C  
ATOM   1136  CB  ASP A 146      53.757 -14.787 -19.704  1.00 41.69           C  
ATOM   1137  O   ASP A 146      51.586 -15.086 -17.602  1.00 41.69           O  
ATOM   1138  CG  ASP A 146      54.743 -14.156 -20.672  1.00 41.69           C  
ATOM   1139  OD1 ASP A 146      54.313 -13.419 -21.585  1.00 41.69           O  
ATOM   1140  OD2 ASP A 146      55.959 -14.402 -20.522  1.00 41.69           O  
ATOM   1141  N   GLY A 147      50.128 -14.716 -19.277  1.00 36.86           N  
ATOM   1142  CA  GLY A 147      49.524 -15.580 -20.278  1.00 36.86           C  
ATOM   1143  C   GLY A 147      48.802 -16.772 -19.679  1.00 36.86           C  
ATOM   1144  O   GLY A 147      49.375 -17.512 -18.876  1.00 36.86           O  
ATOM   1145  N   ASN A 148      47.491 -16.765 -19.721  1.00 37.79           N  
ATOM   1146  CA  ASN A 148      46.359 -17.457 -20.329  1.00 37.79           C  
ATOM   1147  C   ASN A 148      46.771 -18.812 -20.898  1.00 37.79           C  
ATOM   1148  CB  ASN A 148      45.725 -16.593 -21.421  1.00 37.79           C  
ATOM   1149  O   ASN A 148      47.793 -18.920 -21.578  1.00 37.79           O  
ATOM   1150  CG  ASN A 148      44.213 -16.698 -21.444  1.00 37.79           C  
ATOM   1151  ND2 ASN A 148      43.609 -16.309 -22.561  1.00 37.79           N  
ATOM   1152  OD1 ASN A 148      43.593 -17.124 -20.467  1.00 37.79           O  
ATOM   1153  N   ALA A 149      45.994 -19.867 -20.654  1.00 40.63           N  
ATOM   1154  CA  ALA A 149      45.023 -20.669 -21.393  1.00 40.63           C  
ATOM   1155  C   ALA A 149      45.363 -22.154 -21.312  1.00 40.63           C  
ATOM   1156  CB  ALA A 149      44.962 -20.220 -22.851  1.00 40.63           C  
ATOM   1157  O   ALA A 149      46.524 -22.541 -21.462  1.00 40.63           O  
ATOM   1158  N   TYR A 150      44.428 -23.016 -20.930  1.00 35.22           N  
ATOM   1159  CA  TYR A 150      43.506 -24.008 -21.473  1.00 35.22           C  
ATOM   1160  C   TYR A 150      43.696 -25.359 -20.793  1.00 35.22           C  
ATOM   1161  CB  TYR A 150      43.701 -24.152 -22.985  1.00 35.22           C  
ATOM   1162  O   TYR A 150      44.827 -25.787 -20.555  1.00 35.22           O  
ATOM   1163  CG  TYR A 150      44.594 -23.094 -23.586  1.00 35.22           C  
ATOM   1164  CD1 TYR A 150      44.064 -21.906 -24.083  1.00 35.22           C  
ATOM   1165  CD2 TYR A 150      45.971 -23.281 -23.657  1.00 35.22           C  
ATOM   1166  CE1 TYR A 150      44.883 -20.930 -24.639  1.00 35.22           C  
ATOM   1167  CE2 TYR A 150      46.800 -22.311 -24.211  1.00 35.22           C  
ATOM   1168  OH  TYR A 150      47.064 -20.177 -25.248  1.00 35.22           O  
ATOM   1169  CZ  TYR A 150      46.248 -21.140 -24.698  1.00 35.22           C  
ATOM   1170  N   ASN A 151      42.577 -26.026 -20.418  1.00 34.97           N  
ATOM   1171  CA  ASN A 151      42.061 -27.276 -20.966  1.00 34.97           C  
ATOM   1172  C   ASN A 151      41.192 -28.016 -19.953  1.00 34.97           C  
ATOM   1173  CB  ASN A 151      43.210 -28.172 -21.434  1.00 34.97           C  
ATOM   1174  O   ASN A 151      41.567 -28.150 -18.787  1.00 34.97           O  
ATOM   1175  CG  ASN A 151      42.925 -28.839 -22.765  1.00 34.97           C  
ATOM   1176  ND2 ASN A 151      43.693 -29.874 -23.086  1.00 34.97           N  
ATOM   1177  OD1 ASN A 151      42.024 -28.427 -23.500  1.00 34.97           O  
ATOM   1178  N   SER A 152      39.868 -28.419 -20.396  1.00 43.16           N  
ATOM   1179  CA  SER A 152      39.114 -29.554 -20.918  1.00 43.16           C  
ATOM   1180  C   SER A 152      38.941 -30.638 -19.859  1.00 43.16           C  
ATOM   1181  CB  SER A 152      39.809 -30.139 -22.149  1.00 43.16           C  
ATOM   1182  O   SER A 152      39.891 -30.976 -19.149  1.00 43.16           O  
ATOM   1183  OG  SER A 152      39.832 -29.197 -23.208  1.00 43.16           O  
ATOM   1184  N   MET A 153      37.788 -30.986 -19.492  1.00 41.92           N  
ATOM   1185  CA  MET A 153      36.996 -32.205 -19.632  1.00 41.92           C  
ATOM   1186  C   MET A 153      36.932 -32.967 -18.312  1.00 41.92           C  
ATOM   1187  CB  MET A 153      37.578 -33.102 -20.726  1.00 41.92           C  
ATOM   1188  O   MET A 153      37.940 -33.092 -17.613  1.00 41.92           O  
ATOM   1189  CG  MET A 153      37.022 -32.817 -22.112  1.00 41.92           C  
ATOM   1190  SD  MET A 153      37.999 -33.622 -23.440  1.00 41.92           S  
ATOM   1191  CE  MET A 153      36.795 -34.846 -24.027  1.00 41.92           C  
ATOM   1192  N   SER A 154      35.740 -33.123 -17.808  1.00 43.22           N  
ATOM   1193  CA  SER A 154      34.912 -34.278 -17.478  1.00 43.22           C  
ATOM   1194  C   SER A 154      33.860 -33.923 -16.433  1.00 43.22           C  
ATOM   1195  CB  SER A 154      35.778 -35.431 -16.971  1.00 43.22           C  
ATOM   1196  O   SER A 154      34.144 -33.189 -15.483  1.00 43.22           O  
ATOM   1197  OG  SER A 154      36.624 -35.915 -18.000  1.00 43.22           O  
TER    1198      SER A 154                                                      
ENDMDL                                                                          
END                                                                             
