# Supplementary material for: Uncoupled evolution of the Polycomb system and deep origin of non-canonical PRC1
Source: Commun Biol. 2023 Nov 10;6:1144. doi: 10.1038/s42003-023-05501-x (PMC10638273; doi:10.1038/s42003-023-05501-x)
Supplement: Supplementary file 8 — Supplementary Data 5 [file 42003_2023_5501_MOESM8_ESM.zip › Supplementary Data 5/PCGF_putative_checks/PCGF_alphafold_remainedputative/NUTLON020672_PCGF_625f3.result/NUTLON020672_PCGF_625f3_unrelaxed_rank_4_model_5.pdb]

MODEL     1                                                                     
ATOM      1  N   PRO A   1      20.220 -11.918  10.993  1.00 46.90           N  
ATOM      2  CA  PRO A   1      20.906 -12.911  10.164  1.00 46.90           C  
ATOM      3  C   PRO A   1      21.390 -12.337   8.835  1.00 46.90           C  
ATOM      4  CB  PRO A   1      19.837 -13.983   9.939  1.00 46.90           C  
ATOM      5  O   PRO A   1      20.705 -11.508   8.230  1.00 46.90           O  
ATOM      6  CG  PRO A   1      18.618 -13.455  10.625  1.00 46.90           C  
ATOM      7  CD  PRO A   1      18.901 -12.057  11.092  1.00 46.90           C  
ATOM      8  N   ARG A   2      22.643 -11.906   8.696  1.00 55.49           N  
ATOM      9  CA  ARG A   2      23.321 -11.434   7.492  1.00 55.49           C  
ATOM     10  C   ARG A   2      23.356 -12.519   6.422  1.00 55.49           C  
ATOM     11  CB  ARG A   2      24.743 -10.975   7.820  1.00 55.49           C  
ATOM     12  O   ARG A   2      23.832 -13.628   6.670  1.00 55.49           O  
ATOM     13  CG  ARG A   2      25.073  -9.580   7.314  1.00 55.49           C  
ATOM     14  CD  ARG A   2      26.513  -9.194   7.621  1.00 55.49           C  
ATOM     15  NE  ARG A   2      26.938  -8.034   6.844  1.00 55.49           N  
ATOM     16  NH1 ARG A   2      28.771  -7.559   8.167  1.00 55.49           N  
ATOM     17  NH2 ARG A   2      28.296  -6.250   6.346  1.00 55.49           N  
ATOM     18  CZ  ARG A   2      28.001  -7.284   7.121  1.00 55.49           C  
ATOM     19  N   ILE A   3      22.427 -12.618   5.580  1.00 69.05           N  
ATOM     20  CA  ILE A   3      22.521 -13.506   4.427  1.00 69.05           C  
ATOM     21  C   ILE A   3      23.600 -13.001   3.472  1.00 69.05           C  
ATOM     22  CB  ILE A   3      21.167 -13.621   3.691  1.00 69.05           C  
ATOM     23  O   ILE A   3      23.647 -11.811   3.151  1.00 69.05           O  
ATOM     24  CG1 ILE A   3      20.059 -14.023   4.672  1.00 69.05           C  
ATOM     25  CG2 ILE A   3      21.264 -14.620   2.535  1.00 69.05           C  
ATOM     26  CD1 ILE A   3      18.658 -13.977   4.076  1.00 69.05           C  
ATOM     27  N   GLN A   4      24.925 -13.466   3.478  1.00 74.24           N  
ATOM     28  CA  GLN A   4      26.004 -13.311   2.508  1.00 74.24           C  
ATOM     29  C   GLN A   4      25.498 -13.521   1.084  1.00 74.24           C  
ATOM     30  CB  GLN A   4      27.142 -14.287   2.810  1.00 74.24           C  
ATOM     31  O   GLN A   4      24.895 -14.553   0.780  1.00 74.24           O  
ATOM     32  CG  GLN A   4      28.016 -13.867   3.984  1.00 74.24           C  
ATOM     33  CD  GLN A   4      29.120 -14.865   4.280  1.00 74.24           C  
ATOM     34  NE2 GLN A   4      29.713 -14.759   5.464  1.00 74.24           N  
ATOM     35  OE1 GLN A   4      29.436 -15.726   3.452  1.00 74.24           O  
ATOM     36  N   GLY A   5      25.134 -12.461   0.335  1.00 70.71           N  
ATOM     37  CA  GLY A   5      24.986 -11.964  -1.023  1.00 70.71           C  
ATOM     38  C   GLY A   5      24.713 -13.062  -2.034  1.00 70.71           C  
ATOM     39  O   GLY A   5      25.551 -13.942  -2.244  1.00 70.71           O  
ATOM     40  N   ALA A   6      23.578 -13.676  -2.115  1.00 75.82           N  
ATOM     41  CA  ALA A   6      23.180 -14.377  -3.332  1.00 75.82           C  
ATOM     42  C   ALA A   6      22.329 -13.482  -4.228  1.00 75.82           C  
ATOM     43  CB  ALA A   6      22.418 -15.654  -2.985  1.00 75.82           C  
ATOM     44  O   ALA A   6      21.550 -12.661  -3.737  1.00 75.82           O  
ATOM     45  N   SER A   7      22.878 -13.134  -5.404  1.00 77.13           N  
ATOM     46  CA  SER A   7      22.068 -12.487  -6.431  1.00 77.13           C  
ATOM     47  C   SER A   7      21.093 -13.472  -7.069  1.00 77.13           C  
ATOM     48  CB  SER A   7      22.961 -11.871  -7.509  1.00 77.13           C  
ATOM     49  O   SER A   7      21.480 -14.582  -7.443  1.00 77.13           O  
ATOM     50  OG  SER A   7      23.825 -10.898  -6.949  1.00 77.13           O  
ATOM     51  N   ILE A   8      19.909 -13.207  -6.763  1.00 76.56           N  
ATOM     52  CA  ILE A   8      18.889 -14.003  -7.436  1.00 76.56           C  
ATOM     53  C   ILE A   8      18.246 -13.181  -8.552  1.00 76.56           C  
ATOM     54  CB  ILE A   8      17.811 -14.497  -6.445  1.00 76.56           C  
ATOM     55  O   ILE A   8      18.115 -11.960  -8.435  1.00 76.56           O  
ATOM     56  CG1 ILE A   8      17.224 -13.316  -5.663  1.00 76.56           C  
ATOM     57  CG2 ILE A   8      18.392 -15.549  -5.496  1.00 76.56           C  
ATOM     58  CD1 ILE A   8      15.951 -13.652  -4.898  1.00 76.56           C  
ATOM     59  N   PHE A   9      18.159 -13.790  -9.761  1.00 79.88           N  
ATOM     60  CA  PHE A   9      17.444 -13.220 -10.896  1.00 79.88           C  
ATOM     61  C   PHE A   9      15.981 -13.649 -10.885  1.00 79.88           C  
ATOM     62  CB  PHE A   9      18.103 -13.637 -12.214  1.00 79.88           C  
ATOM     63  O   PHE A   9      15.679 -14.843 -10.923  1.00 79.88           O  
ATOM     64  CG  PHE A   9      19.497 -13.097 -12.393  1.00 79.88           C  
ATOM     65  CD1 PHE A   9      19.705 -11.849 -12.966  1.00 79.88           C  
ATOM     66  CD2 PHE A   9      20.599 -13.839 -11.989  1.00 79.88           C  
ATOM     67  CE1 PHE A   9      20.993 -11.346 -13.133  1.00 79.88           C  
ATOM     68  CE2 PHE A   9      21.889 -13.344 -12.152  1.00 79.88           C  
ATOM     69  CZ  PHE A   9      22.084 -12.098 -12.726  1.00 79.88           C  
ATOM     70  N   LEU A  10      15.106 -12.699 -10.545  1.00 75.65           N  
ATOM     71  CA  LEU A  10      13.685 -13.026 -10.499  1.00 75.65           C  
ATOM     72  C   LEU A  10      12.936 -12.356 -11.646  1.00 75.65           C  
ATOM     73  CB  LEU A  10      13.078 -12.599  -9.160  1.00 75.65           C  
ATOM     74  O   LEU A  10      13.198 -11.196 -11.971  1.00 75.65           O  
ATOM     75  CG  LEU A  10      13.626 -13.297  -7.914  1.00 75.65           C  
ATOM     76  CD1 LEU A  10      13.329 -12.469  -6.669  1.00 75.65           C  
ATOM     77  CD2 LEU A  10      13.037 -14.698  -7.784  1.00 75.65           C  
ATOM     78  N   LYS A  11      12.197 -13.173 -12.292  1.00 79.97           N  
ATOM     79  CA  LYS A  11      11.256 -12.581 -13.239  1.00 79.97           C  
ATOM     80  C   LYS A  11      10.132 -11.847 -12.512  1.00 79.97           C  
ATOM     81  CB  LYS A  11      10.672 -13.655 -14.158  1.00 79.97           C  
ATOM     82  O   LYS A  11       9.663 -12.301 -11.466  1.00 79.97           O  
ATOM     83  CG  LYS A  11      11.681 -14.258 -15.124  1.00 79.97           C  
ATOM     84  CD  LYS A  11      11.011 -15.202 -16.114  1.00 79.97           C  
ATOM     85  CE  LYS A  11      12.022 -15.818 -17.072  1.00 79.97           C  
ATOM     86  NZ  LYS A  11      11.408 -16.890 -17.911  1.00 79.97           N  
ATOM     87  N   PRO A  12       9.765 -10.740 -13.016  1.00 73.52           N  
ATOM     88  CA  PRO A  12       8.734  -9.935 -12.357  1.00 73.52           C  
ATOM     89  C   PRO A  12       7.423 -10.694 -12.168  1.00 73.52           C  
ATOM     90  CB  PRO A  12       8.548  -8.752 -13.310  1.00 73.52           C  
ATOM     91  O   PRO A  12       6.666 -10.404 -11.238  1.00 73.52           O  
ATOM     92  CG  PRO A  12       9.837  -8.659 -14.060  1.00 73.52           C  
ATOM     93  CD  PRO A  12      10.420 -10.038 -14.180  1.00 73.52           C  
ATOM     94  N   ARG A  13       7.141 -11.697 -12.963  1.00 78.79           N  
ATOM     95  CA  ARG A  13       5.873 -12.420 -12.952  1.00 78.79           C  
ATOM     96  C   ARG A  13       5.680 -13.166 -11.636  1.00 78.79           C  
ATOM     97  CB  ARG A  13       5.802 -13.400 -14.125  1.00 78.79           C  
ATOM     98  O   ARG A  13       4.548 -13.453 -11.239  1.00 78.79           O  
ATOM     99  CG  ARG A  13       5.630 -12.729 -15.478  1.00 78.79           C  
ATOM    100  CD  ARG A  13       5.378 -13.744 -16.584  1.00 78.79           C  
ATOM    101  NE  ARG A  13       5.356 -13.114 -17.900  1.00 78.79           N  
ATOM    102  NH1 ARG A  13       5.231 -15.098 -19.077  1.00 78.79           N  
ATOM    103  NH2 ARG A  13       5.273 -13.098 -20.195  1.00 78.79           N  
ATOM    104  CZ  ARG A  13       5.287 -13.771 -19.055  1.00 78.79           C  
ATOM    105  N   ILE A  14       6.775 -13.398 -11.032  1.00 82.12           N  
ATOM    106  CA  ILE A  14       6.725 -14.174  -9.798  1.00 82.12           C  
ATOM    107  C   ILE A  14       6.056 -13.352  -8.698  1.00 82.12           C  
ATOM    108  CB  ILE A  14       8.136 -14.618  -9.352  1.00 82.12           C  
ATOM    109  O   ILE A  14       5.486 -13.910  -7.757  1.00 82.12           O  
ATOM    110  CG1 ILE A  14       8.809 -15.444 -10.454  1.00 82.12           C  
ATOM    111  CG2 ILE A  14       8.065 -15.408  -8.042  1.00 82.12           C  
ATOM    112  CD1 ILE A  14      10.300 -15.667 -10.237  1.00 82.12           C  
ATOM    113  N   PHE A  15       6.062 -12.024  -8.848  1.00 80.69           N  
ATOM    114  CA  PHE A  15       5.593 -11.156  -7.775  1.00 80.69           C  
ATOM    115  C   PHE A  15       4.209 -10.602  -8.092  1.00 80.69           C  
ATOM    116  CB  PHE A  15       6.578 -10.006  -7.542  1.00 80.69           C  
ATOM    117  O   PHE A  15       3.663  -9.805  -7.326  1.00 80.69           O  
ATOM    118  CG  PHE A  15       7.947 -10.458  -7.110  1.00 80.69           C  
ATOM    119  CD1 PHE A  15       8.159 -10.951  -5.828  1.00 80.69           C  
ATOM    120  CD2 PHE A  15       9.022 -10.388  -7.986  1.00 80.69           C  
ATOM    121  CE1 PHE A  15       9.425 -11.370  -5.426  1.00 80.69           C  
ATOM    122  CE2 PHE A  15      10.290 -10.804  -7.590  1.00 80.69           C  
ATOM    123  CZ  PHE A  15      10.490 -11.294  -6.310  1.00 80.69           C  
ATOM    124  N   GLU A  16       3.659 -11.019  -9.184  1.00 77.88           N  
ATOM    125  CA  GLU A  16       2.438 -10.380  -9.664  1.00 77.88           C  
ATOM    126  C   GLU A  16       1.335 -10.436  -8.610  1.00 77.88           C  
ATOM    127  CB  GLU A  16       1.960 -11.038 -10.961  1.00 77.88           C  
ATOM    128  O   GLU A  16       0.638  -9.445  -8.380  1.00 77.88           O  
ATOM    129  CG  GLU A  16       0.971 -10.193 -11.751  1.00 77.88           C  
ATOM    130  CD  GLU A  16       1.172 -10.284 -13.255  1.00 77.88           C  
ATOM    131  OE1 GLU A  16       0.574  -9.472 -13.998  1.00 77.88           O  
ATOM    132  OE2 GLU A  16       1.933 -11.175 -13.695  1.00 77.88           O  
ATOM    133  N   SER A  17       1.245 -11.545  -7.932  1.00 80.68           N  
ATOM    134  CA  SER A  17       0.144 -11.665  -6.982  1.00 80.68           C  
ATOM    135  C   SER A  17       0.472 -10.968  -5.665  1.00 80.68           C  
ATOM    136  CB  SER A  17      -0.182 -13.136  -6.722  1.00 80.68           C  
ATOM    137  O   SER A  17      -0.430 -10.561  -4.931  1.00 80.68           O  
ATOM    138  OG  SER A  17       0.936 -13.809  -6.169  1.00 80.68           O  
ATOM    139  N   LEU A  18       1.754 -10.714  -5.508  1.00 88.64           N  
ATOM    140  CA  LEU A  18       2.168 -10.173  -4.218  1.00 88.64           C  
ATOM    141  C   LEU A  18       2.131  -8.649  -4.230  1.00 88.64           C  
ATOM    142  CB  LEU A  18       3.575 -10.658  -3.859  1.00 88.64           C  
ATOM    143  O   LEU A  18       2.016  -8.017  -3.177  1.00 88.64           O  
ATOM    144  CG  LEU A  18       3.729 -12.157  -3.599  1.00 88.64           C  
ATOM    145  CD1 LEU A  18       5.205 -12.527  -3.492  1.00 88.64           C  
ATOM    146  CD2 LEU A  18       2.979 -12.562  -2.335  1.00 88.64           C  
ATOM    147  N   LEU A  19       2.170  -8.103  -5.426  1.00 93.12           N  
ATOM    148  CA  LEU A  19       2.325  -6.654  -5.506  1.00 93.12           C  
ATOM    149  C   LEU A  19       1.138  -6.019  -6.222  1.00 93.12           C  
ATOM    150  CB  LEU A  19       3.625  -6.293  -6.229  1.00 93.12           C  
ATOM    151  O   LEU A  19       1.217  -4.871  -6.666  1.00 93.12           O  
ATOM    152  CG  LEU A  19       4.920  -6.787  -5.582  1.00 93.12           C  
ATOM    153  CD1 LEU A  19       6.122  -6.393  -6.435  1.00 93.12           C  
ATOM    154  CD2 LEU A  19       5.057  -6.233  -4.168  1.00 93.12           C  
ATOM    155  N   VAL A  20       0.079  -6.770  -6.333  1.00 93.49           N  
ATOM    156  CA  VAL A  20      -1.078  -6.298  -7.085  1.00 93.49           C  
ATOM    157  C   VAL A  20      -2.214  -5.952  -6.125  1.00 93.49           C  
ATOM    158  CB  VAL A  20      -1.552  -7.348  -8.115  1.00 93.49           C  
ATOM    159  O   VAL A  20      -2.441  -6.660  -5.141  1.00 93.49           O  
ATOM    160  CG1 VAL A  20      -2.880  -6.928  -8.743  1.00 93.49           C  
ATOM    161  CG2 VAL A  20      -0.490  -7.556  -9.192  1.00 93.49           C  
ATOM    162  N   CYS A  21      -2.813  -4.840  -6.403  1.00 96.13           N  
ATOM    163  CA  CYS A  21      -3.980  -4.406  -5.643  1.00 96.13           C  
ATOM    164  C   CYS A  21      -5.205  -5.240  -6.000  1.00 96.13           C  
ATOM    165  CB  CYS A  21      -4.267  -2.927  -5.900  1.00 96.13           C  
ATOM    166  O   CYS A  21      -5.544  -5.380  -7.177  1.00 96.13           O  
ATOM    167  SG  CYS A  21      -5.734  -2.311  -5.045  1.00 96.13           S  
ATOM    168  N   PRO A  22      -5.928  -5.739  -4.976  1.00 95.42           N  
ATOM    169  CA  PRO A  22      -7.082  -6.596  -5.258  1.00 95.42           C  
ATOM    170  C   PRO A  22      -8.293  -5.811  -5.756  1.00 95.42           C  
ATOM    171  CB  PRO A  22      -7.374  -7.251  -3.906  1.00 95.42           C  
ATOM    172  O   PRO A  22      -9.245  -6.400  -6.276  1.00 95.42           O  
ATOM    173  CG  PRO A  22      -6.804  -6.309  -2.895  1.00 95.42           C  
ATOM    174  CD  PRO A  22      -5.622  -5.612  -3.505  1.00 95.42           C  
ATOM    175  N   VAL A  23      -8.261  -4.546  -5.659  1.00 96.10           N  
ATOM    176  CA  VAL A  23      -9.379  -3.693  -6.047  1.00 96.10           C  
ATOM    177  C   VAL A  23      -9.221  -3.264  -7.504  1.00 96.10           C  
ATOM    178  CB  VAL A  23      -9.489  -2.450  -5.135  1.00 96.10           C  
ATOM    179  O   VAL A  23     -10.124  -3.466  -8.319  1.00 96.10           O  
ATOM    180  CG1 VAL A  23     -10.614  -1.531  -5.608  1.00 96.10           C  
ATOM    181  CG2 VAL A  23      -9.714  -2.872  -3.685  1.00 96.10           C  
ATOM    182  N   CYS A  24      -8.085  -2.725  -7.904  1.00 95.49           N  
ATOM    183  CA  CYS A  24      -7.902  -2.205  -9.255  1.00 95.49           C  
ATOM    184  C   CYS A  24      -7.176  -3.216 -10.135  1.00 95.49           C  
ATOM    185  CB  CYS A  24      -7.122  -0.891  -9.222  1.00 95.49           C  
ATOM    186  O   CYS A  24      -7.048  -3.014 -11.344  1.00 95.49           O  
ATOM    187  SG  CYS A  24      -5.383  -1.088  -8.773  1.00 95.49           S  
ATOM    188  N   ASN A  25      -6.634  -4.286  -9.513  1.00 93.38           N  
ATOM    189  CA  ASN A  25      -5.887  -5.328 -10.208  1.00 93.38           C  
ATOM    190  C   ASN A  25      -4.625  -4.773 -10.862  1.00 93.38           C  
ATOM    191  CB  ASN A  25      -6.768  -6.015 -11.254  1.00 93.38           C  
ATOM    192  O   ASN A  25      -4.156  -5.305 -11.870  1.00 93.38           O  
ATOM    193  CG  ASN A  25      -7.774  -6.966 -10.636  1.00 93.38           C  
ATOM    194  ND2 ASN A  25      -7.840  -8.183 -11.163  1.00 93.38           N  
ATOM    195  OD1 ASN A  25      -8.486  -6.610  -9.694  1.00 93.38           O  
ATOM    196  N   GLY A  26      -4.152  -3.729 -10.441  1.00 92.34           N  
ATOM    197  CA  GLY A  26      -2.877  -3.129 -10.801  1.00 92.34           C  
ATOM    198  C   GLY A  26      -1.861  -3.166  -9.676  1.00 92.34           C  
ATOM    199  O   GLY A  26      -2.155  -3.653  -8.582  1.00 92.34           O  
ATOM    200  N   TYR A  27      -0.624  -2.734  -9.954  1.00 93.52           N  
ATOM    201  CA  TYR A  27       0.395  -2.656  -8.913  1.00 93.52           C  
ATOM    202  C   TYR A  27       0.067  -1.557  -7.910  1.00 93.52           C  
ATOM    203  CB  TYR A  27       1.775  -2.405  -9.529  1.00 93.52           C  
ATOM    204  O   TYR A  27      -0.596  -0.575  -8.250  1.00 93.52           O  
ATOM    205  CG  TYR A  27       2.262  -3.533 -10.406  1.00 93.52           C  
ATOM    206  CD1 TYR A  27       2.539  -4.789  -9.870  1.00 93.52           C  
ATOM    207  CD2 TYR A  27       2.448  -3.346 -11.772  1.00 93.52           C  
ATOM    208  CE1 TYR A  27       2.991  -5.831 -10.673  1.00 93.52           C  
ATOM    209  CE2 TYR A  27       2.898  -4.381 -12.585  1.00 93.52           C  
ATOM    210  OH  TYR A  27       3.613  -6.645 -12.828  1.00 93.52           O  
ATOM    211  CZ  TYR A  27       3.166  -5.617 -12.028  1.00 93.52           C  
ATOM    212  N   PHE A  28       0.508  -1.759  -6.725  1.00 95.62           N  
ATOM    213  CA  PHE A  28       0.189  -0.827  -5.650  1.00 95.62           C  
ATOM    214  C   PHE A  28       0.692   0.573  -5.981  1.00 95.62           C  
ATOM    215  CB  PHE A  28       0.793  -1.303  -4.326  1.00 95.62           C  
ATOM    216  O   PHE A  28       1.828   0.740  -6.430  1.00 95.62           O  
ATOM    217  CG  PHE A  28       0.103  -2.505  -3.741  1.00 95.62           C  
ATOM    218  CD1 PHE A  28      -1.222  -2.431  -3.329  1.00 95.62           C  
ATOM    219  CD2 PHE A  28       0.779  -3.710  -3.602  1.00 95.62           C  
ATOM    220  CE1 PHE A  28      -1.864  -3.542  -2.787  1.00 95.62           C  
ATOM    221  CE2 PHE A  28       0.144  -4.825  -3.061  1.00 95.62           C  
ATOM    222  CZ  PHE A  28      -1.177  -4.738  -2.653  1.00 95.62           C  
ATOM    223  N   ARG A  29      -0.154   1.613  -5.843  1.00 95.22           N  
ATOM    224  CA  ARG A  29       0.137   3.043  -5.876  1.00 95.22           C  
ATOM    225  C   ARG A  29      -0.151   3.692  -4.526  1.00 95.22           C  
ATOM    226  CB  ARG A  29      -0.677   3.733  -6.973  1.00 95.22           C  
ATOM    227  O   ARG A  29      -1.291   3.685  -4.058  1.00 95.22           O  
ATOM    228  CG  ARG A  29      -0.296   3.308  -8.382  1.00 95.22           C  
ATOM    229  CD  ARG A  29      -0.987   4.162  -9.435  1.00 95.22           C  
ATOM    230  NE  ARG A  29      -2.364   3.732  -9.660  1.00 95.22           N  
ATOM    231  NH1 ARG A  29      -1.833   2.187 -11.294  1.00 95.22           N  
ATOM    232  NH2 ARG A  29      -4.015   2.488 -10.661  1.00 95.22           N  
ATOM    233  CZ  ARG A  29      -2.734   2.803 -10.537  1.00 95.22           C  
ATOM    234  N   ASP A  30       0.988   4.200  -4.029  1.00 95.90           N  
ATOM    235  CA  ASP A  30       0.804   4.725  -2.680  1.00 95.90           C  
ATOM    236  C   ASP A  30       0.140   3.690  -1.774  1.00 95.90           C  
ATOM    237  CB  ASP A  30      -0.029   6.008  -2.712  1.00 95.90           C  
ATOM    238  O   ASP A  30      -0.963   3.915  -1.270  1.00 95.90           O  
ATOM    239  CG  ASP A  30       0.632   7.124  -3.502  1.00 95.90           C  
ATOM    240  OD1 ASP A  30       1.878   7.224  -3.491  1.00 95.90           O  
ATOM    241  OD2 ASP A  30      -0.100   7.912  -4.138  1.00 95.90           O  
ATOM    242  N   ALA A  31       0.844   2.633  -1.590  1.00 97.79           N  
ATOM    243  CA  ALA A  31       0.329   1.460  -0.889  1.00 97.79           C  
ATOM    244  C   ALA A  31      -0.156   1.826   0.511  1.00 97.79           C  
ATOM    245  CB  ALA A  31       1.400   0.375  -0.810  1.00 97.79           C  
ATOM    246  O   ALA A  31       0.529   2.544   1.244  1.00 97.79           O  
ATOM    247  N   ILE A  32      -1.315   1.290   0.893  1.00 98.15           N  
ATOM    248  CA  ILE A  32      -1.936   1.408   2.209  1.00 98.15           C  
ATOM    249  C   ILE A  32      -2.263   0.018   2.751  1.00 98.15           C  
ATOM    250  CB  ILE A  32      -3.212   2.277   2.155  1.00 98.15           C  
ATOM    251  O   ILE A  32      -2.837  -0.812   2.043  1.00 98.15           O  
ATOM    252  CG1 ILE A  32      -2.864   3.712   1.742  1.00 98.15           C  
ATOM    253  CG2 ILE A  32      -3.936   2.256   3.505  1.00 98.15           C  
ATOM    254  CD1 ILE A  32      -2.066   4.480   2.785  1.00 98.15           C  
ATOM    255  N   THR A  33      -1.803  -0.108   3.953  1.00 97.45           N  
ATOM    256  CA  THR A  33      -2.118  -1.367   4.620  1.00 97.45           C  
ATOM    257  C   THR A  33      -3.042  -1.132   5.811  1.00 97.45           C  
ATOM    258  CB  THR A  33      -0.839  -2.083   5.092  1.00 97.45           C  
ATOM    259  O   THR A  33      -2.797  -0.241   6.627  1.00 97.45           O  
ATOM    260  CG2 THR A  33      -1.169  -3.412   5.765  1.00 97.45           C  
ATOM    261  OG1 THR A  33       0.009  -2.330   3.964  1.00 97.45           O  
ATOM    262  N   THR A  34      -4.058  -1.995   5.831  1.00 96.56           N  
ATOM    263  CA  THR A  34      -5.021  -1.839   6.915  1.00 96.56           C  
ATOM    264  C   THR A  34      -4.488  -2.454   8.205  1.00 96.56           C  
ATOM    265  CB  THR A  34      -6.374  -2.482   6.557  1.00 96.56           C  
ATOM    266  O   THR A  34      -3.739  -3.433   8.169  1.00 96.56           O  
ATOM    267  CG2 THR A  34      -6.943  -1.888   5.273  1.00 96.56           C  
ATOM    268  OG1 THR A  34      -6.194  -3.892   6.380  1.00 96.56           O  
ATOM    269  N   GLU A  35      -4.910  -1.970   9.385  1.00 96.38           N  
ATOM    270  CA  GLU A  35      -4.446  -2.427  10.692  1.00 96.38           C  
ATOM    271  C   GLU A  35      -5.258  -3.624  11.178  1.00 96.38           C  
ATOM    272  CB  GLU A  35      -4.518  -1.292  11.716  1.00 96.38           C  
ATOM    273  O   GLU A  35      -4.727  -4.507  11.856  1.00 96.38           O  
ATOM    274  CG  GLU A  35      -3.429  -0.242  11.548  1.00 96.38           C  
ATOM    275  CD  GLU A  35      -3.342   0.724  12.718  1.00 96.38           C  
ATOM    276  OE1 GLU A  35      -2.379   1.522  12.776  1.00 96.38           O  
ATOM    277  OE2 GLU A  35      -4.244   0.683  13.585  1.00 96.38           O  
ATOM    278  N   GLU A  36      -6.463  -3.751  10.831  1.00 94.92           N  
ATOM    279  CA  GLU A  36      -7.383  -4.758  11.352  1.00 94.92           C  
ATOM    280  C   GLU A  36      -7.109  -6.127  10.735  1.00 94.92           C  
ATOM    281  CB  GLU A  36      -8.834  -4.345  11.093  1.00 94.92           C  
ATOM    282  O   GLU A  36      -7.160  -7.146  11.426  1.00 94.92           O  
ATOM    283  CG  GLU A  36      -9.198  -2.984  11.669  1.00 94.92           C  
ATOM    284  CD  GLU A  36      -9.011  -2.901  13.176  1.00 94.92           C  
ATOM    285  OE1 GLU A  36      -8.896  -1.775  13.712  1.00 94.92           O  
ATOM    286  OE2 GLU A  36      -8.978  -3.970  13.825  1.00 94.92           O  
ATOM    287  N   CYS A  37      -6.811  -6.125   9.400  1.00 96.06           N  
ATOM    288  CA  CYS A  37      -6.630  -7.424   8.761  1.00 96.06           C  
ATOM    289  C   CYS A  37      -5.341  -7.457   7.949  1.00 96.06           C  
ATOM    290  CB  CYS A  37      -7.821  -7.747   7.859  1.00 96.06           C  
ATOM    291  O   CYS A  37      -5.006  -8.481   7.351  1.00 96.06           O  
ATOM    292  SG  CYS A  37      -8.089  -6.537   6.545  1.00 96.06           S  
ATOM    293  N   VAL A  38      -4.606  -6.388   7.907  1.00 95.94           N  
ATOM    294  CA  VAL A  38      -3.281  -6.211   7.324  1.00 95.94           C  
ATOM    295  C   VAL A  38      -3.333  -6.497   5.824  1.00 95.94           C  
ATOM    296  CB  VAL A  38      -2.235  -7.123   8.004  1.00 95.94           C  
ATOM    297  O   VAL A  38      -2.482  -7.213   5.292  1.00 95.94           O  
ATOM    298  CG1 VAL A  38      -0.821  -6.736   7.575  1.00 95.94           C  
ATOM    299  CG2 VAL A  38      -2.374  -7.053   9.523  1.00 95.94           C  
ATOM    300  N   HIS A  39      -4.402  -6.213   5.125  1.00 96.81           N  
ATOM    301  CA  HIS A  39      -4.473  -6.249   3.669  1.00 96.81           C  
ATOM    302  C   HIS A  39      -4.103  -4.898   3.066  1.00 96.81           C  
ATOM    303  CB  HIS A  39      -5.872  -6.663   3.210  1.00 96.81           C  
ATOM    304  O   HIS A  39      -4.349  -3.854   3.674  1.00 96.81           O  
ATOM    305  CG  HIS A  39      -6.218  -8.079   3.543  1.00 96.81           C  
ATOM    306  CD2 HIS A  39      -5.631  -9.246   3.186  1.00 96.81           C  
ATOM    307  ND1 HIS A  39      -7.293  -8.416   4.337  1.00 96.81           N  
ATOM    308  CE1 HIS A  39      -7.351  -9.732   4.454  1.00 96.81           C  
ATOM    309  NE2 HIS A  39      -6.354 -10.259   3.765  1.00 96.81           N  
ATOM    310  N   SER A  40      -3.424  -5.000   1.918  1.00 97.46           N  
ATOM    311  CA  SER A  40      -2.881  -3.788   1.313  1.00 97.46           C  
ATOM    312  C   SER A  40      -3.648  -3.408   0.051  1.00 97.46           C  
ATOM    313  CB  SER A  40      -1.399  -3.972   0.982  1.00 97.46           C  
ATOM    314  O   SER A  40      -4.124  -4.281  -0.679  1.00 97.46           O  
ATOM    315  OG  SER A  40      -0.656  -4.272   2.151  1.00 97.46           O  
ATOM    316  N   PHE A  41      -3.772  -2.115  -0.136  1.00 97.93           N  
ATOM    317  CA  PHE A  41      -4.460  -1.537  -1.284  1.00 97.93           C  
ATOM    318  C   PHE A  41      -3.761  -0.265  -1.750  1.00 97.93           C  
ATOM    319  CB  PHE A  41      -5.922  -1.236  -0.941  1.00 97.93           C  
ATOM    320  O   PHE A  41      -2.887   0.259  -1.055  1.00 97.93           O  
ATOM    321  CG  PHE A  41      -6.654  -2.401  -0.331  1.00 97.93           C  
ATOM    322  CD1 PHE A  41      -7.348  -3.300  -1.131  1.00 97.93           C  
ATOM    323  CD2 PHE A  41      -6.649  -2.596   1.044  1.00 97.93           C  
ATOM    324  CE1 PHE A  41      -8.026  -4.379  -0.569  1.00 97.93           C  
ATOM    325  CE2 PHE A  41      -7.325  -3.671   1.613  1.00 97.93           C  
ATOM    326  CZ  PHE A  41      -8.014  -4.561   0.805  1.00 97.93           C  
ATOM    327  N   CYS A  42      -4.234   0.215  -2.997  1.00 97.72           N  
ATOM    328  CA  CYS A  42      -3.842   1.570  -3.366  1.00 97.72           C  
ATOM    329  C   CYS A  42      -4.546   2.599  -2.489  1.00 97.72           C  
ATOM    330  CB  CYS A  42      -4.159   1.839  -4.837  1.00 97.72           C  
ATOM    331  O   CYS A  42      -5.650   2.353  -2.000  1.00 97.72           O  
ATOM    332  SG  CYS A  42      -3.351   0.694  -5.976  1.00 97.72           S  
ATOM    333  N   LYS A  43      -3.854   3.653  -2.268  1.00 96.58           N  
ATOM    334  CA  LYS A  43      -4.442   4.711  -1.452  1.00 96.58           C  
ATOM    335  C   LYS A  43      -5.812   5.120  -1.985  1.00 96.58           C  
ATOM    336  CB  LYS A  43      -3.516   5.927  -1.399  1.00 96.58           C  
ATOM    337  O   LYS A  43      -6.793   5.146  -1.239  1.00 96.58           O  
ATOM    338  CG  LYS A  43      -4.010   7.042  -0.488  1.00 96.58           C  
ATOM    339  CD  LYS A  43      -3.009   8.188  -0.416  1.00 96.58           C  
ATOM    340  CE  LYS A  43      -3.511   9.313   0.479  1.00 96.58           C  
ATOM    341  NZ  LYS A  43      -2.541  10.448   0.539  1.00 96.58           N  
ATOM    342  N   VAL A  44      -5.910   5.332  -3.197  1.00 95.82           N  
ATOM    343  CA  VAL A  44      -7.150   5.797  -3.809  1.00 95.82           C  
ATOM    344  C   VAL A  44      -8.191   4.680  -3.780  1.00 95.82           C  
ATOM    345  CB  VAL A  44      -6.923   6.277  -5.260  1.00 95.82           C  
ATOM    346  O   VAL A  44      -9.367   4.925  -3.498  1.00 95.82           O  
ATOM    347  CG1 VAL A  44      -8.256   6.559  -5.951  1.00 95.82           C  
ATOM    348  CG2 VAL A  44      -6.035   7.519  -5.278  1.00 95.82           C  
ATOM    349  N   CYS A  45      -7.773   3.520  -3.980  1.00 97.27           N  
ATOM    350  CA  CYS A  45      -8.679   2.379  -4.046  1.00 97.27           C  
ATOM    351  C   CYS A  45      -9.381   2.162  -2.711  1.00 97.27           C  
ATOM    352  CB  CYS A  45      -7.919   1.114  -4.445  1.00 97.27           C  
ATOM    353  O   CYS A  45     -10.602   1.998  -2.666  1.00 97.27           O  
ATOM    354  SG  CYS A  45      -7.410   1.086  -6.177  1.00 97.27           S  
ATOM    355  N   ILE A  46      -8.602   2.164  -1.711  1.00 96.06           N  
ATOM    356  CA  ILE A  46      -9.203   1.847  -0.421  1.00 96.06           C  
ATOM    357  C   ILE A  46     -10.044   3.027   0.061  1.00 96.06           C  
ATOM    358  CB  ILE A  46      -8.129   1.489   0.631  1.00 96.06           C  
ATOM    359  O   ILE A  46     -11.118   2.837   0.638  1.00 96.06           O  
ATOM    360  CG1 ILE A  46      -8.790   1.000   1.925  1.00 96.06           C  
ATOM    361  CG2 ILE A  46      -7.217   2.690   0.901  1.00 96.06           C  
ATOM    362  CD1 ILE A  46      -9.641  -0.250   1.751  1.00 96.06           C  
ATOM    363  N   ILE A  47      -9.663   4.201  -0.145  1.00 94.72           N  
ATOM    364  CA  ILE A  47     -10.410   5.388   0.257  1.00 94.72           C  
ATOM    365  C   ILE A  47     -11.731   5.451  -0.507  1.00 94.72           C  
ATOM    366  CB  ILE A  47      -9.593   6.678   0.022  1.00 94.72           C  
ATOM    367  O   ILE A  47     -12.782   5.722   0.077  1.00 94.72           O  
ATOM    368  CG1 ILE A  47      -8.394   6.731   0.976  1.00 94.72           C  
ATOM    369  CG2 ILE A  47     -10.479   7.916   0.186  1.00 94.72           C  
ATOM    370  CD1 ILE A  47      -7.449   7.897   0.717  1.00 94.72           C  
ATOM    371  N   SER A  48     -11.628   5.198  -1.792  1.00 94.07           N  
ATOM    372  CA  SER A  48     -12.832   5.194  -2.617  1.00 94.07           C  
ATOM    373  C   SER A  48     -13.800   4.100  -2.176  1.00 94.07           C  
ATOM    374  CB  SER A  48     -12.472   5.004  -4.091  1.00 94.07           C  
ATOM    375  O   SER A  48     -15.015   4.306  -2.167  1.00 94.07           O  
ATOM    376  OG  SER A  48     -11.690   6.089  -4.561  1.00 94.07           O  
ATOM    377  N   THR A  49     -13.270   2.980  -1.851  1.00 93.54           N  
ATOM    378  CA  THR A  49     -14.085   1.859  -1.396  1.00 93.54           C  
ATOM    379  C   THR A  49     -14.792   2.201  -0.087  1.00 93.54           C  
ATOM    380  CB  THR A  49     -13.234   0.590  -1.206  1.00 93.54           C  
ATOM    381  O   THR A  49     -15.978   1.906   0.080  1.00 93.54           O  
ATOM    382  CG2 THR A  49     -14.088  -0.577  -0.720  1.00 93.54           C  
ATOM    383  OG1 THR A  49     -12.629   0.237  -2.456  1.00 93.54           O  
ATOM    384  N   LEU A  50     -14.134   2.828   0.777  1.00 92.13           N  
ATOM    385  CA  LEU A  50     -14.700   3.164   2.079  1.00 92.13           C  
ATOM    386  C   LEU A  50     -15.731   4.281   1.953  1.00 92.13           C  
ATOM    387  CB  LEU A  50     -13.595   3.581   3.053  1.00 92.13           C  
ATOM    388  O   LEU A  50     -16.680   4.347   2.736  1.00 92.13           O  
ATOM    389  CG  LEU A  50     -12.605   2.489   3.462  1.00 92.13           C  
ATOM    390  CD1 LEU A  50     -11.593   3.039   4.462  1.00 92.13           C  
ATOM    391  CD2 LEU A  50     -13.342   1.289   4.045  1.00 92.13           C  
ATOM    392  N   GLU A  51     -15.534   5.096   1.002  1.00 91.23           N  
ATOM    393  CA  GLU A  51     -16.474   6.190   0.779  1.00 91.23           C  
ATOM    394  C   GLU A  51     -17.758   5.689   0.124  1.00 91.23           C  
ATOM    395  CB  GLU A  51     -15.835   7.281  -0.083  1.00 91.23           C  
ATOM    396  O   GLU A  51     -18.843   6.209   0.395  1.00 91.23           O  
ATOM    397  CG  GLU A  51     -14.793   8.114   0.651  1.00 91.23           C  
ATOM    398  CD  GLU A  51     -14.122   9.152  -0.234  1.00 91.23           C  
ATOM    399  OE1 GLU A  51     -13.350   9.987   0.289  1.00 91.23           O  
ATOM    400  OE2 GLU A  51     -14.371   9.130  -1.460  1.00 91.23           O  
ATOM    401  N   SER A  52     -17.597   4.712  -0.725  1.00 89.07           N  
ATOM    402  CA  SER A  52     -18.743   4.211  -1.475  1.00 89.07           C  
ATOM    403  C   SER A  52     -19.499   3.147  -0.686  1.00 89.07           C  
ATOM    404  CB  SER A  52     -18.295   3.637  -2.820  1.00 89.07           C  
ATOM    405  O   SER A  52     -20.700   2.954  -0.886  1.00 89.07           O  
ATOM    406  OG  SER A  52     -17.410   2.546  -2.632  1.00 89.07           O  
ATOM    407  N   ASP A  53     -18.848   2.562   0.164  1.00 82.18           N  
ATOM    408  CA  ASP A  53     -19.442   1.483   0.947  1.00 82.18           C  
ATOM    409  C   ASP A  53     -20.090   2.022   2.220  1.00 82.18           C  
ATOM    410  CB  ASP A  53     -18.388   0.431   1.298  1.00 82.18           C  
ATOM    411  O   ASP A  53     -19.506   2.855   2.916  1.00 82.18           O  
ATOM    412  CG  ASP A  53     -18.094  -0.519   0.150  1.00 82.18           C  
ATOM    413  OD1 ASP A  53     -18.887  -0.575  -0.814  1.00 82.18           O  
ATOM    414  OD2 ASP A  53     -17.060  -1.219   0.212  1.00 82.18           O  
ATOM    415  N   ILE A  54     -21.278   1.491   2.538  1.00 80.86           N  
ATOM    416  CA  ILE A  54     -22.040   1.932   3.701  1.00 80.86           C  
ATOM    417  C   ILE A  54     -21.423   1.354   4.973  1.00 80.86           C  
ATOM    418  CB  ILE A  54     -23.526   1.521   3.592  1.00 80.86           C  
ATOM    419  O   ILE A  54     -21.317   2.045   5.988  1.00 80.86           O  
ATOM    420  CG1 ILE A  54     -24.170   2.169   2.360  1.00 80.86           C  
ATOM    421  CG2 ILE A  54     -24.285   1.896   4.868  1.00 80.86           C  
ATOM    422  CD1 ILE A  54     -25.500   1.548   1.958  1.00 80.86           C  
ATOM    423  N   LYS A  55     -20.795   0.167   4.845  1.00 84.60           N  
ATOM    424  CA  LYS A  55     -20.373  -0.566   6.035  1.00 84.60           C  
ATOM    425  C   LYS A  55     -18.862  -0.478   6.228  1.00 84.60           C  
ATOM    426  CB  LYS A  55     -20.806  -2.030   5.945  1.00 84.60           C  
ATOM    427  O   LYS A  55     -18.329  -0.966   7.227  1.00 84.60           O  
ATOM    428  CG  LYS A  55     -22.313  -2.235   5.992  1.00 84.60           C  
ATOM    429  CD  LYS A  55     -22.679  -3.711   5.907  1.00 84.60           C  
ATOM    430  CE  LYS A  55     -24.188  -3.913   5.883  1.00 84.60           C  
ATOM    431  NZ  LYS A  55     -24.553  -5.360   5.832  1.00 84.60           N  
ATOM    432  N   SER A  56     -18.073   0.240   5.431  1.00 90.97           N  
ATOM    433  CA  SER A  56     -16.623   0.366   5.540  1.00 90.97           C  
ATOM    434  C   SER A  56     -15.968  -0.989   5.788  1.00 90.97           C  
ATOM    435  CB  SER A  56     -16.251   1.334   6.663  1.00 90.97           C  
ATOM    436  O   SER A  56     -15.278  -1.176   6.792  1.00 90.97           O  
ATOM    437  OG  SER A  56     -16.759   2.631   6.398  1.00 90.97           O  
ATOM    438  N   LEU A  57     -16.093  -1.920   4.897  1.00 94.73           N  
ATOM    439  CA  LEU A  57     -15.565  -3.276   5.004  1.00 94.73           C  
ATOM    440  C   LEU A  57     -14.361  -3.464   4.087  1.00 94.73           C  
ATOM    441  CB  LEU A  57     -16.648  -4.302   4.661  1.00 94.73           C  
ATOM    442  O   LEU A  57     -14.282  -2.843   3.024  1.00 94.73           O  
ATOM    443  CG  LEU A  57     -17.886  -4.307   5.560  1.00 94.73           C  
ATOM    444  CD1 LEU A  57     -18.967  -5.205   4.968  1.00 94.73           C  
ATOM    445  CD2 LEU A  57     -17.521  -4.759   6.970  1.00 94.73           C  
ATOM    446  N   CYS A  58     -13.497  -4.361   4.600  1.00 95.99           N  
ATOM    447  CA  CYS A  58     -12.366  -4.747   3.764  1.00 95.99           C  
ATOM    448  C   CYS A  58     -12.836  -5.498   2.524  1.00 95.99           C  
ATOM    449  CB  CYS A  58     -11.386  -5.613   4.555  1.00 95.99           C  
ATOM    450  O   CYS A  58     -13.616  -6.446   2.626  1.00 95.99           O  
ATOM    451  SG  CYS A  58     -10.037  -6.282   3.557  1.00 95.99           S  
ATOM    452  N   PRO A  59     -12.315  -5.115   1.312  1.00 94.35           N  
ATOM    453  CA  PRO A  59     -12.754  -5.754   0.069  1.00 94.35           C  
ATOM    454  C   PRO A  59     -12.267  -7.195  -0.058  1.00 94.35           C  
ATOM    455  CB  PRO A  59     -12.136  -4.871  -1.019  1.00 94.35           C  
ATOM    456  O   PRO A  59     -12.814  -7.969  -0.847  1.00 94.35           O  
ATOM    457  CG  PRO A  59     -11.901  -3.553  -0.354  1.00 94.35           C  
ATOM    458  CD  PRO A  59     -11.573  -3.800   1.091  1.00 94.35           C  
ATOM    459  N   VAL A  60     -11.360  -7.578   0.827  1.00 95.36           N  
ATOM    460  CA  VAL A  60     -10.759  -8.903   0.710  1.00 95.36           C  
ATOM    461  C   VAL A  60     -11.394  -9.850   1.725  1.00 95.36           C  
ATOM    462  CB  VAL A  60      -9.228  -8.852   0.914  1.00 95.36           C  
ATOM    463  O   VAL A  60     -11.768 -10.975   1.384  1.00 95.36           O  
ATOM    464  CG1 VAL A  60      -8.632 -10.258   0.886  1.00 95.36           C  
ATOM    465  CG2 VAL A  60      -8.577  -7.971  -0.152  1.00 95.36           C  
ATOM    466  N   CYS A  61     -11.568  -9.380   2.926  1.00 96.61           N  
ATOM    467  CA  CYS A  61     -11.939 -10.347   3.954  1.00 96.61           C  
ATOM    468  C   CYS A  61     -13.212  -9.916   4.673  1.00 96.61           C  
ATOM    469  CB  CYS A  61     -10.805 -10.518   4.964  1.00 96.61           C  
ATOM    470  O   CYS A  61     -13.655 -10.581   5.611  1.00 96.61           O  
ATOM    471  SG  CYS A  61     -10.418  -9.014   5.886  1.00 96.61           S  
ATOM    472  N   ASN A  62     -13.703  -8.718   4.361  1.00 94.66           N  
ATOM    473  CA  ASN A  62     -14.980  -8.198   4.839  1.00 94.66           C  
ATOM    474  C   ASN A  62     -14.925  -7.854   6.325  1.00 94.66           C  
ATOM    475  CB  ASN A  62     -16.104  -9.199   4.567  1.00 94.66           C  
ATOM    476  O   ASN A  62     -15.947  -7.886   7.012  1.00 94.66           O  
ATOM    477  CG  ASN A  62     -16.515  -9.233   3.108  1.00 94.66           C  
ATOM    478  ND2 ASN A  62     -17.170 -10.315   2.701  1.00 94.66           N  
ATOM    479  OD1 ASN A  62     -16.246  -8.296   2.352  1.00 94.66           O  
ATOM    480  N   VAL A  63     -13.792  -7.629   6.836  1.00 95.29           N  
ATOM    481  CA  VAL A  63     -13.615  -7.124   8.193  1.00 95.29           C  
ATOM    482  C   VAL A  63     -13.859  -5.617   8.220  1.00 95.29           C  
ATOM    483  CB  VAL A  63     -12.206  -7.446   8.739  1.00 95.29           C  
ATOM    484  O   VAL A  63     -13.512  -4.908   7.272  1.00 95.29           O  
ATOM    485  CG1 VAL A  63     -11.985  -6.771  10.092  1.00 95.29           C  
ATOM    486  CG2 VAL A  63     -12.011  -8.956   8.854  1.00 95.29           C  
ATOM    487  N   PHE A  64     -14.477  -5.114   9.285  1.00 94.36           N  
ATOM    488  CA  PHE A  64     -14.745  -3.687   9.424  1.00 94.36           C  
ATOM    489  C   PHE A  64     -13.445  -2.896   9.492  1.00 94.36           C  
ATOM    490  CB  PHE A  64     -15.589  -3.418  10.674  1.00 94.36           C  
ATOM    491  O   PHE A  64     -12.528  -3.259  10.232  1.00 94.36           O  
ATOM    492  CG  PHE A  64     -16.000  -1.978  10.830  1.00 94.36           C  
ATOM    493  CD1 PHE A  64     -15.282  -1.121  11.655  1.00 94.36           C  
ATOM    494  CD2 PHE A  64     -17.105  -1.482  10.151  1.00 94.36           C  
ATOM    495  CE1 PHE A  64     -15.661   0.211  11.801  1.00 94.36           C  
ATOM    496  CE2 PHE A  64     -17.490  -0.152  10.292  1.00 94.36           C  
ATOM    497  CZ  PHE A  64     -16.767   0.693  11.118  1.00 94.36           C  
ATOM    498  N   LEU A  65     -13.420  -1.872   8.646  1.00 94.01           N  
ATOM    499  CA  LEU A  65     -12.238  -1.019   8.617  1.00 94.01           C  
ATOM    500  C   LEU A  65     -12.549   0.361   9.187  1.00 94.01           C  
ATOM    501  CB  LEU A  65     -11.707  -0.885   7.188  1.00 94.01           C  
ATOM    502  O   LEU A  65     -13.636   0.899   8.963  1.00 94.01           O  
ATOM    503  CG  LEU A  65     -11.299  -2.185   6.492  1.00 94.01           C  
ATOM    504  CD1 LEU A  65     -10.844  -1.901   5.064  1.00 94.01           C  
ATOM    505  CD2 LEU A  65     -10.200  -2.891   7.278  1.00 94.01           C  
ATOM    506  N   ASN A  66     -11.628   0.799   9.992  1.00 90.38           N  
ATOM    507  CA  ASN A  66     -11.662   2.183  10.452  1.00 90.38           C  
ATOM    508  C   ASN A  66     -10.844   3.096   9.543  1.00 90.38           C  
ATOM    509  CB  ASN A  66     -11.160   2.281  11.894  1.00 90.38           C  
ATOM    510  O   ASN A  66      -9.697   2.787   9.215  1.00 90.38           O  
ATOM    511  CG  ASN A  66     -12.108   1.640  12.888  1.00 90.38           C  
ATOM    512  ND2 ASN A  66     -11.600   1.321  14.072  1.00 90.38           N  
ATOM    513  OD1 ASN A  66     -13.289   1.433  12.593  1.00 90.38           O  
ATOM    514  N   SER A  67     -11.510   4.145   9.050  1.00 86.21           N  
ATOM    515  CA  SER A  67     -10.845   5.069   8.137  1.00 86.21           C  
ATOM    516  C   SER A  67      -9.582   5.652   8.763  1.00 86.21           C  
ATOM    517  CB  SER A  67     -11.792   6.199   7.733  1.00 86.21           C  
ATOM    518  O   SER A  67      -8.614   5.948   8.060  1.00 86.21           O  
ATOM    519  OG  SER A  67     -12.975   5.680   7.150  1.00 86.21           O  
ATOM    520  N   GLU A  68      -9.484   5.754  10.068  1.00 87.67           N  
ATOM    521  CA  GLU A  68      -8.339   6.315  10.779  1.00 87.67           C  
ATOM    522  C   GLU A  68      -7.215   5.292  10.912  1.00 87.67           C  
ATOM    523  CB  GLU A  68      -8.759   6.817  12.163  1.00 87.67           C  
ATOM    524  O   GLU A  68      -6.061   5.656  11.148  1.00 87.67           O  
ATOM    525  CG  GLU A  68      -9.747   7.974  12.124  1.00 87.67           C  
ATOM    526  CD  GLU A  68     -10.117   8.494  13.504  1.00 87.67           C  
ATOM    527  OE1 GLU A  68     -10.898   9.469  13.596  1.00 87.67           O  
ATOM    528  OE2 GLU A  68      -9.622   7.923  14.501  1.00 87.67           O  
ATOM    529  N   SER A  69      -7.599   4.083  10.659  1.00 89.15           N  
ATOM    530  CA  SER A  69      -6.630   3.012  10.867  1.00 89.15           C  
ATOM    531  C   SER A  69      -5.904   2.665   9.571  1.00 89.15           C  
ATOM    532  CB  SER A  69      -7.320   1.766  11.424  1.00 89.15           C  
ATOM    533  O   SER A  69      -5.150   1.691   9.518  1.00 89.15           O  
ATOM    534  OG  SER A  69      -8.265   1.258  10.498  1.00 89.15           O  
ATOM    535  N   LEU A  70      -6.051   3.478   8.511  1.00 94.13           N  
ATOM    536  CA  LEU A  70      -5.337   3.248   7.260  1.00 94.13           C  
ATOM    537  C   LEU A  70      -3.919   3.802   7.334  1.00 94.13           C  
ATOM    538  CB  LEU A  70      -6.087   3.887   6.089  1.00 94.13           C  
ATOM    539  O   LEU A  70      -3.724   4.985   7.621  1.00 94.13           O  
ATOM    540  CG  LEU A  70      -7.529   3.425   5.874  1.00 94.13           C  
ATOM    541  CD1 LEU A  70      -8.188   4.240   4.765  1.00 94.13           C  
ATOM    542  CD2 LEU A  70      -7.571   1.936   5.546  1.00 94.13           C  
ATOM    543  N   LYS A  71      -2.950   2.912   7.077  1.00 96.99           N  
ATOM    544  CA  LYS A  71      -1.551   3.300   7.233  1.00 96.99           C  
ATOM    545  C   LYS A  71      -0.786   3.133   5.924  1.00 96.99           C  
ATOM    546  CB  LYS A  71      -0.886   2.478   8.338  1.00 96.99           C  
ATOM    547  O   LYS A  71      -0.817   2.063   5.312  1.00 96.99           O  
ATOM    548  CG  LYS A  71      -1.471   2.713   9.722  1.00 96.99           C  
ATOM    549  CD  LYS A  71      -1.021   4.049  10.300  1.00 96.99           C  
ATOM    550  CE  LYS A  71      -1.524   4.240  11.725  1.00 96.99           C  
ATOM    551  NZ  LYS A  71      -1.206   5.603  12.246  1.00 96.99           N  
ATOM    552  N   PRO A  72      -0.146   4.275   5.605  1.00 98.13           N  
ATOM    553  CA  PRO A  72       0.753   4.107   4.461  1.00 98.13           C  
ATOM    554  C   PRO A  72       1.838   3.063   4.711  1.00 98.13           C  
ATOM    555  CB  PRO A  72       1.365   5.499   4.286  1.00 98.13           C  
ATOM    556  O   PRO A  72       2.311   2.917   5.841  1.00 98.13           O  
ATOM    557  CG  PRO A  72       0.433   6.420   5.005  1.00 98.13           C  
ATOM    558  CD  PRO A  72      -0.193   5.669   6.145  1.00 98.13           C  
ATOM    559  N   ASP A  73       2.130   2.328   3.671  1.00 97.86           N  
ATOM    560  CA  ASP A  73       3.150   1.287   3.751  1.00 97.86           C  
ATOM    561  C   ASP A  73       4.301   1.570   2.789  1.00 97.86           C  
ATOM    562  CB  ASP A  73       2.541  -0.085   3.452  1.00 97.86           C  
ATOM    563  O   ASP A  73       4.287   1.114   1.644  1.00 97.86           O  
ATOM    564  CG  ASP A  73       3.480  -1.234   3.776  1.00 97.86           C  
ATOM    565  OD1 ASP A  73       4.710  -1.021   3.825  1.00 97.86           O  
ATOM    566  OD2 ASP A  73       2.984  -2.363   3.981  1.00 97.86           O  
ATOM    567  N   PRO A  74       5.248   2.402   3.207  1.00 97.52           N  
ATOM    568  CA  PRO A  74       6.358   2.814   2.344  1.00 97.52           C  
ATOM    569  C   PRO A  74       7.270   1.651   1.960  1.00 97.52           C  
ATOM    570  CB  PRO A  74       7.109   3.837   3.200  1.00 97.52           C  
ATOM    571  O   PRO A  74       7.900   1.680   0.900  1.00 97.52           O  
ATOM    572  CG  PRO A  74       6.696   3.537   4.605  1.00 97.52           C  
ATOM    573  CD  PRO A  74       5.294   2.998   4.584  1.00 97.52           C  
ATOM    574  N   ALA A  75       7.376   0.698   2.842  1.00 96.44           N  
ATOM    575  CA  ALA A  75       8.193  -0.476   2.548  1.00 96.44           C  
ATOM    576  C   ALA A  75       7.643  -1.241   1.347  1.00 96.44           C  
ATOM    577  CB  ALA A  75       8.268  -1.391   3.768  1.00 96.44           C  
ATOM    578  O   ALA A  75       8.392  -1.600   0.436  1.00 96.44           O  
ATOM    579  N   LEU A  76       6.352  -1.481   1.418  1.00 96.01           N  
ATOM    580  CA  LEU A  76       5.713  -2.186   0.312  1.00 96.01           C  
ATOM    581  C   LEU A  76       5.821  -1.382  -0.979  1.00 96.01           C  
ATOM    582  CB  LEU A  76       4.242  -2.464   0.633  1.00 96.01           C  
ATOM    583  O   LEU A  76       6.111  -1.940  -2.040  1.00 96.01           O  
ATOM    584  CG  LEU A  76       3.454  -3.244  -0.421  1.00 96.01           C  
ATOM    585  CD1 LEU A  76       4.138  -4.575  -0.716  1.00 96.01           C  
ATOM    586  CD2 LEU A  76       2.018  -3.465   0.040  1.00 96.01           C  
ATOM    587  N   GLN A  77       5.618  -0.106  -0.824  1.00 95.95           N  
ATOM    588  CA  GLN A  77       5.741   0.761  -1.991  1.00 95.95           C  
ATOM    589  C   GLN A  77       7.163   0.741  -2.544  1.00 95.95           C  
ATOM    590  CB  GLN A  77       5.334   2.193  -1.641  1.00 95.95           C  
ATOM    591  O   GLN A  77       7.360   0.732  -3.761  1.00 95.95           O  
ATOM    592  CG  GLN A  77       5.185   3.104  -2.852  1.00 95.95           C  
ATOM    593  CD  GLN A  77       4.143   2.606  -3.836  1.00 95.95           C  
ATOM    594  NE2 GLN A  77       4.543   2.448  -5.094  1.00 95.95           N  
ATOM    595  OE1 GLN A  77       2.989   2.364  -3.469  1.00 95.95           O  
ATOM    596  N   ALA A  78       8.084   0.699  -1.706  1.00 95.02           N  
ATOM    597  CA  ALA A  78       9.485   0.640  -2.115  1.00 95.02           C  
ATOM    598  C   ALA A  78       9.781  -0.650  -2.874  1.00 95.02           C  
ATOM    599  CB  ALA A  78      10.400   0.761  -0.899  1.00 95.02           C  
ATOM    600  O   ALA A  78      10.508  -0.639  -3.870  1.00 95.02           O  
ATOM    601  N   ILE A  79       9.201  -1.683  -2.416  1.00 93.13           N  
ATOM    602  CA  ILE A  79       9.399  -2.976  -3.063  1.00 93.13           C  
ATOM    603  C   ILE A  79       8.782  -2.954  -4.459  1.00 93.13           C  
ATOM    604  CB  ILE A  79       8.793  -4.125  -2.227  1.00 93.13           C  
ATOM    605  O   ILE A  79       9.390  -3.429  -5.421  1.00 93.13           O  
ATOM    606  CG1 ILE A  79       9.570  -4.299  -0.916  1.00 93.13           C  
ATOM    607  CG2 ILE A  79       8.777  -5.428  -3.031  1.00 93.13           C  
ATOM    608  CD1 ILE A  79       8.895  -5.227   0.085  1.00 93.13           C  
ATOM    609  N   VAL A  80       7.679  -2.425  -4.557  1.00 92.68           N  
ATOM    610  CA  VAL A  80       7.026  -2.295  -5.855  1.00 92.68           C  
ATOM    611  C   VAL A  80       7.895  -1.457  -6.790  1.00 92.68           C  
ATOM    612  CB  VAL A  80       5.622  -1.664  -5.723  1.00 92.68           C  
ATOM    613  O   VAL A  80       8.112  -1.828  -7.945  1.00 92.68           O  
ATOM    614  CG1 VAL A  80       5.046  -1.336  -7.099  1.00 92.68           C  
ATOM    615  CG2 VAL A  80       4.687  -2.598  -4.957  1.00 92.68           C  
ATOM    616  N   ASP A  81       8.460  -0.363  -6.285  1.00 91.81           N  
ATOM    617  CA  ASP A  81       9.285   0.553  -7.067  1.00 91.81           C  
ATOM    618  C   ASP A  81      10.580  -0.120  -7.516  1.00 91.81           C  
ATOM    619  CB  ASP A  81       9.600   1.814  -6.259  1.00 91.81           C  
ATOM    620  O   ASP A  81      11.089   0.164  -8.602  1.00 91.81           O  
ATOM    621  CG  ASP A  81       8.376   2.678  -6.007  1.00 91.81           C  
ATOM    622  OD1 ASP A  81       7.348   2.494  -6.693  1.00 91.81           O  
ATOM    623  OD2 ASP A  81       8.442   3.552  -5.115  1.00 91.81           O  
ATOM    624  N   LEU A  82      11.019  -1.033  -6.705  1.00 90.16           N  
ATOM    625  CA  LEU A  82      12.276  -1.719  -6.985  1.00 90.16           C  
ATOM    626  C   LEU A  82      12.077  -2.812  -8.030  1.00 90.16           C  
ATOM    627  CB  LEU A  82      12.855  -2.322  -5.702  1.00 90.16           C  
ATOM    628  O   LEU A  82      12.886  -2.952  -8.950  1.00 90.16           O  
ATOM    629  CG  LEU A  82      14.228  -2.985  -5.825  1.00 90.16           C  
ATOM    630  CD1 LEU A  82      15.271  -1.966  -6.267  1.00 90.16           C  
ATOM    631  CD2 LEU A  82      14.630  -3.630  -4.503  1.00 90.16           C  
ATOM    632  N   ILE A  83      11.029  -3.446  -7.933  1.00 89.41           N  
ATOM    633  CA  ILE A  83      10.827  -4.644  -8.741  1.00 89.41           C  
ATOM    634  C   ILE A  83      10.178  -4.266 -10.071  1.00 89.41           C  
ATOM    635  CB  ILE A  83       9.960  -5.686  -7.999  1.00 89.41           C  
ATOM    636  O   ILE A  83      10.465  -4.876 -11.104  1.00 89.41           O  
ATOM    637  CG1 ILE A  83      10.695  -6.204  -6.757  1.00 89.41           C  
ATOM    638  CG2 ILE A  83       9.583  -6.839  -8.934  1.00 89.41           C  
ATOM    639  CD1 ILE A  83       9.872  -7.163  -5.907  1.00 89.41           C  
ATOM    640  N   MET A  84       9.353  -3.128  -9.983  1.00 88.72           N  
ATOM    641  CA  MET A  84       8.627  -2.733 -11.187  1.00 88.72           C  
ATOM    642  C   MET A  84       8.933  -1.286 -11.557  1.00 88.72           C  
ATOM    643  CB  MET A  84       7.121  -2.915 -10.991  1.00 88.72           C  
ATOM    644  O   MET A  84       8.031  -0.447 -11.598  1.00 88.72           O  
ATOM    645  CG  MET A  84       6.716  -4.337 -10.636  1.00 88.72           C  
ATOM    646  SD  MET A  84       7.083  -5.529 -11.982  1.00 88.72           S  
ATOM    647  CE  MET A  84       5.397  -5.946 -12.508  1.00 88.72           C  
ATOM    648  N   PRO A  85      10.070  -0.936 -11.964  1.00 87.31           N  
ATOM    649  CA  PRO A  85      10.427   0.462 -12.218  1.00 87.31           C  
ATOM    650  C   PRO A  85       9.763   1.022 -13.474  1.00 87.31           C  
ATOM    651  CB  PRO A  85      11.948   0.414 -12.380  1.00 87.31           C  
ATOM    652  O   PRO A  85       9.393   2.198 -13.509  1.00 87.31           O  
ATOM    653  CG  PRO A  85      12.253  -1.012 -12.707  1.00 87.31           C  
ATOM    654  CD  PRO A  85      11.204  -1.881 -12.076  1.00 87.31           C  
ATOM    655  N   GLU A  86       9.656   0.110 -14.445  1.00 87.50           N  
ATOM    656  CA  GLU A  86       9.045   0.554 -15.694  1.00 87.50           C  
ATOM    657  C   GLU A  86       7.601   0.998 -15.475  1.00 87.50           C  
ATOM    658  CB  GLU A  86       9.099  -0.558 -16.744  1.00 87.50           C  
ATOM    659  O   GLU A  86       7.114   1.903 -16.156  1.00 87.50           O  
ATOM    660  CG  GLU A  86      10.512  -0.976 -17.125  1.00 87.50           C  
ATOM    661  CD  GLU A  86      10.553  -2.008 -18.240  1.00 87.50           C  
ATOM    662  OE1 GLU A  86      11.663  -2.382 -18.682  1.00 87.50           O  
ATOM    663  OE2 GLU A  86       9.465  -2.447 -18.677  1.00 87.50           O  
ATOM    664  N   TYR A  87       6.984   0.339 -14.579  1.00 86.83           N  
ATOM    665  CA  TYR A  87       5.602   0.676 -14.257  1.00 86.83           C  
ATOM    666  C   TYR A  87       5.515   2.041 -13.585  1.00 86.83           C  
ATOM    667  CB  TYR A  87       4.985  -0.392 -13.349  1.00 86.83           C  
ATOM    668  O   TYR A  87       4.613   2.829 -13.880  1.00 86.83           O  
ATOM    669  CG  TYR A  87       3.565  -0.092 -12.935  1.00 86.83           C  
ATOM    670  CD1 TYR A  87       3.283   0.445 -11.681  1.00 86.83           C  
ATOM    671  CD2 TYR A  87       2.503  -0.346 -13.797  1.00 86.83           C  
ATOM    672  CE1 TYR A  87       1.975   0.722 -11.295  1.00 86.83           C  
ATOM    673  CE2 TYR A  87       1.192  -0.073 -13.421  1.00 86.83           C  
ATOM    674  OH  TYR A  87      -0.358   0.732 -11.794  1.00 86.83           O  
ATOM    675  CZ  TYR A  87       0.938   0.460 -12.171  1.00 86.83           C  
ATOM    676  N   VAL A  88       6.373   2.336 -12.781  1.00 86.69           N  
ATOM    677  CA  VAL A  88       6.392   3.598 -12.048  1.00 86.69           C  
ATOM    678  C   VAL A  88       6.538   4.761 -13.027  1.00 86.69           C  
ATOM    679  CB  VAL A  88       7.532   3.632 -11.006  1.00 86.69           C  
ATOM    680  O   VAL A  88       5.823   5.761 -12.925  1.00 86.69           O  
ATOM    681  CG1 VAL A  88       7.636   5.015 -10.364  1.00 86.69           C  
ATOM    682  CG2 VAL A  88       7.311   2.560  -9.940  1.00 86.69           C  
ATOM    683  N   VAL A  89       7.370   4.592 -13.946  1.00 90.74           N  
ATOM    684  CA  VAL A  89       7.616   5.621 -14.951  1.00 90.74           C  
ATOM    685  C   VAL A  89       6.364   5.821 -15.803  1.00 90.74           C  
ATOM    686  CB  VAL A  89       8.820   5.259 -15.850  1.00 90.74           C  
ATOM    687  O   VAL A  89       5.948   6.956 -16.048  1.00 90.74           O  
ATOM    688  CG1 VAL A  89       8.976   6.278 -16.978  1.00 90.74           C  
ATOM    689  CG2 VAL A  89      10.099   5.176 -15.019  1.00 90.74           C  
ATOM    690  N   ARG A  90       5.827   4.779 -16.192  1.00 90.39           N  
ATOM    691  CA  ARG A  90       4.614   4.836 -17.002  1.00 90.39           C  
ATOM    692  C   ARG A  90       3.481   5.520 -16.244  1.00 90.39           C  
ATOM    693  CB  ARG A  90       4.185   3.431 -17.429  1.00 90.39           C  
ATOM    694  O   ARG A  90       2.749   6.332 -16.813  1.00 90.39           O  
ATOM    695  CG  ARG A  90       3.056   3.414 -18.447  1.00 90.39           C  
ATOM    696  CD  ARG A  90       2.565   1.999 -18.721  1.00 90.39           C  
ATOM    697  NE  ARG A  90       3.605   1.177 -19.333  1.00 90.39           N  
ATOM    698  NH1 ARG A  90       3.015  -0.762 -18.224  1.00 90.39           N  
ATOM    699  NH2 ARG A  90       4.771  -0.768 -19.697  1.00 90.39           N  
ATOM    700  CZ  ARG A  90       3.794  -0.116 -19.083  1.00 90.39           C  
ATOM    701  N   ASP A  91       3.315   5.142 -15.057  1.00 89.46           N  
ATOM    702  CA  ASP A  91       2.262   5.714 -14.223  1.00 89.46           C  
ATOM    703  C   ASP A  91       2.447   7.221 -14.061  1.00 89.46           C  
ATOM    704  CB  ASP A  91       2.235   5.036 -12.852  1.00 89.46           C  
ATOM    705  O   ASP A  91       1.483   7.984 -14.157  1.00 89.46           O  
ATOM    706  CG  ASP A  91       1.021   5.420 -12.024  1.00 89.46           C  
ATOM    707  OD1 ASP A  91      -0.115   5.064 -12.406  1.00 89.46           O  
ATOM    708  OD2 ASP A  91       1.202   6.088 -10.983  1.00 89.46           O  
ATOM    709  N   ARG A  92       3.601   7.590 -13.824  1.00 88.64           N  
ATOM    710  CA  ARG A  92       3.914   9.007 -13.677  1.00 88.64           C  
ATOM    711  C   ARG A  92       3.619   9.770 -14.965  1.00 88.64           C  
ATOM    712  CB  ARG A  92       5.380   9.196 -13.282  1.00 88.64           C  
ATOM    713  O   ARG A  92       3.060  10.868 -14.928  1.00 88.64           O  
ATOM    714  CG  ARG A  92       5.633   9.090 -11.786  1.00 88.64           C  
ATOM    715  CD  ARG A  92       7.074   9.431 -11.432  1.00 88.64           C  
ATOM    716  NE  ARG A  92       7.503   8.757 -10.210  1.00 88.64           N  
ATOM    717  NH1 ARG A  92       9.741   8.702 -10.780  1.00 88.64           N  
ATOM    718  NH2 ARG A  92       9.039   7.814  -8.787  1.00 88.64           N  
ATOM    719  CZ  ARG A  92       8.760   8.426  -9.929  1.00 88.64           C  
ATOM    720  N   GLU A  93       3.943   9.208 -16.029  1.00 93.55           N  
ATOM    721  CA  GLU A  93       3.689   9.830 -17.325  1.00 93.55           C  
ATOM    722  C   GLU A  93       2.192   9.969 -17.586  1.00 93.55           C  
ATOM    723  CB  GLU A  93       4.346   9.022 -18.448  1.00 93.55           C  
ATOM    724  O   GLU A  93       1.738  10.998 -18.090  1.00 93.55           O  
ATOM    725  CG  GLU A  93       5.859   9.170 -18.508  1.00 93.55           C  
ATOM    726  CD  GLU A  93       6.506   8.290 -19.565  1.00 93.55           C  
ATOM    727  OE1 GLU A  93       7.738   8.389 -19.767  1.00 93.55           O  
ATOM    728  OE2 GLU A  93       5.776   7.494 -20.197  1.00 93.55           O  
ATOM    729  N   LEU A  94       1.575   8.962 -17.263  1.00 91.53           N  
ATOM    730  CA  LEU A  94       0.127   8.994 -17.442  1.00 91.53           C  
ATOM    731  C   LEU A  94      -0.503  10.082 -16.578  1.00 91.53           C  
ATOM    732  CB  LEU A  94      -0.486   7.634 -17.097  1.00 91.53           C  
ATOM    733  O   LEU A  94      -1.370  10.826 -17.044  1.00 91.53           O  
ATOM    734  CG  LEU A  94      -1.987   7.484 -17.349  1.00 91.53           C  
ATOM    735  CD1 LEU A  94      -2.304   7.726 -18.821  1.00 91.53           C  
ATOM    736  CD2 LEU A  94      -2.467   6.104 -16.913  1.00 91.53           C  
ATOM    737  N   LYS A  95      -0.071  10.134 -15.398  1.00 89.21           N  
ATOM    738  CA  LYS A  95      -0.595  11.149 -14.488  1.00 89.21           C  
ATOM    739  C   LYS A  95      -0.307  12.555 -15.008  1.00 89.21           C  
ATOM    740  CB  LYS A  95       0.001  10.975 -13.090  1.00 89.21           C  
ATOM    741  O   LYS A  95      -1.162  13.439 -14.926  1.00 89.21           O  
ATOM    742  CG  LYS A  95      -0.613   9.834 -12.293  1.00 89.21           C  
ATOM    743  CD  LYS A  95      -0.022   9.750 -10.891  1.00 89.21           C  
ATOM    744  CE  LYS A  95      -0.573   8.557 -10.122  1.00 89.21           C  
ATOM    745  NZ  LYS A  95       0.091   8.400  -8.793  1.00 89.21           N  
ATOM    746  N   ARG A  96       0.871  12.702 -15.524  1.00 92.27           N  
ATOM    747  CA  ARG A  96       1.265  13.977 -16.114  1.00 92.27           C  
ATOM    748  C   ARG A  96       0.360  14.340 -17.287  1.00 92.27           C  
ATOM    749  CB  ARG A  96       2.724  13.930 -16.572  1.00 92.27           C  
ATOM    750  O   ARG A  96      -0.092  15.481 -17.399  1.00 92.27           O  
ATOM    751  CG  ARG A  96       3.249  15.259 -17.092  1.00 92.27           C  
ATOM    752  CD  ARG A  96       4.643  15.120 -17.688  1.00 92.27           C  
ATOM    753  NE  ARG A  96       4.650  14.221 -18.838  1.00 92.27           N  
ATOM    754  NH1 ARG A  96       3.810  15.779 -20.323  1.00 92.27           N  
ATOM    755  NH2 ARG A  96       4.302  13.657 -21.038  1.00 92.27           N  
ATOM    756  CZ  ARG A  96       4.254  14.554 -20.064  1.00 92.27           C  
ATOM    757  N   LYS A  97       0.114  13.466 -18.113  1.00 94.67           N  
ATOM    758  CA  LYS A  97      -0.723  13.697 -19.287  1.00 94.67           C  
ATOM    759  C   LYS A  97      -2.147  14.070 -18.882  1.00 94.67           C  
ATOM    760  CB  LYS A  97      -0.741  12.459 -20.185  1.00 94.67           C  
ATOM    761  O   LYS A  97      -2.741  14.985 -19.455  1.00 94.67           O  
ATOM    762  CG  LYS A  97       0.554  12.231 -20.951  1.00 94.67           C  
ATOM    763  CD  LYS A  97       0.469  10.994 -21.836  1.00 94.67           C  
ATOM    764  CE  LYS A  97       1.798  10.704 -22.521  1.00 94.67           C  
ATOM    765  NZ  LYS A  97       1.734   9.464 -23.352  1.00 94.67           N  
ATOM    766  N   ILE A  98      -2.584  13.353 -17.950  1.00 94.01           N  
ATOM    767  CA  ILE A  98      -3.938  13.604 -17.471  1.00 94.01           C  
ATOM    768  C   ILE A  98      -4.013  14.992 -16.839  1.00 94.01           C  
ATOM    769  CB  ILE A  98      -4.388  12.528 -16.457  1.00 94.01           C  
ATOM    770  O   ILE A  98      -4.970  15.735 -17.069  1.00 94.01           O  
ATOM    771  CG1 ILE A  98      -4.620  11.189 -17.167  1.00 94.01           C  
ATOM    772  CG2 ILE A  98      -5.648  12.980 -15.713  1.00 94.01           C  
ATOM    773  CD1 ILE A  98      -4.839  10.017 -16.220  1.00 94.01           C  
ATOM    774  N   ASN A  99      -3.020  15.352 -16.081  1.00 90.78           N  
ATOM    775  CA  ASN A  99      -2.971  16.655 -15.426  1.00 90.78           C  
ATOM    776  C   ASN A  99      -2.907  17.791 -16.443  1.00 90.78           C  
ATOM    777  CB  ASN A  99      -1.779  16.731 -14.470  1.00 90.78           C  
ATOM    778  O   ASN A  99      -3.535  18.835 -16.255  1.00 90.78           O  
ATOM    779  CG  ASN A  99      -2.060  16.073 -13.133  1.00 90.78           C  
ATOM    780  ND2 ASN A  99      -1.065  16.068 -12.254  1.00 90.78           N  
ATOM    781  OD1 ASN A  99      -3.161  15.572 -12.893  1.00 90.78           O  
ATOM    782  N   GLU A 100      -2.218  17.624 -17.502  1.00 93.06           N  
ATOM    783  CA  GLU A 100      -2.118  18.599 -18.584  1.00 93.06           C  
ATOM    784  C   GLU A 100      -3.457  18.770 -19.297  1.00 93.06           C  
ATOM    785  CB  GLU A 100      -1.038  18.182 -19.585  1.00 93.06           C  
ATOM    786  O   GLU A 100      -3.860  19.892 -19.610  1.00 93.06           O  
ATOM    787  CG  GLU A 100       0.382  18.387 -19.079  1.00 93.06           C  
ATOM    788  CD  GLU A 100       1.443  17.895 -20.050  1.00 93.06           C  
ATOM    789  OE1 GLU A 100       2.650  17.991 -19.732  1.00 93.06           O  
ATOM    790  OE2 GLU A 100       1.064  17.409 -21.140  1.00 93.06           O  
ATOM    791  N   GLU A 101      -4.085  17.659 -19.482  1.00 94.58           N  
ATOM    792  CA  GLU A 101      -5.372  17.681 -20.171  1.00 94.58           C  
ATOM    793  C   GLU A 101      -6.444  18.351 -19.317  1.00 94.58           C  
ATOM    794  CB  GLU A 101      -5.807  16.262 -20.544  1.00 94.58           C  
ATOM    795  O   GLU A 101      -7.302  19.067 -19.837  1.00 94.58           O  
ATOM    796  CG  GLU A 101      -5.008  15.654 -21.687  1.00 94.58           C  
ATOM    797  CD  GLU A 101      -5.456  14.247 -22.051  1.00 94.58           C  
ATOM    798  OE1 GLU A 101      -4.887  13.654 -22.995  1.00 94.58           O  
ATOM    799  OE2 GLU A 101      -6.384  13.734 -21.386  1.00 94.58           O  
ATOM    800  N   LEU A 102      -6.296  18.229 -18.070  1.00 93.68           N  
ATOM    801  CA  LEU A 102      -7.319  18.755 -17.174  1.00 93.68           C  
ATOM    802  C   LEU A 102      -6.928  20.134 -16.652  1.00 93.68           C  
ATOM    803  CB  LEU A 102      -7.547  17.799 -16.000  1.00 93.68           C  
ATOM    804  O   LEU A 102      -7.719  20.792 -15.971  1.00 93.68           O  
ATOM    805  CG  LEU A 102      -8.107  16.419 -16.349  1.00 93.68           C  
ATOM    806  CD1 LEU A 102      -8.215  15.558 -15.095  1.00 93.68           C  
ATOM    807  CD2 LEU A 102      -9.463  16.549 -17.033  1.00 93.68           C  
ATOM    808  N   GLY A 103      -5.694  20.640 -17.069  1.00 90.59           N  
ATOM    809  CA  GLY A 103      -5.225  21.943 -16.623  1.00 90.59           C  
ATOM    810  C   GLY A 103      -5.012  22.019 -15.123  1.00 90.59           C  
ATOM    811  O   GLY A 103      -5.247  23.062 -14.509  1.00 90.59           O  
ATOM    812  N   ILE A 104      -4.791  20.901 -14.454  1.00 89.26           N  
ATOM    813  CA  ILE A 104      -4.529  20.853 -13.019  1.00 89.26           C  
ATOM    814  C   ILE A 104      -3.035  21.041 -12.762  1.00 89.26           C  
ATOM    815  CB  ILE A 104      -5.017  19.525 -12.399  1.00 89.26           C  
ATOM    816  O   ILE A 104      -2.201  20.444 -13.446  1.00 89.26           O  
ATOM    817  CG1 ILE A 104      -6.526  19.358 -12.613  1.00 89.26           C  
ATOM    818  CG2 ILE A 104      -4.665  19.462 -10.910  1.00 89.26           C  
ATOM    819  CD1 ILE A 104      -7.035  17.947 -12.358  1.00 89.26           C  
ATOM    820  N   THR A 105      -2.644  22.150 -11.983  1.00 81.47           N  
ATOM    821  CA  THR A 105      -1.258  22.338 -11.570  1.00 81.47           C  
ATOM    822  C   THR A 105      -0.961  21.552 -10.296  1.00 81.47           C  
ATOM    823  CB  THR A 105      -0.940  23.827 -11.344  1.00 81.47           C  
ATOM    824  O   THR A 105      -1.749  21.576  -9.348  1.00 81.47           O  
ATOM    825  CG2 THR A 105      -0.668  24.538 -12.665  1.00 81.47           C  
ATOM    826  OG1 THR A 105      -2.053  24.455 -10.696  1.00 81.47           O  
ATOM    827  N   GLU A 106      -0.069  20.638 -10.425  1.00 70.60           N  
ATOM    828  CA  GLU A 106       0.390  19.898  -9.252  1.00 70.60           C  
ATOM    829  C   GLU A 106       1.213  20.789  -8.325  1.00 70.60           C  
ATOM    830  CB  GLU A 106       1.211  18.677  -9.674  1.00 70.60           C  
ATOM    831  O   GLU A 106       1.993  21.623  -8.789  1.00 70.60           O  
ATOM    832  CG  GLU A 106       0.544  17.347  -9.356  1.00 70.60           C  
ATOM    833  CD  GLU A 106       1.301  16.149  -9.905  1.00 70.60           C  
ATOM    834  OE1 GLU A 106       0.769  15.017  -9.849  1.00 70.60           O  
ATOM    835  OE2 GLU A 106       2.436  16.344 -10.395  1.00 70.60           O  
ATOM    836  N   LYS A 107       0.915  20.831  -6.963  1.00 63.44           N  
ATOM    837  CA  LYS A 107       1.800  21.400  -5.950  1.00 63.44           C  
ATOM    838  C   LYS A 107       3.121  20.639  -5.884  1.00 63.44           C  
ATOM    839  CB  LYS A 107       1.121  21.393  -4.579  1.00 63.44           C  
ATOM    840  O   LYS A 107       3.139  19.408  -5.951  1.00 63.44           O  
ATOM    841  CG  LYS A 107       1.810  22.269  -3.543  1.00 63.44           C  
ATOM    842  CD  LYS A 107       0.977  22.393  -2.274  1.00 63.44           C  
ATOM    843  CE  LYS A 107       1.630  23.327  -1.265  1.00 63.44           C  
ATOM    844  NZ  LYS A 107       0.690  23.701  -0.166  1.00 63.44           N  
ATOM    845  N   PRO A 108       4.289  21.357  -6.121  1.00 54.53           N  
ATOM    846  CA  PRO A 108       5.592  20.710  -5.953  1.00 54.53           C  
ATOM    847  C   PRO A 108       5.706  19.943  -4.638  1.00 54.53           C  
ATOM    848  CB  PRO A 108       6.575  21.883  -5.989  1.00 54.53           C  
ATOM    849  O   PRO A 108       5.140  20.361  -3.624  1.00 54.53           O  
ATOM    850  CG  PRO A 108       5.717  23.096  -6.147  1.00 54.53           C  
ATOM    851  CD  PRO A 108       4.277  22.676  -6.065  1.00 54.53           C  
ATOM    852  N   MET A 109       5.672  18.595  -4.678  1.00 47.75           N  
ATOM    853  CA  MET A 109       6.014  17.682  -3.591  1.00 47.75           C  
ATOM    854  C   MET A 109       7.279  18.142  -2.873  1.00 47.75           C  
ATOM    855  CB  MET A 109       6.201  16.260  -4.120  1.00 47.75           C  
ATOM    856  O   MET A 109       8.295  18.418  -3.513  1.00 47.75           O  
ATOM    857  CG  MET A 109       4.898  15.561  -4.473  1.00 47.75           C  
ATOM    858  SD  MET A 109       5.162  13.866  -5.124  1.00 47.75           S  
ATOM    859  CE  MET A 109       5.617  13.003  -3.594  1.00 47.75           C  
ATOM    860  N   LEU A 110       7.246  19.054  -1.888  1.00 48.33           N  
ATOM    861  CA  LEU A 110       8.350  19.363  -0.987  1.00 48.33           C  
ATOM    862  C   LEU A 110       9.016  18.086  -0.485  1.00 48.33           C  
ATOM    863  CB  LEU A 110       7.857  20.196   0.199  1.00 48.33           C  
ATOM    864  O   LEU A 110       8.342  17.080  -0.251  1.00 48.33           O  
ATOM    865  CG  LEU A 110       7.548  21.666  -0.086  1.00 48.33           C  
ATOM    866  CD1 LEU A 110       6.458  22.171   0.854  1.00 48.33           C  
ATOM    867  CD2 LEU A 110       8.809  22.513   0.044  1.00 48.33           C  
ATOM    868  N   PRO A 111      10.401  17.981  -0.650  1.00 45.35           N  
ATOM    869  CA  PRO A 111      11.167  16.846  -0.130  1.00 45.35           C  
ATOM    870  C   PRO A 111      10.893  16.577   1.348  1.00 45.35           C  
ATOM    871  CB  PRO A 111      12.621  17.275  -0.346  1.00 45.35           C  
ATOM    872  O   PRO A 111      10.699  17.515   2.125  1.00 45.35           O  
ATOM    873  CG  PRO A 111      12.550  18.741  -0.626  1.00 45.35           C  
ATOM    874  CD  PRO A 111      11.110  19.120  -0.819  1.00 45.35           C  
ATOM    875  N   SER A 112       9.941  15.692   1.690  1.00 49.79           N  
ATOM    876  CA  SER A 112       9.738  15.082   3.000  1.00 49.79           C  
ATOM    877  C   SER A 112      11.032  15.063   3.807  1.00 49.79           C  
ATOM    878  CB  SER A 112       9.199  13.659   2.851  1.00 49.79           C  
ATOM    879  O   SER A 112      12.079  14.653   3.302  1.00 49.79           O  
ATOM    880  OG  SER A 112       7.828  13.675   2.492  1.00 49.79           O  
ATOM    881  N   LYS A 113      11.551  16.167   4.287  1.00 42.50           N  
ATOM    882  CA  LYS A 113      12.560  16.264   5.337  1.00 42.50           C  
ATOM    883  C   LYS A 113      12.382  15.161   6.376  1.00 42.50           C  
ATOM    884  CB  LYS A 113      12.501  17.635   6.014  1.00 42.50           C  
ATOM    885  O   LYS A 113      11.273  14.934   6.865  1.00 42.50           O  
ATOM    886  CG  LYS A 113      13.472  18.653   5.435  1.00 42.50           C  
ATOM    887  CD  LYS A 113      13.345  20.004   6.129  1.00 42.50           C  
ATOM    888  CE  LYS A 113      14.228  21.056   5.472  1.00 42.50           C  
ATOM    889  NZ  LYS A 113      14.250  22.328   6.255  1.00 42.50           N  
ATOM    890  N   ARG A 114      12.903  14.015   6.130  1.00 50.44           N  
ATOM    891  CA  ARG A 114      13.325  12.988   7.078  1.00 50.44           C  
ATOM    892  C   ARG A 114      13.508  13.574   8.474  1.00 50.44           C  
ATOM    893  CB  ARG A 114      14.625  12.328   6.612  1.00 50.44           C  
ATOM    894  O   ARG A 114      14.234  14.554   8.651  1.00 50.44           O  
ATOM    895  CG  ARG A 114      14.435  11.314   5.495  1.00 50.44           C  
ATOM    896  CD  ARG A 114      15.712  10.532   5.220  1.00 50.44           C  
ATOM    897  NE  ARG A 114      15.520   9.541   4.165  1.00 50.44           N  
ATOM    898  NH1 ARG A 114      17.217   8.147   4.881  1.00 50.44           N  
ATOM    899  NH2 ARG A 114      15.981   7.598   3.030  1.00 50.44           N  
ATOM    900  CZ  ARG A 114      16.240   8.431   4.028  1.00 50.44           C  
ATOM    901  N   ARG A 115      12.505  13.872   9.222  1.00 47.76           N  
ATOM    902  CA  ARG A 115      12.566  14.187  10.645  1.00 47.76           C  
ATOM    903  C   ARG A 115      13.490  13.222  11.381  1.00 47.76           C  
ATOM    904  CB  ARG A 115      11.167  14.148  11.265  1.00 47.76           C  
ATOM    905  O   ARG A 115      13.351  12.003  11.255  1.00 47.76           O  
ATOM    906  CG  ARG A 115      10.882  15.301  12.214  1.00 47.76           C  
ATOM    907  CD  ARG A 115       9.420  15.334  12.637  1.00 47.76           C  
ATOM    908  NE  ARG A 115       9.170  16.371  13.634  1.00 47.76           N  
ATOM    909  NH1 ARG A 115       7.696  15.106  14.883  1.00 47.76           N  
ATOM    910  NH2 ARG A 115       8.204  17.248  15.524  1.00 47.76           N  
ATOM    911  CZ  ARG A 115       8.357  16.239  14.678  1.00 47.76           C  
ATOM    912  N   SER A 116      14.802  13.444  11.325  1.00 43.85           N  
ATOM    913  CA  SER A 116      15.709  12.883  12.321  1.00 43.85           C  
ATOM    914  C   SER A 116      15.244  13.208  13.737  1.00 43.85           C  
ATOM    915  CB  SER A 116      17.129  13.408  12.109  1.00 43.85           C  
ATOM    916  O   SER A 116      14.828  14.335  14.016  1.00 43.85           O  
ATOM    917  OG  SER A 116      17.144  14.441  11.139  1.00 43.85           O  
ATOM    918  N   LYS A 117      14.495  12.328  14.336  1.00 42.58           N  
ATOM    919  CA  LYS A 117      14.273  12.178  15.771  1.00 42.58           C  
ATOM    920  C   LYS A 117      15.508  12.593  16.565  1.00 42.58           C  
ATOM    921  CB  LYS A 117      13.894  10.735  16.108  1.00 42.58           C  
ATOM    922  O   LYS A 117      16.620  12.147  16.272  1.00 42.58           O  
ATOM    923  CG  LYS A 117      12.446  10.386  15.795  1.00 42.58           C  
ATOM    924  CD  LYS A 117      12.089   8.989  16.289  1.00 42.58           C  
ATOM    925  CE  LYS A 117      10.598   8.711  16.151  1.00 42.58           C  
ATOM    926  NZ  LYS A 117      10.244   7.342  16.629  1.00 42.58           N  
ATOM    927  N   PRO A 118      15.438  13.671  17.324  1.00 40.70           N  
ATOM    928  CA  PRO A 118      16.483  14.042  18.282  1.00 40.70           C  
ATOM    929  C   PRO A 118      16.566  13.081  19.466  1.00 40.70           C  
ATOM    930  CB  PRO A 118      16.061  15.440  18.741  1.00 40.70           C  
ATOM    931  O   PRO A 118      15.544  12.550  19.907  1.00 40.70           O  
ATOM    932  CG  PRO A 118      14.691  15.630  18.175  1.00 40.70           C  
ATOM    933  CD  PRO A 118      14.340  14.420  17.358  1.00 40.70           C  
ATOM    934  N   ALA A 119      17.636  12.257  19.495  1.00 33.77           N  
ATOM    935  CA  ALA A 119      18.437  11.580  20.512  1.00 33.77           C  
ATOM    936  C   ALA A 119      18.210  12.198  21.889  1.00 33.77           C  
ATOM    937  CB  ALA A 119      19.918  11.633  20.145  1.00 33.77           C  
ATOM    938  O   ALA A 119      18.282  13.419  22.048  1.00 33.77           O  
ATOM    939  N   ALA A 120      17.173  11.777  22.544  1.00 34.58           N  
ATOM    940  CA  ALA A 120      16.848  11.384  23.913  1.00 34.58           C  
ATOM    941  C   ALA A 120      18.033  11.616  24.846  1.00 34.58           C  
ATOM    942  CB  ALA A 120      16.417   9.920  23.958  1.00 34.58           C  
ATOM    943  O   ALA A 120      19.123  11.086  24.618  1.00 34.58           O  
ATOM    944  N   SER A 121      18.205  12.819  25.342  1.00 38.32           N  
ATOM    945  CA  SER A 121      18.945  13.181  26.546  1.00 38.32           C  
ATOM    946  C   SER A 121      18.065  13.078  27.787  1.00 38.32           C  
ATOM    947  CB  SER A 121      19.505  14.599  26.425  1.00 38.32           C  
ATOM    948  O   SER A 121      16.885  13.434  27.750  1.00 38.32           O  
ATOM    949  OG  SER A 121      18.460  15.540  26.252  1.00 38.32           O  
ATOM    950  N   ASN A 122      18.256  12.057  28.595  1.00 33.42           N  
ATOM    951  CA  ASN A 122      18.543  11.611  29.954  1.00 33.42           C  
ATOM    952  C   ASN A 122      18.037  12.610  30.990  1.00 33.42           C  
ATOM    953  CB  ASN A 122      20.044  11.372  30.135  1.00 33.42           C  
ATOM    954  O   ASN A 122      18.306  13.809  30.886  1.00 33.42           O  
ATOM    955  CG  ASN A 122      20.890  12.418  29.437  1.00 33.42           C  
ATOM    956  ND2 ASN A 122      22.206  12.301  29.568  1.00 33.42           N  
ATOM    957  OD1 ASN A 122      20.365  13.325  28.785  1.00 33.42           O  
ATOM    958  N   ASP A 123      16.963  12.267  31.615  1.00 36.13           N  
ATOM    959  CA  ASP A 123      16.857  12.799  32.970  1.00 36.13           C  
ATOM    960  C   ASP A 123      15.974  11.910  33.842  1.00 36.13           C  
ATOM    961  CB  ASP A 123      16.304  14.226  32.944  1.00 36.13           C  
ATOM    962  O   ASP A 123      14.879  11.520  33.431  1.00 36.13           O  
ATOM    963  CG  ASP A 123      16.894  15.110  34.029  1.00 36.13           C  
ATOM    964  OD1 ASP A 123      17.870  14.695  34.690  1.00 36.13           O  
ATOM    965  OD2 ASP A 123      16.377  16.231  34.225  1.00 36.13           O  
ATOM    966  N   THR A 124      16.550  11.003  34.568  1.00 29.79           N  
ATOM    967  CA  THR A 124      16.607  10.510  35.940  1.00 29.79           C  
ATOM    968  C   THR A 124      15.748  11.373  36.860  1.00 29.79           C  
ATOM    969  CB  THR A 124      18.055  10.480  36.463  1.00 29.79           C  
ATOM    970  O   THR A 124      15.887  12.598  36.879  1.00 29.79           O  
ATOM    971  CG2 THR A 124      18.156   9.678  37.756  1.00 29.79           C  
ATOM    972  OG1 THR A 124      18.901   9.881  35.474  1.00 29.79           O  
ATOM    973  N   THR A 125      14.583  10.908  37.175  1.00 33.67           N  
ATOM    974  CA  THR A 125      14.039  11.164  38.504  1.00 33.67           C  
ATOM    975  C   THR A 125      13.420   9.897  39.088  1.00 33.67           C  
ATOM    976  CB  THR A 125      12.984  12.285  38.470  1.00 33.67           C  
ATOM    977  O   THR A 125      12.634   9.220  38.422  1.00 33.67           O  
ATOM    978  CG2 THR A 125      13.104  13.190  39.692  1.00 33.67           C  
ATOM    979  OG1 THR A 125      13.170  13.071  37.286  1.00 33.67           O  
ATOM    980  N   PRO A 126      13.844   9.497  40.285  1.00 30.23           N  
ATOM    981  CA  PRO A 126      13.621   8.416  41.248  1.00 30.23           C  
ATOM    982  C   PRO A 126      12.349   8.610  42.069  1.00 30.23           C  
ATOM    983  CB  PRO A 126      14.863   8.478  42.142  1.00 30.23           C  
ATOM    984  O   PRO A 126      11.869   9.737  42.214  1.00 30.23           O  
ATOM    985  CG  PRO A 126      15.196   9.932  42.231  1.00 30.23           C  
ATOM    986  CD  PRO A 126      14.265  10.692  41.331  1.00 30.23           C  
ATOM    987  N   MET A 127      11.654   7.552  42.284  1.00 26.30           N  
ATOM    988  CA  MET A 127      11.166   6.794  43.433  1.00 26.30           C  
ATOM    989  C   MET A 127      10.150   7.605  44.229  1.00 26.30           C  
ATOM    990  CB  MET A 127      12.328   6.379  44.337  1.00 26.30           C  
ATOM    991  O   MET A 127      10.404   8.762  44.571  1.00 26.30           O  
ATOM    992  CG  MET A 127      12.573   4.879  44.371  1.00 26.30           C  
ATOM    993  SD  MET A 127      12.767   4.237  46.079  1.00 26.30           S  
ATOM    994  CE  MET A 127      11.204   3.333  46.260  1.00 26.30           C  
ATOM    995  N   LEU A 128       8.879   7.179  44.175  1.00 34.26           N  
ATOM    996  CA  LEU A 128       8.047   7.083  45.369  1.00 34.26           C  
ATOM    997  C   LEU A 128       6.707   6.430  45.047  1.00 34.26           C  
ATOM    998  CB  LEU A 128       7.819   8.469  45.977  1.00 34.26           C  
ATOM    999  O   LEU A 128       6.020   6.843  44.109  1.00 34.26           O  
ATOM   1000  CG  LEU A 128       9.041   9.145  46.602  1.00 34.26           C  
ATOM   1001  CD1 LEU A 128       8.712  10.583  46.988  1.00 34.26           C  
ATOM   1002  CD2 LEU A 128       9.527   8.357  47.814  1.00 34.26           C  
ATOM   1003  N   GLY A 129       6.536   5.167  45.529  1.00 27.39           N  
ATOM   1004  CA  GLY A 129       5.768   4.667  46.658  1.00 27.39           C  
ATOM   1005  C   GLY A 129       4.319   4.380  46.314  1.00 27.39           C  
ATOM   1006  O   GLY A 129       3.680   5.154  45.598  1.00 27.39           O  
ATOM   1007  N   VAL A 130       3.976   3.084  46.326  1.00 28.33           N  
ATOM   1008  CA  VAL A 130       3.146   2.219  47.158  1.00 28.33           C  
ATOM   1009  C   VAL A 130       1.745   2.114  46.559  1.00 28.33           C  
ATOM   1010  CB  VAL A 130       3.067   2.736  48.612  1.00 28.33           C  
ATOM   1011  O   VAL A 130       1.163   3.120  46.147  1.00 28.33           O  
ATOM   1012  CG1 VAL A 130       2.021   1.956  49.406  1.00 28.33           C  
ATOM   1013  CG2 VAL A 130       4.435   2.640  49.287  1.00 28.33           C  
ATOM   1014  N   GLU A 131       1.361   0.868  46.189  1.00 26.54           N  
ATOM   1015  CA  GLU A 131       0.429  -0.217  46.480  1.00 26.54           C  
ATOM   1016  C   GLU A 131      -0.985   0.315  46.702  1.00 26.54           C  
ATOM   1017  CB  GLU A 131       0.891  -1.008  47.706  1.00 26.54           C  
ATOM   1018  O   GLU A 131      -1.205   1.168  47.565  1.00 26.54           O  
ATOM   1019  CG  GLU A 131       2.256  -1.660  47.539  1.00 26.54           C  
ATOM   1020  CD  GLU A 131       2.665  -2.512  48.730  1.00 26.54           C  
ATOM   1021  OE1 GLU A 131       3.337  -3.549  48.532  1.00 26.54           O  
ATOM   1022  OE2 GLU A 131       2.308  -2.140  49.870  1.00 26.54           O  
ATOM   1023  N   GLY A 132      -1.825   0.053  45.713  1.00 28.16           N  
ATOM   1024  CA  GLY A 132      -3.143  -0.419  46.107  1.00 28.16           C  
ATOM   1025  C   GLY A 132      -3.805  -1.290  45.056  1.00 28.16           C  
ATOM   1026  O   GLY A 132      -3.709  -1.009  43.859  1.00 28.16           O  
ATOM   1027  N   ASN A 133      -3.614  -2.622  45.047  1.00 30.97           N  
ATOM   1028  CA  ASN A 133      -4.556  -3.727  44.908  1.00 30.97           C  
ATOM   1029  C   ASN A 133      -5.999  -3.257  45.069  1.00 30.97           C  
ATOM   1030  CB  ASN A 133      -4.241  -4.832  45.918  1.00 30.97           C  
ATOM   1031  O   ASN A 133      -6.298  -2.447  45.948  1.00 30.97           O  
ATOM   1032  CG  ASN A 133      -4.771  -6.186  45.487  1.00 30.97           C  
ATOM   1033  ND2 ASN A 133      -4.769  -7.144  46.406  1.00 30.97           N  
ATOM   1034  OD1 ASN A 133      -5.178  -6.369  44.337  1.00 30.97           O  
ATOM   1035  N   PRO A 134      -6.883  -4.042  44.584  1.00 39.75           N  
ATOM   1036  CA  PRO A 134      -7.705  -4.360  43.415  1.00 39.75           C  
ATOM   1037  C   PRO A 134      -9.198  -4.390  43.733  1.00 39.75           C  
ATOM   1038  CB  PRO A 134      -7.207  -5.748  43.000  1.00 39.75           C  
ATOM   1039  O   PRO A 134      -9.584  -4.657  44.874  1.00 39.75           O  
ATOM   1040  CG  PRO A 134      -6.805  -6.407  44.280  1.00 39.75           C  
ATOM   1041  CD  PRO A 134      -7.027  -5.438  45.406  1.00 39.75           C  
ATOM   1042  N   GLU A 135     -10.036  -3.943  42.797  1.00 33.35           N  
ATOM   1043  CA  GLU A 135     -11.456  -4.277  42.862  1.00 33.35           C  
ATOM   1044  C   GLU A 135     -11.961  -4.804  41.522  1.00 33.35           C  
ATOM   1045  CB  GLU A 135     -12.276  -3.058  43.291  1.00 33.35           C  
ATOM   1046  O   GLU A 135     -11.779  -4.159  40.487  1.00 33.35           O  
ATOM   1047  CG  GLU A 135     -12.055  -2.645  44.739  1.00 33.35           C  
ATOM   1048  CD  GLU A 135     -12.940  -1.488  45.175  1.00 33.35           C  
ATOM   1049  OE1 GLU A 135     -13.051  -1.236  46.396  1.00 33.35           O  
ATOM   1050  OE2 GLU A 135     -13.528  -0.830  44.289  1.00 33.35           O  
ATOM   1051  N   GLU A 136     -11.888  -6.072  41.262  1.00 25.16           N  
ATOM   1052  CA  GLU A 136     -12.873  -7.005  40.724  1.00 25.16           C  
ATOM   1053  C   GLU A 136     -14.292  -6.579  41.086  1.00 25.16           C  
ATOM   1054  CB  GLU A 136     -12.603  -8.424  41.232  1.00 25.16           C  
ATOM   1055  O   GLU A 136     -14.586  -6.306  42.252  1.00 25.16           O  
ATOM   1056  CG  GLU A 136     -11.785  -9.276  40.272  1.00 25.16           C  
ATOM   1057  CD  GLU A 136     -11.693 -10.734  40.693  1.00 25.16           C  
ATOM   1058  OE1 GLU A 136     -11.064 -11.537  39.967  1.00 25.16           O  
ATOM   1059  OE2 GLU A 136     -12.256 -11.076  41.757  1.00 25.16           O  
ATOM   1060  N   PRO A 137     -15.150  -6.474  40.120  1.00 32.66           N  
ATOM   1061  CA  PRO A 137     -16.513  -6.999  40.238  1.00 32.66           C  
ATOM   1062  C   PRO A 137     -16.919  -7.859  39.044  1.00 32.66           C  
ATOM   1063  CB  PRO A 137     -17.372  -5.735  40.319  1.00 32.66           C  
ATOM   1064  O   PRO A 137     -16.501  -7.591  37.915  1.00 32.66           O  
ATOM   1065  CG  PRO A 137     -16.534  -4.664  39.700  1.00 32.66           C  
ATOM   1066  CD  PRO A 137     -15.266  -5.285  39.188  1.00 32.66           C  
ATOM   1067  N   THR A 138     -17.159  -9.159  39.295  1.00 31.93           N  
ATOM   1068  CA  THR A 138     -18.210 -10.158  39.454  1.00 31.93           C  
ATOM   1069  C   THR A 138     -19.062 -10.252  38.191  1.00 31.93           C  
ATOM   1070  CB  THR A 138     -19.110  -9.835  40.661  1.00 31.93           C  
ATOM   1071  O   THR A 138     -19.386  -9.233  37.578  1.00 31.93           O  
ATOM   1072  CG2 THR A 138     -18.325  -9.903  41.966  1.00 31.93           C  
ATOM   1073  OG1 THR A 138     -19.649  -8.515  40.508  1.00 31.93           O  
ATOM   1074  N   GLU A 139     -18.985 -11.414  37.554  1.00 27.90           N  
ATOM   1075  CA  GLU A 139     -19.846 -12.537  37.197  1.00 27.90           C  
ATOM   1076  C   GLU A 139     -21.320 -12.148  37.269  1.00 27.90           C  
ATOM   1077  CB  GLU A 139     -19.574 -13.735  38.111  1.00 27.90           C  
ATOM   1078  O   GLU A 139     -21.786 -11.646  38.294  1.00 27.90           O  
ATOM   1079  CG  GLU A 139     -18.329 -14.525  37.734  1.00 27.90           C  
ATOM   1080  CD  GLU A 139     -18.127 -15.769  38.585  1.00 27.90           C  
ATOM   1081  OE1 GLU A 139     -17.203 -16.561  38.292  1.00 27.90           O  
ATOM   1082  OE2 GLU A 139     -18.901 -15.954  39.550  1.00 27.90           O  
ATOM   1083  N   ASP A 140     -21.910 -11.885  36.149  1.00 33.56           N  
ATOM   1084  CA  ASP A 140     -23.328 -12.230  36.120  1.00 33.56           C  
ATOM   1085  C   ASP A 140     -23.757 -12.675  34.724  1.00 33.56           C  
ATOM   1086  CB  ASP A 140     -24.178 -11.044  36.579  1.00 33.56           C  
ATOM   1087  O   ASP A 140     -23.409 -12.035  33.729  1.00 33.56           O  
ATOM   1088  CG  ASP A 140     -24.264 -10.925  38.090  1.00 33.56           C  
ATOM   1089  OD1 ASP A 140     -24.295 -11.965  38.783  1.00 33.56           O  
ATOM   1090  OD2 ASP A 140     -24.305  -9.781  38.593  1.00 33.56           O  
ATOM   1091  N   LYS A 141     -23.882 -14.003  34.522  1.00 33.22           N  
ATOM   1092  CA  LYS A 141     -25.028 -14.902  34.417  1.00 33.22           C  
ATOM   1093  C   LYS A 141     -25.485 -15.044  32.968  1.00 33.22           C  
ATOM   1094  CB  LYS A 141     -26.184 -14.402  35.284  1.00 33.22           C  
ATOM   1095  O   LYS A 141     -25.653 -14.045  32.264  1.00 33.22           O  
ATOM   1096  CG  LYS A 141     -25.993 -14.650  36.773  1.00 33.22           C  
ATOM   1097  CD  LYS A 141     -27.311 -14.989  37.457  1.00 33.22           C  
ATOM   1098  CE  LYS A 141     -27.096 -15.442  38.895  1.00 33.22           C  
ATOM   1099  NZ  LYS A 141     -28.390 -15.626  39.618  1.00 33.22           N  
ATOM   1100  N   GLU A 142     -25.140 -16.174  32.339  1.00 25.61           N  
ATOM   1101  CA  GLU A 142     -25.845 -17.344  31.823  1.00 25.61           C  
ATOM   1102  C   GLU A 142     -27.307 -17.021  31.530  1.00 25.61           C  
ATOM   1103  CB  GLU A 142     -25.752 -18.508  32.812  1.00 25.61           C  
ATOM   1104  O   GLU A 142     -28.024 -16.518  32.398  1.00 25.61           O  
ATOM   1105  CG  GLU A 142     -24.764 -19.590  32.397  1.00 25.61           C  
ATOM   1106  CD  GLU A 142     -24.586 -20.674  33.448  1.00 25.61           C  
ATOM   1107  OE1 GLU A 142     -24.107 -21.779  33.105  1.00 25.61           O  
ATOM   1108  OE2 GLU A 142     -24.928 -20.417  34.624  1.00 25.61           O  
ATOM   1109  N   LYS A 143     -27.582 -17.139  30.221  1.00 31.56           N  
ATOM   1110  CA  LYS A 143     -28.368 -18.109  29.464  1.00 31.56           C  
ATOM   1111  C   LYS A 143     -29.285 -17.413  28.463  1.00 31.56           C  
ATOM   1112  CB  LYS A 143     -29.192 -18.986  30.409  1.00 31.56           C  
ATOM   1113  O   LYS A 143     -29.825 -16.342  28.748  1.00 31.56           O  
ATOM   1114  CG  LYS A 143     -28.992 -20.479  30.199  1.00 31.56           C  
ATOM   1115  CD  LYS A 143     -29.758 -21.296  31.232  1.00 31.56           C  
ATOM   1116  CE  LYS A 143     -29.403 -22.775  31.152  1.00 31.56           C  
ATOM   1117  NZ  LYS A 143     -30.622 -23.633  31.054  1.00 31.56           N  
ATOM   1118  N   PRO A 144     -29.746 -18.201  27.525  1.00 42.41           N  
ATOM   1119  CA  PRO A 144     -29.489 -18.792  26.210  1.00 42.41           C  
ATOM   1120  C   PRO A 144     -30.552 -18.423  25.178  1.00 42.41           C  
ATOM   1121  CB  PRO A 144     -29.500 -20.297  26.491  1.00 42.41           C  
ATOM   1122  O   PRO A 144     -31.594 -17.865  25.533  1.00 42.41           O  
ATOM   1123  CG  PRO A 144     -30.524 -20.477  27.565  1.00 42.41           C  
ATOM   1124  CD  PRO A 144     -30.977 -19.121  28.024  1.00 42.41           C  
ATOM   1125  N   ASP A 145     -30.187 -18.467  23.903  1.00 34.12           N  
ATOM   1126  CA  ASP A 145     -30.445 -19.014  22.575  1.00 34.12           C  
ATOM   1127  C   ASP A 145     -31.942 -19.042  22.275  1.00 34.12           C  
ATOM   1128  CB  ASP A 145     -29.857 -20.421  22.450  1.00 34.12           C  
ATOM   1129  O   ASP A 145     -32.694 -19.787  22.907  1.00 34.12           O  
ATOM   1130  CG  ASP A 145     -29.834 -20.929  21.019  1.00 34.12           C  
ATOM   1131  OD1 ASP A 145     -30.037 -20.126  20.083  1.00 34.12           O  
ATOM   1132  OD2 ASP A 145     -29.613 -22.144  20.826  1.00 34.12           O  
ATOM   1133  N   ASP A 146     -32.437 -17.976  21.786  1.00 38.67           N  
ATOM   1134  CA  ASP A 146     -33.696 -18.055  21.052  1.00 38.67           C  
ATOM   1135  C   ASP A 146     -33.449 -18.164  19.549  1.00 38.67           C  
ATOM   1136  CB  ASP A 146     -34.572 -16.837  21.354  1.00 38.67           C  
ATOM   1137  O   ASP A 146     -32.751 -17.331  18.967  1.00 38.67           O  
ATOM   1138  CG  ASP A 146     -35.267 -16.926  22.701  1.00 38.67           C  
ATOM   1139  OD1 ASP A 146     -35.391 -18.041  23.251  1.00 38.67           O  
ATOM   1140  OD2 ASP A 146     -35.699 -15.871  23.215  1.00 38.67           O  
ATOM   1141  N   GLY A 147     -33.073 -19.355  19.008  1.00 33.06           N  
ATOM   1142  CA  GLY A 147     -33.570 -20.069  17.842  1.00 33.06           C  
ATOM   1143  C   GLY A 147     -34.808 -19.434  17.237  1.00 33.06           C  
ATOM   1144  O   GLY A 147     -35.830 -19.290  17.911  1.00 33.06           O  
ATOM   1145  N   ASN A 148     -34.668 -18.503  16.327  1.00 34.74           N  
ATOM   1146  CA  ASN A 148     -35.738 -18.297  15.356  1.00 34.74           C  
ATOM   1147  C   ASN A 148     -35.278 -18.621  13.938  1.00 34.74           C  
ATOM   1148  CB  ASN A 148     -36.261 -16.861  15.430  1.00 34.74           C  
ATOM   1149  O   ASN A 148     -34.292 -18.061  13.457  1.00 34.74           O  
ATOM   1150  CG  ASN A 148     -37.584 -16.759  16.164  1.00 34.74           C  
ATOM   1151  ND2 ASN A 148     -38.523 -16.014  15.593  1.00 34.74           N  
ATOM   1152  OD1 ASN A 148     -37.760 -17.344  17.236  1.00 34.74           O  
ATOM   1153  N   ALA A 149     -35.332 -19.855  13.499  1.00 33.17           N  
ATOM   1154  CA  ALA A 149     -35.651 -20.570  12.266  1.00 33.17           C  
ATOM   1155  C   ALA A 149     -36.818 -19.912  11.536  1.00 33.17           C  
ATOM   1156  CB  ALA A 149     -35.972 -22.032  12.567  1.00 33.17           C  
ATOM   1157  O   ALA A 149     -37.878 -19.685  12.124  1.00 33.17           O  
ATOM   1158  N   TYR A 150     -36.605 -18.937  10.692  1.00 34.01           N  
ATOM   1159  CA  TYR A 150     -37.530 -18.580   9.623  1.00 34.01           C  
ATOM   1160  C   TYR A 150     -37.353 -19.498   8.419  1.00 34.01           C  
ATOM   1161  CB  TYR A 150     -37.327 -17.121   9.201  1.00 34.01           C  
ATOM   1162  O   TYR A 150     -36.226 -19.769   7.998  1.00 34.01           O  
ATOM   1163  CG  TYR A 150     -36.394 -16.353  10.104  1.00 34.01           C  
ATOM   1164  CD1 TYR A 150     -36.878 -15.656  11.209  1.00 34.01           C  
ATOM   1165  CD2 TYR A 150     -35.026 -16.320   9.854  1.00 34.01           C  
ATOM   1166  CE1 TYR A 150     -36.022 -14.945  12.043  1.00 34.01           C  
ATOM   1167  CE2 TYR A 150     -34.161 -15.612  10.682  1.00 34.01           C  
ATOM   1168  OH  TYR A 150     -33.815 -14.226  12.594  1.00 34.01           O  
ATOM   1169  CZ  TYR A 150     -34.667 -14.929  11.772  1.00 34.01           C  
ATOM   1170  N   ASN A 151     -38.133 -20.592   8.390  1.00 34.54           N  
ATOM   1171  CA  ASN A 151     -39.141 -21.239   7.557  1.00 34.54           C  
ATOM   1172  C   ASN A 151     -39.032 -20.798   6.100  1.00 34.54           C  
ATOM   1173  CB  ASN A 151     -40.545 -20.954   8.095  1.00 34.54           C  
ATOM   1174  O   ASN A 151     -38.909 -19.605   5.816  1.00 34.54           O  
ATOM   1175  CG  ASN A 151     -41.339 -22.219   8.353  1.00 34.54           C  
ATOM   1176  ND2 ASN A 151     -42.624 -22.062   8.651  1.00 34.54           N  
ATOM   1177  OD1 ASN A 151     -40.803 -23.328   8.285  1.00 34.54           O  
ATOM   1178  N   SER A 152     -38.615 -21.745   5.245  1.00 33.65           N  
ATOM   1179  CA  SER A 152     -39.094 -22.380   4.022  1.00 33.65           C  
ATOM   1180  C   SER A 152     -40.475 -21.861   3.635  1.00 33.65           C  
ATOM   1181  CB  SER A 152     -39.140 -23.900   4.188  1.00 33.65           C  
ATOM   1182  O   SER A 152     -41.374 -21.788   4.475  1.00 33.65           O  
ATOM   1183  OG  SER A 152     -40.022 -24.265   5.236  1.00 33.65           O  
ATOM   1184  N   MET A 153     -40.556 -20.927   2.575  1.00 40.22           N  
ATOM   1185  CA  MET A 153     -41.739 -20.875   1.721  1.00 40.22           C  
ATOM   1186  C   MET A 153     -41.355 -20.568   0.278  1.00 40.22           C  
ATOM   1187  CB  MET A 153     -42.727 -19.825   2.234  1.00 40.22           C  
ATOM   1188  O   MET A 153     -40.544 -19.676   0.023  1.00 40.22           O  
ATOM   1189  CG  MET A 153     -43.872 -20.407   3.047  1.00 40.22           C  
ATOM   1190  SD  MET A 153     -44.181 -19.472   4.595  1.00 40.22           S  
ATOM   1191  CE  MET A 153     -45.933 -19.863   4.860  1.00 40.22           C  
ATOM   1192  N   SER A 154     -41.216 -21.673  -0.536  1.00 40.02           N  
ATOM   1193  CA  SER A 154     -41.627 -22.076  -1.877  1.00 40.02           C  
ATOM   1194  C   SER A 154     -40.714 -21.473  -2.940  1.00 40.02           C  
ATOM   1195  CB  SER A 154     -43.075 -21.660  -2.143  1.00 40.02           C  
ATOM   1196  O   SER A 154     -40.367 -20.292  -2.870  1.00 40.02           O  
ATOM   1197  OG  SER A 154     -43.968 -22.403  -1.331  1.00 40.02           O  
TER    1198      SER A 154                                                      
ENDMDL                                                                          
END                                                                             
