# Supplementary material for: Uncoupled evolution of the Polycomb system and deep origin of non-canonical PRC1
Source: Commun Biol. 2023 Nov 10;6:1144. doi: 10.1038/s42003-023-05501-x (PMC10638273; doi:10.1038/s42003-023-05501-x)
Supplement: Supplementary file 8 — Supplementary Data 5 [file 42003_2023_5501_MOESM8_ESM.zip › Supplementary Data 5/PCGF_putative_checks/PCGF_alphafold_remainedputative/NUTLON020672_PCGF_625f3.result/NUTLON020672_PCGF_625f3_unrelaxed_rank_5_model_4.pdb]

MODEL     1                                                                     
ATOM      1  N   PRO A   1     -13.920   2.402 -25.707  1.00 50.01           N  
ATOM      2  CA  PRO A   1     -15.086   1.706 -26.253  1.00 50.01           C  
ATOM      3  C   PRO A   1     -16.339   1.895 -25.401  1.00 50.01           C  
ATOM      4  CB  PRO A   1     -14.649   0.239 -26.263  1.00 50.01           C  
ATOM      5  O   PRO A   1     -16.263   1.871 -24.170  1.00 50.01           O  
ATOM      6  CG  PRO A   1     -13.297   0.240 -25.626  1.00 50.01           C  
ATOM      7  CD  PRO A   1     -12.978   1.639 -25.185  1.00 50.01           C  
ATOM      8  N   ARG A   2     -17.211   2.824 -25.786  1.00 46.97           N  
ATOM      9  CA  ARG A   2     -18.555   3.009 -25.249  1.00 46.97           C  
ATOM     10  C   ARG A   2     -19.420   1.778 -25.500  1.00 46.97           C  
ATOM     11  CB  ARG A   2     -19.214   4.246 -25.862  1.00 46.97           C  
ATOM     12  O   ARG A   2     -19.618   1.376 -26.648  1.00 46.97           O  
ATOM     13  CG  ARG A   2     -19.876   5.161 -24.844  1.00 46.97           C  
ATOM     14  CD  ARG A   2     -20.509   6.377 -25.506  1.00 46.97           C  
ATOM     15  NE  ARG A   2     -21.486   7.019 -24.631  1.00 46.97           N  
ATOM     16  NH1 ARG A   2     -22.087   8.649 -26.154  1.00 46.97           N  
ATOM     17  NH2 ARG A   2     -23.073   8.587 -24.085  1.00 46.97           N  
ATOM     18  CZ  ARG A   2     -22.213   8.084 -24.958  1.00 46.97           C  
ATOM     19  N   ILE A   3     -19.351   0.810 -24.657  1.00 65.89           N  
ATOM     20  CA  ILE A   3     -20.257  -0.315 -24.862  1.00 65.89           C  
ATOM     21  C   ILE A   3     -21.600  -0.024 -24.195  1.00 65.89           C  
ATOM     22  CB  ILE A   3     -19.659  -1.629 -24.311  1.00 65.89           C  
ATOM     23  O   ILE A   3     -21.646   0.406 -23.040  1.00 65.89           O  
ATOM     24  CG1 ILE A   3     -18.622  -1.329 -23.223  1.00 65.89           C  
ATOM     25  CG2 ILE A   3     -19.042  -2.457 -25.443  1.00 65.89           C  
ATOM     26  CD1 ILE A   3     -18.217  -2.546 -22.402  1.00 65.89           C  
ATOM     27  N   GLN A   4     -22.576   0.473 -24.941  1.00 62.71           N  
ATOM     28  CA  GLN A   4     -23.987   0.688 -24.638  1.00 62.71           C  
ATOM     29  C   GLN A   4     -24.670  -0.618 -24.243  1.00 62.71           C  
ATOM     30  CB  GLN A   4     -24.704   1.313 -25.836  1.00 62.71           C  
ATOM     31  O   GLN A   4     -24.576  -1.616 -24.961  1.00 62.71           O  
ATOM     32  CG  GLN A   4     -24.592   2.831 -25.897  1.00 62.71           C  
ATOM     33  CD  GLN A   4     -25.109   3.406 -27.202  1.00 62.71           C  
ATOM     34  NE2 GLN A   4     -25.053   4.727 -27.331  1.00 62.71           N  
ATOM     35  OE1 GLN A   4     -25.554   2.669 -28.088  1.00 62.71           O  
ATOM     36  N   GLY A   5     -24.924  -0.806 -22.938  1.00 65.78           N  
ATOM     37  CA  GLY A   5     -25.930  -1.770 -22.522  1.00 65.78           C  
ATOM     38  C   GLY A   5     -25.374  -3.170 -22.337  1.00 65.78           C  
ATOM     39  O   GLY A   5     -26.132  -4.140 -22.274  1.00 65.78           O  
ATOM     40  N   ALA A   6     -24.043  -3.277 -22.192  1.00 70.74           N  
ATOM     41  CA  ALA A   6     -23.497  -4.591 -21.865  1.00 70.74           C  
ATOM     42  C   ALA A   6     -22.953  -4.620 -20.439  1.00 70.74           C  
ATOM     43  CB  ALA A   6     -22.401  -4.974 -22.857  1.00 70.74           C  
ATOM     44  O   ALA A   6     -22.411  -3.623 -19.955  1.00 70.74           O  
ATOM     45  N   SER A   7     -23.657  -5.338 -19.586  1.00 67.32           N  
ATOM     46  CA  SER A   7     -23.192  -5.718 -18.256  1.00 67.32           C  
ATOM     47  C   SER A   7     -22.123  -6.802 -18.332  1.00 67.32           C  
ATOM     48  CB  SER A   7     -24.361  -6.202 -17.397  1.00 67.32           C  
ATOM     49  O   SER A   7     -22.285  -7.792 -19.048  1.00 67.32           O  
ATOM     50  OG  SER A   7     -24.975  -7.340 -17.979  1.00 67.32           O  
ATOM     51  N   ILE A   8     -20.927  -6.364 -18.158  1.00 70.41           N  
ATOM     52  CA  ILE A   8     -19.812  -7.302 -18.087  1.00 70.41           C  
ATOM     53  C   ILE A   8     -19.584  -7.724 -16.638  1.00 70.41           C  
ATOM     54  CB  ILE A   8     -18.521  -6.690 -18.676  1.00 70.41           C  
ATOM     55  O   ILE A   8     -19.657  -6.898 -15.725  1.00 70.41           O  
ATOM     56  CG1 ILE A   8     -18.787  -6.130 -20.078  1.00 70.41           C  
ATOM     57  CG2 ILE A   8     -17.396  -7.728 -18.706  1.00 70.41           C  
ATOM     58  CD1 ILE A   8     -17.685  -5.218 -20.600  1.00 70.41           C  
ATOM     59  N   PHE A   9     -19.741  -9.037 -16.456  1.00 70.35           N  
ATOM     60  CA  PHE A   9     -19.382  -9.670 -15.193  1.00 70.35           C  
ATOM     61  C   PHE A   9     -17.893  -9.992 -15.152  1.00 70.35           C  
ATOM     62  CB  PHE A   9     -20.201 -10.946 -14.978  1.00 70.35           C  
ATOM     63  O   PHE A   9     -17.373 -10.663 -16.046  1.00 70.35           O  
ATOM     64  CG  PHE A   9     -21.642 -10.691 -14.628  1.00 70.35           C  
ATOM     65  CD1 PHE A   9     -22.034 -10.533 -13.305  1.00 70.35           C  
ATOM     66  CD2 PHE A   9     -22.606 -10.609 -15.625  1.00 70.35           C  
ATOM     67  CE1 PHE A   9     -23.367 -10.297 -12.978  1.00 70.35           C  
ATOM     68  CE2 PHE A   9     -23.941 -10.373 -15.306  1.00 70.35           C  
ATOM     69  CZ  PHE A   9     -24.319 -10.218 -13.982  1.00 70.35           C  
ATOM     70  N   LEU A  10     -17.168  -9.258 -14.390  1.00 68.07           N  
ATOM     71  CA  LEU A  10     -15.732  -9.489 -14.270  1.00 68.07           C  
ATOM     72  C   LEU A  10     -15.413 -10.288 -13.011  1.00 68.07           C  
ATOM     73  CB  LEU A  10     -14.975  -8.158 -14.250  1.00 68.07           C  
ATOM     74  O   LEU A  10     -15.926  -9.985 -11.932  1.00 68.07           O  
ATOM     75  CG  LEU A  10     -15.075  -7.302 -15.513  1.00 68.07           C  
ATOM     76  CD1 LEU A  10     -14.586  -5.885 -15.233  1.00 68.07           C  
ATOM     77  CD2 LEU A  10     -14.278  -7.933 -16.650  1.00 68.07           C  
ATOM     78  N   LYS A  11     -14.806 -11.441 -13.259  1.00 72.18           N  
ATOM     79  CA  LYS A  11     -14.253 -12.147 -12.107  1.00 72.18           C  
ATOM     80  C   LYS A  11     -13.067 -11.389 -11.516  1.00 72.18           C  
ATOM     81  CB  LYS A  11     -13.827 -13.563 -12.498  1.00 72.18           C  
ATOM     82  O   LYS A  11     -12.199 -10.914 -12.250  1.00 72.18           O  
ATOM     83  CG  LYS A  11     -14.986 -14.482 -12.855  1.00 72.18           C  
ATOM     84  CD  LYS A  11     -14.514 -15.910 -13.096  1.00 72.18           C  
ATOM     85  CE  LYS A  11     -15.672 -16.828 -13.461  1.00 72.18           C  
ATOM     86  NZ  LYS A  11     -15.216 -18.003 -14.262  1.00 72.18           N  
ATOM     87  N   PRO A  12     -13.132 -11.172 -10.302  1.00 67.68           N  
ATOM     88  CA  PRO A  12     -12.078 -10.421  -9.616  1.00 67.68           C  
ATOM     89  C   PRO A  12     -10.681 -10.966  -9.904  1.00 67.68           C  
ATOM     90  CB  PRO A  12     -12.435 -10.586  -8.136  1.00 67.68           C  
ATOM     91  O   PRO A  12      -9.713 -10.203  -9.941  1.00 67.68           O  
ATOM     92  CG  PRO A  12     -13.889 -10.931  -8.130  1.00 67.68           C  
ATOM     93  CD  PRO A  12     -14.222 -11.615  -9.425  1.00 67.68           C  
ATOM     94  N   ARG A  13     -10.543 -12.248 -10.210  1.00 72.45           N  
ATOM     95  CA  ARG A  13      -9.243 -12.894 -10.356  1.00 72.45           C  
ATOM     96  C   ARG A  13      -8.496 -12.354 -11.571  1.00 72.45           C  
ATOM     97  CB  ARG A  13      -9.406 -14.411 -10.473  1.00 72.45           C  
ATOM     98  O   ARG A  13      -7.265 -12.395 -11.618  1.00 72.45           O  
ATOM     99  CG  ARG A  13      -9.836 -15.086  -9.180  1.00 72.45           C  
ATOM    100  CD  ARG A  13      -9.698 -16.600  -9.262  1.00 72.45           C  
ATOM    101  NE  ARG A  13     -10.068 -17.243  -8.004  1.00 72.45           N  
ATOM    102  NH1 ARG A  13     -10.699 -19.243  -8.974  1.00 72.45           N  
ATOM    103  NH2 ARG A  13     -10.842 -18.970  -6.703  1.00 72.45           N  
ATOM    104  CZ  ARG A  13     -10.536 -18.484  -7.897  1.00 72.45           C  
ATOM    105  N   ILE A  14      -9.213 -11.765 -12.408  1.00 75.08           N  
ATOM    106  CA  ILE A  14      -8.617 -11.323 -13.664  1.00 75.08           C  
ATOM    107  C   ILE A  14      -7.761 -10.083 -13.421  1.00 75.08           C  
ATOM    108  CB  ILE A  14      -9.697 -11.029 -14.729  1.00 75.08           C  
ATOM    109  O   ILE A  14      -6.735  -9.890 -14.079  1.00 75.08           O  
ATOM    110  CG1 ILE A  14     -10.576 -12.265 -14.954  1.00 75.08           C  
ATOM    111  CG2 ILE A  14      -9.052 -10.570 -16.040  1.00 75.08           C  
ATOM    112  CD1 ILE A  14     -11.835 -11.990 -15.765  1.00 75.08           C  
ATOM    113  N   PHE A  15      -8.095  -9.293 -12.296  1.00 73.88           N  
ATOM    114  CA  PHE A  15      -7.422  -8.016 -12.091  1.00 73.88           C  
ATOM    115  C   PHE A  15      -6.703  -7.993 -10.748  1.00 73.88           C  
ATOM    116  CB  PHE A  15      -8.424  -6.860 -12.170  1.00 73.88           C  
ATOM    117  O   PHE A  15      -6.356  -6.924 -10.241  1.00 73.88           O  
ATOM    118  CG  PHE A  15      -9.093  -6.727 -13.511  1.00 73.88           C  
ATOM    119  CD1 PHE A  15      -8.392  -6.241 -14.608  1.00 73.88           C  
ATOM    120  CD2 PHE A  15     -10.424  -7.088 -13.675  1.00 73.88           C  
ATOM    121  CE1 PHE A  15      -9.009  -6.117 -15.851  1.00 73.88           C  
ATOM    122  CE2 PHE A  15     -11.047  -6.967 -14.914  1.00 73.88           C  
ATOM    123  CZ  PHE A  15     -10.338  -6.480 -16.000  1.00 73.88           C  
ATOM    124  N   GLU A  16      -6.539  -9.124 -10.206  1.00 75.41           N  
ATOM    125  CA  GLU A  16      -6.048  -9.195  -8.833  1.00 75.41           C  
ATOM    126  C   GLU A  16      -4.713  -8.471  -8.686  1.00 75.41           C  
ATOM    127  CB  GLU A  16      -5.908 -10.653  -8.388  1.00 75.41           C  
ATOM    128  O   GLU A  16      -4.504  -7.732  -7.722  1.00 75.41           O  
ATOM    129  CG  GLU A  16      -5.675 -10.819  -6.893  1.00 75.41           C  
ATOM    130  CD  GLU A  16      -6.134 -12.168  -6.361  1.00 75.41           C  
ATOM    131  OE1 GLU A  16      -6.294 -12.311  -5.127  1.00 75.41           O  
ATOM    132  OE2 GLU A  16      -6.333 -13.089  -7.184  1.00 75.41           O  
ATOM    133  N   SER A  17      -3.878  -8.602  -9.711  1.00 81.16           N  
ATOM    134  CA  SER A  17      -2.542  -8.037  -9.552  1.00 81.16           C  
ATOM    135  C   SER A  17      -2.558  -6.522  -9.730  1.00 81.16           C  
ATOM    136  CB  SER A  17      -1.572  -8.666 -10.553  1.00 81.16           C  
ATOM    137  O   SER A  17      -1.677  -5.823  -9.224  1.00 81.16           O  
ATOM    138  OG  SER A  17      -2.012  -8.452 -11.883  1.00 81.16           O  
ATOM    139  N   LEU A  18      -3.608  -6.040 -10.337  1.00 88.31           N  
ATOM    140  CA  LEU A  18      -3.664  -4.616 -10.649  1.00 88.31           C  
ATOM    141  C   LEU A  18      -4.284  -3.831  -9.498  1.00 88.31           C  
ATOM    142  CB  LEU A  18      -4.464  -4.380 -11.933  1.00 88.31           C  
ATOM    143  O   LEU A  18      -4.099  -2.616  -9.399  1.00 88.31           O  
ATOM    144  CG  LEU A  18      -3.876  -4.968 -13.216  1.00 88.31           C  
ATOM    145  CD1 LEU A  18      -4.875  -4.844 -14.362  1.00 88.31           C  
ATOM    146  CD2 LEU A  18      -2.563  -4.278 -13.568  1.00 88.31           C  
ATOM    147  N   LEU A  19      -5.001  -4.507  -8.626  1.00 92.73           N  
ATOM    148  CA  LEU A  19      -5.761  -3.801  -7.600  1.00 92.73           C  
ATOM    149  C   LEU A  19      -5.250  -4.151  -6.207  1.00 92.73           C  
ATOM    150  CB  LEU A  19      -7.250  -4.138  -7.710  1.00 92.73           C  
ATOM    151  O   LEU A  19      -5.853  -3.763  -5.204  1.00 92.73           O  
ATOM    152  CG  LEU A  19      -7.922  -3.816  -9.046  1.00 92.73           C  
ATOM    153  CD1 LEU A  19      -9.393  -4.216  -9.009  1.00 92.73           C  
ATOM    154  CD2 LEU A  19      -7.773  -2.335  -9.376  1.00 92.73           C  
ATOM    155  N   VAL A  20      -4.169  -4.863  -6.138  1.00 93.74           N  
ATOM    156  CA  VAL A  20      -3.676  -5.364  -4.859  1.00 93.74           C  
ATOM    157  C   VAL A  20      -2.365  -4.668  -4.502  1.00 93.74           C  
ATOM    158  CB  VAL A  20      -3.475  -6.896  -4.889  1.00 93.74           C  
ATOM    159  O   VAL A  20      -1.509  -4.461  -5.365  1.00 93.74           O  
ATOM    160  CG1 VAL A  20      -2.766  -7.372  -3.623  1.00 93.74           C  
ATOM    161  CG2 VAL A  20      -4.817  -7.606  -5.054  1.00 93.74           C  
ATOM    162  N   CYS A  21      -2.295  -4.302  -3.290  1.00 96.85           N  
ATOM    163  CA  CYS A  21      -1.081  -3.697  -2.753  1.00 96.85           C  
ATOM    164  C   CYS A  21       0.024  -4.736  -2.601  1.00 96.85           C  
ATOM    165  CB  CYS A  21      -1.363  -3.037  -1.404  1.00 96.85           C  
ATOM    166  O   CYS A  21      -0.197  -5.804  -2.028  1.00 96.85           O  
ATOM    167  SG  CYS A  21       0.098  -2.305  -0.632  1.00 96.85           S  
ATOM    168  N   PRO A  22       1.260  -4.417  -3.051  1.00 95.76           N  
ATOM    169  CA  PRO A  22       2.350  -5.391  -2.960  1.00 95.76           C  
ATOM    170  C   PRO A  22       2.904  -5.526  -1.543  1.00 95.76           C  
ATOM    171  CB  PRO A  22       3.409  -4.826  -3.909  1.00 95.76           C  
ATOM    172  O   PRO A  22       3.672  -6.449  -1.262  1.00 95.76           O  
ATOM    173  CG  PRO A  22       3.161  -3.352  -3.923  1.00 95.76           C  
ATOM    174  CD  PRO A  22       1.685  -3.115  -3.781  1.00 95.76           C  
ATOM    175  N   VAL A  23       2.588  -4.662  -0.668  1.00 96.91           N  
ATOM    176  CA  VAL A  23       3.107  -4.673   0.695  1.00 96.91           C  
ATOM    177  C   VAL A  23       2.188  -5.500   1.591  1.00 96.91           C  
ATOM    178  CB  VAL A  23       3.254  -3.242   1.259  1.00 96.91           C  
ATOM    179  O   VAL A  23       2.641  -6.422   2.274  1.00 96.91           O  
ATOM    180  CG1 VAL A  23       3.728  -3.279   2.711  1.00 96.91           C  
ATOM    181  CG2 VAL A  23       4.219  -2.427   0.399  1.00 96.91           C  
ATOM    182  N   CYS A  24       0.909  -5.210   1.600  1.00 96.44           N  
ATOM    183  CA  CYS A  24      -0.003  -5.908   2.499  1.00 96.44           C  
ATOM    184  C   CYS A  24      -0.718  -7.044   1.776  1.00 96.44           C  
ATOM    185  CB  CYS A  24      -1.029  -4.937   3.082  1.00 96.44           C  
ATOM    186  O   CYS A  24      -1.400  -7.854   2.405  1.00 96.44           O  
ATOM    187  SG  CYS A  24      -2.213  -4.313   1.869  1.00 96.44           S  
ATOM    188  N   ASN A  25      -0.588  -7.199   0.466  1.00 94.13           N  
ATOM    189  CA  ASN A  25      -1.223  -8.217  -0.364  1.00 94.13           C  
ATOM    190  C   ASN A  25      -2.744  -8.150  -0.268  1.00 94.13           C  
ATOM    191  CB  ASN A  25      -0.727  -9.612   0.024  1.00 94.13           C  
ATOM    192  O   ASN A  25      -3.422  -9.174  -0.366  1.00 94.13           O  
ATOM    193  CG  ASN A  25      -0.790 -10.596  -1.127  1.00 94.13           C  
ATOM    194  ND2 ASN A  25      -1.168 -11.833  -0.830  1.00 94.13           N  
ATOM    195  OD1 ASN A  25      -0.500 -10.246  -2.275  1.00 94.13           O  
ATOM    196  N   GLY A  26      -3.264  -7.041   0.063  1.00 92.96           N  
ATOM    197  CA  GLY A  26      -4.682  -6.720   0.039  1.00 92.96           C  
ATOM    198  C   GLY A  26      -5.040  -5.680  -1.006  1.00 92.96           C  
ATOM    199  O   GLY A  26      -4.163  -5.162  -1.700  1.00 92.96           O  
ATOM    200  N   TYR A  27      -6.380  -5.403  -1.175  1.00 93.99           N  
ATOM    201  CA  TYR A  27      -6.814  -4.361  -2.099  1.00 93.99           C  
ATOM    202  C   TYR A  27      -6.385  -2.984  -1.609  1.00 93.99           C  
ATOM    203  CB  TYR A  27      -8.335  -4.402  -2.278  1.00 93.99           C  
ATOM    204  O   TYR A  27      -6.232  -2.766  -0.405  1.00 93.99           O  
ATOM    205  CG  TYR A  27      -8.838  -5.673  -2.918  1.00 93.99           C  
ATOM    206  CD1 TYR A  27      -8.485  -6.005  -4.224  1.00 93.99           C  
ATOM    207  CD2 TYR A  27      -9.666  -6.544  -2.219  1.00 93.99           C  
ATOM    208  CE1 TYR A  27      -8.947  -7.174  -4.819  1.00 93.99           C  
ATOM    209  CE2 TYR A  27     -10.134  -7.716  -2.804  1.00 93.99           C  
ATOM    210  OH  TYR A  27     -10.230  -9.181  -4.685  1.00 93.99           O  
ATOM    211  CZ  TYR A  27      -9.770  -8.022  -4.102  1.00 93.99           C  
ATOM    212  N   PHE A  28      -6.178  -2.110  -2.559  1.00 96.05           N  
ATOM    213  CA  PHE A  28      -5.691  -0.779  -2.216  1.00 96.05           C  
ATOM    214  C   PHE A  28      -6.665  -0.072  -1.281  1.00 96.05           C  
ATOM    215  CB  PHE A  28      -5.475   0.058  -3.480  1.00 96.05           C  
ATOM    216  O   PHE A  28      -7.876  -0.085  -1.511  1.00 96.05           O  
ATOM    217  CG  PHE A  28      -4.268  -0.352  -4.280  1.00 96.05           C  
ATOM    218  CD1 PHE A  28      -2.990  -0.233  -3.748  1.00 96.05           C  
ATOM    219  CD2 PHE A  28      -4.412  -0.857  -5.566  1.00 96.05           C  
ATOM    220  CE1 PHE A  28      -1.871  -0.611  -4.487  1.00 96.05           C  
ATOM    221  CE2 PHE A  28      -3.299  -1.238  -6.310  1.00 96.05           C  
ATOM    222  CZ  PHE A  28      -2.029  -1.113  -5.769  1.00 96.05           C  
ATOM    223  N   ARG A  29      -6.190   0.524  -0.181  1.00 95.96           N  
ATOM    224  CA  ARG A  29      -6.873   1.418   0.748  1.00 95.96           C  
ATOM    225  C   ARG A  29      -6.207   2.790   0.779  1.00 95.96           C  
ATOM    226  CB  ARG A  29      -6.898   0.816   2.155  1.00 95.96           C  
ATOM    227  O   ARG A  29      -5.041   2.911   1.161  1.00 95.96           O  
ATOM    228  CG  ARG A  29      -7.695  -0.475   2.258  1.00 95.96           C  
ATOM    229  CD  ARG A  29      -7.715  -1.012   3.682  1.00 95.96           C  
ATOM    230  NE  ARG A  29      -8.101  -2.420   3.721  1.00 95.96           N  
ATOM    231  NH1 ARG A  29     -10.332  -2.010   4.157  1.00 95.96           N  
ATOM    232  NH2 ARG A  29      -9.575  -4.165   3.960  1.00 95.96           N  
ATOM    233  CZ  ARG A  29      -9.335  -2.862   3.946  1.00 95.96           C  
ATOM    234  N   ASP A  30      -7.022   3.777   0.340  1.00 96.80           N  
ATOM    235  CA  ASP A  30      -6.409   5.096   0.217  1.00 96.80           C  
ATOM    236  C   ASP A  30      -5.120   5.028  -0.599  1.00 96.80           C  
ATOM    237  CB  ASP A  30      -6.126   5.688   1.599  1.00 96.80           C  
ATOM    238  O   ASP A  30      -4.045   5.369  -0.101  1.00 96.80           O  
ATOM    239  CG  ASP A  30      -7.388   5.946   2.404  1.00 96.80           C  
ATOM    240  OD1 ASP A  30      -8.440   6.256   1.805  1.00 96.80           O  
ATOM    241  OD2 ASP A  30      -7.329   5.840   3.648  1.00 96.80           O  
ATOM    242  N   ALA A  31      -5.299   4.668  -1.821  1.00 97.99           N  
ATOM    243  CA  ALA A  31      -4.180   4.388  -2.717  1.00 97.99           C  
ATOM    244  C   ALA A  31      -3.256   5.597  -2.835  1.00 97.99           C  
ATOM    245  CB  ALA A  31      -4.693   3.978  -4.096  1.00 97.99           C  
ATOM    246  O   ALA A  31      -3.721   6.732  -2.965  1.00 97.99           O  
ATOM    247  N   ILE A  32      -1.927   5.310  -2.818  1.00 98.13           N  
ATOM    248  CA  ILE A  32      -0.851   6.272  -3.031  1.00 98.13           C  
ATOM    249  C   ILE A  32       0.052   5.792  -4.165  1.00 98.13           C  
ATOM    250  CB  ILE A  32      -0.025   6.491  -1.744  1.00 98.13           C  
ATOM    251  O   ILE A  32       0.468   4.631  -4.186  1.00 98.13           O  
ATOM    252  CG1 ILE A  32      -0.908   7.078  -0.636  1.00 98.13           C  
ATOM    253  CG2 ILE A  32       1.178   7.397  -2.022  1.00 98.13           C  
ATOM    254  CD1 ILE A  32      -1.358   8.509  -0.896  1.00 98.13           C  
ATOM    255  N   THR A  33       0.224   6.700  -5.061  1.00 97.62           N  
ATOM    256  CA  THR A  33       1.155   6.401  -6.144  1.00 97.62           C  
ATOM    257  C   THR A  33       2.395   7.286  -6.052  1.00 97.62           C  
ATOM    258  CB  THR A  33       0.489   6.588  -7.520  1.00 97.62           C  
ATOM    259  O   THR A  33       2.284   8.506  -5.913  1.00 97.62           O  
ATOM    260  CG2 THR A  33       1.457   6.250  -8.649  1.00 97.62           C  
ATOM    261  OG1 THR A  33      -0.654   5.728  -7.612  1.00 97.62           O  
ATOM    262  N   THR A  34       3.512   6.546  -6.178  1.00 97.07           N  
ATOM    263  CA  THR A  34       4.756   7.302  -6.088  1.00 97.07           C  
ATOM    264  C   THR A  34       5.038   8.037  -7.395  1.00 97.07           C  
ATOM    265  CB  THR A  34       5.944   6.384  -5.745  1.00 97.07           C  
ATOM    266  O   THR A  34       4.638   7.581  -8.469  1.00 97.07           O  
ATOM    267  CG2 THR A  34       5.685   5.607  -4.459  1.00 97.07           C  
ATOM    268  OG1 THR A  34       6.150   5.457  -6.818  1.00 97.07           O  
ATOM    269  N   GLU A  35       5.765   9.099  -7.285  1.00 96.86           N  
ATOM    270  CA  GLU A  35       6.085   9.911  -8.455  1.00 96.86           C  
ATOM    271  C   GLU A  35       7.322   9.380  -9.173  1.00 96.86           C  
ATOM    272  CB  GLU A  35       6.297  11.373  -8.054  1.00 96.86           C  
ATOM    273  O   GLU A  35       7.412   9.450 -10.401  1.00 96.86           O  
ATOM    274  CG  GLU A  35       5.009  12.111  -7.717  1.00 96.86           C  
ATOM    275  CD  GLU A  35       5.197  13.613  -7.579  1.00 96.86           C  
ATOM    276  OE1 GLU A  35       4.188  14.340  -7.435  1.00 96.86           O  
ATOM    277  OE2 GLU A  35       6.362  14.067  -7.617  1.00 96.86           O  
ATOM    278  N   GLU A  36       8.202   8.771  -8.496  1.00 96.24           N  
ATOM    279  CA  GLU A  36       9.498   8.367  -9.032  1.00 96.24           C  
ATOM    280  C   GLU A  36       9.373   7.115  -9.896  1.00 96.24           C  
ATOM    281  CB  GLU A  36      10.497   8.125  -7.898  1.00 96.24           C  
ATOM    282  O   GLU A  36      10.019   7.008 -10.940  1.00 96.24           O  
ATOM    283  CG  GLU A  36      10.639   9.301  -6.942  1.00 96.24           C  
ATOM    284  CD  GLU A  36       9.304   9.875  -6.494  1.00 96.24           C  
ATOM    285  OE1 GLU A  36       9.286  10.724  -5.575  1.00 96.24           O  
ATOM    286  OE2 GLU A  36       8.268   9.471  -7.068  1.00 96.24           O  
ATOM    287  N   CYS A  37       8.546   6.162  -9.448  1.00 96.79           N  
ATOM    288  CA  CYS A  37       8.489   4.903 -10.183  1.00 96.79           C  
ATOM    289  C   CYS A  37       7.047   4.506 -10.473  1.00 96.79           C  
ATOM    290  CB  CYS A  37       9.185   3.792  -9.398  1.00 96.79           C  
ATOM    291  O   CYS A  37       6.795   3.466 -11.084  1.00 96.79           O  
ATOM    292  SG  CYS A  37       8.463   3.488  -7.771  1.00 96.79           S  
ATOM    293  N   VAL A  38       6.103   5.302 -10.097  1.00 96.19           N  
ATOM    294  CA  VAL A  38       4.674   5.194 -10.372  1.00 96.19           C  
ATOM    295  C   VAL A  38       4.150   3.853  -9.863  1.00 96.19           C  
ATOM    296  CB  VAL A  38       4.373   5.347 -11.880  1.00 96.19           C  
ATOM    297  O   VAL A  38       3.305   3.225 -10.506  1.00 96.19           O  
ATOM    298  CG1 VAL A  38       2.876   5.545 -12.114  1.00 96.19           C  
ATOM    299  CG2 VAL A  38       5.167   6.512 -12.467  1.00 96.19           C  
ATOM    300  N   HIS A  39       4.667   3.237  -8.807  1.00 97.35           N  
ATOM    301  CA  HIS A  39       4.096   2.088  -8.114  1.00 97.35           C  
ATOM    302  C   HIS A  39       3.125   2.529  -7.024  1.00 97.35           C  
ATOM    303  CB  HIS A  39       5.203   1.221  -7.512  1.00 97.35           C  
ATOM    304  O   HIS A  39       3.306   3.588  -6.418  1.00 97.35           O  
ATOM    305  CG  HIS A  39       6.059   0.544  -8.535  1.00 97.35           C  
ATOM    306  CD2 HIS A  39       5.751  -0.357  -9.497  1.00 97.35           C  
ATOM    307  ND1 HIS A  39       7.414   0.773  -8.639  1.00 97.35           N  
ATOM    308  CE1 HIS A  39       7.903   0.039  -9.625  1.00 97.35           C  
ATOM    309  NE2 HIS A  39       6.914  -0.655 -10.162  1.00 97.35           N  
ATOM    310  N   SER A  40       2.085   1.769  -6.877  1.00 97.77           N  
ATOM    311  CA  SER A  40       1.011   2.155  -5.968  1.00 97.77           C  
ATOM    312  C   SER A  40       0.988   1.266  -4.729  1.00 97.77           C  
ATOM    313  CB  SER A  40      -0.342   2.089  -6.678  1.00 97.77           C  
ATOM    314  O   SER A  40       1.365   0.094  -4.792  1.00 97.77           O  
ATOM    315  OG  SER A  40      -0.384   2.996  -7.766  1.00 97.77           O  
ATOM    316  N   PHE A  41       0.632   1.885  -3.627  1.00 98.20           N  
ATOM    317  CA  PHE A  41       0.515   1.238  -2.326  1.00 98.20           C  
ATOM    318  C   PHE A  41      -0.665   1.803  -1.544  1.00 98.20           C  
ATOM    319  CB  PHE A  41       1.807   1.408  -1.521  1.00 98.20           C  
ATOM    320  O   PHE A  41      -1.219   2.841  -1.912  1.00 98.20           O  
ATOM    321  CG  PHE A  41       3.050   1.029  -2.281  1.00 98.20           C  
ATOM    322  CD1 PHE A  41       3.529  -0.275  -2.250  1.00 98.20           C  
ATOM    323  CD2 PHE A  41       3.739   1.978  -3.026  1.00 98.20           C  
ATOM    324  CE1 PHE A  41       4.679  -0.628  -2.953  1.00 98.20           C  
ATOM    325  CE2 PHE A  41       4.888   1.632  -3.730  1.00 98.20           C  
ATOM    326  CZ  PHE A  41       5.358   0.329  -3.691  1.00 98.20           C  
ATOM    327  N   CYS A  42      -1.040   0.988  -0.417  1.00 98.18           N  
ATOM    328  CA  CYS A  42      -1.924   1.621   0.555  1.00 98.18           C  
ATOM    329  C   CYS A  42      -1.216   2.764   1.273  1.00 98.18           C  
ATOM    330  CB  CYS A  42      -2.422   0.597   1.574  1.00 98.18           C  
ATOM    331  O   CYS A  42       0.004   2.732   1.446  1.00 98.18           O  
ATOM    332  SG  CYS A  42      -3.342  -0.773   0.840  1.00 98.18           S  
ATOM    333  N   LYS A  43      -1.980   3.757   1.606  1.00 97.75           N  
ATOM    334  CA  LYS A  43      -1.412   4.916   2.288  1.00 97.75           C  
ATOM    335  C   LYS A  43      -0.622   4.494   3.524  1.00 97.75           C  
ATOM    336  CB  LYS A  43      -2.514   5.901   2.682  1.00 97.75           C  
ATOM    337  O   LYS A  43       0.542   4.870   3.681  1.00 97.75           O  
ATOM    338  CG  LYS A  43      -2.001   7.167   3.354  1.00 97.75           C  
ATOM    339  CD  LYS A  43      -3.135   8.138   3.655  1.00 97.75           C  
ATOM    340  CE  LYS A  43      -2.627   9.395   4.348  1.00 97.75           C  
ATOM    341  NZ  LYS A  43      -3.736  10.349   4.648  1.00 97.75           N  
ATOM    342  N   VAL A  44      -1.176   3.712   4.293  1.00 97.09           N  
ATOM    343  CA  VAL A  44      -0.547   3.296   5.542  1.00 97.09           C  
ATOM    344  C   VAL A  44       0.667   2.419   5.243  1.00 97.09           C  
ATOM    345  CB  VAL A  44      -1.540   2.539   6.453  1.00 97.09           C  
ATOM    346  O   VAL A  44       1.705   2.541   5.898  1.00 97.09           O  
ATOM    347  CG1 VAL A  44      -0.819   1.949   7.664  1.00 97.09           C  
ATOM    348  CG2 VAL A  44      -2.668   3.467   6.899  1.00 97.09           C  
ATOM    349  N   CYS A  45       0.576   1.638   4.238  1.00 97.96           N  
ATOM    350  CA  CYS A  45       1.644   0.706   3.893  1.00 97.96           C  
ATOM    351  C   CYS A  45       2.896   1.452   3.447  1.00 97.96           C  
ATOM    352  CB  CYS A  45       1.187  -0.247   2.789  1.00 97.96           C  
ATOM    353  O   CYS A  45       3.997   1.162   3.918  1.00 97.96           O  
ATOM    354  SG  CYS A  45      -0.007  -1.484   3.344  1.00 97.96           S  
ATOM    355  N   ILE A  46       2.711   2.349   2.560  1.00 97.42           N  
ATOM    356  CA  ILE A  46       3.889   3.008   2.008  1.00 97.42           C  
ATOM    357  C   ILE A  46       4.484   3.956   3.047  1.00 97.42           C  
ATOM    358  CB  ILE A  46       3.552   3.776   0.711  1.00 97.42           C  
ATOM    359  O   ILE A  46       5.706   4.059   3.175  1.00 97.42           O  
ATOM    360  CG1 ILE A  46       4.828   4.347   0.081  1.00 97.42           C  
ATOM    361  CG2 ILE A  46       2.536   4.887   0.990  1.00 97.42           C  
ATOM    362  CD1 ILE A  46       5.863   3.292  -0.285  1.00 97.42           C  
ATOM    363  N   ILE A  47       3.721   4.581   3.850  1.00 96.22           N  
ATOM    364  CA  ILE A  47       4.208   5.489   4.882  1.00 96.22           C  
ATOM    365  C   ILE A  47       4.964   4.700   5.949  1.00 96.22           C  
ATOM    366  CB  ILE A  47       3.051   6.287   5.525  1.00 96.22           C  
ATOM    367  O   ILE A  47       6.058   5.092   6.361  1.00 96.22           O  
ATOM    368  CG1 ILE A  47       2.470   7.288   4.519  1.00 96.22           C  
ATOM    369  CG2 ILE A  47       3.526   6.999   6.795  1.00 96.22           C  
ATOM    370  CD1 ILE A  47       1.227   8.012   5.016  1.00 96.22           C  
ATOM    371  N   SER A  48       4.358   3.601   6.372  1.00 95.82           N  
ATOM    372  CA  SER A  48       5.009   2.760   7.371  1.00 95.82           C  
ATOM    373  C   SER A  48       6.332   2.208   6.852  1.00 95.82           C  
ATOM    374  CB  SER A  48       4.092   1.608   7.782  1.00 95.82           C  
ATOM    375  O   SER A  48       7.315   2.137   7.594  1.00 95.82           O  
ATOM    376  OG  SER A  48       3.907   0.704   6.706  1.00 95.82           O  
ATOM    377  N   THR A  49       6.365   1.821   5.614  1.00 95.39           N  
ATOM    378  CA  THR A  49       7.574   1.285   4.999  1.00 95.39           C  
ATOM    379  C   THR A  49       8.669   2.347   4.943  1.00 95.39           C  
ATOM    380  CB  THR A  49       7.292   0.759   3.580  1.00 95.39           C  
ATOM    381  O   THR A  49       9.827   2.068   5.259  1.00 95.39           O  
ATOM    382  CG2 THR A  49       8.567   0.240   2.922  1.00 95.39           C  
ATOM    383  OG1 THR A  49       6.337  -0.307   3.652  1.00 95.39           O  
ATOM    384  N   LEU A  50       8.334   3.508   4.623  1.00 94.39           N  
ATOM    385  CA  LEU A  50       9.322   4.574   4.500  1.00 94.39           C  
ATOM    386  C   LEU A  50       9.811   5.023   5.873  1.00 94.39           C  
ATOM    387  CB  LEU A  50       8.734   5.765   3.740  1.00 94.39           C  
ATOM    388  O   LEU A  50      10.963   5.436   6.022  1.00 94.39           O  
ATOM    389  CG  LEU A  50       8.401   5.531   2.265  1.00 94.39           C  
ATOM    390  CD1 LEU A  50       7.872   6.813   1.631  1.00 94.39           C  
ATOM    391  CD2 LEU A  50       9.627   5.023   1.514  1.00 94.39           C  
ATOM    392  N   GLU A  51       8.949   4.923   6.825  1.00 93.31           N  
ATOM    393  CA  GLU A  51       9.332   5.302   8.182  1.00 93.31           C  
ATOM    394  C   GLU A  51      10.286   4.280   8.792  1.00 93.31           C  
ATOM    395  CB  GLU A  51       8.092   5.458   9.067  1.00 93.31           C  
ATOM    396  O   GLU A  51      11.176   4.639   9.567  1.00 93.31           O  
ATOM    397  CG  GLU A  51       7.306   6.734   8.804  1.00 93.31           C  
ATOM    398  CD  GLU A  51       6.069   6.868   9.679  1.00 93.31           C  
ATOM    399  OE1 GLU A  51       5.435   7.947   9.672  1.00 93.31           O  
ATOM    400  OE2 GLU A  51       5.732   5.885  10.376  1.00 93.31           O  
ATOM    401  N   SER A  52      10.064   3.064   8.446  1.00 91.34           N  
ATOM    402  CA  SER A  52      10.865   1.994   9.031  1.00 91.34           C  
ATOM    403  C   SER A  52      12.148   1.767   8.238  1.00 91.34           C  
ATOM    404  CB  SER A  52      10.060   0.696   9.097  1.00 91.34           C  
ATOM    405  O   SER A  52      13.102   1.174   8.746  1.00 91.34           O  
ATOM    406  OG  SER A  52       9.698   0.262   7.797  1.00 91.34           O  
ATOM    407  N   ASP A  53      12.206   2.241   7.106  1.00 87.11           N  
ATOM    408  CA  ASP A  53      13.344   2.023   6.218  1.00 87.11           C  
ATOM    409  C   ASP A  53      14.320   3.196   6.277  1.00 87.11           C  
ATOM    410  CB  ASP A  53      12.868   1.807   4.779  1.00 87.11           C  
ATOM    411  O   ASP A  53      13.925   4.349   6.093  1.00 87.11           O  
ATOM    412  CG  ASP A  53      13.950   1.242   3.876  1.00 87.11           C  
ATOM    413  OD1 ASP A  53      15.063   0.952   4.365  1.00 87.11           O  
ATOM    414  OD2 ASP A  53      13.688   1.089   2.663  1.00 87.11           O  
ATOM    415  N   ILE A  54      15.618   2.892   6.381  1.00 85.53           N  
ATOM    416  CA  ILE A  54      16.653   3.912   6.508  1.00 85.53           C  
ATOM    417  C   ILE A  54      16.907   4.561   5.150  1.00 85.53           C  
ATOM    418  CB  ILE A  54      17.963   3.320   7.073  1.00 85.53           C  
ATOM    419  O   ILE A  54      17.066   5.780   5.057  1.00 85.53           O  
ATOM    420  CG1 ILE A  54      17.734   2.764   8.483  1.00 85.53           C  
ATOM    421  CG2 ILE A  54      19.075   4.373   7.074  1.00 85.53           C  
ATOM    422  CD1 ILE A  54      18.873   1.895   8.998  1.00 85.53           C  
ATOM    423  N   LYS A  55      16.671   3.822   4.099  1.00 90.63           N  
ATOM    424  CA  LYS A  55      17.047   4.303   2.773  1.00 90.63           C  
ATOM    425  C   LYS A  55      15.832   4.824   2.011  1.00 90.63           C  
ATOM    426  CB  LYS A  55      17.731   3.193   1.973  1.00 90.63           C  
ATOM    427  O   LYS A  55      15.971   5.417   0.940  1.00 90.63           O  
ATOM    428  CG  LYS A  55      19.065   2.746   2.551  1.00 90.63           C  
ATOM    429  CD  LYS A  55      19.702   1.651   1.705  1.00 90.63           C  
ATOM    430  CE  LYS A  55      21.020   1.177   2.302  1.00 90.63           C  
ATOM    431  NZ  LYS A  55      21.654   0.110   1.470  1.00 90.63           N  
ATOM    432  N   SER A  56      14.634   4.720   2.479  1.00 93.63           N  
ATOM    433  CA  SER A  56      13.419   5.178   1.813  1.00 93.63           C  
ATOM    434  C   SER A  56      13.341   4.653   0.383  1.00 93.63           C  
ATOM    435  CB  SER A  56      13.354   6.706   1.808  1.00 93.63           C  
ATOM    436  O   SER A  56      13.127   5.423  -0.556  1.00 93.63           O  
ATOM    437  OG  SER A  56      13.275   7.210   3.130  1.00 93.63           O  
ATOM    438  N   LEU A  57      13.396   3.366   0.230  1.00 96.11           N  
ATOM    439  CA  LEU A  57      13.351   2.708  -1.071  1.00 96.11           C  
ATOM    440  C   LEU A  57      11.965   2.131  -1.340  1.00 96.11           C  
ATOM    441  CB  LEU A  57      14.402   1.598  -1.148  1.00 96.11           C  
ATOM    442  O   LEU A  57      11.283   1.685  -0.414  1.00 96.11           O  
ATOM    443  CG  LEU A  57      15.858   2.030  -0.968  1.00 96.11           C  
ATOM    444  CD1 LEU A  57      16.766   0.808  -0.877  1.00 96.11           C  
ATOM    445  CD2 LEU A  57      16.291   2.940  -2.111  1.00 96.11           C  
ATOM    446  N   CYS A  58      11.647   2.205  -2.670  1.00 96.97           N  
ATOM    447  CA  CYS A  58      10.405   1.568  -3.096  1.00 96.97           C  
ATOM    448  C   CYS A  58      10.438   0.070  -2.817  1.00 96.97           C  
ATOM    449  CB  CYS A  58      10.159   1.814  -4.584  1.00 96.97           C  
ATOM    450  O   CYS A  58      11.406  -0.609  -3.163  1.00 96.97           O  
ATOM    451  SG  CYS A  58       8.729   0.928  -5.241  1.00 96.97           S  
ATOM    452  N   PRO A  59       9.367  -0.523  -2.232  1.00 95.42           N  
ATOM    453  CA  PRO A  59       9.335  -1.951  -1.908  1.00 95.42           C  
ATOM    454  C   PRO A  59       9.233  -2.836  -3.149  1.00 95.42           C  
ATOM    455  CB  PRO A  59       8.083  -2.086  -1.037  1.00 95.42           C  
ATOM    456  O   PRO A  59       9.484  -4.041  -3.074  1.00 95.42           O  
ATOM    457  CG  PRO A  59       7.829  -0.709  -0.516  1.00 95.42           C  
ATOM    458  CD  PRO A  59       8.261   0.282  -1.558  1.00 95.42           C  
ATOM    459  N   VAL A  60       9.003  -2.216  -4.297  1.00 95.85           N  
ATOM    460  CA  VAL A  60       8.803  -3.006  -5.508  1.00 95.85           C  
ATOM    461  C   VAL A  60      10.059  -2.949  -6.375  1.00 95.85           C  
ATOM    462  CB  VAL A  60       7.578  -2.513  -6.311  1.00 95.85           C  
ATOM    463  O   VAL A  60      10.547  -3.983  -6.839  1.00 95.85           O  
ATOM    464  CG1 VAL A  60       7.442  -3.292  -7.619  1.00 95.85           C  
ATOM    465  CG2 VAL A  60       6.306  -2.641  -5.475  1.00 95.85           C  
ATOM    466  N   CYS A  61      10.589  -1.792  -6.500  1.00 97.01           N  
ATOM    467  CA  CYS A  61      11.623  -1.670  -7.521  1.00 97.01           C  
ATOM    468  C   CYS A  61      12.912  -1.113  -6.929  1.00 97.01           C  
ATOM    469  CB  CYS A  61      11.146  -0.771  -8.662  1.00 97.01           C  
ATOM    470  O   CYS A  61      13.906  -0.948  -7.638  1.00 97.01           O  
ATOM    471  SG  CYS A  61      10.895   0.950  -8.177  1.00 97.01           S  
ATOM    472  N   ASN A  62      12.893  -0.648  -5.650  1.00 95.79           N  
ATOM    473  CA  ASN A  62      14.040  -0.207  -4.863  1.00 95.79           C  
ATOM    474  C   ASN A  62      14.562   1.145  -5.343  1.00 95.79           C  
ATOM    475  CB  ASN A  62      15.156  -1.252  -4.905  1.00 95.79           C  
ATOM    476  O   ASN A  62      15.716   1.494  -5.092  1.00 95.79           O  
ATOM    477  CG  ASN A  62      14.817  -2.501  -4.114  1.00 95.79           C  
ATOM    478  ND2 ASN A  62      15.278  -3.650  -4.594  1.00 95.79           N  
ATOM    479  OD1 ASN A  62      14.145  -2.432  -3.081  1.00 95.79           O  
ATOM    480  N   VAL A  63      13.738   1.870  -6.128  1.00 96.82           N  
ATOM    481  CA  VAL A  63      14.043   3.256  -6.467  1.00 96.82           C  
ATOM    482  C   VAL A  63      13.844   4.144  -5.240  1.00 96.82           C  
ATOM    483  CB  VAL A  63      13.170   3.760  -7.637  1.00 96.82           C  
ATOM    484  O   VAL A  63      12.925   3.922  -4.448  1.00 96.82           O  
ATOM    485  CG1 VAL A  63      13.357   5.262  -7.843  1.00 96.82           C  
ATOM    486  CG2 VAL A  63      13.502   2.996  -8.918  1.00 96.82           C  
ATOM    487  N   PHE A  64      14.732   5.118  -5.014  1.00 96.14           N  
ATOM    488  CA  PHE A  64      14.608   6.043  -3.894  1.00 96.14           C  
ATOM    489  C   PHE A  64      13.304   6.828  -3.982  1.00 96.14           C  
ATOM    490  CB  PHE A  64      15.798   7.006  -3.855  1.00 96.14           C  
ATOM    491  O   PHE A  64      12.970   7.370  -5.038  1.00 96.14           O  
ATOM    492  CG  PHE A  64      15.714   8.032  -2.757  1.00 96.14           C  
ATOM    493  CD1 PHE A  64      15.266   9.320  -3.023  1.00 96.14           C  
ATOM    494  CD2 PHE A  64      16.083   7.707  -1.458  1.00 96.14           C  
ATOM    495  CE1 PHE A  64      15.187  10.271  -2.008  1.00 96.14           C  
ATOM    496  CE2 PHE A  64      16.006   8.652  -0.439  1.00 96.14           C  
ATOM    497  CZ  PHE A  64      15.559   9.934  -0.716  1.00 96.14           C  
ATOM    498  N   LEU A  65      12.588   6.785  -2.857  1.00 95.65           N  
ATOM    499  CA  LEU A  65      11.327   7.515  -2.791  1.00 95.65           C  
ATOM    500  C   LEU A  65      11.456   8.743  -1.896  1.00 95.65           C  
ATOM    501  CB  LEU A  65      10.209   6.607  -2.272  1.00 95.65           C  
ATOM    502  O   LEU A  65      12.058   8.674  -0.822  1.00 95.65           O  
ATOM    503  CG  LEU A  65       9.956   5.323  -3.064  1.00 95.65           C  
ATOM    504  CD1 LEU A  65       8.824   4.522  -2.429  1.00 95.65           C  
ATOM    505  CD2 LEU A  65       9.638   5.646  -4.520  1.00 95.65           C  
ATOM    506  N   ASN A  66      10.963   9.869  -2.454  1.00 93.16           N  
ATOM    507  CA  ASN A  66      10.801  11.079  -1.655  1.00 93.16           C  
ATOM    508  C   ASN A  66       9.477  11.078  -0.897  1.00 93.16           C  
ATOM    509  CB  ASN A  66      10.906  12.324  -2.539  1.00 93.16           C  
ATOM    510  O   ASN A  66       8.407  11.102  -1.508  1.00 93.16           O  
ATOM    511  CG  ASN A  66      10.881  13.612  -1.740  1.00 93.16           C  
ATOM    512  ND2 ASN A  66      11.047  14.738  -2.423  1.00 93.16           N  
ATOM    513  OD1 ASN A  66      10.714  13.595  -0.517  1.00 93.16           O  
ATOM    514  N   SER A  67       9.549  11.039   0.453  1.00 89.04           N  
ATOM    515  CA  SER A  67       8.356  10.941   1.287  1.00 89.04           C  
ATOM    516  C   SER A  67       7.422  12.125   1.059  1.00 89.04           C  
ATOM    517  CB  SER A  67       8.740  10.862   2.766  1.00 89.04           C  
ATOM    518  O   SER A  67       6.208  12.007   1.233  1.00 89.04           O  
ATOM    519  OG  SER A  67       9.532  11.976   3.140  1.00 89.04           O  
ATOM    520  N   GLU A  68       7.895  13.227   0.628  1.00 89.91           N  
ATOM    521  CA  GLU A  68       7.095  14.425   0.395  1.00 89.91           C  
ATOM    522  C   GLU A  68       6.398  14.369  -0.961  1.00 89.91           C  
ATOM    523  CB  GLU A  68       7.966  15.680   0.487  1.00 89.91           C  
ATOM    524  O   GLU A  68       5.476  15.145  -1.224  1.00 89.91           O  
ATOM    525  CG  GLU A  68       8.581  15.903   1.862  1.00 89.91           C  
ATOM    526  CD  GLU A  68       9.376  17.195   1.962  1.00 89.91           C  
ATOM    527  OE1 GLU A  68       9.803  17.560   3.080  1.00 89.91           O  
ATOM    528  OE2 GLU A  68       9.572  17.848   0.913  1.00 89.91           O  
ATOM    529  N   SER A  69       6.795  13.406  -1.730  1.00 90.78           N  
ATOM    530  CA  SER A  69       6.261  13.336  -3.086  1.00 90.78           C  
ATOM    531  C   SER A  69       5.205  12.242  -3.209  1.00 90.78           C  
ATOM    532  CB  SER A  69       7.385  13.085  -4.092  1.00 90.78           C  
ATOM    533  O   SER A  69       4.783  11.901  -4.316  1.00 90.78           O  
ATOM    534  OG  SER A  69       7.982  11.818  -3.875  1.00 90.78           O  
ATOM    535  N   LEU A  70       4.758  11.723  -2.151  1.00 94.92           N  
ATOM    536  CA  LEU A  70       3.698  10.722  -2.209  1.00 94.92           C  
ATOM    537  C   LEU A  70       2.354  11.371  -2.522  1.00 94.92           C  
ATOM    538  CB  LEU A  70       3.613   9.955  -0.888  1.00 94.92           C  
ATOM    539  O   LEU A  70       1.949  12.323  -1.851  1.00 94.92           O  
ATOM    540  CG  LEU A  70       4.889   9.246  -0.431  1.00 94.92           C  
ATOM    541  CD1 LEU A  70       4.674   8.591   0.929  1.00 94.92           C  
ATOM    542  CD2 LEU A  70       5.326   8.212  -1.464  1.00 94.92           C  
ATOM    543  N   LYS A  71       1.681  10.800  -3.548  1.00 97.01           N  
ATOM    544  CA  LYS A  71       0.444  11.422  -4.011  1.00 97.01           C  
ATOM    545  C   LYS A  71      -0.728  10.450  -3.921  1.00 97.01           C  
ATOM    546  CB  LYS A  71       0.600  11.922  -5.448  1.00 97.01           C  
ATOM    547  O   LYS A  71      -0.641   9.318  -4.400  1.00 97.01           O  
ATOM    548  CG  LYS A  71       1.677  12.984  -5.621  1.00 97.01           C  
ATOM    549  CD  LYS A  71       1.265  14.306  -4.986  1.00 97.01           C  
ATOM    550  CE  LYS A  71       2.297  15.396  -5.243  1.00 97.01           C  
ATOM    551  NZ  LYS A  71       1.953  16.663  -4.531  1.00 97.01           N  
ATOM    552  N   PRO A  72      -1.773  11.008  -3.300  1.00 98.07           N  
ATOM    553  CA  PRO A  72      -2.982  10.184  -3.357  1.00 98.07           C  
ATOM    554  C   PRO A  72      -3.443   9.910  -4.787  1.00 98.07           C  
ATOM    555  CB  PRO A  72      -4.016  11.022  -2.601  1.00 98.07           C  
ATOM    556  O   PRO A  72      -3.251  10.747  -5.673  1.00 98.07           O  
ATOM    557  CG  PRO A  72      -3.210  11.986  -1.793  1.00 98.07           C  
ATOM    558  CD  PRO A  72      -1.932  12.273  -2.528  1.00 98.07           C  
ATOM    559  N   ASP A  73      -3.964   8.737  -4.998  1.00 97.99           N  
ATOM    560  CA  ASP A  73      -4.484   8.325  -6.298  1.00 97.99           C  
ATOM    561  C   ASP A  73      -5.975   8.007  -6.218  1.00 97.99           C  
ATOM    562  CB  ASP A  73      -3.715   7.111  -6.823  1.00 97.99           C  
ATOM    563  O   ASP A  73      -6.363   6.840  -6.136  1.00 97.99           O  
ATOM    564  CG  ASP A  73      -3.986   6.826  -8.290  1.00 97.99           C  
ATOM    565  OD1 ASP A  73      -5.035   7.259  -8.812  1.00 97.99           O  
ATOM    566  OD2 ASP A  73      -3.143   6.159  -8.929  1.00 97.99           O  
ATOM    567  N   PRO A  74      -6.863   9.031  -6.199  1.00 97.84           N  
ATOM    568  CA  PRO A  74      -8.309   8.849  -6.051  1.00 97.84           C  
ATOM    569  C   PRO A  74      -8.923   8.049  -7.198  1.00 97.84           C  
ATOM    570  CB  PRO A  74      -8.845  10.282  -6.036  1.00 97.84           C  
ATOM    571  O   PRO A  74      -9.944   7.381  -7.012  1.00 97.84           O  
ATOM    572  CG  PRO A  74      -7.749  11.107  -6.629  1.00 97.84           C  
ATOM    573  CD  PRO A  74      -6.435  10.453  -6.310  1.00 97.84           C  
ATOM    574  N   ALA A  75      -8.345   8.169  -8.344  1.00 97.33           N  
ATOM    575  CA  ALA A  75      -8.837   7.398  -9.483  1.00 97.33           C  
ATOM    576  C   ALA A  75      -8.688   5.900  -9.237  1.00 97.33           C  
ATOM    577  CB  ALA A  75      -8.099   7.801 -10.758  1.00 97.33           C  
ATOM    578  O   ALA A  75      -9.633   5.134  -9.440  1.00 97.33           O  
ATOM    579  N   LEU A  76      -7.471   5.527  -8.900  1.00 96.28           N  
ATOM    580  CA  LEU A  76      -7.237   4.118  -8.603  1.00 96.28           C  
ATOM    581  C   LEU A  76      -8.129   3.648  -7.458  1.00 96.28           C  
ATOM    582  CB  LEU A  76      -5.766   3.881  -8.250  1.00 96.28           C  
ATOM    583  O   LEU A  76      -8.704   2.560  -7.520  1.00 96.28           O  
ATOM    584  CG  LEU A  76      -5.376   2.444  -7.900  1.00 96.28           C  
ATOM    585  CD1 LEU A  76      -5.767   1.498  -9.031  1.00 96.28           C  
ATOM    586  CD2 LEU A  76      -3.882   2.351  -7.611  1.00 96.28           C  
ATOM    587  N   GLN A  77      -8.254   4.515  -6.503  1.00 97.22           N  
ATOM    588  CA  GLN A  77      -9.112   4.154  -5.380  1.00 97.22           C  
ATOM    589  C   GLN A  77     -10.564   4.001  -5.825  1.00 97.22           C  
ATOM    590  CB  GLN A  77      -9.011   5.199  -4.269  1.00 97.22           C  
ATOM    591  O   GLN A  77     -11.256   3.075  -5.395  1.00 97.22           O  
ATOM    592  CG  GLN A  77      -9.689   4.784  -2.970  1.00 97.22           C  
ATOM    593  CD  GLN A  77      -9.107   3.511  -2.385  1.00 97.22           C  
ATOM    594  NE2 GLN A  77      -9.963   2.525  -2.140  1.00 97.22           N  
ATOM    595  OE1 GLN A  77      -7.897   3.413  -2.157  1.00 97.22           O  
ATOM    596  N   ALA A  78     -11.021   4.812  -6.656  1.00 95.73           N  
ATOM    597  CA  ALA A  78     -12.384   4.743  -7.177  1.00 95.73           C  
ATOM    598  C   ALA A  78     -12.607   3.454  -7.962  1.00 95.73           C  
ATOM    599  CB  ALA A  78     -12.680   5.956  -8.056  1.00 95.73           C  
ATOM    600  O   ALA A  78     -13.661   2.825  -7.848  1.00 95.73           O  
ATOM    601  N   ILE A  79     -11.619   3.081  -8.680  1.00 93.34           N  
ATOM    602  CA  ILE A  79     -11.704   1.856  -9.468  1.00 93.34           C  
ATOM    603  C   ILE A  79     -11.812   0.650  -8.537  1.00 93.34           C  
ATOM    604  CB  ILE A  79     -10.486   1.702 -10.406  1.00 93.34           C  
ATOM    605  O   ILE A  79     -12.657  -0.225  -8.740  1.00 93.34           O  
ATOM    606  CG1 ILE A  79     -10.531   2.759 -11.516  1.00 93.34           C  
ATOM    607  CG2 ILE A  79     -10.434   0.290 -10.996  1.00 93.34           C  
ATOM    608  CD1 ILE A  79      -9.238   2.874 -12.313  1.00 93.34           C  
ATOM    609  N   VAL A  80     -11.012   0.608  -7.575  1.00 92.79           N  
ATOM    610  CA  VAL A  80     -11.056  -0.482  -6.606  1.00 92.79           C  
ATOM    611  C   VAL A  80     -12.427  -0.524  -5.936  1.00 92.79           C  
ATOM    612  CB  VAL A  80      -9.946  -0.339  -5.540  1.00 92.79           C  
ATOM    613  O   VAL A  80     -13.027  -1.593  -5.801  1.00 92.79           O  
ATOM    614  CG1 VAL A  80     -10.132  -1.366  -4.425  1.00 92.79           C  
ATOM    615  CG2 VAL A  80      -8.568  -0.487  -6.183  1.00 92.79           C  
ATOM    616  N   ASP A  81     -12.970   0.648  -5.596  1.00 92.59           N  
ATOM    617  CA  ASP A  81     -14.261   0.742  -4.921  1.00 92.59           C  
ATOM    618  C   ASP A  81     -15.393   0.275  -5.833  1.00 92.59           C  
ATOM    619  CB  ASP A  81     -14.520   2.176  -4.454  1.00 92.59           C  
ATOM    620  O   ASP A  81     -16.358  -0.338  -5.370  1.00 92.59           O  
ATOM    621  CG  ASP A  81     -13.617   2.599  -3.309  1.00 92.59           C  
ATOM    622  OD1 ASP A  81     -12.948   1.731  -2.707  1.00 92.59           O  
ATOM    623  OD2 ASP A  81     -13.575   3.810  -3.003  1.00 92.59           O  
ATOM    624  N   LEU A  82     -15.204   0.577  -7.112  1.00 89.98           N  
ATOM    625  CA  LEU A  82     -16.229   0.211  -8.083  1.00 89.98           C  
ATOM    626  C   LEU A  82     -16.232  -1.294  -8.330  1.00 89.98           C  
ATOM    627  CB  LEU A  82     -16.008   0.955  -9.403  1.00 89.98           C  
ATOM    628  O   LEU A  82     -17.295  -1.916  -8.382  1.00 89.98           O  
ATOM    629  CG  LEU A  82     -17.023   0.683 -10.513  1.00 89.98           C  
ATOM    630  CD1 LEU A  82     -18.400   1.201 -10.111  1.00 89.98           C  
ATOM    631  CD2 LEU A  82     -16.568   1.320 -11.822  1.00 89.98           C  
ATOM    632  N   ILE A  83     -15.143  -1.870  -8.351  1.00 88.11           N  
ATOM    633  CA  ILE A  83     -15.006  -3.270  -8.735  1.00 88.11           C  
ATOM    634  C   ILE A  83     -15.201  -4.162  -7.511  1.00 88.11           C  
ATOM    635  CB  ILE A  83     -13.633  -3.546  -9.387  1.00 88.11           C  
ATOM    636  O   ILE A  83     -15.745  -5.264  -7.618  1.00 88.11           O  
ATOM    637  CG1 ILE A  83     -13.519  -2.809 -10.726  1.00 88.11           C  
ATOM    638  CG2 ILE A  83     -13.414  -5.051  -9.569  1.00 88.11           C  
ATOM    639  CD1 ILE A  83     -12.173  -2.983 -11.416  1.00 88.11           C  
ATOM    640  N   MET A  84     -14.816  -3.590  -6.319  1.00 89.23           N  
ATOM    641  CA  MET A  84     -14.908  -4.374  -5.091  1.00 89.23           C  
ATOM    642  C   MET A  84     -15.766  -3.660  -4.052  1.00 89.23           C  
ATOM    643  CB  MET A  84     -13.515  -4.647  -4.520  1.00 89.23           C  
ATOM    644  O   MET A  84     -15.271  -3.271  -2.993  1.00 89.23           O  
ATOM    645  CG  MET A  84     -12.566  -5.303  -5.509  1.00 89.23           C  
ATOM    646  SD  MET A  84     -13.176  -6.932  -6.094  1.00 89.23           S  
ATOM    647  CE  MET A  84     -13.008  -7.903  -4.571  1.00 89.23           C  
ATOM    648  N   PRO A  85     -17.002  -3.527  -4.232  1.00 88.38           N  
ATOM    649  CA  PRO A  85     -17.856  -2.783  -3.304  1.00 88.38           C  
ATOM    650  C   PRO A  85     -18.027  -3.492  -1.962  1.00 88.38           C  
ATOM    651  CB  PRO A  85     -19.190  -2.692  -4.047  1.00 88.38           C  
ATOM    652  O   PRO A  85     -18.120  -2.836  -0.921  1.00 88.38           O  
ATOM    653  CG  PRO A  85     -19.132  -3.780  -5.071  1.00 88.38           C  
ATOM    654  CD  PRO A  85     -17.696  -3.998  -5.454  1.00 88.38           C  
ATOM    655  N   GLU A  86     -18.071  -4.797  -2.050  1.00 89.15           N  
ATOM    656  CA  GLU A  86     -18.246  -5.564  -0.820  1.00 89.15           C  
ATOM    657  C   GLU A  86     -17.089  -5.327   0.146  1.00 89.15           C  
ATOM    658  CB  GLU A  86     -18.375  -7.057  -1.131  1.00 89.15           C  
ATOM    659  O   GLU A  86     -17.257  -5.437   1.363  1.00 89.15           O  
ATOM    660  CG  GLU A  86     -17.104  -7.682  -1.687  1.00 89.15           C  
ATOM    661  CD  GLU A  86     -16.919  -7.440  -3.177  1.00 89.15           C  
ATOM    662  OE1 GLU A  86     -16.017  -8.061  -3.785  1.00 89.15           O  
ATOM    663  OE2 GLU A  86     -17.681  -6.623  -3.740  1.00 89.15           O  
ATOM    664  N   TYR A  87     -15.990  -5.074  -0.413  1.00 87.77           N  
ATOM    665  CA  TYR A  87     -14.809  -4.825   0.407  1.00 87.77           C  
ATOM    666  C   TYR A  87     -14.906  -3.475   1.108  1.00 87.77           C  
ATOM    667  CB  TYR A  87     -13.540  -4.879  -0.448  1.00 87.77           C  
ATOM    668  O   TYR A  87     -14.491  -3.336   2.261  1.00 87.77           O  
ATOM    669  CG  TYR A  87     -12.263  -4.816   0.355  1.00 87.77           C  
ATOM    670  CD1 TYR A  87     -11.541  -3.630   0.459  1.00 87.77           C  
ATOM    671  CD2 TYR A  87     -11.777  -5.942   1.011  1.00 87.77           C  
ATOM    672  CE1 TYR A  87     -10.363  -3.567   1.196  1.00 87.77           C  
ATOM    673  CE2 TYR A  87     -10.601  -5.891   1.752  1.00 87.77           C  
ATOM    674  OH  TYR A  87      -8.737  -4.644   2.570  1.00 87.77           O  
ATOM    675  CZ  TYR A  87      -9.902  -4.701   1.839  1.00 87.77           C  
ATOM    676  N   VAL A  88     -15.420  -2.551   0.486  1.00 88.47           N  
ATOM    677  CA  VAL A  88     -15.604  -1.228   1.074  1.00 88.47           C  
ATOM    678  C   VAL A  88     -16.549  -1.321   2.270  1.00 88.47           C  
ATOM    679  CB  VAL A  88     -16.150  -0.218   0.040  1.00 88.47           C  
ATOM    680  O   VAL A  88     -16.262  -0.779   3.340  1.00 88.47           O  
ATOM    681  CG1 VAL A  88     -16.467   1.119   0.707  1.00 88.47           C  
ATOM    682  CG2 VAL A  88     -15.148  -0.027  -1.098  1.00 88.47           C  
ATOM    683  N   VAL A  89     -17.606  -2.003   2.076  1.00 91.20           N  
ATOM    684  CA  VAL A  89     -18.603  -2.167   3.129  1.00 91.20           C  
ATOM    685  C   VAL A  89     -17.987  -2.905   4.315  1.00 91.20           C  
ATOM    686  CB  VAL A  89     -19.849  -2.926   2.619  1.00 91.20           C  
ATOM    687  O   VAL A  89     -18.157  -2.495   5.466  1.00 91.20           O  
ATOM    688  CG1 VAL A  89     -20.807  -3.227   3.770  1.00 91.20           C  
ATOM    689  CG2 VAL A  89     -20.554  -2.120   1.529  1.00 91.20           C  
ATOM    690  N   ARG A  90     -17.326  -3.921   3.978  1.00 91.92           N  
ATOM    691  CA  ARG A  90     -16.679  -4.709   5.022  1.00 91.92           C  
ATOM    692  C   ARG A  90     -15.691  -3.860   5.815  1.00 91.92           C  
ATOM    693  CB  ARG A  90     -15.965  -5.919   4.418  1.00 91.92           C  
ATOM    694  O   ARG A  90     -15.647  -3.935   7.045  1.00 91.92           O  
ATOM    695  CG  ARG A  90     -15.372  -6.864   5.452  1.00 91.92           C  
ATOM    696  CD  ARG A  90     -14.532  -7.955   4.802  1.00 91.92           C  
ATOM    697  NE  ARG A  90     -15.340  -8.820   3.948  1.00 91.92           N  
ATOM    698  NH1 ARG A  90     -13.609  -9.373   2.520  1.00 91.92           N  
ATOM    699  NH2 ARG A  90     -15.705 -10.235   2.176  1.00 91.92           N  
ATOM    700  CZ  ARG A  90     -14.883  -9.474   2.883  1.00 91.92           C  
ATOM    701  N   ASP A  91     -14.897  -3.084   5.153  1.00 90.17           N  
ATOM    702  CA  ASP A  91     -13.907  -2.230   5.802  1.00 90.17           C  
ATOM    703  C   ASP A  91     -14.576  -1.230   6.743  1.00 90.17           C  
ATOM    704  CB  ASP A  91     -13.069  -1.490   4.757  1.00 90.17           C  
ATOM    705  O   ASP A  91     -14.117  -1.028   7.869  1.00 90.17           O  
ATOM    706  CG  ASP A  91     -11.925  -2.327   4.212  1.00 90.17           C  
ATOM    707  OD1 ASP A  91     -11.787  -3.504   4.610  1.00 90.17           O  
ATOM    708  OD2 ASP A  91     -11.153  -1.804   3.379  1.00 90.17           O  
ATOM    709  N   ARG A  92     -15.572  -0.703   6.295  1.00 90.90           N  
ATOM    710  CA  ARG A  92     -16.311   0.263   7.102  1.00 90.90           C  
ATOM    711  C   ARG A  92     -16.882  -0.394   8.355  1.00 90.90           C  
ATOM    712  CB  ARG A  92     -17.438   0.898   6.284  1.00 90.90           C  
ATOM    713  O   ARG A  92     -16.805   0.172   9.447  1.00 90.90           O  
ATOM    714  CG  ARG A  92     -16.960   1.933   5.277  1.00 90.90           C  
ATOM    715  CD  ARG A  92     -18.124   2.594   4.553  1.00 90.90           C  
ATOM    716  NE  ARG A  92     -17.683   3.295   3.351  1.00 90.90           N  
ATOM    717  NH1 ARG A  92     -19.808   3.598   2.497  1.00 90.90           N  
ATOM    718  NH2 ARG A  92     -17.984   4.379   1.348  1.00 90.90           N  
ATOM    719  CZ  ARG A  92     -18.493   3.756   2.401  1.00 90.90           C  
ATOM    720  N   GLU A  93     -17.440  -1.500   8.199  1.00 94.47           N  
ATOM    721  CA  GLU A  93     -18.002  -2.228   9.332  1.00 94.47           C  
ATOM    722  C   GLU A  93     -16.919  -2.604  10.339  1.00 94.47           C  
ATOM    723  CB  GLU A  93     -18.735  -3.484   8.854  1.00 94.47           C  
ATOM    724  O   GLU A  93     -17.119  -2.482  11.549  1.00 94.47           O  
ATOM    725  CG  GLU A  93     -19.473  -4.225   9.960  1.00 94.47           C  
ATOM    726  CD  GLU A  93     -20.404  -5.308   9.439  1.00 94.47           C  
ATOM    727  OE1 GLU A  93     -21.129  -5.927  10.251  1.00 94.47           O  
ATOM    728  OE2 GLU A  93     -20.407  -5.541   8.210  1.00 94.47           O  
ATOM    729  N   LEU A  94     -15.893  -3.070   9.763  1.00 92.04           N  
ATOM    730  CA  LEU A  94     -14.787  -3.437  10.640  1.00 92.04           C  
ATOM    731  C   LEU A  94     -14.292  -2.227  11.426  1.00 92.04           C  
ATOM    732  CB  LEU A  94     -13.637  -4.039   9.829  1.00 92.04           C  
ATOM    733  O   LEU A  94     -14.045  -2.322  12.630  1.00 92.04           O  
ATOM    734  CG  LEU A  94     -12.432  -4.539  10.629  1.00 92.04           C  
ATOM    735  CD1 LEU A  94     -12.870  -5.588  11.646  1.00 92.04           C  
ATOM    736  CD2 LEU A  94     -11.367  -5.103   9.695  1.00 92.04           C  
ATOM    737  N   LYS A  95     -14.115  -1.200  10.774  1.00 90.96           N  
ATOM    738  CA  LYS A  95     -13.665   0.017  11.444  1.00 90.96           C  
ATOM    739  C   LYS A  95     -14.635   0.428  12.547  1.00 90.96           C  
ATOM    740  CB  LYS A  95     -13.505   1.156  10.436  1.00 90.96           C  
ATOM    741  O   LYS A  95     -14.214   0.829  13.634  1.00 90.96           O  
ATOM    742  CG  LYS A  95     -12.793   2.380  10.994  1.00 90.96           C  
ATOM    743  CD  LYS A  95     -12.516   3.410   9.906  1.00 90.96           C  
ATOM    744  CE  LYS A  95     -11.826   4.646  10.468  1.00 90.96           C  
ATOM    745  NZ  LYS A  95     -11.500   5.633   9.396  1.00 90.96           N  
ATOM    746  N   ARG A  96     -15.868   0.338  12.298  1.00 93.27           N  
ATOM    747  CA  ARG A  96     -16.903   0.648  13.279  1.00 93.27           C  
ATOM    748  C   ARG A  96     -16.793  -0.261  14.498  1.00 93.27           C  
ATOM    749  CB  ARG A  96     -18.293   0.519  12.652  1.00 93.27           C  
ATOM    750  O   ARG A  96     -16.850   0.209  15.636  1.00 93.27           O  
ATOM    751  CG  ARG A  96     -19.424   0.969  13.563  1.00 93.27           C  
ATOM    752  CD  ARG A  96     -20.789   0.662  12.963  1.00 93.27           C  
ATOM    753  NE  ARG A  96     -20.966  -0.768  12.730  1.00 93.27           N  
ATOM    754  NH1 ARG A  96     -21.439  -1.278  14.933  1.00 93.27           N  
ATOM    755  NH2 ARG A  96     -21.408  -2.935  13.350  1.00 93.27           N  
ATOM    756  CZ  ARG A  96     -21.271  -1.657  13.672  1.00 93.27           C  
ATOM    757  N   LYS A  97     -16.621  -1.440  14.255  1.00 94.88           N  
ATOM    758  CA  LYS A  97     -16.518  -2.408  15.342  1.00 94.88           C  
ATOM    759  C   LYS A  97     -15.290  -2.137  16.207  1.00 94.88           C  
ATOM    760  CB  LYS A  97     -16.465  -3.833  14.789  1.00 94.88           C  
ATOM    761  O   LYS A  97     -15.363  -2.201  17.436  1.00 94.88           O  
ATOM    762  CG  LYS A  97     -17.798  -4.342  14.260  1.00 94.88           C  
ATOM    763  CD  LYS A  97     -17.694  -5.782  13.776  1.00 94.88           C  
ATOM    764  CE  LYS A  97     -19.018  -6.281  13.213  1.00 94.88           C  
ATOM    765  NZ  LYS A  97     -18.907  -7.675  12.688  1.00 94.88           N  
ATOM    766  N   ILE A  98     -14.236  -1.856  15.520  1.00 94.48           N  
ATOM    767  CA  ILE A  98     -12.995  -1.580  16.235  1.00 94.48           C  
ATOM    768  C   ILE A  98     -13.151  -0.310  17.069  1.00 94.48           C  
ATOM    769  CB  ILE A  98     -11.802  -1.441  15.263  1.00 94.48           C  
ATOM    770  O   ILE A  98     -12.737  -0.267  18.230  1.00 94.48           O  
ATOM    771  CG1 ILE A  98     -11.434  -2.805  14.670  1.00 94.48           C  
ATOM    772  CG2 ILE A  98     -10.600  -0.808  15.971  1.00 94.48           C  
ATOM    773  CD1 ILE A  98     -10.406  -2.736  13.549  1.00 94.48           C  
ATOM    774  N   ASN A  99     -13.745   0.710  16.504  1.00 93.05           N  
ATOM    775  CA  ASN A  99     -13.970   1.975  17.195  1.00 93.05           C  
ATOM    776  C   ASN A  99     -14.862   1.794  18.420  1.00 93.05           C  
ATOM    777  CB  ASN A  99     -14.578   3.007  16.243  1.00 93.05           C  
ATOM    778  O   ASN A  99     -14.608   2.384  19.471  1.00 93.05           O  
ATOM    779  CG  ASN A  99     -13.568   3.555  15.254  1.00 93.05           C  
ATOM    780  ND2 ASN A  99     -14.053   4.279  14.251  1.00 93.05           N  
ATOM    781  OD1 ASN A  99     -12.363   3.330  15.389  1.00 93.05           O  
ATOM    782  N   GLU A 100     -15.873   1.015  18.327  1.00 94.46           N  
ATOM    783  CA  GLU A 100     -16.773   0.711  19.435  1.00 94.46           C  
ATOM    784  C   GLU A 100     -16.045  -0.040  20.547  1.00 94.46           C  
ATOM    785  CB  GLU A 100     -17.971  -0.106  18.946  1.00 94.46           C  
ATOM    786  O   GLU A 100     -16.223   0.264  21.728  1.00 94.46           O  
ATOM    787  CG  GLU A 100     -18.952   0.690  18.097  1.00 94.46           C  
ATOM    788  CD  GLU A 100     -20.080  -0.158  17.530  1.00 94.46           C  
ATOM    789  OE1 GLU A 100     -20.916   0.376  16.767  1.00 94.46           O  
ATOM    790  OE2 GLU A 100     -20.129  -1.366  17.854  1.00 94.46           O  
ATOM    791  N   GLU A 101     -15.244  -0.940  20.128  1.00 95.71           N  
ATOM    792  CA  GLU A 101     -14.499  -1.750  21.087  1.00 95.71           C  
ATOM    793  C   GLU A 101     -13.452  -0.915  21.819  1.00 95.71           C  
ATOM    794  CB  GLU A 101     -13.831  -2.935  20.387  1.00 95.71           C  
ATOM    795  O   GLU A 101     -13.244  -1.085  23.022  1.00 95.71           O  
ATOM    796  CG  GLU A 101     -13.171  -3.921  21.340  1.00 95.71           C  
ATOM    797  CD  GLU A 101     -12.617  -5.152  20.641  1.00 95.71           C  
ATOM    798  OE1 GLU A 101     -12.011  -6.013  21.319  1.00 95.71           O  
ATOM    799  OE2 GLU A 101     -12.789  -5.256  19.406  1.00 95.71           O  
ATOM    800  N   LEU A 102     -12.898  -0.021  21.143  1.00 94.65           N  
ATOM    801  CA  LEU A 102     -11.813   0.768  21.716  1.00 94.65           C  
ATOM    802  C   LEU A 102     -12.334   2.090  22.268  1.00 94.65           C  
ATOM    803  CB  LEU A 102     -10.730   1.031  20.667  1.00 94.65           C  
ATOM    804  O   LEU A 102     -11.570   2.877  22.830  1.00 94.65           O  
ATOM    805  CG  LEU A 102      -9.994  -0.197  20.129  1.00 94.65           C  
ATOM    806  CD1 LEU A 102      -8.986   0.214  19.061  1.00 94.65           C  
ATOM    807  CD2 LEU A 102      -9.304  -0.947  21.263  1.00 94.65           C  
ATOM    808  N   GLY A 103     -13.688   2.354  22.141  1.00 92.52           N  
ATOM    809  CA  GLY A 103     -14.262   3.599  22.626  1.00 92.52           C  
ATOM    810  C   GLY A 103     -13.768   4.818  21.870  1.00 92.52           C  
ATOM    811  O   GLY A 103     -13.535   5.872  22.465  1.00 92.52           O  
ATOM    812  N   ILE A 104     -13.385   4.660  20.625  1.00 91.74           N  
ATOM    813  CA  ILE A 104     -12.912   5.742  19.769  1.00 91.74           C  
ATOM    814  C   ILE A 104     -14.102   6.444  19.118  1.00 91.74           C  
ATOM    815  CB  ILE A 104     -11.939   5.221  18.686  1.00 91.74           C  
ATOM    816  O   ILE A 104     -14.997   5.789  18.578  1.00 91.74           O  
ATOM    817  CG1 ILE A 104     -10.706   4.585  19.338  1.00 91.74           C  
ATOM    818  CG2 ILE A 104     -11.535   6.352  17.735  1.00 91.74           C  
ATOM    819  CD1 ILE A 104      -9.860   3.755  18.382  1.00 91.74           C  
ATOM    820  N   THR A 105     -14.286   7.776  19.364  1.00 85.30           N  
ATOM    821  CA  THR A 105     -15.296   8.592  18.699  1.00 85.30           C  
ATOM    822  C   THR A 105     -14.736   9.209  17.420  1.00 85.30           C  
ATOM    823  CB  THR A 105     -15.811   9.708  19.627  1.00 85.30           C  
ATOM    824  O   THR A 105     -13.589   9.660  17.392  1.00 85.30           O  
ATOM    825  CG2 THR A 105     -16.561   9.127  20.822  1.00 85.30           C  
ATOM    826  OG1 THR A 105     -14.700  10.477  20.104  1.00 85.30           O  
ATOM    827  N   GLU A 106     -15.403   8.917  16.358  1.00 76.54           N  
ATOM    828  CA  GLU A 106     -15.016   9.429  15.047  1.00 76.54           C  
ATOM    829  C   GLU A 106     -15.212  10.940  14.965  1.00 76.54           C  
ATOM    830  CB  GLU A 106     -15.815   8.735  13.941  1.00 76.54           C  
ATOM    831  O   GLU A 106     -16.243  11.462  15.395  1.00 76.54           O  
ATOM    832  CG  GLU A 106     -15.284   7.358  13.570  1.00 76.54           C  
ATOM    833  CD  GLU A 106     -16.120   6.658  12.510  1.00 76.54           C  
ATOM    834  OE1 GLU A 106     -15.804   5.499  12.156  1.00 76.54           O  
ATOM    835  OE2 GLU A 106     -17.098   7.273  12.030  1.00 76.54           O  
ATOM    836  N   LYS A 107     -14.244  11.718  14.824  1.00 72.24           N  
ATOM    837  CA  LYS A 107     -14.404  13.114  14.427  1.00 72.24           C  
ATOM    838  C   LYS A 107     -15.082  13.224  13.064  1.00 72.24           C  
ATOM    839  CB  LYS A 107     -13.048  13.821  14.396  1.00 72.24           C  
ATOM    840  O   LYS A 107     -14.723  12.508  12.127  1.00 72.24           O  
ATOM    841  CG  LYS A 107     -13.140  15.338  14.475  1.00 72.24           C  
ATOM    842  CD  LYS A 107     -11.762  15.976  14.604  1.00 72.24           C  
ATOM    843  CE  LYS A 107     -11.856  17.489  14.744  1.00 72.24           C  
ATOM    844  NZ  LYS A 107     -10.506  18.125  14.797  1.00 72.24           N  
ATOM    845  N   PRO A 108     -16.263  13.804  13.041  1.00 55.30           N  
ATOM    846  CA  PRO A 108     -16.895  14.100  11.753  1.00 55.30           C  
ATOM    847  C   PRO A 108     -15.988  14.899  10.820  1.00 55.30           C  
ATOM    848  CB  PRO A 108     -18.129  14.916  12.146  1.00 55.30           C  
ATOM    849  O   PRO A 108     -15.207  15.737  11.280  1.00 55.30           O  
ATOM    850  CG  PRO A 108     -18.165  14.861  13.639  1.00 55.30           C  
ATOM    851  CD  PRO A 108     -16.857  14.308  14.127  1.00 55.30           C  
ATOM    852  N   MET A 109     -15.533  14.242   9.738  1.00 47.79           N  
ATOM    853  CA  MET A 109     -14.893  14.798   8.549  1.00 47.79           C  
ATOM    854  C   MET A 109     -15.577  16.091   8.117  1.00 47.79           C  
ATOM    855  CB  MET A 109     -14.916  13.786   7.402  1.00 47.79           C  
ATOM    856  O   MET A 109     -16.791  16.117   7.911  1.00 47.79           O  
ATOM    857  CG  MET A 109     -13.917  12.651   7.567  1.00 47.79           C  
ATOM    858  SD  MET A 109     -13.927  11.495   6.142  1.00 47.79           S  
ATOM    859  CE  MET A 109     -12.880  12.412   4.978  1.00 47.79           C  
ATOM    860  N   LEU A 110     -15.326  17.283   8.661  1.00 45.83           N  
ATOM    861  CA  LEU A 110     -15.701  18.568   8.081  1.00 45.83           C  
ATOM    862  C   LEU A 110     -15.286  18.645   6.616  1.00 45.83           C  
ATOM    863  CB  LEU A 110     -15.063  19.717   8.865  1.00 45.83           C  
ATOM    864  O   LEU A 110     -14.202  18.187   6.248  1.00 45.83           O  
ATOM    865  CG  LEU A 110     -15.846  20.232  10.074  1.00 45.83           C  
ATOM    866  CD1 LEU A 110     -15.067  19.976  11.359  1.00 45.83           C  
ATOM    867  CD2 LEU A 110     -16.157  21.716   9.917  1.00 45.83           C  
ATOM    868  N   PRO A 111     -16.290  18.766   5.681  1.00 43.36           N  
ATOM    869  CA  PRO A 111     -15.971  18.988   4.269  1.00 43.36           C  
ATOM    870  C   PRO A 111     -14.936  20.091   4.063  1.00 43.36           C  
ATOM    871  CB  PRO A 111     -17.320  19.384   3.662  1.00 43.36           C  
ATOM    872  O   PRO A 111     -14.979  21.118   4.745  1.00 43.36           O  
ATOM    873  CG  PRO A 111     -18.247  19.492   4.829  1.00 43.36           C  
ATOM    874  CD  PRO A 111     -17.466  19.233   6.085  1.00 43.36           C  
ATOM    875  N   SER A 112     -13.670  19.807   3.987  1.00 48.09           N  
ATOM    876  CA  SER A 112     -12.533  20.575   3.489  1.00 48.09           C  
ATOM    877  C   SER A 112     -12.979  21.642   2.495  1.00 48.09           C  
ATOM    878  CB  SER A 112     -11.508  19.650   2.830  1.00 48.09           C  
ATOM    879  O   SER A 112     -13.703  21.347   1.542  1.00 48.09           O  
ATOM    880  OG  SER A 112     -10.382  19.468   3.671  1.00 48.09           O  
ATOM    881  N   LYS A 113     -13.669  22.737   2.836  1.00 44.95           N  
ATOM    882  CA  LYS A 113     -13.797  24.037   2.186  1.00 44.95           C  
ATOM    883  C   LYS A 113     -12.726  24.224   1.115  1.00 44.95           C  
ATOM    884  CB  LYS A 113     -13.710  25.164   3.216  1.00 44.95           C  
ATOM    885  O   LYS A 113     -11.545  23.968   1.359  1.00 44.95           O  
ATOM    886  CG  LYS A 113     -15.043  25.524   3.854  1.00 44.95           C  
ATOM    887  CD  LYS A 113     -14.895  26.666   4.852  1.00 44.95           C  
ATOM    888  CE  LYS A 113     -16.188  26.910   5.619  1.00 44.95           C  
ATOM    889  NZ  LYS A 113     -16.121  28.161   6.433  1.00 44.95           N  
ATOM    890  N   ARG A 114     -12.920  23.721  -0.047  1.00 43.63           N  
ATOM    891  CA  ARG A 114     -12.383  24.102  -1.349  1.00 43.63           C  
ATOM    892  C   ARG A 114     -11.746  25.487  -1.294  1.00 43.63           C  
ATOM    893  CB  ARG A 114     -13.481  24.073  -2.414  1.00 43.63           C  
ATOM    894  O   ARG A 114     -12.391  26.457  -0.894  1.00 43.63           O  
ATOM    895  CG  ARG A 114     -13.684  22.708  -3.053  1.00 43.63           C  
ATOM    896  CD  ARG A 114     -14.732  22.752  -4.156  1.00 43.63           C  
ATOM    897  NE  ARG A 114     -14.827  21.476  -4.860  1.00 43.63           N  
ATOM    898  NH1 ARG A 114     -16.222  22.262  -6.525  1.00 43.63           N  
ATOM    899  NH2 ARG A 114     -15.550  20.071  -6.527  1.00 43.63           N  
ATOM    900  CZ  ARG A 114     -15.533  21.273  -5.969  1.00 43.63           C  
ATOM    901  N   ARG A 115     -10.699  25.724  -0.631  1.00 40.76           N  
ATOM    902  CA  ARG A 115      -9.880  26.929  -0.712  1.00 40.76           C  
ATOM    903  C   ARG A 115      -9.923  27.527  -2.114  1.00 40.76           C  
ATOM    904  CB  ARG A 115      -8.433  26.624  -0.317  1.00 40.76           C  
ATOM    905  O   ARG A 115      -9.698  26.824  -3.102  1.00 40.76           O  
ATOM    906  CG  ARG A 115      -7.872  27.564   0.738  1.00 40.76           C  
ATOM    907  CD  ARG A 115      -6.564  27.045   1.318  1.00 40.76           C  
ATOM    908  NE  ARG A 115      -5.939  28.024   2.202  1.00 40.76           N  
ATOM    909  NH1 ARG A 115      -4.465  26.526   3.161  1.00 40.76           N  
ATOM    910  NH2 ARG A 115      -4.462  28.723   3.816  1.00 40.76           N  
ATOM    911  CZ  ARG A 115      -4.957  27.756   3.058  1.00 40.76           C  
ATOM    912  N   SER A 116     -10.937  28.277  -2.475  1.00 42.16           N  
ATOM    913  CA  SER A 116     -10.978  29.249  -3.563  1.00 42.16           C  
ATOM    914  C   SER A 116      -9.736  30.134  -3.562  1.00 42.16           C  
ATOM    915  CB  SER A 116     -12.232  30.117  -3.460  1.00 42.16           C  
ATOM    916  O   SER A 116      -9.299  30.597  -2.507  1.00 42.16           O  
ATOM    917  OG  SER A 116     -12.396  30.609  -2.140  1.00 42.16           O  
ATOM    918  N   LYS A 117      -8.683  29.811  -4.287  1.00 35.07           N  
ATOM    919  CA  LYS A 117      -7.643  30.649  -4.876  1.00 35.07           C  
ATOM    920  C   LYS A 117      -8.054  32.119  -4.874  1.00 35.07           C  
ATOM    921  CB  LYS A 117      -7.330  30.194  -6.303  1.00 35.07           C  
ATOM    922  O   LYS A 117      -9.155  32.461  -5.310  1.00 35.07           O  
ATOM    923  CG  LYS A 117      -6.523  28.907  -6.379  1.00 35.07           C  
ATOM    924  CD  LYS A 117      -6.113  28.588  -7.811  1.00 35.07           C  
ATOM    925  CE  LYS A 117      -5.246  27.338  -7.880  1.00 35.07           C  
ATOM    926  NZ  LYS A 117      -4.854  27.013  -9.284  1.00 35.07           N  
ATOM    927  N   PRO A 118      -7.399  33.004  -4.052  1.00 38.68           N  
ATOM    928  CA  PRO A 118      -7.666  34.443  -4.120  1.00 38.68           C  
ATOM    929  C   PRO A 118      -7.113  35.086  -5.389  1.00 38.68           C  
ATOM    930  CB  PRO A 118      -6.960  34.991  -2.877  1.00 38.68           C  
ATOM    931  O   PRO A 118      -6.036  34.710  -5.858  1.00 38.68           O  
ATOM    932  CG  PRO A 118      -6.117  33.859  -2.386  1.00 38.68           C  
ATOM    933  CD  PRO A 118      -6.298  32.692  -3.314  1.00 38.68           C  
ATOM    934  N   ALA A 119      -7.987  35.436  -6.327  1.00 32.09           N  
ATOM    935  CA  ALA A 119      -8.177  36.490  -7.321  1.00 32.09           C  
ATOM    936  C   ALA A 119      -7.239  37.665  -7.060  1.00 32.09           C  
ATOM    937  CB  ALA A 119      -9.629  36.962  -7.325  1.00 32.09           C  
ATOM    938  O   ALA A 119      -7.159  38.166  -5.936  1.00 32.09           O  
ATOM    939  N   ALA A 120      -6.027  37.588  -7.486  1.00 30.63           N  
ATOM    940  CA  ALA A 120      -5.152  38.513  -8.202  1.00 30.63           C  
ATOM    941  C   ALA A 120      -5.750  39.917  -8.239  1.00 30.63           C  
ATOM    942  CB  ALA A 120      -4.894  38.011  -9.621  1.00 30.63           C  
ATOM    943  O   ALA A 120      -6.832  40.123  -8.794  1.00 30.63           O  
ATOM    944  N   SER A 121      -5.724  40.648  -7.165  1.00 33.81           N  
ATOM    945  CA  SER A 121      -5.920  42.094  -7.147  1.00 33.81           C  
ATOM    946  C   SER A 121      -4.608  42.826  -6.886  1.00 33.81           C  
ATOM    947  CB  SER A 121      -6.950  42.482  -6.086  1.00 33.81           C  
ATOM    948  O   SER A 121      -3.823  42.418  -6.027  1.00 33.81           O  
ATOM    949  OG  SER A 121      -6.523  42.076  -4.797  1.00 33.81           O  
ATOM    950  N   ASN A 122      -3.948  43.314  -7.913  1.00 30.60           N  
ATOM    951  CA  ASN A 122      -3.319  44.552  -8.359  1.00 30.60           C  
ATOM    952  C   ASN A 122      -3.462  45.660  -7.320  1.00 30.60           C  
ATOM    953  CB  ASN A 122      -3.907  45.002  -9.698  1.00 30.60           C  
ATOM    954  O   ASN A 122      -4.560  45.910  -6.820  1.00 30.60           O  
ATOM    955  CG  ASN A 122      -3.679  43.991 -10.805  1.00 30.60           C  
ATOM    956  ND2 ASN A 122      -4.352  44.185 -11.933  1.00 30.60           N  
ATOM    957  OD1 ASN A 122      -2.906  43.043 -10.647  1.00 30.60           O  
ATOM    958  N   ASP A 123      -2.416  45.897  -6.597  1.00 34.90           N  
ATOM    959  CA  ASP A 123      -2.217  47.247  -6.078  1.00 34.90           C  
ATOM    960  C   ASP A 123      -0.775  47.452  -5.619  1.00 34.90           C  
ATOM    961  CB  ASP A 123      -3.181  47.524  -4.923  1.00 34.90           C  
ATOM    962  O   ASP A 123      -0.254  46.667  -4.824  1.00 34.90           O  
ATOM    963  CG  ASP A 123      -4.325  48.444  -5.313  1.00 34.90           C  
ATOM    964  OD1 ASP A 123      -4.158  49.266  -6.239  1.00 34.90           O  
ATOM    965  OD2 ASP A 123      -5.403  48.347  -4.686  1.00 34.90           O  
ATOM    966  N   THR A 124       0.083  47.938  -6.483  1.00 29.38           N  
ATOM    967  CA  THR A 124       0.975  49.091  -6.526  1.00 29.38           C  
ATOM    968  C   THR A 124       0.981  49.821  -5.186  1.00 29.38           C  
ATOM    969  CB  THR A 124       0.571  50.069  -7.645  1.00 29.38           C  
ATOM    970  O   THR A 124      -0.078  50.079  -4.609  1.00 29.38           O  
ATOM    971  CG2 THR A 124       1.800  50.650  -8.338  1.00 29.38           C  
ATOM    972  OG1 THR A 124      -0.226  49.376  -8.613  1.00 29.38           O  
ATOM    973  N   THR A 125       2.118  49.722  -4.516  1.00 34.59           N  
ATOM    974  CA  THR A 125       2.843  50.843  -3.929  1.00 34.59           C  
ATOM    975  C   THR A 125       4.237  50.412  -3.484  1.00 34.59           C  
ATOM    976  CB  THR A 125       2.079  51.436  -2.731  1.00 34.59           C  
ATOM    977  O   THR A 125       4.395  49.373  -2.839  1.00 34.59           O  
ATOM    978  CG2 THR A 125       1.422  52.762  -3.099  1.00 34.59           C  
ATOM    979  OG1 THR A 125       1.066  50.513  -2.313  1.00 34.59           O  
ATOM    980  N   PRO A 126       5.247  51.186  -3.825  1.00 39.11           N  
ATOM    981  CA  PRO A 126       6.676  51.293  -3.523  1.00 39.11           C  
ATOM    982  C   PRO A 126       6.947  51.996  -2.195  1.00 39.11           C  
ATOM    983  CB  PRO A 126       7.225  52.110  -4.695  1.00 39.11           C  
ATOM    984  O   PRO A 126       6.172  52.862  -1.781  1.00 39.11           O  
ATOM    985  CG  PRO A 126       6.135  53.077  -5.030  1.00 39.11           C  
ATOM    986  CD  PRO A 126       4.952  52.784  -4.153  1.00 39.11           C  
ATOM    987  N   MET A 127       7.760  51.316  -1.384  1.00 27.07           N  
ATOM    988  CA  MET A 127       8.433  52.122  -0.369  1.00 27.07           C  
ATOM    989  C   MET A 127       9.533  51.321   0.320  1.00 27.07           C  
ATOM    990  CB  MET A 127       7.429  52.631   0.667  1.00 27.07           C  
ATOM    991  O   MET A 127       9.314  50.179   0.726  1.00 27.07           O  
ATOM    992  CG  MET A 127       6.436  53.640   0.113  1.00 27.07           C  
ATOM    993  SD  MET A 127       6.884  55.369   0.533  1.00 27.07           S  
ATOM    994  CE  MET A 127       8.160  55.683  -0.718  1.00 27.07           C  
ATOM    995  N   LEU A 128      10.809  51.636   0.024  1.00 25.03           N  
ATOM    996  CA  LEU A 128      11.958  52.274   0.656  1.00 25.03           C  
ATOM    997  C   LEU A 128      12.419  51.480   1.874  1.00 25.03           C  
ATOM    998  CB  LEU A 128      11.615  53.709   1.068  1.00 25.03           C  
ATOM    999  O   LEU A 128      11.621  51.182   2.764  1.00 25.03           O  
ATOM   1000  CG  LEU A 128      11.427  54.714  -0.070  1.00 25.03           C  
ATOM   1001  CD1 LEU A 128      10.892  56.034   0.473  1.00 25.03           C  
ATOM   1002  CD2 LEU A 128      12.740  54.929  -0.816  1.00 25.03           C  
ATOM   1003  N   GLY A 129      13.629  50.901   1.783  1.00 24.74           N  
ATOM   1004  CA  GLY A 129      14.775  51.187   2.631  1.00 24.74           C  
ATOM   1005  C   GLY A 129      15.127  50.043   3.564  1.00 24.74           C  
ATOM   1006  O   GLY A 129      14.240  49.402   4.132  1.00 24.74           O  
ATOM   1007  N   VAL A 130      16.250  49.430   3.327  1.00 33.95           N  
ATOM   1008  CA  VAL A 130      17.378  49.410   4.253  1.00 33.95           C  
ATOM   1009  C   VAL A 130      18.309  48.250   3.908  1.00 33.95           C  
ATOM   1010  CB  VAL A 130      16.906  49.297   5.720  1.00 33.95           C  
ATOM   1011  O   VAL A 130      17.858  47.117   3.724  1.00 33.95           O  
ATOM   1012  CG1 VAL A 130      18.100  49.275   6.671  1.00 33.95           C  
ATOM   1013  CG2 VAL A 130      15.963  50.448   6.066  1.00 33.95           C  
ATOM   1014  N   GLU A 131      19.355  48.553   3.236  1.00 23.62           N  
ATOM   1015  CA  GLU A 131      20.799  48.427   3.417  1.00 23.62           C  
ATOM   1016  C   GLU A 131      21.130  47.514   4.593  1.00 23.62           C  
ATOM   1017  CB  GLU A 131      21.437  49.803   3.623  1.00 23.62           C  
ATOM   1018  O   GLU A 131      20.679  47.751   5.716  1.00 23.62           O  
ATOM   1019  CG  GLU A 131      21.097  50.808   2.531  1.00 23.62           C  
ATOM   1020  CD  GLU A 131      21.882  52.106   2.645  1.00 23.62           C  
ATOM   1021  OE1 GLU A 131      22.154  52.744   1.603  1.00 23.62           O  
ATOM   1022  OE2 GLU A 131      22.228  52.486   3.786  1.00 23.62           O  
ATOM   1023  N   GLY A 132      21.596  46.321   4.313  1.00 28.67           N  
ATOM   1024  CA  GLY A 132      22.695  45.697   5.033  1.00 28.67           C  
ATOM   1025  C   GLY A 132      23.311  44.529   4.287  1.00 28.67           C  
ATOM   1026  O   GLY A 132      22.595  43.698   3.724  1.00 28.67           O  
ATOM   1027  N   ASN A 133      24.330  44.713   3.502  1.00 31.39           N  
ATOM   1028  CA  ASN A 133      25.720  44.300   3.344  1.00 31.39           C  
ATOM   1029  C   ASN A 133      25.992  42.970   4.042  1.00 31.39           C  
ATOM   1030  CB  ASN A 133      26.665  45.381   3.874  1.00 31.39           C  
ATOM   1031  O   ASN A 133      25.559  42.759   5.176  1.00 31.39           O  
ATOM   1032  CG  ASN A 133      28.025  45.346   3.205  1.00 31.39           C  
ATOM   1033  ND2 ASN A 133      28.980  46.079   3.765  1.00 31.39           N  
ATOM   1034  OD1 ASN A 133      28.215  44.668   2.192  1.00 31.39           O  
ATOM   1035  N   PRO A 134      27.069  42.269   3.706  1.00 45.38           N  
ATOM   1036  CA  PRO A 134      27.650  41.203   2.887  1.00 45.38           C  
ATOM   1037  C   PRO A 134      28.319  40.115   3.724  1.00 45.38           C  
ATOM   1038  CB  PRO A 134      28.679  41.940   2.027  1.00 45.38           C  
ATOM   1039  O   PRO A 134      28.691  40.357   4.875  1.00 45.38           O  
ATOM   1040  CG  PRO A 134      29.211  43.022   2.910  1.00 45.38           C  
ATOM   1041  CD  PRO A 134      28.451  42.998   4.205  1.00 45.38           C  
ATOM   1042  N   GLU A 135      28.366  38.868   3.270  1.00 30.16           N  
ATOM   1043  CA  GLU A 135      29.516  37.987   3.444  1.00 30.16           C  
ATOM   1044  C   GLU A 135      29.421  36.768   2.531  1.00 30.16           C  
ATOM   1045  CB  GLU A 135      29.637  37.542   4.904  1.00 30.16           C  
ATOM   1046  O   GLU A 135      28.392  36.090   2.498  1.00 30.16           O  
ATOM   1047  CG  GLU A 135      29.998  38.668   5.862  1.00 30.16           C  
ATOM   1048  CD  GLU A 135      30.248  38.190   7.283  1.00 30.16           C  
ATOM   1049  OE1 GLU A 135      30.904  38.918   8.062  1.00 30.16           O  
ATOM   1050  OE2 GLU A 135      29.786  37.077   7.620  1.00 30.16           O  
ATOM   1051  N   GLU A 136      30.050  36.712   1.356  1.00 27.91           N  
ATOM   1052  CA  GLU A 136      31.012  35.841   0.688  1.00 27.91           C  
ATOM   1053  C   GLU A 136      31.617  34.835   1.663  1.00 27.91           C  
ATOM   1054  CB  GLU A 136      32.120  36.668   0.031  1.00 27.91           C  
ATOM   1055  O   GLU A 136      31.926  35.180   2.806  1.00 27.91           O  
ATOM   1056  CG  GLU A 136      31.836  37.037  -1.418  1.00 27.91           C  
ATOM   1057  CD  GLU A 136      33.033  37.650  -2.127  1.00 27.91           C  
ATOM   1058  OE1 GLU A 136      32.961  37.872  -3.357  1.00 27.91           O  
ATOM   1059  OE2 GLU A 136      34.051  37.910  -1.447  1.00 27.91           O  
ATOM   1060  N   PRO A 137      32.384  33.830   1.178  1.00 44.01           N  
ATOM   1061  CA  PRO A 137      32.595  32.591   0.425  1.00 44.01           C  
ATOM   1062  C   PRO A 137      33.206  31.480   1.275  1.00 44.01           C  
ATOM   1063  CB  PRO A 137      33.554  33.015  -0.690  1.00 44.01           C  
ATOM   1064  O   PRO A 137      33.806  31.755   2.318  1.00 44.01           O  
ATOM   1065  CG  PRO A 137      34.445  34.037  -0.060  1.00 44.01           C  
ATOM   1066  CD  PRO A 137      33.977  34.274   1.348  1.00 44.01           C  
ATOM   1067  N   THR A 138      33.136  30.155   0.928  1.00 30.97           N  
ATOM   1068  CA  THR A 138      34.327  29.313   0.913  1.00 30.97           C  
ATOM   1069  C   THR A 138      33.993  27.912   0.408  1.00 30.97           C  
ATOM   1070  CB  THR A 138      34.962  29.218   2.313  1.00 30.97           C  
ATOM   1071  O   THR A 138      32.987  27.324   0.812  1.00 30.97           O  
ATOM   1072  CG2 THR A 138      35.451  30.582   2.788  1.00 30.97           C  
ATOM   1073  OG1 THR A 138      33.988  28.722   3.240  1.00 30.97           O  
ATOM   1074  N   GLU A 139      34.482  27.492  -0.793  1.00 24.32           N  
ATOM   1075  CA  GLU A 139      35.565  26.678  -1.336  1.00 24.32           C  
ATOM   1076  C   GLU A 139      35.854  25.476  -0.441  1.00 24.32           C  
ATOM   1077  CB  GLU A 139      36.833  27.518  -1.513  1.00 24.32           C  
ATOM   1078  O   GLU A 139      36.008  25.622   0.773  1.00 24.32           O  
ATOM   1079  CG  GLU A 139      37.089  27.950  -2.950  1.00 24.32           C  
ATOM   1080  CD  GLU A 139      38.356  28.774  -3.111  1.00 24.32           C  
ATOM   1081  OE1 GLU A 139      38.772  29.028  -4.265  1.00 24.32           O  
ATOM   1082  OE2 GLU A 139      38.938  29.169  -2.076  1.00 24.32           O  
ATOM   1083  N   ASP A 140      35.810  24.259  -0.963  1.00 27.73           N  
ATOM   1084  CA  ASP A 140      36.680  23.143  -1.319  1.00 27.73           C  
ATOM   1085  C   ASP A 140      36.966  22.261  -0.107  1.00 27.73           C  
ATOM   1086  CB  ASP A 140      37.992  23.656  -1.918  1.00 27.73           C  
ATOM   1087  O   ASP A 140      37.450  22.744   0.919  1.00 27.73           O  
ATOM   1088  CG  ASP A 140      37.876  24.004  -3.391  1.00 27.73           C  
ATOM   1089  OD1 ASP A 140      37.162  23.293  -4.131  1.00 27.73           O  
ATOM   1090  OD2 ASP A 140      38.506  24.996  -3.817  1.00 27.73           O  
ATOM   1091  N   LYS A 141      36.501  21.014  -0.139  1.00 35.40           N  
ATOM   1092  CA  LYS A 141      37.370  19.947   0.349  1.00 35.40           C  
ATOM   1093  C   LYS A 141      36.963  18.597  -0.235  1.00 35.40           C  
ATOM   1094  CB  LYS A 141      37.341  19.887   1.877  1.00 35.40           C  
ATOM   1095  O   LYS A 141      35.789  18.224  -0.191  1.00 35.40           O  
ATOM   1096  CG  LYS A 141      38.087  21.026   2.555  1.00 35.40           C  
ATOM   1097  CD  LYS A 141      38.261  20.770   4.047  1.00 35.40           C  
ATOM   1098  CE  LYS A 141      39.116  21.846   4.704  1.00 35.40           C  
ATOM   1099  NZ  LYS A 141      39.029  21.789   6.194  1.00 35.40           N  
ATOM   1100  N   GLU A 142      37.500  18.133  -1.378  1.00 23.48           N  
ATOM   1101  CA  GLU A 142      38.322  16.979  -1.730  1.00 23.48           C  
ATOM   1102  C   GLU A 142      38.754  16.209  -0.485  1.00 23.48           C  
ATOM   1103  CB  GLU A 142      39.551  17.418  -2.530  1.00 23.48           C  
ATOM   1104  O   GLU A 142      39.257  16.800   0.473  1.00 23.48           O  
ATOM   1105  CG  GLU A 142      39.346  17.389  -4.038  1.00 23.48           C  
ATOM   1106  CD  GLU A 142      40.588  17.785  -4.820  1.00 23.48           C  
ATOM   1107  OE1 GLU A 142      40.604  17.616  -6.060  1.00 23.48           O  
ATOM   1108  OE2 GLU A 142      41.554  18.268  -4.187  1.00 23.48           O  
ATOM   1109  N   LYS A 143      38.427  14.819  -0.443  1.00 31.89           N  
ATOM   1110  CA  LYS A 143      38.788  13.408  -0.333  1.00 31.89           C  
ATOM   1111  C   LYS A 143      39.078  13.026   1.115  1.00 31.89           C  
ATOM   1112  CB  LYS A 143      40.001  13.095  -1.210  1.00 31.89           C  
ATOM   1113  O   LYS A 143      39.721  13.782   1.846  1.00 31.89           O  
ATOM   1114  CG  LYS A 143      39.815  11.886  -2.116  1.00 31.89           C  
ATOM   1115  CD  LYS A 143      41.063  11.611  -2.945  1.00 31.89           C  
ATOM   1116  CE  LYS A 143      40.853  10.446  -3.903  1.00 31.89           C  
ATOM   1117  NZ  LYS A 143      42.133  10.017  -4.542  1.00 31.89           N  
ATOM   1118  N   PRO A 144      39.199  11.701   1.411  1.00 45.66           N  
ATOM   1119  CA  PRO A 144      39.527  10.419   0.783  1.00 45.66           C  
ATOM   1120  C   PRO A 144      38.859   9.234   1.477  1.00 45.66           C  
ATOM   1121  CB  PRO A 144      41.050  10.341   0.915  1.00 45.66           C  
ATOM   1122  O   PRO A 144      38.416   9.354   2.622  1.00 45.66           O  
ATOM   1123  CG  PRO A 144      41.356  11.014   2.214  1.00 45.66           C  
ATOM   1124  CD  PRO A 144      40.081  11.580   2.769  1.00 45.66           C  
ATOM   1125  N   ASP A 145      38.568   8.135   0.730  1.00 29.69           N  
ATOM   1126  CA  ASP A 145      38.885   6.737   0.458  1.00 29.69           C  
ATOM   1127  C   ASP A 145      39.263   5.999   1.741  1.00 29.69           C  
ATOM   1128  CB  ASP A 145      40.021   6.633  -0.562  1.00 29.69           C  
ATOM   1129  O   ASP A 145      40.262   6.330   2.382  1.00 29.69           O  
ATOM   1130  CG  ASP A 145      40.163   5.240  -1.151  1.00 29.69           C  
ATOM   1131  OD1 ASP A 145      39.225   4.425  -1.022  1.00 29.69           O  
ATOM   1132  OD2 ASP A 145      41.225   4.955  -1.747  1.00 29.69           O  
ATOM   1133  N   ASP A 146      38.355   5.186   2.302  1.00 37.58           N  
ATOM   1134  CA  ASP A 146      38.769   4.018   3.074  1.00 37.58           C  
ATOM   1135  C   ASP A 146      38.107   2.747   2.545  1.00 37.58           C  
ATOM   1136  CB  ASP A 146      38.437   4.207   4.555  1.00 37.58           C  
ATOM   1137  O   ASP A 146      36.880   2.672   2.455  1.00 37.58           O  
ATOM   1138  CG  ASP A 146      39.293   5.269   5.224  1.00 37.58           C  
ATOM   1139  OD1 ASP A 146      40.446   5.484   4.791  1.00 37.58           O  
ATOM   1140  OD2 ASP A 146      38.811   5.893   6.193  1.00 37.58           O  
ATOM   1141  N   GLY A 147      38.500   2.188   1.336  1.00 31.66           N  
ATOM   1142  CA  GLY A 147      39.019   0.861   1.044  1.00 31.66           C  
ATOM   1143  C   GLY A 147      38.261  -0.245   1.752  1.00 31.66           C  
ATOM   1144  O   GLY A 147      38.020  -0.166   2.958  1.00 31.66           O  
ATOM   1145  N   ASN A 148      37.353  -0.868   1.088  1.00 28.95           N  
ATOM   1146  CA  ASN A 148      37.026  -2.152   0.480  1.00 28.95           C  
ATOM   1147  C   ASN A 148      38.064  -3.217   0.824  1.00 28.95           C  
ATOM   1148  CB  ASN A 148      36.894  -2.010  -1.038  1.00 28.95           C  
ATOM   1149  O   ASN A 148      39.265  -2.993   0.663  1.00 28.95           O  
ATOM   1150  CG  ASN A 148      35.854  -2.944  -1.624  1.00 28.95           C  
ATOM   1151  ND2 ASN A 148      36.011  -3.281  -2.899  1.00 28.95           N  
ATOM   1152  OD1 ASN A 148      34.917  -3.360  -0.937  1.00 28.95           O  
ATOM   1153  N   ALA A 149      37.690  -4.216   1.662  1.00 34.98           N  
ATOM   1154  CA  ALA A 149      38.170  -5.578   1.445  1.00 34.98           C  
ATOM   1155  C   ALA A 149      37.190  -6.602   2.012  1.00 34.98           C  
ATOM   1156  CB  ALA A 149      39.550  -5.763   2.071  1.00 34.98           C  
ATOM   1157  O   ALA A 149      36.856  -6.559   3.199  1.00 34.98           O  
ATOM   1158  N   TYR A 150      36.143  -6.993   1.315  1.00 32.91           N  
ATOM   1159  CA  TYR A 150      35.395  -8.214   1.038  1.00 32.91           C  
ATOM   1160  C   TYR A 150      36.324  -9.331   0.578  1.00 32.91           C  
ATOM   1161  CB  TYR A 150      34.321  -7.959  -0.023  1.00 32.91           C  
ATOM   1162  O   TYR A 150      37.092  -9.157  -0.371  1.00 32.91           O  
ATOM   1163  CG  TYR A 150      34.742  -6.975  -1.088  1.00 32.91           C  
ATOM   1164  CD1 TYR A 150      34.473  -5.615  -0.954  1.00 32.91           C  
ATOM   1165  CD2 TYR A 150      35.409  -7.404  -2.231  1.00 32.91           C  
ATOM   1166  CE1 TYR A 150      34.857  -4.706  -1.933  1.00 32.91           C  
ATOM   1167  CE2 TYR A 150      35.798  -6.503  -3.217  1.00 32.91           C  
ATOM   1168  OH  TYR A 150      35.902  -4.262  -4.032  1.00 32.91           O  
ATOM   1169  CZ  TYR A 150      35.519  -5.158  -3.059  1.00 32.91           C  
ATOM   1170  N   ASN A 151      36.841 -10.180   1.458  1.00 31.59           N  
ATOM   1171  CA  ASN A 151      37.365 -11.532   1.295  1.00 31.59           C  
ATOM   1172  C   ASN A 151      36.256 -12.577   1.382  1.00 31.59           C  
ATOM   1173  CB  ASN A 151      38.447 -11.818   2.339  1.00 31.59           C  
ATOM   1174  O   ASN A 151      35.482 -12.588   2.340  1.00 31.59           O  
ATOM   1175  CG  ASN A 151      39.843 -11.810   1.750  1.00 31.59           C  
ATOM   1176  ND2 ASN A 151      40.821 -12.245   2.536  1.00 31.59           N  
ATOM   1177  OD1 ASN A 151      40.042 -11.416   0.598  1.00 31.59           O  
ATOM   1178  N   SER A 152      35.671 -12.895   0.272  1.00 36.97           N  
ATOM   1179  CA  SER A 152      35.114 -14.054  -0.417  1.00 36.97           C  
ATOM   1180  C   SER A 152      35.820 -15.339   0.003  1.00 36.97           C  
ATOM   1181  CB  SER A 152      35.218 -13.878  -1.933  1.00 36.97           C  
ATOM   1182  O   SER A 152      37.051 -15.394   0.037  1.00 36.97           O  
ATOM   1183  OG  SER A 152      36.499 -13.391  -2.295  1.00 36.97           O  
ATOM   1184  N   MET A 153      35.255 -16.135   0.918  1.00 28.83           N  
ATOM   1185  CA  MET A 153      35.087 -17.554   1.220  1.00 28.83           C  
ATOM   1186  C   MET A 153      34.224 -18.236   0.164  1.00 28.83           C  
ATOM   1187  CB  MET A 153      34.463 -17.740   2.604  1.00 28.83           C  
ATOM   1188  O   MET A 153      33.186 -17.704  -0.234  1.00 28.83           O  
ATOM   1189  CG  MET A 153      35.460 -17.623   3.746  1.00 28.83           C  
ATOM   1190  SD  MET A 153      34.649 -17.636   5.392  1.00 28.83           S  
ATOM   1191  CE  MET A 153      35.498 -19.045   6.157  1.00 28.83           C  
ATOM   1192  N   SER A 154      34.951 -18.953  -0.827  1.00 41.54           N  
ATOM   1193  CA  SER A 154      34.904 -20.268  -1.458  1.00 41.54           C  
ATOM   1194  C   SER A 154      35.669 -20.276  -2.777  1.00 41.54           C  
ATOM   1195  CB  SER A 154      33.456 -20.697  -1.696  1.00 41.54           C  
ATOM   1196  O   SER A 154      35.634 -19.298  -3.527  1.00 41.54           O  
ATOM   1197  OG  SER A 154      32.753 -20.796  -0.470  1.00 41.54           O  
TER    1198      SER A 154                                                      
ENDMDL                                                                          
END                                                                             
