# Supplementary material for: Uncoupled evolution of the Polycomb system and deep origin of non-canonical PRC1
Source: Commun Biol. 2023 Nov 10;6:1144. doi: 10.1038/s42003-023-05501-x (PMC10638273; doi:10.1038/s42003-023-05501-x)
Supplement: Supplementary file 8 — Supplementary Data 5 [file 42003_2023_5501_MOESM8_ESM.zip › Supplementary Data 5/PCGF_putative_checks/PCGF_alphafold_remainedputative/PARTET031207_PCGF_63f22.result/PARTET031207_PCGF_63f22.a3m]

#425	1
>101
MIRERQFEVIKTQQVNQHLLCSICREVFYNPIRATCGHTFCGTCLVRWIQMKKSCPLCRHKLERNYQFDKDILATKIVGDIEVKCLRCQSWEGTLAQFKQHKKSQCTYISTNNEIHQDAIEIGDDEEEFTFAGLTEENEPRQQIIENIGQQILAQIDQSQNPESQQPLQQNQNLTTIQQDSPQETNANKDPISDQVENPNNSEELNIELSQKNPDNIDSNNNKSQNDENQINNTFVQDDSNNQNNSNQQVEQKISQVSEVINQQQEQPQIPDSNPKDIQIANQINNQPDVIEQQGNVQQENAQQENAQLAVVENEQNQIQNESKEDQSNQNNETNQSIVEQFKINDPDVEIINPTIKYQNNKELKQVKANKKFKINILRNNNNVKIAEPMMEEINDNLFYEFVDQMKKEMVKKLSDIQYYNTLLG
>A0C1A9	554	1.00	6.971E-173	0	424	425	0	424	425
MIRERQFEVIKTQQVNQHLLCSICREVFYNPIRATCGHTFCGTCLVRWIQMKKSCPLCRHKLERNYQFDKDILATKIVGDIEVKCLRCQSWEGTLAQFKQHKKSQCTYISTNNEIHQDAIEIGDDEEEFTFAGLTEENEPRQQIIENIGQQILAQIDQSQNPESQQPLQQNQNLTTIQQDSPQETNANKDPISDQVENPNNSEELNIELSQKNPDNIDSNNNKSQNDENQINNTFVQDDSNNQNNSNQQVEQKISQVSEVINQQQEQPQIPDSNPKDIQIANQINNQPDVIEQQGNVQQENAQQENAQLAVVENEQNQIQNESKEDQSNQNNETNQSIVEQFKINDPDVEIINPTIKYQNNKELKQVKANKKFKINILRNNNNVKIAEPMMEEINDNLFYEFVDQMKKEMVKKLSDIQYYNTLLG
>A0CCF7	321	0.631	1.717E-92	0	424	425	0	445	446
MNRERQFEVIKTQQVNQHLLCTICREVFYNPIRATCGyhsffisrHTFCGTCLVRWIQMKKSCPLCRHRLERNYQFDKDILATKIVGDIEVKCLRCQLWEGTLAQFKQHKKSQCTYISINTEIHQDAIEIGDDDDEFTFANLVEETEPqiKQQIIENFGQQILISIDQSQNQEQQQQSQQSNNLNQNHQDPPLETNSNnINLNSNQIENLNQNPELNNDLPQQNLEN-NQIDNPPQeiNQENQISLSIIQDDSINQQNTTHQVDQHINQAKQLNDQQqQDIPQIPDSNqneteekPlslENQQLILQ-DNQD---TSQNNILNDEASVHQDKLQqVADNIQIQLQTEIKDDSPNYNqtNQQNLNSAEQFKTNDPDIQIIEPPIKFLNNKDLKKFKATNKFKINILK--NNVKISEPmMMEEIHDSIFFEFVNQMKKEMVRKLSDIQYYNTLLG
>A0D5N3	164	0.609	5.301E-39	0	198	425	0	192	211
M--NRQFEVMGLQQVNQHLLCSICREVFYNPIRATCGHTFCGTCLVRWIQQKKSCPLCRHHLERNYKFDKDILATKIVGDVKVKCLRCQQWNGTLAAFKQHKKTQCKFVQKNNEIPQNAIEIGDD-NDITFPFIIIDT---RKIVKTANHPILVQIDEQNNKQrddlfISQIRQSNH----FQNDNPQvEINPY--VISDQSNHI----------------------------------------------------------------------------------------------------------------------------------------------------------------------------------------------------------------------------------
>A0A8C3JH33	124	0.207	1.467E-25	0	184	425	0	199	433
MAARKPLE-----KLQDEARCSICLEIFQDPVSIHCGHNFCRSCITQtWEERttNFSCPQCRMTVSRK-ILRRNWELANMIEaakslnprqDREVEGGEnlCEEHQEALKLFCQDDKKLICLVCDRSKVHHNhsVVPMGEAAQEYKVRGygCVEVQRSRR-AIKSSSVLLLRvtyrKMHKFLEKQESSLLAQLEQLDTEIRKAHEEI------------------------------------------------------------------------------------------------------------------------------------------------------------------------------------------------------------------------------------------------
>A0A674JIL0	123	0.208	2.654E-25	0	228	425	0	290	427
MAAENPVE-----SLQDEATCPICLEYFTEPVTLGCGHNFCRACITQCWEGSDIavyCPQCRETVQQR-NLRLNRQLANMVEiakrlSLQAKKGSgvekvCEKHQEPLKLFCEEDQTPICLVCDRSRAHRAhaVVPIEDVPQEYKekiqahLKTLREErekllglkvnGEERSQEYltQTERQKILLEFQQlRQFLEEQERLllaqlekldkeivkTQNDNVTKLSeeisrlseLISEMEGKC-QKPASEflQVRLnrdpglsqPEqNAGQSNVTLDpnMAHPQCILSKNQKSLDLPD----------------------------------------------------------------------------------------------------------------------------------------------------------------------------------------------------
>A0A452GR47	123	0.202	2.654E-25	0	211	425	0	245	437
MAAENHVE-----SLQDEATCPICLEYFTEPVTLECGHNFCRACIAQCWERSDraaSCPQCRETVRHR-NFRPNRQLANVLEiakrlSLQAAKGAgedggCDRHQEALKLFCEEDQTPICVVCDRSRAHRahTVVPIEEAAQEYKeriqthLKTLREEREKLpfpifiQKQTQTERQKIVSQFQQL-----RQFLKEQERLLLAQLENlDQETeriqNENSSKLSEEISHLSeligemerkcqkpASEFLRVRLSEK---------------------------------------------------------------------------------------------------------------------------------------------------------------------------------------------------------------------
>UPI000CEFE58F	123	0.203	2.654E-25	0	199	425	0	228	484
MAAE-----TPLESLQEEATCPICLEYFTEPVTLECGHNFCRACIGQcWVgsATAASCPQCRETVQQR-NLRPNRQLANVVEiakrlSLQATKGTggdgvCGEHQEALKLFCEEDETPICVICRESRAHRahTVVPIQEAAQEYKeniqahLKTLREEreklwgfhvtgEGKRQeylKQIQTERQKIVSEFQQlRQFLEEQERLLLSQ-LEKLDEEIVRIQNENVSKLSEQISRLN---------------------------------------------------------------------------------------------------------------------------------------------------------------------------------------------------------------------------------
>A0A674K0U0	123	0.200	3.569E-25	0	195	425	0	221	453
MAAENPVE-----SLQEEATCPVCLEYFTEPVTLECGHNFCRVCISQcWegFDSAASCPQCRETVQQR-NLRPNRQLANVVEitkrlSLQaARGDGvCGEHQEALKLFCEEDQTSICVICRESQAHRahKIVPIQEAAQEYKekiqahLQTLREErekllgfkvTgEKRSQEYlkqtETVRQKIVSEFQElRQVLEEQERLLL-AGLDKLDKEILKKQNENVTKLSEQI-------------------------------------------------------------------------------------------------------------------------------------------------------------------------------------------------------------------------------------
>UPI00140228BE	122	0.232	4.799E-25	0	210	425	0	231	363
MASKDQVE-----SLTEEVVCPICLDFFTDPVILECGHNFCRSCITQsWDrEAKNTCPECRDEF-VDRTLRVNRALARLTEkaralSLNLKekesKLHCEKHQEELKLFCETDKKVICLICRDGREHksHSFIPIEEAVEIYKdqvkssFESLTEKKSEIEQMEHEQKESISGVQEESHNLQSQItsqfvELHQiftekEQRLLgDIRKEEKKIVKRMKKNLQEIQENLNSIEE---ELSQ----------------------------------------------------------------------------------------------------------------------------------------------------------------------------------------------------------------------
>A0A674IFI5	121	0.193	8.675E-25	0	167	425	0	184	437
MAAENPVE-----SLQEEATCPVCLEYFTEPVTLECGHNFCRACISQCWKGSNkaaSCPQCRETVQQR-NLRPNRQLANVVEiakrlNFQTAKGAggdgvCREHQETLKLFCEEDQTPICVVCDRSRAHRahKVVPIQEAAQEYKITGLNtvwdpEHLESahKRKQTQTERQKIVSEFQRlRQFLEEQERL-----------------------------------------------------------------------------------------------------------------------------------------------------------------------------------------------------------------------------------------------------------------
>A0A8C3I7M6	121	0.204	1.166E-24	0	162	425	0	164	173
MAAE-----SPAESLQDELSCPICLEYFKDPVIIECGHNFCRACISQcWgeTEPNFSCPQCRETAQQR-NLRPNRQLGKVVElvkglRLQPEGQRvCERHQEALKLFCAEDQTPICVVCDKSKAHRshTVVPIEEAAQEYK-----EQLQTRLQALKKERVKLLGwKlTGEKRSPE----------------------------------------------------------------------------------------------------------------------------------------------------------------------------------------------------------------------------------------------------------------------
>UPI001D16A91D	121	0.177	1.567E-24	0	216	425	0	267	476
MATDNPVE-----SLQEEATCPICLEYFKDPVTIDCGHNFCRACIAQCWEGSNTdvsCPQCRETVQQG-NLRPNRKLANVVEmvkrlSLQAAKGAgeervCGEHQETLKLFCEEDQTSVCVVCHLSRAHRdhRVVPIKEAAQEYKeklQGGLgplrkelevalalmsAEEkkttewqgkVKNRREMIagefNKLHtllreeEQLLLQSLEEEERETLQRLQENVTKLSQQSSSLQQLiteieEKCQQPVVEMLKDvkSTLSRSENVKLQE--PDAV----------------------------------------------------------------------------------------------------------------------------------------------------------------------------------------------------------------
>UPI000CE651F0	121	0.194	1.567E-24	9	167	425	0	166	478
---------MAAESLRDELSCPICLEYFTDPVTIECGHNFCRACISQcWVETepNFSCPQCRETAQQR-NLRPNRQLGNVVElvkGLRfqvVTEPKwermCEKHQEALKLFCEEDQTPICVVCDKSKAHRshKVVPIEEAAQEYK-----EQLQTRLQALKKEREKLLGwKL--TGEKRSSQYL-----------------------------------------------------------------------------------------------------------------------------------------------------------------------------------------------------------------------------------------------------------------
>A0A8C0GEX7	121	0.231	1.567E-24	12	237	425	4	245	610
------------QKLQDEATCSICLEYFTDPVSIHCGHNFCRACISQcWgeSEPNFSCPQCRETARQR-NFRPNRELANMVELVkQLKLPPttepeaervCEKHREPLKLFCEEDQSPICVVCDRSKAHRDhpVIPIEEAAQEYKeqiwtqLQTLKEEKEKLlkyRQAEEGKSQEYLEKTD----VERQKIMSEIRQLRQFLEEQerlllAQLGGLDKEIVKMQNENV---TKLSAEIS-HLSELISEMEGKCQ----QPTSEFLQD-------------------------------------------------------------------------------------------------------------------------------------------------------------------------------------------
>A0A8C0HD41	120	0.210	2.106E-24	20	193	425	22	208	427
--------------------CPICGEYFKDPVVIDCGHSFCHVCISQcWegLDTSFSCPQCRETAEQR-NLRPNRPLANVLElakrlSLQVMKVAggervCEDHREPLKLFCEEDQDPICVVCDRSRAHRahTVVPIEEAAQEYKIQTqterqkIVSEFQQLRKFLEEQEQCLLAQL---ANLEKEIVKIQNENVTKLS----EGISCLSDLISE---------------------------------------------------------------------------------------------------------------------------------------------------------------------------------------------------------------------------------------
>UPI001D16C30B	120	0.187	2.831E-24	0	159	425	0	174	258
MAAENPME-----SLKDEATCSICLDYFEDPVSIRCGHNFCRACITQYWRKSDTnfsCPQCRKIVQHR-NFKPNRVLANVVEiakqlSLQAAKDSggereCEKHQEALKLFCEEDQNLICSICRDSWDHRahTVVPIEEAAQNYKKQAetqrqrIVSEFQQVRQLLEEKQRLLLAQLDEIN-------------------------------------------------------------------------------------------------------------------------------------------------------------------------------------------------------------------------------------------------------------------------
>A0A8C3KJE5	120	0.213	2.831E-24	7	184	425	3	191	459
-------EIILREILRDEARCSICLEIFQDPVSIHCGHSFCQSCISRtWegLTTNFSCPQCRKT-RSRKSLRRNRELANMIEatkSLnlqpvkEVEGGKnlCEEHQEPLKLFCKDEGRLICVVCDRSKVHHNhsVVPVGEAAQEYKVRGLWERTE-------AVKQEILTtyrKLHEFLEKQESSLLAQLEQLDTEIMNVHEEI------------------------------------------------------------------------------------------------------------------------------------------------------------------------------------------------------------------------------------------------
>A0A6J0SBU3	120	0.236	2.831E-24	0	213	425	38	277	510
MAATR---VSSLQNLSEEALCSICLEYFKDPViIIECGHNFCRACLTQcWEETEGrkvSCPQCREKVQRN--FIPNRLLANLAEKLshleTQREGVCEEHQEPLKLFCKDDKTLICLVCDRSKEHRDheVVPVKEAAQEYQdlITGRLEHLEDKRgevtkckEETEEESQALLQQTkaeREEMNavlRNLQQFLGKHEKLLGAQlEEVEKEIARKRDKhLAKLSEKLSSLEDLIQEMEekgQQPP-------------------------------------------------------------------------------------------------------------------------------------------------------------------------------------------------------------------
>UPI001CA98C75	119	0.197	6.865E-24	0	157	425	0	175	189
MAAENPVE-----SLQEEATCPVCLEYFTHPVTLECGHNLCRACIAQCWEGPDTaasCPQCRETAQQR-NLRPNRQLGNMVEiskrlSFQVAKRAggdgvCERHQETLKLFCEEDQTPICVICRESRAHRAhiVVPIQEAAQEYKKQTQTErqktvsEFQKLRQFLEEQEQLLLAqleKLDE---------------------------------------------------------------------------------------------------------------------------------------------------------------------------------------------------------------------------------------------------------------------------
>A0A8C3JI14	119	0.220	6.865E-24	15	184	425	10	198	431
---------------QDEACCSICLEIFQDPVSIHCGHSFCRSCITQtWegLTTNFSCPQCRETVARK-ILRPNWELANVIEaakrlnlqqDREVEGGLnfCEEHQEPLKLFCQDDKRLLCVVCDRSKVHRDhsVIPVGEAAQEYKVRGVMgvlrnkgpEGSEaAKQEIVTTYR-----KLHEFLEKQESSLLAQLEQLDTEIRKAHEEI------------------------------------------------------------------------------------------------------------------------------------------------------------------------------------------------------------------------------------------------
>A0A8C3JS82	119	0.224	6.865E-24	0	214	425	0	250	444
MAARTPVEI-----LRDEACCSICLEIFQDPVFIHCGHSFCRSCITEtWegLTTNFSCPQCR-EMEAKKNVRPNRELANVIEaakSLnlqqvrEVEGGEnlCEEHQEPLKLFCQDDKRLLCVVCDRSKVHRNHFvaPIGEAAQEYKVRGSWERTEaAKQEIVRTYRKlheflekqesSLLAQLEQldaeitKAHEEiLQRLLEETTSLGTLIEE-MERTYQQPDWefLKVRRETLSHSLEISPELEkkfsdftEKNPD------------------------------------------------------------------------------------------------------------------------------------------------------------------------------------------------------------------
>A0A674IES2	119	0.205	6.865E-24	14	213	425	9	240	464
--------------LQDEVTCPICLEYFKDPVSLGCDHSFCRACITQcWegFDTDVSCPQCREIFPQR-NLRLNRQLRNIVEaarELRLQSGKepeqerlCEKHKEPLKLFCKEDEIPICLVCDRSKQHRDhtVIPAEEAAEEFKVgnDQLEQKDVARAFLLRktqTERQKIVSEFQQlWHFLEEQERLLL-AQLEKLDKETEKIQNENATKLSEQISHLSElisemegkcqkpvSEFLQVRLSEKHP-------------------------------------------------------------------------------------------------------------------------------------------------------------------------------------------------------------------
>A0A8C4Y540	119	0.227	6.865E-24	12	224	425	4	236	611
------------QKLQDEATCSICLEYFKAPVSIHCGHNFCRACINQyWGESKPnfSCPQCRETAQQR-NFRPNRELANMVElvkQLKLQAGKepggervCEKHREPLKLFCEEDQSPICVVCDRSKAHRDhpVIPIEEAAQEYKeqiwtqLQTLKEEKEKLlkyRQAEEGKSQEYLEKTD----VERRKIISEIQQLRQFLEEQerlllAQLGGLDKEIVKMQNENV---TKLSLEIS-HLSELISEMEGKCQ--------------------------------------------------------------------------------------------------------------------------------------------------------------------------------------------------------
>A0A6P8PZ68	118	0.201	9.222E-24	12	171	425	50	218	362
------------ESLREEASCSICLDYFTDPVSLDCGHNFCRSCITQsWqgMDTNFPCPQCRET-SQHRNLRANRQLANMTEMVKKlpQCTKeenlCQEHEERLKLFCEEDQRAICVVCDRSRDHRshTVIPIEEAVQEYK-EKIIIHLEPLRKQLED-LQKF--KSDEEERAEelrSETEIQRQK-------------------------------------------------------------------------------------------------------------------------------------------------------------------------------------------------------------------------------------------------------------
>UPI001C67145C	118	0.211	1.239E-23	13	182	425	8	207	463
-------------SFQDKVTCSICLEYFTDPVTIECGHNFCRDCISQcWgeSEPNFSCPQCRETAQQR-NLRPNRQLGNMVE--LVKCLRlqavtepegqrvCERHQEALKLFCGEDQTPICVVCDKSKAHRshTVVPIEEAAQEYKRQTeverqlVVSECERLRQFLAEQEHLLLArlgELDEeigGRREENITHLCKEisrlSALITELEDKCQ--------------------------------------------------------------------------------------------------------------------------------------------------------------------------------------------------------------------------------------------------
>UPI0018F77928	117	0.228	2.234E-23	0	178	425	0	193	477
MAS-RQHE----QSLSEDLICPICLDFFTDPVSLECGHNFCRSCITQcWEKERISCPDCRQEFPER-NLTGSWALVNLAEKARKLKLNgkekesklhCEEHQEELKLFCETDKKLICLICRDSRKHksHNFLPILEAVEIYKdgvkssLDSLTQKKSTVLEMEQQQKQKI-SQIrKQSVSLQSHItseFTKMHQILTEIEQ------------------------------------------------------------------------------------------------------------------------------------------------------------------------------------------------------------------------------------------------------
>A0A6J0SKH1	117	0.236	2.234E-23	0	171	425	0	174	478
MAAASG---SSLKGLCEEALCSICLEYFKDPVTIECGHNFCRACLTQcWegtEGEEASCPQCRAKVRRN--LIPNRQLANLVEQLshleeekaKESKRLCKEHQEPLKLFCQDDKTVICVICDRSKEHRDhqVVPVEEAAQEYQ-----ELITNRLELLKKERAEIVTYKEETVN-ESKQLLKQTK-------------------------------------------------------------------------------------------------------------------------------------------------------------------------------------------------------------------------------------------------------------
>A0A674J116	117	0.222	3.000E-23	20	167	425	12	176	415
--------------------CPVCLEYFKDPVIIDCGHNFCRACIAQCWERSATvisCPQCRETVHQR-NLRPNRQLANIVEiskrlSFQaVKGEGgervCGEHQETLKLFCEEDQTLICVVCDRSQAHRahTVVPVEEAAQEYKtAMSLTIPFPiALQKQIEKERQKIVSEFQQlRQFLEEQERL-----------------------------------------------------------------------------------------------------------------------------------------------------------------------------------------------------------------------------------------------------------------
>A0A8C3KCT5	117	0.220	3.000E-23	14	197	425	7	205	438
--------------LRDEACCSICLEIFQDPVFIHCGHSFCRSCITRtWegLTTNF-CPQCREtEVQKN--LRPNRELANVIEvakRLNVPQVReveggenlCKKHQEPLKLFCQEDKRLICVVCDRSEVHHNhsVVPVDEAAQEYKVRGLWERTEaAKQKVVMTYRkiHKLLEK-------QESSFLAQLEQLDTEITKAHEETlqselNACPTKPSHEIKN-----------------------------------------------------------------------------------------------------------------------------------------------------------------------------------------------------------------------------------
>UPI001C3F559A	117	0.213	3.000E-23	0	212	425	0	241	464
MASEQELE-----NLRNEATCSICLEFYTEPVTIDCGHNFCRDCILQcWgtGQESVSCPQCRQQIPQR-GVRPNRTLSNIVESVQRLSLNprleevgiqCEEHEEKLKLFCEMDQRAICVVCAMSRDHkdHTVIPIKEAAELHKqklqkaLETLQEQlgemsQCQREegatQMeVQRQAERLRKNIDAEFAKRHQLLIEEQRDLITKlrQQEEaiLGQIENNKSDISKQITSVNqRIAEIQTRLTLQN--------------------------------------------------------------------------------------------------------------------------------------------------------------------------------------------------------------------
>UPI0014032F6F	116	0.217	4.028E-23	0	209	425	0	241	260
MASKQQVE-----SLTEEALCPICLDFFTDPVSLECGHNFCRSCITQsWDrEERNSCPECRDEFTDR-TLKVNRALARLSEKVRTLSLNteekeskhhCDKHQEELKLFCETDKKLICVICAAGREHksHSFIPVDEAVETYKdqvkssIQSLTTNNQPSQEMKEQQKQKIsqspgetlLCGIsDREQSQSlkshvTSQFVELHQILVKKEQRILGEIKEDEEKILSQMEKnlqdiQENLNSIEEELS-----------------------------------------------------------------------------------------------------------------------------------------------------------------------------------------------------------------------
>UPI0018A1CB26	116	0.207	4.028E-23	0	194	425	0	226	479
MASAPSIE-----KVLEEATCSICLEYLTKPVTIDCGHNFCRDCIIQYSEHgepqSGTkipCPQCRAPF-QEWKLQPNRQLANIVKNIKLLGLKpgnvqkenlCERHEEKLQLFCEEDREAICVVCRQSQTHHThaVISIQEAAQDYKVKLqealgplrleleealeLTseeeEKTTEWQEKVENRRQLIMCefkKLHQFLSEEEQLLLQQ---LAEEEMETLQRLQDNITKLSEQ--------------------------------------------------------------------------------------------------------------------------------------------------------------------------------------------------------------------------------------
>A0A670HYH5	116	0.206	5.407E-23	12	164	425	17	189	263
------------QDLCEEATCPICLEYFRDPVIIPeCGHNFCRSCLIQcWgeSEGEASCPQCREILQHR-NLIPNRPLKNVVKKLTVgklrlheekgaegKGRVCEKHLEPLKLFCKKDQSPICVVCDRSKEHKSheVVPLEEASQEYKVRNLSgQRVTRQQELLCAEREKMVAEFRRlHQFLEEQ--------------------------------------------------------------------------------------------------------------------------------------------------------------------------------------------------------------------------------------------------------------------
>UPI001C3F7545	116	0.216	5.407E-23	0	212	425	0	241	269
MASEQELE-----NLRNEATCSICLEFYTDPVIIDCGHNFCRDCILQcWgtGQESVSCPQCRQQIPQR-GVRPNRTLSNMVESVQRLSLNprleevgiqCEEHEEKLKLFCETDQRAICVVCAMSRDHkdHTVIPIKEAAELHK-QKLQKALETLQKqldeMsqcqreegaaeleVKRQAERLRKNID-AEFAERHQLLTEEQrDLITKlrQQEEaiLGQIENNKSDISKQITSINqRIAEIQTRLTLQN--------------------------------------------------------------------------------------------------------------------------------------------------------------------------------------------------------------------
>A0A452IN69	116	0.204	5.407E-23	14	209	425	9	238	416
--------------LQDELTCPICLEYFKDPVSLDCDHNFCQACITQfWegLATDVSCPQCRATFPQR-NLRLNRQLRNVVEavrELRLSSGRepeteglCEKHKEPLKLFCKEDEIPICLVCDRSKEHRDhiVIPAEEAAEEFKGESarpanfnleilrekIVSEFQQLRQFLDEKEQLLLVQL-EKLDKEIVK--IQNENVSKLSeeisrlnnVISEMEQKCEK-PVTEllQVRLKEISPKLELRLS-----------------------------------------------------------------------------------------------------------------------------------------------------------------------------------------------------------------------
>A0A8C3KJF6	116	0.225	5.407E-23	14	157	425	6	168	429
--------------LRDEARCSICLEIFQDPVSIHCGHSFCQSCISRtWegLTTNFSCPQCRKT-RSRKSLRRNRELANMIEatkSLnlqpvkEVEGGKnlCEEHQEPLKLFCKDEGRLICVVCDRSKVHHNhsVVPVGEAAQEYKVRGLWQEilTTYRKlhEFLEKQESSLLAQLEQ---------------------------------------------------------------------------------------------------------------------------------------------------------------------------------------------------------------------------------------------------------------------------
>A0A8C8SQ97	116	0.210	5.407E-23	12	213	425	7	223	432
------------ERLQGEASCPICREHFKDPAVIDCGHSFCQACISQcWegLETNFSCPQCKETTQQK-HLRPNRQLAIVLEiakelSLQVLKGSgvekmCAKHQETLKLFCAEDQAPICVVCDRSRIHRahKVVPIEEAAQEYKIQTeterkkIVSEFEQLQQFLEEQERLLLGQV---ENLEKEILEEQTDNVTKLSEEIARLSD-MITEVEGKCQKP-ASEFLHVSLSHKYP-------------------------------------------------------------------------------------------------------------------------------------------------------------------------------------------------------------------
>UPI001CB809AF	116	0.210	5.407E-23	0	167	425	0	196	474
MDSSQQFP-----SLDEDLICPICLHFFTEPVTLDCGHNFCRSCITQSWEKKeiNSCPECRQEFPER-NLRVNRTLASLAEKVRTSSLNpqekeskrhCEKHQEELKLFCETDKKLICLICRDSREHRehRFIPIKETVDIYKekvkrsFDSLTkkktafTETELKQkrkiskmrKLVNSLRSHIkseFTKIHQFLN-EKEQRL-----------------------------------------------------------------------------------------------------------------------------------------------------------------------------------------------------------------------------------------------------------------
>UPI001C3F7A24	116	0.213	5.407E-23	0	212	425	0	241	493
MASEQELE-----NLRNEATCSICLEFYTDPVSTDCGHNFCRDCILQcWgtGQESVSCPQCRQQIPQR-CVRPNRTLSNMVESVQRLSLNlrleevgiqCEEHEEKLKLFCETDQRAICVVCAMSRDHkdHTVIPIKEAAELHKqklqkaldtlQKQLDEMSQCQREVgatqLEVIRQaELLRKnIDAEFAKRHQLLTEEQRDLITKlrQQEEaiLGQIENNKSHISKQITSiKKRIAEIQTRLTLQN--------------------------------------------------------------------------------------------------------------------------------------------------------------------------------------------------------------------
>UPI00193FFBB3	116	0.226	5.407E-23	12	224	425	4	236	608
------------QKLQDEATCSICLEYFKAPVSIHCGHNFCRACINQcWgeSEPNFSCPQCRDTAQQR-NFRPNRELANMVElvkQLKLQAGKepggervCEKHKEPLKLFCEEEQSPICVVCDRSKAHRDhpVIPIEEAAQEYKeqiwtqLQTLKEEREKLlkyRQAEEGKSQEYLAKTDAERRkimseiRQLRQFLEEQERLL-----LAQLGGLEKEIVKLQNENV---TKLSAEIS-RLSELISEMEGKCQ--------------------------------------------------------------------------------------------------------------------------------------------------------------------------------------------------------
>A0A8C3S2V3	116	0.210	5.407E-23	12	213	425	25	266	732
------------ESLQEEATCPICLEYFKDPLIIDCGHNFCRACIAQCWEGSATaasCPQCRETVQQG-NLRPNRQLANMVEiakgpSLQAAGGEkvCGEHQAALILFCEKDQTPICVICNRSRAHRahKMVPIEEAAQEYKgkiQAGLKTLREDREKLlgFKETGeekcqeylerQKIVAEFQQlRQFLEEQERLLlaqlekldkafvriQNGKLTKLS----EEISRLSELISELEGTCQkpASEILQVRLSrQEKP-------------------------------------------------------------------------------------------------------------------------------------------------------------------------------------------------------------------
>UPI00193F7B9C	115	0.179	7.258E-23	0	193	425	0	244	476
MATDNPVE-----SLQEEAMCPICLEYFKDPVIIDCGHHFCRACIAQcWegLNTDVSCPQCRETVQQG-NLRPNRKLANVVEmvkrlSLQAAKGAgeervCGEHQETLKLFCEEDQTSVCVVCHLSRAHRdhRVVPIKEAAQEYKeklqgaLGPLTKEleealalmsaeekkttewqgkVKNRREMIagefNKLHtllreeEQLLLQSLEEEEKETLQKLQENVTKLSQQSSSLQQLiteleEKCQQPVVE---------------------------------------------------------------------------------------------------------------------------------------------------------------------------------------------------------------------------------------
>UPI001C66C956	115	0.212	7.258E-23	0	173	425	0	188	477
MAAK-----MSIENLQNEVSCSICLDVFQDPVSIHCGHSFCRACIIKiWegMTTNFSCPQCRETVPQK-SLRPNWELASIIEaakNLnlqrvrEVEGGEnlCKEHKEALKLFCEDEKMLICVVCDKSKVHRNhsVVPVDEAAQEYKeqiqtqLKRLKLEDEELRPFLEVINNRI---QDFSKNtkAEKQNIVGQYTQL-----------------------------------------------------------------------------------------------------------------------------------------------------------------------------------------------------------------------------------------------------------
>UPI001419A41A	115	0.228	7.258E-23	12	178	425	8	187	479
------------QRLRDEATCSICLDYFKDPVTIPeCGHNFCRSCLIQcWgeSEAEASCPQCRERVQRR-SLIPNRQLANMLEiaknlSLQegkkegVgKGRVCEDHQEPLKLFCKEDEAPICVVCDRSKEHKHheVIPLKEAFEEYKG-----EICSRLKTLRKERGKILAyQGD--LVKESQDLlkLTETERLKTVEK------------------------------------------------------------------------------------------------------------------------------------------------------------------------------------------------------------------------------------------------------
>UPI0014039664	115	0.225	9.741E-23	0	170	425	0	184	193
MASKHQI-----QSITEDAICPICLDFFTNPVTLECGHNFCRSCITQsWDkEERNSCPECREEFTDR-TLIVNWALASLSEkarELslntERKELQCEEHQEELKLFCETDKKLICLICRDAREHnsHSFLPIKEAVESYKeqiktsLETVTKNKSAVEQMEQQQKQKISGVREQSQNVFSMRksgPFTRN--------------------------------------------------------------------------------------------------------------------------------------------------------------------------------------------------------------------------------------------------------------
>A0A401RL89	115	0.224	9.741E-23	0	194	425	0	220	267
MASLQVLESMRGEAV-----CSICLDFYHDPVTIDCGHNFCRACIQGyWapVRGKVTCPQCRSQFTQR-NLRPNHFVSNMVEGVRKlslgqgePASQCPDHGEKLKMFCREDQRPICVVCSVSREHQGhsVSPIAEAAELYKgmlqkkVDSLqkqLAEISKSQEeeeaNINTVKQQagslqnnIVAKFDQL-----HQFLhQQEQSLRTKLQQKeaatLQKLEKNLDKISEQ--------------------------------------------------------------------------------------------------------------------------------------------------------------------------------------------------------------------------------------
>A0A8C3KIZ1	115	0.198	9.741E-23	9	184	425	2	207	458
---------MPLEILRDEACCSICLEIFQDPVSISCGHSFCRLCITRtWegLTTNFSCPQCRKTVSRK-RLRPNRELANVIEaakSLnlqpvrEVEGGEnlCEEHQEPLKLFCQDDKRLICVVCDRSKVHRDhfVVPMDEATQEYKVNGFMgvlrykgpETKKEKRGEVNHletvMGQEIVTtyrKLHEFLEKQESSLLAQLEQLDTEIRKAHEEI------------------------------------------------------------------------------------------------------------------------------------------------------------------------------------------------------------------------------------------------
>A0A674IMP8	115	0.200	9.741E-23	12	165	425	4	174	458
------------QSLQDEASCSICLEYFNDPVTIDCGHNFCRACITQCWEGSDkdvSCPQCRATFPQR-NLRPNWQLASVVEiakQLNLQSTKdagagraCEKHQETLKLFCQEDQSPICVVCDRSKEHRahTVVPAEEAAQEYKVgrnarPAQLSDIATPRCVSCSVRQ---AQIgGEGSRPAAQQ-------------------------------------------------------------------------------------------------------------------------------------------------------------------------------------------------------------------------------------------------------------------
>UPI00112D953C	115	0.218	9.741E-23	12	170	425	7	171	461
------------EALRDEATCSICLEYFTDPVSVECGHNFCRPCIAQyWegMDRNFPCPQCRKRTRKR-SFRPNRQLANMtemVKQLSVRAARepaegvCEKHKETLKLFCQEDQKPICVVCDRSKDHRshTVIPIEEAVQEYK--------EQLQSCLKSLRKELMnVQAFQTKEQERTRKLKEN--------------------------------------------------------------------------------------------------------------------------------------------------------------------------------------------------------------------------------------------------------------
>UPI001D16539B	115	0.174	9.741E-23	0	182	425	0	228	476
MATENPVE-----SLQEEATCPICLEYFKDPVIIDCGHNFCRACIAQCSERSNTdisCPQCREAVQQG-NLRPNRRLASVVEiakrlSLQAAKEAgeervCRKHQETLKLFCEEDQTPICVVCDRSRAHRahTVVPIEEAAQEYeeKLQGalgslrkeLEEAlavTSKeekkttewqgkvknKRKMIagefNKLHtllreeEQLLLQSLEEEERETLQRLRENVTKLSQQSSSLQ--------------------------------------------------------------------------------------------------------------------------------------------------------------------------------------------------------------------------------------------------
>UPI001B7DEEF9	115	0.191	9.741E-23	0	194	425	0	238	485
MASRKKRE-----NWTEEVNCPVCLDFFTDPVILECGHNFCRSCITQcWKRDINICPECREEFPER-NLRANRALKNLAEKARILKLNsrqkknklhCEKHQEEMKLFCETDKKLICYICRDSREHksHNFLPIGEAAEMYRdqLKPLlesatcrkdsVEGTKRRQkQLISEFKeqssslqthitseftkmHQILTEkeqhLLRDLREEEEKILKrMEKNLSGIQQelDSvERELSKLQRHFEEQ--------------------------------------------------------------------------------------------------------------------------------------------------------------------------------------------------------------------------------------
>A0A6P7XSV0	115	0.203	1.307E-22	12	193	425	7	232	410
------------ESLRDEASCSICLDYFIDPVTIDCGHNFCRSCITQTWERSETdfpCPQCRKTFQQK-NLRPNRQLANMVEIAKKlsECSVrlkeenlCEKHEEKLKLFCEDDQRAICVVCDRSRDHRshTVTPIEEAVQEYKeklkihletlrkdledllkFKSteekkaeeLKSETEIRRQkaEYEfAELHQLLDKEKQifllSLEEEEKKILQrMRENMTQLEQQS----FALKQLISE---------------------------------------------------------------------------------------------------------------------------------------------------------------------------------------------------------------------------------------
>A0A8C3F3D9	115	0.209	1.307E-22	16	194	425	11	211	461
----------------EEVVCPICLDFFNDPVSIDCGHNFCRFCITEyydkWeIEEEGVfCPQCRKKFRKE-KCKTNWQLASMVENIQQLGIRpenlkkqivCRQHKDTLKLFCEDDDEVICVVCDKTQQHRshTLVPIEEAAQDYKVGNIQEKINPcRRSLIskervKCQRQQIFLefeKLQLLMNEKKKHFL---QRLEEEEKETLQRLNKNIVKLSQQ--------------------------------------------------------------------------------------------------------------------------------------------------------------------------------------------------------------------------------------
>UPI0003C47146	115	0.200	1.307E-22	13	171	425	8	174	483
-------------SLQEEATCPLCLEYFRDPVITACGHNFCRVCLRRCWEGpgpAPSCPQCRASVQQG-PLRPNRQLANMVElvkqlSLQaVKgaCKGgvCQEHQEVLKLFCEEDQAPICVVCDRSRAHRahTVLPIAEAAQEYKGK-----CQAHLKTLREEREKLLGwKA--TAEGKSQEYLKQTQ-------------------------------------------------------------------------------------------------------------------------------------------------------------------------------------------------------------------------------------------------------------
>A0A091LXM5	114	0.211	1.754E-22	0	175	425	0	206	247
MAAR-----MSVENLQDEASCSICLELFQDPVSIHCGHSFCRACITRsWegLTTNFCCPRCRETVPQQ-SLRPNWELANIIQvtkSLnlqpvrEVEGGEnlCKEHQEALKLFCEDEERLICVVCDKSKVHRNhsVVPMGEAAQEYKeriqtqlqFLKLeqkslqyaVEDREDRVQryTVEAEKQKIVTEYKQlHKFLEKQEssLLAQLEQLDT---------------------------------------------------------------------------------------------------------------------------------------------------------------------------------------------------------------------------------------------------------
>A0A8D0DKN4	114	0.226	1.754E-22	0	155	425	0	174	314
MADENPV-----QNLCEEVTCPICLEYFKDPVMIDCGHNFCQTCISQCLgqsEGEASCPQCREIVQPQ-KMKPNRPLASIVEitkkfSLPtgrgAKALGrvCEGHQEPLKLFCEDDQVLICVICDRSKEHRehKVIPKEEAFEKYKgeiSKHLGVLNGKRREIVlskqkeETENQKVLEQI-----------------------------------------------------------------------------------------------------------------------------------------------------------------------------------------------------------------------------------------------------------------------------
>UPI00074FC36B	114	0.231	1.754E-22	0	170	425	0	180	578
MASG-----GPVQELSEELTCSICLEYFRDPVmLTECGHNFCRLCLTRsWGEppADASCPQCREMVQPR-NLKPNRQLANVVEiakklrlqgerEREVkavegKGRACEKHQEPLKLFCREDRGLICVVCDRSKEHRhhDVIPADEAAQEYK-DKLHSHTG----ILRKEREKILAwKEDTEKR--TQGLLEQN--------------------------------------------------------------------------------------------------------------------------------------------------------------------------------------------------------------------------------------------------------------
>A0A815HHY2	114	0.252	2.354E-22	5	193	425	10	208	220
-----GYEYVDEASIDPELICSICHQPFQDPQYTPCDDTFCRRCITQWIQTQNTsCPICRKSLSIDNLTQVNRPLRNMLNRLQVKCTTCGQSGLQRGDLDDHMNKICPKMeilCSSADI--RCSWKGQREQldEH--LSTCAFNSLRYVIIplvteNSeFKEQIIEmkdQIDKLRN-DSQQ-LQERANRLAIQADTyQRENQRLQEQIVQ---------------------------------------------------------------------------------------------------------------------------------------------------------------------------------------------------------------------------------------
>UPI00074FE9F7	114	0.206	2.354E-22	12	199	425	7	227	401
------------QGLCEETTCPICLEYFRDPVTIDCGHNFCQACLTRYFRESSaraSCPQCRKTFQQS-SLRPNRHLANMVElvkKLERGKIRegkrelCERHQEPLKLFCLDDQALICCVCDRSKEHRHhsILPIDEVSQDYKekikvqqkslekerecvlKMKLAEEDEKQKCLtqIEAEKQKIRSAFEQmHKFLEEQEHLRLSQ-LKGLEEEIGKRNKENIDRLSEEISRLN---------------------------------------------------------------------------------------------------------------------------------------------------------------------------------------------------------------------------------
>A0A8C8RJP7	114	0.207	2.354E-22	0	180	425	11	209	431
MASP-----ATAAEIQDELICSICLEYLTKPVTITCGHNFCQACITQhceeWEKGRRvelTCPQCRELFQKG-EFKPNTQLNNIVQKIKQlerhpgkgkepKADLCKRHEKRLKLFCEEDGEAICWVCEKSRDHRwhTVVPIEEAAQDYKRKVkekramITGEFNRLHTWLKEEEQGLLQRLAEEER-ETLQRLQENVSKLS-QQSS----------------------------------------------------------------------------------------------------------------------------------------------------------------------------------------------------------------------------------------------------
>UPI001419F5C4	114	0.225	2.354E-22	12	178	425	8	185	490
------------QRLRDEATCPICLDYFKDPVTSPeCGHNFCRSCLIQcWgeSEAEASCPQCRKRVQRR-SLIPNRQLANMVELIknlslqerkeEERKGVCEEHQEPLKLFCKVHEAPICVVCDKSKEHENhkVIPLEEAFEEYKG-----EICRRLEILRKEREEIRAyQAD--LEKESKDLfkLTETERLKTVEK------------------------------------------------------------------------------------------------------------------------------------------------------------------------------------------------------------------------------------------------------
>UPI001D16DD7E	114	0.218	2.354E-22	13	169	425	663	827	1150
-------------SFQDEVTCSVCLEYFTDPVTIECGHNFCRACISQcWgeSESNFSCPQCREtALQRN--LRPNRQLGNLVElvkRLRlqaVTEPEgqrmCERHQEALKLFCEEDQTPICVVCDRSRAHRahTVVPIEEAAQEYR-----EQILSRLQHLQEEREELLGlKSD--WDKESERLLRQ---------------------------------------------------------------------------------------------------------------------------------------------------------------------------------------------------------------------------------------------------------------
>UPI001401F3CD	113	0.197	3.158E-22	0	173	425	0	196	207
MAAEQQVV-----SLREELICPVCLDIFTDPVSLQCGHNFCRSCITQcWERDGRTsCPECRAEF-ADRTLIVNWALSSLAEktqtlnlNQKVKesKLQCEKHQEELKLFCETDKKLICVICRDAREHRdhRFIPIEEAVENYKaqmkssMESLTKKNSEIQEMeqlqktkisgVREQSHSLQSHITSHFNKKRQILAEEEQRL-----------------------------------------------------------------------------------------------------------------------------------------------------------------------------------------------------------------------------------------------------------
>A0A8C0IW66	113	0.213	3.158E-22	14	213	425	9	228	241
--------------LQDEITCTLCLKYFEDPVSLDCDHSFCRACITQcWegFDTDVSCPECGKLFPQR-NLRLNRQLRNIVEaarELRLqsgwepeTKRLCEKHKEPLKLFCKEDEIPICLVCDRSKEHRDhtVIPAEEAAEEFKVGSdqLKTQTE-RQKIV-SEFQQL------RHFLEEQERLQL-AQLEKLDKEIEEIQNENATKLSEQISHLNEliselegkcqkpvSEFLQVRLSEKHP-------------------------------------------------------------------------------------------------------------------------------------------------------------------------------------------------------------------
>A0A3Q0FVB2	113	0.208	3.158E-22	13	156	425	8	174	301
-------------SIQEELTCSVCLDYFTDPVTLDCGHNFCRACIDQcWGESEPNccCPQCRETAPRR-NLRPNRQLGNVVQlvkGLRLQAEKepegqrmCERHQEPLKLFCEEDEAPICMICRESRAHRNhtVIPIEEAAPEYKeqirsgLEHLREQREELQGLKRAWEQeseRLLRQTD----------------------------------------------------------------------------------------------------------------------------------------------------------------------------------------------------------------------------------------------------------------------------
>A0A670HQ11	113	0.218	3.158E-22	0	178	425	0	186	320
MA---AFE-GHIQRLRDEASCSICLDYFKDPVTIPeCGHNFCRSCLIQcWgeSEAEASCPQCRERVQRR-SLIPNRQLANMVEiaqnlSLQegkeegGKGRVCEKHQEPLKLFCKEDEAPICVVCDKSKEHKHheVIPVEEALEEYKG-----EICRRLEILRKEREEILAhQAALDKECKDLLKLTETERLKTVEK------------------------------------------------------------------------------------------------------------------------------------------------------------------------------------------------------------------------------------------------------
>UPI001C4B7C83	113	0.213	3.158E-22	0	184	425	0	190	376
MAASRN----TVQDLSEEATCSICLDYFRDPVIIPqCGHNFCRDCLTHcWgdSEEEASCPHCRQAFQKGSLL-PNRQLANFVEiakKLskegtkgkEGQGSICEKHQEPLKLFCKEDETLICVVCDRSKEHQNhqVVPVEEATKEYKFLiGI------QLQLLRRKREKILVyKAD--LEKESQYLfkLTETERQKTVAQF--QEI------------------------------------------------------------------------------------------------------------------------------------------------------------------------------------------------------------------------------------------------
>A0A6J0SH88	113	0.265	3.158E-22	12	171	425	6	171	475
------------QDLCEEATCSICLEDFMDPITIECGHNFCRACLTRcWegtEGEEASCPQCRAKVRRN--LIPNRQLANLVEQLshleeekaKESKRLCKEHQEPLKLFCQDDKTVICVICDRSKEHRDhqVVPVEEAAQEY--QDLI---SSRLKLLEEERANILtykAKTEE----ESQDLLKQTK-------------------------------------------------------------------------------------------------------------------------------------------------------------------------------------------------------------------------------------------------------------
>UPI001D1658FA	113	0.206	3.158E-22	14	171	425	9	174	485
--------------LQDELTCSICLEYFKDPVSLDCDHNFCRACITQcWegLATNVSCPQCRVTFPQK-NLRLNRQLRNVVEaarELRLSSGRepeteglCEKHKEPLKLFCKEDEIPICLVCDRSKKHRDhtVIPAEEAAEEFK-----EKIQAHLKMLREEREKLLGlKVREEKR--SLEYLKQAQ-------------------------------------------------------------------------------------------------------------------------------------------------------------------------------------------------------------------------------------------------------------
>A0A8C3FTD0	113	0.206	4.237E-22	0	194	425	0	222	286
MASA-----APIEQMLEEATCSICLEYLTEPVTIDCGHNFCRACITQYSEHRESesgtmilCPQCREPLQKG-KLRSNRQLADIVENIKKLGLKpenaqenlCERHEEKLQLFCEEDGEAICVICRESRAHRThaVVPIEEAAQDYKVRitaALvhreVKDSCPECQLaaslgvakekVENRRQLITCqfkKLHQFLSEEEQLLL---QRLAEEERETLQKLQDNITKLSEQ--------------------------------------------------------------------------------------------------------------------------------------------------------------------------------------------------------------------------------------
>G1KK33	113	0.186	4.237E-22	19	213	425	14	241	462
-------------------TCSICLEYFKDPVTLECGHNFCRSCITQcWkksVTQETSCPQCREKVQQR-NLKSNWQLANII-EITKKLPKgqkraedkekvCGKHQEPLKLFCKDDEIPICWMCDRSKEHkdHTVIPVEEAAQDYKVKrkmcNLVKkgDISPKYHdipflSTCLLQKQIEEKMEKtlQESTQVRQFLEEQEKHIQVQMEElkKQITRERDEHLVQLSQNVSSLESLIQEMKekcQHPP-------------------------------------------------------------------------------------------------------------------------------------------------------------------------------------------------------------------
>UPI00158FD237	113	0.234	4.237E-22	12	178	425	8	187	491
------------QRLRDEATCSICLDYFKGPVTIPeCGHNFCRSCLIQyWgeSEAEASCPQCRERVQRR-DLIPNRQLANMVEivqNLslqegreegEGKGRMCEDHQEPLKLFCREDEAPICVVCDRSKEHKHheVIPLKEAFEEYKG-----EICCRLEILRKEREEILAfQAD--LDKESKYLLKLTemERLKTVEK------------------------------------------------------------------------------------------------------------------------------------------------------------------------------------------------------------------------------------------------------
>UPI001402723B	113	0.223	5.683E-22	0	190	425	0	197	241
MASTQQIE-----SLTEDLICPICLNIFTDPVSPKCGHNFCRSCIAQsWeREGKNSCPKCREEF-PDRTLIVNWALSSLAQkthqlNLNQKekesKLHCEEHQEELKVFCETDKKLICLICRDGREHktHRFIRIEEAVENYKAQSrslqshITSHFNKKRQILAEEEQHLLKDLRE-VEAKSLDIM--EKNLQT---DLPPTPAANAIP------------------------------------------------------------------------------------------------------------------------------------------------------------------------------------------------------------------------------------------
>A0A670HUT9	113	0.238	5.683E-22	0	217	425	0	234	449
MADE-----GPVQNLCEETTCSICREYFTDPVIIDCGHIFCQSCITEaWgnSDQDASCPQCREPCQQR-NVRPNRQLASIVEivkkfSLQmargVEALGkvCERHQEPLKLFCKDDQAPICVVCDKSKEHRDhkVIPKEEAFEEYQlfFRkeGRKEGRKEGRK--EGRKEQVLNRAVHQPQTLSHQFLEEQERLLLAQlKELDNEIKSCEDQhIAKLSEEMSSIDDLIKELEekQKQPnDLMD---------------------------------------------------------------------------------------------------------------------------------------------------------------------------------------------------------------
>A0A803SMU7	113	0.231	5.683E-22	0	188	425	0	209	473
MASGDPVK-----ELCEELSCPICLEYFVEPVTISCGHNFCQSCLDQcWEGKEASCPQCRKKVQKR-DIRPNRQLANLVGiamklgsqKAEEKGRVCQRHQEPLKLFCKDHEAPICVVCDRSKEHKNhqVIPLDEALKEYKdqIWNLLEPLkEEREKIlaYKaNTEKEIddvLEKTQRekekivSEFRLMHQVLEeQERNLMAKMEEVEKEISAKK--------------------------------------------------------------------------------------------------------------------------------------------------------------------------------------------------------------------------------------------
>UPI00112B01BE	113	0.186	5.683E-22	12	168	425	7	193	638
------------ENLQDETSCPICLDYFTDPVITECGHNFCRSCITQtWegRDTNFPCPHCRETCQQR-NLRKNRQLANVTEEVKKLCQSsvrqkeenlCEEHEEKLKLFCEEDQRPICVICRESPGHRshTVTPIQEAVQEYKVcvsifiitvcPGVTDLTKQFQIHLEPLRKKLedLLKLksSEEKKAEelrSQTEIQ----------------------------------------------------------------------------------------------------------------------------------------------------------------------------------------------------------------------------------------------------------------
>A0A8C3JME3	112	0.209	7.622E-22	12	173	425	8	197	211
------------EMLQDESCCSICLGIFQDPVSIHCGHSFCRSCITEtWegLTTNFSCPQCRKT-KSRKILRPNRELANVIKaakrlNLqpvrEVEGGEnfCEEHQEPLKLFCQDDKKLICLVCDRSKMHHDhsVVPMGEAAQECKVRGLwVCDawrSPSRVRVVRrerkiPVSPQICCHEPDSLSTSSTDkagPMDgQRQAL-----------------------------------------------------------------------------------------------------------------------------------------------------------------------------------------------------------------------------------------------------------
>A0A670HUY6	112	0.232	7.622E-22	0	213	425	38	280	344
MADE-----GPVQNLCEETTCSICLEYFTDPVIIDCGHIFCQTCITEvWgeSDQDASCPQCREPCEQR-NVRPNQQLASIVEivkkfSLQMAKGAealgrvCERHQEPLKLFCEDDQDPICVVCDKSKEHRDhkVIPKEEAFEEYqgKIRHhLEFLNKWREEILssklkgETESQNLLKQTDMERQKimadfqQSHQFLEEQEHLLLAQlKELDNEIKSCEDQhIAKLSEEMSSIDDLIKELEekQKQP-------------------------------------------------------------------------------------------------------------------------------------------------------------------------------------------------------------------
>A0A8C4FGG6	112	0.199	7.622E-22	11	168	425	6	204	475
-----------TRKLQEEATCSICLDYFTDPVMTACGHNFCQECIRlTWekakgqkrrrkRRGSFPCPECREPSPQR-NLRPNRLLTKVAEmarrqpSLQTR-DLCQEHKELLKLFCEDDQSPICVVCRESREHRphRVVPIKEAVQEYKlkleqdMKYLREEmmkTGKLQakeeqtlaewqEKVKERRERIMAefaKMDLFLMEEKQRLLQ----------------------------------------------------------------------------------------------------------------------------------------------------------------------------------------------------------------------------------------------------------------
>K7FGU2	112	0.208	7.622E-22	13	194	425	22	237	487
-------------SFQEEVTCPICLEYFTDPVSIECGHNFCQACLSQcWgeSEPNFSCPQCRETITQR-HLRPNYQLGNLVE--LVKCLRlpmgpalegqpgCEKHQEALKLFCREDQAPICVIYRESWAHQahKVLPIEEAAQEYKeklqgalgpLRKQLEEaqalTSKSSDLFSFLQRKVQAKretiAAEFNNlhtllREEEQLL--LQRLAEEERETLQRLQENVSKLSQQ--------------------------------------------------------------------------------------------------------------------------------------------------------------------------------------------------------------------------------------
>UPI00109F98BC	112	0.217	7.622E-22	0	178	425	0	186	561
MA---AFE-GHIQRLRDEATCSICLDYFKDPVTIPeCGHNFCRSCLIQcWgeSEAEASCPQCRERVQRR-SLVSNRQLANVAEiakNLGLqegkeeggKGGVCEEHQEPLKLFCKEDEAPICVXCDRSKEHKNheVIPLKEALEEYKA-----EICRRLEILRKERREILA-HQAALDKESKDLlkLTETERLKTVEK------------------------------------------------------------------------------------------------------------------------------------------------------------------------------------------------------------------------------------------------------
>A0A3N0YGS3	112	0.209	7.622E-22	0	192	425	251	461	688
MA-EARFS-------EDEFTCSVCLDLLKDPVTIPCGHSYCKSCITGcWDQENQkrvySCPQCRQTFKPRPALAKNTMLAEVVEKLKKRKLPadCYAGAGDvQCDVCpgqKHKAVKSCLVCLNSYC-QNHLDQHESLFKEKRHNLTEATGRLQEMICQTHDKIlevfcrtdqkcicvLCMMDEHKNHDTVSAAAQRTEKQSFQSLSapPESTDVNDDPFS----------------------------------------------------------------------------------------------------------------------------------------------------------------------------------------------------------------------------------------
>A0A8D0GCB5	112	0.216	1.022E-21	14	167	425	11	174	178
--------------LQEEATCPICLDYFADPVTLDCGHNFCRACITQsWGESgeNLTCPQCREICPMG-SLKSNRQLRSVVDgvkqlSLALRAQRvCEKHQEPLKLFCQDDRVPICVVCDKAKEHRAhaVVPIEEVIQEYKgFFSLEERLLSHLTTVKKERDEILAQ-KLSREKKSQELL-----------------------------------------------------------------------------------------------------------------------------------------------------------------------------------------------------------------------------------------------------------------
>UPI00074FB64F	112	0.205	1.022E-21	12	167	425	4	171	213
------------QELQSEALCSICLEYFKEPVTIACGHNFCRACIELcWgkaegnVEGNFSCPQCRETIQER-TFRPNRALGNMVElvkrlELEAaaeasPVPLCTRHQEPLKLFCQEEETPICVICRESRDHRShqVLPIEEAAEDYK-----EQIQSELQKLKSVRENVM-QMQLQDTITMKKLL-----------------------------------------------------------------------------------------------------------------------------------------------------------------------------------------------------------------------------------------------------------------
>UPI000D6A3244	112	0.211	1.022E-21	16	211	425	11	235	253
----------------EEATCPICLEYFQDPVLIPeCGHNFCRSCLTRSWGESPSeasCPQCRRTFVPGNIL-ANRQLARVV-EIAQRCDPeseegggfCRAHQEPLKLFCQHHKTLICRVCERSREHRdhRVIPLEEAFQEYQiqvGDCLKAQKEEKEKILtyrRETEQKMQEMLDlikrKRKNtvaefRELRRWLEEQEKLLLARMEEtEKEIVSRRDRrLGKHVKKPSSLEDLIQEMEEK---------------------------------------------------------------------------------------------------------------------------------------------------------------------------------------------------------------------
>A0A8D0BRC4	112	0.233	1.022E-21	16	134	425	11	142	277
----------------EEATCPICLEYFNNPVTLPCGHNFCEACIARyWeeLAIRATCPQCRQHFYRR-SVKPNRQLANVVElvkELQeakiVegKAGLCDKHQEPLKLFCKDEEVPICTVCDKGKEHRShlVIPIGEAAKEYQVKTMV--------------------------------------------------------------------------------------------------------------------------------------------------------------------------------------------------------------------------------------------------------------------------------------------------
>A0A8C8SGA9	112	0.211	1.022E-21	0	183	425	0	210	295
MASP-----ARAADIKDEALCSVCLEYLTEPVTITCGHNFCRACITQhceeWEKGTRlelTCPQCREPFQTG-EFKPNTQLNNIVQKIkepgihpgKGKKPMtdlCKRHEECLKLFCEEDGEAICWVCEKSRDHksHTVVPIEEAAQDYKeleqALALKKVKEKRAVItgeFNRLHtwlkeeEQGLLQRLAEEERETLQRLQENVSKLSQQSSSLQE-------------------------------------------------------------------------------------------------------------------------------------------------------------------------------------------------------------------------------------------------
>A0A670K0N7	112	0.222	1.022E-21	12	189	425	8	208	295
------------QRLRDEATCPICRDYFKDPVTIPeCGHNFCRSCLAQcWGESKAeaSCPQCRERVHRR-SLIPNRQLANVVEiakNLGFqegkeeggKGRICEKHQEPLKLFCKVHEAPICLVCDRSKEHENhkVIPLEEASEEYKVAashldfSLTAPNTLRpplflQKLTETERLKIVEKFR-----ELRQFLEeQEKGLLNHMEEVEKEIAGRRD-------------------------------------------------------------------------------------------------------------------------------------------------------------------------------------------------------------------------------------------
>A0A6P7XSW1	112	0.203	1.022E-21	12	167	425	7	198	298
------------ESLQDEASCSICLDYFTDPVMTDCGHNFCRSCITQtWkgRDTNFPCPQCRKR-SRQRNLRPNRQLGNITEmekKLSQTSVRlkeenlCEEHEEKLKLFCEEDQKLICLICRESQDHRshTVIPIEEAAQEYKeklkmhlkpvkkdledllkFEStegkkaeeLKRETERKRQIVGSEFEEL----HQFLNKEKQIFL-----------------------------------------------------------------------------------------------------------------------------------------------------------------------------------------------------------------------------------------------------------------
>A0A814ZZM3	112	0.283	1.022E-21	0	195	425	0	181	341
M-TNINYEYIDEQSIDANYKCSICMKPFQYPVTTPCDHTFCQECIQHWLnENHLSCPICRQHLLENQLIPItTRLILNILDQLVVKCLQCGQNDIQRGNFNDHIKKICSkSIlsCTASDI---QCP---------WSGTREELEKHLSICNYT--QLRSVLSQFMN-KNQLFEQQIQTLTNHVQ---TLQTAASNPISRLI-------------------------------------------------------------------------------------------------------------------------------------------------------------------------------------------------------------------------------------
>A0A819W513	112	0.266	1.022E-21	0	178	425	0	167	342
M-SNVQYEYVDESSIDENYKCLICNEPFQQPVTTSCDHTYCQECIQRWLdEGYSSCPVCRHPLSiNNIKLVTTRLILNILDRLLVKCLQCGQTGIQRGNFNDHINKICPkgeIVCSASDI--KCPWSG---QRDQF---------QNHLINCSYEQLRPVLDSLINTNRQLE-QQVQNLTNQVQ------------------------------------------------------------------------------------------------------------------------------------------------------------------------------------------------------------------------------------------------------
>A0A8C8S8U5	112	0.198	1.022E-21	9	193	425	0	225	423
---------VRQDDLQDEVSCSICLEYLKDPVTIDCGHNFCCMCISDYCERWSTagaalCPQCRAGFLQS-TFRPNRQLANIVEGFEQLALQtdkepmeklCEKHGKKLHLFCEDDGEAICLVCDKSREHRshTVIPIEEAAQDYKvglrqflgpawFLPLQEKVRARRELIvaefAKRHQaleeekQLLLQRLEEDEEETLRKLQENTAFLVEQSSSlvqlMSEIeQKCQQPAAD---------------------------------------------------------------------------------------------------------------------------------------------------------------------------------------------------------------------------------------
>UPI001B351421	112	0.222	1.022E-21	13	213	425	8	246	477
-------------KLQEEATCSICLDYFTDPVMTACGHNFCRECIRlSWekakgkkgRRRKGSsfpCPECR-EMSPQRNLRPNRLLTKVAEMARQhPCLQrhdlCQAHQEPLKLFCEEDQSPICVVCREAREHRlhRALPIDEAVQEYKLK-LEEDmECLREEMartetLQAQGQQALAewqaKVKERRERilvefEKMTLLLVEEERRLLQalKEEEEETMAR--LSERQASLDQQSHGLEMLLlrledrSQREP-------------------------------------------------------------------------------------------------------------------------------------------------------------------------------------------------------------------
>A0A6P7XT24	112	0.192	1.022E-21	12	167	425	7	198	478
------------ESLRDEASCSICLDYFTDPVMTDCGHNFCRSCITQSWEGRDTdfpCPQCR-EISQQRNLRPNKQLANMTEMVKKlsQCSVrpkeeslCEKHEEKLKLFCEEDQKIICLICRESRDHksHTVIPIEEAVQEYKeklkmhlkpvkknledlekFKStegkkaeeLKSETERKRQIVESEFEEL----HQFLNKEKQILL-----------------------------------------------------------------------------------------------------------------------------------------------------------------------------------------------------------------------------------------------------------------
>A0A8C3HMF0	112	0.198	1.022E-21	14	167	425	9	171	478
--------------LQEEATCSICLDYFKDPVmIIDCGHNFCRACITQclWgWETNLSCPCCRGSFLRR-NLKPNRQLANVAEvakQLSLRLFKeprgervCEKHLETLKLFCEEDQTPICVVCDRSKEHRahTVVPIEEAAQEYKV-----QIQSQLEILKKERAEILeCQL--SGEVKSQELL-----------------------------------------------------------------------------------------------------------------------------------------------------------------------------------------------------------------------------------------------------------------
>A0A8C3JRL2	112	0.198	1.022E-21	0	175	425	32	227	486
MAAR-----TPLEILQDEARCSICLEIFQDPVSIHCGHSFCRSCIIEtWegLTTNFSCPQCREMGDQK-SVRPNRELAKVSEaakSLNLQRDReeeggenlCEKHQEPLKLFCQDDKRLLCVVCDRSKVHRDhsVVPVDEAAQEYKVRGLwmfrdkgpeapgvgTERTEaAKQEIVRTYR-----KMHEFLEKQESSLLAQLEQLDT---------------------------------------------------------------------------------------------------------------------------------------------------------------------------------------------------------------------------------------------------------
>UPI000CE64B8C	112	0.198	1.022E-21	12	152	425	4	153	525
------------EKLQEEASCSICLEYFQDPVSIHCGHNFCRACITQcWaeLATNFSCPQCRQTAQQR-NFRLNRELANMVELVkQLKLPPtkepeaervCEKHREPLKLFCEEEQQLICLVCRESWAHgaHAVVPIEEAAQKYK-----EQVKARLQALREEREKLL--------------------------------------------------------------------------------------------------------------------------------------------------------------------------------------------------------------------------------------------------------------------------------
>UPI001D16140A	111	0.206	1.371E-21	13	171	425	8	174	280
-------------SLQDELTCSICLDYFKDPVSLDCDHNFCRACITQcWegFATEISCPQCREIFPQR-NLRLNRQLRNVVEaarELRLSSGRepeperqCEKHKEPLKLFCKEDEIPICLVCERSKEHRDhtVIPAEEAAKEFK-----EKIQAHLKTLKEEGEKLL-GLKVSREKRSQEHLRNIQ-------------------------------------------------------------------------------------------------------------------------------------------------------------------------------------------------------------------------------------------------------------
>A0A819KDH0	111	0.265	1.371E-21	0	168	425	0	170	341
MI-NIDYEYVDESSIDENYKCSICSKPFKHPVTTPCDHSYCQDCIQYWLdQGRSSCPTCRQTLSSNDLTPItTRLVLNILDRLLVKCSQCQQNGIQRGNLNDHITKFCPktvVICTASDI---KCPWSSTRDELQNHLLICNYERLRSVLTqliNINQQFEEQIQTLTN--HVQTLQ----------------------------------------------------------------------------------------------------------------------------------------------------------------------------------------------------------------------------------------------------------------
>UPI000C306580	111	0.201	1.371E-21	0	171	425	0	169	463
MASR----------LEEDLCCPVCHDIFKDPVILSCSHSFCKVCLQSWWTENPNreCPVCKRQHSRE-DLSPNLVLKNLCESFlldkRQRCSEslCSLHSEELKLFClDHQQPVC-LICRDSEKHSNHTfrPIHEAAQQHR-KQLQETLEPLKNKLK-VSEQVKVKFDQtAKHIQVQTRLTERQ-------------------------------------------------------------------------------------------------------------------------------------------------------------------------------------------------------------------------------------------------------------
>G1M6Y6	111	0.212	1.371E-21	13	168	425	8	204	473
-------------KLQEEATCSICLDYFRDPVMTACGHNFCRECIQlTWekaksrkggrkWKGSFPCPECR-ELGPQRNLRPNRLLTKVAEmarQHPVFQSRdlCRVHQELLKLFCEDDQSPICVVCRESQEHRphRVVPIEEAVQEYKLKleadmgYLQEEmmktgkLQAREKqtlaewkvKVREQRQRILVqfeKMDLLLVEEEQRLLQ----------------------------------------------------------------------------------------------------------------------------------------------------------------------------------------------------------------------------------------------------------------
>UPI001CF7EA06	111	0.218	1.371E-21	12	162	425	5	166	473
------------ESLHKEATCSICLEYFRDPVSIPCGHSFCRTCITQcWKERntNFSCPQCREvALQRN--FRPNRELGNVVEitkRLSLHAFQegedgevCEKHGEALKLFCSEEESLICCICRESRAHRthRVFPVEEAAQDYK-----KEAQSRLQSLKKETEKLqeLKQAGELKHQE----------------------------------------------------------------------------------------------------------------------------------------------------------------------------------------------------------------------------------------------------------------------
>UPI001D167CC3	111	0.177	1.371E-21	0	216	425	0	267	476
MATDNPVE-----SLQEEATCPVCLEYFKDPVIIDCGHNFCRACIAQcWeIpDTDVSCPQCRETVQQE-NLRLNRKLANVVEiakrlSLQAAKGAgeervCGEHQETLKLFCEEDQTSVCVVCHLSRAHRdhRVVPIKEAAQEYKekLQGalgplrkdLEEAlalmsaeekkttewqgkVQNRREMIagefNKLHtllreeEQLLLQSLEEEEKETLQRLQENVTKLSQQSSSLQQLiteleEKCQQPVVELLKDvkSTLSRSENVKLQE--PEAV----------------------------------------------------------------------------------------------------------------------------------------------------------------------------------------------------------------
>A0A6P7XRR6	111	0.209	1.371E-21	12	145	425	7	152	478
------------ESLRDEASCSICLDYFTDPVTIDCGHNFCRSCITQSWEGRDTdfpCPQCRKR-SRQRNLRPNRQLANVTEiakklsETSVRPKEenlCEEHEEKLKLFCEEDQKMICLICTESRDHRshTVIPIKEAVQEYK-EKLKMHLKPLRKNLE---------------------------------------------------------------------------------------------------------------------------------------------------------------------------------------------------------------------------------------------------------------------------------------
>A0A6P7XJJ7	111	0.220	1.371E-21	12	147	425	7	154	483
------------ERLREEASCSICLDYFTDPVIVDCGHNFCRSCITQSWEGKDTdfpCPQCRET-SQQTSLKPNRQLANITEMVKQlsQCPvrptkenRCEKHEKKLKLFCEEDQKIICLICRESRNHksHTVIPIEEAVQEYK-EKYEIELEPLRKKLKTI-------------------------------------------------------------------------------------------------------------------------------------------------------------------------------------------------------------------------------------------------------------------------------------
>UPI001C3FF476	111	0.222	1.371E-21	0	158	425	0	177	501
MASRDQV-----QRLTEELNCPICLDFFTDPVTLECGHNFCRSCITRsWeKQETNSCPECRQVIAKR-NLKVNWALVKIVEkaqELslasteMAIKRHCEKHREELKLFCETDKKLLCAVCSHGQEHRGhsFLPIEEAAEIYKgkvkssFASLTQRketalqTEAKQRQKMSQLKVICVGADFW--------------------------------------------------------------------------------------------------------------------------------------------------------------------------------------------------------------------------------------------------------------------------
>A0A8C8SDB8	111	0.212	1.838E-21	14	177	425	9	173	255
--------------LQDELTCPICVEYFKDPVLLDCAHNFCKACIIQCWEGSQTisCPRCRETFPQR-NLKPNRQLTNIVEaarELRFQSVReaeterlCEKHREPLKLFCKDDQIPICVVCDKSKEHRNhtVIPVEEATEEFK-----EKIQAHLKTLREKRETLLeCKV--SREKRSQ------ENLRTIQ-------------------------------------------------------------------------------------------------------------------------------------------------------------------------------------------------------------------------------------------------------
>A0A8C3JGP9	111	0.197	1.838E-21	15	184	425	10	206	450
---------------PDEACCSICLEIFQEPVFIHCGHSFCRSCITRtWegRTTNFSCPQCRETTAHK-TLRPNWELANVIEaakrlNLqpvkEVEGGEnlCEEHQETLKLFCKDDKRLLCVVCDRSKVHRDhsVVPVGEAAQEYKVRGvmgvlrhkgpeapavgAVDGTEaAKQEIVRTYR-----KMHEFLEKQESSLLAQLEQLDTEIRKAHEEI------------------------------------------------------------------------------------------------------------------------------------------------------------------------------------------------------------------------------------------------
>UPI00141A205F	111	0.240	1.838E-21	12	178	425	8	186	480
------------QRLRDEATCSICLEYFKDPLTIPeCGHNFCRSCLVQyWgeSEAEASCPQCRKTVQRR-SLTPNRQLANMVEiakNFSVqggkedkrKGGVCEEHQEPLKLFCKKDEAPICLVCDRSKEHKHheVIPLKEAFEEYKG-----EICRCLEILRKEREEILAyQAD--LEKESKDLlkLTETERLKTVEK------------------------------------------------------------------------------------------------------------------------------------------------------------------------------------------------------------------------------------------------------
>A0A6P7XKD9	111	0.214	1.838E-21	12	195	425	7	211	487
------------ERLREEVTCSICLDYFTDPVTTNCAHNFCRSCIAQsWkgAEKYFTCPQCRTR-SRKRSLRPNRQLANVVEIAKKLWQDsenlCQQHEEKLKLFCEEDQKMICFICKEARDHRshTVIPIEEAVQEYKeknkmhleplkkqlehflkFKCNEEKkAEELRNETEIQRQKIVSEFEELN-----QFLNeQKQNL---LSRLEQEKKAVFQRIGDKV-------------------------------------------------------------------------------------------------------------------------------------------------------------------------------------------------------------------------------------
>UPI0015904040	111	0.228	1.838E-21	12	178	425	8	186	490
------------QRLRDEATCSICLDYFKDPVTSPeCGHSFCRSCLIQcWgeSEAEGSCPQCRERVQRR-SLISNRQLANFVEiaqnlSLQegeeggGKGGVCEEHQEPLKLFCKEDEAPICVVCDKSKEHENhkVISLEEAFEEYKG-----EICRRLEILKREREEILAyQADldtESNN---LLKLTETERLKTVEK------------------------------------------------------------------------------------------------------------------------------------------------------------------------------------------------------------------------------------------------------
>UPI001C4B27F1	111	0.194	1.838E-21	12	171	425	9	192	513
------------QDLCEEATCSICLDYFRDPVTIACGHNFCHGCLAQcWEESvgEASCPHCRMTVQPG-NVIPNRPLANFVEitkKLRLQAPGgaggegrvCGEHQEPLKLFCKDDETPICVVCDRSKEHRNhdVVPVEEAAQEYKdqIYGCLENLrEKREQILasKAVAEKesedLLKETEAEREKTVYQFRQLHQ-------------------------------------------------------------------------------------------------------------------------------------------------------------------------------------------------------------------------------------------------------------
>UPI001C4C3042	111	0.219	1.838E-21	14	171	425	43	210	513
--------------LQEETTCSICLEYFKDPVTIECGHNFCQACLTQWWRESGnveiSCPQCREKVLQR-KLRPNRQLANLVEitkklSLqgttraEGKERVCEKHQEPLKLFCKDHETSICLVCDKSKEHENhkVIPLEEASEAYK--DLILNL---MKTLEKEREKILAfkaKTEE----ESQGLIKQTK-------------------------------------------------------------------------------------------------------------------------------------------------------------------------------------------------------------------------------------------------------------
>UPI00109F32FF	111	0.229	2.464E-21	12	167	425	8	171	172
------------QSLCDEATCSICLEYFKDPVTIPeCGHNFCRSCLVQcWgkLEAEASCPQCRITVQPR-SLISNRQLANAVEiakklSLPLQEGKvCEKHQETLKLFCKVDATLICVVCDRSKEHENhkVIPLEEASEEYK-RLI----CSRLETLRREREKMLAyQADlEKQSQDLQMSL-----------------------------------------------------------------------------------------------------------------------------------------------------------------------------------------------------------------------------------------------------------------
>A0A814T135	111	0.233	2.464E-21	0	173	425	0	188	191
MTTK--YEYMNEASTDPELICTICHSPLEDPCCTPCGETFCRECITKWIQTpNVSCPICRKDLSIDVLTQPSRNVRNMLDRIPVKCIVCGQDDLWRGNFDDHIQKVCPktVVSCsaadvnctwtgqRDQLNQHLLVCQ-FASIDKVkPAITELITEYQQLKDQVTRQI-PQINEQQNeikRLKEQLIQKDTQL-----------------------------------------------------------------------------------------------------------------------------------------------------------------------------------------------------------------------------------------------------------
>A0A670HN91	111	0.213	2.464E-21	12	167	425	8	173	259
------------QRLRDEATCSICLDYFKDPVTIPeCGHNFCRSCLIQcWgeSEAEASCPQCRERVQRR-SLVSNRQLANMVEiaqnlSLQegkeegGKGGVCEDHQEPLKLFCKEDEAPICLVCDRSKEHKHheVIPLKEAFQEYKG-----EICRHLEILRKEREEILA-YQAALEKESKDLL-----------------------------------------------------------------------------------------------------------------------------------------------------------------------------------------------------------------------------------------------------------------
>A0A6J1VII6	111	0.185	2.464E-21	8	182	425	45	238	392
--------VLLPGNLQDEATCSVCLEYFKDPVSIQCGHNFCRACITKsWksLEVDFPCPQCREVFKEK-SFRPNRQLANMSEIISQFILHggrgleddriCEKHKEALKLYCKDDQKTICVVCDRSRDHRPhaVVPVEEAAQEYK-----EQIQTRLDFLKKERQELLEfktQDDKksqellkTIETERQKVLSEFEGLRQFLHDQEQ--------------------------------------------------------------------------------------------------------------------------------------------------------------------------------------------------------------------------------------------------
>A0A670HXI5	111	0.181	2.464E-21	12	213	425	29	274	471
------------QDLCEEATCPICLEYFRDPVIIPeCGHNFCRACLTQcWgeSEGEASCPQCREIIQHR-NLIPNRPLQNVVEILvaeKVSLPGekgaegkgkiCEKHQEPLKLFCKEEEAPICVVCDRSKEHKKheVIPLEEASQEYKtretlaVKAdfekesqdLLKRTdSEREKMVaefrrlrqflEALEKNLLARMAEvekEVARKSEEHLARlSEKLSSLENriKVMQE--KFQQPASQllQVESGSGWSNL-----QDPP-------------------------------------------------------------------------------------------------------------------------------------------------------------------------------------------------------------------
>A0A803T790	111	0.239	2.464E-21	0	171	425	0	170	474
MASGDPVK-----KLCEELACPICLEYFKEPVSLSCGHNFCQSCLDLcWEEKEASCPQCREKVQEG-DTRPNRQLVNLVEiakelwSLKAeeRGRVCQRHQEPLKLFCKNHESPICLVCDKAKEHENhkVIPLDEASKEYK-DQILNFLETLKKEKEN----ILAfKADAAQ--ESQDLLKKTQ-------------------------------------------------------------------------------------------------------------------------------------------------------------------------------------------------------------------------------------------------------------
>UPI001551AC19	111	0.187	2.464E-21	0	234	425	0	289	477
MASS-----TTAGDVQDDAICSICLEYLTEPVTIVCGHNFCRACLSQYCEERGTgthltCPQCRAQFQKG-EFKPNTQLNSIVQKLKQLGLKpgkgqkeklCERHEERLKLFCEDDGETICWVCERSRDHksHTVVPIEEAAQDYKgklqgalgplrkeleeALALTskEEektTEWQRKvknkreMIagefNRLHtllraeEQLLLQRLEEEERETLQRLRENVTKLSQQSSSLQQLiteieGKCQQPVVELLKDvkSTLSRSENVKLQE--PEAVStdlKNVYKISLDMNEVLNKF----------------------------------------------------------------------------------------------------------------------------------------------------------------------------------------------
>UPI00109EEE2B	111	0.252	2.464E-21	12	167	425	9	174	482
------------QDLCDEATCSICLEYFKDPVTTAeCGHNFCRSCLVQCCgarGRQASCPQCRKTVQKG-NLIPNRQLAHLVElikklSLErVeeegrKGGVCEKHQEPLNLFCDDHESPICVVCEKSKMHENhkVIPLEEAFEKYK--GLI---CSRLEILMKEKEKIMAcQAD--LDKESQDLL-----------------------------------------------------------------------------------------------------------------------------------------------------------------------------------------------------------------------------------------------------------------
>UPI001590BE33	111	0.252	2.464E-21	12	176	425	8	184	490
------------QRLRDEATCSICRDFFKDPVTSPeCGHNFCRSCLIEcWgeSEAEASCPHCRQSVQRR-SLIPNRQLANFVEiakNLSVqggkeeerKGGVCEEHKEPLKLFCkVHEDPIC-MVCDRSREHENhkVIPLEEAFEEYKG-----EICRRLEILRKEREEILAfQAD--LDKESKDLlkLTETERLKTV--------------------------------------------------------------------------------------------------------------------------------------------------------------------------------------------------------------------------------------------------------
>A0A7L0WBK3	111	0.212	2.464E-21	0	152	425	0	153	498
MATQ-----SPLEKLHHEASCSICLGYFQEPVSIPCGHSFCRACITRcWegLEGNFSCPQCRQTVRQK-NFHPSRELAKIAAIAQQlsRCPTgdegwCQRHHEVLKLFCKEDQEPICTVCDRSQAHRfhTVLPAQEAAREYK-----EEIQARLQASKEEREKYL--------------------------------------------------------------------------------------------------------------------------------------------------------------------------------------------------------------------------------------------------------------------------------
>UPI001401F437	110	0.209	3.303E-21	15	178	425	4	188	192
---------------QKEVVCPICLDFFTDPVTLECGHNFCRPCITQsWDrEGRNSCPECREEFTDR-TLKVNRALVRLSEKARTlslnqtekeSKLQCEEHQEQLKLFCETDKKLICVICAAGREHksHSFMPVKEAVETYKdqmkssIQSLTKKESEIQQMEQQQKQKISGVLEQSHNLQSKitsQFAEQHKILIEKEQ------------------------------------------------------------------------------------------------------------------------------------------------------------------------------------------------------------------------------------------------------
>UPI0011560F2B	110	0.193	3.303E-21	13	166	425	8	190	204
-------------SFQDEVTCSVCLEYFTDPVSIECGHNFCRACISQcWgeSEPNFSCPQCRETAQQR-HLRPNRQLGNLVElvkRLRLQAVAepegqrvCERHQEALKLFCEEDQTPICVVCDRSRAHRahTVVPIEEAAQEYRFLAeqerlllarlgeLDEEIGRRRaenatRLCKEISQ-LSTRITELEG-KCQQP------------------------------------------------------------------------------------------------------------------------------------------------------------------------------------------------------------------------------------------------------------------
>UPI00071D56B1	110	0.205	3.303E-21	0	162	425	0	178	232
MAAR-----TPLEILQDEARCSICLEIFQDPVSIHCGHNFCRSCITRtWegQNTNFSCPQCR-EMEDQMSLRPNRELANVIEAAkrsnkeparEVEGGEnlCEKHKEPLKLFCQEDKRLICLVCDRSEVHRNhsVVPVDEAAKQYKkqiqtqLHLLKSEQEALQSSVMDRLDRIQDHTLEQLDPE----------------------------------------------------------------------------------------------------------------------------------------------------------------------------------------------------------------------------------------------------------------------
>UPI001C4C9B60	110	0.220	3.303E-21	0	171	425	0	174	277
MAAA---EY-SLQDLCEEATCSICLDFFTEPVTIDCGHNFCQACLKNyWVATEASCPQCREKVQYT-QLRPNRQLANVVAiakKLrnegEKRAKRnegaCEKHQEPLKLFCKEDQTLICVVCDRSKEHRNheAVPAEEAAQEYR-----DQICSYLEILKKEREHILA-SKAEAEKESQGLLKETK-------------------------------------------------------------------------------------------------------------------------------------------------------------------------------------------------------------------------------------------------------------
>A0A8C8SR11	110	0.196	3.303E-21	12	201	425	7	221	440
------------ERLQGEASCPICREHFKDPAVIDCGHSFCQACISQcWegLETNFSCPQCKETTQQK-HLRPNRQLAIVLEiakelSLQVLKGSgvekmCAKHQETLKLFCAEDQAPICVVCDRSRIHRahKVVPIEEAAQEYKekiQAHLKTLREEREKLLgckatgkgKSQEKKIVSEFEQlQQFLEEQErlLLGQVENL---EKEILEEQTDNVTKLSEEIARLSDM-------------------------------------------------------------------------------------------------------------------------------------------------------------------------------------------------------------------------------
>A0A6J0SF57	110	0.229	3.303E-21	12	190	425	6	209	450
------------QDLCEEATCSICLEDFKDPVITECGHNFCRACLTHCWEGSEgekvSCPQCRVKVGRN--LIPNRQLANFVEiakGLrfqeetisERNGGACGKHQEPLKLFCKDDEALICVVCDKSKEHRehQVVPLEEAAQNYK-KCIEAEEEAtigvfRQlhQFLEEQEKLLLAQMKELKEeiARERDELQVKfsTGLATL--DGlIQETEENyQKP------------------------------------------------------------------------------------------------------------------------------------------------------------------------------------------------------------------------------------------
>A0A8C3PM77	110	0.218	3.303E-21	16	175	425	7	185	455
----------------DEARCSICLEIFQDPVSIHCGHSFCRSCIIEtWegLTTNFSCPQCREMGDQK-SVRPNRELAKVSEaakSLNLQRDReeeggenlCEKHQEPLKLFCQDDKRLLCVVCDRSKVHRDhsVVPVDEAAQEYKVRGLwmfrDKGPEER---TEAAKQEIVRtyrKMHEFLEKQESSLLAQLEQLDT---------------------------------------------------------------------------------------------------------------------------------------------------------------------------------------------------------------------------------------------------------
>A0A8C3PC55	110	0.199	3.303E-21	0	194	425	0	226	460
MASA-----SPSQKMQEEATCSICLEYLTEPVTIDCGHNFCRACITQYSEHgepvSGTtfpCPECRMPFEKR-KFRSNRKLANIVDNIKQLRLKpgkgqkenlCEQHQEKLKLFCEEDGEAICVVCRESRDHRDHttLPVEEAAHDYKVKlqaalgpllmeleealALTSEEEKKsiewQGKVENRRQSItreFKKLHQVLSEEEQLLL---RRLAAEERETLQRLQDNITKLSEQ--------------------------------------------------------------------------------------------------------------------------------------------------------------------------------------------------------------------------------------
>UPI00146AC638	110	0.231	3.303E-21	14	183	425	9	195	477
--------------LQDEATCSVCLEFFKDPVSIECGHNFCRSCIVKsWqeLELDFPCPQCR-ELSQQRSFRPNRQLANMSEIISQFTLRgaraaeadglCPKHREALKLYCKDDGSSICVVCDRSREHRPhaVVPVEEAAEEYKekLQGrLDSLKKERQELLEfKVNDDKKTQeLLESIVLERQKLLSEFERLRQFLQD--QE-------------------------------------------------------------------------------------------------------------------------------------------------------------------------------------------------------------------------------------------------
>UPI001126275C	110	0.235	3.303E-21	11	173	425	30	211	491
-----------TEILRHEVSCSICLDYFKEPVSIECGHNFCRPCISRcWegLEMDFPCPQCRKR-SRQRNLRPNRQLANVVEVLakepEMKRRRleesnlCAKHEEKLKLFCEDDQEAICVICDRSRDHRahNVIPIEEAVEEYK-EKLESCLKPLKKELEEV---LRVKSREekrtlklTNNVEtqKQQILSEFEEL-----------------------------------------------------------------------------------------------------------------------------------------------------------------------------------------------------------------------------------------------------------
>A0A670HUJ3	110	0.215	3.303E-21	0	278	425	5	325	523
MADEMADE-SPVQNLCEETTCRICQEYFKDPVIIDCGHNFCQSCITEtWGESDgvPSCPQCREPCQQR-NVRPNRQLASIVEivkkfSLQatkgVEALGrvCERHQEPLKPFCKDDRAPICVVCDKSKEH-KVIPKEEAFDEHQgriLRHLEFLKEQREEILssklkrETESQYLLKQTDMERQkimadfKQLHQFLEEQECLLLARlKELDDEIKSWEDKhIAKLSEEMSSIDDLIKELEekQKQPateflQNMRSilercneNENKTMNafppgLEEQIENFskmhpFLEKETKKF----KDVVLSGPQENKAGS------AMPSSTPESIQ--------------------------------------------------------------------------------------------------------------------------------------------------
>UPI0004624EF8	110	0.244	4.427E-21	0	171	425	0	168	383
MASG---EPMKK--LCEQLACRICMEYFKKPVILSCGHNFCQSCLDRWWERRDAyCPQCREEVQEG-DIRPNRQLANVVElvkELESqkaeeKGRVCQWHQEPLKLFCKDHEAPISVVCDRSKVHENhkVIPLVEASKEYKI-WNFLET------LEKEGENILAhKAD--AAWESQDLLKKTQ-------------------------------------------------------------------------------------------------------------------------------------------------------------------------------------------------------------------------------------------------------------
>A0A6J0V783	110	0.219	4.427E-21	12	158	425	9	179	443
------------QDLSEEATCSICLDYFKDPVITECGHNFCRACLTHcWEESegeEASCPQCREKVRRN--LIPNRQLANFVEiakGLrfqgetitEGKGGACGKHQEPLKLFCKDDEAPICVVCDKSKEHRehQVVPLEEVVQEYKdmiCHHLVLLKEKRIKILaykaetEGKSQHLLTVMSDH--------------------------------------------------------------------------------------------------------------------------------------------------------------------------------------------------------------------------------------------------------------------------
>A0A8C0HJ81	110	0.206	4.427E-21	12	183	425	7	218	467
------------ERLQEEAICPICLEYMSEPVSVDCGHNFCRGCIAKhcqekglWADGPFSCPQCRASCHRS-GFRPNRQLANIVESIRQLGLRggpgtgtgmgtplCAQHDERLKLFCEEDEEAICVVCRESLHHRshTVYPIEEAAQVYKvgeclaspsVSSYCKETvkKKRERIVSEFGklHRLLAdeeKlLLQKLEEEEKRILLMiNENLARLVeQKSLLE-------------------------------------------------------------------------------------------------------------------------------------------------------------------------------------------------------------------------------------------------
>UPI00158FD716	110	0.239	4.427E-21	12	156	425	8	164	474
------------QSLSDEATCSICLEYFKDPVTIPeCGHNFCRSCLIQcWGESKAevSCPQCRQRVPRR-SLIPNRQLANFIElikDLrdqrekeeERKGRVCKEHQEPLKLFCKKDEATICMVCDKSKEHKHheVIPLKEAFEEYKG-----EICSCLKILRREREEIMAyQAD----------------------------------------------------------------------------------------------------------------------------------------------------------------------------------------------------------------------------------------------------------------------------
>A0A1U7SKZ0	110	0.234	4.427E-21	12	184	425	7	210	476
------------QRLQEEAICSICLEYFREPVTLDCGHNFCLACVTQcWeaSDKSTSCPECREIIQQK-NFRKNKQLANIAElsqklSLQVaqesgKAERlCEKHQEPLKLFCEEDQTSTCLVCHVSRAHRdhRLVPVEEAVQEYKEKietQLVILRKERlklQKFIvkkENVHQKYLnhvqAKRQKITNefKELHQFLEeQEQILLALVREVEEEI------------------------------------------------------------------------------------------------------------------------------------------------------------------------------------------------------------------------------------------------
>UPI00167F32EC	110	0.204	4.427E-21	14	158	425	9	169	477
--------------LQEEATCSICLDYFTDPVMTACGHNFCRECIQmSWekgkgkkgkrkQKSSFPCPECR-EMSPQRNLRPNRLLTKVAEmarqhpGLQKR-DLCQAHQEPLKLFCQDDKSPICVVCREAQEHRlhRVLPVDEAARDYKVK-LEEDIRYfREEMVK--TESLQAKEEQS--------------------------------------------------------------------------------------------------------------------------------------------------------------------------------------------------------------------------------------------------------------------------
>UPI00071DC4AD	110	0.176	4.427E-21	0	158	425	0	164	477
MAAR-----TPLEMLQDESCCSICLGIFQDPVSIHCGHSFCRSCITEtWegLTTNFSCPQCRETGDQK-SLRPNWELSNVIEaakrlNLqPVREVEgeenvCEEHQEPLKLFCQDDKRLICLVCDKSKMHRDhsVVPMGEAAQEYK-----KQTETQLHLLKSEQEALQSSMkDRQ--------------------------------------------------------------------------------------------------------------------------------------------------------------------------------------------------------------------------------------------------------------------------
>A0A1U7SJB8	110	0.211	4.427E-21	12	182	425	7	180	480
------------QAFEDEASCSVCLKYFEDPVTLDCGDNFCRACITQcWegFDADVSCPQCRESFPQK-TFRPNRQLGNLLELLQnFRGERepeqgadkvCQKHQEPLKLFCEDDQTLMCLFCVGS-AHEDhsVVPMEEAAQEYKeqiWRHLDVLEEEKEEIL-----ALIAQEDEQ----SQEPLKQ----TEIEKEKMQ--------------------------------------------------------------------------------------------------------------------------------------------------------------------------------------------------------------------------------------------------
>UPI0007198669	110	0.204	4.427E-21	13	186	425	16	223	483
-------------KLQEEATCSICLDYFTDPVMTTCGHNFCRECIRlSWekargkkgrkkRRGSFPCPECREPSPQR-NLRPNRLLTKVAEMARQHPGLqsrklCAVHQELLKLFCQDDQSPICVVCRESREHRHhgVVPIEEAVQEYKLR-LEDDMERLQeEMmktgkLQTREEQILAewqeKVKEQRDRivvEFEKtglfLLEEEQRLLQTLKEEEEETAA----------------------------------------------------------------------------------------------------------------------------------------------------------------------------------------------------------------------------------------------
>A0A3M0KD08	110	0.209	4.427E-21	12	179	425	7	215	488
------------ERLQEEAVCPICLEYMSEPVSIDCGHNFCRGCIAKhcqdkglWADGPFSCPQCRASCRRS-GFRPNRQLANIVENIRQLGLRgglgpelepgtplCPQHEERLKLFCEEDEEPICVVCRESLHHRphTVYPIEEAAHVYKVklqKSLenlsqeVEEVkklkKKRERIVSEFGklHRLLAdeeKllLQKLEEEEKQILLLINENLARLVEE-----------------------------------------------------------------------------------------------------------------------------------------------------------------------------------------------------------------------------------------------------
>A0A151P606	110	0.183	4.427E-21	13	142	425	8	153	505
-------------SFQEEVTCSLCLDYFTDPVITDCGHNFCRTCISKcWgeLEPNVCCPQCRETAPQR-NLRPNRQLGNMVElvkQLKLQAGRepegqyvCERHQEALKLFCEENEAPICVICKESREHQghKVLPIEEAAKDYKeqIRSCLEHLREQRE------------------------------------------------------------------------------------------------------------------------------------------------------------------------------------------------------------------------------------------------------------------------------------------
>UPI00053CEA14	110	0.193	4.427E-21	0	173	425	0	188	510
MAARRSVE-----SLQDEASCSICLELFQDPVSIHCGHSFCRVCITQnWkgLTTNFSCPRCREMVPRE-SIRPNWELANIIEiakSLNLQPVReveerenlCKEHQEALKLFCEDEERLICVVCDKSKVHcnHSVVPVDEAAKEYKerirtqLQLLKLEHEALQSSVKARGDRVQDYT-KRIEAEKQKIVTEYEQL-----------------------------------------------------------------------------------------------------------------------------------------------------------------------------------------------------------------------------------------------------------
>UPI00071CFE68	110	0.176	4.427E-21	0	158	425	0	164	524
MAAR-----TPLEMLQDESCCSICLGIFQDPVSIHCGHSFCRSCITEtWegLTTNFSCPQCRETGDQK-SLRPNWELSNVIEaakrlNLqPVREVEgeenvCEEHQEPLKLFCQDDKRLICLVCDKSKMHRDhsVVPMGEAAQEYK-----KQTETQLHLLKSEQEALQSSMkDRQ--------------------------------------------------------------------------------------------------------------------------------------------------------------------------------------------------------------------------------------------------------------------------
>A0A5N4EC97	110	0.204	4.427E-21	13	169	425	8	186	950
-------------KLQEEATCSICLDYFTDPVMTNCGHNFCRECIQlTWektkaqkrrrkQKGSFPCPECR-ELSPQRNLRPNRLLTKVAEmarqqpSLRSR-DLCQVHQELLKLFCEDDQRPICVICRESQEHRphRVVPIEEAVQEYKVgPGWGQDlPPPLQEKVKERRERIVVEFEKTGLflMEAKQHLLQ---------------------------------------------------------------------------------------------------------------------------------------------------------------------------------------------------------------------------------------------------------------
>A0A815W867	109	0.222	5.932E-21	0	168	425	0	173	235
MANNTNYEYVNETSIEPEFICIVCSSPFIDPLRTPCRHSFCRRCITKWIfGGNSSCPICRKHIGSiNSLTQATHSVKNFVEHLPVKCTLCETTNIRRRDFHEHIEKTCPKVhvsCSAADIKcpwkgtRDQLANHE--SKCTFEPL---RSTLTEIINE-NQQLKERINDQHDTIVQLMIQ----------------------------------------------------------------------------------------------------------------------------------------------------------------------------------------------------------------------------------------------------------------
>A0A8C3JRH3	109	0.215	5.932E-21	15	168	425	33	197	241
---------------PDESCCSICLEIFQDPVSIHCGHSFCRSCITRtWegLTTNFSCPQCRET-GDQMSLRPNRELANISEaakSLNLQRDReeeggdnlCEKHQEPLKLFCQSDKRLICTVCDRSKVHRDhsVVPVDEAAQEYKVRGLwmFRDTKGLKVLV------LLEQLDSEITKAHEEILQ----------------------------------------------------------------------------------------------------------------------------------------------------------------------------------------------------------------------------------------------------------------
>A0A8C3SYR3	109	0.206	5.932E-21	13	152	425	8	156	338
-------------SLQDELSCSICLEYFKEPVSIHCGHNYCRDCISQcWgeTETNFSCPQCRETAQQK-LFRPNRELGKVVEiarqlSFQVTVatggeQGCETHREALKLFCDTDQQLICVICRESQVHRahTVFPVEEAAQEYK-----KQIQTRLQTLKEEREKLL--------------------------------------------------------------------------------------------------------------------------------------------------------------------------------------------------------------------------------------------------------------------------------
>A0A815N939	109	0.278	5.932E-21	0	168	425	0	170	341
M-TNINYEYIDEQSIDANYKCSICMKPFQYPVTTPCDHTFCQECIQHWLnENHLSCPICRQNLLENQLIPItTRLILNILDKLVVKCLQCGQNDVQRGNFNDHMKKFCSkSIlsCTASDT--NCPWSGKREELEKHLSICNYTQLRSvlSQFMNTNQLFEKQIQTLTN--HVQTLQ----------------------------------------------------------------------------------------------------------------------------------------------------------------------------------------------------------------------------------------------------------------
>A0A151MLT9	109	0.182	5.932E-21	13	184	425	8	209	369
-------------SFQDEVTCSLCLDYFKDPVTIDCGHNFCQACIIQcWrkSELNFSCPQCRETAQQR-KLRPNRLLGNMVElvkQLRQqagKAPKgqrvCEGHREALKLFCQEDEAPICVVCDRSWAHRahTVVPLEEAAQVYKekilrclqhLRGQREELQGLKTEWQQESEWLLKqtKMERqlgvSECKELRQLLVKHENLlLALLEDLDTEI------------------------------------------------------------------------------------------------------------------------------------------------------------------------------------------------------------------------------------------------
>L7N007	109	0.222	5.932E-21	0	156	425	0	158	447
MASGD-----STNKLCEELSCPICLEYYKEPVmIISCGHNFCQSCLDQcWEEKEASCPQCREKVQER-DIRPNRQLANLVEiakELgrqkaEEKGRVCQRDQEPLKLFCKDHETPICVVCDRSKEHkkHKVIPLDEASKEYKdQIGNLLET------LKKEREKILAfKAD----------------------------------------------------------------------------------------------------------------------------------------------------------------------------------------------------------------------------------------------------------------------------
>UPI001C66FB0A	109	0.223	5.932E-21	17	189	425	12	211	516
-----------------ELTCSVCTDYFKDPVCLDCGHNFCQACITQWwkgLHTNFRCPECRETFSQR-NFKPNRQLRNIVEAsrtltLEsTKEPEvCEKHESALDVFCQEDQTPICMIChlCGDHREHTVVPIDEAAKDYKdqVRSCsVILKKEREEILsfklngESKSQELLKQLkreRQKIVSEFQQlcqFLKEQKRLLLAQLEElKQEIEKRRD-------------------------------------------------------------------------------------------------------------------------------------------------------------------------------------------------------------------------------------------
>A0A6P5C0U2	109	0.215	5.932E-21	13	173	425	8	190	1115
-------------KLQEEATCSICLDYFTDPVXTTCGHNFCRECIQlTWekargqkkrrkRKGSFPCPECR-ELSPQRNLRPNRLLTKVAEMVRQHPSPqsrdlCQVHRELLKLFCEDDQRPICIICRESQEHRphRVVPIEEAVQEYKVgPGLKLEedmEHLREEMXK--TEELQAKEEHtLAEWQSTASLkQQSHSL-----------------------------------------------------------------------------------------------------------------------------------------------------------------------------------------------------------------------------------------------------------
>A0A674JCX0	109	0.235	7.950E-21	10	141	425	12	144	146
----------KSKELRDELVCSICLDSFKDPVILDCGHSYCQACITKCWGASGTglCPQCRKPLPKR-ELRPNKSLEEAVNIARGLDEECEKHEEVLKFFCKEDRTLVCRVCRESREHRahTVIPIEAAAEEFKVGHL--RRNPRR-------------------------------------------------------------------------------------------------------------------------------------------------------------------------------------------------------------------------------------------------------------------------------------------
>A0A818BPS5	109	0.244	7.950E-21	0	178	425	0	167	184
M-SNIQYEYVDESSIDENYKCLICNEPFQQPVTTSCDHSYCQICIQHWLdEGYSSCPVCRHPLSiNNLKPVKTRLVLNILDRLLVKCLQCEQTGIQRGNFNDHISKICPkgsIVCS--------------ASDIKCPWSGQRDQLQNHLINCSYEQLRPVIDSFINTNRQLE-QQIQVLTNQVQ------------------------------------------------------------------------------------------------------------------------------------------------------------------------------------------------------------------------------------------------------
>A0A819IMF2	109	0.252	7.950E-21	0	151	425	0	157	192
MTSNNcQYEYMDETSINSELICIICNKPFIEPISTPCDHTFCRECLKRWIEKNKKnCPTCRHSiLSIDIVTQVSRPLRNMIDQLRIKCLVCNEMGLQRSNFNDHINKVCPkanVFCSAVDIKCNWTGLREELQKHLATCKCEPLRPLLAMLITENQQL---------------------------------------------------------------------------------------------------------------------------------------------------------------------------------------------------------------------------------------------------------------------------------
>K7F222	109	0.200	7.950E-21	13	167	425	18	205	268
-------------SLQEEAMCPLCLEYFTDPVVTACGHNFCHVCLSRcWEEPSPAtfCPQCRDPVQQG-PLRPNRQLANMVElvkQLTLQAVKgaggdgvCEEHQEVLKLFCEADQALICVVCDRSWAHRAhmVLPIVKAAQEYKgkiqahLKTLREErekllgwkaTGERRsQEYlketQAERQKIVAE-FQQQFLEEQERL-----------------------------------------------------------------------------------------------------------------------------------------------------------------------------------------------------------------------------------------------------------------
>UPI0015582346	109	0.216	7.950E-21	14	146	425	9	145	290
--------------LEDDLACPICLDSFQDPILLNCGHNFCQACITRvWdgLEENFSCPKCGKRFQER-HLHPNPLLGKVVERARqlgwgAEGSMCQKHKERLILFCKEDQALICVVCDRSKEHRahRVVPVEEAAQEYKGQF-----QRHLQILKN--------------------------------------------------------------------------------------------------------------------------------------------------------------------------------------------------------------------------------------------------------------------------------------
>UPI00071D6FDB	109	0.205	7.950E-21	0	184	425	29	246	373
MAARKPVEI-----LRDEARCSICREIFQDPVFIHCGHSFCRLCITEmWegLTTDFSCPLCKERESRK-SLRPNRELANMIEaakrltlqrDREVEGGEnlCEKHQEPLKLFCQDDKRLICVVCDRSEVHRNhfVVPMDEAAQQYKKQIqiqlyiLKSEQEALQsSMkdredrlkdhterTEAAKQEIVRtyrKLHEFLDKEESSLLAQLEQLDTEIRKAHEEI------------------------------------------------------------------------------------------------------------------------------------------------------------------------------------------------------------------------------------------------
>UPI0007DB735C	109	0.215	7.950E-21	12	183	425	24	201	436
------------EDLCEEATCSICLEYFKDPVSVECGHNFCRDCMTQFCEKSGTkktsCPQCRKEVLQS-NIRPNRLLANFVEitkKLSLQGLKreegrervCGKHQEPLKLFCKEDDVSICVVCDRSKEHRNhtVIPIEEAAQDFKVlMGI------HQDVLEKEEENILAYKVETEE-ESQYLLEIKE---KCQQ-PPAE-------------------------------------------------------------------------------------------------------------------------------------------------------------------------------------------------------------------------------------------------
>A0A8D2KW37	109	0.207	7.950E-21	0	157	425	0	181	440
MAAS-----SPRKRLQDEVTCCICLEFFAQPVTLDCGHNFCRACIETcWgdasADAPETaaCPQCREKVERR-SLKPNRQLANFVEiakELTVqprpadgRWKVCELHEEPLKLFCRDDKAPICVVCDRSKEHRehNVVPLEEASQEkerEKILKLTEKERQRTvDLFRQLHQflaiqeeLLLAQMDE---------------------------------------------------------------------------------------------------------------------------------------------------------------------------------------------------------------------------------------------------------------------------
>A0A803SLE2	109	0.209	7.950E-21	10	202	425	5	238	446
----------KAEKLCLELSCPICLEYFKEPLSLSCGHNFCQSCLDQcWEGKEASCPQCREKVQEG-DIRPNRQLVNVVEivkELgsqkaEEKGSICQKHQEPLKLFCKDHETPICVVCDKSKEHknHKVIPLDEASKEYKVGGGKIGTpnkvlwciSPynpvavvekdktaaafRRmhQFLEEQERNLLAKMDEvekeisAKGEEHLARLSEElSSLSKLIQEMEEK---LQQPASEllQV-RPRLSP------------------------------------------------------------------------------------------------------------------------------------------------------------------------------------------------------------------------------
>UPI001CF9957E	109	0.206	7.950E-21	11	204	425	6	240	467
-----------SEELTNEAVCSICLDYFYEPVLTDCGHNFCRACITEfWNRSEGKvfCPNCRAEFEQK-VLRPNRQLANLVNSIRKLSLVirgkpaeeqlCKEHEEKLKLFCEDDLKPICVVCDRSLQHRyhRVLPVGEVVKRYKkqleqsRDYLkkqmesiliaqAEGESKIYKInadTETERQKIISKFDQlqhSLNREKEKLLQnldrdRTLNLET-VNDHLAHLAQQTCTIFSAIEEINERLKL----------------------------------------------------------------------------------------------------------------------------------------------------------------------------------------------------------------------------
>A0A6J0XLI4	109	0.220	7.950E-21	13	165	425	8	175	474
-------------KLQEEATCSICLDYFTDPVMTTCGHNFCRECIQlTWekakgqkkrRKRKGTfpCPECR-ELSPQRNLRPNRLLTKVAEMVRQHPSLqsrdlCQAHQELLKLFCEDDQRPICIICRESQEHRphRVVPIEEAVQEYKLK-LEEDMEYLREEMMKTGE-LQAK-EEQTLAEWQK-------------------------------------------------------------------------------------------------------------------------------------------------------------------------------------------------------------------------------------------------------------------
>A0A6P7XYM2	109	0.225	7.950E-21	12	193	425	7	232	477
------------ESLRHEASCSICLDYFTDPVTIDCGHNFCRSCITQTWEESDTnfpCPQCRER-SRQRNLRPNKPLANMtelVKDLYQNLLRrkeenlCEKHEEKLRLFCQEDQRAICVGCEKSQDHRshTVIPIEDAVQEYKeklkmhleplredledllkFKSteekkaeeLKTETERKRQIVESEFeelQQFLNKekkiLFSRLEEEEKKILQRiTENVTQVEQQS----FALKQLISE---------------------------------------------------------------------------------------------------------------------------------------------------------------------------------------------------------------------------------------
>UPI001419A2E0	109	0.205	7.950E-21	12	169	425	5	175	478
------------ESLHKEATCSICLEYFRDPVSIPCGHSFCRSCIAQcWKERStdFSCPQCRvVSLQRN--FRPNRELGNVVEIAKRlgSCaeqeelggggggrQVCEKHREALKLFCSEEEDLICCICRESRAHRShaVFPVEEAAQDYK-----KEIQSRLQSLKEEKEKLLGlKLAGENR--HQEYLKQ---------------------------------------------------------------------------------------------------------------------------------------------------------------------------------------------------------------------------------------------------------------
>UPI00141A663E	109	0.252	7.950E-21	12	167	425	10	175	496
------------QDLRNESTCSICLDYFKDPVTIPeCGHNFCRSCLIRcWgeSEAEASCPRCSKTVQQK-NLIPNRQLANIVELIKKlslqagkeereKGKVCKEHRKPLKLFCKEDEAPICVVCGKSKEHENhkVIPLEEAYEEYK--GLI---SSRLQILRREREKFLAyQAD--LEKESQDLL-----------------------------------------------------------------------------------------------------------------------------------------------------------------------------------------------------------------------------------------------------------------
>UPI00158FF65E	109	0.225	7.950E-21	0	174	425	0	198	496
MASRGP----TTTSFYDEATCPICMEYFKDPVTVDCGHNFCQACITRHLgesNADPSCPQCREKLEPN-NFSPNRQLANLTvlvkkvqegRQAEGKGGVCKGHREPLKLFCMDDQVPICMVCTRSNLHRGhsVFPAEEAAHQYKerigvrVKSLKQERKGlldRKLAKEEKKQKCLEQLEtEKQNITSafekmHEFLVQKQHLW----------------------------------------------------------------------------------------------------------------------------------------------------------------------------------------------------------------------------------------------------------
>UPI00074FC780	109	0.213	7.950E-21	17	151	425	12	174	498
-----------------EMTCPICLEYFKEPVILDCGHNFCHACLTQcWGESGAgtSCPQCRETVPRR-NFKPNRHLANVVEiarklqegnSAEGTWGVCEKHQEALKLFCNDDQAPICVVCDRSKEHkaHAVVPAEEAAQEYKgkikilLKSLekkreqfVELQELRSQgcMLEEDKQKV---------------------------------------------------------------------------------------------------------------------------------------------------------------------------------------------------------------------------------------------------------------------------------
>UPI001419D346	109	0.207	7.950E-21	12	228	425	8	266	511
------------QDLCEEATCPICLECFRDPVIIPeCGHNFCRSCLIQcWgeSEGEASCPQCREIIQHR-NLIPNRPLANVLKKLtdgkirlqgeketEGKGKICEKHQEPLKLFCKEDESPICVVCNVSKEHKSheVVPLEEASQEYKdqiSSCLDKLRKEREKILefkahaEKESQDLLKQTDaerEKMVAEfrrIHQFLEEQEKLILAQMEElEKEIAAKredhQARISGELSTldslIREMEEKLQEPASELLQDIGSFLQRSQAKEN----------------------------------------------------------------------------------------------------------------------------------------------------------------------------------------------------
>A0A814PVC1	109	0.241	1.065E-20	0	227	425	0	238	266
MISSSFYEYIDRESIDSDIICLLCHNPFIDPIVTQCGYTYCRLCIENYMGSGSNCPsqLCNQLLNTD-HLIPNPPLrvaISILDKLKVRCQLCEKTNIDRGTFDEHIKTSCSeYRidCPGKNI--GCQWFGprNAYDEHTKTCLFEKLRPmvdiLYKVIENQRLDIekLQKQTEQQTTEiGQLNTQVDQQKTKLEQ---QKTELGQQ--KTEIELqKSKFEQLEAQLQQQ-PIRIGgiQSQNQNQNHE-----------------------------------------------------------------------------------------------------------------------------------------------------------------------------------------------------
>A0A8C3HMS5	109	0.224	1.065E-20	17	167	425	12	172	293
-----------------EVTCAVCLDYFKDPVSLDCGHHFCQACITRcWeaLSTNFHCPECRETFSQR-NFKPNRQLRNIVEAsrtltLEPEVQMvCEKHNEDLKVFCQEDQTPICMVCHLSRDHkeHPVVPIEEAAEDYKVRnhGMVHEL---LKQLETEKQKIVSEFQQlRQFLEKQERL-----------------------------------------------------------------------------------------------------------------------------------------------------------------------------------------------------------------------------------------------------------------
>A0A670HPA4	109	0.217	1.065E-20	12	213	425	11	239	346
------------QDLRDEATCSICRDYFKDPVTIPeCGHNFCRSCLVQcWgkLEGEASCPQCRKTVQQN-NLIANRQLVNFVELIKKlslqegkeeggKGKVCKEHRKPLKLFCKEDEAPICVVCGKSKAHENhkVIPLEEAYEECKKLTeterqkTVEKLRQLRQFLEEQEKHLLNEIedvEEQIARERDEQLARFSNELSSLERSIQELeEKRQKPANELLQDmRTTLERYGKRESQENP-------------------------------------------------------------------------------------------------------------------------------------------------------------------------------------------------------------------
>UPI001C4CDBE4	109	0.242	1.065E-20	16	169	425	11	175	378
----------------EELACPICLECLKDPVTISCGHNFCQACLSQcWgeLEKEVSCPQCREKVQER-NLRPNRRLAKVMEiakELSFQGGRsqraeekgrcCEKHQEPLKLFCKDHKVSICVVCDRSKEHenHNVIPVDEASEEYK--YLI---WSLVKILKEDRKDILAdKADTEQ--ESQDLLKQ---------------------------------------------------------------------------------------------------------------------------------------------------------------------------------------------------------------------------------------------------------------
>UPI00074FDCCC	109	0.240	1.065E-20	0	192	425	0	222	422
MA-----EDSPVQGLCEETTCSICLEYFRDPVIIDCGHIFCQACLTEYcgkFGTDASCPHCRETVQQK-NFRPNLQLASIVEiakkfSLhrlkgaETSGPVCERHQEPLKLFCQDDQTPICVVCDKAKEHRghTVIPKEEAFEEYKVKSqaylefLKEEREeiwSSQQSLEAEGQTLLEQTERERQkimAEFKQMHQfleaQERHLLAKLRDLDDHIkdkrNAHIDKLS----------------------------------------------------------------------------------------------------------------------------------------------------------------------------------------------------------------------------------------
>A0A1S3AHT8	109	0.192	1.065E-20	13	173	425	8	183	475
-------------KLQEEATCSICLDYFTDPVMTACGHNFCRECIQlTWEKSKGKkgrrkrrgtfpCPECR-ELSPQRNLRPNRLLTKVAEMARQhpglrKSDLCRVHQELLKLYCEDDQNPICVVCRESREHRthRVLPVEEAVQEYKSK-LEEDmEELRVEMMKTAS----LQVQEEETlAEWQEKVEERRQL-----------------------------------------------------------------------------------------------------------------------------------------------------------------------------------------------------------------------------------------------------------
>A0A8D2J4E3	109	0.254	1.065E-20	12	167	425	8	168	476
------------QALCDEVTCPICLEYFKDPVtVTECGHNFCRGCLVRgWgeTDTEASCPCCRETMTRS-KFSQNWQLANVVEiaktlHLqQVKQGLCGKHQEPLKLFCQDDHILICVVCDRSKVHKSheVIPIEEASQEYKNRIANCLTVLR--MERS---NILeYKAD--TEKESQSLL-----------------------------------------------------------------------------------------------------------------------------------------------------------------------------------------------------------------------------------------------------------------
>UPI001D16863D	109	0.186	1.065E-20	0	216	425	0	268	477
MASP-----ATAGEVQDEAICSICLEYLMEPVTIACGHNFCRACIAQYCAEKGagtplTCPQCRAQFQKG-EFRPNTQLSNIVQKLKQlrlkqgkgeKEDLCERHEERLKLFCEEDGETICLVCEKSRDHksHTVVPIEEAAQEYKeklqgalgplrkdleeALALTSKekkktTEWQRKvknkreMIagefNKLHtllreeEQLLLQSLEEEERETLQRLQENVTKLSQQSSSLQQLiteieEKCQQPVvkllKDMKSTLSRSE--NVKLQE--PEAV----------------------------------------------------------------------------------------------------------------------------------------------------------------------------------------------------------------
>UPI0014194DC2	109	0.209	1.065E-20	12	178	425	8	187	482
------------QRLRDEATCSICLDYFKDPVTIPeCGHNFCRSCLIQyWgeSEAEASCPQCRKRVQIR-SLIPNRQLANFVELIEnlslqegkeeggRKGRVCEKHQEPLKLFCKVHEAPICVVCDKSKehEHHKVIPLEEAFQEYKG-----EICHRLEILKKQREEILGyQADLDKECKDLLKLTETERLKILEK------------------------------------------------------------------------------------------------------------------------------------------------------------------------------------------------------------------------------------------------------
>A0A821XND9	108	0.227	1.427E-20	0	295	425	0	331	343
MISSSFYEYIDRESIDSDLICKICRSPFIDPIVVQCGDTYCRLCIENDMENGSHCPsqSCNQLLSIDHLTpnPPPRLVVSMLDKLKVRCQLCNETNINRGIFDEHVKTSCSeYRidCPGKTI--GCQWFGsrNEHDEHTKTCLFEKLRPvvdiLYKIIESQSldiEKLKKQIEQQAAELGQQKTQVDQQKAQLEQqkaESIQQkiqLDQQKTQLEQQTTElgqQNiPLEQLTAKVRQLN-TQVDQqnTQFEQQKTESrqqeiQLDQqkTQLEQQTAELGQQKTEIELEKTQIEQLKAQLQQQ-QIQ---ISDIQSENQtqknetasIRKQITILQEEIN---------------------------------------------------------------------------------------------------------------------------------
>UPI00109F6B13	108	0.196	1.427E-20	16	187	425	11	218	357
----------------EEATCSICLEYFKDPVTINCGHNFCQTXLTQyWAESStdSSCPQCRETVQQR-NFRPNCQLANLVELVKKlqegrkedgKRGMCPRHQEPLKLFCNNDQDPICVVCDRSKEHRehSVFPMEEASQEYKdikstlsryekalGRHLVELCPGLEETLRICAQKnsALEKAIEkcEVNvtlyPDTAHPnLILSEDLKCVQwGDRRQDLPDN---------------------------------------------------------------------------------------------------------------------------------------------------------------------------------------------------------------------------------------------
>UPI0011C0EB15	108	0.211	1.427E-20	15	157	425	5	151	459
---------------EEDLCCPVCQDVFREPVVLSCSHSFCKDCLQSWWRQKQTqeCPVCKRR-SSKLNPPVNLALKNLCEAFRVqraSEDFCSLHSEKLKLFClDHHQPVC-VVCRDSEQHTNHTirPINEAAQQHK-KKLEETLEPLKKKLK-VFEEVKVKFDQ---------------------------------------------------------------------------------------------------------------------------------------------------------------------------------------------------------------------------------------------------------------------------
>UPI001C3F64AC	108	0.227	1.427E-20	0	160	425	0	172	474
MASRHQV-----QRLTEELNCAICLEFLNDPVSLDCGHNFCRSCITRsWKKHkENSCPECRQVTAER-KLNVNWALAILVEKarefILVPtqlaiKPQCEKHREELKLFCETDKKLICVVCIHGQEHRGhsLLPIDEAAEIYKdqakssLASLTQRKESALQIEAEQREKI-SQVKEHAN------------------------------------------------------------------------------------------------------------------------------------------------------------------------------------------------------------------------------------------------------------------------
>UPI00092E3957	108	0.179	1.427E-20	15	142	425	10	153	489
---------------QEEVTCSLCLDYFTDPVITDCGHNFCRTCISKcWgeLEPSVCCPQCRETAPQR-NLRPNRQLSNMVElvkQLKLQAGGepkgqyvCERHQEALKLFCEENEVAICVICKESREHQghKVVPIEEAAKDYKeqIRSCLEHLREQRE------------------------------------------------------------------------------------------------------------------------------------------------------------------------------------------------------------------------------------------------------------------------------------------
>UPI00159192C6	108	0.250	1.427E-20	12	167	425	8	174	492
------------QDLCDEATCSICLEYFKDPVTTAeCGHNFCRSCLVQCCgarGRQASCPQCRETVQKR-NLIPNRQLAHLVELIKelslqreeeeggRKGRVCEKHQEPLNLFCEDHESPICVVCEKSKMHENhkVIPLEEAFEEYK--GLI---RSLLEILMKEKEKILAyQAD--LDKESQDLL-----------------------------------------------------------------------------------------------------------------------------------------------------------------------------------------------------------------------------------------------------------------
>UPI000E77EBB2	108	0.208	1.912E-20	0	173	425	0	184	253
MAARNRV-----QDLQEAVICSICLAYFNDPVILKCGHNFCRACITQYCKESKTspsysCPQCREPFQEG-EFHPNWQLRNIV-DIAKNIPEprgkkaCEEHEELLKLFCEVDQTPICVVCRESRSHkeHSMVPIEEAALDYK-DQIQSRLESlkkeREEILsfkssgEHKSQELLKQL----KRERQKIVSDFQQL-----------------------------------------------------------------------------------------------------------------------------------------------------------------------------------------------------------------------------------------------------------
>UPI001C671036	108	0.203	1.912E-20	14	171	425	9	182	361
--------------LQDELTCSICLDYFKDPVSLDCDHNFCRACITQcWggFATDVSCPQCREIFPQR-NLRLNRQLRNVVEaarELRLQTGRepeperlCEKHKEPLKlxxxxxxxXFCKEDEIPICLVCDRSKQHRDhtVIPAEEDAEEFK-----EKVQAHLKMLREEREKLLgCKV--SREKRSQEYLRNIQ-------------------------------------------------------------------------------------------------------------------------------------------------------------------------------------------------------------------------------------------------------------
>A0A818CZM0	108	0.235	1.912E-20	0	160	425	0	169	393
MAkdSKSAFEYMNEMSIDNYLKCPICTDPFLDPVSTPCKHTFCRQCILAWLERRQTsCPSCREELSKKDLTSIsVIFIHGMLNEIQVKCTLCGETNLQRGNFQNHINNLCPkadvSCSINSDMScswigsRDQLEIHQ--SECK-----IYQSKLMKEINCVKDQrseIL-TVDRREN------------------------------------------------------------------------------------------------------------------------------------------------------------------------------------------------------------------------------------------------------------------------
>A0A672UIS8	108	0.199	1.912E-20	12	173	425	7	206	451
------------ERLQEEAICPICLEYMSEPVSIDCGHNFCRGCIAKhcqekglWADGPFSCPQCRASCHRS-SFRPNRQLANIVESIRQLGLRgglatepaagtplCLQHDERLKLFCEEDEEAICVVCRESLHHRPHTiyPIEEAAQVYKVgevggphPALMHPrhaGKKRERIVSEFGklHRLLAdeeKllLQKLEEEEKRILLLINENL-----------------------------------------------------------------------------------------------------------------------------------------------------------------------------------------------------------------------------------------------------------
>A0A8C8RK58	108	0.227	1.912E-20	13	157	425	13	183	456
-------------SFQDEVTCSICLEYFTDPVTIECGHNCCRACISRcWgeSETNFPCPQCRKPAQQR-HLRPNKQLGNLVE--LVKCLRgqavpgpqegkvCERHQEPLKLFCGEDQTPICVICRESRAHRahTVAPIEEAAQEYRVRpsyrhgwcyrlSLSAGTEPlawRQTAVE--RQLVVSQCEQ---------------------------------------------------------------------------------------------------------------------------------------------------------------------------------------------------------------------------------------------------------------------------
>A0A665W014	108	0.227	1.912E-20	15	157	425	5	154	461
---------------EEHLLCPICQDIYREPVLLSCSHSFCKNCLKNWWKASSErqCPYCMRRSSRD-DPPVSLVLRNLCEAFLQQCDHnpsedfCRQHSEKLKLFCvDHQQPVC-LVCRDSEIHtnHRFRPIDEAAQQHK-KQLKETLEPLKEKLKR-FEKIKVKFDQ---------------------------------------------------------------------------------------------------------------------------------------------------------------------------------------------------------------------------------------------------------------------------
>UPI000711A4FD	108	0.197	1.912E-20	13	171	425	8	178	465
-------------SLQDEASCSICLQYFQDPVSIHCGHNFCRACITQnWEESdaNFSCPRCRETAQQK-NFRPNRELAKIIEiakQLSLQAARgatggekvCEKHQESLKLFCEEDHTPICLICRESQAHkaHAVVPIGEAAQDYK-----EKIQVRLQVLKDEREKLLGerQTEEERTQDFLEELETEK-------------------------------------------------------------------------------------------------------------------------------------------------------------------------------------------------------------------------------------------------------------
>A0A671X8P1	108	0.212	1.912E-20	14	157	425	12	162	471
--------------LEEDLCCPVCHDVFREPVVLSCSHSFCKDCLQYWWTERQTreCPVCRKRSSNN-RPAVNLVLKNLCEtflqerDQRASEDLCSRHSEKLKLFClDHQQPVC-VVCRDSEQHtnHRFRPIDEVAQQHK-KKLQETLEPLKKKLK-VFEEVKVKFDQ---------------------------------------------------------------------------------------------------------------------------------------------------------------------------------------------------------------------------------------------------------------------------
>A0A8D0BNH2	108	0.211	1.912E-20	16	172	425	11	193	475
----------------DEATCSLCLEYFKDPVSVDCGHNFCQVCITQCLrKAKSSCPQCRETISQR-NFRPNRQLANLVElikklQLEMqekeKRGVCGKHQEPLKLFCKDDEECICLVCDKSKEHkdHDVLPLEEASQEYKrkvnnqIPSLVKKrkaLEALRSEEEQKSQKCLTLLeKERQNGLSvfeklQKSLEENKH------------------------------------------------------------------------------------------------------------------------------------------------------------------------------------------------------------------------------------------------------------
>UPI0010A09313	108	0.217	1.912E-20	0	209	425	0	230	481
MAASGGPE----QDLCEEVTCPICLECFRDPVIIPeCGHNFCRSCLIQcWgeSEGEASCPQCREIIQHR-NLIPNRPLANVLEKLtlgklrlhggkgaEGKGKICEKHQEPLKLFCKEDESPICVVCIASKEHKSheAILLEEAFEEYKdqIRScLDNVKKEREKILefkagtEKESQDLLKQTDAEREkmvadfRQLHQFLEEQEKLLLVQM---AEVEKE---IAAQRE--EHLARLSRELS-----------------------------------------------------------------------------------------------------------------------------------------------------------------------------------------------------------------------
>UPI001D164E43	108	0.215	1.912E-20	16	171	425	11	174	485
----------------DELTCSVCTDYFQDPVSLDCGHNFCQACITQcWegLRTNFCCPECRETFSQR-SFKPNRHLRNIVEAsrtltLEpAKEPEvgtvCEKHKRVLDVFCQEDQTPICMVCHLSRDHkeHSVVPIEEAAEDYK-PQI----QSRLTSLKKERDKILSyKSSEENT--SQELLKQLQ-------------------------------------------------------------------------------------------------------------------------------------------------------------------------------------------------------------------------------------------------------------
>UPI000CE64EAD	108	0.191	1.912E-20	16	165	425	11	172	528
----------------EEVVCPICLDFFNDPVSIDCGHNFCRFCITEyydkWeIEEEGVfCPQCRKKFRKE-KCKTNWQLASMVENIQQLGIRpenlkkqivCRQHKDTLKLFCEDDDEVICVVCDKTQQHRshTLVPIEEAAQDYKVK-LQKDIELLKKTMEEIS-KL--ESRERNKPQNWK-------------------------------------------------------------------------------------------------------------------------------------------------------------------------------------------------------------------------------------------------------------------
>A0A2Y9E2F3	108	0.222	1.912E-20	11	164	425	6	174	572
-----------TRKLQEEATCSICLDYFTDPVMTACGHNFCRECIQmSWekgrrkkgrrkRRGSFPCPECR-EMSPQRNLRPNRLLTKVAEmarqhpGLQKR-DLCQTHQELLKLFCQEDQSPICVICRESREHRphTVFPIDEAIQDYKVK-LEENIEyLREEMMK--TEAALARQDRTVK-EWQ--------------------------------------------------------------------------------------------------------------------------------------------------------------------------------------------------------------------------------------------------------------------
>A0A820RP40	108	0.245	2.561E-20	0	227	425	0	238	266
MISSSFYEYVDRENIDPDLICRICRSPLIDPILVQCGDTYCRLCIENYMGSGSNCPsqLCNQLLNTD-HLIPNPPLrvvISILDKLKVRCQLCEKTNIDRGTFDEHIKASCSeYRidCPGKNI--GCQWFGprNAYDEHTKTCLFEKLRPmvdiLYKVIENQRLDIekLQKQTEQQTTEiGQLNTQVDQQKTKLEQ---QKTELGQQ--KTEIELqKSKFEQLEAQLQQQ-PIRIGgiQSQNQNQNHE-----------------------------------------------------------------------------------------------------------------------------------------------------------------------------------------------------
>A0A6P8RA15	108	0.223	2.561E-20	12	149	425	7	156	305
------------QTLREGVSCSLCLDYFTDPVMTDCGHNFCRSCITQaWEGRDPDspCPQCRKRSHQR-NLRPNRQLAHITEMVKNLCQtsvkpkeenRCEKHAEKLELFCEEDQKMICLICRESQDHisHTVIPIEEAEQEYK-EKLKMHLEPLRKNLEDLLQ-----------------------------------------------------------------------------------------------------------------------------------------------------------------------------------------------------------------------------------------------------------------------------------
>A0A3N0YTC4	108	0.235	2.561E-20	15	157	425	9	164	436
---------------QNEFLCPVCLDILKDPVAIPCGHSYCKICISGcWIQEDEkrvySCPQCRQTFSPRPALAKNTILAEMVEKLkKIKLPAdCYAGAGDLQcDVCtgrKHKAIKSCLVCLNSYC-QNHLEQHESLFKGKRHNLTEATGRLQEMICPKHDKILevfCRTDQ---------------------------------------------------------------------------------------------------------------------------------------------------------------------------------------------------------------------------------------------------------------------------
>A0A4W4G790	108	0.213	2.561E-20	12	198	425	20	233	448
------------EELHTELTCPICLDMFNEPVILECGHHFCRSCIRQcWeakSEESTSCPKCRKRCTR--SLRPNSLLCNVVQSVRrlssVTASHaepvsnlCTDHEEKLKLFCEDDQVAICLVCGLSRDHktHNVIPINEAYDNYKVDQclflkirLCSKSSRKHELVQGICFPLnwhLTfLFREMAN--KVKRLKVlGDTLThTTSQLSQLEL--SKHLIqtkLSQVENP----------------------------------------------------------------------------------------------------------------------------------------------------------------------------------------------------------------------------------
>UPI000775E391	108	0.210	2.561E-20	16	188	425	8	209	467
----------------EEATCSICLDYFQDPVLIPeCGHNFCRGCLTRsWgtSESKASCPQCRQTFGPRNVL-PNRQLARLVEEAG-RCGGCCdeeggslcpKHREPLKLFCKDHKTLICVVCDRSKEHRGhsVIPAEEAFQEYQIKvgyWLKAQKEEKEKIatYKTdTEQTVQEMLDlikkEKKNivaefRELQLWLEGQEKLLLARMEEtEKEIMAKK--------------------------------------------------------------------------------------------------------------------------------------------------------------------------------------------------------------------------------------------
>UPI001129889A	108	0.252	2.561E-20	17	153	425	13	158	471
-----------------DLTCPVCLEYFTDPVTLGCGHNFCRSCISRCWERPGScffCPVCRQNCPRR-SLEGNRQLGEAVQRLctqpAQTCPGCQctnrQHE-TFKLFCREDESILCMVCNRSQEHRshNMISIEEAEQEYK-EKLQRLLDPMRQTIED-LQRLRC-------------------------------------------------------------------------------------------------------------------------------------------------------------------------------------------------------------------------------------------------------------------------------
>A0A6P9AXT5	108	0.213	2.561E-20	0	211	425	0	236	475
MAAE-AF----LQDLLEEATCSICLEYFQDPVLIPeCGHNFCRGCLTRsWgmSKSEASCPQCRQTYRPRSTL-PNRQLARVLEEAR-RCGDpwceeggnfCPKHRVPFKLFCKHHEALICVVCDQSKQHQGhwVIPLEEAFEEYQIkveDCLKAQKEQKEKITtykRDTEQRVQEMLDfiekEKKNvvaefRELQLWLEgQEKLLLTQMEETEKDIMARKEEgLAKHMEELGSLDHLIQEIEEK---------------------------------------------------------------------------------------------------------------------------------------------------------------------------------------------------------------------
>A0A6P7X4X9	108	0.181	2.561E-20	0	167	425	0	198	478
MAAA-----TPAESLRDEVICSICLDYFTDPVMTDCGHNFCRSCITQIWEGRDTdfpCPQCR-AMSPQRNLRSNRQLANVTEiakKLSQTSMRpkyenlCEKHEEKLKLFCEEDLRAICHICRESRDHksHTVIPIEKAAQEYKeklkmhlkplkknledlekFKStegkkaeeLKSETKRKRQIVESEFEEL----HQFLNKEKQILL-----------------------------------------------------------------------------------------------------------------------------------------------------------------------------------------------------------------------------------------------------------------
>UPI001419F0B8	108	0.214	2.561E-20	12	169	425	8	176	481
------------QDLLEEATCPICLECFRDPVIIPeCGHNFCRSCLIQcWgeSEGEASCPQCREIIQHR-NLIPNRPLANVVEKLTVgkllhgekgaegKGKMCEKHQEPLKLFCKEDESPICVVCIASKEHKSheAILLEEASQEYK-----DQISSCLDNVRKEREKILVfKAD--KEKESHDLLKQ---------------------------------------------------------------------------------------------------------------------------------------------------------------------------------------------------------------------------------------------------------------
>H3ADX9	108	0.214	2.561E-20	11	220	425	12	251	482
-----------TGGLEDEMTCSVCQELFKDPVTLRCGHNFCQECVCEYWKGKTTpaCPICRAG-STTSDLITNHTLRNIVDSYkkEVKKPKgqsksvCSQHEEVLKLYCLEDQEAICLVCEKSRkhEHHKCLPVEEAAQEFKeeVKTaLTplQDTEKKLTKVKKEYDKHLKHIlDQAEKTEKQikedfvklhQFLHEEeKNLLADLKKEKEEKEQKMREkiksISEEIASLSNSIK-DIEKKMDQEDNLFLMN------------------------------------------------------------------------------------------------------------------------------------------------------------------------------------------------------------
>V8NM11	107	0.181	3.430E-20	8	130	425	46	182	205
--------VLLPGNLQDEATCSVCLEYFKDPVSIQCGHNFCRACITKsWksLEVDFPCPQCREVFKEK-SFRPNRQLANMSEIISQFILHggrgleedriCEKHKEALKLYCKDDQKTICVVCDRSRDHRPhaVVPVEEAAQEYKV------------------------------------------------------------------------------------------------------------------------------------------------------------------------------------------------------------------------------------------------------------------------------------------------------
>A0A8C8RYW8	107	0.207	3.430E-20	1	144	425	7	172	213
-ISEK--EKVKLNSMEtktDELTCPICLEYFTDPVSLACDHNFCRVCITQYWQGSQTvsCTWCRHTFPQR-GLKPNRQLRNIVESargLRLQSGReaeteglCEKHRELLKPFWKEDEIPICLVCDRSKEHRdhRVIPAEEVAEEFKVGPSVIFTarawgnspSPRVRIF----------------------------------------------------------------------------------------------------------------------------------------------------------------------------------------------------------------------------------------------------------------------------------------
>K7G8R6	107	0.245	3.430E-20	12	174	425	7	181	249
------------QQIQDEVTCSICLEPFKDPVILDCGHNFCQACITNYWKASGAgiCPQCRQSLPEG-ELRPNKELKAVAD--RVKGLDgdCKKHGERFSLFCQEERTLICKVCRESWQHRahRVLPIEAAAEEFKeqlvrhqngFQHAREKRE-RRAAAEERKYQILLEQTEREKKEIVSEFKQvHQILT----------------------------------------------------------------------------------------------------------------------------------------------------------------------------------------------------------------------------------------------------------
>UPI00109F3119	107	0.227	3.430E-20	12	180	425	8	188	259
------------QRLCDEATCSICLDYFKDPVTIPeCGHNFCRSCLVLfWgeSEAEASCPQCRERVQRR-SLVSNRQLANMVEiaqnlSLQegkeegGKGRICEDHQEPLKLFCKVHEAPICLVCDRSKEHENhkVIPLKEALEEYKG-----EICHHLEILRKEREEILAhQAD--LDKESKDLlkLTETERLKIVEKFS----------------------------------------------------------------------------------------------------------------------------------------------------------------------------------------------------------------------------------------------------
>A0A668SHP5	107	0.230	3.430E-20	15	182	425	2	192	317
---------------EKDLSCPICYDIYRDPVVLSCSHSFCKDCLQLWWrEIKiKTCPICKTiPLLNNP--PRNLVLKNLCEAFlmkRVQKPSqseslCSLHSEKLKLFCLHDQQPACLICRDSKVHndHGFRPIDEAAQDYR-KELQELLKPLQKklkigalsrEIETLSETIRA-TEEELRAEDVSFLHnYNAALKRIQQrpllDDPQ--------------------------------------------------------------------------------------------------------------------------------------------------------------------------------------------------------------------------------------------------
>UPI0015902B1F	107	0.219	3.430E-20	0	173	425	0	198	394
MADE-----GPVQNLCEETTCSICLEYFTDPVTIDCGHNFCQTCITRALggpDREASCPQCRDRCQQR-NFRPNRQLASIVEiarkfSLQMAKGAealgrvCERHKEPLKLFCKDDQAPICVVCDKSKDHRehKVIPKEEAFEKYEgkiLHHLEFLNKQREEILssklkgETESQNLLKQTDMERQkivadfKELHQFLEEQERL-----------------------------------------------------------------------------------------------------------------------------------------------------------------------------------------------------------------------------------------------------------
>UPI0010FB2086	107	0.202	3.430E-20	16	173	425	11	186	408
----------------EEATCSICLEYFQDPVLIPeCGHNFCRGCLTRsWgsSEWNASCPQCRQTFKPRNIL-ANNQLARLVGEAR-RCGGpwsedggsfCPKHREPLKLFCKHHETLICVVCDRSKEHRGhwVIPAEEAFQEYQikvGDCLKAQKKEKEKIatYKTVTEQTVWEMLHLIEKEKKKVVAEFREL-----------------------------------------------------------------------------------------------------------------------------------------------------------------------------------------------------------------------------------------------------------
>A0A8C3FR74	107	0.212	3.430E-20	12	176	425	7	217	453
------------EKLQEEAICSICLEYMSDPVSIDCGHNFCRACIATYCQGKGlgasgpvSCPQCRAAFHKS-NVRPNKQLANIVETIKQLGLPpakgqpealCRKHEEKLKLFCEEDGEAICVVCRESLEHRphTVYPIEEAAQVYKllqrFMILIhaVDTSSscscvfvfpkevvkkkRERIVTEFGklHQLLAEeeklLLQKLEQEEKIILQRiNENLTKL--------------------------------------------------------------------------------------------------------------------------------------------------------------------------------------------------------------------------------------------------------
>UPI0007A6DD62	107	0.216	3.430E-20	11	169	425	6	179	475
-----------SRKLQEEATCSICLDYFTDPVMTTCGHNFCRECIRlTWekAKGKKSrrkrkgvfpCPECR-ELSPQRNLRPNRLLTKVAEMARQHPGFqssdlCHVHQEVLKLFCEDDQSPICVVCRESQEHRphRVVPVEEAVQEHKLK-LESDmGHLREEM--AKTQKL--QTREQQAlAEWQEKVKQ---------------------------------------------------------------------------------------------------------------------------------------------------------------------------------------------------------------------------------------------------------------
>UPI000D17F450	107	0.213	3.430E-20	13	168	425	8	178	475
-------------KLQEEATCSICLDYFTDPVMTTCGHNFCRECIQlTWEkakgkkgRRKRRgtfpCPECR-ELSPQRNLRPNRLLTKVAEMARQHPGLqsrdlCKVHQELLKLFCEDDQSPICVVCRESREHRahRVIPVEEAVQEHKLK--LEDdmEHLREEM--EKTQKL--QTKEQQAlAEWQEKVQ----------------------------------------------------------------------------------------------------------------------------------------------------------------------------------------------------------------------------------------------------------------
>F7AML3	107	0.238	3.430E-20	0	158	425	8	182	492
MFTG-AMEVVElARKLQEEATCSICLDYFTDPVMTACGHNFCRACIQlSWeeAQGKKRrrkrkgsfpCPECR-EMSLQKSLRPNRLLTKVAEmarqhpGLEKR-DLCQEHQEPLKLFCQEDRSPICVVCRESREHQlhRVLPVEEAVQGYKLK-LEENMEYLREKITRMG-KLQAREEQS--------------------------------------------------------------------------------------------------------------------------------------------------------------------------------------------------------------------------------------------------------------------------
>UPI000C6F4C97	107	0.220	3.430E-20	15	195	425	5	214	507
---------------EDDLSCPVCQDIFKNPVVLSCSHSFCKDCLQSWWREKPlqECPVCKRRSSKS-DPPRNLALKNLCEtfllqrDQRASAGSeslCSLHSEKLKLFClDHQQPVC-LVCLHSKAHsnHRFCPIDEAAQERK-KELQESLSPLQeklklfeQVKGNYDQtaehiKVQAQHTERQIKEQFKKLHQFleeeeaQPVCVVCRDSEKHTNHRFRPIDEAV-------------------------------------------------------------------------------------------------------------------------------------------------------------------------------------------------------------------------------------
>UPI0015929641	107	0.207	3.430E-20	12	167	425	8	187	512
------------QRLHDEATCSICLDYFKDPVIIPeCGHNFCQSCLIQYWEESEaeaSCPQCRQRVQRR-GLIPNRQLANMVEiaqnlSLQKgreggggkgrMCEEgkgeggkggvCEKHREPLKLFCKVHEAPICVVCDKSKEHanHKVIPLEEAFEEYKG-----EIRRRLEILRKEREEIMAfQAD--LDKESKDLL-----------------------------------------------------------------------------------------------------------------------------------------------------------------------------------------------------------------------------------------------------------------
>UPI0015918BA0	107	0.236	3.430E-20	16	167	425	12	167	520
----------------DEATCSICLEYFTDPVTIAeCGHNFCRSCLSQcWEvgATRASCPHCRETVQQK-NLIPNRQLANFVEitkKLSLRGEKervCEKHQELLKLFCKDHETPICVVCDRSKEHerHRVIPLEEAFEEYK--GLI---CSRLKNLRKEREAILAyQADME---EKSQYL-----------------------------------------------------------------------------------------------------------------------------------------------------------------------------------------------------------------------------------------------------------------
>A0A6P7WSE6	107	0.189	3.430E-20	11	160	425	6	173	550
-----------TENLQEETTCSVCLEYFKDPVIAACGHNFCRSCITQcWkgLDKNFPCPQCR-DTSQQKILIPNWQLANMTEitqQLLQKKMRkpgtifCQKHNEALKLFCEEDEKPICVVCGLSRDHkaHAMCPVEEAEQEYKAKlqqCLSQLTSQLRDIqTQQLNEALkIGKIKTQVN------------------------------------------------------------------------------------------------------------------------------------------------------------------------------------------------------------------------------------------------------------------------
>A0A0S2RSP0	107	0.222	3.430E-20	14	200	425	9	219	605
--------------LQDEATCSVCLEFFKDPVSIECGHNFCRACIIKsWkdLEMDFPCPQCREVFQQK-SFRPNRQLANMSEIISQFTLRgakgaeedglCAKHREALKLYCKDDRRTICVVCDRSREHRPhaVVPIDEASEEYKekIQGrLDFLKKERQELLEfkvnddKKTQELLKTI---EN-ERQKLLLEFEKLRQFLHDQehillGQLEKMEKNIAKRQNENITN--------------------------------------------------------------------------------------------------------------------------------------------------------------------------------------------------------------------------------
>A0A151MAJ6	107	0.187	3.430E-20	12	193	425	7	224	685
------------QDIQEEIKCPICLEYLTDPVTLECGHNFCRACIGDYcekWEEHESleCPVCRAKIQKG-NLRPNWQLANVVEGIKhlefVPGVEdlCVSHKKELSLFCEEDGAAVCVVCERSPEHssHKVLLIEKASQKYKeqiqdeLEFLREErkrleglrvsESQKQQeyqeMTKAERQKVVSefkRLHQMLEKQEQLLLARLAELeREIEKSQEETVTRLSDKISH---------------------------------------------------------------------------------------------------------------------------------------------------------------------------------------------------------------------------------------
>R0JXY9	107	0.203	3.430E-20	14	170	425	322	486	770
--------------LQDEATCSVCLEFFKDPVSIECGHNFCRACIIKsWkdLEMDFPCPQCREVFQQK-SFRPNRQLANMAEIISQFALRgakgaeedglCAKHREALKLYCKDDRRTICVVCDRSREHRPhaVVPVDEASEEYK-----EKIQGRLDFLKKERQELL-EFKVNDDKKTQELLVQN--------------------------------------------------------------------------------------------------------------------------------------------------------------------------------------------------------------------------------------------------------------
>A0A7N6AV43	107	0.231	4.593E-20	15	161	425	8	164	177
---------------PENLCCPVCQEVFSDPVVLSCSHSFCKDCLKNWWRQKPTqeCPVCRRRSSKT-DPPLNRALKNLCESFLQHKDQgsseilCSLHSEKLRLFClDHEQPVC-LVCRDSEKHtnHRFRPIDEAAQQYK-ELLQETLEPLKEKLEvfEVGDLAFDQTKVSGNP-----------------------------------------------------------------------------------------------------------------------------------------------------------------------------------------------------------------------------------------------------------------------
>A0A670HPC4	107	0.236	4.593E-20	12	166	425	8	172	181
------------QRLRDEATCSICLDYFKDPVTIPeCGHNFCRSCLVLfWgeSEAEASCPQCRERVQRR-SLVSNRQLANVAEivknlSLQegkeegGKGGVCEKHQEPLKLFCKVHKTPICVVCDKSKEHENhkVIPLEEAFQEYKG-----EICHRLEILRKEREEILAhQADLGQG--KQRP------------------------------------------------------------------------------------------------------------------------------------------------------------------------------------------------------------------------------------------------------------------
>A0A819W540	107	0.280	4.593E-20	0	195	425	0	203	229
MADNTGYEYMNEESINERLKCSICTKPFIDPVSAKCnvkKHIFCRHCIEEWIKRNPSCPMCRQNLRTNDLTPItDSVPIDMLDRILVKCLSCKQAGLERGSFNDHNK-MCPKAnikCLSSDI--RCPWTGARDELDKHLKTCIFNPLRPLITEliNDNQQLKNQVNQQQT---QTGRLQNdiQQLeDQVNQQQTQIGGVKDDnqQLKGQV-------------------------------------------------------------------------------------------------------------------------------------------------------------------------------------------------------------------------------------
>UPI00074FBBB3	107	0.250	4.593E-20	16	147	425	1	154	250
----------------EEVTCPICLEYFKDPATIAeCGHSFCRACLTRsWGESgtaEASCPQCRGKAQEG-TLRPNRQLANIVEitrklSLqmeegrkeEAREKICEKHREPLKLFCQTDEILLCWVCDRSKEHKSheVIPAEEAAQEYKdkiFNSLeTLRTE-REKILEDI-------------------------------------------------------------------------------------------------------------------------------------------------------------------------------------------------------------------------------------------------------------------------------------
>A0A2K5DLU0	107	0.246	4.593E-20	13	158	425	8	169	306
-------------KLQEEVTCSICLDYFTDPAMTACGHNFCRTCIQlswekvqgkkgRWkWKGSFPCPECRQmSLQRN--LRPNRLLAKVAEMARQHPGLqkqdlCQEHQEPLKLFCQEDQSPICVVCRESREHRlyQVLPAEEAVHEYKLK-LEEDMEHLQEEIARTG-KLQAREEQS--------------------------------------------------------------------------------------------------------------------------------------------------------------------------------------------------------------------------------------------------------------------------
>UPI0011C43495	107	0.217	4.593E-20	14	216	425	19	252	329
--------------LQDEATCSVCLEFFRDPVSIECGHNFCRACIVKsWkdLELDFPCPQCREVFQEK-SFRPNRQLANMAEIISQFTLRgakgveeeglCLKHREALKLYCKDDKKTICVVCDRSRDHRPhvVVPVDEASEEFKekIQGrLDFLKKERQELLEfkvnddKKTQELLKTIEQ----ERRKLLAEFERLRRFLQDQEQILlgqleKMEKNIAKRQNENitdlskeITLLNKLITELEEKLQQPM----------------------------------------------------------------------------------------------------------------------------------------------------------------------------------------------------------------
>A0A8C6VFD8	107	0.184	4.593E-20	17	167	425	15	185	389
-----------------EATCSVCLEYFKDPVSIQCGHNFCRACITKsWksLEVDFPCPQCREVFKEK-SFRPNRQLANMSEIISQFILHggrgleedriCEKHKEALKLYCKDDEKTICVVCDRSRDHRPhaVVPVEEAAQEYKVCTylLIifpvnEQIQTRLDFLKKERQELL-EFKTQDDKKSQELL-----------------------------------------------------------------------------------------------------------------------------------------------------------------------------------------------------------------------------------------------------------------
>A0A816BM77	107	0.223	4.593E-20	0	192	425	0	200	403
MASNNKYEYLNETSIDELLLCPLCKSPFVDPMSSPCQHTVCCQCIKKWLKKSSTCPICRKSLVEN-DLKPvtERILLQMLHRLKVKCTECGQTDLERGNFNDHIEKAC----TNStvECPSAVIKCpwrgqRDQLNDHLATCAFEPIRPMFSELINENRQLKEQVQQlqMNNQRLQDTAAREMNTTGFLDDNrpPKDIIDTSEPRS----------------------------------------------------------------------------------------------------------------------------------------------------------------------------------------------------------------------------------------
>UPI0007045238	107	0.198	4.593E-20	0	168	425	80	269	409
MAAASPME-----SLQEEVTCSLCLDYFKDPVITACGHNFCRACLIRCWEGPGPaipCPQCRAAVQQR-HTWPNRQLANMVSivqqlSLQaiqgAKGGRvCRAHQEPLKLFCEEDQAPICMVCDRSWVHRvhTVVPLEEAAQKYKgkiQAHLKTLRKAREKLLgwkvtrEGRSQEYLKQIqaeRQKIVAEFQQLRQ----------------------------------------------------------------------------------------------------------------------------------------------------------------------------------------------------------------------------------------------------------------
>UPI001C3FF523	107	0.216	4.593E-20	0	140	425	0	150	424
MASQHQ-----TQSLTEELICPVCLELFTDPVILDCSHSFCRSCITRcWEKPGPSsCPVCQETLPER-NLRTNRALGNLSEkarDLNldpkdtAIKRRCEKHQEQLKLFCETDKKVICHICRDAQEHRDhsFLPIDEAVEIYKDKvnsSLDSLTQSK--------------------------------------------------------------------------------------------------------------------------------------------------------------------------------------------------------------------------------------------------------------------------------------------
>A0A8C0BCL5	107	0.180	4.593E-20	12	159	425	5	180	445
------------ESLHSEATCSICLGYFQDPVSIHCGHNFCQACITRcWegLESQFSCPQCRQTALRK-SFRPSRELANIAKiarQLSLRAGEgavgwensCRQHQEALKLFCKDDQQPICMVCDRSQAHRfhTVVPVEEAAQEYKVKPggtcLHLPTSQKIpfqgqstavQKTKTEGKKIVCEFEQLN-------------------------------------------------------------------------------------------------------------------------------------------------------------------------------------------------------------------------------------------------------------------------
>A0A8D2M3I8	107	0.200	4.593E-20	14	183	425	13	199	453
--------------LQDEATCSVCLEFFKDPVSIECGHNFCRACIVKsWkdLEMDFPCPQCREVF-QNKNFRPNRQLANMSEIISQFAQRgakgaeedglCPKHREALKLYCKDDRRSICVVCDRSREHRPhaVVPVDEASEEYK-----EKIQARLDFLRKERQELLefkvnddKKTQEllkTIEGERQKLLSDFERLRQFLHD--QE-------------------------------------------------------------------------------------------------------------------------------------------------------------------------------------------------------------------------------------------------
>UPI0018F76046	107	0.222	4.593E-20	9	204	425	0	217	474
---------MASPDLTQELTCPICLEIFTHPVSLECGHHFCSSCISQsWqkVPGDVSCPQCRQVFTQR-NVRPARTLINIVEKVrEVKVTQpqeefyCQEHEEKLKLFCEDEHKAICLVCGMSRAHktHSVIPIKEAAQIYK-NKLETSLETLQkQMdlsLHSKREQedgifhMKAEVDRLRNEINSEFEKMHKFLFEKEELMKAELERKSNKIFEEMENnlTNTMEEI----------------------------------------------------------------------------------------------------------------------------------------------------------------------------------------------------------------------------
>UPI0010F6C79D	107	0.201	4.593E-20	13	165	425	8	175	474
-------------KLQEEATCSICLDYLTDPVMTTCSHNFCRECIRlTWekAKGQRTrkkckgsfpCPECR-KLSPQRNLRPNRLLTKVAEmaqrhpSLQSR-DLCRVHQELLKLFCEDDQSPICVICRESQEHRphRVVPIEEAVQEYKLK-LEENmGXLREEMMKTG--KLQAK-EEQTLAEWQK-------------------------------------------------------------------------------------------------------------------------------------------------------------------------------------------------------------------------------------------------------------------
>UPI0018A1BBA5	107	0.219	4.593E-20	0	167	425	0	197	475
MAAPDPVEC-----LQKEVSCSICLDYFTDPVSIDCGHNFCRDCIRQcWkkSEAKLSCPQCRgTALKR--KFRPSRELANVAEiAKRLSCQAaqgagrektCKTHQESLKLFCEEDQSLICLICRESRAHRfhTVAPIEEAIQDYKeqiqmqLQTLKEErrkllgfkvTgERRRQEYleqtKTQRCKILSEFDQLRHlLEEQERL-----------------------------------------------------------------------------------------------------------------------------------------------------------------------------------------------------------------------------------------------------------------
>A0A8D0EWN3	107	0.177	4.593E-20	9	155	425	25	192	477
---------MSVKNLQDEASCSICLELFQDPDSIHCGHRFCRACITQtWegRTTNFSCPQCRETVSQQ-NLRPNWELASIAEvakSLKLQLVKeveggenfCEEHREALKLFCKEDQQPICVVCDRSQAHRShaVVPVEEAAQEYKGKTknegkkIVCEFEQLHQFLKDQERLLLTQL-----------------------------------------------------------------------------------------------------------------------------------------------------------------------------------------------------------------------------------------------------------------------------
>UPI00141A5DA6	107	0.239	4.593E-20	12	178	425	8	187	480
------------QSLLDEATCSICLEYFKDPViMAECGHNFCRSCLIQcWgeSEAEASCPQCRERVQRR-SLIPNRQLANMVEitknlSLQegkeeggGKGRVCEKHQEPLKLFCKVHEAPICVVCDKSKehEHHKVIPLEEAFEEYK-GHICCCLE----ILRKEREEILAyQAD--MDKESKDLlkLTETERLKTVQK------------------------------------------------------------------------------------------------------------------------------------------------------------------------------------------------------------------------------------------------------
>A0A7L0FXE8	107	0.193	4.593E-20	12	157	425	7	186	509
------------ESLHGEASCSICLGYFRDPVSIHCGHNFCRACITRcWegLEGPFSCPRCRQTASQK-SFRPSRELANIADiarQLSLRAGGgtmgwedlCGQHREALKLFCKEDQRPICVVCDRSQAHRfhTVVPVGEAAQEYKeeiqtcLQALKEErekylesrkTGVRKSSYlektKNEGKKIVCEFEQ---------------------------------------------------------------------------------------------------------------------------------------------------------------------------------------------------------------------------------------------------------------------------
>UPI0010FAD626	107	0.211	4.593E-20	12	214	425	40	281	514
------------ESLHKEATCSVCLEYFRDPVSIPCGHSFCRACITQcWkdQSTNFSCPQCREiALQRN--LRPNRELGNVVEitrRLSLHAlqgaagqegeegrPLCEKHQEALKLFCSEEESLICCICREARAHRshTVFPIEEAAQDYKkeiecrLQKLKEELEKllRLKMAGEVRHQeSLNQTDTERQKvvmEFEQmhhFLDEQEKLLLAQlKEMEREIvkhqKIYDTKVSDEiVALTILIDEIEEKLEQ--PD------------------------------------------------------------------------------------------------------------------------------------------------------------------------------------------------------------------
>A0A6J0SI08	107	0.197	4.593E-20	16	171	425	12	197	547
----------------EEATCAICLDYFKDPVTIQCGHNFCQACLARcWgkSEQEAPCPQCRVAVQPR-SLIPNRPLANFVEiitkklSLQgVKGVAaaaeerkrgsCEKHQEPLKLFCQDDQALICVVCDRAKEHRDhqVVPLEEAAQEYQdriSCWLKNLRSERESILaskiatEKEYQDLLMKADAERGKAVAEFRQLHQ-------------------------------------------------------------------------------------------------------------------------------------------------------------------------------------------------------------------------------------------------------------
>A0A3L7GMV5	107	0.190	4.593E-20	14	164	425	192	370	1179
--------------LQEEATCSICLDYFSDPVMTACGHNFCRECIQmSWekgkgkkgkrkQKGSFPCPECR-EMSPQRNLRPNRLLTKVAEmarqhpGLQKR-DLCQAHQEPLKLFCQDDQIPICVVCRESQEHRlhRVLPVDEAAKEYKVnnklrgfhvqeePWLEEDIKyLREEMIK--TETLQAKEEQTLT-EWQ--------------------------------------------------------------------------------------------------------------------------------------------------------------------------------------------------------------------------------------------------------------------
>K7F3K3	106	0.221	6.150E-20	12	141	425	7	145	180
------------QNIKAEVTCPICLELFRDPVTSECGHSFCRECIARHCQGDGdiTCPQCQQKLQKG-NLRPNLELRNMVEEQTVEEPRggnlCERHQELLRLYCTEHQTPICLVCERSQAHRghTMVPVEDAVQEHweTMKKQLEGMESTY-------------------------------------------------------------------------------------------------------------------------------------------------------------------------------------------------------------------------------------------------------------------------------------------
>UPI0007042EFF	106	0.211	6.150E-20	12	167	425	7	174	182
------------QTIKEEVTCPICLELFRDPVTSECGHSFCQECIARLCQGDRDvaCPLCNEKLRKG-TLRPNQELKNIVESLKlqtaedLRGGNvCETHREPLRFYCkEHETPVC-LACERSQAHRghTMVPMGEAVQEHResIRQHLQGIESGYKKLNQLLTTGCTYLPQSEREEEHQRL-----------------------------------------------------------------------------------------------------------------------------------------------------------------------------------------------------------------------------------------------------------------
>A0A670HZH6	106	0.226	6.150E-20	16	167	425	9	175	260
----------------EEATCSICLDYFTDPVIIPeCGHNFCRSCLTQyWgkSQGEASCPQCRKTVEQG-SIRRNLQLpsgGKEGKEGEGKGRVCEKHQELLKLFCKKDESPICVVCDRSKEHKSheVIPLEEAFQEYKTRCLILAhssllsTSLLQKQTGAEREKMVAEFRRlRQFLEEQEKL-----------------------------------------------------------------------------------------------------------------------------------------------------------------------------------------------------------------------------------------------------------------
>UPI001C3F6346	106	0.229	6.150E-20	0	158	425	0	170	300
MASRLQAECWT-----EELNCAICLEFFTDPVSLDCGHNFCRSCVAGsWeKQEKNSCPVCRQvTVERN--LQVNGALAKMVEKARefsldptqtaVK-PQCEKHREDLKLFCEDDKKLICYTCRDAKEHRGhsFLPIDEAAEIYKdqVKSsIASLTQRKETALQTEAKQRekMSQVKEQ--------------------------------------------------------------------------------------------------------------------------------------------------------------------------------------------------------------------------------------------------------------------------
>A0A8C9XGH6	106	0.236	6.150E-20	10	157	425	2	163	311
----------KLKELEQDLCCPVCHEVFKDPVILSCSHSFCRDCLQSWWTEKliHECPVCKErslfepPLNRRKDLPPNYALRNACEafsqerDQRASEALCSLHSEKLKLFClDHQQPVC-LVCRDSEKHSNHIirPIDEAARQHK-KKLQETLEPLKEKLK-VFEQVKEECDQ---------------------------------------------------------------------------------------------------------------------------------------------------------------------------------------------------------------------------------------------------------------------------
>A0A818PUF1	106	0.235	6.150E-20	0	174	425	0	201	364
MTDECGFVYMDDASIDDEFKCLICNEPFEKATCTPCDHTFCRLCIEQWLrkntDDNKSCPICRHSLSIEDDLKPaSRLITNRIDRYLVKCLACDLEKIPRGSFSDHISKTCTktdVCCSASDIlcpwigPRYQLNDHLKLCPYQqIRPILELiqTKNTQleQVVTNQQQQIISineryqaqqlQIDEL--TKTVDLLKAHKNIT----------------------------------------------------------------------------------------------------------------------------------------------------------------------------------------------------------------------------------------------------------
>A0A8C3TBA6	106	0.201	6.150E-20	14	131	425	9	141	380
--------------IKDEVTCSICLDLFKDPVTAECGHSFCRECITQHCEEKEidiVCPQCRQTFQKS-NLRPNRELKNIVEliNLSSRLQRdeepgggsrCEKHDEPLKLFCKNDQTPICVICRESRAHRahTVVPMEEAVQECRVR-----------------------------------------------------------------------------------------------------------------------------------------------------------------------------------------------------------------------------------------------------------------------------------------------------
>UPI00148F5076	106	0.231	6.150E-20	13	165	425	3	160	450
-------------KLEEDLCCPVCQDIFKNPVILSCSHSFCKDCLQRWWKQKENweCPVCKRKSSKG-GLPQNLALKNLCESfLQERGQRssedlCSLHSEKLKLFClDHQESVC-LICRDSELHtnHRFRPVNEAAGRHK-RSLQETLEPLKEKLKDFKQ---AKVELDQTAEHIQ-------------------------------------------------------------------------------------------------------------------------------------------------------------------------------------------------------------------------------------------------------------------
>UPI000B9092BD	106	0.233	6.150E-20	15	157	425	5	154	462
---------------EEDLCCSVCHDVFTDPVILSCSHSFCRDCLKTWWRQTPThdCPLCRKR-SSASNPPRNLVLKNLCESFrQQRARRssqslCSFHSEKLKLFClDHQQPVC-LICRHSKKHsnHRFRPIDEAAQEHR-EELQETLEPLKKKLK-VSEQVKGKFDQ---------------------------------------------------------------------------------------------------------------------------------------------------------------------------------------------------------------------------------------------------------------------------
>H3AE71	106	0.222	6.150E-20	0	142	425	4	147	466
MASQ-------VQTLGAELYCSICLDLYKDPVILECSHNFCRACISQvWdkAAGRLSCPECRQVF-HNWNMKPNRTLTNIVQkykniDLEEQQHQCEEHEEKLKLFCEEDQEMICVVCGMSQSHksHNLLPIKEAFHIYK-EKLEESVQGLQS------------------------------------------------------------------------------------------------------------------------------------------------------------------------------------------------------------------------------------------------------------------------------------------
>UPI0007DB7D4C	106	0.204	6.150E-20	12	213	425	11	248	474
------------EDLCEEATCSICQEYFKDPVTLECGHNFCQACLTQdWAASGTTetsCPQCKEKVLQS-NLRPNHSLAKFV-EIAKKCSLqrtkraegseriCGKHQEPLNLFCKDDEVFICEACNKSKEHidHRVIPLGPAAQDYKelmsVRQdILEKEKEKNLIYkaetNKEAQVLLKQIEEKMEktlEESTQvrqFLEEQEKHIQVQMEElkKQITRERDEHLVQLSQNVSSLESLIQEMKekcQHPP-------------------------------------------------------------------------------------------------------------------------------------------------------------------------------------------------------------------
>UPI000D6A6D34	106	0.188	6.150E-20	14	213	425	9	239	476
--------------LHEEATCPICLDYFQDPVLIPeCGHNFCRSCLTRsWgqLDSGASCPHCRQSFWPRNIL-ANRQLSRVL-EVTKQCGPwgeeggsfCRMHWEPLKLFCKNHETLICWVCDRSREHRdhRVIPLEEAFQEYQikvGDCLKAQKEEKIKIVtygRNTEEKTREMLDlikrERENtvAEFRKlrcWLEEQEKLLLARMEEtEKEIVARRDEcLAKHVEELSSLDNLIQEMEkkQQQP-------------------------------------------------------------------------------------------------------------------------------------------------------------------------------------------------------------------
>UPI0014197070	106	0.233	6.150E-20	12	156	425	8	164	481
------------QGLRDEATCSICLDYFKDPVTSPeCGHNFCRSCLIQcWgeSEAEASCPQCRKTVQRR-NLIRNRQLANVVELIENLSLQegkeeggegrvCVQHQEPLKLFCKEDEALICLVCDRSKEHkeHQVIPLEEASEEYKG-----EICRHLKILRKERKEIQAyQVD----------------------------------------------------------------------------------------------------------------------------------------------------------------------------------------------------------------------------------------------------------------------------
>H3AEL8	106	0.252	6.150E-20	0	135	425	0	138	481
MASK------ATNDIPeEDLTCSICREIFTDPVTLQCGHYFCQKCVCEHWKQTDTqsCPVCRAFCSKT-DLKINITLLKIVDALKKKPKAqpegiCSEHEEKLKLFCLEDQELICVVCQTSKKHQNhkCCPIKEAASEFSLKCLQE-------------------------------------------------------------------------------------------------------------------------------------------------------------------------------------------------------------------------------------------------------------------------------------------------
>A0A8J0S8I5	106	0.206	6.150E-20	0	192	425	31	258	492
MATAKRNPVT---ELKEELTCPICLDHFSEPVSIECGHSFCRACITRtWrgIHSNFECPQCR-NISRWKFLRPNRLVENMVEitgRLaatkmsPVSKKQCEKHQEPMKLFCQVDAKEICLVCRESVEHRThtVIPVEESTREFKVqlrdrlhtlrrecAAILETkSEDKQkveKLKNEIEQKrrmltsefeILRQILEDHEREFKERL-ENMERLIIKRTNERTSKLNEKLSS----------------------------------------------------------------------------------------------------------------------------------------------------------------------------------------------------------------------------------------
>A0A803TDZ4	106	0.209	6.150E-20	12	210	425	39	256	494
------------QDLCKEATCSVCLDYFKDPVTLDCGHNFCRACLTQtWekpDNTQNSCPHC-KEISSQKNFRTNQLLANFVEitkKLSLQIPQkakgkenvCEKHQEPLHLFCRDDETLICVVCSRSNEHvnHRMIPLGTAAQKYKVlMGL------RQdDLVKE-REKILVYKTETEK-EAQDLLKQTKAKTekaleeiTEMQQFlkKQEkhLRAHMKDLERQIARKRD-EHL-VLLSW----------------------------------------------------------------------------------------------------------------------------------------------------------------------------------------------------------------------
>A0A851AMV8	106	0.200	6.150E-20	0	181	425	0	217	502
MATQ-----SPAESLHSEASCSICLSYFQDPVSIHCGHNFCRACITRcWegLEAHFSCPQCRQtALQK--SFRPSRELANIAKiarqlSLRARGGAegwenlCRQHQEALKLFCKEDQQPICMVCDRSRAHRfhTVVPVEEAAQEYKeeiqscLQALKEErekyLESREngvrkssylEKIKNEGKKIVSefeQLHQFLKDQERLLLTQLADLdraiTRIQEKAM---------------------------------------------------------------------------------------------------------------------------------------------------------------------------------------------------------------------------------------------------
>UPI0015912406	106	0.213	6.150E-20	12	178	425	8	200	505
------------QRLRDEVTCSICLDYFKDPVTIAkCGHNFCRSCLIQYLgesEAEASCPQCRKTVQRR-GLIPNRQLANMVEiaqnlSLQegreegggkgRMCEEgegdggkgrvCEKHLEPLKLFCKVHKAPICVVCDRSKEHENhkVIPLEEAFEEYKG-----EICRRLEILRKEREEILAfQAD--LDKESKDLlkLTERERLKTVEK------------------------------------------------------------------------------------------------------------------------------------------------------------------------------------------------------------------------------------------------------
>A0A7K6W2H7	106	0.190	6.150E-20	12	173	425	7	188	505
------------ESLHSEASCSICLGYFQDPVSIHCGHNFCRACIARcWegVQAHFSCPQCRQTASQR-NFRPSRELANIAEiarQLSLRAGGgggvgredlCGQHQEALKLFCKEDQQPICVVCDRSQAHRshTVVPVEEAAQEYKegiQACLQALKEERAKYVESRKSRLRKswYLERTKN-EGKKIVCEFEQL-----------------------------------------------------------------------------------------------------------------------------------------------------------------------------------------------------------------------------------------------------------
>A0A7L4MKU0	106	0.199	6.150E-20	11	173	425	6	209	513
-----------TESLQSEASCSICLGYFRDPVSIHCGHNFCRACITRcWegLEAHFSCPQCRQtALQK--SFRPSRELAKIAEIARQLSPGggrgggggggggenaCRQHQEVLKLFCKEDQQPICVVCDRSQAHRfhAVVPVEEAAQEYKeeiqarLRALKEErekflesrkTRVRKSSYlektKNEGKKIVCefeQLSQFLKDQERLLLSQLADL-----------------------------------------------------------------------------------------------------------------------------------------------------------------------------------------------------------------------------------------------------------
>A0A814RC63	106	0.266	8.234E-20	0	188	425	0	192	230
MEDNTGYEYMNEESINERLKCSICTKPFIDPVSTKCnirNHIFCHHCIEEWIKHHPSCPMCRQNLRiENLTPIADSVLIDMLDEILVKCLGCKQTGLVRGSFNDHKNKMCSKTnikCLSSDI--KCPWTGSRDELDKHLKTCIFNPLRPlitELINN-NQQLKNQVNQQQT-QIGGLINDNQQLK--GQVNQQQTQIRQ--------------------------------------------------------------------------------------------------------------------------------------------------------------------------------------------------------------------------------------------
>UPI0015908EFB	106	0.235	8.234E-20	12	178	425	8	186	290
------------QNLCDEATCSICLEYFKDPViIAECGHNFCRSCLIQcWVesEAEASCPQCRERVQRR-SLISNRQLANFVEiaknlSLQegkeggGKWSVCEEHQEPLKLFCKVHEAPICVVCDKSKEHENhkVIPLKEAFEEYKG-----QICHHLKILRKEREEILAyQAD--LNKESKDLLKLTemERLKTVEK------------------------------------------------------------------------------------------------------------------------------------------------------------------------------------------------------------------------------------------------------
>UPI001C67C8C1	106	0.184	8.234E-20	0	204	425	92	350	366
MASA----AIAGE-IQDDAICSICLEYLTEPVTIVCGHNFCRACITPYCEEKGTgtpltCPQCRAQFQKG-EFKANTKLNNIVQKLKQLGLKsgkgqkedlCERHEERLKLFCEDDGETICWVCEKSLDHksHTVVPAEEAAQEYKVKlqgalgplkkeleealALTskEEektTEWQRKvknkreMIagefNRLHmllreeKQLLLQRLEEEERETLQRLRENVTKLSRQSSSLQQLiaeieEKCQQPVVELlkVRWHQNSPPI----------------------------------------------------------------------------------------------------------------------------------------------------------------------------------------------------------------------------
>A0A803T4W6	106	0.210	8.234E-20	14	151	425	9	177	398
--------------LQEELFCPICLDYFTDPVILNCEHNFCRACISTyWesLGDSFPCPQCRKRC-RNGKVRPNAQLGKVAErakELAARdtaLPRmppvagnkpepvqemCKQHLETLKLFCKDDKSLICVVCDKSKEHRNhtVIPVQEAAEEYKAQFqhhLATLKSERdsREIlaINN-GKKL---------------------------------------------------------------------------------------------------------------------------------------------------------------------------------------------------------------------------------------------------------------------------------
>A0A8D0BNT4	106	0.252	8.234E-20	16	214	425	10	220	411
----------------DEAICSICLEYFKDPVTVDCGHNFCQVCITRCLeeaEGKPSCPQCRETISQR-NFRPNRQLTNLVElikNLQQEIQEeekrgvCGKHQEPLKLFCKEDRICICVVCDRSKEHkdHNVLPL----EEIT--RLWEPFG-RFQIF---SLQILAcqqhvQILEEENREenMAELTNQIFDLDCLIM---AITEKCQQPAIEflQVQKmePF-SPFLRPQLtaSSKNSD------------------------------------------------------------------------------------------------------------------------------------------------------------------------------------------------------------------
>A0A8B9TM95	106	0.208	8.234E-20	12	167	425	7	171	440
------------ERLQEEAICSICLEYMTEPVSVDCGHNFCHGCITKhcqekclWNDAPFSCPQCRAPCRRS-SLRPNRQLANIVESIR-QLRLGGGHDERLKLFCEVDEEAICVVCRESQHHRshTVYPIEEAAQVYK------ETvkKKRERIVSEFGklHRLLAaeeKlLLQKLEEEEKQIL-----------------------------------------------------------------------------------------------------------------------------------------------------------------------------------------------------------------------------------------------------------------
>A0A670HY21	106	0.204	8.234E-20	12	167	425	8	178	458
------------QDLCEEATCSICLECFRDPVIIPeCGHNFCRACLIQcWekSEGEASCPLCREIIQHR-TLIPNRPLANVVEILgaeKVSLPGgkgaegkgrvCEKHQEPLKLFCKEEEAPICVVCHVSKEHKGheVIPLEEALQEYKVGNL----SGQDLLVSITREKMVAEFRRlHQFLEEQEKL-----------------------------------------------------------------------------------------------------------------------------------------------------------------------------------------------------------------------------------------------------------------
>UPI00192F2C15	106	0.204	8.234E-20	0	170	425	16	200	460
MATTNPLE-----TLQVEASCSVCLEYLKDPVIIDCGHNFCRVCITRWwedLNRDFPCPVCRKTFRHR-SLKPNRQLGNMVEiakQLQVtnkRKIRdenlCEKHNEVLRLFCKEDQEAVCLACEISHEHRshTVVSLDDASQEYKRK--VED---RRQLIISefeelhlflaEEQEILMQRLENEEKEILQKLKEN--------------------------------------------------------------------------------------------------------------------------------------------------------------------------------------------------------------------------------------------------------------
>A0A3P8TVK6	106	0.220	8.234E-20	15	157	425	5	154	462
---------------EEDLCCPICHDIFTDPVVLSCSHSFCRDCLKTWWRQKPThdCPVCKRRCSRE-EPPVSLVLKNLCESFrQQRAQRsseslCSLHSEKLKLFClDHQQPVC-LICRDSEIHtnHRFRPINEAVKQHK-KELQETLKPLKEKLK-VSEKVKVEFDQ---------------------------------------------------------------------------------------------------------------------------------------------------------------------------------------------------------------------------------------------------------------------------
>I7M7L2	106	0.244	8.234E-20	9	359	425	83	455	467
---------IKPPNQDQDLKCKICNYYFIYPIVLRCSHAFCERCLDEYSTRQQFCIECEEPLSHS-KYIKSESLQSIVER-HLLALGTKQHstyqntkkmrdelrnKRYIKEFSVNQNIDIrdKYfdwyegiimniISSDDKkylviQHknsQSKVEIINslspniAPHGFftKRKDLKTRDEKKLDIVKS----LVNQYEEirSQRRQSQQEQQQQQ-----QQQQQQESQ------NDQIENQENFHDIILrHLTsvQSLPYMISLMNGAMRRSESQqrIMNT-IQITVNNNGQQ-QDGHSEEPQVQ--IQLQQQQLdiqQQGNSNqpPQIINIP-QAQNQ-----QQNNPQEEN-----------------IENSSNNNQNGNNEEQTEIVIEEYEAEnedddeeylDEDQDILsNSQYSYQN-----------------------------------------------------------------
>UPI001419CC7F	106	0.235	8.234E-20	12	167	425	8	169	477
------------QSLCDEVTCSICQDYFKDPVTIAeCGHNFCRSCLRQcWrkLeATENSCPQCRITVQRR-NLIFNEHLANVVEKAKKLSPHlrkgkvCEKHQETLKLFCKEHGTPICVVCDRSKEHENhkVILLEEAAKEYKG-----EICSRLEILKKEQETILAsQAD--LEKDSQDLL-----------------------------------------------------------------------------------------------------------------------------------------------------------------------------------------------------------------------------------------------------------------
>UPI00141990E7	106	0.221	8.234E-20	12	167	425	8	175	481
------------QDVFEEATCSICLEYFKDPVIIPeCGHNFCRACLTQyWgkSEGEGSCPECRETVQPR-NLIPNRSLANVAEkakmlhgDFygrkRVegKERVCEKHQEPLKLFCKDDESPICLVCERSKEHKGheAVPLEEASQEY-MNQICRCLGHLRK----EREKIVAfKMDTQE--ESQHLL-----------------------------------------------------------------------------------------------------------------------------------------------------------------------------------------------------------------------------------------------------------------
>UPI0003870D6E	106	0.205	8.234E-20	12	173	425	7	204	501
------------ENLQSEASCSICLGYFQDPVSIHCGHNFCRVCITRcWegLEAPFSCPQCRQtALQR--IFRPSRELANIAKitrQLSLRAGGeaagwnlCKQHQEALKLFCKEDQQPICVVCDRSQAHRfhAVVPVEEAAQEYKeeiqacLQALKEErekylesrkTGVRKSLYlektKNEGKKIvweFEQLHQFLKDQECLLLTQLANL-----------------------------------------------------------------------------------------------------------------------------------------------------------------------------------------------------------------------------------------------------------
>UPI001B7DCEF5	106	0.213	8.234E-20	0	193	425	479	700	947
MASLKVLENMKDEAV-----CSICLDFYNDPVTIDCGHNFCRDCILNyWkpARRKVTCPQCRTEFSQR-NVRPNHFVSNIVEnvrklELDVREagadLHCVEHDEKLKLFCKDDQRAICVVCATSQDHKGHAisPVKEAADLYK-EMLQKTVDSLQKQMKEICQsqkeeeadlKTLKQQSESlrKNIESKfnqlhQFLHQEeASLkAKIEQKEktiLQKIKENLDKIAE---------------------------------------------------------------------------------------------------------------------------------------------------------------------------------------------------------------------------------------
>A0A8C4HF38	106	0.189	1.102E-19	13	172	425	7	189	206
-------------KLKEDLCCPVCHDIFKDPVILSCSHSFCKDCLKSWWTEKVTreCPVCKRRHSRE-DLPPNLALKNLCESFLQERDQrssealCSLHSEKLKLFClDHQQPVC-HICRDSKKHtnHRIRPIDEAAQDHKeelqksLKPLKEKlkvcEGVKVKFDQTAEHmKVQArlQLKHSHNEEHPPPtWEDNEN------------------------------------------------------------------------------------------------------------------------------------------------------------------------------------------------------------------------------------------------------------
>A0A820G2B5	106	0.225	1.102E-19	4	172	425	7	184	256
----RGYDFMDASSIDEHVICAICAHPFIDPVVTPCDHTFCKTCIKSWFDKKSECYLCRKgGLSMKALRPANHCMMNILDKILVRCLACEDENIRRGDFADHLENHCLYHpqkCSASDLKcpwvglRNQAKSHHSACVFeTLRPAFEDILTRLHTIEKENKSLRSE----NNdlKEELMTLEREYN------------------------------------------------------------------------------------------------------------------------------------------------------------------------------------------------------------------------------------------------------------
>UPI00071CE14A	106	0.195	1.102E-19	0	151	425	0	167	263
MAAR-----TPVEMLQDESCCSICLEIFQDPVSIHCGHSFCRSCITRtWegRTSNFSCPQCRDTVAQK-TLRPNWELANMIEaakRLNLQTGRdmegggnfCEEHQEPLKLFCQDDKKLLCIVCDKSKVHRDhsVVPMDEAVQECKkqietqLHLLKSEQEALQSSVKDTQDRL---------------------------------------------------------------------------------------------------------------------------------------------------------------------------------------------------------------------------------------------------------------------------------
>UPI0015908A49	106	0.205	1.102E-19	12	192	425	8	216	349
------------QELCAEATCPICLDYFKDPVTAVCGHDFCRGCLCRYsgvVGPQPSCPQCRKVVQPR-SLAPNRKLANFVEitkklSLQgGKAGVCEKHQEPLKLFCKEGETPICVVCDRSREHENhkVIPLEEASREFKdMRGtlqscvkmetsensLAFPPEPR-SVVNPVLD---VNMDQfKANvildPDTAHPiLILSEDLQSVRYGAkLQDLPSNPERFS----------------------------------------------------------------------------------------------------------------------------------------------------------------------------------------------------------------------------------------
>UPI00141A07D8	106	0.209	1.102E-19	0	193	425	30	253	385
MAGSGG----PIQDLCAEATCSICLDYFKDPVTTACGHDFCRGCLFRYsgvVGPQTSCPQCRNVVQPR-SLVPNRKLANFVEitkklSLqEWKAGVCEKHQEPLKLFCKEDQTPICVVCDRSREHENhkVIPLEEASREFKdVRGIlqsCEKmetpenspafpPEPRGRTLEScVVNPVLdVSMDQfKANvildPDTAHPiLILSEDLQSVRYGAkLQDLPSNPERFSQ---------------------------------------------------------------------------------------------------------------------------------------------------------------------------------------------------------------------------------------
>A0A8C9XK98	106	0.246	1.102E-19	15	157	425	5	154	395
---------------EEDFCCSVCHEVFRDPVVLSCSHSFCKDCLESWWRENQaqSCPVCRKRTKWT-EPPRNLELKKLCESfLQQRDQRasealCSLHSEKLKLFClDHQQPVC-LVCLHSEKHSNHIirPIDEAAEQHK-KELQETLEPLKEKIEK-FERVKVKCDE---------------------------------------------------------------------------------------------------------------------------------------------------------------------------------------------------------------------------------------------------------------------------
>A0A8C2LEY4	106	0.204	1.102E-19	12	195	425	20	236	453
------------ENLQVEASCSVCLEYLKEPVIIECGHNFCKACITRWwedLERDFPCPVCRKT-SRYRSLRPNRQLGSMVEiakQLQtVKRKIrdeslCSEHHEALSLFCYEDQEAVCLICAISHTHRahTVVPLDDATQEYKvgylcsspFPSelctWVCRTSSQSSskgelgsrLVESRRQQILKEFEELHRrlDEEQQTLLS--RLEEEEQDILQRDRPVKSTSCDKV-------------------------------------------------------------------------------------------------------------------------------------------------------------------------------------------------------------------------------------
>UPI001CA813BB	106	0.174	1.102E-19	13	216	425	8	268	461
-------------EIQDEAICSICLGYLTEPVTIVCGHNFCRACITQYSEEKGTgtpltCPQCRVRFQKG-EFKSNTQLNSIVQKIKhlglkpgkgQKDYLCERHEERLKLFCEDDGETICWVCEKSRDHksHTVVPTEEAAQEYKVKlqgalgplrkeleealALTskekEKTtewqgkvKNKREMIagefNKLHtllreeEQLLLQSLEQEERETLKRLQKNVTKLSQQSSSLQQLiteieEKCQQPVVELLKDvkSTLSRSKNVKLQE--PEAV----------------------------------------------------------------------------------------------------------------------------------------------------------------------------------------------------------------
>UPI00125E8E41	106	0.230	1.102E-19	0	157	425	0	154	462
MASR----------LEQDLCCPVCYEVFKDPVILSCSHSFCRDCLQSWWTDRPirDCPVCKRRHSRE-DLPPNYALRNACEaflqerDQRASEARCSLHSEKLKLFClDHQQPVC-LVCRDSEKHSNHIirPIDEAARQHK-KKLQETLEPLKKKIK-VFEQVKEECDQ---------------------------------------------------------------------------------------------------------------------------------------------------------------------------------------------------------------------------------------------------------------------------
>A0A6P7LJT9	106	0.216	1.102E-19	15	164	425	5	162	467
---------------EEDLCCPVCQDVFTEPVVLSCSHSFCRDCLKTWWNKKLTqeCPVCKRRSSRE-EPPLNLVLRNLCESfLQDRAQRssetlCSLHQEKLRLFClDHQQPVC-LVCLHSESHidHRFRPIDEAAQQHK-KKLQETLEPLKEKLK-VYEKMKEKFDQTvKHIEVQ--------------------------------------------------------------------------------------------------------------------------------------------------------------------------------------------------------------------------------------------------------------------
>A0A670HP32	106	0.227	1.102E-19	12	178	425	9	187	482
------------QDLCDEATCSICLEYFKDPVTTAeCGHNFCRSCLVQCCgarGRQASCPQCRKTVQKG-NLIPNRQLAHLVElikklSLErVeeegrKGGVCEKHQEPLNLFCDDHESPICVVCEKSKMHENhkVIPLEEAFEKYKG-----EICRRLEILRKEREEILAhQAALDKECKDLLKLTETERLKTVEK------------------------------------------------------------------------------------------------------------------------------------------------------------------------------------------------------------------------------------------------------
>UPI0018EA88F0	106	0.201	1.102E-19	15	157	425	44	193	501
---------------EEDLCCPVCHDIFRDPVILSCSHSFCKDCLRSWWKQKQTpeCPVCNRRSSRD-EPPCNRVLKNLCEDFlqerDQRAPEalCCLHSEKLKLFClDHQQPVC-VVCRDSEKHsnHRFRPIDEAARQLK-KELQETLESLKEKLK-VSEEVKVKFDQ---------------------------------------------------------------------------------------------------------------------------------------------------------------------------------------------------------------------------------------------------------------------------
>UPI001BD50C77	106	0.203	1.102E-19	15	150	425	5	154	611
---------------DEDLTCPVCRDIFKDPVVLTCSHSFCKVCLQDWWSENHQhlCPVCMRRSSRS-DPPRNLALKNLCESFgSKRNQRsaadsedlCSLHTEKLKLFCvDHQQPIC-VVCLHSESHHGHSfkPIGEAAQDHKekIQTLLKSLQARMKIFHEVKEK----------------------------------------------------------------------------------------------------------------------------------------------------------------------------------------------------------------------------------------------------------------------------------
>A0A818V003	106	0.245	1.102E-19	0	166	425	0	177	716
MAkkSKSAYEYMNEISIDNYLKCPICTDPFLDPVSTPCKHTFCRRCIVTWLELHKTsCPSCREILSKEDLTSIsVIFIHGMLNEILVKCTLCDEINLQRGNFQNHINNLCPkadvSCSINNDTScswigsRDQLEIHQSKCKIYQSKLMSNTN----CIKDQRSKTL-TVDRKENvvNESTNP------------------------------------------------------------------------------------------------------------------------------------------------------------------------------------------------------------------------------------------------------------------
>UPI0003C455CC	105	0.217	1.475E-19	12	170	425	7	180	192
------------QSIKEEVTCPICLELFRDPVTSECGHSFCQECITWHCQGDGDvaCPLCNEKLRKG-NLRPNRELKNIVELLKsqaVEDPRggnmCKTHREPLRFYCKEDQTPVCLACERSQAHRghTVVPVEEAVQEHResIRQQLEGIESDCKKLN----QLVStdQTDLSQNareaaRQSVKRLTDN--------------------------------------------------------------------------------------------------------------------------------------------------------------------------------------------------------------------------------------------------------------
>UPI00165BE573	105	0.202	1.475E-19	10	142	425	3	149	303
----------NTEQGEADYTCPVCCDIFTDPVVLLCGHSFCQHCLQEWWrkSKQRTCPVCKEIFPMT-RPPRNLALRNLSDSLRQERSRsaggskelCSLHGEKFKLFCQNDKQPICLICRDAKAHkkHDCVPINEAAEEYRAQAqlnLKKMTSKRKS------------------------------------------------------------------------------------------------------------------------------------------------------------------------------------------------------------------------------------------------------------------------------------------
>A0A151P618	105	0.180	1.475E-19	13	144	425	8	155	381
-------------KFQEEVTCSVCLDYFMDPVTLGCGHNFCRGCISQCcgeLEPNVSCPQCREtALQRN--LRPNRQLGNVVElvkQLRLQAGRepegqrvCERHQEALKLFCEENEAPISLVCDRSRVHRDhtVVPVEEAVQDCKKQiwSNLESLKEKREML----------------------------------------------------------------------------------------------------------------------------------------------------------------------------------------------------------------------------------------------------------------------------------------
>UPI001B7E9D85	105	0.238	1.475E-19	0	167	425	0	184	396
MDSGQQPRSW-TQEVN----CSICLDFFADPVSLECGHNLCRSCITRCCaqAERDSCPECREEF-PDRKLTVNRNLARLAEkarKLKVnpggngNKLHCEEHEEELKLFCETDKKLICLICRDSREHksHNFMPIKEAVEIYKdqlkssLQSLTEkksmflETELKQTW--KISEKIMCQKRRTSENYDKQPL-----------------------------------------------------------------------------------------------------------------------------------------------------------------------------------------------------------------------------------------------------------------
>UPI00187CD97F	105	0.210	1.475E-19	13	162	425	8	180	427
-------------KLREEATCSICLDYFTDPVMTTCGHNFCRECIRlTWEkakgkkgRRKRRgtfpCPECR-ELSPQRTLRPNRLLTKVAEMARQHPGLqsrdlCKVHQELLKLFCEDDQSPICVVCRESQEHRahRVVPVEEAVQEHKLK--LEDdmEHLREEMEKTQNlqtreQQALAEWQASVGEE----------------------------------------------------------------------------------------------------------------------------------------------------------------------------------------------------------------------------------------------------------------------
>UPI00165A76FF	105	0.227	1.475E-19	15	157	425	5	154	462
---------------EEDLCCPVCKDVFKDPVVLSCSHSFCKECLKNWWREKAaqECPVCRER-SLKDEPYLNLVLKNLCEtflqqrDQRASEDLCSLHSEKLKLFClDHQQPVC-LVCRDSEKHteHRFRPMDEAAEDHK-KNLQETLEPLKKNLE-LRKKVLEEFDQ---------------------------------------------------------------------------------------------------------------------------------------------------------------------------------------------------------------------------------------------------------------------------
>UPI000C6F5C28	105	0.196	1.475E-19	17	179	425	10	184	468
-----------------ELSCPVCQDIFKDPVLLPCSHTFCNVCVQQWWRTKQTrvCPVCKAVSPRSNIPPRNLVLKNLCEAfvLEVeSGVVCRLHTERLKLYCvDHQTPVC-VVCRDSSQHRNHTftPVNEAA-EFHRNGLLKRLKPLRekvKLFHEVKEKW-EKTDEdikNQAGETERKVREEfRVLRTFLQE-----------------------------------------------------------------------------------------------------------------------------------------------------------------------------------------------------------------------------------------------------
>UPI000906FC89	105	0.180	1.475E-19	13	144	425	8	155	482
-------------KFQEEVTCSVCLDYFMDPVTLGCGHNFCRGCISQCcgeLEPNVSCPQCREtALQRN--LRPNRQLGNVVElvkQLRLQAGRepegqrvCERHQEALKLFCEENEAPISLVCDRSRVHRDhtVVPVEEAVQDCKKQiwSNLESLKEKREML----------------------------------------------------------------------------------------------------------------------------------------------------------------------------------------------------------------------------------------------------------------------------------------
>A0A7L3S5G7	105	0.204	1.475E-19	11	151	425	6	162	482
-----------TESLRRETSCSICLGYFQDPVSIHCGHNFCRECITRcWegLEAHFSCPQCRQmALQK--SFRPSRELAKIAEIARQLSLGgggggggrenvCRQHQEVLKLFCKDDQQPICVVCDRSQAHRShaVVPVEEAAQEYKVKPrdaLAPHGKSLFQGIR--LHPL---------------------------------------------------------------------------------------------------------------------------------------------------------------------------------------------------------------------------------------------------------------------------------
>UPI001D1665BD	105	0.204	1.475E-19	17	178	425	12	186	485
-----------------ELTCVVCLDYFKDPVSLDCGHHFCQACITRcWeeLSADFPCPECRETFSRR-NLKPNRQLRNIVEAsrtltLKsAKEPEvgtvCEKHNEDLKVFCQEDQTPICVVCHLSRDHRDhtVVPIEEAAEDYK-----DQIWSRLESLKKEREEILSfKLsGEDKSPEllKQLETEKQKIVAEFQQ------------------------------------------------------------------------------------------------------------------------------------------------------------------------------------------------------------------------------------------------------
>UPI001C4C58BF	105	0.214	1.475E-19	0	169	425	0	177	495
MAAGSSF-----QELSEEVTCSICLEFFKDPVTIAeCGHNFCRVCLTQyWgeLATEGLCPQCRKR-GQQRNLIPNRPLANVVEILAAeKCHSqeegkgtedpetiCEKHQEPLRLFCRNDVIPICELCNKSQEHRDheVISVEEAEQEYK-DQI--HTC--LHNLREVEEKILSsKADAL--KESQHLLEQ---------------------------------------------------------------------------------------------------------------------------------------------------------------------------------------------------------------------------------------------------------------
>UPI0018F43B45	105	0.215	1.475E-19	0	153	425	0	169	1039
MAGSRQLAC-----LAEELSCSICLSLFVEPVSLPCEHCFCRPCISQcWeaqgaLgpQDGPSCPHCRLPCPGK-ALKPNRVLANLVEQlrcLEVELgdnPLCLEHQEALKLFCEDDQELICLICRDDPKHsqHSFLPLRQAASKYKhqLNEIMSAEEGKQQkrsiLIEQQQEQISA-------------------------------------------------------------------------------------------------------------------------------------------------------------------------------------------------------------------------------------------------------------------------------
>UPI001C6798CB	105	0.193	1.975E-19	13	152	425	8	156	222
-------------SLQDELSCSICLEYFKEPVSIHCGHNYCRACISQcWgeTDTNFTCPQCRETAQQK-LFRPNRELGKVVEiarqlSFQVKITAggeqgCELHREALKLFCDTDHQLICVICRESQVHRahTVFPVEEAAQQYK-----KQIQTQLQTLKEEREKLL--------------------------------------------------------------------------------------------------------------------------------------------------------------------------------------------------------------------------------------------------------------------------------
>A0A091V6Z0	105	0.203	1.975E-19	0	157	425	0	185	247
MATQSPVE-----SLHSEASCSICLGYFQDPVSIHCGHNFCRACITRcWegLEAHFCCPQCRQTALRK-SFRPSRELANIAEIARQLSPRaggaagqenfCKQHQEALKLFCKEDQQPICVVCDRSQAHRfhAVVAIEEAAQEYKeeiqayLQALKEErekyLESRKKGVrknsylektKNEGKKIVCEFEQ---------------------------------------------------------------------------------------------------------------------------------------------------------------------------------------------------------------------------------------------------------------------------
>UPI000703DDFF	105	0.208	1.975E-19	14	171	425	17	178	259
--------------LQEAVLCSLCREYFQDPVILKCGHNFCRACITQYCEASRSaasyaCPQCGKAFGKG-EFQPNRQLRNVV-ELTRRLPDpsgssaCKEHEEFLKLFCEVDQAPICLVCRESHSHkeHTVVPIDEAALEYKVKVQkhLESLKEREEI-------LLLKLSEENK--SQELLKQTQ-------------------------------------------------------------------------------------------------------------------------------------------------------------------------------------------------------------------------------------------------------------
>UPI001CC7DCDF	105	0.218	1.975E-19	12	166	425	20	177	296
------------ENLQVEASCSVCLEYLKEPVIIECGHNFCRACITRrWeeLERDFPCPVCRKT-SRYRSLRPNRQLGNVVKiakQLQaVKWktrdeSLCPQHRETLNFFCCEDQEPVCLVCEISHAHRThtIMPLDDAAQEYK--------EKLQKCLEPLEQKL--QITQCKSSEEKKP------------------------------------------------------------------------------------------------------------------------------------------------------------------------------------------------------------------------------------------------------------------
>A0A7J5YJX1	105	0.216	1.975E-19	17	156	425	10	165	419
-----------------DFTCPVCCDIFRDPVVLLCGHSFCKRCLQEWWRQSGlqSCPVCKGLFPLE-QPPHNLALRNLCDNLRQEKSQrpksgskdliCSLHSEKLKLFCQDDRQLICVICRDSQKHkkHNCIPINEAAEPFRLQAqQTEKTikEEFQKLYQFLRAEETARID----------------------------------------------------------------------------------------------------------------------------------------------------------------------------------------------------------------------------------------------------------------------------
>UPI000703F105	105	0.201	1.975E-19	15	147	425	10	161	442
---------------EDTASCPICLDYFNEPVTLDCGHNFCRACICRWWEGATSavsCPFCLEVFPQG-NFRANRQLEALV-NLIVKRLKgeneqakpggervCEKHQEPLKLYCEEDQTPICIVCDRARDHRahSVVPIDEAAQEYKeqiWRQLDDLEKGREEILTHI-------------------------------------------------------------------------------------------------------------------------------------------------------------------------------------------------------------------------------------------------------------------------------------
>UPI001D169E55	105	0.225	1.975E-19	12	173	425	7	187	461
------------QQLLGELTCSVCRDYFKDPVSLDCGHHFCQACITQCWEGSTTnfrCPECRETFSQR-NFKANRQLRNIVEAsrkltLELTKEPevgtvCGKHQRALDVFCQEDQTPICLVCHLSRDHRDhtVVPIEEAAEDYKdqIRSRLESLKKNREEIlsfklsgENKSQELLKQL----ETEKQKIVSEFQQL-----------------------------------------------------------------------------------------------------------------------------------------------------------------------------------------------------------------------------------------------------------
>A0A670HNT6	105	0.225	1.975E-19	12	178	425	8	186	481
------------QRLHDEATCSICLEYFKDPViIAECGHNFCRSCLIQcWgkSEAEASCPQCRKRVQRR-SLIPNRQLANVAEiaqnlSLQegkeegGKGGVCEKHQKPLKLFCKVHEAPICLVCHRSKAHKHheMIPLKEAFQEYK-----EEICHRLEILRKEREEILA-HQAALDKESKDLlkLTETERLKTVEK------------------------------------------------------------------------------------------------------------------------------------------------------------------------------------------------------------------------------------------------------
>UPI0015923FD5	105	0.204	1.975E-19	13	171	425	9	193	492
-------------ELCEETTCPICLEYFQDPVIIPeCGHNFCRACLTlHWrkSKAKASCPQCRKTVAQG-SIRRNLQLANFVEltqkfnllgrkkEAEGKGRVCEKHKEPLKLFCKEDEARICVVCDRSKEHKSheVVPIEEAYPEYKdqiSSCLNNVRKEREKILvfkkdaETESQDLLKQLEAEREKLVAEIRQMHQ-------------------------------------------------------------------------------------------------------------------------------------------------------------------------------------------------------------------------------------------------------------
>L8HWD8	105	0.207	1.975E-19	12	166	425	20	178	502
------------ENLQVEASCSVCLEYLKEPVIIECGHNFCKACITRWwedLERDFPCPVCRKT-SRYRSLRPNRQLGSMVEiakQLQaVKRKIrdeslCPQHHEALSLFCYEDQEAVCLICAISHTHRahTVVPLDDATQEYK--------EKLQKCLEPLEQKLQ-EISRCKSAEEKKP------------------------------------------------------------------------------------------------------------------------------------------------------------------------------------------------------------------------------------------------------------------
>UPI001D160C99	105	0.199	1.975E-19	0	216	425	18	285	503
MASA-----TPVREIQEETYCPICLEYLMDPVITECGHNFCRGCITQrcetWteLGSDPlCCPSCRVQIRKG-SLRNNYELGNRVEKIKQldfkpgKETLCERHGKALDLFCEEDGEAVCVVCERSPQHRshTVLLMDDDAEKYKekiqahLKTLREErekllgskvTreekSPKYlKQIEKKRQQIVADFQQlHQFLEEQEELLlaqlekleeeitkiQNENITKVSeeisrlseLISELEGKC-QKPASEFLQDIRsNLSRCEKETFQQ-PEEI----------------------------------------------------------------------------------------------------------------------------------------------------------------------------------------------------------------
>UPI001419843A	105	0.236	1.975E-19	12	167	425	8	168	516
------------QSLCDEATCSICLEYFKDPVTIAeCGHNFCRSCLVHcWgkLEAEVSCPQCRMTVQRR-SLISNRQLANVVEitkklSLPLgEVKVCEKHQEALKLFCKVHASLICMVCDRSKKHENheVIPLEEATEQYK-RLI----CSRLEIVSKEREKMLAyQAD--LEKXSQDLL-----------------------------------------------------------------------------------------------------------------------------------------------------------------------------------------------------------------------------------------------------------------
>A0A7L3TRY8	105	0.205	1.975E-19	12	183	425	32	259	519
------------ERLQEEAICPICLEYMSEPVSIDCGHNFCRGCIAKHCQEKGlradgpfTCPQCRASCHRS-SFRPNRQLANIVESIRQLGLRgapgtepglgaplCAQHDERLKLFCEEEEEAICVVCRESLHHRshTVYPIEEAAQVYKVklqKSLehlskeVEEvkkreSEERRKtqeckavkkererIVSEFGklHRLLAdeeKllLQKLEEEEKQMLLMINENLAKLVkQKSLLE-------------------------------------------------------------------------------------------------------------------------------------------------------------------------------------------------------------------------------------------------
>UPI001555774B	104	0.203	2.643E-19	17	167	425	12	170	192
-----------------ELTCSVCLDYFKDPVSVDCGHHFCQACITQcWeeLSTNFPCPECRETFSQR-NFKANRQLRNIVEAarkltLELTKEPevgtvCEKHQRSLDDFCQEDQTLICLVCHLSRDHRehTVVPVEEAAEDYK-----DQIQSRLEILKIERDAILSfKLSGEN--ESHEVL-----------------------------------------------------------------------------------------------------------------------------------------------------------------------------------------------------------------------------------------------------------------
>K7FJ97	104	0.189	2.643E-19	14	173	425	9	197	256
--------------LQDEVTCPICLDYFNDPVSLDCDHSYCRACITQcWggLTADVSCPQCRRTFPQG-NLRTNRQLRGIVDasrELQLQAGRetaperlCEKHQEPLKLFCREDEIPICVVCDRSKGHRahTVIPAEAAAKEFqkrlqahlktlrakreKLLGLKvsrEKTSQEYlKRTGTERQKIVAEFQQL-----QQFLQEQERL-----------------------------------------------------------------------------------------------------------------------------------------------------------------------------------------------------------------------------------------------------------
>UPI000D72167D	104	0.213	2.643E-19	17	169	425	12	172	259
-----------------ELTCSVCKDYFKDPVCLDCGHNFCRACITQcWqgLSTNFHCPECRETFSQR-NFKPNRQLRNIVEAsrpltMELKKEPevetmCEKHNEALKIFCQEDQIPICLVCQVSRDHkdHTVAPIDEAAEVYK-----DQIHSSMKILKEKRDKIQSfKL--SGEKKSQELLKQ---------------------------------------------------------------------------------------------------------------------------------------------------------------------------------------------------------------------------------------------------------------
>A0A6P8RIF4	104	0.193	2.643E-19	12	142	425	7	149	401
------------QSLREEVSCSLCLDYFSDPVTTVCGHNFCRPCITQsWegSKGGFPCPLCRKR-SRQKNLRANRQLakvaervKNLYENLgsPVEEDLCEKHKEKVKLFCEEDQTMICLVCRESRDHRAHLvtPIEEAVQEYK-EKLEMQLEPLRE------------------------------------------------------------------------------------------------------------------------------------------------------------------------------------------------------------------------------------------------------------------------------------------
>A0A818C8I1	104	0.255	2.643E-19	0	187	425	0	205	403
MASNNKYEYLNETSIDELLICHICRSPLVDPISSPCQHTACCQCIKRWLKNTSSCPVCRKSLVEN-DLKPvtERILLQMLNRLQVKCTECGQTDLERGNFNDHIEKAC----TNStvECPSAAIKCpwrgqRDQLNDHLATCVFEPIRPMFSELINENQQLKEQVQQlQMNNQRQQdtgaremnttgFFNGNRTLIGIIDDSdPRsEINLY---------------------------------------------------------------------------------------------------------------------------------------------------------------------------------------------------------------------------------------------
>UPI00195562FA	104	0.216	2.643E-19	0	208	425	0	239	423
MAEAR----ISVDQ-DESL-CPVCLDLLKDPVAIPCGHSYCKICITGcWDQEDEkrvySCPQCRQTFSSRPALAKNTMLAELVEKLKKTTLGndCYAGAGDvQCDVCtgrKHKAVKSCLVCLESycQTHFDRHEEHHSRKPHKV---TDATGRLQEMICQTHDKLLkvfCRTDQsfqslSAPPESTDvndspfsPLSSFDGVPVHQlKDKLEERREEEKKISDRVTLSNivprtrndflqYSRQLNLDL------------------------------------------------------------------------------------------------------------------------------------------------------------------------------------------------------------------------
>A0A7L3GDU2	104	0.197	2.643E-19	9	173	425	4	188	457
---------MSVESLQNEASCSICLELFQDPVSIHCGHSFCRVCITRnWegLTTNFSCPRCRETVPQQ-SLRPNWELANITEvakmlNLqqvrEVEGGEnlCKEHRETLKLSCEDEERLVCVASDRSKVHRNhsVVPMDEAAQEYKeqiqaqLQLLKSEQEAFQSSMKERKKKIQDYAKRTEA-EKQKIVTKYKQL-----------------------------------------------------------------------------------------------------------------------------------------------------------------------------------------------------------------------------------------------------------
>UPI001B3B0192	104	0.215	2.643E-19	15	191	425	5	210	464
---------------EEDLSCPVCQDIFKDPVVLSCSHSFCKDCLQTWWQGKAiqECPCCKRRSSRS-EPPRNLALKNLCEAfiLERdqtasagSESLCSLHSEKLKLFClDHQQPVC-LVCRDSKTHsnHRFRPIHEFAQDHK-KELQKSLEPLQgklKLFErvkgNFDQtaehiKVQAQHTEREIKEqfkkLHQLLQQEeeARITALREEEEQKSQMMKDKI-----------------------------------------------------------------------------------------------------------------------------------------------------------------------------------------------------------------------------------------
>UPI00097D2D89	104	0.232	2.643E-19	15	164	425	5	172	467
---------------DEDLSCPVCKDIFKDPVVLTCSHSFCKACLQKWWRGTPTqeCPVCKRRSSRS-EPPRNLALMNLCESFllerEQRASAgseslCSLHAEKLKLFClDHQRPVC-LICRDSKTHnnHRFRPIHEFAQEFKkelsnsLRLLQEKLKQFEQVKGNWDQT--AQhiHVQAQNTERQ--------------------------------------------------------------------------------------------------------------------------------------------------------------------------------------------------------------------------------------------------------------------
>UPI001419DCC9	104	0.226	2.643E-19	14	167	425	10	173	481
--------------LHDESTCSICLDYFKNPVTIAeCGHNFCQSCLIQCLgesEAEASCPQCRTRVQRR-SLIPNRQLANFVELIKnlsrqegkeegGKGRVCEKHQEPLKLFCKRDEAPICVVCDRSKEHKHheVIPLEEASQEYK-----ELFYSHLEIMRRERENILSyQAD--TEKESQDIL-----------------------------------------------------------------------------------------------------------------------------------------------------------------------------------------------------------------------------------------------------------------
>UPI00141A540D	104	0.225	2.643E-19	16	169	425	12	176	484
----------------EEATCPICLEYFRDPVIIhECGHNFCRSCLIQYWEKSKgeaSCPQCRETVEQS-SITKNQQLANFVEitkkfsllgekkEAEGKGKICEKHQEPLKLFCQDDESPICFLCHVSKEHKSheVVPLEEASQEYK-----NQISSCLDNVRKEREKILVfKAD--TEKESQDLLEQ---------------------------------------------------------------------------------------------------------------------------------------------------------------------------------------------------------------------------------------------------------------
>G1KUV2	104	0.207	2.643E-19	16	199	425	12	237	488
----------------EEATCPICLDFFQGPVIIPgCGHSFCRSCLSPSLspslaggseERSlCSCPQCRQAFQPG-SLFPNRQLANLVEiakKLrdqgnrgQGQGGACQKHQEPLKLFCKEDRSPICVVCDRAKEHRehTVIPLQEAAQEYQdVVSvqLKLLQVKREKILENIvdaekeGQELfeLTQTERQQTvarvQEIRQFLEEQEKLLLAQMDKVEEelarqKERNETRLSEELDSVN---------------------------------------------------------------------------------------------------------------------------------------------------------------------------------------------------------------------------------
>A0A7L0SCV5	104	0.214	2.643E-19	12	167	425	7	172	498
------------ESLRSEASCSICLSYFREPVSIHCGHNFCRECIARcWegLEAPFSCPQCRQtALQMN--FRPSRELANIAEiarQLSHRGGRggegegkgrenlCKQHQEVLKLFCKDDRRPICVVCDRSQAHRShaVLPVEEAAQEYK-----EEIQARLQALKEEREKYL----QSRKTEARKSL-----------------------------------------------------------------------------------------------------------------------------------------------------------------------------------------------------------------------------------------------------------------
>UPI0010A04348	104	0.231	3.536E-19	12	156	425	13	169	175
------------QSLCDEATCSICLDYFKDPVMIPeCGHNFCRSCLIQsWGESEAEafCPHCRETVQER-RLIPNWPLQNVV-DIAKKLSLqegkeeggkekvCEKHQEPLKLFCKEDGAPICLVCDRSKEHvcHETIPLKEASKEYK--GLM---CRRLEILRRERERILAyQED----------------------------------------------------------------------------------------------------------------------------------------------------------------------------------------------------------------------------------------------------------------------------
>A0A6J3AXB8	104	0.213	3.536E-19	0	193	425	0	235	255
MASGIFMN------VQEEVTCPICLELLTEPWSLHCGHTFCQACITANnkesktgTEGESSCPVCRLSYRPE-NLRPNQLVANIVERLrEVRLSPeveqkgnlCARHGEKLLLFCMEDEKVICWLCERSQEHRghRTFLLEEVAQEYQgklqaiLKRLREEqqkaenfeTEVREEIttwkhqIENERQNVQAEFKElraILNDEEQKELQKLkdaeggilRNLADSENEVVQQSQLVRDLISD---------------------------------------------------------------------------------------------------------------------------------------------------------------------------------------------------------------------------------------
>A0A818U983	104	0.245	3.536E-19	0	241	425	0	255	266
MISSSFYEYIDRESIDSDLICSLCDNPFIDPIVTQCGDTYCRLCIEKDMGNGSHCPsqSCNQLLSTDHLTlnPPPRLVVSMLDKLKVRCQLCEKTNINRGTFDEHIKTSCSeYRkdCPGKNI--GCQWFGSKNEhdEHTKTCLFEKLRPmvdiLYKIIENQSLDIekLKKQIEQQTTEiGQLNTQVDQQKAQFEQ---QKTESKQQKIqLDQQKTQLEQPKAQLQQQQIQIGDIQSENQTQKNEAASIRNqfTILQEEINK---------------------------------------------------------------------------------------------------------------------------------------------------------------------------------------
>A0A8C1U3I2	104	0.205	3.536E-19	15	195	425	9	215	316
---------------QKEFMCPVCLDLLKDPVAIPCGHSYCKSCITDcWDQEDQkrvySCPQCRQTFSPRPDLARNTMLTEVVEKLKKTRISadCYAGAGDvQCEVCTGRKyravKSC-LMCLNSYC-QNQLEQHESLFKGKKHNLTEATGRLQEMICQKHEKLLdvfCCTDQkcicvlctvieHKNHEAVSAAAQRTEKQSFQSLSapPESTDVNDDLFSSLV-------------------------------------------------------------------------------------------------------------------------------------------------------------------------------------------------------------------------------------
>A0A8C6WL01	104	0.215	3.536E-19	14	219	425	5	242	361
--------------LEQDLTCSICHELFRDPVVLICSHSFCKVCLENWWKDKPlkTCPVCNSKIYMDPPL--SLSLKNLVETFteerRQTSPSpaqpeCSLHSEKLRLFCEDHQDLICLVCRDSRTHKDHSfkPIEEAAQELR-EQLRRDLTPLQENLKvrdlTPLQENLKVRDLtplQENLKvrDLTPLQENlkvRDLTSLQenlnvrdLTPLQENLKVRDltPLQENLKNPERREYYYdVLGSERFVSGTHSW-------------------------------------------------------------------------------------------------------------------------------------------------------------------------------------------------------------
>A0A817KX07	104	0.209	3.536E-19	13	258	425	4	278	368
-------------SIDNYLKCPICTDPFLDPVSTPCEHTFCRQCILTWLELSKTsCPSCRETLSKKDLTSIsVIFIHGMLNEIQVKCTLCGAINLQRGNFQNHINNLCPkadvSCSTNSDTScswigsRDQLEIHqSECQTYQSQLIRNTNCVKDQRTETLN------VNRRENPTNEVRLVEEaFNTTAIEsfQNSNIENiqfSNNDDelnrPFSTQ-GYAIRRRQKSTKTPQEHQqffiKLFHQGENtgkkvtvedSFQKMRRALKSDNTKLFTTNQYLTKNQIRSIFSRLSK----------------------------------------------------------------------------------------------------------------------------------------------------------------------
>UPI001963744A	104	0.236	3.536E-19	16	157	425	6	149	404
----------------EDFCCSVCLYVFRDPVVLSCGHSFCKDCLKTWWreKQAQECPVCRKR-SERPEPPRNLALKKLCESfLQQRDERASEALCRLKLFClDHQQPVC-LVCKDSETHCNHIirPIDEAAQQHKME-LQETLEPLKKKIK-VFEEVKDECDQ---------------------------------------------------------------------------------------------------------------------------------------------------------------------------------------------------------------------------------------------------------------------------
>A0A817DIW8	104	0.239	3.536E-19	13	217	425	4	215	427
-------------SIDNYLKCPICTDPFLDPVSTPCEHTFCRQCILTWLELSKTsCPSCRETLSKKDLTSIsVIFIHGMLNEIQVKCTLCGAINLQRGNFQNHINNLCPkadvSCSTNSDTScswigsRDQLEIHqSECQTYQSQLIRNTNCVKDQRTETLN------VNRRENPTngSRDQLEIHQsECRTYQSQLIRNTNCVKD---QRTETLNVNRRENPANELINPHELE---------------------------------------------------------------------------------------------------------------------------------------------------------------------------------------------------------------
>A0A8D2J8H0	104	0.212	3.536E-19	17	157	425	10	187	434
-----------------ELTCPICLDYFRDPVtVAECGHNFCRACLSQCsgeFDTEATCPQCRGTFQKS-SLRPNLQLANVVEiakklggqtvqGAEGKGQACEKHQEPLKLFCRDHETPICLVCDKAKEHegHKVIPLEEASQEYQltlaalylsyIHSLQKETkavreetvaEFRRlhQFLEEQEKRLLAQVDQ---------------------------------------------------------------------------------------------------------------------------------------------------------------------------------------------------------------------------------------------------------------------------
>A0A8C4HMA0	104	0.233	3.536E-19	15	157	425	5	154	464
---------------EEDLCCPVCFDVFRDPVLLSCSHSFCKNCLKRWWREKQTrdCPVCKRRSARA-EPPRNLVLKNLCEAflLErdqiASGVLCFLHSEKLKLFClDHQQPVC-VVCRDSEKHSNhRIqPIDEAAQQHK-KKLQESLEPLKEKLK-VFKQVKLKFDQ---------------------------------------------------------------------------------------------------------------------------------------------------------------------------------------------------------------------------------------------------------------------------
>UPI0019661649	104	0.192	3.536E-19	11	140	425	8	162	477
-----------TEALEKELICPICLDFFEDPVILQCGHNFCRYCILLHWEENGSdfsgyqCPECRRTFPEI-TFTRNFLVKNLVnklDDLNVfrtkdtkpaqppKEDLCEKHHEELKLYCKKDGKPICVICRESRAHRRheVVPMSEFIDDLKAElqiKLSKLTSDR--------------------------------------------------------------------------------------------------------------------------------------------------------------------------------------------------------------------------------------------------------------------------------------------
>A0A670KDV9	104	0.196	3.536E-19	12	167	425	8	192	479
------------ESLHKEATCSICLEYFRDPVSIPCGHSFCRSCIAQcWKERSSdfSCPQCRvVSLQRN--FRPNRELGNVVEiakrlgsRAEQEEPGgggggrqlCPKHREALKLFCSEEEELICCICRESRAHRShaVFPVEEAAHDYKVKSgktrthLTgnqaEGPSQWWR-PPSERQKLMSEFELvHHFLEEQEKL-----------------------------------------------------------------------------------------------------------------------------------------------------------------------------------------------------------------------------------------------------------------
>H9G3Y4	104	0.229	3.536E-19	6	173	425	17	207	483
------FAAMD---LSYEWTCPICLETFKNPVTIDCGHNFCQACLSQyWgsANRSSSCPQCRQMVPQR-SFQPNRLLVSMIERWKKTGTCAKHW-LPLNRFCKEDETLLCSVCERSKEHLDHVAVswEDVAPEYKeqIEASMKSLQKRRmlvlkQMsieahgkkeclkqIELENQKISSAFDQMQNflKEKKCfWLGQLQDL-----------------------------------------------------------------------------------------------------------------------------------------------------------------------------------------------------------------------------------------------------------
>G3HHM3	104	0.205	3.536E-19	14	171	425	9	189	548
--------------LQEEATCSICLDYFSDPVMTACGHNFCRECIQmSWekgkgkkgkrkQKGSFPCPECR-EMSPQRNLRPNRLLTKVAEmarqhpGLQKR-DLCQAHQEPLKLFCQDDQIPICVVCRESQEHRlhRVLPVDEAAKE------NEETvkERRERILEE-FQKVVLflveeerrilQVLKKEEEETLAKLQDNK-------------------------------------------------------------------------------------------------------------------------------------------------------------------------------------------------------------------------------------------------------------
>UPI00188E9C5B	104	0.220	3.536E-19	0	171	425	0	192	602
MAS-QQF----TKELKEALLCPICIDILQDPVTLDCGHNFCLRCISQVAEETSSkfckCPLCGKSVRKNY--EPNWLLVNLVEKVQAmdpsemqqkrKKXRCEKHEEKLHYFCDLDGKLLCMLCRESKEHksHNVLLIEEAAPRYqeKLQSQVEVLKQKEmvixQAKRQGEQKIndfMAKVeleKQKITREFQQLYQTLQ-------------------------------------------------------------------------------------------------------------------------------------------------------------------------------------------------------------------------------------------------------------
>A0A8B8X596	104	0.224	3.536E-19	13	165	425	191	357	656
-------------KLXEEATCSICLDYFTDPVMTTCGHNFCRECIRlTWekakgqkrrrkCKGSFPCPECR-KLSPQRNLRPNRLLTKVAEmarqhpSLQSR-DLCQVHQELLKLFCEDDQSPICIICRESQGHRphRVVPIEEA-XEYKLK-LEENmGYLREEMMKTG--KLQAKXEQTLA-EWQK-------------------------------------------------------------------------------------------------------------------------------------------------------------------------------------------------------------------------------------------------------------------
>A0A6J0SBV2	104	0.212	3.536E-19	0	183	425	0	200	690
MASE-----SPSKRLQLEVTCPICLDYFTDPVVLDCGHSFCQACVARcWKdpGAGTTCPQCRMAVGQN--FRPNRLLANM-GEIyrqmswstlqEVQGRRvdCERHQFPLEFFCQDDNTPVCLLCHRSKEHvgHQVVPLRQLAQEYEAKGMKTKkrkSGNRRKKACPVEAPWWSVEGNRSNvsPlleqvmEEKQEEKQDQHF---QVDQPSE-------------------------------------------------------------------------------------------------------------------------------------------------------------------------------------------------------------------------------------------------
>A0A4U1ENI1	104	0.198	3.536E-19	13	178	425	52	261	941
-------------KLQEEATCSICLDYLTDPVMTTCSHNFCRECIRlTWekAKGQRTrkkckgsfpCPECR-KLSPQRNLRPNRLLTKVAEmaqrhpSLQSR-DLCRVHQELLKLFCEDDQSPICVICRESQEHRphRVVPIEEAVQEYKkkvkerrerivvefeKMGLLLMEEKRRllQALKEEEeetvaklQKSMASLDQQSHSLKMLLLQleDRNECTRLQM------------------------------------------------------------------------------------------------------------------------------------------------------------------------------------------------------------------------------------------------------
>A0A667YGZ5	104	0.230	4.731E-19	15	157	425	5	152	200
---------------EEDLCCPVCQDVFKDPVLLSCSHSFCRACLQSWWTEKPikDCPVCKRRSSKN-DPPCNLALKNLCEDFllqrDQSELFCSLHSEKLRLFClDHQQPVC-LVCRDSETHtdHRLRPINEAARNHK-KELEESLKPFQEKLE-LFNKVKANCDE---------------------------------------------------------------------------------------------------------------------------------------------------------------------------------------------------------------------------------------------------------------------------
>A0A814EFW5	104	0.269	4.731E-19	0	172	425	0	188	250
MkLSTDKYEYMDEDAIDDKLKCIICAQPFQIPVILDCQHTFCEVCIDTWIKTNASCPICRRQVETNYVLTKitDLNICNQLDCLPVRCLQCQKNEIQRNRFKKHLK-----RCSKSRI---TILSDSIQNRFKnikrtirtiYNSLETQTPQRRVtpTVESIQQQFTYrpsiQINEQQiyNsrprPTTVRPYERNRN------------------------------------------------------------------------------------------------------------------------------------------------------------------------------------------------------------------------------------------------------------
>A0A3P9CE23	104	0.238	4.731E-19	15	160	425	7	162	260
---------------EDDLCCPVCQEVFRDPVILSCSHSFCKDCLKRWWRKKTTheCPVCQRRSSGNDQL-VNLALKNLCESfLEdgdqtASEALCSLHSEKLKLFClDHQQPVC-LICRDSEKHTNHSfrPIDEAAQQHK-KELQETLESLKKklMVCAELQVKFDQIAKHIN------------------------------------------------------------------------------------------------------------------------------------------------------------------------------------------------------------------------------------------------------------------------
>UPI0010FB3327	104	0.192	4.731E-19	16	167	425	27	211	270
----------------EETTCSICLDYFQDPVLIPeCGHNFCRGCLTRsWgtSELEASCPQCRQTFGPHNVL-PNRQLARVL-EVARRCGSpwgedrgsfCLKHQEPLKLFCKDHETLICLVCDRSEEHRGhsVIPVEEALQEYqikvgdclkaqkeekeKIATYKTDTEQRvQEMTTSKKRKknVMAEFRElQLWLEGQEEL-----------------------------------------------------------------------------------------------------------------------------------------------------------------------------------------------------------------------------------------------------------------
>A0A670HN58	104	0.233	4.731E-19	12	196	425	8	206	276
------------QNLCDEATCSICLEYFKDPViIAECGHNFCRSCLIQcWgeSEAEASCPQCRKTVQRR-SLIPNRQLANFVELIEnlslqegkeegGKGGVCEKHQEPLKLFCKVHEAPICLVCDKSKEHENhkVIPLEEALEEYKGEIL-----HHLEILRKEREEILA-YQAALDKESKDLlkLTETERLKTVEKFRelRQFLEAQEKRLLTHVE------------------------------------------------------------------------------------------------------------------------------------------------------------------------------------------------------------------------------------
>A0A670HMM2	104	0.215	4.731E-19	12	178	425	10	188	278
------------QRLRDEATCSICLDYFKDPVAIPeCGHNFCRSCLIQcWgeSEAEASCPQCRERVQRR-SLVSNRQLANVVEiakNLSFqegkeeggKGGVCEEPQEPLKLFCKVHETPICLVCDRSKEHENheVIPLEEAFEEYKG-----EICHHLEILRKERGEILA-YQAALDKESKDLlkLTETERLKTVEK------------------------------------------------------------------------------------------------------------------------------------------------------------------------------------------------------------------------------------------------------
>A0A8C3RK14	104	0.211	4.731E-19	17	151	425	14	167	425
-----------------ELTCSVCKDYFKAPVSLDCGHNFCQACITQWWEGlhtNFRCPECRRTFSQR-NFKPNRQLRNIVEasrtltlestnELEVR-RVCEKHNEDLKVFCQEDQTPICLVCHLSRDHRehTVVPIEEAAREreqkHKTDCIVRWLEhSRIFLCIHILENI---------------------------------------------------------------------------------------------------------------------------------------------------------------------------------------------------------------------------------------------------------------------------------
>A0A8C9Y5G8	104	0.228	4.731E-19	6	156	425	1	155	429
------YPALTT---PEDFCCSVCHEVFRDPVVLSCSHSFCKDCLKSWWTEKPTqeCPVCKRRSSKS-EPPRNLELKKLCESfLQQRDQRasealCSLHFEKLKLFClDHQQPVC-LICRDSEKHTNHIirPIDEAARQHK-KKLQETLEPLKEKLK-VFEQVKVKFD----------------------------------------------------------------------------------------------------------------------------------------------------------------------------------------------------------------------------------------------------------------------------
>A0A4W3K379	104	0.233	4.731E-19	0	149	425	0	153	433
MASRHQ-----GQRLTEELNCPICLDFFNDPVILECGHNFCCSCITRsWEKQEiNSCPECQQVFAER-NLRRNRALANITGEIQKiiqskkearNKRYCEEHEEELKLFCETDKKLMCLICRDAQQHRDhsFLPINEA--EFTKMHQCL-TDREQRVVRELRQ-----------------------------------------------------------------------------------------------------------------------------------------------------------------------------------------------------------------------------------------------------------------------------------
>UPI00196682FC	104	0.220	4.731E-19	15	157	425	5	151	459
---------------EEDFCCSVCHEVFRDPVLLSCSHSFCKDCLKTWWreKQAQECPVCRKR-SKRPEPPRNLELKKLCEsfvqqrDQRASEGLCSLHSEKLKLFCmDHQQPVC-LVCRDSQKHSNHIirPIDEAARQHK-RELQETLKPLKKKIK----KVKVKFDQ---------------------------------------------------------------------------------------------------------------------------------------------------------------------------------------------------------------------------------------------------------------------------
>UPI001C4AF48D	104	0.210	4.731E-19	15	149	425	5	148	460
---------------EEDLSCPVCQDVFKDPVVLSCSHSFCKDCLKSWWREKPTkeCPVCKRRSSKS-DPPRNLALRNLCESFlqerhqTVSTEAlCSLHSEKLKLFClDHQQPAC-LVCRDSKTHNNHSfrPIDEVAQEHR-KELRETLEPVRKKLKVFKQ-----------------------------------------------------------------------------------------------------------------------------------------------------------------------------------------------------------------------------------------------------------------------------------
>UPI000E463535	104	0.205	4.731E-19	15	191	425	5	210	464
---------------EEDFSCPICQDIFKDPVVLSCSHSFCKDCLQTWWKGKSaqECPVCKRRSSRS-DPPRNLALKNLCEAFllerDQKASGgsedlCGLHSEKLKLFClDHQQPVC-LVCRDSKTHsnHRFRPIHELALEHKKELLksLEPLEGKLKLFEqakgNCDQtaghiKVQArqtekQIKEQFK-ELHQFLQEEeeARITALREEEEQKSQMMKEKI-----------------------------------------------------------------------------------------------------------------------------------------------------------------------------------------------------------------------------------------
>UPI001C4A9C13	104	0.217	4.731E-19	0	135	425	5	149	511
MAAE-NF----VEEFCEETTCTICLECFKDPVTIDCGHNFCQACLSQYWEESDkeaSCPQCRELVQQK-QFKPNRQLanvANLVKKLQRlkngeeEGDMCDKHQGLLKFFCMDDITPVCVVCCKF-THRshKVVPIEEAVQDYKekFKALLE-------------------------------------------------------------------------------------------------------------------------------------------------------------------------------------------------------------------------------------------------------------------------------------------------
>A0A7K7VR52	103	0.179	6.329E-19	14	142	425	8	149	167
--------------LQDEATCSVCLEFFKDPVSIECGHNFCRACITKsWkdLELDFPCPQCREVFQSR-SFRPNRQLANVAEIVSQFALRgargaaedglCATHREALKLYCKDDRRAICVVCDRSRQHRPhaVVPVEEADEEYKeVP--QEHLSSLRK------------------------------------------------------------------------------------------------------------------------------------------------------------------------------------------------------------------------------------------------------------------------------------------
>A0A3Q1EAX5	103	0.223	6.329E-19	15	180	425	8	181	204
---------------NPDLCCPVCHDIFKDPVILACTHSFCKVCLQSWWTEKPNreCPVCKQrHLKR--QLPSNLVLRNLCESfLEDKRQRgseflCSLHSEELKLYClDHQQPVC-VVCRDSEKHSNHTfrPIDEAAQQHR-KQLQETLEPLKNKLK-VSEQVKVKFDQtTQHIQLQARITERFGCSCSVMES----------------------------------------------------------------------------------------------------------------------------------------------------------------------------------------------------------------------------------------------------
>A0A1S3GE88	103	0.194	6.329E-19	12	166	425	20	208	372
------------ENLQVEASCSVCLEYLKEPVIIECGHNFCKACITRWwedLERDFPCPVCRKT-SRYRSLRPNRQLGSMVEiakQLQaVKRKIrdeilCSQHHEALSLFCYEDQEAVCLICAISHTHRahTVVPLDDATQEYKdVKSTLEKcekvktmavTSVSIELKKNFSHfprqyfalrKILKQLiaDVTLDPETAHP------------------------------------------------------------------------------------------------------------------------------------------------------------------------------------------------------------------------------------------------------------------
>A0A813SBZ5	103	0.252	6.329E-19	0	161	425	0	167	372
MTSLNKYEYENEQSIDKNLQCIICNEPFIDPVVTACHHSFCRQCLDKWLQNyNSTCPTCREKIPRNSPTAITLLsFLCMLNQILVKCKLCGQSNIQRGNFQDHIDRNCSKTidSCSSTNLWNELPGKTETSSSTCTSqlsgyeLIESntTTPRNK------RDICIEMAESQSP-----------------------------------------------------------------------------------------------------------------------------------------------------------------------------------------------------------------------------------------------------------------------
>A0A6P8NRS6	103	0.222	6.329E-19	12	152	425	8	158	401
------------QSLCTDLTCPVCLEYYSDPVTLACGHSFCCSCISRcWQipCGSFSCPVCRQHFARR-TLERNWQLAEAVQHLHAqqaqpsKGSGCAKRQQNLKLFCQNDESVLCAVCDRSQDHRShsLIPVEKAAQEYK-TQWTQNFRKQRAMLGaNFPQKLL--------------------------------------------------------------------------------------------------------------------------------------------------------------------------------------------------------------------------------------------------------------------------------
>UPI00148FCF9F	103	0.225	6.329E-19	14	157	425	4	154	454
--------------LEEDLCCPVCQEVFRDPVFLSCSHSFCKDCLQTWWRQRPTqeCPVCKMRSSRT-DPPRNLALKNLCDhflqerDQRSSEDLCSLHSEKLKLFClDHQQPVC-VICRDSEKHteHRFRPIDEATPQHK-KNLQETLEPLKEKLK-VFEQVKEKFDQ---------------------------------------------------------------------------------------------------------------------------------------------------------------------------------------------------------------------------------------------------------------------------
>UPI001ED84143	103	0.213	6.329E-19	13	157	425	3	157	458
-------------QLEQDLSCPVCHDIFKDPVVLSCSHSFCRDCLQTWWREKPvkECPVCKRKSSRS-DPPRNLALKNLCETflLErdqrasVRSeVLCKLHSKKLKLFClDHQQPVC-VVCRDSKTHtnHRFRPTDEAAQDFK-KELQKTLKPLQKKLK-VFERVKGNCDQ---------------------------------------------------------------------------------------------------------------------------------------------------------------------------------------------------------------------------------------------------------------------------
>UPI00187BDA8F	103	0.228	6.329E-19	17	178	425	10	174	468
-----------------NYSCPICRDIFRDPVLLTCCHSFCKDCLQNWWAEKliRECPVCKRRSSKS-DPPRNLALKNLCEafvqDLslaSARCEAmCSLHSEKLKLFClDHKQPVC-VVCRDSKTHvkHRFRPIDEAAQDYKAE-LRKSLKPLQEKVEHLHQV-------KFNFELTQSHIVGQALDTEMQ------------------------------------------------------------------------------------------------------------------------------------------------------------------------------------------------------------------------------------------------------
>A0A2I4BWS5	103	0.209	6.329E-19	13	149	425	2	152	473
-------------SLQDDLSCIICHDIFKDPVLLPCSHSFCKVCLQNWFQDKRRklCPVCRREVPES-DPPLNLALKNLCEDFLLRGnkkqsagpvDLCGLHSEKLKLFCmDHKEPVC-VVCRDSRSHANheLRPIDEAADHHRleLLGLLEPVREKLKISKKVKE-----------------------------------------------------------------------------------------------------------------------------------------------------------------------------------------------------------------------------------------------------------------------------------
>UPI001E1DC5A0	103	0.209	6.329E-19	0	168	425	0	189	473
MASSPDF-----TKFQEQVICPICLEIFQNPVTIDCGHNFCLKCITATVDTSGSllkCPLCKHSVGKD-TLKTNWVLMNLVEMIQEMRPReeqpgrgerkCQKHKEQLHYFCETDGNFLCIVCRESKEHklHKVILMEEAAQKYLelVNSQLEVLQQKQKVIMQVKtqgkQKIhdfMAQVEQemgRVTAEFKQLFQ----------------------------------------------------------------------------------------------------------------------------------------------------------------------------------------------------------------------------------------------------------------
>UPI0018A0F6A9	103	0.207	6.329E-19	0	157	425	0	153	480
MASR----------LEDDLCCSVCHDVFKDPVMLSCSHSFCKVCLQSWWtdKHVRECPLCKRRCSKNP--PPNLALKNLCESfLKERAQRssealCSLHSEKLKLFClDHQQPVC-LVCRDSEKHTNHIirPIDEAARQHK-KDLQETLKPLKEKLK-VFKEVKVEFDQ---------------------------------------------------------------------------------------------------------------------------------------------------------------------------------------------------------------------------------------------------------------------------
>UPI00193EDFB6	103	0.235	6.329E-19	12	169	425	7	172	482
------------QQLLGELTCSVCRDYFKDPVSLDCGHHFCQGCITQcWegLSTDFRCPECRETFSWR-NFKPNRQLRNIVEAsrkltLEpAKEPEvgtvCEKHQRALDVFCQKDQTPICVVCHLSRDHkgHPVVLIEEAAEDYK-----KQIRSRLEILKKEREEILTfKL--SGEDKSQKLLKQ---------------------------------------------------------------------------------------------------------------------------------------------------------------------------------------------------------------------------------------------------------------
>UPI001C547E04	103	0.216	6.329E-19	12	211	425	20	249	488
------------ENLQVEASCSVCLEYLKEPVIIECGHNFCKACITRWwedLERDFPCPVCRKT-SRYRSLRPNRQLGSMVEiakQLQaVKRKIrdeilCSQHHEALSLFCYEDQEAVCLICAISHTHRahTVVPLDDATQEYKeklQKCLepleyklqeitrcksSEEKKPGElkRLVENRRQQILKEFEELHRrlDEEQQILLS--RLEEEEQDILQQLRENAAHLGDKR---RDLAHLAAEVEDK---------------------------------------------------------------------------------------------------------------------------------------------------------------------------------------------------------------------
>A0A3Q2ZSV9	103	0.232	6.329E-19	7	168	425	98	276	573
-------EKMASRQ-EDDLSCTICHDIFKNPVLLSCSHSFCKVCLENWFKRKQSklCPVCRTEVPQS-DPPLNLALRNLCEDflLERNQPPsvgsvhlCGLHSEKLKLFClDHKEPVC-VVCRDSKSHanHKLRPIDEAGPDYRAEllRLLEPvweqlkTSKRVKeNCEETAEHIKVQARQT---ETQIRLQ----------------------------------------------------------------------------------------------------------------------------------------------------------------------------------------------------------------------------------------------------------------
>UPI001CF7A0EB	103	0.220	6.329E-19	13	167	425	496	660	771
-------------ELCEETMCPICLDYFRDPLTIAeCGHNFCQACLSQYsgeSDVQASCPQCRGTFQKR-NLRPNRQLARIVEiarklgEQEVKVVKgkgqvCKEHQEPLKLFCRDHKAPICVVCDKAKEHegHKVVPLEEASQEY--QDLLHH---HLEILSREEGRILACIAEAEN-ETQELL-----------------------------------------------------------------------------------------------------------------------------------------------------------------------------------------------------------------------------------------------------------------
>UPI0018EDC2BC	103	0.213	8.467E-19	15	171	425	5	169	250
---------------EEELCCPVCHDIFRDPVVLSCSHSFCKGCLMNWWRHKqlRECPVC-KAMSSRADPPCNLVLRNLCEafllerDQRASEALCSLHSEKLKLFClDHQQPVC-VVCRDSEIHsnHRFRPIDEAARQHK-KELQETLEPLKEKLK-VCEQVKVKFDQtAEHIKVQARLTERQ-------------------------------------------------------------------------------------------------------------------------------------------------------------------------------------------------------------------------------------------------------------
>UPI001C2D85F5	103	0.205	8.467E-19	0	210	425	0	241	250
MAHRRN------ELNSETFSCCICLDLLKDPVTTACGHSYCRNCIKSfWDEEDRkgihSCPQCRKTFTPRPVLEKNIMLAALVEQLKKtglqaapadHCYAgpedvaCDVCTGRkLKAIKSCL--SCPasYCEKHLQPHYDAAPLKK--HKLVAPSkkLQENICSRHdevmKIFCRTDQQsicYLCTMDEHKGhetvPAAAERTEKQKELevrrLNIQQ-RIQEREKDVKLLQQEVEAINGSADqlMHVELEQ----------------------------------------------------------------------------------------------------------------------------------------------------------------------------------------------------------------------
>A0CPP5	103	0.384	8.467E-19	7	146	425	2	142	251
-------EDIQIHSVDcSEYMCVICLQVFYKPIITQCGHNFCGKCISEWMQKKKQCPYCRKE-YQNYNFyQKDEVMTLKLEHLEVSCLKCDKWFGQLKDLKSHRQSQCTSPKQTDQLHET-LVIQDDPEDLVQTIFNEINSiKKQQNYNS--------------------------------------------------------------------------------------------------------------------------------------------------------------------------------------------------------------------------------------------------------------------------------------
>UPI0007EA86ED	103	0.203	8.467E-19	15	188	425	5	202	342
---------------DNDLYCPICQEIFKDPVLLSCSHSFCKECLQKcWrARTGRSCPVCRKR--SASVAPPcNLALKNLCESlLQQRHQTaseglCSLHSEKLKLFClNHQRPVC-LVCRDSQKHtnHRFRPIGEASQQHKkklqepLEPLKEKLELRKaKHLGNLAFNIWSNMETMVTytplvldPNTAQPcLHLSDDLTSFTGGEKQQLPDNP--------------------------------------------------------------------------------------------------------------------------------------------------------------------------------------------------------------------------------------------
>UPI001471B66A	103	0.223	8.467E-19	15	150	425	5	153	463
---------------EEDLCCPVCSEVFRDPVILSCGHSFCKDCVRRWWRQKQRndCPVCQRRSSRE-DPPCNFTLKNLCESFKDQDRRstsgsesvCSLHSERLKLFClDHQQPVC-VVCRDSKTHkeHKFRPIDEAAQDLK-EQLQESLKPLQeklKLIEEVKGK----------------------------------------------------------------------------------------------------------------------------------------------------------------------------------------------------------------------------------------------------------------------------------
>A0A3B4V5V5	103	0.220	8.467E-19	15	157	425	5	154	464
---------------EEDLCCPVCHEVFRDPVVLSCSHSFCKDCLQSWWreKQDRLCPVCKRRSSKN-DPPCNLVLKNLCEAFlqerEQRSSEalCSLHSEKLKLFClDHQQPVC-LVCLHSETHtnHKFRPIDEVAPQHK-KKLQETLEPLKKKLNDLKQ-VKVKFDQ---------------------------------------------------------------------------------------------------------------------------------------------------------------------------------------------------------------------------------------------------------------------------
>UPI00106DD8C7	103	0.242	8.467E-19	15	176	425	5	170	464
---------------EEDLCCPVCHEVFRNPVLLSCSHSFCKDCLQRWWMEKPTleCPLCNRRSSRD-EPPCNLVLKNLCDpfllerDQRASEALCSLHSEKLKLFClDHQQPVC-VVCLHSETHsnHRIRPIDEAARQHK-KELQETLEPLKEKLKGFDQ-VKVKFDQTAE---HMKLQAQHTETEI--------------------------------------------------------------------------------------------------------------------------------------------------------------------------------------------------------------------------------------------------------
>UPI001ED84685	103	0.207	8.467E-19	15	157	425	5	154	466
---------------EEDLCCAVCHDIFRDPVVLSCSHSFCKDCLKSWWREKPTreCPVCKRESSKE-DPPVSLVLKNLCEAflLEKHHRAsedfCSQHSEKLRLFClDHQQPVC-LVCRDSERHTNHTfrPIDEAAQQHK-KKLQETLEPLKEKLK-VLEQVKVKFDQ---------------------------------------------------------------------------------------------------------------------------------------------------------------------------------------------------------------------------------------------------------------------------
>UPI0018F2D1B4	103	0.208	8.467E-19	3	168	425	27	201	508
---DQSFE------MEDELSCAVCHDLYNDPVLLDCDHSFCRSCITQYWEKadSTSCPVCRKE-NSSQDLRLIRILSNIVEAFLKsdKGDKiqqeCSRHKEKLKLFCKTDNQPICLVCQSSKNHQNheLLPVDEAAEEFKeelqtSLKLIQEQEEEREDVKSDHEETLTHIqDQSVKTEKQIKAQ----------------------------------------------------------------------------------------------------------------------------------------------------------------------------------------------------------------------------------------------------------------
>UPI00074FFEFB	103	0.220	8.467E-19	16	178	425	271	445	1496
----------------EETTCSVCLDYFREPVTIECGHNFCQACLTQcWAksDTGASCPLCGEVLQQK-NFKPNRQLANLVElvkKLQmgkgVEGeqGRCERHQEPLKLICFDDQTTICVVCGRSMAHRNhrVLPMEEAFLEFK-KEIQAELQSLEQEKGTLQEQKVADDQRSQTFLTQLELEKKKNKSAFQQ------------------------------------------------------------------------------------------------------------------------------------------------------------------------------------------------------------------------------------------------------
>A0A820BZA4	102	0.220	1.132E-18	13	194	425	4	201	226
-------------SIDNYLKCPICTDPFLDPVSTPCEHTFCRQCILTWLELSKTsCPSCRETLSKKDLTSIsVIFIHGMLNEIQVKCTLCGAINLQRGNFQNHINNLCPkadvSCSTNSDTScswigsRDQLEIHqSECQTYQ-SQLIRNTncvkDQRTETLNvNRRENPTNELINSHELELEGHITRCAD-WTIELSGRLITNSDMSIVVEQ--------------------------------------------------------------------------------------------------------------------------------------------------------------------------------------------------------------------------------------
>A0A8D0DT52	102	0.227	1.132E-18	12	155	425	9	174	268
------------QDICGEVTCSVCLDYFKDPVIIPeCGHNFCQTCLVQCWGKSGSkvfCPQCRLVVRRR-NIVQNQPLGNVVEIAKKSTLRgqkrardegniCHKHEEPLKLFCQDDQTPICVVCDRSKEHRGhqVVPVEETVEEYKXETVMERektlTAFRelRQFLEEQENHLLARM-----------------------------------------------------------------------------------------------------------------------------------------------------------------------------------------------------------------------------------------------------------------------------
>A0A3B3V9T8	102	0.222	1.132E-18	15	164	425	5	162	283
---------------DDDLCCPICQEIFKDPVILSCSHSFCKECLQKcWrRRTGRSCPVCRKR-SASDAPPCNLALKNLCESfLQQRNQNaseglCSLHSEKLKLFClDHQQPVC-VVCRDSEKHtkHRFRPIDEAAQQHR-KKLEETLEPLKEKLE-LRKKVQEEFDQtAEHLEVQ--------------------------------------------------------------------------------------------------------------------------------------------------------------------------------------------------------------------------------------------------------------------
>A0A814V1X5	102	0.269	1.132E-18	6	174	425	2	155	342
------YEYVNETAINENLKCSICNDPFQTPVNTQCDHTFCYACIETWLSSNKSCPTCRSKISnmQQLQVVKTRLILNMLDSLRVKCQTCGSTNIERGNFDDHLK-VCQRKSLHSYSC--------AAADIRCPW----VGLRDQLSEHLSQCPY----EQLRPVLSKILAENQQLT----------------------------------------------------------------------------------------------------------------------------------------------------------------------------------------------------------------------------------------------------------
>A0A4D9DH52	102	0.208	1.132E-18	16	161	425	57	214	380
----------------EEALCPICLEYFNDPVCMDCGHNFCRFCITEYyekLEIEEEgvfCPQCRSKLKKE-KSQTNRQLARMVENIQQLGIKpedlkkqtvCREHEDKLKLFCEDDGEVICLLCDKTQEHgsHTLVPIEDAAQEYKVK-LHNDIECLKKAREEIS-KL--KSKEQNKP-----------------------------------------------------------------------------------------------------------------------------------------------------------------------------------------------------------------------------------------------------------------------
>A0A4W3GTX7	102	0.190	1.132E-18	12	140	425	4	149	398
------------QSLNEELNCPVCLEIFTNPVTLDCGHSFCRSCIccnQSWEKKERNaCPECRTVFSKR-TMRCNWVLERMVQKVRQlnpapketeRRPYCEEHQEELKLFCETDKKLMCVVCRDAREHRThsFIPVAEAVRIYKdkvQSSLDSLTQRK--------------------------------------------------------------------------------------------------------------------------------------------------------------------------------------------------------------------------------------------------------------------------------------------
>A0A668SHR0	102	0.209	1.132E-18	15	211	425	9	237	412
---------------QETFSCSICLDLLKDPVTTACGHSYCRNCIKSfWDEEDRkgihSCPQCRKTFTPRPVLEKNIVLASLVEQLKKtglqaapadHCYAgpedvaCDVCTGRkLKAIKSCLSCLASYCEKHLQPHYDSLNF----KKHKlVDAsvnLQENICSRHdEIFCRTDQQsicYLCTMDEHKGhetvPAAAERTEKQKELevrrLNIQQ-RIQEREKDVKLLQQEVEAINGSADKAVEDSEK---------------------------------------------------------------------------------------------------------------------------------------------------------------------------------------------------------------------
>A0A8C1HKW4	102	0.192	1.132E-18	15	192	425	9	212	435
---------------QKEFMCSVCLDLLKDPVTIQCGHSYCESCITDcWDQEDQTrvysCPQCRQTFSPRPALARNTMLAEVVEKLKnTNLPAdCDAGAGDvQCDVCTGRKykafKSC-LMCLNSYC-QNHLEQHESW--FKGNGhnLIDATGRLQEMICQKHEKIlevfcltdqkcicvLCMMDEHKNHDTVSATAQKTEKQSFQSLSapPESTDVNDDLFS----------------------------------------------------------------------------------------------------------------------------------------------------------------------------------------------------------------------------------------
>A0A8C3P725	102	0.211	1.132E-18	17	167	425	12	189	445
-----------------EVTCSVCLDCFKDPVSLDCGHNFCQACITQyWeaLSTNFRCPECRETFSQR-NFKPNRQLGNISRKLkwelteerEV-GTVCEKHKKALDVFCQEDQTPICLVCHLSRDHkeHPVVPIEEAAEDYKVRnhGMVgtqrEAanqlQSKREQerlrvFPQSQKQKIVSEFQQlRQFLEEQERL-----------------------------------------------------------------------------------------------------------------------------------------------------------------------------------------------------------------------------------------------------------------
>UPI00067B61F6	102	0.193	1.132E-18	0	130	425	0	138	455
MASLKQ-----ASKLRKDMTCPVCIEILRDPVTTDCGHNFCLQCINQVgkTAENPQCPLCKLPMNKN-AFRPNKLLASIAENIQAmdpaefqpeeKEPRCQKHKEKFHYFCEEDGEFLCVVCRDSRDHKTheVTSIHEAAQNYKV------------------------------------------------------------------------------------------------------------------------------------------------------------------------------------------------------------------------------------------------------------------------------------------------------
>UPI0004A4A3B4	102	0.215	1.132E-18	13	169	425	3	176	458
-------------SLEEDLCCSVCKEVFKDPVVLSCSHSFCKECLKSWWREKParECPVCKRRSSRS-DPPLNLVLKNLCESFlqqRVSEDLCSLHSEKLKLFClDHQQPVC-LICSHSKRHtnHRFRPIHEAAQDHRenlktsLEFLKKNLELRKEVKKKFDQtaehmKVQARHTERQIKEQFKKLHQ---------------------------------------------------------------------------------------------------------------------------------------------------------------------------------------------------------------------------------------------------------------
>H2ZVD3	102	0.210	1.132E-18	12	138	425	11	156	463
------------ETVSSDLCCSICLDLYTDPVMLDCSHSFCRACISQimWkTKGNLSCPHCRQVFFHT-SLKPNLALANIVESFKAETSEqsrkrqkleekdefyCEKHEEKLKLFCEEDQEMVCLVCAMSESHksHNLLPIKEAFQIYKTHTHTEVNE----------------------------------------------------------------------------------------------------------------------------------------------------------------------------------------------------------------------------------------------------------------------------------------------
>UPI0015616A0B	102	0.209	1.132E-18	10	159	425	5	155	472
----------NLEKLHSKLTCPICLELFKEPVHLACGDHFCMPCISQlWekCEESFSCPQCGKTF-EDRSLETSPLLGNVVESVkEMRLGSkhdsqCEEHEEKLKLFCEDDQRAICVVCGCSREHktHNVIPIKEAFQSYK-----ENmSESLQKI-----HKLLKEVCESQ-------------------------------------------------------------------------------------------------------------------------------------------------------------------------------------------------------------------------------------------------------------------------
>A0A8C2UIW9	102	0.198	1.132E-18	13	154	425	8	165	476
-------------KLQEEATCSICLDYFTDPVMTACGHNFCRTCIQTsWEKAKGKkgrrrqkgvfpCPECR-EMSPQRNLRPNRLLTKVAEMARQhRGLQerdlCPAHQEPIKLFCLEDQSPICVVCREAQEHRehRVLPVEEALREYKLK-LEEDMGYLQEEVRK-TEKLQAK------------------------------------------------------------------------------------------------------------------------------------------------------------------------------------------------------------------------------------------------------------------------------
>UPI00109F1767	102	0.207	1.132E-18	0	211	425	0	242	483
MAAAGQQNLV--QNLCAESTCSICLEYFKDPVIIPeCGHNFCRSCLIQrWXesEAEASCPQCRETVQQN-NLIPNGQQANFLQLIknlsilgrkeeERKGGVCEEHQEPLKLFCKVHEAPICVVCDRSRIHENhkVIPLKEALEEYKgeiCSSLEILRKERGEILAHQAaldkeSKDLLKLTETERlkivekfRELRQFLEeQEKRLLTHVEEVEKEIAGRRDeQLARLSRKLSSLEEIIQEMEEK---------------------------------------------------------------------------------------------------------------------------------------------------------------------------------------------------------------------
>UPI001444DBB7	102	0.202	1.132E-18	15	191	425	5	207	709
---------------EQDFCCPVCHDIFRDPVVLTCSHSFCKDCLQNWWTERPaqECPVCKKiSLKNDP--PRNLDLKNLCEAIllereqRAEETICNLHSEKLKLFClDHCQPVC-VICRDSKTHadDKVIPINEAAQDHKeelqktLKTLQEKLKLYEQVKGNCDQtaehiKVQArhteaQIKEQFK-KLHQFLQEEeeARISTLRDEERQKSRMMKEKI-----------------------------------------------------------------------------------------------------------------------------------------------------------------------------------------------------------------------------------------
>UPI000B8F48B0	102	0.226	1.514E-18	20	157	425	0	141	148
--------------------CPVCQDVFKDPVLLSCSHSFCRDCLKTWWKQKPThnCPLCKRRSSRE-EPTRNLVLNNLCESFQQQRSSesfCRFHSEKLRLFClDHQQPVC-VVCRYSKKHsnHRFIPIDEAAQEHR-KILQETLKPLKXKLK-VSEQVKVEFDQ---------------------------------------------------------------------------------------------------------------------------------------------------------------------------------------------------------------------------------------------------------------------------
>A0A3Q1ET46	102	0.211	1.514E-18	14	152	425	3	149	162
--------------LKEDLCCPVCHDIFKDPVIPSCGHSFCKVCLQSrWTENpNRECPVCkRRHL--NDELPPNLALKNLCERFlqdkHQRCSEilCSLHSEEFKLFClDHQQPVC-VVCRDSEKHSNHTfrPIDEAARQHR-KQLQETLELLKNKLKVSEQKCL--------------------------------------------------------------------------------------------------------------------------------------------------------------------------------------------------------------------------------------------------------------------------------
>A0A818RID2	102	0.228	1.514E-18	0	182	425	0	194	236
MISNSLYEYIDKESIGSDLICLLCHNPFIDPTVTQCGDTYCRQCIEKYMRNGSHCPsqSCNQLLSTDHLIPPSRNFISMLDKLKVRCQLCEKTNINRGTFDEHIKTSCPECildCPGKNI--GCQWFGsrNEHDEHTKTCLFEKLGRmvdiLYKVIENQSLDIekLQKETQQQTTEiGQQKTEIEQQKAQLQQQQIQ--------------------------------------------------------------------------------------------------------------------------------------------------------------------------------------------------------------------------------------------------
>A0A8C4W2L2	102	0.223	1.514E-18	17	151	425	12	161	250
-----------------ELACSVCLDYFKDPVCLDCGHNFCHACITQcWeaLSTNFHCPECRETFSQR-NFKPNRQLRNIVEAsrkltLEsTKEPEvervCEKHKRASDVFCQVEEMPICMVCHVSQDHRehTVVPIEETAEDYKVRnhGTKELETEKQKIV-SEFQQL---------------------------------------------------------------------------------------------------------------------------------------------------------------------------------------------------------------------------------------------------------------------------------
>A0A8C3HP25	102	0.187	1.514E-18	12	131	425	8	145	270
------------ERLQDEAVCPICLDCFTEPVSIDCGHNFCCACISRycetWKEESIgkpvQCPVCKKKFKKD-NFRSNWQLANMVENIlklraargeERAGPFCQHHQEQLKLFCEEDGKAICVVCRESREHRehTVAPVEEAAQTYRVR-----------------------------------------------------------------------------------------------------------------------------------------------------------------------------------------------------------------------------------------------------------------------------------------------------
>A0A3P8PYN9	102	0.213	1.514E-18	15	203	425	9	229	285
---------------QEKLSCSICLDLLKDPVTIPCGHSYCMDCIKNcWDeKETHSCPQCRQTFTPTPVLVKNMILGELVEDLKKaeHSTASSDHTfaGPgdvACDFCSERKlkasKSClvcmaSYCEQHLQPHYNVAPLKK-HKLIKATSkLQENICPRHdevmKIFCRTDQQcicYLCLMDEHKDhvtvsaaaerAEKQKDLETNQQ--NVQQ-RIQNREKDVKVLQEQVEAMNLSAD-----------------------------------------------------------------------------------------------------------------------------------------------------------------------------------------------------------------------------
>A0A3P9DU05	102	0.194	1.514E-18	13	208	425	6	237	299
-------------QLDrETFSCSICLDLLKDPVTTACGHSYCMNCIKSfWDEEDRkgihSCPQCRKTFTPRPVLEKNVMFAALVEQLKKtgfqaapadHCYAgpedvaCDVCTGRkLKAIKSCLVCLISYCEKHLQPHYDVVQF----QKHKlvAPSkkLQENICSRHdevmKIFCRTDQQsicYLCLMDEHKGhetvPAAAERTEKQKELevrrLNIQQ-RIQEREKDVKLLQQEVEAINGSADKAMDF------------------------------------------------------------------------------------------------------------------------------------------------------------------------------------------------------------------------
>UPI00159119D4	102	0.236	1.514E-18	0	149	425	0	154	443
MASAP--PSID---VDQEVLCPICKDYLTEPVTLDCGHNYCQGCVTKycdtWepMQVGDlECPVCRVRIQKG-NFRRNFQLANIVGTIKLLSLNkrledlCKTHKEKLHLFCKEDGELVCWYCKQSPEHksHTVVLKEEAAQEYK--KLTE-TE-RQKTVEKFRQ-----------------------------------------------------------------------------------------------------------------------------------------------------------------------------------------------------------------------------------------------------------------------------------
>A0A6P6MI48	102	0.205	1.514E-18	16	160	425	6	150	450
----------------EELNCPVCYEIFKDPVVLSCSHSFCKECLQRFWRTKDTqeCPVCRRRSSRD-DPPTNLVLRNVCESFLKerneKCSSgsegiCSSHGEKLKLFCLEDKQPVCLVCRDSQTHDN----------HKFRPISEEVSSYKEKLNIALKSLQAKLKHKEN------------------------------------------------------------------------------------------------------------------------------------------------------------------------------------------------------------------------------------------------------------------------
>UPI001A99C54E	102	0.232	1.514E-18	15	149	425	5	147	460
---------------EEDLCCPVCQEVFKNPVVLSCSHSFCKVCLKSWWreKQAQECPVCRRRSSKE-EPPSNLVLKNLCESFSVKRDQrasetlCSLHSEKLRLFClDHLKPVC-VVCRDSQKHtnHRFRPIDEAAVEHK-KNLQEPLEALKEKLKLLEQ-----------------------------------------------------------------------------------------------------------------------------------------------------------------------------------------------------------------------------------------------------------------------------------
>A0A401PCI7	102	0.220	1.514E-18	0	150	425	0	161	463
MASEKELENL----INE-AICSICLEFYNEPVMIDCGHNFCKNCILNyWDKHNESisCPKCREEFSHR-NIRLNRFAANMVESVrklsakprEASALRCEQHDEKLKLFCENDKVAICVVCAVSHEHkdHKISPLKDAAEVYKGKlQIALDTLNKQvDTISSsqVNQK----------------------------------------------------------------------------------------------------------------------------------------------------------------------------------------------------------------------------------------------------------------------------------
>A0A3B3U3C3	102	0.214	1.514E-18	15	157	425	16	164	471
---------------EENLCCPICQDIFKDPVLLSCSHSFCKECLKDWWREKPEreCPICKRR-SRDEPL-YNLALKNLCESlLQQRNQNaseglCSLHSEKLKLFClDHQQPLC-VVCRDSEKHtkHRFRPIDEAARQHR-KKLQETLEPLKKKLE-LRKKVKNKFDQ---------------------------------------------------------------------------------------------------------------------------------------------------------------------------------------------------------------------------------------------------------------------------
>A0A401P5S7	102	0.209	1.514E-18	17	158	425	9	168	474
-----------------EVTCSICLDFFQEPVTLECEHNFCRLCISRsWEQGNAfySCPECREGFQEK-KMKPNRMLANIVEgvrELKLqphqdnPAFYCQQHEERRKLFCQDCQGAICVVCSCAKEHHGHIfiPIEEAAVLYKeklEQAIDFLESQKEQVCQSQSQeeaKI-CQIKEQ--------------------------------------------------------------------------------------------------------------------------------------------------------------------------------------------------------------------------------------------------------------------------
>UPI0011EA49B2	102	0.220	1.514E-18	9	183	425	0	187	474
---------MSSQS-EKDLCCPVCYDIFRDPIILSCSHSFCKDCLQTWWRENPvhTCPLCK---KTNLLEDPpcNLVLKNLCEafllqrDLKASAesePLCSLHSEKLRLFClDHQQPAC-VVCRDSKAHKNHKfsPIDEAAQDHR-KELQESLKPLKE-LKMITEGIKEQFDQtakHINVQAQQtERQIKEQFKKFQQFLHEE-------------------------------------------------------------------------------------------------------------------------------------------------------------------------------------------------------------------------------------------------
>A0A8D0G5M4	102	0.245	1.514E-18	0	169	425	0	174	476
MAAS---DSVKT--LQAAALCSICLDYFKDPVTLRCGHNFCRECLTHYCKRaqasyARSCPECRDQFPEG-EFQVNRQLremAKIAQKIsprEVKESRgervCMEHEEPLKLFCEVDETPICLVCRESQVHRahTVAPIREAAKNFKG-----QIQSRLELMKKEKDEVLA-LKSSEDRESQKLLKQ---------------------------------------------------------------------------------------------------------------------------------------------------------------------------------------------------------------------------------------------------------------
>UPI00192F4F83	102	0.207	1.514E-18	16	227	425	11	259	476
----------------EEATCSICLEYFQDPVLIPeCGHNFCRGCLTRsWgtSESEASCPQCRQTFGPRNVL-PNRQLARVL-EVARRCKDpwgedegsfCPKHREPLKLFCKDHETLICLVCNLSQEHRDhsVIPAEEAFQEYQIKvgeCLKAQKEEKEEIatYKTdTEQRVQEMLDliekERKNvvaefRELQLLLEGQEKLLLARMEEtEKEIMAIKEKgLAKHTEDLCSLDDLIREIEekQQQPaskllQDIGSILKKYQVKE-----------------------------------------------------------------------------------------------------------------------------------------------------------------------------------------------------
>A0A8D0B0Y9	102	0.196	1.514E-18	11	184	425	6	213	479
-----------SRALQEELFCAICLDYFSEPVILSCGHNFCRACIFAyWqgLENRFPCPQCRKrsyhgKVRPNSQLGKvaerAKELASLLAEPPKaradsaacPCSKaeapgevCQQHGEPLKLFCQEEEALICVVCDRSKEHRGhaVVPREEAAKEYKtqfgchLEKLKTERDSRETLAVNQGKKX-EMLVGRAEIEKQRTVHAFEQLQKILQDRQQHI------------------------------------------------------------------------------------------------------------------------------------------------------------------------------------------------------------------------------------------------
>A0A7K9BE08	102	0.216	1.514E-18	12	180	425	11	231	482
------------ERLHEEAICSICLEYMNEPVSVDCGHNFCRSCIARhcqekglWSNGPFSCPQCRATCRRS-NFRPNRQLANIVESIQQLGLRagpgsgaplCSMHDEWLKLFCEEDGEAICVVCRESLYHRphTVYPIEEAMQLYKVklqKSLehlskeVEEVkkcesaermktqeckavkKKRERIVSEFGkvHQLLAdeeKllLQKLEEEEKQILLKISENLTRLVeQKS----------------------------------------------------------------------------------------------------------------------------------------------------------------------------------------------------------------------------------------------------
>UPI0015CFD612	102	0.208	1.514E-18	9	149	425	46	211	530
---------IATQRLSRDLTCSICLDLFKQPVSLPCDHTFCKTCITGyWANPSPqgqaatgSCPQCRKVFPGQ-SYRSNRIVANIVESycqgleessgrgasvLDVvpALPRCARHREELKLYCEEDQELVCLICGVSQEHRThaLVCIQEAQQRYR-TSLSSSASALQTELNTALQ-----------------------------------------------------------------------------------------------------------------------------------------------------------------------------------------------------------------------------------------------------------------------------------
>A0A668RTV9	102	0.213	2.025E-18	15	171	425	5	168	180
---------------EEDLCCTVCMEVFRDPVILSCSHSFCKDCLKRWWKERPTheCPLCKRRSSKK-HPPSNKALKNLCESFLQERYQrasealCSRHCEKLKLFClDHQQPVC-VVCRDSENHtnHRFRPIDEVAQQHK--KLQETLEPLKKKLK-VCEEVQVKFDQtAEHIKVQAPHTERQ-------------------------------------------------------------------------------------------------------------------------------------------------------------------------------------------------------------------------------------------------------------
>A0A820TYB3	102	0.220	2.025E-18	4	151	425	7	165	216
----RGYDYMNESSVNEHVLCPICSHPLIDPVITPCDHIFCKACIKSWIDKKSECYTCRnGGISSKVLHPANRNVILMLDKILVRCLACDEENILRGEFASHLENHCVYHpqkCIASDLKcpwvglRNQVKAHQAVCVFEmLRPALEDIMTRLQVIEKENKAL---------------------------------------------------------------------------------------------------------------------------------------------------------------------------------------------------------------------------------------------------------------------------------
>H3A0W4	102	0.216	2.025E-18	11	164	425	1	170	237
-----------TGGLEDDITCSVCQELFKDPVTLRCGHNFCRECVCEyWkEKTSQSCPICRAD-SVTSDLITNQTLRNIVEtykkekKYKVqSKSICSEHKEKLKLYCLEDQEAICVICQVSRKHENhkFLPIEEAAQEFKEElnnSLKPFQDTREKIaelIEKYRGNLVNIHDEADKTEKQ--------------------------------------------------------------------------------------------------------------------------------------------------------------------------------------------------------------------------------------------------------------------
>A0A674J893	102	0.227	2.025E-18	0	174	425	0	192	249
MATALASE-TPEREVEDEATCPICLDYFSDPVTVDCGHSSCKTCVTTycdnWEEGNHgplCCPICREKIEKV-NFRPNWDLAGLVEHVKQLGLKpgkeekenlCERHKEKLSQFCEEDGEFICVECDKSPVHktHTVILIKEKEEllEIK---LNEERQSQKHQVETVRKKIMSEFEELEKilQEQKQPLLARlEELT----------------------------------------------------------------------------------------------------------------------------------------------------------------------------------------------------------------------------------------------------------
>A0A672MLI5	102	0.197	2.025E-18	15	210	425	9	239	269
---------------QNEFMCAVCLDLLKDPVTIQCGHSYCKICITDcWDQEDQmrvySCPQCRQTFSPRPALARNTMLAEVVEKLKKKLKRrkrpadCYAGAGDvQCDVCTGRKykaaKSC-LMCLNSYC-QNHLEQHESLFRGKRHNLTEATGILQEMICQKHEKLldvfcrtdqkcicvLCTMDEHKNhdtvSSAEQRTEKQKQLKEMQktlQQRIQQREKDLQQLREAVESHTVSLEKKISLSQ----------------------------------------------------------------------------------------------------------------------------------------------------------------------------------------------------------------------
>A0A3B3WMS1	102	0.203	2.025E-18	15	164	425	5	162	331
---------------DDDLCCPVCLEIFKDPVILSCSHSFCKECLQKcWREKpGRECPVCKRR-SSNDHPPLNLALKNLCESfLQQRNQKaseglCSLHSEKLKLFCmNHQQPVC-VICRDSDLHtkHRFRPIDEAAQQHK-KNLQETLGPLKKKLE-LRKKVKNKFDQtAEHLEVQ--------------------------------------------------------------------------------------------------------------------------------------------------------------------------------------------------------------------------------------------------------------------
>A0A8D0CV73	102	0.230	2.025E-18	14	157	425	4	154	420
--------------LEEDLCCSICQDIFRRPVFLSCTHSFCKDCLQRWWTEKPTreCPVCKKvSLKLNPPL--NRVLKNLCESFLLERDRrasearCSPHSKKLKLFClDHQQPVC-YVCRDSEEHtnHRFKPIDEAARQPK-KDLQETLKPLKEKLR-VFERVKVKFDQ---------------------------------------------------------------------------------------------------------------------------------------------------------------------------------------------------------------------------------------------------------------------------
>A0A3P9NLX5	102	0.214	2.025E-18	0	164	425	0	162	459
MASKS----------EEDLCCLICQDVFKDPVILSCSHSFCKECVKNWWREKtvKQCPVCKKRSSKD-DPPLNLVLKNLCESLlqqrNQKALEglCSLHSEKLKLFClDHQQPVC-XVCRDSEKHtnHRFRPIDEAAQQHK-KNLQETLEPLKXKLE-LRKKVQEXFDQtAEHLEVQ--------------------------------------------------------------------------------------------------------------------------------------------------------------------------------------------------------------------------------------------------------------------
>A0A6P7MKS1	102	0.218	2.025E-18	14	164	425	4	169	464
--------------LERDLSCPVCREIFADPVVLSCSHSFCRACVQKWWREKETceCPVCKER-SVQSDPPANLALRNLSETFlleRARKLPaevCGVHAERLRLFClDHRQPVC-VICRDSKTHtnHKFRPIDEAAQDHRAE-LQEALKPLQdklQLLKQVKEscELMAKhIRvQSRNTGKQ--------------------------------------------------------------------------------------------------------------------------------------------------------------------------------------------------------------------------------------------------------------------
>A0A7L0W3W7	102	0.211	2.025E-18	9	184	425	2	212	467
---------MSAEGLQDKVTCSICLKLFQDPVSIHCGHSFCQGCIIQhWegRRTNFSCPQCREtaPFP---SLRPNRELASIV---PVaKCLSlpskrgmgkgedlCQEHQEALNLFCEDEQKFICWECNMSKLHcdHSVWLVEDITQEYKekiqtrVQALKEEQKELRGFIKaedksvqrhtvAEKRKIVAsfmQMRKILDEKEELLLSQLENLHVEIQKSHKET------------------------------------------------------------------------------------------------------------------------------------------------------------------------------------------------------------------------------------------------
>UPI00087409A9	102	0.229	2.025E-18	9	157	425	0	155	467
---------MASQS-EEDLSCPVCRDIFKDPVVLSCSHSFCKDCLQSWWREKQTqqCPLCKRR-SSMCKPPVSLALKNLCEsfllerDQRVeYESLCSLHSEKLKLFClDHQQPVC-LICRDSKIHnnHRFRPIDEAAQDHK-EELQESLKPLQEKLK-LFEQVKGNCDQ---------------------------------------------------------------------------------------------------------------------------------------------------------------------------------------------------------------------------------------------------------------------------
>UPI00188EEFD7	102	0.231	2.025E-18	0	207	425	0	229	469
MAS-QQF----SDRLKEELLCPICIDILQNPVTLDCGHNFCLRCISRVAeETSSKCPLCGKSVRKNY--EPNWLLVNLVEKVqamdpsemptEKEKDRCEKHEEKLHYFCDLDGKLLCMLCQETKEHksHNVLLIEEAVPRYQ-EKLQLQVEVLKQkeMVikqaKPQGeQKInnfMAKVeleKQKITEEFQQLyqtLQEEENFLLSRMNWlAQEGDSGKNVYVTASETQLNSLKLQID-------------------------------------------------------------------------------------------------------------------------------------------------------------------------------------------------------------------------
>A0A671W975	102	0.227	2.025E-18	15	157	425	5	154	474
---------------EEDLCCPVCQDVFKNPVVLSCSHSFCKDCLQRWWRQKQTreCPVCR-TVSSTRQPPVSLVLKNLCEafllerDQRASEDFCSLHSEKLKLFClDHQQPVC-LVCRDSEQHtnHRFRPINEAARQHKKEH--EETLPTLKEELKVFKKVKLTLDQ---------------------------------------------------------------------------------------------------------------------------------------------------------------------------------------------------------------------------------------------------------------------------
>UPI001B7F1C55	102	0.235	2.025E-18	13	183	425	8	193	475
-------------ELHSELTCSICKELFSEPVILECGDHFCKKCISQlWgkNEGGFSCPQCSASVER--SFRPNLLLTNVVDSVRrsraealhasLKETKCEEHREELKLFCEDDQRAICVVCGCSREHktHNVIPIKEAFQTYK-EKLAKSLWRIQQQIQEATQ-LKAEVDKkrlalKEQAES-LEVQIEDDFTKLHQFLDQE-------------------------------------------------------------------------------------------------------------------------------------------------------------------------------------------------------------------------------------------------
>A0A3Q1HFR8	102	0.221	2.025E-18	15	149	425	35	180	483
---------------EEDLSCPVCQDIFKDPVVLSCSHSFCTDCLHTWWKGKPikECPVCKRKSSRA-EPPRNLALKNLCETflLErdqttsAGCEDlCSQHVEKLKLFClDHQQPVC-LICRDSKAHinHRFRPIHEFAQEQK-KELQRSLKPLQEKLKLCEQ-----------------------------------------------------------------------------------------------------------------------------------------------------------------------------------------------------------------------------------------------------------------------------------
>UPI0013F25458	102	0.197	2.025E-18	17	199	425	12	228	484
-----------------ELTCSVCLDYFQDPVALDCGHNFCQACINVWwegLKTDFRCPECRDTFSHR-NFKRNRQLRNVVEAsrtLRLESTNepevsgvCKKHGEVLKVFCQEDQSPICMICHLSRDHkdHTVVPIDEAAQGYKdqiLSHLKTLKKNRKEVLtfrsneEKKSQELLKKTeteRQKIVSEFQQLRQfletqerfQLAQLDETEQDIIKKRDGYIDRLNEEISLLN---------------------------------------------------------------------------------------------------------------------------------------------------------------------------------------------------------------------------------
>UPI001CE21A18	102	0.217	2.025E-18	0	157	425	0	154	485
MASR----------LEEDFCCPVCHDIFKDPVILSCCHSFCKVCLQNWWTEKETqeCPLCKRRSSK--QFPPlNLALKNLCETFrEERGQRasealCSLHSEKLRLFClDHQQPVC-HICRDSEKHsdHRFRPIDEAARQHK-KKLHETLEPLKKKLQ-VSEQVKVKFDQ---------------------------------------------------------------------------------------------------------------------------------------------------------------------------------------------------------------------------------------------------------------------------
>A0A852JCQ2	102	0.209	2.025E-18	12	183	425	8	235	492
------------ERLQEEAICPICLECMSDPVSIDCGHNFCRGCIVKhcqdrglWADGPFSCPQCRASCHRS-GFRPNRQLANIVEGIRQLGLRgsaepepelgtpfCALHGERLKLFCEEDGQAICVVCRESLHHRphTVYPIEEAAPVYKVKlhkcleHLLKESEelkkhesaermktqeckavkkKRDKILNEFGkmHRLLAdeqmQMLQKLEGEEKRiLLLINENLVRLaEQKSVLE-------------------------------------------------------------------------------------------------------------------------------------------------------------------------------------------------------------------------------------------------
>A0A3N0Y025	102	0.197	2.025E-18	15	192	425	7	210	520
---------------QDEFMCSVCLDLLKDPVTIHCGHSYCKICITDcWDQEDQkrvySCPQCRQTFSPRPALAKNTILAEMVEKLkKIKLPAdCYAGAGDvQCDVCtgrKHKAFKSCLVCLESycQTHfDRHEEFHSR-KPHKV---TDATGRLQEMICPKHDKIlevfcrtdqnciclLCMMDEHKNHNTVSAAAQRTEKQSFQSLSapPESTDVNDDPFS----------------------------------------------------------------------------------------------------------------------------------------------------------------------------------------------------------------------------------------
>K7FUA4	102	0.218	2.025E-18	12	139	425	99	239	538
------------QNIKAEVTCPICQELFLDPVTSECGHSFCRECIAQHCQGDRDiaCPLCNEKLRKG-NLRPNRELKNIVElvkSQAVEDPRggyvCKMHREPLRFYCKEDETPVCMACERSRAHRahTVVPVEEAVQEHKKQTLrkYEDaTSP---------------------------------------------------------------------------------------------------------------------------------------------------------------------------------------------------------------------------------------------------------------------------------------------
>A0A670HZG8	101	0.222	2.708E-18	12	167	425	8	172	274
------------QDLCEEATCSICLECFRDPVIIPeCGHNFCRACLIQcWekSEGEASCPLCREIIQHR-TLIPNRPLGA-----EGKGRVCEKHQEPLKLFCKEEEAPICVVCHVSKEHKGheVIPLEEALQEYKVGNLSGEKKSWNlkQMqkrkakTCAEREKMVAEFRRlHQFLEEQEKL-----------------------------------------------------------------------------------------------------------------------------------------------------------------------------------------------------------------------------------------------------------------
>A0A821MRM6	101	0.235	2.708E-18	0	261	425	0	275	287
MISSSFYEYIDRESIDSDLICSLCDNPFIDPIVTQCGDTYCRLCIEKDMGNGSHCPsqSCNQLLSTDHLTlnPPPRLVVSMLDKLKVRCQLCEKTNINRGTFDEHIKTSCSeYRkdCPGKNI--GCQWFGSKNEhdEHTKTCLFEKLRPmvdiLYKVIENQSLDIekLQKQTEQQTTELGQ-LNTQVD----QQKAQLERQAAESR-QQKIQLdqqKTKLEQQTTELGQQKTQA-DQQKTKLEQLEAQLQQQQIQisdIQSENQTQNNEitSIRKQIAKLEEEIN-------------------------------------------------------------------------------------------------------------------------------------------------------------------
>UPI0003EC674C	101	0.226	2.708E-18	16	217	425	10	259	289
----------------EEVTCPICLELLTEPMSLDCGHTFCQACITTnnrgsMIgQGKSSCPVCRITYQPE-NMRPNRHVANIVEALrEVKLSLqeeqkrdlCVHHGEKLVLFCQEDEKIICWLCERSQEHRGHhtFLMEEIAQEYKeklQAALDrlraehqegeklddnleeERTSKKDQIEHELKsvQDYFKQLRGILASEEQKELQRLekeaaENLDDLAQaESelAQQRKLLRDLISDLEHRLQGSavEMLQVRLRNK-PQHLN---------------------------------------------------------------------------------------------------------------------------------------------------------------------------------------------------------------
>UPI001A9B69FF	101	0.210	2.708E-18	14	162	425	8	161	289
--------------IQEEVTCPVCLELLTEPVSLDCGHSFCQACITAnnkestiAQEGKQSCPVCRVSFEPG-NLRPNRHVANIVQRLrEVKVSPeveqernlCAHHGEKLQLFCEQDGKVICWLCERSQEHRGH-------NTF----LMEEIAPQYQkMLQSCLQRLNGKIQEAEELE----------------------------------------------------------------------------------------------------------------------------------------------------------------------------------------------------------------------------------------------------------------------
>UPI00159210EF	101	0.231	2.708E-18	14	167	425	10	173	300
--------------LRDEATCSICQDYFKDPVTSPeCGHNFCRSCLIKCRGESGAeafCPHCRKAVQRR-SLIPNRKLANFVEimknpsvqgvkEEERKGGVCEEHQEPLMLFCkVHEDPIC-VECKKSKEHENhkVIPLKEASEDYKG-----EICRRLEILRKEREEMLAfQAD--LNKESKDLL-----------------------------------------------------------------------------------------------------------------------------------------------------------------------------------------------------------------------------------------------------------------
>A0A820DYA2	101	0.250	2.708E-18	0	149	425	0	158	403
MSNGFQYEYMNEASIDSELICMICTKPLEDPQCTPCDHIFCKSCITEWIQRNNmSCPTCRRLLRIHELIQASRTVRNILGKIHVKCMTCGKIDLERSDFEQHVAIACPATCLAADIMcpwtgtRGQLDNHLTNCSYQnlRPILVSLMAERQQLKEQVSQ-----------------------------------------------------------------------------------------------------------------------------------------------------------------------------------------------------------------------------------------------------------------------------------
>UPI00106EA153	101	0.233	2.708E-18	15	157	425	5	154	455
---------------EEDFCCSVCHEVFRDPVVLSCSHSFCKDCLQSsWTEKQTReCPVCKRRSSKPEPL-RNLELKKLCETLLQQRDQrasealCSLHSEKLKLFClDHQQPVC-LVCRDSETHSNHIirPIEEAAREHK-KNLQETLEPLKKKLE-VFEQVKVKSDQ---------------------------------------------------------------------------------------------------------------------------------------------------------------------------------------------------------------------------------------------------------------------------
>UPI00189A292E	101	0.218	2.708E-18	15	171	425	5	169	461
---------------EEDLCCPVCQEVFRDPVLLSCSHSFCKVCLKNWWREKPTqeCPVCRKR-SSNVDPPVNLALKNLCESFLQEEHQslsealCSLHSEKLRLFClDHQEPVC-LVCRDSKKHtdHRFRPIDEAAEKHR-EDLLRSLEPLKKKLE-VQKKVQSEFDQtAEHVKVQARLTERQ-------------------------------------------------------------------------------------------------------------------------------------------------------------------------------------------------------------------------------------------------------------
>UPI00189A9421	101	0.228	2.708E-18	9	157	425	0	155	462
---------MSSQS-EKDLSCSICQDIFRDPVVLSCSHSFCKDCLQRWWdeRRKDACPLCREiSLFRRP--PRNLALKNVCEtfTLERKqrasaEPLCSVHAEKLKLFClDHQEPVC-LVCRDSNLHndHRFRPIAEAVQDHRQELLVSLNPVKKKL--NLFQRAKGKLEE---------------------------------------------------------------------------------------------------------------------------------------------------------------------------------------------------------------------------------------------------------------------------
>A0A8C0IS41	101	0.209	2.708E-18	17	167	425	12	191	463
-----------------ELTCVVCLDFFKDPVSLPCGHHFCQACITQcWkrLRVKFSCPECKEIFSQR-NFKPNRQLRNIVEAsrkltLEpAKEPEvgtmCEKHQRALDVFCQEDNTPICVVChlSGDHKEHAAVVIEEAAEHYKVRNprtvklqcLVLDLCfscvylSFQKQLKTGRQKIVSEFQQlHQFLEEQERL-----------------------------------------------------------------------------------------------------------------------------------------------------------------------------------------------------------------------------------------------------------------
>A0A3Q1AVC7	101	0.226	2.708E-18	17	149	425	10	152	468
-----------------DFSCPICQDIFRNPVVLSCSHSFCKACLQRWWSQKKihECPVCKRRSSKS-DPPSNLSLKNVCEAFaqeQQKASSrpevlCSLHSEVLKLFClDHQQPVC-VICRDSKTHahHRFRPIDEAAEDYK-RGLRNLLKPLRDKLEHFHE-----------------------------------------------------------------------------------------------------------------------------------------------------------------------------------------------------------------------------------------------------------------------------------
>UPI001C04D5DA	101	0.220	2.708E-18	15	160	425	5	160	469
---------------EENLCCPVCKDVFRDPVLLSCSHSFCRDCLKSWWTQKPThqCPVCKRRSSRK-EPPLNLVLKNLCEsflqerDQKASEGLCHLHSEKLKLFClDHQQPVC-HICRDSEKHtnHRIRPVDEAAQQHR-KELQETLEPLKKKLELQKnvQKTFDQTAEHIN------------------------------------------------------------------------------------------------------------------------------------------------------------------------------------------------------------------------------------------------------------------------
>A0A3B4XGQ9	101	0.227	2.708E-18	15	157	425	14	163	474
---------------EEDLCCPVCHDVFRDPVLLSCSHSFCKDCLKSWWREKQTqeCPVCKRRASK-FEPPCNLALKNLCEaflqerDQKASESLCSLHSEQLKLFClNHQQPVC-LICRDSEKHtkHRFRPIGESVRQHK-KELQETLEPLREKLKGCEQ-VKVRIDE---------------------------------------------------------------------------------------------------------------------------------------------------------------------------------------------------------------------------------------------------------------------------
>UPI00038C2D4E	101	0.206	2.708E-18	14	157	425	9	168	477
--------------LQEEATCSICLDYFIDPVMTACGHNFCRNCILMSCEKGKVkkgrkrqkgcfpCPECREmSLQRN--LRPNRLLTKVAEmarqhpGLQKR-DLCQTHQEPLKLFCQDDQSPICVVCREAQEHRvhSVMPVDEAAREYK-TKLEEDIKYLREEV-TKTETLQAKGEE---------------------------------------------------------------------------------------------------------------------------------------------------------------------------------------------------------------------------------------------------------------------------
>UPI000274285E	101	0.206	2.708E-18	13	160	425	8	175	478
-------------KLKEEATCSICLDYFTDPVMTSCGHNFCRECIQlSWekakgkkgrrrRKGAFSCPECRET-SPHRNLRPNRLLTKVAEmarqhpGLQKR-DLCSLHQEPLKLFCEEDQSPICVVCREAKEHRlhRALPLDEAVQGYKLK-LEKDMEyLREEMsktgkVQAKEEQILA---EWQN------------------------------------------------------------------------------------------------------------------------------------------------------------------------------------------------------------------------------------------------------------------------
>UPI00092ED5A2	101	0.228	2.708E-18	13	168	425	20	202	565
-------------KIQDELLCSICLDCFVVPVTIHCGHNFCQACISQfWAESdaNFSCPECRRTAQQE-SFMPNKTLERMTElaqQLyskEAKGAAggkrvCEKHKEALKLFCEDHQAAICVVCKESRDHQghTMIPAEEAAQEYKeqiqaqLQPLMEEREKLLQfkLIGAKStQVYVAKAegkRQAMASEFAQLYQ----------------------------------------------------------------------------------------------------------------------------------------------------------------------------------------------------------------------------------------------------------------
>A0A2U9CJF5	101	0.229	3.620E-18	15	169	425	5	169	173
---------------EEDLCCPVCQDVFTDPVLLSCGHSFCKDCVKRWWRERPQqeCPVCERRSSRE-EPPCNLVLKNLCEDfLQERGQRssqalCSLHSEKLSLFClDHQQLVC-VVCRDSEKHtdHRFRPIDEAARQHK-KELQETLEPXVvplRLKDRPSHKgFLSLIEASTHSESK--LQW---------------------------------------------------------------------------------------------------------------------------------------------------------------------------------------------------------------------------------------------------------------
>A0A815B9Y1	101	0.205	3.620E-18	6	156	425	11	181	266
------YEYMDETKIDDELKCAICTQPFQKPVSLICKHTFCRQCIKTWLNKVHSCPSCRQSsiIDEDEnLLPINThIINNQLNRLLVRCNQCNESNIERGNFRDH-ESKCPkkIVSCRSvdikcswkgprdkqNLHEKKCPFQQMRPIIDVLRNKLDTSLK---IQNELHQILedqsKQID----------------------------------------------------------------------------------------------------------------------------------------------------------------------------------------------------------------------------------------------------------------------------
>A0A8C4F9C5	101	0.261	3.620E-18	15	157	425	5	154	385
---------------EEDLCCPVCYEVFRNPVVLSCSHSFCKDCLKSWWREKKTheCPVCKliSSLaePPVSLVLKNLCKAFLLErDQKASGAFCSLHSERLKLFClDHQQPVC-VVCRDSEQHtnHRFRPINEAAQQHK-KELQETLEPSKEILKILKQ-VKVQFDQ---------------------------------------------------------------------------------------------------------------------------------------------------------------------------------------------------------------------------------------------------------------------------
>UPI00146D0BB1	101	0.209	3.620E-18	0	147	425	0	148	387
MASR----------LEEDLCCPVCQDVFRDPVLLSCSHSFCKACLKNWWdgKEEKECPVCRRKSSKD-EPPCNLVLKNLSEtFLQERGQRssealCSLHSEKLRLFClDHQQPVC-VVCRDSKAHtnHRFRPMDEAAQDLR-EDLQKALEPFQeklKIIEEV-------------------------------------------------------------------------------------------------------------------------------------------------------------------------------------------------------------------------------------------------------------------------------------
>A0A6J2PPU8	101	0.209	3.620E-18	15	151	425	5	137	460
---------------EEDLCCPVCHEIFKNPVVLSCSHSFCKDCLLRWWKGKERreCPCCKRRSSKS-DPPRNLALKNLCEAfLLDRDHRCSLHSEKLQLFClDHQQSVC-LVCRDSKTHnnHRFRPIDEAAQDLK--------EELQKSLKPLEEKL---------------------------------------------------------------------------------------------------------------------------------------------------------------------------------------------------------------------------------------------------------------------------------
>UPI00196483E1	101	0.232	3.620E-18	15	157	425	5	154	461
---------------EEDFRCSVCHEVFRDPVVLSCSHSFCKDCLKTWWTERPTqeCPVCkRRSLTSEP--PRNLELKKLCESfLQQRDQRasealCSLHSEKLKLFClDHQQPLC-VVCLHSEKHsnHRIRPIDEAVRQHK-KKLQESLKPLKKKLE-VFEQVKEECDQ---------------------------------------------------------------------------------------------------------------------------------------------------------------------------------------------------------------------------------------------------------------------------
>UPI001C4CCF06	101	0.216	3.620E-18	15	164	425	5	162	463
---------------EEDLRCPVCHDIFRDPVVLSCSHSFCKDCLKSWWREKLTrgCPVCRKRSSIE-EPPVSLVLKKLCESfLQDRDQRasealCSLHSEKLKLFClDHQQPVC-VVCRDSEQHtnHRLRPVDEAARQHK-KILEETLKPLKEKLE-VCEQVKVKFDQtAEHIEVQ--------------------------------------------------------------------------------------------------------------------------------------------------------------------------------------------------------------------------------------------------------------------
>UPI00148F7975	101	0.215	3.620E-18	16	164	425	6	169	463
----------------EDLCCPVCQDVYRDPVILSCSHSFCKDCLQSWWREKPTqeCPVCKTRSSKD-EPPCNLVLKKLCESFLQERDQrssedlCSLHSEKLKLFClDHQQPVC-LVCRDSEKHteHRFRSIDEAAREHK-KNLQETLEPLKekfQVFKQVKEKFdqTAKhiQDQTKHTERQ--------------------------------------------------------------------------------------------------------------------------------------------------------------------------------------------------------------------------------------------------------------------
>A0A3B5A5B2	101	0.222	3.620E-18	0	171	425	0	169	463
MASR----------LEEDLCCPVCHEIFKDPVIMSCSHSFCKVCLQSWWaqREKRNCPLCKKKSTKD-IPSPNLVLKNLCESfIEDRGLRssealCSLHSEGFKLFClDHQELLC-VVCRDSEKHnqHRCRPIDEAAQQHR-EELQETLKPLKERLKA-TERVKVQIAQtAAHVEVQARLTERQ-------------------------------------------------------------------------------------------------------------------------------------------------------------------------------------------------------------------------------------------------------------
>A0A6P7ML79	101	0.207	3.620E-18	15	149	425	5	156	465
---------------EEDLTCPICQEIFTEPLVLSCSHSFCRECLFTWWTGKPvqECPVCKRRSSRS-EPPRNLALKNLCEALVLERQRsaaagerlCALHGEKLQLFClEHQQPAC-LVCRDSRTHlqHTFRPVHEFAQEHRtrlhgaLRPLREKLQLLEQLKGNASQ-----------------------------------------------------------------------------------------------------------------------------------------------------------------------------------------------------------------------------------------------------------------------------------
>A0A1U8DYL4	101	0.226	3.620E-18	12	155	425	7	173	476
------------QSLQDELSCSICLEYFKDPVSIPCGHNFCRACISQyWkeTEANFFCPQCREAAQQR-NFRPNRELANIVEiakrlSLQTTAVAgCEkvteTHREELKLLCEKDQEPICAICREPHTHQahTALCKEEAAKKYKqfiqaeLQTLREEREKLQgfqTMGERKTQEYLEKI-----------------------------------------------------------------------------------------------------------------------------------------------------------------------------------------------------------------------------------------------------------------------------
>A0A3P9PIZ5	101	0.223	3.620E-18	16	209	425	8	226	477
----------------DHPICPICLDFLNDPVTIPCGHSYCMDCIKThWdeedWRRKYSCPQCRKEFIPRPVLEKNVMLAALVEDLKktglkpapadhsVKsCLTC-LHDEVMKMFCRTDQQCICYLCS-VEEHKGhETISAEAERAEKQKKL---QESRQQIHQRIQDqekdvKLLQQEVEANNVSADKTVEDSEKIFTeiIYLILKRSSDAKQQIRSQQeteVSRVKDvQEKLEQEIS-----------------------------------------------------------------------------------------------------------------------------------------------------------------------------------------------------------------------
>A0A310TM03	101	0.232	3.620E-18	9	211	425	0	231	479
---------MATADLRDELSCSICLSIYTDPVTLPCGHNFCQGCIERtWywqksIKEDPSCPECRRTYRRNPELQRNLRLRNIVVQFLSTDPQqdgtgtsgnskCSSHNKILEYYCCE-ESVCiCVSCCLAGEHRGhRVELLSEASEKKKETLrkvVEKLRPEREETEREAQRL--QERRREVPE--KAAGETERVTALFRDIREQLEALERQvlidISSQKEKLSltltdLMEQLEIkkdELSRK---------------------------------------------------------------------------------------------------------------------------------------------------------------------------------------------------------------------
>UPI00159192EE	101	0.211	3.620E-18	0	183	425	0	210	482
MAAAR----SPVRDLCEEATCSICLEYFRDPVIIPeCGHNFCRSCLIQcWgkSEGEASCPQCRETVEQS-SIRRNQQLANFVEIIKKfshlggkeegkgMGRMCEKHQEPLNLFCKEDGSPICLLCNVSKEHKSheVVSVEKASQEYKdqISSCLDNVRKRREKIlvlkahtEKESQDLLKQTDAEREktvAEFRQ-LQQfleEQEKRILVQMAEVE-------------------------------------------------------------------------------------------------------------------------------------------------------------------------------------------------------------------------------------------------
>A0A6P8NRT1	101	0.216	3.620E-18	0	173	425	30	226	509
MEREGQVlgEVAKScavlvESLSDEVTCPVCLQFFQDPVRLECEHNFCLACITRcWecAGSAYTCPLCRETCP---QLPPksNRLLASIAERVRSLCvepvsagaPVCAKHEEKLKLFCEEDGEPLCVVCGVSKEHkgHTVTPLHEAAELIKV---LRGQQDRQlhgePTLQEKLQQGLCHLKERRESVQDTHAQQEeliQNL-----------------------------------------------------------------------------------------------------------------------------------------------------------------------------------------------------------------------------------------------------------
>A0A7J5YLR4	101	0.215	3.620E-18	2	157	425	361	521	628
--REEKEE-EEEEEEEEDFCCTVCHDIFKDPVVLSCSHSFCRDCLQNWWTEKviKECPLCKRP--SVYEPPCNLVLKNLCESfLQERGQRspealCSLHSEKLKLFClDHQQPVC-VVCRDSEKHsdHRFRPIDEAARQHK-KELQETLQPLKEKLET-FEEVKVKFDQ---------------------------------------------------------------------------------------------------------------------------------------------------------------------------------------------------------------------------------------------------------------------------
>A0A6J1VI16	101	0.236	3.620E-18	11	206	425	6	220	1636
-----------TRRLKEELICSICLDRFHDPVSIHCGHTFCQACIIKhWDfmnKKHFHCPKCR-ATSRKRILKPNRELgniARIVPNLDKKTKEkekkkekvCQRHQEPLKLFCKNDQMAICVVCDKSEEHKDHTVF-PVEQEFQ-DQLIFLKKKREKLLkfqamnaaRNTEamNTIGAGIQKtsLAFKEIFQSLEEQKQLLLAQWHSLQTA------VKEQeVHNATISEEISC--------------------------------------------------------------------------------------------------------------------------------------------------------------------------------------------------------------------------
>A0A816ACG6	100	0.216	4.839E-18	2	151	425	10	163	193
--RNLNYDYINEELIDKELKCSLCFLPFTAPVSTPCQHAFCMSCITQWLNKNSSCALCRSQILKKDLTSINvLFIANMLNRLQVKCKACGKTDMRRDEFMNHVKNECPKVivrCLASPM--DCPWNGSRDQLYN-HMTTCPFNRLQKIIfelMSINKSL---------------------------------------------------------------------------------------------------------------------------------------------------------------------------------------------------------------------------------------------------------------------------------
>A0A3P8Q4X7	100	0.214	4.839E-18	15	157	425	5	154	277
---------------DKDLNCSVCQNIFSDPVVLSCGHSFCTDCLKSWWRADSThkCPVCRRRSSRD-DPPRNLALKNLCESfLQQRDQRaseglCSLHSEKLRLFClDHQQPVC-VVCRDSDKHnkHRFRPIDEAARQHK-HKLREALEPVKKKLK-VCEEVKVKFDQ---------------------------------------------------------------------------------------------------------------------------------------------------------------------------------------------------------------------------------------------------------------------------
>A0A1A7XNV4	100	0.202	4.839E-18	7	207	425	23	259	304
-------EMEQKDQLDrETFCCSICLDLLKDPVTIPCGHSYCMNCIKAhWDgEDQRgihSCPQCRKTFRPRPVLEKNCMLAALVDQLKKTGLQaapadhCYAGPEDvACDFCSGRKlkatKSClsclaSYCEKHLQPHYDSAPFkkHKLVEPSK--NLQENICSRHdevmKMFCRTDQQIICyvcMVDEHKShdivsaagewREKQKELEVKRE--NIQQ-RIQERENDVKLLQQEVEAINHSADKTVE-------------------------------------------------------------------------------------------------------------------------------------------------------------------------------------------------------------------------
>A0A8C6WML7	100	0.231	4.839E-18	15	151	425	10	153	333
---------------EEELQCSICLEVLTDPVSTPCGHTFCKHCITEtWrVNAPCRCPVCNEVFTSRPQLKTNIFISAMVAQFRQRAQPnvtqdqCLQHNKPLELFCESDHSCVCVLC--SLQHQghTLVPLKEA-CEAKQRELQKSQAHTQRMIQDRTQKI---------------------------------------------------------------------------------------------------------------------------------------------------------------------------------------------------------------------------------------------------------------------------------
>UPI000C6FBFDF	100	0.228	4.839E-18	15	215	425	5	233	387
---------------EEDLCCPVCHEVFRDPVLLSCSHSFCKDCLQSWWREKQTpeCPVC-KRISSRKHPPCNLVLKNLCEAFlqerEQRSSEalCSLHSEKLKLFClDHQQPVC-LVCRDSETHtdHRFRPINEAAPQHK-KKLQEiratEDELR---AEDVSFLLSYKaaVDRvQQRPLLEDHQLGSGALIDQAKHLGNLTfniwNKMKDLVSYSpvVLDPNtagpeliLSEDL-IRVRrgerQKLPDN-----------------------------------------------------------------------------------------------------------------------------------------------------------------------------------------------------------------
>UPI00148FA2CF	100	0.232	4.839E-18	15	149	425	5	147	441
---------------EEDLCCSVCQDVFRDPVVLSCSHSFCKDCLQSWWRQKPTreCPICKRRSSRT-DPPCNLVLKNMCESFsQKRGQRssedlCSLHSEKLKLFClDHQQPVC-VVCRDSEQHidHRFRPIDEAVHE-PRRILQETLEPLKDKLNVFEQ-----------------------------------------------------------------------------------------------------------------------------------------------------------------------------------------------------------------------------------------------------------------------------------
>UPI001CD89DCD	100	0.201	4.839E-18	15	157	425	5	154	454
---------------EEDLYCPVCKEVFRDPVVLSCSHSFCKDCVKTWWRDRPTpdCPFCKRRSSKT-EPPRNLALKNLCEtFLQEQGQRssevlCSQHSKKLRLFClDHQQPVC-LVCRDSEKHigHKFSPIDEAAQQHK-KLLQETLETFKKNLESLEE-VQVKFDQ---------------------------------------------------------------------------------------------------------------------------------------------------------------------------------------------------------------------------------------------------------------------------
>A0A8C4F7R2	100	0.206	4.839E-18	14	157	425	4	154	464
--------------LEEDLCCPVCHDVFRDPVVLSCSHSFCKDCLKSWWRQKQTseCPVCKRRSSKE-RLPCNLVLKNLCEAfLQERDPRasealCSLHSEKLKLFClDHQQPVC-LICRDSKKHnnHRFRPIDEAAGQHK-KELQETLEALKEKLK-VFEQVKEEFDQ---------------------------------------------------------------------------------------------------------------------------------------------------------------------------------------------------------------------------------------------------------------------------
>UPI00165B427E	100	0.201	4.839E-18	15	146	425	4	151	464
---------------EEDLTCPVCCDIFRDPVLLPCSHSFCRSCLKRWWDTRiRECPVCRRKGSKSPPL-SNLALKNVCEAlLQVRRQDsqeeqvrCGVHGEKLKLFCLADEQPICVVCQASKLHksHDCSPIEEAilecKNklEFTLKSLQSKMENLKRMYGS--------------------------------------------------------------------------------------------------------------------------------------------------------------------------------------------------------------------------------------------------------------------------------------
>A0A7J7VL79	100	0.222	4.839E-18	14	217	425	8	252	497
--------------IKEEVTCPICLELLTEPMSLDCGHTFCQACITAnnrdsMIgQGESSCPVCRITYQPE-NLRPNRHVANIVEVLrEVKLSPqeeqrtdlCVRHGEKLLLFCQEDKKIICWLCERSREHRGHhtFLMEEIAQEYKekiqaalerlraeqkeAEKLDdnleeERTSKKDKIENDLKsvQDYFKQlrgILASEEQKEQQRLEKEaaQNLDDLAQaESelAQQKKLLRDLISNLEHLLQGS---TVELLQ---DMIN---------------------------------------------------------------------------------------------------------------------------------------------------------------------------------------------------------------
>A0A7K6B2F4	100	0.203	4.839E-18	11	177	425	6	201	504
-----------TQILHGETCCSICLGYFQDPVSIHCGHNFCQSCISRcWegLEDQFSCPRCRQTASQK-SFRPSWELANITQitkELGLgRGGLgmgseswCSQHQEARKFFCREDQQPICVVCERSQGHRfhTVIPLEEAAQEFKeeiqrqLQDLKEKrqnfLESRQSLgrRNSYLEKTRSEVTKiiCEFEELHQFLKDQEHLLLIQ-------------------------------------------------------------------------------------------------------------------------------------------------------------------------------------------------------------------------------------------------------
>A0A8C6MXP3	100	0.207	4.839E-18	13	149	425	8	160	507
-------------QLQEEVTCPICMEILQDPVTIDCGHNFCLQCISQVGKTSEKiqCPLCKLSVNKN-TFRPNKLLASLAEKIqsmdpadiqaEKEDSRCQRHKEKLHYFCEQDGAFLCVVCRDSKDHksHNVTLIDEAAQNYKVqiESQAQDLGQKDkKIIEEKKQ-----------------------------------------------------------------------------------------------------------------------------------------------------------------------------------------------------------------------------------------------------------------------------------
>UPI001CFACC10	100	0.216	4.839E-18	13	201	425	46	279	517
-------------SLEEDLTCPICHDILSNPATLKCGHNFCLRCVSEyWeLVDSQTCPLCRKLCSRN-DLIRNCTLNNVVETFrkEKKLSRskedlvCNQHNEELKLFCLEDQEAICLICCTSAKHENHKcrPVQEIAATYKeeiktaLRPLQDTVSTLTAMkddyvstLQHIKvQKIMtrKKICEefrqlhqfLQNEENDLLLQLQEEKAkkeekvknEIQKVS-QEINLVSNTIStiEQeVNKDENS-------------------------------------------------------------------------------------------------------------------------------------------------------------------------------------------------------------------------------
>UPI001F07AB54	100	0.198	4.839E-18	15	158	425	9	172	599
---------------QDQFCCSICLDLLKDPVTLACGHSYCSSCIEGcWDQDEQKgvynCPQCRQSFTLRPALKRNYMLAEVVEKLketggaqaapseltspagpgEVTCDLC---TGPRKQraLKSCL--VCmvSYCQTHLQPHY-QVPV------LKKHKLVEATSGLQEMICSSHDKLLevfCRTDQQ--------------------------------------------------------------------------------------------------------------------------------------------------------------------------------------------------------------------------------------------------------------------------
>UPI001CFAB383	100	0.202	6.467E-18	10	155	425	5	171	187
----------DISSLVEELTCSVCLDLFQHPVTLECGHNFCRSCIDRnWKTNNiPSCPECRTEFQTR-KYAVNKQLANVVAKTEKKSVQsseahvtqnvnqfCKEHEEKLKLFCMQEETPICLICRDSVKHagHNFLPLNDAVVPYKdrLKELLTPLESRLKeLYKlhSQQKQMMFEI-----------------------------------------------------------------------------------------------------------------------------------------------------------------------------------------------------------------------------------------------------------------------------
>A0A815BL72	100	0.254	6.467E-18	5	169	425	6	161	229
-----QYEYLNEDAIDDQFKCVICIQPFRSPIILHCQHTFCQKCIETWVESNKSCPVCRQPAEIS-VIKINETLNKQLDEFLVRCLRCKKTNIQRSRFAKHYQ-HC--------SKRRL---QTVSDLFKtrWDGLRSSVRSRCRRKNNQITNISFPTSQLQFhyPRSPSPIRQ---------------------------------------------------------------------------------------------------------------------------------------------------------------------------------------------------------------------------------------------------------------
>A0A813YUJ5	100	0.244	6.467E-18	6	158	425	11	180	284
------YEYMNDAQIDDELKCSICSEPFQNPVTIKCEHTFCQHCIGKWLEIHTRCPTCREKVinhkddRKTPSWSPvtTHVVINQLNRLHIRCKHCQQINIERGNLLDH-QSKCTkmLVPCPS-AHNLCPWTGPrDKQadhiaICSFHELEPILSSLQvQLINSIErqQQLLLELQKQ--------------------------------------------------------------------------------------------------------------------------------------------------------------------------------------------------------------------------------------------------------------------------
>UPI00187C3771	100	0.266	6.467E-18	15	157	425	5	154	299
---------------EENLLCPVCYDVFKDPVLLTCGHSFCNNCLQRWWKEKTTpeCPLCKRR-SKQWDPPRNLALKNLCEAflLERTSTSpaalCSLHAEKLKLFClDHQQLLC-VICLHSERHtcHTIRPIDEAARDHR-EILRELLKPAQQKLE-VFKDIKGNFDQ---------------------------------------------------------------------------------------------------------------------------------------------------------------------------------------------------------------------------------------------------------------------------
>A0A8C8ZD25	100	0.229	6.467E-18	11	167	425	5	195	371
-----------TQVFQTELTCPVCLNYLIDPVTIDCGHSFCRPCLCLfWeeAQTHGSCPECRKP-SQQKDFKTNIVLKNLVSiakkasLLQFLCSEeqmCGTHMEKKKMFCEVDKSLLCLLCSNSQDHgaHRHCPIEVAAEDHREKILKQMSSLWRKIQENhrklHEEKILilpwmvsmrtlsesvhKHMPQPVNPElSAVPI-----------------------------------------------------------------------------------------------------------------------------------------------------------------------------------------------------------------------------------------------------------------
>UPI0016535F53	100	0.209	6.467E-18	15	145	425	5	142	377
---------------EEDLCCPVCQDIFRDPVVLLCSHSFCEDCLQGWRRQKQTqeCPVCRkRSLSKP---HVSLVLKNLCEAFLQERDQrssealCSLHSEKLKLFClDHQQPVC-VVCRDSETHsnHRFRPIDEAAQQHK-KDLQEALEPLKDKLN---------------------------------------------------------------------------------------------------------------------------------------------------------------------------------------------------------------------------------------------------------------------------------------
>A0A8D2IY67	100	0.224	6.467E-18	17	162	425	12	170	396
-----------------EVTCPICRDYFEDPVMTECGHNFCHTCLARCgVEPKGpvSCPQCRTQIQKR-NFRSNRHLASIVE--LVKTLPegedredgqrvCVRHQEPLKLFCKDDEALICVVCDRSMDHQghKVLPADEASQEYKrkiKTSLVSLEKERKKL---MDQKLVKELRMEERLE----------------------------------------------------------------------------------------------------------------------------------------------------------------------------------------------------------------------------------------------------------------------
>A0A3B3VSF3	100	0.213	6.467E-18	0	157	425	4	158	415
MASK----------LEEDLYCSICQEIFKDPVFLSCSHSFCKECLQNWWREKPEreCPVCKRKSSRE-QPPLSLVLKNLCESfLQQRNQKaseglCSLHSEELKLFClDHQQPVC-LVCRDSDLHteHRFRPVDEAAQQHR-KKLQETLEPLEEKLE-LRKKVQEEFDQ---------------------------------------------------------------------------------------------------------------------------------------------------------------------------------------------------------------------------------------------------------------------------
>A0A672JCE8	100	0.214	6.467E-18	13	196	425	6	219	424
-------------QLDsEKFSCSICLDLLKDPVTVPCGHSYCSDCIKEhWDEEKNSgfysCPQCRKRFRRRPKLKKNFLLAELVEDLKkpelqaaaadlyVSCDVC--SGRKLKAVKSCLVCLVSYCEEHLQPH-----YQSAA--FKKHQLVEPSKKLQEKICSLHDEVMkifcrtdqqsicyiCLMDQHRGhetvPAATERRQKQKELeesrLNIQQ-RIQEREKNVEQLQQQTE------------------------------------------------------------------------------------------------------------------------------------------------------------------------------------------------------------------------------------
>A8WG17	100	0.214	6.467E-18	15	160	425	5	171	455
---------------EENFSCPICHEIFKDPVVLSCSHSFCRECLQQyWrAADIQECPVCRRRSSRD-DPPNNLVLKNLCESFlkeRKEKPSpgseeiCSLHGEKLKLFCLEDKQPVCLVCRDSEQHDNHKfrPIGEVVSSHKdelntgLKSLQEKLRHKETIkeeFEKTVQHITAQADHSEH------------------------------------------------------------------------------------------------------------------------------------------------------------------------------------------------------------------------------------------------------------------------
>A0A3B5JWS2	100	0.235	6.467E-18	15	148	425	4	141	459
---------------EEDLMCPICYEIFTDPMLLPCSHSFCRGCLKRcWDTGLRECPVCRKKVNKS-SASSNLALKNVCEAvmlVKKKKLNCNLHGEKLKLFCVIDKEPICVVCQTSRRHktHDCLPVGEAVQECK-DELSSYLNTLQDKLETLN------------------------------------------------------------------------------------------------------------------------------------------------------------------------------------------------------------------------------------------------------------------------------------
>H3AGV3	100	0.190	6.467E-18	11	164	425	1	167	459
-----------SKSLKEDLTCWVCHDFFRDPVTLHCGHNFCQACVCEYWKIKAiKCrPVCR-AVSSSHDLKINCAFRNITESVKketaVKSEGiCSEHEEQFKLFCLEDQELICTVCQTSKKHnHKFRPIKEAASEYKeeVKTaLTslRDTQKKRIKVKEEHDKLLKHiMDQAKITETQ--------------------------------------------------------------------------------------------------------------------------------------------------------------------------------------------------------------------------------------------------------------------
>A0A3Q1IDV9	100	0.210	6.467E-18	15	157	425	5	157	463
---------------EEDLCCPICQEVFSDPVVLSCSHSFCKDCLKNWWRQKPTqeCPVCKRRSSKT-DPPSNLVLKNLCESFlqhrdqgssETSETLCSLHSEKLRLFClDHQQPVC-LVCRDSEKHtnHRFRPIDEAARQQK-KKIQETLEPLKEKLK-VLKEVKVKFDQ---------------------------------------------------------------------------------------------------------------------------------------------------------------------------------------------------------------------------------------------------------------------------
>A0A6P7XLC9	100	0.227	6.467E-18	14	142	425	9	151	464
--------------LQDEATCSICLEYFRDPVSVECGHSFCRPCISEaWrgIYTNFSCPQCRKTSKWK-KLRPNRQLANVVEisrrivaqEQEVvvrKAELCTRHGEALKLYCEEDQIRLCAICRESWDHRHhcVLPADEVTQEFKGK-LQSRLEPLRK------------------------------------------------------------------------------------------------------------------------------------------------------------------------------------------------------------------------------------------------------------------------------------------
>UPI000E45DB0C	100	0.225	6.467E-18	0	149	425	0	151	466
MASKR----------EEDLSCPVCLEIFKTPVVLSCSHSFCKDCLTRWWRDKRlqQCPVCKEHTLLN-EPPVSLVLTKLCEDFlleKTHCSLCSLHSEKLKLFClDHQEPVC-LVCRDSKRHadHRFKPVATAAQdqreELKktLKPLQEKLKLFKQVKGNWTQ-----------------------------------------------------------------------------------------------------------------------------------------------------------------------------------------------------------------------------------------------------------------------------------
>UPI00046B9744	100	0.203	6.467E-18	0	195	425	0	226	468
MAIEAALAVLQT-----EIICPICLDDLRDPVTIECGHNFCRSCIQQsWadMQDRFPCPVCRHPCKERY-MRSNTQLGRMVDitkLLQITRGKmkqqeerrlCEKHNQALTLFCeEDLELLCPLCtqPPDHQGHQ-VRPMEEAASHHRQR-LSSYIEPLKKQVADI-QKLVATQDRKlselrekvENRRSKLAsefenLIQSveheqeavlSRLAAEEKHIQQNLNANKTAFSDHI-------------------------------------------------------------------------------------------------------------------------------------------------------------------------------------------------------------------------------------
>UPI001896C6FE	100	0.224	6.467E-18	17	167	425	6	181	469
-----------------DLSCPICHEIFTDPVVLSCSHSFCRACLQDWWRVKTTleCPFCKRKSSKR-DPPRNLALKNLCEAFlqeekEQKASAagsehlCRLHSEKLKIFClDHQEPVC-LVCRDSKTHvnHRFRPIDEAAQDHReelqksLKPLQEKLTLLQQFKGNCDQTvkvigVQAQETEQQIREQIQKL-----------------------------------------------------------------------------------------------------------------------------------------------------------------------------------------------------------------------------------------------------------------
>A0A665XCN1	100	0.250	6.467E-18	15	164	425	9	172	475
---------------EEDFSCPICFEVFRDPVLLSCTHSFCKDCLKSWWREKAHnCPVCKRRSSKD-EPPSNRALKNLCDAFLQKTDRtpsesvCSLHAEKLQLFClDHQQPVC-LICRDSEkhSHHRFRPINEAAQlqrkEHQ-ESLCSLQKKLED-FEEVNATyILAaeHIqDQAQNTEQQ--------------------------------------------------------------------------------------------------------------------------------------------------------------------------------------------------------------------------------------------------------------------
>UPI000875397E	100	0.212	6.467E-18	16	169	425	5	181	475
----------------EDLSCPVCHDIFKDPVVLSCSHSFCRDCLQRWWREKliHECPVCKRKSSKT-DPPRNLALKNLCEtFLQQRDQRasagseslCSLHSEKLKLFClDHQQPVC-LICRDSKIHnnHRVRPIDEAAQDHReelqksLKPLQEKLKLLKQVKGNCDQtaehiKVQVQHTERQIKEQFKKLHQ---------------------------------------------------------------------------------------------------------------------------------------------------------------------------------------------------------------------------------------------------------------
>UPI001E1C7CBA	100	0.181	6.467E-18	15	149	425	8	159	477
---------------EEDFSCTVCLDIFKDPVILSCSHSFCQACLKEcWkDKESRECPVCRRR-SSNDHPPTNLSLKNLCEALQERrqtdpiCPTtgskvlCSLHSEKLRLFCLEDKEPICFVCQVSKKHkaHDCIPVDEAVQDHK-EELQTDLKPLQeklKVFNKVKQ-----------------------------------------------------------------------------------------------------------------------------------------------------------------------------------------------------------------------------------------------------------------------------------
>A0A818K6E8	100	0.230	8.643E-18	0	180	425	0	193	241
MGSDIGFEYMNEDSINHSLKCSICNQPFVHPVSTNCkkKHKFCRHCIEQWLKHNSSCPTCRRNLNSEDLISItEDIVVDVLNELRVKCIRCGKTDLERGDFNNHLKNSCLSaiVSCPAQdikclwtGHPNQLSSHLKHCTYQslRPLIVSLFNENHQLKQHVTQ-LTSHIKEYQDDMKQLKEQLNQQATKIEGQS----------------------------------------------------------------------------------------------------------------------------------------------------------------------------------------------------------------------------------------------------
>A0A3P9CHK8	100	0.219	8.643E-18	15	151	425	9	150	257
---------------EDQFLCSICLEVFTDPVSTPCGHNFCKNCITQHWNSSPlcQCPVCKRKYYTRPELHVNTFISEMAAQFKLSSLErriCSKHDKPLEMFCKTDQMCVCVVCSVSD-HkcHDVVPLK---EEYKVKkaGLVKKQAELQGMILKRLEKI---------------------------------------------------------------------------------------------------------------------------------------------------------------------------------------------------------------------------------------------------------------------------------
>UPI00159252A6	100	0.220	8.643E-18	12	142	425	8	151	339
------------QRLRDEATCSICRDYFKDPVHIPgCGHNFCRSCLIEcWgeLEAEASCPQCRKTFQRR-SLIPNWNLPNVVEiakNLSLQEGKgegvCKKHRKLLKLFCKVHEAPICVVCVKSKEHknHKAIPLEEALDEYKdMRSTLQRYENRES------------------------------------------------------------------------------------------------------------------------------------------------------------------------------------------------------------------------------------------------------------------------------------------
>A0A3B3X7E9	100	0.217	8.643E-18	15	157	425	151	300	380
---------------EEDLCCPVCQDVFTDPVVLSCSHSFCRECLKSWWREKPatECPVCKKR-SSKLNPPCNLVLENLCEsflqqrDQRIPTDLCSLHSEKLKLFClDHQQPVC-LVCRDSEKHskHRFRPIDETAEHMKVQ--ARHTE--RQIVEQFKklHQFLAEEEE---------------------------------------------------------------------------------------------------------------------------------------------------------------------------------------------------------------------------------------------------------------------------
>A0A8D2JBB7	100	0.196	8.643E-18	13	173	425	10	195	416
-------------ELCEETMCPICLDYFRDPLTIAeCGHNFCQACLSQYsgeSDVQASCPQCRGTFQKR-NLRPNRQLARIVEiarklgEQEVKVVKgkgqvCKEHQEPLKLFCRDHKAPICVVCDKAKEHegHKVVPLEEASQELT-PFLAPAansclstLSFLQNLANTQREETVAQsrrMHQLLEKQEKRHLAQVDEL-----------------------------------------------------------------------------------------------------------------------------------------------------------------------------------------------------------------------------------------------------------
>UPI00165A1F84	100	0.225	8.643E-18	15	157	425	5	151	456
---------------EEDLCCPVCQDVFKNPVVLSCSHSFCKECLKNWWrERSAQeCPVCKRK-SSKFDPPISTVPSNLCEtfiDQRASEDLCSLHSEKLKLFClDHQQPVC-LVCRDSEKHnkHSFRPIDEAAPQYK-KELQETLETLKKNLE-LREKVLEEFDQ---------------------------------------------------------------------------------------------------------------------------------------------------------------------------------------------------------------------------------------------------------------------------
>A0A669E2H6	100	0.225	8.643E-18	15	157	425	5	154	460
---------------EEDICCTVCQEVFRDPVILSCSHSFCKDCLKRWWRKRPTheCPVCKRR-SSKYEPPLNLALKNLCElflqerDQRASVARCSLHSEKLQLFClDHQQPVC-HICRDSEKHtkHRFRPIDEAAQQHK-KELQETLEPLKKKLKAC--KLVqVKFDQ---------------------------------------------------------------------------------------------------------------------------------------------------------------------------------------------------------------------------------------------------------------------------
>UPI00044431AB	100	0.222	8.643E-18	15	164	425	5	162	461
---------------EEDLCCPICQDVFNNPVIVSCSHSFCKECLENWWKEKSlkQCPICKKKSSKD-DPPLNLVLKNLCESfLQQRNQTaseglCSLHSEKLKLFClDHQQPVC-LVCRDSDLHteHRFRAIDEAAQQHR-KKLQETLEPLKEKLE-LRKKVQKKFDQtAEHLEVQ--------------------------------------------------------------------------------------------------------------------------------------------------------------------------------------------------------------------------------------------------------------------
>UPI000E418CA3	100	0.207	8.643E-18	15	169	425	5	178	461
---------------EEDLCCPVCKEVFRDPVILSCSHSFCKDCMKRWWRERPTceCPLCKKI--SEYDPPLNLDLQNLCESFLQERDQrasealCSLHSEKLKLFClDHQQPVC-VICRDSEKHanHRCRPIDEAAQQHK-KELQETLEPLKkklkvcekdelKFYQTVKHiKVQARHTERQIKEQFKKLHQ---------------------------------------------------------------------------------------------------------------------------------------------------------------------------------------------------------------------------------------------------------------
>UPI0012EDB860	100	0.209	8.643E-18	15	154	425	5	162	461
---------------EEDFCCPACHDIFKDPVLLSCSHSFCRACLQIWWTGKPfqECPVCRTvSLCRDP--PRNLALRNLCEtfSLKrapaVSVTLCPLHSEKFKLFClDHQQPAC-VICRDAKIHtdHKFRPIEEAAQDHR-EELQEALKPLQdklkgfnkvKMnFNRTAQHIKVQ------------------------------------------------------------------------------------------------------------------------------------------------------------------------------------------------------------------------------------------------------------------------------
>UPI00146AFDC2	100	0.216	8.643E-18	15	157	425	5	157	462
---------------EEDLSCPVCHDVFKDPVVLTCSHSFCRACLKNWWKGKQTheCPVCKRRSSRS-DPPHNLVLKNLCESFLVKrdqkvspgCeTFCRLHFEKLKLFClDHQQPVC-VVCRDSKIHndHRFRPIEEIAKDLR-EELQKSLHPFKKKLKT-FEEVKVKFDQ---------------------------------------------------------------------------------------------------------------------------------------------------------------------------------------------------------------------------------------------------------------------------
>UPI001BD6908B	100	0.230	8.643E-18	15	151	425	5	145	470
---------------EEDFLCPICHEIFEDPVVLSCSHSFCKGCLQRWWksKQSRECPCCmRRSSKSDP--PRNLALRNLCEafvqDRDQKSSResealCSLHSEKLKLFClDHLQPVC-VVCRDSKIHnnHKFRPIDEAVGEQKAE--------LQKILKPIKEKI---------------------------------------------------------------------------------------------------------------------------------------------------------------------------------------------------------------------------------------------------------------------------------
>UPI0011E9B920	100	0.200	8.643E-18	9	196	425	0	218	476
---------MSSQS-EKDLCCPVCYDIFRDPIILSCSHSFCKDCLQTWWRENPvhTCPLCK---KTNLLEDPpcNLVLKNLCEafllqrDLKASAesePLCSLHSEKLRLFClDHQQPAC-VVCRDSKAHKNHKfsPIDEAAQDHR-KELQRRLKPLQDkleifqhakgnFVQTAEHiKVQAQQTERQIKEqfkkFQQFLQNEeeARITALREEEGQKLSKMKKKIeslSREIE------------------------------------------------------------------------------------------------------------------------------------------------------------------------------------------------------------------------------------
>UPI0007AA7412	100	0.237	8.643E-18	0	162	425	0	169	602
MAAE---DLVKN--LQEELTCSVCMEYFVDPVTLSCGHSFCHPCLLKsWEEtfQVSSCPECRGAFEPG-DLQINQRLGKLalIGKQLRPCLLqqsstgegllCGEHQQTLKLFCQEDKLPMCVACCHSEVHadHRVSPIDEAAEDYR-ERLQELLRHLWtEM--AQVQKLISK--EKKNSE----------------------------------------------------------------------------------------------------------------------------------------------------------------------------------------------------------------------------------------------------------------------
>M4B0Z9	100	0.209	8.643E-18	13	265	425	45	332	743
-------------SLDEDmLRCSICLDLLKDPVTIPCGHNYCSECIKNhWKQQDQkaiySCPQCREVFTPRPVVGKNTMLAELVEEIKkvalrdAPCLHQYVGPGDVScDFCTGRKmkatKSCLQClASYCDLH---LQPHYDSPAFKTHKLVTASADIQENICSLHNKMkeifcrsdqrticfLCSMDEHKGhdtvsaaaerTEWQQELGARrQDIWQRVQDREEALKLLQkegDIItgsaSDTVENIQaMFKQLLQLLAQRSYD-IQQLIGSQQEaEMRQVEE--LQ----------QRVQQEISELTR-RDQELE---------------------------------------------------------------------------------------------------------------------------------------------------------------
>A0A814XS80	99	0.230	1.155E-17	0	200	425	0	212	241
MTSNNFYEYIDRASIDENLICEVCHNPFLDPVVTQCGSTYCGSCIEQNIKSGSHCPsqSCNQLLSADHlTLNPtPRLIISMLDNLRVRCRLCGETNVNRRNFDEHLQGSCPerRIdCSAKDV--GCPWSGprNEHNEHVKMCLFEKLRPmadsLHKVIENQRLDI--KKLQKQTTEiGQQKIQLAQQKAQLEQQKAQLQGHEIKIgdIQPQIQNQNN--------------------------------------------------------------------------------------------------------------------------------------------------------------------------------------------------------------------------------
>A0A673AQG1	99	0.198	1.155E-17	20	149	425	10	152	341
--------------------CPICLEIFKDPVVLSCSHSFCKDCLHNWWAEQPlhVCPVCKRRSSRD-DPPCNLVLKNVCEALihELTLKDkpsaqtetlCSQHSEKLRLFClDHQHPVC-LVCRDSRTHKKHTfkPINEAAQDYK-DFVKKSLEPLQEKLQRLNQ-----------------------------------------------------------------------------------------------------------------------------------------------------------------------------------------------------------------------------------------------------------------------------------
>A0A8C6TPY0	99	0.213	1.155E-17	0	158	425	0	178	406
MA-QKAFD-------QETLTCAICLEVLKDPVTIPCGHSYCRRCIDDhWDKEEGkakvSCPECRESFSPRPVLVKNIKMAAFVEQMKKTGLNqppaddCESGPGDvPCDLCTDRKlkavrscLQCvaSYCKTHLQPHYDVAVFQKhqlvAPSDKLQEYLCSEHSEVKKMFCRTDQQLVCvvcCMDQH--------------------------------------------------------------------------------------------------------------------------------------------------------------------------------------------------------------------------------------------------------------------------
>UPI0011E9B637	99	0.240	1.155E-17	16	157	425	5	150	452
----------------EDLCCPICKEVFRDPVLLSCGHSFCKDCLRRWWRKKRahECPVCKRRSSKS-EPPLNQDLKNRCKlFLQQREQRglCSLHSEKLKLFClNHQQPIC-VVCRDSDKHTNHSfrPIDEAAQK-KKKELQETLEPLKKKLK-ICEEVKVKFDQ---------------------------------------------------------------------------------------------------------------------------------------------------------------------------------------------------------------------------------------------------------------------------
>A0A3Q0R7J6	99	0.226	1.155E-17	15	157	425	5	150	458
---------------EEDLCCPVCQEVFRDPVLLSCSHNFCKDCLRRWSRERTTheCPVCKRRSSKDDPPLKNLC-ESFLQqrDQRASEDLCSLHSEKLKLFClDHQQPVC-VVCRDSEKHteHRFRPIDEAARQHK-KELQETLEPLKKNLK-VCEEVQVKFDQ---------------------------------------------------------------------------------------------------------------------------------------------------------------------------------------------------------------------------------------------------------------------------
>UPI00187BE261	99	0.233	1.155E-17	15	157	425	5	154	462
---------------EEHLYCPVCRDVFRVPVVLSCSHSFCKVCLQSWWreKQSQECPVCR-TVSSTRQPPVSLVLKNLCEafllerDQRVSDGLCSLHSEKLQLFClDHQQPVC-LVCRDSEQHtnHTVRPINEAARQHKKK--LEETLPTLKGELKVFEQVTVKLDQ---------------------------------------------------------------------------------------------------------------------------------------------------------------------------------------------------------------------------------------------------------------------------
>E6ZJ29	99	0.227	1.155E-17	15	157	425	5	154	462
---------------EEELYCSVCHDIFKNPVVVPCSHSFCKDCLKKWWRQKQSqaCPIC-KTISSKAEPPVSLVLKNMCEaflmerDQRASGALCSLHSEKLKLFClDHQQPVC-VVCRDSEKHtnHRFRPIDEATQQPK-KNLQETLEPLKEKLK-LFEQVKVKFDQ---------------------------------------------------------------------------------------------------------------------------------------------------------------------------------------------------------------------------------------------------------------------------
>UPI00165353D0	99	0.214	1.155E-17	15	157	425	5	154	463
---------------EKDLCCPVCHEVFRGPVLLSCSHSFCKDCLQSWWTDRPirDCPICKRRSSKD-DPPLNRVLKNLCESfLQQRDQRasealCSLHSEKLKLFClDHQQPVC-VVCRDSEKHsnHRFRPIDEAARQHK-KKLQETLEPLKEKLK-VFQQVKVKLNQ---------------------------------------------------------------------------------------------------------------------------------------------------------------------------------------------------------------------------------------------------------------------------
>UPI001C4C21A3	99	0.205	1.155E-17	11	191	425	1	210	465
-----------SSRLEEDLSCSVCHDIFKDPAVLSCSHSFCKDCLKTWWRDKQTqeCPLCKRRSSRS-DPPCNLVLKNLCEAFllerDQRASAgsedlCSLHSEKLKLFClDHQQPVC-VVCRDSKIHtnHRFRPIDEAAQDHK-EELQKSLKPLQdklKLFEevkgNCDQtaehiKIQArdterQIKEQFN-KLHQFLQEEeeARIAALREEEEQKSKVIKEKI-----------------------------------------------------------------------------------------------------------------------------------------------------------------------------------------------------------------------------------------
>UPI00186AC3FA	99	0.219	1.155E-17	0	214	425	0	243	469
MAS---FPKL-IQNFQEELICSICTDYFKDPMSIECGHSFCHSCLFRsWQEAStpFSCPECR-SVSQARNFRANArlgKLAAIAKTLRPHCLQnpgghskCETHQKVHKLFCEDDQSPICVSCSESKEHkaHTLRCIDEAAEDYR-EKLQESIADLQRKTKDVEQQmaneelkltLLEQeiktQEESISSEfqkVQRFLDEEKNeyLSIVQRQGKAHLKGLKKRIrglSLQNQKLRKRIRESMEVC-RKPD------------------------------------------------------------------------------------------------------------------------------------------------------------------------------------------------------------------
>UPI001CE0B0A3	99	0.230	1.155E-17	13	148	425	6	154	472
-------------QPEMDFFCPICQDIFRNPVVLSCSHSFCEDCLQRWWEEKLilQCPLCKRRSSKR-DPPSNLALKNLCEsflrelSLEEKASArsedlCGLHSEKLKLFClDHQKPVC-VVCRDSTthIHHSFRPIDEAAQDHK-RGLGMYLKPLEERLEHCN------------------------------------------------------------------------------------------------------------------------------------------------------------------------------------------------------------------------------------------------------------------------------------
>UPI000F5E607D	99	0.226	1.155E-17	17	149	425	10	156	472
-----------------DFFCPICYNVFTDPVLLSCSHSFCKDCLQRWWAEKliHQCPVCKRRSSRS-DPPCNLALKNLCEafllsqlSLEEKASAksealCSLHSEKLKLFClDHQQPVC-LVCRDSRTHtnHRFSPIDEAAEDYK-KVLMKSLKPLQEKLETFNQ-----------------------------------------------------------------------------------------------------------------------------------------------------------------------------------------------------------------------------------------------------------------------------------
>UPI001C0535B5	99	0.211	1.155E-17	17	191	425	7	210	475
-----------------DLSCPVCHDIFKDPVILSCSHSFCKDCLQRWWSGKliHTCPICNKVFLSN-ELPSNLALKNLCEAFlqerKQKAspgsePLCSLHFEKLKLFClDHQQPVC-VVCRDSNSHRNHRfsPIDETAQCH--RGeLQKHLKPLKdklKICEQVKgnfdqtaQHIKSQTQQtkrqimEQFKKLHQFLQEEeeARITALREEEEQKTKVMRDQI-----------------------------------------------------------------------------------------------------------------------------------------------------------------------------------------------------------------------------------------
>A0A671UH13	99	0.227	1.155E-17	15	157	425	16	168	479
---------------EADLSCPICHDIFKDPVFLTCSHSFCRDCVQRWWMEKliKECPVCKeRPLMSDP--PPNLALKNLCENVVLKKDQkpsaesksrCSVHSEILRLFClDHQQLVC-LVCRDSKKHnnHRIRPIDEAAQDLK-EELQKSLKPLQDKLE-VHRGIQGNIDQ---------------------------------------------------------------------------------------------------------------------------------------------------------------------------------------------------------------------------------------------------------------------------
>A0A8B8DIG5	99	0.214	1.155E-17	15	272	425	1	327	617
---------------DKELMCAICLEFFDEPLMLPCSHNFCKKCLQGIIsaRDQYTsyrsqryvdCPLCqRKiALERSgvDQFPVNRVLDNVVSvykaEAEVsfndavwskdvsdSAGLCRLHREPLNFYClSCNQAVCreCQCikQRDAGASHRFSPIKE--QLHRSQTsiLASLAEIRKKgvMLNDRIQllnEILGGID-QNEKHVQKSIEEEFEALQSQLRSRQEemkrrlhndIEAIKRPILEQL-RKHRSINSSIDDHQRKLSLIKGTQDPSlrikllQESERQLNSLLCFDlawfsSSDtpivnmpTWELQKQDVEKSIPQIQlkHTGNEGSLKPLIPDS--------------------------------------------------------------------------------------------------------------------------------------------------------
>UPI001D16BC8D	99	0.191	1.155E-17	1	182	425	466	686	1400
-ARAQKEEVLSqmNDVLENELQCTICSEHFIEAVTLNCAHSFCSYCINEWMKRKVECPICRREIqSKTRSLVLDNCIDRMVENLnlemkehrlalirerKVKMKRRAEPEfnsnqkqkkraEDLGlNLSstSDDEPPCSNHatqessssgsGSDSESDERRPVFGSGSNEFKADSLVEGTSSRYSMYNSVSQKLMAKM---GFREGEGLGKYNQGRKDIVEASNQ--------------------------------------------------------------------------------------------------------------------------------------------------------------------------------------------------------------------------------------------------
>A0A1S3HQF4	99	0.274	1.543E-17	3	163	425	21	198	200
---ERYF--LNPESVSQHLFCSICQEVYVNPYRAPCGHSFCKRCILPWLNQSKTCPEDRKPVHPK-DLHHDFILENIIGDQMVTCPFrkhGCDFIGHLAMLSSHLK-NCDFnlsnLPEFLKTHLVDSPFAKGPlKEKTNTPLSEDeeaddlptpvkPSLKMRLFRAGGgsRQLLCSMFDKDSPGS---------------------------------------------------------------------------------------------------------------------------------------------------------------------------------------------------------------------------------------------------------------------
>A0A6P5AB62	99	0.254	1.543E-17	3	170	425	20	193	203
---ERYF--LNPESVSEHLYCSICQDVFKEPQRAPCGHSYCKQCIMAWLRTSKTCPEDRRPVREK-DLHYDFILANIIGDHMVACPFrklGCEFVGKLELLTSHRKS-CCFNPANLPeflLEEPQPsTSGKAAAAATASSL--DTSS-SFCTSDDENKLPSppkpslKMRLFKNGASQRDLLKN--------------------------------------------------------------------------------------------------------------------------------------------------------------------------------------------------------------------------------------------------------------
>A0A7J6BE62	99	0.214	1.543E-17	1	158	425	6	183	204
-IRVCKFRKMAEASIsvdQDEFICPVCLDLLKDPVTIHCGHSFCKVCINDcWDQEDKSgvyrCPQCRDTFTPRPVLRRNNMLAEVVEKLkktEVqaaSPPYCYAGPGDvECDFCtgrKHKAVKSCLMCLASlcETHlKPHLEI----PGLKKHKLVKASGNLQEKICSVHEevlKIYCRTDQS--------------------------------------------------------------------------------------------------------------------------------------------------------------------------------------------------------------------------------------------------------------------------
>A0A4W6FEF9	99	0.205	1.543E-17	15	169	425	5	182	264
---------------EEDLSCPVCQDIFKYPVVLSCSHSFCKDCLQSWWREKPiqECPVCKRRSSRA-DPPRNLALKNLCEtflqerDQRTSAgsePLCSLHSEKLKLFClDHQQPVC-LICRDSKIHnnHRFRPIDEAAQDHReelqksLKPLQEKLKLLEQVKGNCDQtaehvKVQVQHTERQIKEQFKKLHQ---------------------------------------------------------------------------------------------------------------------------------------------------------------------------------------------------------------------------------------------------------------
>A0A816C1N0	99	0.254	1.543E-17	6	168	425	11	169	271
------YEYMNESTIDKELKCTICTEPFLKPVSLSCQHTFCCECIEQWLDKNCSCPICRECFHlKEETYSPiNTqIVNNQLNRLLVRCNQCQEENIARGNFRDH-ESKCTkkLVaCSAADI-QCLWRGPRDEQELHVK-----TCVFQQ-VRPIVDHLRIQLDSSLK--FQEKLQ----------------------------------------------------------------------------------------------------------------------------------------------------------------------------------------------------------------------------------------------------------------
>UPI000E45F0F3	99	0.231	1.543E-17	15	141	425	5	135	307
---------------EENLSCPVCRDVFQDPVLLSCSHSFCRVCIEGcWTEDtNQQCPVCRtRSLQSNP--PGNLALKNLCEAflLERAVGRCSLHSEELRLFCLNDEQLLCVVCLHSEAHkcHNIKPIDEAARDNK-KNLQELLDPLQ-------------------------------------------------------------------------------------------------------------------------------------------------------------------------------------------------------------------------------------------------------------------------------------------
>A0A672ZV18	99	0.270	1.543E-17	16	143	425	5	132	350
----------------QKLTCSVCLDLFKDPVTIPCGHSYCMSCIKGfWehedQKTTHSCPQCRHSVTPRPALVKNTILAEIVEDLKRSCLMC------MASYCeEHLQPhyDCiCYLCLMDE-HKGHMTVSAAAEL--AERQTELSSGRQKL-----------------------------------------------------------------------------------------------------------------------------------------------------------------------------------------------------------------------------------------------------------------------------------------
>A0A8C6U1I4	99	0.265	1.543E-17	15	169	425	16	179	438
---------------EEQFLCSICLEVFSEPVTTPCGHNFCKRCISQHWNHSRScsCPLCKEVFTIRPKLKKNTLLSEWFQSLnEKQNFGqrkmCPTHQRPLELFCNTDQSCVCTMCV-LLKHKNhQYESLEEACERRRSSLQKTVAQRQDMVEQRRlkvQKIRAALDQSQT-EADRETQQ---------------------------------------------------------------------------------------------------------------------------------------------------------------------------------------------------------------------------------------------------------------
>UPI001C896287	99	0.212	1.543E-17	13	164	425	2	171	448
-------------SLSEDVLCPVCREIFKDPVVLSCSHSFCKECLQRFWRTKETqeCPVCRRRSSKE-EIPPNLVLKNLCESLlkernERYSSGseeiCGVHREKLKLFCLEDKQPVCLVCRDSQKHvsHTFRPIGEAVSSYKeelsttlksFQEKCKHSEKKKDEFEETIQYIKSQADHT---ESQ--------------------------------------------------------------------------------------------------------------------------------------------------------------------------------------------------------------------------------------------------------------------
>A0A670HXL6	99	0.211	1.543E-17	17	151	425	10	169	450
-----------------EATCSICLDYFRDPVIIhECGHNFCRSCLVQcWekSEGEASCPQCRENVEQS-SIRRNQQLANFVEitkkfsHLggkkegEGKGKVCEKHQEPLKLFCQEDEIPICVVCDKSKEHKSheVVPLEEASQEYKVgkgsgSFLGSGkaiTASRINLIKRRGEML---------------------------------------------------------------------------------------------------------------------------------------------------------------------------------------------------------------------------------------------------------------------------------
>UPI001469CEEF	99	0.213	1.543E-17	0	157	425	0	153	461
MASR----------LEEDLCCPVCQEVFRDPVILSCCHSFCKACLQNWWDGKEvkECPVCRRKSSK--EFIINFALKNLCETFlqerDQRSPEalCSLHSEKLKLFClDHQQPVC-HICRDSKTHtnHRITPIDEAAQDLR-EELQKSLQPFQEKLE-LFEEVKVKFDQ---------------------------------------------------------------------------------------------------------------------------------------------------------------------------------------------------------------------------------------------------------------------------
>UPI0014488940	99	0.227	1.543E-17	15	157	425	5	154	462
---------------EENLCCSVCRDIFRDPVVLTCSHSFCKDCLRGSWREKPTheCPLCKRRSSRD-EPPSNLVLKNLCEEFlqerdrRASEPLCSLHSEKLKLFClDHQEPVC-HICRDSEKHtnHRFRPIDEAARQHK-RQLQDTLEPLKKKLK-VFEQVKVKFDQ---------------------------------------------------------------------------------------------------------------------------------------------------------------------------------------------------------------------------------------------------------------------------
>UPI001BD1FB4C	99	0.208	1.543E-17	15	182	425	6	174	463
---------------EEDLCCSVCHDIYKNPVVLSCSHSFCKTCLQSWWKEKQTqeCPICKRR-SSKHEPPCNLVLKNLCEAFLLQKPSsdseplCSLHSEKLRLFClDHQQPAC-LVCRDSKKHtnHKFRPVDEAAQ-----GLREEL---QKSLKPLKQKLqqIKKVKEKWN---QAGLHtQSQAANTERQIKEQ--------------------------------------------------------------------------------------------------------------------------------------------------------------------------------------------------------------------------------------------------
>A0A3Q2P3M2	99	0.216	1.543E-17	15	169	425	5	182	464
---------------EEDLSCPVCQDIFKDPVVLSCSHSFCRTCLQKWWqgRKSPDCPVCKRKSSRG-EPPRNLALRNLCEAFEQERQRkasagsdhsCSLHFEKLKLFClDHQEPVC-VVCRDSQTHssHRFRPVDEAALEnraelqGNLRPLREKLALLEEARGNCDQTvkfIKLQTQQTKNhiKEQFQKLHQ---------------------------------------------------------------------------------------------------------------------------------------------------------------------------------------------------------------------------------------------------------------
>UPI00097D795B	99	0.213	1.543E-17	15	167	425	5	180	467
---------------DEDFFCPICHDIYNDPVVLSCSHSFCKACLQRWWRGTQVilCPCCKRRSSKS-DPPRNLALKNLCEAFKKEKDRrdsvksevlCSLHAEKLRLFClDHMETVC-LICRDSKKHtgHTFRPIDEAAQdnrqELKknLKPLQEKLKQLEQVKGNWDQtaqyiQVLAQNTERQIKEQFQKL-----------------------------------------------------------------------------------------------------------------------------------------------------------------------------------------------------------------------------------------------------------------
>UPI001E1C49C6	99	0.202	1.543E-17	0	195	425	0	222	468
MASGSSFQ-------EEDLSCPVCCDVFKDPVLLSCGHSFCKTCLLEyWKQRECReCPVCRRKCSKD-WYPPDLSLKSLCEAFSQSHMDSQTstnkissealsslHGETLKLFCQEDKQPVCLVWQDSRQHNNHKPLDEAVKDHK-EELQTALKPLQKKLEVFNKvKLICdqtvwhiksqtQHTERQIKEEFQKLHQflreeeEARIATLREEEEQKSQMMKEKIeemSRQI-------------------------------------------------------------------------------------------------------------------------------------------------------------------------------------------------------------------------------------
>UPI001BE905F2	99	0.198	1.543E-17	17	157	425	10	157	473
-----------------ELSCPVCQDTFKDPVLLPCSHSFCNACVLKWWGTKQTleCPLCKTVSSTN-SPPRNLVLKNLCDAflLEMeSGVVCRLHTEKLKLYCeDHRTPVC-VVCRDSNNHRNhkFIPVDEAAQCYR-NDLLKKMRPLRAKVKLFSEVKVAweKIDQ---------------------------------------------------------------------------------------------------------------------------------------------------------------------------------------------------------------------------------------------------------------------------
>UPI0018E8796F	99	0.203	1.543E-17	0	167	425	0	198	475
MAAPDPVEC-----LQKEVSCSICLDYFTDPVSIDCGHNFCRNCIRQCSKKSEaklSCPQCRgTALKR--KFRPSRELANVAEiAKRLSCQAaqgagrertCNTHQESLKLFCEEDQSPICLICRESRAHRfhTVALIEEAIQDYKeqiqmqLQTLKEErrkllgfkvTgERRRQEYleqtKTQRCKIVSEFEQLRNllEEQEQLL-----------------------------------------------------------------------------------------------------------------------------------------------------------------------------------------------------------------------------------------------------------------
>A0A8C8RK06	99	0.196	1.543E-17	0	214	425	0	248	477
MASP-----ATAAEIQDELICSICLEYLTKPVTITCGHNFCQACITQhceeWEKGRRvelTCPQCRELFQKG-EFKPNTQLNNIVQKIKQlerhpgkgkepKADLCKRHEKRLKLFCEEDGEAICWVCEKSRDHRwhTGMSTGhcgkwEKIQTFFAPALQVPNRNREKRVdCSVCiERVWAlKVKEkramitgEFNrlhtwlKEEEQGL--LQRLAEEERETLQRLQENVSKLSQQS---SSLKQLIAELEkkcqQRLSD------------------------------------------------------------------------------------------------------------------------------------------------------------------------------------------------------------------
>A0A6P6LWV8	99	0.217	1.543E-17	17	175	425	10	180	483
-----------------ELQCSICLDVFTDPVTAPCGHNYCKTCLNKYWDKSQTcnCPYCKETFYQRPDLKINITLRELIDHYKLKSavsnledYTCQKHERPLEMFCRDDQTCVCLMCavKEHKTH-NTVSVEEESQE-KKTQLMKTQKDVQQMIQDRIKKIqdikhSAEVRKQRNTEEEKAA--RAELFT---------------------------------------------------------------------------------------------------------------------------------------------------------------------------------------------------------------------------------------------------------
>UPI000F09DFF9	99	0.188	1.543E-17	0	164	425	0	202	500
MAC----EISALEELHTELTCPICLDMFNEPVILECGHHFCRSCIRQcWeakSEESTSCPKCRKRCTR--SLRPNSLLCNVVQSVRRarakdarpkeRAPKmppdnaklssvtashaepvsnlCTDHEEKLKLFCEDDQVAICLVCGLSRDHktHNVIPINEAYDNYKetLSSLvqrVEEqmgTASQYQVLTN---DMILQMkDQADVLEIQ--------------------------------------------------------------------------------------------------------------------------------------------------------------------------------------------------------------------------------------------------------------------
>A0A8C6ULU9	99	0.215	1.543E-17	16	211	425	10	238	609
----------------EAFCCSICLDLLKDPVTIPCGHSYCMSCVNThWDgeGKSYSCPQCRQNFTQRPVLVKNTMLSILMEGLKksgppaapvspssaahgdVSCDLCC--EKKVKAVKSCLQCLVSYCKEHLQPHYDVaaLKKHKLVEP-K-ENLQENMCPRHdevmKMFCRTDQQcicYLCSVDQHKGhhtvtaaaerAEKQRELQAvQQNL--LQRIHHKET--DEERLQQQVKNSSRSADAAVEHSDR---------------------------------------------------------------------------------------------------------------------------------------------------------------------------------------------------------------------
>A0A3B3V0T7	98	0.205	2.062E-17	16	158	425	8	168	211
----------------EEFSCSICLDLLKNPVTIPCGHSFCKNCIKNyWDEDKDqkkiyTCPQCRKEFKPSPVLKKNMTLAALPEDLKKnglqaaaadHCYAgpedvaCDVCTGRkRKAVKSCL--SCPasYCKNHLQPHYNAPPL----QKHK---LVDPSKNLQQNICSRHDevmKIFCRTDQQ--------------------------------------------------------------------------------------------------------------------------------------------------------------------------------------------------------------------------------------------------------------------------
>A0A4W4EY54	98	0.209	2.062E-17	13	158	425	7	169	213
-------------EDQDQFNCPVCLDLLKDPVTIACGHSFCMVCINDcWdqdVQRGiYSCPQCRETFTPRPVLCRNYMLAEMVQkpkktELQaTSLTRCYAGPGDVKcDFCTGRKlkaiKSC-LVCLASfcETH---IRPHYQSPAFKKHTLVKASSRLQQKICSQHEKlteIFCRTDQS--------------------------------------------------------------------------------------------------------------------------------------------------------------------------------------------------------------------------------------------------------------------------
>A0A815ICG9	98	0.233	2.062E-17	0	190	425	3	216	269
MTINDKYDYINEDSISECLKCKICSNPFIDPVKTKCkpkEHVFCSHCIKEWLQRDLSCPSCRQNVKiRDLTPITERIFVDVLNELPVKCLLCKQKGLERGDFDEHASETCikrTSLCSSADIQCPWTgPYEELDKHLKtCPYTALRTMLIQIMANNREltkqvnqQQIYIDRLQKENQEmkEQLPRQkvQTSNLPNCYrpPRRPQTReNTAKPP------------------------------------------------------------------------------------------------------------------------------------------------------------------------------------------------------------------------------------------
>UPI001176BA24	98	0.207	2.062E-17	13	196	425	6	226	284
-------------QLDsEKFSCSICLDLLKDPVTVPCGHSYCSDCIKEhWDEEKNSgfysCPQCRKRFRRRPKLKKNFLLAELVEDLKKPELQaaaadlyCSAGPEDVScDVCSGRKlkavKSC-LVClvSYCEEH---LQPHYQSAAFKKHQLVEPSKKLQEKICSLHDEVMkifcrtdqqsicyiCLMDQHRGhetvPAATERRQKQKELeesrLNIQQ-RIQEREKNVEQLQQQTE------------------------------------------------------------------------------------------------------------------------------------------------------------------------------------------------------------------------------------
>UPI001C4D7828	98	0.198	2.062E-17	0	129	425	6	142	287
MVAENSRK-----RFHQEATCPICHSYFTGPVMLECGHNFCETCISQcWQEpHAPTqCPQCQGPVEKR--FKPNRCLTNLVEILndwdkdgeaHSRASKCQQHQRPLSLFCKEDQAL--FCeeCEGSQEHlgHNMAPMEEAAQEYK-------------------------------------------------------------------------------------------------------------------------------------------------------------------------------------------------------------------------------------------------------------------------------------------------------
>UPI001B7E5CD4	98	0.203	2.062E-17	11	205	425	43	302	304
-----------TGELQKELICAICLDFFDDPVILQCGHNFCRDCILVHWQENGSngqgyrCPECRRAFPSM-TFTKNYLVRNLVDrldDLEFFKPKqtkaavpqakeegrCEKHHEELKLFCKTDNKLICVICRESRAHkhHDVAPLPEVIEDlkddlrCKLTNLNEDkiycmkvknedvdTRLNIQMMKlqlkesieaSVGQlvqflldekdELLAKLDtEEQTALSIVEnnIQRLENLITEMEKEITEIQGNLSQPSFEVYKEKRSFFLN---------------------------------------------------------------------------------------------------------------------------------------------------------------------------------------------------------------------------
>A0A3P9Q630	98	0.207	2.062E-17	9	157	425	0	166	314
---------MEQNQLDQEtFSCLICLDLLTDPVTTSCGHSYCMNCIKThWDEEDQkrihSCPQCRETFTPRPVLKKNTMLAALVEQLKMTGLQaapadhCYaGHEDVACDFCTGRKlkatKSC-LVCLASYC-QKHLQPHYDSAAFKKHKLVEPSKNLQENICSKHDKLLeifCRTDQ---------------------------------------------------------------------------------------------------------------------------------------------------------------------------------------------------------------------------------------------------------------------------
>UPI001896E7C2	98	0.213	2.062E-17	15	169	425	5	175	344
---------------EEDLCCPVCQEVFRDPVLLPCSHSFCKVCLKNWWREKPaqECPVCRKR-SSNVDPACNRALKNICESFlqenHQRASEalCSLHSEKLRLFClDHQEPVC-LVCRDSKKHtdHRFRPIDEAAEDLLgsLKPLKKKLEVQKKVHSKFDQtaehmKVQARLTERQMKEQFKKLHQ---------------------------------------------------------------------------------------------------------------------------------------------------------------------------------------------------------------------------------------------------------------
>UPI001E8E15B5	98	0.215	2.062E-17	14	139	425	4	139	345
--------------LEENLSCPVCHDIYKQPVILSCSHSFCKACWQRcWTDRGKECPVCR-TISVLYDPPLNLALKNMCEDFLLdrterrstgSADLCSQHAEKLKLFClDHQQPVC-LICSHSNLHTSHIfrPIDEAALDYK-KILQELLKP---------------------------------------------------------------------------------------------------------------------------------------------------------------------------------------------------------------------------------------------------------------------------------------------
>UPI0018A05716	98	0.226	2.062E-17	11	146	425	5	153	450
-----------SQAFQKELTCSICLTYLTDPVTIDCGHSFCRPCLNlSWeaAHTSAKCPTCRET-SQCRDFKTNIVMKNLVSRLRQlnLCQFlsseehmCGTHKEARKIFCEEDKNLLCLFCSKTQEHesHKHSPVEHATEDYREKLLKQMRSLRQKIQEN--------------------------------------------------------------------------------------------------------------------------------------------------------------------------------------------------------------------------------------------------------------------------------------
>H2ZX02	98	0.217	2.062E-17	16	217	425	9	239	458
----------------EELNCSECQEVFKDPVTLKCGHNFCRECVCEcWKTTSPSCPICKAD-SAIFDLTTNITLRNIIESYkkEVkKCKAeseyvCSQHGEVLKLYCMRDQEAICKICQISRKHENhkCLPIKEAAQeskeEFK-KSLKRLQDIQWKMTDfKEKYRINLKIthDQREKTEKQikedfvklhQFLHEEeKNLLADLKKEMEEKEQNMRAmeeniVQDLTYNSNTITDIQQKLD--KEDEIF---------------------------------------------------------------------------------------------------------------------------------------------------------------------------------------------------------------
>A0A6P7L740	98	0.230	2.062E-17	16	149	425	7	146	462
----------------EDLTCPICFDIFKNPVLLSCGHSLCKDCLQTWWAEQliHSCPLCKRRSSRD-DPPSNLVLKNLCEAFLQELSAeqdlCVLHSEKFRLFClDHQQAVC-VICRDSKAHENHRfrPIPEAAQENR-EMLKTKLKPLQEKLERYNQ-----------------------------------------------------------------------------------------------------------------------------------------------------------------------------------------------------------------------------------------------------------------------------------
>UPI00106E0664	98	0.211	2.062E-17	15	157	425	5	152	462
---------------EKDLCCPICHDVFRDPVVLSCSHSFCKDCLKSWWTEKPTqeCPVCK----KRSLYEPtcNLVLKNLCESFllerDQRASDtlCSLHSEKLKLFClDHQQPVC-VVCRDSEKHssHRFRPIGKAAKR-K-KKLQETLESLKEKLK-VFEQVKVKFDQ---------------------------------------------------------------------------------------------------------------------------------------------------------------------------------------------------------------------------------------------------------------------------
>UPI001B7F1E1F	98	0.195	2.062E-17	0	216	425	0	254	464
MATGQELENLKNESM-----CSICLDFYREPVTVECEHIFCRACILQHWEaeelRGASCPQCRRQLGQ-PTFKASRLAASMVASvrglLEGRRQQegggaqCPEHEEKLKLYCEDDQRAICLVCAMSRVHkdHTVRPIKEAAELYKeklqgeMDSLLkqleeiqvvmgEDTENLKRLKKrasSVRSRIEVQFDEM-----QQFLSNEKlALMTKLEEKekaiTQKIEENMKELSDKSSSFNqEITDIQQRLSvQdvdlllQNPTPI----------------------------------------------------------------------------------------------------------------------------------------------------------------------------------------------------------------
>A0A3B3Z911	98	0.250	2.062E-17	18	193	425	10	207	467
------------------FVCSICLSVFVDPVSTPCGHNFCKSCICSyWDESSHcTCPLCKEDFNTRPQLKINTLLSHMAShSLKKppkqeeSCESrmCAEHHKPLELFCKTDNiCVCTYCSfSDHKSH-NIVPLGEECEERKAE-VMKMLSVRKKKIEQIQTSLeLSqKAANKVTTEglevftaLEQAVQKNlDNLiKEIQGKLEKTTKQNKDLIAE---------------------------------------------------------------------------------------------------------------------------------------------------------------------------------------------------------------------------------------
>A0A8D0DT82	98	0.212	2.062E-17	12	213	425	9	257	468
------------QELSDEANCSICLNYFKDPVIIPeCGHNFCQACLDQcWgkSDSKVSCPHCRMIVQGRMAI-PNRPLANLIEladKLtlsgEKRARDegsiCDKHQEPQKLFCQDDKVLLCVVCDRSKEHRNhpVIPLEEDQimNCLKFlrekkeevlsyeadtekqsQGLLVStvTTFRQlhQFLEEQEKRLLAQMEEvmeEIERERENHLEklekERQSLESIIQEMEEK---LQQPAVDllQV-NPSREMMLICDtLKEICP-------------------------------------------------------------------------------------------------------------------------------------------------------------------------------------------------------------------
>UPI001E67E05C	98	0.185	2.062E-17	14	199	425	9	230	469
--------------LQAEVNCPICLDDLKDPVTIECGHNFCHFCIQQsWadLREKYPCPVCRHSCQER-HLRSNTQLGRMIDitkLLQVtkskkqqqeeRC-LCEKHNQVLTLFCeEDLEVLCPLCtqPPDHEGHQ-VRPMEEAAAHHRQRlsSYIEPLKKQvadaQKLITTQDRKLL-ELREQvQNrrrklaTEFEHLTQSVEHeqeavlsrLAEEEKDIQQKLSANTTAFADHISNLN---------------------------------------------------------------------------------------------------------------------------------------------------------------------------------------------------------------------------------
>A0A671XYQ1	98	0.199	2.062E-17	15	195	425	5	217	475
---------------EKDLSCPVCHGIFKDPVVLSCSHSFCKYCLQTWWREKqiNNCPVC-KEISSMSDPPRNLALKNLCETFlherDQRASAesesvCSLHGEKLKLFClDHQQPVC-VICRDSKTHnnHRFSPISEAAQDHK-EKLQKSLNPLQdklkvfkEIKENFDQtaehiKVQAQHTESKIKEqfkkLHQFLQEEeeARITALREEEEQKSQMMKKkiePLSREI-------------------------------------------------------------------------------------------------------------------------------------------------------------------------------------------------------------------------------------
>A0A3Q0SL35	98	0.202	2.062E-17	11	149	425	5	154	475
-----------SSGIQEELSCPVCRDIFRDPVVLSCSHSFCRNCLKRWWRGKeiRQCPVCKSA-SRKKHPPCNLVLKNLCENFLLETDQrasagsealCSLHREKLKLFClDHQEPAC-LICRDSKTHtdHRFRPIDEAAQD-RRQELQTSLKPLQEKLNSFEQ-----------------------------------------------------------------------------------------------------------------------------------------------------------------------------------------------------------------------------------------------------------------------------------
>A0A2I4AT98	98	0.217	2.062E-17	13	173	425	9	184	478
-------------ELKKELTCAICLECFKDPVILKCGHNFCRFCIcMHWDENggdyGYQCPQCRTVFNKR-TFTKNYLVQNLVDkldDLEclAPCPPpskpskmdgkCEHHSEELKLYCQTDKRLICVVCRESRAHRhhDVTPVQEVMNDMK-----RELRLRLGEINwHKSQCI--KIRATDQRTKSEVRLKNQRL-----------------------------------------------------------------------------------------------------------------------------------------------------------------------------------------------------------------------------------------------------------
>A0A151NQK2	98	0.218	2.754E-17	16	139	425	2	142	156
----------------EEAVCSICLELLTEPVTIGCGHNFCRACITRYCEDAVRgsgnaipCPSCRAEFQIG-SFRLNTQLRNLVEKIkeqslkpgkEKMATQCLEHEEKLKLFCEEDGEAICLICMQSQAHRghTVLPIQEAANDYQVGDTTDLREP---------------------------------------------------------------------------------------------------------------------------------------------------------------------------------------------------------------------------------------------------------------------------------------------
>A0A096M3Y6	98	0.226	2.754E-17	12	158	425	6	166	184
------------QQYQGNLSCSICLDLLTDPVTIPCGHSYCMNCIRNhWDEEHQrkiySCPQCRKTMRRKAVLKKNFTLAALVEDLRKterradRCYAgpedvaCDVCTGRkRKAVKSCLSCLTSYCKNHLQPHHDSPP-------LKKHKLVEPSRTLQQNICSRHDevmKIFCRTDQQ--------------------------------------------------------------------------------------------------------------------------------------------------------------------------------------------------------------------------------------------------------------------------
>A0A819JYE1	98	0.263	2.754E-17	9	197	425	0	192	220
---------MNEDAIDDKLKCIICAQPFQSPVILDCQHTFCEVCIDTWIKKNASCPICRRQVDTNYVLTKitDLNICNQLDCLPVRCLQCQKNGIQRNRFKKHIK-RCakSRITIFSDSIQNRFNSIKRTIRTKYNSLDILTPQRRVtpIVEPIQQQFTYHAPIQNN--EQQIYDSRLIPTTVRP-SPNFFYAEQSEefICSSIPN-----------------------------------------------------------------------------------------------------------------------------------------------------------------------------------------------------------------------------------
>A0A820Y8Y8	98	0.259	2.754E-17	1	163	425	5	186	232
-ISNK-YEYVNEDSVNEYLKCKICSNPFIDPVKTKCkpkEHAFCRHCIRDWLQRDLSCPTCRQNV-KNQDLTPiaEGILLDVLNRLPVKCLLCKKTGIERVDFNEHMDKKCTKRkskCSSADIecpwtgPYDELEKHLITCPYTALNdmLTQIITNNRQLTEQVNQQ-QIQIDTgkfsiPNNrPLS---------------------------------------------------------------------------------------------------------------------------------------------------------------------------------------------------------------------------------------------------------------------
>UPI001788D7E7	98	0.196	2.754E-17	0	188	425	0	217	258
MAS-QQF----SKDLQQEVTCPICLDILQDPITIGCGHSFCQCCIYRIKEASGddfKCPLCKCSVRKD-TFIPNWQLRNLLEKIRAmgssemrpeeEELRCPKHGEKLHYFCEEDGELLCVVCRDSKHHksHNVSVMEEAAQHHqKQIQLRVGvlEQKKQKLVDTKAQgeeKIvnfMAQVEsekqriQSEFKQLQQVLEEKKSilLSSIEwlaQEGTKECERYK--------------------------------------------------------------------------------------------------------------------------------------------------------------------------------------------------------------------------------------------
>A0A819PQ49	98	0.247	2.754E-17	1	181	425	84	260	304
-LKPDKYEYMNEDAIDDKLKCIICAQPFQIPVILDCQHTFCEVCIDTWIKKNASCPICRRQVDTNYVLTKitDLDICNQLDCLPVRCLQCQKNGIQRNRFKKHIK-RCakSRITIFSDSIQNRFNSIKRTIRTKYNSLETLTPQRR--VTPIDEPIQQQVTYH------PPIQNNeQQIYNSRLIPP---------------------------------------------------------------------------------------------------------------------------------------------------------------------------------------------------------------------------------------------------
>A0A8D0B3W1	98	0.238	2.754E-17	12	155	425	15	172	429
------------QELCDEATCSICLEYFKNPVMIPeCGHNFCQACLDQyWRNLGFivSCPHCRVKVLQR-KVTPNRPLANLVDmakKLsgEKRSRXeeniCDKHGEPQELFCQDDKVLICVVCDRSKEHRNdqVIXLEEASEEYKEILLLFQMEEVMEEIKRERQXHLDKL-----------------------------------------------------------------------------------------------------------------------------------------------------------------------------------------------------------------------------------------------------------------------------
>A0A8C9XEB1	98	0.246	2.754E-17	15	157	425	5	154	463
---------------EEDLCCPVCHDVFRNPVVLTCSHSFCKDCLQSWWRQKQaqECPVC-KTTSSNSKPPVSLVLKNLCEafllerDQRASEALCSLHSEKLKLFClDHQQPVC-VICLHSEKHsnHRIRPIDEVTRQHR-KELQESLEPLKENLK-VFQQVKMKFDQ---------------------------------------------------------------------------------------------------------------------------------------------------------------------------------------------------------------------------------------------------------------------------
>UPI0003959C7C	98	0.214	2.754E-17	13	152	425	8	155	464
-------------QLRAEASCSLCLGLFQEPVSIHCGHNFCRSCIERcWqsCRDSFACPRCRETAPER-SLRPNRELAKIIRiaqRLSLRGLPgagerlCHRHGEALKLFCEEEQSPLCRVCRESQDHRlhAAVPIEEAAQEHK-----EKLQAHAQILKDRREKML--------------------------------------------------------------------------------------------------------------------------------------------------------------------------------------------------------------------------------------------------------------------------------
>UPI00189F13EC	98	0.206	2.754E-17	15	149	425	5	155	467
---------------EEDLTCPVCQGIFTDPVVLSCSHSFCKDCVQRWWREKliHECPICkkRHLLS---DTPRNLALKNLCEAFlqerDQRGSAetlCSLHSEKLRLFClDHQQPVC-VVCRDSRIHtdHRFRPINEAAQDHKqelqksLKPIQEKLELFKQVKGNCDQ-----------------------------------------------------------------------------------------------------------------------------------------------------------------------------------------------------------------------------------------------------------------------------------
>UPI0011E9CB04	98	0.214	2.754E-17	15	173	425	5	183	470
---------------EEDFSCPVCHEVFKDPVVLSCSHSFCKDCLQKWWQGKKilECPCCKRRSSKS-DPPRNLALKNLCEAfLEERGERgrkasegseslCSLHGEKLKIFClDHQQPVC-VICRDSKMHnnHRFRPIDEAAQEHReelqksLKPLKEKLEAFEEVKGSYDQ-IVKHIKVQAQSTEKEIKEQFKNL-----------------------------------------------------------------------------------------------------------------------------------------------------------------------------------------------------------------------------------------------------------
>UPI001BD25925	98	0.239	2.754E-17	17	146	425	13	150	474
-----------------DLCCPVCQDIFRDPVVLPCSHSFCKDCQQSWWRQKKSreCPVC-KTISSNKNPPVSLVLKNLCEafllerDQRVSDGVCSLHTEKLCLFClDHQEPVC-LICRDSEKHTNHTfrPIDDIAQIHRVE--VEETlEPLREKLQS--------------------------------------------------------------------------------------------------------------------------------------------------------------------------------------------------------------------------------------------------------------------------------------
>A0A4W6CM13	98	0.208	2.754E-17	15	157	425	5	164	474
---------------EEDLCCPVCQEVFRDPVVLSCSHSFCKDCLKRWWREKQTqdCPVCKRRSSKDDPPCNLRSSEDLCkcpvckrrssrEDPPVSLRSsealCSLHSEKLKLFClDHQQPVC-VVCLHSVTHKNHSfsPIDEAAQQHK-KELQETLESLKKKLES-LEKVKVKFDQ---------------------------------------------------------------------------------------------------------------------------------------------------------------------------------------------------------------------------------------------------------------------------
>UPI0018F28C5F	98	0.229	2.754E-17	16	157	425	15	170	480
----------------QELTCPICLEVFTHPVSLECGHHFCSSCISEsWqpIPGDVSCPQCRQVFTQR-NVRPARTLSNIVEKFRVlkvkvtqaaNGIYCQEHEEKLKMFCKEEQEAICVDCWTSE-HQthNVITLKEAAQIYKEK---LETSldlLERQMKELTENKMKeeGKMEE---------------------------------------------------------------------------------------------------------------------------------------------------------------------------------------------------------------------------------------------------------------------------
>UPI0018F707DF	98	0.200	2.754E-17	14	129	425	15	143	482
--------------LEDELSCPICQDIFRDPVSPPCQHNFCCACLMSyWKKKGNSeCPVCRGTYSSN-DLKWNRTLANIVESFLKEFPKeqeaegaasvCVQHREVLKLYCQDDQQVICVVCLHSRKHENHTchPLEEAAKESK-------------------------------------------------------------------------------------------------------------------------------------------------------------------------------------------------------------------------------------------------------------------------------------------------------
>UPI001419C960	98	0.227	2.754E-17	16	160	425	11	173	482
----------------DETTCPICLEYFKDPVILDCGHNFCKACLIRcWKETQRpvTCPQCRQVIQRN-SFRPNRQLANVVEiakkfTHQVGRTGCERHEEPLHFFCRACAAPICIVCKRSNEHseHEVTNLDQASRWLKqkiqtqMQFLVQE---RRVIVewklaeEERIQAYPAEIEEEKN------------------------------------------------------------------------------------------------------------------------------------------------------------------------------------------------------------------------------------------------------------------------
>A0A8J5US24	98	0.222	2.754E-17	4	295	425	44	406	491
----RNIKYKST---TDHLNCPICQQPFMNPLTTICGHTFCKECIYECFKMSKNarngnsnenetagfCPLDRTPLDSaniNDLFPTPLIVANLIDDLKVYCLNherGCEWTGSRWELEHHVLVECPRtgVRCNGKridgsicdliVERRFFnQSDEDEDEGEGDQQkvneDEENECIHKIFECkfCNQKL-SQISYHNHLEkeclfnyKTCELCGNdmipfKNLVKHQenciKIGHFKCPANEigcKWIgSNETSLEIHLENNNCQLYQFLPafknlnDKVTSLSSENEFLQKQINKildSIIQ-GKITNLGYNDSIE-EINKVQsmddqgKLIYLNFELDRLKyEINERLIPFMNKsrVNEQESVINNLIN---------------------------------------------------------------------------------------------------------------------------------
>A0A8C4HJF4	98	0.217	2.754E-17	18	157	425	15	167	501
------------------FLCSICLDVFTDPVTIPCGHNFCKTCITEhWnINVQCQCPNCKEIFNTRPESSKDqpllsLTLKNLCESFLQERDQrssealCSLHSEKLKLFClDHQQPVC-VVCRDSKQHtnHRFRPIDEAAQDHK-EELQKSLEPLKEKLK-VCERVKVKFDQ---------------------------------------------------------------------------------------------------------------------------------------------------------------------------------------------------------------------------------------------------------------------------
>UPI0014199A51	98	0.248	2.754E-17	14	129	425	9	138	506
--------------LSKEASCSICLEYFKEPVSVHCGHNFCQACITQcWWgqETGVSCPQCGESSHQK-SFRENQHLARIVE--IVKCLNleaaraleegrvCERHLEHLEVFCKDDKVPICLVCTISNEHQhhTVVPIEEAAQDYK-------------------------------------------------------------------------------------------------------------------------------------------------------------------------------------------------------------------------------------------------------------------------------------------------------
>A0A667Y051	98	0.163	2.754E-17	0	213	425	0	278	516
MA-----DASALEELHSELTCPVCLELFREPVILECGHHFCRVCITHcWeakADEQPTCPQCRKSCTR--KLRPNSLLCNVVESVRraratdaaaglVgwdpegepeepeerepgssmssvassigYWPRlladmCEEHEEKLKLYCEDDQLPICLVCGMSRDHktHNVIPINEAFENYK-DKLSVALERVQlqteeaSLFQSqTNEKILlikeraADLEEQVSVEFARlreFLQQEEERVkeKLQKEKEERLNQLEEALtqaTEQISqLESTADQLALKLrEEENP-------------------------------------------------------------------------------------------------------------------------------------------------------------------------------------------------------------------
>UPI0018A061D0	98	0.209	2.754E-17	9	211	425	0	240	548
---------MAQQGIQmdgEKLCCSICLDLLKDPVTIPCGHNYCMSCIKShWDEEDQkeiySCPQCRQTFGPRPALVRNTMLADLVEELKKTGLQaapadhCYAGPGDvVCDFCTGRKlkalKSClqclvSYCEQHLQPHYESPAFGKHKLVDASKKLQENICTRHneviKIFCRTDQQcicILCSMDEHKGhdtvsaaaemTERQKELGAGRQ--KIQQ-RIQKREKDVKVLQQEVEAINRSADKAVEDSEK---------------------------------------------------------------------------------------------------------------------------------------------------------------------------------------------------------------------
>Q22AN4	98	0.218	2.754E-17	4	388	425	5	452	688
----RNFK--DQQNINKHLFCSICHEVFRRPVIIACGHTFCKHCIQLWKVNHKFCPNCRQTIQKKDNLLKNLIPQQIIDELDMNCASeeC-KWTGKLQDLEKH-YSQCQFFQkiKQSETNPDttkaiTIEeelsaaDGSDVEIVEVKNL-KSSSKVQQGIQNQNSKIgiqkviakpkqkslLNKMQAQRKSFNNYRIKS-QSVSSSQLESESENKSNssdehEDSFSDfqkyekhQQENdqgvmEEEQDEINlikdvrkkvIKISyekQEVPKsklsnNIEqSMEIEMQQKEiQALQDkpLNLSDDEDENSIKD--IEDIFSKIQE-RNKKQSDEIIQNQKKDNFdnNLDKNFHESLndQISHNQINPQnLYDNLKQNIQLDDMEKCYssylqkfsSSKQDKDKNDQDNlnsdyKHKQQEENMI----IDNPviPFSCVSP-----NNSNKNQ--HDDE-DGNLIK---SVDLKQP------------------------------------
>UPI000EAAC452	98	0.252	2.754E-17	11	195	425	6	218	851
-----------TRRLKEELICSICLDRFHDPVSIHCGHTFCQACIIKhWdLmnKKHFHCPKCR-ATSRKRILKPNRELgniARIVPKLDKKTEEkekkkekvCQRHQEPLKFFCKNDQMVICVVCDKSEKHKDHTVF-PVEQEFQ-DQLIFLKKKREKLlkfqamnaarnteaLNTIGagiQKIsLAfkQIFKSLEEQKQLLLAQWHSLQTAVKE--QEVrNA---TISEEI-------------------------------------------------------------------------------------------------------------------------------------------------------------------------------------------------------------------------------------
>A0A3L7GMV5	98	0.203	2.754E-17	14	168	425	716	908	1179
--------------LQEEATCAICLDYFTDPVMTDCGHNFCRECIRRcWgqPEGPYACPECR-ELSAQRNLRPNRPLAKMAEmarRLhppsPVPQGVCAAHREPLDTFCGDD--LCLLCptCERSE-HwaHRVRPLQDAAEDLKgrlekslehlrkqmddamlFQAQAEETcafcpsCALQKMVESQRQNVLGEFERLRRllaEEEQQLLQ----------------------------------------------------------------------------------------------------------------------------------------------------------------------------------------------------------------------------------------------------------------
>UPI001963A39F	98	0.236	3.678E-17	16	157	425	6	153	178
----------------EDLCCPVCYDVFTDPVVLSCSHSFCEDCLRSWWTEKQTreCPLCkkRSAVDPpcNLAL-KNLCEAFLLErDQRASEALCSLHSEKLKLFClDHQQPVC-LVCRDSEKHinHRIRPVDEAARQHK-KKLQETLEPLKEKLK-LFEQVKVKCDQ---------------------------------------------------------------------------------------------------------------------------------------------------------------------------------------------------------------------------------------------------------------------------
>A0A8B8CV24	98	0.265	3.678E-17	4	150	425	14	175	183
----RYF--LNPESVSIHLFCSICQDVFQDPRRAPCGHSFCKKCILPWLRQSKTCPEDRRPVTEK-QLHHDFILENIIGDQMVACPYrkcGCDFVGQLQMLASH-KKCCTFNPENLpeflRSPDSfQLKDDEAGcdEESTVPTpgkpslkmrLFQAGDSRKELLMSMFDK----------------------------------------------------------------------------------------------------------------------------------------------------------------------------------------------------------------------------------------------------------------------------------
>A0A820FCC0	98	0.228	3.678E-17	0	152	425	0	157	209
MLSS-FYTYENETEISSEVKCPICLDPFQLPLRdIYCGHSFCFQCIKTWLKRKQSCPICRQHFSKFVRINDERIL-KELDQLHVKCIHCNQTNIKRNNFNDHMSSECS--SRTLIDHeRTKQSTREYLNiEYLLKRINEsmDNSRTQddyrEQINSMSLPVL--------------------------------------------------------------------------------------------------------------------------------------------------------------------------------------------------------------------------------------------------------------------------------
>UPI00174EE06A	98	0.216	3.678E-17	11	162	425	5	166	222
-----------PENFQKELTCAICLNYFTDPVTVGCGHSFCCSCLYvSWDkeESRPCCPVCREPSEQN-NFKTNVILKNLASmarkaSLQQFLSSednrCGLHQETRQIFCEDDRSLLCLHCSSSQEHeaHRHCSVGEAAEELR-AYLYGRQDETRAFYEAL--QLVLQEEDKKNLE----------------------------------------------------------------------------------------------------------------------------------------------------------------------------------------------------------------------------------------------------------------------
>UPI0007B9CCF3	98	0.224	3.678E-17	15	157	425	9	166	239
---------------QDQFICPVCLDLLKNPVTIPCGHNYCMTCISDcWNhQDQKTfyiCPQCRQKFTPRPALNKNTMLAEVVEKLkktklqaavptdtgpgEVKCDVC--TETKLKAIKSCL--VClnSYCQSHLEQHENFFKD-------KGHYLMDATGQLQEMICPQHGRLLevfCRTDQ---------------------------------------------------------------------------------------------------------------------------------------------------------------------------------------------------------------------------------------------------------------------------
>H3AYW7	98	0.220	3.678E-17	11	164	425	6	176	239
-----------TGELEDDITCSVCQELFKDPVTLTCGHNFCCECVCEyWkEKTSQSCPSCSAD-SVTSDLITNQTLRNIVEiykkegkKFKVQSESiCNEHEEKLKLYCLEDQEAICIICQISRKHENhkFLPIEEAAQEFKikmAEKRREEGEEIYregQMYRDEKRQRTYKEDKAEKTEKQ--------------------------------------------------------------------------------------------------------------------------------------------------------------------------------------------------------------------------------------------------------------------
>UPI000D2F697C	98	0.203	3.678E-17	15	203	425	9	228	251
---------------QEKLSCPICLDLLKEPVTIPCGHSYCMSCIKNcWDENeTHSCPQCRQTFTPRPVLVKNTILGELVEDIKKaeHSTASSDHTfaGPGDmayDFRSGRKQkasksflMCraSYCEQHLQPHYNIAPI-------KKHKLIDATSKLQdnicpdvevmKIFCCTDQRcicYLCSMNEHKNhvtvPaaaeraEKQKELETNlQN----VQQRIQKIEKDVKVLQEQVEAMNLSAD-----------------------------------------------------------------------------------------------------------------------------------------------------------------------------------------------------------------------------
>UPI001C57D2BE	98	0.189	3.678E-17	16	157	425	8	162	270
----------------EQFLCPVCLDLLKDPVTIQCGHSYCMSCITDcWDEEDEkrvySCPQCRQTFSPRPALFKNVVFAEMLEKLKkiklqsvvpagagdVQCDVC---TG-----RKHRVVKSCLVCLNSYC-QNHLEQHESLFKGKRHSLIEATGGLQEMICQKHEKLLevfCRTDQ---------------------------------------------------------------------------------------------------------------------------------------------------------------------------------------------------------------------------------------------------------------------------
>A0A8C7LGE0	98	0.205	3.678E-17	15	151	425	8	148	317
---------------EEDLSCPVCCDIFKDPVLLSCSHSFCKACLQEfWKEKEWQeCPVCRRRSSRS-EPPNNRALKNLCEAFlqerRQKASAgsavlCSLHGEKLKLFClEHEQPIC-VVCRDSRKHkkHDCIPIDEAVQDLK-----EELEPT---LKSLQEKL---------------------------------------------------------------------------------------------------------------------------------------------------------------------------------------------------------------------------------------------------------------------------------
>A0A8C1C816	98	0.190	3.678E-17	13	165	425	6	172	322
-------------SLSEEIQCSVCLDVFTDPVSTPCGHNFCKICLNKCWDNSQTcsCPYCKETFKQRPDLKINTTLREL-SCLVCQSSYCETHLEPLDLFCRDDQTcVCSFCTETDHKNHNTVPIEEESQEKKesdFISCCEikEKAVRVElftdLIRSIErHQteLLEMMEEQQKAAEKQ-------------------------------------------------------------------------------------------------------------------------------------------------------------------------------------------------------------------------------------------------------------------
>A0A8C4GL72	98	0.217	3.678E-17	13	211	425	6	228	354
-------------QLDrERFCCPICLDLLKDPVTTPCGHSYCINCIKiHWDgeEEKKihSCPQCRQTFTPRPVLMKNTLLADLVEELKKTGLQaapadlCYAGPEDvACDVCTERKlkslKSC-LVClvSYCEKHQRLV----DPS----KKLQENICSRHdevmKMFCRTDQQcicYLCSVDEHKGhdtvsaaaerTERQRELEVSRQ--NIQQ-RIQDREKDVKELQQQVEAINRSADKAVEDSEK---------------------------------------------------------------------------------------------------------------------------------------------------------------------------------------------------------------------
>UPI00094E4532	98	0.225	3.678E-17	13	127	425	3	124	448
-------------QVEDNLQCPLCLEIFRDPVLLPCSHSFCSACLRQWRREKGdlSCPVCRAEFASM-DPPLNLALKNVCEAFSQASVGpqdlCGTHKEKLRLYClDHEESVC-LVCRDAKIHagHKFCPLDEAAQD---------------------------------------------------------------------------------------------------------------------------------------------------------------------------------------------------------------------------------------------------------------------------------------------------------
>UPI001B7ED7D2	98	0.202	3.678E-17	12	144	425	7	157	457
------------EGLTSEVTCPICLNLYQDPVRLECEHNFCRSCIADfWgeLESGFSCPQCQETFPQ-LRLKSNRLLANIVErvrQLRLDTPVpsgdpgpvlCPRHEEKLKLYCQDDQEAICVVCGVSKEHKDhqIVPIHETVQ-FCQEKLKESsvqLEKRVEAI----------------------------------------------------------------------------------------------------------------------------------------------------------------------------------------------------------------------------------------------------------------------------------------
>UPI0019660701	98	0.214	3.678E-17	15	157	425	5	154	462
---------------EEDFCCSVCHQVFRDPVVLSCSHSFCKDCLKSWWteKQAQECPVCKRR-SSKLHPPRNLELKKLCESfLQQRDQRasealCSLHSEKLKLFClDHQQPVC-LVCRDSRRHtnHRFRPIDEAAQD-QREELQEALKPLQEKLK-LCQQVKVKFDQ---------------------------------------------------------------------------------------------------------------------------------------------------------------------------------------------------------------------------------------------------------------------------
>UPI000D18503C	98	0.191	3.678E-17	14	199	425	9	230	472
--------------LQAEVNCPICLDDLRDPATIECGHNFCRSCIQQsWtdLRDKYPCPVCRHSCQER-DLRSNTQLGRMIDTaklLQITKSKkqqqeerrlCENHNQVLTLFCeEDLEVLCPLCtqPPDHQGHQ-VRPMEKAAARHR-RRLSSYIEPLkkqvadvQKLITTQDRKLLELRDEVQNrrrklaTEfehLTQSVEQEQeavlsRLAEEEKDIQQKLSANTSAFADHISSLN---------------------------------------------------------------------------------------------------------------------------------------------------------------------------------------------------------------------------------
>A0A3Q4MPH8	98	0.210	3.678E-17	14	154	425	10	174	477
--------------LRKELTCAICLDFFKDPVILKCGHNFCRFCIcMHWDENggdyGYQCPQCRTVFNKR-TFTKNYLVQNLVaklDDLEClgACPApskpvkfgekCEHHGEELKLYCQTDKRPICVVCRESRSHRhhDVAPVPEVVNDMKMElklRLMELNWQKSQCVKVVTADELTK------------------------------------------------------------------------------------------------------------------------------------------------------------------------------------------------------------------------------------------------------------------------------
>UPI0015610A3D	98	0.207	3.678E-17	11	213	425	8	274	478
-----------TGELQKELTCAICLDFFDDPVILQCGHNFCRDCILIHWQENGSngqgykCPECRRSFPSM-SFTKNYLVRNLVDkldDLEYFKPKqtkaavpqpkeeerCEKHREELKLFCKTDNKLICVICRESRAHKHheVAPLPEVIEDLKddLRCrLTnlnddkicctkvknEDVETRLniQMKKlqlkesieaSVGQLIQFLLDEKDEllekldSEEQTALsivenniQRLENLITEMEKEITEIQGNlSQPSFEVMQKIV-SRPL-QDLSHLHP-------------------------------------------------------------------------------------------------------------------------------------------------------------------------------------------------------------------
>UPI001788DE9D	98	0.255	3.678E-17	0	128	425	0	137	482
MAR-QQFS-ID---LQQELTCPICLEILQEPVTIDCGHSFCHGCITKYKESSEdlfKCPLCKTYMKKN-TFSPNWLLGNLVEriramDLAKMCleedkLRCSKHGKKLYYFCEEDgELLCDMChdSKDHKLHESRL-IEEAAQHY--------------------------------------------------------------------------------------------------------------------------------------------------------------------------------------------------------------------------------------------------------------------------------------------------------
>UPI00074FCCF3	98	0.243	3.678E-17	12	171	425	7	181	484
------------QELCEEATCSNCRAYFKAPVsIAECGHNFCRACLTRsWGESGASpepaCPQCRGR-TQEGSLRPNLQLASIVEiakklTLQegneaVvaagKGGVCQKHQEPLKLFCKDDQALICVVCDRSKEHRDHetLPLEEASQEYKdhFCNCLE-------ILKKEREGILAyKGD--VEKESQDLLRQTK-------------------------------------------------------------------------------------------------------------------------------------------------------------------------------------------------------------------------------------------------------------
>UPI001CFA9DA4	98	0.213	3.678E-17	9	182	425	0	203	488
---------MATGKVDlyEDLSCSVCLDVFKDPVILECGHNFCRSCIDKaWKEKEiASCPECRTEWPVK-KYTINRVLAKMLEKARViqedmkgekpqqdqkrHCalepQQCLEHKEPLKLFCQEDESLICVICMVSQKHagHTFLPLLEAVSMFQ-NKLKEISSPLElklkgtKVLENQQQQMISDFQNKSLRLEQHITSEFAKLHRLLQDKEQ--------------------------------------------------------------------------------------------------------------------------------------------------------------------------------------------------------------------------------------------------
>A0A1Y2GQR1	98	0.285	3.678E-17	1	161	425	55	212	519
-PRGLQY-VEPTQT---SLQCSVCCEYFTEPVSAPCGHTFCRACILQALEVRNGCPLCRTKIDPA-MLYEVIALSRICDELLVYCPHkelGCNHTCQRIQIGQHLKDDCVYIGTLCREHHKTCP----AESVTCPH-CETTRARLrhlEHIKTCPQQIIpCTLSEFGCP-----------------------------------------------------------------------------------------------------------------------------------------------------------------------------------------------------------------------------------------------------------------------
>UPI00195488B0	98	0.214	3.678E-17	13	211	425	6	240	557
-------------QLDrETISCSICLDLLKHPVTTTCGHSYCRNCIKAHFDEEDrkgihSCPQCRKTFTPRPVLEKNIMLADLVEQLKKtglqaapadHCYAgpedvaCDVCTGRkLKAIKSCLFCLASYCEKHLQPHYDAAPLKK--HKLVAPSkkLQENTCSRHdevmKIFCRTDQQsicYLCLMDEHKDhetvPAAAERTEKQKELevrrLNIQQ-RIQEREKDVKLLQQEVEAINDSADKAVEDSEK---------------------------------------------------------------------------------------------------------------------------------------------------------------------------------------------------------------------
>A0A0P4WBX1	98	0.214	3.678E-17	6	129	425	34	166	815
------YDYID--EVDEDITCHICLQPLVTPLDTPCGHTFCRPCLLSYLTVQQSCPVDRKPLSQQLCSPSSLVLKKLLEKLKVKCPNedHCTSEMQRGDLEDHLKYRCPgnWVsCphTTSGCDYRGPPrsmsTHTASCPFK-------------------------------------------------------------------------------------------------------------------------------------------------------------------------------------------------------------------------------------------------------------------------------------------------------
>A0A821VXR1	97	0.220	4.913E-17	0	178	425	0	204	223
MISNSLYEYIDKESIGSDLICLLCHNPFIDPTVTQCGDTYCRQCIEKYMRNGSHCPsqSCNQLLSTDHLIPPSHNFISILDKLKVRCQLCEKTNINRGTFDEHIKTSCPecildcpaknigcqWFGSRNEhdEHtktclyEKLRRMGDilyrviENQSLDIEKLQKQTE--QQ-TTEIGQ-LNTQVDQHNAQLERQATELGQQKTKIEQ------------------------------------------------------------------------------------------------------------------------------------------------------------------------------------------------------------------------------------------------------
>A0A3B5R9L0	97	0.217	4.913E-17	15	157	425	5	154	241
---------------DDDLCCPVCLEIFKDPVLLSCSHSFCKECLQKYWRDKPgrECPVCTRRSSRD-QPPFNLALKNLCESfLQQREQRasedlCSLHSEKLKLFClNHQQPVC-LVCSHSDLHKNHKfkPIDETAEHLKVQ--ARHTE--RQIMEqfKQLHQFLAEEEE---------------------------------------------------------------------------------------------------------------------------------------------------------------------------------------------------------------------------------------------------------------------------
>A0A803SVP9	97	0.226	4.913E-17	16	139	425	32	169	307
----------------EETTCSVCVDYFKDPVTLDCGHNFCKACLTQtWEKSSNietSCPQCRGIVSQK-NFRTNQSLANIVEKVKILSLQgskkakgkervCEKHQEPLNLFCTDDETFICVVCDRNKEHQdhRRIPLGTGFNDL--PDNPERFSP---------------------------------------------------------------------------------------------------------------------------------------------------------------------------------------------------------------------------------------------------------------------------------------------
>A0A814QHY6	97	0.261	4.913E-17	6	203	425	4	227	364
------YEYLNESSIDDNLKCAICNDPFEKPYVTSCDHTFCYTCILQQIQINKSCPLCRSSIEniNNIMPVKTRLILNMLDSLLVKCKFCEKKRIERGSFEDHLK-ICRKqmncLCTAADIRcpwngrRDQLSFHVQQCPYEqiRPVLSEiLTRNRYleqQIsspkVNhNENQQLKVEINQlyQRCQQLENELHQYKIKSVSIQ-NNSTTSSNNRPItfeSLLTENKFGSIQ-----------------------------------------------------------------------------------------------------------------------------------------------------------------------------------------------------------------------------
>UPI001176FF56	97	0.204	4.913E-17	13	203	425	6	232	390
-------------QLDsENFSCSICLDLLKDPVAVPCGHSYCSNCIKGhWDQQDDrgfySCPQCRKRFRQRPDLEKNFLLAELAEDLKKTELQaaavdlCSAGPEDVScDVCSGRKlkavKSC-LVCLVSYCEEHLQPHHQSA-AFKKHQLVEPSKKLQEKMCSLHdevmkifcftdqQSIcyLCTMDQHRGhetvPAAAERRQKQKELeesrLNIQQ-RIQEREKNMELLQQQMEAINVSAD-----------------------------------------------------------------------------------------------------------------------------------------------------------------------------------------------------------------------------
>A0A3B4B9W9	97	0.239	4.913E-17	4	164	425	1	166	431
----KQKNTAPDLSLEDHLLCSICLDLFTDPVSTPCEHIFCRVCITKHWESSseRRCPLCKTSFSVRPDLRVNPLFSQVVSQSH-KNRMCPTHQRPLELFCATDEKCVCMMCSVLE-HKNheFLPLKDAFEEQKAS--VEKsmSENRRRMLNR-RQKmeeIRAVLEQSQTqAETQ--------------------------------------------------------------------------------------------------------------------------------------------------------------------------------------------------------------------------------------------------------------------
>UPI0007426C2D	97	0.207	4.913E-17	18	237	425	5	270	433
------------------LSCCICLDILKTPVTIPCGHSYCMNCIKTyWDQEKRkgvfSCPQCRETFTPRPVLVKNIVLADLVEDLKKtglqaspadHCYAgpedvaCDVCTGRkmkaVKSCLVCMASYCEnhiqphYasfafrkhelVDVFSKPQQNIHSRHDEVrrilfNKFKtaVPAAAERTEKQKEmeaMKKRIHQRI---VDRKMN---VKVLQKKMDAVSLSADKAVEdTKAS--P-SSSINKPIKNRPLSMETPPDPVPGVSSDMKKLQPKEDMIKNlktdKLVQE-------------------------------------------------------------------------------------------------------------------------------------------------------------------------------------------
>UPI0015929F6F	97	0.243	4.913E-17	12	149	425	8	166	448
------------QRLLDEATCSICLDYFKDPVTIAeCGHNFCRSCLIQyWGESKAeaSCPQCRRRVQRR-GLIPNRQLANMVEiaqnlSLQegreeggGKGRMCEEGKGEGGKgrvCEKHQKhreplKLFCVVCDRSKEHKHheVIPLEEAFEEYK--KLTE-TE-RLKTVENFRQ-----------------------------------------------------------------------------------------------------------------------------------------------------------------------------------------------------------------------------------------------------------------------------------
>UPI00146BDABC	97	0.202	4.913E-17	14	169	425	4	179	461
--------------LEKGFCCSVCHEVFKDPVVLSCSHSFCRDCLQSWWREKPSreCPLCKRRSSKS-RPPSNLVLKNLCESFlqerDQRSPEalCSLHSEKLTLFClDHQQPVC-LVCRDSRTHnnHRFRPVDEAAQDLKeelQTSLVplqeklEEfkDHNRRFDHTSRHMKVQAQHTERQIKEQFKELHQ---------------------------------------------------------------------------------------------------------------------------------------------------------------------------------------------------------------------------------------------------------------
>UPI001A9914B7	97	0.239	4.913E-17	15	149	425	5	147	463
---------------EEDLCCPVCQEVFSDPVVLTCSHSFCRGCLNSWWEEKQTpeCPICKRRSSREYPTC-NLVLKNLCEAlLQARDQRsaevlCTLHTEKLKLFClDHQQPVC-VVCRDSEKHtdHRFRPIDEAVRQQK-KELKEALEPIKEKLKGFEQ-----------------------------------------------------------------------------------------------------------------------------------------------------------------------------------------------------------------------------------------------------------------------------------
>UPI0019653B50	97	0.246	4.913E-17	15	157	425	5	154	464
---------------EEDLCCPVCREVFRNPVFLSCSHSFCKDCLQRWWrqKQARECPVC-KTTSSNANPPCNLVLKNLCEafllerDQRASGALCSLHSEKLKLFClDHQQPVC-LICRDSEKHidHKFRPIEEVTQKHR-KELQETLQPLKKKLKG-FEQIKVKFDQ---------------------------------------------------------------------------------------------------------------------------------------------------------------------------------------------------------------------------------------------------------------------------
>UPI001CE18716	97	0.205	4.913E-17	0	157	425	0	153	464
MASR----------LEEELCCPVCHDIFKDPVILSCCHSFCKVCLQSWWIEKviHDCPVCKRRSPK--KFPPyNFVLKNLCESfLEERDQRasealCSLHSEKLKLFClDHQQPVC-LVCRDSEKHRNHRfrPIEET-QQHK-RELQESLEPLKEKLQ-VSEQVKVTFDQ---------------------------------------------------------------------------------------------------------------------------------------------------------------------------------------------------------------------------------------------------------------------------
>A0A3B3QJB7	97	0.213	4.913E-17	13	167	425	10	188	479
-------------ELQRELVCAICLDFFDDPVILKCGHNFCRFCILMHWEENGgedvgyQCPECRQIFGKI-SFTKNYLVKNLVDKLsELDCLRqckpqkpaeqikpetrCERHHEELKLFCHTDRKPICVVCRESRAHRhhDVSPIPEVIEDMKAD-L------RMRLIKlNFHRTLCAQviaADErskTNVKLKKQEL-----------------------------------------------------------------------------------------------------------------------------------------------------------------------------------------------------------------------------------------------------------------
>A0A8C2WNV1	97	0.207	4.913E-17	16	158	425	5	146	481
----------------EDLSCSICQDVFKDPVVLSCSHSFCKDCLKRWWREKLTqeCPVCNRRSSRS-EPPVSLVIKNLCESFllqrDQRAPEtlCSLHSEKLKLFClDHQQPVC-VVCRDSEKHtdHRFKPIDEAAEDLK--------EELQRSLKPLKEKL--KLFEQ--------------------------------------------------------------------------------------------------------------------------------------------------------------------------------------------------------------------------------------------------------------------------
>J9IIT2	97	0.307	4.913E-17	5	162	425	1	163	489
-----QRKFVNPTVISKYLMCSICTEVFIDPTRIPCGHLYCRECIEQWCqnqQRAPSCPHCRQTFKRN-QIVKDQLAYNLINEFEIFCPNrGCNWKGALESIQGH-LPQCTF-KEGNLPKWYLNYMKSKEEELKKEQNEEEclDDNVRAMINqNVPKQTLAeRLIKPNNAD----------------------------------------------------------------------------------------------------------------------------------------------------------------------------------------------------------------------------------------------------------------------
>UPI0015A8E1E9	97	0.211	4.913E-17	15	191	425	8	214	495
---------------EDDLCCSVCRDIFKEPVVLKCSHSFCGVCLKQyWkVKSSRECPICRTKASMDNPL-PNLALRSIVESyLKQKTERettdksdarCSLHGKKLLFFCEHDKEPLCVVCQTSKKHKNHPvcPVGEAVLELKeelnpALNLIKEKLKRFtdieQECKKTAEHIMSQaqhTERQIKAEFEKLYQflreeEEARLAALREEEEQKSQIMKEKI-----------------------------------------------------------------------------------------------------------------------------------------------------------------------------------------------------------------------------------------
>A0A671LV36	97	0.205	4.913E-17	15	157	425	9	166	533
---------------PDQFCCPVCLDLLKEPVALPCGHTYCMACITDsWNQDDEkgvySCPQCRQAFTPRPVLSKNTILAEMVEKLgkttlqqpaaapagpgDVECSVC---TGRkRKAVKSCL--MCmnSYCQVHLEQHENFFKD-------KKHHLMEATKRLQQMICKTHDrplEVFCQTDQ---------------------------------------------------------------------------------------------------------------------------------------------------------------------------------------------------------------------------------------------------------------------------
>A0A553MZF4	97	0.239	4.913E-17	0	157	425	11	165	538
MAS---F--VAPQ--NEDLQCSICLDVFSDPVTTPCGHNFCRSCLNKCWTDFKTcfCPVCKKKFNPKPELQVNTTLRELVQHFQklspeesaVECDFCE--VTKQKAVKTCLTCQCSYCDTHLEPHRRVPRL----QKHLLITAVENPE---ELICHKHQrplELFCRDDQ---------------------------------------------------------------------------------------------------------------------------------------------------------------------------------------------------------------------------------------------------------------------------
>UPI00106E746C	97	0.204	4.913E-17	0	206	425	0	235	542
M--EQQRN----QAPEEKFCCSICLDLLKDPVTIPCGHNYCMSCIKTsWDEGDQrgiySCPLCRDTFSQRPVLVKNTMLADLVDELKKtghqaapanHCYArpgdvaCDVCTGRkLKAFKSCLDCRASYCEQHLQPHYQS----AAFKKHKlveASGnLQENNCSRHdevmKIFCRTDQQcicYLCLMDEHKGhdtvsaaaerTEKQKELGESrQN----MQQRIQEREKDVKLLQKEMETINRTADEAV--------------------------------------------------------------------------------------------------------------------------------------------------------------------------------------------------------------------------
>UPI0016537771	97	0.211	4.913E-17	13	203	425	592	818	1129
-------------QLDrETFSCSICLDLLKDPVTTSCGHSYCMDCIQRhWDEEDKkqiySCPQCRETFTPRPVLLKNTMLSDLVEQMKKtglqaapadHCYAgpedvaCDVCTGRkLKALKSCLVCLVSYCDQHLQPHYDVAPLkkHELVEPSK--NLQENICSHHdevmKIFCRTDQQLicyLCSVDEHKGhdtvsaaaerTERQKELEVSRQ--NIQQ-RIQDGEKDVKQLKQQVEAINRSAD-----------------------------------------------------------------------------------------------------------------------------------------------------------------------------------------------------------------------------
>UPI001EB08037	97	0.289	6.560E-17	4	165	425	21	173	189
----RYF--LNPESVSHHLYCSICQEVFSEPQRAPCGHSFCKKCILPWLKHGRTCPEDRKTL-QAHQLHHDFILENIIGDQMVACPHrggGCEFVGQLQQLASH-KKHCDFNPCNLPD----FVLKNTPHCLTTPPCVELDE---DVVPSPGKPsLMLRLFRSG--ESQK-------------------------------------------------------------------------------------------------------------------------------------------------------------------------------------------------------------------------------------------------------------------
>A0A6J2PL60	97	0.192	6.560E-17	13	158	425	6	169	199
-------------QLDrETFSCSICLDLLKDPVTTPCGHSYCKNCIQSfWDgedeKRSHSCPQCRQTFTPRPVLLKNTIIAAVVEELKKtglqaapadHCYAgpedvgCDVCTGRkLKAFKSCVQCVASYCEKHLQPHYDVAP-------LKKHKLVEPSQKLQENMCSRHDEVMkmfCRTDQQ--------------------------------------------------------------------------------------------------------------------------------------------------------------------------------------------------------------------------------------------------------------------------
>UPI001C598730	97	0.223	6.560E-17	0	158	425	0	179	213
MA-----EAISS--DNELFTCPICLDLLRDPVTTNCGHSYCKGCIKGcWDQEDQkgvySCPQCRQTFTPRPVLNKNNIVAELVEkirktriqaDVPVSCPAgpgdveCDVCTGRkLKAVKSCLDCVLSYCETHFKAHNDLNP-GRKHSVIDATGqLKERICSRHKkvfeIFCRTDQScicYLCTMDEH--------------------------------------------------------------------------------------------------------------------------------------------------------------------------------------------------------------------------------------------------------------------------
>A0A671VRY6	97	0.206	6.560E-17	13	174	425	6	206	215
-------------QLDrETFSCPICLDLLKDPVTIPCGHSYCKNCIKDhWDTEDEkriySCPQCRKSFTPRPELLKNTMLAALVEELKKtghqaapadHCYAgpedvaCDVCTGRkLRAVKSCLVCLASYCEKHLQPHYDVAPLkkHKLVE--PSEKLQENICSRHdevlKMFCRTDQQcicILCSIDEHKGhdtvsaaaerTESLWPEISTQQLT----------------------------------------------------------------------------------------------------------------------------------------------------------------------------------------------------------------------------------------------------------
>A0A3Q0S4X9	97	0.224	6.560E-17	15	158	425	9	166	223
---------------QEKLSCSICLDLLKDPVTIPCGHNYCMSCIKNdWDeKETDSCPQCRHTFIPRPVLVKNIILAELVEDLKkaglpaaspdhsyagpgdVACDFC--SGRKLKAFKSCL--VCmaSYCELHLQPHYNIAP-------LKKHNLIKATSKLQENICNLHdevXRIFCRTDQQ--------------------------------------------------------------------------------------------------------------------------------------------------------------------------------------------------------------------------------------------------------------------------
>A0A672YSE5	97	0.197	6.560E-17	15	149	425	5	146	226
---------------EEDYCCPVCQDVYRDPVVLSCSHSFCKVCLQNWWREKPirECPVCkRRSLKRPPC---NLALKNVCESfLQQRNQTdsesvCSLHSEKLKLFClDHQQPVC-LICRDSKIHndHRFRPIDEAAQDLR-EELQNSLKPLKDKLKSLNE-----------------------------------------------------------------------------------------------------------------------------------------------------------------------------------------------------------------------------------------------------------------------------------
>A0A803KE80	97	0.208	6.560E-17	14	151	425	5	152	249
--------------LRDELTCSICRDIYTDPVTLPCGHNFCRGCIGKtWdwqksIEEDPSCPECRERYRRQPDLKRNLRLSNIAERFLPGNRKCSAHNEPLKyHCCEDGAPICASCClaGGHRGHRVEL-LSEASEkkKEKLRKVLEKLSPEREETERGAQRL---------------------------------------------------------------------------------------------------------------------------------------------------------------------------------------------------------------------------------------------------------------------------------
>A0A5A9NB59	97	0.207	6.560E-17	15	152	425	6	148	255
---------------EDEFMCSVCLDLLKDPVTVPCGHTYCMRCITDcWnheDQMRiYSCPQCRQTFSPRPVLGKNVMLAEMVEKLKkmriqvtsdVECDICTE--------RKHKAIKSCLMCLNSYC-QTHLEQHE--NLFRGRrhNLIDPTIRLQEMICPQHYKVM--------------------------------------------------------------------------------------------------------------------------------------------------------------------------------------------------------------------------------------------------------------------------------
>A0A3P9BS36	97	0.214	6.560E-17	13	199	425	6	228	256
-------------QLDrETFSCSICLDLLKDPVTTTCGHSYCRNCIKSfWDEEDRkgihSCPQCRKTFTPRPVLEKNTMLAALVEQLKKtglqaapadHCYAgpedvaCDVCTGRkLKAIKSCLVCLASYCVKHLQPHYDAAPLKK--HKLVAPSkkLQENICSRHdevmKIFCRTDQQnicYLCTVDEHKGhetvPaaavrtEKQKELEVRR--LNIQQ-RIQEREKDVKLLQQEVEAIN---------------------------------------------------------------------------------------------------------------------------------------------------------------------------------------------------------------------------------
>A0A6I9Y901	97	0.207	6.560E-17	13	150	425	8	160	279
-------------KLQSEITCLVCLEYLVQPVTLDCGHNFCHACIVKyWgqIPDQTACPQCRVAVPR-WKFKPNGQLATVVQLIRQLSDQvkqmtrtsktCQGHEPAMLVFCRDDLVPICLLCDGSQEHQThdVIPVAQAAEEYKnVGGVLERYTKKKKFENPVSFP----------------------------------------------------------------------------------------------------------------------------------------------------------------------------------------------------------------------------------------------------------------------------------
>A0A815AT60	97	0.248	6.560E-17	6	199	425	14	212	308
------FEYTNESVIDNRLKCSICKEVFQDPVfIKTCRHDFCRTCIVQWLKTNQNCPICRQPCCVN-DLNPNqsRIILDMLDDLRLKCRRCNETNIQPSDKEAHLK-RCPNVlvkCLASDLQCKWVGKRSELQNHLQTCIFQQLHPVIEQLRTETQLKVEQIKVKLN-HTQQSL-NNLRLAYVQQkrfISAFINNGK--PMTNIctVSSPN---------------------------------------------------------------------------------------------------------------------------------------------------------------------------------------------------------------------------------
>A0A1L8FD64	97	0.214	6.560E-17	9	231	425	0	278	336
---------MATADARSELTCSVCWEIYTDPVTLPCGHNFCLICIKRtWegemknFGDNPSCPECRRRFGKQPELNKNVTLCNIAKQFMfnepqhgwtgVPCTYCDSPVPAAKS-CLHCEaSLCGYhVRKHSKspehvftkpttsfeerkcsTHRKMLEFycpEDgvcicstcslvgDHEGHKVEPLSEASEKKKEKLREILEKL---SPEREETEGQiQNLEQcRRNVAAIAdWETERVTDLFRDIrkrveaLKQQVQNDILREEE--EVSLKLQDLIQQLETKKDKLYNKIH-------------------------------------------------------------------------------------------------------------------------------------------------------------------------------------------------
>A0A8C5YVN9	97	0.210	6.560E-17	15	178	425	9	183	432
---------------QRELTCSICMNYLIDPVTICCGHSFCWPCLCLlWeeAQTPADCPMCREP-SQQIDFKSNICLKNLVSIVRkasVRHfPSSKDHmcvtHKERKIFCEENKTLLCLLCSNSQEHRahRHCPIEEAAEQYrKFVSLQwyvhlhrENTKAAYRMLHPSVH--------EEEKEHLETLLKERKL-TIQQ------------------------------------------------------------------------------------------------------------------------------------------------------------------------------------------------------------------------------------------------------
>A0A672RQN4	97	0.214	6.560E-17	9	168	425	2	178	458
---------MASQS-QNDYSCPVCHEIFKDPVILSCSHSFCKECLQQFWRTKKTreCPVCRRR-SSNQHPPLNLALKNLCESLlkEINERRssgseeiCSLHSEKLKLFCLEDKQSVCFVCRDSQQHENHKfrPIDEVVPSYKeelskaLKSLQEKlkhNEKLKREFEKTVQHIKSQ---AEHTEHQIKLQ----------------------------------------------------------------------------------------------------------------------------------------------------------------------------------------------------------------------------------------------------------------
>UPI00165B7748	97	0.227	6.560E-17	15	157	425	5	152	460
---------------EEDLCCPVCQDIFRDPVLLSCSHSFCKKCLKTWWREKParECPVCRrRSLKANP--PSNLVLKNLCEtflqqrDQRASEDLCSLHSEKLFSLN-HQQLVC-LVSRDSEKHikHRFRPIDEAAQQRK-ENLQETLEPLKEKLK-LRKKVLEEFDQ---------------------------------------------------------------------------------------------------------------------------------------------------------------------------------------------------------------------------------------------------------------------------
>UPI000B8FDA8B	97	0.187	6.560E-17	0	157	425	0	154	462
MASR----------LEEDLCCPVCHEIYTDPVIMSCSHSFCKACLQSWWahKEKRDCPLCKRRSTKD-IPSPNLVLKNLCESfIEDREQRsaealCSLHSERFKLFClDHQELLC-VVCRDSEKHidHRCRPIDEAAQQHReeLEEILKPSKERLKL----SERVKVQLDQ---------------------------------------------------------------------------------------------------------------------------------------------------------------------------------------------------------------------------------------------------------------------------
>UPI000443FA37	97	0.195	6.560E-17	15	149	425	5	150	462
---------------EEDLCCPVCKDVFVDPVVLSCSHSFCKECLKNsWrARPGRSCPVCRKRSDRE-DPPVSLTLKRLCESfLQQKIQKasedlCSLHSEKLKLFClDHQQPVC-LVCRDSEKHskHRFRPIDEAAQQHreKLKTSLEPLKRKLEMKKEVKE-----------------------------------------------------------------------------------------------------------------------------------------------------------------------------------------------------------------------------------------------------------------------------------
>A0A6G1Q7K3	97	0.215	6.560E-17	11	157	425	1	154	463
-----------SSRLEMDLCCPICHDIFSDPVLLSCSHSFCKVCLQNWWTEKliKDCPVC-KKVSLQSEPPCNLVLKNLCESfLQERHQRsteglCSLHSERLKLFClDHQQPVC-LVCLHSQTHtgHRFRPMDEAARDHR-ETLQRSLKPLQDKLE-LCQKVKVQFDQ---------------------------------------------------------------------------------------------------------------------------------------------------------------------------------------------------------------------------------------------------------------------------
>UPI0011763ABF	97	0.204	6.560E-17	15	142	425	5	143	466
---------------EENLSCPVCYDIFKDPVVLSCSHSFCKACLQRWWteKQEHECPVCKRRSSKD-HPPRNLVLRNLCEAFLLERDRrasagseirCSLHAEKLSLFClDHQRPVC-LVCRDSEKHRNHRfrPIDEAARSRK-KELQESLAPLQE------------------------------------------------------------------------------------------------------------------------------------------------------------------------------------------------------------------------------------------------------------------------------------------
>E6ZGE6	97	0.202	6.560E-17	9	145	425	0	148	469
---------MSSES-EKDLSCPVCHDIFKDPVVLSCSHSFCKDCLQRWWREKPTqdCPVCRRR--SSMSYPPcNLALKNQCEAflLERDKRAsagsealCSLHSEKLKLFClDHQQpQPVCVVCRDSRIHsnHRFRPINEAAEEHR-EELQKVLKPFQEKVK---------------------------------------------------------------------------------------------------------------------------------------------------------------------------------------------------------------------------------------------------------------------------------------
>UPI001B7DBAAF	97	0.195	6.560E-17	15	164	425	1	165	473
---------------EADLSCAVCQDLYKDPVLIDCDHSFCRSCITQYWEKAVTtsCPVCKKESSTR-TLRLNRTLSNIVETFiksdqgdksQQEC-SC--HEEKLKVFCKTDNQPICLVCQISKNHQNheVLPVEEATEEFKeeLRNILKLVQDRTKewnTVKSDYEKTLAHIqDQSVKTEKQ--------------------------------------------------------------------------------------------------------------------------------------------------------------------------------------------------------------------------------------------------------------------
>A0A6P9CDL6	97	0.244	6.560E-17	17	217	425	12	239	474
-----------------EANCSICGQYFKDPLVLDCGHIFCRDCIMKcWKESSSElaCPQCKHiilqeNFSQNQQLDNVRLFKQLRDQAEGDTKYCQQHQEHLDLFCKNDQVFVCSVCCGSEEHQahTVIPIETAALEFKdlFCScLNILKEERDEILQVQSymeyecQNLIEQIGRNREtmkadfEELHQFLKEQEKflLTRMEELEDNIARKREKHI-DQVSKELRSLEAVIwDLQEKCQQPIN---------------------------------------------------------------------------------------------------------------------------------------------------------------------------------------------------------------
>UPI001C4B58DE	97	0.213	6.560E-17	17	149	425	10	156	477
-----------------DFSCPICTEIFKNPVLLSCSHSFCKDCLLKWWSEKPynECPLCKRRSSKS-DPPCNLALKNLCEAFTQKLFLeeterserseslCSLHSEKLKLFClDHMQPVC-IVCRDSTVHanHSFRPIDEIAQDYK-EWLRSTLKPLQDKLEHLNQ-----------------------------------------------------------------------------------------------------------------------------------------------------------------------------------------------------------------------------------------------------------------------------------
>UPI0007ACF619	97	0.202	6.560E-17	15	183	425	7	203	487
---------------QDQFSCSVCLDLLKDPVTIPCGHSYCMSCITDCWKQKRvyRCPQCRHTFTSRPALCKNVIIAEMVAKLKttdlqtaepgdVECDVC---TGKkYKAVKSCVECLNSYCQSHFEQHENLFKDrrHNLMDPI--RRLCPKHNKQLEIYCRTDQQLICfpcLIDEHKNhdtvtaeaerTEKQRLLGETQRKFqqGIQerQNQLQE-------------------------------------------------------------------------------------------------------------------------------------------------------------------------------------------------------------------------------------------------
>A0A6P3W9C0	97	0.207	6.560E-17	7	208	425	3	274	506
-------EDGALEELHKELTCPVCLDLFREPVILECGHHFCRACIGRcWEAKSvdeSTCPQCRKTCSKTP--RPNSLLCNVVDSVRRaramdarpkdppqaprspspepntsSCSRddpetrsepgmCLEHEERLKLFCEDDQVAICLVCGMSRDHktHNVIPINEAFENYKeklsfALRKVEEqrkDASAYQCQTNDNilllkdragvldQQISAQFQElhdflSRQEEemkaclklaKEQKLGQlNDSLTqTTEQMSELELTA------HSIHTKLNEEEENPEL------------------------------------------------------------------------------------------------------------------------------------------------------------------------------------------------------------------------
>A0A834CHZ6	97	0.214	6.560E-17	0	196	425	51	266	515
MAS--RFE--------EDLCCPVCRDIFKDPVLLSCSHSFCRDCLKTWWTQRPKhmCPLC-KTVSQNVNPPSNLALKNLCESF----LQDQDHQasdalssllsEKLELFCLDHQQPVSIICRDSRKHvdHSFIPIDEAAQEHRenlqrsLKPLKEKLELKRKIKENFDET--AKhIKvQSKNTEmeikrqfkkLHQFLEEEeeTRLTALREEEEQKSGRMKEKmkaLNKQIE------------------------------------------------------------------------------------------------------------------------------------------------------------------------------------------------------------------------------------
>A0A8C1LZ17	97	0.200	6.560E-17	15	214	425	9	252	523
---------------QDEFSCSICLDLLKDPVTIPCGHSYCMSCITDcWDQDDQkrvyRCPQCRQTFTPRPVLGKNTMLAEVLDKLKktklqasrpaqcstgsgdVECDVCKRHnlmdaTGQLQEMicPQHDKlleifcrtdQQCiCYLCIMDE-HKNHETVSAAAERtEKQRQLNETKSKFRQRIQERQRELgeLREIVESHKRSAQAAVEDSERIFTELiRSIERRRSEVTQLIRDQEKAAVNRAEGQLEqLEQEIED------------------------------------------------------------------------------------------------------------------------------------------------------------------------------------------------------------------
>UPI0011B61885	97	0.229	6.560E-17	0	195	425	0	218	549
MAS------ANTSGSEENFSCPICLDVFNSPVSTPCGHNFCRTCITKyWDEQvKFKCPLCNMAFNTRPDLRINILLSELAAqiqtSIRVKdqlCVKpgevpCDVCTGTqLKAVKSCLVCLISFCQTHLEPHQRfkVLKKHRLVEPMDrlEDRMCKKHDRLLELFCRTDQVCVCQfcteTDHKSHP--VVPLKQEYEVKMPQlvkmegevQQMIQERLNNIQEIKDTV-------------------------------------------------------------------------------------------------------------------------------------------------------------------------------------------------------------------------------------
>A0A817UCF4	97	0.250	6.560E-17	0	170	425	0	184	621
MAINIDWEHITENSLDEELFCPICADPFEEPVcANQCGHTFCRRCIINTFRITSQCPACRHTLTID-DFNPvtTRPFLNQLNKILVKCKWCSQSNIQRGDFKDHIKT-CTKIiisCPAANINcdwKGQPdQMQDHAEvcpLVKiQPTIVkLKTKVKQQS-KQIHflYTILKKISENHKEECQEVYTKN--------------------------------------------------------------------------------------------------------------------------------------------------------------------------------------------------------------------------------------------------------------
>UPI001CD8D0E0	97	0.220	6.560E-17	2	158	425	36	209	723
--RERNSDEALSQRVQlqhENFFCPICLELLKRPVTTPCGHNFCLDCIKTyWDGMTiYSCPQCRKTFMPRPELMKNTMLADLVEELkktEVhtapadHCYAgaedvaCDVCTGRkYKALKSCLVCLASYCEEHLQPHHQSPP-------FKKHKLVEPSKNLQEYICPLHDEVMkmfCRTDQQ--------------------------------------------------------------------------------------------------------------------------------------------------------------------------------------------------------------------------------------------------------------------------
>UPI000C778931	97	0.214	6.560E-17	6	134	425	31	168	860
------YDY--SEDVDEDLMCQICLQPFVNPTDTPCSHTFCQACMTAYLRVNCTCPICRKPLNQLTCSPSNLVLKRLLDKLPVVCPNsdSCSETNQRGNLEDHLKYRCegTLVaCQYAGagcEHRgpaKKMKDHQTDCQFKKEGIT--------------------------------------------------------------------------------------------------------------------------------------------------------------------------------------------------------------------------------------------------------------------------------------------------
>A0A8B8CHR1	97	0.218	6.560E-17	5	208	425	2	214	885
-----RFDVEKFESIPDpDLICCICQCVLDGPVESPCRHVFCKVCIETWLRRNRNCPTCRHRLEKRHLKPILPIVQNMLNRLLMFCDFkinGCDERLPLEIYDKHVK-ECDFkmVeCKYEKcfvsVLRKSLKKHED----------EECEYREKLCtKVCGLMIPVGIyDGHDCVEELRKYSQEQyALVDTLKKKVTELNTLTEKLNQQIENlrqeifPNRGRSLSFDL------------------------------------------------------------------------------------------------------------------------------------------------------------------------------------------------------------------------
>UPI00064A183A	97	0.218	6.560E-17	16	183	425	10	173	1008
----------------EEATCPICLELMTEPVIIDCGHIYCRSCILENVekqqQMSPSqgiseCPLCRAQFQRK-SIRPSKQLENIIDTIKMteHEPLCEEHGERLCLFCEDDSQLICWLCERTPQHRGHITV-----------LAEDAS---QGYREIFQETLAYLREQevKNKE----WQRNirEQITKVQSEHLSE-------------------------------------------------------------------------------------------------------------------------------------------------------------------------------------------------------------------------------------------------
>UPI0011B5B2A8	97	0.226	6.560E-17	15	195	425	9	218	1601
---------------EENFSCPICLDVFSSPVTTPCGHNFCRTCITKfWDEQvRYKCPVCNKIFNTRPELQVNILLSELASQfrtfLRVKeqhCVEtgevpCDVCTGTkLKAVKSCLVCLISYCQTHLEPHQRvaVLKKHRLVEPMDRLGdmMCKKHDRLLELFCQTEQvcvcQLCTETDHKSHP--VVPLKEEYEVKMAQlgkieaevQQMIQERLNNIQEIKDTV-------------------------------------------------------------------------------------------------------------------------------------------------------------------------------------------------------------------------------------
>UPI0007AC5D73	96	0.211	8.759E-17	15	158	425	9	166	195
---------------QDEFSCSICLDLLKDPVTIPCGHSYCMNCITDcWngQRRVYSCPQCRQTFSPRPALNKSVMLAEMVEKLKktkvqtaqalryaghgdVECDIC---TGRkYKAVKSCL--MCleSYCQTHFERHE---EFH-TGRRHK---LIDATGRLQQMICSKHNKqleIFCRTDQH--------------------------------------------------------------------------------------------------------------------------------------------------------------------------------------------------------------------------------------------------------------------------
>A0A819B3M2	96	0.262	8.759E-17	0	195	425	0	204	224
MISSSFYEYIDRESIDSDLICRICRSPFIDPIVVQCGDTYCRLCIENDMGNGSHCPsqSCNQLLSIEYLTpnPPPRLVVSMLDKLKVRCQLCNETNINRGIFDEHVKTSCSeYRidCPGKNI--GCQWFGsrNEHDEHTKTCLFEKLRPvvdiLYKIIENQSLDIkeqKAQLEQQ----KAQLQQQQIQIGDIQ--SENQTQKNETAsIRKQI-------------------------------------------------------------------------------------------------------------------------------------------------------------------------------------------------------------------------------------
>A0A820TUR0	96	0.239	8.759E-17	0	171	425	0	180	224
MISSSFYEYIDRESIDSDLICLLCHNPFIDPIVTQCGDTYCRLCIEKDMRTGSHCPpkSCNQLVSTDHLTlnPPSRLVVSMLDKLKVRCQLCEKTNINRGTFDEHITTNCPgrRIdCAAKNI--GCLWFGsrNEHDEHTKTCLFEKLRPMADIlYKVIENQSL-DIKEQKAQLEQQKaqLQQQQ-------------------------------------------------------------------------------------------------------------------------------------------------------------------------------------------------------------------------------------------------------------
>A0A3Q4M7I1	96	0.207	8.759E-17	12	202	425	6	231	257
------------QQDSKRLSCSLCLDLLKDPVTIPCGHNYCRNCIKSfWDEEDRkgihSCPQCRKAFIPKPVLEKNTMLAALVEQLKKtglqaapadHCYAgpedvaCDVCTGRkLKAIKSCL--SCPasYCEKHLQPHYDAAPLKK--HKLVAPSkkLQENICSRHdevmKIFCRTDQQsicYLCLMDEHKGhetvPAAAERTEKQKELevrrLNIQQ-RIQEREKDVKLLQQEVEAINDLP------------------------------------------------------------------------------------------------------------------------------------------------------------------------------------------------------------------------------
>A0A8C9YE12	96	0.211	8.759E-17	13	158	425	6	169	262
-------------QLDrETFSCSICLDLLKDPVTTPCGHSYCMNCIKShWDEEDckyiYSCPQCRKTFTQRPVLLKNTMLADLVEELKKtglqaapadHCYAgaedvaCDVCTG--RKLKAH-KSCLQCLASFCEKH---LQFHYESETFKKHKLVEPSKKLQENVCSQHDevmKIFCRTDQQ--------------------------------------------------------------------------------------------------------------------------------------------------------------------------------------------------------------------------------------------------------------------------
>A0A8C8SG15	96	0.214	8.759E-17	0	155	425	0	184	269
MASA-----LDVSSLAEDLLCPICLSLFRDPRMLECGHSFCAHCLEPCIPKGRRrglCPECRHPFAPR-SVTINWALCSLAEKARLLKLDegaqlggggpgraiCTEHEEPLKLFCRQDEEPICLICRDMPQHQghDFLPVKNAVQVYqdKLKAslvpLTEnlnsatEDQRRQQenitALESCVQDLLGYI-----------------------------------------------------------------------------------------------------------------------------------------------------------------------------------------------------------------------------------------------------------------------------
>A0A8C6V2K8	96	0.198	8.759E-17	9	159	425	0	175	279
---------MAQRALSEDaLTCSICLETLKDPVTLPCGHSYCMDCIQTnWdQEVRYSCPQCREIFTPRPVLAKNTMFANLVEELKTtgliappadHCYAspgavsCDVCTGRkLKAVSSCLQCLVSYCETHLQPHYNLAVFKRhqlvAPSDKLQENLCSEHNELKKLFCRTDQQIICslCVDQHQ-------------------------------------------------------------------------------------------------------------------------------------------------------------------------------------------------------------------------------------------------------------------------
>A0A8J4T3U8	96	0.236	8.759E-17	15	212	425	11	220	297
---------------EEQLLCSICLDVFTNPVTTPCGHNFCKSCLTQcWeTSQHSHCPLCKEKFTKRPELKINKTLREVADHFkkksvpdkpEVLCDAC--TGEKLKALKSCLD-CCASLC---ETH---LEFHNNMPRHKKHKLINPVENLEDYICQKHEralELFCRDDRtSVCRFCTEGDHKNHNTVTIEEESrERKTQLGKTQthvqqmIRDQLKKIQEIKH-SAELSKRN--------------------------------------------------------------------------------------------------------------------------------------------------------------------------------------------------------------------
>A0A8D0B1A0	96	0.203	8.759E-17	14	131	425	9	140	414
--------------IQDEATCSVCLDFFKEPVILDCGHSFCKLCITQyWQpsQSNVSCPQCRETF-ANVNFRPNRQLASLLVFIKQLHLQesdpgkmagvCKLHQKPLNLFCSDDQEFLCVVCAKSKVHSDHLiaPMEAATKTHKVR-----------------------------------------------------------------------------------------------------------------------------------------------------------------------------------------------------------------------------------------------------------------------------------------------------
>UPI0015904D4B	96	0.206	8.759E-17	19	198	425	14	218	447
-------------------TCPICLCYFTSPVLLNCGHSFCQTCITRcWEQPGATarCPECRKAVER--TFRPNRSLSNLAEilkDWDVSAERearekrdseCQRHRQPWDLFCEDD--HVPFCgeCASSQEHRghRVVSAEEAAQVYKehiegekGKAIAEFNQ-LHQFLEEQEELLLEKM---QEVEEEIARKREEHLDGLSRDLiPLETLILemevklQRPTSEVLQNI----------------------------------------------------------------------------------------------------------------------------------------------------------------------------------------------------------------------------------
>A0A7J6DAQ9	96	0.221	8.759E-17	16	151	425	8	153	456
----------------EELSCPVCYEIFKDPVLLTCSHSFCEDCLQQFWRTKETqeCPVCRRRSSNN-HPPVNLALKNLCESFlkQINESRssgseevCSLHSEKLKLFCLEDKQPVCLVCRDSQKHvnHTFRPIGEAVPSFKDELKTALTSLQEKIIH--GEKI---------------------------------------------------------------------------------------------------------------------------------------------------------------------------------------------------------------------------------------------------------------------------------
>A0A6P8GN68	96	0.195	8.759E-17	14	143	425	4	135	458
--------------LEEDLSCPVCCEIFKDPVLLSCSHSVCKVCLQQfWeTRGSRECPVCRRRSSKDF-LPPNLALKNLCETFLQDWQHasCRLHKKKLEFFCQDDQQLVCLMCRDSKLHQdhNFRPIGEAAINVK-----EElmVKLREKM-----------------------------------------------------------------------------------------------------------------------------------------------------------------------------------------------------------------------------------------------------------------------------------------
>UPI00106E6889	96	0.214	8.759E-17	15	157	425	5	154	462
---------------EEDFCCSVCHEVFTDPVVLSCSHSFCRDCLKSWWtEKQPQaCPVCRKR-SLRPEPPCNLELKKLRESfLQQRDQRasealCSLHSEKLKLFClDHQQPVC-HICLHSEKHSNHTirPIDEAAQQ-PRKEIQETLKPLRKKLQ-VLERVRVKFDQ---------------------------------------------------------------------------------------------------------------------------------------------------------------------------------------------------------------------------------------------------------------------------
>UPI0018A10E0C	96	0.216	8.759E-17	15	157	425	5	155	464
---------------EEDLTCPVCQGIFKDPVVLSCSHSFCKDCVQRWWREKliHECPICkkRHLLS---DTPRNLALKNLCEAFlqerDQRWSAetlCSLHSEKLRLFClDHQQPVC-LVCRDSRIHtdHRFKPIDEAAQDSK-QELQKSLKPFQEKLE-LFKQVKGNCDQ---------------------------------------------------------------------------------------------------------------------------------------------------------------------------------------------------------------------------------------------------------------------------
>A0A8C6WVH1	96	0.259	8.759E-17	10	169	425	2	161	465
----------NSPTVDEQFLCSICLEVFSEPVSTPCGHNFCKRCISQhWdTSSSCSCPLCNEVFTIRPQLKKNTLLSEVVSKF----PNLETHQRPLELFCNTDQSCVCTMCV-LLEHKNHPYVSlEEACERRRSSLQKTVAQSQDMVEQRRlkvQEIRAALDQTQR-EADRETQQ---------------------------------------------------------------------------------------------------------------------------------------------------------------------------------------------------------------------------------------------------------------
>UPI0006D91A0E	96	0.203	8.759E-17	13	157	425	8	157	469
-------------SLEDDITCSICQELFTDPVIAKCGHNFCRECVCEyWeEKMSQSCPICGAD-SAISELITIHTLRNIIETCKKESKKskvqsesiCSQHREELKLYCLEDQEAICVVCQTSRKHENhkFLPIKEAAQEFK-----EELKSSLKPLQDTHQKI-AELNE---------------------------------------------------------------------------------------------------------------------------------------------------------------------------------------------------------------------------------------------------------------------------
>UPI0012EE37F8	96	0.202	8.759E-17	16	156	425	9	156	472
----------------DELSCPICHDIFRDPILLRCSHSFCNVCVQKWWgtKLNRPCPIC-KTVSFTKVPPRNLVLKNLCEAflLEVeSGLVCRLHAEPLKLFClDHRAPVC-VVCRDSRLHtnHRFTPVDEAAESYR-DDLREYVgQSREkvKLFTDV--KLeLEKLD----------------------------------------------------------------------------------------------------------------------------------------------------------------------------------------------------------------------------------------------------------------------------
>UPI001E1B2DF7	96	0.222	8.759E-17	0	176	425	0	185	502
MASD----------LREEVNCPICMDTLQEPVSIDCGHTFCSQCITEAGNTSNSlfqCPLCKDTVRRG-MFKPNWLVMRLVEKIQAmgptehqpqdKELRCQRHGEKLHYFCEHEGELLCTVCREAKNHtsHRISLIEEAAQDYQVQ-IESQVGVLEQKEEEIIQeKVLGeqMIDDSMAwvlLEKEKALEEFKSLRQI--------------------------------------------------------------------------------------------------------------------------------------------------------------------------------------------------------------------------------------------------------
>A0A667YFZ3	96	0.197	8.759E-17	12	147	425	32	192	503
------------EDLRKELTCAICLDFFKDPVILKCGHNFCRFCIcMHWDENGGEyngyqCPQCRTVFNKK-SFTKNYLVQNLVAKLdDLECLGsrpapskpvkvdgkCEHHGEELKLYCQTDSRPICVVCRESRAHRHheVAPVPEVVNDMKMElklRLMELNWRKSQCMKVI-------------------------------------------------------------------------------------------------------------------------------------------------------------------------------------------------------------------------------------------------------------------------------------
>A0A8C5CC00	96	0.231	8.759E-17	15	195	425	9	218	538
---------------EENFSCSICLDVFNSPVSTPCGHNFCRTCITKyWDgQVKYKCPVCNELFNTRPDLRVNTLLSEMVDrfgtSVRVKEQPCVEPAEVLCDFCTGTQkqavKSClvcftSYCQTHLEPHQRvtVLKKHRLVEPMDrlEDRMCTKHDRLLELFCQTKQvcvcQLCIETDHKSHP--VVPLKEEYEVKTAQlrkieaevQQIIQERKKNIQGIKDTV-------------------------------------------------------------------------------------------------------------------------------------------------------------------------------------------------------------------------------------
>A0A3B4ZKT8	96	0.235	8.759E-17	15	157	425	5	157	549
---------------EEDLTCPVCQDIFKDPVILTCSHSFCKNCLQRaWRnKVTRECPVCRTVSGRN-PPPKNLVLKNLCEAflLErhqsasVgSESLCSLHSEKLKLFClDHQQPVC-VVCRDSKIHNKheFRPTDEAAQD-RREELQEFLKPLQEKLK-VFEQVKGNYDQ---------------------------------------------------------------------------------------------------------------------------------------------------------------------------------------------------------------------------------------------------------------------------
>UPI000F4EF27C	96	0.218	8.759E-17	0	203	425	25	252	575
MSETHTFSHGSSSLLSEDqLLCSICLDVFTDPVTTPCGHNFCKSCLTKyWDkSQHGLCPLCKEEFTKRPELKINTTLREVADHFKKKCGSekpevlCDACSGEkLMALKSCLDCGLSLCKTHLEPHnhvskfkkHKLINPVENLEDY----ICQKHERALELFCRDDQTCVCQfcteTDHKNHntvPieeESrERKIQMVKTKTDVQQ-MIQDRLKKIKEIKHSVEKSKRSTE-----------------------------------------------------------------------------------------------------------------------------------------------------------------------------------------------------------------------------
>A0A8J6DIH4	96	0.203	8.759E-17	0	145	425	58	208	623
MASQH-----LTSGLKEEVLCPVCIDILQDPVTLDCGHNFCLKCISRIAEETTSkfckCPLCNKSVRKN-NFEPNWLLANLVEKIQVmdapemqperEEERCQKHKEKFHYFCDFDGKFLCTVCRETKEHksHNVVLIEEAAQSYQ-----EKLQSQIQILK---------------------------------------------------------------------------------------------------------------------------------------------------------------------------------------------------------------------------------------------------------------------------------------
>UPI001C890E7C	96	0.252	1.169E-16	18	152	425	11	151	193
------------------LNCPICLNLFKNPVTTACGHSFCHDCIKGcWdrdasLRRAYSCPTCRKTFNRRPDLSRSTVLAEIVEGMKQEVPAkpedvtCDSCKGRkLKAVKSCL--FCmaSYCPTHIQPH-------YESEAFKKHKLVDASSDLQQQICPQHHKAL--------------------------------------------------------------------------------------------------------------------------------------------------------------------------------------------------------------------------------------------------------------------------------
>A0A8B6GQH8	96	0.291	1.169E-16	3	167	425	71	224	239
---ERYF--LNPESVSSHLFCSICQDVFNQPYRAPCGHSFCKACITSWLRNSKTCPEDRKSLQLH-QMHHDFIVENIIGDQMVACPFrksGCDFIGQLQMLKSH-KKSCEFNPNNLP---DFLKMKE--KENTPDSNVADDEVLSS---PAKPSLMMRLFRSGD--SQKSL-----------------------------------------------------------------------------------------------------------------------------------------------------------------------------------------------------------------------------------------------------------------
>A0A8C6WED7	96	0.206	1.169E-16	9	158	425	0	163	269
---------MEQKSLDREaFSCSICLDLLKDPVTIPCGHSYCRNCIKlHWDQQNllYSCPQCRESFSPRPVLGKNIILANLLEQLKktgltappadryagpedVSCDVC--SERKLKAVKSCLQCVASFCESHLQPHYDAV--------FQRHQLVAPSDKLQENICSEHNKvkeIFCQTDQQ--------------------------------------------------------------------------------------------------------------------------------------------------------------------------------------------------------------------------------------------------------------------------
>A0A3B3DE29	96	0.224	1.169E-16	15	155	425	9	160	308
---------------QERFCCSICLDVLQDPVTIPCGHSYCMKCIQRfWNKEKKifSCPQCRKTFTPRPGLEKNIMLADLVEEVKKTGLQaapadhCYAGPEDVScDFCSGRKlkaiKSC-LICLASYCEKHLQPhLDEAA--FKKHKLVEPSKNLQENICSIHDEVM-KM-----------------------------------------------------------------------------------------------------------------------------------------------------------------------------------------------------------------------------------------------------------------------------
>UPI001E25BA1C	96	0.195	1.169E-16	14	193	425	8	235	328
--------------IQEEVTCPICLELLTEPWSLHCGHTFCQACITANNKESRTgqegessCPVCRVSYQPE-NLRRNQLVSNIVERLrEVRLSPeveqkenlCARHGEKLLLFCKEDGKVICWLCERSQEHRghRTCLLEEVAQEYQgklqaiLKRLREEqreaenfemevreeiTTWKHQM-ENERQCVQAEFKELRAvlrDEKQKKLQKLkdeeegilRNLADSENEVVQQSQLVRDLISD---------------------------------------------------------------------------------------------------------------------------------------------------------------------------------------------------------------------------------------
>UPI001C4BB795	96	0.211	1.169E-16	14	149	425	4	150	431
--------------LENDLCCSVCHEIYKDPVILSCCHSFCRVCLQSWWTERaiRECPVCKRKFSK--EFPPcNFMLRNLCEtfiqerDQRASAGSdalCSLHSEKLKLFCvDHQQPVC-VICQHAETHtnHRFKPIDEAAQQHK-KKLEETLKPLKEKLKDFDQ-----------------------------------------------------------------------------------------------------------------------------------------------------------------------------------------------------------------------------------------------------------------------------------
>A0A8C4GAD8	96	0.203	1.169E-16	11	130	425	1	132	458
-----------TSLLEENLSCPVCRDIFRDPVLLLCSHSFCRTCLQQcWeKRTSQECPVCRTP-SYMEHPPSNLVLRNLCEDfrsersLGVPSGPdllCTVHGEKLRLFCMEDRVPLCLVCRDSKKHTNHTfyPIDEAAKELKV------------------------------------------------------------------------------------------------------------------------------------------------------------------------------------------------------------------------------------------------------------------------------------------------------
>UPI0007429C4C	96	0.250	1.169E-16	13	143	425	2	138	458
-------------SIPENLICSICQEVFKHPVVLTCNHSFCRGCLKTcWKEKpGAECPACRRRFSKE-EPPIDMSLQRQCEtFLQQRASEgfCQLHSESLDLFClDHQQPVCP-VCRGSHQHagHTFSPIQEAAQQHR-KELQETLEPlRRKL-----------------------------------------------------------------------------------------------------------------------------------------------------------------------------------------------------------------------------------------------------------------------------------------
>UPI0011EA2212	96	0.224	1.169E-16	9	142	425	0	142	461
---------MSTQS-EEHLSCPVCHDIFQDPVILSCSHSFCKACLQRWWHNRPKkeCPLC-KMLSLQSDPPRNLALRHLCEAYlqnNQRAPRssealCSLHSERLKLFClDHQEPVC-VICRASAMHigHKFSPIDEAAHIYK-QELQQCLEPLKE------------------------------------------------------------------------------------------------------------------------------------------------------------------------------------------------------------------------------------------------------------------------------------------
>UPI0018F33C8A	96	0.235	1.169E-16	14	170	425	6	176	462
--------------LQEELTCSVCMDYFIDPVTISCGHSFCHLCLLKcWedTQTSFSCPECRGACDLK-DFQINLRLKKLAiigKQLRPRLLKnstgeglCGRHQQALKLFCQQDGSLICVSCFNSEAHRDhsVYPIEDSADFYRGTFQELLNHLWKEM--EQVQALLSKERKKIRtwKEEIQIWRQN--------------------------------------------------------------------------------------------------------------------------------------------------------------------------------------------------------------------------------------------------------------
>A0A6P7HZE3	96	0.213	1.169E-16	15	198	425	5	217	466
---------------EQDLSCPICHDIFKDPVVLSCSHSFCKTCLHKWWRGKKvlNCPCCKRRSSKT-DPPSNLALRNICEtyvmEREQRTSAqseslCSLHSETLRLYClDHQQPVC-VVCRDARAHnnHRFRPIDEAAQDCReevqksLKSFQEKLELYKQVKEDCAQtakyiKVQAQHTERQIKETFQKLHQflqaeeKARITDLKEEERQKSQMMKEKIEGLSRNI----------------------------------------------------------------------------------------------------------------------------------------------------------------------------------------------------------------------------------
>UPI001BD24277	96	0.211	1.169E-16	11	157	425	1	156	466
-----------TSKLEEDLSCPVCLDIFKDPVILSCCHSFCRACVEKsWkEKENKECPVCKRRHSK--ELDYNFALNNLCEtflqerDQRSKQPEvdlCSLHQEKLKLFClDHQEPVC-VVCRDSEKHsnHRFRAISEAAEELK-KKLEETLQPLKEKL-TVCEKVQVEFDQ---------------------------------------------------------------------------------------------------------------------------------------------------------------------------------------------------------------------------------------------------------------------------
>UPI001BD505A0	96	0.232	1.169E-16	15	157	425	3	153	468
---------------EEDLCCPVCREVFRNPVFLFCSHSFCKDCVHRWWshKTKRECPVCKTVFSGG-NPPSNLVLKNLCEAFLLEKDRraseslCCLHpEEKLKLFClDHQEPVC-LICRDSEKHHGHGfrPLGEAAQE-PRKKLLETLENLKEKLK-LSETVRVNLDE---------------------------------------------------------------------------------------------------------------------------------------------------------------------------------------------------------------------------------------------------------------------------
>UPI0009A2CD50	96	0.217	1.169E-16	17	173	425	7	184	468
-----------------DLCCPVCLDVYRDPVLLRCGHNFCRVCIERYVEESEeplTCPCCRAEFEED-SIYCNRQLANVIAgvlDLRVSAGAqdgdlqCGRHRKPLELFCQDDKQLVCLICALSQDHkgHNCVLKDEAYEECKeilkceIASLEEEFKNYTTMRMSQGQNItrLLDMTESLREEIAEKFETLHNF-----------------------------------------------------------------------------------------------------------------------------------------------------------------------------------------------------------------------------------------------------------
>UPI001A9938CF	96	0.218	1.169E-16	15	179	425	5	186	474
---------------NEDLCCTVCQDTFKDPFVLSCGHSFCKTCLKRWWRKKQTheCPVCKRRSSRS-EPSRNLALKNLCEsvSLERdqrasagSGSLCSLHSEKLKLFClDHQQPVC-LVCRDSKTHsdHRFRPVDEAAQDHreelrkTLKLLQEKLKLFEQVKGNCGQtaeHIKVQVRHTER----QIREQFKKLRQFLQE-----------------------------------------------------------------------------------------------------------------------------------------------------------------------------------------------------------------------------------------------------
>A0A8C6UU39	96	0.239	1.169E-16	15	169	425	10	177	483
---------------EEQFLCSICLEVFSEPVSTPCGHNFCKRCISQtWdTNESCFCPLCKEVFSTRPQLRKNTLLSEMVSQtrLgeeHVQCDFcsemCPTHDRLLELYCSTDQKTICLMCSVLE-HknHTLVPLKEAFEQEKV-SLQQTVAENQRLVEQRRlkvQEITAAL-ELSEREAQRETQQ---------------------------------------------------------------------------------------------------------------------------------------------------------------------------------------------------------------------------------------------------------------
>UPI00101A7474	96	0.203	1.169E-16	9	149	425	0	156	496
---------MAQQLLQEKLTCAICLELYRDPVTLSCGHNFCGDCIRDWWrahEESPECPQCRELCPARAELRRNVALSDVVEAVRAEPPAprpdpdpdpgarCPQHGRPLELFCRT-EGRCvCSACTvgDCRLHERVLL--DAARrerEAQLRAMLEVT--RQQATQAESQ-----------------------------------------------------------------------------------------------------------------------------------------------------------------------------------------------------------------------------------------------------------------------------------
>A0A7K8WGP5	96	0.229	1.169E-16	11	174	425	0	183	506
-----------SQKLEEKLVCSICLELFRVPVTLPCGHNFCRRCIREhWHQRERaeyTCPECRRGFERCPELEKNVTLHSVVElardgDARgsgaARCEVapgelCPQHGRPLELYCEDEGRCICCVCTvrQCQRHRRVLFEEERSQ--KQTFLKESLEKAQEESERIEQ-AMRELEEQTRsiEESSEELKSGiQNKF----------------------------------------------------------------------------------------------------------------------------------------------------------------------------------------------------------------------------------------------------------
>UPI00052880F6	96	0.217	1.169E-16	0	167	425	0	186	520
MASP------VSQKLEEKLVCSICLELFRMPVTLPCGHNFCKRCISDhWhkqeqvpagAEKGYTCPECRRGFERPPEMEKNVTLCSVVElvrdsEARVldaeRCEVahgelCLQHGHPLELYCEDEQRCICCVCTiqQCQCHRRVLfeEKHSKKQALLKESLekVQEESER---IEQVMQELEKQI--HSIKESSEGL-----------------------------------------------------------------------------------------------------------------------------------------------------------------------------------------------------------------------------------------------------------------
>A0A8C5HBZ6	96	0.217	1.169E-16	6	209	425	20	257	556
------FVGIETDLYGETFSCSICLNFLKEPVTIPCGHSYCRTCISSsWdgeaVKDIYSCPQCREAFTPRPVLVKNTMMAEVVEKLnksrrhdapavesyataeDVACDAC---TGRkLKAFKSCLVCLASFCKKHLQlQHESTFKRHKlvDPSE----KLQEKICSRHdevmKIFCRTDQQcicFLCSMDEHKGhdtvssaterTEKQRELQESQ---ADVQKNIQDREKDVELLQQQVETINVSADQTVEHS-----------------------------------------------------------------------------------------------------------------------------------------------------------------------------------------------------------------------
>A0A6P9C4Z5	96	0.217	1.169E-16	11	175	425	6	202	889
-----------TRRLKEELICSICLDCFHDPVSIHCGHTFCQACITKhWVfinKKYFHCPKCR-ATSRKRILKPNRELgniARIVPKLdetnqqkeKTKEEVCQTHQEPLKLFCKNDQMAICVVCDKSKEHkeHTVFPVEQEFQDqlifLKtkrgelVKFQAMNTARNEEALNTIGAGIqktsLAfkQIYQSLEEQRQLLLAQWHSLQT---------------------------------------------------------------------------------------------------------------------------------------------------------------------------------------------------------------------------------------------------------
>A0A672Y5X6	96	0.222	1.561E-16	15	151	425	9	150	196
---------------EDQFQCSICLDVFTDPVTIPCGHNFCKSCISEnWrVNVPYRCPMCKEEFYTKPQLKINTFISEMVAQFRLENLEdrmCRKHHKPLELFCKTDHTCICVFCS-VEDHKNheFVPLKDQYEEQK-PELKKTKAEIQQMVQERRLKI---------------------------------------------------------------------------------------------------------------------------------------------------------------------------------------------------------------------------------------------------------------------------------
>A0A3P8PH89	96	0.209	1.561E-16	13	158	425	6	169	238
-------------QLDrETFSCSICLDLLKDPVTIPCGHSYCRNCIKRfWDEEDRkgihSCPQCRKTFIPRPVLEKNIVLANLVEQLKKTGLQaapadhCYAGPEDvACDVCTGRKlkaiKSCLFClASYCEKH---LQPHYDSLNFKKHKLVDASVNLQENICSCHDevmKIFCRTDQQ--------------------------------------------------------------------------------------------------------------------------------------------------------------------------------------------------------------------------------------------------------------------------
>A0A3B3UYT4	96	0.201	1.561E-16	15	157	425	5	166	246
---------------EEDLCCPVCKEVFKDPVILSCSHSFCKECLKNWWREKParECPVCKRR-SSRMELTLNLVLENLCESfLQQKIQNapmrlCSLHSEKLKLFClNHQEPIC-SICSHSEKHtnHRFRPIREkfdqTAEHLKVqarhteRQIVEQFKKLHQFLTEEEEARLAALRE---------------------------------------------------------------------------------------------------------------------------------------------------------------------------------------------------------------------------------------------------------------------------
>UPI0007BA54CA	96	0.242	1.561E-16	0	203	425	0	220	355
MASSSSF-------LNEELQCSICLDVFTDPVTTPCGHNFCRTCLNKCWTNTQTcfCPLCKEKFSRRPDLKINTTLREIVDHLK-EKLNPERSEG-FCDFCDERKqkavKSCltcqsSYCETHLEPHLRLPRLKkhtliNAVENLE-DYICQKHERPLELFCRDDQTCVClsctEGDHrTHNtvPieeESQEKKNQLDKKKTDVQQMIQDRMKKIQEIQHSVELrKRNTEE-----------------------------------------------------------------------------------------------------------------------------------------------------------------------------------------------------------------------------
>UPI0011B55CCC	96	0.192	1.561E-16	11	129	425	4	131	375
-----------SSRPEEDCICPVCCDFYSDPIILLCGHSFCKNCIQEWWtqKGSKTCPVCKEMFSLD-RPPRNLALKNLTESLKEEASRrtaedlCDTHGERLKLFCiNHQKPIC-LICRDAKDHKKhqCVPINEAAADRK-------------------------------------------------------------------------------------------------------------------------------------------------------------------------------------------------------------------------------------------------------------------------------------------------------
>A0A673KX56	96	0.192	1.561E-16	15	158	425	7	170	408
---------------QDEFLCPVCLDLLKDPVAIPCGHNYCKSCIPDcWDQEDQkrvySCPQCRQTFSPRPALARNTMLAEVVEKLKKtklpdDCYAgaeyemiCQKHEKLLEVFCRTDQKCICVLCTKDE-HKNHDTVSTAAQRtekqaIKLILTVKEAE-QVERLETGVEVMLVDMDKS--------------------------------------------------------------------------------------------------------------------------------------------------------------------------------------------------------------------------------------------------------------------------
>A0A7J8EVK6	96	0.238	1.561E-16	11	151	425	5	157	460
-----------PQNFQKELTCVICLNYFTDPVTMGCGHSFCWSCLcVSWekVESPACCPLCRQPSEQT-NLKTNILLKNLVSvarkaNLRQflssEGSRCGLHRETLQVFCEDARSLLCVHCSDSQEHeaHRHRPVEDAAEQHRAM-LSNQMRSLWEKIQRIQENL---------------------------------------------------------------------------------------------------------------------------------------------------------------------------------------------------------------------------------------------------------------------------------
>UPI00196290CE	96	0.197	1.561E-16	15	165	425	5	154	463
---------------EEDFCCLVCHEVFRDPVLLSCSHSVCKDCLQSWWTEKQTqeCPVCNRRSSKS-EPPRNLDLKKLCESfLQQRDQRasealCSLHSEKLKLFClDHQQPLC-VVCLHSEKHSNHIirPIDEAARQHK--------KELQETLENLKEKL--KVFEQVKKECDQ-------------------------------------------------------------------------------------------------------------------------------------------------------------------------------------------------------------------------------------------------------------------
>UPI0019664FEA	96	0.220	1.561E-16	15	157	425	5	154	463
---------------EKDLSCPVCHDIFKDPVVLSCSHSFCKDCLQRWWTAKKTreCPICKRRSSKS-QPPVSLVIKNLCESFLLDRDQrssealCSLHAEKLKLFClDHRQRVC-VVCRVSKTHnnHRFVLIDEAAQDHR-EELHESLKPLQEKLK-LCQQVKGNWDQ---------------------------------------------------------------------------------------------------------------------------------------------------------------------------------------------------------------------------------------------------------------------------
>UPI0014480873	96	0.218	1.561E-16	15	142	425	5	143	463
---------------EEDLSCPVCRDIFKDPVVLACSHSFCKDCLQNWWTEKYiqECPVCKRRSSRG-DPPCNLVLKKLCEALllkrETRASAgsetlCCLHSEKLKLFClNHQQPVC-VVCLHSETHsgHTFRPVNEVALDHR-KELLKCLRPLQQ------------------------------------------------------------------------------------------------------------------------------------------------------------------------------------------------------------------------------------------------------------------------------------------
>UPI00189F6CF4	96	0.248	1.561E-16	17	148	425	11	158	464
-----------------ELTCPICRDYFIDPVTISCRHSFCRPCLYLlWeDAQTPThCPVCR-AISQQTDFKPNIFLKKQVSltRRAVFCQLptsamqiCSRHQAIKNLFCEADKSLLCLFCCKSQAHfaHTHCPIEQAAEEYREKLLMQMksiWETRQKNQRNLN------------------------------------------------------------------------------------------------------------------------------------------------------------------------------------------------------------------------------------------------------------------------------------
>I3KZT1	96	0.224	1.561E-16	15	156	425	5	156	467
---------------EEDLSCTVCLDIFKDPVVLSCSHSFCKSCLQTWWgdKTVHECPLCKRKSSRS-DPTRNLALAKACKafqmerDQRVSAVSealCCLHSEKFKLFClDHQLPVC-LICRDSKMHtnHRFRPIQEFAQEQK-KGLQKFLKPLHEKLK-VFEQIKEKCD----------------------------------------------------------------------------------------------------------------------------------------------------------------------------------------------------------------------------------------------------------------------------
>UPI001BD50338	96	0.183	1.561E-16	10	153	425	17	163	480
----------KASKLEEDLSCPVCLDIFKDPVILSCCHSFCRECLQDfWKgKEEKVCPVCKRKASRD--ENPNFALKNLCETFlqereqrstQTEADLCSLHQEKLKLFClKHREPEC-VACRGSKKHikSKFMSIDEAGQRYK--------KRLQEILQPLKKKLVA-------------------------------------------------------------------------------------------------------------------------------------------------------------------------------------------------------------------------------------------------------------------------------
>UPI0014193A97	96	0.208	1.561E-16	0	198	425	0	225	494
MAEERYRK-----RIRKEVTCSICLGYFTRPVELDCKHNFCEGCILRCWEESGeetRCPECRKSVEKD--FKRNRLLTNMAEivsewdhseerEAQRRRSECQRHQRALDLFCLYDEVL--FCdeCDESlrrSPHtgHSVVPVEEAAEDYRdqlFKCLKTLNEERAKIEANkasTSSKseVLVQLKQMEEVETEIVRKTNEHLAKLSreLDSLQNTfrevvEKVKQPPSEFLQDI----------------------------------------------------------------------------------------------------------------------------------------------------------------------------------------------------------------------------------
>A0A7K6ICW7	96	0.194	1.561E-16	11	175	425	0	190	504
-----------SQKLEEKLVCSICLELFRVPVTLPCGHNFCKRCISDhWDKQkqapagtdaSYTCPECRRGFEQCPELEKNVTLYNVVElarDSEArgwatgRCEVapgelCPQHGRPLELYCEDERRCICCVCTvrHCQQHRRVLFEEERAK--KQTFLKESLEKAQE--ESERIKLsMKELEEqtQNIKDSSEEIKAGiQSKFT---------------------------------------------------------------------------------------------------------------------------------------------------------------------------------------------------------------------------------------------------------
>UPI00072E7E5E	96	0.239	1.561E-16	13	203	425	76	302	504
-------------QLDrKRFSCSICLDLLKDPVTTSCGHSYCMSCIKDhWdIEDQKgthSCPQCRKTFNRRPDLQKNTLVAKLVEDLKKTGLRhapadhCYAGPGDvACDVCTGRKmkavKSC-LVCLASYC-EDHLQPHYESHAFKKHKLVKASAELQQhvsirhdevmkIFCRTDQQsicYLCTMDEHKGhetvPaateraEKQKELQVRQ-----QQIQHRIQNREKDmkLLQKEVEVINVSAD-----------------------------------------------------------------------------------------------------------------------------------------------------------------------------------------------------------------------------
>UPI0018859924	96	0.255	1.561E-16	6	134	425	26	164	670
------YDYV--EEVDEDLTCHICLQPLVGSLDTPCGHTFCGACLVPYLNSHQNCPICRAALTTQACRSSPLVLQKILEKLLVKCPNadlCKEVAYARGDLEDHLKNRCQgnFIACRYAAHgcqvrgpQKAVHKHQADCEYRNNGIT--------------------------------------------------------------------------------------------------------------------------------------------------------------------------------------------------------------------------------------------------------------------------------------------------
>K7FP71	95	0.208	2.084E-16	14	144	425	9	156	186
--------------LWEEATCPLCLEYFTAPVTLACGHDFCWACLSRcWKGPGPatSCLQCSETVQQR-HLQPNRQLAEVVEiaqqlslEAEQKIGGnvvCGEHQEALKLFCEEDQTPICVICRESRAHRThiVLPIEEAAQEYKgkiQAHLKTLREEREKLL----------------------------------------------------------------------------------------------------------------------------------------------------------------------------------------------------------------------------------------------------------------------------------------
>UPI0014258C1F	95	0.283	2.084E-16	3	164	425	18	191	194
---ERYF--LNPESVSRHLFCSICQEVFIKPQRAPCGHSYCKKCITSWLKHKKTCPEDRVPLQP-LQLHNDFILANIIGDQMVACPFrkaGCDFIGQLQKLASH-KKSCDFNPVNLpefmfkgtTSNQVLTPgPNKDGNSILGDGesLPTPAKPSLKMrlfHNGGGQrDLLLSMF--NNKENK--------------------------------------------------------------------------------------------------------------------------------------------------------------------------------------------------------------------------------------------------------------------
>A0A815FRL0	95	0.254	2.084E-16	0	160	425	0	173	199
MTTT--YEYMDEASILPQLICSICHSLLKDPCCTPCcGETFCTECITKWIQApNVSCPNCPEKLSIDILTRPPIMVRNLLDRILVKCIVCGQTDLWRGNFDDHIQKGCLKIvvtCSAADVNctwtgQRdqlnqHLLICQFASIDKVrPAITELITENQQLNDQVTRQI-PQINEKQN------------------------------------------------------------------------------------------------------------------------------------------------------------------------------------------------------------------------------------------------------------------------
>A0A3Q1FZB9	95	0.198	2.084E-16	16	157	425	10	168	201
----------------ENISCSICLDPLKDPVTLSCGHSYCMVCIKAhWDgeDQSRiySCPQCRKTFTPRPNLEKNVLLAELVEQLKKTGLQaaaadhCYAGAEDVScDFCTGRKmkavKSC-LVCLASYC-RNHLQPHYESPAFKKHHLVEPSKNLQENICSLHDKameIFCRTDQ---------------------------------------------------------------------------------------------------------------------------------------------------------------------------------------------------------------------------------------------------------------------------
>A0A3P9B3L7	95	0.206	2.084E-16	13	199	425	6	228	238
-------------QLDrETFSCSICLDLLKDPVTTTCGHSYCRNCIKTHFDTEDrkgihSCPQCRKTFTPRPVLEKNTMLAALVEQLKKTGLQaapanlCYAGPEDvACDFCTGRKlkaiKSClvclaSYCEKHLQPHYDVSPLKK--HKLVAPSkkLQENICSRHdevmKIFCRTDQQsicYLCTMDEHKGhetvPaaaeraEKQKELEV-RRLNTQQRI--QEREKDVKLLQQEVEAIN---------------------------------------------------------------------------------------------------------------------------------------------------------------------------------------------------------------------------------
>UPI00074267D3	95	0.216	2.084E-16	0	201	425	0	230	261
MARR---EV----QLNRaKFSCTICLELLTDPVTIPCGHTYCMKCIKThWDgEDHRriySCPECRKEFSLKPFLKPNVMLSALVKDLKKtgpqaagadHCYAgpedvpCDVCTGRkRKAVKSCL--LCPasYCGDHLQPHY------EAPQlkKHKlvdpFKNLQEIVCSRHdevmKIFCHTDQQcicYLCTMDEHKGhetvPaaaertEKQKELQERRQ--QIQQ-RIQDQEKDVKLLQQEVEAFNGS-------------------------------------------------------------------------------------------------------------------------------------------------------------------------------------------------------------------------------
>UPI001CE0D330	95	0.216	2.084E-16	14	160	425	4	154	296
--------------VEENLYCSICRDIYKEPVLLSCSHSFCKACLQRWWTEKTTleCPLCKsTSLQSDPPL--NLALKNLCEGFLLerterlstgSADLCSLHAEKLKHFCqDHYQPVC-LICLHSNSHtnHRIMPIDEAARAYK--------EVLQGLLKPIQEKLWLFSDIKEN------------------------------------------------------------------------------------------------------------------------------------------------------------------------------------------------------------------------------------------------------------------------
>A0A8C5BLA9	95	0.210	2.084E-16	16	207	425	8	242	364
----------------DNFSCPICLDVFNSPVSTPCGHNFCRTCITTfWdDKVQYKCPVCNELFPTRPDIQDNTLLSEMVDQFrrsvrvkeqpcvepEVPCDIC---TGTqLKAVKSCLVCFISYCQTHLEPHQRvtVLKRHELVEPM--DRLAEKMCKKHnqplELFCQTEQVCVCQlctvTDHKSHPvvplkdeyevkmaqlgeiesEVQQTIQERQ--RNIEEIKAREARCKADaanQISPGVQALNALKDCIVD-------------------------------------------------------------------------------------------------------------------------------------------------------------------------------------------------------------------------
>A0A8C1BY47	95	0.203	2.084E-16	15	174	425	5	185	380
---------------EDDFSCPVCKEIFKKPVVLSCSHSVCKECLQQfWrIKKTQECPVCRRRSSRD-DPPVNLVLKNLCESFlkernEVRSSGsekiCSLHHEKLKLFCLEDKQPVCVVCVNSQKHDNHKfrPIDEVLSSYKVREIAfSQLHAVEKvLFEGIVHPnILLLITHphvFPNPQGTRLrlgLENKQRLT----------------------------------------------------------------------------------------------------------------------------------------------------------------------------------------------------------------------------------------------------------
>UPI0018E2453A	95	0.225	2.084E-16	17	211	425	11	240	392
-----------------NISCSICLDQLTDPVTIPCGHSYCLDCIKvHWDgEDERriySCPQCRKEFITRPGLEKNIMLAELVEGLKKiglqaapadHCYAgpedvaCDVCTGRkRKAVKSCLVCLASYCEDHLQPHYDAAPFkrHKLVEPSK--NLQENICSRHdevkKIFCRTDQQcicYLCTMDEHKGhetvPaaaertEKQKKLQERRQ--QIQQ-RIQEQEKDVKLLQQEVEAINGSADKAVEDSEK---------------------------------------------------------------------------------------------------------------------------------------------------------------------------------------------------------------------
>A0A673CJI1	95	0.225	2.084E-16	16	152	425	6	153	395
----------------EELCCAICHGIYENPVLLSCSHSFCKACLQSWWSVKQikECPLCKKASLQN-DPPCNLALKNLCEAfLEKKAqkasePLCSLHSEKLKLFClDHQQPVC-VVCRDSKIHnnHKFKPIDEAAQDHR-ELLKKSLKPLRkklKLFEETGESFL--------------------------------------------------------------------------------------------------------------------------------------------------------------------------------------------------------------------------------------------------------------------------------
>UPI001CFB515A	95	0.205	2.084E-16	0	152	425	0	174	412
MAAN----AVSQECDDtEFLTCPVCLELFIKPVMLDCGHNFCKSCIEKvWDSSDKVlaCPECREEFQTR-KYSVNWLLAKQVEAVilrtgstegnsEVsRSPNtafCVQHEEKLKLFCKEDETLVCIICRDSAKHagHSFLPMDEAASLHrgKITTAQADLQPRlQELVElqtKQEQKIL--------------------------------------------------------------------------------------------------------------------------------------------------------------------------------------------------------------------------------------------------------------------------------
>UPI001A7EB899	95	0.215	2.084E-16	0	176	425	25	223	450
MAHK------KVQLDQETFSCSICLDLLKDPVTTTCGHSYCKNCIKSfWDgeDRKKTwsCPQCRKTFTPRPVLEKNIMLAALVEQLKKtglqaapadHCYAgpedvaCDVCTGRkLKAIKSCL--SCPasYCEKHLQPHYDAAPLKK--HKLVAPSkkLQENICSRHdevmKIFCRTDQQsisYLCTTDEHKGHETVPALSESTHSSSI--------------------------------------------------------------------------------------------------------------------------------------------------------------------------------------------------------------------------------------------------------
>UPI001966720D	95	0.250	2.084E-16	15	157	425	5	153	453
---------------EEDLCCPVCQDVFRDPVVLSCSHSFCKDCLERCWREKPTqeCPLCRkRSLSKphDSLVLKNLCEAFIQErDQRSSEALCSLHSEKLKLFFlDHQQPVC-LVCRDSEKHtnHRFRPISEAARQHK-KELQETLEPLKEKLKG-FEQVKVKCDQ---------------------------------------------------------------------------------------------------------------------------------------------------------------------------------------------------------------------------------------------------------------------------
>UPI0003C8F83B	95	0.267	2.084E-16	11	163	425	5	161	457
-----------TQAFQKELTCFICLNYLTDPITIGCGHSFCRPCLcLSWeeAKIPACCPICREP-SRQKEFKTDIRMKNLVSIARKaslwQCLSseehlCGTHHETKKVFCEEDKSLLCLLCSKSQEHetHRHCPIDGAAEEYREKLL-------QQM-RTLWEKI--QENQRNlNEES---------------------------------------------------------------------------------------------------------------------------------------------------------------------------------------------------------------------------------------------------------------------
>UPI00186416C1	95	0.210	2.084E-16	0	154	425	0	160	466
MAAKALF-------LEEELCCSVCCDIFKDPVVLGCSHSFCNICLQRcWEEKSSReCPICRrKSLSKP---TVSLVLKNIVESyLKQKAeVRCCIHGERLLLFCEDDEEPLCVVCQTSKTHRNhkLCPVEEAALDVKkelkaaLNPLKEKLERfaRVkKEYEKTAEHIKSQ------------------------------------------------------------------------------------------------------------------------------------------------------------------------------------------------------------------------------------------------------------------------------
>UPI001015CB9C	95	0.229	2.084E-16	14	157	425	4	155	467
--------------LEEDLCCPVCRDVFKNPLVLSCSHSFCKECLQScWREDpSRQCPVCKR--SPTDDPPLNLVLRNLCEtflqqrDQRLSEDLCSlhSEKLKLKLFClNHLEPIC-SICRDSEKHtnHRFRPIDEAAQQHK-KKLQETLEPLKKKLE-LKKKVKEEFDQ---------------------------------------------------------------------------------------------------------------------------------------------------------------------------------------------------------------------------------------------------------------------------
>A0A8C1RZJ8	95	0.204	2.084E-16	16	160	425	6	169	468
----------------DDFSCPVCCEIFKDPVVLSCSHSVCKECLQQFWRTKETqeCPVCR-RLSRH-EPPLNLVLKNLCESLlkeRKEKGSeseelCSLHSEKLKLFCLEDKQPVCLVCRDSQIHinHTFRPINEAVPTYKeelntgLKSLQEKLKHRETMKEAFGktvQHIKSQADQTEH------------------------------------------------------------------------------------------------------------------------------------------------------------------------------------------------------------------------------------------------------------------------
>A0A6P5KUE6	95	0.230	2.084E-16	12	194	425	8	206	468
------------ENFQEELICSICRDYLENPMSIECGHSFCHSCLLRcWQEASPSfsCPECRSIFQVR-AFKANVglgKLAAIAKKIRPHCLQypgshskCETHQKVQKLFCEDDQSPICMSCSESNKHkaHTLHCIDEAAEDFR-ENLQETVTNLWRKTKDVEQQIanekvkLALLEEEVKTQKEAIYSEFQ---KIQCFLDEEKNEYLSIVERQ--------------------------------------------------------------------------------------------------------------------------------------------------------------------------------------------------------------------------------------
>UPI001470AD29	95	0.196	2.084E-16	12	156	425	8	173	475
------------EDLKNELTCAICLDLFKDPVILKCGHNFCRFCIcMHWDENgadfGYQCPQCRAVFNSR-TFTKNYLVQNLVAKLDClgSCPKpskpvkldgkCEQHGDELKLYCRADKRRICVVCRASRAHRHHdvapVPevISDMKKELKLR-LRELFWQKSQCVKVVTADECTKAD----------------------------------------------------------------------------------------------------------------------------------------------------------------------------------------------------------------------------------------------------------------------------
>A0A670HYK8	95	0.229	2.084E-16	0	237	425	0	248	478
MAEERYRK-----RIRSEVTCSICLSYFTRPVELGCRHNFCETCILRcWEESgkKTRCPECRKAVKADY--MRNRLLTNMVGiisewdhseerEAQRRRSECQRHQKTLDLFCRDDEA--PFCgeCDTSQGHsgHRVVPVEEAVQGYKdqFCGflktLKEEEEQIQAKKTSTGKQssfLVKKIisgRQKMKGEFKQlhsFLEeWENQLLKEMEEVEDEI-ARKS--NEQLGWL--SREL------------DSLQNIIQELEEKLQqppSEFLQD-------------------------------------------------------------------------------------------------------------------------------------------------------------------------------------------
>UPI00196682A6	95	0.213	2.084E-16	7	154	425	51	210	514
-------EKMDS-RLEVDLCCPVCRDVFRNPVFLSCSHSFCEDCLQSWWRENPTqeCPVC-KTTSSNAKPPCNWVLKNLCEafllerDQRASEALCSLHSEKLKLFClDHQQPVC-LICRDSEKHidHKFRPVDEAARQHR-KELQETLEPLKeklKVFEEVKEECdqMAK------------------------------------------------------------------------------------------------------------------------------------------------------------------------------------------------------------------------------------------------------------------------------
>A0A8C5FPU4	95	0.227	2.084E-16	15	198	425	9	221	532
---------------EENFSCPICLDVFNRPVSTPCGHNYCRTCITTfWdDKDQYKCPVCNEIFQTRPDLRVNTLLSEMVDQfrtfIPVKeqqCVEpgevpCDVCTGTqLKAVKSCLVCFISYCQTHLEPHQRvtVLKSHELVEPM--NRLEERMCKKHnqllELFCQIEQVCVCQFckegDHRYHPvvplkEAYEvKMAQLGNIESEVQQMIQERQQKIQEIKDTVGLI----------------------------------------------------------------------------------------------------------------------------------------------------------------------------------------------------------------------------------
>E3U9P6	95	0.228	2.084E-16	15	195	425	9	218	541
---------------EENFSCSICLDVFSSPVSTPCGHNFCRTCITKyWDEQvKYKCPVCNELFNTRPDLRVNTLLSEMVDRFgtstrvkEQPCVGqaevpCDVCTGTqLKAVKSCL--VCfpSYCQPHLEPHQRvrVLKKHRLVEPMDrlEDRMCKKHDRLLELFCQTEQVCVCQFctekDHMSHP--VVPLKEEYEVKTAQlgkieaevQQMIQERQKNIQEIKDTV-------------------------------------------------------------------------------------------------------------------------------------------------------------------------------------------------------------------------------------
>A0A8C5B0Z4	95	0.226	2.084E-16	15	206	425	9	229	542
---------------EEDFSCSICLDVFSSPVTTPCGHNFCRTCVTKfWDEQvKYKCPVCNKIFDKKPDPPVNTLLSQLAAQFrttvrvkEQPCVEpaevpCDVCTGTqLKAMKSCL--VCfmSFCQTHLEPHQRfaVLKGHRLVEPMDrlEDRMCKKHNRLLELFCPTEQVCVCQfcteSDHKSHP--VVPLKEEyevktAQLGKIEADVPqmiQERKQKIKEIKDRVELSNRVADIEI--------------------------------------------------------------------------------------------------------------------------------------------------------------------------------------------------------------------------
>UPI00117672FA	95	0.216	2.084E-16	13	209	425	6	238	549
-------------QLDPlKFSCSICLDLLKDPVTVPCGHSYCSNCIKRhWDEEQNkgiySCPLCGDKSWRRPDLKKNIVLAELVEDLKKTGLQaaaadlCSAGPEDvACDVCSGRKlkavKSC-LVCVASYCEE-HLQGHYEAAPLKKHQLVEPSKKLQekicslhdevkKIFCRTDQQcicYLCTMDQHRGhetvPAAAERRQKQKELegsrLNIQQ-RIQEREKDVKQLQQQMEAINVSADEAVEHS-----------------------------------------------------------------------------------------------------------------------------------------------------------------------------------------------------------------------
>UPI00105676E1	95	0.206	2.084E-16	16	207	425	10	236	555
----------------ETFSCSICLNLLKEPVTVPCGHSYCRTCISSfWdgeaVKNSYSCPQCREAFTPRPVLVKNTMMAEVVENInksrrhdapavesyataeDVACDFC---TGRkLKAYKSCLVCLASFCKKHLQPHHDS----AAFKRHKlVDPsekLQEKICSRHdevmKIFCRTDQQcicFLCSMDEHKGhdtvsaaaesTEKQRELQESR--ADIQK-NIQDREKDVELLKQQVKTINVSAEQTVE-------------------------------------------------------------------------------------------------------------------------------------------------------------------------------------------------------------------------
>UPI001490859D	95	0.197	2.084E-16	13	158	425	6	169	563
-------------QLDrESFSCSICLDLLKNPVAIPCGHSYCMNCIKShWdgedVKREFSCPQCRQTFKPRPVLGKNTMLADLVEKLKKTRPDpalpSQSYAGPedvSCDVCTGRKrKACRSClqCmvCFCEEH---LQPHFDSPAYKKHKLVEPSKELQESVCSVHNEVMkmfCRTDQQ--------------------------------------------------------------------------------------------------------------------------------------------------------------------------------------------------------------------------------------------------------------------------
>A0A674F471	95	0.215	2.781E-16	6	151	425	0	152	182
------YEFVTNLLVQ--FLCSICLDVFTEPVSIPCGHNFCKACISGYWDTSDlcQCPMCKETFYRRPELRINTFISEMVAQFRKHNPvenledrRCKKHERLLELFCRTDQTCLCVLClkTDHKTHDT-VPLEEEYGERKAQ--LEKTEAeVQQMIQERLKKV---------------------------------------------------------------------------------------------------------------------------------------------------------------------------------------------------------------------------------------------------------------------------------
>UPI001016EBF7	95	0.204	2.781E-16	13	158	425	6	169	211
-------------QLDrDNVSCSICLDLLKDPVTIPCGHSYCMNCIKThWdgevWKKIYSCPQCRKEFIPKPVLEKNIMLASLVDDLKKtglqaahadHCYAgledvaCDVCTGRkMKAVKSCLTCSASYCGDHLQPHYDAPPL----QKHK---LVNPTNKLQENICSHHDevmKIFCRTDQQ--------------------------------------------------------------------------------------------------------------------------------------------------------------------------------------------------------------------------------------------------------------------------
>A0A2G8LB09	95	0.252	2.781E-16	3	162	425	26	210	221
---DRYF--LNPDSVSRHLFCSVCQEVFKDPQRAPCGHSFCRMCILRWLKQSKTCPEDRRPVRVQ-DLHTDFIVANIIGDQMVACSFrgkGCEFIGKLELLKCHTK-NCDFnpanlpeFLANDDNHQIQPsRDKSFSEsvlsPINAPTCSSDpdklptpakPSLKMRLFRNggdTREKLCAMFDNgkSENKE----------------------------------------------------------------------------------------------------------------------------------------------------------------------------------------------------------------------------------------------------------------------
>A0A672M3M9	95	0.212	2.781E-16	15	157	425	9	169	229
---------------EDQFSCSVCLDLLKDPVTIPCGHTYCKSCISEcWdqedWKRIYSCPQCRQTFSPRPvlILSKNVMFAEMVEKL--KKTRCQAAPAVLHAGSGDVQcDSCTgFkqkaVktCreCQSSYCQNHLEQHE--NLFRSKGhnLMTATGRLQEMICPQHDKmleIYCRTDQ---------------------------------------------------------------------------------------------------------------------------------------------------------------------------------------------------------------------------------------------------------------------------
>UPI0007B929C4	95	0.200	2.781E-16	7	194	425	8	233	235
-------EMEQSQFDQETFSCSICLDLLTDPVTTPCGHSYCMTCIKGhWNEEDQkrihSCPQCRETFIPRPVLKKNTMLAALVEQLKKtglqaapadHCYAgpedvaCDSCTGRkLNAIK-----SC-LVCLAS-FCEKHLQPHYDSAAFKKHKLVEPSKKFQENICSKHNKLlevfcrtdqkcicyLCTMDEHKGhetvsaavesTERQRELEERRG--NIQQrIQDQEKDVKLKPeTSNQ--------------------------------------------------------------------------------------------------------------------------------------------------------------------------------------------------------------------------------------
>A0A0S7HBL2	95	0.189	2.781E-16	5	173	425	15	229	275
-----QVAKSSANRISRDLTCSICLDLFKQPVSLPCDHTFCQGCIEGyWtgprgpgQGGTGSCPQCRKVYPGK-SYRPNRIVANIVESychgLEesgsagcladAECaerapapvPRCSRHREELKLYCEEDQELVCLVCGVSQEHRNHTMMcvQEAEQKYRgflnssMDSLkVELNTALQcdREVEDEVKKLkdhtadLKQRIEAQFSDLHQFLYQEEKL-----------------------------------------------------------------------------------------------------------------------------------------------------------------------------------------------------------------------------------------------------------
>A0A3B3TYM9	95	0.264	2.781E-16	16	183	425	23	170	290
----------------DNVSCSICLDLLKDPVTIPCGHSYCMNCIKDhWdgdQRRKSSCPQCREKFKRRPVLKKNIMLAALKHKLEV-----------MKIFCRTDQQFICYLCLMDEhkDHETVP----AESEVT-EKQKELQESRQQI----HQRIL---DQEKD---VKLLQQEVEAINVSADKAVE-------------------------------------------------------------------------------------------------------------------------------------------------------------------------------------------------------------------------------------------------
>A0A3B4AUK2	95	0.228	2.781E-16	16	151	425	8	145	381
----------------EDLTCPICRELFRDPVVVSCSHSFCKVCLENWWRDKPikTCAVCKRRSSRD--FPPlNLVLRNLVQTFaEQRehTPAedhlCSLHSEKLRLFClDHEEPVC-LVCRDSRIHkdHRFSPIEEVAED-----LREHL---RKSIKSLRDKL---------------------------------------------------------------------------------------------------------------------------------------------------------------------------------------------------------------------------------------------------------------------------------
>A0A3B5Q197	95	0.217	2.781E-16	16	196	425	10	225	394
----------------EKFSCSICLDLLKDPVTTSCGHSYCMSCIKDhWdVEDQKgihSCPQCRKTFNRRPDLQKNTLLAELVEDLKKTGLRhaladhCYAGPGDvACDVCTGRKmkavKSC-LVCLASYC-EDHLQPHYESHAFKKHKLVKAsvelqrnLCSRHdevmKIFCRTDQQsicYLCTMDEHKGhvtvPaaaertEKQKELQVRRQ--QIQQ-RIQDREEDMKLLQQEVE------------------------------------------------------------------------------------------------------------------------------------------------------------------------------------------------------------------------------------
>UPI0015E0BC90	95	0.222	2.781E-16	15	157	425	5	146	399
---------------EEDLCCPVCQDVFTDPVLLSCSHSFCKDCVKRWWRERPQqeCPVCERRSSRXMNLCEDFLQERGQRSSQALCSL---HSEKLSLFClDHQQLVC-VVCRDSEKHtdHRFRPIDEAARQHK-KELQETLEPLKEKLK-VSEFVKEKFDQ---------------------------------------------------------------------------------------------------------------------------------------------------------------------------------------------------------------------------------------------------------------------------
>A0A2I4C3N2	95	0.228	2.781E-16	15	157	425	5	145	452
---------------EEDLCCPVCQEVFRDPVVLSCSHSFCKVCVKNWWRQKSaqECPVCKRRSSKMD--PPNLVLqEKHQSSSEALCSL---HSEKLRLFClDHQEPVC-LVCRDSEKHtdHRFRPVDEAAQQHR-EKLLEALEPLKQKLE-LQKKVQCEFDQ---------------------------------------------------------------------------------------------------------------------------------------------------------------------------------------------------------------------------------------------------------------------------
>UPI00146D62B1	95	0.220	2.781E-16	15	157	425	5	154	462
---------------EEDLCCPVCREVFRDPVLLSCSHSFCKACLKNWWTGKPTreCPVCKIESSRR-NPPCYLVLKNLCETFllerDQRSPEalCSLHSEKLRLFClDHQQPVC-HICRDSEKHtdHTIRPIDEAAQQHR-KELQKSLQPLKKKLK-IFEEVKVKFDQ---------------------------------------------------------------------------------------------------------------------------------------------------------------------------------------------------------------------------------------------------------------------------
>A0A6P8G2P5	95	0.197	2.781E-16	13	141	425	3	142	474
-------------KLEEDFTCSVCCEVFKDPVILSCSHCFCKVCLQKfWkTKISRECPVCRRRSSKE-HPPPNLVLKNLCEtFLQQRSQRasagsevlCNLHSEKLNLFCLEDKQPVCVVCRDSKTHktYNFSPIDEAALDIK-EELKIKLEPLR-------------------------------------------------------------------------------------------------------------------------------------------------------------------------------------------------------------------------------------------------------------------------------------------
>A0A8D0BPE1	95	0.209	2.781E-16	2	173	425	8	190	480
--SRKRFRY--------EATCPICLSFFTSPVILDCGHSFCQICILRcWkeAGTNLSCPQCRRTVGR--KFKPNRSLSNLVEilsewDVSVakeireKAVPCQKHQQPMTLFCNDEQAALCVECEKSQEHngHTXVSAEEAAREYKetiSEYLMDLEEERKCILtykRNVEseRQYLSNL---TNTEKKKAVAQFIQL-----------------------------------------------------------------------------------------------------------------------------------------------------------------------------------------------------------------------------------------------------------
>A0A8C5N850	95	0.219	2.781E-16	14	148	425	10	171	481
--------------VKSDLSCAICLDLFKDPVILKCGHNFCRLCIcVHWDQNgedyGYQCPVCRAEFSKR-TFTKNYVVQNLVTKLndlgrlgstpassskPVKLDDdlsCDDHGEELKLYCHTDKRPICVVCRESRAHRShqVSPVSEVMNdmkiEFKVRG-MELNWQKSQCVKVIN------------------------------------------------------------------------------------------------------------------------------------------------------------------------------------------------------------------------------------------------------------------------------------
>F2QMQ6	95	0.250	2.781E-16	2	151	425	55	234	487
--SKAGFNYLSDEdsKIDlrtliyleplEHLNCPICQLPFIDPYTTICGHTYCYTCLEEALKSplGSRCPLDRTPLDiqnNDDVYPAPIIISNITDDLKVKCMNlerGCDWVGPRWQIKKHIVQECKYTQfeCNCTIEEPAIVDQDDNDrqkrqdDIKpqYRICKEWTERRHLLENDKGERI---------------------------------------------------------------------------------------------------------------------------------------------------------------------------------------------------------------------------------------------------------------------------------
>UPI00074FB001	95	0.197	2.781E-16	16	170	425	11	193	498
[truncated: 5,503,894 more chars]
