# Supplementary material for: Uncoupled evolution of the Polycomb system and deep origin of non-canonical PRC1
Source: Commun Biol. 2023 Nov 10;6:1144. doi: 10.1038/s42003-023-05501-x (PMC10638273; doi:10.1038/s42003-023-05501-x)
Supplement: Supplementary file 8 — Supplementary Data 5 [file 42003_2023_5501_MOESM8_ESM.zip › Supplementary Data 5/PCGF_putative_checks/PCGF_alphafold_remainedputative/PARTET031207_PCGF_63f22.result/PARTET031207_PCGF_63f22_unrelaxed_rank_1_model_3.pdb]

MODEL     1                                                                     
ATOM      1  N   MET A   1      -4.605 -12.138   3.454  1.00 38.56           N  
ATOM      2  CA  MET A   1      -4.952 -11.119   4.441  1.00 38.56           C  
ATOM      3  C   MET A   1      -5.271  -9.791   3.762  1.00 38.56           C  
ATOM      4  CB  MET A   1      -3.814 -10.933   5.446  1.00 38.56           C  
ATOM      5  O   MET A   1      -4.481  -9.296   2.956  1.00 38.56           O  
ATOM      6  CG  MET A   1      -3.678 -12.078   6.436  1.00 38.56           C  
ATOM      7  SD  MET A   1      -2.761 -11.593   7.950  1.00 38.56           S  
ATOM      8  CE  MET A   1      -2.874 -13.134   8.900  1.00 38.56           C  
ATOM      9  N   ILE A   2      -6.499  -9.457   3.263  1.00 35.40           N  
ATOM     10  CA  ILE A   2      -7.110  -8.272   2.669  1.00 35.40           C  
ATOM     11  C   ILE A   2      -6.947  -7.081   3.610  1.00 35.40           C  
ATOM     12  CB  ILE A   2      -8.604  -8.505   2.353  1.00 35.40           C  
ATOM     13  O   ILE A   2      -7.239  -7.181   4.804  1.00 35.40           O  
ATOM     14  CG1 ILE A   2      -8.757  -9.515   1.209  1.00 35.40           C  
ATOM     15  CG2 ILE A   2      -9.297  -7.183   2.013  1.00 35.40           C  
ATOM     16  CD1 ILE A   2     -10.176 -10.039   1.032  1.00 35.40           C  
ATOM     17  N   ARG A   3      -5.747  -6.374   3.873  1.00 49.66           N  
ATOM     18  CA  ARG A   3      -5.586  -5.077   4.523  1.00 49.66           C  
ATOM     19  C   ARG A   3      -6.940  -4.456   4.850  1.00 49.66           C  
ATOM     20  CB  ARG A   3      -4.775  -4.129   3.637  1.00 49.66           C  
ATOM     21  O   ARG A   3      -7.858  -4.486   4.027  1.00 49.66           O  
ATOM     22  CG  ARG A   3      -3.276  -4.183   3.886  1.00 49.66           C  
ATOM     23  CD  ARG A   3      -2.539  -3.082   3.137  1.00 49.66           C  
ATOM     24  NE  ARG A   3      -1.091  -3.231   3.248  1.00 49.66           N  
ATOM     25  NH1 ARG A   3      -0.600  -1.177   2.311  1.00 49.66           N  
ATOM     26  NH2 ARG A   3       1.092  -2.561   3.001  1.00 49.66           N  
ATOM     27  CZ  ARG A   3      -0.203  -2.323   2.853  1.00 49.66           C  
ATOM     28  N   GLU A   4      -7.170  -4.214   6.115  1.00 58.49           N  
ATOM     29  CA  GLU A   4      -8.332  -3.555   6.705  1.00 58.49           C  
ATOM     30  C   GLU A   4      -8.434  -2.103   6.248  1.00 58.49           C  
ATOM     31  CB  GLU A   4      -8.269  -3.621   8.233  1.00 58.49           C  
ATOM     32  O   GLU A   4      -7.471  -1.341   6.361  1.00 58.49           O  
ATOM     33  CG  GLU A   4      -9.069  -4.769   8.832  1.00 58.49           C  
ATOM     34  CD  GLU A   4      -8.851  -4.936  10.328  1.00 58.49           C  
ATOM     35  OE1 GLU A   4      -9.296  -5.960  10.895  1.00 58.49           O  
ATOM     36  OE2 GLU A   4      -8.232  -4.036  10.937  1.00 58.49           O  
ATOM     37  N   ARG A   5      -8.875  -1.821   5.154  1.00 71.86           N  
ATOM     38  CA  ARG A   5      -9.211  -0.481   4.682  1.00 71.86           C  
ATOM     39  C   ARG A   5      -9.470   0.462   5.852  1.00 71.86           C  
ATOM     40  CB  ARG A   5     -10.433  -0.525   3.763  1.00 71.86           C  
ATOM     41  O   ARG A   5     -10.111   0.081   6.833  1.00 71.86           O  
ATOM     42  CG  ARG A   5     -10.379   0.474   2.618  1.00 71.86           C  
ATOM     43  CD  ARG A   5     -11.605   0.371   1.721  1.00 71.86           C  
ATOM     44  NE  ARG A   5     -11.551   1.331   0.622  1.00 71.86           N  
ATOM     45  NH1 ARG A   5     -13.530   0.642  -0.350  1.00 71.86           N  
ATOM     46  NH2 ARG A   5     -12.319   2.347  -1.289  1.00 71.86           N  
ATOM     47  CZ  ARG A   5     -12.467   1.438  -0.336  1.00 71.86           C  
ATOM     48  N   GLN A   6      -8.927   1.625   5.671  1.00 82.92           N  
ATOM     49  CA  GLN A   6      -9.049   2.656   6.698  1.00 82.92           C  
ATOM     50  C   GLN A   6     -10.144   3.658   6.344  1.00 82.92           C  
ATOM     51  CB  GLN A   6      -7.716   3.381   6.891  1.00 82.92           C  
ATOM     52  O   GLN A   6     -10.515   4.496   7.169  1.00 82.92           O  
ATOM     53  CG  GLN A   6      -6.584   2.473   7.353  1.00 82.92           C  
ATOM     54  CD  GLN A   6      -5.252   3.195   7.441  1.00 82.92           C  
ATOM     55  NE2 GLN A   6      -4.226   2.491   7.907  1.00 82.92           N  
ATOM     56  OE1 GLN A   6      -5.146   4.375   7.092  1.00 82.92           O  
ATOM     57  N   PHE A   7     -10.655   3.524   5.073  1.00 88.34           N  
ATOM     58  CA  PHE A   7     -11.728   4.423   4.666  1.00 88.34           C  
ATOM     59  C   PHE A   7     -12.726   3.702   3.767  1.00 88.34           C  
ATOM     60  CB  PHE A   7     -11.159   5.648   3.943  1.00 88.34           C  
ATOM     61  O   PHE A   7     -12.433   2.625   3.245  1.00 88.34           O  
ATOM     62  CG  PHE A   7     -10.391   5.313   2.693  1.00 88.34           C  
ATOM     63  CD1 PHE A   7      -9.011   5.154   2.730  1.00 88.34           C  
ATOM     64  CD2 PHE A   7     -11.050   5.156   1.481  1.00 88.34           C  
ATOM     65  CE1 PHE A   7      -8.298   4.844   1.575  1.00 88.34           C  
ATOM     66  CE2 PHE A   7     -10.343   4.846   0.322  1.00 88.34           C  
ATOM     67  CZ  PHE A   7      -8.967   4.691   0.371  1.00 88.34           C  
ATOM     68  N   GLU A   8     -13.884   4.245   3.698  1.00 91.50           N  
ATOM     69  CA  GLU A   8     -14.939   3.795   2.795  1.00 91.50           C  
ATOM     70  C   GLU A   8     -15.347   4.901   1.826  1.00 91.50           C  
ATOM     71  CB  GLU A   8     -16.158   3.315   3.589  1.00 91.50           C  
ATOM     72  O   GLU A   8     -15.544   6.048   2.233  1.00 91.50           O  
ATOM     73  CG  GLU A   8     -17.272   2.749   2.721  1.00 91.50           C  
ATOM     74  CD  GLU A   8     -18.476   2.279   3.523  1.00 91.50           C  
ATOM     75  OE1 GLU A   8     -19.438   1.751   2.920  1.00 91.50           O  
ATOM     76  OE2 GLU A   8     -18.457   2.441   4.763  1.00 91.50           O  
ATOM     77  N   VAL A   9     -15.395   4.519   0.517  1.00 92.34           N  
ATOM     78  CA  VAL A   9     -15.813   5.472  -0.506  1.00 92.34           C  
ATOM     79  C   VAL A   9     -17.311   5.740  -0.382  1.00 92.34           C  
ATOM     80  CB  VAL A   9     -15.479   4.964  -1.926  1.00 92.34           C  
ATOM     81  O   VAL A   9     -18.114   4.805  -0.338  1.00 92.34           O  
ATOM     82  CG1 VAL A   9     -15.955   5.959  -2.982  1.00 92.34           C  
ATOM     83  CG2 VAL A   9     -13.978   4.712  -2.063  1.00 92.34           C  
ATOM     84  N   ILE A  10     -17.764   6.985  -0.190  1.00 92.00           N  
ATOM     85  CA  ILE A  10     -19.143   7.397   0.042  1.00 92.00           C  
ATOM     86  C   ILE A  10     -19.968   7.174  -1.223  1.00 92.00           C  
ATOM     87  CB  ILE A  10     -19.225   8.877   0.481  1.00 92.00           C  
ATOM     88  O   ILE A  10     -21.006   6.508  -1.186  1.00 92.00           O  
ATOM     89  CG1 ILE A  10     -18.549   9.067   1.844  1.00 92.00           C  
ATOM     90  CG2 ILE A  10     -20.681   9.348   0.522  1.00 92.00           C  
ATOM     91  CD1 ILE A  10     -18.480  10.517   2.303  1.00 92.00           C  
ATOM     92  N   LYS A  11     -19.555   7.649  -2.330  1.00 90.26           N  
ATOM     93  CA  LYS A  11     -20.271   7.476  -3.591  1.00 90.26           C  
ATOM     94  C   LYS A  11     -19.554   6.478  -4.497  1.00 90.26           C  
ATOM     95  CB  LYS A  11     -20.426   8.817  -4.309  1.00 90.26           C  
ATOM     96  O   LYS A  11     -19.043   6.849  -5.556  1.00 90.26           O  
ATOM     97  CG  LYS A  11     -21.236   9.845  -3.532  1.00 90.26           C  
ATOM     98  CD  LYS A  11     -21.356  11.156  -4.297  1.00 90.26           C  
ATOM     99  CE  LYS A  11     -22.127  12.200  -3.501  1.00 90.26           C  
ATOM    100  NZ  LYS A  11     -22.221  13.498  -4.234  1.00 90.26           N  
ATOM    101  N   THR A  12     -19.685   5.197  -4.155  1.00 85.28           N  
ATOM    102  CA  THR A  12     -18.942   4.123  -4.805  1.00 85.28           C  
ATOM    103  C   THR A  12     -19.407   3.941  -6.247  1.00 85.28           C  
ATOM    104  CB  THR A  12     -19.096   2.795  -4.042  1.00 85.28           C  
ATOM    105  O   THR A  12     -18.597   3.671  -7.137  1.00 85.28           O  
ATOM    106  CG2 THR A  12     -18.213   1.708  -4.645  1.00 85.28           C  
ATOM    107  OG1 THR A  12     -18.724   2.992  -2.672  1.00 85.28           O  
ATOM    108  N   GLN A  13     -20.722   4.166  -6.556  1.00 85.70           N  
ATOM    109  CA  GLN A  13     -21.325   3.911  -7.860  1.00 85.70           C  
ATOM    110  C   GLN A  13     -20.878   4.949  -8.886  1.00 85.70           C  
ATOM    111  CB  GLN A  13     -22.851   3.901  -7.755  1.00 85.70           C  
ATOM    112  O   GLN A  13     -20.925   4.698 -10.092  1.00 85.70           O  
ATOM    113  CG  GLN A  13     -23.399   2.783  -6.879  1.00 85.70           C  
ATOM    114  CD  GLN A  13     -24.904   2.862  -6.700  1.00 85.70           C  
ATOM    115  NE2 GLN A  13     -25.497   1.790  -6.184  1.00 85.70           N  
ATOM    116  OE1 GLN A  13     -25.528   3.878  -7.022  1.00 85.70           O  
ATOM    117  N   GLN A  14     -20.278   6.003  -8.408  1.00 86.98           N  
ATOM    118  CA  GLN A  14     -19.890   7.095  -9.295  1.00 86.98           C  
ATOM    119  C   GLN A  14     -18.393   7.062  -9.585  1.00 86.98           C  
ATOM    120  CB  GLN A  14     -20.278   8.444  -8.688  1.00 86.98           C  
ATOM    121  O   GLN A  14     -17.889   7.869 -10.370  1.00 86.98           O  
ATOM    122  CG  GLN A  14     -21.782   8.654  -8.568  1.00 86.98           C  
ATOM    123  CD  GLN A  14     -22.138   9.950  -7.864  1.00 86.98           C  
ATOM    124  NE2 GLN A  14     -23.403  10.087  -7.479  1.00 86.98           N  
ATOM    125  OE1 GLN A  14     -21.285  10.821  -7.668  1.00 86.98           O  
ATOM    126  N   VAL A  15     -17.743   6.095  -8.964  1.00 89.22           N  
ATOM    127  CA  VAL A  15     -16.295   6.034  -9.134  1.00 89.22           C  
ATOM    128  C   VAL A  15     -15.958   5.314 -10.437  1.00 89.22           C  
ATOM    129  CB  VAL A  15     -15.613   5.326  -7.942  1.00 89.22           C  
ATOM    130  O   VAL A  15     -16.466   4.221 -10.700  1.00 89.22           O  
ATOM    131  CG1 VAL A  15     -14.112   5.181  -8.187  1.00 89.22           C  
ATOM    132  CG2 VAL A  15     -15.874   6.093  -6.646  1.00 89.22           C  
ATOM    133  N   ASN A  16     -15.186   6.019 -11.313  1.00 92.52           N  
ATOM    134  CA  ASN A  16     -14.699   5.431 -12.555  1.00 92.52           C  
ATOM    135  C   ASN A  16     -13.901   4.155 -12.297  1.00 92.52           C  
ATOM    136  CB  ASN A  16     -13.849   6.440 -13.331  1.00 92.52           C  
ATOM    137  O   ASN A  16     -13.020   4.133 -11.436  1.00 92.52           O  
ATOM    138  CG  ASN A  16     -13.573   5.999 -14.755  1.00 92.52           C  
ATOM    139  ND2 ASN A  16     -13.646   6.938 -15.691  1.00 92.52           N  
ATOM    140  OD1 ASN A  16     -13.298   4.824 -15.012  1.00 92.52           O  
ATOM    141  N   GLN A  17     -14.203   3.063 -13.037  1.00 92.78           N  
ATOM    142  CA  GLN A  17     -13.558   1.765 -12.867  1.00 92.78           C  
ATOM    143  C   GLN A  17     -12.054   1.863 -13.103  1.00 92.78           C  
ATOM    144  CB  GLN A  17     -14.172   0.732 -13.813  1.00 92.78           C  
ATOM    145  O   GLN A  17     -11.290   1.020 -12.627  1.00 92.78           O  
ATOM    146  CG  GLN A  17     -13.996   1.069 -15.288  1.00 92.78           C  
ATOM    147  CD  GLN A  17     -14.686   0.074 -16.203  1.00 92.78           C  
ATOM    148  NE2 GLN A  17     -14.779   0.413 -17.484  1.00 92.78           N  
ATOM    149  OE1 GLN A  17     -15.130  -0.991 -15.762  1.00 92.78           O  
ATOM    150  N   HIS A  18     -11.608   2.934 -13.884  1.00 93.36           N  
ATOM    151  CA  HIS A  18     -10.202   3.120 -14.225  1.00 93.36           C  
ATOM    152  C   HIS A  18      -9.409   3.632 -13.027  1.00 93.36           C  
ATOM    153  CB  HIS A  18     -10.060   4.088 -15.401  1.00 93.36           C  
ATOM    154  O   HIS A  18      -8.179   3.709 -13.079  1.00 93.36           O  
ATOM    155  CG  HIS A  18     -10.697   3.597 -16.662  1.00 93.36           C  
ATOM    156  CD2 HIS A  18     -11.681   4.127 -17.426  1.00 93.36           C  
ATOM    157  ND1 HIS A  18     -10.327   2.418 -17.272  1.00 93.36           N  
ATOM    158  CE1 HIS A  18     -11.059   2.244 -18.360  1.00 93.36           C  
ATOM    159  NE2 HIS A  18     -11.888   3.267 -18.476  1.00 93.36           N  
ATOM    160  N   LEU A  19     -10.124   3.932 -11.994  1.00 94.41           N  
ATOM    161  CA  LEU A  19      -9.466   4.426 -10.790  1.00 94.41           C  
ATOM    162  C   LEU A  19      -9.328   3.318  -9.752  1.00 94.41           C  
ATOM    163  CB  LEU A  19     -10.246   5.603 -10.197  1.00 94.41           C  
ATOM    164  O   LEU A  19      -8.954   3.578  -8.606  1.00 94.41           O  
ATOM    165  CG  LEU A  19     -10.361   6.851 -11.074  1.00 94.41           C  
ATOM    166  CD1 LEU A  19     -11.233   7.899 -10.392  1.00 94.41           C  
ATOM    167  CD2 LEU A  19      -8.979   7.416 -11.384  1.00 94.41           C  
ATOM    168  N   LEU A  20      -9.604   2.121 -10.145  1.00 93.96           N  
ATOM    169  CA  LEU A  20      -9.521   0.979  -9.241  1.00 93.96           C  
ATOM    170  C   LEU A  20      -8.218   0.214  -9.450  1.00 93.96           C  
ATOM    171  CB  LEU A  20     -10.715   0.042  -9.449  1.00 93.96           C  
ATOM    172  O   LEU A  20      -7.763   0.053 -10.584  1.00 93.96           O  
ATOM    173  CG  LEU A  20     -12.101   0.662  -9.268  1.00 93.96           C  
ATOM    174  CD1 LEU A  20     -13.184  -0.389  -9.490  1.00 93.96           C  
ATOM    175  CD2 LEU A  20     -12.232   1.287  -7.884  1.00 93.96           C  
ATOM    176  N   CYS A  21      -7.639  -0.210  -8.359  1.00 94.68           N  
ATOM    177  CA  CYS A  21      -6.447  -1.050  -8.378  1.00 94.68           C  
ATOM    178  C   CYS A  21      -6.787  -2.468  -8.822  1.00 94.68           C  
ATOM    179  CB  CYS A  21      -5.791  -1.081  -6.998  1.00 94.68           C  
ATOM    180  O   CYS A  21      -7.701  -3.091  -8.279  1.00 94.68           O  
ATOM    181  SG  CYS A  21      -4.318  -2.124  -6.916  1.00 94.68           S  
ATOM    182  N   SER A  22      -6.051  -2.963  -9.801  1.00 94.55           N  
ATOM    183  CA  SER A  22      -6.350  -4.277 -10.360  1.00 94.55           C  
ATOM    184  C   SER A  22      -5.989  -5.389  -9.381  1.00 94.55           C  
ATOM    185  CB  SER A  22      -5.602  -4.483 -11.678  1.00 94.55           C  
ATOM    186  O   SER A  22      -6.444  -6.525  -9.529  1.00 94.55           O  
ATOM    187  OG  SER A  22      -4.201  -4.400 -11.478  1.00 94.55           O  
ATOM    188  N   ILE A  23      -5.163  -5.116  -8.378  1.00 92.06           N  
ATOM    189  CA  ILE A  23      -4.716  -6.102  -7.400  1.00 92.06           C  
ATOM    190  C   ILE A  23      -5.726  -6.190  -6.258  1.00 92.06           C  
ATOM    191  CB  ILE A  23      -3.314  -5.757  -6.850  1.00 92.06           C  
ATOM    192  O   ILE A  23      -6.235  -7.272  -5.953  1.00 92.06           O  
ATOM    193  CG1 ILE A  23      -2.281  -5.757  -7.983  1.00 92.06           C  
ATOM    194  CG2 ILE A  23      -2.912  -6.737  -5.744  1.00 92.06           C  
ATOM    195  CD1 ILE A  23      -0.899  -5.277  -7.561  1.00 92.06           C  
ATOM    196  N   CYS A  24      -6.160  -4.997  -5.725  1.00 93.16           N  
ATOM    197  CA  CYS A  24      -7.066  -5.053  -4.583  1.00 93.16           C  
ATOM    198  C   CYS A  24      -8.501  -4.768  -5.012  1.00 93.16           C  
ATOM    199  CB  CYS A  24      -6.637  -4.054  -3.509  1.00 93.16           C  
ATOM    200  O   CYS A  24      -9.434  -4.948  -4.228  1.00 93.16           O  
ATOM    201  SG  CYS A  24      -6.862  -2.327  -3.989  1.00 93.16           S  
ATOM    202  N   ARG A  25      -8.665  -4.288  -6.311  1.00 92.41           N  
ATOM    203  CA  ARG A  25      -9.963  -3.997  -6.910  1.00 92.41           C  
ATOM    204  C   ARG A  25     -10.677  -2.881  -6.154  1.00 92.41           C  
ATOM    205  CB  ARG A  25     -10.837  -5.253  -6.939  1.00 92.41           C  
ATOM    206  O   ARG A  25     -11.907  -2.872  -6.066  1.00 92.41           O  
ATOM    207  CG  ARG A  25     -10.254  -6.389  -7.764  1.00 92.41           C  
ATOM    208  CD  ARG A  25     -11.226  -7.555  -7.883  1.00 92.41           C  
ATOM    209  NE  ARG A  25     -10.648  -8.663  -8.639  1.00 92.41           N  
ATOM    210  NH1 ARG A  25     -12.572  -9.942  -8.633  1.00 92.41           N  
ATOM    211  NH2 ARG A  25     -10.679 -10.716  -9.667  1.00 92.41           N  
ATOM    212  CZ  ARG A  25     -11.301  -9.771  -8.978  1.00 92.41           C  
ATOM    213  N   GLU A  26      -9.976  -2.041  -5.622  1.00 91.04           N  
ATOM    214  CA  GLU A  26     -10.452  -0.853  -4.920  1.00 91.04           C  
ATOM    215  C   GLU A  26      -9.841   0.417  -5.506  1.00 91.04           C  
ATOM    216  CB  GLU A  26     -10.133  -0.948  -3.425  1.00 91.04           C  
ATOM    217  O   GLU A  26      -8.933   0.349  -6.336  1.00 91.04           O  
ATOM    218  CG  GLU A  26     -10.774  -2.143  -2.735  1.00 91.04           C  
ATOM    219  CD  GLU A  26     -10.458  -2.218  -1.250  1.00 91.04           C  
ATOM    220  OE1 GLU A  26     -10.946  -3.151  -0.572  1.00 91.04           O  
ATOM    221  OE2 GLU A  26      -9.717  -1.337  -0.760  1.00 91.04           O  
ATOM    222  N   VAL A  27     -10.420   1.621  -5.005  1.00 92.71           N  
ATOM    223  CA  VAL A  27      -9.878   2.901  -5.448  1.00 92.71           C  
ATOM    224  C   VAL A  27      -8.409   3.008  -5.045  1.00 92.71           C  
ATOM    225  CB  VAL A  27     -10.677   4.089  -4.866  1.00 92.71           C  
ATOM    226  O   VAL A  27      -8.027   2.588  -3.951  1.00 92.71           O  
ATOM    227  CG1 VAL A  27      -9.992   5.414  -5.194  1.00 92.71           C  
ATOM    228  CG2 VAL A  27     -12.109   4.078  -5.398  1.00 92.71           C  
ATOM    229  N   PHE A  28      -7.571   3.529  -5.935  1.00 92.88           N  
ATOM    230  CA  PHE A  28      -6.143   3.641  -5.663  1.00 92.88           C  
ATOM    231  C   PHE A  28      -5.899   4.341  -4.331  1.00 92.88           C  
ATOM    232  CB  PHE A  28      -5.437   4.400  -6.791  1.00 92.88           C  
ATOM    233  O   PHE A  28      -6.527   5.360  -4.035  1.00 92.88           O  
ATOM    234  CG  PHE A  28      -5.344   3.625  -8.078  1.00 92.88           C  
ATOM    235  CD1 PHE A  28      -4.786   2.353  -8.101  1.00 92.88           C  
ATOM    236  CD2 PHE A  28      -5.816   4.169  -9.265  1.00 92.88           C  
ATOM    237  CE1 PHE A  28      -4.698   1.633  -9.290  1.00 92.88           C  
ATOM    238  CE2 PHE A  28      -5.733   3.456 -10.458  1.00 92.88           C  
ATOM    239  CZ  PHE A  28      -5.172   2.189 -10.468  1.00 92.88           C  
ATOM    240  N   TYR A  29      -5.071   3.785  -3.478  1.00 90.39           N  
ATOM    241  CA  TYR A  29      -4.517   4.413  -2.283  1.00 90.39           C  
ATOM    242  C   TYR A  29      -3.005   4.564  -2.397  1.00 90.39           C  
ATOM    243  CB  TYR A  29      -4.868   3.597  -1.035  1.00 90.39           C  
ATOM    244  O   TYR A  29      -2.284   3.572  -2.525  1.00 90.39           O  
ATOM    245  CG  TYR A  29      -4.452   4.257   0.258  1.00 90.39           C  
ATOM    246  CD1 TYR A  29      -3.481   3.681   1.075  1.00 90.39           C  
ATOM    247  CD2 TYR A  29      -5.029   5.455   0.665  1.00 90.39           C  
ATOM    248  CE1 TYR A  29      -3.096   4.284   2.268  1.00 90.39           C  
ATOM    249  CE2 TYR A  29      -4.651   6.066   1.856  1.00 90.39           C  
ATOM    250  OH  TYR A  29      -3.308   6.076   3.829  1.00 90.39           O  
ATOM    251  CZ  TYR A  29      -3.686   5.475   2.649  1.00 90.39           C  
ATOM    252  N   ASN A  30      -2.484   5.769  -2.456  1.00 88.29           N  
ATOM    253  CA  ASN A  30      -1.075   6.053  -2.710  1.00 88.29           C  
ATOM    254  C   ASN A  30      -0.582   5.354  -3.974  1.00 88.29           C  
ATOM    255  CB  ASN A  30      -0.220   5.644  -1.509  1.00 88.29           C  
ATOM    256  O   ASN A  30       0.371   4.574  -3.925  1.00 88.29           O  
ATOM    257  CG  ASN A  30      -0.446   6.533  -0.302  1.00 88.29           C  
ATOM    258  ND2 ASN A  30      -0.062   6.047   0.872  1.00 88.29           N  
ATOM    259  OD1 ASN A  30      -0.961   7.648  -0.424  1.00 88.29           O  
ATOM    260  N   PRO A  31      -1.220   5.644  -5.111  1.00 93.72           N  
ATOM    261  CA  PRO A  31      -0.924   4.962  -6.372  1.00 93.72           C  
ATOM    262  C   PRO A  31       0.499   5.219  -6.862  1.00 93.72           C  
ATOM    263  CB  PRO A  31      -1.951   5.553  -7.342  1.00 93.72           C  
ATOM    264  O   PRO A  31       0.990   6.348  -6.779  1.00 93.72           O  
ATOM    265  CG  PRO A  31      -2.240   6.918  -6.808  1.00 93.72           C  
ATOM    266  CD  PRO A  31      -2.154   6.872  -5.309  1.00 93.72           C  
ATOM    267  N   ILE A  32       1.161   4.189  -7.376  1.00 91.24           N  
ATOM    268  CA  ILE A  32       2.482   4.262  -7.993  1.00 91.24           C  
ATOM    269  C   ILE A  32       2.413   3.732  -9.423  1.00 91.24           C  
ATOM    270  CB  ILE A  32       3.530   3.471  -7.178  1.00 91.24           C  
ATOM    271  O   ILE A  32       1.590   2.868  -9.733  1.00 91.24           O  
ATOM    272  CG1 ILE A  32       3.149   1.988  -7.114  1.00 91.24           C  
ATOM    273  CG2 ILE A  32       3.678   4.060  -5.772  1.00 91.24           C  
ATOM    274  CD1 ILE A  32       4.240   1.092  -6.544  1.00 91.24           C  
ATOM    275  N   ARG A  33       3.178   4.439 -10.246  1.00 92.16           N  
ATOM    276  CA  ARG A  33       3.237   4.042 -11.648  1.00 92.16           C  
ATOM    277  C   ARG A  33       4.422   3.117 -11.906  1.00 92.16           C  
ATOM    278  CB  ARG A  33       3.328   5.273 -12.553  1.00 92.16           C  
ATOM    279  O   ARG A  33       5.570   3.484 -11.650  1.00 92.16           O  
ATOM    280  CG  ARG A  33       3.206   4.959 -14.035  1.00 92.16           C  
ATOM    281  CD  ARG A  33       3.300   6.216 -14.888  1.00 92.16           C  
ATOM    282  NE  ARG A  33       2.305   7.210 -14.495  1.00 92.16           N  
ATOM    283  NH1 ARG A  33       2.930   8.767 -16.083  1.00 92.16           N  
ATOM    284  NH2 ARG A  33       1.215   9.227 -14.634  1.00 92.16           N  
ATOM    285  CZ  ARG A  33       2.153   8.399 -15.071  1.00 92.16           C  
ATOM    286  N   ALA A  34       4.012   1.866 -12.460  1.00 90.18           N  
ATOM    287  CA  ALA A  34       5.084   0.949 -12.837  1.00 90.18           C  
ATOM    288  C   ALA A  34       5.851   1.469 -14.050  1.00 90.18           C  
ATOM    289  CB  ALA A  34       4.520  -0.440 -13.125  1.00 90.18           C  
ATOM    290  O   ALA A  34       5.365   2.345 -14.770  1.00 90.18           O  
ATOM    291  N   THR A  35       6.994   0.898 -14.391  1.00 89.03           N  
ATOM    292  CA  THR A  35       7.816   1.368 -15.500  1.00 89.03           C  
ATOM    293  C   THR A  35       7.125   1.105 -16.835  1.00 89.03           C  
ATOM    294  CB  THR A  35       9.201   0.694 -15.494  1.00 89.03           C  
ATOM    295  O   THR A  35       7.441   1.746 -17.840  1.00 89.03           O  
ATOM    296  CG2 THR A  35      10.020   1.132 -14.285  1.00 89.03           C  
ATOM    297  OG1 THR A  35       9.033  -0.728 -15.453  1.00 89.03           O  
ATOM    298  N   CYS A  36       6.218   0.174 -16.784  1.00 92.67           N  
ATOM    299  CA  CYS A  36       5.471  -0.124 -18.000  1.00 92.67           C  
ATOM    300  C   CYS A  36       4.338   0.875 -18.203  1.00 92.67           C  
ATOM    301  CB  CYS A  36       4.908  -1.544 -17.949  1.00 92.67           C  
ATOM    302  O   CYS A  36       3.730   0.921 -19.274  1.00 92.67           O  
ATOM    303  SG  CYS A  36       3.797  -1.836 -16.555  1.00 92.67           S  
ATOM    304  N   GLY A  37       4.107   1.701 -17.141  1.00 92.71           N  
ATOM    305  CA  GLY A  37       3.092   2.738 -17.236  1.00 92.71           C  
ATOM    306  C   GLY A  37       1.799   2.373 -16.531  1.00 92.71           C  
ATOM    307  O   GLY A  37       0.899   3.205 -16.405  1.00 92.71           O  
ATOM    308  N   HIS A  38       1.591   1.149 -16.022  1.00 94.75           N  
ATOM    309  CA  HIS A  38       0.384   0.745 -15.310  1.00 94.75           C  
ATOM    310  C   HIS A  38       0.424   1.201 -13.855  1.00 94.75           C  
ATOM    311  CB  HIS A  38       0.203  -0.772 -15.380  1.00 94.75           C  
ATOM    312  O   HIS A  38       1.501   1.312 -13.264  1.00 94.75           O  
ATOM    313  CG  HIS A  38      -0.147  -1.273 -16.745  1.00 94.75           C  
ATOM    314  CD2 HIS A  38      -1.221  -1.030 -17.532  1.00 94.75           C  
ATOM    315  ND1 HIS A  38       0.662  -2.137 -17.451  1.00 94.75           N  
ATOM    316  CE1 HIS A  38       0.098  -2.405 -18.617  1.00 94.75           C  
ATOM    317  NE2 HIS A  38      -1.046  -1.746 -18.691  1.00 94.75           N  
ATOM    318  N   THR A  39      -0.717   1.554 -13.291  1.00 95.14           N  
ATOM    319  CA  THR A  39      -0.826   2.166 -11.972  1.00 95.14           C  
ATOM    320  C   THR A  39      -1.472   1.203 -10.980  1.00 95.14           C  
ATOM    321  CB  THR A  39      -1.641   3.472 -12.028  1.00 95.14           C  
ATOM    322  O   THR A  39      -2.461   0.542 -11.304  1.00 95.14           O  
ATOM    323  CG2 THR A  39      -1.737   4.120 -10.651  1.00 95.14           C  
ATOM    324  OG1 THR A  39      -1.006   4.386 -12.931  1.00 95.14           O  
ATOM    325  N   PHE A  40      -0.890   1.094  -9.770  1.00 94.17           N  
ATOM    326  CA  PHE A  40      -1.382   0.267  -8.675  1.00 94.17           C  
ATOM    327  C   PHE A  40      -1.266   1.002  -7.345  1.00 94.17           C  
ATOM    328  CB  PHE A  40      -0.614  -1.057  -8.612  1.00 94.17           C  
ATOM    329  O   PHE A  40      -0.585   2.026  -7.254  1.00 94.17           O  
ATOM    330  CG  PHE A  40      -0.567  -1.795  -9.922  1.00 94.17           C  
ATOM    331  CD1 PHE A  40      -1.572  -2.690 -10.267  1.00 94.17           C  
ATOM    332  CD2 PHE A  40       0.482  -1.594 -10.809  1.00 94.17           C  
ATOM    333  CE1 PHE A  40      -1.532  -3.375 -11.480  1.00 94.17           C  
ATOM    334  CE2 PHE A  40       0.529  -2.274 -12.023  1.00 94.17           C  
ATOM    335  CZ  PHE A  40      -0.479  -3.165 -12.356  1.00 94.17           C  
ATOM    336  N   CYS A  41      -2.011   0.410  -6.322  1.00 93.00           N  
ATOM    337  CA  CYS A  41      -1.669   0.883  -4.986  1.00 93.00           C  
ATOM    338  C   CYS A  41      -0.200   0.624  -4.675  1.00 93.00           C  
ATOM    339  CB  CYS A  41      -2.549   0.206  -3.936  1.00 93.00           C  
ATOM    340  O   CYS A  41       0.352  -0.403  -5.076  1.00 93.00           O  
ATOM    341  SG  CYS A  41      -4.309   0.565  -4.120  1.00 93.00           S  
ATOM    342  N   GLY A  42       0.501   1.569  -4.126  1.00 89.08           N  
ATOM    343  CA  GLY A  42       1.904   1.397  -3.784  1.00 89.08           C  
ATOM    344  C   GLY A  42       2.182   0.107  -3.037  1.00 89.08           C  
ATOM    345  O   GLY A  42       3.081  -0.651  -3.410  1.00 89.08           O  
ATOM    346  N   THR A  43       1.408  -0.159  -2.091  1.00 85.67           N  
ATOM    347  CA  THR A  43       1.605  -1.347  -1.268  1.00 85.67           C  
ATOM    348  C   THR A  43       1.252  -2.610  -2.048  1.00 85.67           C  
ATOM    349  CB  THR A  43       0.761  -1.281   0.018  1.00 85.67           C  
ATOM    350  O   THR A  43       1.903  -3.645  -1.892  1.00 85.67           O  
ATOM    351  CG2 THR A  43       1.218  -0.139   0.919  1.00 85.67           C  
ATOM    352  OG1 THR A  43      -0.614  -1.080  -0.330  1.00 85.67           O  
ATOM    353  N   CYS A  44       0.201  -2.498  -2.902  1.00 89.84           N  
ATOM    354  CA  CYS A  44      -0.210  -3.633  -3.721  1.00 89.84           C  
ATOM    355  C   CYS A  44       0.901  -4.047  -4.678  1.00 89.84           C  
ATOM    356  CB  CYS A  44      -1.475  -3.295  -4.509  1.00 89.84           C  
ATOM    357  O   CYS A  44       1.206  -5.234  -4.805  1.00 89.84           O  
ATOM    358  SG  CYS A  44      -2.955  -3.149  -3.484  1.00 89.84           S  
ATOM    359  N   LEU A  45       1.463  -3.038  -5.309  1.00 89.01           N  
ATOM    360  CA  LEU A  45       2.506  -3.352  -6.279  1.00 89.01           C  
ATOM    361  C   LEU A  45       3.768  -3.846  -5.579  1.00 89.01           C  
ATOM    362  CB  LEU A  45       2.830  -2.125  -7.135  1.00 89.01           C  
ATOM    363  O   LEU A  45       4.409  -4.792  -6.042  1.00 89.01           O  
ATOM    364  CG  LEU A  45       3.862  -2.326  -8.246  1.00 89.01           C  
ATOM    365  CD1 LEU A  45       3.428  -3.456  -9.174  1.00 89.01           C  
ATOM    366  CD2 LEU A  45       4.064  -1.033  -9.029  1.00 89.01           C  
ATOM    367  N   VAL A  46       4.082  -3.330  -4.477  1.00 84.09           N  
ATOM    368  CA  VAL A  46       5.266  -3.725  -3.721  1.00 84.09           C  
ATOM    369  C   VAL A  46       5.130  -5.178  -3.270  1.00 84.09           C  
ATOM    370  CB  VAL A  46       5.492  -2.807  -2.499  1.00 84.09           C  
ATOM    371  O   VAL A  46       6.074  -5.962  -3.390  1.00 84.09           O  
ATOM    372  CG1 VAL A  46       6.548  -3.398  -1.567  1.00 84.09           C  
ATOM    373  CG2 VAL A  46       5.899  -1.406  -2.954  1.00 84.09           C  
ATOM    374  N   ARG A  47       4.005  -5.468  -2.790  1.00 84.24           N  
ATOM    375  CA  ARG A  47       3.763  -6.842  -2.363  1.00 84.24           C  
ATOM    376  C   ARG A  47       3.853  -7.806  -3.542  1.00 84.24           C  
ATOM    377  CB  ARG A  47       2.393  -6.964  -1.691  1.00 84.24           C  
ATOM    378  O   ARG A  47       4.420  -8.893  -3.419  1.00 84.24           O  
ATOM    379  CG  ARG A  47       2.127  -8.329  -1.078  1.00 84.24           C  
ATOM    380  CD  ARG A  47       0.791  -8.370  -0.350  1.00 84.24           C  
ATOM    381  NE  ARG A  47       0.525  -9.689   0.216  1.00 84.24           N  
ATOM    382  NH1 ARG A  47      -0.650  -8.897   2.041  1.00 84.24           N  
ATOM    383  NH2 ARG A  47      -0.336 -11.151   1.764  1.00 84.24           N  
ATOM    384  CZ  ARG A  47      -0.153  -9.910   1.339  1.00 84.24           C  
ATOM    385  N   TRP A  48       3.339  -7.398  -4.603  1.00 88.06           N  
ATOM    386  CA  TRP A  48       3.327  -8.228  -5.803  1.00 88.06           C  
ATOM    387  C   TRP A  48       4.747  -8.514  -6.282  1.00 88.06           C  
ATOM    388  CB  TRP A  48       2.526  -7.551  -6.918  1.00 88.06           C  
ATOM    389  O   TRP A  48       5.089  -9.661  -6.579  1.00 88.06           O  
ATOM    390  CG  TRP A  48       2.562  -8.284  -8.225  1.00 88.06           C  
ATOM    391  CD1 TRP A  48       3.417  -8.065  -9.269  1.00 88.06           C  
ATOM    392  CD2 TRP A  48       1.700  -9.352  -8.629  1.00 88.06           C  
ATOM    393  CE2 TRP A  48       2.090  -9.734  -9.932  1.00 88.06           C  
ATOM    394  CE3 TRP A  48       0.635 -10.025  -8.016  1.00 88.06           C  
ATOM    395  NE1 TRP A  48       3.139  -8.934 -10.299  1.00 88.06           N  
ATOM    396  CH2 TRP A  48       0.413 -11.402 -10.009  1.00 88.06           C  
ATOM    397  CZ2 TRP A  48       1.452 -10.760 -10.632  1.00 88.06           C  
ATOM    398  CZ3 TRP A  48       0.001 -11.046  -8.714  1.00 88.06           C  
ATOM    399  N   ILE A  49       5.583  -7.546  -6.303  1.00 85.53           N  
ATOM    400  CA  ILE A  49       6.900  -7.694  -6.913  1.00 85.53           C  
ATOM    401  C   ILE A  49       7.805  -8.514  -5.996  1.00 85.53           C  
ATOM    402  CB  ILE A  49       7.543  -6.321  -7.211  1.00 85.53           C  
ATOM    403  O   ILE A  49       8.852  -9.005  -6.424  1.00 85.53           O  
ATOM    404  CG1 ILE A  49       7.696  -5.512  -5.918  1.00 85.53           C  
ATOM    405  CG2 ILE A  49       6.716  -5.550  -8.244  1.00 85.53           C  
ATOM    406  CD1 ILE A  49       8.510  -4.235  -6.079  1.00 85.53           C  
ATOM    407  N   GLN A  50       7.362  -8.626  -4.716  1.00 81.51           N  
ATOM    408  CA  GLN A  50       8.070  -9.526  -3.812  1.00 81.51           C  
ATOM    409  C   GLN A  50       7.875 -10.983  -4.221  1.00 81.51           C  
ATOM    410  CB  GLN A  50       7.602  -9.318  -2.371  1.00 81.51           C  
ATOM    411  O   GLN A  50       8.762 -11.815  -4.018  1.00 81.51           O  
ATOM    412  CG  GLN A  50       8.040  -7.991  -1.766  1.00 81.51           C  
ATOM    413  CD  GLN A  50       7.535  -7.796  -0.349  1.00 81.51           C  
ATOM    414  NE2 GLN A  50       8.092  -6.813   0.349  1.00 81.51           N  
ATOM    415  OE1 GLN A  50       6.651  -8.523   0.114  1.00 81.51           O  
ATOM    416  N   MET A  51       6.781 -11.243  -4.887  1.00 85.21           N  
ATOM    417  CA  MET A  51       6.458 -12.607  -5.298  1.00 85.21           C  
ATOM    418  C   MET A  51       6.812 -12.831  -6.764  1.00 85.21           C  
ATOM    419  CB  MET A  51       4.975 -12.902  -5.067  1.00 85.21           C  
ATOM    420  O   MET A  51       7.393 -13.859  -7.117  1.00 85.21           O  
ATOM    421  CG  MET A  51       4.553 -12.819  -3.609  1.00 85.21           C  
ATOM    422  SD  MET A  51       2.745 -13.041  -3.387  1.00 85.21           S  
ATOM    423  CE  MET A  51       2.587 -14.803  -3.790  1.00 85.21           C  
ATOM    424  N   LYS A  52       6.382 -11.898  -7.572  1.00 87.81           N  
ATOM    425  CA  LYS A  52       6.631 -11.944  -9.010  1.00 87.81           C  
ATOM    426  C   LYS A  52       7.210 -10.624  -9.510  1.00 87.81           C  
ATOM    427  CB  LYS A  52       5.343 -12.272  -9.767  1.00 87.81           C  
ATOM    428  O   LYS A  52       6.634  -9.559  -9.276  1.00 87.81           O  
ATOM    429  CG  LYS A  52       4.751 -13.631  -9.422  1.00 87.81           C  
ATOM    430  CD  LYS A  52       3.510 -13.928 -10.254  1.00 87.81           C  
ATOM    431  CE  LYS A  52       2.910 -15.281  -9.901  1.00 87.81           C  
ATOM    432  NZ  LYS A  52       1.676 -15.564 -10.693  1.00 87.81           N  
ATOM    433  N   LYS A  53       8.359 -10.710 -10.203  1.00 88.17           N  
ATOM    434  CA  LYS A  53       9.055  -9.520 -10.684  1.00 88.17           C  
ATOM    435  C   LYS A  53       8.505  -9.068 -12.033  1.00 88.17           C  
ATOM    436  CB  LYS A  53      10.558  -9.784 -10.792  1.00 88.17           C  
ATOM    437  O   LYS A  53       9.269  -8.757 -12.949  1.00 88.17           O  
ATOM    438  CG  LYS A  53      11.217 -10.161  -9.474  1.00 88.17           C  
ATOM    439  CD  LYS A  53      12.717 -10.365  -9.637  1.00 88.17           C  
ATOM    440  CE  LYS A  53      13.379 -10.736  -8.317  1.00 88.17           C  
ATOM    441  NZ  LYS A  53      14.841 -10.994  -8.483  1.00 88.17           N  
ATOM    442  N   SER A  54       7.204  -9.092 -12.197  1.00 90.93           N  
ATOM    443  CA  SER A  54       6.527  -8.657 -13.415  1.00 90.93           C  
ATOM    444  C   SER A  54       5.258  -7.876 -13.092  1.00 90.93           C  
ATOM    445  CB  SER A  54       6.185  -9.859 -14.297  1.00 90.93           C  
ATOM    446  O   SER A  54       4.692  -8.021 -12.006  1.00 90.93           O  
ATOM    447  OG  SER A  54       5.341 -10.765 -13.608  1.00 90.93           O  
ATOM    448  N   CYS A  55       4.890  -6.998 -14.135  1.00 93.01           N  
ATOM    449  CA  CYS A  55       3.647  -6.245 -14.020  1.00 93.01           C  
ATOM    450  C   CYS A  55       2.440  -7.175 -14.057  1.00 93.01           C  
ATOM    451  CB  CYS A  55       3.541  -5.213 -15.143  1.00 93.01           C  
ATOM    452  O   CYS A  55       2.345  -8.041 -14.928  1.00 93.01           O  
ATOM    453  SG  CYS A  55       1.947  -4.365 -15.204  1.00 93.01           S  
ATOM    454  N   PRO A  56       1.518  -7.007 -13.121  1.00 93.04           N  
ATOM    455  CA  PRO A  56       0.335  -7.870 -13.073  1.00 93.04           C  
ATOM    456  C   PRO A  56      -0.564  -7.706 -14.297  1.00 93.04           C  
ATOM    457  CB  PRO A  56      -0.384  -7.412 -11.802  1.00 93.04           C  
ATOM    458  O   PRO A  56      -1.344  -8.606 -14.619  1.00 93.04           O  
ATOM    459  CG  PRO A  56       0.684  -6.793 -10.960  1.00 93.04           C  
ATOM    460  CD  PRO A  56       1.674  -6.118 -11.866  1.00 93.04           C  
ATOM    461  N   LEU A  57      -0.395  -6.658 -15.074  1.00 94.70           N  
ATOM    462  CA  LEU A  57      -1.310  -6.373 -16.174  1.00 94.70           C  
ATOM    463  C   LEU A  57      -0.679  -6.734 -17.514  1.00 94.70           C  
ATOM    464  CB  LEU A  57      -1.714  -4.896 -16.167  1.00 94.70           C  
ATOM    465  O   LEU A  57      -1.344  -7.295 -18.388  1.00 94.70           O  
ATOM    466  CG  LEU A  57      -2.642  -4.452 -15.035  1.00 94.70           C  
ATOM    467  CD1 LEU A  57      -2.769  -2.933 -15.020  1.00 94.70           C  
ATOM    468  CD2 LEU A  57      -4.011  -5.107 -15.178  1.00 94.70           C  
ATOM    469  N   CYS A  58       0.618  -6.494 -17.603  1.00 96.45           N  
ATOM    470  CA  CYS A  58       1.174  -6.642 -18.943  1.00 96.45           C  
ATOM    471  C   CYS A  58       2.358  -7.602 -18.939  1.00 96.45           C  
ATOM    472  CB  CYS A  58       1.607  -5.285 -19.497  1.00 96.45           C  
ATOM    473  O   CYS A  58       2.940  -7.881 -19.989  1.00 96.45           O  
ATOM    474  SG  CYS A  58       3.077  -4.607 -18.694  1.00 96.45           S  
ATOM    475  N   ARG A  59       2.806  -7.976 -17.698  1.00 94.08           N  
ATOM    476  CA  ARG A  59       3.862  -8.963 -17.496  1.00 94.08           C  
ATOM    477  C   ARG A  59       5.230  -8.377 -17.825  1.00 94.08           C  
ATOM    478  CB  ARG A  59       3.605 -10.207 -18.349  1.00 94.08           C  
ATOM    479  O   ARG A  59       6.213  -9.111 -17.945  1.00 94.08           O  
ATOM    480  CG  ARG A  59       2.230 -10.823 -18.143  1.00 94.08           C  
ATOM    481  CD  ARG A  59       2.014 -11.250 -16.698  1.00 94.08           C  
ATOM    482  NE  ARG A  59       0.723 -11.908 -16.518  1.00 94.08           N  
ATOM    483  NH1 ARG A  59       0.879 -12.041 -14.217  1.00 94.08           N  
ATOM    484  NH2 ARG A  59      -0.971 -12.860 -15.294  1.00 94.08           N  
ATOM    485  CZ  ARG A  59       0.213 -12.268 -15.344  1.00 94.08           C  
ATOM    486  N   HIS A  60       5.254  -7.051 -18.061  1.00 92.56           N  
ATOM    487  CA  HIS A  60       6.526  -6.350 -18.196  1.00 92.56           C  
ATOM    488  C   HIS A  60       7.417  -6.586 -16.982  1.00 92.56           C  
ATOM    489  CB  HIS A  60       6.294  -4.851 -18.393  1.00 92.56           C  
ATOM    490  O   HIS A  60       6.950  -6.525 -15.842  1.00 92.56           O  
ATOM    491  CG  HIS A  60       7.547  -4.080 -18.664  1.00 92.56           C  
ATOM    492  CD2 HIS A  60       8.357  -3.382 -17.835  1.00 92.56           C  
ATOM    493  ND1 HIS A  60       8.093  -3.967 -19.924  1.00 92.56           N  
ATOM    494  CE1 HIS A  60       9.189  -3.230 -19.857  1.00 92.56           C  
ATOM    495  NE2 HIS A  60       9.372  -2.862 -18.601  1.00 92.56           N  
ATOM    496  N   LYS A  61       8.659  -6.951 -17.168  1.00 91.10           N  
ATOM    497  CA  LYS A  61       9.618  -7.207 -16.098  1.00 91.10           C  
ATOM    498  C   LYS A  61       9.855  -5.954 -15.260  1.00 91.10           C  
ATOM    499  CB  LYS A  61      10.942  -7.711 -16.674  1.00 91.10           C  
ATOM    500  O   LYS A  61      10.149  -4.886 -15.801  1.00 91.10           O  
ATOM    501  CG  LYS A  61      11.934  -8.184 -15.622  1.00 91.10           C  
ATOM    502  CD  LYS A  61      13.185  -8.777 -16.259  1.00 91.10           C  
ATOM    503  CE  LYS A  61      14.185  -9.237 -15.207  1.00 91.10           C  
ATOM    504  NZ  LYS A  61      15.429  -9.783 -15.827  1.00 91.10           N  
ATOM    505  N   LEU A  62       9.588  -6.040 -13.937  1.00 84.08           N  
ATOM    506  CA  LEU A  62       9.805  -4.967 -12.972  1.00 84.08           C  
ATOM    507  C   LEU A  62      10.994  -5.279 -12.071  1.00 84.08           C  
ATOM    508  CB  LEU A  62       8.550  -4.748 -12.123  1.00 84.08           C  
ATOM    509  O   LEU A  62      11.135  -6.406 -11.589  1.00 84.08           O  
ATOM    510  CG  LEU A  62       7.259  -4.445 -12.886  1.00 84.08           C  
ATOM    511  CD1 LEU A  62       6.083  -4.348 -11.920  1.00 84.08           C  
ATOM    512  CD2 LEU A  62       7.404  -3.158 -13.691  1.00 84.08           C  
ATOM    513  N   GLU A  63      12.025  -4.445 -11.968  1.00 75.53           N  
ATOM    514  CA  GLU A  63      13.199  -4.665 -11.129  1.00 75.53           C  
ATOM    515  C   GLU A  63      12.924  -4.271  -9.680  1.00 75.53           C  
ATOM    516  CB  GLU A  63      14.399  -3.881 -11.667  1.00 75.53           C  
ATOM    517  O   GLU A  63      12.180  -3.324  -9.420  1.00 75.53           O  
ATOM    518  CG  GLU A  63      14.884  -4.358 -13.029  1.00 75.53           C  
ATOM    519  CD  GLU A  63      16.010  -3.509 -13.596  1.00 75.53           C  
ATOM    520  OE1 GLU A  63      16.421  -3.742 -14.756  1.00 75.53           O  
ATOM    521  OE2 GLU A  63      16.485  -2.603 -12.875  1.00 75.53           O  
ATOM    522  N   ARG A  64      13.397  -5.018  -8.656  1.00 64.64           N  
ATOM    523  CA  ARG A  64      13.201  -4.866  -7.217  1.00 64.64           C  
ATOM    524  C   ARG A  64      13.813  -3.562  -6.717  1.00 64.64           C  
ATOM    525  CB  ARG A  64      13.807  -6.052  -6.464  1.00 64.64           C  
ATOM    526  O   ARG A  64      13.270  -2.922  -5.813  1.00 64.64           O  
ATOM    527  CG  ARG A  64      12.882  -7.255  -6.363  1.00 64.64           C  
ATOM    528  CD  ARG A  64      13.403  -8.285  -5.370  1.00 64.64           C  
ATOM    529  NE  ARG A  64      14.504  -9.063  -5.929  1.00 64.64           N  
ATOM    530  NH1 ARG A  64      13.533 -11.119  -5.517  1.00 64.64           N  
ATOM    531  NH2 ARG A  64      15.593 -10.999  -6.515  1.00 64.64           N  
ATOM    532  CZ  ARG A  64      14.541 -10.392  -5.986  1.00 64.64           C  
ATOM    533  N   ASN A  65      14.879  -3.154  -7.361  1.00 58.73           N  
ATOM    534  CA  ASN A  65      15.610  -1.983  -6.889  1.00 58.73           C  
ATOM    535  C   ASN A  65      15.068  -0.697  -7.509  1.00 58.73           C  
ATOM    536  CB  ASN A  65      17.104  -2.127  -7.185  1.00 58.73           C  
ATOM    537  O   ASN A  65      15.645   0.376  -7.324  1.00 58.73           O  
ATOM    538  CG  ASN A  65      17.707  -3.368  -6.557  1.00 58.73           C  
ATOM    539  ND2 ASN A  65      18.840  -3.811  -7.089  1.00 58.73           N  
ATOM    540  OD1 ASN A  65      17.158  -3.924  -5.602  1.00 58.73           O  
ATOM    541  N   TYR A  66      13.851  -0.926  -8.077  1.00 61.94           N  
ATOM    542  CA  TYR A  66      13.393   0.288  -8.742  1.00 61.94           C  
ATOM    543  C   TYR A  66      12.569   1.151  -7.795  1.00 61.94           C  
ATOM    544  CB  TYR A  66      12.566  -0.060  -9.984  1.00 61.94           C  
ATOM    545  O   TYR A  66      11.851   0.632  -6.938  1.00 61.94           O  
ATOM    546  CG  TYR A  66      12.469   1.068 -10.984  1.00 61.94           C  
ATOM    547  CD1 TYR A  66      11.357   1.906 -11.011  1.00 61.94           C  
ATOM    548  CD2 TYR A  66      13.488   1.296 -11.902  1.00 61.94           C  
ATOM    549  CE1 TYR A  66      11.263   2.945 -11.931  1.00 61.94           C  
ATOM    550  CE2 TYR A  66      13.404   2.332 -12.827  1.00 61.94           C  
ATOM    551  OH  TYR A  66      12.201   4.177 -13.747  1.00 61.94           O  
ATOM    552  CZ  TYR A  66      12.290   3.150 -12.833  1.00 61.94           C  
ATOM    553  N   GLN A  67      12.933   2.493  -7.772  1.00 67.15           N  
ATOM    554  CA  GLN A  67      12.204   3.600  -7.162  1.00 67.15           C  
ATOM    555  C   GLN A  67      10.952   3.944  -7.964  1.00 67.15           C  
ATOM    556  CB  GLN A  67      13.103   4.832  -7.038  1.00 67.15           C  
ATOM    557  O   GLN A  67      11.037   4.250  -9.155  1.00 67.15           O  
ATOM    558  CG  GLN A  67      14.084   4.763  -5.875  1.00 67.15           C  
ATOM    559  CD  GLN A  67      15.025   5.952  -5.830  1.00 67.15           C  
ATOM    560  NE2 GLN A  67      16.042   5.871  -4.979  1.00 67.15           N  
ATOM    561  OE1 GLN A  67      14.840   6.935  -6.555  1.00 67.15           O  
ATOM    562  N   PHE A  68       9.905   3.259  -7.660  1.00 74.88           N  
ATOM    563  CA  PHE A  68       8.635   3.610  -8.285  1.00 74.88           C  
ATOM    564  C   PHE A  68       8.212   5.021  -7.896  1.00 74.88           C  
ATOM    565  CB  PHE A  68       7.545   2.608  -7.891  1.00 74.88           C  
ATOM    566  O   PHE A  68       8.490   5.474  -6.784  1.00 74.88           O  
ATOM    567  CG  PHE A  68       7.845   1.192  -8.303  1.00 74.88           C  
ATOM    568  CD1 PHE A  68       7.710   0.795  -9.628  1.00 74.88           C  
ATOM    569  CD2 PHE A  68       8.263   0.257  -7.365  1.00 74.88           C  
ATOM    570  CE1 PHE A  68       7.987  -0.515 -10.012  1.00 74.88           C  
ATOM    571  CE2 PHE A  68       8.541  -1.054  -7.741  1.00 74.88           C  
ATOM    572  CZ  PHE A  68       8.402  -1.438  -9.065  1.00 74.88           C  
ATOM    573  N   ASP A  69       7.787   5.658  -9.014  1.00 82.48           N  
ATOM    574  CA  ASP A  69       7.317   7.024  -8.802  1.00 82.48           C  
ATOM    575  C   ASP A  69       5.822   7.049  -8.490  1.00 82.48           C  
ATOM    576  CB  ASP A  69       7.612   7.889 -10.029  1.00 82.48           C  
ATOM    577  O   ASP A  69       5.063   6.221  -8.997  1.00 82.48           O  
ATOM    578  CG  ASP A  69       9.097   8.105 -10.259  1.00 82.48           C  
ATOM    579  OD1 ASP A  69       9.856   8.225  -9.273  1.00 82.48           O  
ATOM    580  OD2 ASP A  69       9.512   8.159 -11.437  1.00 82.48           O  
ATOM    581  N   LYS A  70       5.519   7.927  -7.601  1.00 87.67           N  
ATOM    582  CA  LYS A  70       4.103   8.205  -7.376  1.00 87.67           C  
ATOM    583  C   LYS A  70       3.414   8.630  -8.670  1.00 87.67           C  
ATOM    584  CB  LYS A  70       3.932   9.290  -6.311  1.00 87.67           C  
ATOM    585  O   LYS A  70       4.000   9.342  -9.487  1.00 87.67           O  
ATOM    586  CG  LYS A  70       4.340   8.853  -4.912  1.00 87.67           C  
ATOM    587  CD  LYS A  70       4.055   9.939  -3.882  1.00 87.67           C  
ATOM    588  CE  LYS A  70       4.506   9.521  -2.489  1.00 87.67           C  
ATOM    589  NZ  LYS A  70       4.276  10.603  -1.485  1.00 87.67           N  
ATOM    590  N   ASP A  71       2.313   8.020  -8.906  1.00 92.70           N  
ATOM    591  CA  ASP A  71       1.485   8.509 -10.004  1.00 92.70           C  
ATOM    592  C   ASP A  71       0.723   9.769  -9.599  1.00 92.70           C  
ATOM    593  CB  ASP A  71       0.505   7.426 -10.460  1.00 92.70           C  
ATOM    594  O   ASP A  71      -0.345   9.686  -8.989  1.00 92.70           O  
ATOM    595  CG  ASP A  71      -0.163   7.751 -11.785  1.00 92.70           C  
ATOM    596  OD1 ASP A  71      -0.327   8.947 -12.108  1.00 92.70           O  
ATOM    597  OD2 ASP A  71      -0.530   6.802 -12.511  1.00 92.70           O  
ATOM    598  N   ILE A  72       1.322  10.945  -9.911  1.00 93.14           N  
ATOM    599  CA  ILE A  72       0.871  12.243  -9.423  1.00 93.14           C  
ATOM    600  C   ILE A  72      -0.559  12.503  -9.891  1.00 93.14           C  
ATOM    601  CB  ILE A  72       1.804  13.380  -9.896  1.00 93.14           C  
ATOM    602  O   ILE A  72      -1.403  12.952  -9.111  1.00 93.14           O  
ATOM    603  CG1 ILE A  72       3.217  13.179  -9.336  1.00 93.14           C  
ATOM    604  CG2 ILE A  72       1.242  14.745  -9.488  1.00 93.14           C  
ATOM    605  CD1 ILE A  72       4.245  14.160  -9.884  1.00 93.14           C  
ATOM    606  N   LEU A  73      -0.791  12.207 -11.188  1.00 94.94           N  
ATOM    607  CA  LEU A  73      -2.120  12.461 -11.734  1.00 94.94           C  
ATOM    608  C   LEU A  73      -3.166  11.590 -11.046  1.00 94.94           C  
ATOM    609  CB  LEU A  73      -2.138  12.205 -13.243  1.00 94.94           C  
ATOM    610  O   LEU A  73      -4.223  12.081 -10.645  1.00 94.94           O  
ATOM    611  CG  LEU A  73      -3.464  12.464 -13.959  1.00 94.94           C  
ATOM    612  CD1 LEU A  73      -3.851  13.935 -13.842  1.00 94.94           C  
ATOM    613  CD2 LEU A  73      -3.372  12.045 -15.422  1.00 94.94           C  
ATOM    614  N   ALA A  74      -2.881  10.284 -10.960  1.00 94.39           N  
ATOM    615  CA  ALA A  74      -3.815   9.381 -10.293  1.00 94.39           C  
ATOM    616  C   ALA A  74      -4.047   9.803  -8.845  1.00 94.39           C  
ATOM    617  CB  ALA A  74      -3.298   7.945 -10.350  1.00 94.39           C  
ATOM    618  O   ALA A  74      -5.174   9.741  -8.348  1.00 94.39           O  
ATOM    619  N   THR A  75      -2.996  10.221  -8.153  1.00 94.05           N  
ATOM    620  CA  THR A  75      -3.092  10.692  -6.776  1.00 94.05           C  
ATOM    621  C   THR A  75      -4.034  11.888  -6.678  1.00 94.05           C  
ATOM    622  CB  THR A  75      -1.709  11.077  -6.220  1.00 94.05           C  
ATOM    623  O   THR A  75      -4.863  11.960  -5.768  1.00 94.05           O  
ATOM    624  CG2 THR A  75      -1.819  11.620  -4.799  1.00 94.05           C  
ATOM    625  OG1 THR A  75      -0.863   9.920  -6.213  1.00 94.05           O  
ATOM    626  N   LYS A  76      -3.947  12.806  -7.604  1.00 94.58           N  
ATOM    627  CA  LYS A  76      -4.782  14.004  -7.608  1.00 94.58           C  
ATOM    628  C   LYS A  76      -6.239  13.657  -7.900  1.00 94.58           C  
ATOM    629  CB  LYS A  76      -4.269  15.013  -8.636  1.00 94.58           C  
ATOM    630  O   LYS A  76      -7.149  14.183  -7.256  1.00 94.58           O  
ATOM    631  CG  LYS A  76      -2.956  15.679  -8.248  1.00 94.58           C  
ATOM    632  CD  LYS A  76      -2.575  16.779  -9.230  1.00 94.58           C  
ATOM    633  CE  LYS A  76      -1.301  17.495  -8.802  1.00 94.58           C  
ATOM    634  NZ  LYS A  76      -0.908  18.556  -9.777  1.00 94.58           N  
ATOM    635  N   ILE A  77      -6.425  12.730  -8.832  1.00 95.28           N  
ATOM    636  CA  ILE A  77      -7.777  12.374  -9.250  1.00 95.28           C  
ATOM    637  C   ILE A  77      -8.489  11.635  -8.119  1.00 95.28           C  
ATOM    638  CB  ILE A  77      -7.763  11.509 -10.531  1.00 95.28           C  
ATOM    639  O   ILE A  77      -9.606  11.995  -7.741  1.00 95.28           O  
ATOM    640  CG1 ILE A  77      -7.184  12.304 -11.706  1.00 95.28           C  
ATOM    641  CG2 ILE A  77      -9.171  11.000 -10.853  1.00 95.28           C  
ATOM    642  CD1 ILE A  77      -7.025  11.492 -12.984  1.00 95.28           C  
ATOM    643  N   VAL A  78      -7.824  10.638  -7.581  1.00 94.58           N  
ATOM    644  CA  VAL A  78      -8.460   9.856  -6.526  1.00 94.58           C  
ATOM    645  C   VAL A  78      -8.570  10.697  -5.256  1.00 94.58           C  
ATOM    646  CB  VAL A  78      -7.681   8.553  -6.236  1.00 94.58           C  
ATOM    647  O   VAL A  78      -9.390  10.407  -4.381  1.00 94.58           O  
ATOM    648  CG1 VAL A  78      -7.717   7.623  -7.447  1.00 94.58           C  
ATOM    649  CG2 VAL A  78      -6.239   8.870  -5.845  1.00 94.58           C  
ATOM    650  N   GLY A  79      -7.726  11.714  -5.069  1.00 94.14           N  
ATOM    651  CA  GLY A  79      -7.743  12.621  -3.932  1.00 94.14           C  
ATOM    652  C   GLY A  79      -9.054  13.370  -3.786  1.00 94.14           C  
ATOM    653  O   GLY A  79      -9.429  13.767  -2.681  1.00 94.14           O  
ATOM    654  N   ASP A  80      -9.813  13.521  -4.856  1.00 94.84           N  
ATOM    655  CA  ASP A  80     -11.059  14.282  -4.857  1.00 94.84           C  
ATOM    656  C   ASP A  80     -12.245  13.394  -4.486  1.00 94.84           C  
ATOM    657  CB  ASP A  80     -11.293  14.928  -6.224  1.00 94.84           C  
ATOM    658  O   ASP A  80     -13.366  13.881  -4.328  1.00 94.84           O  
ATOM    659  CG  ASP A  80     -10.283  16.014  -6.547  1.00 94.84           C  
ATOM    660  OD1 ASP A  80      -9.732  16.633  -5.611  1.00 94.84           O  
ATOM    661  OD2 ASP A  80     -10.038  16.256  -7.749  1.00 94.84           O  
ATOM    662  N   ILE A  81     -11.939  12.138  -4.268  1.00 94.47           N  
ATOM    663  CA  ILE A  81     -13.010  11.199  -3.953  1.00 94.47           C  
ATOM    664  C   ILE A  81     -13.397  11.332  -2.482  1.00 94.47           C  
ATOM    665  CB  ILE A  81     -12.597   9.744  -4.269  1.00 94.47           C  
ATOM    666  O   ILE A  81     -12.529  11.435  -1.612  1.00 94.47           O  
ATOM    667  CG1 ILE A  81     -12.399   9.561  -5.778  1.00 94.47           C  
ATOM    668  CG2 ILE A  81     -13.638   8.758  -3.731  1.00 94.47           C  
ATOM    669  CD1 ILE A  81     -11.819   8.208  -6.167  1.00 94.47           C  
ATOM    670  N   GLU A  82     -14.692  11.398  -2.237  1.00 95.91           N  
ATOM    671  CA  GLU A  82     -15.221  11.519  -0.882  1.00 95.91           C  
ATOM    672  C   GLU A  82     -15.228  10.169  -0.170  1.00 95.91           C  
ATOM    673  CB  GLU A  82     -16.634  12.108  -0.907  1.00 95.91           C  
ATOM    674  O   GLU A  82     -15.750   9.185  -0.698  1.00 95.91           O  
ATOM    675  CG  GLU A  82     -16.693  13.543  -1.409  1.00 95.91           C  
ATOM    676  CD  GLU A  82     -18.085  14.149  -1.331  1.00 95.91           C  
ATOM    677  OE1 GLU A  82     -18.215  15.390  -1.442  1.00 95.91           O  
ATOM    678  OE2 GLU A  82     -19.055  13.377  -1.157  1.00 95.91           O  
ATOM    679  N   VAL A  83     -14.659  10.278   1.077  1.00 94.26           N  
ATOM    680  CA  VAL A  83     -14.528   9.033   1.826  1.00 94.26           C  
ATOM    681  C   VAL A  83     -14.969   9.250   3.272  1.00 94.26           C  
ATOM    682  CB  VAL A  83     -13.079   8.496   1.786  1.00 94.26           C  
ATOM    683  O   VAL A  83     -15.074  10.390   3.731  1.00 94.26           O  
ATOM    684  CG1 VAL A  83     -12.647   8.218   0.347  1.00 94.26           C  
ATOM    685  CG2 VAL A  83     -12.125   9.486   2.452  1.00 94.26           C  
ATOM    686  N   LYS A  84     -15.322   8.157   3.842  1.00 93.50           N  
ATOM    687  CA  LYS A  84     -15.650   8.118   5.264  1.00 93.50           C  
ATOM    688  C   LYS A  84     -14.647   7.266   6.037  1.00 93.50           C  
ATOM    689  CB  LYS A  84     -17.066   7.580   5.474  1.00 93.50           C  
ATOM    690  O   LYS A  84     -14.265   6.185   5.585  1.00 93.50           O  
ATOM    691  CG  LYS A  84     -17.119   6.243   6.200  1.00 93.50           C  
ATOM    692  CD  LYS A  84     -18.553   5.768   6.393  1.00 93.50           C  
ATOM    693  CE  LYS A  84     -18.605   4.407   7.072  1.00 93.50           C  
ATOM    694  NZ  LYS A  84     -20.005   3.898   7.186  1.00 93.50           N  
ATOM    695  N   CYS A  85     -14.171   7.892   7.131  1.00 90.45           N  
ATOM    696  CA  CYS A  85     -13.215   7.187   7.977  1.00 90.45           C  
ATOM    697  C   CYS A  85     -13.873   6.005   8.677  1.00 90.45           C  
ATOM    698  CB  CYS A  85     -12.615   8.136   9.014  1.00 90.45           C  
ATOM    699  O   CYS A  85     -14.896   6.165   9.346  1.00 90.45           O  
ATOM    700  SG  CYS A  85     -11.458   7.338  10.148  1.00 90.45           S  
ATOM    701  N   LEU A  86     -13.410   4.829   8.402  1.00 87.33           N  
ATOM    702  CA  LEU A  86     -13.970   3.625   9.008  1.00 87.33           C  
ATOM    703  C   LEU A  86     -13.565   3.516  10.474  1.00 87.33           C  
ATOM    704  CB  LEU A  86     -13.513   2.379   8.245  1.00 87.33           C  
ATOM    705  O   LEU A  86     -14.145   2.729  11.225  1.00 87.33           O  
ATOM    706  CG  LEU A  86     -14.094   2.190   6.843  1.00 87.33           C  
ATOM    707  CD1 LEU A  86     -13.521   0.934   6.196  1.00 87.33           C  
ATOM    708  CD2 LEU A  86     -15.617   2.121   6.901  1.00 87.33           C  
ATOM    709  N   ARG A  87     -12.609   4.321  10.943  1.00 82.53           N  
ATOM    710  CA  ARG A  87     -12.126   4.285  12.320  1.00 82.53           C  
ATOM    711  C   ARG A  87     -13.010   5.129  13.232  1.00 82.53           C  
ATOM    712  CB  ARG A  87     -10.678   4.774  12.395  1.00 82.53           C  
ATOM    713  O   ARG A  87     -13.577   4.620  14.201  1.00 82.53           O  
ATOM    714  CG  ARG A  87      -9.668   3.800  11.810  1.00 82.53           C  
ATOM    715  CD  ARG A  87      -8.239   4.194  12.155  1.00 82.53           C  
ATOM    716  NE  ARG A  87      -7.768   5.297  11.322  1.00 82.53           N  
ATOM    717  NH1 ARG A  87      -5.562   5.130  11.988  1.00 82.53           N  
ATOM    718  NH2 ARG A  87      -6.188   6.729  10.470  1.00 82.53           N  
ATOM    719  CZ  ARG A  87      -6.507   5.716  11.262  1.00 82.53           C  
ATOM    720  N   CYS A  88     -13.224   6.336  12.861  1.00 85.00           N  
ATOM    721  CA  CYS A  88     -14.038   7.206  13.701  1.00 85.00           C  
ATOM    722  C   CYS A  88     -15.484   7.233  13.219  1.00 85.00           C  
ATOM    723  CB  CYS A  88     -13.470   8.625  13.714  1.00 85.00           C  
ATOM    724  O   CYS A  88     -16.367   7.734  13.918  1.00 85.00           O  
ATOM    725  SG  CYS A  88     -13.620   9.483  12.132  1.00 85.00           S  
ATOM    726  N   GLN A  89     -15.748   6.666  12.129  1.00 85.17           N  
ATOM    727  CA  GLN A  89     -17.060   6.563  11.499  1.00 85.17           C  
ATOM    728  C   GLN A  89     -17.763   7.916  11.469  1.00 85.17           C  
ATOM    729  CB  GLN A  89     -17.927   5.536  12.228  1.00 85.17           C  
ATOM    730  O   GLN A  89     -18.939   8.003  11.107  1.00 85.17           O  
ATOM    731  CG  GLN A  89     -17.405   4.109  12.129  1.00 85.17           C  
ATOM    732  CD  GLN A  89     -17.550   3.526  10.735  1.00 85.17           C  
ATOM    733  NE2 GLN A  89     -16.747   2.512  10.430  1.00 85.17           N  
ATOM    734  OE1 GLN A  89     -18.377   3.983   9.940  1.00 85.17           O  
ATOM    735  N   SER A  90     -17.169   8.911  11.898  1.00 86.83           N  
ATOM    736  CA  SER A  90     -17.835  10.208  11.964  1.00 86.83           C  
ATOM    737  C   SER A  90     -17.221  11.196  10.977  1.00 86.83           C  
ATOM    738  CB  SER A  90     -17.760  10.778  13.381  1.00 86.83           C  
ATOM    739  O   SER A  90     -17.899  12.107  10.499  1.00 86.83           O  
ATOM    740  OG  SER A  90     -16.413  10.906  13.802  1.00 86.83           O  
ATOM    741  N   TRP A  91     -16.068  10.982  10.544  1.00 91.46           N  
ATOM    742  CA  TRP A  91     -15.396  11.909   9.640  1.00 91.46           C  
ATOM    743  C   TRP A  91     -15.705  11.572   8.185  1.00 91.46           C  
ATOM    744  CB  TRP A  91     -13.883  11.886   9.872  1.00 91.46           C  
ATOM    745  O   TRP A  91     -15.690  10.402   7.796  1.00 91.46           O  
ATOM    746  CG  TRP A  91     -13.118  12.836   9.000  1.00 91.46           C  
ATOM    747  CD1 TRP A  91     -12.842  14.150   9.258  1.00 91.46           C  
ATOM    748  CD2 TRP A  91     -12.535  12.546   7.726  1.00 91.46           C  
ATOM    749  CE2 TRP A  91     -11.919  13.732   7.268  1.00 91.46           C  
ATOM    750  CE3 TRP A  91     -12.471  11.397   6.927  1.00 91.46           C  
ATOM    751  NE1 TRP A  91     -12.121  14.695   8.220  1.00 91.46           N  
ATOM    752  CH2 TRP A  91     -11.202  12.662   5.283  1.00 91.46           C  
ATOM    753  CZ2 TRP A  91     -11.249  13.801   6.045  1.00 91.46           C  
ATOM    754  CZ3 TRP A  91     -11.804  11.467   5.710  1.00 91.46           C  
ATOM    755  N   GLU A  92     -16.040  12.600   7.440  1.00 93.80           N  
ATOM    756  CA  GLU A  92     -16.240  12.512   5.997  1.00 93.80           C  
ATOM    757  C   GLU A  92     -15.484  13.619   5.267  1.00 93.80           C  
ATOM    758  CB  GLU A  92     -17.731  12.580   5.656  1.00 93.80           C  
ATOM    759  O   GLU A  92     -15.407  14.749   5.752  1.00 93.80           O  
ATOM    760  CG  GLU A  92     -18.544  11.426   6.222  1.00 93.80           C  
ATOM    761  CD  GLU A  92     -20.018  11.492   5.854  1.00 93.80           C  
ATOM    762  OE1 GLU A  92     -20.794  10.613   6.292  1.00 93.80           O  
ATOM    763  OE2 GLU A  92     -20.400  12.431   5.120  1.00 93.80           O  
ATOM    764  N   GLY A  93     -14.863  13.307   4.277  1.00 94.40           N  
ATOM    765  CA  GLY A  93     -14.128  14.252   3.451  1.00 94.40           C  
ATOM    766  C   GLY A  93     -13.478  13.607   2.241  1.00 94.40           C  
ATOM    767  O   GLY A  93     -13.858  12.505   1.839  1.00 94.40           O  
ATOM    768  N   THR A  94     -12.597  14.424   1.577  1.00 95.54           N  
ATOM    769  CA  THR A  94     -11.904  13.887   0.412  1.00 95.54           C  
ATOM    770  C   THR A  94     -10.757  12.974   0.837  1.00 95.54           C  
ATOM    771  CB  THR A  94     -11.359  15.016  -0.483  1.00 95.54           C  
ATOM    772  O   THR A  94     -10.263  13.073   1.963  1.00 95.54           O  
ATOM    773  CG2 THR A  94     -12.469  15.979  -0.890  1.00 95.54           C  
ATOM    774  OG1 THR A  94     -10.351  15.741   0.232  1.00 95.54           O  
ATOM    775  N   LEU A  95     -10.446  12.017  -0.093  1.00 93.05           N  
ATOM    776  CA  LEU A  95      -9.341  11.113   0.207  1.00 93.05           C  
ATOM    777  C   LEU A  95      -8.065  11.894   0.501  1.00 93.05           C  
ATOM    778  CB  LEU A  95      -9.107  10.149  -0.959  1.00 93.05           C  
ATOM    779  O   LEU A  95      -7.273  11.497   1.359  1.00 93.05           O  
ATOM    780  CG  LEU A  95      -8.076   9.043  -0.727  1.00 93.05           C  
ATOM    781  CD1 LEU A  95      -8.436   8.234   0.516  1.00 93.05           C  
ATOM    782  CD2 LEU A  95      -7.978   8.137  -1.950  1.00 93.05           C  
ATOM    783  N   ALA A  96      -7.839  13.020  -0.168  1.00 92.71           N  
ATOM    784  CA  ALA A  96      -6.696  13.895   0.080  1.00 92.71           C  
ATOM    785  C   ALA A  96      -6.703  14.414   1.515  1.00 92.71           C  
ATOM    786  CB  ALA A  96      -6.696  15.062  -0.905  1.00 92.71           C  
ATOM    787  O   ALA A  96      -5.658  14.464   2.169  1.00 92.71           O  
ATOM    788  N   GLN A  97      -7.892  14.757   2.042  1.00 93.41           N  
ATOM    789  CA  GLN A  97      -8.052  15.279   3.396  1.00 93.41           C  
ATOM    790  C   GLN A  97      -7.939  14.164   4.432  1.00 93.41           C  
ATOM    791  CB  GLN A  97      -9.396  15.995   3.540  1.00 93.41           C  
ATOM    792  O   GLN A  97      -7.619  14.420   5.594  1.00 93.41           O  
ATOM    793  CG  GLN A  97      -9.487  17.295   2.752  1.00 93.41           C  
ATOM    794  CD  GLN A  97     -10.903  17.832   2.667  1.00 93.41           C  
ATOM    795  NE2 GLN A  97     -11.031  19.132   2.426  1.00 93.41           N  
ATOM    796  OE1 GLN A  97     -11.875  17.084   2.814  1.00 93.41           O  
ATOM    797  N   PHE A  98      -8.257  12.982   3.930  1.00 90.51           N  
ATOM    798  CA  PHE A  98      -8.221  11.825   4.816  1.00 90.51           C  
ATOM    799  C   PHE A  98      -6.811  11.592   5.346  1.00 90.51           C  
ATOM    800  CB  PHE A  98      -8.722  10.573   4.088  1.00 90.51           C  
ATOM    801  O   PHE A  98      -6.634  11.192   6.498  1.00 90.51           O  
ATOM    802  CG  PHE A  98      -8.713   9.332   4.938  1.00 90.51           C  
ATOM    803  CD1 PHE A  98      -7.804   8.310   4.692  1.00 90.51           C  
ATOM    804  CD2 PHE A  98      -9.615   9.187   5.984  1.00 90.51           C  
ATOM    805  CE1 PHE A  98      -7.794   7.160   5.478  1.00 90.51           C  
ATOM    806  CE2 PHE A  98      -9.611   8.040   6.774  1.00 90.51           C  
ATOM    807  CZ  PHE A  98      -8.700   7.028   6.519  1.00 90.51           C  
ATOM    808  N   LYS A  99      -5.783  11.929   4.541  1.00 84.43           N  
ATOM    809  CA  LYS A  99      -4.394  11.772   4.962  1.00 84.43           C  
ATOM    810  C   LYS A  99      -4.101  12.598   6.211  1.00 84.43           C  
ATOM    811  CB  LYS A  99      -3.442  12.173   3.834  1.00 84.43           C  
ATOM    812  O   LYS A  99      -3.458  12.115   7.145  1.00 84.43           O  
ATOM    813  CG  LYS A  99      -3.435  11.208   2.658  1.00 84.43           C  
ATOM    814  CD  LYS A  99      -2.430  11.631   1.594  1.00 84.43           C  
ATOM    815  CE  LYS A  99      -2.475  10.709   0.383  1.00 84.43           C  
ATOM    816  NZ  LYS A  99      -1.509  11.135  -0.674  1.00 84.43           N  
ATOM    817  N   GLN A 100      -4.522  13.762   6.199  1.00 86.75           N  
ATOM    818  CA  GLN A 100      -4.341  14.648   7.343  1.00 86.75           C  
ATOM    819  C   GLN A 100      -5.224  14.223   8.513  1.00 86.75           C  
ATOM    820  CB  GLN A 100      -4.646  16.096   6.955  1.00 86.75           C  
ATOM    821  O   GLN A 100      -4.809  14.301   9.671  1.00 86.75           O  
ATOM    822  CG  GLN A 100      -4.314  17.108   8.044  1.00 86.75           C  
ATOM    823  CD  GLN A 100      -4.384  18.542   7.554  1.00 86.75           C  
ATOM    824  NE2 GLN A 100      -3.708  19.443   8.258  1.00 86.75           N  
ATOM    825  OE1 GLN A 100      -5.040  18.837   6.549  1.00 86.75           O  
ATOM    826  N   HIS A 101      -6.444  13.799   8.180  1.00 87.15           N  
ATOM    827  CA  HIS A 101      -7.354  13.318   9.213  1.00 87.15           C  
ATOM    828  C   HIS A 101      -6.753  12.139   9.971  1.00 87.15           C  
ATOM    829  CB  HIS A 101      -8.697  12.919   8.601  1.00 87.15           C  
ATOM    830  O   HIS A 101      -6.787  12.105  11.204  1.00 87.15           O  
ATOM    831  CG  HIS A 101      -9.547  12.088   9.509  1.00 87.15           C  
ATOM    832  CD2 HIS A 101      -9.849  10.768   9.483  1.00 87.15           C  
ATOM    833  ND1 HIS A 101     -10.204  12.613  10.600  1.00 87.15           N  
ATOM    834  CE1 HIS A 101     -10.874  11.649  11.209  1.00 87.15           C  
ATOM    835  NE2 HIS A 101     -10.676  10.520  10.551  1.00 87.15           N  
ATOM    836  N   LYS A 102      -6.237  11.245   9.237  1.00 79.75           N  
ATOM    837  CA  LYS A 102      -5.625  10.044   9.800  1.00 79.75           C  
ATOM    838  C   LYS A 102      -4.445  10.398  10.700  1.00 79.75           C  
ATOM    839  CB  LYS A 102      -5.170   9.101   8.685  1.00 79.75           C  
ATOM    840  O   LYS A 102      -4.256   9.787  11.753  1.00 79.75           O  
ATOM    841  CG  LYS A 102      -4.560   7.800   9.186  1.00 79.75           C  
ATOM    842  CD  LYS A 102      -4.047   6.944   8.035  1.00 79.75           C  
ATOM    843  CE  LYS A 102      -3.302   5.715   8.540  1.00 79.75           C  
ATOM    844  NZ  LYS A 102      -2.763   4.894   7.416  1.00 79.75           N  
ATOM    845  N   LYS A 103      -3.583  11.362  10.387  1.00 79.01           N  
ATOM    846  CA  LYS A 103      -2.363  11.744  11.093  1.00 79.01           C  
ATOM    847  C   LYS A 103      -2.684  12.530  12.360  1.00 79.01           C  
ATOM    848  CB  LYS A 103      -1.452  12.568  10.182  1.00 79.01           C  
ATOM    849  O   LYS A 103      -2.055  12.325  13.401  1.00 79.01           O  
ATOM    850  CG  LYS A 103      -0.754  11.753   9.103  1.00 79.01           C  
ATOM    851  CD  LYS A 103       0.211  12.608   8.292  1.00 79.01           C  
ATOM    852  CE  LYS A 103       0.870  11.806   7.178  1.00 79.01           C  
ATOM    853  NZ  LYS A 103       1.796  12.648   6.363  1.00 79.01           N  
ATOM    854  N   SER A 104      -3.656  13.308  12.379  1.00 75.46           N  
ATOM    855  CA  SER A 104      -3.727  14.211  13.524  1.00 75.46           C  
ATOM    856  C   SER A 104      -5.171  14.438  13.959  1.00 75.46           C  
ATOM    857  CB  SER A 104      -3.069  15.551  13.192  1.00 75.46           C  
ATOM    858  O   SER A 104      -5.425  14.853  15.092  1.00 75.46           O  
ATOM    859  OG  SER A 104      -3.736  16.187  12.116  1.00 75.46           O  
ATOM    860  N   GLN A 105      -6.190  14.181  13.204  1.00 69.13           N  
ATOM    861  CA  GLN A 105      -7.532  14.678  13.489  1.00 69.13           C  
ATOM    862  C   GLN A 105      -8.474  13.536  13.857  1.00 69.13           C  
ATOM    863  CB  GLN A 105      -8.085  15.450  12.290  1.00 69.13           C  
ATOM    864  O   GLN A 105      -9.610  13.771  14.274  1.00 69.13           O  
ATOM    865  CG  GLN A 105      -7.289  16.701  11.943  1.00 69.13           C  
ATOM    866  CD  GLN A 105      -7.799  17.393  10.693  1.00 69.13           C  
ATOM    867  NE2 GLN A 105      -7.148  18.488  10.314  1.00 69.13           N  
ATOM    868  OE1 GLN A 105      -8.770  16.948  10.073  1.00 69.13           O  
ATOM    869  N   CYS A 106      -7.991  12.263  13.649  1.00 75.55           N  
ATOM    870  CA  CYS A 106      -8.899  11.168  13.972  1.00 75.55           C  
ATOM    871  C   CYS A 106      -8.914  10.897  15.472  1.00 75.55           C  
ATOM    872  CB  CYS A 106      -8.499   9.900  13.219  1.00 75.55           C  
ATOM    873  O   CYS A 106      -7.859  10.761  16.093  1.00 75.55           O  
ATOM    874  SG  CYS A 106      -9.650   8.526  13.444  1.00 75.55           S  
ATOM    875  N   THR A 107     -10.099  11.014  16.183  1.00 67.70           N  
ATOM    876  CA  THR A 107     -10.390  10.902  17.608  1.00 67.70           C  
ATOM    877  C   THR A 107     -10.047   9.507  18.122  1.00 67.70           C  
ATOM    878  CB  THR A 107     -11.869  11.211  17.902  1.00 67.70           C  
ATOM    879  O   THR A 107      -9.857   9.311  19.324  1.00 67.70           O  
ATOM    880  CG2 THR A 107     -12.119  12.715  17.945  1.00 67.70           C  
ATOM    881  OG1 THR A 107     -12.685  10.632  16.876  1.00 67.70           O  
ATOM    882  N   TYR A 108      -9.921   8.600  17.098  1.00 60.59           N  
ATOM    883  CA  TYR A 108      -9.608   7.245  17.539  1.00 60.59           C  
ATOM    884  C   TYR A 108      -8.115   7.090  17.805  1.00 60.59           C  
ATOM    885  CB  TYR A 108     -10.061   6.221  16.494  1.00 60.59           C  
ATOM    886  O   TYR A 108      -7.680   6.080  18.363  1.00 60.59           O  
ATOM    887  CG  TYR A 108     -10.042   4.796  16.993  1.00 60.59           C  
ATOM    888  CD1 TYR A 108      -9.003   3.933  16.652  1.00 60.59           C  
ATOM    889  CD2 TYR A 108     -11.062   4.311  17.804  1.00 60.59           C  
ATOM    890  CE1 TYR A 108      -8.982   2.618  17.107  1.00 60.59           C  
ATOM    891  CE2 TYR A 108     -11.051   2.998  18.265  1.00 60.59           C  
ATOM    892  OH  TYR A 108      -9.992   0.861  18.365  1.00 60.59           O  
ATOM    893  CZ  TYR A 108     -10.008   2.161  17.912  1.00 60.59           C  
ATOM    894  N   ILE A 109      -7.328   8.207  17.680  1.00 50.90           N  
ATOM    895  CA  ILE A 109      -5.927   8.203  18.089  1.00 50.90           C  
ATOM    896  C   ILE A 109      -5.834   8.277  19.611  1.00 50.90           C  
ATOM    897  CB  ILE A 109      -5.148   9.372  17.447  1.00 50.90           C  
ATOM    898  O   ILE A 109      -4.960   7.651  20.217  1.00 50.90           O  
ATOM    899  CG1 ILE A 109      -5.132   9.229  15.920  1.00 50.90           C  
ATOM    900  CG2 ILE A 109      -3.724   9.444  18.005  1.00 50.90           C  
ATOM    901  CD1 ILE A 109      -4.626  10.465  15.188  1.00 50.90           C  
ATOM    902  N   SER A 110      -7.046   8.570  20.378  1.00 46.17           N  
ATOM    903  CA  SER A 110      -6.819   8.901  21.781  1.00 46.17           C  
ATOM    904  C   SER A 110      -7.156   7.723  22.689  1.00 46.17           C  
ATOM    905  CB  SER A 110      -7.649  10.120  22.185  1.00 46.17           C  
ATOM    906  O   SER A 110      -6.568   7.572  23.762  1.00 46.17           O  
ATOM    907  OG  SER A 110      -9.007   9.948  21.818  1.00 46.17           O  
ATOM    908  N   THR A 111      -7.629   6.531  22.241  1.00 38.21           N  
ATOM    909  CA  THR A 111      -7.755   5.556  23.318  1.00 38.21           C  
ATOM    910  C   THR A 111      -6.916   4.315  23.025  1.00 38.21           C  
ATOM    911  CB  THR A 111      -9.224   5.146  23.531  1.00 38.21           C  
ATOM    912  O   THR A 111      -6.564   3.567  23.940  1.00 38.21           O  
ATOM    913  CG2 THR A 111     -10.046   6.308  24.078  1.00 38.21           C  
ATOM    914  OG1 THR A 111      -9.784   4.727  22.280  1.00 38.21           O  
ATOM    915  N   ASN A 112      -5.982   4.367  22.163  1.00 35.84           N  
ATOM    916  CA  ASN A 112      -5.072   3.233  22.053  1.00 35.84           C  
ATOM    917  C   ASN A 112      -3.786   3.615  21.324  1.00 35.84           C  
ATOM    918  CB  ASN A 112      -5.756   2.062  21.344  1.00 35.84           C  
ATOM    919  O   ASN A 112      -3.791   3.807  20.107  1.00 35.84           O  
ATOM    920  CG  ASN A 112      -6.045   0.903  22.277  1.00 35.84           C  
ATOM    921  ND2 ASN A 112      -6.678  -0.139  21.750  1.00 35.84           N  
ATOM    922  OD1 ASN A 112      -5.702   0.943  23.461  1.00 35.84           O  
ATOM    923  N   ASN A 113      -3.117   4.700  21.751  1.00 40.26           N  
ATOM    924  CA  ASN A 113      -1.724   4.927  21.381  1.00 40.26           C  
ATOM    925  C   ASN A 113      -1.015   3.620  21.040  1.00 40.26           C  
ATOM    926  CB  ASN A 113      -0.983   5.657  22.502  1.00 40.26           C  
ATOM    927  O   ASN A 113       0.143   3.628  20.619  1.00 40.26           O  
ATOM    928  CG  ASN A 113      -1.100   7.165  22.395  1.00 40.26           C  
ATOM    929  ND2 ASN A 113      -0.606   7.872  23.405  1.00 40.26           N  
ATOM    930  OD1 ASN A 113      -1.630   7.690  21.412  1.00 40.26           O  
ATOM    931  N   GLU A 114      -1.735   2.400  20.789  1.00 39.15           N  
ATOM    932  CA  GLU A 114      -1.047   1.123  20.623  1.00 39.15           C  
ATOM    933  C   GLU A 114      -1.370   0.495  19.270  1.00 39.15           C  
ATOM    934  CB  GLU A 114      -1.422   0.160  21.753  1.00 39.15           C  
ATOM    935  O   GLU A 114      -0.629  -0.363  18.786  1.00 39.15           O  
ATOM    936  CG  GLU A 114      -0.844   0.546  23.107  1.00 39.15           C  
ATOM    937  CD  GLU A 114      -1.168  -0.454  24.205  1.00 39.15           C  
ATOM    938  OE1 GLU A 114      -0.661  -0.296  25.339  1.00 39.15           O  
ATOM    939  OE2 GLU A 114      -1.935  -1.404  23.929  1.00 39.15           O  
ATOM    940  N   ILE A 115      -1.939   1.189  18.303  1.00 35.18           N  
ATOM    941  CA  ILE A 115      -2.011   0.486  17.026  1.00 35.18           C  
ATOM    942  C   ILE A 115      -1.724   1.458  15.885  1.00 35.18           C  
ATOM    943  CB  ILE A 115      -3.389  -0.184  16.827  1.00 35.18           C  
ATOM    944  O   ILE A 115      -1.662   1.057  14.720  1.00 35.18           O  
ATOM    945  CG1 ILE A 115      -3.660  -1.194  17.948  1.00 35.18           C  
ATOM    946  CG2 ILE A 115      -3.469  -0.856  15.453  1.00 35.18           C  
ATOM    947  CD1 ILE A 115      -5.067  -1.775  17.931  1.00 35.18           C  
ATOM    948  N   HIS A 116      -0.908   2.560  16.195  1.00 31.95           N  
ATOM    949  CA  HIS A 116      -0.930   3.650  15.227  1.00 31.95           C  
ATOM    950  C   HIS A 116       0.406   3.770  14.502  1.00 31.95           C  
ATOM    951  CB  HIS A 116      -1.274   4.972  15.916  1.00 31.95           C  
ATOM    952  O   HIS A 116       0.485   4.379  13.432  1.00 31.95           O  
ATOM    953  CG  HIS A 116      -2.709   5.368  15.771  1.00 31.95           C  
ATOM    954  CD2 HIS A 116      -3.651   5.653  16.702  1.00 31.95           C  
ATOM    955  ND1 HIS A 116      -3.323   5.506  14.545  1.00 31.95           N  
ATOM    956  CE1 HIS A 116      -4.584   5.861  14.729  1.00 31.95           C  
ATOM    957  NE2 HIS A 116      -4.808   5.957  16.028  1.00 31.95           N  
ATOM    958  N   GLN A 117       1.020   2.752  14.035  1.00 35.54           N  
ATOM    959  CA  GLN A 117       2.073   2.994  13.056  1.00 35.54           C  
ATOM    960  C   GLN A 117       2.458   1.707  12.332  1.00 35.54           C  
ATOM    961  CB  GLN A 117       3.303   3.605  13.729  1.00 35.54           C  
ATOM    962  O   GLN A 117       3.284   1.726  11.417  1.00 35.54           O  
ATOM    963  CG  GLN A 117       3.199   5.107  13.955  1.00 35.54           C  
ATOM    964  CD  GLN A 117       4.446   5.694  14.588  1.00 35.54           C  
ATOM    965  NE2 GLN A 117       4.514   7.020  14.646  1.00 35.54           N  
ATOM    966  OE1 GLN A 117       5.342   4.962  15.021  1.00 35.54           O  
ATOM    967  N   ASP A 118       1.771   0.508  12.712  1.00 31.83           N  
ATOM    968  CA  ASP A 118       2.276  -0.775  12.234  1.00 31.83           C  
ATOM    969  C   ASP A 118       1.761  -1.079  10.829  1.00 31.83           C  
ATOM    970  CB  ASP A 118       1.880  -1.899  13.194  1.00 31.83           C  
ATOM    971  O   ASP A 118       2.059  -2.136  10.269  1.00 31.83           O  
ATOM    972  CG  ASP A 118       2.808  -2.012  14.390  1.00 31.83           C  
ATOM    973  OD1 ASP A 118       3.903  -1.408  14.373  1.00 31.83           O  
ATOM    974  OD2 ASP A 118       2.444  -2.714  15.359  1.00 31.83           O  
ATOM    975  N   ALA A 119       1.687  -0.125   9.924  1.00 30.54           N  
ATOM    976  CA  ALA A 119       1.897  -0.568   8.548  1.00 30.54           C  
ATOM    977  C   ALA A 119       2.866   0.356   7.816  1.00 30.54           C  
ATOM    978  CB  ALA A 119       0.567  -0.639   7.802  1.00 30.54           C  
ATOM    979  O   ALA A 119       2.666   1.573   7.781  1.00 30.54           O  
ATOM    980  N   ILE A 120       3.977   0.870   8.393  1.00 34.11           N  
ATOM    981  CA  ILE A 120       4.980   1.398   7.474  1.00 34.11           C  
ATOM    982  C   ILE A 120       4.391   1.496   6.068  1.00 34.11           C  
ATOM    983  CB  ILE A 120       6.252   0.522   7.463  1.00 34.11           C  
ATOM    984  O   ILE A 120       3.987   0.486   5.486  1.00 34.11           O  
ATOM    985  CG1 ILE A 120       6.875   0.467   8.863  1.00 34.11           C  
ATOM    986  CG2 ILE A 120       7.260   1.046   6.436  1.00 34.11           C  
ATOM    987  CD1 ILE A 120       8.008  -0.541   8.997  1.00 34.11           C  
ATOM    988  N   GLU A 121       3.338   2.281   5.817  1.00 40.87           N  
ATOM    989  CA  GLU A 121       2.893   2.817   4.534  1.00 40.87           C  
ATOM    990  C   GLU A 121       4.077   3.110   3.618  1.00 40.87           C  
ATOM    991  CB  GLU A 121       2.060   4.085   4.741  1.00 40.87           C  
ATOM    992  O   GLU A 121       4.996   3.840   3.996  1.00 40.87           O  
ATOM    993  CG  GLU A 121       0.628   3.816   5.181  1.00 40.87           C  
ATOM    994  CD  GLU A 121      -0.176   5.084   5.414  1.00 40.87           C  
ATOM    995  OE1 GLU A 121      -1.350   4.989   5.838  1.00 40.87           O  
ATOM    996  OE2 GLU A 121       0.372   6.183   5.170  1.00 40.87           O  
ATOM    997  N   ILE A 122       4.826   2.147   3.207  1.00 42.17           N  
ATOM    998  CA  ILE A 122       5.556   2.551   2.010  1.00 42.17           C  
ATOM    999  C   ILE A 122       4.710   3.524   1.193  1.00 42.17           C  
ATOM   1000  CB  ILE A 122       5.950   1.330   1.149  1.00 42.17           C  
ATOM   1001  O   ILE A 122       3.537   3.259   0.920  1.00 42.17           O  
ATOM   1002  CG1 ILE A 122       6.796   0.349   1.969  1.00 42.17           C  
ATOM   1003  CG2 ILE A 122       6.696   1.776  -0.112  1.00 42.17           C  
ATOM   1004  CD1 ILE A 122       7.147  -0.934   1.228  1.00 42.17           C  
ATOM   1005  N   GLY A 123       4.556   4.836   1.474  1.00 43.48           N  
ATOM   1006  CA  GLY A 123       4.022   5.741   0.468  1.00 43.48           C  
ATOM   1007  C   GLY A 123       3.333   6.954   1.063  1.00 43.48           C  
ATOM   1008  O   GLY A 123       2.822   7.805   0.332  1.00 43.48           O  
ATOM   1009  N   ASP A 124       3.180   6.999   2.518  1.00 46.41           N  
ATOM   1010  CA  ASP A 124       2.522   8.210   2.999  1.00 46.41           C  
ATOM   1011  C   ASP A 124       3.521   9.356   3.148  1.00 46.41           C  
ATOM   1012  CB  ASP A 124       1.822   7.946   4.334  1.00 46.41           C  
ATOM   1013  O   ASP A 124       3.133  10.526   3.168  1.00 46.41           O  
ATOM   1014  CG  ASP A 124       0.557   7.118   4.187  1.00 46.41           C  
ATOM   1015  OD1 ASP A 124      -0.011   7.065   3.074  1.00 46.41           O  
ATOM   1016  OD2 ASP A 124       0.122   6.517   5.193  1.00 46.41           O  
ATOM   1017  N   ASP A 125       4.845   8.962   3.128  1.00 46.54           N  
ATOM   1018  CA  ASP A 125       5.828  10.032   3.268  1.00 46.54           C  
ATOM   1019  C   ASP A 125       6.149  10.663   1.915  1.00 46.54           C  
ATOM   1020  CB  ASP A 125       7.108   9.504   3.919  1.00 46.54           C  
ATOM   1021  O   ASP A 125       6.061  10.000   0.879  1.00 46.54           O  
ATOM   1022  CG  ASP A 125       6.890   9.008   5.338  1.00 46.54           C  
ATOM   1023  OD1 ASP A 125       5.965   9.500   6.021  1.00 46.54           O  
ATOM   1024  OD2 ASP A 125       7.651   8.120   5.778  1.00 46.54           O  
ATOM   1025  N   GLU A 126       5.665  11.865   1.690  1.00 49.37           N  
ATOM   1026  CA  GLU A 126       6.069  12.717   0.576  1.00 49.37           C  
ATOM   1027  C   GLU A 126       7.405  12.266  -0.008  1.00 49.37           C  
ATOM   1028  CB  GLU A 126       6.155  14.179   1.020  1.00 49.37           C  
ATOM   1029  O   GLU A 126       7.755  12.638  -1.130  1.00 49.37           O  
ATOM   1030  CG  GLU A 126       4.817  14.779   1.426  1.00 49.37           C  
ATOM   1031  CD  GLU A 126       4.863  16.289   1.597  1.00 49.37           C  
ATOM   1032  OE1 GLU A 126       3.810  16.900   1.887  1.00 49.37           O  
ATOM   1033  OE2 GLU A 126       5.962  16.866   1.438  1.00 49.37           O  
ATOM   1034  N   GLU A 127       8.043  11.239   0.624  1.00 47.23           N  
ATOM   1035  CA  GLU A 127       9.407  10.882   0.247  1.00 47.23           C  
ATOM   1036  C   GLU A 127       9.428   9.641  -0.641  1.00 47.23           C  
ATOM   1037  CB  GLU A 127      10.266  10.651   1.493  1.00 47.23           C  
ATOM   1038  O   GLU A 127       8.543   8.788  -0.546  1.00 47.23           O  
ATOM   1039  CG  GLU A 127      10.520  11.911   2.307  1.00 47.23           C  
ATOM   1040  CD  GLU A 127      11.429  11.680   3.504  1.00 47.23           C  
ATOM   1041  OE1 GLU A 127      11.693  12.641   4.261  1.00 47.23           O  
ATOM   1042  OE2 GLU A 127      11.881  10.527   3.686  1.00 47.23           O  
ATOM   1043  N   GLU A 128       9.615   9.766  -1.942  1.00 46.66           N  
ATOM   1044  CA  GLU A 128      10.012   8.775  -2.938  1.00 46.66           C  
ATOM   1045  C   GLU A 128       9.905   7.358  -2.379  1.00 46.66           C  
ATOM   1046  CB  GLU A 128      11.439   9.042  -3.423  1.00 46.66           C  
ATOM   1047  O   GLU A 128      10.201   7.124  -1.206  1.00 46.66           O  
ATOM   1048  CG  GLU A 128      11.775   8.367  -4.745  1.00 46.66           C  
ATOM   1049  CD  GLU A 128      13.068   8.873  -5.366  1.00 46.66           C  
ATOM   1050  OE1 GLU A 128      13.409   8.445  -6.491  1.00 46.66           O  
ATOM   1051  OE2 GLU A 128      13.744   9.705  -4.721  1.00 46.66           O  
ATOM   1052  N   PHE A 129       8.846   6.544  -2.912  1.00 43.24           N  
ATOM   1053  CA  PHE A 129       8.730   5.119  -2.625  1.00 43.24           C  
ATOM   1054  C   PHE A 129      10.059   4.411  -2.858  1.00 43.24           C  
ATOM   1055  CB  PHE A 129       7.637   4.482  -3.488  1.00 43.24           C  
ATOM   1056  O   PHE A 129      10.535   4.330  -3.992  1.00 43.24           O  
ATOM   1057  CG  PHE A 129       6.293   4.418  -2.816  1.00 43.24           C  
ATOM   1058  CD1 PHE A 129       5.935   3.316  -2.049  1.00 43.24           C  
ATOM   1059  CD2 PHE A 129       5.385   5.461  -2.951  1.00 43.24           C  
ATOM   1060  CE1 PHE A 129       4.691   3.254  -1.425  1.00 43.24           C  
ATOM   1061  CE2 PHE A 129       4.140   5.407  -2.331  1.00 43.24           C  
ATOM   1062  CZ  PHE A 129       3.795   4.302  -1.569  1.00 43.24           C  
ATOM   1063  N   THR A 130      11.069   4.719  -2.094  1.00 39.55           N  
ATOM   1064  CA  THR A 130      12.362   4.080  -2.313  1.00 39.55           C  
ATOM   1065  C   THR A 130      12.404   2.706  -1.650  1.00 39.55           C  
ATOM   1066  CB  THR A 130      13.513   4.949  -1.773  1.00 39.55           C  
ATOM   1067  O   THR A 130      11.881   2.526  -0.549  1.00 39.55           O  
ATOM   1068  CG2 THR A 130      13.682   6.216  -2.605  1.00 39.55           C  
ATOM   1069  OG1 THR A 130      13.232   5.315  -0.417  1.00 39.55           O  
ATOM   1070  N   PHE A 131      12.210   1.594  -2.527  1.00 42.76           N  
ATOM   1071  CA  PHE A 131      12.443   0.186  -2.226  1.00 42.76           C  
ATOM   1072  C   PHE A 131      13.796  -0.006  -1.551  1.00 42.76           C  
ATOM   1073  CB  PHE A 131      12.368  -0.658  -3.502  1.00 42.76           C  
ATOM   1074  O   PHE A 131      14.185  -1.134  -1.239  1.00 42.76           O  
ATOM   1075  CG  PHE A 131      11.980  -2.091  -3.260  1.00 42.76           C  
ATOM   1076  CD1 PHE A 131      12.942  -3.094  -3.250  1.00 42.76           C  
ATOM   1077  CD2 PHE A 131      10.653  -2.437  -3.041  1.00 42.76           C  
ATOM   1078  CE1 PHE A 131      12.587  -4.422  -3.026  1.00 42.76           C  
ATOM   1079  CE2 PHE A 131      10.290  -3.761  -2.816  1.00 42.76           C  
ATOM   1080  CZ  PHE A 131      11.258  -4.753  -2.810  1.00 42.76           C  
ATOM   1081  N   ALA A 132      14.595   1.102  -1.189  1.00 32.36           N  
ATOM   1082  CA  ALA A 132      16.004   1.003  -0.818  1.00 32.36           C  
ATOM   1083  C   ALA A 132      16.189   0.101   0.399  1.00 32.36           C  
ATOM   1084  CB  ALA A 132      16.581   2.389  -0.542  1.00 32.36           C  
ATOM   1085  O   ALA A 132      15.631   0.366   1.466  1.00 32.36           O  
ATOM   1086  N   GLY A 133      15.893  -1.229   0.322  1.00 33.23           N  
ATOM   1087  CA  GLY A 133      16.636  -2.127   1.191  1.00 33.23           C  
ATOM   1088  C   GLY A 133      16.474  -3.589   0.818  1.00 33.23           C  
ATOM   1089  O   GLY A 133      16.888  -4.476   1.567  1.00 33.23           O  
ATOM   1090  N   LEU A 134      16.333  -3.936  -0.495  1.00 30.05           N  
ATOM   1091  CA  LEU A 134      16.641  -5.330  -0.797  1.00 30.05           C  
ATOM   1092  C   LEU A 134      17.819  -5.430  -1.760  1.00 30.05           C  
ATOM   1093  CB  LEU A 134      15.418  -6.031  -1.394  1.00 30.05           C  
ATOM   1094  O   LEU A 134      17.644  -5.793  -2.926  1.00 30.05           O  
ATOM   1095  CG  LEU A 134      14.233  -6.247  -0.451  1.00 30.05           C  
ATOM   1096  CD1 LEU A 134      13.023  -6.755  -1.229  1.00 30.05           C  
ATOM   1097  CD2 LEU A 134      14.605  -7.219   0.663  1.00 30.05           C  
ATOM   1098  N   THR A 135      18.855  -4.505  -1.559  1.00 34.47           N  
ATOM   1099  CA  THR A 135      20.156  -4.605  -2.211  1.00 34.47           C  
ATOM   1100  C   THR A 135      20.746  -6.000  -2.030  1.00 34.47           C  
ATOM   1101  CB  THR A 135      21.138  -3.554  -1.662  1.00 34.47           C  
ATOM   1102  O   THR A 135      20.556  -6.630  -0.988  1.00 34.47           O  
ATOM   1103  CG2 THR A 135      20.663  -2.139  -1.978  1.00 34.47           C  
ATOM   1104  OG1 THR A 135      21.244  -3.704  -0.241  1.00 34.47           O  
ATOM   1105  N   GLU A 136      20.609  -6.887  -3.023  1.00 40.50           N  
ATOM   1106  CA  GLU A 136      21.506  -7.994  -3.339  1.00 40.50           C  
ATOM   1107  C   GLU A 136      22.904  -7.750  -2.777  1.00 40.50           C  
ATOM   1108  CB  GLU A 136      21.579  -8.212  -4.853  1.00 40.50           C  
ATOM   1109  O   GLU A 136      23.724  -8.668  -2.717  1.00 40.50           O  
ATOM   1110  CG  GLU A 136      20.422  -9.027  -5.413  1.00 40.50           C  
ATOM   1111  CD  GLU A 136      20.491  -9.210  -6.921  1.00 40.50           C  
ATOM   1112  OE1 GLU A 136      19.544  -9.780  -7.507  1.00 40.50           O  
ATOM   1113  OE2 GLU A 136      21.502  -8.779  -7.520  1.00 40.50           O  
ATOM   1114  N   GLU A 137      23.052  -7.048  -1.544  1.00 39.15           N  
ATOM   1115  CA  GLU A 137      24.384  -7.209  -0.968  1.00 39.15           C  
ATOM   1116  C   GLU A 137      24.315  -7.342   0.551  1.00 39.15           C  
ATOM   1117  CB  GLU A 137      25.283  -6.031  -1.353  1.00 39.15           C  
ATOM   1118  O   GLU A 137      25.339  -7.262   1.233  1.00 39.15           O  
ATOM   1119  CG  GLU A 137      25.744  -6.059  -2.803  1.00 39.15           C  
ATOM   1120  CD  GLU A 137      26.803  -5.013  -3.115  1.00 39.15           C  
ATOM   1121  OE1 GLU A 137      27.297  -4.974  -4.265  1.00 39.15           O  
ATOM   1122  OE2 GLU A 137      27.142  -4.227  -2.202  1.00 39.15           O  
ATOM   1123  N   ASN A 138      23.352  -8.064   1.204  1.00 41.53           N  
ATOM   1124  CA  ASN A 138      23.575  -8.333   2.621  1.00 41.53           C  
ATOM   1125  C   ASN A 138      23.362  -9.807   2.952  1.00 41.53           C  
ATOM   1126  CB  ASN A 138      22.662  -7.458   3.483  1.00 41.53           C  
ATOM   1127  O   ASN A 138      22.442 -10.154   3.695  1.00 41.53           O  
ATOM   1128  CG  ASN A 138      23.219  -6.064   3.695  1.00 41.53           C  
ATOM   1129  ND2 ASN A 138      22.345  -5.119   4.021  1.00 41.53           N  
ATOM   1130  OD1 ASN A 138      24.425  -5.838   3.566  1.00 41.53           O  
ATOM   1131  N   GLU A 139      23.820 -10.736   2.093  1.00 48.47           N  
ATOM   1132  CA  GLU A 139      23.791 -12.187   2.251  1.00 48.47           C  
ATOM   1133  C   GLU A 139      23.967 -12.586   3.714  1.00 48.47           C  
ATOM   1134  CB  GLU A 139      24.875 -12.844   1.393  1.00 48.47           C  
ATOM   1135  O   GLU A 139      23.237 -13.440   4.221  1.00 48.47           O  
ATOM   1136  CG  GLU A 139      24.485 -13.011  -0.069  1.00 48.47           C  
ATOM   1137  CD  GLU A 139      23.438 -14.091  -0.291  1.00 48.47           C  
ATOM   1138  OE1 GLU A 139      22.627 -13.965  -1.236  1.00 48.47           O  
ATOM   1139  OE2 GLU A 139      23.428 -15.071   0.488  1.00 48.47           O  
ATOM   1140  N   PRO A 140      24.791 -11.817   4.528  1.00 47.82           N  
ATOM   1141  CA  PRO A 140      24.907 -12.292   5.909  1.00 47.82           C  
ATOM   1142  C   PRO A 140      23.698 -11.922   6.764  1.00 47.82           C  
ATOM   1143  CB  PRO A 140      26.171 -11.593   6.418  1.00 47.82           C  
ATOM   1144  O   PRO A 140      23.259 -12.719   7.597  1.00 47.82           O  
ATOM   1145  CG  PRO A 140      26.725 -10.889   5.222  1.00 47.82           C  
ATOM   1146  CD  PRO A 140      25.727 -10.988   4.104  1.00 47.82           C  
ATOM   1147  N   ARG A 141      23.043 -10.769   6.457  1.00 44.40           N  
ATOM   1148  CA  ARG A 141      21.895 -10.276   7.212  1.00 44.40           C  
ATOM   1149  C   ARG A 141      20.635 -11.063   6.869  1.00 44.40           C  
ATOM   1150  CB  ARG A 141      21.673  -8.786   6.940  1.00 44.40           C  
ATOM   1151  O   ARG A 141      19.851 -11.407   7.756  1.00 44.40           O  
ATOM   1152  CG  ARG A 141      20.891  -8.071   8.031  1.00 44.40           C  
ATOM   1153  CD  ARG A 141      20.791  -6.576   7.764  1.00 44.40           C  
ATOM   1154  NE  ARG A 141      19.903  -5.917   8.718  1.00 44.40           N  
ATOM   1155  NH1 ARG A 141      19.718  -3.958   7.508  1.00 44.40           N  
ATOM   1156  NH2 ARG A 141      18.613  -4.186   9.503  1.00 44.40           N  
ATOM   1157  CZ  ARG A 141      19.413  -4.688   8.574  1.00 44.40           C  
ATOM   1158  N   GLN A 142      20.449 -11.363   5.509  1.00 47.69           N  
ATOM   1159  CA  GLN A 142      19.336 -12.194   5.065  1.00 47.69           C  
ATOM   1160  C   GLN A 142      19.430 -13.600   5.650  1.00 47.69           C  
ATOM   1161  CB  GLN A 142      19.292 -12.264   3.537  1.00 47.69           C  
ATOM   1162  O   GLN A 142      18.418 -14.186   6.038  1.00 47.69           O  
ATOM   1163  CG  GLN A 142      17.900 -12.508   2.972  1.00 47.69           C  
ATOM   1164  CD  GLN A 142      17.732 -11.959   1.568  1.00 47.69           C  
ATOM   1165  NE2 GLN A 142      16.498 -11.958   1.075  1.00 47.69           N  
ATOM   1166  OE1 GLN A 142      18.703 -11.538   0.931  1.00 47.69           O  
ATOM   1167  N   GLN A 143      20.624 -14.091   5.673  1.00 52.35           N  
ATOM   1168  CA  GLN A 143      20.837 -15.424   6.229  1.00 52.35           C  
ATOM   1169  C   GLN A 143      20.481 -15.464   7.712  1.00 52.35           C  
ATOM   1170  CB  GLN A 143      22.287 -15.865   6.025  1.00 52.35           C  
ATOM   1171  O   GLN A 143      19.864 -16.422   8.182  1.00 52.35           O  
ATOM   1172  CG  GLN A 143      22.441 -17.059   5.092  1.00 52.35           C  
ATOM   1173  CD  GLN A 143      23.871 -17.260   4.626  1.00 52.35           C  
ATOM   1174  NE2 GLN A 143      24.059 -18.145   3.653  1.00 52.35           N  
ATOM   1175  OE1 GLN A 143      24.799 -16.625   5.137  1.00 52.35           O  
ATOM   1176  N   ILE A 144      20.780 -14.305   8.398  1.00 52.13           N  
ATOM   1177  CA  ILE A 144      20.510 -14.220   9.829  1.00 52.13           C  
ATOM   1178  C   ILE A 144      19.003 -14.168  10.068  1.00 52.13           C  
ATOM   1179  CB  ILE A 144      21.196 -12.988  10.461  1.00 52.13           C  
ATOM   1180  O   ILE A 144      18.478 -14.887  10.922  1.00 52.13           O  
ATOM   1181  CG1 ILE A 144      22.721 -13.136  10.399  1.00 52.13           C  
ATOM   1182  CG2 ILE A 144      20.723 -12.788  11.904  1.00 52.13           C  
ATOM   1183  CD1 ILE A 144      23.481 -11.892  10.840  1.00 52.13           C  
ATOM   1184  N   ILE A 145      18.330 -13.383   9.215  1.00 50.55           N  
ATOM   1185  CA  ILE A 145      16.885 -13.230   9.337  1.00 50.55           C  
ATOM   1186  C   ILE A 145      16.196 -14.552   9.006  1.00 50.55           C  
ATOM   1187  CB  ILE A 145      16.356 -12.106   8.418  1.00 50.55           C  
ATOM   1188  O   ILE A 145      15.270 -14.969   9.705  1.00 50.55           O  
ATOM   1189  CG1 ILE A 145      16.857 -10.740   8.903  1.00 50.55           C  
ATOM   1190  CG2 ILE A 145      14.826 -12.136   8.353  1.00 50.55           C  
ATOM   1191  CD1 ILE A 145      16.521  -9.589   7.965  1.00 50.55           C  
ATOM   1192  N   GLU A 146      16.728 -15.226   7.911  1.00 55.13           N  
ATOM   1193  CA  GLU A 146      16.203 -16.531   7.521  1.00 55.13           C  
ATOM   1194  C   GLU A 146      16.401 -17.559   8.631  1.00 55.13           C  
ATOM   1195  CB  GLU A 146      16.870 -17.015   6.231  1.00 55.13           C  
ATOM   1196  O   GLU A 146      15.494 -18.338   8.932  1.00 55.13           O  
ATOM   1197  CG  GLU A 146      16.175 -16.539   4.963  1.00 55.13           C  
ATOM   1198  CD  GLU A 146      16.906 -16.940   3.692  1.00 55.13           C  
ATOM   1199  OE1 GLU A 146      16.541 -16.447   2.601  1.00 55.13           O  
ATOM   1200  OE2 GLU A 146      17.851 -17.755   3.787  1.00 55.13           O  
ATOM   1201  N   ASN A 147      17.624 -17.507   9.258  1.00 55.65           N  
ATOM   1202  CA  ASN A 147      17.923 -18.444  10.336  1.00 55.65           C  
ATOM   1203  C   ASN A 147      17.015 -18.220  11.541  1.00 55.65           C  
ATOM   1204  CB  ASN A 147      19.392 -18.335  10.750  1.00 55.65           C  
ATOM   1205  O   ASN A 147      16.493 -19.176  12.117  1.00 55.65           O  
ATOM   1206  CG  ASN A 147      20.314 -19.132   9.848  1.00 55.65           C  
ATOM   1207  ND2 ASN A 147      21.605 -18.829   9.903  1.00 55.65           N  
ATOM   1208  OD1 ASN A 147      19.868 -20.011   9.106  1.00 55.65           O  
ATOM   1209  N   ILE A 148      16.780 -16.947  11.791  1.00 55.80           N  
ATOM   1210  CA  ILE A 148      15.940 -16.628  12.940  1.00 55.80           C  
ATOM   1211  C   ILE A 148      14.488 -16.985  12.633  1.00 55.80           C  
ATOM   1212  CB  ILE A 148      16.056 -15.137  13.329  1.00 55.80           C  
ATOM   1213  O   ILE A 148      13.786 -17.541  13.481  1.00 55.80           O  
ATOM   1214  CG1 ILE A 148      17.462 -14.831  13.857  1.00 55.80           C  
ATOM   1215  CG2 ILE A 148      14.990 -14.764  14.363  1.00 55.80           C  
ATOM   1216  CD1 ILE A 148      17.733 -13.348  14.072  1.00 55.80           C  
ATOM   1217  N   GLY A 149      14.039 -16.604  11.344  1.00 53.10           N  
ATOM   1218  CA  GLY A 149      12.706 -16.990  10.910  1.00 53.10           C  
ATOM   1219  C   GLY A 149      12.452 -18.482  11.018  1.00 53.10           C  
ATOM   1220  O   GLY A 149      11.400 -18.904  11.501  1.00 53.10           O  
ATOM   1221  N   GLN A 150      13.448 -19.336  10.680  1.00 56.24           N  
ATOM   1222  CA  GLN A 150      13.340 -20.790  10.737  1.00 56.24           C  
ATOM   1223  C   GLN A 150      13.291 -21.281  12.181  1.00 56.24           C  
ATOM   1224  CB  GLN A 150      14.508 -21.445   9.998  1.00 56.24           C  
ATOM   1225  O   GLN A 150      12.568 -22.228  12.496  1.00 56.24           O  
ATOM   1226  CG  GLN A 150      14.419 -21.329   8.482  1.00 56.24           C  
ATOM   1227  CD  GLN A 150      15.553 -22.043   7.771  1.00 56.24           C  
ATOM   1228  NE2 GLN A 150      15.466 -22.125   6.448  1.00 56.24           N  
ATOM   1229  OE1 GLN A 150      16.501 -22.517   8.406  1.00 56.24           O  
ATOM   1230  N   GLN A 151      14.021 -20.613  13.076  1.00 58.81           N  
ATOM   1231  CA  GLN A 151      14.012 -20.982  14.487  1.00 58.81           C  
ATOM   1232  C   GLN A 151      12.640 -20.741  15.110  1.00 58.81           C  
ATOM   1233  CB  GLN A 151      15.081 -20.202  15.254  1.00 58.81           C  
ATOM   1234  O   GLN A 151      12.143 -21.574  15.871  1.00 58.81           O  
ATOM   1235  CG  GLN A 151      16.491 -20.749  15.071  1.00 58.81           C  
ATOM   1236  CD  GLN A 151      17.519 -20.010  15.906  1.00 58.81           C  
ATOM   1237  NE2 GLN A 151      18.778 -20.070  15.486  1.00 58.81           N  
ATOM   1238  OE1 GLN A 151      17.185 -19.390  16.921  1.00 58.81           O  
ATOM   1239  N   ILE A 152      12.030 -19.654  14.725  1.00 53.79           N  
ATOM   1240  CA  ILE A 152      10.728 -19.289  15.271  1.00 53.79           C  
ATOM   1241  C   ILE A 152       9.660 -20.243  14.742  1.00 53.79           C  
ATOM   1242  CB  ILE A 152      10.360 -17.828  14.926  1.00 53.79           C  
ATOM   1243  O   ILE A 152       8.820 -20.729  15.503  1.00 53.79           O  
ATOM   1244  CG1 ILE A 152      11.308 -16.856  15.638  1.00 53.79           C  
ATOM   1245  CG2 ILE A 152       8.901 -17.538  15.292  1.00 53.79           C  
ATOM   1246  CD1 ILE A 152      11.088 -15.395  15.270  1.00 53.79           C  
ATOM   1247  N   LEU A 153       9.797 -20.559  13.417  1.00 55.86           N  
ATOM   1248  CA  LEU A 153       8.832 -21.467  12.807  1.00 55.86           C  
ATOM   1249  C   LEU A 153       8.953 -22.867  13.400  1.00 55.86           C  
ATOM   1250  CB  LEU A 153       9.032 -21.523  11.290  1.00 55.86           C  
ATOM   1251  O   LEU A 153       7.947 -23.554  13.592  1.00 55.86           O  
ATOM   1252  CG  LEU A 153       8.468 -20.350  10.488  1.00 55.86           C  
ATOM   1253  CD1 LEU A 153       9.046 -20.345   9.077  1.00 55.86           C  
ATOM   1254  CD2 LEU A 153       6.945 -20.413  10.447  1.00 55.86           C  
ATOM   1255  N   ALA A 154      10.188 -23.320  13.649  1.00 57.81           N  
ATOM   1256  CA  ALA A 154      10.436 -24.612  14.284  1.00 57.81           C  
ATOM   1257  C   ALA A 154       9.841 -24.654  15.689  1.00 57.81           C  
ATOM   1258  CB  ALA A 154      11.934 -24.902  14.335  1.00 57.81           C  
ATOM   1259  O   ALA A 154       9.272 -25.669  16.099  1.00 57.81           O  
ATOM   1260  N   GLN A 155       9.899 -23.541  16.425  1.00 54.70           N  
ATOM   1261  CA  GLN A 155       9.358 -23.495  17.780  1.00 54.70           C  
ATOM   1262  C   GLN A 155       7.833 -23.484  17.763  1.00 54.70           C  
ATOM   1263  CB  GLN A 155       9.884 -22.268  18.526  1.00 54.70           C  
ATOM   1264  O   GLN A 155       7.193 -24.075  18.635  1.00 54.70           O  
ATOM   1265  CG  GLN A 155      11.348 -22.376  18.933  1.00 54.70           C  
ATOM   1266  CD  GLN A 155      11.812 -21.199  19.770  1.00 54.70           C  
ATOM   1267  NE2 GLN A 155      12.985 -21.332  20.380  1.00 54.70           N  
ATOM   1268  OE1 GLN A 155      11.124 -20.178  19.867  1.00 54.70           O  
ATOM   1269  N   ILE A 156       7.322 -22.869  16.695  1.00 51.81           N  
ATOM   1270  CA  ILE A 156       5.874 -22.852  16.519  1.00 51.81           C  
ATOM   1271  C   ILE A 156       5.382 -24.250  16.151  1.00 51.81           C  
ATOM   1272  CB  ILE A 156       5.448 -21.832  15.440  1.00 51.81           C  
ATOM   1273  O   ILE A 156       4.338 -24.695  16.635  1.00 51.81           O  
ATOM   1274  CG1 ILE A 156       5.752 -20.404  15.905  1.00 51.81           C  
ATOM   1275  CG2 ILE A 156       3.963 -21.993  15.101  1.00 51.81           C  
ATOM   1276  CD1 ILE A 156       5.537 -19.344  14.832  1.00 51.81           C  
ATOM   1277  N   ASP A 157       6.152 -24.930  15.259  1.00 52.68           N  
ATOM   1278  CA  ASP A 157       5.821 -26.285  14.829  1.00 52.68           C  
ATOM   1279  C   ASP A 157       5.935 -27.272  15.988  1.00 52.68           C  
ATOM   1280  CB  ASP A 157       6.730 -26.720  13.677  1.00 52.68           C  
ATOM   1281  O   ASP A 157       5.115 -28.184  16.117  1.00 52.68           O  
ATOM   1282  CG  ASP A 157       6.021 -26.729  12.334  1.00 52.68           C  
ATOM   1283  OD1 ASP A 157       4.805 -26.445  12.284  1.00 52.68           O  
ATOM   1284  OD2 ASP A 157       6.684 -27.026  11.316  1.00 52.68           O  
ATOM   1285  N   GLN A 158       6.912 -27.143  16.891  1.00 53.92           N  
ATOM   1286  CA  GLN A 158       7.100 -28.012  18.047  1.00 53.92           C  
ATOM   1287  C   GLN A 158       5.964 -27.844  19.052  1.00 53.92           C  
ATOM   1288  CB  GLN A 158       8.443 -27.727  18.721  1.00 53.92           C  
ATOM   1289  O   GLN A 158       5.646 -28.772  19.799  1.00 53.92           O  
ATOM   1290  CG  GLN A 158       9.647 -28.205  17.920  1.00 53.92           C  
ATOM   1291  CD  GLN A 158      10.968 -27.823  18.562  1.00 53.92           C  
ATOM   1292  NE2 GLN A 158      12.058 -27.995  17.822  1.00 53.92           N  
ATOM   1293  OE1 GLN A 158      11.008 -27.375  19.712  1.00 53.92           O  
ATOM   1294  N   SER A 159       5.281 -26.664  19.011  1.00 49.24           N  
ATOM   1295  CA  SER A 159       4.123 -26.494  19.883  1.00 49.24           C  
ATOM   1296  C   SER A 159       2.899 -27.209  19.321  1.00 49.24           C  
ATOM   1297  CB  SER A 159       3.812 -25.009  20.078  1.00 49.24           C  
ATOM   1298  O   SER A 159       1.950 -27.495  20.054  1.00 49.24           O  
ATOM   1299  OG  SER A 159       3.355 -24.428  18.869  1.00 49.24           O  
ATOM   1300  N   GLN A 160       2.885 -27.631  17.980  1.00 41.00           N  
ATOM   1301  CA  GLN A 160       1.831 -28.325  17.247  1.00 41.00           C  
ATOM   1302  C   GLN A 160       1.994 -29.838  17.350  1.00 41.00           C  
ATOM   1303  CB  GLN A 160       1.826 -27.896  15.779  1.00 41.00           C  
ATOM   1304  O   GLN A 160       1.010 -30.579  17.298  1.00 41.00           O  
ATOM   1305  CG  GLN A 160       1.404 -26.449  15.562  1.00 41.00           C  
ATOM   1306  CD  GLN A 160       0.299 -26.308  14.533  1.00 41.00           C  
ATOM   1307  NE2 GLN A 160      -0.233 -25.098  14.396  1.00 41.00           N  
ATOM   1308  OE1 GLN A 160      -0.074 -27.278  13.865  1.00 41.00           O  
ATOM   1309  N   ASN A 161       3.126 -30.411  17.845  1.00 43.96           N  
ATOM   1310  CA  ASN A 161       3.267 -31.861  17.777  1.00 43.96           C  
ATOM   1311  C   ASN A 161       4.127 -32.395  18.918  1.00 43.96           C  
ATOM   1312  CB  ASN A 161       3.854 -32.282  16.428  1.00 43.96           C  
ATOM   1313  O   ASN A 161       5.356 -32.319  18.863  1.00 43.96           O  
ATOM   1314  CG  ASN A 161       3.342 -33.630  15.962  1.00 43.96           C  
ATOM   1315  ND2 ASN A 161       3.681 -34.002  14.733  1.00 43.96           N  
ATOM   1316  OD1 ASN A 161       2.647 -34.333  16.701  1.00 43.96           O  
ATOM   1317  N   PRO A 162       3.686 -32.397  20.173  1.00 43.55           N  
ATOM   1318  CA  PRO A 162       4.526 -32.960  21.233  1.00 43.55           C  
ATOM   1319  C   PRO A 162       4.942 -34.402  20.954  1.00 43.55           C  
ATOM   1320  CB  PRO A 162       3.629 -32.880  22.472  1.00 43.55           C  
ATOM   1321  O   PRO A 162       5.868 -34.915  21.587  1.00 43.55           O  
ATOM   1322  CG  PRO A 162       2.297 -32.446  21.952  1.00 43.55           C  
ATOM   1323  CD  PRO A 162       2.436 -32.126  20.491  1.00 43.55           C  
ATOM   1324  N   GLU A 163       4.567 -35.004  19.720  1.00 44.09           N  
ATOM   1325  CA  GLU A 163       4.929 -36.410  19.574  1.00 44.09           C  
ATOM   1326  C   GLU A 163       6.128 -36.578  18.645  1.00 44.09           C  
ATOM   1327  CB  GLU A 163       3.741 -37.221  19.051  1.00 44.09           C  
ATOM   1328  O   GLU A 163       6.689 -37.670  18.537  1.00 44.09           O  
ATOM   1329  CG  GLU A 163       2.959 -37.940  20.141  1.00 44.09           C  
ATOM   1330  CD  GLU A 163       1.746 -38.689  19.614  1.00 44.09           C  
ATOM   1331  OE1 GLU A 163       1.050 -39.356  20.414  1.00 44.09           O  
ATOM   1332  OE2 GLU A 163       1.489 -38.609  18.392  1.00 44.09           O  
ATOM   1333  N   SER A 164       6.920 -35.535  18.383  1.00 40.39           N  
ATOM   1334  CA  SER A 164       8.180 -35.861  17.725  1.00 40.39           C  
ATOM   1335  C   SER A 164       9.371 -35.343  18.523  1.00 40.39           C  
ATOM   1336  CB  SER A 164       8.212 -35.280  16.310  1.00 40.39           C  
ATOM   1337  O   SER A 164      10.395 -34.967  17.948  1.00 40.39           O  
ATOM   1338  OG  SER A 164       6.903 -35.182  15.777  1.00 40.39           O  
ATOM   1339  N   GLN A 165       9.277 -35.294  19.913  1.00 39.33           N  
ATOM   1340  CA  GLN A 165      10.408 -35.162  20.826  1.00 39.33           C  
ATOM   1341  C   GLN A 165      11.319 -36.384  20.753  1.00 39.33           C  
ATOM   1342  CB  GLN A 165       9.920 -34.955  22.260  1.00 39.33           C  
ATOM   1343  O   GLN A 165      10.961 -37.461  21.234  1.00 39.33           O  
ATOM   1344  CG  GLN A 165       9.330 -33.575  22.516  1.00 39.33           C  
ATOM   1345  CD  GLN A 165       8.960 -33.355  23.971  1.00 39.33           C  
ATOM   1346  NE2 GLN A 165       8.379 -32.197  24.267  1.00 39.33           N  
ATOM   1347  OE1 GLN A 165       9.194 -34.219  24.822  1.00 39.33           O  
ATOM   1348  N   GLN A 166      11.798 -36.731  19.525  1.00 39.38           N  
ATOM   1349  CA  GLN A 166      13.085 -37.405  19.666  1.00 39.38           C  
ATOM   1350  C   GLN A 166      14.239 -36.458  19.353  1.00 39.38           C  
ATOM   1351  CB  GLN A 166      13.151 -38.633  18.755  1.00 39.38           C  
ATOM   1352  O   GLN A 166      14.196 -35.723  18.364  1.00 39.38           O  
ATOM   1353  CG  GLN A 166      12.770 -39.934  19.448  1.00 39.38           C  
ATOM   1354  CD  GLN A 166      12.804 -41.128  18.514  1.00 39.38           C  
ATOM   1355  NE2 GLN A 166      12.465 -42.301  19.038  1.00 39.38           N  
ATOM   1356  OE1 GLN A 166      13.131 -40.998  17.330  1.00 39.38           O  
ATOM   1357  N   PRO A 167      15.119 -36.042  20.301  1.00 40.04           N  
ATOM   1358  CA  PRO A 167      16.216 -35.072  20.318  1.00 40.04           C  
ATOM   1359  C   PRO A 167      17.211 -35.287  19.180  1.00 40.04           C  
ATOM   1360  CB  PRO A 167      16.880 -35.315  21.676  1.00 40.04           C  
ATOM   1361  O   PRO A 167      17.625 -36.420  18.922  1.00 40.04           O  
ATOM   1362  CG  PRO A 167      16.212 -36.539  22.214  1.00 40.04           C  
ATOM   1363  CD  PRO A 167      15.281 -37.075  21.164  1.00 40.04           C  
ATOM   1364  N   LEU A 168      17.068 -34.770  18.007  1.00 27.50           N  
ATOM   1365  CA  LEU A 168      18.155 -34.766  17.033  1.00 27.50           C  
ATOM   1366  C   LEU A 168      19.335 -33.942  17.539  1.00 27.50           C  
ATOM   1367  CB  LEU A 168      17.669 -34.213  15.691  1.00 27.50           C  
ATOM   1368  O   LEU A 168      19.186 -32.755  17.837  1.00 27.50           O  
ATOM   1369  CG  LEU A 168      17.997 -35.052  14.454  1.00 27.50           C  
ATOM   1370  CD1 LEU A 168      16.764 -35.821  13.993  1.00 27.50           C  
ATOM   1371  CD2 LEU A 168      18.531 -34.166  13.334  1.00 27.50           C  
ATOM   1372  N   GLN A 169      20.060 -34.374  18.572  1.00 35.56           N  
ATOM   1373  CA  GLN A 169      21.507 -34.486  18.716  1.00 35.56           C  
ATOM   1374  C   GLN A 169      22.186 -34.627  17.356  1.00 35.56           C  
ATOM   1375  CB  GLN A 169      21.868 -35.675  19.608  1.00 35.56           C  
ATOM   1376  O   GLN A 169      21.786 -35.460  16.540  1.00 35.56           O  
ATOM   1377  CG  GLN A 169      21.843 -35.357  21.097  1.00 35.56           C  
ATOM   1378  CD  GLN A 169      22.190 -36.555  21.960  1.00 35.56           C  
ATOM   1379  NE2 GLN A 169      21.815 -36.498  23.233  1.00 35.56           N  
ATOM   1380  OE1 GLN A 169      22.789 -37.526  21.485  1.00 35.56           O  
ATOM   1381  N   GLN A 170      22.445 -33.534  16.585  1.00 34.94           N  
ATOM   1382  CA  GLN A 170      23.698 -33.523  15.837  1.00 34.94           C  
ATOM   1383  C   GLN A 170      23.617 -32.577  14.642  1.00 34.94           C  
ATOM   1384  CB  GLN A 170      24.055 -34.934  15.367  1.00 34.94           C  
ATOM   1385  O   GLN A 170      22.875 -32.832  13.691  1.00 34.94           O  
ATOM   1386  CG  GLN A 170      25.061 -35.644  16.264  1.00 34.94           C  
ATOM   1387  CD  GLN A 170      25.248 -37.104  15.894  1.00 34.94           C  
ATOM   1388  NE2 GLN A 170      25.907 -37.857  16.768  1.00 34.94           N  
ATOM   1389  OE1 GLN A 170      24.803 -37.551  14.833  1.00 34.94           O  
ATOM   1390  N   ASN A 171      23.683 -31.278  14.845  1.00 29.08           N  
ATOM   1391  CA  ASN A 171      24.434 -30.674  13.749  1.00 29.08           C  
ATOM   1392  C   ASN A 171      25.472 -29.679  14.262  1.00 29.08           C  
ATOM   1393  CB  ASN A 171      23.486 -29.990  12.761  1.00 29.08           C  
ATOM   1394  O   ASN A 171      25.119 -28.608  14.758  1.00 29.08           O  
ATOM   1395  CG  ASN A 171      23.557 -30.591  11.372  1.00 29.08           C  
ATOM   1396  ND2 ASN A 171      22.669 -30.150  10.488  1.00 29.08           N  
ATOM   1397  OD1 ASN A 171      24.403 -31.445  11.094  1.00 29.08           O  
ATOM   1398  N   GLN A 172      26.445 -30.112  15.060  1.00 30.15           N  
ATOM   1399  CA  GLN A 172      27.872 -29.815  15.131  1.00 30.15           C  
ATOM   1400  C   GLN A 172      28.597 -30.294  13.876  1.00 30.15           C  
ATOM   1401  CB  GLN A 172      28.493 -30.456  16.373  1.00 30.15           C  
ATOM   1402  O   GLN A 172      28.535 -31.476  13.530  1.00 30.15           O  
ATOM   1403  CG  GLN A 172      28.061 -29.806  17.681  1.00 30.15           C  
ATOM   1404  CD  GLN A 172      28.746 -30.413  18.891  1.00 30.15           C  
ATOM   1405  NE2 GLN A 172      28.631 -29.745  20.034  1.00 30.15           N  
ATOM   1406  OE1 GLN A 172      29.371 -31.474  18.800  1.00 30.15           O  
ATOM   1407  N   ASN A 173      28.556 -29.537  12.796  1.00 28.20           N  
ATOM   1408  CA  ASN A 173      29.781 -29.552  12.004  1.00 28.20           C  
ATOM   1409  C   ASN A 173      29.601 -28.818  10.678  1.00 28.20           C  
ATOM   1410  CB  ASN A 173      30.243 -30.990  11.756  1.00 28.20           C  
ATOM   1411  O   ASN A 173      28.636 -29.066   9.952  1.00 28.20           O  
ATOM   1412  CG  ASN A 173      31.109 -31.527  12.877  1.00 28.20           C  
ATOM   1413  ND2 ASN A 173      31.296 -32.841  12.906  1.00 28.20           N  
ATOM   1414  OD1 ASN A 173      31.607 -30.767  13.712  1.00 28.20           O  
ATOM   1415  N   LEU A 174      30.053 -27.550  10.483  1.00 26.82           N  
ATOM   1416  CA  LEU A 174      31.119 -27.331   9.512  1.00 26.82           C  
ATOM   1417  C   LEU A 174      31.000 -25.949   8.877  1.00 26.82           C  
ATOM   1418  CB  LEU A 174      31.087 -28.409   8.426  1.00 26.82           C  
ATOM   1419  O   LEU A 174      29.952 -25.602   8.329  1.00 26.82           O  
ATOM   1420  CG  LEU A 174      32.115 -29.533   8.556  1.00 26.82           C  
ATOM   1421  CD1 LEU A 174      31.421 -30.854   8.871  1.00 26.82           C  
ATOM   1422  CD2 LEU A 174      32.944 -29.650   7.281  1.00 26.82           C  
ATOM   1423  N   THR A 175      31.792 -24.995   9.415  1.00 27.17           N  
ATOM   1424  CA  THR A 175      32.892 -24.462   8.618  1.00 27.17           C  
ATOM   1425  C   THR A 175      33.553 -23.285   9.328  1.00 27.17           C  
ATOM   1426  CB  THR A 175      32.408 -24.018   7.225  1.00 27.17           C  
ATOM   1427  O   THR A 175      32.879 -22.329   9.717  1.00 27.17           O  
ATOM   1428  CG2 THR A 175      32.996 -24.902   6.130  1.00 27.17           C  
ATOM   1429  OG1 THR A 175      30.978 -24.100   7.173  1.00 27.17           O  
ATOM   1430  N   THR A 176      34.476 -23.524  10.207  1.00 25.40           N  
ATOM   1431  CA  THR A 176      35.807 -23.000  10.493  1.00 25.40           C  
ATOM   1432  C   THR A 176      36.546 -22.668   9.200  1.00 25.40           C  
ATOM   1433  CB  THR A 176      36.636 -24.001  11.319  1.00 25.40           C  
ATOM   1434  O   THR A 176      36.669 -23.515   8.313  1.00 25.40           O  
ATOM   1435  CG2 THR A 176      37.708 -23.286  12.135  1.00 25.40           C  
ATOM   1436  OG1 THR A 176      35.767 -24.711  12.210  1.00 25.40           O  
ATOM   1437  N   ILE A 177      36.370 -21.545   8.512  1.00 27.03           N  
ATOM   1438  CA  ILE A 177      37.326 -21.019   7.545  1.00 27.03           C  
ATOM   1439  C   ILE A 177      38.151 -19.906   8.188  1.00 27.03           C  
ATOM   1440  CB  ILE A 177      36.616 -20.495   6.276  1.00 27.03           C  
ATOM   1441  O   ILE A 177      37.597 -18.955   8.743  1.00 27.03           O  
ATOM   1442  CG1 ILE A 177      35.814 -21.619   5.610  1.00 27.03           C  
ATOM   1443  CG2 ILE A 177      37.631 -19.893   5.299  1.00 27.03           C  
ATOM   1444  CD1 ILE A 177      34.993 -21.166   4.410  1.00 27.03           C  
ATOM   1445  N   GLN A 178      39.265 -20.234   8.926  1.00 25.36           N  
ATOM   1446  CA  GLN A 178      40.704 -20.005   8.849  1.00 25.36           C  
ATOM   1447  C   GLN A 178      41.037 -18.935   7.814  1.00 25.36           C  
ATOM   1448  CB  GLN A 178      41.438 -21.305   8.514  1.00 25.36           C  
ATOM   1449  O   GLN A 178      40.567 -18.997   6.675  1.00 25.36           O  
ATOM   1450  CG  GLN A 178      42.545 -21.658   9.498  1.00 25.36           C  
ATOM   1451  CD  GLN A 178      42.587 -23.138   9.829  1.00 25.36           C  
ATOM   1452  NE2 GLN A 178      43.174 -23.473  10.972  1.00 25.36           N  
ATOM   1453  OE1 GLN A 178      42.095 -23.972   9.063  1.00 25.36           O  
ATOM   1454  N   GLN A 179      41.230 -17.672   8.226  1.00 24.98           N  
ATOM   1455  CA  GLN A 179      42.297 -16.676   8.229  1.00 24.98           C  
ATOM   1456  C   GLN A 179      43.486 -17.142   7.394  1.00 24.98           C  
ATOM   1457  CB  GLN A 179      42.745 -16.373   9.659  1.00 24.98           C  
ATOM   1458  O   GLN A 179      44.084 -18.181   7.681  1.00 24.98           O  
ATOM   1459  CG  GLN A 179      41.803 -15.447  10.416  1.00 24.98           C  
ATOM   1460  CD  GLN A 179      42.290 -15.132  11.818  1.00 24.98           C  
ATOM   1461  NE2 GLN A 179      41.821 -14.019  12.372  1.00 24.98           N  
ATOM   1462  OE1 GLN A 179      43.081 -15.882  12.398  1.00 24.98           O  
ATOM   1463  N   ASP A 180      43.473 -16.944   6.098  1.00 29.05           N  
ATOM   1464  CA  ASP A 180      44.738 -16.750   5.397  1.00 29.05           C  
ATOM   1465  C   ASP A 180      44.648 -15.587   4.412  1.00 29.05           C  
ATOM   1466  CB  ASP A 180      45.148 -18.029   4.664  1.00 29.05           C  
ATOM   1467  O   ASP A 180      43.668 -15.467   3.673  1.00 29.05           O  
ATOM   1468  CG  ASP A 180      45.746 -19.076   5.588  1.00 29.05           C  
ATOM   1469  OD1 ASP A 180      46.283 -18.711   6.656  1.00 29.05           O  
ATOM   1470  OD2 ASP A 180      45.682 -20.276   5.243  1.00 29.05           O  
ATOM   1471  N   SER A 181      45.152 -14.383   4.745  1.00 28.71           N  
ATOM   1472  CA  SER A 181      46.079 -13.382   4.230  1.00 28.71           C  
ATOM   1473  C   SER A 181      46.399 -13.629   2.759  1.00 28.71           C  
ATOM   1474  CB  SER A 181      47.372 -13.377   5.047  1.00 28.71           C  
ATOM   1475  O   SER A 181      46.607 -14.772   2.347  1.00 28.71           O  
ATOM   1476  OG  SER A 181      47.443 -12.224   5.868  1.00 28.71           O  
ATOM   1477  N   PRO A 182      46.555 -12.583   1.821  1.00 31.78           N  
ATOM   1478  CA  PRO A 182      46.696 -12.365   0.379  1.00 31.78           C  
ATOM   1479  C   PRO A 182      48.152 -12.379  -0.080  1.00 31.78           C  
ATOM   1480  CB  PRO A 182      46.070 -10.984   0.169  1.00 31.78           C  
ATOM   1481  O   PRO A 182      49.034 -11.897   0.636  1.00 31.78           O  
ATOM   1482  CG  PRO A 182      46.100 -10.342   1.519  1.00 31.78           C  
ATOM   1483  CD  PRO A 182      46.724 -11.302   2.490  1.00 31.78           C  
ATOM   1484  N   GLN A 183      48.453 -13.335  -1.006  1.00 28.68           N  
ATOM   1485  CA  GLN A 183      49.640 -13.314  -1.854  1.00 28.68           C  
ATOM   1486  C   GLN A 183      49.273 -13.528  -3.320  1.00 28.68           C  
ATOM   1487  CB  GLN A 183      50.642 -14.378  -1.403  1.00 28.68           C  
ATOM   1488  O   GLN A 183      48.519 -14.446  -3.649  1.00 28.68           O  
ATOM   1489  CG  GLN A 183      51.461 -13.974  -0.185  1.00 28.68           C  
ATOM   1490  CD  GLN A 183      52.716 -14.810  -0.017  1.00 28.68           C  
ATOM   1491  NE2 GLN A 183      53.725 -14.241   0.633  1.00 28.68           N  
ATOM   1492  OE1 GLN A 183      52.777 -15.958  -0.468  1.00 28.68           O  
ATOM   1493  N   GLU A 184      49.272 -12.492  -4.196  1.00 24.75           N  
ATOM   1494  CA  GLU A 184      50.144 -12.009  -5.263  1.00 24.75           C  
ATOM   1495  C   GLU A 184      50.539 -13.141  -6.208  1.00 24.75           C  
ATOM   1496  CB  GLU A 184      51.396 -11.351  -4.678  1.00 24.75           C  
ATOM   1497  O   GLU A 184      50.951 -14.214  -5.762  1.00 24.75           O  
ATOM   1498  CG  GLU A 184      51.170  -9.929  -4.186  1.00 24.75           C  
ATOM   1499  CD  GLU A 184      52.453  -9.228  -3.768  1.00 24.75           C  
ATOM   1500  OE1 GLU A 184      52.410  -8.015  -3.462  1.00 24.75           O  
ATOM   1501  OE2 GLU A 184      53.510  -9.898  -3.746  1.00 24.75           O  
ATOM   1502  N   THR A 185      50.143 -12.986  -7.542  1.00 23.36           N  
ATOM   1503  CA  THR A 185      50.798 -12.805  -8.833  1.00 23.36           C  
ATOM   1504  C   THR A 185      50.909 -14.134  -9.574  1.00 23.36           C  
ATOM   1505  CB  THR A 185      52.199 -12.187  -8.667  1.00 23.36           C  
ATOM   1506  O   THR A 185      51.267 -15.154  -8.980  1.00 23.36           O  
ATOM   1507  CG2 THR A 185      52.112 -10.763  -8.128  1.00 23.36           C  
ATOM   1508  OG1 THR A 185      52.962 -12.986  -7.755  1.00 23.36           O  
ATOM   1509  N   ASN A 186      50.259 -14.198 -10.780  1.00 30.57           N  
ATOM   1510  CA  ASN A 186      50.916 -14.650 -12.002  1.00 30.57           C  
ATOM   1511  C   ASN A 186      49.907 -14.907 -13.119  1.00 30.57           C  
ATOM   1512  CB  ASN A 186      51.742 -15.910 -11.734  1.00 30.57           C  
ATOM   1513  O   ASN A 186      48.890 -15.567 -12.902  1.00 30.57           O  
ATOM   1514  CG  ASN A 186      53.130 -15.597 -11.210  1.00 30.57           C  
ATOM   1515  ND2 ASN A 186      53.791 -16.601 -10.646  1.00 30.57           N  
ATOM   1516  OD1 ASN A 186      53.604 -14.462 -11.310  1.00 30.57           O  
ATOM   1517  N   ALA A 187      49.801 -14.069 -14.177  1.00 23.31           N  
ATOM   1518  CA  ALA A 187      50.230 -14.101 -15.573  1.00 23.31           C  
ATOM   1519  C   ALA A 187      49.856 -15.426 -16.231  1.00 23.31           C  
ATOM   1520  CB  ALA A 187      51.736 -13.868 -15.672  1.00 23.31           C  
ATOM   1521  O   ALA A 187      50.140 -16.497 -15.691  1.00 23.31           O  
ATOM   1522  N   ASN A 188      48.941 -15.346 -17.195  1.00 25.60           N  
ATOM   1523  CA  ASN A 188      49.171 -15.911 -18.520  1.00 25.60           C  
ATOM   1524  C   ASN A 188      47.904 -16.542 -19.089  1.00 25.60           C  
ATOM   1525  CB  ASN A 188      50.303 -16.940 -18.475  1.00 25.60           C  
ATOM   1526  O   ASN A 188      47.229 -17.314 -18.405  1.00 25.60           O  
ATOM   1527  CG  ASN A 188      51.545 -16.474 -19.208  1.00 25.60           C  
ATOM   1528  ND2 ASN A 188      52.603 -17.274 -19.149  1.00 25.60           N  
ATOM   1529  OD1 ASN A 188      51.555 -15.404 -19.821  1.00 25.60           O  
ATOM   1530  N   LYS A 189      47.278 -15.935 -20.174  1.00 28.91           N  
ATOM   1531  CA  LYS A 189      47.130 -16.451 -21.531  1.00 28.91           C  
ATOM   1532  C   LYS A 189      45.711 -16.235 -22.050  1.00 28.91           C  
ATOM   1533  CB  LYS A 189      47.486 -17.937 -21.583  1.00 28.91           C  
ATOM   1534  O   LYS A 189      44.738 -16.538 -21.356  1.00 28.91           O  
ATOM   1535  CG  LYS A 189      48.975 -18.212 -21.737  1.00 28.91           C  
ATOM   1536  CD  LYS A 189      49.244 -19.679 -22.046  1.00 28.91           C  
ATOM   1537  CE  LYS A 189      50.735 -19.963 -22.163  1.00 28.91           C  
ATOM   1538  NZ  LYS A 189      51.008 -21.415 -22.382  1.00 28.91           N  
ATOM   1539  N   ASP A 190      45.523 -15.319 -22.912  1.00 27.52           N  
ATOM   1540  CA  ASP A 190      44.746 -15.165 -24.138  1.00 27.52           C  
ATOM   1541  C   ASP A 190      44.823 -16.424 -24.999  1.00 27.52           C  
ATOM   1542  CB  ASP A 190      45.234 -13.953 -24.934  1.00 27.52           C  
ATOM   1543  O   ASP A 190      45.883 -17.044 -25.109  1.00 27.52           O  
ATOM   1544  CG  ASP A 190      44.706 -12.637 -24.393  1.00 27.52           C  
ATOM   1545  OD1 ASP A 190      43.578 -12.607 -23.854  1.00 27.52           O  
ATOM   1546  OD2 ASP A 190      45.422 -11.619 -24.509  1.00 27.52           O  
ATOM   1547  N   PRO A 191      43.791 -16.701 -25.969  1.00 36.09           N  
ATOM   1548  CA  PRO A 191      42.891 -16.146 -26.983  1.00 36.09           C  
ATOM   1549  C   PRO A 191      41.690 -17.046 -27.263  1.00 36.09           C  
ATOM   1550  CB  PRO A 191      43.784 -16.026 -28.220  1.00 36.09           C  
ATOM   1551  O   PRO A 191      41.687 -18.216 -26.871  1.00 36.09           O  
ATOM   1552  CG  PRO A 191      44.715 -17.192 -28.133  1.00 36.09           C  
ATOM   1553  CD  PRO A 191      44.467 -17.904 -26.835  1.00 36.09           C  
ATOM   1554  N   ILE A 192      40.501 -16.501 -27.621  1.00 26.73           N  
ATOM   1555  CA  ILE A 192      39.798 -16.795 -28.866  1.00 26.73           C  
ATOM   1556  C   ILE A 192      38.339 -16.360 -28.750  1.00 26.73           C  
ATOM   1557  CB  ILE A 192      39.883 -18.296 -29.223  1.00 26.73           C  
ATOM   1558  O   ILE A 192      37.649 -16.727 -27.796  1.00 26.73           O  
ATOM   1559  CG1 ILE A 192      41.339 -18.703 -29.476  1.00 26.73           C  
ATOM   1560  CG2 ILE A 192      39.006 -18.613 -30.437  1.00 26.73           C  
ATOM   1561  CD1 ILE A 192      41.548 -20.205 -29.612  1.00 26.73           C  
ATOM   1562  N   SER A 193      37.806 -15.413 -29.601  1.00 23.55           N  
ATOM   1563  CA  SER A 193      37.077 -15.199 -30.846  1.00 23.55           C  
ATOM   1564  C   SER A 193      35.587 -15.470 -30.668  1.00 23.55           C  
ATOM   1565  CB  SER A 193      37.636 -16.091 -31.956  1.00 23.55           C  
ATOM   1566  O   SER A 193      35.199 -16.518 -30.148  1.00 23.55           O  
ATOM   1567  OG  SER A 193      37.257 -15.604 -33.232  1.00 23.55           O  
ATOM   1568  N   ASP A 194      34.722 -14.389 -30.824  1.00 32.72           N  
ATOM   1569  CA  ASP A 194      33.540 -14.381 -31.680  1.00 32.72           C  
ATOM   1570  C   ASP A 194      32.874 -13.007 -31.684  1.00 32.72           C  
ATOM   1571  CB  ASP A 194      32.542 -15.448 -31.225  1.00 32.72           C  
ATOM   1572  O   ASP A 194      32.654 -12.415 -30.626  1.00 32.72           O  
ATOM   1573  CG  ASP A 194      32.875 -16.834 -31.750  1.00 32.72           C  
ATOM   1574  OD1 ASP A 194      33.625 -16.946 -32.744  1.00 32.72           O  
ATOM   1575  OD2 ASP A 194      32.380 -17.823 -31.167  1.00 32.72           O  
ATOM   1576  N   GLN A 195      33.137 -12.153 -32.651  1.00 24.24           N  
ATOM   1577  CA  GLN A 195      32.472 -11.503 -33.776  1.00 24.24           C  
ATOM   1578  C   GLN A 195      30.957 -11.510 -33.597  1.00 24.24           C  
ATOM   1579  CB  GLN A 195      32.848 -12.188 -35.091  1.00 24.24           C  
ATOM   1580  O   GLN A 195      30.360 -12.559 -33.344  1.00 24.24           O  
ATOM   1581  CG  GLN A 195      34.316 -12.033 -35.466  1.00 24.24           C  
ATOM   1582  CD  GLN A 195      34.508 -11.515 -36.879  1.00 24.24           C  
ATOM   1583  NE2 GLN A 195      35.756 -11.243 -37.247  1.00 24.24           N  
ATOM   1584  OE1 GLN A 195      33.544 -11.361 -37.635  1.00 24.24           O  
ATOM   1585  N   VAL A 196      30.323 -10.337 -33.311  1.00 32.57           N  
ATOM   1586  CA  VAL A 196      29.108  -9.881 -33.979  1.00 32.57           C  
ATOM   1587  C   VAL A 196      28.821  -8.431 -33.597  1.00 32.57           C  
ATOM   1588  CB  VAL A 196      27.897 -10.774 -33.627  1.00 32.57           C  
ATOM   1589  O   VAL A 196      28.878  -8.070 -32.419  1.00 32.57           O  
ATOM   1590  CG1 VAL A 196      26.649 -10.312 -34.377  1.00 32.57           C  
ATOM   1591  CG2 VAL A 196      28.204 -12.237 -33.944  1.00 32.57           C  
ATOM   1592  N   GLU A 197      29.154  -7.400 -34.407  1.00 25.28           N  
ATOM   1593  CA  GLU A 197      28.525  -6.429 -35.297  1.00 25.28           C  
ATOM   1594  C   GLU A 197      27.954  -5.251 -34.512  1.00 25.28           C  
ATOM   1595  CB  GLU A 197      27.421  -7.093 -36.124  1.00 25.28           C  
ATOM   1596  O   GLU A 197      27.220  -5.442 -33.540  1.00 25.28           O  
ATOM   1597  CG  GLU A 197      27.920  -7.738 -37.409  1.00 25.28           C  
ATOM   1598  CD  GLU A 197      26.803  -8.319 -38.261  1.00 25.28           C  
ATOM   1599  OE1 GLU A 197      27.091  -8.853 -39.357  1.00 25.28           O  
ATOM   1600  OE2 GLU A 197      25.631  -8.240 -37.830  1.00 25.28           O  
ATOM   1601  N   ASN A 198      28.559  -4.166 -34.650  1.00 25.43           N  
ATOM   1602  CA  ASN A 198      28.348  -2.755 -34.953  1.00 25.43           C  
ATOM   1603  C   ASN A 198      27.018  -2.528 -35.668  1.00 25.43           C  
ATOM   1604  CB  ASN A 198      29.503  -2.207 -35.794  1.00 25.43           C  
ATOM   1605  O   ASN A 198      26.730  -3.179 -36.673  1.00 25.43           O  
ATOM   1606  CG  ASN A 198      30.163  -0.998 -35.162  1.00 25.43           C  
ATOM   1607  ND2 ASN A 198      31.292  -0.578 -35.722  1.00 25.43           N  
ATOM   1608  OD1 ASN A 198      29.664  -0.446 -34.178  1.00 25.43           O  
ATOM   1609  N   PRO A 199      26.216  -1.492 -35.259  1.00 31.22           N  
ATOM   1610  CA  PRO A 199      26.000  -0.218 -35.949  1.00 31.22           C  
ATOM   1611  C   PRO A 199      26.014   0.977 -34.999  1.00 31.22           C  
ATOM   1612  CB  PRO A 199      24.618  -0.393 -36.586  1.00 31.22           C  
ATOM   1613  O   PRO A 199      25.779   0.819 -33.799  1.00 31.22           O  
ATOM   1614  CG  PRO A 199      23.855  -1.237 -35.618  1.00 31.22           C  
ATOM   1615  CD  PRO A 199      24.781  -1.646 -34.508  1.00 31.22           C  
ATOM   1616  N   ASN A 200      26.827   1.857 -35.080  1.00 24.97           N  
ATOM   1617  CA  ASN A 200      26.885   3.240 -35.542  1.00 24.97           C  
ATOM   1618  C   ASN A 200      25.615   4.005 -35.181  1.00 24.97           C  
ATOM   1619  CB  ASN A 200      27.126   3.292 -37.052  1.00 24.97           C  
ATOM   1620  O   ASN A 200      24.506   3.517 -35.408  1.00 24.97           O  
ATOM   1621  CG  ASN A 200      28.587   3.493 -37.404  1.00 24.97           C  
ATOM   1622  ND2 ASN A 200      28.912   3.356 -38.684  1.00 24.97           N  
ATOM   1623  OD1 ASN A 200      29.416   3.767 -36.532  1.00 24.97           O  
ATOM   1624  N   ASN A 201      25.658   5.042 -34.288  1.00 29.12           N  
ATOM   1625  CA  ASN A 201      25.279   6.435 -34.499  1.00 29.12           C  
ATOM   1626  C   ASN A 201      25.250   7.213 -33.187  1.00 29.12           C  
ATOM   1627  CB  ASN A 201      23.922   6.522 -35.199  1.00 29.12           C  
ATOM   1628  O   ASN A 201      24.704   6.737 -32.190  1.00 29.12           O  
ATOM   1629  CG  ASN A 201      24.043   6.887 -36.665  1.00 29.12           C  
ATOM   1630  ND2 ASN A 201      22.922   6.860 -37.378  1.00 29.12           N  
ATOM   1631  OD1 ASN A 201      25.134   7.190 -37.154  1.00 29.12           O  
ATOM   1632  N   SER A 202      26.219   7.986 -32.837  1.00 27.16           N  
ATOM   1633  CA  SER A 202      26.484   9.401 -32.602  1.00 27.16           C  
ATOM   1634  C   SER A 202      25.228  10.128 -32.130  1.00 27.16           C  
ATOM   1635  CB  SER A 202      27.020  10.065 -33.871  1.00 27.16           C  
ATOM   1636  O   SER A 202      24.166  10.004 -32.743  1.00 27.16           O  
ATOM   1637  OG  SER A 202      26.338   9.584 -35.017  1.00 27.16           O  
ATOM   1638  N   GLU A 203      25.093  10.418 -30.819  1.00 30.14           N  
ATOM   1639  CA  GLU A 203      24.691  11.767 -30.434  1.00 30.14           C  
ATOM   1640  C   GLU A 203      25.134  12.090 -29.010  1.00 30.14           C  
ATOM   1641  CB  GLU A 203      23.174  11.934 -30.563  1.00 30.14           C  
ATOM   1642  O   GLU A 203      24.773  11.384 -28.066  1.00 30.14           O  
ATOM   1643  CG  GLU A 203      22.741  12.665 -31.825  1.00 30.14           C  
ATOM   1644  CD  GLU A 203      21.233  12.684 -32.020  1.00 30.14           C  
ATOM   1645  OE1 GLU A 203      20.760  13.232 -33.041  1.00 30.14           O  
ATOM   1646  OE2 GLU A 203      20.519  12.148 -31.144  1.00 30.14           O  
ATOM   1647  N   GLU A 204      26.328  12.419 -28.752  1.00 25.61           N  
ATOM   1648  CA  GLU A 204      27.018  13.470 -28.010  1.00 25.61           C  
ATOM   1649  C   GLU A 204      26.105  14.670 -27.776  1.00 25.61           C  
ATOM   1650  CB  GLU A 204      28.284  13.909 -28.752  1.00 25.61           C  
ATOM   1651  O   GLU A 204      25.607  15.273 -28.728  1.00 25.61           O  
ATOM   1652  CG  GLU A 204      29.516  13.087 -28.404  1.00 25.61           C  
ATOM   1653  CD  GLU A 204      30.780  13.582 -29.089  1.00 25.61           C  
ATOM   1654  OE1 GLU A 204      31.869  13.018 -28.835  1.00 25.61           O  
ATOM   1655  OE2 GLU A 204      30.681  14.542 -29.885  1.00 25.61           O  
ATOM   1656  N   LEU A 205      25.365  14.738 -26.696  1.00 25.88           N  
ATOM   1657  CA  LEU A 205      24.985  16.022 -26.118  1.00 25.88           C  
ATOM   1658  C   LEU A 205      25.394  16.100 -24.651  1.00 25.88           C  
ATOM   1659  CB  LEU A 205      23.476  16.246 -26.252  1.00 25.88           C  
ATOM   1660  O   LEU A 205      24.989  15.260 -23.844  1.00 25.88           O  
ATOM   1661  CG  LEU A 205      23.041  17.476 -27.051  1.00 25.88           C  
ATOM   1662  CD1 LEU A 205      22.110  17.067 -28.187  1.00 25.88           C  
ATOM   1663  CD2 LEU A 205      22.366  18.494 -26.139  1.00 25.88           C  
ATOM   1664  N   ASN A 206      26.610  16.409 -24.369  1.00 24.67           N  
ATOM   1665  CA  ASN A 206      27.344  17.227 -23.409  1.00 24.67           C  
ATOM   1666  C   ASN A 206      26.713  18.607 -23.252  1.00 24.67           C  
ATOM   1667  CB  ASN A 206      28.810  17.357 -23.826  1.00 24.67           C  
ATOM   1668  O   ASN A 206      26.613  19.363 -24.220  1.00 24.67           O  
ATOM   1669  CG  ASN A 206      29.618  16.111 -23.519  1.00 24.67           C  
ATOM   1670  ND2 ASN A 206      30.731  15.937 -24.222  1.00 24.67           N  
ATOM   1671  OD1 ASN A 206      29.244  15.312 -22.657  1.00 24.67           O  
ATOM   1672  N   ILE A 207      25.710  18.791 -22.450  1.00 27.84           N  
ATOM   1673  CA  ILE A 207      25.308  20.109 -21.971  1.00 27.84           C  
ATOM   1674  C   ILE A 207      25.798  20.309 -20.539  1.00 27.84           C  
ATOM   1675  CB  ILE A 207      23.775  20.293 -22.043  1.00 27.84           C  
ATOM   1676  O   ILE A 207      25.538  19.479 -19.665  1.00 27.84           O  
ATOM   1677  CG1 ILE A 207      23.293  20.188 -23.495  1.00 27.84           C  
ATOM   1678  CG2 ILE A 207      23.363  21.633 -21.425  1.00 27.84           C  
ATOM   1679  CD1 ILE A 207      21.778  20.219 -23.647  1.00 27.84           C  
ATOM   1680  N   GLU A 208      26.979  20.785 -20.342  1.00 22.97           N  
ATOM   1681  CA  GLU A 208      27.635  21.790 -19.511  1.00 22.97           C  
ATOM   1682  C   GLU A 208      26.713  22.978 -19.250  1.00 22.97           C  
ATOM   1683  CB  GLU A 208      28.934  22.267 -20.168  1.00 22.97           C  
ATOM   1684  O   GLU A 208      26.237  23.619 -20.189  1.00 22.97           O  
ATOM   1685  CG  GLU A 208      30.055  22.550 -19.179  1.00 22.97           C  
ATOM   1686  CD  GLU A 208      31.419  22.677 -19.838  1.00 22.97           C  
ATOM   1687  OE1 GLU A 208      32.428  22.852 -19.118  1.00 22.97           O  
ATOM   1688  OE2 GLU A 208      31.479  22.603 -21.086  1.00 22.97           O  
ATOM   1689  N   LEU A 209      25.885  23.019 -18.188  1.00 24.85           N  
ATOM   1690  CA  LEU A 209      25.364  24.277 -17.665  1.00 24.85           C  
ATOM   1691  C   LEU A 209      25.821  24.499 -16.227  1.00 24.85           C  
ATOM   1692  CB  LEU A 209      23.834  24.294 -17.734  1.00 24.85           C  
ATOM   1693  O   LEU A 209      25.684  23.610 -15.383  1.00 24.85           O  
ATOM   1694  CG  LEU A 209      23.217  25.064 -18.903  1.00 24.85           C  
ATOM   1695  CD1 LEU A 209      22.380  24.129 -19.770  1.00 24.85           C  
ATOM   1696  CD2 LEU A 209      22.374  26.227 -18.392  1.00 24.85           C  
ATOM   1697  N   SER A 210      26.988  25.143 -15.926  1.00 24.74           N  
ATOM   1698  CA  SER A 210      27.442  26.373 -15.286  1.00 24.74           C  
ATOM   1699  C   SER A 210      26.403  26.901 -14.302  1.00 24.74           C  
ATOM   1700  CB  SER A 210      27.751  27.442 -16.336  1.00 24.74           C  
ATOM   1701  O   SER A 210      25.204  26.876 -14.585  1.00 24.74           O  
ATOM   1702  OG  SER A 210      27.138  27.123 -17.573  1.00 24.74           O  
ATOM   1703  N   GLN A 211      26.646  26.738 -13.037  1.00 24.66           N  
ATOM   1704  CA  GLN A 211      26.962  27.612 -11.912  1.00 24.66           C  
ATOM   1705  C   GLN A 211      26.246  28.953 -12.039  1.00 24.66           C  
ATOM   1706  CB  GLN A 211      28.472  27.830 -11.808  1.00 24.66           C  
ATOM   1707  O   GLN A 211      26.447  29.680 -13.014  1.00 24.66           O  
ATOM   1708  CG  GLN A 211      29.232  26.626 -11.269  1.00 24.66           C  
ATOM   1709  CD  GLN A 211      30.729  26.863 -11.193  1.00 24.66           C  
ATOM   1710  NE2 GLN A 211      31.436  25.972 -10.506  1.00 24.66           N  
ATOM   1711  OE1 GLN A 211      31.246  27.838 -11.748  1.00 24.66           O  
ATOM   1712  N   LYS A 212      25.040  29.119 -11.452  1.00 26.98           N  
ATOM   1713  CA  LYS A 212      24.643  30.416 -10.913  1.00 26.98           C  
ATOM   1714  C   LYS A 212      23.953  30.262  -9.560  1.00 26.98           C  
ATOM   1715  CB  LYS A 212      23.720  31.145 -11.891  1.00 26.98           C  
ATOM   1716  O   LYS A 212      23.061  29.426  -9.404  1.00 26.98           O  
ATOM   1717  CG  LYS A 212      24.448  32.068 -12.857  1.00 26.98           C  
ATOM   1718  CD  LYS A 212      23.471  32.856 -13.721  1.00 26.98           C  
ATOM   1719  CE  LYS A 212      24.198  33.722 -14.741  1.00 26.98           C  
ATOM   1720  NZ  LYS A 212      23.246  34.521 -15.568  1.00 26.98           N  
ATOM   1721  N   ASN A 213      24.686  30.288  -8.442  1.00 28.28           N  
ATOM   1722  CA  ASN A 213      24.660  30.999  -7.168  1.00 28.28           C  
ATOM   1723  C   ASN A 213      23.616  32.112  -7.168  1.00 28.28           C  
ATOM   1724  CB  ASN A 213      26.042  31.568  -6.842  1.00 28.28           C  
ATOM   1725  O   ASN A 213      23.487  32.849  -8.147  1.00 28.28           O  
ATOM   1726  CG  ASN A 213      26.941  30.561  -6.153  1.00 28.28           C  
ATOM   1727  ND2 ASN A 213      28.249  30.773  -6.244  1.00 28.28           N  
ATOM   1728  OD1 ASN A 213      26.464  29.599  -5.544  1.00 28.28           O  
ATOM   1729  N   PRO A 214      23.140  32.618  -6.001  1.00 35.76           N  
ATOM   1730  CA  PRO A 214      21.998  32.879  -5.121  1.00 35.76           C  
ATOM   1731  C   PRO A 214      21.588  34.350  -5.108  1.00 35.76           C  
ATOM   1732  CB  PRO A 214      22.506  32.441  -3.745  1.00 35.76           C  
ATOM   1733  O   PRO A 214      22.377  35.218  -5.491  1.00 35.76           O  
ATOM   1734  CG  PRO A 214      23.961  32.785  -3.748  1.00 35.76           C  
ATOM   1735  CD  PRO A 214      24.329  33.291  -5.113  1.00 35.76           C  
ATOM   1736  N   ASP A 215      20.297  34.671  -5.027  1.00 25.25           N  
ATOM   1737  CA  ASP A 215      19.810  35.767  -4.195  1.00 25.25           C  
ATOM   1738  C   ASP A 215      18.381  36.150  -4.572  1.00 25.25           C  
ATOM   1739  CB  ASP A 215      20.730  36.984  -4.317  1.00 25.25           C  
ATOM   1740  O   ASP A 215      18.070  36.323  -5.753  1.00 25.25           O  
ATOM   1741  CG  ASP A 215      21.998  36.854  -3.491  1.00 25.25           C  
ATOM   1742  OD1 ASP A 215      21.992  36.126  -2.475  1.00 25.25           O  
ATOM   1743  OD2 ASP A 215      23.011  37.486  -3.859  1.00 25.25           O  
ATOM   1744  N   ASN A 216      17.339  35.835  -3.719  1.00 26.33           N  
ATOM   1745  CA  ASN A 216      16.534  36.822  -3.007  1.00 26.33           C  
ATOM   1746  C   ASN A 216      15.064  36.415  -2.956  1.00 26.33           C  
ATOM   1747  CB  ASN A 216      16.681  38.202  -3.651  1.00 26.33           C  
ATOM   1748  O   ASN A 216      14.436  36.213  -3.997  1.00 26.33           O  
ATOM   1749  CG  ASN A 216      16.861  39.307  -2.630  1.00 26.33           C  
ATOM   1750  ND2 ASN A 216      17.197  40.502  -3.102  1.00 26.33           N  
ATOM   1751  OD1 ASN A 216      16.700  39.089  -1.426  1.00 26.33           O  
ATOM   1752  N   ILE A 217      14.637  35.695  -1.986  1.00 23.28           N  
ATOM   1753  CA  ILE A 217      13.494  35.606  -1.084  1.00 23.28           C  
ATOM   1754  C   ILE A 217      13.288  36.946  -0.380  1.00 23.28           C  
ATOM   1755  CB  ILE A 217      13.680  34.478  -0.045  1.00 23.28           C  
ATOM   1756  O   ILE A 217      14.215  37.481   0.232  1.00 23.28           O  
ATOM   1757  CG1 ILE A 217      13.785  33.119  -0.746  1.00 23.28           C  
ATOM   1758  CG2 ILE A 217      12.534  34.484   0.970  1.00 23.28           C  
ATOM   1759  CD1 ILE A 217      14.095  31.960   0.192  1.00 23.28           C  
ATOM   1760  N   ASP A 218      12.350  37.756  -0.907  1.00 26.11           N  
ATOM   1761  CA  ASP A 218      11.567  38.726  -0.146  1.00 26.11           C  
ATOM   1762  C   ASP A 218      10.236  39.018  -0.835  1.00 26.11           C  
ATOM   1763  CB  ASP A 218      12.357  40.023   0.043  1.00 26.11           C  
ATOM   1764  O   ASP A 218      10.193  39.242  -2.046  1.00 26.11           O  
ATOM   1765  CG  ASP A 218      12.964  40.151   1.429  1.00 26.11           C  
ATOM   1766  OD1 ASP A 218      12.628  39.339   2.319  1.00 26.11           O  
ATOM   1767  OD2 ASP A 218      13.782  41.073   1.635  1.00 26.11           O  
ATOM   1768  N   SER A 219       9.122  38.622  -0.253  1.00 25.67           N  
ATOM   1769  CA  SER A 219       8.027  39.289   0.443  1.00 25.67           C  
ATOM   1770  C   SER A 219       6.994  39.829  -0.541  1.00 25.67           C  
ATOM   1771  CB  SER A 219       8.559  40.429   1.313  1.00 25.67           C  
ATOM   1772  O   SER A 219       7.351  40.442  -1.549  1.00 25.67           O  
ATOM   1773  OG  SER A 219       9.449  39.936   2.299  1.00 25.67           O  
ATOM   1774  N   ASN A 220       5.804  39.325  -0.495  1.00 23.92           N  
ATOM   1775  CA  ASN A 220       4.592  40.027  -0.086  1.00 23.92           C  
ATOM   1776  C   ASN A 220       3.740  40.422  -1.289  1.00 23.92           C  
ATOM   1777  CB  ASN A 220       4.941  41.262   0.746  1.00 23.92           C  
ATOM   1778  O   ASN A 220       4.253  40.973  -2.264  1.00 23.92           O  
ATOM   1779  CG  ASN A 220       4.869  41.001   2.238  1.00 23.92           C  
ATOM   1780  ND2 ASN A 220       5.276  41.985   3.032  1.00 23.92           N  
ATOM   1781  OD1 ASN A 220       4.453  39.924   2.673  1.00 23.92           O  
ATOM   1782  N   ASN A 221       2.504  39.886  -1.386  1.00 23.74           N  
ATOM   1783  CA  ASN A 221       1.239  40.609  -1.303  1.00 23.74           C  
ATOM   1784  C   ASN A 221       0.513  40.623  -2.646  1.00 23.74           C  
ATOM   1785  CB  ASN A 221       1.468  42.038  -0.808  1.00 23.74           C  
ATOM   1786  O   ASN A 221       1.118  40.912  -3.680  1.00 23.74           O  
ATOM   1787  CG  ASN A 221       1.219  42.188   0.679  1.00 23.74           C  
ATOM   1788  ND2 ASN A 221       1.494  43.374   1.210  1.00 23.74           N  
ATOM   1789  OD1 ASN A 221       0.783  41.246   1.346  1.00 23.74           O  
ATOM   1790  N   ASN A 222      -0.654  39.985  -2.739  1.00 26.34           N  
ATOM   1791  CA  ASN A 222      -1.961  40.599  -2.946  1.00 26.34           C  
ATOM   1792  C   ASN A 222      -2.546  40.227  -4.305  1.00 26.34           C  
ATOM   1793  CB  ASN A 222      -1.869  42.120  -2.805  1.00 26.34           C  
ATOM   1794  O   ASN A 222      -1.852  40.290  -5.322  1.00 26.34           O  
ATOM   1795  CG  ASN A 222      -1.984  42.581  -1.366  1.00 26.34           C  
ATOM   1796  ND2 ASN A 222      -1.524  43.797  -1.094  1.00 26.34           N  
ATOM   1797  OD1 ASN A 222      -2.482  41.851  -0.505  1.00 26.34           O  
ATOM   1798  N   LYS A 223      -3.665  39.475  -4.337  1.00 22.62           N  
ATOM   1799  CA  LYS A 223      -5.046  39.854  -4.622  1.00 22.62           C  
ATOM   1800  C   LYS A 223      -5.268  40.036  -6.121  1.00 22.62           C  
ATOM   1801  CB  LYS A 223      -5.415  41.138  -3.877  1.00 22.62           C  
ATOM   1802  O   LYS A 223      -4.474  40.695  -6.795  1.00 22.62           O  
ATOM   1803  CG  LYS A 223      -6.266  40.911  -2.636  1.00 22.62           C  
ATOM   1804  CD  LYS A 223      -6.576  42.221  -1.924  1.00 22.62           C  
ATOM   1805  CE  LYS A 223      -7.416  41.994  -0.675  1.00 22.62           C  
ATOM   1806  NZ  LYS A 223      -7.739  43.278   0.017  1.00 22.62           N  
ATOM   1807  N   SER A 224      -6.169  39.229  -6.693  1.00 25.20           N  
ATOM   1808  CA  SER A 224      -7.410  39.593  -7.367  1.00 25.20           C  
ATOM   1809  C   SER A 224      -7.416  39.109  -8.813  1.00 25.20           C  
ATOM   1810  CB  SER A 224      -7.617  41.108  -7.328  1.00 25.20           C  
ATOM   1811  O   SER A 224      -6.437  39.293  -9.540  1.00 25.20           O  
ATOM   1812  OG  SER A 224      -8.323  41.489  -6.159  1.00 25.20           O  
ATOM   1813  N   GLN A 225      -8.257  38.095  -9.194  1.00 22.73           N  
ATOM   1814  CA  GLN A 225      -9.519  38.125  -9.926  1.00 22.73           C  
ATOM   1815  C   GLN A 225      -9.317  38.634 -11.350  1.00 22.73           C  
ATOM   1816  CB  GLN A 225     -10.542  38.996  -9.197  1.00 22.73           C  
ATOM   1817  O   GLN A 225      -8.686  39.672 -11.560  1.00 22.73           O  
ATOM   1818  CG  GLN A 225     -11.266  38.278  -8.066  1.00 22.73           C  
ATOM   1819  CD  GLN A 225     -12.492  39.031  -7.583  1.00 22.73           C  
ATOM   1820  NE2 GLN A 225     -13.472  38.298  -7.065  1.00 22.73           N  
ATOM   1821  OE1 GLN A 225     -12.558  40.261  -7.674  1.00 22.73           O  
ATOM   1822  N   ASN A 226      -9.630  37.790 -12.331  1.00 24.59           N  
ATOM   1823  CA  ASN A 226     -10.580  37.974 -13.422  1.00 24.59           C  
ATOM   1824  C   ASN A 226      -9.956  37.634 -14.773  1.00 24.59           C  
ATOM   1825  CB  ASN A 226     -11.116  39.408 -13.431  1.00 24.59           C  
ATOM   1826  O   ASN A 226      -8.863  38.105 -15.093  1.00 24.59           O  
ATOM   1827  CG  ASN A 226     -12.313  39.589 -12.518  1.00 24.59           C  
ATOM   1828  ND2 ASN A 226     -12.648  40.839 -12.221  1.00 24.59           N  
ATOM   1829  OD1 ASN A 226     -12.931  38.614 -12.084  1.00 24.59           O  
ATOM   1830  N   ASP A 227     -10.436  36.609 -15.491  1.00 26.53           N  
ATOM   1831  CA  ASP A 227     -11.154  36.671 -16.761  1.00 26.53           C  
ATOM   1832  C   ASP A 227     -10.473  35.808 -17.820  1.00 26.53           C  
ATOM   1833  CB  ASP A 227     -11.257  38.118 -17.248  1.00 26.53           C  
ATOM   1834  O   ASP A 227      -9.263  35.913 -18.031  1.00 26.53           O  
ATOM   1835  CG  ASP A 227     -12.325  38.915 -16.519  1.00 26.53           C  
ATOM   1836  OD1 ASP A 227     -13.288  38.311 -15.999  1.00 26.53           O  
ATOM   1837  OD2 ASP A 227     -12.204  40.158 -16.468  1.00 26.53           O  
ATOM   1838  N   GLU A 228     -11.071  34.664 -18.194  1.00 24.14           N  
ATOM   1839  CA  GLU A 228     -11.747  34.259 -19.423  1.00 24.14           C  
ATOM   1840  C   GLU A 228     -10.780  34.240 -20.604  1.00 24.14           C  
ATOM   1841  CB  GLU A 228     -12.924  35.190 -19.722  1.00 24.14           C  
ATOM   1842  O   GLU A 228     -10.276  35.287 -21.017  1.00 24.14           O  
ATOM   1843  CG  GLU A 228     -14.233  34.753 -19.080  1.00 24.14           C  
ATOM   1844  CD  GLU A 228     -15.441  35.513 -19.603  1.00 24.14           C  
ATOM   1845  OE1 GLU A 228     -16.588  35.112 -19.301  1.00 24.14           O  
ATOM   1846  OE2 GLU A 228     -15.239  36.518 -20.321  1.00 24.14           O  
ATOM   1847  N   ASN A 229     -10.192  33.129 -20.895  1.00 29.22           N  
ATOM   1848  CA  ASN A 229      -9.694  32.833 -22.234  1.00 29.22           C  
ATOM   1849  C   ASN A 229     -10.261  31.521 -22.767  1.00 29.22           C  
ATOM   1850  CB  ASN A 229      -8.164  32.793 -22.241  1.00 29.22           C  
ATOM   1851  O   ASN A 229     -10.139  30.479 -22.120  1.00 29.22           O  
ATOM   1852  CG  ASN A 229      -7.547  34.115 -22.650  1.00 29.22           C  
ATOM   1853  ND2 ASN A 229      -6.243  34.251 -22.440  1.00 29.22           N  
ATOM   1854  OD1 ASN A 229      -8.236  35.008 -23.150  1.00 29.22           O  
ATOM   1855  N   GLN A 230     -11.495  31.509 -23.293  1.00 24.94           N  
ATOM   1856  CA  GLN A 230     -12.091  31.161 -24.579  1.00 24.94           C  
ATOM   1857  C   GLN A 230     -11.021  30.779 -25.597  1.00 24.94           C  
ATOM   1858  CB  GLN A 230     -12.934  32.321 -25.112  1.00 24.94           C  
ATOM   1859  O   GLN A 230     -10.187  31.607 -25.968  1.00 24.94           O  
ATOM   1860  CG  GLN A 230     -14.390  32.278 -24.669  1.00 24.94           C  
ATOM   1861  CD  GLN A 230     -15.208  33.425 -25.232  1.00 24.94           C  
ATOM   1862  NE2 GLN A 230     -16.382  33.656 -24.654  1.00 24.94           N  
ATOM   1863  OE1 GLN A 230     -14.789  34.099 -26.179  1.00 24.94           O  
ATOM   1864  N   ILE A 231     -10.702  29.500 -25.731  1.00 26.83           N  
ATOM   1865  CA  ILE A 231     -10.181  28.892 -26.950  1.00 26.83           C  
ATOM   1866  C   ILE A 231     -11.166  27.846 -27.467  1.00 26.83           C  
ATOM   1867  CB  ILE A 231      -8.794  28.253 -26.714  1.00 26.83           C  
ATOM   1868  O   ILE A 231     -11.567  26.944 -26.728  1.00 26.83           O  
ATOM   1869  CG1 ILE A 231      -7.823  29.285 -26.130  1.00 26.83           C  
ATOM   1870  CG2 ILE A 231      -8.245  27.659 -28.015  1.00 26.83           C  
ATOM   1871  CD1 ILE A 231      -6.464  28.711 -25.751  1.00 26.83           C  
ATOM   1872  N   ASN A 232     -12.118  28.279 -28.311  1.00 22.00           N  
ATOM   1873  CA  ASN A 232     -12.716  28.022 -29.617  1.00 22.00           C  
ATOM   1874  C   ASN A 232     -11.696  27.453 -30.599  1.00 22.00           C  
ATOM   1875  CB  ASN A 232     -13.340  29.300 -30.182  1.00 22.00           C  
ATOM   1876  O   ASN A 232     -10.578  27.962 -30.705  1.00 22.00           O  
ATOM   1877  CG  ASN A 232     -14.796  29.460 -29.793  1.00 22.00           C  
ATOM   1878  ND2 ASN A 232     -15.382  30.599 -30.143  1.00 22.00           N  
ATOM   1879  OD1 ASN A 232     -15.390  28.567 -29.182  1.00 22.00           O  
ATOM   1880  N   ASN A 233     -11.891  26.183 -31.151  1.00 23.74           N  
ATOM   1881  CA  ASN A 233     -12.127  25.702 -32.509  1.00 23.74           C  
ATOM   1882  C   ASN A 233     -11.113  24.635 -32.910  1.00 23.74           C  
ATOM   1883  CB  ASN A 233     -12.096  26.865 -33.503  1.00 23.74           C  
ATOM   1884  O   ASN A 233      -9.904  24.869 -32.855  1.00 23.74           O  
ATOM   1885  CG  ASN A 233     -13.466  27.467 -33.742  1.00 23.74           C  
ATOM   1886  ND2 ASN A 233     -13.513  28.552 -34.506  1.00 23.74           N  
ATOM   1887  OD1 ASN A 233     -14.475  26.961 -33.244  1.00 23.74           O  
ATOM   1888  N   THR A 234     -11.538  23.381 -33.105  1.00 29.01           N  
ATOM   1889  CA  THR A 234     -11.358  22.639 -34.348  1.00 29.01           C  
ATOM   1890  C   THR A 234     -12.029  21.272 -34.265  1.00 29.01           C  
ATOM   1891  CB  THR A 234      -9.865  22.462 -34.681  1.00 29.01           C  
ATOM   1892  O   THR A 234     -11.809  20.523 -33.310  1.00 29.01           O  
ATOM   1893  CG2 THR A 234      -9.674  21.987 -36.118  1.00 29.01           C  
ATOM   1894  OG1 THR A 234      -9.191  23.715 -34.510  1.00 29.01           O  
ATOM   1895  N   PHE A 235     -13.226  21.053 -34.839  1.00 21.59           N  
ATOM   1896  CA  PHE A 235     -13.867  20.425 -35.989  1.00 21.59           C  
ATOM   1897  C   PHE A 235     -13.057  19.227 -36.471  1.00 21.59           C  
ATOM   1898  CB  PHE A 235     -14.041  21.434 -37.128  1.00 21.59           C  
ATOM   1899  O   PHE A 235     -11.879  19.363 -36.809  1.00 21.59           O  
ATOM   1900  CG  PHE A 235     -15.292  21.225 -37.937  1.00 21.59           C  
ATOM   1901  CD1 PHE A 235     -15.241  20.587 -39.170  1.00 21.59           C  
ATOM   1902  CD2 PHE A 235     -16.521  21.668 -37.464  1.00 21.59           C  
ATOM   1903  CE1 PHE A 235     -16.398  20.393 -39.922  1.00 21.59           C  
ATOM   1904  CE2 PHE A 235     -17.681  21.478 -38.210  1.00 21.59           C  
ATOM   1905  CZ  PHE A 235     -17.617  20.840 -39.438  1.00 21.59           C  
ATOM   1906  N   VAL A 236     -13.459  18.007 -36.104  1.00 29.20           N  
ATOM   1907  CA  VAL A 236     -13.493  16.845 -36.986  1.00 29.20           C  
ATOM   1908  C   VAL A 236     -14.764  16.039 -36.730  1.00 29.20           C  
ATOM   1909  CB  VAL A 236     -12.247  15.951 -36.794  1.00 29.20           C  
ATOM   1910  O   VAL A 236     -15.095  15.737 -35.581  1.00 29.20           O  
ATOM   1911  CG1 VAL A 236     -12.328  14.714 -37.686  1.00 29.20           C  
ATOM   1912  CG2 VAL A 236     -10.973  16.742 -37.086  1.00 29.20           C  
ATOM   1913  N   GLN A 237     -15.904  16.302 -37.387  1.00 25.83           N  
ATOM   1914  CA  GLN A 237     -16.974  15.613 -38.101  1.00 25.83           C  
ATOM   1915  C   GLN A 237     -16.503  14.261 -38.628  1.00 25.83           C  
ATOM   1916  CB  GLN A 237     -17.492  16.474 -39.254  1.00 25.83           C  
ATOM   1917  O   GLN A 237     -15.443  14.166 -39.250  1.00 25.83           O  
ATOM   1918  CG  GLN A 237     -18.326  17.666 -38.805  1.00 25.83           C  
ATOM   1919  CD  GLN A 237     -18.936  18.427 -39.967  1.00 25.83           C  
ATOM   1920  NE2 GLN A 237     -19.962  19.222 -39.683  1.00 25.83           N  
ATOM   1921  OE1 GLN A 237     -18.487  18.303 -41.112  1.00 25.83           O  
ATOM   1922  N   ASP A 238     -17.037  13.122 -38.136  1.00 27.24           N  
ATOM   1923  CA  ASP A 238     -17.684  12.094 -38.947  1.00 27.24           C  
ATOM   1924  C   ASP A 238     -17.691  10.749 -38.224  1.00 27.24           C  
ATOM   1925  CB  ASP A 238     -16.986  11.960 -40.301  1.00 27.24           C  
ATOM   1926  O   ASP A 238     -16.645  10.270 -37.782  1.00 27.24           O  
ATOM   1927  CG  ASP A 238     -17.517  12.931 -41.341  1.00 27.24           C  
ATOM   1928  OD1 ASP A 238     -18.626  13.477 -41.155  1.00 27.24           O  
ATOM   1929  OD2 ASP A 238     -16.821  13.150 -42.356  1.00 27.24           O  
ATOM   1930  N   ASP A 239     -18.861  10.255 -37.717  1.00 27.53           N  
ATOM   1931  CA  ASP A 239     -19.684   9.117 -38.116  1.00 27.53           C  
ATOM   1932  C   ASP A 239     -20.574   8.653 -36.966  1.00 27.53           C  
ATOM   1933  CB  ASP A 239     -18.804   7.963 -38.600  1.00 27.53           C  
ATOM   1934  O   ASP A 239     -20.076   8.213 -35.927  1.00 27.53           O  
ATOM   1935  CG  ASP A 239     -18.244   8.188 -39.994  1.00 27.53           C  
ATOM   1936  OD1 ASP A 239     -18.857   8.937 -40.784  1.00 27.53           O  
ATOM   1937  OD2 ASP A 239     -17.181   7.608 -40.305  1.00 27.53           O  
ATOM   1938  N   SER A 240     -21.704   9.261 -36.763  1.00 30.77           N  
ATOM   1939  CA  SER A 240     -23.073   8.885 -36.425  1.00 30.77           C  
ATOM   1940  C   SER A 240     -23.617   7.845 -37.400  1.00 30.77           C  
ATOM   1941  CB  SER A 240     -23.982  10.115 -36.420  1.00 30.77           C  
ATOM   1942  O   SER A 240     -23.574   8.044 -38.616  1.00 30.77           O  
ATOM   1943  OG  SER A 240     -23.224  11.299 -36.242  1.00 30.77           O  
ATOM   1944  N   ASN A 241     -23.324   6.522 -37.216  1.00 33.51           N  
ATOM   1945  CA  ASN A 241     -24.292   5.450 -37.420  1.00 33.51           C  
ATOM   1946  C   ASN A 241     -23.647   4.076 -37.267  1.00 33.51           C  
ATOM   1947  CB  ASN A 241     -24.952   5.577 -38.794  1.00 33.51           C  
ATOM   1948  O   ASN A 241     -22.797   3.691 -38.071  1.00 33.51           O  
ATOM   1949  CG  ASN A 241     -26.216   6.414 -38.760  1.00 33.51           C  
ATOM   1950  ND2 ASN A 241     -26.724   6.768 -39.935  1.00 33.51           N  
ATOM   1951  OD1 ASN A 241     -26.730   6.740 -37.688  1.00 33.51           O  
ATOM   1952  N   ASN A 242     -23.198   3.615 -36.028  1.00 35.92           N  
ATOM   1953  CA  ASN A 242     -23.282   2.185 -35.751  1.00 35.92           C  
ATOM   1954  C   ASN A 242     -22.758   1.852 -34.358  1.00 35.92           C  
ATOM   1955  CB  ASN A 242     -22.519   1.387 -36.811  1.00 35.92           C  
ATOM   1956  O   ASN A 242     -21.547   1.853 -34.129  1.00 35.92           O  
ATOM   1957  CG  ASN A 242     -23.182   0.063 -37.134  1.00 35.92           C  
ATOM   1958  ND2 ASN A 242     -22.546  -0.725 -37.993  1.00 35.92           N  
ATOM   1959  OD1 ASN A 242     -24.257  -0.250 -36.616  1.00 35.92           O  
ATOM   1960  N   GLN A 243     -23.295   2.351 -33.217  1.00 37.56           N  
ATOM   1961  CA  GLN A 243     -23.101   1.517 -32.035  1.00 37.56           C  
ATOM   1962  C   GLN A 243     -24.325   1.561 -31.124  1.00 37.56           C  
ATOM   1963  CB  GLN A 243     -21.856   1.958 -31.264  1.00 37.56           C  
ATOM   1964  O   GLN A 243     -24.275   1.089 -29.987  1.00 37.56           O  
ATOM   1965  CG  GLN A 243     -20.579   1.254 -31.703  1.00 37.56           C  
ATOM   1966  CD  GLN A 243     -19.345   1.784 -30.998  1.00 37.56           C  
ATOM   1967  NE2 GLN A 243     -18.257   1.024 -31.055  1.00 37.56           N  
ATOM   1968  OE1 GLN A 243     -19.369   2.869 -30.408  1.00 37.56           O  
ATOM   1969  N   ASN A 244     -25.536   2.045 -31.688  1.00 42.17           N  
ATOM   1970  CA  ASN A 244     -26.829   1.882 -31.033  1.00 42.17           C  
ATOM   1971  C   ASN A 244     -27.218   0.411 -30.918  1.00 42.17           C  
ATOM   1972  CB  ASN A 244     -27.913   2.661 -31.781  1.00 42.17           C  
ATOM   1973  O   ASN A 244     -27.934   0.024 -29.992  1.00 42.17           O  
ATOM   1974  CG  ASN A 244     -27.929   4.134 -31.421  1.00 42.17           C  
ATOM   1975  ND2 ASN A 244     -28.614   4.935 -32.228  1.00 42.17           N  
ATOM   1976  OD1 ASN A 244     -27.330   4.548 -30.425  1.00 42.17           O  
ATOM   1977  N   ASN A 245     -26.300  -0.528 -31.449  1.00 42.87           N  
ATOM   1978  CA  ASN A 245     -26.617  -1.946 -31.318  1.00 42.87           C  
ATOM   1979  C   ASN A 245     -25.793  -2.605 -30.216  1.00 42.87           C  
ATOM   1980  CB  ASN A 245     -26.401  -2.670 -32.649  1.00 42.87           C  
ATOM   1981  O   ASN A 245     -26.272  -3.514 -29.536  1.00 42.87           O  
ATOM   1982  CG  ASN A 245     -27.640  -2.670 -33.522  1.00 42.87           C  
ATOM   1983  ND2 ASN A 245     -27.459  -2.945 -34.808  1.00 42.87           N  
ATOM   1984  OD1 ASN A 245     -28.751  -2.423 -33.045  1.00 42.87           O  
ATOM   1985  N   SER A 246     -24.773  -1.820 -29.636  1.00 45.29           N  
ATOM   1986  CA  SER A 246     -23.930  -2.406 -28.599  1.00 45.29           C  
ATOM   1987  C   SER A 246     -24.390  -1.981 -27.208  1.00 45.29           C  
ATOM   1988  CB  SER A 246     -22.469  -2.006 -28.807  1.00 45.29           C  
ATOM   1989  O   SER A 246     -24.345  -2.774 -26.265  1.00 45.29           O  
ATOM   1990  OG  SER A 246     -21.602  -3.075 -28.470  1.00 45.29           O  
ATOM   1991  N   ASN A 247     -25.172  -0.819 -27.202  1.00 39.30           N  
ATOM   1992  CA  ASN A 247     -25.629  -0.363 -25.894  1.00 39.30           C  
ATOM   1993  C   ASN A 247     -26.934  -1.042 -25.488  1.00 39.30           C  
ATOM   1994  CB  ASN A 247     -25.796   1.158 -25.883  1.00 39.30           C  
ATOM   1995  O   ASN A 247     -27.175  -1.275 -24.302  1.00 39.30           O  
ATOM   1996  CG  ASN A 247     -24.510   1.885 -25.542  1.00 39.30           C  
ATOM   1997  ND2 ASN A 247     -24.426   3.153 -25.925  1.00 39.30           N  
ATOM   1998  OD1 ASN A 247     -23.599   1.310 -24.941  1.00 39.30           O  
ATOM   1999  N   GLN A 248     -27.642  -1.686 -26.524  1.00 47.89           N  
ATOM   2000  CA  GLN A 248     -28.868  -2.418 -26.224  1.00 47.89           C  
ATOM   2001  C   GLN A 248     -28.563  -3.846 -25.783  1.00 47.89           C  
ATOM   2002  CB  GLN A 248     -29.797  -2.431 -27.440  1.00 47.89           C  
ATOM   2003  O   GLN A 248     -29.230  -4.384 -24.896  1.00 47.89           O  
ATOM   2004  CG  GLN A 248     -31.211  -1.954 -27.138  1.00 47.89           C  
ATOM   2005  CD  GLN A 248     -32.099  -1.936 -28.368  1.00 47.89           C  
ATOM   2006  NE2 GLN A 248     -33.336  -1.482 -28.200  1.00 47.89           N  
ATOM   2007  OE1 GLN A 248     -31.676  -2.325 -29.462  1.00 47.89           O  
ATOM   2008  N   GLN A 249     -27.305  -4.321 -26.183  1.00 44.56           N  
ATOM   2009  CA  GLN A 249     -26.873  -5.646 -25.752  1.00 44.56           C  
ATOM   2010  C   GLN A 249     -26.271  -5.599 -24.350  1.00 44.56           C  
ATOM   2011  CB  GLN A 249     -25.860  -6.229 -26.739  1.00 44.56           C  
ATOM   2012  O   GLN A 249     -26.480  -6.512 -23.549  1.00 44.56           O  
ATOM   2013  CG  GLN A 249     -26.467  -7.206 -27.737  1.00 44.56           C  
ATOM   2014  CD  GLN A 249     -25.445  -7.756 -28.715  1.00 44.56           C  
ATOM   2015  NE2 GLN A 249     -25.925  -8.356 -29.799  1.00 44.56           N  
ATOM   2016  OE1 GLN A 249     -24.235  -7.641 -28.498  1.00 44.56           O  
ATOM   2017  N   VAL A 250     -25.732  -4.404 -23.931  1.00 46.35           N  
ATOM   2018  CA  VAL A 250     -25.119  -4.261 -22.615  1.00 46.35           C  
ATOM   2019  C   VAL A 250     -26.201  -4.017 -21.565  1.00 46.35           C  
ATOM   2020  CB  VAL A 250     -24.086  -3.112 -22.591  1.00 46.35           C  
ATOM   2021  O   VAL A 250     -26.161  -4.597 -20.477  1.00 46.35           O  
ATOM   2022  CG1 VAL A 250     -23.543  -2.902 -21.179  1.00 46.35           C  
ATOM   2023  CG2 VAL A 250     -22.946  -3.401 -23.567  1.00 46.35           C  
ATOM   2024  N   GLU A 251     -27.340  -3.405 -22.008  1.00 45.87           N  
ATOM   2025  CA  GLU A 251     -28.414  -3.140 -21.055  1.00 45.87           C  
ATOM   2026  C   GLU A 251     -29.279  -4.378 -20.840  1.00 45.87           C  
ATOM   2027  CB  GLU A 251     -29.279  -1.970 -21.532  1.00 45.87           C  
ATOM   2028  O   GLU A 251     -29.758  -4.623 -19.731  1.00 45.87           O  
ATOM   2029  CG  GLU A 251     -29.185  -0.736 -20.647  1.00 45.87           C  
ATOM   2030  CD  GLU A 251     -29.797   0.504 -21.279  1.00 45.87           C  
ATOM   2031  OE1 GLU A 251     -29.749   1.589 -20.658  1.00 45.87           O  
ATOM   2032  OE2 GLU A 251     -30.331   0.388 -22.405  1.00 45.87           O  
ATOM   2033  N   GLN A 252     -29.331  -5.301 -21.855  1.00 46.95           N  
ATOM   2034  CA  GLN A 252     -30.061  -6.555 -21.703  1.00 46.95           C  
ATOM   2035  C   GLN A 252     -29.281  -7.545 -20.843  1.00 46.95           C  
ATOM   2036  CB  GLN A 252     -30.362  -7.171 -23.071  1.00 46.95           C  
ATOM   2037  O   GLN A 252     -29.867  -8.272 -20.038  1.00 46.95           O  
ATOM   2038  CG  GLN A 252     -31.800  -6.974 -23.531  1.00 46.95           C  
ATOM   2039  CD  GLN A 252     -32.074  -7.602 -24.885  1.00 46.95           C  
ATOM   2040  NE2 GLN A 252     -33.344  -7.876 -25.165  1.00 46.95           N  
ATOM   2041  OE1 GLN A 252     -31.152  -7.838 -25.673  1.00 46.95           O  
ATOM   2042  N   LYS A 253     -27.914  -7.396 -20.816  1.00 42.18           N  
ATOM   2043  CA  LYS A 253     -27.099  -8.282 -19.990  1.00 42.18           C  
ATOM   2044  C   LYS A 253     -27.057  -7.801 -18.543  1.00 42.18           C  
ATOM   2045  CB  LYS A 253     -25.680  -8.383 -20.551  1.00 42.18           C  
ATOM   2046  O   LYS A 253     -27.047  -8.611 -17.614  1.00 42.18           O  
ATOM   2047  CG  LYS A 253     -25.544  -9.343 -21.724  1.00 42.18           C  
ATOM   2048  CD  LYS A 253     -24.083  -9.655 -22.024  1.00 42.18           C  
ATOM   2049  CE  LYS A 253     -23.945 -10.599 -23.211  1.00 42.18           C  
ATOM   2050  NZ  LYS A 253     -22.522 -10.981 -23.453  1.00 42.18           N  
ATOM   2051  N   ILE A 254     -27.235  -6.455 -18.341  1.00 43.44           N  
ATOM   2052  CA  ILE A 254     -27.272  -5.883 -17.000  1.00 43.44           C  
ATOM   2053  C   ILE A 254     -28.633  -6.151 -16.362  1.00 43.44           C  
ATOM   2054  CB  ILE A 254     -26.982  -4.366 -17.025  1.00 43.44           C  
ATOM   2055  O   ILE A 254     -28.717  -6.473 -15.174  1.00 43.44           O  
ATOM   2056  CG1 ILE A 254     -25.534  -4.106 -17.457  1.00 43.44           C  
ATOM   2057  CG2 ILE A 254     -27.266  -3.739 -15.656  1.00 43.44           C  
ATOM   2058  CD1 ILE A 254     -25.194  -2.632 -17.631  1.00 43.44           C  
ATOM   2059  N   SER A 255     -29.694  -6.321 -17.168  1.00 40.86           N  
ATOM   2060  CA  SER A 255     -31.020  -6.661 -16.662  1.00 40.86           C  
ATOM   2061  C   SER A 255     -31.135  -8.154 -16.373  1.00 40.86           C  
ATOM   2062  CB  SER A 255     -32.099  -6.242 -17.662  1.00 40.86           C  
ATOM   2063  O   SER A 255     -31.753  -8.554 -15.385  1.00 40.86           O  
ATOM   2064  OG  SER A 255     -33.387  -6.327 -17.076  1.00 40.86           O  
ATOM   2065  N   GLN A 256     -30.323  -8.952 -17.093  1.00 43.05           N  
ATOM   2066  CA  GLN A 256     -30.354 -10.392 -16.860  1.00 43.05           C  
ATOM   2067  C   GLN A 256     -29.522 -10.769 -15.638  1.00 43.05           C  
ATOM   2068  CB  GLN A 256     -29.850 -11.147 -18.091  1.00 43.05           C  
ATOM   2069  O   GLN A 256     -29.891 -11.671 -14.883  1.00 43.05           O  
ATOM   2070  CG  GLN A 256     -30.944 -11.483 -19.096  1.00 43.05           C  
ATOM   2071  CD  GLN A 256     -30.417 -12.223 -20.311  1.00 43.05           C  
ATOM   2072  NE2 GLN A 256     -31.323 -12.654 -21.182  1.00 43.05           N  
ATOM   2073  OE1 GLN A 256     -29.205 -12.406 -20.466  1.00 43.05           O  
ATOM   2074  N   VAL A 257     -28.535  -9.879 -15.319  1.00 39.49           N  
ATOM   2075  CA  VAL A 257     -27.704 -10.153 -14.152  1.00 39.49           C  
ATOM   2076  C   VAL A 257     -28.412  -9.671 -12.888  1.00 39.49           C  
ATOM   2077  CB  VAL A 257     -26.317  -9.484 -14.274  1.00 39.49           C  
ATOM   2078  O   VAL A 257     -28.354 -10.329 -11.847  1.00 39.49           O  
ATOM   2079  CG1 VAL A 257     -25.521  -9.651 -12.980  1.00 39.49           C  
ATOM   2080  CG2 VAL A 257     -25.546 -10.067 -15.457  1.00 39.49           C  
ATOM   2081  N   SER A 258     -29.307  -8.682 -13.007  1.00 37.99           N  
ATOM   2082  CA  SER A 258     -30.080  -8.199 -11.868  1.00 37.99           C  
ATOM   2083  C   SER A 258     -31.242  -9.135 -11.551  1.00 37.99           C  
ATOM   2084  CB  SER A 258     -30.610  -6.790 -12.138  1.00 37.99           C  
ATOM   2085  O   SER A 258     -31.579  -9.341 -10.383  1.00 37.99           O  
ATOM   2086  OG  SER A 258     -29.581  -5.953 -12.637  1.00 37.99           O  
ATOM   2087  N   GLU A 259     -31.643 -10.000 -12.555  1.00 42.65           N  
ATOM   2088  CA  GLU A 259     -32.698 -10.979 -12.313  1.00 42.65           C  
ATOM   2089  C   GLU A 259     -32.130 -12.273 -11.738  1.00 42.65           C  
ATOM   2090  CB  GLU A 259     -33.468 -11.271 -13.604  1.00 42.65           C  
ATOM   2091  O   GLU A 259     -32.766 -12.920 -10.904  1.00 42.65           O  
ATOM   2092  CG  GLU A 259     -34.750 -10.464 -13.752  1.00 42.65           C  
ATOM   2093  CD  GLU A 259     -35.470 -10.717 -15.067  1.00 42.65           C  
ATOM   2094  OE1 GLU A 259     -36.535 -10.102 -15.304  1.00 42.65           O  
ATOM   2095  OE2 GLU A 259     -34.966 -11.537 -15.866  1.00 42.65           O  
ATOM   2096  N   VAL A 260     -30.805 -12.505 -11.949  1.00 40.28           N  
ATOM   2097  CA  VAL A 260     -30.171 -13.703 -11.407  1.00 40.28           C  
ATOM   2098  C   VAL A 260     -29.717 -13.443  -9.972  1.00 40.28           C  
ATOM   2099  CB  VAL A 260     -28.972 -14.151 -12.273  1.00 40.28           C  
ATOM   2100  O   VAL A 260     -29.809 -14.326  -9.116  1.00 40.28           O  
ATOM   2101  CG1 VAL A 260     -28.244 -15.325 -11.620  1.00 40.28           C  
ATOM   2102  CG2 VAL A 260     -29.440 -14.524 -13.678  1.00 40.28           C  
ATOM   2103  N   ILE A 261     -29.515 -12.169  -9.628  1.00 35.28           N  
ATOM   2104  CA  ILE A 261     -29.102 -11.828  -8.271  1.00 35.28           C  
ATOM   2105  C   ILE A 261     -30.328 -11.740  -7.366  1.00 35.28           C  
ATOM   2106  CB  ILE A 261     -28.314 -10.499  -8.237  1.00 35.28           C  
ATOM   2107  O   ILE A 261     -30.287 -12.169  -6.210  1.00 35.28           O  
ATOM   2108  CG1 ILE A 261     -26.968 -10.658  -8.953  1.00 35.28           C  
ATOM   2109  CG2 ILE A 261     -28.115 -10.026  -6.794  1.00 35.28           C  
ATOM   2110  CD1 ILE A 261     -26.182  -9.361  -9.088  1.00 35.28           C  
ATOM   2111  N   ASN A 262     -31.543 -11.546  -8.007  1.00 38.82           N  
ATOM   2112  CA  ASN A 262     -32.740 -11.470  -7.176  1.00 38.82           C  
ATOM   2113  C   ASN A 262     -33.393 -12.839  -7.006  1.00 38.82           C  
ATOM   2114  CB  ASN A 262     -33.741 -10.474  -7.766  1.00 38.82           C  
ATOM   2115  O   ASN A 262     -34.135 -13.063  -6.048  1.00 38.82           O  
ATOM   2116  CG  ASN A 262     -33.464  -9.046  -7.340  1.00 38.82           C  
ATOM   2117  ND2 ASN A 262     -33.971  -8.089  -8.107  1.00 38.82           N  
ATOM   2118  OD1 ASN A 262     -32.798  -8.805  -6.330  1.00 38.82           O  
ATOM   2119  N   GLN A 263     -32.846 -13.831  -7.729  1.00 37.59           N  
ATOM   2120  CA  GLN A 263     -33.417 -15.164  -7.567  1.00 37.59           C  
ATOM   2121  C   GLN A 263     -32.487 -16.066  -6.760  1.00 37.59           C  
ATOM   2122  CB  GLN A 263     -33.707 -15.794  -8.930  1.00 37.59           C  
ATOM   2123  O   GLN A 263     -32.896 -17.134  -6.300  1.00 37.59           O  
ATOM   2124  CG  GLN A 263     -34.997 -15.303  -9.572  1.00 37.59           C  
ATOM   2125  CD  GLN A 263     -35.271 -15.957 -10.913  1.00 37.59           C  
ATOM   2126  NE2 GLN A 263     -36.060 -15.289 -11.748  1.00 37.59           N  
ATOM   2127  OE1 GLN A 263     -34.777 -17.052 -11.197  1.00 37.59           O  
ATOM   2128  N   GLN A 264     -31.487 -15.512  -6.013  1.00 32.77           N  
ATOM   2129  CA  GLN A 264     -30.734 -16.388  -5.121  1.00 32.77           C  
ATOM   2130  C   GLN A 264     -30.707 -15.834  -3.700  1.00 32.77           C  
ATOM   2131  CB  GLN A 264     -29.306 -16.580  -5.636  1.00 32.77           C  
ATOM   2132  O   GLN A 264     -30.086 -16.420  -2.811  1.00 32.77           O  
ATOM   2133  CG  GLN A 264     -29.189 -17.607  -6.754  1.00 32.77           C  
ATOM   2134  CD  GLN A 264     -27.758 -17.814  -7.214  1.00 32.77           C  
ATOM   2135  NE2 GLN A 264     -27.588 -18.171  -8.482  1.00 32.77           N  
ATOM   2136  OE1 GLN A 264     -26.813 -17.653  -6.435  1.00 32.77           O  
ATOM   2137  N   GLN A 265     -31.795 -15.119  -3.240  1.00 28.79           N  
ATOM   2138  CA  GLN A 265     -32.018 -14.859  -1.821  1.00 28.79           C  
ATOM   2139  C   GLN A 265     -33.108 -15.767  -1.261  1.00 28.79           C  
ATOM   2140  CB  GLN A 265     -32.389 -13.392  -1.596  1.00 28.79           C  
ATOM   2141  O   GLN A 265     -34.289 -15.591  -1.568  1.00 28.79           O  
ATOM   2142  CG  GLN A 265     -31.190 -12.454  -1.558  1.00 28.79           C  
ATOM   2143  CD  GLN A 265     -31.585 -11.007  -1.326  1.00 28.79           C  
ATOM   2144  NE2 GLN A 265     -30.591 -10.142  -1.157  1.00 28.79           N  
ATOM   2145  OE1 GLN A 265     -32.773 -10.670  -1.300  1.00 28.79           O  
ATOM   2146  N   GLU A 266     -32.989 -17.052  -1.478  1.00 26.92           N  
ATOM   2147  CA  GLU A 266     -33.712 -17.981  -0.614  1.00 26.92           C  
ATOM   2148  C   GLU A 266     -32.836 -18.453   0.544  1.00 26.92           C  
ATOM   2149  CB  GLU A 266     -34.215 -19.183  -1.417  1.00 26.92           C  
ATOM   2150  O   GLU A 266     -31.721 -18.933   0.329  1.00 26.92           O  
ATOM   2151  CG  GLU A 266     -35.444 -18.885  -2.264  1.00 26.92           C  
ATOM   2152  CD  GLU A 266     -36.130 -20.138  -2.786  1.00 26.92           C  
ATOM   2153  OE1 GLU A 266     -37.341 -20.081  -3.097  1.00 26.92           O  
ATOM   2154  OE2 GLU A 266     -35.451 -21.184  -2.883  1.00 26.92           O  
ATOM   2155  N   GLN A 267     -32.629 -17.636   1.567  1.00 25.31           N  
ATOM   2156  CA  GLN A 267     -32.498 -17.873   3.001  1.00 25.31           C  
ATOM   2157  C   GLN A 267     -32.824 -19.321   3.351  1.00 25.31           C  
ATOM   2158  CB  GLN A 267     -33.406 -16.925   3.787  1.00 25.31           C  
ATOM   2159  O   GLN A 267     -33.892 -19.826   2.997  1.00 25.31           O  
ATOM   2160  CG  GLN A 267     -32.792 -15.555   4.040  1.00 25.31           C  
ATOM   2161  CD  GLN A 267     -33.010 -15.067   5.460  1.00 25.31           C  
ATOM   2162  NE2 GLN A 267     -32.136 -14.179   5.922  1.00 25.31           N  
ATOM   2163  OE1 GLN A 267     -33.955 -15.485   6.136  1.00 25.31           O  
ATOM   2164  N   PRO A 268     -31.804 -20.150   3.695  1.00 26.62           N  
ATOM   2165  CA  PRO A 268     -32.096 -21.363   4.462  1.00 26.62           C  
ATOM   2166  C   PRO A 268     -32.318 -21.083   5.947  1.00 26.62           C  
ATOM   2167  CB  PRO A 268     -30.849 -22.224   4.249  1.00 26.62           C  
ATOM   2168  O   PRO A 268     -31.649 -20.221   6.523  1.00 26.62           O  
ATOM   2169  CG  PRO A 268     -29.854 -21.305   3.618  1.00 26.62           C  
ATOM   2170  CD  PRO A 268     -30.445 -19.926   3.564  1.00 26.62           C  
ATOM   2171  N   GLN A 269     -33.588 -20.899   6.466  1.00 23.89           N  
ATOM   2172  CA  GLN A 269     -34.431 -21.419   7.537  1.00 23.89           C  
ATOM   2173  C   GLN A 269     -33.615 -21.691   8.797  1.00 23.89           C  
ATOM   2174  CB  GLN A 269     -35.144 -22.696   7.087  1.00 23.89           C  
ATOM   2175  O   GLN A 269     -32.594 -22.379   8.746  1.00 23.89           O  
ATOM   2176  CG  GLN A 269     -36.073 -22.496   5.898  1.00 23.89           C  
ATOM   2177  CD  GLN A 269     -37.395 -21.861   6.285  1.00 23.89           C  
ATOM   2178  NE2 GLN A 269     -38.315 -21.777   5.330  1.00 23.89           N  
ATOM   2179  OE1 GLN A 269     -37.589 -21.451   7.434  1.00 23.89           O  
ATOM   2180  N   ILE A 270     -33.496 -20.734   9.719  1.00 24.54           N  
ATOM   2181  CA  ILE A 270     -33.509 -20.675  11.177  1.00 24.54           C  
ATOM   2182  C   ILE A 270     -34.201 -21.916  11.737  1.00 24.54           C  
ATOM   2183  CB  ILE A 270     -34.209 -19.395  11.685  1.00 24.54           C  
ATOM   2184  O   ILE A 270     -35.340 -22.217  11.372  1.00 24.54           O  
ATOM   2185  CG1 ILE A 270     -33.663 -18.162  10.956  1.00 24.54           C  
ATOM   2186  CG2 ILE A 270     -34.042 -19.254  13.201  1.00 24.54           C  
ATOM   2187  CD1 ILE A 270     -34.379 -16.866  11.309  1.00 24.54           C  
ATOM   2188  N   PRO A 271     -33.437 -22.840  12.363  1.00 27.91           N  
ATOM   2189  CA  PRO A 271     -34.081 -23.714  13.346  1.00 27.91           C  
ATOM   2190  C   PRO A 271     -34.290 -23.031  14.696  1.00 27.91           C  
ATOM   2191  CB  PRO A 271     -33.101 -24.884  13.472  1.00 27.91           C  
ATOM   2192  O   PRO A 271     -33.454 -22.230  15.123  1.00 27.91           O  
ATOM   2193  CG  PRO A 271     -31.814 -24.365  12.918  1.00 27.91           C  
ATOM   2194  CD  PRO A 271     -32.017 -22.938  12.495  1.00 27.91           C  
ATOM   2195  N   ASP A 272     -35.525 -22.639  15.018  1.00 27.84           N  
ATOM   2196  CA  ASP A 272     -36.492 -22.831  16.094  1.00 27.84           C  
ATOM   2197  C   ASP A 272     -35.791 -23.162  17.410  1.00 27.84           C  
ATOM   2198  CB  ASP A 272     -37.484 -23.939  15.733  1.00 27.84           C  
ATOM   2199  O   ASP A 272     -34.910 -24.023  17.451  1.00 27.84           O  
ATOM   2200  CG  ASP A 272     -38.646 -23.444  14.890  1.00 27.84           C  
ATOM   2201  OD1 ASP A 272     -38.936 -22.228  14.906  1.00 27.84           O  
ATOM   2202  OD2 ASP A 272     -39.279 -24.277  14.207  1.00 27.84           O  
ATOM   2203  N   SER A 273     -35.724 -22.287  18.365  1.00 26.46           N  
ATOM   2204  CA  SER A 273     -36.332 -22.203  19.689  1.00 26.46           C  
ATOM   2205  C   SER A 273     -35.386 -22.723  20.766  1.00 26.46           C  
ATOM   2206  CB  SER A 273     -37.644 -22.988  19.728  1.00 26.46           C  
ATOM   2207  O   SER A 273     -34.908 -23.856  20.685  1.00 26.46           O  
ATOM   2208  OG  SER A 273     -38.295 -22.943  18.470  1.00 26.46           O  
ATOM   2209  N   ASN A 274     -34.813 -21.766  21.509  1.00 26.75           N  
ATOM   2210  CA  ASN A 274     -34.976 -21.794  22.959  1.00 26.75           C  
ATOM   2211  C   ASN A 274     -35.087 -20.387  23.538  1.00 26.75           C  
ATOM   2212  CB  ASN A 274     -33.816 -22.548  23.614  1.00 26.75           C  
ATOM   2213  O   ASN A 274     -34.168 -19.578  23.397  1.00 26.75           O  
ATOM   2214  CG  ASN A 274     -34.203 -23.177  24.938  1.00 26.75           C  
ATOM   2215  ND2 ASN A 274     -33.269 -23.898  25.547  1.00 26.75           N  
ATOM   2216  OD1 ASN A 274     -35.332 -23.016  25.410  1.00 26.75           O  
ATOM   2217  N   PRO A 275     -36.290 -19.814  23.788  1.00 35.23           N  
ATOM   2218  CA  PRO A 275     -36.643 -18.620  24.560  1.00 35.23           C  
ATOM   2219  C   PRO A 275     -36.619 -18.863  26.067  1.00 35.23           C  
ATOM   2220  CB  PRO A 275     -38.061 -18.298  24.082  1.00 35.23           C  
ATOM   2221  O   PRO A 275     -37.118 -19.888  26.539  1.00 35.23           O  
ATOM   2222  CG  PRO A 275     -38.602 -19.599  23.583  1.00 35.23           C  
ATOM   2223  CD  PRO A 275     -37.541 -20.650  23.746  1.00 35.23           C  
ATOM   2224  N   LYS A 276     -35.407 -18.795  26.703  1.00 28.66           N  
ATOM   2225  CA  LYS A 276     -35.263 -18.434  28.111  1.00 28.66           C  
ATOM   2226  C   LYS A 276     -33.793 -18.329  28.504  1.00 28.66           C  
ATOM   2227  CB  LYS A 276     -35.973 -19.455  29.002  1.00 28.66           C  
ATOM   2228  O   LYS A 276     -33.087 -19.338  28.563  1.00 28.66           O  
ATOM   2229  CG  LYS A 276     -37.449 -19.160  29.227  1.00 28.66           C  
ATOM   2230  CD  LYS A 276     -38.068 -20.136  30.219  1.00 28.66           C  
ATOM   2231  CE  LYS A 276     -39.559 -19.880  30.399  1.00 28.66           C  
ATOM   2232  NZ  LYS A 276     -40.170 -20.832  31.374  1.00 28.66           N  
ATOM   2233  N   ASP A 277     -32.982 -17.356  28.049  1.00 29.02           N  
ATOM   2234  CA  ASP A 277     -31.808 -16.987  28.835  1.00 29.02           C  
ATOM   2235  C   ASP A 277     -31.406 -15.537  28.573  1.00 29.02           C  
ATOM   2236  CB  ASP A 277     -30.638 -17.922  28.524  1.00 29.02           C  
ATOM   2237  O   ASP A 277     -31.229 -15.135  27.422  1.00 29.02           O  
ATOM   2238  CG  ASP A 277     -30.759 -19.271  29.211  1.00 29.02           C  
ATOM   2239  OD1 ASP A 277     -31.397 -19.355  30.282  1.00 29.02           O  
ATOM   2240  OD2 ASP A 277     -30.208 -20.258  28.677  1.00 29.02           O  
ATOM   2241  N   ILE A 278     -32.148 -14.511  29.037  1.00 27.57           N  
ATOM   2242  CA  ILE A 278     -31.536 -13.713  30.093  1.00 27.57           C  
ATOM   2243  C   ILE A 278     -31.604 -12.232  29.727  1.00 27.57           C  
ATOM   2244  CB  ILE A 278     -30.071 -14.136  30.344  1.00 27.57           C  
ATOM   2245  O   ILE A 278     -31.053 -11.813  28.706  1.00 27.57           O  
ATOM   2246  CG1 ILE A 278     -30.008 -15.598  30.800  1.00 27.57           C  
ATOM   2247  CG2 ILE A 278     -29.411 -13.213  31.373  1.00 27.57           C  
ATOM   2248  CD1 ILE A 278     -28.593 -16.131  30.978  1.00 27.57           C  
ATOM   2249  N   GLN A 279     -32.731 -11.665  29.775  1.00 27.58           N  
ATOM   2250  CA  GLN A 279     -33.064 -10.458  30.524  1.00 27.58           C  
ATOM   2251  C   GLN A 279     -32.337 -10.425  31.866  1.00 27.58           C  
ATOM   2252  CB  GLN A 279     -34.574 -10.361  30.743  1.00 27.58           C  
ATOM   2253  O   GLN A 279     -32.467 -11.349  32.671  1.00 27.58           O  
ATOM   2254  CG  GLN A 279     -35.354  -9.987  29.490  1.00 27.58           C  
ATOM   2255  CD  GLN A 279     -36.841  -9.828  29.749  1.00 27.58           C  
ATOM   2256  NE2 GLN A 279     -37.586  -9.453  28.716  1.00 27.58           N  
ATOM   2257  OE1 GLN A 279     -37.315 -10.042  30.869  1.00 27.58           O  
ATOM   2258  N   ILE A 280     -31.036 -10.064  31.913  1.00 26.15           N  
ATOM   2259  CA  ILE A 280     -30.479  -9.514  33.144  1.00 26.15           C  
ATOM   2260  C   ILE A 280     -29.379  -8.509  32.808  1.00 26.15           C  
ATOM   2261  CB  ILE A 280     -29.926 -10.627  34.062  1.00 26.15           C  
ATOM   2262  O   ILE A 280     -28.460  -8.818  32.046  1.00 26.15           O  
ATOM   2263  CG1 ILE A 280     -31.040 -11.612  34.437  1.00 26.15           C  
ATOM   2264  CG2 ILE A 280     -29.283 -10.025  35.314  1.00 26.15           C  
ATOM   2265  CD1 ILE A 280     -30.553 -12.832  35.207  1.00 26.15           C  
ATOM   2266  N   ALA A 281     -29.725  -7.217  32.698  1.00 26.01           N  
ATOM   2267  CA  ALA A 281     -29.395  -6.249  33.740  1.00 26.01           C  
ATOM   2268  C   ALA A 281     -29.037  -4.894  33.137  1.00 26.01           C  
ATOM   2269  CB  ALA A 281     -28.245  -6.765  34.602  1.00 26.01           C  
ATOM   2270  O   ALA A 281     -28.040  -4.769  32.422  1.00 26.01           O  
ATOM   2271  N   ASN A 282     -29.966  -4.154  32.769  1.00 26.37           N  
ATOM   2272  CA  ASN A 282     -30.329  -2.811  33.209  1.00 26.37           C  
ATOM   2273  C   ASN A 282     -30.307  -2.694  34.730  1.00 26.37           C  
ATOM   2274  CB  ASN A 282     -31.706  -2.422  32.666  1.00 26.37           C  
ATOM   2275  O   ASN A 282     -30.937  -3.492  35.427  1.00 26.37           O  
ATOM   2276  CG  ASN A 282     -31.654  -1.955  31.224  1.00 26.37           C  
ATOM   2277  ND2 ASN A 282     -32.810  -1.919  30.571  1.00 26.37           N  
ATOM   2278  OD1 ASN A 282     -30.585  -1.630  30.702  1.00 26.37           O  
ATOM   2279  N   GLN A 283     -29.133  -2.438  35.345  1.00 28.39           N  
ATOM   2280  CA  GLN A 283     -29.086  -1.645  36.569  1.00 28.39           C  
ATOM   2281  C   GLN A 283     -27.672  -1.601  37.142  1.00 28.39           C  
ATOM   2282  CB  GLN A 283     -30.058  -2.204  37.609  1.00 28.39           C  
ATOM   2283  O   GLN A 283     -27.114  -2.637  37.509  1.00 28.39           O  
ATOM   2284  CG  GLN A 283     -31.484  -1.691  37.457  1.00 28.39           C  
ATOM   2285  CD  GLN A 283     -32.422  -2.244  38.514  1.00 28.39           C  
ATOM   2286  NE2 GLN A 283     -33.669  -1.785  38.498  1.00 28.39           N  
ATOM   2287  OE1 GLN A 283     -32.029  -3.076  39.337  1.00 28.39           O  
ATOM   2288  N   ILE A 284     -26.828  -0.667  36.727  1.00 28.25           N  
ATOM   2289  CA  ILE A 284     -25.956  -0.139  37.771  1.00 28.25           C  
ATOM   2290  C   ILE A 284     -25.852   1.379  37.637  1.00 28.25           C  
ATOM   2291  CB  ILE A 284     -24.551  -0.780  37.711  1.00 28.25           C  
ATOM   2292  O   ILE A 284     -25.490   1.891  36.575  1.00 28.25           O  
ATOM   2293  CG1 ILE A 284     -24.650  -2.300  37.885  1.00 28.25           C  
ATOM   2294  CG2 ILE A 284     -23.633  -0.166  38.772  1.00 28.25           C  
ATOM   2295  CD1 ILE A 284     -23.319  -3.026  37.743  1.00 28.25           C  
ATOM   2296  N   ASN A 285     -26.825   2.153  38.085  1.00 25.07           N  
ATOM   2297  CA  ASN A 285     -26.979   3.237  39.048  1.00 25.07           C  
ATOM   2298  C   ASN A 285     -26.217   2.952  40.339  1.00 25.07           C  
ATOM   2299  CB  ASN A 285     -28.459   3.483  39.349  1.00 25.07           C  
ATOM   2300  O   ASN A 285     -26.455   1.936  40.994  1.00 25.07           O  
ATOM   2301  CG  ASN A 285     -28.900   4.890  38.997  1.00 25.07           C  
ATOM   2302  ND2 ASN A 285     -30.180   5.179  39.202  1.00 25.07           N  
ATOM   2303  OD1 ASN A 285     -28.098   5.711  38.544  1.00 25.07           O  
ATOM   2304  N   ASN A 286     -25.024   3.536  40.496  1.00 30.06           N  
ATOM   2305  CA  ASN A 286     -24.583   3.991  41.810  1.00 30.06           C  
ATOM   2306  C   ASN A 286     -23.506   5.067  41.700  1.00 30.06           C  
ATOM   2307  CB  ASN A 286     -24.072   2.813  42.643  1.00 30.06           C  
ATOM   2308  O   ASN A 286     -22.533   4.903  40.963  1.00 30.06           O  
ATOM   2309  CG  ASN A 286     -25.180   2.110  43.402  1.00 30.06           C  
ATOM   2310  ND2 ASN A 286     -24.952   0.850  43.754  1.00 30.06           N  
ATOM   2311  OD1 ASN A 286     -26.234   2.694  43.669  1.00 30.06           O  
ATOM   2312  N   GLN A 287     -23.849   6.328  41.676  1.00 25.49           N  
ATOM   2313  CA  GLN A 287     -23.356   7.472  42.437  1.00 25.49           C  
ATOM   2314  C   GLN A 287     -22.972   7.064  43.856  1.00 25.49           C  
ATOM   2315  CB  GLN A 287     -24.406   8.584  42.476  1.00 25.49           C  
ATOM   2316  O   GLN A 287     -23.669   6.268  44.489  1.00 25.49           O  
ATOM   2317  CG  GLN A 287     -24.422   9.458  41.229  1.00 25.49           C  
ATOM   2318  CD  GLN A 287     -23.999  10.888  41.510  1.00 25.49           C  
ATOM   2319  NE2 GLN A 287     -23.580  11.598  40.468  1.00 25.49           N  
ATOM   2320  OE1 GLN A 287     -24.049  11.351  42.654  1.00 25.49           O  
ATOM   2321  N   PRO A 288     -22.065   7.860  44.625  1.00 37.99           N  
ATOM   2322  CA  PRO A 288     -21.226   9.047  44.808  1.00 37.99           C  
ATOM   2323  C   PRO A 288     -20.009   8.779  45.690  1.00 37.99           C  
ATOM   2324  CB  PRO A 288     -22.173  10.049  45.474  1.00 37.99           C  
ATOM   2325  O   PRO A 288     -19.952   7.755  46.376  1.00 37.99           O  
ATOM   2326  CG  PRO A 288     -23.059   9.217  46.344  1.00 37.99           C  
ATOM   2327  CD  PRO A 288     -22.734   7.769  46.110  1.00 37.99           C  
ATOM   2328  N   ASP A 289     -18.811   9.381  45.416  1.00 29.19           N  
ATOM   2329  CA  ASP A 289     -18.048   9.928  46.534  1.00 29.19           C  
ATOM   2330  C   ASP A 289     -16.962  10.882  46.043  1.00 29.19           C  
ATOM   2331  CB  ASP A 289     -17.424   8.801  47.361  1.00 29.19           C  
ATOM   2332  O   ASP A 289     -16.232  10.567  45.100  1.00 29.19           O  
ATOM   2333  CG  ASP A 289     -18.263   8.417  48.567  1.00 29.19           C  
ATOM   2334  OD1 ASP A 289     -19.094   9.234  49.018  1.00 29.19           O  
ATOM   2335  OD2 ASP A 289     -18.089   7.287  49.073  1.00 29.19           O  
ATOM   2336  N   VAL A 290     -17.096  12.199  46.078  1.00 24.84           N  
ATOM   2337  CA  VAL A 290     -16.597  13.355  46.815  1.00 24.84           C  
ATOM   2338  C   VAL A 290     -15.328  12.976  47.575  1.00 24.84           C  
ATOM   2339  CB  VAL A 290     -17.659  13.906  47.793  1.00 24.84           C  
ATOM   2340  O   VAL A 290     -15.333  12.036  48.373  1.00 24.84           O  
ATOM   2341  CG1 VAL A 290     -17.151  15.168  48.488  1.00 24.84           C  
ATOM   2342  CG2 VAL A 290     -18.967  14.188  47.056  1.00 24.84           C  
ATOM   2343  N   ILE A 291     -14.137  13.248  47.071  1.00 29.95           N  
ATOM   2344  CA  ILE A 291     -12.973  13.706  47.823  1.00 29.95           C  
ATOM   2345  C   ILE A 291     -12.399  14.962  47.171  1.00 29.95           C  
ATOM   2346  CB  ILE A 291     -11.891  12.607  47.915  1.00 29.95           C  
ATOM   2347  O   ILE A 291     -12.128  14.975  45.968  1.00 29.95           O  
ATOM   2348  CG1 ILE A 291     -12.470  11.340  48.556  1.00 29.95           C  
ATOM   2349  CG2 ILE A 291     -10.675  13.111  48.698  1.00 29.95           C  
ATOM   2350  CD1 ILE A 291     -11.514  10.155  48.556  1.00 29.95           C  
ATOM   2351  N   GLU A 292     -12.847  16.125  47.520  1.00 25.29           N  
ATOM   2352  CA  GLU A 292     -12.411  17.379  48.126  1.00 25.29           C  
ATOM   2353  C   GLU A 292     -11.203  17.164  49.033  1.00 25.29           C  
ATOM   2354  CB  GLU A 292     -13.555  18.020  48.917  1.00 25.29           C  
ATOM   2355  O   GLU A 292     -11.246  16.337  49.946  1.00 25.29           O  
ATOM   2356  CG  GLU A 292     -14.197  19.209  48.216  1.00 25.29           C  
ATOM   2357  CD  GLU A 292     -15.365  19.802  48.988  1.00 25.29           C  
ATOM   2358  OE1 GLU A 292     -15.951  20.806  48.525  1.00 25.29           O  
ATOM   2359  OE2 GLU A 292     -15.695  19.258  50.066  1.00 25.29           O  
ATOM   2360  N   GLN A 293      -9.993  17.555  48.601  1.00 33.94           N  
ATOM   2361  CA  GLN A 293      -8.956  18.178  49.417  1.00 33.94           C  
ATOM   2362  C   GLN A 293      -7.948  18.926  48.548  1.00 33.94           C  
ATOM   2363  CB  GLN A 293      -8.239  17.129  50.268  1.00 33.94           C  
ATOM   2364  O   GLN A 293      -7.472  18.394  47.543  1.00 33.94           O  
ATOM   2365  CG  GLN A 293      -9.007  16.723  51.519  1.00 33.94           C  
ATOM   2366  CD  GLN A 293      -8.223  15.776  52.407  1.00 33.94           C  
ATOM   2367  NE2 GLN A 293      -8.897  15.191  53.392  1.00 33.94           N  
ATOM   2368  OE1 GLN A 293      -7.021  15.571  52.210  1.00 33.94           O  
ATOM   2369  N   GLN A 294      -8.018  20.208  48.417  1.00 25.43           N  
ATOM   2370  CA  GLN A 294      -7.320  21.360  48.976  1.00 25.43           C  
ATOM   2371  C   GLN A 294      -5.832  21.070  49.152  1.00 25.43           C  
ATOM   2372  CB  GLN A 294      -7.937  21.766  50.315  1.00 25.43           C  
ATOM   2373  O   GLN A 294      -5.457  20.028  49.695  1.00 25.43           O  
ATOM   2374  CG  GLN A 294      -9.181  22.634  50.181  1.00 25.43           C  
ATOM   2375  CD  GLN A 294      -9.747  23.059  51.523  1.00 25.43           C  
ATOM   2376  NE2 GLN A 294     -10.727  23.956  51.495  1.00 25.43           N  
ATOM   2377  OE1 GLN A 294      -9.308  22.585  52.575  1.00 25.43           O  
ATOM   2378  N   GLY A 295      -4.963  21.795  48.418  1.00 26.94           N  
ATOM   2379  CA  GLY A 295      -3.933  22.672  48.950  1.00 26.94           C  
ATOM   2380  C   GLY A 295      -2.693  22.734  48.077  1.00 26.94           C  
ATOM   2381  O   GLY A 295      -2.233  21.709  47.570  1.00 26.94           O  
ATOM   2382  N   ASN A 296      -2.493  23.752  47.332  1.00 24.75           N  
ATOM   2383  CA  ASN A 296      -1.617  24.895  47.568  1.00 24.75           C  
ATOM   2384  C   ASN A 296      -0.153  24.471  47.651  1.00 24.75           C  
ATOM   2385  CB  ASN A 296      -2.029  25.633  48.843  1.00 24.75           C  
ATOM   2386  O   ASN A 296       0.180  23.509  48.346  1.00 24.75           O  
ATOM   2387  CG  ASN A 296      -2.640  26.992  48.559  1.00 24.75           C  
ATOM   2388  ND2 ASN A 296      -2.850  27.778  49.608  1.00 24.75           N  
ATOM   2389  OD1 ASN A 296      -2.920  27.332  47.407  1.00 24.75           O  
ATOM   2390  N   VAL A 297       0.722  24.949  46.719  1.00 29.17           N  
ATOM   2391  CA  VAL A 297       1.927  25.741  46.942  1.00 29.17           C  
ATOM   2392  C   VAL A 297       2.951  25.442  45.849  1.00 29.17           C  
ATOM   2393  CB  VAL A 297       2.537  25.467  48.335  1.00 29.17           C  
ATOM   2394  O   VAL A 297       3.217  24.278  45.541  1.00 29.17           O  
ATOM   2395  CG1 VAL A 297       3.822  26.270  48.529  1.00 29.17           C  
ATOM   2396  CG2 VAL A 297       1.528  25.794  49.433  1.00 29.17           C  
ATOM   2397  N   GLN A 298       3.160  26.316  44.906  1.00 26.10           N  
ATOM   2398  CA  GLN A 298       4.214  27.315  44.760  1.00 26.10           C  
ATOM   2399  C   GLN A 298       5.593  26.663  44.763  1.00 26.10           C  
ATOM   2400  CB  GLN A 298       4.123  28.358  45.875  1.00 26.10           C  
ATOM   2401  O   GLN A 298       5.886  25.821  45.614  1.00 26.10           O  
ATOM   2402  CG  GLN A 298       3.085  29.442  45.620  1.00 26.10           C  
ATOM   2403  CD  GLN A 298       3.022  30.469  46.735  1.00 26.10           C  
ATOM   2404  NE2 GLN A 298       2.117  31.433  46.604  1.00 26.10           N  
ATOM   2405  OE1 GLN A 298       3.781  30.397  47.707  1.00 26.10           O  
ATOM   2406  N   GLN A 299       6.319  26.772  43.652  1.00 28.13           N  
ATOM   2407  CA  GLN A 299       7.566  27.514  43.496  1.00 28.13           C  
ATOM   2408  C   GLN A 299       8.693  26.601  43.022  1.00 28.13           C  
ATOM   2409  CB  GLN A 299       7.956  28.190  44.811  1.00 28.13           C  
ATOM   2410  O   GLN A 299       8.894  25.516  43.572  1.00 28.13           O  
ATOM   2411  CG  GLN A 299       7.415  29.606  44.958  1.00 28.13           C  
ATOM   2412  CD  GLN A 299       7.839  30.264  46.258  1.00 28.13           C  
ATOM   2413  NE2 GLN A 299       7.422  31.511  46.455  1.00 28.13           N  
ATOM   2414  OE1 GLN A 299       8.534  29.658  47.078  1.00 28.13           O  
ATOM   2415  N   GLU A 300       9.207  26.800  41.861  1.00 27.19           N  
ATOM   2416  CA  GLU A 300      10.443  27.401  41.371  1.00 27.19           C  
ATOM   2417  C   GLU A 300      11.663  26.784  42.049  1.00 27.19           C  
ATOM   2418  CB  GLU A 300      10.429  28.916  41.590  1.00 27.19           C  
ATOM   2419  O   GLU A 300      11.715  26.688  43.277  1.00 27.19           O  
ATOM   2420  CG  GLU A 300       9.778  29.696  40.457  1.00 27.19           C  
ATOM   2421  CD  GLU A 300       9.830  31.202  40.658  1.00 27.19           C  
ATOM   2422  OE1 GLU A 300       9.419  31.951  39.742  1.00 27.19           O  
ATOM   2423  OE2 GLU A 300      10.286  31.637  41.739  1.00 27.19           O  
ATOM   2424  N   ASN A 301      12.532  26.077  41.269  1.00 31.36           N  
ATOM   2425  CA  ASN A 301      13.989  26.136  41.322  1.00 31.36           C  
ATOM   2426  C   ASN A 301      14.625  25.315  40.204  1.00 31.36           C  
ATOM   2427  CB  ASN A 301      14.497  25.661  42.685  1.00 31.36           C  
ATOM   2428  O   ASN A 301      14.248  24.162  39.984  1.00 31.36           O  
ATOM   2429  CG  ASN A 301      14.542  26.776  43.712  1.00 31.36           C  
ATOM   2430  ND2 ASN A 301      14.662  26.407  44.982  1.00 31.36           N  
ATOM   2431  OD1 ASN A 301      14.470  27.958  43.367  1.00 31.36           O  
ATOM   2432  N   ALA A 302      15.103  25.848  39.112  1.00 25.87           N  
ATOM   2433  CA  ALA A 302      16.379  26.242  38.522  1.00 25.87           C  
ATOM   2434  C   ALA A 302      17.551  25.689  39.329  1.00 25.87           C  
ATOM   2435  CB  ALA A 302      16.475  27.762  38.424  1.00 25.87           C  
ATOM   2436  O   ALA A 302      17.560  25.774  40.559  1.00 25.87           O  
ATOM   2437  N   GLN A 303      18.346  24.770  38.776  1.00 27.78           N  
ATOM   2438  CA  GLN A 303      19.790  24.844  38.582  1.00 27.78           C  
ATOM   2439  C   GLN A 303      20.515  23.817  39.447  1.00 27.78           C  
ATOM   2440  CB  GLN A 303      20.303  26.250  38.897  1.00 27.78           C  
ATOM   2441  O   GLN A 303      20.237  23.698  40.643  1.00 27.78           O  
ATOM   2442  CG  GLN A 303      20.116  27.242  37.756  1.00 27.78           C  
ATOM   2443  CD  GLN A 303      20.553  28.648  38.124  1.00 27.78           C  
ATOM   2444  NE2 GLN A 303      20.605  29.531  37.133  1.00 27.78           N  
ATOM   2445  OE1 GLN A 303      20.841  28.938  39.290  1.00 27.78           O  
ATOM   2446  N   GLN A 304      21.152  22.780  38.818  1.00 31.61           N  
ATOM   2447  CA  GLN A 304      22.560  22.493  39.072  1.00 31.61           C  
ATOM   2448  C   GLN A 304      22.937  21.101  38.573  1.00 31.61           C  
ATOM   2449  CB  GLN A 304      22.873  22.619  40.564  1.00 31.61           C  
ATOM   2450  O   GLN A 304      22.250  20.122  38.871  1.00 31.61           O  
ATOM   2451  CG  GLN A 304      23.315  24.014  40.984  1.00 31.61           C  
ATOM   2452  CD  GLN A 304      23.585  24.120  42.473  1.00 31.61           C  
ATOM   2453  NE2 GLN A 304      24.214  25.216  42.885  1.00 31.61           N  
ATOM   2454  OE1 GLN A 304      23.232  23.225  43.248  1.00 31.61           O  
ATOM   2455  N   GLU A 305      23.639  20.948  37.508  1.00 26.27           N  
ATOM   2456  CA  GLU A 305      25.030  20.661  37.171  1.00 26.27           C  
ATOM   2457  C   GLU A 305      25.698  19.820  38.255  1.00 26.27           C  
ATOM   2458  CB  GLU A 305      25.811  21.960  36.958  1.00 26.27           C  
ATOM   2459  O   GLU A 305      25.672  20.182  39.433  1.00 26.27           O  
ATOM   2460  CG  GLU A 305      26.468  22.065  35.589  1.00 26.27           C  
ATOM   2461  CD  GLU A 305      27.235  23.362  35.390  1.00 26.27           C  
ATOM   2462  OE1 GLU A 305      27.884  23.528  34.332  1.00 26.27           O  
ATOM   2463  OE2 GLU A 305      27.188  24.220  36.300  1.00 26.27           O  
ATOM   2464  N   ASN A 306      26.017  18.545  37.922  1.00 33.24           N  
ATOM   2465  CA  ASN A 306      27.221  17.845  38.359  1.00 33.24           C  
ATOM   2466  C   ASN A 306      27.453  16.572  37.552  1.00 33.24           C  
ATOM   2467  CB  ASN A 306      27.141  17.521  39.852  1.00 33.24           C  
ATOM   2468  O   ASN A 306      26.545  15.752  37.402  1.00 33.24           O  
ATOM   2469  CG  ASN A 306      28.076  18.374  40.686  1.00 33.24           C  
ATOM   2470  ND2 ASN A 306      27.980  18.245  42.004  1.00 33.24           N  
ATOM   2471  OD1 ASN A 306      28.878  19.143  40.150  1.00 33.24           O  
ATOM   2472  N   ALA A 307      28.276  16.480  36.578  1.00 26.38           N  
ATOM   2473  CA  ALA A 307      29.598  15.983  36.204  1.00 26.38           C  
ATOM   2474  C   ALA A 307      30.259  15.253  37.370  1.00 26.38           C  
ATOM   2475  CB  ALA A 307      30.483  17.132  35.729  1.00 26.38           C  
ATOM   2476  O   ALA A 307      30.297  15.766  38.491  1.00 26.38           O  
ATOM   2477  N   GLN A 308      30.406  13.881  37.306  1.00 31.57           N  
ATOM   2478  CA  GLN A 308      31.594  13.138  37.713  1.00 31.57           C  
ATOM   2479  C   GLN A 308      31.440  11.649  37.414  1.00 31.57           C  
ATOM   2480  CB  GLN A 308      31.876  13.349  39.201  1.00 31.57           C  
ATOM   2481  O   GLN A 308      30.402  11.055  37.712  1.00 31.57           O  
ATOM   2482  CG  GLN A 308      32.727  14.576  39.498  1.00 31.57           C  
ATOM   2483  CD  GLN A 308      32.983  14.769  40.981  1.00 31.57           C  
ATOM   2484  NE2 GLN A 308      33.607  15.887  41.335  1.00 31.57           N  
ATOM   2485  OE1 GLN A 308      32.621  13.920  41.802  1.00 31.57           O  
ATOM   2486  N   LEU A 309      32.114  11.008  36.457  1.00 24.99           N  
ATOM   2487  CA  LEU A 309      33.375  10.282  36.355  1.00 24.99           C  
ATOM   2488  C   LEU A 309      33.337   9.005  37.188  1.00 24.99           C  
ATOM   2489  CB  LEU A 309      34.540  11.166  36.809  1.00 24.99           C  
ATOM   2490  O   LEU A 309      32.994   9.041  38.372  1.00 24.99           O  
ATOM   2491  CG  LEU A 309      35.503  11.633  35.716  1.00 24.99           C  
ATOM   2492  CD1 LEU A 309      35.464  13.153  35.590  1.00 24.99           C  
ATOM   2493  CD2 LEU A 309      36.919  11.152  36.010  1.00 24.99           C  
ATOM   2494  N   ALA A 310      33.473   7.807  36.569  1.00 26.76           N  
ATOM   2495  CA  ALA A 310      34.585   6.860  36.593  1.00 26.76           C  
ATOM   2496  C   ALA A 310      34.216   5.601  37.372  1.00 26.76           C  
ATOM   2497  CB  ALA A 310      35.826   7.512  37.197  1.00 26.76           C  
ATOM   2498  O   ALA A 310      33.672   5.683  38.475  1.00 26.76           O  
ATOM   2499  N   VAL A 311      34.186   4.421  36.735  1.00 24.85           N  
ATOM   2500  CA  VAL A 311      35.034   3.244  36.578  1.00 24.85           C  
ATOM   2501  C   VAL A 311      35.176   2.527  37.919  1.00 24.85           C  
ATOM   2502  CB  VAL A 311      36.426   3.617  36.023  1.00 24.85           C  
ATOM   2503  O   VAL A 311      35.484   3.154  38.936  1.00 24.85           O  
ATOM   2504  CG1 VAL A 311      37.173   2.370  35.555  1.00 24.85           C  
ATOM   2505  CG2 VAL A 311      36.293   4.624  34.882  1.00 24.85           C  
ATOM   2506  N   VAL A 312      34.670   1.245  38.004  1.00 29.63           N  
ATOM   2507  CA  VAL A 312      35.364   0.071  38.523  1.00 29.63           C  
ATOM   2508  C   VAL A 312      34.371  -1.074  38.714  1.00 29.63           C  
ATOM   2509  CB  VAL A 312      36.084   0.380  39.855  1.00 29.63           C  
ATOM   2510  O   VAL A 312      33.319  -0.895  39.334  1.00 29.63           O  
ATOM   2511  CG1 VAL A 312      36.774  -0.870  40.398  1.00 29.63           C  
ATOM   2512  CG2 VAL A 312      37.092   1.511  39.666  1.00 29.63           C  
ATOM   2513  N   GLU A 313      34.381  -2.093  37.873  1.00 25.42           N  
ATOM   2514  CA  GLU A 313      34.742  -3.508  37.865  1.00 25.42           C  
ATOM   2515  C   GLU A 313      34.621  -4.115  39.260  1.00 25.42           C  
ATOM   2516  CB  GLU A 313      36.163  -3.697  37.330  1.00 25.42           C  
ATOM   2517  O   GLU A 313      35.132  -3.557  40.233  1.00 25.42           O  
ATOM   2518  CG  GLU A 313      36.244  -3.776  35.813  1.00 25.42           C  
ATOM   2519  CD  GLU A 313      37.659  -3.985  35.297  1.00 25.42           C  
ATOM   2520  OE1 GLU A 313      37.840  -4.146  34.069  1.00 25.42           O  
ATOM   2521  OE2 GLU A 313      38.594  -3.989  36.128  1.00 25.42           O  
ATOM   2522  N   ASN A 314      33.691  -5.057  39.423  1.00 32.03           N  
ATOM   2523  CA  ASN A 314      33.948  -6.212  40.277  1.00 32.03           C  
ATOM   2524  C   ASN A 314      32.782  -7.196  40.255  1.00 32.03           C  
ATOM   2525  CB  ASN A 314      34.239  -5.765  41.711  1.00 32.03           C  
ATOM   2526  O   ASN A 314      31.630  -6.804  40.450  1.00 32.03           O  
ATOM   2527  CG  ASN A 314      35.720  -5.776  42.037  1.00 32.03           C  
ATOM   2528  ND2 ASN A 314      36.078  -5.215  43.186  1.00 32.03           N  
ATOM   2529  OD1 ASN A 314      36.535  -6.284  41.262  1.00 32.03           O  
ATOM   2530  N   GLU A 315      32.853  -8.353  39.508  1.00 26.34           N  
ATOM   2531  CA  GLU A 315      33.159  -9.737  39.858  1.00 26.34           C  
ATOM   2532  C   GLU A 315      32.110 -10.311  40.807  1.00 26.34           C  
ATOM   2533  CB  GLU A 315      34.550  -9.838  40.489  1.00 26.34           C  
ATOM   2534  O   GLU A 315      31.811  -9.716  41.844  1.00 26.34           O  
ATOM   2535  CG  GLU A 315      35.660 -10.120  39.488  1.00 26.34           C  
ATOM   2536  CD  GLU A 315      37.037 -10.206  40.127  1.00 26.34           C  
ATOM   2537  OE1 GLU A 315      37.849 -11.063  39.708  1.00 26.34           O  
ATOM   2538  OE2 GLU A 315      37.307  -9.411  41.055  1.00 26.34           O  
ATOM   2539  N   GLN A 316      31.238 -11.169  40.319  1.00 26.90           N  
ATOM   2540  CA  GLN A 316      30.968 -12.591  40.502  1.00 26.90           C  
ATOM   2541  C   GLN A 316      30.731 -12.921  41.973  1.00 26.90           C  
ATOM   2542  CB  GLN A 316      32.122 -13.432  39.954  1.00 26.90           C  
ATOM   2543  O   GLN A 316      31.554 -12.589  42.829  1.00 26.90           O  
ATOM   2544  CG  GLN A 316      31.998 -13.756  38.471  1.00 26.90           C  
ATOM   2545  CD  GLN A 316      33.133 -14.625  37.963  1.00 26.90           C  
ATOM   2546  NE2 GLN A 316      32.880 -15.359  36.885  1.00 26.90           N  
ATOM   2547  OE1 GLN A 316      34.228 -14.635  38.534  1.00 26.90           O  
ATOM   2548  N   ASN A 317      29.489 -13.156  42.335  1.00 29.83           N  
ATOM   2549  CA  ASN A 317      29.217 -14.156  43.361  1.00 29.83           C  
ATOM   2550  C   ASN A 317      27.720 -14.408  43.516  1.00 29.83           C  
ATOM   2551  CB  ASN A 317      29.826 -13.732  44.699  1.00 29.83           C  
ATOM   2552  O   ASN A 317      26.938 -13.465  43.647  1.00 29.83           O  
ATOM   2553  CG  ASN A 317      31.212 -14.305  44.918  1.00 29.83           C  
ATOM   2554  ND2 ASN A 317      31.996 -13.652  45.768  1.00 29.83           N  
ATOM   2555  OD1 ASN A 317      31.576 -15.325  44.327  1.00 29.83           O  
ATOM   2556  N   GLN A 318      27.155 -15.414  42.872  1.00 26.93           N  
ATOM   2557  CA  GLN A 318      26.541 -16.672  43.283  1.00 26.93           C  
ATOM   2558  C   GLN A 318      25.879 -16.539  44.652  1.00 26.93           C  
ATOM   2559  CB  GLN A 318      27.580 -17.794  43.309  1.00 26.93           C  
ATOM   2560  O   GLN A 318      26.558 -16.316  45.657  1.00 26.93           O  
ATOM   2561  CG  GLN A 318      27.345 -18.874  42.263  1.00 26.93           C  
ATOM   2562  CD  GLN A 318      28.423 -19.942  42.269  1.00 26.93           C  
ATOM   2563  NE2 GLN A 318      28.640 -20.573  41.119  1.00 26.93           N  
ATOM   2564  OE1 GLN A 318      29.057 -20.197  43.298  1.00 26.93           O  
ATOM   2565  N   ILE A 319      24.649 -16.138  44.718  1.00 27.62           N  
ATOM   2566  CA  ILE A 319      23.742 -16.441  45.820  1.00 27.62           C  
ATOM   2567  C   ILE A 319      22.418 -16.966  45.269  1.00 27.62           C  
ATOM   2568  CB  ILE A 319      23.499 -15.202  46.710  1.00 27.62           C  
ATOM   2569  O   ILE A 319      21.795 -16.326  44.419  1.00 27.62           O  
ATOM   2570  CG1 ILE A 319      24.828 -14.664  47.252  1.00 27.62           C  
ATOM   2571  CG2 ILE A 319      22.537 -15.538  47.853  1.00 27.62           C  
ATOM   2572  CD1 ILE A 319      24.689 -13.404  48.094  1.00 27.62           C  
ATOM   2573  N   GLN A 320      22.308 -18.280  45.146  1.00 24.93           N  
ATOM   2574  CA  GLN A 320      21.390 -19.335  45.560  1.00 24.93           C  
ATOM   2575  C   GLN A 320      20.686 -18.971  46.864  1.00 24.93           C  
ATOM   2576  CB  GLN A 320      22.132 -20.662  45.718  1.00 24.93           C  
ATOM   2577  O   GLN A 320      21.335 -18.597  47.843  1.00 24.93           O  
ATOM   2578  CG  GLN A 320      22.386 -21.385  44.401  1.00 24.93           C  
ATOM   2579  CD  GLN A 320      23.023 -22.748  44.594  1.00 24.93           C  
ATOM   2580  NE2 GLN A 320      23.315 -23.427  43.489  1.00 24.93           N  
ATOM   2581  OE1 GLN A 320      23.252 -23.188  45.725  1.00 24.93           O  
ATOM   2582  N   ASN A 321      19.394 -18.566  46.833  1.00 26.99           N  
ATOM   2583  CA  ASN A 321      18.363 -19.094  47.720  1.00 26.99           C  
ATOM   2584  C   ASN A 321      17.550 -17.974  48.364  1.00 26.99           C  
ATOM   2585  CB  ASN A 321      18.985 -19.984  48.797  1.00 26.99           C  
ATOM   2586  O   ASN A 321      18.108 -17.099  49.027  1.00 26.99           O  
ATOM   2587  CG  ASN A 321      19.069 -21.438  48.376  1.00 26.99           C  
ATOM   2588  ND2 ASN A 321      19.853 -22.223  49.106  1.00 26.99           N  
ATOM   2589  OD1 ASN A 321      18.436 -21.853  47.401  1.00 26.99           O  
ATOM   2590  N   GLU A 322      16.384 -17.610  47.809  1.00 26.48           N  
ATOM   2591  CA  GLU A 322      15.209 -17.419  48.654  1.00 26.48           C  
ATOM   2592  C   GLU A 322      14.217 -16.456  48.009  1.00 26.48           C  
ATOM   2593  CB  GLU A 322      15.619 -16.905  50.037  1.00 26.48           C  
ATOM   2594  O   GLU A 322      14.597 -15.373  47.560  1.00 26.48           O  
ATOM   2595  CG  GLU A 322      16.021 -18.006  51.008  1.00 26.48           C  
ATOM   2596  CD  GLU A 322      16.497 -17.476  52.351  1.00 26.48           C  
ATOM   2597  OE1 GLU A 322      16.776 -18.291  53.260  1.00 26.48           O  
ATOM   2598  OE2 GLU A 322      16.591 -16.237  52.496  1.00 26.48           O  
ATOM   2599  N   SER A 323      13.240 -16.898  47.193  1.00 28.42           N  
ATOM   2600  CA  SER A 323      11.806 -16.641  47.283  1.00 28.42           C  
ATOM   2601  C   SER A 323      11.528 -15.192  47.670  1.00 28.42           C  
ATOM   2602  CB  SER A 323      11.155 -17.583  48.297  1.00 28.42           C  
ATOM   2603  O   SER A 323      11.913 -14.749  48.754  1.00 28.42           O  
ATOM   2604  OG  SER A 323      12.095 -18.001  49.271  1.00 28.42           O  
ATOM   2605  N   LYS A 324      11.532 -14.264  46.688  1.00 26.67           N  
ATOM   2606  CA  LYS A 324      10.666 -13.097  46.830  1.00 26.67           C  
ATOM   2607  C   LYS A 324      10.354 -12.476  45.471  1.00 26.67           C  
ATOM   2608  CB  LYS A 324      11.312 -12.057  47.745  1.00 26.67           C  
ATOM   2609  O   LYS A 324      11.264 -12.176  44.696  1.00 26.67           O  
ATOM   2610  CG  LYS A 324      11.179 -12.369  49.229  1.00 26.67           C  
ATOM   2611  CD  LYS A 324      11.579 -11.178  50.089  1.00 26.67           C  
ATOM   2612  CE  LYS A 324      11.453 -11.492  51.574  1.00 26.67           C  
ATOM   2613  NZ  LYS A 324      11.908 -10.350  52.422  1.00 26.67           N  
ATOM   2614  N   GLU A 325       9.416 -13.015  44.671  1.00 28.17           N  
ATOM   2615  CA  GLU A 325       8.200 -12.346  44.218  1.00 28.17           C  
ATOM   2616  C   GLU A 325       8.384 -10.832  44.182  1.00 28.17           C  
ATOM   2617  CB  GLU A 325       7.018 -12.711  45.121  1.00 28.17           C  
ATOM   2618  O   GLU A 325       8.617 -10.204  45.217  1.00 28.17           O  
ATOM   2619  CG  GLU A 325       6.316 -14.001  44.723  1.00 28.17           C  
ATOM   2620  CD  GLU A 325       5.077 -14.291  45.555  1.00 28.17           C  
ATOM   2621  OE1 GLU A 325       4.390 -15.303  45.289  1.00 28.17           O  
ATOM   2622  OE2 GLU A 325       4.789 -13.498  46.480  1.00 28.17           O  
ATOM   2623  N   ASP A 326       9.169 -10.210  43.210  1.00 31.19           N  
ATOM   2624  CA  ASP A 326       8.794  -8.832  42.908  1.00 31.19           C  
ATOM   2625  C   ASP A 326       9.491  -8.339  41.642  1.00 31.19           C  
ATOM   2626  CB  ASP A 326       9.129  -7.914  44.085  1.00 31.19           C  
ATOM   2627  O   ASP A 326      10.712  -8.170  41.625  1.00 31.19           O  
ATOM   2628  CG  ASP A 326       7.919  -7.579  44.939  1.00 31.19           C  
ATOM   2629  OD1 ASP A 326       6.775  -7.817  44.496  1.00 31.19           O  
ATOM   2630  OD2 ASP A 326       8.111  -7.069  46.064  1.00 31.19           O  
ATOM   2631  N   GLN A 327       9.274  -9.037  40.448  1.00 35.38           N  
ATOM   2632  CA  GLN A 327       9.210  -8.287  39.198  1.00 35.38           C  
ATOM   2633  C   GLN A 327       8.658  -9.150  38.067  1.00 35.38           C  
ATOM   2634  CB  GLN A 327      10.591  -7.750  38.822  1.00 35.38           C  
ATOM   2635  O   GLN A 327       8.811  -8.813  36.891  1.00 35.38           O  
ATOM   2636  CG  GLN A 327      11.032  -6.552  39.653  1.00 35.38           C  
ATOM   2637  CD  GLN A 327      12.223  -5.828  39.052  1.00 35.38           C  
ATOM   2638  NE2 GLN A 327      12.554  -4.668  39.610  1.00 35.38           N  
ATOM   2639  OE1 GLN A 327      12.840  -6.308  38.096  1.00 35.38           O  
ATOM   2640  N   SER A 328       7.927 -10.295  38.462  1.00 34.70           N  
ATOM   2641  CA  SER A 328       7.150 -11.114  37.538  1.00 34.70           C  
ATOM   2642  C   SER A 328       5.700 -10.647  37.471  1.00 34.70           C  
ATOM   2643  CB  SER A 328       7.203 -12.585  37.950  1.00 34.70           C  
ATOM   2644  O   SER A 328       5.009 -10.888  36.479  1.00 34.70           O  
ATOM   2645  OG  SER A 328       6.355 -12.827  39.059  1.00 34.70           O  
ATOM   2646  N   ASN A 329       5.365  -9.510  38.202  1.00 31.55           N  
ATOM   2647  CA  ASN A 329       3.954  -9.140  38.185  1.00 31.55           C  
ATOM   2648  C   ASN A 329       3.693  -7.967  37.244  1.00 31.55           C  
ATOM   2649  CB  ASN A 329       3.470  -8.804  39.598  1.00 31.55           C  
ATOM   2650  O   ASN A 329       2.613  -7.863  36.659  1.00 31.55           O  
ATOM   2651  CG  ASN A 329       2.730  -9.956  40.250  1.00 31.55           C  
ATOM   2652  ND2 ASN A 329       2.391  -9.797  41.524  1.00 31.55           N  
ATOM   2653  OD1 ASN A 329       2.465 -10.979  39.614  1.00 31.55           O  
ATOM   2654  N   GLN A 330       4.832  -7.320  36.712  1.00 34.03           N  
ATOM   2655  CA  GLN A 330       4.521  -6.226  35.797  1.00 34.03           C  
ATOM   2656  C   GLN A 330       4.565  -6.694  34.346  1.00 34.03           C  
ATOM   2657  CB  GLN A 330       5.491  -5.062  36.003  1.00 34.03           C  
ATOM   2658  O   GLN A 330       3.775  -6.238  33.517  1.00 34.03           O  
ATOM   2659  CG  GLN A 330       4.984  -4.002  36.971  1.00 34.03           C  
ATOM   2660  CD  GLN A 330       5.944  -2.837  37.123  1.00 34.03           C  
ATOM   2661  NE2 GLN A 330       5.490  -1.776  37.781  1.00 34.03           N  
ATOM   2662  OE1 GLN A 330       7.085  -2.891  36.654  1.00 34.03           O  
ATOM   2663  N   ASN A 331       5.310  -7.898  34.088  1.00 34.60           N  
ATOM   2664  CA  ASN A 331       5.452  -8.415  32.732  1.00 34.60           C  
ATOM   2665  C   ASN A 331       4.311  -9.361  32.370  1.00 34.60           C  
ATOM   2666  CB  ASN A 331       6.800  -9.119  32.564  1.00 34.60           C  
ATOM   2667  O   ASN A 331       3.847  -9.374  31.229  1.00 34.60           O  
ATOM   2668  CG  ASN A 331       7.935  -8.152  32.291  1.00 34.60           C  
ATOM   2669  ND2 ASN A 331       9.166  -8.641  32.379  1.00 34.60           N  
ATOM   2670  OD1 ASN A 331       7.707  -6.973  32.004  1.00 34.60           O  
ATOM   2671  N   ASN A 332       3.704 -10.044  33.472  1.00 33.77           N  
ATOM   2672  CA  ASN A 332       2.554 -10.920  33.271  1.00 33.77           C  
ATOM   2673  C   ASN A 332       1.267 -10.121  33.086  1.00 33.77           C  
ATOM   2674  CB  ASN A 332       2.410 -11.895  34.441  1.00 33.77           C  
ATOM   2675  O   ASN A 332       0.408 -10.496  32.285  1.00 33.77           O  
ATOM   2676  CG  ASN A 332       3.231 -13.156  34.255  1.00 33.77           C  
ATOM   2677  ND2 ASN A 332       3.371 -13.935  35.321  1.00 33.77           N  
ATOM   2678  OD1 ASN A 332       3.737 -13.426  33.163  1.00 33.77           O  
ATOM   2679  N   GLU A 333       1.230  -8.886  33.743  1.00 35.95           N  
ATOM   2680  CA  GLU A 333       0.028  -8.065  33.641  1.00 35.95           C  
ATOM   2681  C   GLU A 333      -0.085  -7.420  32.262  1.00 35.95           C  
ATOM   2682  CB  GLU A 333       0.019  -6.986  34.728  1.00 35.95           C  
ATOM   2683  O   GLU A 333      -1.179  -7.323  31.704  1.00 35.95           O  
ATOM   2684  CG  GLU A 333      -0.529  -7.465  36.064  1.00 35.95           C  
ATOM   2685  CD  GLU A 333      -0.593  -6.367  37.114  1.00 35.95           C  
ATOM   2686  OE1 GLU A 333      -1.125  -6.615  38.220  1.00 35.95           O  
ATOM   2687  OE2 GLU A 333      -0.109  -5.249  36.828  1.00 35.95           O  
ATOM   2688  N   THR A 334       1.207  -7.107  31.724  1.00 41.93           N  
ATOM   2689  CA  THR A 334       1.230  -6.487  30.403  1.00 41.93           C  
ATOM   2690  C   THR A 334       0.875  -7.504  29.322  1.00 41.93           C  
ATOM   2691  CB  THR A 334       2.607  -5.870  30.100  1.00 41.93           C  
ATOM   2692  O   THR A 334       0.108  -7.202  28.406  1.00 41.93           O  
ATOM   2693  CG2 THR A 334       2.481  -4.682  29.151  1.00 41.93           C  
ATOM   2694  OG1 THR A 334       3.207  -5.427  31.324  1.00 41.93           O  
ATOM   2695  N   ASN A 335       1.396  -8.788  29.546  1.00 38.70           N  
ATOM   2696  CA  ASN A 335       1.125  -9.857  28.591  1.00 38.70           C  
ATOM   2697  C   ASN A 335      -0.331 -10.308  28.652  1.00 38.70           C  
ATOM   2698  CB  ASN A 335       2.059 -11.045  28.834  1.00 38.70           C  
ATOM   2699  O   ASN A 335      -0.949 -10.568  27.618  1.00 38.70           O  
ATOM   2700  CG  ASN A 335       3.464 -10.798  28.320  1.00 38.70           C  
ATOM   2701  ND2 ASN A 335       4.444 -11.440  28.944  1.00 38.70           N  
ATOM   2702  OD1 ASN A 335       3.666 -10.037  27.371  1.00 38.70           O  
ATOM   2703  N   GLN A 336      -0.898 -10.283  29.938  1.00 46.55           N  
ATOM   2704  CA  GLN A 336      -2.298 -10.641  30.133  1.00 46.55           C  
ATOM   2705  C   GLN A 336      -3.224  -9.589  29.530  1.00 46.55           C  
ATOM   2706  CB  GLN A 336      -2.605 -10.820  31.621  1.00 46.55           C  
ATOM   2707  O   GLN A 336      -4.261  -9.924  28.952  1.00 46.55           O  
ATOM   2708  CG  GLN A 336      -2.349 -12.229  32.137  1.00 46.55           C  
ATOM   2709  CD  GLN A 336      -2.699 -12.390  33.604  1.00 46.55           C  
ATOM   2710  NE2 GLN A 336      -2.515 -13.597  34.129  1.00 46.55           N  
ATOM   2711  OE1 GLN A 336      -3.131 -11.437  34.261  1.00 46.55           O  
ATOM   2712  N   SER A 337      -2.746  -8.257  29.684  1.00 48.76           N  
ATOM   2713  CA  SER A 337      -3.535  -7.144  29.167  1.00 48.76           C  
ATOM   2714  C   SER A 337      -3.579  -7.159  27.643  1.00 48.76           C  
ATOM   2715  CB  SER A 337      -2.966  -5.811  29.655  1.00 48.76           C  
ATOM   2716  O   SER A 337      -4.635  -6.941  27.045  1.00 48.76           O  
ATOM   2717  OG  SER A 337      -3.666  -4.723  29.076  1.00 48.76           O  
ATOM   2718  N   ILE A 338      -2.449  -7.573  27.004  1.00 45.46           N  
ATOM   2719  CA  ILE A 338      -2.357  -7.661  25.550  1.00 45.46           C  
ATOM   2720  C   ILE A 338      -3.183  -8.845  25.052  1.00 45.46           C  
ATOM   2721  CB  ILE A 338      -0.890  -7.797  25.085  1.00 45.46           C  
ATOM   2722  O   ILE A 338      -3.900  -8.733  24.055  1.00 45.46           O  
ATOM   2723  CG1 ILE A 338      -0.103  -6.525  25.421  1.00 45.46           C  
ATOM   2724  CG2 ILE A 338      -0.825  -8.100  23.585  1.00 45.46           C  
ATOM   2725  CD1 ILE A 338       1.400  -6.655  25.218  1.00 45.46           C  
ATOM   2726  N   VAL A 339      -3.148  -9.980  25.833  1.00 47.00           N  
ATOM   2727  CA  VAL A 339      -3.895 -11.190  25.508  1.00 47.00           C  
ATOM   2728  C   VAL A 339      -5.394 -10.912  25.597  1.00 47.00           C  
ATOM   2729  CB  VAL A 339      -3.513 -12.360  26.442  1.00 47.00           C  
ATOM   2730  O   VAL A 339      -6.162 -11.331  24.728  1.00 47.00           O  
ATOM   2731  CG1 VAL A 339      -4.416 -13.567  26.193  1.00 47.00           C  
ATOM   2732  CG2 VAL A 339      -2.046 -12.738  26.251  1.00 47.00           C  
ATOM   2733  N   GLU A 340      -5.816 -10.195  26.717  1.00 51.92           N  
ATOM   2734  CA  GLU A 340      -7.233  -9.923  26.942  1.00 51.92           C  
ATOM   2735  C   GLU A 340      -7.803  -9.024  25.849  1.00 51.92           C  
ATOM   2736  CB  GLU A 340      -7.446  -9.282  28.315  1.00 51.92           C  
ATOM   2737  O   GLU A 340      -8.950  -9.195  25.432  1.00 51.92           O  
ATOM   2738  CG  GLU A 340      -7.526 -10.286  29.457  1.00 51.92           C  
ATOM   2739  CD  GLU A 340      -7.612  -9.631  30.826  1.00 51.92           C  
ATOM   2740  OE1 GLU A 340      -7.512 -10.348  31.848  1.00 51.92           O  
ATOM   2741  OE2 GLU A 340      -7.780  -8.393  30.878  1.00 51.92           O  
ATOM   2742  N   GLN A 341      -6.941  -8.118  25.310  1.00 48.23           N  
ATOM   2743  CA  GLN A 341      -7.383  -7.202  24.263  1.00 48.23           C  
ATOM   2744  C   GLN A 341      -7.626  -7.943  22.951  1.00 48.23           C  
ATOM   2745  CB  GLN A 341      -6.355  -6.089  24.055  1.00 48.23           C  
ATOM   2746  O   GLN A 341      -8.592  -7.656  22.240  1.00 48.23           O  
ATOM   2747  CG  GLN A 341      -6.344  -5.047  25.165  1.00 48.23           C  
ATOM   2748  CD  GLN A 341      -5.422  -3.879  24.865  1.00 48.23           C  
ATOM   2749  NE2 GLN A 341      -5.635  -2.764  25.554  1.00 48.23           N  
ATOM   2750  OE1 GLN A 341      -4.526  -3.980  24.021  1.00 48.23           O  
ATOM   2751  N   PHE A 342      -6.816  -9.025  22.693  1.00 40.80           N  
ATOM   2752  CA  PHE A 342      -6.972  -9.754  21.440  1.00 40.80           C  
ATOM   2753  C   PHE A 342      -8.001 -10.869  21.588  1.00 40.80           C  
ATOM   2754  CB  PHE A 342      -5.630 -10.335  20.984  1.00 40.80           C  
ATOM   2755  O   PHE A 342      -8.689 -11.217  20.626  1.00 40.80           O  
ATOM   2756  CG  PHE A 342      -4.728  -9.331  20.320  1.00 40.80           C  
ATOM   2757  CD1 PHE A 342      -4.934  -8.958  18.998  1.00 40.80           C  
ATOM   2758  CD2 PHE A 342      -3.673  -8.759  21.019  1.00 40.80           C  
ATOM   2759  CE1 PHE A 342      -4.100  -8.029  18.380  1.00 40.80           C  
ATOM   2760  CE2 PHE A 342      -2.836  -7.829  20.409  1.00 40.80           C  
ATOM   2761  CZ  PHE A 342      -3.050  -7.466  19.089  1.00 40.80           C  
ATOM   2762  N   LYS A 343      -8.093 -11.413  22.816  1.00 50.36           N  
ATOM   2763  CA  LYS A 343      -9.107 -12.439  23.045  1.00 50.36           C  
ATOM   2764  C   LYS A 343     -10.513 -11.863  22.908  1.00 50.36           C  
ATOM   2765  CB  LYS A 343      -8.931 -13.069  24.427  1.00 50.36           C  
ATOM   2766  O   LYS A 343     -11.454 -12.582  22.565  1.00 50.36           O  
ATOM   2767  CG  LYS A 343      -7.776 -14.056  24.515  1.00 50.36           C  
ATOM   2768  CD  LYS A 343      -7.777 -14.801  25.844  1.00 50.36           C  
ATOM   2769  CE  LYS A 343      -6.648 -15.820  25.916  1.00 50.36           C  
ATOM   2770  NZ  LYS A 343      -6.670 -16.581  27.201  1.00 50.36           N  
ATOM   2771  N   ILE A 344     -10.610 -10.481  23.139  1.00 51.80           N  
ATOM   2772  CA  ILE A 344     -11.904  -9.827  22.984  1.00 51.80           C  
ATOM   2773  C   ILE A 344     -12.351  -9.907  21.526  1.00 51.80           C  
ATOM   2774  CB  ILE A 344     -11.852  -8.354  23.449  1.00 51.80           C  
ATOM   2775  O   ILE A 344     -13.514 -10.203  21.242  1.00 51.80           O  
ATOM   2776  CG1 ILE A 344     -11.585  -8.279  24.956  1.00 51.80           C  
ATOM   2777  CG2 ILE A 344     -13.150  -7.627  23.085  1.00 51.80           C  
ATOM   2778  CD1 ILE A 344     -11.286  -6.875  25.463  1.00 51.80           C  
ATOM   2779  N   ASN A 345     -11.457  -9.878  20.599  1.00 41.48           N  
ATOM   2780  CA  ASN A 345     -11.783  -9.822  19.178  1.00 41.48           C  
ATOM   2781  C   ASN A 345     -11.603 -11.181  18.508  1.00 41.48           C  
ATOM   2782  CB  ASN A 345     -10.931  -8.765  18.473  1.00 41.48           C  
ATOM   2783  O   ASN A 345     -12.336 -11.521  17.577  1.00 41.48           O  
ATOM   2784  CG  ASN A 345     -11.274  -7.354  18.907  1.00 41.48           C  
ATOM   2785  ND2 ASN A 345     -10.294  -6.460  18.845  1.00 41.48           N  
ATOM   2786  OD1 ASN A 345     -12.410  -7.069  19.295  1.00 41.48           O  
ATOM   2787  N   ASP A 346     -10.819 -12.120  19.134  1.00 46.28           N  
ATOM   2788  CA  ASP A 346     -10.535 -13.454  18.616  1.00 46.28           C  
ATOM   2789  C   ASP A 346     -10.256 -14.437  19.751  1.00 46.28           C  
ATOM   2790  CB  ASP A 346      -9.348 -13.414  17.651  1.00 46.28           C  
ATOM   2791  O   ASP A 346      -9.137 -14.499  20.263  1.00 46.28           O  
ATOM   2792  CG  ASP A 346      -9.237 -14.664  16.795  1.00 46.28           C  
ATOM   2793  OD1 ASP A 346      -9.835 -15.702  17.151  1.00 46.28           O  
ATOM   2794  OD2 ASP A 346      -8.542 -14.610  15.757  1.00 46.28           O  
ATOM   2795  N   PRO A 347     -11.309 -15.115  20.218  1.00 52.73           N  
ATOM   2796  CA  PRO A 347     -11.226 -15.982  21.396  1.00 52.73           C  
ATOM   2797  C   PRO A 347     -10.189 -17.092  21.239  1.00 52.73           C  
ATOM   2798  CB  PRO A 347     -12.637 -16.565  21.505  1.00 52.73           C  
ATOM   2799  O   PRO A 347      -9.639 -17.573  22.233  1.00 52.73           O  
ATOM   2800  CG  PRO A 347     -13.310 -16.178  20.228  1.00 52.73           C  
ATOM   2801  CD  PRO A 347     -12.460 -15.154  19.532  1.00 52.73           C  
ATOM   2802  N   ASP A 348      -9.707 -17.355  20.049  1.00 49.02           N  
ATOM   2803  CA  ASP A 348      -8.830 -18.504  19.846  1.00 49.02           C  
ATOM   2804  C   ASP A 348      -7.372 -18.066  19.723  1.00 49.02           C  
ATOM   2805  CB  ASP A 348      -9.251 -19.287  18.601  1.00 49.02           C  
ATOM   2806  O   ASP A 348      -6.502 -18.874  19.391  1.00 49.02           O  
ATOM   2807  CG  ASP A 348     -10.633 -19.902  18.727  1.00 49.02           C  
ATOM   2808  OD1 ASP A 348     -11.043 -20.256  19.853  1.00 49.02           O  
ATOM   2809  OD2 ASP A 348     -11.318 -20.037  17.689  1.00 49.02           O  
ATOM   2810  N   VAL A 349      -7.041 -16.820  19.983  1.00 48.95           N  
ATOM   2811  CA  VAL A 349      -5.708 -16.257  19.792  1.00 48.95           C  
ATOM   2812  C   VAL A 349      -4.770 -16.765  20.884  1.00 48.95           C  
ATOM   2813  CB  VAL A 349      -5.740 -14.712  19.793  1.00 48.95           C  
ATOM   2814  O   VAL A 349      -5.140 -16.804  22.060  1.00 48.95           O  
ATOM   2815  CG1 VAL A 349      -4.341 -14.143  20.026  1.00 48.95           C  
ATOM   2816  CG2 VAL A 349      -6.320 -14.190  18.480  1.00 48.95           C  
ATOM   2817  N   GLU A 350      -3.641 -17.441  20.550  1.00 50.35           N  
ATOM   2818  CA  GLU A 350      -2.571 -17.899  21.432  1.00 50.35           C  
ATOM   2819  C   GLU A 350      -1.308 -17.064  21.246  1.00 50.35           C  
ATOM   2820  CB  GLU A 350      -2.266 -19.378  21.184  1.00 50.35           C  
ATOM   2821  O   GLU A 350      -0.978 -16.667  20.127  1.00 50.35           O  
ATOM   2822  CG  GLU A 350      -3.391 -20.316  21.596  1.00 50.35           C  
ATOM   2823  CD  GLU A 350      -3.088 -21.778  21.311  1.00 50.35           C  
ATOM   2824  OE1 GLU A 350      -3.959 -22.640  21.568  1.00 50.35           O  
ATOM   2825  OE2 GLU A 350      -1.969 -22.065  20.828  1.00 50.35           O  
ATOM   2826  N   ILE A 351      -0.689 -16.649  22.411  1.00 47.24           N  
ATOM   2827  CA  ILE A 351       0.589 -15.950  22.335  1.00 47.24           C  
ATOM   2828  C   ILE A 351       1.733 -16.961  22.385  1.00 47.24           C  
ATOM   2829  CB  ILE A 351       0.737 -14.916  23.474  1.00 47.24           C  
ATOM   2830  O   ILE A 351       1.792 -17.796  23.290  1.00 47.24           O  
ATOM   2831  CG1 ILE A 351      -0.364 -13.854  23.377  1.00 47.24           C  
ATOM   2832  CG2 ILE A 351       2.126 -14.271  23.441  1.00 47.24           C  
ATOM   2833  CD1 ILE A 351      -0.375 -12.866  24.536  1.00 47.24           C  
ATOM   2834  N   ILE A 352       2.545 -16.992  21.287  1.00 47.11           N  
ATOM   2835  CA  ILE A 352       3.786 -17.760  21.281  1.00 47.11           C  
ATOM   2836  C   ILE A 352       4.970 -16.829  21.535  1.00 47.11           C  
ATOM   2837  CB  ILE A 352       3.975 -18.516  19.947  1.00 47.11           C  
ATOM   2838  O   ILE A 352       5.115 -15.803  20.867  1.00 47.11           O  
ATOM   2839  CG1 ILE A 352       2.770 -19.422  19.671  1.00 47.11           C  
ATOM   2840  CG2 ILE A 352       5.276 -19.325  19.965  1.00 47.11           C  
ATOM   2841  CD1 ILE A 352       2.768 -20.044  18.281  1.00 47.11           C  
ATOM   2842  N   ASN A 353       5.649 -17.037  22.641  1.00 45.48           N  
ATOM   2843  CA  ASN A 353       6.811 -16.247  23.032  1.00 45.48           C  
ATOM   2844  C   ASN A 353       8.116 -16.947  22.664  1.00 45.48           C  
ATOM   2845  CB  ASN A 353       6.776 -15.946  24.532  1.00 45.48           C  
ATOM   2846  O   ASN A 353       8.702 -17.650  23.488  1.00 45.48           O  
ATOM   2847  CG  ASN A 353       5.704 -14.938  24.900  1.00 45.48           C  
ATOM   2848  ND2 ASN A 353       5.203 -15.028  26.127  1.00 45.48           N  
ATOM   2849  OD1 ASN A 353       5.330 -14.088  24.089  1.00 45.48           O  
ATOM   2850  N   PRO A 354       8.516 -16.913  21.381  1.00 46.53           N  
ATOM   2851  CA  PRO A 354       9.760 -17.628  21.084  1.00 46.53           C  
ATOM   2852  C   PRO A 354      10.997 -16.904  21.612  1.00 46.53           C  
ATOM   2853  CB  PRO A 354       9.774 -17.689  19.554  1.00 46.53           C  
ATOM   2854  O   PRO A 354      11.028 -15.672  21.644  1.00 46.53           O  
ATOM   2855  CG  PRO A 354       8.875 -16.578  19.119  1.00 46.53           C  
ATOM   2856  CD  PRO A 354       7.931 -16.259  20.243  1.00 46.53           C  
ATOM   2857  N   THR A 355      11.821 -17.568  22.396  1.00 40.88           N  
ATOM   2858  CA  THR A 355      13.132 -17.087  22.819  1.00 40.88           C  
ATOM   2859  C   THR A 355      14.123 -17.131  21.659  1.00 40.88           C  
ATOM   2860  CB  THR A 355      13.678 -17.915  23.996  1.00 40.88           C  
ATOM   2861  O   THR A 355      14.293 -18.171  21.020  1.00 40.88           O  
ATOM   2862  CG2 THR A 355      14.936 -17.280  24.579  1.00 40.88           C  
ATOM   2863  OG1 THR A 355      12.678 -17.996  25.020  1.00 40.88           O  
ATOM   2864  N   ILE A 356      14.486 -15.942  21.029  1.00 39.60           N  
ATOM   2865  CA  ILE A 356      15.427 -15.862  19.917  1.00 39.60           C  
ATOM   2866  C   ILE A 356      16.854 -15.779  20.453  1.00 39.60           C  
ATOM   2867  CB  ILE A 356      15.125 -14.649  19.008  1.00 39.60           C  
ATOM   2868  O   ILE A 356      17.167 -14.912  21.273  1.00 39.60           O  
ATOM   2869  CG1 ILE A 356      13.682 -14.714  18.493  1.00 39.60           C  
ATOM   2870  CG2 ILE A 356      16.119 -14.585  17.845  1.00 39.60           C  
ATOM   2871  CD1 ILE A 356      13.232 -13.460  17.755  1.00 39.60           C  
ATOM   2872  N   LYS A 357      17.653 -16.859  20.243  1.00 41.13           N  
ATOM   2873  CA  LYS A 357      19.075 -16.883  20.571  1.00 41.13           C  
ATOM   2874  C   LYS A 357      19.927 -16.567  19.345  1.00 41.13           C  
ATOM   2875  CB  LYS A 357      19.471 -18.244  21.146  1.00 41.13           C  
ATOM   2876  O   LYS A 357      19.676 -17.088  18.256  1.00 41.13           O  
ATOM   2877  CG  LYS A 357      18.877 -18.533  22.517  1.00 41.13           C  
ATOM   2878  CD  LYS A 357      19.412 -19.837  23.095  1.00 41.13           C  
ATOM   2879  CE  LYS A 357      18.768 -20.161  24.436  1.00 41.13           C  
ATOM   2880  NZ  LYS A 357      19.295 -21.435  25.010  1.00 41.13           N  
ATOM   2881  N   TYR A 358      20.663 -15.393  19.238  1.00 38.28           N  
ATOM   2882  CA  TYR A 358      21.547 -15.007  18.143  1.00 38.28           C  
ATOM   2883  C   TYR A 358      22.782 -15.899  18.099  1.00 38.28           C  
ATOM   2884  CB  TYR A 358      21.966 -13.541  18.282  1.00 38.28           C  
ATOM   2885  O   TYR A 358      23.394 -16.174  19.134  1.00 38.28           O  
ATOM   2886  CG  TYR A 358      20.832 -12.564  18.088  1.00 38.28           C  
ATOM   2887  CD1 TYR A 358      20.438 -12.167  16.812  1.00 38.28           C  
ATOM   2888  CD2 TYR A 358      20.152 -12.035  19.180  1.00 38.28           C  
ATOM   2889  CE1 TYR A 358      19.395 -11.266  16.628  1.00 38.28           C  
ATOM   2890  CE2 TYR A 358      19.107 -11.133  19.008  1.00 38.28           C  
ATOM   2891  OH  TYR A 358      17.702  -9.863  17.555  1.00 38.28           O  
ATOM   2892  CZ  TYR A 358      18.736 -10.756  17.731  1.00 38.28           C  
ATOM   2893  N   GLN A 359      22.890 -16.858  17.186  1.00 34.50           N  
ATOM   2894  CA  GLN A 359      24.113 -17.636  17.024  1.00 34.50           C  
ATOM   2895  C   GLN A 359      25.196 -16.819  16.325  1.00 34.50           C  
ATOM   2896  CB  GLN A 359      23.834 -18.919  16.240  1.00 34.50           C  
ATOM   2897  O   GLN A 359      24.914 -16.094  15.368  1.00 34.50           O  
ATOM   2898  CG  GLN A 359      23.134 -19.998  17.055  1.00 34.50           C  
ATOM   2899  CD  GLN A 359      23.003 -21.309  16.304  1.00 34.50           C  
ATOM   2900  NE2 GLN A 359      22.794 -22.396  17.039  1.00 34.50           N  
ATOM   2901  OE1 GLN A 359      23.087 -21.345  15.072  1.00 34.50           O  
ATOM   2902  N   ASN A 360      25.982 -16.006  17.003  1.00 33.31           N  
ATOM   2903  CA  ASN A 360      27.364 -15.547  16.907  1.00 33.31           C  
ATOM   2904  C   ASN A 360      27.581 -14.678  15.672  1.00 33.31           C  
ATOM   2905  CB  ASN A 360      28.325 -16.738  16.894  1.00 33.31           C  
ATOM   2906  O   ASN A 360      27.753 -15.195  14.566  1.00 33.31           O  
ATOM   2907  CG  ASN A 360      28.786 -17.131  18.284  1.00 33.31           C  
ATOM   2908  ND2 ASN A 360      29.443 -18.280  18.388  1.00 33.31           N  
ATOM   2909  OD1 ASN A 360      28.555 -16.407  19.256  1.00 33.31           O  
ATOM   2910  N   ASN A 361      26.896 -13.568  15.465  1.00 38.69           N  
ATOM   2911  CA  ASN A 361      27.279 -12.650  14.399  1.00 38.69           C  
ATOM   2912  C   ASN A 361      28.250 -11.584  14.899  1.00 38.69           C  
ATOM   2913  CB  ASN A 361      26.041 -11.994  13.784  1.00 38.69           C  
ATOM   2914  O   ASN A 361      28.000 -10.940  15.919  1.00 38.69           O  
ATOM   2915  CG  ASN A 361      26.214 -11.687  12.309  1.00 38.69           C  
ATOM   2916  ND2 ASN A 361      25.102 -11.571  11.593  1.00 38.69           N  
ATOM   2917  OD1 ASN A 361      27.338 -11.557  11.817  1.00 38.69           O  
ATOM   2918  N   LYS A 362      29.551 -11.730  14.736  1.00 43.73           N  
ATOM   2919  CA  LYS A 362      30.682 -10.845  14.999  1.00 43.73           C  
ATOM   2920  C   LYS A 362      30.287  -9.381  14.829  1.00 43.73           C  
ATOM   2921  CB  LYS A 362      31.854 -11.182  14.076  1.00 43.73           C  
ATOM   2922  O   LYS A 362      30.725  -8.521  15.596  1.00 43.73           O  
ATOM   2923  CG  LYS A 362      32.960 -11.983  14.746  1.00 43.73           C  
ATOM   2924  CD  LYS A 362      34.145 -12.191  13.812  1.00 43.73           C  
ATOM   2925  CE  LYS A 362      35.223 -13.051  14.457  1.00 43.73           C  
ATOM   2926  NZ  LYS A 362      36.411 -13.211  13.566  1.00 43.73           N  
ATOM   2927  N   GLU A 363      29.247  -9.049  13.879  1.00 37.30           N  
ATOM   2928  CA  GLU A 363      28.782  -7.681  13.670  1.00 37.30           C  
ATOM   2929  C   GLU A 363      27.770  -7.274  14.737  1.00 37.30           C  
ATOM   2930  CB  GLU A 363      28.167  -7.528  12.277  1.00 37.30           C  
ATOM   2931  O   GLU A 363      27.731  -6.114  15.153  1.00 37.30           O  
ATOM   2932  CG  GLU A 363      29.195  -7.420  11.160  1.00 37.30           C  
ATOM   2933  CD  GLU A 363      28.571  -7.310   9.778  1.00 37.30           C  
ATOM   2934  OE1 GLU A 363      29.316  -7.141   8.786  1.00 37.30           O  
ATOM   2935  OE2 GLU A 363      27.325  -7.391   9.686  1.00 37.30           O  
ATOM   2936  N   LEU A 364      27.202  -8.220  15.528  1.00 36.27           N  
ATOM   2937  CA  LEU A 364      26.246  -7.961  16.599  1.00 36.27           C  
ATOM   2938  C   LEU A 364      26.935  -7.979  17.959  1.00 36.27           C  
ATOM   2939  CB  LEU A 364      25.117  -8.994  16.573  1.00 36.27           C  
ATOM   2940  O   LEU A 364      26.430  -7.401  18.924  1.00 36.27           O  
ATOM   2941  CG  LEU A 364      23.823  -8.568  15.878  1.00 36.27           C  
ATOM   2942  CD1 LEU A 364      23.449  -9.571  14.792  1.00 36.27           C  
ATOM   2943  CD2 LEU A 364      22.693  -8.423  16.892  1.00 36.27           C  
ATOM   2944  N   LYS A 365      28.222  -8.601  18.021  1.00 38.49           N  
ATOM   2945  CA  LYS A 365      29.050  -8.513  19.220  1.00 38.49           C  
ATOM   2946  C   LYS A 365      29.457  -7.069  19.502  1.00 38.49           C  
ATOM   2947  CB  LYS A 365      30.295  -9.390  19.079  1.00 38.49           C  
ATOM   2948  O   LYS A 365      29.574  -6.666  20.661  1.00 38.49           O  
ATOM   2949  CG  LYS A 365      30.063 -10.854  19.426  1.00 38.49           C  
ATOM   2950  CD  LYS A 365      31.363 -11.647  19.402  1.00 38.49           C  
ATOM   2951  CE  LYS A 365      31.121 -13.128  19.655  1.00 38.49           C  
ATOM   2952  NZ  LYS A 365      32.397 -13.903  19.677  1.00 38.49           N  
ATOM   2953  N   GLN A 366      29.426  -6.312  18.362  1.00 41.68           N  
ATOM   2954  CA  GLN A 366      29.845  -4.930  18.571  1.00 41.68           C  
ATOM   2955  C   GLN A 366      28.698  -4.082  19.112  1.00 41.68           C  
ATOM   2956  CB  GLN A 366      30.375  -4.327  17.269  1.00 41.68           C  
ATOM   2957  O   GLN A 366      28.924  -3.114  19.840  1.00 41.68           O  
ATOM   2958  CG  GLN A 366      31.877  -4.491  17.080  1.00 41.68           C  
ATOM   2959  CD  GLN A 366      32.349  -4.042  15.710  1.00 41.68           C  
ATOM   2960  NE2 GLN A 366      33.527  -4.508  15.308  1.00 41.68           N  
ATOM   2961  OE1 GLN A 366      31.661  -3.285  15.019  1.00 41.68           O  
ATOM   2962  N   VAL A 367      27.459  -4.685  18.985  1.00 39.13           N  
ATOM   2963  CA  VAL A 367      26.344  -3.926  19.541  1.00 39.13           C  
ATOM   2964  C   VAL A 367      25.837  -4.607  20.810  1.00 39.13           C  
ATOM   2965  CB  VAL A 367      25.193  -3.778  18.520  1.00 39.13           C  
ATOM   2966  O   VAL A 367      25.604  -5.818  20.822  1.00 39.13           O  
ATOM   2967  CG1 VAL A 367      24.042  -2.970  19.117  1.00 39.13           C  
ATOM   2968  CG2 VAL A 367      25.700  -3.124  17.236  1.00 39.13           C  
ATOM   2969  N   LYS A 368      26.686  -4.963  21.862  1.00 34.63           N  
ATOM   2970  CA  LYS A 368      26.316  -5.370  23.214  1.00 34.63           C  
ATOM   2971  C   LYS A 368      25.002  -6.146  23.215  1.00 34.63           C  
ATOM   2972  CB  LYS A 368      26.204  -4.150  24.130  1.00 34.63           C  
ATOM   2973  O   LYS A 368      23.923  -5.550  23.256  1.00 34.63           O  
ATOM   2974  CG  LYS A 368      27.545  -3.572  24.556  1.00 34.63           C  
ATOM   2975  CD  LYS A 368      27.375  -2.480  25.605  1.00 34.63           C  
ATOM   2976  CE  LYS A 368      28.712  -1.861  25.990  1.00 34.63           C  
ATOM   2977  NZ  LYS A 368      28.553  -0.804  27.034  1.00 34.63           N  
ATOM   2978  N   ALA A 369      24.786  -7.177  22.334  1.00 37.32           N  
ATOM   2979  CA  ALA A 369      23.726  -8.154  22.098  1.00 37.32           C  
ATOM   2980  C   ALA A 369      23.448  -8.977  23.352  1.00 37.32           C  
ATOM   2981  CB  ALA A 369      24.098  -9.071  20.935  1.00 37.32           C  
ATOM   2982  O   ALA A 369      23.528 -10.207  23.326  1.00 37.32           O  
ATOM   2983  N   ASN A 370      23.417  -8.379  24.597  1.00 32.76           N  
ATOM   2984  CA  ASN A 370      22.712  -9.206  25.570  1.00 32.76           C  
ATOM   2985  C   ASN A 370      21.248  -8.796  25.699  1.00 32.76           C  
ATOM   2986  CB  ASN A 370      23.404  -9.139  26.933  1.00 32.76           C  
ATOM   2987  O   ASN A 370      20.712  -8.732  26.806  1.00 32.76           O  
ATOM   2988  CG  ASN A 370      24.665  -9.979  26.990  1.00 32.76           C  
ATOM   2989  ND2 ASN A 370      25.461  -9.783  28.034  1.00 32.76           N  
ATOM   2990  OD1 ASN A 370      24.921 -10.797  26.103  1.00 32.76           O  
ATOM   2991  N   LYS A 371      20.683  -8.211  24.593  1.00 34.65           N  
ATOM   2992  CA  LYS A 371      19.288  -7.879  24.868  1.00 34.65           C  
ATOM   2993  C   LYS A 371      18.347  -8.920  24.268  1.00 34.65           C  
ATOM   2994  CB  LYS A 371      18.949  -6.491  24.324  1.00 34.65           C  
ATOM   2995  O   LYS A 371      18.572  -9.398  23.154  1.00 34.65           O  
ATOM   2996  CG  LYS A 371      19.375  -5.348  25.235  1.00 34.65           C  
ATOM   2997  CD  LYS A 371      18.888  -4.004  24.711  1.00 34.65           C  
ATOM   2998  CE  LYS A 371      19.388  -2.852  25.572  1.00 34.65           C  
ATOM   2999  NZ  LYS A 371      18.873  -1.535  25.090  1.00 34.65           N  
ATOM   3000  N   LYS A 372      17.933 -10.005  25.045  1.00 37.62           N  
ATOM   3001  CA  LYS A 372      16.843 -10.928  24.739  1.00 37.62           C  
ATOM   3002  C   LYS A 372      15.574 -10.171  24.356  1.00 37.62           C  
ATOM   3003  CB  LYS A 372      16.566 -11.845  25.931  1.00 37.62           C  
ATOM   3004  O   LYS A 372      15.225  -9.173  24.989  1.00 37.62           O  
ATOM   3005  CG  LYS A 372      17.671 -12.855  26.205  1.00 37.62           C  
ATOM   3006  CD  LYS A 372      17.300 -13.793  27.346  1.00 37.62           C  
ATOM   3007  CE  LYS A 372      18.438 -14.750  27.676  1.00 37.62           C  
ATOM   3008  NZ  LYS A 372      18.082 -15.668  28.799  1.00 37.62           N  
ATOM   3009  N   PHE A 373      15.286 -10.054  23.050  1.00 40.32           N  
ATOM   3010  CA  PHE A 373      14.020  -9.452  22.647  1.00 40.32           C  
ATOM   3011  C   PHE A 373      12.913 -10.498  22.603  1.00 40.32           C  
ATOM   3012  CB  PHE A 373      14.157  -8.774  21.281  1.00 40.32           C  
ATOM   3013  O   PHE A 373      13.160 -11.657  22.264  1.00 40.32           O  
ATOM   3014  CG  PHE A 373      15.220  -7.709  21.235  1.00 40.32           C  
ATOM   3015  CD1 PHE A 373      14.931  -6.402  21.609  1.00 40.32           C  
ATOM   3016  CD2 PHE A 373      16.508  -8.016  20.818  1.00 40.32           C  
ATOM   3017  CE1 PHE A 373      15.913  -5.415  21.568  1.00 40.32           C  
ATOM   3018  CE2 PHE A 373      17.495  -7.034  20.774  1.00 40.32           C  
ATOM   3019  CZ  PHE A 373      17.194  -5.735  21.148  1.00 40.32           C  
ATOM   3020  N   LYS A 374      11.834 -10.210  23.440  1.00 43.16           N  
ATOM   3021  CA  LYS A 374      10.636 -11.045  23.397  1.00 43.16           C  
ATOM   3022  C   LYS A 374       9.659 -10.550  22.334  1.00 43.16           C  
ATOM   3023  CB  LYS A 374       9.952 -11.073  24.764  1.00 43.16           C  
ATOM   3024  O   LYS A 374       9.360  -9.356  22.266  1.00 43.16           O  
ATOM   3025  CG  LYS A 374      10.579 -12.049  25.750  1.00 43.16           C  
ATOM   3026  CD  LYS A 374       9.778 -12.130  27.042  1.00 43.16           C  
ATOM   3027  CE  LYS A 374      10.485 -12.983  28.087  1.00 43.16           C  
ATOM   3028  NZ  LYS A 374       9.692 -13.085  29.348  1.00 43.16           N  
ATOM   3029  N   ILE A 375       9.543 -11.282  21.266  1.00 45.69           N  
ATOM   3030  CA  ILE A 375       8.534 -11.005  20.249  1.00 45.69           C  
ATOM   3031  C   ILE A 375       7.280 -11.832  20.527  1.00 45.69           C  
ATOM   3032  CB  ILE A 375       9.067 -11.299  18.829  1.00 45.69           C  
ATOM   3033  O   ILE A 375       7.368 -13.031  20.799  1.00 45.69           O  
ATOM   3034  CG1 ILE A 375      10.324 -10.469  18.548  1.00 45.69           C  
ATOM   3035  CG2 ILE A 375       7.985 -11.028  17.780  1.00 45.69           C  
ATOM   3036  CD1 ILE A 375      11.043 -10.851  17.261  1.00 45.69           C  
ATOM   3037  N   ASN A 376       6.217 -11.133  20.758  1.00 47.50           N  
ATOM   3038  CA  ASN A 376       4.942 -11.815  20.952  1.00 47.50           C  
ATOM   3039  C   ASN A 376       4.286 -12.167  19.621  1.00 47.50           C  
ATOM   3040  CB  ASN A 376       3.999 -10.958  21.799  1.00 47.50           C  
ATOM   3041  O   ASN A 376       4.117 -11.303  18.759  1.00 47.50           O  
ATOM   3042  CG  ASN A 376       4.493 -10.776  23.221  1.00 47.50           C  
ATOM   3043  ND2 ASN A 376       4.221  -9.613  23.799  1.00 47.50           N  
ATOM   3044  OD1 ASN A 376       5.115 -11.674  23.794  1.00 47.50           O  
ATOM   3045  N   ILE A 377       4.212 -13.446  19.284  1.00 51.01           N  
ATOM   3046  CA  ILE A 377       3.537 -13.958  18.097  1.00 51.01           C  
ATOM   3047  C   ILE A 377       2.111 -14.373  18.453  1.00 51.01           C  
ATOM   3048  CB  ILE A 377       4.303 -15.149  17.480  1.00 51.01           C  
ATOM   3049  O   ILE A 377       1.896 -15.122  19.409  1.00 51.01           O  
ATOM   3050  CG1 ILE A 377       5.738 -14.738  17.130  1.00 51.01           C  
ATOM   3051  CG2 ILE A 377       3.570 -15.683  16.245  1.00 51.01           C  
ATOM   3052  CD1 ILE A 377       6.611 -15.887  16.644  1.00 51.01           C  
ATOM   3053  N   LEU A 378       1.177 -13.682  17.874  1.00 46.67           N  
ATOM   3054  CA  LEU A 378      -0.233 -14.018  18.046  1.00 46.67           C  
ATOM   3055  C   LEU A 378      -0.680 -15.036  17.002  1.00 46.67           C  
ATOM   3056  CB  LEU A 378      -1.099 -12.759  17.952  1.00 46.67           C  
ATOM   3057  O   LEU A 378      -0.451 -14.845  15.805  1.00 46.67           O  
ATOM   3058  CG  LEU A 378      -0.775 -11.638  18.941  1.00 46.67           C  
ATOM   3059  CD1 LEU A 378      -1.515 -10.362  18.555  1.00 46.67           C  
ATOM   3060  CD2 LEU A 378      -1.131 -12.060  20.363  1.00 46.67           C  
ATOM   3061  N   ARG A 379      -1.100 -16.173  17.526  1.00 47.95           N  
ATOM   3062  CA  ARG A 379      -1.555 -17.262  16.668  1.00 47.95           C  
ATOM   3063  C   ARG A 379      -3.033 -17.558  16.896  1.00 47.95           C  
ATOM   3064  CB  ARG A 379      -0.724 -18.523  16.914  1.00 47.95           C  
ATOM   3065  O   ARG A 379      -3.483 -17.660  18.039  1.00 47.95           O  
ATOM   3066  CG  ARG A 379      -1.067 -19.678  15.986  1.00 47.95           C  
ATOM   3067  CD  ARG A 379      -0.299 -20.941  16.349  1.00 47.95           C  
ATOM   3068  NE  ARG A 379      -0.572 -22.026  15.411  1.00 47.95           N  
ATOM   3069  NH1 ARG A 379       0.458 -23.659  16.680  1.00 47.95           N  
ATOM   3070  NH2 ARG A 379      -0.507 -24.200  14.672  1.00 47.95           N  
ATOM   3071  CZ  ARG A 379      -0.207 -23.292  15.590  1.00 47.95           C  
ATOM   3072  N   ASN A 380      -3.788 -17.532  15.788  1.00 50.25           N  
ATOM   3073  CA  ASN A 380      -5.098 -18.174  15.825  1.00 50.25           C  
ATOM   3074  C   ASN A 380      -5.235 -19.229  14.731  1.00 50.25           C  
ATOM   3075  CB  ASN A 380      -6.211 -17.132  15.700  1.00 50.25           C  
ATOM   3076  O   ASN A 380      -4.260 -19.556  14.052  1.00 50.25           O  
ATOM   3077  CG  ASN A 380      -6.269 -16.501  14.322  1.00 50.25           C  
ATOM   3078  ND2 ASN A 380      -7.070 -15.452  14.184  1.00 50.25           N  
ATOM   3079  OD1 ASN A 380      -5.600 -16.955  13.390  1.00 50.25           O  
ATOM   3080  N   ASN A 381      -6.342 -19.943  14.687  1.00 45.11           N  
ATOM   3081  CA  ASN A 381      -6.546 -21.062  13.773  1.00 45.11           C  
ATOM   3082  C   ASN A 381      -6.242 -20.670  12.330  1.00 45.11           C  
ATOM   3083  CB  ASN A 381      -7.975 -21.596  13.888  1.00 45.11           C  
ATOM   3084  O   ASN A 381      -5.742 -21.485  11.553  1.00 45.11           O  
ATOM   3085  CG  ASN A 381      -8.239 -22.277  15.217  1.00 45.11           C  
ATOM   3086  ND2 ASN A 381      -9.509 -22.517  15.519  1.00 45.11           N  
ATOM   3087  OD1 ASN A 381      -7.308 -22.583  15.967  1.00 45.11           O  
ATOM   3088  N   ASN A 382      -6.220 -19.392  12.035  1.00 42.97           N  
ATOM   3089  CA  ASN A 382      -6.110 -19.019  10.629  1.00 42.97           C  
ATOM   3090  C   ASN A 382      -4.943 -18.065  10.392  1.00 42.97           C  
ATOM   3091  CB  ASN A 382      -7.416 -18.393  10.135  1.00 42.97           C  
ATOM   3092  O   ASN A 382      -4.557 -17.821   9.247  1.00 42.97           O  
ATOM   3093  CG  ASN A 382      -8.572 -19.374  10.140  1.00 42.97           C  
ATOM   3094  ND2 ASN A 382      -9.789 -18.857  10.014  1.00 42.97           N  
ATOM   3095  OD1 ASN A 382      -8.374 -20.586  10.258  1.00 42.97           O  
ATOM   3096  N   ASN A 383      -4.299 -17.641  11.577  1.00 44.64           N  
ATOM   3097  CA  ASN A 383      -3.355 -16.556  11.333  1.00 44.64           C  
ATOM   3098  C   ASN A 383      -2.301 -16.472  12.433  1.00 44.64           C  
ATOM   3099  CB  ASN A 383      -4.093 -15.222  11.200  1.00 44.64           C  
ATOM   3100  O   ASN A 383      -2.564 -16.840  13.580  1.00 44.64           O  
ATOM   3101  CG  ASN A 383      -4.874 -15.113   9.906  1.00 44.64           C  
ATOM   3102  ND2 ASN A 383      -5.756 -14.124   9.827  1.00 44.64           N  
ATOM   3103  OD1 ASN A 383      -4.686 -15.911   8.984  1.00 44.64           O  
ATOM   3104  N   VAL A 384      -1.035 -16.245  12.027  1.00 45.81           N  
ATOM   3105  CA  VAL A 384       0.061 -15.934  12.939  1.00 45.81           C  
ATOM   3106  C   VAL A 384       0.475 -14.474  12.770  1.00 45.81           C  
ATOM   3107  CB  VAL A 384       1.275 -16.862  12.705  1.00 45.81           C  
ATOM   3108  O   VAL A 384       0.694 -14.009  11.649  1.00 45.81           O  
ATOM   3109  CG1 VAL A 384       2.403 -16.530  13.679  1.00 45.81           C  
ATOM   3110  CG2 VAL A 384       0.860 -18.326  12.842  1.00 45.81           C  
ATOM   3111  N   LYS A 385       0.282 -13.621  13.815  1.00 49.02           N  
ATOM   3112  CA  LYS A 385       0.718 -12.228  13.772  1.00 49.02           C  
ATOM   3113  C   LYS A 385       1.770 -11.947  14.841  1.00 49.02           C  
ATOM   3114  CB  LYS A 385      -0.474 -11.287  13.950  1.00 49.02           C  
ATOM   3115  O   LYS A 385       1.774 -12.583  15.897  1.00 49.02           O  
ATOM   3116  CG  LYS A 385      -1.464 -11.315  12.795  1.00 49.02           C  
ATOM   3117  CD  LYS A 385      -2.615 -10.343  13.020  1.00 49.02           C  
ATOM   3118  CE  LYS A 385      -3.631 -10.406  11.888  1.00 49.02           C  
ATOM   3119  NZ  LYS A 385      -4.766  -9.460  12.109  1.00 49.02           N  
ATOM   3120  N   ILE A 386       2.799 -11.115  14.506  1.00 49.41           N  
ATOM   3121  CA  ILE A 386       3.763 -10.641  15.493  1.00 49.41           C  
ATOM   3122  C   ILE A 386       3.181  -9.452  16.253  1.00 49.41           C  
ATOM   3123  CB  ILE A 386       5.104 -10.251  14.831  1.00 49.41           C  
ATOM   3124  O   ILE A 386       2.714  -8.487  15.645  1.00 49.41           O  
ATOM   3125  CG1 ILE A 386       5.710 -11.455  14.101  1.00 49.41           C  
ATOM   3126  CG2 ILE A 386       6.078  -9.693  15.873  1.00 49.41           C  
ATOM   3127  CD1 ILE A 386       6.955 -11.124  13.290  1.00 49.41           C  
ATOM   3128  N   ALA A 387       3.010  -9.628  17.606  1.00 46.75           N  
ATOM   3129  CA  ALA A 387       2.550  -8.547  18.474  1.00 46.75           C  
ATOM   3130  C   ALA A 387       3.550  -7.395  18.492  1.00 46.75           C  
ATOM   3131  CB  ALA A 387       2.314  -9.066  19.890  1.00 46.75           C  
ATOM   3132  O   ALA A 387       4.761  -7.615  18.425  1.00 46.75           O  
ATOM   3133  N   GLU A 388       3.135  -6.213  18.098  1.00 46.41           N  
ATOM   3134  CA  GLU A 388       3.934  -4.992  18.102  1.00 46.41           C  
ATOM   3135  C   GLU A 388       4.698  -4.836  19.413  1.00 46.41           C  
ATOM   3136  CB  GLU A 388       3.046  -3.768  17.861  1.00 46.41           C  
ATOM   3137  O   GLU A 388       4.134  -5.028  20.493  1.00 46.41           O  
ATOM   3138  CG  GLU A 388       2.529  -3.653  16.435  1.00 46.41           C  
ATOM   3139  CD  GLU A 388       1.699  -2.403  16.196  1.00 46.41           C  
ATOM   3140  OE1 GLU A 388       1.254  -2.179  15.047  1.00 46.41           O  
ATOM   3141  OE2 GLU A 388       1.492  -1.639  17.165  1.00 46.41           O  
ATOM   3142  N   PRO A 389       6.028  -4.869  19.380  1.00 42.39           N  
ATOM   3143  CA  PRO A 389       6.830  -4.657  20.588  1.00 42.39           C  
ATOM   3144  C   PRO A 389       6.505  -3.339  21.288  1.00 42.39           C  
ATOM   3145  CB  PRO A 389       8.267  -4.656  20.061  1.00 42.39           C  
ATOM   3146  O   PRO A 389       6.196  -2.344  20.627  1.00 42.39           O  
ATOM   3147  CG  PRO A 389       8.130  -4.556  18.576  1.00 42.39           C  
ATOM   3148  CD  PRO A 389       6.690  -4.780  18.214  1.00 42.39           C  
ATOM   3149  N   MET A 390       6.003  -3.361  22.585  1.00 36.96           N  
ATOM   3150  CA  MET A 390       5.770  -2.217  23.462  1.00 36.96           C  
ATOM   3151  C   MET A 390       7.045  -1.401  23.643  1.00 36.96           C  
ATOM   3152  CB  MET A 390       5.247  -2.680  24.823  1.00 36.96           C  
ATOM   3153  O   MET A 390       8.133  -1.964  23.777  1.00 36.96           O  
ATOM   3154  CG  MET A 390       3.885  -3.351  24.760  1.00 36.96           C  
ATOM   3155  SD  MET A 390       2.913  -3.114  26.298  1.00 36.96           S  
ATOM   3156  CE  MET A 390       2.533  -1.345  26.167  1.00 36.96           C  
ATOM   3157  N   MET A 391       7.210  -0.242  22.950  1.00 35.50           N  
ATOM   3158  CA  MET A 391       8.124   0.897  22.927  1.00 35.50           C  
ATOM   3159  C   MET A 391       9.020   0.900  24.161  1.00 35.50           C  
ATOM   3160  CB  MET A 391       7.345   2.211  22.843  1.00 35.50           C  
ATOM   3161  O   MET A 391      10.196   1.261  24.079  1.00 35.50           O  
ATOM   3162  CG  MET A 391       6.884   2.561  21.437  1.00 35.50           C  
ATOM   3163  SD  MET A 391       8.114   3.573  20.526  1.00 35.50           S  
ATOM   3164  CE  MET A 391       7.862   5.181  21.327  1.00 35.50           C  
ATOM   3165  N   GLU A 392       8.527   0.254  25.329  1.00 45.52           N  
ATOM   3166  CA  GLU A 392       9.380   0.599  26.463  1.00 45.52           C  
ATOM   3167  C   GLU A 392      10.609  -0.303  26.524  1.00 45.52           C  
ATOM   3168  CB  GLU A 392       8.594   0.508  27.774  1.00 45.52           C  
ATOM   3169  O   GLU A 392      11.652   0.096  27.046  1.00 45.52           O  
ATOM   3170  CG  GLU A 392       7.845   1.784  28.132  1.00 45.52           C  
ATOM   3171  CD  GLU A 392       6.893   1.611  29.304  1.00 45.52           C  
ATOM   3172  OE1 GLU A 392       6.134   2.558  29.614  1.00 45.52           O  
ATOM   3173  OE2 GLU A 392       6.906   0.521  29.918  1.00 45.52           O  
ATOM   3174  N   GLU A 393      10.906  -1.036  25.404  1.00 45.58           N  
ATOM   3175  CA  GLU A 393      12.128  -1.823  25.542  1.00 45.58           C  
ATOM   3176  C   GLU A 393      12.956  -1.786  24.260  1.00 45.58           C  
ATOM   3177  CB  GLU A 393      11.796  -3.271  25.912  1.00 45.58           C  
ATOM   3178  O   GLU A 393      14.158  -2.058  24.284  1.00 45.58           O  
ATOM   3179  CG  GLU A 393      11.551  -3.485  27.399  1.00 45.58           C  
ATOM   3180  CD  GLU A 393      11.242  -4.931  27.754  1.00 45.58           C  
ATOM   3181  OE1 GLU A 393      11.000  -5.224  28.947  1.00 45.58           O  
ATOM   3182  OE2 GLU A 393      11.243  -5.777  26.832  1.00 45.58           O  
ATOM   3183  N   ILE A 394      12.974  -0.666  23.437  1.00 40.25           N  
ATOM   3184  CA  ILE A 394      14.125  -0.730  22.542  1.00 40.25           C  
ATOM   3185  C   ILE A 394      14.171   0.523  21.670  1.00 40.25           C  
ATOM   3186  CB  ILE A 394      14.085  -1.997  21.660  1.00 40.25           C  
ATOM   3187  O   ILE A 394      13.222   0.810  20.935  1.00 40.25           O  
ATOM   3188  CG1 ILE A 394      13.988  -3.253  22.533  1.00 40.25           C  
ATOM   3189  CG2 ILE A 394      15.313  -2.058  20.746  1.00 40.25           C  
ATOM   3190  CD1 ILE A 394      13.752  -4.536  21.748  1.00 40.25           C  
ATOM   3191  N   ASN A 395      14.588   1.634  22.147  1.00 44.91           N  
ATOM   3192  CA  ASN A 395      14.910   2.824  21.367  1.00 44.91           C  
ATOM   3193  C   ASN A 395      16.072   2.570  20.411  1.00 44.91           C  
ATOM   3194  CB  ASN A 395      15.231   4.001  22.291  1.00 44.91           C  
ATOM   3195  O   ASN A 395      17.015   3.361  20.348  1.00 44.91           O  
ATOM   3196  CG  ASN A 395      14.000   4.805  22.660  1.00 44.91           C  
ATOM   3197  ND2 ASN A 395      14.141   5.689  23.642  1.00 44.91           N  
ATOM   3198  OD1 ASN A 395      12.931   4.634  22.069  1.00 44.91           O  
ATOM   3199  N   ASP A 396      16.138   1.433  19.687  1.00 50.20           N  
ATOM   3200  CA  ASP A 396      17.268   1.202  18.792  1.00 50.20           C  
ATOM   3201  C   ASP A 396      16.799   1.036  17.348  1.00 50.20           C  
ATOM   3202  CB  ASP A 396      18.058  -0.032  19.233  1.00 50.20           C  
ATOM   3203  O   ASP A 396      15.953   0.187  17.058  1.00 50.20           O  
ATOM   3204  CG  ASP A 396      19.556   0.124  19.040  1.00 50.20           C  
ATOM   3205  OD1 ASP A 396      19.987   1.063  18.336  1.00 50.20           O  
ATOM   3206  OD2 ASP A 396      20.314  -0.702  19.594  1.00 50.20           O  
ATOM   3207  N   ASN A 397      16.758   2.143  16.557  1.00 48.16           N  
ATOM   3208  CA  ASN A 397      16.479   2.214  15.126  1.00 48.16           C  
ATOM   3209  C   ASN A 397      16.872   0.923  14.414  1.00 48.16           C  
ATOM   3210  CB  ASN A 397      17.201   3.408  14.497  1.00 48.16           C  
ATOM   3211  O   ASN A 397      16.162   0.463  13.518  1.00 48.16           O  
ATOM   3212  CG  ASN A 397      16.503   4.725  14.774  1.00 48.16           C  
ATOM   3213  ND2 ASN A 397      17.192   5.828  14.510  1.00 48.16           N  
ATOM   3214  OD1 ASN A 397      15.353   4.749  15.222  1.00 48.16           O  
ATOM   3215  N   LEU A 398      17.983   0.262  14.894  1.00 49.71           N  
ATOM   3216  CA  LEU A 398      18.450  -0.994  14.318  1.00 49.71           C  
ATOM   3217  C   LEU A 398      17.499  -2.136  14.661  1.00 49.71           C  
ATOM   3218  CB  LEU A 398      19.860  -1.321  14.817  1.00 49.71           C  
ATOM   3219  O   LEU A 398      17.211  -2.986  13.815  1.00 49.71           O  
ATOM   3220  CG  LEU A 398      20.599  -2.436  14.075  1.00 49.71           C  
ATOM   3221  CD1 LEU A 398      20.978  -1.978  12.671  1.00 49.71           C  
ATOM   3222  CD2 LEU A 398      21.837  -2.867  14.855  1.00 49.71           C  
ATOM   3223  N   PHE A 399      16.885  -2.046  15.882  1.00 50.47           N  
ATOM   3224  CA  PHE A 399      15.922  -3.048  16.322  1.00 50.47           C  
ATOM   3225  C   PHE A 399      14.643  -2.969  15.496  1.00 50.47           C  
ATOM   3226  CB  PHE A 399      15.598  -2.868  17.808  1.00 50.47           C  
ATOM   3227  O   PHE A 399      14.127  -3.992  15.042  1.00 50.47           O  
ATOM   3228  CG  PHE A 399      14.614  -3.874  18.341  1.00 50.47           C  
ATOM   3229  CD1 PHE A 399      13.279  -3.532  18.522  1.00 50.47           C  
ATOM   3230  CD2 PHE A 399      15.024  -5.162  18.662  1.00 50.47           C  
ATOM   3231  CE1 PHE A 399      12.365  -4.461  19.015  1.00 50.47           C  
ATOM   3232  CE2 PHE A 399      14.116  -6.095  19.155  1.00 50.47           C  
ATOM   3233  CZ  PHE A 399      12.788  -5.743  19.332  1.00 50.47           C  
ATOM   3234  N   TYR A 400      14.273  -1.697  15.256  1.00 51.86           N  
ATOM   3235  CA  TYR A 400      13.057  -1.492  14.477  1.00 51.86           C  
ATOM   3236  C   TYR A 400      13.233  -1.992  13.048  1.00 51.86           C  
ATOM   3237  CB  TYR A 400      12.667  -0.011  14.467  1.00 51.86           C  
ATOM   3238  O   TYR A 400      12.333  -2.624  12.489  1.00 51.86           O  
ATOM   3239  CG  TYR A 400      11.892   0.421  15.688  1.00 51.86           C  
ATOM   3240  CD1 TYR A 400      10.549   0.084  15.840  1.00 51.86           C  
ATOM   3241  CD2 TYR A 400      12.501   1.167  16.692  1.00 51.86           C  
ATOM   3242  CE1 TYR A 400       9.830   0.482  16.962  1.00 51.86           C  
ATOM   3243  CE2 TYR A 400      11.791   1.570  17.819  1.00 51.86           C  
ATOM   3244  OH  TYR A 400       9.752   1.619  19.058  1.00 51.86           O  
ATOM   3245  CZ  TYR A 400      10.459   1.222  17.945  1.00 51.86           C  
ATOM   3246  N   GLU A 401      14.388  -1.603  12.487  1.00 52.23           N  
ATOM   3247  CA  GLU A 401      14.702  -2.069  11.140  1.00 52.23           C  
ATOM   3248  C   GLU A 401      14.754  -3.593  11.081  1.00 52.23           C  
ATOM   3249  CB  GLU A 401      16.031  -1.477  10.662  1.00 52.23           C  
ATOM   3250  O   GLU A 401      14.244  -4.201  10.138  1.00 52.23           O  
ATOM   3251  CG  GLU A 401      16.230  -1.551   9.155  1.00 52.23           C  
ATOM   3252  CD  GLU A 401      17.512  -0.881   8.687  1.00 52.23           C  
ATOM   3253  OE1 GLU A 401      17.860  -1.006   7.491  1.00 52.23           O  
ATOM   3254  OE2 GLU A 401      18.174  -0.226   9.522  1.00 52.23           O  
ATOM   3255  N   PHE A 402      15.334  -4.186  12.175  1.00 53.80           N  
ATOM   3256  CA  PHE A 402      15.408  -5.638  12.287  1.00 53.80           C  
ATOM   3257  C   PHE A 402      14.014  -6.245  12.389  1.00 53.80           C  
ATOM   3258  CB  PHE A 402      16.248  -6.043  13.503  1.00 53.80           C  
ATOM   3259  O   PHE A 402      13.695  -7.203  11.681  1.00 53.80           O  
ATOM   3260  CG  PHE A 402      16.256  -7.524  13.769  1.00 53.80           C  
ATOM   3261  CD1 PHE A 402      15.469  -8.067  14.777  1.00 53.80           C  
ATOM   3262  CD2 PHE A 402      17.051  -8.373  13.011  1.00 53.80           C  
ATOM   3263  CE1 PHE A 402      15.475  -9.438  15.026  1.00 53.80           C  
ATOM   3264  CE2 PHE A 402      17.062  -9.744  13.253  1.00 53.80           C  
ATOM   3265  CZ  PHE A 402      16.274 -10.274  14.262  1.00 53.80           C  
ATOM   3266  N   VAL A 403      13.148  -5.689  13.307  1.00 51.50           N  
ATOM   3267  CA  VAL A 403      11.786  -6.180  13.487  1.00 51.50           C  
ATOM   3268  C   VAL A 403      11.013  -6.052  12.177  1.00 51.50           C  
ATOM   3269  CB  VAL A 403      11.053  -5.419  14.615  1.00 51.50           C  
ATOM   3270  O   VAL A 403      10.289  -6.970  11.783  1.00 51.50           O  
ATOM   3271  CG1 VAL A 403       9.573  -5.795  14.647  1.00 51.50           C  
ATOM   3272  CG2 VAL A 403      11.709  -5.704  15.964  1.00 51.50           C  
ATOM   3273  N   ASP A 404      11.239  -4.931  11.516  1.00 56.27           N  
ATOM   3274  CA  ASP A 404      10.575  -4.677  10.241  1.00 56.27           C  
ATOM   3275  C   ASP A 404      10.993  -5.703   9.190  1.00 56.27           C  
ATOM   3276  CB  ASP A 404      10.883  -3.262   9.747  1.00 56.27           C  
ATOM   3277  O   ASP A 404      10.153  -6.219   8.451  1.00 56.27           O  
ATOM   3278  CG  ASP A 404      10.020  -2.844   8.569  1.00 56.27           C  
ATOM   3279  OD1 ASP A 404       8.776  -2.869   8.685  1.00 56.27           O  
ATOM   3280  OD2 ASP A 404      10.590  -2.490   7.515  1.00 56.27           O  
ATOM   3281  N   GLN A 405      12.334  -5.981   9.162  1.00 50.76           N  
ATOM   3282  CA  GLN A 405      12.854  -6.964   8.217  1.00 50.76           C  
ATOM   3283  C   GLN A 405      12.364  -8.368   8.558  1.00 50.76           C  
ATOM   3284  CB  GLN A 405      14.383  -6.932   8.197  1.00 50.76           C  
ATOM   3285  O   GLN A 405      12.041  -9.153   7.663  1.00 50.76           O  
ATOM   3286  CG  GLN A 405      14.965  -5.905   7.235  1.00 50.76           C  
ATOM   3287  CD  GLN A 405      16.479  -5.967   7.155  1.00 50.76           C  
ATOM   3288  NE2 GLN A 405      17.064  -5.110   6.325  1.00 50.76           N  
ATOM   3289  OE1 GLN A 405      17.117  -6.777   7.834  1.00 50.76           O  
ATOM   3290  N   MET A 406      12.280  -8.695   9.836  1.00 49.16           N  
ATOM   3291  CA  MET A 406      11.746  -9.980  10.281  1.00 49.16           C  
ATOM   3292  C   MET A 406      10.278 -10.122   9.897  1.00 49.16           C  
ATOM   3293  CB  MET A 406      11.909 -10.134  11.794  1.00 49.16           C  
ATOM   3294  O   MET A 406       9.852 -11.182   9.435  1.00 49.16           O  
ATOM   3295  CG  MET A 406      13.284 -10.626  12.216  1.00 49.16           C  
ATOM   3296  SD  MET A 406      13.197 -12.040  13.383  1.00 49.16           S  
ATOM   3297  CE  MET A 406      11.599 -12.752  12.904  1.00 49.16           C  
ATOM   3298  N   LYS A 407       9.533  -9.033  10.131  1.00 50.99           N  
ATOM   3299  CA  LYS A 407       8.125  -9.036   9.746  1.00 50.99           C  
ATOM   3300  C   LYS A 407       7.962  -9.347   8.261  1.00 50.99           C  
ATOM   3301  CB  LYS A 407       7.475  -7.691  10.075  1.00 50.99           C  
ATOM   3302  O   LYS A 407       7.104 -10.146   7.880  1.00 50.99           O  
ATOM   3303  CG  LYS A 407       7.127  -7.514  11.546  1.00 50.99           C  
ATOM   3304  CD  LYS A 407       6.426  -6.186  11.798  1.00 50.99           C  
ATOM   3305  CE  LYS A 407       6.111  -5.991  13.276  1.00 50.99           C  
ATOM   3306  NZ  LYS A 407       5.468  -4.669  13.535  1.00 50.99           N  
ATOM   3307  N   LYS A 408       8.819  -8.649   7.481  1.00 53.16           N  
ATOM   3308  CA  LYS A 408       8.755  -8.806   6.031  1.00 53.16           C  
ATOM   3309  C   LYS A 408       9.081 -10.239   5.619  1.00 53.16           C  
ATOM   3310  CB  LYS A 408       9.713  -7.832   5.343  1.00 53.16           C  
ATOM   3311  O   LYS A 408       8.420 -10.804   4.746  1.00 53.16           O  
ATOM   3312  CG  LYS A 408       9.226  -6.390   5.330  1.00 53.16           C  
ATOM   3313  CD  LYS A 408      10.197  -5.479   4.590  1.00 53.16           C  
ATOM   3314  CE  LYS A 408       9.755  -4.023   4.651  1.00 53.16           C  
ATOM   3315  NZ  LYS A 408      10.729  -3.120   3.968  1.00 53.16           N  
ATOM   3316  N   GLU A 409      10.125 -10.810   6.297  1.00 48.24           N  
ATOM   3317  CA  GLU A 409      10.527 -12.177   5.980  1.00 48.24           C  
ATOM   3318  C   GLU A 409       9.477 -13.183   6.444  1.00 48.24           C  
ATOM   3319  CB  GLU A 409      11.882 -12.500   6.616  1.00 48.24           C  
ATOM   3320  O   GLU A 409       9.202 -14.165   5.750  1.00 48.24           O  
ATOM   3321  CG  GLU A 409      13.074 -12.025   5.798  1.00 48.24           C  
ATOM   3322  CD  GLU A 409      13.147 -12.661   4.419  1.00 48.24           C  
ATOM   3323  OE1 GLU A 409      13.583 -11.983   3.461  1.00 48.24           O  
ATOM   3324  OE2 GLU A 409      12.765 -13.846   4.296  1.00 48.24           O  
ATOM   3325  N   MET A 410       8.901 -12.988   7.648  1.00 44.74           N  
ATOM   3326  CA  MET A 410       7.881 -13.896   8.164  1.00 44.74           C  
ATOM   3327  C   MET A 410       6.641 -13.883   7.277  1.00 44.74           C  
ATOM   3328  CB  MET A 410       7.502 -13.520   9.598  1.00 44.74           C  
ATOM   3329  O   MET A 410       6.055 -14.933   7.006  1.00 44.74           O  
ATOM   3330  CG  MET A 410       8.359 -14.197  10.656  1.00 44.74           C  
ATOM   3331  SD  MET A 410       7.614 -14.101  12.330  1.00 44.74           S  
ATOM   3332  CE  MET A 410       9.059 -14.515  13.347  1.00 44.74           C  
ATOM   3333  N   VAL A 411       6.255 -12.626   6.903  1.00 47.72           N  
ATOM   3334  CA  VAL A 411       5.142 -12.511   5.967  1.00 47.72           C  
ATOM   3335  C   VAL A 411       5.444 -13.313   4.703  1.00 47.72           C  
ATOM   3336  CB  VAL A 411       4.853 -11.037   5.607  1.00 47.72           C  
ATOM   3337  O   VAL A 411       4.569 -14.002   4.173  1.00 47.72           O  
ATOM   3338  CG1 VAL A 411       3.836 -10.947   4.471  1.00 47.72           C  
ATOM   3339  CG2 VAL A 411       4.356 -10.276   6.835  1.00 47.72           C  
ATOM   3340  N   LYS A 412       6.709 -13.107   4.182  1.00 47.27           N  
ATOM   3341  CA  LYS A 412       7.130 -13.847   2.995  1.00 47.27           C  
ATOM   3342  C   LYS A 412       7.022 -15.352   3.219  1.00 47.27           C  
ATOM   3343  CB  LYS A 412       8.563 -13.475   2.611  1.00 47.27           C  
ATOM   3344  O   LYS A 412       6.519 -16.078   2.359  1.00 47.27           O  
ATOM   3345  CG  LYS A 412       8.969 -13.933   1.218  1.00 47.27           C  
ATOM   3346  CD  LYS A 412      10.384 -13.488   0.874  1.00 47.27           C  
ATOM   3347  CE  LYS A 412      10.831 -14.035  -0.475  1.00 47.27           C  
ATOM   3348  NZ  LYS A 412      12.214 -13.592  -0.822  1.00 47.27           N  
ATOM   3349  N   LYS A 413       7.451 -15.799   4.379  1.00 43.36           N  
ATOM   3350  CA  LYS A 413       7.493 -17.237   4.627  1.00 43.36           C  
ATOM   3351  C   LYS A 413       6.128 -17.759   5.067  1.00 43.36           C  
ATOM   3352  CB  LYS A 413       8.547 -17.569   5.684  1.00 43.36           C  
ATOM   3353  O   LYS A 413       5.748 -18.881   4.727  1.00 43.36           O  
ATOM   3354  CG  LYS A 413       9.975 -17.565   5.158  1.00 43.36           C  
ATOM   3355  CD  LYS A 413      10.757 -18.773   5.656  1.00 43.36           C  
ATOM   3356  CE  LYS A 413      12.181 -18.780   5.116  1.00 43.36           C  
ATOM   3357  NZ  LYS A 413      12.863 -20.084   5.367  1.00 43.36           N  
ATOM   3358  N   LEU A 414       5.380 -16.924   5.938  1.00 38.96           N  
ATOM   3359  CA  LEU A 414       4.041 -17.326   6.354  1.00 38.96           C  
ATOM   3360  C   LEU A 414       3.079 -17.316   5.171  1.00 38.96           C  
ATOM   3361  CB  LEU A 414       3.522 -16.400   7.457  1.00 38.96           C  
ATOM   3362  O   LEU A 414       2.182 -18.159   5.088  1.00 38.96           O  
ATOM   3363  CG  LEU A 414       4.115 -16.608   8.852  1.00 38.96           C  
ATOM   3364  CD1 LEU A 414       3.757 -15.436   9.760  1.00 38.96           C  
ATOM   3365  CD2 LEU A 414       3.626 -17.923   9.450  1.00 38.96           C  
ATOM   3366  N   SER A 415       3.314 -16.266   4.297  1.00 40.18           N  
ATOM   3367  CA  SER A 415       2.563 -16.358   3.049  1.00 40.18           C  
ATOM   3368  C   SER A 415       2.894 -17.643   2.298  1.00 40.18           C  
ATOM   3369  CB  SER A 415       2.852 -15.148   2.159  1.00 40.18           C  
ATOM   3370  O   SER A 415       2.016 -18.255   1.687  1.00 40.18           O  
ATOM   3371  OG  SER A 415       4.166 -15.215   1.632  1.00 40.18           O  
ATOM   3372  N   ASP A 416       4.182 -18.083   2.527  1.00 33.30           N  
ATOM   3373  CA  ASP A 416       4.562 -19.349   1.907  1.00 33.30           C  
ATOM   3374  C   ASP A 416       3.976 -20.533   2.674  1.00 33.30           C  
ATOM   3375  CB  ASP A 416       6.085 -19.474   1.830  1.00 33.30           C  
ATOM   3376  O   ASP A 416       3.563 -21.526   2.072  1.00 33.30           O  
ATOM   3377  CG  ASP A 416       6.683 -18.718   0.657  1.00 33.30           C  
ATOM   3378  OD1 ASP A 416       5.926 -18.274  -0.233  1.00 33.30           O  
ATOM   3379  OD2 ASP A 416       7.923 -18.568   0.620  1.00 33.30           O  
ATOM   3380  N   ILE A 417       3.912 -20.385   4.104  1.00 31.66           N  
ATOM   3381  CA  ILE A 417       3.372 -21.464   4.924  1.00 31.66           C  
ATOM   3382  C   ILE A 417       1.856 -21.532   4.756  1.00 31.66           C  
ATOM   3383  CB  ILE A 417       3.738 -21.279   6.414  1.00 31.66           C  
ATOM   3384  O   ILE A 417       1.283 -22.620   4.662  1.00 31.66           O  
ATOM   3385  CG1 ILE A 417       5.241 -21.500   6.626  1.00 31.66           C  
ATOM   3386  CG2 ILE A 417       2.916 -22.225   7.294  1.00 31.66           C  
ATOM   3387  CD1 ILE A 417       5.719 -21.187   8.037  1.00 31.66           C  
ATOM   3388  N   GLN A 418       1.109 -20.197   4.733  1.00 30.54           N  
ATOM   3389  CA  GLN A 418      -0.311 -20.192   4.401  1.00 30.54           C  
ATOM   3390  C   GLN A 418      -0.547 -20.719   2.988  1.00 30.54           C  
ATOM   3391  CB  GLN A 418      -0.891 -18.783   4.539  1.00 30.54           C  
ATOM   3392  O   GLN A 418      -1.544 -21.398   2.732  1.00 30.54           O  
ATOM   3393  CG  GLN A 418      -1.230 -18.395   5.972  1.00 30.54           C  
ATOM   3394  CD  GLN A 418      -1.890 -17.033   6.071  1.00 30.54           C  
ATOM   3395  NE2 GLN A 418      -2.644 -16.816   7.142  1.00 30.54           N  
ATOM   3396  OE1 GLN A 418      -1.722 -16.182   5.191  1.00 30.54           O  
ATOM   3397  N   TYR A 419       0.513 -20.439   2.050  1.00 29.90           N  
ATOM   3398  CA  TYR A 419       0.433 -21.062   0.733  1.00 29.90           C  
ATOM   3399  C   TYR A 419       0.653 -22.567   0.828  1.00 29.90           C  
ATOM   3400  CB  TYR A 419       1.462 -20.443  -0.218  1.00 29.90           C  
ATOM   3401  O   TYR A 419      -0.051 -23.346   0.180  1.00 29.90           O  
ATOM   3402  CG  TYR A 419       1.258 -20.826  -1.664  1.00 29.90           C  
ATOM   3403  CD1 TYR A 419       2.012 -21.841  -2.249  1.00 29.90           C  
ATOM   3404  CD2 TYR A 419       0.314 -20.172  -2.448  1.00 29.90           C  
ATOM   3405  CE1 TYR A 419       1.829 -22.196  -3.581  1.00 29.90           C  
ATOM   3406  CE2 TYR A 419       0.123 -20.519  -3.782  1.00 29.90           C  
ATOM   3407  OH  TYR A 419       0.699 -21.877  -5.658  1.00 29.90           O  
ATOM   3408  CZ  TYR A 419       0.884 -21.530  -4.339  1.00 29.90           C  
ATOM   3409  N   TYR A 420       1.484 -22.996   1.873  1.00 22.44           N  
ATOM   3410  CA  TYR A 420       1.733 -24.430   1.963  1.00 22.44           C  
ATOM   3411  C   TYR A 420       0.587 -25.139   2.674  1.00 22.44           C  
ATOM   3412  CB  TYR A 420       3.050 -24.702   2.697  1.00 22.44           C  
ATOM   3413  O   TYR A 420       0.174 -26.228   2.267  1.00 22.44           O  
ATOM   3414  CG  TYR A 420       4.149 -25.221   1.801  1.00 22.44           C  
ATOM   3415  CD1 TYR A 420       4.222 -26.571   1.467  1.00 22.44           C  
ATOM   3416  CD2 TYR A 420       5.115 -24.363   1.288  1.00 22.44           C  
ATOM   3417  CE1 TYR A 420       5.234 -27.054   0.644  1.00 22.44           C  
ATOM   3418  CE2 TYR A 420       6.131 -24.835   0.463  1.00 22.44           C  
ATOM   3419  OH  TYR A 420       7.185 -26.653  -0.669  1.00 22.44           O  
ATOM   3420  CZ  TYR A 420       6.182 -26.180   0.147  1.00 22.44           C  
ATOM   3421  N   ASN A 421      -0.217 -24.443   3.566  1.00 25.45           N  
ATOM   3422  CA  ASN A 421      -1.351 -25.081   4.226  1.00 25.45           C  
ATOM   3423  C   ASN A 421      -2.608 -25.024   3.361  1.00 25.45           C  
ATOM   3424  CB  ASN A 421      -1.614 -24.434   5.587  1.00 25.45           C  
ATOM   3425  O   ASN A 421      -3.432 -25.939   3.396  1.00 25.45           O  
ATOM   3426  CG  ASN A 421      -0.600 -24.848   6.636  1.00 25.45           C  
ATOM   3427  ND2 ASN A 421      -0.363 -23.976   7.609  1.00 25.45           N  
ATOM   3428  OD1 ASN A 421      -0.033 -25.942   6.571  1.00 25.45           O  
ATOM   3429  N   THR A 422      -2.675 -24.062   2.389  1.00 25.83           N  
ATOM   3430  CA  THR A 422      -3.757 -24.027   1.411  1.00 25.83           C  
ATOM   3431  C   THR A 422      -3.509 -25.036   0.294  1.00 25.83           C  
ATOM   3432  CB  THR A 422      -3.918 -22.619   0.808  1.00 25.83           C  
ATOM   3433  O   THR A 422      -4.440 -25.698  -0.169  1.00 25.83           O  
ATOM   3434  CG2 THR A 422      -5.320 -22.422   0.240  1.00 25.83           C  
ATOM   3435  OG1 THR A 422      -3.686 -21.639   1.828  1.00 25.83           O  
ATOM   3436  N   LEU A 423      -2.235 -25.406   0.079  1.00 21.00           N  
ATOM   3437  CA  LEU A 423      -1.977 -26.435  -0.922  1.00 21.00           C  
ATOM   3438  C   LEU A 423      -2.066 -27.827  -0.307  1.00 21.00           C  
ATOM   3439  CB  LEU A 423      -0.599 -26.231  -1.557  1.00 21.00           C  
ATOM   3440  O   LEU A 423      -2.556 -28.762  -0.945  1.00 21.00           O  
ATOM   3441  CG  LEU A 423      -0.579 -25.570  -2.936  1.00 21.00           C  
ATOM   3442  CD1 LEU A 423       0.510 -24.503  -2.996  1.00 21.00           C  
ATOM   3443  CD2 LEU A 423      -0.371 -26.615  -4.027  1.00 21.00           C  
ATOM   3444  N   LEU A 424      -1.849 -27.959   1.047  1.00 23.23           N  
ATOM   3445  CA  LEU A 424      -1.972 -29.301   1.604  1.00 23.23           C  
ATOM   3446  C   LEU A 424      -3.294 -29.463   2.347  1.00 23.23           C  
ATOM   3447  CB  LEU A 424      -0.804 -29.599   2.548  1.00 23.23           C  
ATOM   3448  O   LEU A 424      -3.711 -30.585   2.644  1.00 23.23           O  
ATOM   3449  CG  LEU A 424       0.549 -29.871   1.888  1.00 23.23           C  
ATOM   3450  CD1 LEU A 424       1.669 -29.782   2.919  1.00 23.23           C  
ATOM   3451  CD2 LEU A 424       0.547 -31.237   1.209  1.00 23.23           C  
ATOM   3452  N   GLY A 425      -4.222 -28.567   2.399  1.00 30.15           N  
ATOM   3453  CA  GLY A 425      -5.580 -28.970   2.727  1.00 30.15           C  
ATOM   3454  C   GLY A 425      -6.463 -29.141   1.505  1.00 30.15           C  
ATOM   3455  O   GLY A 425      -7.286 -30.058   1.451  1.00 30.15           O  
TER    3456      GLY A 425                                                      
ENDMDL                                                                          
END                                                                             
