# Supplementary material for: Uncoupled evolution of the Polycomb system and deep origin of non-canonical PRC1
Source: Commun Biol. 2023 Nov 10;6:1144. doi: 10.1038/s42003-023-05501-x (PMC10638273; doi:10.1038/s42003-023-05501-x)
Supplement: Supplementary file 8 — Supplementary Data 5 [file 42003_2023_5501_MOESM8_ESM.zip › Supplementary Data 5/PCGF_putative_checks/PCGF_alphafold_remainedputative/PARTET031207_PCGF_63f22.result/PARTET031207_PCGF_63f22_unrelaxed_rank_2_model_2.pdb]

MODEL     1                                                                     
ATOM      1  N   MET A   1      15.010  -6.625   7.748  1.00 36.59           N  
ATOM      2  CA  MET A   1      14.171  -6.466   8.932  1.00 36.59           C  
ATOM      3  C   MET A   1      12.775  -5.984   8.549  1.00 36.59           C  
ATOM      4  CB  MET A   1      14.810  -5.486   9.917  1.00 36.59           C  
ATOM      5  O   MET A   1      12.632  -5.020   7.795  1.00 36.59           O  
ATOM      6  CG  MET A   1      15.758  -6.143  10.907  1.00 36.59           C  
ATOM      7  SD  MET A   1      16.330  -4.983  12.209  1.00 36.59           S  
ATOM      8  CE  MET A   1      17.317  -6.111  13.232  1.00 36.59           C  
ATOM      9  N   ILE A   2      11.731  -6.852   8.376  1.00 38.78           N  
ATOM     10  CA  ILE A   2      10.301  -6.820   8.087  1.00 38.78           C  
ATOM     11  C   ILE A   2       9.613  -5.804   8.997  1.00 38.78           C  
ATOM     12  CB  ILE A   2       9.658  -8.215   8.259  1.00 38.78           C  
ATOM     13  O   ILE A   2       9.824  -5.807  10.212  1.00 38.78           O  
ATOM     14  CG1 ILE A   2      10.213  -9.190   7.215  1.00 38.78           C  
ATOM     15  CG2 ILE A   2       8.133  -8.122   8.165  1.00 38.78           C  
ATOM     16  CD1 ILE A   2       9.807 -10.640   7.444  1.00 38.78           C  
ATOM     17  N   ARG A   3       9.591  -4.475   8.685  1.00 51.97           N  
ATOM     18  CA  ARG A   3       8.803  -3.453   9.367  1.00 51.97           C  
ATOM     19  C   ARG A   3       7.513  -4.040   9.929  1.00 51.97           C  
ATOM     20  CB  ARG A   3       8.482  -2.298   8.415  1.00 51.97           C  
ATOM     21  O   ARG A   3       6.871  -4.872   9.285  1.00 51.97           O  
ATOM     22  CG  ARG A   3       9.632  -1.323   8.220  1.00 51.97           C  
ATOM     23  CD  ARG A   3       9.210  -0.109   7.404  1.00 51.97           C  
ATOM     24  NE  ARG A   3      10.348   0.748   7.085  1.00 51.97           N  
ATOM     25  NH1 ARG A   3       9.091   2.378   6.036  1.00 51.97           N  
ATOM     26  NH2 ARG A   3      11.365   2.609   6.204  1.00 51.97           N  
ATOM     27  CZ  ARG A   3      10.266   1.910   6.443  1.00 51.97           C  
ATOM     28  N   GLU A   4       7.316  -3.779  11.226  1.00 61.36           N  
ATOM     29  CA  GLU A   4       6.266  -4.198  12.150  1.00 61.36           C  
ATOM     30  C   GLU A   4       4.913  -3.618  11.749  1.00 61.36           C  
ATOM     31  CB  GLU A   4       6.613  -3.783  13.582  1.00 61.36           C  
ATOM     32  O   GLU A   4       4.794  -2.413  11.514  1.00 61.36           O  
ATOM     33  CG  GLU A   4       6.969  -4.950  14.492  1.00 61.36           C  
ATOM     34  CD  GLU A   4       7.480  -4.513  15.856  1.00 61.36           C  
ATOM     35  OE1 GLU A   4       7.971  -5.372  16.623  1.00 61.36           O  
ATOM     36  OE2 GLU A   4       7.388  -3.303  16.159  1.00 61.36           O  
ATOM     37  N   ARG A   5       4.102  -4.287  11.100  1.00 73.93           N  
ATOM     38  CA  ARG A   5       2.709  -4.036  10.743  1.00 73.93           C  
ATOM     39  C   ARG A   5       1.972  -3.332  11.877  1.00 73.93           C  
ATOM     40  CB  ARG A   5       2.000  -5.345  10.390  1.00 73.93           C  
ATOM     41  O   ARG A   5       2.182  -3.646  13.051  1.00 73.93           O  
ATOM     42  CG  ARG A   5       0.735  -5.157   9.567  1.00 73.93           C  
ATOM     43  CD  ARG A   5       0.188  -6.485   9.063  1.00 73.93           C  
ATOM     44  NE  ARG A   5      -0.934  -6.294   8.148  1.00 73.93           N  
ATOM     45  NH1 ARG A   5      -1.362  -8.547   7.873  1.00 73.93           N  
ATOM     46  NH2 ARG A   5      -2.646  -6.991   6.785  1.00 73.93           N  
ATOM     47  CZ  ARG A   5      -1.645  -7.278   7.604  1.00 73.93           C  
ATOM     48  N   GLN A   6       1.175  -2.306  11.528  1.00 81.95           N  
ATOM     49  CA  GLN A   6       0.533  -1.423  12.497  1.00 81.95           C  
ATOM     50  C   GLN A   6      -0.913  -1.841  12.747  1.00 81.95           C  
ATOM     51  CB  GLN A   6       0.585   0.028  12.018  1.00 81.95           C  
ATOM     52  O   GLN A   6      -1.592  -1.266  13.601  1.00 81.95           O  
ATOM     53  CG  GLN A   6       1.998   0.567  11.842  1.00 81.95           C  
ATOM     54  CD  GLN A   6       2.022   1.994  11.325  1.00 81.95           C  
ATOM     55  NE2 GLN A   6       3.064   2.737  11.683  1.00 81.95           N  
ATOM     56  OE1 GLN A   6       1.113   2.423  10.608  1.00 81.95           O  
ATOM     57  N   PHE A   7      -1.352  -2.830  11.988  1.00 88.56           N  
ATOM     58  CA  PHE A   7      -2.704  -3.336  12.195  1.00 88.56           C  
ATOM     59  C   PHE A   7      -2.742  -4.853  12.055  1.00 88.56           C  
ATOM     60  CB  PHE A   7      -3.678  -2.693  11.202  1.00 88.56           C  
ATOM     61  O   PHE A   7      -1.795  -5.459  11.549  1.00 88.56           O  
ATOM     62  CG  PHE A   7      -3.386  -3.028   9.764  1.00 88.56           C  
ATOM     63  CD1 PHE A   7      -2.622  -2.174   8.978  1.00 88.56           C  
ATOM     64  CD2 PHE A   7      -3.878  -4.197   9.197  1.00 88.56           C  
ATOM     65  CE1 PHE A   7      -2.351  -2.481   7.647  1.00 88.56           C  
ATOM     66  CE2 PHE A   7      -3.611  -4.510   7.867  1.00 88.56           C  
ATOM     67  CZ  PHE A   7      -2.848  -3.651   7.094  1.00 88.56           C  
ATOM     68  N   GLU A   8      -3.837  -5.402  12.547  1.00 91.51           N  
ATOM     69  CA  GLU A   8      -4.126  -6.827  12.415  1.00 91.51           C  
ATOM     70  C   GLU A   8      -5.521  -7.057  11.841  1.00 91.51           C  
ATOM     71  CB  GLU A   8      -3.991  -7.530  13.768  1.00 91.51           C  
ATOM     72  O   GLU A   8      -6.462  -6.334  12.175  1.00 91.51           O  
ATOM     73  CG  GLU A   8      -4.229  -9.032  13.708  1.00 91.51           C  
ATOM     74  CD  GLU A   8      -4.141  -9.709  15.066  1.00 91.51           C  
ATOM     75  OE1 GLU A   8      -4.142 -10.960  15.122  1.00 91.51           O  
ATOM     76  OE2 GLU A   8      -4.072  -8.983  16.083  1.00 91.51           O  
ATOM     77  N   VAL A   9      -5.555  -8.038  10.902  1.00 91.95           N  
ATOM     78  CA  VAL A   9      -6.841  -8.386  10.308  1.00 91.95           C  
ATOM     79  C   VAL A   9      -7.668  -9.196  11.304  1.00 91.95           C  
ATOM     80  CB  VAL A   9      -6.662  -9.180   8.994  1.00 91.95           C  
ATOM     81  O   VAL A   9      -7.167 -10.145  11.910  1.00 91.95           O  
ATOM     82  CG1 VAL A   9      -8.019  -9.567   8.408  1.00 91.95           C  
ATOM     83  CG2 VAL A   9      -5.853  -8.367   7.986  1.00 91.95           C  
ATOM     84  N   ILE A  10      -8.908  -8.796  11.613  1.00 90.61           N  
ATOM     85  CA  ILE A  10      -9.772  -9.403  12.620  1.00 90.61           C  
ATOM     86  C   ILE A  10     -10.227 -10.782  12.147  1.00 90.61           C  
ATOM     87  CB  ILE A  10     -10.995  -8.511  12.927  1.00 90.61           C  
ATOM     88  O   ILE A  10     -10.127 -11.763  12.887  1.00 90.61           O  
ATOM     89  CG1 ILE A  10     -10.546  -7.188  13.559  1.00 90.61           C  
ATOM     90  CG2 ILE A  10     -11.983  -9.245  13.839  1.00 90.61           C  
ATOM     91  CD1 ILE A  10     -11.678  -6.195  13.785  1.00 90.61           C  
ATOM     92  N   LYS A  11     -10.615 -10.975  10.928  1.00 87.55           N  
ATOM     93  CA  LYS A  11     -11.041 -12.261  10.384  1.00 87.55           C  
ATOM     94  C   LYS A  11     -10.120 -12.712   9.253  1.00 87.55           C  
ATOM     95  CB  LYS A  11     -12.484 -12.181   9.885  1.00 87.55           C  
ATOM     96  O   LYS A  11     -10.525 -12.736   8.089  1.00 87.55           O  
ATOM     97  CG  LYS A  11     -13.503 -11.900  10.979  1.00 87.55           C  
ATOM     98  CD  LYS A  11     -14.919 -11.834  10.421  1.00 87.55           C  
ATOM     99  CE  LYS A  11     -15.935 -11.512  11.508  1.00 87.55           C  
ATOM    100  NZ  LYS A  11     -17.319 -11.402  10.958  1.00 87.55           N  
ATOM    101  N   THR A  12      -9.003 -13.227   9.636  1.00 79.32           N  
ATOM    102  CA  THR A  12      -7.939 -13.548   8.692  1.00 79.32           C  
ATOM    103  C   THR A  12      -8.323 -14.747   7.831  1.00 79.32           C  
ATOM    104  CB  THR A  12      -6.615 -13.840   9.422  1.00 79.32           C  
ATOM    105  O   THR A  12      -7.961 -14.815   6.654  1.00 79.32           O  
ATOM    106  CG2 THR A  12      -6.000 -12.560   9.979  1.00 79.32           C  
ATOM    107  OG1 THR A  12      -6.862 -14.748  10.502  1.00 79.32           O  
ATOM    108  N   GLN A  13      -9.140 -15.700   8.304  1.00 78.14           N  
ATOM    109  CA  GLN A  13      -9.512 -16.941   7.634  1.00 78.14           C  
ATOM    110  C   GLN A  13     -10.517 -16.683   6.515  1.00 78.14           C  
ATOM    111  CB  GLN A  13     -10.090 -17.941   8.637  1.00 78.14           C  
ATOM    112  O   GLN A  13     -10.619 -17.469   5.571  1.00 78.14           O  
ATOM    113  CG  GLN A  13      -9.091 -18.402   9.690  1.00 78.14           C  
ATOM    114  CD  GLN A  13      -9.737 -19.219  10.793  1.00 78.14           C  
ATOM    115  NE2 GLN A  13      -8.915 -19.900  11.585  1.00 78.14           N  
ATOM    116  OE1 GLN A  13     -10.964 -19.238  10.933  1.00 78.14           O  
ATOM    117  N   GLN A  14     -10.995 -15.478   6.428  1.00 82.23           N  
ATOM    118  CA  GLN A  14     -12.030 -15.146   5.454  1.00 82.23           C  
ATOM    119  C   GLN A  14     -11.473 -14.268   4.338  1.00 82.23           C  
ATOM    120  CB  GLN A  14     -13.205 -14.445   6.137  1.00 82.23           C  
ATOM    121  O   GLN A  14     -12.196 -13.903   3.409  1.00 82.23           O  
ATOM    122  CG  GLN A  14     -13.964 -15.331   7.117  1.00 82.23           C  
ATOM    123  CD  GLN A  14     -15.107 -14.604   7.801  1.00 82.23           C  
ATOM    124  NE2 GLN A  14     -15.782 -15.289   8.717  1.00 82.23           N  
ATOM    125  OE1 GLN A  14     -15.380 -13.435   7.509  1.00 82.23           O  
ATOM    126  N   VAL A  15     -10.167 -14.075   4.399  1.00 87.48           N  
ATOM    127  CA  VAL A  15      -9.575 -13.201   3.392  1.00 87.48           C  
ATOM    128  C   VAL A  15      -9.091 -14.032   2.206  1.00 87.48           C  
ATOM    129  CB  VAL A  15      -8.408 -12.373   3.974  1.00 87.48           C  
ATOM    130  O   VAL A  15      -8.445 -15.066   2.387  1.00 87.48           O  
ATOM    131  CG1 VAL A  15      -7.739 -11.540   2.883  1.00 87.48           C  
ATOM    132  CG2 VAL A  15      -8.904 -11.476   5.107  1.00 87.48           C  
ATOM    133  N   ASN A  16      -9.521 -13.627   1.027  1.00 90.25           N  
ATOM    134  CA  ASN A  16      -9.070 -14.272  -0.202  1.00 90.25           C  
ATOM    135  C   ASN A  16      -7.555 -14.179  -0.360  1.00 90.25           C  
ATOM    136  CB  ASN A  16      -9.770 -13.660  -1.417  1.00 90.25           C  
ATOM    137  O   ASN A  16      -6.973 -13.107  -0.188  1.00 90.25           O  
ATOM    138  CG  ASN A  16      -9.563 -14.472  -2.680  1.00 90.25           C  
ATOM    139  ND2 ASN A  16     -10.641 -14.699  -3.422  1.00 90.25           N  
ATOM    140  OD1 ASN A  16      -8.445 -14.893  -2.987  1.00 90.25           O  
ATOM    141  N   GLN A  17      -6.919 -15.281  -0.718  1.00 89.58           N  
ATOM    142  CA  GLN A  17      -5.467 -15.357  -0.842  1.00 89.58           C  
ATOM    143  C   GLN A  17      -4.959 -14.419  -1.932  1.00 89.58           C  
ATOM    144  CB  GLN A  17      -5.027 -16.792  -1.137  1.00 89.58           C  
ATOM    145  O   GLN A  17      -3.788 -14.034  -1.931  1.00 89.58           O  
ATOM    146  CG  GLN A  17      -5.656 -17.382  -2.392  1.00 89.58           C  
ATOM    147  CD  GLN A  17      -5.249 -18.824  -2.630  1.00 89.58           C  
ATOM    148  NE2 GLN A  17      -5.879 -19.465  -3.608  1.00 89.58           N  
ATOM    149  OE1 GLN A  17      -4.375 -19.358  -1.939  1.00 89.58           O  
ATOM    150  N   HIS A  18      -5.847 -14.094  -2.848  1.00 90.34           N  
ATOM    151  CA  HIS A  18      -5.474 -13.227  -3.960  1.00 90.34           C  
ATOM    152  C   HIS A  18      -5.348 -11.776  -3.508  1.00 90.34           C  
ATOM    153  CB  HIS A  18      -6.497 -13.337  -5.092  1.00 90.34           C  
ATOM    154  O   HIS A  18      -4.895 -10.921  -4.272  1.00 90.34           O  
ATOM    155  CG  HIS A  18      -6.578 -14.702  -5.697  1.00 90.34           C  
ATOM    156  CD2 HIS A  18      -7.604 -15.583  -5.769  1.00 90.34           C  
ATOM    157  ND1 HIS A  18      -5.507 -15.304  -6.321  1.00 90.34           N  
ATOM    158  CE1 HIS A  18      -5.872 -16.500  -6.753  1.00 90.34           C  
ATOM    159  NE2 HIS A  18      -7.140 -16.693  -6.431  1.00 90.34           N  
ATOM    160  N   LEU A  19      -5.653 -11.597  -2.313  1.00 93.20           N  
ATOM    161  CA  LEU A  19      -5.558 -10.244  -1.775  1.00 93.20           C  
ATOM    162  C   LEU A  19      -4.337 -10.102  -0.873  1.00 93.20           C  
ATOM    163  CB  LEU A  19      -6.827  -9.887  -0.996  1.00 93.20           C  
ATOM    164  O   LEU A  19      -4.196  -9.103  -0.164  1.00 93.20           O  
ATOM    165  CG  LEU A  19      -8.126  -9.841  -1.802  1.00 93.20           C  
ATOM    166  CD1 LEU A  19      -9.314  -9.591  -0.878  1.00 93.20           C  
ATOM    167  CD2 LEU A  19      -8.048  -8.768  -2.882  1.00 93.20           C  
ATOM    168  N   LEU A  20      -3.535 -11.054  -0.947  1.00 93.52           N  
ATOM    169  CA  LEU A  20      -2.340 -11.050  -0.110  1.00 93.52           C  
ATOM    170  C   LEU A  20      -1.108 -10.667  -0.923  1.00 93.52           C  
ATOM    171  CB  LEU A  20      -2.133 -12.423   0.535  1.00 93.52           C  
ATOM    172  O   LEU A  20      -0.994 -11.033  -2.095  1.00 93.52           O  
ATOM    173  CG  LEU A  20      -3.284 -12.949   1.394  1.00 93.52           C  
ATOM    174  CD1 LEU A  20      -2.926 -14.308   1.986  1.00 93.52           C  
ATOM    175  CD2 LEU A  20      -3.628 -11.953   2.496  1.00 93.52           C  
ATOM    176  N   CYS A  21      -0.323  -9.939  -0.291  1.00 94.33           N  
ATOM    177  CA  CYS A  21       0.954  -9.561  -0.884  1.00 94.33           C  
ATOM    178  C   CYS A  21       1.925 -10.736  -0.886  1.00 94.33           C  
ATOM    179  CB  CYS A  21       1.568  -8.382  -0.129  1.00 94.33           C  
ATOM    180  O   CYS A  21       2.092 -11.410   0.132  1.00 94.33           O  
ATOM    181  SG  CYS A  21       3.163  -7.847  -0.786  1.00 94.33           S  
ATOM    182  N   SER A  22       2.616 -10.973  -2.011  1.00 94.40           N  
ATOM    183  CA  SER A  22       3.488 -12.134  -2.157  1.00 94.40           C  
ATOM    184  C   SER A  22       4.810 -11.928  -1.424  1.00 94.40           C  
ATOM    185  CB  SER A  22       3.754 -12.423  -3.635  1.00 94.40           C  
ATOM    186  O   SER A  22       5.552 -12.885  -1.191  1.00 94.40           O  
ATOM    187  OG  SER A  22       4.381 -11.316  -4.259  1.00 94.40           O  
ATOM    188  N   ILE A  23       5.108 -10.674  -1.082  1.00 92.61           N  
ATOM    189  CA  ILE A  23       6.360 -10.351  -0.407  1.00 92.61           C  
ATOM    190  C   ILE A  23       6.179 -10.476   1.104  1.00 92.61           C  
ATOM    191  CB  ILE A  23       6.850  -8.932  -0.773  1.00 92.61           C  
ATOM    192  O   ILE A  23       6.893 -11.238   1.760  1.00 92.61           O  
ATOM    193  CG1 ILE A  23       7.107  -8.827  -2.281  1.00 92.61           C  
ATOM    194  CG2 ILE A  23       8.108  -8.572   0.023  1.00 92.61           C  
ATOM    195  CD1 ILE A  23       7.432  -7.418  -2.757  1.00 92.61           C  
ATOM    196  N   CYS A  24       5.135  -9.869   1.638  1.00 91.55           N  
ATOM    197  CA  CYS A  24       4.975  -9.881   3.088  1.00 91.55           C  
ATOM    198  C   CYS A  24       3.974 -10.948   3.516  1.00 91.55           C  
ATOM    199  CB  CYS A  24       4.520  -8.511   3.589  1.00 91.55           C  
ATOM    200  O   CYS A  24       3.810 -11.207   4.710  1.00 91.55           O  
ATOM    201  SG  CYS A  24       2.846  -8.068   3.076  1.00 91.55           S  
ATOM    202  N   ARG A  25       3.242 -11.505   2.487  1.00 92.03           N  
ATOM    203  CA  ARG A  25       2.275 -12.580   2.683  1.00 92.03           C  
ATOM    204  C   ARG A  25       1.118 -12.122   3.564  1.00 92.03           C  
ATOM    205  CB  ARG A  25       2.951 -13.806   3.300  1.00 92.03           C  
ATOM    206  O   ARG A  25       0.516 -12.928   4.275  1.00 92.03           O  
ATOM    207  CG  ARG A  25       4.047 -14.407   2.435  1.00 92.03           C  
ATOM    208  CD  ARG A  25       4.628 -15.669   3.056  1.00 92.03           C  
ATOM    209  NE  ARG A  25       5.750 -16.186   2.277  1.00 92.03           N  
ATOM    210  NH1 ARG A  25       5.242 -18.411   2.638  1.00 92.03           N  
ATOM    211  NH2 ARG A  25       7.062 -17.837   1.368  1.00 92.03           N  
ATOM    212  CZ  ARG A  25       6.016 -17.477   2.096  1.00 92.03           C  
ATOM    213  N   GLU A  26       0.854 -10.889   3.569  1.00 91.29           N  
ATOM    214  CA  GLU A  26      -0.265 -10.280   4.281  1.00 91.29           C  
ATOM    215  C   GLU A  26      -1.204  -9.558   3.320  1.00 91.29           C  
ATOM    216  CB  GLU A  26       0.242  -9.309   5.350  1.00 91.29           C  
ATOM    217  O   GLU A  26      -0.914  -9.448   2.126  1.00 91.29           O  
ATOM    218  CG  GLU A  26       1.129  -9.960   6.402  1.00 91.29           C  
ATOM    219  CD  GLU A  26       1.569  -8.998   7.494  1.00 91.29           C  
ATOM    220  OE1 GLU A  26       1.948  -9.461   8.594  1.00 91.29           O  
ATOM    221  OE2 GLU A  26       1.533  -7.772   7.249  1.00 91.29           O  
ATOM    222  N   VAL A  27      -2.389  -9.080   3.935  1.00 92.98           N  
ATOM    223  CA  VAL A  27      -3.351  -8.339   3.125  1.00 92.98           C  
ATOM    224  C   VAL A  27      -2.695  -7.077   2.569  1.00 92.98           C  
ATOM    225  CB  VAL A  27      -4.612  -7.971   3.938  1.00 92.98           C  
ATOM    226  O   VAL A  27      -1.881  -6.444   3.245  1.00 92.98           O  
ATOM    227  CG1 VAL A  27      -5.505  -7.017   3.146  1.00 92.98           C  
ATOM    228  CG2 VAL A  27      -5.383  -9.231   4.326  1.00 92.98           C  
ATOM    229  N   PHE A  28      -2.972  -6.760   1.333  1.00 92.41           N  
ATOM    230  CA  PHE A  28      -2.380  -5.581   0.712  1.00 92.41           C  
ATOM    231  C   PHE A  28      -2.602  -4.345   1.575  1.00 92.41           C  
ATOM    232  CB  PHE A  28      -2.965  -5.358  -0.686  1.00 92.41           C  
ATOM    233  O   PHE A  28      -3.703  -4.127   2.084  1.00 92.41           O  
ATOM    234  CG  PHE A  28      -2.508  -6.368  -1.704  1.00 92.41           C  
ATOM    235  CD1 PHE A  28      -1.155  -6.622  -1.893  1.00 92.41           C  
ATOM    236  CD2 PHE A  28      -3.432  -7.063  -2.472  1.00 92.41           C  
ATOM    237  CE1 PHE A  28      -0.730  -7.557  -2.834  1.00 92.41           C  
ATOM    238  CE2 PHE A  28      -3.015  -7.999  -3.415  1.00 92.41           C  
ATOM    239  CZ  PHE A  28      -1.663  -8.243  -3.595  1.00 92.41           C  
ATOM    240  N   TYR A  29      -1.558  -3.617   1.766  1.00 89.50           N  
ATOM    241  CA  TYR A  29      -1.626  -2.288   2.364  1.00 89.50           C  
ATOM    242  C   TYR A  29      -1.080  -1.232   1.410  1.00 89.50           C  
ATOM    243  CB  TYR A  29      -0.848  -2.252   3.683  1.00 89.50           C  
ATOM    244  O   TYR A  29       0.101  -1.258   1.056  1.00 89.50           O  
ATOM    245  CG  TYR A  29      -0.975  -0.945   4.427  1.00 89.50           C  
ATOM    246  CD1 TYR A  29       0.138  -0.136   4.649  1.00 89.50           C  
ATOM    247  CD2 TYR A  29      -2.206  -0.516   4.911  1.00 89.50           C  
ATOM    248  CE1 TYR A  29       0.026   1.068   5.335  1.00 89.50           C  
ATOM    249  CE2 TYR A  29      -2.329   0.686   5.599  1.00 89.50           C  
ATOM    250  OH  TYR A  29      -1.326   2.662   6.486  1.00 89.50           O  
ATOM    251  CZ  TYR A  29      -1.210   1.471   5.805  1.00 89.50           C  
ATOM    252  N   ASN A  30      -1.917  -0.327   0.956  1.00 87.40           N  
ATOM    253  CA  ASN A  30      -1.557   0.642  -0.074  1.00 87.40           C  
ATOM    254  C   ASN A  30      -0.959  -0.041  -1.301  1.00 87.40           C  
ATOM    255  CB  ASN A  30      -0.581   1.681   0.483  1.00 87.40           C  
ATOM    256  O   ASN A  30       0.176   0.248  -1.686  1.00 87.40           O  
ATOM    257  CG  ASN A  30      -1.211   2.564   1.542  1.00 87.40           C  
ATOM    258  ND2 ASN A  30      -0.401   3.030   2.485  1.00 87.40           N  
ATOM    259  OD1 ASN A  30      -2.417   2.824   1.514  1.00 87.40           O  
ATOM    260  N   PRO A  31      -1.734  -0.967  -1.882  1.00 92.04           N  
ATOM    261  CA  PRO A  31      -1.244  -1.777  -3.000  1.00 92.04           C  
ATOM    262  C   PRO A  31      -0.899  -0.939  -4.229  1.00 92.04           C  
ATOM    263  CB  PRO A  31      -2.414  -2.720  -3.292  1.00 92.04           C  
ATOM    264  O   PRO A  31      -1.635  -0.011  -4.574  1.00 92.04           O  
ATOM    265  CG  PRO A  31      -3.628  -1.973  -2.841  1.00 92.04           C  
ATOM    266  CD  PRO A  31      -3.251  -1.114  -1.669  1.00 92.04           C  
ATOM    267  N   ILE A  32       0.248  -1.248  -4.877  1.00 90.49           N  
ATOM    268  CA  ILE A  32       0.668  -0.632  -6.131  1.00 90.49           C  
ATOM    269  C   ILE A  32       0.847  -1.708  -7.199  1.00 90.49           C  
ATOM    270  CB  ILE A  32       1.976   0.172  -5.955  1.00 90.49           C  
ATOM    271  O   ILE A  32       1.121  -2.868  -6.881  1.00 90.49           O  
ATOM    272  CG1 ILE A  32       3.108  -0.746  -5.480  1.00 90.49           C  
ATOM    273  CG2 ILE A  32       1.768   1.335  -4.980  1.00 90.49           C  
ATOM    274  CD1 ILE A  32       4.481  -0.089  -5.486  1.00 90.49           C  
ATOM    275  N   ARG A  33       0.588  -1.219  -8.410  1.00 91.36           N  
ATOM    276  CA  ARG A  33       0.685  -2.142  -9.536  1.00 91.36           C  
ATOM    277  C   ARG A  33       1.989  -1.940 -10.300  1.00 91.36           C  
ATOM    278  CB  ARG A  33      -0.508  -1.967 -10.479  1.00 91.36           C  
ATOM    279  O   ARG A  33       2.305  -0.822 -10.714  1.00 91.36           O  
ATOM    280  CG  ARG A  33      -0.573  -3.004 -11.589  1.00 91.36           C  
ATOM    281  CD  ARG A  33      -1.779  -2.788 -12.492  1.00 91.36           C  
ATOM    282  NE  ARG A  33      -3.001  -2.582 -11.720  1.00 91.36           N  
ATOM    283  NH1 ARG A  33      -4.386  -2.432 -13.562  1.00 91.36           N  
ATOM    284  NH2 ARG A  33      -5.255  -2.237 -11.450  1.00 91.36           N  
ATOM    285  CZ  ARG A  33      -4.211  -2.417 -12.246  1.00 91.36           C  
ATOM    286  N   ALA A  34       2.700  -3.134 -10.425  1.00 90.52           N  
ATOM    287  CA  ALA A  34       3.911  -3.078 -11.241  1.00 90.52           C  
ATOM    288  C   ALA A  34       3.568  -2.944 -12.722  1.00 90.52           C  
ATOM    289  CB  ALA A  34       4.768  -4.319 -11.006  1.00 90.52           C  
ATOM    290  O   ALA A  34       2.432  -3.197 -13.128  1.00 90.52           O  
ATOM    291  N   THR A  35       4.589  -2.556 -13.555  1.00 89.81           N  
ATOM    292  CA  THR A  35       4.350  -2.354 -14.980  1.00 89.81           C  
ATOM    293  C   THR A  35       4.004  -3.674 -15.663  1.00 89.81           C  
ATOM    294  CB  THR A  35       5.573  -1.721 -15.668  1.00 89.81           C  
ATOM    295  O   THR A  35       3.408  -3.684 -16.742  1.00 89.81           O  
ATOM    296  CG2 THR A  35       5.789  -0.287 -15.197  1.00 89.81           C  
ATOM    297  OG1 THR A  35       6.740  -2.494 -15.360  1.00 89.81           O  
ATOM    298  N   CYS A  36       4.311  -4.712 -15.007  1.00 92.22           N  
ATOM    299  CA  CYS A  36       4.006  -6.035 -15.538  1.00 92.22           C  
ATOM    300  C   CYS A  36       2.592  -6.462 -15.161  1.00 92.22           C  
ATOM    301  CB  CYS A  36       5.012  -7.064 -15.025  1.00 92.22           C  
ATOM    302  O   CYS A  36       2.080  -7.456 -15.679  1.00 92.22           O  
ATOM    303  SG  CYS A  36       5.073  -7.188 -13.224  1.00 92.22           S  
ATOM    304  N   GLY A  37       1.966  -5.634 -14.230  1.00 91.59           N  
ATOM    305  CA  GLY A  37       0.578  -5.900 -13.887  1.00 91.59           C  
ATOM    306  C   GLY A  37       0.416  -6.597 -12.550  1.00 91.59           C  
ATOM    307  O   GLY A  37      -0.700  -6.729 -12.043  1.00 91.59           O  
ATOM    308  N   HIS A  38       1.417  -7.060 -11.865  1.00 94.73           N  
ATOM    309  CA  HIS A  38       1.345  -7.697 -10.555  1.00 94.73           C  
ATOM    310  C   HIS A  38       1.257  -6.658  -9.442  1.00 94.73           C  
ATOM    311  CB  HIS A  38       2.557  -8.603 -10.333  1.00 94.73           C  
ATOM    312  O   HIS A  38       1.799  -5.558  -9.570  1.00 94.73           O  
ATOM    313  CG  HIS A  38       2.561  -9.823 -11.199  1.00 94.73           C  
ATOM    314  CD2 HIS A  38       1.725 -10.888 -11.238  1.00 94.73           C  
ATOM    315  ND1 HIS A  38       3.516 -10.045 -12.167  1.00 94.73           N  
ATOM    316  CE1 HIS A  38       3.266 -11.197 -12.767  1.00 94.73           C  
ATOM    317  NE2 HIS A  38       2.185 -11.728 -12.221  1.00 94.73           N  
ATOM    318  N   THR A  39       0.498  -7.009  -8.422  1.00 95.05           N  
ATOM    319  CA  THR A  39       0.191  -6.068  -7.350  1.00 95.05           C  
ATOM    320  C   THR A  39       0.886  -6.478  -6.055  1.00 95.05           C  
ATOM    321  CB  THR A  39      -1.328  -5.970  -7.112  1.00 95.05           C  
ATOM    322  O   THR A  39       0.941  -7.663  -5.722  1.00 95.05           O  
ATOM    323  CG2 THR A  39      -1.648  -4.968  -6.008  1.00 95.05           C  
ATOM    324  OG1 THR A  39      -1.969  -5.551  -8.323  1.00 95.05           O  
ATOM    325  N   PHE A  40       1.465  -5.457  -5.334  1.00 94.00           N  
ATOM    326  CA  PHE A  40       2.148  -5.633  -4.057  1.00 94.00           C  
ATOM    327  C   PHE A  40       1.818  -4.490  -3.105  1.00 94.00           C  
ATOM    328  CB  PHE A  40       3.663  -5.723  -4.265  1.00 94.00           C  
ATOM    329  O   PHE A  40       1.223  -3.489  -3.510  1.00 94.00           O  
ATOM    330  CG  PHE A  40       4.075  -6.743  -5.292  1.00 94.00           C  
ATOM    331  CD1 PHE A  40       4.350  -8.053  -4.919  1.00 94.00           C  
ATOM    332  CD2 PHE A  40       4.188  -6.391  -6.630  1.00 94.00           C  
ATOM    333  CE1 PHE A  40       4.732  -8.999  -5.868  1.00 94.00           C  
ATOM    334  CE2 PHE A  40       4.569  -7.331  -7.584  1.00 94.00           C  
ATOM    335  CZ  PHE A  40       4.842  -8.634  -7.200  1.00 94.00           C  
ATOM    336  N   CYS A  41       2.206  -4.745  -1.832  1.00 91.08           N  
ATOM    337  CA  CYS A  41       2.195  -3.568  -0.971  1.00 91.08           C  
ATOM    338  C   CYS A  41       3.173  -2.513  -1.475  1.00 91.08           C  
ATOM    339  CB  CYS A  41       2.542  -3.952   0.467  1.00 91.08           C  
ATOM    340  O   CYS A  41       4.227  -2.847  -2.018  1.00 91.08           O  
ATOM    341  SG  CYS A  41       1.374  -5.110   1.213  1.00 91.08           S  
ATOM    342  N   GLY A  42       2.791  -1.291  -1.390  1.00 86.39           N  
ATOM    343  CA  GLY A  42       3.661  -0.220  -1.848  1.00 86.39           C  
ATOM    344  C   GLY A  42       5.053  -0.285  -1.248  1.00 86.39           C  
ATOM    345  O   GLY A  42       6.050  -0.227  -1.971  1.00 86.39           O  
ATOM    346  N   THR A  43       5.081  -0.430  -0.001  1.00 84.58           N  
ATOM    347  CA  THR A  43       6.358  -0.444   0.704  1.00 84.58           C  
ATOM    348  C   THR A  43       7.150  -1.704   0.363  1.00 84.58           C  
ATOM    349  CB  THR A  43       6.157  -0.358   2.228  1.00 84.58           C  
ATOM    350  O   THR A  43       8.378  -1.664   0.265  1.00 84.58           O  
ATOM    351  CG2 THR A  43       5.557   0.986   2.628  1.00 84.58           C  
ATOM    352  OG1 THR A  43       5.274  -1.406   2.647  1.00 84.58           O  
ATOM    353  N   CYS A  44       6.430  -2.783   0.151  1.00 87.74           N  
ATOM    354  CA  CYS A  44       7.073  -4.052  -0.173  1.00 87.74           C  
ATOM    355  C   CYS A  44       7.774  -3.978  -1.524  1.00 87.74           C  
ATOM    356  CB  CYS A  44       6.048  -5.186  -0.181  1.00 87.74           C  
ATOM    357  O   CYS A  44       8.937  -4.367  -1.647  1.00 87.74           O  
ATOM    358  SG  CYS A  44       5.417  -5.608   1.457  1.00 87.74           S  
ATOM    359  N   LEU A  45       7.063  -3.510  -2.460  1.00 87.09           N  
ATOM    360  CA  LEU A  45       7.634  -3.451  -3.801  1.00 87.09           C  
ATOM    361  C   LEU A  45       8.770  -2.434  -3.863  1.00 87.09           C  
ATOM    362  CB  LEU A  45       6.557  -3.094  -4.828  1.00 87.09           C  
ATOM    363  O   LEU A  45       9.798  -2.684  -4.496  1.00 87.09           O  
ATOM    364  CG  LEU A  45       7.002  -3.051  -6.291  1.00 87.09           C  
ATOM    365  CD1 LEU A  45       7.625  -4.384  -6.694  1.00 87.09           C  
ATOM    366  CD2 LEU A  45       5.825  -2.709  -7.198  1.00 87.09           C  
ATOM    367  N   VAL A  46       8.609  -1.361  -3.197  1.00 82.91           N  
ATOM    368  CA  VAL A  46       9.636  -0.325  -3.174  1.00 82.91           C  
ATOM    369  C   VAL A  46      10.917  -0.880  -2.555  1.00 82.91           C  
ATOM    370  CB  VAL A  46       9.166   0.925  -2.397  1.00 82.91           C  
ATOM    371  O   VAL A  46      12.012  -0.663  -3.078  1.00 82.91           O  
ATOM    372  CG1 VAL A  46      10.339   1.864  -2.124  1.00 82.91           C  
ATOM    373  CG2 VAL A  46       8.065   1.650  -3.168  1.00 82.91           C  
ATOM    374  N   ARG A  47      10.772  -1.566  -1.590  1.00 82.93           N  
ATOM    375  CA  ARG A  47      11.934  -2.170  -0.945  1.00 82.93           C  
ATOM    376  C   ARG A  47      12.585  -3.210  -1.852  1.00 82.93           C  
ATOM    377  CB  ARG A  47      11.537  -2.811   0.387  1.00 82.93           C  
ATOM    378  O   ARG A  47      13.812  -3.270  -1.955  1.00 82.93           O  
ATOM    379  CG  ARG A  47      12.716  -3.329   1.196  1.00 82.93           C  
ATOM    380  CD  ARG A  47      12.269  -3.929   2.522  1.00 82.93           C  
ATOM    381  NE  ARG A  47      12.101  -2.904   3.549  1.00 82.93           N  
ATOM    382  NH1 ARG A  47      10.367  -3.979   4.632  1.00 82.93           N  
ATOM    383  NH2 ARG A  47      11.136  -1.964   5.408  1.00 82.93           N  
ATOM    384  CZ  ARG A  47      11.202  -2.952   4.527  1.00 82.93           C  
ATOM    385  N   TRP A  48      11.776  -3.955  -2.416  1.00 88.08           N  
ATOM    386  CA  TRP A  48      12.260  -5.018  -3.290  1.00 88.08           C  
ATOM    387  C   TRP A  48      13.084  -4.446  -4.439  1.00 88.08           C  
ATOM    388  CB  TRP A  48      11.088  -5.834  -3.843  1.00 88.08           C  
ATOM    389  O   TRP A  48      14.183  -4.927  -4.722  1.00 88.08           O  
ATOM    390  CG  TRP A  48      11.493  -6.896  -4.821  1.00 88.08           C  
ATOM    391  CD1 TRP A  48      11.542  -6.787  -6.183  1.00 88.08           C  
ATOM    392  CD2 TRP A  48      11.902  -8.232  -4.510  1.00 88.08           C  
ATOM    393  CE2 TRP A  48      12.186  -8.877  -5.734  1.00 88.08           C  
ATOM    394  CE3 TRP A  48      12.058  -8.945  -3.315  1.00 88.08           C  
ATOM    395  NE1 TRP A  48      11.958  -7.975  -6.738  1.00 88.08           N  
ATOM    396  CH2 TRP A  48      12.760 -10.880  -4.612  1.00 88.08           C  
ATOM    397  CZ2 TRP A  48      12.616 -10.205  -5.796  1.00 88.08           C  
ATOM    398  CZ3 TRP A  48      12.486 -10.266  -3.378  1.00 88.08           C  
ATOM    399  N   ILE A  49      12.686  -3.436  -4.981  1.00 83.99           N  
ATOM    400  CA  ILE A  49      13.316  -2.911  -6.187  1.00 83.99           C  
ATOM    401  C   ILE A  49      14.645  -2.248  -5.828  1.00 83.99           C  
ATOM    402  CB  ILE A  49      12.395  -1.906  -6.914  1.00 83.99           C  
ATOM    403  O   ILE A  49      15.494  -2.036  -6.697  1.00 83.99           O  
ATOM    404  CG1 ILE A  49      12.046  -0.735  -5.989  1.00 83.99           C  
ATOM    405  CG2 ILE A  49      11.128  -2.602  -7.419  1.00 83.99           C  
ATOM    406  CD1 ILE A  49      11.336   0.416  -6.688  1.00 83.99           C  
ATOM    407  N   GLN A  50      14.759  -1.946  -4.530  1.00 79.99           N  
ATOM    408  CA  GLN A  50      16.042  -1.429  -4.066  1.00 79.99           C  
ATOM    409  C   GLN A  50      17.123  -2.504  -4.126  1.00 79.99           C  
ATOM    410  CB  GLN A  50      15.919  -0.887  -2.641  1.00 79.99           C  
ATOM    411  O   GLN A  50      18.297  -2.200  -4.346  1.00 79.99           O  
ATOM    412  CG  GLN A  50      15.088   0.385  -2.536  1.00 79.99           C  
ATOM    413  CD  GLN A  50      14.960   0.886  -1.110  1.00 79.99           C  
ATOM    414  NE2 GLN A  50      14.519   2.130  -0.957  1.00 79.99           N  
ATOM    415  OE1 GLN A  50      15.254   0.162  -0.155  1.00 79.99           O  
ATOM    416  N   MET A  51      16.661  -3.689  -4.069  1.00 84.21           N  
ATOM    417  CA  MET A  51      17.599  -4.808  -4.050  1.00 84.21           C  
ATOM    418  C   MET A  51      17.648  -5.500  -5.409  1.00 84.21           C  
ATOM    419  CB  MET A  51      17.215  -5.815  -2.964  1.00 84.21           C  
ATOM    420  O   MET A  51      18.725  -5.855  -5.890  1.00 84.21           O  
ATOM    421  CG  MET A  51      17.220  -5.233  -1.560  1.00 84.21           C  
ATOM    422  SD  MET A  51      16.692  -6.451  -0.293  1.00 84.21           S  
ATOM    423  CE  MET A  51      18.034  -7.664  -0.436  1.00 84.21           C  
ATOM    424  N   LYS A  52      16.505  -5.670  -5.905  1.00 88.00           N  
ATOM    425  CA  LYS A  52      16.372  -6.359  -7.186  1.00 88.00           C  
ATOM    426  C   LYS A  52      15.496  -5.564  -8.149  1.00 88.00           C  
ATOM    427  CB  LYS A  52      15.793  -7.760  -6.984  1.00 88.00           C  
ATOM    428  O   LYS A  52      14.400  -5.132  -7.788  1.00 88.00           O  
ATOM    429  CG  LYS A  52      16.642  -8.660  -6.100  1.00 88.00           C  
ATOM    430  CD  LYS A  52      16.100 -10.083  -6.067  1.00 88.00           C  
ATOM    431  CE  LYS A  52      16.952 -10.986  -5.185  1.00 88.00           C  
ATOM    432  NZ  LYS A  52      16.486 -12.405  -5.230  1.00 88.00           N  
ATOM    433  N   LYS A  53      15.944  -5.297  -9.366  1.00 87.84           N  
ATOM    434  CA  LYS A  53      15.221  -4.491 -10.345  1.00 87.84           C  
ATOM    435  C   LYS A  53      14.306  -5.358 -11.204  1.00 87.84           C  
ATOM    436  CB  LYS A  53      16.200  -3.721 -11.234  1.00 87.84           C  
ATOM    437  O   LYS A  53      14.282  -5.222 -12.429  1.00 87.84           O  
ATOM    438  CG  LYS A  53      17.080  -2.737 -10.479  1.00 87.84           C  
ATOM    439  CD  LYS A  53      18.000  -1.972 -11.422  1.00 87.84           C  
ATOM    440  CE  LYS A  53      18.905  -1.010 -10.664  1.00 87.84           C  
ATOM    441  NZ  LYS A  53      19.843  -0.294 -11.579  1.00 87.84           N  
ATOM    442  N   SER A  54      13.592  -6.260 -10.513  1.00 92.86           N  
ATOM    443  CA  SER A  54      12.654  -7.137 -11.205  1.00 92.86           C  
ATOM    444  C   SER A  54      11.429  -7.426 -10.344  1.00 92.86           C  
ATOM    445  CB  SER A  54      13.335  -8.450 -11.594  1.00 92.86           C  
ATOM    446  O   SER A  54      11.469  -7.259  -9.123  1.00 92.86           O  
ATOM    447  OG  SER A  54      13.790  -9.141 -10.443  1.00 92.86           O  
ATOM    448  N   CYS A  55      10.376  -7.783 -11.116  1.00 94.02           N  
ATOM    449  CA  CYS A  55       9.158  -8.202 -10.431  1.00 94.02           C  
ATOM    450  C   CYS A  55       9.387  -9.491  -9.651  1.00 94.02           C  
ATOM    451  CB  CYS A  55       8.020  -8.397 -11.432  1.00 94.02           C  
ATOM    452  O   CYS A  55       9.957 -10.448 -10.178  1.00 94.02           O  
ATOM    453  SG  CYS A  55       6.499  -9.029 -10.692  1.00 94.02           S  
ATOM    454  N   PRO A  56       8.887  -9.567  -8.385  1.00 94.15           N  
ATOM    455  CA  PRO A  56       9.094 -10.763  -7.565  1.00 94.15           C  
ATOM    456  C   PRO A  56       8.325 -11.976  -8.084  1.00 94.15           C  
ATOM    457  CB  PRO A  56       8.580 -10.338  -6.187  1.00 94.15           C  
ATOM    458  O   PRO A  56       8.694 -13.116  -7.791  1.00 94.15           O  
ATOM    459  CG  PRO A  56       8.717  -8.850  -6.170  1.00 94.15           C  
ATOM    460  CD  PRO A  56       8.430  -8.329  -7.548  1.00 94.15           C  
ATOM    461  N   LEU A  57       7.326 -11.714  -8.940  1.00 94.89           N  
ATOM    462  CA  LEU A  57       6.471 -12.819  -9.361  1.00 94.89           C  
ATOM    463  C   LEU A  57       6.865 -13.313 -10.749  1.00 94.89           C  
ATOM    464  CB  LEU A  57       5.001 -12.391  -9.357  1.00 94.89           C  
ATOM    465  O   LEU A  57       6.961 -14.520 -10.979  1.00 94.89           O  
ATOM    466  CG  LEU A  57       4.343 -12.238  -7.985  1.00 94.89           C  
ATOM    467  CD1 LEU A  57       2.965 -11.601  -8.126  1.00 94.89           C  
ATOM    468  CD2 LEU A  57       4.245 -13.590  -7.285  1.00 94.89           C  
ATOM    469  N   CYS A  58       7.222 -12.380 -11.559  1.00 95.94           N  
ATOM    470  CA  CYS A  58       7.363 -12.801 -12.949  1.00 95.94           C  
ATOM    471  C   CYS A  58       8.745 -12.452 -13.487  1.00 95.94           C  
ATOM    472  CB  CYS A  58       6.288 -12.150 -13.818  1.00 95.94           C  
ATOM    473  O   CYS A  58       9.087 -12.813 -14.615  1.00 95.94           O  
ATOM    474  SG  CYS A  58       6.520 -10.375 -14.055  1.00 95.94           S  
ATOM    475  N   ARG A  59       9.460 -11.690 -12.717  1.00 94.28           N  
ATOM    476  CA  ARG A  59      10.854 -11.344 -12.975  1.00 94.28           C  
ATOM    477  C   ARG A  59      10.964 -10.313 -14.093  1.00 94.28           C  
ATOM    478  CB  ARG A  59      11.661 -12.594 -13.332  1.00 94.28           C  
ATOM    479  O   ARG A  59      12.054 -10.071 -14.616  1.00 94.28           O  
ATOM    480  CG  ARG A  59      11.707 -13.635 -12.225  1.00 94.28           C  
ATOM    481  CD  ARG A  59      12.622 -14.798 -12.583  1.00 94.28           C  
ATOM    482  NE  ARG A  59      12.662 -15.798 -11.520  1.00 94.28           N  
ATOM    483  NH1 ARG A  59      13.660 -17.433 -12.812  1.00 94.28           N  
ATOM    484  NH2 ARG A  59      13.141 -17.857 -10.620  1.00 94.28           N  
ATOM    485  CZ  ARG A  59      13.154 -17.027 -11.653  1.00 94.28           C  
ATOM    486  N   HIS A  60       9.829  -9.754 -14.454  1.00 93.12           N  
ATOM    487  CA  HIS A  60       9.841  -8.625 -15.377  1.00 93.12           C  
ATOM    488  C   HIS A  60      10.694  -7.481 -14.839  1.00 93.12           C  
ATOM    489  CB  HIS A  60       8.416  -8.136 -15.644  1.00 93.12           C  
ATOM    490  O   HIS A  60      10.639  -7.168 -13.647  1.00 93.12           O  
ATOM    491  CG  HIS A  60       8.327  -7.110 -16.728  1.00 93.12           C  
ATOM    492  CD2 HIS A  60       8.324  -5.757 -16.673  1.00 93.12           C  
ATOM    493  ND1 HIS A  60       8.222  -7.442 -18.061  1.00 93.12           N  
ATOM    494  CE1 HIS A  60       8.159  -6.335 -18.781  1.00 93.12           C  
ATOM    495  NE2 HIS A  60       8.219  -5.298 -17.963  1.00 93.12           N  
ATOM    496  N   LYS A  61      11.502  -6.866 -15.716  1.00 91.42           N  
ATOM    497  CA  LYS A  61      12.409  -5.791 -15.323  1.00 91.42           C  
ATOM    498  C   LYS A  61      11.635  -4.544 -14.905  1.00 91.42           C  
ATOM    499  CB  LYS A  61      13.369  -5.454 -16.465  1.00 91.42           C  
ATOM    500  O   LYS A  61      10.741  -4.092 -15.623  1.00 91.42           O  
ATOM    501  CG  LYS A  61      14.493  -4.508 -16.070  1.00 91.42           C  
ATOM    502  CD  LYS A  61      15.477  -4.300 -17.215  1.00 91.42           C  
ATOM    503  CE  LYS A  61      16.589  -3.335 -16.828  1.00 91.42           C  
ATOM    504  NZ  LYS A  61      17.564  -3.138 -17.943  1.00 91.42           N  
ATOM    505  N   LEU A  62      11.952  -4.121 -13.687  1.00 85.55           N  
ATOM    506  CA  LEU A  62      11.343  -2.906 -13.158  1.00 85.55           C  
ATOM    507  C   LEU A  62      12.377  -1.794 -13.023  1.00 85.55           C  
ATOM    508  CB  LEU A  62      10.691  -3.180 -11.800  1.00 85.55           C  
ATOM    509  O   LEU A  62      13.517  -2.045 -12.625  1.00 85.55           O  
ATOM    510  CG  LEU A  62       9.628  -4.278 -11.767  1.00 85.55           C  
ATOM    511  CD1 LEU A  62       9.153  -4.514 -10.337  1.00 85.55           C  
ATOM    512  CD2 LEU A  62       8.455  -3.915 -12.672  1.00 85.55           C  
ATOM    513  N   GLU A  63      12.131  -0.578 -13.519  1.00 76.98           N  
ATOM    514  CA  GLU A  63      13.062   0.542 -13.422  1.00 76.98           C  
ATOM    515  C   GLU A  63      12.917   1.267 -12.087  1.00 76.98           C  
ATOM    516  CB  GLU A  63      12.847   1.522 -14.579  1.00 76.98           C  
ATOM    517  O   GLU A  63      11.813   1.369 -11.547  1.00 76.98           O  
ATOM    518  CG  GLU A  63      13.149   0.931 -15.949  1.00 76.98           C  
ATOM    519  CD  GLU A  63      12.989   1.932 -17.082  1.00 76.98           C  
ATOM    520  OE1 GLU A  63      13.197   1.556 -18.258  1.00 76.98           O  
ATOM    521  OE2 GLU A  63      12.653   3.102 -16.791  1.00 76.98           O  
ATOM    522  N   ARG A  64      14.023   1.791 -11.480  1.00 64.81           N  
ATOM    523  CA  ARG A  64      14.087   2.461 -10.186  1.00 64.81           C  
ATOM    524  C   ARG A  64      13.383   3.814 -10.234  1.00 64.81           C  
ATOM    525  CB  ARG A  64      15.541   2.643  -9.745  1.00 64.81           C  
ATOM    526  O   ARG A  64      12.799   4.251  -9.240  1.00 64.81           O  
ATOM    527  CG  ARG A  64      16.170   1.386  -9.166  1.00 64.81           C  
ATOM    528  CD  ARG A  64      17.503   1.681  -8.492  1.00 64.81           C  
ATOM    529  NE  ARG A  64      18.611   1.625  -9.441  1.00 64.81           N  
ATOM    530  NH1 ARG A  64      19.748  -0.052  -8.331  1.00 64.81           N  
ATOM    531  NH2 ARG A  64      20.605   0.836 -10.264  1.00 64.81           N  
ATOM    532  CZ  ARG A  64      19.652   0.803  -9.343  1.00 64.81           C  
ATOM    533  N   ASN A  65      13.278   4.379 -11.414  1.00 59.76           N  
ATOM    534  CA  ASN A  65      12.684   5.705 -11.547  1.00 59.76           C  
ATOM    535  C   ASN A  65      11.209   5.623 -11.930  1.00 59.76           C  
ATOM    536  CB  ASN A  65      13.453   6.538 -12.574  1.00 59.76           C  
ATOM    537  O   ASN A  65      10.599   6.632 -12.287  1.00 59.76           O  
ATOM    538  CG  ASN A  65      14.925   6.669 -12.234  1.00 59.76           C  
ATOM    539  ND2 ASN A  65      15.745   6.938 -13.244  1.00 59.76           N  
ATOM    540  OD1 ASN A  65      15.322   6.530 -11.075  1.00 59.76           O  
ATOM    541  N   TYR A  66      10.747   4.389 -11.752  1.00 64.16           N  
ATOM    542  CA  TYR A  66       9.365   4.238 -12.194  1.00 64.16           C  
ATOM    543  C   TYR A  66       8.393   4.628 -11.087  1.00 64.16           C  
ATOM    544  CB  TYR A  66       9.098   2.797 -12.640  1.00 64.16           C  
ATOM    545  O   TYR A  66       8.617   4.312  -9.916  1.00 64.16           O  
ATOM    546  CG  TYR A  66       7.788   2.620 -13.369  1.00 64.16           C  
ATOM    547  CD1 TYR A  66       6.670   2.105 -12.717  1.00 64.16           C  
ATOM    548  CD2 TYR A  66       7.666   2.967 -14.710  1.00 64.16           C  
ATOM    549  CE1 TYR A  66       5.461   1.938 -13.385  1.00 64.16           C  
ATOM    550  CE2 TYR A  66       6.463   2.805 -15.388  1.00 64.16           C  
ATOM    551  OH  TYR A  66       4.173   2.129 -15.385  1.00 64.16           O  
ATOM    552  CZ  TYR A  66       5.367   2.291 -14.718  1.00 64.16           C  
ATOM    553  N   GLN A  67       7.435   5.563 -11.512  1.00 69.42           N  
ATOM    554  CA  GLN A  67       6.301   5.922 -10.667  1.00 69.42           C  
ATOM    555  C   GLN A  67       5.216   4.851 -10.717  1.00 69.42           C  
ATOM    556  CB  GLN A  67       5.724   7.274 -11.089  1.00 69.42           C  
ATOM    557  O   GLN A  67       4.708   4.524 -11.792  1.00 69.42           O  
ATOM    558  CG  GLN A  67       4.864   7.936 -10.021  1.00 69.42           C  
ATOM    559  CD  GLN A  67       4.617   9.408 -10.295  1.00 69.42           C  
ATOM    560  NE2 GLN A  67       4.101  10.118  -9.298  1.00 69.42           N  
ATOM    561  OE1 GLN A  67       4.889   9.903 -11.393  1.00 69.42           O  
ATOM    562  N   PHE A  68       5.138   4.104  -9.608  1.00 78.38           N  
ATOM    563  CA  PHE A  68       4.128   3.054  -9.570  1.00 78.38           C  
ATOM    564  C   PHE A  68       2.747   3.640  -9.300  1.00 78.38           C  
ATOM    565  CB  PHE A  68       4.474   2.012  -8.501  1.00 78.38           C  
ATOM    566  O   PHE A  68       2.613   4.604  -8.545  1.00 78.38           O  
ATOM    567  CG  PHE A  68       5.759   1.275  -8.766  1.00 78.38           C  
ATOM    568  CD1 PHE A  68       5.809   0.251  -9.704  1.00 78.38           C  
ATOM    569  CD2 PHE A  68       6.918   1.605  -8.076  1.00 78.38           C  
ATOM    570  CE1 PHE A  68       6.997  -0.433  -9.951  1.00 78.38           C  
ATOM    571  CE2 PHE A  68       8.109   0.926  -8.317  1.00 78.38           C  
ATOM    572  CZ  PHE A  68       8.146  -0.093  -9.254  1.00 78.38           C  
ATOM    573  N   ASP A  69       1.837   3.032 -10.143  1.00 79.83           N  
ATOM    574  CA  ASP A  69       0.450   3.453  -9.966  1.00 79.83           C  
ATOM    575  C   ASP A  69      -0.229   2.654  -8.856  1.00 79.83           C  
ATOM    576  CB  ASP A  69      -0.328   3.303 -11.274  1.00 79.83           C  
ATOM    577  O   ASP A  69       0.042   1.463  -8.687  1.00 79.83           O  
ATOM    578  CG  ASP A  69       0.159   4.241 -12.365  1.00 79.83           C  
ATOM    579  OD1 ASP A  69       0.489   5.408 -12.064  1.00 79.83           O  
ATOM    580  OD2 ASP A  69       0.211   3.809 -13.537  1.00 79.83           O  
ATOM    581  N   LYS A  70      -1.019   3.382  -8.150  1.00 85.06           N  
ATOM    582  CA  LYS A  70      -1.888   2.701  -7.195  1.00 85.06           C  
ATOM    583  C   LYS A  70      -2.836   1.738  -7.904  1.00 85.06           C  
ATOM    584  CB  LYS A  70      -2.688   3.716  -6.377  1.00 85.06           C  
ATOM    585  O   LYS A  70      -3.296   2.016  -9.013  1.00 85.06           O  
ATOM    586  CG  LYS A  70      -1.844   4.536  -5.412  1.00 85.06           C  
ATOM    587  CD  LYS A  70      -2.708   5.441  -4.543  1.00 85.06           C  
ATOM    588  CE  LYS A  70      -1.860   6.326  -3.640  1.00 85.06           C  
ATOM    589  NZ  LYS A  70      -2.703   7.210  -2.781  1.00 85.06           N  
ATOM    590  N   ASP A  71      -2.932   0.591  -7.266  1.00 89.98           N  
ATOM    591  CA  ASP A  71      -3.959  -0.327  -7.749  1.00 89.98           C  
ATOM    592  C   ASP A  71      -5.319  -0.004  -7.135  1.00 89.98           C  
ATOM    593  CB  ASP A  71      -3.573  -1.775  -7.440  1.00 89.98           C  
ATOM    594  O   ASP A  71      -5.629  -0.452  -6.030  1.00 89.98           O  
ATOM    595  CG  ASP A  71      -4.429  -2.788  -8.178  1.00 89.98           C  
ATOM    596  OD1 ASP A  71      -5.593  -2.476  -8.510  1.00 89.98           O  
ATOM    597  OD2 ASP A  71      -3.937  -3.910  -8.428  1.00 89.98           O  
ATOM    598  N   ILE A  72      -6.086   0.760  -7.844  1.00 89.66           N  
ATOM    599  CA  ILE A  72      -7.315   1.360  -7.338  1.00 89.66           C  
ATOM    600  C   ILE A  72      -8.295   0.261  -6.931  1.00 89.66           C  
ATOM    601  CB  ILE A  72      -7.962   2.294  -8.385  1.00 89.66           C  
ATOM    602  O   ILE A  72      -8.911   0.333  -5.865  1.00 89.66           O  
ATOM    603  CG1 ILE A  72      -6.988   3.410  -8.778  1.00 89.66           C  
ATOM    604  CG2 ILE A  72      -9.275   2.875  -7.853  1.00 89.66           C  
ATOM    605  CD1 ILE A  72      -7.667   4.714  -9.173  1.00 89.66           C  
ATOM    606  N   LEU A  73      -8.398  -0.736  -7.765  1.00 92.00           N  
ATOM    607  CA  LEU A  73      -9.342  -1.811  -7.479  1.00 92.00           C  
ATOM    608  C   LEU A  73      -8.929  -2.578  -6.227  1.00 92.00           C  
ATOM    609  CB  LEU A  73      -9.440  -2.769  -8.669  1.00 92.00           C  
ATOM    610  O   LEU A  73      -9.757  -2.830  -5.348  1.00 92.00           O  
ATOM    611  CG  LEU A  73     -10.423  -3.932  -8.524  1.00 92.00           C  
ATOM    612  CD1 LEU A  73     -11.845  -3.406  -8.355  1.00 92.00           C  
ATOM    613  CD2 LEU A  73     -10.332  -4.863  -9.728  1.00 92.00           C  
ATOM    614  N   ALA A  74      -7.694  -2.948  -6.202  1.00 92.41           N  
ATOM    615  CA  ALA A  74      -7.198  -3.666  -5.032  1.00 92.41           C  
ATOM    616  C   ALA A  74      -7.363  -2.831  -3.765  1.00 92.41           C  
ATOM    617  CB  ALA A  74      -5.733  -4.051  -5.225  1.00 92.41           C  
ATOM    618  O   ALA A  74      -7.718  -3.359  -2.708  1.00 92.41           O  
ATOM    619  N   THR A  75      -7.151  -1.593  -3.872  1.00 91.64           N  
ATOM    620  CA  THR A  75      -7.313  -0.677  -2.748  1.00 91.64           C  
ATOM    621  C   THR A  75      -8.753  -0.688  -2.243  1.00 91.64           C  
ATOM    622  CB  THR A  75      -6.914   0.759  -3.136  1.00 91.64           C  
ATOM    623  O   THR A  75      -8.992  -0.736  -1.035  1.00 91.64           O  
ATOM    624  CG2 THR A  75      -7.143   1.726  -1.979  1.00 91.64           C  
ATOM    625  OG1 THR A  75      -5.527   0.783  -3.496  1.00 91.64           O  
ATOM    626  N   LYS A  76      -9.671  -0.632  -3.129  1.00 91.67           N  
ATOM    627  CA  LYS A  76     -11.086  -0.609  -2.769  1.00 91.67           C  
ATOM    628  C   LYS A  76     -11.513  -1.932  -2.138  1.00 91.67           C  
ATOM    629  CB  LYS A  76     -11.948  -0.312  -3.997  1.00 91.67           C  
ATOM    630  O   LYS A  76     -12.235  -1.944  -1.138  1.00 91.67           O  
ATOM    631  CG  LYS A  76     -11.864   1.130  -4.477  1.00 91.67           C  
ATOM    632  CD  LYS A  76     -12.822   1.391  -5.632  1.00 91.67           C  
ATOM    633  CE  LYS A  76     -12.753   2.837  -6.102  1.00 91.67           C  
ATOM    634  NZ  LYS A  76     -13.655   3.086  -7.265  1.00 91.67           N  
ATOM    635  N   ILE A  77     -10.992  -3.006  -2.665  1.00 93.35           N  
ATOM    636  CA  ILE A  77     -11.399  -4.330  -2.207  1.00 93.35           C  
ATOM    637  C   ILE A  77     -10.865  -4.576  -0.798  1.00 93.35           C  
ATOM    638  CB  ILE A  77     -10.907  -5.436  -3.168  1.00 93.35           C  
ATOM    639  O   ILE A  77     -11.616  -4.970   0.097  1.00 93.35           O  
ATOM    640  CG1 ILE A  77     -11.601  -5.309  -4.529  1.00 93.35           C  
ATOM    641  CG2 ILE A  77     -11.143  -6.822  -2.561  1.00 93.35           C  
ATOM    642  CD1 ILE A  77     -11.048  -6.244  -5.595  1.00 93.35           C  
ATOM    643  N   VAL A  78      -9.621  -4.268  -0.608  1.00 93.36           N  
ATOM    644  CA  VAL A  78      -9.015  -4.540   0.691  1.00 93.36           C  
ATOM    645  C   VAL A  78      -9.482  -3.499   1.707  1.00 93.36           C  
ATOM    646  CB  VAL A  78      -7.472  -4.549   0.608  1.00 93.36           C  
ATOM    647  O   VAL A  78      -9.379  -3.714   2.917  1.00 93.36           O  
ATOM    648  CG1 VAL A  78      -6.986  -5.693  -0.279  1.00 93.36           C  
ATOM    649  CG2 VAL A  78      -6.959  -3.208   0.085  1.00 93.36           C  
ATOM    650  N   GLY A  79      -9.965  -2.417   1.241  1.00 92.15           N  
ATOM    651  CA  GLY A  79     -10.450  -1.329   2.075  1.00 92.15           C  
ATOM    652  C   GLY A  79     -11.605  -1.733   2.971  1.00 92.15           C  
ATOM    653  O   GLY A  79     -11.783  -1.172   4.054  1.00 92.15           O  
ATOM    654  N   ASP A  80     -12.337  -2.706   2.625  1.00 92.85           N  
ATOM    655  CA  ASP A  80     -13.522  -3.118   3.369  1.00 92.85           C  
ATOM    656  C   ASP A  80     -13.172  -4.167   4.423  1.00 92.85           C  
ATOM    657  CB  ASP A  80     -14.590  -3.664   2.419  1.00 92.85           C  
ATOM    658  O   ASP A  80     -14.024  -4.559   5.223  1.00 92.85           O  
ATOM    659  CG  ASP A  80     -15.167  -2.600   1.502  1.00 92.85           C  
ATOM    660  OD1 ASP A  80     -15.188  -1.411   1.885  1.00 92.85           O  
ATOM    661  OD2 ASP A  80     -15.608  -2.955   0.387  1.00 92.85           O  
ATOM    662  N   ILE A  81     -11.933  -4.469   4.479  1.00 93.98           N  
ATOM    663  CA  ILE A  81     -11.504  -5.489   5.429  1.00 93.98           C  
ATOM    664  C   ILE A  81     -11.383  -4.878   6.823  1.00 93.98           C  
ATOM    665  CB  ILE A  81     -10.161  -6.127   5.006  1.00 93.98           C  
ATOM    666  O   ILE A  81     -10.855  -3.775   6.981  1.00 93.98           O  
ATOM    667  CG1 ILE A  81     -10.335  -6.925   3.709  1.00 93.98           C  
ATOM    668  CG2 ILE A  81      -9.608  -7.014   6.125  1.00 93.98           C  
ATOM    669  CD1 ILE A  81      -9.030  -7.448   3.124  1.00 93.98           C  
ATOM    670  N   GLU A  82     -11.927  -5.631   7.783  1.00 95.30           N  
ATOM    671  CA  GLU A  82     -11.907  -5.172   9.168  1.00 95.30           C  
ATOM    672  C   GLU A  82     -10.557  -5.449   9.823  1.00 95.30           C  
ATOM    673  CB  GLU A  82     -13.028  -5.837   9.972  1.00 95.30           C  
ATOM    674  O   GLU A  82     -10.042  -6.567   9.745  1.00 95.30           O  
ATOM    675  CG  GLU A  82     -14.426  -5.428   9.533  1.00 95.30           C  
ATOM    676  CD  GLU A  82     -15.519  -5.944  10.455  1.00 95.30           C  
ATOM    677  OE1 GLU A  82     -16.618  -5.344  10.489  1.00 95.30           O  
ATOM    678  OE2 GLU A  82     -15.275  -6.956  11.148  1.00 95.30           O  
ATOM    679  N   VAL A  83     -10.085  -4.352  10.494  1.00 94.40           N  
ATOM    680  CA  VAL A  83      -8.766  -4.467  11.108  1.00 94.40           C  
ATOM    681  C   VAL A  83      -8.798  -3.876  12.516  1.00 94.40           C  
ATOM    682  CB  VAL A  83      -7.683  -3.764  10.259  1.00 94.40           C  
ATOM    683  O   VAL A  83      -9.739  -3.165  12.876  1.00 94.40           O  
ATOM    684  CG1 VAL A  83      -7.595  -4.391   8.869  1.00 94.40           C  
ATOM    685  CG2 VAL A  83      -7.973  -2.268  10.157  1.00 94.40           C  
ATOM    686  N   LYS A  84      -7.888  -4.306  13.261  1.00 93.69           N  
ATOM    687  CA  LYS A  84      -7.670  -3.728  14.585  1.00 93.69           C  
ATOM    688  C   LYS A  84      -6.284  -3.098  14.688  1.00 93.69           C  
ATOM    689  CB  LYS A  84      -7.845  -4.791  15.670  1.00 93.69           C  
ATOM    690  O   LYS A  84      -5.324  -3.597  14.097  1.00 93.69           O  
ATOM    691  CG  LYS A  84      -6.783  -5.880  15.647  1.00 93.69           C  
ATOM    692  CD  LYS A  84      -6.970  -6.868  16.792  1.00 93.69           C  
ATOM    693  CE  LYS A  84      -5.904  -7.955  16.773  1.00 93.69           C  
ATOM    694  NZ  LYS A  84      -6.107  -8.948  17.870  1.00 93.69           N  
ATOM    695  N   CYS A  85      -6.308  -1.960  15.302  1.00 89.75           N  
ATOM    696  CA  CYS A  85      -5.059  -1.225  15.469  1.00 89.75           C  
ATOM    697  C   CYS A  85      -4.173  -1.886  16.519  1.00 89.75           C  
ATOM    698  CB  CYS A  85      -5.339   0.224  15.864  1.00 89.75           C  
ATOM    699  O   CYS A  85      -4.622  -2.157  17.634  1.00 89.75           O  
ATOM    700  SG  CYS A  85      -3.847   1.202  16.152  1.00 89.75           S  
ATOM    701  N   LEU A  86      -2.907  -2.194  16.148  1.00 87.43           N  
ATOM    702  CA  LEU A  86      -1.987  -2.862  17.063  1.00 87.43           C  
ATOM    703  C   LEU A  86      -1.326  -1.856  18.000  1.00 87.43           C  
ATOM    704  CB  LEU A  86      -0.917  -3.629  16.282  1.00 87.43           C  
ATOM    705  O   LEU A  86      -0.750  -2.238  19.021  1.00 87.43           O  
ATOM    706  CG  LEU A  86      -1.392  -4.865  15.516  1.00 87.43           C  
ATOM    707  CD1 LEU A  86      -0.235  -5.483  14.737  1.00 87.43           C  
ATOM    708  CD2 LEU A  86      -2.004  -5.883  16.472  1.00 87.43           C  
ATOM    709  N   ARG A  87      -1.444  -0.628  17.713  1.00 84.18           N  
ATOM    710  CA  ARG A  87      -0.803   0.390  18.539  1.00 84.18           C  
ATOM    711  C   ARG A  87      -1.685   0.768  19.724  1.00 84.18           C  
ATOM    712  CB  ARG A  87      -0.482   1.634  17.708  1.00 84.18           C  
ATOM    713  O   ARG A  87      -1.279   0.621  20.879  1.00 84.18           O  
ATOM    714  CG  ARG A  87       0.600   1.413  16.662  1.00 84.18           C  
ATOM    715  CD  ARG A  87       1.845   2.239  16.955  1.00 84.18           C  
ATOM    716  NE  ARG A  87       2.823   2.141  15.876  1.00 84.18           N  
ATOM    717  NH1 ARG A  87       4.148   3.871  16.642  1.00 84.18           N  
ATOM    718  NH2 ARG A  87       4.720   2.744  14.729  1.00 84.18           N  
ATOM    719  CZ  ARG A  87       3.895   2.919  15.751  1.00 84.18           C  
ATOM    720  N   CYS A  88      -2.961   1.123  19.450  1.00 84.50           N  
ATOM    721  CA  CYS A  88      -3.836   1.537  20.541  1.00 84.50           C  
ATOM    722  C   CYS A  88      -4.647   0.358  21.067  1.00 84.50           C  
ATOM    723  CB  CYS A  88      -4.776   2.650  20.082  1.00 84.50           C  
ATOM    724  O   CYS A  88      -5.211   0.427  22.160  1.00 84.50           O  
ATOM    725  SG  CYS A  88      -6.084   2.086  18.970  1.00 84.50           S  
ATOM    726  N   GLN A  89      -4.737  -0.677  20.351  1.00 86.84           N  
ATOM    727  CA  GLN A  89      -5.440  -1.915  20.670  1.00 86.84           C  
ATOM    728  C   GLN A  89      -6.896  -1.642  21.036  1.00 86.84           C  
ATOM    729  CB  GLN A  89      -4.741  -2.651  21.813  1.00 86.84           C  
ATOM    730  O   GLN A  89      -7.612  -2.545  21.473  1.00 86.84           O  
ATOM    731  CG  GLN A  89      -3.366  -3.194  21.445  1.00 86.84           C  
ATOM    732  CD  GLN A  89      -2.759  -4.047  22.543  1.00 86.84           C  
ATOM    733  NE2 GLN A  89      -1.432  -4.077  22.604  1.00 86.84           N  
ATOM    734  OE1 GLN A  89      -3.476  -4.672  23.330  1.00 86.84           O  
ATOM    735  N   SER A  90      -7.361  -0.479  20.874  1.00 86.61           N  
ATOM    736  CA  SER A  90      -8.714  -0.125  21.291  1.00 86.61           C  
ATOM    737  C   SER A  90      -9.586   0.234  20.093  1.00 86.61           C  
ATOM    738  CB  SER A  90      -8.682   1.043  22.278  1.00 86.61           C  
ATOM    739  O   SER A  90     -10.812   0.295  20.207  1.00 86.61           O  
ATOM    740  OG  SER A  90      -8.041   2.169  21.703  1.00 86.61           O  
ATOM    741  N   TRP A  91      -8.988   0.351  19.000  1.00 91.88           N  
ATOM    742  CA  TRP A  91      -9.729   0.738  17.804  1.00 91.88           C  
ATOM    743  C   TRP A  91      -9.915  -0.453  16.870  1.00 91.88           C  
ATOM    744  CB  TRP A  91      -9.008   1.872  17.068  1.00 91.88           C  
ATOM    745  O   TRP A  91      -8.996  -1.253  16.682  1.00 91.88           O  
ATOM    746  CG  TRP A  91      -9.724   2.354  15.843  1.00 91.88           C  
ATOM    747  CD1 TRP A  91     -10.691   3.319  15.779  1.00 91.88           C  
ATOM    748  CD2 TRP A  91      -9.532   1.889  14.503  1.00 91.88           C  
ATOM    749  CE2 TRP A  91     -10.417   2.618  13.677  1.00 91.88           C  
ATOM    750  CE3 TRP A  91      -8.697   0.927  13.920  1.00 91.88           C  
ATOM    751  NE1 TRP A  91     -11.112   3.482  14.479  1.00 91.88           N  
ATOM    752  CH2 TRP A  91      -9.661   1.466  11.753  1.00 91.88           C  
ATOM    753  CZ2 TRP A  91     -10.489   2.413  12.297  1.00 91.88           C  
ATOM    754  CZ3 TRP A  91      -8.770   0.725  12.547  1.00 91.88           C  
ATOM    755  N   GLU A  92     -11.128  -0.571  16.315  1.00 94.92           N  
ATOM    756  CA  GLU A  92     -11.478  -1.515  15.259  1.00 94.92           C  
ATOM    757  C   GLU A  92     -12.283  -0.835  14.155  1.00 94.92           C  
ATOM    758  CB  GLU A  92     -12.265  -2.697  15.831  1.00 94.92           C  
ATOM    759  O   GLU A  92     -13.104   0.043  14.429  1.00 94.92           O  
ATOM    760  CG  GLU A  92     -11.478  -3.533  16.831  1.00 94.92           C  
ATOM    761  CD  GLU A  92     -12.281  -4.685  17.413  1.00 94.92           C  
ATOM    762  OE1 GLU A  92     -11.736  -5.446  18.244  1.00 94.92           O  
ATOM    763  OE2 GLU A  92     -13.465  -4.828  17.035  1.00 94.92           O  
ATOM    764  N   GLY A  93     -12.021  -1.117  12.989  1.00 94.09           N  
ATOM    765  CA  GLY A  93     -12.704  -0.583  11.822  1.00 94.09           C  
ATOM    766  C   GLY A  93     -12.221  -1.189  10.518  1.00 94.09           C  
ATOM    767  O   GLY A  93     -11.637  -2.275  10.511  1.00 94.09           O  
ATOM    768  N   THR A  94     -12.647  -0.519   9.412  1.00 95.30           N  
ATOM    769  CA  THR A  94     -12.193  -1.007   8.115  1.00 95.30           C  
ATOM    770  C   THR A  94     -10.789  -0.495   7.805  1.00 95.30           C  
ATOM    771  CB  THR A  94     -13.156  -0.582   6.990  1.00 95.30           C  
ATOM    772  O   THR A  94     -10.350   0.509   8.370  1.00 95.30           O  
ATOM    773  CG2 THR A  94     -14.590  -0.993   7.310  1.00 95.30           C  
ATOM    774  OG1 THR A  94     -13.102   0.841   6.835  1.00 95.30           O  
ATOM    775  N   LEU A  95     -10.128  -1.275   6.954  1.00 91.91           N  
ATOM    776  CA  LEU A  95      -8.784  -0.869   6.558  1.00 91.91           C  
ATOM    777  C   LEU A  95      -8.796   0.529   5.949  1.00 91.91           C  
ATOM    778  CB  LEU A  95      -8.195  -1.868   5.558  1.00 91.91           C  
ATOM    779  O   LEU A  95      -7.863   1.308   6.156  1.00 91.91           O  
ATOM    780  CG  LEU A  95      -6.711  -1.702   5.228  1.00 91.91           C  
ATOM    781  CD1 LEU A  95      -5.871  -1.798   6.498  1.00 91.91           C  
ATOM    782  CD2 LEU A  95      -6.269  -2.746   4.209  1.00 91.91           C  
ATOM    783  N   ALA A  96      -9.822   0.917   5.255  1.00 90.48           N  
ATOM    784  CA  ALA A  96      -9.969   2.252   4.681  1.00 90.48           C  
ATOM    785  C   ALA A  96     -10.027   3.316   5.774  1.00 90.48           C  
ATOM    786  CB  ALA A  96     -11.220   2.322   3.809  1.00 90.48           C  
ATOM    787  O   ALA A  96      -9.483   4.411   5.612  1.00 90.48           O  
ATOM    788  N   GLN A  97     -10.658   2.940   6.897  1.00 90.98           N  
ATOM    789  CA  GLN A  97     -10.807   3.868   8.013  1.00 90.98           C  
ATOM    790  C   GLN A  97      -9.530   3.939   8.845  1.00 90.98           C  
ATOM    791  CB  GLN A  97     -11.987   3.459   8.897  1.00 90.98           C  
ATOM    792  O   GLN A  97      -9.323   4.896   9.594  1.00 90.98           O  
ATOM    793  CG  GLN A  97     -13.346   3.654   8.238  1.00 90.98           C  
ATOM    794  CD  GLN A  97     -14.469   2.973   8.998  1.00 90.98           C  
ATOM    795  NE2 GLN A  97     -15.688   3.474   8.828  1.00 90.98           N  
ATOM    796  OE1 GLN A  97     -14.244   2.005   9.730  1.00 90.98           O  
ATOM    797  N   PHE A  98      -8.749   2.950   8.681  1.00 88.75           N  
ATOM    798  CA  PHE A  98      -7.536   2.818   9.479  1.00 88.75           C  
ATOM    799  C   PHE A  98      -6.577   3.969   9.201  1.00 88.75           C  
ATOM    800  CB  PHE A  98      -6.847   1.479   9.193  1.00 88.75           C  
ATOM    801  O   PHE A  98      -5.910   4.462  10.112  1.00 88.75           O  
ATOM    802  CG  PHE A  98      -5.614   1.243  10.022  1.00 88.75           C  
ATOM    803  CD1 PHE A  98      -4.358   1.204   9.430  1.00 88.75           C  
ATOM    804  CD2 PHE A  98      -5.711   1.059  11.396  1.00 88.75           C  
ATOM    805  CE1 PHE A  98      -3.214   0.985  10.195  1.00 88.75           C  
ATOM    806  CE2 PHE A  98      -4.573   0.839  12.167  1.00 88.75           C  
ATOM    807  CZ  PHE A  98      -3.326   0.801  11.564  1.00 88.75           C  
ATOM    808  N   LYS A  99      -6.588   4.481   7.966  1.00 81.36           N  
ATOM    809  CA  LYS A  99      -5.738   5.611   7.600  1.00 81.36           C  
ATOM    810  C   LYS A  99      -6.057   6.837   8.450  1.00 81.36           C  
ATOM    811  CB  LYS A  99      -5.901   5.946   6.116  1.00 81.36           C  
ATOM    812  O   LYS A  99      -5.151   7.489   8.974  1.00 81.36           O  
ATOM    813  CG  LYS A  99      -4.823   6.869   5.569  1.00 81.36           C  
ATOM    814  CD  LYS A  99      -4.968   7.068   4.065  1.00 81.36           C  
ATOM    815  CE  LYS A  99      -3.919   8.030   3.524  1.00 81.36           C  
ATOM    816  NZ  LYS A  99      -4.080   8.257   2.056  1.00 81.36           N  
ATOM    817  N   GLN A 100      -7.272   7.083   8.470  1.00 82.71           N  
ATOM    818  CA  GLN A 100      -7.717   8.227   9.259  1.00 82.71           C  
ATOM    819  C   GLN A 100      -7.480   7.995  10.748  1.00 82.71           C  
ATOM    820  CB  GLN A 100      -9.197   8.514   9.001  1.00 82.71           C  
ATOM    821  O   GLN A 100      -7.103   8.917  11.474  1.00 82.71           O  
ATOM    822  CG  GLN A 100      -9.714   9.761   9.708  1.00 82.71           C  
ATOM    823  CD  GLN A 100     -11.118  10.141   9.275  1.00 82.71           C  
ATOM    824  NE2 GLN A 100     -11.557  11.332   9.667  1.00 82.71           N  
ATOM    825  OE1 GLN A 100     -11.801   9.371   8.592  1.00 82.71           O  
ATOM    826  N   HIS A 101      -7.711   6.823  11.181  1.00 85.45           N  
ATOM    827  CA  HIS A 101      -7.442   6.492  12.576  1.00 85.45           C  
ATOM    828  C   HIS A 101      -5.981   6.746  12.931  1.00 85.45           C  
ATOM    829  CB  HIS A 101      -7.804   5.033  12.859  1.00 85.45           C  
ATOM    830  O   HIS A 101      -5.686   7.374  13.950  1.00 85.45           O  
ATOM    831  CG  HIS A 101      -7.230   4.509  14.137  1.00 85.45           C  
ATOM    832  CD2 HIS A 101      -6.172   3.698  14.370  1.00 85.45           C  
ATOM    833  ND1 HIS A 101      -7.762   4.814  15.371  1.00 85.45           N  
ATOM    834  CE1 HIS A 101      -7.052   4.212  16.311  1.00 85.45           C  
ATOM    835  NE2 HIS A 101      -6.081   3.528  15.729  1.00 85.45           N  
ATOM    836  N   LYS A 102      -5.099   6.306  12.089  1.00 79.54           N  
ATOM    837  CA  LYS A 102      -3.661   6.453  12.295  1.00 79.54           C  
ATOM    838  C   LYS A 102      -3.256   7.924  12.321  1.00 79.54           C  
ATOM    839  CB  LYS A 102      -2.884   5.715  11.203  1.00 79.54           C  
ATOM    840  O   LYS A 102      -2.391   8.322  13.104  1.00 79.54           O  
ATOM    841  CG  LYS A 102      -1.375   5.724  11.404  1.00 79.54           C  
ATOM    842  CD  LYS A 102      -0.655   5.027  10.257  1.00 79.54           C  
ATOM    843  CE  LYS A 102       0.856   5.182  10.368  1.00 79.54           C  
ATOM    844  NZ  LYS A 102       1.566   4.515   9.236  1.00 79.54           N  
ATOM    845  N   LYS A 103      -3.878   8.738  11.566  1.00 73.99           N  
ATOM    846  CA  LYS A 103      -3.507  10.138  11.380  1.00 73.99           C  
ATOM    847  C   LYS A 103      -4.000  10.997  12.541  1.00 73.99           C  
ATOM    848  CB  LYS A 103      -4.066  10.670  10.059  1.00 73.99           C  
ATOM    849  O   LYS A 103      -3.274  11.865  13.029  1.00 73.99           O  
ATOM    850  CG  LYS A 103      -3.500  12.022   9.648  1.00 73.99           C  
ATOM    851  CD  LYS A 103      -4.009  12.446   8.276  1.00 73.99           C  
ATOM    852  CE  LYS A 103      -3.494  13.826   7.891  1.00 73.99           C  
ATOM    853  NZ  LYS A 103      -3.982  14.243   6.542  1.00 73.99           N  
ATOM    854  N   SER A 104      -5.148  10.674  13.049  1.00 72.21           N  
ATOM    855  CA  SER A 104      -5.665  11.699  13.950  1.00 72.21           C  
ATOM    856  C   SER A 104      -6.540  11.087  15.038  1.00 72.21           C  
ATOM    857  CB  SER A 104      -6.463  12.745  13.170  1.00 72.21           C  
ATOM    858  O   SER A 104      -6.887  11.758  16.013  1.00 72.21           O  
ATOM    859  OG  SER A 104      -7.565  12.148  12.510  1.00 72.21           O  
ATOM    860  N   GLN A 105      -6.840   9.802  15.039  1.00 74.60           N  
ATOM    861  CA  GLN A 105      -7.847   9.259  15.945  1.00 74.60           C  
ATOM    862  C   GLN A 105      -7.241   8.218  16.881  1.00 74.60           C  
ATOM    863  CB  GLN A 105      -9.004   8.645  15.155  1.00 74.60           C  
ATOM    864  O   GLN A 105      -7.913   7.727  17.790  1.00 74.60           O  
ATOM    865  CG  GLN A 105      -9.766   9.648  14.300  1.00 74.60           C  
ATOM    866  CD  GLN A 105     -10.835   8.997  13.443  1.00 74.60           C  
ATOM    867  NE2 GLN A 105     -11.569   9.810  12.690  1.00 74.60           N  
ATOM    868  OE1 GLN A 105     -11.000   7.773  13.458  1.00 74.60           O  
ATOM    869  N   CYS A 106      -5.931   7.932  16.607  1.00 78.70           N  
ATOM    870  CA  CYS A 106      -5.314   6.899  17.432  1.00 78.70           C  
ATOM    871  C   CYS A 106      -4.855   7.470  18.768  1.00 78.70           C  
ATOM    872  CB  CYS A 106      -4.128   6.269  16.702  1.00 78.70           C  
ATOM    873  O   CYS A 106      -4.105   8.447  18.806  1.00 78.70           O  
ATOM    874  SG  CYS A 106      -3.333   4.933  17.622  1.00 78.70           S  
ATOM    875  N   THR A 107      -5.370   6.917  19.903  1.00 72.48           N  
ATOM    876  CA  THR A 107      -5.128   7.368  21.269  1.00 72.48           C  
ATOM    877  C   THR A 107      -3.659   7.194  21.643  1.00 72.48           C  
ATOM    878  CB  THR A 107      -6.010   6.605  22.274  1.00 72.48           C  
ATOM    879  O   THR A 107      -3.131   7.941  22.470  1.00 72.48           O  
ATOM    880  CG2 THR A 107      -7.474   7.013  22.141  1.00 72.48           C  
ATOM    881  OG1 THR A 107      -5.894   5.198  22.032  1.00 72.48           O  
ATOM    882  N   TYR A 108      -2.990   6.102  21.075  1.00 66.89           N  
ATOM    883  CA  TYR A 108      -1.551   5.918  21.230  1.00 66.89           C  
ATOM    884  C   TYR A 108      -0.789   7.141  20.735  1.00 66.89           C  
ATOM    885  CB  TYR A 108      -1.084   4.671  20.474  1.00 66.89           C  
ATOM    886  O   TYR A 108       0.154   7.598  21.386  1.00 66.89           O  
ATOM    887  CG  TYR A 108       0.393   4.392  20.618  1.00 66.89           C  
ATOM    888  CD1 TYR A 108       1.291   4.753  19.616  1.00 66.89           C  
ATOM    889  CD2 TYR A 108       0.893   3.766  21.754  1.00 66.89           C  
ATOM    890  CE1 TYR A 108       2.652   4.496  19.743  1.00 66.89           C  
ATOM    891  CE2 TYR A 108       2.252   3.504  21.892  1.00 66.89           C  
ATOM    892  OH  TYR A 108       4.469   3.616  21.014  1.00 66.89           O  
ATOM    893  CZ  TYR A 108       3.122   3.872  20.883  1.00 66.89           C  
ATOM    894  N   ILE A 109      -1.272   7.748  19.663  1.00 57.61           N  
ATOM    895  CA  ILE A 109      -0.661   8.915  19.035  1.00 57.61           C  
ATOM    896  C   ILE A 109      -0.975  10.165  19.853  1.00 57.61           C  
ATOM    897  CB  ILE A 109      -1.146   9.091  17.578  1.00 57.61           C  
ATOM    898  O   ILE A 109      -0.129  11.051  19.994  1.00 57.61           O  
ATOM    899  CG1 ILE A 109      -0.701   7.902  16.719  1.00 57.61           C  
ATOM    900  CG2 ILE A 109      -0.633  10.411  16.994  1.00 57.61           C  
ATOM    901  CD1 ILE A 109      -1.272   7.910  15.308  1.00 57.61           C  
ATOM    902  N   SER A 110      -2.045  10.360  20.539  1.00 55.38           N  
ATOM    903  CA  SER A 110      -2.478  11.497  21.344  1.00 55.38           C  
ATOM    904  C   SER A 110      -1.725  11.555  22.669  1.00 55.38           C  
ATOM    905  CB  SER A 110      -3.983  11.427  21.606  1.00 55.38           C  
ATOM    906  O   SER A 110      -1.448  12.639  23.185  1.00 55.38           O  
ATOM    907  OG  SER A 110      -4.321  10.228  22.282  1.00 55.38           O  
ATOM    908  N   THR A 111      -1.131  10.495  23.114  1.00 52.55           N  
ATOM    909  CA  THR A 111      -0.480  10.444  24.418  1.00 52.55           C  
ATOM    910  C   THR A 111       1.037  10.390  24.264  1.00 52.55           C  
ATOM    911  CB  THR A 111      -0.959   9.228  25.234  1.00 52.55           C  
ATOM    912  O   THR A 111       1.773  10.776  25.175  1.00 52.55           O  
ATOM    913  CG2 THR A 111      -2.425   9.373  25.627  1.00 52.55           C  
ATOM    914  OG1 THR A 111      -0.802   8.041  24.447  1.00 52.55           O  
ATOM    915  N   ASN A 112       1.615  10.220  23.049  1.00 47.07           N  
ATOM    916  CA  ASN A 112       3.049  10.067  22.830  1.00 47.07           C  
ATOM    917  C   ASN A 112       3.534  10.931  21.670  1.00 47.07           C  
ATOM    918  CB  ASN A 112       3.400   8.598  22.581  1.00 47.07           C  
ATOM    919  O   ASN A 112       3.275  10.619  20.507  1.00 47.07           O  
ATOM    920  CG  ASN A 112       3.717   7.849  23.860  1.00 47.07           C  
ATOM    921  ND2 ASN A 112       3.856   6.532  23.756  1.00 47.07           N  
ATOM    922  OD1 ASN A 112       3.836   8.447  24.932  1.00 47.07           O  
ATOM    923  N   ASN A 113       3.594  12.346  21.838  1.00 46.04           N  
ATOM    924  CA  ASN A 113       3.973  13.432  20.940  1.00 46.04           C  
ATOM    925  C   ASN A 113       5.414  13.286  20.460  1.00 46.04           C  
ATOM    926  CB  ASN A 113       3.776  14.787  21.624  1.00 46.04           C  
ATOM    927  O   ASN A 113       5.822  13.939  19.498  1.00 46.04           O  
ATOM    928  CG  ASN A 113       2.370  15.328  21.453  1.00 46.04           C  
ATOM    929  ND2 ASN A 113       2.061  16.409  22.160  1.00 46.04           N  
ATOM    930  OD1 ASN A 113       1.569  14.779  20.693  1.00 46.04           O  
ATOM    931  N   GLU A 114       6.322  12.259  20.862  1.00 42.96           N  
ATOM    932  CA  GLU A 114       7.760  12.163  20.627  1.00 42.96           C  
ATOM    933  C   GLU A 114       8.087  11.023  19.667  1.00 42.96           C  
ATOM    934  CB  GLU A 114       8.509  11.970  21.948  1.00 42.96           C  
ATOM    935  O   GLU A 114       9.124  11.044  19.001  1.00 42.96           O  
ATOM    936  CG  GLU A 114       8.645  13.244  22.770  1.00 42.96           C  
ATOM    937  CD  GLU A 114       9.509  13.069  24.008  1.00 42.96           C  
ATOM    938  OE1 GLU A 114       9.730  14.061  24.739  1.00 42.96           O  
ATOM    939  OE2 GLU A 114       9.970  11.930  24.249  1.00 42.96           O  
ATOM    940  N   ILE A 115       7.041  10.359  18.959  1.00 42.48           N  
ATOM    941  CA  ILE A 115       7.376   9.242  18.083  1.00 42.48           C  
ATOM    942  C   ILE A 115       6.700   9.428  16.727  1.00 42.48           C  
ATOM    943  CB  ILE A 115       6.961   7.890  18.707  1.00 42.48           C  
ATOM    944  O   ILE A 115       6.793   8.561  15.855  1.00 42.48           O  
ATOM    945  CG1 ILE A 115       7.630   7.706  20.074  1.00 42.48           C  
ATOM    946  CG2 ILE A 115       7.308   6.732  17.767  1.00 42.48           C  
ATOM    947  CD1 ILE A 115       7.151   6.478  20.837  1.00 42.48           C  
ATOM    948  N   HIS A 116       6.476  10.632  16.242  1.00 39.29           N  
ATOM    949  CA  HIS A 116       5.439  10.852  15.239  1.00 39.29           C  
ATOM    950  C   HIS A 116       6.048  11.138  13.871  1.00 39.29           C  
ATOM    951  CB  HIS A 116       4.524  12.004  15.658  1.00 39.29           C  
ATOM    952  O   HIS A 116       5.357  11.067  12.852  1.00 39.29           O  
ATOM    953  CG  HIS A 116       3.374  11.576  16.512  1.00 39.29           C  
ATOM    954  CD2 HIS A 116       3.152  11.715  17.841  1.00 39.29           C  
ATOM    955  ND1 HIS A 116       2.277  10.914  16.005  1.00 39.29           N  
ATOM    956  CE1 HIS A 116       1.428  10.664  16.988  1.00 39.29           C  
ATOM    957  NE2 HIS A 116       1.935  11.140  18.112  1.00 39.29           N  
ATOM    958  N   GLN A 117       7.299  10.900  13.675  1.00 37.86           N  
ATOM    959  CA  GLN A 117       7.741  11.124  12.303  1.00 37.86           C  
ATOM    960  C   GLN A 117       8.100   9.808  11.619  1.00 37.86           C  
ATOM    961  CB  GLN A 117       8.938  12.076  12.272  1.00 37.86           C  
ATOM    962  O   GLN A 117       7.984   9.684  10.398  1.00 37.86           O  
ATOM    963  CG  GLN A 117       8.608  13.461  11.734  1.00 37.86           C  
ATOM    964  CD  GLN A 117       9.714  14.468  11.987  1.00 37.86           C  
ATOM    965  NE2 GLN A 117       9.536  15.684  11.482  1.00 37.86           N  
ATOM    966  OE1 GLN A 117      10.719  14.156  12.633  1.00 37.86           O  
ATOM    967  N   ASP A 118       8.002   8.735  12.422  1.00 35.91           N  
ATOM    968  CA  ASP A 118       8.454   7.465  11.863  1.00 35.91           C  
ATOM    969  C   ASP A 118       7.276   6.531  11.599  1.00 35.91           C  
ATOM    970  CB  ASP A 118       9.459   6.793  12.801  1.00 35.91           C  
ATOM    971  O   ASP A 118       7.429   5.500  10.939  1.00 35.91           O  
ATOM    972  CG  ASP A 118      10.844   7.411  12.727  1.00 35.91           C  
ATOM    973  OD1 ASP A 118      11.148   8.111  11.737  1.00 35.91           O  
ATOM    974  OD2 ASP A 118      11.640   7.192  13.665  1.00 35.91           O  
ATOM    975  N   ALA A 119       5.968   6.986  11.867  1.00 36.81           N  
ATOM    976  CA  ALA A 119       4.886   6.007  11.801  1.00 36.81           C  
ATOM    977  C   ALA A 119       4.002   6.249  10.580  1.00 36.81           C  
ATOM    978  CB  ALA A 119       4.049   6.052  13.077  1.00 36.81           C  
ATOM    979  O   ALA A 119       3.038   5.516  10.349  1.00 36.81           O  
ATOM    980  N   ILE A 120       4.364   7.312   9.709  1.00 40.82           N  
ATOM    981  CA  ILE A 120       3.591   7.514   8.489  1.00 40.82           C  
ATOM    982  C   ILE A 120       4.274   6.805   7.322  1.00 40.82           C  
ATOM    983  CB  ILE A 120       3.414   9.016   8.174  1.00 40.82           C  
ATOM    984  O   ILE A 120       5.463   7.014   7.071  1.00 40.82           O  
ATOM    985  CG1 ILE A 120       2.669   9.717   9.316  1.00 40.82           C  
ATOM    986  CG2 ILE A 120       2.680   9.206   6.843  1.00 40.82           C  
ATOM    987  CD1 ILE A 120       2.628  11.234   9.189  1.00 40.82           C  
ATOM    988  N   GLU A 121       3.917   5.539   7.045  1.00 45.97           N  
ATOM    989  CA  GLU A 121       4.357   4.661   5.964  1.00 45.97           C  
ATOM    990  C   GLU A 121       4.464   5.421   4.645  1.00 45.97           C  
ATOM    991  CB  GLU A 121       3.401   3.475   5.812  1.00 45.97           C  
ATOM    992  O   GLU A 121       3.718   6.373   4.409  1.00 45.97           O  
ATOM    993  CG  GLU A 121       3.403   2.526   7.001  1.00 45.97           C  
ATOM    994  CD  GLU A 121       2.498   1.320   6.808  1.00 45.97           C  
ATOM    995  OE1 GLU A 121       2.390   0.488   7.737  1.00 45.97           O  
ATOM    996  OE2 GLU A 121       1.893   1.206   5.719  1.00 45.97           O  
ATOM    997  N   ILE A 122       5.684   5.409   3.965  1.00 41.71           N  
ATOM    998  CA  ILE A 122       5.891   5.705   2.552  1.00 41.71           C  
ATOM    999  C   ILE A 122       4.706   5.189   1.738  1.00 41.71           C  
ATOM   1000  CB  ILE A 122       7.208   5.085   2.032  1.00 41.71           C  
ATOM   1001  O   ILE A 122       4.348   4.013   1.828  1.00 41.71           O  
ATOM   1002  CG1 ILE A 122       8.403   5.630   2.823  1.00 41.71           C  
ATOM   1003  CG2 ILE A 122       7.376   5.353   0.533  1.00 41.71           C  
ATOM   1004  CD1 ILE A 122       9.734   4.991   2.452  1.00 41.71           C  
ATOM   1005  N   GLY A 123       3.666   5.981   1.525  1.00 44.25           N  
ATOM   1006  CA  GLY A 123       2.565   5.547   0.680  1.00 44.25           C  
ATOM   1007  C   GLY A 123       1.208   5.992   1.191  1.00 44.25           C  
ATOM   1008  O   GLY A 123       0.176   5.638   0.617  1.00 44.25           O  
ATOM   1009  N   ASP A 124       1.155   6.696   2.353  1.00 44.98           N  
ATOM   1010  CA  ASP A 124      -0.102   7.138   2.948  1.00 44.98           C  
ATOM   1011  C   ASP A 124      -0.493   8.524   2.442  1.00 44.98           C  
ATOM   1012  CB  ASP A 124      -0.000   7.145   4.475  1.00 44.98           C  
ATOM   1013  O   ASP A 124      -1.600   8.998   2.706  1.00 44.98           O  
ATOM   1014  CG  ASP A 124      -0.116   5.758   5.084  1.00 44.98           C  
ATOM   1015  OD1 ASP A 124      -0.599   4.830   4.400  1.00 44.98           O  
ATOM   1016  OD2 ASP A 124       0.277   5.593   6.259  1.00 44.98           O  
ATOM   1017  N   ASP A 125       0.414   9.157   1.587  1.00 49.17           N  
ATOM   1018  CA  ASP A 125       0.093  10.456   1.003  1.00 49.17           C  
ATOM   1019  C   ASP A 125      -0.534  10.297  -0.380  1.00 49.17           C  
ATOM   1020  CB  ASP A 125       1.346  11.329   0.915  1.00 49.17           C  
ATOM   1021  O   ASP A 125      -0.186   9.377  -1.123  1.00 49.17           O  
ATOM   1022  CG  ASP A 125       1.922  11.679   2.276  1.00 49.17           C  
ATOM   1023  OD1 ASP A 125       1.159  11.740   3.264  1.00 49.17           O  
ATOM   1024  OD2 ASP A 125       3.150  11.899   2.361  1.00 49.17           O  
ATOM   1025  N   GLU A 126      -1.754  10.805  -0.606  1.00 45.86           N  
ATOM   1026  CA  GLU A 126      -2.652  10.891  -1.754  1.00 45.86           C  
ATOM   1027  C   GLU A 126      -1.925  11.420  -2.986  1.00 45.86           C  
ATOM   1028  CB  GLU A 126      -3.854  11.782  -1.430  1.00 45.86           C  
ATOM   1029  O   GLU A 126      -2.273  11.072  -4.116  1.00 45.86           O  
ATOM   1030  CG  GLU A 126      -4.815  11.174  -0.418  1.00 45.86           C  
ATOM   1031  CD  GLU A 126      -6.142  11.913  -0.332  1.00 45.86           C  
ATOM   1032  OE1 GLU A 126      -7.063  11.426   0.362  1.00 45.86           O  
ATOM   1033  OE2 GLU A 126      -6.260  12.986  -0.964  1.00 45.86           O  
ATOM   1034  N   GLU A 127      -0.474  11.805  -2.751  1.00 42.37           N  
ATOM   1035  CA  GLU A 127       0.043  12.508  -3.922  1.00 42.37           C  
ATOM   1036  C   GLU A 127       1.462  12.055  -4.256  1.00 42.37           C  
ATOM   1037  CB  GLU A 127       0.013  14.022  -3.696  1.00 42.37           C  
ATOM   1038  O   GLU A 127       2.322  11.991  -3.375  1.00 42.37           O  
ATOM   1039  CG  GLU A 127      -1.383  14.624  -3.747  1.00 42.37           C  
ATOM   1040  CD  GLU A 127      -1.379  16.139  -3.866  1.00 42.37           C  
ATOM   1041  OE1 GLU A 127      -2.471  16.743  -3.968  1.00 42.37           O  
ATOM   1042  OE2 GLU A 127      -0.275  16.728  -3.860  1.00 42.37           O  
ATOM   1043  N   GLU A 128       1.783  10.682  -4.373  1.00 39.26           N  
ATOM   1044  CA  GLU A 128       2.942  10.297  -5.173  1.00 39.26           C  
ATOM   1045  C   GLU A 128       3.907   9.432  -4.366  1.00 39.26           C  
ATOM   1046  CB  GLU A 128       3.666  11.537  -5.703  1.00 39.26           C  
ATOM   1047  O   GLU A 128       4.227   9.753  -3.220  1.00 39.26           O  
ATOM   1048  CG  GLU A 128       4.175  11.390  -7.129  1.00 39.26           C  
ATOM   1049  CD  GLU A 128       4.828  12.653  -7.667  1.00 39.26           C  
ATOM   1050  OE1 GLU A 128       5.235  12.670  -8.851  1.00 39.26           O  
ATOM   1051  OE2 GLU A 128       4.935  13.634  -6.897  1.00 39.26           O  
ATOM   1052  N   PHE A 129       3.855   8.056  -4.514  1.00 41.39           N  
ATOM   1053  CA  PHE A 129       4.889   7.141  -4.044  1.00 41.39           C  
ATOM   1054  C   PHE A 129       6.214   7.419  -4.743  1.00 41.39           C  
ATOM   1055  CB  PHE A 129       4.467   5.687  -4.276  1.00 41.39           C  
ATOM   1056  O   PHE A 129       6.345   7.198  -5.949  1.00 41.39           O  
ATOM   1057  CG  PHE A 129       3.827   5.042  -3.077  1.00 41.39           C  
ATOM   1058  CD1 PHE A 129       4.600   4.380  -2.131  1.00 41.39           C  
ATOM   1059  CD2 PHE A 129       2.451   5.097  -2.896  1.00 41.39           C  
ATOM   1060  CE1 PHE A 129       4.010   3.782  -1.020  1.00 41.39           C  
ATOM   1061  CE2 PHE A 129       1.855   4.502  -1.788  1.00 41.39           C  
ATOM   1062  CZ  PHE A 129       2.636   3.844  -0.852  1.00 41.39           C  
ATOM   1063  N   THR A 130       6.765   8.694  -4.539  1.00 36.12           N  
ATOM   1064  CA  THR A 130       8.093   8.986  -5.069  1.00 36.12           C  
ATOM   1065  C   THR A 130       9.172   8.630  -4.050  1.00 36.12           C  
ATOM   1066  CB  THR A 130       8.224  10.469  -5.462  1.00 36.12           C  
ATOM   1067  O   THR A 130       8.932   8.677  -2.842  1.00 36.12           O  
ATOM   1068  CG2 THR A 130       7.276  10.821  -6.604  1.00 36.12           C  
ATOM   1069  OG1 THR A 130       7.913  11.288  -4.328  1.00 36.12           O  
ATOM   1070  N   PHE A 131       9.949   7.612  -4.237  1.00 32.39           N  
ATOM   1071  CA  PHE A 131      11.214   7.096  -3.727  1.00 32.39           C  
ATOM   1072  C   PHE A 131      11.972   8.177  -2.966  1.00 32.39           C  
ATOM   1073  CB  PHE A 131      12.077   6.557  -4.872  1.00 32.39           C  
ATOM   1074  O   PHE A 131      12.810   7.872  -2.114  1.00 32.39           O  
ATOM   1075  CG  PHE A 131      13.229   5.704  -4.415  1.00 32.39           C  
ATOM   1076  CD1 PHE A 131      14.512   6.231  -4.335  1.00 32.39           C  
ATOM   1077  CD2 PHE A 131      13.029   4.375  -4.065  1.00 32.39           C  
ATOM   1078  CE1 PHE A 131      15.581   5.444  -3.911  1.00 32.39           C  
ATOM   1079  CE2 PHE A 131      14.092   3.583  -3.641  1.00 32.39           C  
ATOM   1080  CZ  PHE A 131      15.367   4.119  -3.566  1.00 32.39           C  
ATOM   1081  N   ALA A 132      11.386   9.410  -2.667  1.00 32.14           N  
ATOM   1082  CA  ALA A 132      12.179  10.510  -2.125  1.00 32.14           C  
ATOM   1083  C   ALA A 132      11.795  10.803  -0.678  1.00 32.14           C  
ATOM   1084  CB  ALA A 132      12.008  11.762  -2.983  1.00 32.14           C  
ATOM   1085  O   ALA A 132      12.555  11.438   0.056  1.00 32.14           O  
ATOM   1086  N   GLY A 133      11.396   9.876   0.134  1.00 30.55           N  
ATOM   1087  CA  GLY A 133      11.076  10.406   1.450  1.00 30.55           C  
ATOM   1088  C   GLY A 133      11.207   9.376   2.556  1.00 30.55           C  
ATOM   1089  O   GLY A 133      10.303   9.224   3.380  1.00 30.55           O  
ATOM   1090  N   LEU A 134      12.363   8.755   2.804  1.00 26.51           N  
ATOM   1091  CA  LEU A 134      12.648   8.198   4.122  1.00 26.51           C  
ATOM   1092  C   LEU A 134      13.977   8.721   4.658  1.00 26.51           C  
ATOM   1093  CB  LEU A 134      12.675   6.668   4.063  1.00 26.51           C  
ATOM   1094  O   LEU A 134      15.032   8.457   4.078  1.00 26.51           O  
ATOM   1095  CG  LEU A 134      11.342   5.977   3.774  1.00 26.51           C  
ATOM   1096  CD1 LEU A 134      11.567   4.503   3.454  1.00 26.51           C  
ATOM   1097  CD2 LEU A 134      10.391   6.133   4.957  1.00 26.51           C  
ATOM   1098  N   THR A 135      14.124   9.893   5.247  1.00 29.85           N  
ATOM   1099  CA  THR A 135      15.028   9.899   6.391  1.00 29.85           C  
ATOM   1100  C   THR A 135      14.811  11.144   7.246  1.00 29.85           C  
ATOM   1101  CB  THR A 135      16.499   9.833   5.941  1.00 29.85           C  
ATOM   1102  O   THR A 135      14.613  12.240   6.717  1.00 29.85           O  
ATOM   1103  CG2 THR A 135      16.790   8.530   5.203  1.00 29.85           C  
ATOM   1104  OG1 THR A 135      16.776  10.935   5.068  1.00 29.85           O  
ATOM   1105  N   GLU A 136      14.171  11.105   8.497  1.00 29.43           N  
ATOM   1106  CA  GLU A 136      14.362  12.002   9.633  1.00 29.43           C  
ATOM   1107  C   GLU A 136      15.584  11.601  10.454  1.00 29.43           C  
ATOM   1108  CB  GLU A 136      13.115  12.019  10.520  1.00 29.43           C  
ATOM   1109  O   GLU A 136      15.808  10.415  10.705  1.00 29.43           O  
ATOM   1110  CG  GLU A 136      12.017  12.947  10.020  1.00 29.43           C  
ATOM   1111  CD  GLU A 136      10.803  12.987  10.934  1.00 29.43           C  
ATOM   1112  OE1 GLU A 136       9.808  13.666  10.592  1.00 29.43           O  
ATOM   1113  OE2 GLU A 136      10.847  12.335  12.001  1.00 29.43           O  
ATOM   1114  N   GLU A 137      16.495  12.552  10.714  1.00 35.97           N  
ATOM   1115  CA  GLU A 137      17.024  13.476  11.713  1.00 35.97           C  
ATOM   1116  C   GLU A 137      18.426  13.068  12.155  1.00 35.97           C  
ATOM   1117  CB  GLU A 137      16.091  13.550  12.924  1.00 35.97           C  
ATOM   1118  O   GLU A 137      18.623  11.969  12.678  1.00 35.97           O  
ATOM   1119  CG  GLU A 137      14.804  14.319  12.663  1.00 35.97           C  
ATOM   1120  CD  GLU A 137      14.016  14.616  13.929  1.00 35.97           C  
ATOM   1121  OE1 GLU A 137      12.979  15.313  13.849  1.00 35.97           O  
ATOM   1122  OE2 GLU A 137      14.439  14.148  15.010  1.00 35.97           O  
ATOM   1123  N   ASN A 138      19.503  13.616  11.511  1.00 33.98           N  
ATOM   1124  CA  ASN A 138      20.676  13.782  12.362  1.00 33.98           C  
ATOM   1125  C   ASN A 138      21.530  14.965  11.916  1.00 33.98           C  
ATOM   1126  CB  ASN A 138      21.512  12.500  12.379  1.00 33.98           C  
ATOM   1127  O   ASN A 138      21.721  15.182  10.718  1.00 33.98           O  
ATOM   1128  CG  ASN A 138      21.014  11.491  13.394  1.00 33.98           C  
ATOM   1129  ND2 ASN A 138      21.408  10.234  13.223  1.00 33.98           N  
ATOM   1130  OD1 ASN A 138      20.280  11.837  14.323  1.00 33.98           O  
ATOM   1131  N   GLU A 139      21.458  16.158  12.560  1.00 37.51           N  
ATOM   1132  CA  GLU A 139      22.330  17.294  12.846  1.00 37.51           C  
ATOM   1133  C   GLU A 139      23.772  16.999  12.444  1.00 37.51           C  
ATOM   1134  CB  GLU A 139      22.263  17.663  14.331  1.00 37.51           C  
ATOM   1135  O   GLU A 139      24.461  17.867  11.904  1.00 37.51           O  
ATOM   1136  CG  GLU A 139      21.241  18.744  14.650  1.00 37.51           C  
ATOM   1137  CD  GLU A 139      21.834  19.928  15.398  1.00 37.51           C  
ATOM   1138  OE1 GLU A 139      21.198  21.006  15.430  1.00 37.51           O  
ATOM   1139  OE2 GLU A 139      22.943  19.775  15.956  1.00 37.51           O  
ATOM   1140  N   PRO A 140      24.207  15.773  12.053  1.00 35.62           N  
ATOM   1141  CA  PRO A 140      25.576  15.532  11.593  1.00 35.62           C  
ATOM   1142  C   PRO A 140      25.699  15.545  10.071  1.00 35.62           C  
ATOM   1143  CB  PRO A 140      25.898  14.144  12.154  1.00 35.62           C  
ATOM   1144  O   PRO A 140      26.786  15.779   9.537  1.00 35.62           O  
ATOM   1145  CG  PRO A 140      24.609  13.660  12.737  1.00 35.62           C  
ATOM   1146  CD  PRO A 140      23.581  14.745  12.589  1.00 35.62           C  
ATOM   1147  N   ARG A 141      24.586  15.681   9.304  1.00 35.45           N  
ATOM   1148  CA  ARG A 141      24.477  15.657   7.849  1.00 35.45           C  
ATOM   1149  C   ARG A 141      24.570  17.064   7.270  1.00 35.45           C  
ATOM   1150  CB  ARG A 141      23.164  14.999   7.419  1.00 35.45           C  
ATOM   1151  O   ARG A 141      25.147  17.264   6.199  1.00 35.45           O  
ATOM   1152  CG  ARG A 141      23.349  13.741   6.586  1.00 35.45           C  
ATOM   1153  CD  ARG A 141      22.015  13.154   6.146  1.00 35.45           C  
ATOM   1154  NE  ARG A 141      22.193  11.912   5.400  1.00 35.45           N  
ATOM   1155  NH1 ARG A 141      20.116  11.979   4.391  1.00 35.45           N  
ATOM   1156  NH2 ARG A 141      21.552  10.246   3.954  1.00 35.45           N  
ATOM   1157  CZ  ARG A 141      21.286  11.382   4.583  1.00 35.45           C  
ATOM   1158  N   GLN A 142      24.224  18.083   8.142  1.00 36.82           N  
ATOM   1159  CA  GLN A 142      24.343  19.486   7.758  1.00 36.82           C  
ATOM   1160  C   GLN A 142      25.796  19.949   7.811  1.00 36.82           C  
ATOM   1161  CB  GLN A 142      23.478  20.366   8.663  1.00 36.82           C  
ATOM   1162  O   GLN A 142      26.241  20.711   6.950  1.00 36.82           O  
ATOM   1163  CG  GLN A 142      22.356  21.087   7.929  1.00 36.82           C  
ATOM   1164  CD  GLN A 142      21.224  21.503   8.850  1.00 36.82           C  
ATOM   1165  NE2 GLN A 142      20.169  22.070   8.274  1.00 36.82           N  
ATOM   1166  OE1 GLN A 142      21.297  21.315  10.068  1.00 36.82           O  
ATOM   1167  N   GLN A 143      26.619  19.274   8.549  1.00 39.29           N  
ATOM   1168  CA  GLN A 143      28.027  19.618   8.717  1.00 39.29           C  
ATOM   1169  C   GLN A 143      28.889  18.936   7.658  1.00 39.29           C  
ATOM   1170  CB  GLN A 143      28.511  19.234  10.116  1.00 39.29           C  
ATOM   1171  O   GLN A 143      29.835  19.534   7.141  1.00 39.29           O  
ATOM   1172  CG  GLN A 143      28.375  20.351  11.142  1.00 39.29           C  
ATOM   1173  CD  GLN A 143      28.630  19.878  12.561  1.00 39.29           C  
ATOM   1174  NE2 GLN A 143      28.191  20.666  13.536  1.00 39.29           N  
ATOM   1175  OE1 GLN A 143      29.218  18.814  12.778  1.00 39.29           O  
ATOM   1176  N   ILE A 144      28.304  17.922   7.138  1.00 36.94           N  
ATOM   1177  CA  ILE A 144      28.979  17.113   6.129  1.00 36.94           C  
ATOM   1178  C   ILE A 144      28.718  17.694   4.742  1.00 36.94           C  
ATOM   1179  CB  ILE A 144      28.520  15.639   6.188  1.00 36.94           C  
ATOM   1180  O   ILE A 144      29.638  17.815   3.929  1.00 36.94           O  
ATOM   1181  CG1 ILE A 144      28.971  14.991   7.503  1.00 36.94           C  
ATOM   1182  CG2 ILE A 144      29.054  14.859   4.983  1.00 36.94           C  
ATOM   1183  CD1 ILE A 144      28.420  13.589   7.723  1.00 36.94           C  
ATOM   1184  N   ILE A 145      27.568  18.266   4.535  1.00 38.79           N  
ATOM   1185  CA  ILE A 145      27.153  18.914   3.296  1.00 38.79           C  
ATOM   1186  C   ILE A 145      27.850  20.266   3.162  1.00 38.79           C  
ATOM   1187  CB  ILE A 145      25.619  19.093   3.238  1.00 38.79           C  
ATOM   1188  O   ILE A 145      28.328  20.620   2.082  1.00 38.79           O  
ATOM   1189  CG1 ILE A 145      24.925  17.729   3.149  1.00 38.79           C  
ATOM   1190  CG2 ILE A 145      25.224  19.987   2.059  1.00 38.79           C  
ATOM   1191  CD1 ILE A 145      23.406  17.802   3.214  1.00 38.79           C  
ATOM   1192  N   GLU A 146      28.080  20.906   4.266  1.00 41.24           N  
ATOM   1193  CA  GLU A 146      28.774  22.189   4.315  1.00 41.24           C  
ATOM   1194  C   GLU A 146      30.282  22.007   4.161  1.00 41.24           C  
ATOM   1195  CB  GLU A 146      28.464  22.919   5.624  1.00 41.24           C  
ATOM   1196  O   GLU A 146      30.934  22.768   3.442  1.00 41.24           O  
ATOM   1197  CG  GLU A 146      27.177  23.730   5.586  1.00 41.24           C  
ATOM   1198  CD  GLU A 146      26.851  24.400   6.911  1.00 41.24           C  
ATOM   1199  OE1 GLU A 146      25.745  24.972   7.046  1.00 41.24           O  
ATOM   1200  OE2 GLU A 146      27.708  24.355   7.821  1.00 41.24           O  
ATOM   1201  N   ASN A 147      30.794  20.884   4.532  1.00 42.69           N  
ATOM   1202  CA  ASN A 147      32.214  20.555   4.475  1.00 42.69           C  
ATOM   1203  C   ASN A 147      32.606  19.999   3.110  1.00 42.69           C  
ATOM   1204  CB  ASN A 147      32.580  19.560   5.579  1.00 42.69           C  
ATOM   1205  O   ASN A 147      33.655  20.354   2.568  1.00 42.69           O  
ATOM   1206  CG  ASN A 147      33.028  20.244   6.856  1.00 42.69           C  
ATOM   1207  ND2 ASN A 147      32.982  19.516   7.966  1.00 42.69           N  
ATOM   1208  OD1 ASN A 147      33.412  21.416   6.845  1.00 42.69           O  
ATOM   1209  N   ILE A 148      31.672  19.470   2.459  1.00 42.27           N  
ATOM   1210  CA  ILE A 148      31.855  18.917   1.122  1.00 42.27           C  
ATOM   1211  C   ILE A 148      31.694  20.021   0.080  1.00 42.27           C  
ATOM   1212  CB  ILE A 148      30.859  17.769   0.844  1.00 42.27           C  
ATOM   1213  O   ILE A 148      32.451  20.082  -0.892  1.00 42.27           O  
ATOM   1214  CG1 ILE A 148      31.174  16.561   1.734  1.00 42.27           C  
ATOM   1215  CG2 ILE A 148      30.884  17.379  -0.637  1.00 42.27           C  
ATOM   1216  CD1 ILE A 148      30.139  15.447   1.655  1.00 42.27           C  
ATOM   1217  N   GLY A 149      30.861  20.929   0.360  1.00 39.44           N  
ATOM   1218  CA  GLY A 149      30.690  22.131  -0.442  1.00 39.44           C  
ATOM   1219  C   GLY A 149      31.904  23.039  -0.423  1.00 39.44           C  
ATOM   1220  O   GLY A 149      32.323  23.547  -1.465  1.00 39.44           O  
ATOM   1221  N   GLN A 150      32.698  23.044   0.683  1.00 45.43           N  
ATOM   1222  CA  GLN A 150      33.886  23.871   0.866  1.00 45.43           C  
ATOM   1223  C   GLN A 150      35.121  23.198   0.272  1.00 45.43           C  
ATOM   1224  CB  GLN A 150      34.112  24.167   2.349  1.00 45.43           C  
ATOM   1225  O   GLN A 150      35.985  23.867  -0.297  1.00 45.43           O  
ATOM   1226  CG  GLN A 150      33.133  25.179   2.930  1.00 45.43           C  
ATOM   1227  CD  GLN A 150      33.589  25.736   4.266  1.00 45.43           C  
ATOM   1228  NE2 GLN A 150      32.756  26.574   4.874  1.00 45.43           N  
ATOM   1229  OE1 GLN A 150      34.679  25.415   4.748  1.00 45.43           O  
ATOM   1230  N   GLN A 151      35.149  21.943   0.141  1.00 43.31           N  
ATOM   1231  CA  GLN A 151      36.231  21.131  -0.404  1.00 43.31           C  
ATOM   1232  C   GLN A 151      36.156  21.064  -1.927  1.00 43.31           C  
ATOM   1233  CB  GLN A 151      36.194  19.720   0.185  1.00 43.31           C  
ATOM   1234  O   GLN A 151      37.183  21.110  -2.607  1.00 43.31           O  
ATOM   1235  CG  GLN A 151      36.793  19.620   1.582  1.00 43.31           C  
ATOM   1236  CD  GLN A 151      36.859  18.193   2.092  1.00 43.31           C  
ATOM   1237  NE2 GLN A 151      37.252  18.031   3.351  1.00 43.31           N  
ATOM   1238  OE1 GLN A 151      36.557  17.244   1.361  1.00 43.31           O  
ATOM   1239  N   ILE A 152      35.040  21.216  -2.494  1.00 43.48           N  
ATOM   1240  CA  ILE A 152      34.779  21.244  -3.929  1.00 43.48           C  
ATOM   1241  C   ILE A 152      35.086  22.634  -4.482  1.00 43.48           C  
ATOM   1242  CB  ILE A 152      33.319  20.852  -4.246  1.00 43.48           C  
ATOM   1243  O   ILE A 152      35.697  22.764  -5.546  1.00 43.48           O  
ATOM   1244  CG1 ILE A 152      33.073  19.380  -3.893  1.00 43.48           C  
ATOM   1245  CG2 ILE A 152      32.994  21.124  -5.717  1.00 43.48           C  
ATOM   1246  CD1 ILE A 152      31.643  18.917  -4.134  1.00 43.48           C  
ATOM   1247  N   LEU A 153      34.918  23.586  -3.633  1.00 43.75           N  
ATOM   1248  CA  LEU A 153      35.229  24.971  -3.973  1.00 43.75           C  
ATOM   1249  C   LEU A 153      36.733  25.218  -3.924  1.00 43.75           C  
ATOM   1250  CB  LEU A 153      34.510  25.930  -3.021  1.00 43.75           C  
ATOM   1251  O   LEU A 153      37.271  25.961  -4.748  1.00 43.75           O  
ATOM   1252  CG  LEU A 153      33.057  26.262  -3.361  1.00 43.75           C  
ATOM   1253  CD1 LEU A 153      32.317  26.743  -2.118  1.00 43.75           C  
ATOM   1254  CD2 LEU A 153      32.992  27.310  -4.467  1.00 43.75           C  
ATOM   1255  N   ALA A 154      37.462  24.530  -3.100  1.00 46.44           N  
ATOM   1256  CA  ALA A 154      38.912  24.582  -2.931  1.00 46.44           C  
ATOM   1257  C   ALA A 154      39.622  23.804  -4.035  1.00 46.44           C  
ATOM   1258  CB  ALA A 154      39.307  24.037  -1.561  1.00 46.44           C  
ATOM   1259  O   ALA A 154      40.674  24.225  -4.522  1.00 46.44           O  
ATOM   1260  N   GLN A 155      39.101  22.898  -4.638  1.00 42.87           N  
ATOM   1261  CA  GLN A 155      39.635  22.024  -5.678  1.00 42.87           C  
ATOM   1262  C   GLN A 155      39.364  22.593  -7.067  1.00 42.87           C  
ATOM   1263  CB  GLN A 155      39.039  20.621  -5.559  1.00 42.87           C  
ATOM   1264  O   GLN A 155      40.174  22.425  -7.981  1.00 42.87           O  
ATOM   1265  CG  GLN A 155      39.599  19.810  -4.398  1.00 42.87           C  
ATOM   1266  CD  GLN A 155      39.197  18.348  -4.455  1.00 42.87           C  
ATOM   1267  NE2 GLN A 155      39.956  17.498  -3.773  1.00 42.87           N  
ATOM   1268  OE1 GLN A 155      38.212  17.986  -5.106  1.00 42.87           O  
ATOM   1269  N   ILE A 156      38.374  23.358  -7.212  1.00 43.86           N  
ATOM   1270  CA  ILE A 156      38.069  24.152  -8.397  1.00 43.86           C  
ATOM   1271  C   ILE A 156      39.025  25.339  -8.483  1.00 43.86           C  
ATOM   1272  CB  ILE A 156      36.604  24.642  -8.388  1.00 43.86           C  
ATOM   1273  O   ILE A 156      39.485  25.697  -9.571  1.00 43.86           O  
ATOM   1274  CG1 ILE A 156      35.642  23.456  -8.516  1.00 43.86           C  
ATOM   1275  CG2 ILE A 156      36.368  25.662  -9.506  1.00 43.86           C  
ATOM   1276  CD1 ILE A 156      34.174  23.830  -8.370  1.00 43.86           C  
ATOM   1277  N   ASP A 157      39.588  25.741  -7.390  1.00 40.96           N  
ATOM   1278  CA  ASP A 157      40.581  26.803  -7.264  1.00 40.96           C  
ATOM   1279  C   ASP A 157      41.979  26.292  -7.604  1.00 40.96           C  
ATOM   1280  CB  ASP A 157      40.565  27.389  -5.851  1.00 40.96           C  
ATOM   1281  O   ASP A 157      42.762  26.993  -8.249  1.00 40.96           O  
ATOM   1282  CG  ASP A 157      40.063  28.821  -5.808  1.00 40.96           C  
ATOM   1283  OD1 ASP A 157      39.766  29.396  -6.878  1.00 40.96           O  
ATOM   1284  OD2 ASP A 157      39.967  29.382  -4.695  1.00 40.96           O  
ATOM   1285  N   GLN A 158      42.281  24.962  -7.445  1.00 44.71           N  
ATOM   1286  CA  GLN A 158      43.568  24.302  -7.637  1.00 44.71           C  
ATOM   1287  C   GLN A 158      43.703  23.761  -9.057  1.00 44.71           C  
ATOM   1288  CB  GLN A 158      43.747  23.170  -6.624  1.00 44.71           C  
ATOM   1289  O   GLN A 158      44.806  23.709  -9.605  1.00 44.71           O  
ATOM   1290  CG  GLN A 158      44.071  23.650  -5.216  1.00 44.71           C  
ATOM   1291  CD  GLN A 158      44.132  22.516  -4.209  1.00 44.71           C  
ATOM   1292  NE2 GLN A 158      44.185  22.864  -2.928  1.00 44.71           N  
ATOM   1293  OE1 GLN A 158      44.130  21.338  -4.580  1.00 44.71           O  
ATOM   1294  N   SER A 159      42.603  23.536  -9.828  1.00 43.60           N  
ATOM   1295  CA  SER A 159      42.549  23.006 -11.187  1.00 43.60           C  
ATOM   1296  C   SER A 159      42.479  24.130 -12.216  1.00 43.60           C  
ATOM   1297  CB  SER A 159      41.347  22.076 -11.353  1.00 43.60           C  
ATOM   1298  O   SER A 159      42.838  23.937 -13.379  1.00 43.60           O  
ATOM   1299  OG  SER A 159      40.133  22.798 -11.239  1.00 43.60           O  
ATOM   1300  N   GLN A 160      42.488  25.378 -11.765  1.00 42.44           N  
ATOM   1301  CA  GLN A 160      42.356  26.475 -12.717  1.00 42.44           C  
ATOM   1302  C   GLN A 160      43.410  27.550 -12.467  1.00 42.44           C  
ATOM   1303  CB  GLN A 160      40.956  27.086 -12.643  1.00 42.44           C  
ATOM   1304  O   GLN A 160      43.474  28.545 -13.192  1.00 42.44           O  
ATOM   1305  CG  GLN A 160      39.845  26.128 -13.052  1.00 42.44           C  
ATOM   1306  CD  GLN A 160      39.509  26.215 -14.529  1.00 42.44           C  
ATOM   1307  NE2 GLN A 160      38.877  25.172 -15.056  1.00 42.44           N  
ATOM   1308  OE1 GLN A 160      39.815  27.212 -15.191  1.00 42.44           O  
ATOM   1309  N   ASN A 161      44.488  27.228 -11.531  1.00 44.71           N  
ATOM   1310  CA  ASN A 161      45.726  27.993 -11.420  1.00 44.71           C  
ATOM   1311  C   ASN A 161      46.933  27.080 -11.225  1.00 44.71           C  
ATOM   1312  CB  ASN A 161      45.633  29.002 -10.274  1.00 44.71           C  
ATOM   1313  O   ASN A 161      47.190  26.613 -10.114  1.00 44.71           O  
ATOM   1314  CG  ASN A 161      46.001  30.409 -10.704  1.00 44.71           C  
ATOM   1315  ND2 ASN A 161      45.672  31.389  -9.870  1.00 44.71           N  
ATOM   1316  OD1 ASN A 161      46.574  30.613 -11.777  1.00 44.71           O  
ATOM   1317  N   PRO A 162      47.568  26.545 -12.311  1.00 39.94           N  
ATOM   1318  CA  PRO A 162      48.762  25.722 -12.106  1.00 39.94           C  
ATOM   1319  C   PRO A 162      50.024  26.555 -11.896  1.00 39.94           C  
ATOM   1320  CB  PRO A 162      48.855  24.908 -13.399  1.00 39.94           C  
ATOM   1321  O   PRO A 162      51.076  26.012 -11.549  1.00 39.94           O  
ATOM   1322  CG  PRO A 162      47.877  25.552 -14.328  1.00 39.94           C  
ATOM   1323  CD  PRO A 162      47.178  26.659 -13.591  1.00 39.94           C  
ATOM   1324  N   GLU A 163      49.978  27.856 -11.550  1.00 42.17           N  
ATOM   1325  CA  GLU A 163      51.246  28.572 -11.456  1.00 42.17           C  
ATOM   1326  C   GLU A 163      51.499  29.062 -10.033  1.00 42.17           C  
ATOM   1327  CB  GLU A 163      51.271  29.752 -12.431  1.00 42.17           C  
ATOM   1328  O   GLU A 163      52.522  29.695  -9.762  1.00 42.17           O  
ATOM   1329  CG  GLU A 163      51.874  29.416 -13.788  1.00 42.17           C  
ATOM   1330  CD  GLU A 163      51.871  30.591 -14.753  1.00 42.17           C  
ATOM   1331  OE1 GLU A 163      52.506  30.495 -15.828  1.00 42.17           O  
ATOM   1332  OE2 GLU A 163      51.229  31.616 -14.432  1.00 42.17           O  
ATOM   1333  N   SER A 164      51.222  28.373  -9.019  1.00 40.83           N  
ATOM   1334  CA  SER A 164      51.974  28.702  -7.813  1.00 40.83           C  
ATOM   1335  C   SER A 164      52.689  27.476  -7.255  1.00 40.83           C  
ATOM   1336  CB  SER A 164      51.049  29.291  -6.748  1.00 40.83           C  
ATOM   1337  O   SER A 164      52.651  27.224  -6.049  1.00 40.83           O  
ATOM   1338  OG  SER A 164      49.777  29.590  -7.296  1.00 40.83           O  
ATOM   1339  N   GLN A 165      53.148  26.631  -8.171  1.00 42.62           N  
ATOM   1340  CA  GLN A 165      54.090  25.751  -7.488  1.00 42.62           C  
ATOM   1341  C   GLN A 165      55.458  25.780  -8.163  1.00 42.62           C  
ATOM   1342  CB  GLN A 165      53.556  24.318  -7.448  1.00 42.62           C  
ATOM   1343  O   GLN A 165      55.562  25.587  -9.377  1.00 42.62           O  
ATOM   1344  CG  GLN A 165      52.443  24.105  -6.431  1.00 42.62           C  
ATOM   1345  CD  GLN A 165      51.982  22.662  -6.358  1.00 42.62           C  
ATOM   1346  NE2 GLN A 165      51.063  22.378  -5.442  1.00 42.62           N  
ATOM   1347  OE1 GLN A 165      52.448  21.808  -7.120  1.00 42.62           O  
ATOM   1348  N   GLN A 166      56.389  26.593  -7.609  1.00 35.03           N  
ATOM   1349  CA  GLN A 166      57.668  25.954  -7.322  1.00 35.03           C  
ATOM   1350  C   GLN A 166      58.427  26.706  -6.233  1.00 35.03           C  
ATOM   1351  CB  GLN A 166      58.520  25.864  -8.589  1.00 35.03           C  
ATOM   1352  O   GLN A 166      58.451  27.939  -6.224  1.00 35.03           O  
ATOM   1353  CG  GLN A 166      58.197  24.661  -9.464  1.00 35.03           C  
ATOM   1354  CD  GLN A 166      59.281  24.369 -10.485  1.00 35.03           C  
ATOM   1355  NE2 GLN A 166      59.172  23.227 -11.155  1.00 35.03           N  
ATOM   1356  OE1 GLN A 166      60.208  25.164 -10.670  1.00 35.03           O  
ATOM   1357  N   PRO A 167      59.436  25.962  -5.511  1.00 42.58           N  
ATOM   1358  CA  PRO A 167      59.935  25.057  -4.473  1.00 42.58           C  
ATOM   1359  C   PRO A 167      60.876  25.749  -3.489  1.00 42.58           C  
ATOM   1360  CB  PRO A 167      60.673  23.979  -5.270  1.00 42.58           C  
ATOM   1361  O   PRO A 167      61.514  26.745  -3.837  1.00 42.58           O  
ATOM   1362  CG  PRO A 167      61.203  24.690  -6.473  1.00 42.58           C  
ATOM   1363  CD  PRO A 167      60.739  26.117  -6.427  1.00 42.58           C  
ATOM   1364  N   LEU A 168      60.642  25.710  -2.203  1.00 25.91           N  
ATOM   1365  CA  LEU A 168      61.768  25.773  -1.278  1.00 25.91           C  
ATOM   1366  C   LEU A 168      61.936  24.452  -0.535  1.00 25.91           C  
ATOM   1367  CB  LEU A 168      61.575  26.914  -0.275  1.00 25.91           C  
ATOM   1368  O   LEU A 168      60.993  23.963   0.092  1.00 25.91           O  
ATOM   1369  CG  LEU A 168      62.007  28.306  -0.741  1.00 25.91           C  
ATOM   1370  CD1 LEU A 168      61.058  29.366  -0.193  1.00 25.91           C  
ATOM   1371  CD2 LEU A 168      63.442  28.592  -0.312  1.00 25.91           C  
ATOM   1372  N   GLN A 169      62.752  23.532  -1.111  1.00 36.78           N  
ATOM   1373  CA  GLN A 169      63.860  22.758  -0.561  1.00 36.78           C  
ATOM   1374  C   GLN A 169      64.499  23.478   0.623  1.00 36.78           C  
ATOM   1375  CB  GLN A 169      64.911  22.485  -1.639  1.00 36.78           C  
ATOM   1376  O   GLN A 169      64.839  24.659   0.529  1.00 36.78           O  
ATOM   1377  CG  GLN A 169      64.608  21.265  -2.498  1.00 36.78           C  
ATOM   1378  CD  GLN A 169      65.722  20.945  -3.477  1.00 36.78           C  
ATOM   1379  NE2 GLN A 169      65.570  19.848  -4.211  1.00 36.78           N  
ATOM   1380  OE1 GLN A 169      66.711  21.679  -3.574  1.00 36.78           O  
ATOM   1381  N   GLN A 170      64.485  22.820   1.801  1.00 31.61           N  
ATOM   1382  CA  GLN A 170      65.677  22.533   2.593  1.00 31.61           C  
ATOM   1383  C   GLN A 170      65.316  21.820   3.892  1.00 31.61           C  
ATOM   1384  CB  GLN A 170      66.444  23.821   2.896  1.00 31.61           C  
ATOM   1385  O   GLN A 170      64.446  22.277   4.636  1.00 31.61           O  
ATOM   1386  CG  GLN A 170      67.461  24.198   1.828  1.00 31.61           C  
ATOM   1387  CD  GLN A 170      68.116  25.541   2.089  1.00 31.61           C  
ATOM   1388  NE2 GLN A 170      68.997  25.957   1.185  1.00 31.61           N  
ATOM   1389  OE1 GLN A 170      67.832  26.201   3.094  1.00 31.61           O  
ATOM   1390  N   ASN A 171      65.778  20.548   4.019  1.00 29.07           N  
ATOM   1391  CA  ASN A 171      66.860  19.906   4.759  1.00 29.07           C  
ATOM   1392  C   ASN A 171      66.417  19.502   6.162  1.00 29.07           C  
ATOM   1393  CB  ASN A 171      68.080  20.827   4.832  1.00 29.07           C  
ATOM   1394  O   ASN A 171      65.863  20.317   6.902  1.00 29.07           O  
ATOM   1395  CG  ASN A 171      69.141  20.472   3.809  1.00 29.07           C  
ATOM   1396  ND2 ASN A 171      70.148  21.328   3.677  1.00 29.07           N  
ATOM   1397  OD1 ASN A 171      69.057  19.438   3.142  1.00 29.07           O  
ATOM   1398  N   GLN A 172      66.468  18.202   6.390  1.00 30.35           N  
ATOM   1399  CA  GLN A 172      67.335  17.569   7.378  1.00 30.35           C  
ATOM   1400  C   GLN A 172      67.064  16.070   7.467  1.00 30.35           C  
ATOM   1401  CB  GLN A 172      67.148  18.218   8.751  1.00 30.35           C  
ATOM   1402  O   GLN A 172      65.921  15.650   7.659  1.00 30.35           O  
ATOM   1403  CG  GLN A 172      67.773  19.602   8.867  1.00 30.35           C  
ATOM   1404  CD  GLN A 172      67.664  20.179  10.266  1.00 30.35           C  
ATOM   1405  NE2 GLN A 172      68.333  21.304  10.496  1.00 30.35           N  
ATOM   1406  OE1 GLN A 172      66.985  19.619  11.132  1.00 30.35           O  
ATOM   1407  N   ASN A 173      68.043  15.260   6.930  1.00 29.36           N  
ATOM   1408  CA  ASN A 173      69.220  14.497   7.332  1.00 29.36           C  
ATOM   1409  C   ASN A 173      68.880  13.030   7.577  1.00 29.36           C  
ATOM   1410  CB  ASN A 173      69.857  15.110   8.581  1.00 29.36           C  
ATOM   1411  O   ASN A 173      67.955  12.720   8.329  1.00 29.36           O  
ATOM   1412  CG  ASN A 173      70.763  16.282   8.259  1.00 29.36           C  
ATOM   1413  ND2 ASN A 173      71.023  17.122   9.254  1.00 29.36           N  
ATOM   1414  OD1 ASN A 173      71.226  16.432   7.125  1.00 29.36           O  
ATOM   1415  N   LEU A 174      69.585  12.112   6.821  1.00 26.19           N  
ATOM   1416  CA  LEU A 174      70.686  11.160   6.720  1.00 26.19           C  
ATOM   1417  C   LEU A 174      70.751  10.271   7.957  1.00 26.19           C  
ATOM   1418  CB  LEU A 174      72.016  11.895   6.535  1.00 26.19           C  
ATOM   1419  O   LEU A 174      70.724  10.767   9.085  1.00 26.19           O  
ATOM   1420  CG  LEU A 174      72.660  11.793   5.151  1.00 26.19           C  
ATOM   1421  CD1 LEU A 174      72.352  13.041   4.330  1.00 26.19           C  
ATOM   1422  CD2 LEU A 174      74.166  11.587   5.276  1.00 26.19           C  
ATOM   1423  N   THR A 175      70.682   8.971   7.707  1.00 27.44           N  
ATOM   1424  CA  THR A 175      71.720   7.984   7.985  1.00 27.44           C  
ATOM   1425  C   THR A 175      71.376   6.642   7.345  1.00 27.44           C  
ATOM   1426  CB  THR A 175      71.920   7.796   9.501  1.00 27.44           C  
ATOM   1427  O   THR A 175      70.261   6.142   7.501  1.00 27.44           O  
ATOM   1428  CG2 THR A 175      73.224   8.436   9.967  1.00 27.44           C  
ATOM   1429  OG1 THR A 175      70.826   8.403  10.200  1.00 27.44           O  
ATOM   1430  N   THR A 176      72.165   6.194   6.305  1.00 28.39           N  
ATOM   1431  CA  THR A 176      73.264   5.367   5.820  1.00 28.39           C  
ATOM   1432  C   THR A 176      73.147   3.943   6.355  1.00 28.39           C  
ATOM   1433  CB  THR A 176      74.628   5.958   6.221  1.00 28.39           C  
ATOM   1434  O   THR A 176      72.922   3.739   7.550  1.00 28.39           O  
ATOM   1435  CG2 THR A 176      75.731   5.488   5.278  1.00 28.39           C  
ATOM   1436  OG1 THR A 176      74.554   7.389   6.176  1.00 28.39           O  
ATOM   1437  N   ILE A 177      73.189   2.883   5.477  1.00 28.04           N  
ATOM   1438  CA  ILE A 177      74.091   1.956   4.803  1.00 28.04           C  
ATOM   1439  C   ILE A 177      73.946   0.562   5.409  1.00 28.04           C  
ATOM   1440  CB  ILE A 177      75.559   2.430   4.892  1.00 28.04           C  
ATOM   1441  O   ILE A 177      73.994   0.402   6.631  1.00 28.04           O  
ATOM   1442  CG1 ILE A 177      75.706   3.829   4.282  1.00 28.04           C  
ATOM   1443  CG2 ILE A 177      76.492   1.430   4.202  1.00 28.04           C  
ATOM   1444  CD1 ILE A 177      77.114   4.400   4.377  1.00 28.04           C  
ATOM   1445  N   GLN A 178      73.670  -0.488   4.520  1.00 29.30           N  
ATOM   1446  CA  GLN A 178      74.565  -1.559   4.094  1.00 29.30           C  
ATOM   1447  C   GLN A 178      73.785  -2.714   3.472  1.00 29.30           C  
ATOM   1448  CB  GLN A 178      75.399  -2.064   5.273  1.00 29.30           C  
ATOM   1449  O   GLN A 178      72.825  -3.212   4.065  1.00 29.30           O  
ATOM   1450  CG  GLN A 178      76.759  -1.391   5.398  1.00 29.30           C  
ATOM   1451  CD  GLN A 178      77.560  -1.901   6.581  1.00 29.30           C  
ATOM   1452  NE2 GLN A 178      78.752  -1.347   6.773  1.00 29.30           N  
ATOM   1453  OE1 GLN A 178      77.111  -2.787   7.316  1.00 29.30           O  
ATOM   1454  N   GLN A 179      74.087  -3.059   2.155  1.00 29.12           N  
ATOM   1455  CA  GLN A 179      74.875  -3.832   1.201  1.00 29.12           C  
ATOM   1456  C   GLN A 179      74.564  -5.322   1.312  1.00 29.12           C  
ATOM   1457  CB  GLN A 179      76.370  -3.590   1.417  1.00 29.12           C  
ATOM   1458  O   GLN A 179      74.483  -5.865   2.416  1.00 29.12           O  
ATOM   1459  CG  GLN A 179      76.858  -2.250   0.885  1.00 29.12           C  
ATOM   1460  CD  GLN A 179      78.369  -2.118   0.926  1.00 29.12           C  
ATOM   1461  NE2 GLN A 179      78.902  -1.165   0.169  1.00 29.12           N  
ATOM   1462  OE1 GLN A 179      79.052  -2.866   1.632  1.00 29.12           O  
ATOM   1463  N   ASP A 180      74.194  -5.955   0.148  1.00 27.33           N  
ATOM   1464  CA  ASP A 180      74.828  -6.832  -0.831  1.00 27.33           C  
ATOM   1465  C   ASP A 180      74.239  -8.239  -0.771  1.00 27.33           C  
ATOM   1466  CB  ASP A 180      76.341  -6.885  -0.605  1.00 27.33           C  
ATOM   1467  O   ASP A 180      74.144  -8.832   0.306  1.00 27.33           O  
ATOM   1468  CG  ASP A 180      77.084  -5.758  -1.300  1.00 27.33           C  
ATOM   1469  OD1 ASP A 180      76.539  -5.167  -2.258  1.00 27.33           O  
ATOM   1470  OD2 ASP A 180      78.226  -5.459  -0.888  1.00 27.33           O  
ATOM   1471  N   SER A 181      73.572  -8.783  -1.799  1.00 23.55           N  
ATOM   1472  CA  SER A 181      73.343  -9.955  -2.637  1.00 23.55           C  
ATOM   1473  C   SER A 181      74.458 -10.982  -2.470  1.00 23.55           C  
ATOM   1474  CB  SER A 181      73.228  -9.549  -4.107  1.00 23.55           C  
ATOM   1475  O   SER A 181      75.604 -10.621  -2.196  1.00 23.55           O  
ATOM   1476  OG  SER A 181      71.889  -9.223  -4.436  1.00 23.55           O  
ATOM   1477  N   PRO A 182      74.366 -12.299  -3.087  1.00 43.23           N  
ATOM   1478  CA  PRO A 182      73.715 -13.428  -3.758  1.00 43.23           C  
ATOM   1479  C   PRO A 182      74.512 -14.725  -3.637  1.00 43.23           C  
ATOM   1480  CB  PRO A 182      73.634 -12.971  -5.217  1.00 43.23           C  
ATOM   1481  O   PRO A 182      75.622 -14.724  -3.100  1.00 43.23           O  
ATOM   1482  CG  PRO A 182      74.866 -12.152  -5.430  1.00 43.23           C  
ATOM   1483  CD  PRO A 182      75.582 -12.017  -4.117  1.00 43.23           C  
ATOM   1484  N   GLN A 183      73.873 -15.921  -3.738  1.00 26.28           N  
ATOM   1485  CA  GLN A 183      74.169 -17.023  -4.647  1.00 26.28           C  
ATOM   1486  C   GLN A 183      74.136 -18.363  -3.917  1.00 26.28           C  
ATOM   1487  CB  GLN A 183      75.533 -16.821  -5.311  1.00 26.28           C  
ATOM   1488  O   GLN A 183      74.726 -18.506  -2.845  1.00 26.28           O  
ATOM   1489  CG  GLN A 183      75.480 -15.985  -6.583  1.00 26.28           C  
ATOM   1490  CD  GLN A 183      76.758 -16.070  -7.395  1.00 26.28           C  
ATOM   1491  NE2 GLN A 183      76.640 -15.901  -8.707  1.00 26.28           N  
ATOM   1492  OE1 GLN A 183      77.844 -16.286  -6.847  1.00 26.28           O  
ATOM   1493  N   GLU A 184      73.431 -19.405  -4.471  1.00 25.14           N  
ATOM   1494  CA  GLU A 184      73.595 -20.599  -5.294  1.00 25.14           C  
ATOM   1495  C   GLU A 184      73.774 -21.845  -4.431  1.00 25.14           C  
ATOM   1496  CB  GLU A 184      74.786 -20.439  -6.242  1.00 25.14           C  
ATOM   1497  O   GLU A 184      74.509 -21.820  -3.441  1.00 25.14           O  
ATOM   1498  CG  GLU A 184      74.464 -19.661  -7.509  1.00 25.14           C  
ATOM   1499  CD  GLU A 184      75.538 -19.784  -8.578  1.00 25.14           C  
ATOM   1500  OE1 GLU A 184      75.327 -19.293  -9.711  1.00 25.14           O  
ATOM   1501  OE2 GLU A 184      76.600 -20.376  -8.282  1.00 25.14           O  
ATOM   1502  N   THR A 185      73.032 -22.954  -4.747  1.00 26.78           N  
ATOM   1503  CA  THR A 185      73.468 -24.220  -5.326  1.00 26.78           C  
ATOM   1504  C   THR A 185      72.422 -25.308  -5.097  1.00 26.78           C  
ATOM   1505  CB  THR A 185      74.818 -24.669  -4.737  1.00 26.78           C  
ATOM   1506  O   THR A 185      71.877 -25.430  -3.998  1.00 26.78           O  
ATOM   1507  CG2 THR A 185      75.945 -23.740  -5.176  1.00 26.78           C  
ATOM   1508  OG1 THR A 185      74.735 -24.659  -3.306  1.00 26.78           O  
ATOM   1509  N   ASN A 186      71.876 -25.855  -6.121  1.00 26.01           N  
ATOM   1510  CA  ASN A 186      71.662 -27.000  -6.998  1.00 26.01           C  
ATOM   1511  C   ASN A 186      72.134 -28.299  -6.351  1.00 26.01           C  
ATOM   1512  CB  ASN A 186      72.368 -26.789  -8.339  1.00 26.01           C  
ATOM   1513  O   ASN A 186      73.203 -28.340  -5.740  1.00 26.01           O  
ATOM   1514  CG  ASN A 186      71.509 -26.039  -9.339  1.00 26.01           C  
ATOM   1515  ND2 ASN A 186      72.150 -25.413 -10.319  1.00 26.01           N  
ATOM   1516  OD1 ASN A 186      70.281 -26.021  -9.231  1.00 26.01           O  
ATOM   1517  N   ALA A 187      71.313 -29.395  -6.373  1.00 25.74           N  
ATOM   1518  CA  ALA A 187      71.548 -30.660  -7.066  1.00 25.74           C  
ATOM   1519  C   ALA A 187      70.594 -31.742  -6.569  1.00 25.74           C  
ATOM   1520  CB  ALA A 187      72.996 -31.106  -6.882  1.00 25.74           C  
ATOM   1521  O   ALA A 187      70.462 -31.956  -5.361  1.00 25.74           O  
ATOM   1522  N   ASN A 188      69.768 -32.291  -7.475  1.00 26.91           N  
ATOM   1523  CA  ASN A 188      69.586 -33.314  -8.499  1.00 26.91           C  
ATOM   1524  C   ASN A 188      69.098 -34.629  -7.897  1.00 26.91           C  
ATOM   1525  CB  ASN A 188      70.886 -33.535  -9.274  1.00 26.91           C  
ATOM   1526  O   ASN A 188      69.648 -35.102  -6.901  1.00 26.91           O  
ATOM   1527  CG  ASN A 188      70.873 -32.873 -10.638  1.00 26.91           C  
ATOM   1528  ND2 ASN A 188      72.040 -32.785 -11.266  1.00 26.91           N  
ATOM   1529  OD1 ASN A 188      69.823 -32.443 -11.123  1.00 26.91           O  
ATOM   1530  N   LYS A 189      68.005 -35.253  -8.449  1.00 29.09           N  
ATOM   1531  CA  LYS A 189      68.040 -36.500  -9.208  1.00 29.09           C  
ATOM   1532  C   LYS A 189      66.635 -37.061  -9.408  1.00 29.09           C  
ATOM   1533  CB  LYS A 189      68.921 -37.533  -8.505  1.00 29.09           C  
ATOM   1534  O   LYS A 189      65.877 -37.209  -8.447  1.00 29.09           O  
ATOM   1535  CG  LYS A 189      70.358 -37.565  -9.007  1.00 29.09           C  
ATOM   1536  CD  LYS A 189      71.159 -38.673  -8.337  1.00 29.09           C  
ATOM   1537  CE  LYS A 189      72.611 -38.670  -8.795  1.00 29.09           C  
ATOM   1538  NZ  LYS A 189      73.403 -39.750  -8.134  1.00 29.09           N  
ATOM   1539  N   ASP A 190      66.053 -36.997 -10.567  1.00 26.08           N  
ATOM   1540  CA  ASP A 190      65.131 -37.922 -11.219  1.00 26.08           C  
ATOM   1541  C   ASP A 190      65.855 -39.183 -11.685  1.00 26.08           C  
ATOM   1542  CB  ASP A 190      64.438 -37.244 -12.403  1.00 26.08           C  
ATOM   1543  O   ASP A 190      67.051 -39.144 -11.982  1.00 26.08           O  
ATOM   1544  CG  ASP A 190      63.370 -36.252 -11.978  1.00 26.08           C  
ATOM   1545  OD1 ASP A 190      62.740 -36.452 -10.917  1.00 26.08           O  
ATOM   1546  OD2 ASP A 190      63.155 -35.263 -12.711  1.00 26.08           O  
ATOM   1547  N   PRO A 191      64.967 -40.278 -11.994  1.00 36.06           N  
ATOM   1548  CA  PRO A 191      64.367 -40.526 -13.307  1.00 36.06           C  
ATOM   1549  C   PRO A 191      63.221 -41.534 -13.252  1.00 36.06           C  
ATOM   1550  CB  PRO A 191      65.536 -41.072 -14.131  1.00 36.06           C  
ATOM   1551  O   PRO A 191      62.991 -42.155 -12.211  1.00 36.06           O  
ATOM   1552  CG  PRO A 191      66.357 -41.854 -13.157  1.00 36.06           C  
ATOM   1553  CD  PRO A 191      65.783 -41.658 -11.784  1.00 36.06           C  
ATOM   1554  N   ILE A 192      62.178 -41.409 -14.059  1.00 26.33           N  
ATOM   1555  CA  ILE A 192      61.582 -42.019 -15.243  1.00 26.33           C  
ATOM   1556  C   ILE A 192      60.237 -42.644 -14.880  1.00 26.33           C  
ATOM   1557  CB  ILE A 192      62.517 -43.082 -15.862  1.00 26.33           C  
ATOM   1558  O   ILE A 192      60.135 -43.387 -13.901  1.00 26.33           O  
ATOM   1559  CG1 ILE A 192      63.799 -42.425 -16.388  1.00 26.33           C  
ATOM   1560  CG2 ILE A 192      61.799 -43.850 -16.976  1.00 26.33           C  
ATOM   1561  CD1 ILE A 192      64.861 -43.416 -16.843  1.00 26.33           C  
ATOM   1562  N   SER A 193      59.055 -42.384 -15.642  1.00 24.88           N  
ATOM   1563  CA  SER A 193      58.285 -42.947 -16.746  1.00 24.88           C  
ATOM   1564  C   SER A 193      56.815 -43.106 -16.370  1.00 24.88           C  
ATOM   1565  CB  SER A 193      58.861 -44.299 -17.168  1.00 24.88           C  
ATOM   1566  O   SER A 193      56.496 -43.520 -15.253  1.00 24.88           O  
ATOM   1567  OG  SER A 193      57.867 -45.098 -17.785  1.00 24.88           O  
ATOM   1568  N   ASP A 194      55.892 -42.547 -17.158  1.00 27.87           N  
ATOM   1569  CA  ASP A 194      54.905 -43.083 -18.091  1.00 27.87           C  
ATOM   1570  C   ASP A 194      53.508 -42.551 -17.778  1.00 27.87           C  
ATOM   1571  CB  ASP A 194      54.906 -44.612 -18.055  1.00 27.87           C  
ATOM   1572  O   ASP A 194      53.078 -42.564 -16.623  1.00 27.87           O  
ATOM   1573  CG  ASP A 194      55.995 -45.225 -18.917  1.00 27.87           C  
ATOM   1574  OD1 ASP A 194      56.513 -44.540 -19.825  1.00 27.87           O  
ATOM   1575  OD2 ASP A 194      56.338 -46.406 -18.687  1.00 27.87           O  
ATOM   1576  N   GLN A 195      52.914 -41.764 -18.657  1.00 27.44           N  
ATOM   1577  CA  GLN A 195      51.859 -41.568 -19.646  1.00 27.44           C  
ATOM   1578  C   GLN A 195      50.548 -42.198 -19.185  1.00 27.44           C  
ATOM   1579  CB  GLN A 195      52.275 -42.150 -20.998  1.00 27.44           C  
ATOM   1580  O   GLN A 195      50.541 -43.309 -18.652  1.00 27.44           O  
ATOM   1581  CG  GLN A 195      53.442 -41.420 -21.649  1.00 27.44           C  
ATOM   1582  CD  GLN A 195      53.273 -41.263 -23.149  1.00 27.44           C  
ATOM   1583  NE2 GLN A 195      54.137 -40.460 -23.762  1.00 27.44           N  
ATOM   1584  OE1 GLN A 195      52.375 -41.858 -23.751  1.00 27.44           O  
ATOM   1585  N   VAL A 196      49.472 -41.437 -19.179  1.00 27.22           N  
ATOM   1586  CA  VAL A 196      48.311 -41.369 -20.061  1.00 27.22           C  
ATOM   1587  C   VAL A 196      47.073 -41.877 -19.327  1.00 27.22           C  
ATOM   1588  CB  VAL A 196      48.535 -42.182 -21.356  1.00 27.22           C  
ATOM   1589  O   VAL A 196      47.117 -42.921 -18.672  1.00 27.22           O  
ATOM   1590  CG1 VAL A 196      47.302 -42.114 -22.256  1.00 27.22           C  
ATOM   1591  CG2 VAL A 196      49.770 -41.675 -22.098  1.00 27.22           C  
ATOM   1592  N   GLU A 197      46.013 -41.060 -19.240  1.00 24.27           N  
ATOM   1593  CA  GLU A 197      44.680 -40.870 -19.803  1.00 24.27           C  
ATOM   1594  C   GLU A 197      43.678 -41.842 -19.187  1.00 24.27           C  
ATOM   1595  CB  GLU A 197      44.709 -41.039 -21.324  1.00 24.27           C  
ATOM   1596  O   GLU A 197      43.939 -43.045 -19.109  1.00 24.27           O  
ATOM   1597  CG  GLU A 197      45.068 -39.766 -22.077  1.00 24.27           C  
ATOM   1598  CD  GLU A 197      44.969 -39.914 -23.587  1.00 24.27           C  
ATOM   1599  OE1 GLU A 197      45.215 -38.924 -24.312  1.00 24.27           O  
ATOM   1600  OE2 GLU A 197      44.641 -41.030 -24.049  1.00 24.27           O  
ATOM   1601  N   ASN A 198      42.714 -41.300 -18.650  1.00 27.54           N  
ATOM   1602  CA  ASN A 198      41.267 -41.179 -18.788  1.00 27.54           C  
ATOM   1603  C   ASN A 198      40.538 -41.760 -17.579  1.00 27.54           C  
ATOM   1604  CB  ASN A 198      40.791 -41.860 -20.072  1.00 27.54           C  
ATOM   1605  O   ASN A 198      40.921 -42.812 -17.064  1.00 27.54           O  
ATOM   1606  CG  ASN A 198      40.158 -40.889 -21.049  1.00 27.54           C  
ATOM   1607  ND2 ASN A 198      39.771 -41.389 -22.217  1.00 27.54           N  
ATOM   1608  OD1 ASN A 198      40.019 -39.698 -20.757  1.00 27.54           O  
ATOM   1609  N   PRO A 199      39.258 -41.374 -17.381  1.00 46.34           N  
ATOM   1610  CA  PRO A 199      37.964 -40.921 -16.866  1.00 46.34           C  
ATOM   1611  C   PRO A 199      36.915 -42.031 -16.850  1.00 46.34           C  
ATOM   1612  CB  PRO A 199      37.567 -39.808 -17.839  1.00 46.34           C  
ATOM   1613  O   PRO A 199      37.231 -43.189 -17.134  1.00 46.34           O  
ATOM   1614  CG  PRO A 199      38.101 -40.250 -19.163  1.00 46.34           C  
ATOM   1615  CD  PRO A 199      38.915 -41.495 -18.958  1.00 46.34           C  
ATOM   1616  N   ASN A 200      36.020 -42.010 -15.965  1.00 26.45           N  
ATOM   1617  CA  ASN A 200      34.601 -42.336 -16.052  1.00 26.45           C  
ATOM   1618  C   ASN A 200      34.124 -43.098 -14.819  1.00 26.45           C  
ATOM   1619  CB  ASN A 200      34.311 -43.142 -17.319  1.00 26.45           C  
ATOM   1620  O   ASN A 200      34.769 -44.055 -14.387  1.00 26.45           O  
ATOM   1621  CG  ASN A 200      33.975 -42.261 -18.507  1.00 26.45           C  
ATOM   1622  ND2 ASN A 200      34.020 -42.837 -19.703  1.00 26.45           N  
ATOM   1623  OD1 ASN A 200      33.680 -41.074 -18.351  1.00 26.45           O  
ATOM   1624  N   ASN A 201      33.068 -42.563 -14.278  1.00 25.69           N  
ATOM   1625  CA  ASN A 201      31.672 -42.982 -14.353  1.00 25.69           C  
ATOM   1626  C   ASN A 201      31.230 -43.688 -13.074  1.00 25.69           C  
ATOM   1627  CB  ASN A 201      31.448 -43.890 -15.564  1.00 25.69           C  
ATOM   1628  O   ASN A 201      31.953 -44.534 -12.544  1.00 25.69           O  
ATOM   1629  CG  ASN A 201      30.788 -43.166 -16.722  1.00 25.69           C  
ATOM   1630  ND2 ASN A 201      30.552 -43.885 -17.813  1.00 25.69           N  
ATOM   1631  OD1 ASN A 201      30.494 -41.971 -16.636  1.00 25.69           O  
ATOM   1632  N   SER A 202      30.079 -43.221 -12.614  1.00 28.44           N  
ATOM   1633  CA  SER A 202      28.676 -43.608 -12.714  1.00 28.44           C  
ATOM   1634  C   SER A 202      28.239 -44.422 -11.500  1.00 28.44           C  
ATOM   1635  CB  SER A 202      28.430 -44.412 -13.991  1.00 28.44           C  
ATOM   1636  O   SER A 202      28.998 -45.254 -10.998  1.00 28.44           O  
ATOM   1637  OG  SER A 202      29.332 -45.501 -14.081  1.00 28.44           O  
ATOM   1638  N   GLU A 203      27.080 -44.020 -11.096  1.00 29.43           N  
ATOM   1639  CA  GLU A 203      25.780 -44.674 -11.207  1.00 29.43           C  
ATOM   1640  C   GLU A 203      24.905 -44.376  -9.993  1.00 29.43           C  
ATOM   1641  CB  GLU A 203      25.951 -46.186 -11.373  1.00 29.43           C  
ATOM   1642  O   GLU A 203      25.337 -44.553  -8.852  1.00 29.43           O  
ATOM   1643  CG  GLU A 203      25.986 -46.646 -12.824  1.00 29.43           C  
ATOM   1644  CD  GLU A 203      26.117 -48.153 -12.972  1.00 29.43           C  
ATOM   1645  OE1 GLU A 203      26.087 -48.655 -14.119  1.00 29.43           O  
ATOM   1646  OE2 GLU A 203      26.251 -48.838 -11.934  1.00 29.43           O  
ATOM   1647  N   GLU A 204      23.699 -43.797 -10.230  1.00 28.89           N  
ATOM   1648  CA  GLU A 204      22.261 -43.961 -10.416  1.00 28.89           C  
ATOM   1649  C   GLU A 204      21.757 -45.232  -9.738  1.00 28.89           C  
ATOM   1650  CB  GLU A 204      21.911 -43.986 -11.907  1.00 28.89           C  
ATOM   1651  O   GLU A 204      22.399 -46.281  -9.818  1.00 28.89           O  
ATOM   1652  CG  GLU A 204      21.532 -42.625 -12.473  1.00 28.89           C  
ATOM   1653  CD  GLU A 204      21.006 -42.693 -13.898  1.00 28.89           C  
ATOM   1654  OE1 GLU A 204      20.603 -41.643 -14.447  1.00 28.89           O  
ATOM   1655  OE2 GLU A 204      20.996 -43.807 -14.469  1.00 28.89           O  
ATOM   1656  N   LEU A 205      20.514 -45.121  -9.229  1.00 26.78           N  
ATOM   1657  CA  LEU A 205      19.296 -45.886  -9.475  1.00 26.78           C  
ATOM   1658  C   LEU A 205      18.127 -45.318  -8.677  1.00 26.78           C  
ATOM   1659  CB  LEU A 205      19.506 -47.359  -9.116  1.00 26.78           C  
ATOM   1660  O   LEU A 205      18.243 -45.098  -7.469  1.00 26.78           O  
ATOM   1661  CG  LEU A 205      19.934 -48.281 -10.259  1.00 26.78           C  
ATOM   1662  CD1 LEU A 205      20.870 -49.368  -9.741  1.00 26.78           C  
ATOM   1663  CD2 LEU A 205      18.714 -48.896 -10.936  1.00 26.78           C  
ATOM   1664  N   ASN A 206      16.909 -45.040  -9.316  1.00 24.58           N  
ATOM   1665  CA  ASN A 206      15.520 -45.219  -9.727  1.00 24.58           C  
ATOM   1666  C   ASN A 206      14.833 -46.315  -8.916  1.00 24.58           C  
ATOM   1667  CB  ASN A 206      15.439 -45.535 -11.222  1.00 24.58           C  
ATOM   1668  O   ASN A 206      15.435 -47.350  -8.628  1.00 24.58           O  
ATOM   1669  CG  ASN A 206      15.502 -44.290 -12.085  1.00 24.58           C  
ATOM   1670  ND2 ASN A 206      15.836 -44.468 -13.358  1.00 24.58           N  
ATOM   1671  OD1 ASN A 206      15.254 -43.178 -11.612  1.00 24.58           O  
ATOM   1672  N   ILE A 207      13.438 -46.155  -8.779  1.00 29.16           N  
ATOM   1673  CA  ILE A 207      12.275 -46.897  -9.252  1.00 29.16           C  
ATOM   1674  C   ILE A 207      10.999 -46.253  -8.715  1.00 29.16           C  
ATOM   1675  CB  ILE A 207      12.343 -48.382  -8.831  1.00 29.16           C  
ATOM   1676  O   ILE A 207      10.882 -45.998  -7.514  1.00 29.16           O  
ATOM   1677  CG1 ILE A 207      13.564 -49.061  -9.463  1.00 29.16           C  
ATOM   1678  CG2 ILE A 207      11.051 -49.112  -9.214  1.00 29.16           C  
ATOM   1679  CD1 ILE A 207      13.766 -50.505  -9.024  1.00 29.16           C  
ATOM   1680  N   GLU A 208       9.807 -46.000  -9.613  1.00 26.31           N  
ATOM   1681  CA  GLU A 208       8.644 -46.242 -10.461  1.00 26.31           C  
ATOM   1682  C   GLU A 208       7.359 -46.284  -9.638  1.00 26.31           C  
ATOM   1683  CB  GLU A 208       8.810 -47.548 -11.243  1.00 26.31           C  
ATOM   1684  O   GLU A 208       7.304 -46.942  -8.597  1.00 26.31           O  
ATOM   1685  CG  GLU A 208       9.240 -47.348 -12.689  1.00 26.31           C  
ATOM   1686  CD  GLU A 208       9.377 -48.651 -13.460  1.00 26.31           C  
ATOM   1687  OE1 GLU A 208       9.718 -48.612 -14.664  1.00 26.31           O  
ATOM   1688  OE2 GLU A 208       9.141 -49.721 -12.855  1.00 26.31           O  
ATOM   1689  N   LEU A 209       6.098 -45.797 -10.170  1.00 25.44           N  
ATOM   1690  CA  LEU A 209       4.830 -45.595 -10.864  1.00 25.44           C  
ATOM   1691  C   LEU A 209       3.721 -46.421 -10.222  1.00 25.44           C  
ATOM   1692  CB  LEU A 209       4.965 -45.964 -12.344  1.00 25.44           C  
ATOM   1693  O   LEU A 209       3.928 -47.587  -9.880  1.00 25.44           O  
ATOM   1694  CG  LEU A 209       5.317 -44.821 -13.298  1.00 25.44           C  
ATOM   1695  CD1 LEU A 209       6.546 -45.182 -14.126  1.00 25.44           C  
ATOM   1696  CD2 LEU A 209       4.134 -44.495 -14.203  1.00 25.44           C  
ATOM   1697  N   SER A 210       2.362 -45.880 -10.379  1.00 24.84           N  
ATOM   1698  CA  SER A 210       1.186 -46.296 -11.137  1.00 24.84           C  
ATOM   1699  C   SER A 210       0.005 -45.366 -10.881  1.00 24.84           C  
ATOM   1700  CB  SER A 210       0.801 -47.733 -10.784  1.00 24.84           C  
ATOM   1701  O   SER A 210      -0.217 -44.935  -9.747  1.00 24.84           O  
ATOM   1702  OG  SER A 210       1.921 -48.448 -10.294  1.00 24.84           O  
ATOM   1703  N   GLN A 211      -0.908 -44.945 -11.954  1.00 29.52           N  
ATOM   1704  CA  GLN A 211      -2.100 -44.669 -12.748  1.00 29.52           C  
ATOM   1705  C   GLN A 211      -3.325 -45.365 -12.161  1.00 29.52           C  
ATOM   1706  CB  GLN A 211      -1.893 -45.107 -14.198  1.00 29.52           C  
ATOM   1707  O   GLN A 211      -3.261 -46.539 -11.791  1.00 29.52           O  
ATOM   1708  CG  GLN A 211      -1.062 -44.132 -15.022  1.00 29.52           C  
ATOM   1709  CD  GLN A 211      -0.897 -44.574 -16.464  1.00 29.52           C  
ATOM   1710  NE2 GLN A 211      -0.297 -43.716 -17.282  1.00 29.52           N  
ATOM   1711  OE1 GLN A 211      -1.305 -45.677 -16.840  1.00 29.52           O  
ATOM   1712  N   LYS A 212      -4.588 -44.720 -12.219  1.00 24.34           N  
ATOM   1713  CA  LYS A 212      -5.877 -45.084 -12.801  1.00 24.34           C  
ATOM   1714  C   LYS A 212      -6.925 -44.008 -12.532  1.00 24.34           C  
ATOM   1715  CB  LYS A 212      -6.353 -46.429 -12.250  1.00 24.34           C  
ATOM   1716  O   LYS A 212      -7.037 -43.509 -11.410  1.00 24.34           O  
ATOM   1717  CG  LYS A 212      -6.059 -47.611 -13.162  1.00 24.34           C  
ATOM   1718  CD  LYS A 212      -6.647 -48.903 -12.611  1.00 24.34           C  
ATOM   1719  CE  LYS A 212      -6.259 -50.104 -13.463  1.00 24.34           C  
ATOM   1720  NZ  LYS A 212      -6.831 -51.374 -12.924  1.00 24.34           N  
ATOM   1721  N   ASN A 213      -7.738 -43.385 -13.550  1.00 28.46           N  
ATOM   1722  CA  ASN A 213      -9.138 -42.982 -13.638  1.00 28.46           C  
ATOM   1723  C   ASN A 213     -10.014 -44.110 -14.176  1.00 28.46           C  
ATOM   1724  CB  ASN A 213      -9.283 -41.734 -14.511  1.00 28.46           C  
ATOM   1725  O   ASN A 213      -9.566 -44.911 -14.997  1.00 28.46           O  
ATOM   1726  CG  ASN A 213      -8.957 -40.456 -13.763  1.00 28.46           C  
ATOM   1727  ND2 ASN A 213      -8.566 -39.422 -14.498  1.00 28.46           N  
ATOM   1728  OD1 ASN A 213      -9.055 -40.400 -12.534  1.00 28.46           O  
ATOM   1729  N   PRO A 214     -11.593 -43.949 -14.272  1.00 49.69           N  
ATOM   1730  CA  PRO A 214     -12.796 -43.114 -14.302  1.00 49.69           C  
ATOM   1731  C   PRO A 214     -14.076 -43.914 -14.071  1.00 49.69           C  
ATOM   1732  CB  PRO A 214     -12.774 -42.514 -15.710  1.00 49.69           C  
ATOM   1733  O   PRO A 214     -14.019 -45.125 -13.841  1.00 49.69           O  
ATOM   1734  CG  PRO A 214     -12.186 -43.584 -16.572  1.00 49.69           C  
ATOM   1735  CD  PRO A 214     -11.736 -44.713 -15.690  1.00 49.69           C  
ATOM   1736  N   ASP A 215     -15.323 -43.257 -13.598  1.00 25.24           N  
ATOM   1737  CA  ASP A 215     -16.714 -43.229 -14.040  1.00 25.24           C  
ATOM   1738  C   ASP A 215     -17.642 -42.801 -12.905  1.00 25.24           C  
ATOM   1739  CB  ASP A 215     -17.135 -44.599 -14.575  1.00 25.24           C  
ATOM   1740  O   ASP A 215     -17.547 -43.318 -11.790  1.00 25.24           O  
ATOM   1741  CG  ASP A 215     -16.583 -44.889 -15.960  1.00 25.24           C  
ATOM   1742  OD1 ASP A 215     -16.298 -43.935 -16.715  1.00 25.24           O  
ATOM   1743  OD2 ASP A 215     -16.435 -46.083 -16.300  1.00 25.24           O  
ATOM   1744  N   ASN A 216     -18.674 -41.796 -13.187  1.00 24.61           N  
ATOM   1745  CA  ASN A 216     -20.024 -41.375 -13.544  1.00 24.61           C  
ATOM   1746  C   ASN A 216     -21.044 -41.815 -12.497  1.00 24.61           C  
ATOM   1747  CB  ASN A 216     -20.410 -41.918 -14.922  1.00 24.61           C  
ATOM   1748  O   ASN A 216     -21.027 -42.964 -12.052  1.00 24.61           O  
ATOM   1749  CG  ASN A 216     -20.668 -40.818 -15.932  1.00 24.61           C  
ATOM   1750  ND2 ASN A 216     -20.911 -41.203 -17.179  1.00 24.61           N  
ATOM   1751  OD1 ASN A 216     -20.650 -39.632 -15.594  1.00 24.61           O  
ATOM   1752  N   ILE A 217     -22.135 -40.978 -12.121  1.00 26.46           N  
ATOM   1753  CA  ILE A 217     -23.562 -40.763 -12.336  1.00 26.46           C  
ATOM   1754  C   ILE A 217     -24.251 -40.502 -10.999  1.00 26.46           C  
ATOM   1755  CB  ILE A 217     -24.215 -41.968 -13.049  1.00 26.46           C  
ATOM   1756  O   ILE A 217     -24.044 -41.238 -10.032  1.00 26.46           O  
ATOM   1757  CG1 ILE A 217     -23.594 -42.168 -14.436  1.00 26.46           C  
ATOM   1758  CG2 ILE A 217     -25.731 -41.781 -13.149  1.00 26.46           C  
ATOM   1759  CD1 ILE A 217     -24.090 -43.411 -15.163  1.00 26.46           C  
ATOM   1760  N   ASP A 218     -25.154 -39.364 -10.930  1.00 24.00           N  
ATOM   1761  CA  ASP A 218     -26.570 -39.014 -10.974  1.00 24.00           C  
ATOM   1762  C   ASP A 218     -26.986 -38.253  -9.717  1.00 24.00           C  
ATOM   1763  CB  ASP A 218     -27.429 -40.270 -11.137  1.00 24.00           C  
ATOM   1764  O   ASP A 218     -26.647 -38.653  -8.602  1.00 24.00           O  
ATOM   1765  CG  ASP A 218     -27.675 -40.635 -12.590  1.00 24.00           C  
ATOM   1766  OD1 ASP A 218     -27.512 -39.766 -13.473  1.00 24.00           O  
ATOM   1767  OD2 ASP A 218     -28.039 -41.802 -12.854  1.00 24.00           O  
ATOM   1768  N   SER A 219     -27.699 -37.057  -9.952  1.00 24.64           N  
ATOM   1769  CA  SER A 219     -29.036 -36.474 -10.000  1.00 24.64           C  
ATOM   1770  C   SER A 219     -29.665 -36.420  -8.612  1.00 24.64           C  
ATOM   1771  CB  SER A 219     -29.935 -37.270 -10.946  1.00 24.64           C  
ATOM   1772  O   SER A 219     -29.567 -37.378  -7.843  1.00 24.64           O  
ATOM   1773  OG  SER A 219     -29.323 -37.418 -12.216  1.00 24.64           O  
ATOM   1774  N   ASN A 220     -30.164 -35.249  -8.230  1.00 23.20           N  
ATOM   1775  CA  ASN A 220     -31.542 -34.831  -7.995  1.00 23.20           C  
ATOM   1776  C   ASN A 220     -31.681 -34.074  -6.677  1.00 23.20           C  
ATOM   1777  CB  ASN A 220     -32.480 -36.040  -8.014  1.00 23.20           C  
ATOM   1778  O   ASN A 220     -31.207 -34.535  -5.638  1.00 23.20           O  
ATOM   1779  CG  ASN A 220     -33.101 -36.275  -9.376  1.00 23.20           C  
ATOM   1780  ND2 ASN A 220     -33.762 -37.416  -9.538  1.00 23.20           N  
ATOM   1781  OD1 ASN A 220     -32.987 -35.440 -10.277  1.00 23.20           O  
ATOM   1782  N   ASN A 221     -32.238 -32.801  -6.773  1.00 23.17           N  
ATOM   1783  CA  ASN A 221     -33.557 -32.203  -6.597  1.00 23.17           C  
ATOM   1784  C   ASN A 221     -33.793 -31.783  -5.149  1.00 23.17           C  
ATOM   1785  CB  ASN A 221     -34.651 -33.170  -7.053  1.00 23.17           C  
ATOM   1786  O   ASN A 221     -33.518 -32.549  -4.223  1.00 23.17           O  
ATOM   1787  CG  ASN A 221     -35.073 -32.938  -8.491  1.00 23.17           C  
ATOM   1788  ND2 ASN A 221     -35.883 -33.844  -9.025  1.00 23.17           N  
ATOM   1789  OD1 ASN A 221     -34.672 -31.953  -9.117  1.00 23.17           O  
ATOM   1790  N   ASN A 222     -34.107 -30.481  -4.931  1.00 25.05           N  
ATOM   1791  CA  ASN A 222     -35.356 -29.902  -4.446  1.00 25.05           C  
ATOM   1792  C   ASN A 222     -35.122 -28.558  -3.762  1.00 25.05           C  
ATOM   1793  CB  ASN A 222     -36.060 -30.868  -3.492  1.00 25.05           C  
ATOM   1794  O   ASN A 222     -34.251 -28.440  -2.898  1.00 25.05           O  
ATOM   1795  CG  ASN A 222     -37.001 -31.816  -4.209  1.00 25.05           C  
ATOM   1796  ND2 ASN A 222     -37.356 -32.912  -3.549  1.00 25.05           N  
ATOM   1797  OD1 ASN A 222     -37.404 -31.566  -5.348  1.00 25.05           O  
ATOM   1798  N   LYS A 223     -35.737 -27.436  -4.347  1.00 22.95           N  
ATOM   1799  CA  LYS A 223     -36.930 -26.605  -4.218  1.00 22.95           C  
ATOM   1800  C   LYS A 223     -37.275 -26.364  -2.751  1.00 22.95           C  
ATOM   1801  CB  LYS A 223     -38.115 -27.251  -4.936  1.00 22.95           C  
ATOM   1802  O   LYS A 223     -37.297 -27.302  -1.951  1.00 22.95           O  
ATOM   1803  CG  LYS A 223     -38.499 -26.564  -6.238  1.00 22.95           C  
ATOM   1804  CD  LYS A 223     -39.681 -27.255  -6.907  1.00 22.95           C  
ATOM   1805  CE  LYS A 223     -40.031 -26.602  -8.238  1.00 22.95           C  
ATOM   1806  NZ  LYS A 223     -41.151 -27.311  -8.925  1.00 22.95           N  
ATOM   1807  N   SER A 224     -37.360 -25.097  -2.392  1.00 22.62           N  
ATOM   1808  CA  SER A 224     -38.555 -24.370  -1.976  1.00 22.62           C  
ATOM   1809  C   SER A 224     -38.294 -23.555  -0.713  1.00 22.62           C  
ATOM   1810  CB  SER A 224     -39.716 -25.337  -1.738  1.00 22.62           C  
ATOM   1811  O   SER A 224     -37.715 -24.061   0.250  1.00 22.62           O  
ATOM   1812  OG  SER A 224     -40.700 -25.199  -2.748  1.00 22.62           O  
ATOM   1813  N   GLN A 225     -38.525 -22.219  -0.870  1.00 24.24           N  
ATOM   1814  CA  GLN A 225     -39.644 -21.340  -0.542  1.00 24.24           C  
ATOM   1815  C   GLN A 225     -39.593 -20.908   0.920  1.00 24.24           C  
ATOM   1816  CB  GLN A 225     -40.975 -22.032  -0.840  1.00 24.24           C  
ATOM   1817  O   GLN A 225     -39.351 -21.728   1.808  1.00 24.24           O  
ATOM   1818  CG  GLN A 225     -41.415 -21.922  -2.293  1.00 24.24           C  
ATOM   1819  CD  GLN A 225     -42.846 -22.377  -2.510  1.00 24.24           C  
ATOM   1820  NE2 GLN A 225     -43.474 -21.873  -3.567  1.00 24.24           N  
ATOM   1821  OE1 GLN A 225     -43.381 -23.175  -1.735  1.00 24.24           O  
ATOM   1822  N   ASN A 226     -39.558 -19.608   1.087  1.00 24.04           N  
ATOM   1823  CA  ASN A 226     -40.531 -18.605   1.506  1.00 24.04           C  
ATOM   1824  C   ASN A 226     -40.603 -18.494   3.026  1.00 24.04           C  
ATOM   1825  CB  ASN A 226     -41.912 -18.924   0.930  1.00 24.04           C  
ATOM   1826  O   ASN A 226     -40.676 -19.507   3.724  1.00 24.04           O  
ATOM   1827  CG  ASN A 226     -42.104 -18.371  -0.468  1.00 24.04           C  
ATOM   1828  ND2 ASN A 226     -43.095 -18.893  -1.181  1.00 24.04           N  
ATOM   1829  OD1 ASN A 226     -41.368 -17.482  -0.904  1.00 24.04           O  
ATOM   1830  N   ASP A 227     -40.398 -17.302   3.526  1.00 24.59           N  
ATOM   1831  CA  ASP A 227     -41.397 -16.558   4.287  1.00 24.59           C  
ATOM   1832  C   ASP A 227     -40.744 -15.460   5.123  1.00 24.59           C  
ATOM   1833  CB  ASP A 227     -42.196 -17.501   5.189  1.00 24.59           C  
ATOM   1834  O   ASP A 227     -39.808 -15.723   5.882  1.00 24.59           O  
ATOM   1835  CG  ASP A 227     -43.280 -18.258   4.442  1.00 24.59           C  
ATOM   1836  OD1 ASP A 227     -43.720 -17.794   3.368  1.00 24.59           O  
ATOM   1837  OD2 ASP A 227     -43.700 -19.328   4.933  1.00 24.59           O  
ATOM   1838  N   GLU A 228     -40.954 -14.182   4.707  1.00 24.18           N  
ATOM   1839  CA  GLU A 228     -41.772 -13.030   5.072  1.00 24.18           C  
ATOM   1840  C   GLU A 228     -41.988 -12.962   6.581  1.00 24.18           C  
ATOM   1841  CB  GLU A 228     -43.121 -13.078   4.350  1.00 24.18           C  
ATOM   1842  O   GLU A 228     -42.361 -13.957   7.206  1.00 24.18           O  
ATOM   1843  CG  GLU A 228     -43.120 -12.379   2.998  1.00 24.18           C  
ATOM   1844  CD  GLU A 228     -44.496 -12.316   2.354  1.00 24.18           C  
ATOM   1845  OE1 GLU A 228     -44.645 -11.650   1.304  1.00 24.18           O  
ATOM   1846  OE2 GLU A 228     -45.432 -12.938   2.904  1.00 24.18           O  
ATOM   1847  N   ASN A 229     -41.463 -11.905   7.169  1.00 25.01           N  
ATOM   1848  CA  ASN A 229     -42.244 -11.056   8.063  1.00 25.01           C  
ATOM   1849  C   ASN A 229     -41.581  -9.697   8.265  1.00 25.01           C  
ATOM   1850  CB  ASN A 229     -42.458 -11.749   9.410  1.00 25.01           C  
ATOM   1851  O   ASN A 229     -40.439  -9.620   8.721  1.00 25.01           O  
ATOM   1852  CG  ASN A 229     -43.744 -12.550   9.457  1.00 25.01           C  
ATOM   1853  ND2 ASN A 229     -43.865 -13.419  10.454  1.00 25.01           N  
ATOM   1854  OD1 ASN A 229     -44.621 -12.391   8.604  1.00 25.01           O  
ATOM   1855  N   GLN A 230     -42.152  -8.656   7.565  1.00 23.70           N  
ATOM   1856  CA  GLN A 230     -42.931  -7.425   7.652  1.00 23.70           C  
ATOM   1857  C   GLN A 230     -43.199  -7.046   9.106  1.00 23.70           C  
ATOM   1858  CB  GLN A 230     -44.252  -7.570   6.895  1.00 23.70           C  
ATOM   1859  O   GLN A 230     -43.599  -7.891   9.910  1.00 23.70           O  
ATOM   1860  CG  GLN A 230     -44.159  -7.205   5.420  1.00 23.70           C  
ATOM   1861  CD  GLN A 230     -45.506  -7.229   4.723  1.00 23.70           C  
ATOM   1862  NE2 GLN A 230     -45.489  -7.160   3.397  1.00 23.70           N  
ATOM   1863  OE1 GLN A 230     -46.554  -7.309   5.372  1.00 23.70           O  
ATOM   1864  N   ILE A 231     -42.708  -5.877   9.592  1.00 24.70           N  
ATOM   1865  CA  ILE A 231     -43.478  -4.671   9.879  1.00 24.70           C  
ATOM   1866  C   ILE A 231     -42.810  -3.888  11.007  1.00 24.70           C  
ATOM   1867  CB  ILE A 231     -44.939  -5.008  10.252  1.00 24.70           C  
ATOM   1868  O   ILE A 231     -42.485  -4.453  12.054  1.00 24.70           O  
ATOM   1869  CG1 ILE A 231     -45.612  -5.790   9.118  1.00 24.70           C  
ATOM   1870  CG2 ILE A 231     -45.721  -3.733  10.578  1.00 24.70           C  
ATOM   1871  CD1 ILE A 231     -47.006  -6.298   9.460  1.00 24.70           C  
ATOM   1872  N   ASN A 232     -42.426  -2.594  10.656  1.00 23.27           N  
ATOM   1873  CA  ASN A 232     -43.043  -1.297  10.916  1.00 23.27           C  
ATOM   1874  C   ASN A 232     -42.003  -0.182  10.968  1.00 23.27           C  
ATOM   1875  CB  ASN A 232     -43.846  -1.336  12.218  1.00 23.27           C  
ATOM   1876  O   ASN A 232     -41.019  -0.279  11.704  1.00 23.27           O  
ATOM   1877  CG  ASN A 232     -45.326  -1.562  11.985  1.00 23.27           C  
ATOM   1878  ND2 ASN A 232     -46.095  -1.618  13.066  1.00 23.27           N  
ATOM   1879  OD1 ASN A 232     -45.775  -1.687  10.843  1.00 23.27           O  
ATOM   1880  N   ASN A 233     -42.108   0.705   9.948  1.00 23.20           N  
ATOM   1881  CA  ASN A 233     -42.444   2.070   9.557  1.00 23.20           C  
ATOM   1882  C   ASN A 233     -42.630   2.972  10.773  1.00 23.20           C  
ATOM   1883  CB  ASN A 233     -43.703   2.084   8.687  1.00 23.20           C  
ATOM   1884  O   ASN A 233     -43.332   2.609  11.719  1.00 23.20           O  
ATOM   1885  CG  ASN A 233     -43.392   1.975   7.207  1.00 23.20           C  
ATOM   1886  ND2 ASN A 233     -44.428   1.810   6.394  1.00 23.20           N  
ATOM   1887  OD1 ASN A 233     -42.229   2.038   6.798  1.00 23.20           O  
ATOM   1888  N   THR A 234     -41.766   4.031  10.828  1.00 24.50           N  
ATOM   1889  CA  THR A 234     -42.212   5.419  10.802  1.00 24.50           C  
ATOM   1890  C   THR A 234     -41.036   6.369  11.011  1.00 24.50           C  
ATOM   1891  CB  THR A 234     -43.284   5.682  11.876  1.00 24.50           C  
ATOM   1892  O   THR A 234     -40.211   6.158  11.903  1.00 24.50           O  
ATOM   1893  CG2 THR A 234     -44.531   6.313  11.266  1.00 24.50           C  
ATOM   1894  OG1 THR A 234     -43.644   4.441  12.496  1.00 24.50           O  
ATOM   1895  N   PHE A 235     -40.701   7.234   9.981  1.00 23.19           N  
ATOM   1896  CA  PHE A 235     -40.931   8.615   9.574  1.00 23.19           C  
ATOM   1897  C   PHE A 235     -39.646   9.430   9.674  1.00 23.19           C  
ATOM   1898  CB  PHE A 235     -42.026   9.255  10.433  1.00 23.19           C  
ATOM   1899  O   PHE A 235     -38.947   9.374  10.687  1.00 23.19           O  
ATOM   1900  CG  PHE A 235     -43.181   9.799   9.637  1.00 23.19           C  
ATOM   1901  CD1 PHE A 235     -43.210  11.133   9.249  1.00 23.19           C  
ATOM   1902  CD2 PHE A 235     -44.240   8.975   9.276  1.00 23.19           C  
ATOM   1903  CE1 PHE A 235     -44.279  11.639   8.513  1.00 23.19           C  
ATOM   1904  CE2 PHE A 235     -45.311   9.474   8.540  1.00 23.19           C  
ATOM   1905  CZ  PHE A 235     -45.329  10.806   8.160  1.00 23.19           C  
ATOM   1906  N   VAL A 236     -39.098   9.936   8.451  1.00 26.79           N  
ATOM   1907  CA  VAL A 236     -38.969  11.348   8.107  1.00 26.79           C  
ATOM   1908  C   VAL A 236     -38.280  11.489   6.752  1.00 26.79           C  
ATOM   1909  CB  VAL A 236     -38.184  12.126   9.187  1.00 26.79           C  
ATOM   1910  O   VAL A 236     -37.236  10.879   6.512  1.00 26.79           O  
ATOM   1911  CG1 VAL A 236     -38.013  13.589   8.782  1.00 26.79           C  
ATOM   1912  CG2 VAL A 236     -38.889  12.021  10.538  1.00 26.79           C  
ATOM   1913  N   GLN A 237     -38.999  11.661   5.601  1.00 28.04           N  
ATOM   1914  CA  GLN A 237     -39.131  12.625   4.514  1.00 28.04           C  
ATOM   1915  C   GLN A 237     -38.015  13.665   4.561  1.00 28.04           C  
ATOM   1916  CB  GLN A 237     -40.495  13.315   4.571  1.00 28.04           C  
ATOM   1917  O   GLN A 237     -37.756  14.257   5.611  1.00 28.04           O  
ATOM   1918  CG  GLN A 237     -41.648  12.439   4.100  1.00 28.04           C  
ATOM   1919  CD  GLN A 237     -42.958  13.197   4.000  1.00 28.04           C  
ATOM   1920  NE2 GLN A 237     -43.897  12.660   3.228  1.00 28.04           N  
ATOM   1921  OE1 GLN A 237     -43.125  14.258   4.611  1.00 28.04           O  
ATOM   1922  N   ASP A 238     -36.932  13.529   3.749  1.00 28.67           N  
ATOM   1923  CA  ASP A 238     -36.388  14.688   3.047  1.00 28.67           C  
ATOM   1924  C   ASP A 238     -35.031  14.366   2.425  1.00 28.67           C  
ATOM   1925  CB  ASP A 238     -36.262  15.880   3.998  1.00 28.67           C  
ATOM   1926  O   ASP A 238     -34.076  14.050   3.136  1.00 28.67           O  
ATOM   1927  CG  ASP A 238     -37.528  16.716   4.072  1.00 28.67           C  
ATOM   1928  OD1 ASP A 238     -38.387  16.602   3.172  1.00 28.67           O  
ATOM   1929  OD2 ASP A 238     -37.665  17.498   5.038  1.00 28.67           O  
ATOM   1930  N   ASP A 239     -34.921  13.812   1.168  1.00 28.20           N  
ATOM   1931  CA  ASP A 239     -33.825  14.288   0.329  1.00 28.20           C  
ATOM   1932  C   ASP A 239     -33.905  13.688  -1.073  1.00 28.20           C  
ATOM   1933  CB  ASP A 239     -32.475  13.954   0.968  1.00 28.20           C  
ATOM   1934  O   ASP A 239     -32.962  13.038  -1.530  1.00 28.20           O  
ATOM   1935  CG  ASP A 239     -32.056  14.959   2.028  1.00 28.20           C  
ATOM   1936  OD1 ASP A 239     -32.542  16.110   2.002  1.00 28.20           O  
ATOM   1937  OD2 ASP A 239     -31.231  14.596   2.894  1.00 28.20           O  
ATOM   1938  N   SER A 240     -35.049  13.698  -1.718  1.00 31.01           N  
ATOM   1939  CA  SER A 240     -35.114  13.487  -3.160  1.00 31.01           C  
ATOM   1940  C   SER A 240     -35.472  14.776  -3.892  1.00 31.01           C  
ATOM   1941  CB  SER A 240     -36.134  12.399  -3.498  1.00 31.01           C  
ATOM   1942  O   SER A 240     -35.542  14.798  -5.123  1.00 31.01           O  
ATOM   1943  OG  SER A 240     -35.963  11.271  -2.657  1.00 31.01           O  
ATOM   1944  N   ASN A 241     -35.002  15.919  -3.450  1.00 32.93           N  
ATOM   1945  CA  ASN A 241     -35.145  17.192  -4.147  1.00 32.93           C  
ATOM   1946  C   ASN A 241     -33.798  17.888  -4.326  1.00 32.93           C  
ATOM   1947  CB  ASN A 241     -36.120  18.106  -3.403  1.00 32.93           C  
ATOM   1948  O   ASN A 241     -33.705  18.898  -5.025  1.00 32.93           O  
ATOM   1949  CG  ASN A 241     -37.553  17.936  -3.869  1.00 32.93           C  
ATOM   1950  ND2 ASN A 241     -38.493  18.489  -3.113  1.00 32.93           N  
ATOM   1951  OD1 ASN A 241     -37.812  17.311  -4.901  1.00 32.93           O  
ATOM   1952  N   ASN A 242     -32.629  17.139  -4.306  1.00 36.46           N  
ATOM   1953  CA  ASN A 242     -31.378  17.833  -4.593  1.00 36.46           C  
ATOM   1954  C   ASN A 242     -30.559  17.099  -5.651  1.00 36.46           C  
ATOM   1955  CB  ASN A 242     -30.556  18.009  -3.314  1.00 36.46           C  
ATOM   1956  O   ASN A 242     -29.481  17.555  -6.035  1.00 36.46           O  
ATOM   1957  CG  ASN A 242     -29.890  19.369  -3.231  1.00 36.46           C  
ATOM   1958  ND2 ASN A 242     -29.154  19.604  -2.151  1.00 36.46           N  
ATOM   1959  OD1 ASN A 242     -30.036  20.202  -4.129  1.00 36.46           O  
ATOM   1960  N   GLN A 243     -31.240  16.156  -6.298  1.00 34.83           N  
ATOM   1961  CA  GLN A 243     -30.504  15.490  -7.367  1.00 34.83           C  
ATOM   1962  C   GLN A 243     -31.177  15.709  -8.719  1.00 34.83           C  
ATOM   1963  CB  GLN A 243     -30.378  13.993  -7.080  1.00 34.83           C  
ATOM   1964  O   GLN A 243     -30.549  15.540  -9.766  1.00 34.83           O  
ATOM   1965  CG  GLN A 243     -29.046  13.596  -6.457  1.00 34.83           C  
ATOM   1966  CD  GLN A 243     -28.964  12.114  -6.142  1.00 34.83           C  
ATOM   1967  NE2 GLN A 243     -27.752  11.625  -5.902  1.00 34.83           N  
ATOM   1968  OE1 GLN A 243     -29.982  11.414  -6.114  1.00 34.83           O  
ATOM   1969  N   ASN A 244     -32.255  16.536  -8.682  1.00 35.32           N  
ATOM   1970  CA  ASN A 244     -32.930  16.890  -9.926  1.00 35.32           C  
ATOM   1971  C   ASN A 244     -32.716  18.358 -10.282  1.00 35.32           C  
ATOM   1972  CB  ASN A 244     -34.425  16.578  -9.834  1.00 35.32           C  
ATOM   1973  O   ASN A 244     -32.910  18.757 -11.432  1.00 35.32           O  
ATOM   1974  CG  ASN A 244     -34.740  15.128 -10.145  1.00 35.32           C  
ATOM   1975  ND2 ASN A 244     -35.932  14.685  -9.762  1.00 35.32           N  
ATOM   1976  OD1 ASN A 244     -33.919  14.412 -10.723  1.00 35.32           O  
ATOM   1977  N   ASN A 245     -31.914  19.147  -9.434  1.00 37.82           N  
ATOM   1978  CA  ASN A 245     -31.573  20.538  -9.710  1.00 37.82           C  
ATOM   1979  C   ASN A 245     -30.111  20.687 -10.122  1.00 37.82           C  
ATOM   1980  CB  ASN A 245     -31.874  21.416  -8.493  1.00 37.82           C  
ATOM   1981  O   ASN A 245     -29.752  21.637 -10.820  1.00 37.82           O  
ATOM   1982  CG  ASN A 245     -33.234  22.080  -8.574  1.00 37.82           C  
ATOM   1983  ND2 ASN A 245     -33.733  22.550  -7.437  1.00 37.82           N  
ATOM   1984  OD1 ASN A 245     -33.832  22.170  -9.650  1.00 37.82           O  
ATOM   1985  N   SER A 246     -29.360  19.598 -10.157  1.00 36.19           N  
ATOM   1986  CA  SER A 246     -27.950  19.648 -10.533  1.00 36.19           C  
ATOM   1987  C   SER A 246     -27.718  19.009 -11.897  1.00 36.19           C  
ATOM   1988  CB  SER A 246     -27.090  18.949  -9.480  1.00 36.19           C  
ATOM   1989  O   SER A 246     -26.806  19.402 -12.626  1.00 36.19           O  
ATOM   1990  OG  SER A 246     -27.179  19.616  -8.232  1.00 36.19           O  
ATOM   1991  N   ASN A 247     -28.807  18.243 -12.296  1.00 37.27           N  
ATOM   1992  CA  ASN A 247     -28.766  17.646 -13.626  1.00 37.27           C  
ATOM   1993  C   ASN A 247     -29.481  18.518 -14.654  1.00 37.27           C  
ATOM   1994  CB  ASN A 247     -29.375  16.243 -13.604  1.00 37.27           C  
ATOM   1995  O   ASN A 247     -29.181  18.451 -15.848  1.00 37.27           O  
ATOM   1996  CG  ASN A 247     -28.375  15.178 -13.198  1.00 37.27           C  
ATOM   1997  ND2 ASN A 247     -28.877  14.031 -12.757  1.00 37.27           N  
ATOM   1998  OD1 ASN A 247     -27.162  15.386 -13.279  1.00 37.27           O  
ATOM   1999  N   GLN A 248     -30.174  19.633 -14.262  1.00 39.04           N  
ATOM   2000  CA  GLN A 248     -30.817  20.646 -15.093  1.00 39.04           C  
ATOM   2001  C   GLN A 248     -29.917  21.866 -15.269  1.00 39.04           C  
ATOM   2002  CB  GLN A 248     -32.158  21.065 -14.488  1.00 39.04           C  
ATOM   2003  O   GLN A 248     -29.889  22.474 -16.341  1.00 39.04           O  
ATOM   2004  CG  GLN A 248     -33.337  20.906 -15.438  1.00 39.04           C  
ATOM   2005  CD  GLN A 248     -34.662  21.273 -14.796  1.00 39.04           C  
ATOM   2006  NE2 GLN A 248     -35.755  21.031 -15.511  1.00 39.04           N  
ATOM   2007  OE1 GLN A 248     -34.702  21.770 -13.666  1.00 39.04           O  
ATOM   2008  N   GLN A 249     -28.808  22.026 -14.476  1.00 38.26           N  
ATOM   2009  CA  GLN A 249     -27.832  23.110 -14.518  1.00 38.26           C  
ATOM   2010  C   GLN A 249     -26.587  22.699 -15.300  1.00 38.26           C  
ATOM   2011  CB  GLN A 249     -27.444  23.540 -13.102  1.00 38.26           C  
ATOM   2012  O   GLN A 249     -25.994  23.517 -16.007  1.00 38.26           O  
ATOM   2013  CG  GLN A 249     -28.290  24.681 -12.553  1.00 38.26           C  
ATOM   2014  CD  GLN A 249     -27.890  25.083 -11.146  1.00 38.26           C  
ATOM   2015  NE2 GLN A 249     -28.693  25.939 -10.523  1.00 38.26           N  
ATOM   2016  OE1 GLN A 249     -26.869  24.627 -10.622  1.00 38.26           O  
ATOM   2017  N   VAL A 250     -26.451  21.388 -15.512  1.00 38.95           N  
ATOM   2018  CA  VAL A 250     -25.350  20.803 -16.270  1.00 38.95           C  
ATOM   2019  C   VAL A 250     -25.773  20.598 -17.722  1.00 38.95           C  
ATOM   2020  CB  VAL A 250     -24.887  19.463 -15.655  1.00 38.95           C  
ATOM   2021  O   VAL A 250     -24.998  20.862 -18.644  1.00 38.95           O  
ATOM   2022  CG1 VAL A 250     -23.835  18.798 -16.541  1.00 38.95           C  
ATOM   2023  CG2 VAL A 250     -24.342  19.683 -14.245  1.00 38.95           C  
ATOM   2024  N   GLU A 251     -27.121  20.512 -18.005  1.00 38.26           N  
ATOM   2025  CA  GLU A 251     -27.708  20.364 -19.333  1.00 38.26           C  
ATOM   2026  C   GLU A 251     -28.008  21.723 -19.959  1.00 38.26           C  
ATOM   2027  CB  GLU A 251     -28.984  19.522 -19.266  1.00 38.26           C  
ATOM   2028  O   GLU A 251     -27.906  21.888 -21.176  1.00 38.26           O  
ATOM   2029  CG  GLU A 251     -28.766  18.048 -19.576  1.00 38.26           C  
ATOM   2030  CD  GLU A 251     -30.043  17.225 -19.508  1.00 38.26           C  
ATOM   2031  OE1 GLU A 251     -29.988  15.998 -19.753  1.00 38.26           O  
ATOM   2032  OE2 GLU A 251     -31.107  17.812 -19.208  1.00 38.26           O  
ATOM   2033  N   GLN A 252     -27.951  22.880 -19.182  1.00 40.13           N  
ATOM   2034  CA  GLN A 252     -28.096  24.272 -19.595  1.00 40.13           C  
ATOM   2035  C   GLN A 252     -26.735  24.916 -19.845  1.00 40.13           C  
ATOM   2036  CB  GLN A 252     -28.867  25.067 -18.540  1.00 40.13           C  
ATOM   2037  O   GLN A 252     -26.590  25.742 -20.749  1.00 40.13           O  
ATOM   2038  CG  GLN A 252     -30.378  25.028 -18.724  1.00 40.13           C  
ATOM   2039  CD  GLN A 252     -31.116  25.869 -17.699  1.00 40.13           C  
ATOM   2040  NE2 GLN A 252     -32.386  26.151 -17.967  1.00 40.13           N  
ATOM   2041  OE1 GLN A 252     -30.549  26.263 -16.675  1.00 40.13           O  
ATOM   2042  N   LYS A 253     -25.611  24.317 -19.395  1.00 38.32           N  
ATOM   2043  CA  LYS A 253     -24.239  24.787 -19.563  1.00 38.32           C  
ATOM   2044  C   LYS A 253     -23.539  24.045 -20.697  1.00 38.32           C  
ATOM   2045  CB  LYS A 253     -23.451  24.621 -18.263  1.00 38.32           C  
ATOM   2046  O   LYS A 253     -22.718  24.624 -21.412  1.00 38.32           O  
ATOM   2047  CG  LYS A 253     -23.698  25.724 -17.244  1.00 38.32           C  
ATOM   2048  CD  LYS A 253     -22.696  25.662 -16.098  1.00 38.32           C  
ATOM   2049  CE  LYS A 253     -22.943  26.765 -15.078  1.00 38.32           C  
ATOM   2050  NZ  LYS A 253     -21.899  26.775 -14.010  1.00 38.32           N  
ATOM   2051  N   ILE A 254     -24.126  22.867 -21.098  1.00 38.67           N  
ATOM   2052  CA  ILE A 254     -23.710  22.051 -22.233  1.00 38.67           C  
ATOM   2053  C   ILE A 254     -24.454  22.496 -23.490  1.00 38.67           C  
ATOM   2054  CB  ILE A 254     -23.954  20.548 -21.969  1.00 38.67           C  
ATOM   2055  O   ILE A 254     -23.878  22.537 -24.579  1.00 38.67           O  
ATOM   2056  CG1 ILE A 254     -23.023  20.042 -20.861  1.00 38.67           C  
ATOM   2057  CG2 ILE A 254     -23.767  19.737 -23.255  1.00 38.67           C  
ATOM   2058  CD1 ILE A 254     -23.282  18.601 -20.445  1.00 38.67           C  
ATOM   2059  N   SER A 255     -25.539  23.342 -23.397  1.00 38.10           N  
ATOM   2060  CA  SER A 255     -26.320  23.983 -24.449  1.00 38.10           C  
ATOM   2061  C   SER A 255     -25.828  25.401 -24.718  1.00 38.10           C  
ATOM   2062  CB  SER A 255     -27.803  24.011 -24.075  1.00 38.10           C  
ATOM   2063  O   SER A 255     -25.838  25.861 -25.862  1.00 38.10           O  
ATOM   2064  OG  SER A 255     -28.615  24.042 -25.236  1.00 38.10           O  
ATOM   2065  N   GLN A 256     -24.919  26.004 -23.879  1.00 38.63           N  
ATOM   2066  CA  GLN A 256     -24.321  27.329 -24.008  1.00 38.63           C  
ATOM   2067  C   GLN A 256     -22.887  27.237 -24.521  1.00 38.63           C  
ATOM   2068  CB  GLN A 256     -24.354  28.065 -22.668  1.00 38.63           C  
ATOM   2069  O   GLN A 256     -22.427  28.115 -25.254  1.00 38.63           O  
ATOM   2070  CG  GLN A 256     -25.691  28.725 -22.361  1.00 38.63           C  
ATOM   2071  CD  GLN A 256     -25.705  29.427 -21.016  1.00 38.63           C  
ATOM   2072  NE2 GLN A 256     -26.862  29.956 -20.635  1.00 38.63           N  
ATOM   2073  OE1 GLN A 256     -24.684  29.491 -20.324  1.00 38.63           O  
ATOM   2074  N   VAL A 257     -22.340  26.007 -24.521  1.00 37.78           N  
ATOM   2075  CA  VAL A 257     -20.998  25.716 -25.015  1.00 37.78           C  
ATOM   2076  C   VAL A 257     -21.083  25.122 -26.420  1.00 37.78           C  
ATOM   2077  CB  VAL A 257     -20.243  24.751 -24.073  1.00 37.78           C  
ATOM   2078  O   VAL A 257     -20.249  25.421 -27.278  1.00 37.78           O  
ATOM   2079  CG1 VAL A 257     -18.924  24.306 -24.702  1.00 37.78           C  
ATOM   2080  CG2 VAL A 257     -19.997  25.413 -22.719  1.00 37.78           C  
ATOM   2081  N   SER A 258     -22.302  24.718 -26.915  1.00 36.94           N  
ATOM   2082  CA  SER A 258     -22.590  24.262 -28.271  1.00 36.94           C  
ATOM   2083  C   SER A 258     -23.091  25.407 -29.144  1.00 36.94           C  
ATOM   2084  CB  SER A 258     -23.624  23.136 -28.249  1.00 36.94           C  
ATOM   2085  O   SER A 258     -22.942  25.373 -30.367  1.00 36.94           O  
ATOM   2086  OG  SER A 258     -23.293  22.167 -27.269  1.00 36.94           O  
ATOM   2087  N   GLU A 259     -23.302  26.637 -28.567  1.00 39.74           N  
ATOM   2088  CA  GLU A 259     -23.684  27.873 -29.243  1.00 39.74           C  
ATOM   2089  C   GLU A 259     -22.484  28.799 -29.421  1.00 39.74           C  
ATOM   2090  CB  GLU A 259     -24.791  28.591 -28.466  1.00 39.74           C  
ATOM   2091  O   GLU A 259     -22.410  29.546 -30.399  1.00 39.74           O  
ATOM   2092  CG  GLU A 259     -26.155  28.526 -29.138  1.00 39.74           C  
ATOM   2093  CD  GLU A 259     -27.261  29.166 -28.314  1.00 39.74           C  
ATOM   2094  OE1 GLU A 259     -28.428  29.175 -28.767  1.00 39.74           O  
ATOM   2095  OE2 GLU A 259     -26.957  29.664 -27.207  1.00 39.74           O  
ATOM   2096  N   VAL A 260     -21.237  28.521 -28.921  1.00 39.17           N  
ATOM   2097  CA  VAL A 260     -20.027  29.318 -29.096  1.00 39.17           C  
ATOM   2098  C   VAL A 260     -19.047  28.578 -30.003  1.00 39.17           C  
ATOM   2099  CB  VAL A 260     -19.360  29.642 -27.741  1.00 39.17           C  
ATOM   2100  O   VAL A 260     -18.352  29.196 -30.812  1.00 39.17           O  
ATOM   2101  CG1 VAL A 260     -18.015  30.335 -27.953  1.00 39.17           C  
ATOM   2102  CG2 VAL A 260     -20.282  30.510 -26.886  1.00 39.17           C  
ATOM   2103  N   ILE A 261     -19.343  27.309 -30.318  1.00 37.08           N  
ATOM   2104  CA  ILE A 261     -18.501  26.518 -31.209  1.00 37.08           C  
ATOM   2105  C   ILE A 261     -19.166  26.403 -32.579  1.00 37.08           C  
ATOM   2106  CB  ILE A 261     -18.224  25.114 -30.628  1.00 37.08           C  
ATOM   2107  O   ILE A 261     -18.483  26.314 -33.602  1.00 37.08           O  
ATOM   2108  CG1 ILE A 261     -17.361  25.219 -29.365  1.00 37.08           C  
ATOM   2109  CG2 ILE A 261     -17.555  24.218 -31.675  1.00 37.08           C  
ATOM   2110  CD1 ILE A 261     -17.140  23.892 -28.654  1.00 37.08           C  
ATOM   2111  N   ASN A 262     -20.320  27.040 -32.879  1.00 35.34           N  
ATOM   2112  CA  ASN A 262     -20.998  27.119 -34.169  1.00 35.34           C  
ATOM   2113  C   ASN A 262     -21.039  28.551 -34.694  1.00 35.34           C  
ATOM   2114  CB  ASN A 262     -22.415  26.550 -34.067  1.00 35.34           C  
ATOM   2115  O   ASN A 262     -21.615  28.813 -35.752  1.00 35.34           O  
ATOM   2116  CG  ASN A 262     -22.496  25.103 -34.510  1.00 35.34           C  
ATOM   2117  ND2 ASN A 262     -23.629  24.464 -34.244  1.00 35.34           N  
ATOM   2118  OD1 ASN A 262     -21.548  24.563 -35.086  1.00 35.34           O  
ATOM   2119  N   GLN A 263     -20.110  29.473 -34.345  1.00 36.80           N  
ATOM   2120  CA  GLN A 263     -19.959  30.785 -34.965  1.00 36.80           C  
ATOM   2121  C   GLN A 263     -18.556  30.964 -35.538  1.00 36.80           C  
ATOM   2122  CB  GLN A 263     -20.259  31.894 -33.956  1.00 36.80           C  
ATOM   2123  O   GLN A 263     -18.218  32.037 -36.043  1.00 36.80           O  
ATOM   2124  CG  GLN A 263     -21.746  32.130 -33.727  1.00 36.80           C  
ATOM   2125  CD  GLN A 263     -22.017  33.266 -32.758  1.00 36.80           C  
ATOM   2126  NE2 GLN A 263     -23.245  33.336 -32.255  1.00 36.80           N  
ATOM   2127  OE1 GLN A 263     -21.130  34.073 -32.463  1.00 36.80           O  
ATOM   2128  N   GLN A 264     -17.880  29.987 -36.079  1.00 39.25           N  
ATOM   2129  CA  GLN A 264     -16.790  30.163 -37.032  1.00 39.25           C  
ATOM   2130  C   GLN A 264     -16.818  29.080 -38.107  1.00 39.25           C  
ATOM   2131  CB  GLN A 264     -15.440  30.154 -36.313  1.00 39.25           C  
ATOM   2132  O   GLN A 264     -16.574  27.907 -37.820  1.00 39.25           O  
ATOM   2133  CG  GLN A 264     -15.072  31.488 -35.679  1.00 39.25           C  
ATOM   2134  CD  GLN A 264     -13.759  31.436 -34.921  1.00 39.25           C  
ATOM   2135  NE2 GLN A 264     -13.467  32.489 -34.165  1.00 39.25           N  
ATOM   2136  OE1 GLN A 264     -13.013  30.456 -35.013  1.00 39.25           O  
ATOM   2137  N   GLN A 265     -17.856  28.912 -38.850  1.00 36.69           N  
ATOM   2138  CA  GLN A 265     -17.769  28.330 -40.185  1.00 36.69           C  
ATOM   2139  C   GLN A 265     -19.016  28.647 -41.006  1.00 36.69           C  
ATOM   2140  CB  GLN A 265     -17.569  26.816 -40.099  1.00 36.69           C  
ATOM   2141  O   GLN A 265     -20.132  28.307 -40.607  1.00 36.69           O  
ATOM   2142  CG  GLN A 265     -16.121  26.399 -39.879  1.00 36.69           C  
ATOM   2143  CD  GLN A 265     -15.945  24.892 -39.830  1.00 36.69           C  
ATOM   2144  NE2 GLN A 265     -14.696  24.442 -39.790  1.00 36.69           N  
ATOM   2145  OE1 GLN A 265     -16.924  24.139 -39.828  1.00 36.69           O  
ATOM   2146  N   GLU A 266     -19.122  29.864 -41.690  1.00 28.17           N  
ATOM   2147  CA  GLU A 266     -19.992  30.011 -42.853  1.00 28.17           C  
ATOM   2148  C   GLU A 266     -19.355  30.909 -43.909  1.00 28.17           C  
ATOM   2149  CB  GLU A 266     -21.355  30.571 -42.438  1.00 28.17           C  
ATOM   2150  O   GLU A 266     -18.964  32.040 -43.615  1.00 28.17           O  
ATOM   2151  CG  GLU A 266     -22.326  29.515 -41.932  1.00 28.17           C  
ATOM   2152  CD  GLU A 266     -23.709  30.068 -41.627  1.00 28.17           C  
ATOM   2153  OE1 GLU A 266     -24.636  29.271 -41.358  1.00 28.17           O  
ATOM   2154  OE2 GLU A 266     -23.867  31.309 -41.658  1.00 28.17           O  
ATOM   2155  N   GLN A 267     -18.619  30.468 -44.961  1.00 28.59           N  
ATOM   2156  CA  GLN A 267     -18.624  30.877 -46.362  1.00 28.59           C  
ATOM   2157  C   GLN A 267     -19.926  30.476 -47.048  1.00 28.59           C  
ATOM   2158  CB  GLN A 267     -17.431  30.269 -47.102  1.00 28.59           C  
ATOM   2159  O   GLN A 267     -20.424  29.366 -46.847  1.00 28.59           O  
ATOM   2160  CG  GLN A 267     -16.090  30.875 -46.711  1.00 28.59           C  
ATOM   2161  CD  GLN A 267     -15.337  31.448 -47.897  1.00 28.59           C  
ATOM   2162  NE2 GLN A 267     -14.453  32.404 -47.632  1.00 28.59           N  
ATOM   2163  OE1 GLN A 267     -15.546  31.033 -49.041  1.00 28.59           O  
ATOM   2164  N   PRO A 268     -20.625  31.435 -47.830  1.00 29.93           N  
ATOM   2165  CA  PRO A 268     -21.925  31.275 -48.485  1.00 29.93           C  
ATOM   2166  C   PRO A 268     -21.826  30.542 -49.821  1.00 29.93           C  
ATOM   2167  CB  PRO A 268     -22.398  32.716 -48.687  1.00 29.93           C  
ATOM   2168  O   PRO A 268     -20.806  30.639 -50.509  1.00 29.93           O  
ATOM   2169  CG  PRO A 268     -21.151  33.538 -48.642  1.00 29.93           C  
ATOM   2170  CD  PRO A 268     -19.995  32.634 -48.320  1.00 29.93           C  
ATOM   2171  N   GLN A 269     -22.715  29.525 -50.003  1.00 24.91           N  
ATOM   2172  CA  GLN A 269     -23.314  28.898 -51.176  1.00 24.91           C  
ATOM   2173  C   GLN A 269     -24.281  29.850 -51.874  1.00 24.91           C  
ATOM   2174  CB  GLN A 269     -24.037  27.608 -50.786  1.00 24.91           C  
ATOM   2175  O   GLN A 269     -25.112  30.488 -51.224  1.00 24.91           O  
ATOM   2176  CG  GLN A 269     -23.112  26.519 -50.260  1.00 24.91           C  
ATOM   2177  CD  GLN A 269     -22.632  25.580 -51.351  1.00 24.91           C  
ATOM   2178  NE2 GLN A 269     -21.417  25.065 -51.198  1.00 24.91           N  
ATOM   2179  OE1 GLN A 269     -23.349  25.318 -52.322  1.00 24.91           O  
ATOM   2180  N   ILE A 270     -24.135  30.170 -53.153  1.00 27.33           N  
ATOM   2181  CA  ILE A 270     -25.303  30.383 -53.999  1.00 27.33           C  
ATOM   2182  C   ILE A 270     -25.336  29.334 -55.108  1.00 27.33           C  
ATOM   2183  CB  ILE A 270     -25.310  31.804 -54.606  1.00 27.33           C  
ATOM   2184  O   ILE A 270     -24.319  29.072 -55.754  1.00 27.33           O  
ATOM   2185  CG1 ILE A 270     -25.129  32.856 -53.505  1.00 27.33           C  
ATOM   2186  CG2 ILE A 270     -26.601  32.050 -55.392  1.00 27.33           C  
ATOM   2187  CD1 ILE A 270     -25.032  34.284 -54.024  1.00 27.33           C  
ATOM   2188  N   PRO A 271     -26.614  28.770 -55.540  1.00 29.48           N  
ATOM   2189  CA  PRO A 271     -27.315  27.618 -56.111  1.00 29.48           C  
ATOM   2190  C   PRO A 271     -27.382  27.664 -57.636  1.00 29.48           C  
ATOM   2191  CB  PRO A 271     -28.715  27.718 -55.500  1.00 29.48           C  
ATOM   2192  O   PRO A 271     -27.229  28.734 -58.232  1.00 29.48           O  
ATOM   2193  CG  PRO A 271     -28.917  29.178 -55.248  1.00 29.48           C  
ATOM   2194  CD  PRO A 271     -27.658  29.905 -55.621  1.00 29.48           C  
ATOM   2195  N   ASP A 272     -27.130  26.639 -58.337  1.00 26.04           N  
ATOM   2196  CA  ASP A 272     -27.229  25.888 -59.585  1.00 26.04           C  
ATOM   2197  C   ASP A 272     -28.417  26.364 -60.419  1.00 26.04           C  
ATOM   2198  CB  ASP A 272     -27.352  24.390 -59.301  1.00 26.04           C  
ATOM   2199  O   ASP A 272     -29.544  26.426 -59.925  1.00 26.04           O  
ATOM   2200  CG  ASP A 272     -26.007  23.689 -59.220  1.00 26.04           C  
ATOM   2201  OD1 ASP A 272     -25.003  24.236 -59.726  1.00 26.04           O  
ATOM   2202  OD2 ASP A 272     -25.951  22.580 -58.648  1.00 26.04           O  
ATOM   2203  N   SER A 273     -28.264  26.926 -61.567  1.00 26.80           N  
ATOM   2204  CA  SER A 273     -29.076  26.620 -62.740  1.00 26.80           C  
ATOM   2205  C   SER A 273     -28.222  26.553 -64.001  1.00 26.80           C  
ATOM   2206  CB  SER A 273     -30.179  27.664 -62.916  1.00 26.80           C  
ATOM   2207  O   SER A 273     -27.368  27.413 -64.225  1.00 26.80           O  
ATOM   2208  OG  SER A 273     -30.484  28.287 -61.680  1.00 26.80           O  
ATOM   2209  N   ASN A 274     -27.942  25.418 -64.633  1.00 26.65           N  
ATOM   2210  CA  ASN A 274     -27.462  24.883 -65.903  1.00 26.65           C  
ATOM   2211  C   ASN A 274     -27.899  25.753 -67.079  1.00 26.65           C  
ATOM   2212  CB  ASN A 274     -27.947  23.445 -66.097  1.00 26.65           C  
ATOM   2213  O   ASN A 274     -29.045  26.205 -67.130  1.00 26.65           O  
ATOM   2214  CG  ASN A 274     -26.813  22.480 -66.384  1.00 26.65           C  
ATOM   2215  ND2 ASN A 274     -27.147  21.206 -66.554  1.00 26.65           N  
ATOM   2216  OD1 ASN A 274     -25.647  22.877 -66.452  1.00 26.65           O  
ATOM   2217  N   PRO A 275     -27.194  25.543 -68.426  1.00 43.34           N  
ATOM   2218  CA  PRO A 275     -26.059  25.537 -69.352  1.00 43.34           C  
ATOM   2219  C   PRO A 275     -26.401  26.147 -70.709  1.00 43.34           C  
ATOM   2220  CB  PRO A 275     -25.724  24.050 -69.490  1.00 43.34           C  
ATOM   2221  O   PRO A 275     -27.576  26.368 -71.012  1.00 43.34           O  
ATOM   2222  CG  PRO A 275     -27.043  23.353 -69.412  1.00 43.34           C  
ATOM   2223  CD  PRO A 275     -28.102  24.370 -69.096  1.00 43.34           C  
ATOM   2224  N   LYS A 276     -25.571  27.073 -71.376  1.00 23.86           N  
ATOM   2225  CA  LYS A 276     -25.303  27.169 -72.808  1.00 23.86           C  
ATOM   2226  C   LYS A 276     -24.622  28.491 -73.153  1.00 23.86           C  
ATOM   2227  CB  LYS A 276     -26.598  27.022 -73.609  1.00 23.86           C  
ATOM   2228  O   LYS A 276     -25.051  29.553 -72.697  1.00 23.86           O  
ATOM   2229  CG  LYS A 276     -26.947  25.584 -73.963  1.00 23.86           C  
ATOM   2230  CD  LYS A 276     -28.174  25.512 -74.862  1.00 23.86           C  
ATOM   2231  CE  LYS A 276     -28.535  24.072 -75.203  1.00 23.86           C  
ATOM   2232  NZ  LYS A 276     -29.740  23.996 -76.081  1.00 23.86           N  
ATOM   2233  N   ASP A 277     -23.346  28.521 -73.534  1.00 25.64           N  
ATOM   2234  CA  ASP A 277     -22.802  29.101 -74.758  1.00 25.64           C  
ATOM   2235  C   ASP A 277     -21.696  30.106 -74.445  1.00 25.64           C  
ATOM   2236  CB  ASP A 277     -23.910  29.774 -75.571  1.00 25.64           C  
ATOM   2237  O   ASP A 277     -21.873  30.990 -73.604  1.00 25.64           O  
ATOM   2238  CG  ASP A 277     -24.726  28.789 -76.390  1.00 25.64           C  
ATOM   2239  OD1 ASP A 277     -24.208  27.704 -76.733  1.00 25.64           O  
ATOM   2240  OD2 ASP A 277     -25.896  29.102 -76.698  1.00 25.64           O  
ATOM   2241  N   ILE A 278     -20.461  29.739 -74.658  1.00 27.72           N  
ATOM   2242  CA  ILE A 278     -19.782  30.382 -75.777  1.00 27.72           C  
ATOM   2243  C   ILE A 278     -18.601  31.202 -75.262  1.00 27.72           C  
ATOM   2244  CB  ILE A 278     -20.747  31.280 -76.583  1.00 27.72           C  
ATOM   2245  O   ILE A 278     -18.763  32.047 -74.378  1.00 27.72           O  
ATOM   2246  CG1 ILE A 278     -21.851  30.434 -77.227  1.00 27.72           C  
ATOM   2247  CG2 ILE A 278     -19.982  32.081 -77.642  1.00 27.72           C  
ATOM   2248  CD1 ILE A 278     -22.915  31.250 -77.948  1.00 27.72           C  
ATOM   2249  N   GLN A 279     -17.365  30.665 -75.331  1.00 27.42           N  
ATOM   2250  CA  GLN A 279     -16.265  31.035 -76.216  1.00 27.42           C  
ATOM   2251  C   GLN A 279     -16.067  32.548 -76.245  1.00 27.42           C  
ATOM   2252  CB  GLN A 279     -16.513  30.510 -77.631  1.00 27.42           C  
ATOM   2253  O   GLN A 279     -17.030  33.302 -76.401  1.00 27.42           O  
ATOM   2254  CG  GLN A 279     -15.934  29.125 -77.883  1.00 27.42           C  
ATOM   2255  CD  GLN A 279     -16.180  28.634 -79.298  1.00 27.42           C  
ATOM   2256  NE2 GLN A 279     -15.649  27.459 -79.619  1.00 27.42           N  
ATOM   2257  OE1 GLN A 279     -16.843  29.305 -80.095  1.00 27.42           O  
ATOM   2258  N   ILE A 280     -14.944  33.023 -75.705  1.00 28.48           N  
ATOM   2259  CA  ILE A 280     -14.157  33.935 -76.528  1.00 28.48           C  
ATOM   2260  C   ILE A 280     -13.346  34.870 -75.634  1.00 28.48           C  
ATOM   2261  CB  ILE A 280     -15.057  34.753 -77.482  1.00 28.48           C  
ATOM   2262  O   ILE A 280     -13.898  35.520 -74.743  1.00 28.48           O  
ATOM   2263  CG1 ILE A 280     -15.806  33.820 -78.440  1.00 28.48           C  
ATOM   2264  CG2 ILE A 280     -14.227  35.782 -78.257  1.00 28.48           C  
ATOM   2265  CD1 ILE A 280     -16.798  34.534 -79.350  1.00 28.48           C  
ATOM   2266  N   ALA A 281     -11.991  34.693 -75.524  1.00 23.16           N  
ATOM   2267  CA  ALA A 281     -10.972  35.470 -76.225  1.00 23.16           C  
ATOM   2268  C   ALA A 281     -10.623  36.740 -75.454  1.00 23.16           C  
ATOM   2269  CB  ALA A 281     -11.446  35.821 -77.634  1.00 23.16           C  
ATOM   2270  O   ALA A 281     -11.513  37.476 -75.023  1.00 23.16           O  
ATOM   2271  N   ASN A 282      -9.394  36.728 -74.991  1.00 26.13           N  
ATOM   2272  CA  ASN A 282      -8.314  37.531 -75.553  1.00 26.13           C  
ATOM   2273  C   ASN A 282      -8.645  39.020 -75.517  1.00 26.13           C  
ATOM   2274  CB  ASN A 282      -8.006  37.090 -76.986  1.00 26.13           C  
ATOM   2275  O   ASN A 282      -9.729  39.430 -75.938  1.00 26.13           O  
ATOM   2276  CG  ASN A 282      -7.031  35.931 -77.043  1.00 26.13           C  
ATOM   2277  ND2 ASN A 282      -7.007  35.232 -78.172  1.00 26.13           N  
ATOM   2278  OD1 ASN A 282      -6.307  35.664 -76.080  1.00 26.13           O  
ATOM   2279  N   GLN A 283      -7.982  39.741 -74.648  1.00 30.40           N  
ATOM   2280  CA  GLN A 283      -7.237  40.911 -75.101  1.00 30.40           C  
ATOM   2281  C   GLN A 283      -7.757  42.184 -74.439  1.00 30.40           C  
ATOM   2282  CB  GLN A 283      -7.316  41.042 -76.623  1.00 30.40           C  
ATOM   2283  O   GLN A 283      -8.963  42.440 -74.435  1.00 30.40           O  
ATOM   2284  CG  GLN A 283      -6.203  40.310 -77.361  1.00 30.40           C  
ATOM   2285  CD  GLN A 283      -6.295  40.467 -78.867  1.00 30.40           C  
ATOM   2286  NE2 GLN A 283      -5.244  40.061 -79.571  1.00 30.40           N  
ATOM   2287  OE1 GLN A 283      -7.302  40.950 -79.394  1.00 30.40           O  
ATOM   2288  N   ILE A 284      -6.944  42.766 -73.641  1.00 27.76           N  
ATOM   2289  CA  ILE A 284      -6.221  44.004 -73.912  1.00 27.76           C  
ATOM   2290  C   ILE A 284      -6.544  45.036 -72.834  1.00 27.76           C  
ATOM   2291  CB  ILE A 284      -6.564  44.564 -75.311  1.00 27.76           C  
ATOM   2292  O   ILE A 284      -7.715  45.294 -72.543  1.00 27.76           O  
ATOM   2293  CG1 ILE A 284      -6.156  43.566 -76.400  1.00 27.76           C  
ATOM   2294  CG2 ILE A 284      -5.887  45.921 -75.530  1.00 27.76           C  
ATOM   2295  CD1 ILE A 284      -6.517  44.008 -77.812  1.00 27.76           C  
ATOM   2296  N   ASN A 285      -5.459  45.458 -72.095  1.00 27.26           N  
ATOM   2297  CA  ASN A 285      -4.632  46.660 -72.140  1.00 27.26           C  
ATOM   2298  C   ASN A 285      -5.363  47.864 -71.554  1.00 27.26           C  
ATOM   2299  CB  ASN A 285      -4.190  46.954 -73.575  1.00 27.26           C  
ATOM   2300  O   ASN A 285      -6.520  48.119 -71.891  1.00 27.26           O  
ATOM   2301  CG  ASN A 285      -2.694  46.807 -73.767  1.00 27.26           C  
ATOM   2302  ND2 ASN A 285      -2.223  47.068 -74.981  1.00 27.26           N  
ATOM   2303  OD1 ASN A 285      -1.967  46.459 -72.833  1.00 27.26           O  
ATOM   2304  N   ASN A 286      -4.768  48.486 -70.522  1.00 28.00           N  
ATOM   2305  CA  ASN A 286      -4.234  49.844 -70.518  1.00 28.00           C  
ATOM   2306  C   ASN A 286      -4.509  50.551 -69.193  1.00 28.00           C  
ATOM   2307  CB  ASN A 286      -4.813  50.652 -71.681  1.00 28.00           C  
ATOM   2308  O   ASN A 286      -5.666  50.784 -68.838  1.00 28.00           O  
ATOM   2309  CG  ASN A 286      -4.013  50.491 -72.959  1.00 28.00           C  
ATOM   2310  ND2 ASN A 286      -4.644  50.774 -74.093  1.00 28.00           N  
ATOM   2311  OD1 ASN A 286      -2.839  50.113 -72.928  1.00 28.00           O  
ATOM   2312  N   GLN A 287      -3.556  50.693 -68.272  1.00 29.39           N  
ATOM   2313  CA  GLN A 287      -2.869  51.618 -67.376  1.00 29.39           C  
ATOM   2314  C   GLN A 287      -3.814  52.707 -66.878  1.00 29.39           C  
ATOM   2315  CB  GLN A 287      -1.664  52.248 -68.076  1.00 29.39           C  
ATOM   2316  O   GLN A 287      -4.666  53.188 -67.628  1.00 29.39           O  
ATOM   2317  CG  GLN A 287      -0.403  51.396 -68.017  1.00 29.39           C  
ATOM   2318  CD  GLN A 287       0.867  52.226 -68.031  1.00 29.39           C  
ATOM   2319  NE2 GLN A 287       1.884  51.766 -67.309  1.00 29.39           N  
ATOM   2320  OE1 GLN A 287       0.934  53.271 -68.685  1.00 29.39           O  
ATOM   2321  N   PRO A 288      -3.344  53.594 -65.748  1.00 43.37           N  
ATOM   2322  CA  PRO A 288      -2.609  53.965 -64.537  1.00 43.37           C  
ATOM   2323  C   PRO A 288      -3.277  55.102 -63.767  1.00 43.37           C  
ATOM   2324  CB  PRO A 288      -1.242  54.398 -65.073  1.00 43.37           C  
ATOM   2325  O   PRO A 288      -4.227  55.713 -64.262  1.00 43.37           O  
ATOM   2326  CG  PRO A 288      -1.535  55.046 -66.387  1.00 43.37           C  
ATOM   2327  CD  PRO A 288      -2.996  54.875 -66.688  1.00 43.37           C  
ATOM   2328  N   ASP A 289      -3.497  54.994 -62.355  1.00 25.03           N  
ATOM   2329  CA  ASP A 289      -3.374  56.148 -61.469  1.00 25.03           C  
ATOM   2330  C   ASP A 289      -4.039  55.878 -60.121  1.00 25.03           C  
ATOM   2331  CB  ASP A 289      -3.986  57.391 -62.118  1.00 25.03           C  
ATOM   2332  O   ASP A 289      -5.229  55.561 -60.062  1.00 25.03           O  
ATOM   2333  CG  ASP A 289      -2.975  58.208 -62.904  1.00 25.03           C  
ATOM   2334  OD1 ASP A 289      -1.755  58.039 -62.690  1.00 25.03           O  
ATOM   2335  OD2 ASP A 289      -3.403  59.030 -63.743  1.00 25.03           O  
ATOM   2336  N   VAL A 290      -3.275  55.452 -59.001  1.00 30.96           N  
ATOM   2337  CA  VAL A 290      -3.391  56.303 -57.822  1.00 30.96           C  
ATOM   2338  C   VAL A 290      -2.620  55.683 -56.659  1.00 30.96           C  
ATOM   2339  CB  VAL A 290      -4.867  56.525 -57.424  1.00 30.96           C  
ATOM   2340  O   VAL A 290      -2.928  54.571 -56.224  1.00 30.96           O  
ATOM   2341  CG1 VAL A 290      -4.965  57.410 -56.183  1.00 30.96           C  
ATOM   2342  CG2 VAL A 290      -5.646  57.140 -58.586  1.00 30.96           C  
ATOM   2343  N   ILE A 291      -1.257  55.766 -56.584  1.00 36.03           N  
ATOM   2344  CA  ILE A 291      -0.297  56.119 -55.544  1.00 36.03           C  
ATOM   2345  C   ILE A 291      -0.744  57.400 -54.843  1.00 36.03           C  
ATOM   2346  CB  ILE A 291       1.125  56.294 -56.123  1.00 36.03           C  
ATOM   2347  O   ILE A 291      -0.986  58.420 -55.493  1.00 36.03           O  
ATOM   2348  CG1 ILE A 291       1.591  54.996 -56.792  1.00 36.03           C  
ATOM   2349  CG2 ILE A 291       2.104  56.729 -55.029  1.00 36.03           C  
ATOM   2350  CD1 ILE A 291       2.926  55.117 -57.515  1.00 36.03           C  
ATOM   2351  N   GLU A 292      -1.557  57.299 -53.849  1.00 38.95           N  
ATOM   2352  CA  GLU A 292      -1.491  58.145 -52.661  1.00 38.95           C  
ATOM   2353  C   GLU A 292      -2.581  57.775 -51.659  1.00 38.95           C  
ATOM   2354  CB  GLU A 292      -1.611  59.622 -53.045  1.00 38.95           C  
ATOM   2355  O   GLU A 292      -3.769  57.952 -51.932  1.00 38.95           O  
ATOM   2356  CG  GLU A 292      -0.389  60.453 -52.681  1.00 38.95           C  
ATOM   2357  CD  GLU A 292      -0.501  61.907 -53.113  1.00 38.95           C  
ATOM   2358  OE1 GLU A 292       0.430  62.696 -52.835  1.00 38.95           O  
ATOM   2359  OE2 GLU A 292      -1.529  62.259 -53.733  1.00 38.95           O  
ATOM   2360  N   GLN A 293      -2.424  56.605 -51.074  1.00 39.70           N  
ATOM   2361  CA  GLN A 293      -3.004  56.503 -49.739  1.00 39.70           C  
ATOM   2362  C   GLN A 293      -2.517  55.247 -49.022  1.00 39.70           C  
ATOM   2363  CB  GLN A 293      -4.532  56.505 -49.816  1.00 39.70           C  
ATOM   2364  O   GLN A 293      -3.324  54.430 -48.573  1.00 39.70           O  
ATOM   2365  CG  GLN A 293      -5.130  57.870 -50.129  1.00 39.70           C  
ATOM   2366  CD  GLN A 293      -6.639  57.899 -49.972  1.00 39.70           C  
ATOM   2367  NE2 GLN A 293      -7.236  59.064 -50.199  1.00 39.70           N  
ATOM   2368  OE1 GLN A 293      -7.263  56.883 -49.650  1.00 39.70           O  
ATOM   2369  N   GLN A 294      -1.269  55.044 -49.000  1.00 41.96           N  
ATOM   2370  CA  GLN A 294      -0.616  54.108 -48.090  1.00 41.96           C  
ATOM   2371  C   GLN A 294       0.527  54.782 -47.336  1.00 41.96           C  
ATOM   2372  CB  GLN A 294      -0.095  52.890 -48.855  1.00 41.96           C  
ATOM   2373  O   GLN A 294       1.524  55.185 -47.940  1.00 41.96           O  
ATOM   2374  CG  GLN A 294      -1.152  51.823 -49.105  1.00 41.96           C  
ATOM   2375  CD  GLN A 294      -0.602  50.614 -49.839  1.00 41.96           C  
ATOM   2376  NE2 GLN A 294      -1.436  49.593 -50.007  1.00 41.96           N  
ATOM   2377  OE1 GLN A 294       0.561  50.597 -50.252  1.00 41.96           O  
ATOM   2378  N   GLY A 295       0.284  55.737 -46.496  1.00 38.27           N  
ATOM   2379  CA  GLY A 295       1.232  56.180 -45.486  1.00 38.27           C  
ATOM   2380  C   GLY A 295       0.608  57.077 -44.434  1.00 38.27           C  
ATOM   2381  O   GLY A 295       1.306  57.855 -43.780  1.00 38.27           O  
ATOM   2382  N   ASN A 296      -0.580  56.663 -43.933  1.00 37.24           N  
ATOM   2383  CA  ASN A 296      -0.993  57.361 -42.720  1.00 37.24           C  
ATOM   2384  C   ASN A 296      -1.934  56.507 -41.874  1.00 37.24           C  
ATOM   2385  CB  ASN A 296      -1.655  58.695 -43.068  1.00 37.24           C  
ATOM   2386  O   ASN A 296      -2.436  56.963 -40.846  1.00 37.24           O  
ATOM   2387  CG  ASN A 296      -0.665  59.842 -43.123  1.00 37.24           C  
ATOM   2388  ND2 ASN A 296      -1.139  61.016 -43.525  1.00 37.24           N  
ATOM   2389  OD1 ASN A 296       0.516  59.675 -42.809  1.00 37.24           O  
ATOM   2390  N   VAL A 297      -1.652  55.195 -41.609  1.00 39.35           N  
ATOM   2391  CA  VAL A 297      -2.261  54.461 -40.504  1.00 39.35           C  
ATOM   2392  C   VAL A 297      -1.231  53.525 -39.876  1.00 39.35           C  
ATOM   2393  CB  VAL A 297      -3.497  53.660 -40.968  1.00 39.35           C  
ATOM   2394  O   VAL A 297      -1.544  52.785 -38.940  1.00 39.35           O  
ATOM   2395  CG1 VAL A 297      -4.120  52.902 -39.797  1.00 39.35           C  
ATOM   2396  CG2 VAL A 297      -4.523  54.589 -41.614  1.00 39.35           C  
ATOM   2397  N   GLN A 298       0.030  53.943 -39.900  1.00 41.07           N  
ATOM   2398  CA  GLN A 298       1.026  53.293 -39.054  1.00 41.07           C  
ATOM   2399  C   GLN A 298       1.825  54.319 -38.257  1.00 41.07           C  
ATOM   2400  CB  GLN A 298       1.969  52.433 -39.897  1.00 41.07           C  
ATOM   2401  O   GLN A 298       2.586  53.958 -37.357  1.00 41.07           O  
ATOM   2402  CG  GLN A 298       1.435  51.037 -40.187  1.00 41.07           C  
ATOM   2403  CD  GLN A 298       2.408  50.190 -40.985  1.00 41.07           C  
ATOM   2404  NE2 GLN A 298       2.205  48.877 -40.966  1.00 41.07           N  
ATOM   2405  OE1 GLN A 298       3.335  50.711 -41.614  1.00 41.07           O  
ATOM   2406  N   GLN A 299       1.219  55.470 -37.897  1.00 43.86           N  
ATOM   2407  CA  GLN A 299       1.856  56.432 -37.004  1.00 43.86           C  
ATOM   2408  C   GLN A 299       0.855  57.001 -36.003  1.00 43.86           C  
ATOM   2409  CB  GLN A 299       2.498  57.566 -37.805  1.00 43.86           C  
ATOM   2410  O   GLN A 299       1.244  57.636 -35.021  1.00 43.86           O  
ATOM   2411  CG  GLN A 299       3.993  57.386 -38.036  1.00 43.86           C  
ATOM   2412  CD  GLN A 299       4.612  58.541 -38.799  1.00 43.86           C  
ATOM   2413  NE2 GLN A 299       5.940  58.579 -38.844  1.00 43.86           N  
ATOM   2414  OE1 GLN A 299       3.904  59.393 -39.346  1.00 43.86           O  
ATOM   2415  N   GLU A 300      -0.238  56.260 -35.656  1.00 40.30           N  
ATOM   2416  CA  GLU A 300      -1.137  56.654 -34.576  1.00 40.30           C  
ATOM   2417  C   GLU A 300      -1.457  55.473 -33.665  1.00 40.30           C  
ATOM   2418  CB  GLU A 300      -2.430  57.248 -35.142  1.00 40.30           C  
ATOM   2419  O   GLU A 300      -1.948  55.658 -32.549  1.00 40.30           O  
ATOM   2420  CG  GLU A 300      -2.423  58.767 -35.230  1.00 40.30           C  
ATOM   2421  CD  GLU A 300      -3.714  59.342 -35.789  1.00 40.30           C  
ATOM   2422  OE1 GLU A 300      -3.856  60.585 -35.835  1.00 40.30           O  
ATOM   2423  OE2 GLU A 300      -4.593  58.543 -36.183  1.00 40.30           O  
ATOM   2424  N   ASN A 301      -0.638  54.407 -33.597  1.00 40.66           N  
ATOM   2425  CA  ASN A 301      -0.736  53.360 -32.586  1.00 40.66           C  
ATOM   2426  C   ASN A 301       0.593  53.149 -31.866  1.00 40.66           C  
ATOM   2427  CB  ASN A 301      -1.213  52.049 -33.214  1.00 40.66           C  
ATOM   2428  O   ASN A 301       0.688  52.319 -30.960  1.00 40.66           O  
ATOM   2429  CG  ASN A 301      -2.723  51.971 -33.326  1.00 40.66           C  
ATOM   2430  ND2 ASN A 301      -3.210  51.049 -34.149  1.00 40.66           N  
ATOM   2431  OD1 ASN A 301      -3.446  52.732 -32.679  1.00 40.66           O  
ATOM   2432  N   ALA A 302       1.552  54.121 -31.985  1.00 38.44           N  
ATOM   2433  CA  ALA A 302       2.816  54.111 -31.254  1.00 38.44           C  
ATOM   2434  C   ALA A 302       2.925  55.318 -30.328  1.00 38.44           C  
ATOM   2435  CB  ALA A 302       3.993  54.083 -32.227  1.00 38.44           C  
ATOM   2436  O   ALA A 302       3.761  55.340 -29.421  1.00 38.44           O  
ATOM   2437  N   GLN A 303       1.861  56.035 -30.007  1.00 44.34           N  
ATOM   2438  CA  GLN A 303       1.866  57.133 -29.047  1.00 44.34           C  
ATOM   2439  C   GLN A 303       0.783  56.944 -27.988  1.00 44.34           C  
ATOM   2440  CB  GLN A 303       1.674  58.472 -29.760  1.00 44.34           C  
ATOM   2441  O   GLN A 303       0.850  57.538 -26.910  1.00 44.34           O  
ATOM   2442  CG  GLN A 303       2.956  59.046 -30.348  1.00 44.34           C  
ATOM   2443  CD  GLN A 303       2.720  60.311 -31.150  1.00 44.34           C  
ATOM   2444  NE2 GLN A 303       3.789  61.053 -31.416  1.00 44.34           N  
ATOM   2445  OE1 GLN A 303       1.585  60.619 -31.529  1.00 44.34           O  
ATOM   2446  N   GLN A 304       0.222  55.745 -27.753  1.00 44.22           N  
ATOM   2447  CA  GLN A 304      -0.691  55.428 -26.660  1.00 44.22           C  
ATOM   2448  C   GLN A 304      -0.214  54.204 -25.883  1.00 44.22           C  
ATOM   2449  CB  GLN A 304      -2.106  55.195 -27.191  1.00 44.22           C  
ATOM   2450  O   GLN A 304      -0.600  54.005 -24.729  1.00 44.22           O  
ATOM   2451  CG  GLN A 304      -2.991  56.433 -27.148  1.00 44.22           C  
ATOM   2452  CD  GLN A 304      -4.372  56.187 -27.725  1.00 44.22           C  
ATOM   2453  NE2 GLN A 304      -5.307  57.085 -27.430  1.00 44.22           N  
ATOM   2454  OE1 GLN A 304      -4.598  55.200 -28.432  1.00 44.22           O  
ATOM   2455  N   GLU A 305       1.038  53.715 -26.091  1.00 40.73           N  
ATOM   2456  CA  GLU A 305       1.658  52.621 -25.348  1.00 40.73           C  
ATOM   2457  C   GLU A 305       2.931  53.084 -24.645  1.00 40.73           C  
ATOM   2458  CB  GLU A 305       1.968  51.447 -26.279  1.00 40.73           C  
ATOM   2459  O   GLU A 305       3.358  52.477 -23.661  1.00 40.73           O  
ATOM   2460  CG  GLU A 305       1.113  50.215 -26.021  1.00 40.73           C  
ATOM   2461  CD  GLU A 305       1.412  49.066 -26.972  1.00 40.73           C  
ATOM   2462  OE1 GLU A 305       0.823  47.974 -26.809  1.00 40.73           O  
ATOM   2463  OE2 GLU A 305       2.244  49.260 -27.886  1.00 40.73           O  
ATOM   2464  N   ASN A 306       3.295  54.390 -24.633  1.00 41.67           N  
ATOM   2465  CA  ASN A 306       4.415  54.998 -23.923  1.00 41.67           C  
ATOM   2466  C   ASN A 306       3.936  55.965 -22.845  1.00 41.67           C  
ATOM   2467  CB  ASN A 306       5.347  55.713 -24.903  1.00 41.67           C  
ATOM   2468  O   ASN A 306       4.711  56.361 -21.972  1.00 41.67           O  
ATOM   2469  CG  ASN A 306       6.492  54.835 -25.367  1.00 41.67           C  
ATOM   2470  ND2 ASN A 306       7.131  55.224 -26.465  1.00 41.67           N  
ATOM   2471  OD1 ASN A 306       6.801  53.815 -24.745  1.00 41.67           O  
ATOM   2472  N   ALA A 307       2.678  56.055 -22.442  1.00 41.34           N  
ATOM   2473  CA  ALA A 307       2.160  56.881 -21.355  1.00 41.34           C  
ATOM   2474  C   ALA A 307       1.519  56.021 -20.270  1.00 41.34           C  
ATOM   2475  CB  ALA A 307       1.152  57.895 -21.891  1.00 41.34           C  
ATOM   2476  O   ALA A 307       1.391  56.453 -19.122  1.00 41.34           O  
ATOM   2477  N   GLN A 308       1.686  54.671 -20.189  1.00 40.10           N  
ATOM   2478  CA  GLN A 308       1.236  53.795 -19.112  1.00 40.10           C  
ATOM   2479  C   GLN A 308       2.403  53.022 -18.507  1.00 40.10           C  
ATOM   2480  CB  GLN A 308       0.169  52.823 -19.620  1.00 40.10           C  
ATOM   2481  O   GLN A 308       2.333  52.580 -17.358  1.00 40.10           O  
ATOM   2482  CG  GLN A 308      -1.253  53.224 -19.253  1.00 40.10           C  
ATOM   2483  CD  GLN A 308      -2.297  52.542 -20.118  1.00 40.10           C  
ATOM   2484  NE2 GLN A 308      -3.560  52.904 -19.920  1.00 40.10           N  
ATOM   2485  OE1 GLN A 308      -1.970  51.697 -20.957  1.00 40.10           O  
ATOM   2486  N   LEU A 309       3.659  53.291 -18.932  1.00 38.44           N  
ATOM   2487  CA  LEU A 309       4.896  52.723 -18.407  1.00 38.44           C  
ATOM   2488  C   LEU A 309       5.704  53.778 -17.659  1.00 38.44           C  
ATOM   2489  CB  LEU A 309       5.736  52.129 -19.541  1.00 38.44           C  
ATOM   2490  O   LEU A 309       6.570  53.442 -16.848  1.00 38.44           O  
ATOM   2491  CG  LEU A 309       5.554  50.634 -19.808  1.00 38.44           C  
ATOM   2492  CD1 LEU A 309       5.433  50.374 -21.306  1.00 38.44           C  
ATOM   2493  CD2 LEU A 309       6.713  49.840 -19.215  1.00 38.44           C  
ATOM   2494  N   ALA A 310       5.256  55.018 -17.400  1.00 37.56           N  
ATOM   2495  CA  ALA A 310       5.897  56.085 -16.636  1.00 37.56           C  
ATOM   2496  C   ALA A 310       5.126  56.379 -15.352  1.00 37.56           C  
ATOM   2497  CB  ALA A 310       6.015  57.350 -17.483  1.00 37.56           C  
ATOM   2498  O   ALA A 310       5.704  56.845 -14.367  1.00 37.56           O  
ATOM   2499  N   VAL A 311       4.087  55.664 -14.937  1.00 39.20           N  
ATOM   2500  CA  VAL A 311       3.331  55.816 -13.698  1.00 39.20           C  
ATOM   2501  C   VAL A 311       3.513  54.576 -12.825  1.00 39.20           C  
ATOM   2502  CB  VAL A 311       1.830  56.057 -13.974  1.00 39.20           C  
ATOM   2503  O   VAL A 311       3.582  54.677 -11.598  1.00 39.20           O  
ATOM   2504  CG1 VAL A 311       1.039  56.089 -12.668  1.00 39.20           C  
ATOM   2505  CG2 VAL A 311       1.634  57.357 -14.753  1.00 39.20           C  
ATOM   2506  N   VAL A 312       4.360  53.583 -13.136  1.00 35.73           N  
ATOM   2507  CA  VAL A 312       4.593  52.372 -12.357  1.00 35.73           C  
ATOM   2508  C   VAL A 312       6.050  52.322 -11.902  1.00 35.73           C  
ATOM   2509  CB  VAL A 312       4.244  51.101 -13.165  1.00 35.73           C  
ATOM   2510  O   VAL A 312       6.343  51.887 -10.786  1.00 35.73           O  
ATOM   2511  CG1 VAL A 312       4.627  49.844 -12.386  1.00 35.73           C  
ATOM   2512  CG2 VAL A 312       2.757  51.085 -13.515  1.00 35.73           C  
ATOM   2513  N   GLU A 313       6.875  53.301 -12.390  1.00 35.58           N  
ATOM   2514  CA  GLU A 313       8.288  53.413 -12.041  1.00 35.58           C  
ATOM   2515  C   GLU A 313       8.515  54.512 -11.007  1.00 35.58           C  
ATOM   2516  CB  GLU A 313       9.130  53.684 -13.291  1.00 35.58           C  
ATOM   2517  O   GLU A 313       9.457  54.440 -10.214  1.00 35.58           O  
ATOM   2518  CG  GLU A 313       9.812  52.445 -13.853  1.00 35.58           C  
ATOM   2519  CD  GLU A 313      10.636  52.728 -15.099  1.00 35.58           C  
ATOM   2520  OE1 GLU A 313      11.284  51.793 -15.623  1.00 35.58           O  
ATOM   2521  OE2 GLU A 313      10.634  53.893 -15.555  1.00 35.58           O  
ATOM   2522  N   ASN A 314       7.536  55.181 -10.455  1.00 37.72           N  
ATOM   2523  CA  ASN A 314       7.646  56.241  -9.458  1.00 37.72           C  
ATOM   2524  C   ASN A 314       6.947  55.861  -8.156  1.00 37.72           C  
ATOM   2525  CB  ASN A 314       7.076  57.552 -10.004  1.00 37.72           C  
ATOM   2526  O   ASN A 314       7.277  56.390  -7.093  1.00 37.72           O  
ATOM   2527  CG  ASN A 314       8.152  58.488 -10.519  1.00 37.72           C  
ATOM   2528  ND2 ASN A 314       7.742  59.521 -11.244  1.00 37.72           N  
ATOM   2529  OD1 ASN A 314       9.343  58.282 -10.268  1.00 37.72           O  
ATOM   2530  N   GLU A 315       6.522  54.542  -7.897  1.00 34.78           N  
ATOM   2531  CA  GLU A 315       5.930  54.071  -6.648  1.00 34.78           C  
ATOM   2532  C   GLU A 315       6.712  52.891  -6.078  1.00 34.78           C  
ATOM   2533  CB  GLU A 315       4.466  53.678  -6.861  1.00 34.78           C  
ATOM   2534  O   GLU A 315       6.623  52.599  -4.884  1.00 34.78           O  
ATOM   2535  CG  GLU A 315       3.475  54.768  -6.477  1.00 34.78           C  
ATOM   2536  CD  GLU A 315       2.032  54.400  -6.780  1.00 34.78           C  
ATOM   2537  OE1 GLU A 315       1.113  55.096  -6.293  1.00 34.78           O  
ATOM   2538  OE2 GLU A 315       1.818  53.405  -7.509  1.00 34.78           O  
ATOM   2539  N   GLN A 316       7.830  52.460  -6.726  1.00 33.79           N  
ATOM   2540  CA  GLN A 316       8.713  51.381  -6.295  1.00 33.79           C  
ATOM   2541  C   GLN A 316      10.031  51.930  -5.758  1.00 33.79           C  
ATOM   2542  CB  GLN A 316       8.979  50.412  -7.448  1.00 33.79           C  
ATOM   2543  O   GLN A 316      10.687  51.289  -4.934  1.00 33.79           O  
ATOM   2544  CG  GLN A 316       8.033  49.218  -7.478  1.00 33.79           C  
ATOM   2545  CD  GLN A 316       8.317  48.274  -8.632  1.00 33.79           C  
ATOM   2546  NE2 GLN A 316       7.747  47.076  -8.571  1.00 33.79           N  
ATOM   2547  OE1 GLN A 316       9.042  48.619  -9.570  1.00 33.79           O  
ATOM   2548  N   ASN A 317      10.223  53.299  -5.862  1.00 34.80           N  
ATOM   2549  CA  ASN A 317      11.397  54.001  -5.355  1.00 34.80           C  
ATOM   2550  C   ASN A 317      11.084  54.761  -4.069  1.00 34.80           C  
ATOM   2551  CB  ASN A 317      11.950  54.956  -6.415  1.00 34.80           C  
ATOM   2552  O   ASN A 317      11.995  55.207  -3.369  1.00 34.80           O  
ATOM   2553  CG  ASN A 317      12.922  54.279  -7.361  1.00 34.80           C  
ATOM   2554  ND2 ASN A 317      13.117  54.869  -8.534  1.00 34.80           N  
ATOM   2555  OD1 ASN A 317      13.493  53.233  -7.040  1.00 34.80           O  
ATOM   2556  N   GLN A 318      10.002  54.519  -3.336  1.00 35.22           N  
ATOM   2557  CA  GLN A 318       9.619  55.100  -2.053  1.00 35.22           C  
ATOM   2558  C   GLN A 318       9.383  54.015  -1.006  1.00 35.22           C  
ATOM   2559  CB  GLN A 318       8.365  55.963  -2.206  1.00 35.22           C  
ATOM   2560  O   GLN A 318       9.497  54.269   0.195  1.00 35.22           O  
ATOM   2561  CG  GLN A 318       8.607  57.447  -1.968  1.00 35.22           C  
ATOM   2562  CD  GLN A 318       7.348  58.279  -2.123  1.00 35.22           C  
ATOM   2563  NE2 GLN A 318       7.514  59.593  -2.225  1.00 35.22           N  
ATOM   2564  OE1 GLN A 318       6.234  57.745  -2.152  1.00 35.22           O  
ATOM   2565  N   ILE A 319       9.823  52.714  -1.171  1.00 34.10           N  
ATOM   2566  CA  ILE A 319       9.642  51.725  -0.113  1.00 34.10           C  
ATOM   2567  C   ILE A 319      10.963  51.008   0.156  1.00 34.10           C  
ATOM   2568  CB  ILE A 319       8.542  50.703  -0.478  1.00 34.10           C  
ATOM   2569  O   ILE A 319      11.150  50.418   1.222  1.00 34.10           O  
ATOM   2570  CG1 ILE A 319       7.195  51.412  -0.664  1.00 34.10           C  
ATOM   2571  CG2 ILE A 319       8.443  49.611   0.591  1.00 34.10           C  
ATOM   2572  CD1 ILE A 319       6.091  50.512  -1.202  1.00 34.10           C  
ATOM   2573  N   GLN A 320      12.126  51.467  -0.481  1.00 32.36           N  
ATOM   2574  CA  GLN A 320      13.481  50.958  -0.296  1.00 32.36           C  
ATOM   2575  C   GLN A 320      14.359  51.981   0.419  1.00 32.36           C  
ATOM   2576  CB  GLN A 320      14.102  50.583  -1.642  1.00 32.36           C  
ATOM   2577  O   GLN A 320      15.472  51.662   0.843  1.00 32.36           O  
ATOM   2578  CG  GLN A 320      13.788  49.161  -2.089  1.00 32.36           C  
ATOM   2579  CD  GLN A 320      14.517  48.772  -3.362  1.00 32.36           C  
ATOM   2580  NE2 GLN A 320      14.348  47.523  -3.783  1.00 32.36           N  
ATOM   2581  OE1 GLN A 320      15.224  49.587  -3.962  1.00 32.36           O  
ATOM   2582  N   ASN A 321      13.776  52.915   1.138  1.00 33.11           N  
ATOM   2583  CA  ASN A 321      14.579  53.806   1.968  1.00 33.11           C  
ATOM   2584  C   ASN A 321      14.093  53.813   3.415  1.00 33.11           C  
ATOM   2585  CB  ASN A 321      14.568  55.226   1.398  1.00 33.11           C  
ATOM   2586  O   ASN A 321      14.704  54.448   4.277  1.00 33.11           O  
ATOM   2587  CG  ASN A 321      15.577  55.416   0.284  1.00 33.11           C  
ATOM   2588  ND2 ASN A 321      15.384  56.453  -0.522  1.00 33.11           N  
ATOM   2589  OD1 ASN A 321      16.523  54.635   0.147  1.00 33.11           O  
ATOM   2590  N   GLU A 322      13.637  52.666   4.062  1.00 30.26           N  
ATOM   2591  CA  GLU A 322      13.434  52.709   5.507  1.00 30.26           C  
ATOM   2592  C   GLU A 322      13.748  51.361   6.148  1.00 30.26           C  
ATOM   2593  CB  GLU A 322      11.998  53.127   5.836  1.00 30.26           C  
ATOM   2594  O   GLU A 322      13.571  51.186   7.356  1.00 30.26           O  
ATOM   2595  CG  GLU A 322      11.789  54.634   5.873  1.00 30.26           C  
ATOM   2596  CD  GLU A 322      10.346  55.033   6.136  1.00 30.26           C  
ATOM   2597  OE1 GLU A 322      10.059  56.248   6.228  1.00 30.26           O  
ATOM   2598  OE2 GLU A 322       9.495  54.123   6.253  1.00 30.26           O  
ATOM   2599  N   SER A 323      14.954  50.723   6.066  1.00 29.24           N  
ATOM   2600  CA  SER A 323      15.302  49.838   7.172  1.00 29.24           C  
ATOM   2601  C   SER A 323      16.764  49.409   7.098  1.00 29.24           C  
ATOM   2602  CB  SER A 323      14.400  48.603   7.176  1.00 29.24           C  
ATOM   2603  O   SER A 323      17.061  48.228   6.908  1.00 29.24           O  
ATOM   2604  OG  SER A 323      13.105  48.925   6.700  1.00 29.24           O  
ATOM   2605  N   LYS A 324      17.732  50.301   6.879  1.00 28.79           N  
ATOM   2606  CA  LYS A 324      19.131  50.240   7.291  1.00 28.79           C  
ATOM   2607  C   LYS A 324      19.382  51.113   8.518  1.00 28.79           C  
ATOM   2608  CB  LYS A 324      20.048  50.672   6.145  1.00 28.79           C  
ATOM   2609  O   LYS A 324      19.178  52.328   8.473  1.00 28.79           O  
ATOM   2610  CG  LYS A 324      20.349  49.566   5.144  1.00 28.79           C  
ATOM   2611  CD  LYS A 324      21.383  50.009   4.117  1.00 28.79           C  
ATOM   2612  CE  LYS A 324      21.649  48.921   3.085  1.00 28.79           C  
ATOM   2613  NZ  LYS A 324      22.632  49.366   2.051  1.00 28.79           N  
ATOM   2614  N   GLU A 325      18.986  50.718   9.728  1.00 28.88           N  
ATOM   2615  CA  GLU A 325      19.743  51.187  10.885  1.00 28.88           C  
ATOM   2616  C   GLU A 325      19.545  50.265  12.085  1.00 28.88           C  
ATOM   2617  CB  GLU A 325      19.338  52.618  11.248  1.00 28.88           C  
ATOM   2618  O   GLU A 325      18.410  49.962  12.460  1.00 28.88           O  
ATOM   2619  CG  GLU A 325      20.149  53.687  10.532  1.00 28.88           C  
ATOM   2620  CD  GLU A 325      19.808  55.100  10.980  1.00 28.88           C  
ATOM   2621  OE1 GLU A 325      20.450  56.061  10.497  1.00 28.88           O  
ATOM   2622  OE2 GLU A 325      18.893  55.246  11.820  1.00 28.88           O  
ATOM   2623  N   ASP A 326      20.371  49.148  12.289  1.00 25.30           N  
ATOM   2624  CA  ASP A 326      20.840  48.912  13.651  1.00 25.30           C  
ATOM   2625  C   ASP A 326      21.310  47.470  13.828  1.00 25.30           C  
ATOM   2626  CB  ASP A 326      19.738  49.234  14.662  1.00 25.30           C  
ATOM   2627  O   ASP A 326      20.551  46.530  13.582  1.00 25.30           O  
ATOM   2628  CG  ASP A 326      19.762  50.680  15.125  1.00 25.30           C  
ATOM   2629  OD1 ASP A 326      20.789  51.366  14.931  1.00 25.30           O  
ATOM   2630  OD2 ASP A 326      18.747  51.137  15.693  1.00 25.30           O  
ATOM   2631  N   GLN A 327      22.599  47.065  13.595  1.00 26.67           N  
ATOM   2632  CA  GLN A 327      23.402  46.523  14.686  1.00 26.67           C  
ATOM   2633  C   GLN A 327      24.384  45.472  14.176  1.00 26.67           C  
ATOM   2634  CB  GLN A 327      22.502  45.921  15.767  1.00 26.67           C  
ATOM   2635  O   GLN A 327      23.974  44.415  13.692  1.00 26.67           O  
ATOM   2636  CG  GLN A 327      21.904  46.952  16.714  1.00 26.67           C  
ATOM   2637  CD  GLN A 327      21.121  46.322  17.850  1.00 26.67           C  
ATOM   2638  NE2 GLN A 327      20.505  47.156  18.680  1.00 26.67           N  
ATOM   2639  OE1 GLN A 327      21.069  45.095  17.979  1.00 26.67           O  
ATOM   2640  N   SER A 328      25.554  45.856  13.725  1.00 27.87           N  
ATOM   2641  CA  SER A 328      26.975  45.610  13.944  1.00 27.87           C  
ATOM   2642  C   SER A 328      27.320  45.643  15.429  1.00 27.87           C  
ATOM   2643  CB  SER A 328      27.820  46.639  13.193  1.00 27.87           C  
ATOM   2644  O   SER A 328      26.879  46.538  16.154  1.00 27.87           O  
ATOM   2645  OG  SER A 328      27.479  47.956  13.590  1.00 27.87           O  
ATOM   2646  N   ASN A 329      27.434  44.510  16.116  1.00 28.27           N  
ATOM   2647  CA  ASN A 329      28.535  44.312  17.053  1.00 28.27           C  
ATOM   2648  C   ASN A 329      28.212  43.229  18.078  1.00 28.27           C  
ATOM   2649  CB  ASN A 329      28.882  45.624  17.758  1.00 28.27           C  
ATOM   2650  O   ASN A 329      27.213  43.324  18.794  1.00 28.27           O  
ATOM   2651  CG  ASN A 329      29.952  46.414  17.031  1.00 28.27           C  
ATOM   2652  ND2 ASN A 329      30.131  47.670  17.421  1.00 28.27           N  
ATOM   2653  OD1 ASN A 329      30.613  45.899  16.125  1.00 28.27           O  
ATOM   2654  N   GLN A 330      28.668  41.920  17.925  1.00 27.03           N  
ATOM   2655  CA  GLN A 330      29.257  41.197  19.047  1.00 27.03           C  
ATOM   2656  C   GLN A 330      29.568  39.752  18.668  1.00 27.03           C  
ATOM   2657  CB  GLN A 330      28.323  41.232  20.259  1.00 27.03           C  
ATOM   2658  O   GLN A 330      28.691  39.026  18.195  1.00 27.03           O  
ATOM   2659  CG  GLN A 330      28.613  42.372  21.225  1.00 27.03           C  
ATOM   2660  CD  GLN A 330      27.707  42.355  22.442  1.00 27.03           C  
ATOM   2661  NE2 GLN A 330      28.000  43.214  23.412  1.00 27.03           N  
ATOM   2662  OE1 GLN A 330      26.750  41.577  22.509  1.00 27.03           O  
ATOM   2663  N   ASN A 331      30.838  39.450  18.202  1.00 25.49           N  
ATOM   2664  CA  ASN A 331      31.863  38.783  18.998  1.00 25.49           C  
ATOM   2665  C   ASN A 331      32.046  37.329  18.570  1.00 25.49           C  
ATOM   2666  CB  ASN A 331      31.520  38.859  20.487  1.00 25.49           C  
ATOM   2667  O   ASN A 331      31.092  36.550  18.581  1.00 25.49           O  
ATOM   2668  CG  ASN A 331      31.951  40.168  21.119  1.00 25.49           C  
ATOM   2669  ND2 ASN A 331      31.414  40.463  22.297  1.00 25.49           N  
ATOM   2670  OD1 ASN A 331      32.759  40.909  20.552  1.00 25.49           O  
ATOM   2671  N   ASN A 332      33.101  37.104  17.761  1.00 29.36           N  
ATOM   2672  CA  ASN A 332      34.431  36.508  17.815  1.00 29.36           C  
ATOM   2673  C   ASN A 332      34.785  36.054  19.228  1.00 29.36           C  
ATOM   2674  CB  ASN A 332      35.482  37.491  17.294  1.00 29.36           C  
ATOM   2675  O   ASN A 332      34.722  36.843  20.172  1.00 29.36           O  
ATOM   2676  CG  ASN A 332      35.656  37.417  15.790  1.00 29.36           C  
ATOM   2677  ND2 ASN A 332      36.283  38.436  15.214  1.00 29.36           N  
ATOM   2678  OD1 ASN A 332      35.229  36.452  15.150  1.00 29.36           O  
ATOM   2679  N   GLU A 333      34.564  34.785  19.565  1.00 26.87           N  
ATOM   2680  CA  GLU A 333      35.507  34.021  20.377  1.00 26.87           C  
ATOM   2681  C   GLU A 333      34.902  32.693  20.823  1.00 26.87           C  
ATOM   2682  CB  GLU A 333      35.948  34.834  21.596  1.00 26.87           C  
ATOM   2683  O   GLU A 333      33.841  32.668  21.451  1.00 26.87           O  
ATOM   2684  CG  GLU A 333      37.188  35.683  21.354  1.00 26.87           C  
ATOM   2685  CD  GLU A 333      37.667  36.414  22.598  1.00 26.87           C  
ATOM   2686  OE1 GLU A 333      38.737  37.062  22.546  1.00 26.87           O  
ATOM   2687  OE2 GLU A 333      36.968  36.336  23.633  1.00 26.87           O  
ATOM   2688  N   THR A 334      35.114  31.608  20.060  1.00 25.15           N  
ATOM   2689  CA  THR A 334      35.521  30.386  20.744  1.00 25.15           C  
ATOM   2690  C   THR A 334      35.610  29.221  19.763  1.00 25.15           C  
ATOM   2691  CB  THR A 334      34.543  30.031  21.880  1.00 25.15           C  
ATOM   2692  O   THR A 334      34.674  28.972  19.000  1.00 25.15           O  
ATOM   2693  CG2 THR A 334      35.236  30.083  23.238  1.00 25.15           C  
ATOM   2694  OG1 THR A 334      33.455  30.962  21.875  1.00 25.15           O  
ATOM   2695  N   ASN A 335      36.844  29.008  19.216  1.00 24.60           N  
ATOM   2696  CA  ASN A 335      37.691  27.931  19.718  1.00 24.60           C  
ATOM   2697  C   ASN A 335      37.737  26.756  18.746  1.00 24.60           C  
ATOM   2698  CB  ASN A 335      37.208  27.465  21.093  1.00 24.60           C  
ATOM   2699  O   ASN A 335      36.696  26.217  18.367  1.00 24.60           O  
ATOM   2700  CG  ASN A 335      37.863  28.224  22.230  1.00 24.60           C  
ATOM   2701  ND2 ASN A 335      37.143  28.373  23.336  1.00 24.60           N  
ATOM   2702  OD1 ASN A 335      39.007  28.673  22.116  1.00 24.60           O  
ATOM   2703  N   GLN A 336      38.783  26.760  17.849  1.00 31.91           N  
ATOM   2704  CA  GLN A 336      39.984  25.934  17.922  1.00 31.91           C  
ATOM   2705  C   GLN A 336      39.723  24.653  18.710  1.00 31.91           C  
ATOM   2706  CB  GLN A 336      41.135  26.716  18.557  1.00 31.91           C  
ATOM   2707  O   GLN A 336      39.306  24.705  19.869  1.00 31.91           O  
ATOM   2708  CG  GLN A 336      42.197  27.164  17.562  1.00 31.91           C  
ATOM   2709  CD  GLN A 336      43.289  27.998  18.204  1.00 31.91           C  
ATOM   2710  NE2 GLN A 336      44.267  28.411  17.406  1.00 31.91           N  
ATOM   2711  OE1 GLN A 336      43.254  28.270  19.409  1.00 31.91           O  
ATOM   2712  N   SER A 337      39.211  23.613  18.051  1.00 30.42           N  
ATOM   2713  CA  SER A 337      39.587  22.245  18.389  1.00 30.42           C  
ATOM   2714  C   SER A 337      38.676  21.234  17.700  1.00 30.42           C  
ATOM   2715  CB  SER A 337      39.541  22.035  19.903  1.00 30.42           C  
ATOM   2716  O   SER A 337      37.457  21.268  17.877  1.00 30.42           O  
ATOM   2717  OG  SER A 337      39.964  20.725  20.243  1.00 30.42           O  
ATOM   2718  N   ILE A 338      38.906  20.923  16.400  1.00 26.17           N  
ATOM   2719  CA  ILE A 338      38.796  19.490  16.147  1.00 26.17           C  
ATOM   2720  C   ILE A 338      39.095  19.201  14.678  1.00 26.17           C  
ATOM   2721  CB  ILE A 338      37.396  18.956  16.524  1.00 26.17           C  
ATOM   2722  O   ILE A 338      38.309  19.556  13.796  1.00 26.17           O  
ATOM   2723  CG1 ILE A 338      37.131  19.161  18.020  1.00 26.17           C  
ATOM   2724  CG2 ILE A 338      37.260  17.479  16.142  1.00 26.17           C  
ATOM   2725  CD1 ILE A 338      35.715  18.807  18.453  1.00 26.17           C  
ATOM   2726  N   VAL A 339      40.266  19.583  14.153  1.00 28.41           N  
ATOM   2727  CA  VAL A 339      40.769  18.856  12.992  1.00 28.41           C  
ATOM   2728  C   VAL A 339      41.791  17.813  13.438  1.00 28.41           C  
ATOM   2729  CB  VAL A 339      41.399  19.811  11.954  1.00 28.41           C  
ATOM   2730  O   VAL A 339      42.829  18.157  14.009  1.00 28.41           O  
ATOM   2731  CG1 VAL A 339      41.961  19.027  10.769  1.00 28.41           C  
ATOM   2732  CG2 VAL A 339      40.372  20.838  11.481  1.00 28.41           C  
ATOM   2733  N   GLU A 340      41.415  16.688  13.874  1.00 33.45           N  
ATOM   2734  CA  GLU A 340      42.286  15.539  13.644  1.00 33.45           C  
ATOM   2735  C   GLU A 340      41.475  14.256  13.485  1.00 33.45           C  
ATOM   2736  CB  GLU A 340      43.291  15.388  14.789  1.00 33.45           C  
ATOM   2737  O   GLU A 340      40.676  13.908  14.357  1.00 33.45           O  
ATOM   2738  CG  GLU A 340      44.662  15.973  14.485  1.00 33.45           C  
ATOM   2739  CD  GLU A 340      45.627  15.881  15.657  1.00 33.45           C  
ATOM   2740  OE1 GLU A 340      46.776  16.364  15.536  1.00 33.45           O  
ATOM   2741  OE2 GLU A 340      45.231  15.322  16.703  1.00 33.45           O  
ATOM   2742  N   GLN A 341      41.159  13.803  12.194  1.00 31.06           N  
ATOM   2743  CA  GLN A 341      41.391  12.416  11.803  1.00 31.06           C  
ATOM   2744  C   GLN A 341      40.392  11.970  10.739  1.00 31.06           C  
ATOM   2745  CB  GLN A 341      41.309  11.494  13.020  1.00 31.06           C  
ATOM   2746  O   GLN A 341      39.180  12.001  10.966  1.00 31.06           O  
ATOM   2747  CG  GLN A 341      42.440  11.693  14.020  1.00 31.06           C  
ATOM   2748  CD  GLN A 341      42.445  10.644  15.117  1.00 31.06           C  
ATOM   2749  NE2 GLN A 341      43.543  10.571  15.862  1.00 31.06           N  
ATOM   2750  OE1 GLN A 341      41.471   9.906  15.293  1.00 31.06           O  
ATOM   2751  N   PHE A 342      40.715  12.082   9.431  1.00 23.20           N  
ATOM   2752  CA  PHE A 342      40.332  10.951   8.593  1.00 23.20           C  
ATOM   2753  C   PHE A 342      41.128  10.946   7.293  1.00 23.20           C  
ATOM   2754  CB  PHE A 342      38.831  10.990   8.288  1.00 23.20           C  
ATOM   2755  O   PHE A 342      41.066  11.902   6.517  1.00 23.20           O  
ATOM   2756  CG  PHE A 342      37.971  10.457   9.403  1.00 23.20           C  
ATOM   2757  CD1 PHE A 342      37.812   9.088   9.582  1.00 23.20           C  
ATOM   2758  CD2 PHE A 342      37.322  11.325  10.271  1.00 23.20           C  
ATOM   2759  CE1 PHE A 342      37.017   8.592  10.613  1.00 23.20           C  
ATOM   2760  CE2 PHE A 342      36.526  10.836  11.303  1.00 23.20           C  
ATOM   2761  CZ  PHE A 342      36.374   9.469  11.472  1.00 23.20           C  
ATOM   2762  N   LYS A 343      42.286  10.407   7.252  1.00 30.07           N  
ATOM   2763  CA  LYS A 343      42.984   9.931   6.062  1.00 30.07           C  
ATOM   2764  C   LYS A 343      42.402   8.606   5.576  1.00 30.07           C  
ATOM   2765  CB  LYS A 343      44.479   9.774   6.343  1.00 30.07           C  
ATOM   2766  O   LYS A 343      42.273   7.657   6.353  1.00 30.07           O  
ATOM   2767  CG  LYS A 343      45.278  11.059   6.180  1.00 30.07           C  
ATOM   2768  CD  LYS A 343      46.769  10.820   6.376  1.00 30.07           C  
ATOM   2769  CE  LYS A 343      47.561  12.118   6.292  1.00 30.07           C  
ATOM   2770  NZ  LYS A 343      49.030  11.880   6.420  1.00 30.07           N  
ATOM   2771  N   ILE A 344      41.518   8.517   4.537  1.00 30.65           N  
ATOM   2772  CA  ILE A 344      41.007   7.339   3.844  1.00 30.65           C  
ATOM   2773  C   ILE A 344      41.980   6.925   2.743  1.00 30.65           C  
ATOM   2774  CB  ILE A 344      39.604   7.597   3.251  1.00 30.65           C  
ATOM   2775  O   ILE A 344      42.313   7.727   1.866  1.00 30.65           O  
ATOM   2776  CG1 ILE A 344      38.609   7.946   4.364  1.00 30.65           C  
ATOM   2777  CG2 ILE A 344      39.125   6.384   2.449  1.00 30.65           C  
ATOM   2778  CD1 ILE A 344      37.247   8.399   3.857  1.00 30.65           C  
ATOM   2779  N   ASN A 345      43.007   6.118   2.967  1.00 32.95           N  
ATOM   2780  CA  ASN A 345      43.757   5.271   2.046  1.00 32.95           C  
ATOM   2781  C   ASN A 345      42.988   3.998   1.703  1.00 32.95           C  
ATOM   2782  CB  ASN A 345      45.127   4.923   2.631  1.00 32.95           C  
ATOM   2783  O   ASN A 345      42.887   3.088   2.528  1.00 32.95           O  
ATOM   2784  CG  ASN A 345      46.137   6.039   2.457  1.00 32.95           C  
ATOM   2785  ND2 ASN A 345      47.220   5.985   3.224  1.00 32.95           N  
ATOM   2786  OD1 ASN A 345      45.946   6.945   1.641  1.00 32.95           O  
ATOM   2787  N   ASP A 346      41.935   4.021   0.783  1.00 32.16           N  
ATOM   2788  CA  ASP A 346      41.361   2.800   0.225  1.00 32.16           C  
ATOM   2789  C   ASP A 346      41.775   2.615  -1.233  1.00 32.16           C  
ATOM   2790  CB  ASP A 346      39.835   2.823   0.340  1.00 32.16           C  
ATOM   2791  O   ASP A 346      41.549   3.497  -2.064  1.00 32.16           O  
ATOM   2792  CG  ASP A 346      39.219   1.435   0.340  1.00 32.16           C  
ATOM   2793  OD1 ASP A 346      39.846   0.490  -0.186  1.00 32.16           O  
ATOM   2794  OD2 ASP A 346      38.096   1.286   0.867  1.00 32.16           O  
ATOM   2795  N   PRO A 347      42.607   1.560  -1.648  1.00 36.92           N  
ATOM   2796  CA  PRO A 347      43.153   1.179  -2.953  1.00 36.92           C  
ATOM   2797  C   PRO A 347      42.075   0.719  -3.932  1.00 36.92           C  
ATOM   2798  CB  PRO A 347      44.109   0.032  -2.614  1.00 36.92           C  
ATOM   2799  O   PRO A 347      42.330   0.622  -5.135  1.00 36.92           O  
ATOM   2800  CG  PRO A 347      43.684  -0.431  -1.258  1.00 36.92           C  
ATOM   2801  CD  PRO A 347      42.756   0.594  -0.673  1.00 36.92           C  
ATOM   2802  N   ASP A 348      40.642   1.048  -3.652  1.00 29.84           N  
ATOM   2803  CA  ASP A 348      39.627   0.689  -4.638  1.00 29.84           C  
ATOM   2804  C   ASP A 348      38.741   1.886  -4.976  1.00 29.84           C  
ATOM   2805  CB  ASP A 348      38.771  -0.472  -4.128  1.00 29.84           C  
ATOM   2806  O   ASP A 348      37.716   1.737  -5.644  1.00 29.84           O  
ATOM   2807  CG  ASP A 348      39.484  -1.811  -4.201  1.00 29.84           C  
ATOM   2808  OD1 ASP A 348      40.406  -1.967  -5.030  1.00 29.84           O  
ATOM   2809  OD2 ASP A 348      39.119  -2.719  -3.423  1.00 29.84           O  
ATOM   2810  N   VAL A 349      39.173   3.141  -4.617  1.00 31.76           N  
ATOM   2811  CA  VAL A 349      38.444   4.340  -5.016  1.00 31.76           C  
ATOM   2812  C   VAL A 349      39.147   5.004  -6.198  1.00 31.76           C  
ATOM   2813  CB  VAL A 349      38.310   5.339  -3.845  1.00 31.76           C  
ATOM   2814  O   VAL A 349      40.342   5.305  -6.128  1.00 31.76           O  
ATOM   2815  CG1 VAL A 349      37.601   6.614  -4.301  1.00 31.76           C  
ATOM   2816  CG2 VAL A 349      37.563   4.696  -2.678  1.00 31.76           C  
ATOM   2817  N   GLU A 350      38.781   4.631  -7.423  1.00 28.42           N  
ATOM   2818  CA  GLU A 350      39.209   5.407  -8.582  1.00 28.42           C  
ATOM   2819  C   GLU A 350      38.389   6.686  -8.723  1.00 28.42           C  
ATOM   2820  CB  GLU A 350      39.102   4.570  -9.860  1.00 28.42           C  
ATOM   2821  O   GLU A 350      37.158   6.639  -8.761  1.00 28.42           O  
ATOM   2822  CG  GLU A 350      40.416   4.430 -10.615  1.00 28.42           C  
ATOM   2823  CD  GLU A 350      40.287   3.623 -11.897  1.00 28.42           C  
ATOM   2824  OE1 GLU A 350      41.305   3.440 -12.604  1.00 28.42           O  
ATOM   2825  OE2 GLU A 350      39.160   3.171 -12.198  1.00 28.42           O  
ATOM   2826  N   ILE A 351      38.938   7.844  -8.294  1.00 29.65           N  
ATOM   2827  CA  ILE A 351      38.529   9.233  -8.476  1.00 29.65           C  
ATOM   2828  C   ILE A 351      38.399   9.540  -9.966  1.00 29.65           C  
ATOM   2829  CB  ILE A 351      39.528  10.207  -7.813  1.00 29.65           C  
ATOM   2830  O   ILE A 351      39.330   9.304 -10.739  1.00 29.65           O  
ATOM   2831  CG1 ILE A 351      39.654   9.905  -6.315  1.00 29.65           C  
ATOM   2832  CG2 ILE A 351      39.100  11.659  -8.045  1.00 29.65           C  
ATOM   2833  CD1 ILE A 351      40.723  10.726  -5.606  1.00 29.65           C  
ATOM   2834  N   ILE A 352      37.202   9.434 -10.542  1.00 25.42           N  
ATOM   2835  CA  ILE A 352      36.988   9.907 -11.905  1.00 25.42           C  
ATOM   2836  C   ILE A 352      36.896  11.431 -11.914  1.00 25.42           C  
ATOM   2837  CB  ILE A 352      35.713   9.290 -12.523  1.00 25.42           C  
ATOM   2838  O   ILE A 352      36.137  12.019 -11.140  1.00 25.42           O  
ATOM   2839  CG1 ILE A 352      35.770   7.760 -12.446  1.00 25.42           C  
ATOM   2840  CG2 ILE A 352      35.532   9.759 -13.969  1.00 25.42           C  
ATOM   2841  CD1 ILE A 352      34.483   7.070 -12.879  1.00 25.42           C  
ATOM   2842  N   ASN A 353      37.969  12.157 -12.440  1.00 27.32           N  
ATOM   2843  CA  ASN A 353      38.235  13.576 -12.653  1.00 27.32           C  
ATOM   2844  C   ASN A 353      37.491  14.109 -13.873  1.00 27.32           C  
ATOM   2845  CB  ASN A 353      39.738  13.824 -12.797  1.00 27.32           C  
ATOM   2846  O   ASN A 353      37.829  13.771 -15.009  1.00 27.32           O  
ATOM   2847  CG  ASN A 353      40.477  13.715 -11.478  1.00 27.32           C  
ATOM   2848  ND2 ASN A 353      41.751  13.345 -11.540  1.00 27.32           N  
ATOM   2849  OD1 ASN A 353      39.908  13.961 -10.411  1.00 27.32           O  
ATOM   2850  N   PRO A 354      36.286  14.605 -13.684  1.00 27.22           N  
ATOM   2851  CA  PRO A 354      35.783  15.167 -14.939  1.00 27.22           C  
ATOM   2852  C   PRO A 354      36.450  16.492 -15.302  1.00 27.22           C  
ATOM   2853  CB  PRO A 354      34.290  15.365 -14.663  1.00 27.22           C  
ATOM   2854  O   PRO A 354      36.854  17.247 -14.414  1.00 27.22           O  
ATOM   2855  CG  PRO A 354      34.169  15.330 -13.174  1.00 27.22           C  
ATOM   2856  CD  PRO A 354      35.428  14.740 -12.607  1.00 27.22           C  
ATOM   2857  N   THR A 355      36.977  16.696 -16.490  1.00 24.63           N  
ATOM   2858  CA  THR A 355      37.615  17.863 -17.088  1.00 24.63           C  
ATOM   2859  C   THR A 355      36.574  18.906 -17.483  1.00 24.63           C  
ATOM   2860  CB  THR A 355      38.449  17.472 -18.323  1.00 24.63           C  
ATOM   2861  O   THR A 355      35.614  18.596 -18.191  1.00 24.63           O  
ATOM   2862  CG2 THR A 355      39.564  18.482 -18.576  1.00 24.63           C  
ATOM   2863  OG1 THR A 355      39.029  16.179 -18.111  1.00 24.63           O  
ATOM   2864  N   ILE A 356      36.337  19.875 -16.645  1.00 31.31           N  
ATOM   2865  CA  ILE A 356      35.442  20.984 -16.957  1.00 31.31           C  
ATOM   2866  C   ILE A 356      36.224  22.098 -17.650  1.00 31.31           C  
ATOM   2867  CB  ILE A 356      34.749  21.525 -15.687  1.00 31.31           C  
ATOM   2868  O   ILE A 356      37.278  22.518 -17.167  1.00 31.31           O  
ATOM   2869  CG1 ILE A 356      33.998  20.399 -14.968  1.00 31.31           C  
ATOM   2870  CG2 ILE A 356      33.803  22.678 -16.038  1.00 31.31           C  
ATOM   2871  CD1 ILE A 356      33.445  20.796 -13.606  1.00 31.31           C  
ATOM   2872  N   LYS A 357      36.098  22.375 -18.926  1.00 29.62           N  
ATOM   2873  CA  LYS A 357      36.748  23.448 -19.673  1.00 29.62           C  
ATOM   2874  C   LYS A 357      35.899  24.716 -19.664  1.00 29.62           C  
ATOM   2875  CB  LYS A 357      37.021  23.011 -21.113  1.00 29.62           C  
ATOM   2876  O   LYS A 357      34.701  24.669 -19.950  1.00 29.62           O  
ATOM   2877  CG  LYS A 357      38.217  22.081 -21.261  1.00 29.62           C  
ATOM   2878  CD  LYS A 357      38.552  21.830 -22.726  1.00 29.62           C  
ATOM   2879  CE  LYS A 357      39.695  20.836 -22.877  1.00 29.62           C  
ATOM   2880  NZ  LYS A 357      40.040  20.602 -24.311  1.00 29.62           N  
ATOM   2881  N   TYR A 358      36.321  25.826 -18.979  1.00 35.28           N  
ATOM   2882  CA  TYR A 358      35.731  27.160 -18.972  1.00 35.28           C  
ATOM   2883  C   TYR A 358      36.405  28.061 -20.001  1.00 35.28           C  
ATOM   2884  CB  TYR A 358      35.838  27.788 -17.579  1.00 35.28           C  
ATOM   2885  O   TYR A 358      37.617  27.972 -20.213  1.00 35.28           O  
ATOM   2886  CG  TYR A 358      34.922  27.159 -16.558  1.00 35.28           C  
ATOM   2887  CD1 TYR A 358      33.608  27.596 -16.409  1.00 35.28           C  
ATOM   2888  CD2 TYR A 358      35.369  26.128 -15.738  1.00 35.28           C  
ATOM   2889  CE1 TYR A 358      32.760  27.021 -15.468  1.00 35.28           C  
ATOM   2890  CE2 TYR A 358      34.530  25.545 -14.794  1.00 35.28           C  
ATOM   2891  OH  TYR A 358      32.395  25.424 -13.733  1.00 35.28           O  
ATOM   2892  CZ  TYR A 358      33.230  25.997 -14.667  1.00 35.28           C  
ATOM   2893  N   GLN A 359      35.666  28.748 -20.895  1.00 33.98           N  
ATOM   2894  CA  GLN A 359      36.095  29.684 -21.928  1.00 33.98           C  
ATOM   2895  C   GLN A 359      36.122  31.115 -21.398  1.00 33.98           C  
ATOM   2896  CB  GLN A 359      35.178  29.594 -23.149  1.00 33.98           C  
ATOM   2897  O   GLN A 359      35.131  31.596 -20.846  1.00 33.98           O  
ATOM   2898  CG  GLN A 359      35.553  28.482 -24.119  1.00 33.98           C  
ATOM   2899  CD  GLN A 359      34.713  28.497 -25.383  1.00 33.98           C  
ATOM   2900  NE2 GLN A 359      35.166  27.778 -26.404  1.00 33.98           N  
ATOM   2901  OE1 GLN A 359      33.666  29.150 -25.441  1.00 33.98           O  
ATOM   2902  N   ASN A 360      36.777  31.488 -20.142  1.00 36.78           N  
ATOM   2903  CA  ASN A 360      37.343  32.825 -20.001  1.00 36.78           C  
ATOM   2904  C   ASN A 360      37.226  33.336 -18.568  1.00 36.78           C  
ATOM   2905  CB  ASN A 360      36.667  33.798 -20.969  1.00 36.78           C  
ATOM   2906  O   ASN A 360      36.160  33.242 -17.957  1.00 36.78           O  
ATOM   2907  CG  ASN A 360      37.356  33.853 -22.319  1.00 36.78           C  
ATOM   2908  ND2 ASN A 360      36.708  34.486 -23.290  1.00 36.78           N  
ATOM   2909  OD1 ASN A 360      38.461  33.331 -22.487  1.00 36.78           O  
ATOM   2910  N   ASN A 361      38.232  33.537 -17.786  1.00 36.97           N  
ATOM   2911  CA  ASN A 361      38.851  33.932 -16.525  1.00 36.97           C  
ATOM   2912  C   ASN A 361      38.372  35.309 -16.073  1.00 36.97           C  
ATOM   2913  CB  ASN A 361      40.376  33.913 -16.645  1.00 36.97           C  
ATOM   2914  O   ASN A 361      38.327  35.593 -14.874  1.00 36.97           O  
ATOM   2915  CG  ASN A 361      41.058  33.494 -15.358  1.00 36.97           C  
ATOM   2916  ND2 ASN A 361      42.302  33.042 -15.466  1.00 36.97           N  
ATOM   2917  OD1 ASN A 361      40.472  33.575 -14.275  1.00 36.97           O  
ATOM   2918  N   LYS A 362      37.600  36.142 -16.731  1.00 41.48           N  
ATOM   2919  CA  LYS A 362      37.206  37.493 -16.341  1.00 41.48           C  
ATOM   2920  C   LYS A 362      35.802  37.506 -15.742  1.00 41.48           C  
ATOM   2921  CB  LYS A 362      37.272  38.439 -17.541  1.00 41.48           C  
ATOM   2922  O   LYS A 362      35.542  38.222 -14.773  1.00 41.48           O  
ATOM   2923  CG  LYS A 362      38.145  39.665 -17.315  1.00 41.48           C  
ATOM   2924  CD  LYS A 362      38.147  40.581 -18.532  1.00 41.48           C  
ATOM   2925  CE  LYS A 362      39.044  41.793 -18.319  1.00 41.48           C  
ATOM   2926  NZ  LYS A 362      39.082  42.673 -19.525  1.00 41.48           N  
ATOM   2927  N   GLU A 363      35.010  36.512 -15.981  1.00 40.84           N  
ATOM   2928  CA  GLU A 363      33.622  36.380 -15.549  1.00 40.84           C  
ATOM   2929  C   GLU A 363      33.525  35.622 -14.228  1.00 40.84           C  
ATOM   2930  CB  GLU A 363      32.789  35.674 -16.622  1.00 40.84           C  
ATOM   2931  O   GLU A 363      32.694  35.948 -13.378  1.00 40.84           O  
ATOM   2932  CG  GLU A 363      32.433  36.562 -17.806  1.00 40.84           C  
ATOM   2933  CD  GLU A 363      31.629  35.840 -18.876  1.00 40.84           C  
ATOM   2934  OE1 GLU A 363      31.206  36.491 -19.859  1.00 40.84           O  
ATOM   2935  OE2 GLU A 363      31.420  34.615 -18.730  1.00 40.84           O  
ATOM   2936  N   LEU A 364      34.658  34.848 -13.811  1.00 39.88           N  
ATOM   2937  CA  LEU A 364      34.822  34.091 -12.575  1.00 39.88           C  
ATOM   2938  C   LEU A 364      35.421  34.964 -11.478  1.00 39.88           C  
ATOM   2939  CB  LEU A 364      35.710  32.866 -12.811  1.00 39.88           C  
ATOM   2940  O   LEU A 364      35.029  34.861 -10.313  1.00 39.88           O  
ATOM   2941  CG  LEU A 364      35.217  31.546 -12.216  1.00 39.88           C  
ATOM   2942  CD1 LEU A 364      34.595  30.675 -13.302  1.00 39.88           C  
ATOM   2943  CD2 LEU A 364      36.360  30.812 -11.523  1.00 39.88           C  
ATOM   2944  N   LYS A 365      36.149  35.981 -11.778  1.00 38.19           N  
ATOM   2945  CA  LYS A 365      36.780  36.933 -10.869  1.00 38.19           C  
ATOM   2946  C   LYS A 365      35.791  38.008 -10.425  1.00 38.19           C  
ATOM   2947  CB  LYS A 365      37.997  37.582 -11.531  1.00 38.19           C  
ATOM   2948  O   LYS A 365      35.811  38.438  -9.270  1.00 38.19           O  
ATOM   2949  CG  LYS A 365      39.270  36.754 -11.430  1.00 38.19           C  
ATOM   2950  CD  LYS A 365      40.470  37.505 -11.995  1.00 38.19           C  
ATOM   2951  CE  LYS A 365      41.727  36.646 -11.975  1.00 38.19           C  
ATOM   2952  NZ  LYS A 365      42.909  37.382 -12.514  1.00 38.19           N  
ATOM   2953  N   GLN A 366      34.779  38.258 -11.256  1.00 40.37           N  
ATOM   2954  CA  GLN A 366      33.706  39.207 -10.978  1.00 40.37           C  
ATOM   2955  C   GLN A 366      32.628  38.577 -10.100  1.00 40.37           C  
ATOM   2956  CB  GLN A 366      33.090  39.717 -12.281  1.00 40.37           C  
ATOM   2957  O   GLN A 366      32.064  39.241  -9.228  1.00 40.37           O  
ATOM   2958  CG  GLN A 366      33.051  41.236 -12.390  1.00 40.37           C  
ATOM   2959  CD  GLN A 366      32.670  41.715 -13.778  1.00 40.37           C  
ATOM   2960  NE2 GLN A 366      33.079  42.933 -14.118  1.00 40.37           N  
ATOM   2961  OE1 GLN A 366      32.014  40.997 -14.539  1.00 40.37           O  
ATOM   2962  N   VAL A 367      32.485  37.246 -10.092  1.00 38.06           N  
ATOM   2963  CA  VAL A 367      31.522  36.481  -9.306  1.00 38.06           C  
ATOM   2964  C   VAL A 367      32.117  36.148  -7.940  1.00 38.06           C  
ATOM   2965  CB  VAL A 367      31.099  35.184 -10.033  1.00 38.06           C  
ATOM   2966  O   VAL A 367      31.416  36.185  -6.926  1.00 38.06           O  
ATOM   2967  CG1 VAL A 367      30.219  34.322  -9.131  1.00 38.06           C  
ATOM   2968  CG2 VAL A 367      30.373  35.516 -11.335  1.00 38.06           C  
ATOM   2969  N   LYS A 368      33.466  36.036  -7.716  1.00 36.60           N  
ATOM   2970  CA  LYS A 368      34.273  35.783  -6.526  1.00 36.60           C  
ATOM   2971  C   LYS A 368      34.439  37.052  -5.694  1.00 36.60           C  
ATOM   2972  CB  LYS A 368      35.645  35.230  -6.916  1.00 36.60           C  
ATOM   2973  O   LYS A 368      34.454  36.995  -4.463  1.00 36.60           O  
ATOM   2974  CG  LYS A 368      35.743  33.713  -6.845  1.00 36.60           C  
ATOM   2975  CD  LYS A 368      37.162  33.231  -7.122  1.00 36.60           C  
ATOM   2976  CE  LYS A 368      37.264  31.714  -7.041  1.00 36.60           C  
ATOM   2977  NZ  LYS A 368      38.656  31.238  -7.298  1.00 36.60           N  
ATOM   2978  N   ALA A 369      34.331  38.257  -6.282  1.00 37.23           N  
ATOM   2979  CA  ALA A 369      34.658  39.524  -5.634  1.00 37.23           C  
ATOM   2980  C   ALA A 369      33.402  40.209  -5.104  1.00 37.23           C  
ATOM   2981  CB  ALA A 369      35.393  40.444  -6.606  1.00 37.23           C  
ATOM   2982  O   ALA A 369      33.437  40.858  -4.056  1.00 37.23           O  
ATOM   2983  N   ASN A 370      32.155  39.622  -5.448  1.00 38.76           N  
ATOM   2984  CA  ASN A 370      31.029  40.399  -4.941  1.00 38.76           C  
ATOM   2985  C   ASN A 370      29.901  39.497  -4.450  1.00 38.76           C  
ATOM   2986  CB  ASN A 370      30.512  41.358  -6.016  1.00 38.76           C  
ATOM   2987  O   ASN A 370      28.971  39.962  -3.788  1.00 38.76           O  
ATOM   2988  CG  ASN A 370      31.250  42.682  -6.021  1.00 38.76           C  
ATOM   2989  ND2 ASN A 370      31.014  43.489  -7.048  1.00 38.76           N  
ATOM   2990  OD1 ASN A 370      32.027  42.978  -5.109  1.00 38.76           O  
ATOM   2991  N   LYS A 371      30.062  38.386  -3.677  1.00 36.36           N  
ATOM   2992  CA  LYS A 371      28.864  38.008  -2.933  1.00 36.36           C  
ATOM   2993  C   LYS A 371      29.016  36.622  -2.313  1.00 36.36           C  
ATOM   2994  CB  LYS A 371      27.634  38.044  -3.841  1.00 36.36           C  
ATOM   2995  O   LYS A 371      29.457  35.683  -2.979  1.00 36.36           O  
ATOM   2996  CG  LYS A 371      27.034  39.432  -4.015  1.00 36.36           C  
ATOM   2997  CD  LYS A 371      25.706  39.377  -4.760  1.00 36.36           C  
ATOM   2998  CE  LYS A 371      25.129  40.768  -4.980  1.00 36.36           C  
ATOM   2999  NZ  LYS A 371      23.812  40.718  -5.682  1.00 36.36           N  
ATOM   3000  N   LYS A 372      29.691  36.367  -1.160  1.00 32.13           N  
ATOM   3001  CA  LYS A 372      29.389  35.304  -0.206  1.00 32.13           C  
ATOM   3002  C   LYS A 372      28.073  34.613  -0.551  1.00 32.13           C  
ATOM   3003  CB  LYS A 372      29.333  35.860   1.217  1.00 32.13           C  
ATOM   3004  O   LYS A 372      27.050  35.275  -0.741  1.00 32.13           O  
ATOM   3005  CG  LYS A 372      30.695  36.006   1.879  1.00 32.13           C  
ATOM   3006  CD  LYS A 372      30.567  36.463   3.327  1.00 32.13           C  
ATOM   3007  CE  LYS A 372      31.931  36.692   3.964  1.00 32.13           C  
ATOM   3008  NZ  LYS A 372      31.811  37.111   5.393  1.00 32.13           N  
ATOM   3009  N   PHE A 373      28.007  33.766  -1.542  1.00 34.52           N  
ATOM   3010  CA  PHE A 373      26.820  33.011  -1.926  1.00 34.52           C  
ATOM   3011  C   PHE A 373      26.225  32.289  -0.723  1.00 34.52           C  
ATOM   3012  CB  PHE A 373      27.155  32.003  -3.030  1.00 34.52           C  
ATOM   3013  O   PHE A 373      26.941  31.609   0.016  1.00 34.52           O  
ATOM   3014  CG  PHE A 373      27.454  32.638  -4.361  1.00 34.52           C  
ATOM   3015  CD1 PHE A 373      26.425  32.983  -5.229  1.00 34.52           C  
ATOM   3016  CD2 PHE A 373      28.765  32.891  -4.745  1.00 34.52           C  
ATOM   3017  CE1 PHE A 373      26.698  33.571  -6.462  1.00 34.52           C  
ATOM   3018  CE2 PHE A 373      29.046  33.479  -5.975  1.00 34.52           C  
ATOM   3019  CZ  PHE A 373      28.011  33.817  -6.833  1.00 34.52           C  
ATOM   3020  N   LYS A 374      25.297  32.927  -0.044  1.00 30.84           N  
ATOM   3021  CA  LYS A 374      24.487  32.322   1.009  1.00 30.84           C  
ATOM   3022  C   LYS A 374      23.360  31.478   0.420  1.00 30.84           C  
ATOM   3023  CB  LYS A 374      23.909  33.400   1.927  1.00 30.84           C  
ATOM   3024  O   LYS A 374      22.621  31.941  -0.451  1.00 30.84           O  
ATOM   3025  CG  LYS A 374      24.543  33.442   3.310  1.00 30.84           C  
ATOM   3026  CD  LYS A 374      23.910  34.517   4.184  1.00 30.84           C  
ATOM   3027  CE  LYS A 374      24.600  34.616   5.537  1.00 30.84           C  
ATOM   3028  NZ  LYS A 374      23.996  35.684   6.390  1.00 30.84           N  
ATOM   3029  N   ILE A 375      23.526  30.239   0.237  1.00 33.98           N  
ATOM   3030  CA  ILE A 375      22.462  29.334  -0.183  1.00 33.98           C  
ATOM   3031  C   ILE A 375      21.515  29.074   0.986  1.00 33.98           C  
ATOM   3032  CB  ILE A 375      23.031  28.001  -0.719  1.00 33.98           C  
ATOM   3033  O   ILE A 375      21.951  28.686   2.072  1.00 33.98           O  
ATOM   3034  CG1 ILE A 375      23.940  28.255  -1.927  1.00 33.98           C  
ATOM   3035  CG2 ILE A 375      21.898  27.036  -1.079  1.00 33.98           C  
ATOM   3036  CD1 ILE A 375      24.688  27.021  -2.410  1.00 33.98           C  
ATOM   3037  N   ASN A 376      20.344  29.717   0.888  1.00 30.95           N  
ATOM   3038  CA  ASN A 376      19.309  29.549   1.902  1.00 30.95           C  
ATOM   3039  C   ASN A 376      18.509  28.268   1.680  1.00 30.95           C  
ATOM   3040  CB  ASN A 376      18.375  30.761   1.923  1.00 30.95           C  
ATOM   3041  O   ASN A 376      18.046  28.006   0.569  1.00 30.95           O  
ATOM   3042  CG  ASN A 376      18.998  31.966   2.601  1.00 30.95           C  
ATOM   3043  ND2 ASN A 376      18.515  33.154   2.259  1.00 30.95           N  
ATOM   3044  OD1 ASN A 376      19.906  31.829   3.425  1.00 30.95           O  
ATOM   3045  N   ILE A 377      18.775  27.374   2.401  1.00 33.37           N  
ATOM   3046  CA  ILE A 377      18.062  26.101   2.427  1.00 33.37           C  
ATOM   3047  C   ILE A 377      16.809  26.229   3.291  1.00 33.37           C  
ATOM   3048  CB  ILE A 377      18.961  24.960   2.952  1.00 33.37           C  
ATOM   3049  O   ILE A 377      16.889  26.628   4.455  1.00 33.37           O  
ATOM   3050  CG1 ILE A 377      20.233  24.849   2.104  1.00 33.37           C  
ATOM   3051  CG2 ILE A 377      18.196  23.633   2.968  1.00 33.37           C  
ATOM   3052  CD1 ILE A 377      21.246  23.844   2.636  1.00 33.37           C  
ATOM   3053  N   LEU A 378      15.683  26.401   2.541  1.00 30.15           N  
ATOM   3054  CA  LEU A 378      14.418  26.472   3.264  1.00 30.15           C  
ATOM   3055  C   LEU A 378      13.862  25.076   3.525  1.00 30.15           C  
ATOM   3056  CB  LEU A 378      13.398  27.302   2.481  1.00 30.15           C  
ATOM   3057  O   LEU A 378      13.818  24.241   2.619  1.00 30.15           O  
ATOM   3058  CG  LEU A 378      13.725  28.785   2.302  1.00 30.15           C  
ATOM   3059  CD1 LEU A 378      12.875  29.385   1.187  1.00 30.15           C  
ATOM   3060  CD2 LEU A 378      13.512  29.542   3.609  1.00 30.15           C  
ATOM   3061  N   ARG A 379      13.749  24.860   4.830  1.00 30.34           N  
ATOM   3062  CA  ARG A 379      13.293  23.573   5.345  1.00 30.34           C  
ATOM   3063  C   ARG A 379      11.827  23.637   5.760  1.00 30.34           C  
ATOM   3064  CB  ARG A 379      14.155  23.132   6.530  1.00 30.34           C  
ATOM   3065  O   ARG A 379      11.433  24.516   6.530  1.00 30.34           O  
ATOM   3066  CG  ARG A 379      14.445  21.640   6.560  1.00 30.34           C  
ATOM   3067  CD  ARG A 379      15.343  21.263   7.730  1.00 30.34           C  
ATOM   3068  NE  ARG A 379      15.627  19.831   7.751  1.00 30.34           N  
ATOM   3069  NH1 ARG A 379      17.148  19.949   9.487  1.00 30.34           N  
ATOM   3070  NH2 ARG A 379      16.662  17.929   8.518  1.00 30.34           N  
ATOM   3071  CZ  ARG A 379      16.478  19.240   8.585  1.00 30.34           C  
ATOM   3072  N   ASN A 380      10.883  22.960   4.895  1.00 27.37           N  
ATOM   3073  CA  ASN A 380       9.568  22.693   5.468  1.00 27.37           C  
ATOM   3074  C   ASN A 380       9.203  21.215   5.371  1.00 27.37           C  
ATOM   3075  CB  ASN A 380       8.500  23.549   4.783  1.00 27.37           C  
ATOM   3076  O   ASN A 380       9.511  20.559   4.374  1.00 27.37           O  
ATOM   3077  CG  ASN A 380       7.759  24.446   5.755  1.00 27.37           C  
ATOM   3078  ND2 ASN A 380       6.855  25.267   5.233  1.00 27.37           N  
ATOM   3079  OD1 ASN A 380       7.996  24.402   6.965  1.00 27.37           O  
ATOM   3080  N   ASN A 381       8.883  20.703   6.526  1.00 32.49           N  
ATOM   3081  CA  ASN A 381       8.451  19.445   7.125  1.00 32.49           C  
ATOM   3082  C   ASN A 381       8.303  18.347   6.076  1.00 32.49           C  
ATOM   3083  CB  ASN A 381       7.136  19.635   7.883  1.00 32.49           C  
ATOM   3084  O   ASN A 381       8.039  17.191   6.413  1.00 32.49           O  
ATOM   3085  CG  ASN A 381       7.320  20.367   9.198  1.00 32.49           C  
ATOM   3086  ND2 ASN A 381       6.213  20.729   9.836  1.00 32.49           N  
ATOM   3087  OD1 ASN A 381       8.448  20.606   9.636  1.00 32.49           O  
ATOM   3088  N   ASN A 382       9.196  18.406   4.913  1.00 31.39           N  
ATOM   3089  CA  ASN A 382       9.445  17.218   4.103  1.00 31.39           C  
ATOM   3090  C   ASN A 382       9.968  17.583   2.717  1.00 31.39           C  
ATOM   3091  CB  ASN A 382       8.175  16.373   3.986  1.00 31.39           C  
ATOM   3092  O   ASN A 382      10.107  16.715   1.853  1.00 31.39           O  
ATOM   3093  CG  ASN A 382       7.943  15.495   5.200  1.00 31.39           C  
ATOM   3094  ND2 ASN A 382       6.831  14.768   5.203  1.00 31.39           N  
ATOM   3095  OD1 ASN A 382       8.755  15.471   6.128  1.00 31.39           O  
ATOM   3096  N   ASN A 383      10.583  18.764   2.509  1.00 28.98           N  
ATOM   3097  CA  ASN A 383      11.224  19.190   1.270  1.00 28.98           C  
ATOM   3098  C   ASN A 383      12.381  20.149   1.537  1.00 28.98           C  
ATOM   3099  CB  ASN A 383      10.203  19.839   0.332  1.00 28.98           C  
ATOM   3100  O   ASN A 383      12.294  21.002   2.422  1.00 28.98           O  
ATOM   3101  CG  ASN A 383       9.410  18.820  -0.462  1.00 28.98           C  
ATOM   3102  ND2 ASN A 383       8.325  19.267  -1.083  1.00 28.98           N  
ATOM   3103  OD1 ASN A 383       9.770  17.641  -0.517  1.00 28.98           O  
ATOM   3104  N   VAL A 384      13.646  19.642   1.128  1.00 32.78           N  
ATOM   3105  CA  VAL A 384      14.781  20.558   1.109  1.00 32.78           C  
ATOM   3106  C   VAL A 384      14.772  21.366  -0.187  1.00 32.78           C  
ATOM   3107  CB  VAL A 384      16.122  19.804   1.258  1.00 32.78           C  
ATOM   3108  O   VAL A 384      14.694  20.798  -1.279  1.00 32.78           O  
ATOM   3109  CG1 VAL A 384      17.296  20.781   1.237  1.00 32.78           C  
ATOM   3110  CG2 VAL A 384      16.130  18.981   2.545  1.00 32.78           C  
ATOM   3111  N   LYS A 385      14.234  22.581  -0.108  1.00 33.10           N  
ATOM   3112  CA  LYS A 385      14.258  23.456  -1.277  1.00 33.10           C  
ATOM   3113  C   LYS A 385      15.406  24.457  -1.191  1.00 33.10           C  
ATOM   3114  CB  LYS A 385      12.927  24.196  -1.421  1.00 33.10           C  
ATOM   3115  O   LYS A 385      15.703  24.978  -0.114  1.00 33.10           O  
ATOM   3116  CG  LYS A 385      11.937  23.513  -2.353  1.00 33.10           C  
ATOM   3117  CD  LYS A 385      10.680  24.352  -2.546  1.00 33.10           C  
ATOM   3118  CE  LYS A 385       9.659  23.639  -3.422  1.00 33.10           C  
ATOM   3119  NZ  LYS A 385       8.432  24.465  -3.627  1.00 33.10           N  
ATOM   3120  N   ILE A 386      16.348  24.360  -2.164  1.00 35.15           N  
ATOM   3121  CA  ILE A 386      17.386  25.380  -2.276  1.00 35.15           C  
ATOM   3122  C   ILE A 386      16.779  26.676  -2.808  1.00 35.15           C  
ATOM   3123  CB  ILE A 386      18.540  24.913  -3.191  1.00 35.15           C  
ATOM   3124  O   ILE A 386      16.071  26.669  -3.818  1.00 35.15           O  
ATOM   3125  CG1 ILE A 386      19.142  23.605  -2.666  1.00 35.15           C  
ATOM   3126  CG2 ILE A 386      19.612  26.002  -3.305  1.00 35.15           C  
ATOM   3127  CD1 ILE A 386      20.186  22.990  -3.588  1.00 35.15           C  
ATOM   3128  N   ALA A 387      16.471  27.574  -1.897  1.00 34.89           N  
ATOM   3129  CA  ALA A 387      15.876  28.849  -2.288  1.00 34.89           C  
ATOM   3130  C   ALA A 387      16.637  29.476  -3.453  1.00 34.89           C  
ATOM   3131  CB  ALA A 387      15.843  29.807  -1.100  1.00 34.89           C  
ATOM   3132  O   ALA A 387      17.865  29.382  -3.522  1.00 34.89           O  
ATOM   3133  N   GLU A 388      15.911  29.657  -4.654  1.00 37.88           N  
ATOM   3134  CA  GLU A 388      16.410  30.400  -5.807  1.00 37.88           C  
ATOM   3135  C   GLU A 388      17.016  31.735  -5.384  1.00 37.88           C  
ATOM   3136  CB  GLU A 388      15.289  30.630  -6.825  1.00 37.88           C  
ATOM   3137  O   GLU A 388      16.478  32.417  -4.508  1.00 37.88           O  
ATOM   3138  CG  GLU A 388      15.040  29.443  -7.743  1.00 37.88           C  
ATOM   3139  CD  GLU A 388      13.951  29.700  -8.773  1.00 37.88           C  
ATOM   3140  OE1 GLU A 388      13.669  28.799  -9.596  1.00 37.88           O  
ATOM   3141  OE2 GLU A 388      13.377  30.812  -8.759  1.00 37.88           O  
ATOM   3142  N   PRO A 389      18.302  31.888  -5.662  1.00 36.81           N  
ATOM   3143  CA  PRO A 389      18.921  33.158  -5.275  1.00 36.81           C  
ATOM   3144  C   PRO A 389      18.091  34.370  -5.691  1.00 36.81           C  
ATOM   3145  CB  PRO A 389      20.262  33.135  -6.012  1.00 36.81           C  
ATOM   3146  O   PRO A 389      17.386  34.323  -6.701  1.00 36.81           O  
ATOM   3147  CG  PRO A 389      20.138  32.019  -6.998  1.00 36.81           C  
ATOM   3148  CD  PRO A 389      18.903  31.229  -6.670  1.00 36.81           C  
ATOM   3149  N   MET A 390      17.429  35.069  -4.760  1.00 28.69           N  
ATOM   3150  CA  MET A 390      16.808  36.365  -5.018  1.00 28.69           C  
ATOM   3151  C   MET A 390      17.717  37.244  -5.871  1.00 28.69           C  
ATOM   3152  CB  MET A 390      16.476  37.074  -3.705  1.00 28.69           C  
ATOM   3153  O   MET A 390      18.910  37.366  -5.590  1.00 28.69           O  
ATOM   3154  CG  MET A 390      15.337  36.430  -2.931  1.00 28.69           C  
ATOM   3155  SD  MET A 390      14.067  37.646  -2.407  1.00 28.69           S  
ATOM   3156  CE  MET A 390      13.151  37.842  -3.961  1.00 28.69           C  
ATOM   3157  N   MET A 391      17.498  37.283  -7.171  1.00 35.47           N  
ATOM   3158  CA  MET A 391      18.122  37.975  -8.295  1.00 35.47           C  
ATOM   3159  C   MET A 391      18.088  39.486  -8.090  1.00 35.47           C  
ATOM   3160  CB  MET A 391      17.425  37.609  -9.606  1.00 35.47           C  
ATOM   3161  O   MET A 391      17.013  40.075  -7.963  1.00 35.47           O  
ATOM   3162  CG  MET A 391      17.972  36.351 -10.260  1.00 35.47           C  
ATOM   3163  SD  MET A 391      18.185  36.536 -12.073  1.00 35.47           S  
ATOM   3164  CE  MET A 391      16.475  36.284 -12.624  1.00 35.47           C  
ATOM   3165  N   GLU A 392      19.094  39.938  -7.389  1.00 35.90           N  
ATOM   3166  CA  GLU A 392      19.263  41.251  -8.005  1.00 35.90           C  
ATOM   3167  C   GLU A 392      20.627  41.374  -8.678  1.00 35.90           C  
ATOM   3168  CB  GLU A 392      19.089  42.359  -6.963  1.00 35.90           C  
ATOM   3169  O   GLU A 392      21.659  41.121  -8.053  1.00 35.90           O  
ATOM   3170  CG  GLU A 392      17.660  42.869  -6.841  1.00 35.90           C  
ATOM   3171  CD  GLU A 392      17.489  43.918  -5.754  1.00 35.90           C  
ATOM   3172  OE1 GLU A 392      16.341  44.354  -5.507  1.00 35.90           O  
ATOM   3173  OE2 GLU A 392      18.510  44.308  -5.145  1.00 35.90           O  
ATOM   3174  N   GLU A 393      20.829  40.610  -9.737  1.00 38.25           N  
ATOM   3175  CA  GLU A 393      21.564  41.111 -10.895  1.00 38.25           C  
ATOM   3176  C   GLU A 393      22.504  40.046 -11.454  1.00 38.25           C  
ATOM   3177  CB  GLU A 393      22.354  42.369 -10.527  1.00 38.25           C  
ATOM   3178  O   GLU A 393      23.511  39.709 -10.828  1.00 38.25           O  
ATOM   3179  CG  GLU A 393      21.538  43.652 -10.604  1.00 38.25           C  
ATOM   3180  CD  GLU A 393      22.333  44.892 -10.227  1.00 38.25           C  
ATOM   3181  OE1 GLU A 393      21.760  46.005 -10.232  1.00 38.25           O  
ATOM   3182  OE2 GLU A 393      23.539  44.749  -9.925  1.00 38.25           O  
ATOM   3183  N   ILE A 394      21.998  38.907 -11.846  1.00 38.31           N  
ATOM   3184  CA  ILE A 394      22.925  38.294 -12.792  1.00 38.31           C  
ATOM   3185  C   ILE A 394      22.153  37.420 -13.778  1.00 38.31           C  
ATOM   3186  CB  ILE A 394      24.003  37.459 -12.066  1.00 38.31           C  
ATOM   3187  O   ILE A 394      21.403  36.529 -13.373  1.00 38.31           O  
ATOM   3188  CG1 ILE A 394      24.770  38.331 -11.066  1.00 38.31           C  
ATOM   3189  CG2 ILE A 394      24.957  36.815 -13.076  1.00 38.31           C  
ATOM   3190  CD1 ILE A 394      25.698  37.549 -10.146  1.00 38.31           C  
ATOM   3191  N   ASN A 395      21.543  37.955 -14.850  1.00 42.30           N  
ATOM   3192  CA  ASN A 395      21.044  37.272 -16.039  1.00 42.30           C  
ATOM   3193  C   ASN A 395      22.155  36.509 -16.754  1.00 42.30           C  
ATOM   3194  CB  ASN A 395      20.385  38.270 -16.994  1.00 42.30           C  
ATOM   3195  O   ASN A 395      22.967  37.106 -17.463  1.00 42.30           O  
ATOM   3196  CG  ASN A 395      18.917  37.971 -17.229  1.00 42.30           C  
ATOM   3197  ND2 ASN A 395      18.234  38.869 -17.929  1.00 42.30           N  
ATOM   3198  OD1 ASN A 395      18.402  36.942 -16.785  1.00 42.30           O  
ATOM   3199  N   ASP A 396      22.637  35.438 -16.137  1.00 46.84           N  
ATOM   3200  CA  ASP A 396      23.643  34.776 -16.962  1.00 46.84           C  
ATOM   3201  C   ASP A 396      23.382  33.273 -17.044  1.00 46.84           C  
ATOM   3202  CB  ASP A 396      25.046  35.037 -16.411  1.00 46.84           C  
ATOM   3203  O   ASP A 396      23.228  32.608 -16.018  1.00 46.84           O  
ATOM   3204  CG  ASP A 396      25.679  36.298 -16.972  1.00 46.84           C  
ATOM   3205  OD1 ASP A 396      25.199  36.813 -18.005  1.00 46.84           O  
ATOM   3206  OD2 ASP A 396      26.667  36.779 -16.378  1.00 46.84           O  
ATOM   3207  N   ASN A 397      22.512  32.808 -17.963  1.00 40.75           N  
ATOM   3208  CA  ASN A 397      22.235  31.467 -18.466  1.00 40.75           C  
ATOM   3209  C   ASN A 397      23.367  30.499 -18.132  1.00 40.75           C  
ATOM   3210  CB  ASN A 397      21.993  31.500 -19.976  1.00 40.75           C  
ATOM   3211  O   ASN A 397      23.119  29.335 -17.810  1.00 40.75           O  
ATOM   3212  CG  ASN A 397      20.552  31.814 -20.330  1.00 40.75           C  
ATOM   3213  ND2 ASN A 397      20.317  32.190 -21.581  1.00 40.75           N  
ATOM   3214  OD1 ASN A 397      19.658  31.720 -19.485  1.00 40.75           O  
ATOM   3215  N   LEU A 398      24.571  30.955 -17.823  1.00 40.74           N  
ATOM   3216  CA  LEU A 398      25.781  30.213 -17.484  1.00 40.74           C  
ATOM   3217  C   LEU A 398      25.848  29.938 -15.985  1.00 40.74           C  
ATOM   3218  CB  LEU A 398      27.025  30.986 -17.929  1.00 40.74           C  
ATOM   3219  O   LEU A 398      26.238  28.846 -15.567  1.00 40.74           O  
ATOM   3220  CG  LEU A 398      28.272  30.150 -18.225  1.00 40.74           C  
ATOM   3221  CD1 LEU A 398      28.189  29.554 -19.627  1.00 40.74           C  
ATOM   3222  CD2 LEU A 398      29.532  30.996 -18.072  1.00 40.74           C  
ATOM   3223  N   PHE A 399      25.237  30.722 -15.220  1.00 41.43           N  
ATOM   3224  CA  PHE A 399      25.104  30.610 -13.773  1.00 41.43           C  
ATOM   3225  C   PHE A 399      24.018  29.607 -13.404  1.00 41.43           C  
ATOM   3226  CB  PHE A 399      24.791  31.975 -13.153  1.00 41.43           C  
ATOM   3227  O   PHE A 399      24.216  28.763 -12.528  1.00 41.43           O  
ATOM   3228  CG  PHE A 399      24.682  31.950 -11.652  1.00 41.43           C  
ATOM   3229  CD1 PHE A 399      23.439  31.969 -11.031  1.00 41.43           C  
ATOM   3230  CD2 PHE A 399      25.823  31.907 -10.862  1.00 41.43           C  
ATOM   3231  CE1 PHE A 399      23.335  31.946  -9.642  1.00 41.43           C  
ATOM   3232  CE2 PHE A 399      25.727  31.883  -9.473  1.00 41.43           C  
ATOM   3233  CZ  PHE A 399      24.482  31.904  -8.866  1.00 41.43           C  
ATOM   3234  N   TYR A 400      23.039  29.551 -14.235  1.00 44.57           N  
ATOM   3235  CA  TYR A 400      21.942  28.604 -14.068  1.00 44.57           C  
ATOM   3236  C   TYR A 400      22.380  27.192 -14.438  1.00 44.57           C  
ATOM   3237  CB  TYR A 400      20.740  29.019 -14.922  1.00 44.57           C  
ATOM   3238  O   TYR A 400      22.026  26.227 -13.757  1.00 44.57           O  
ATOM   3239  CG  TYR A 400      19.806  29.981 -14.229  1.00 44.57           C  
ATOM   3240  CD1 TYR A 400      18.892  29.532 -13.279  1.00 44.57           C  
ATOM   3241  CD2 TYR A 400      19.835  31.340 -14.524  1.00 44.57           C  
ATOM   3242  CE1 TYR A 400      18.028  30.415 -12.639  1.00 44.57           C  
ATOM   3243  CE2 TYR A 400      18.976  32.231 -13.890  1.00 44.57           C  
ATOM   3244  OH  TYR A 400      17.225  32.639 -12.320  1.00 44.57           O  
ATOM   3245  CZ  TYR A 400      18.078  31.760 -12.950  1.00 44.57           C  
ATOM   3246  N   GLU A 401      23.246  27.175 -15.414  1.00 45.82           N  
ATOM   3247  CA  GLU A 401      23.800  25.896 -15.850  1.00 45.82           C  
ATOM   3248  C   GLU A 401      24.815  25.362 -14.844  1.00 45.82           C  
ATOM   3249  CB  GLU A 401      24.449  26.035 -17.230  1.00 45.82           C  
ATOM   3250  O   GLU A 401      24.840  24.164 -14.556  1.00 45.82           O  
ATOM   3251  CG  GLU A 401      24.144  24.879 -18.172  1.00 45.82           C  
ATOM   3252  CD  GLU A 401      24.770  25.045 -19.547  1.00 45.82           C  
ATOM   3253  OE1 GLU A 401      24.709  24.095 -20.360  1.00 45.82           O  
ATOM   3254  OE2 GLU A 401      25.327  26.133 -19.813  1.00 45.82           O  
ATOM   3255  N   PHE A 402      25.473  26.240 -14.181  1.00 44.49           N  
ATOM   3256  CA  PHE A 402      26.434  25.943 -13.125  1.00 44.49           C  
ATOM   3257  C   PHE A 402      25.722  25.471 -11.863  1.00 44.49           C  
ATOM   3258  CB  PHE A 402      27.291  27.175 -12.815  1.00 44.49           C  
ATOM   3259  O   PHE A 402      26.093  24.451 -11.279  1.00 44.49           O  
ATOM   3260  CG  PHE A 402      28.181  27.007 -11.613  1.00 44.49           C  
ATOM   3261  CD1 PHE A 402      27.854  27.601 -10.400  1.00 44.49           C  
ATOM   3262  CD2 PHE A 402      29.345  26.255 -11.696  1.00 44.49           C  
ATOM   3263  CE1 PHE A 402      28.676  27.448  -9.286  1.00 44.49           C  
ATOM   3264  CE2 PHE A 402      30.172  26.097 -10.587  1.00 44.49           C  
ATOM   3265  CZ  PHE A 402      29.836  26.695  -9.383  1.00 44.49           C  
ATOM   3266  N   VAL A 403      24.646  26.058 -11.500  1.00 45.57           N  
ATOM   3267  CA  VAL A 403      23.850  25.712 -10.327  1.00 45.57           C  
ATOM   3268  C   VAL A 403      23.125  24.390 -10.566  1.00 45.57           C  
ATOM   3269  CB  VAL A 403      22.833  26.823  -9.983  1.00 45.57           C  
ATOM   3270  O   VAL A 403      23.095  23.524  -9.688  1.00 45.57           O  
ATOM   3271  CG1 VAL A 403      21.881  26.362  -8.881  1.00 45.57           C  
ATOM   3272  CG2 VAL A 403      23.560  28.100  -9.564  1.00 45.57           C  
ATOM   3273  N   ASP A 404      22.776  24.179 -11.723  1.00 47.84           N  
ATOM   3274  CA  ASP A 404      22.072  22.965 -12.126  1.00 47.84           C  
ATOM   3275  C   ASP A 404      23.022  21.771 -12.177  1.00 47.84           C  
ATOM   3276  CB  ASP A 404      21.400  23.161 -13.486  1.00 47.84           C  
ATOM   3277  O   ASP A 404      22.684  20.681 -11.710  1.00 47.84           O  
ATOM   3278  CG  ASP A 404      20.339  22.115 -13.779  1.00 47.84           C  
ATOM   3279  OD1 ASP A 404      19.453  21.890 -12.927  1.00 47.84           O  
ATOM   3280  OD2 ASP A 404      20.390  21.509 -14.871  1.00 47.84           O  
ATOM   3281  N   GLN A 405      24.213  22.045 -12.578  1.00 47.49           N  
ATOM   3282  CA  GLN A 405      25.244  21.018 -12.680  1.00 47.49           C  
ATOM   3283  C   GLN A 405      25.835  20.694 -11.311  1.00 47.49           C  
ATOM   3284  CB  GLN A 405      26.351  21.460 -13.638  1.00 47.49           C  
ATOM   3285  O   GLN A 405      26.096  19.529 -11.001  1.00 47.49           O  
ATOM   3286  CG  GLN A 405      26.338  20.728 -14.973  1.00 47.49           C  
ATOM   3287  CD  GLN A 405      27.448  21.181 -15.903  1.00 47.49           C  
ATOM   3288  NE2 GLN A 405      27.504  20.590 -17.091  1.00 47.49           N  
ATOM   3289  OE1 GLN A 405      28.247  22.057 -15.556  1.00 47.49           O  
ATOM   3290  N   MET A 406      25.832  21.594 -10.505  1.00 43.49           N  
ATOM   3291  CA  MET A 406      26.246  21.434  -9.114  1.00 43.49           C  
ATOM   3292  C   MET A 406      25.183  20.692  -8.312  1.00 43.49           C  
ATOM   3293  CB  MET A 406      26.528  22.796  -8.476  1.00 43.49           C  
ATOM   3294  O   MET A 406      25.503  19.803  -7.521  1.00 43.49           O  
ATOM   3295  CG  MET A 406      27.934  23.313  -8.732  1.00 43.49           C  
ATOM   3296  SD  MET A 406      28.864  23.618  -7.179  1.00 43.49           S  
ATOM   3297  CE  MET A 406      27.663  24.641  -6.283  1.00 43.49           C  
ATOM   3298  N   LYS A 407      23.974  20.910  -8.670  1.00 45.57           N  
ATOM   3299  CA  LYS A 407      22.831  20.207  -8.095  1.00 45.57           C  
ATOM   3300  C   LYS A 407      22.828  18.736  -8.501  1.00 45.57           C  
ATOM   3301  CB  LYS A 407      21.521  20.872  -8.523  1.00 45.57           C  
ATOM   3302  O   LYS A 407      22.609  17.857  -7.665  1.00 45.57           O  
ATOM   3303  CG  LYS A 407      21.161  22.109  -7.714  1.00 45.57           C  
ATOM   3304  CD  LYS A 407      19.814  22.681  -8.137  1.00 45.57           C  
ATOM   3305  CE  LYS A 407      19.467  23.937  -7.350  1.00 45.57           C  
ATOM   3306  NZ  LYS A 407      18.168  24.526  -7.792  1.00 45.57           N  
ATOM   3307  N   LYS A 408      23.218  18.499  -9.676  1.00 48.52           N  
ATOM   3308  CA  LYS A 408      23.223  17.155 -10.248  1.00 48.52           C  
ATOM   3309  C   LYS A 408      24.380  16.327  -9.696  1.00 48.52           C  
ATOM   3310  CB  LYS A 408      23.307  17.222 -11.773  1.00 48.52           C  
ATOM   3311  O   LYS A 408      24.209  15.151  -9.371  1.00 48.52           O  
ATOM   3312  CG  LYS A 408      21.977  17.514 -12.454  1.00 48.52           C  
ATOM   3313  CD  LYS A 408      22.116  17.520 -13.971  1.00 48.52           C  
ATOM   3314  CE  LYS A 408      20.813  17.921 -14.651  1.00 48.52           C  
ATOM   3315  NZ  LYS A 408      20.965  18.004 -16.134  1.00 48.52           N  
ATOM   3316  N   GLU A 409      25.428  16.994  -9.456  1.00 44.78           N  
ATOM   3317  CA  GLU A 409      26.642  16.366  -8.944  1.00 44.78           C  
ATOM   3318  C   GLU A 409      26.550  16.131  -7.439  1.00 44.78           C  
ATOM   3319  CB  GLU A 409      27.869  17.222  -9.269  1.00 44.78           C  
ATOM   3320  O   GLU A 409      26.987  15.091  -6.940  1.00 44.78           O  
ATOM   3321  CG  GLU A 409      28.518  16.886 -10.604  1.00 44.78           C  
ATOM   3322  CD  GLU A 409      29.026  15.455 -10.681  1.00 44.78           C  
ATOM   3323  OE1 GLU A 409      29.044  14.876 -11.791  1.00 44.78           O  
ATOM   3324  OE2 GLU A 409      29.407  14.908  -9.622  1.00 44.78           O  
ATOM   3325  N   MET A 410      25.829  16.926  -6.790  1.00 40.95           N  
ATOM   3326  CA  MET A 410      25.584  16.799  -5.356  1.00 40.95           C  
ATOM   3327  C   MET A 410      24.571  15.695  -5.073  1.00 40.95           C  
ATOM   3328  CB  MET A 410      25.088  18.125  -4.775  1.00 40.95           C  
ATOM   3329  O   MET A 410      24.750  14.906  -4.143  1.00 40.95           O  
ATOM   3330  CG  MET A 410      26.205  19.063  -4.347  1.00 40.95           C  
ATOM   3331  SD  MET A 410      25.585  20.510  -3.405  1.00 40.95           S  
ATOM   3332  CE  MET A 410      27.146  21.147  -2.734  1.00 40.95           C  
ATOM   3333  N   VAL A 411      23.711  15.513  -5.935  1.00 45.04           N  
ATOM   3334  CA  VAL A 411      22.706  14.456  -5.904  1.00 45.04           C  
ATOM   3335  C   VAL A 411      23.360  13.111  -6.213  1.00 45.04           C  
ATOM   3336  CB  VAL A 411      21.559  14.733  -6.902  1.00 45.04           C  
ATOM   3337  O   VAL A 411      23.068  12.107  -5.560  1.00 45.04           O  
ATOM   3338  CG1 VAL A 411      20.646  13.515  -7.027  1.00 45.04           C  
ATOM   3339  CG2 VAL A 411      20.761  15.961  -6.470  1.00 45.04           C  
ATOM   3340  N   LYS A 412      24.302  13.100  -7.082  1.00 45.52           N  
ATOM   3341  CA  LYS A 412      25.049  11.915  -7.495  1.00 45.52           C  
ATOM   3342  C   LYS A 412      26.023  11.473  -6.406  1.00 45.52           C  
ATOM   3343  CB  LYS A 412      25.805  12.183  -8.797  1.00 45.52           C  
ATOM   3344  O   LYS A 412      26.112  10.284  -6.092  1.00 45.52           O  
ATOM   3345  CG  LYS A 412      26.373  10.933  -9.452  1.00 45.52           C  
ATOM   3346  CD  LYS A 412      27.102  11.262 -10.748  1.00 45.52           C  
ATOM   3347  CE  LYS A 412      27.765  10.029 -11.346  1.00 45.52           C  
ATOM   3348  NZ  LYS A 412      28.504  10.352 -12.603  1.00 45.52           N  
ATOM   3349  N   LYS A 413      26.628  12.306  -5.756  1.00 40.76           N  
ATOM   3350  CA  LYS A 413      27.608  12.054  -4.703  1.00 40.76           C  
ATOM   3351  C   LYS A 413      26.921  11.731  -3.379  1.00 40.76           C  
ATOM   3352  CB  LYS A 413      28.534  13.259  -4.532  1.00 40.76           C  
ATOM   3353  O   LYS A 413      27.386  10.873  -2.626  1.00 40.76           O  
ATOM   3354  CG  LYS A 413      29.641  13.342  -5.572  1.00 40.76           C  
ATOM   3355  CD  LYS A 413      30.861  14.078  -5.034  1.00 40.76           C  
ATOM   3356  CE  LYS A 413      31.990  14.113  -6.054  1.00 40.76           C  
ATOM   3357  NZ  LYS A 413      33.292  14.492  -5.428  1.00 40.76           N  
ATOM   3358  N   LEU A 414      25.798  12.211  -3.108  1.00 39.08           N  
ATOM   3359  CA  LEU A 414      24.955  11.882  -1.964  1.00 39.08           C  
ATOM   3360  C   LEU A 414      24.316  10.508  -2.136  1.00 39.08           C  
ATOM   3361  CB  LEU A 414      23.867  12.943  -1.777  1.00 39.08           C  
ATOM   3362  O   LEU A 414      24.119   9.784  -1.158  1.00 39.08           O  
ATOM   3363  CG  LEU A 414      24.313  14.271  -1.162  1.00 39.08           C  
ATOM   3364  CD1 LEU A 414      23.217  15.320  -1.313  1.00 39.08           C  
ATOM   3365  CD2 LEU A 414      24.683  14.084   0.305  1.00 39.08           C  
ATOM   3366  N   SER A 415      24.153  10.121  -3.389  1.00 41.11           N  
ATOM   3367  CA  SER A 415      23.683   8.788  -3.751  1.00 41.11           C  
ATOM   3368  C   SER A 415      24.779   7.744  -3.561  1.00 41.11           C  
ATOM   3369  CB  SER A 415      23.193   8.767  -5.199  1.00 41.11           C  
ATOM   3370  O   SER A 415      24.504   6.617  -3.143  1.00 41.11           O  
ATOM   3371  OG  SER A 415      24.280   8.897  -6.100  1.00 41.11           O  
ATOM   3372  N   ASP A 416      26.060   8.141  -3.677  1.00 35.25           N  
ATOM   3373  CA  ASP A 416      27.240   7.297  -3.521  1.00 35.25           C  
ATOM   3374  C   ASP A 416      27.655   7.197  -2.055  1.00 35.25           C  
ATOM   3375  CB  ASP A 416      28.400   7.835  -4.360  1.00 35.25           C  
ATOM   3376  O   ASP A 416      28.095   6.140  -1.599  1.00 35.25           O  
ATOM   3377  CG  ASP A 416      28.250   7.535  -5.841  1.00 35.25           C  
ATOM   3378  OD1 ASP A 416      27.401   6.696  -6.211  1.00 35.25           O  
ATOM   3379  OD2 ASP A 416      28.991   8.141  -6.646  1.00 35.25           O  
ATOM   3380  N   ILE A 417      27.454   8.120  -1.230  1.00 34.80           N  
ATOM   3381  CA  ILE A 417      27.664   8.173   0.212  1.00 34.80           C  
ATOM   3382  C   ILE A 417      26.553   7.405   0.924  1.00 34.80           C  
ATOM   3383  CB  ILE A 417      27.721   9.630   0.722  1.00 34.80           C  
ATOM   3384  O   ILE A 417      26.808   6.687   1.894  1.00 34.80           O  
ATOM   3385  CG1 ILE A 417      28.983  10.329   0.204  1.00 34.80           C  
ATOM   3386  CG2 ILE A 417      27.662   9.670   2.252  1.00 34.80           C  
ATOM   3387  CD1 ILE A 417      29.041  11.817   0.520  1.00 34.80           C  
ATOM   3388  N   GLN A 418      25.365   7.250   0.476  1.00 35.48           N  
ATOM   3389  CA  GLN A 418      24.230   6.379   0.759  1.00 35.48           C  
ATOM   3390  C   GLN A 418      24.607   4.910   0.590  1.00 35.48           C  
ATOM   3391  CB  GLN A 418      23.048   6.725  -0.148  1.00 35.48           C  
ATOM   3392  O   GLN A 418      24.176   4.059   1.371  1.00 35.48           O  
ATOM   3393  CG  GLN A 418      22.083   7.735   0.458  1.00 35.48           C  
ATOM   3394  CD  GLN A 418      20.956   8.111  -0.486  1.00 35.48           C  
ATOM   3395  NE2 GLN A 418      19.856   8.606   0.070  1.00 35.48           N  
ATOM   3396  OE1 GLN A 418      21.074   7.957  -1.706  1.00 35.48           O  
ATOM   3397  N   TYR A 419      25.554   4.603  -0.243  1.00 34.15           N  
ATOM   3398  CA  TYR A 419      26.032   3.295  -0.676  1.00 34.15           C  
ATOM   3399  C   TYR A 419      27.123   2.778   0.255  1.00 34.15           C  
ATOM   3400  CB  TYR A 419      26.560   3.363  -2.112  1.00 34.15           C  
ATOM   3401  O   TYR A 419      27.102   1.612   0.658  1.00 34.15           O  
ATOM   3402  CG  TYR A 419      27.040   2.035  -2.646  1.00 34.15           C  
ATOM   3403  CD1 TYR A 419      28.398   1.728  -2.687  1.00 34.15           C  
ATOM   3404  CD2 TYR A 419      26.137   1.085  -3.111  1.00 34.15           C  
ATOM   3405  CE1 TYR A 419      28.845   0.507  -3.180  1.00 34.15           C  
ATOM   3406  CE2 TYR A 419      26.572  -0.139  -3.607  1.00 34.15           C  
ATOM   3407  OH  TYR A 419      28.363  -1.630  -4.126  1.00 34.15           O  
ATOM   3408  CZ  TYR A 419      27.926  -0.419  -3.636  1.00 34.15           C  
ATOM   3409  N   TYR A 420      27.969   3.580   0.909  1.00 28.53           N  
ATOM   3410  CA  TYR A 420      29.078   3.221   1.785  1.00 28.53           C  
ATOM   3411  C   TYR A 420      28.620   3.127   3.236  1.00 28.53           C  
ATOM   3412  CB  TYR A 420      30.214   4.242   1.662  1.00 28.53           C  
ATOM   3413  O   TYR A 420      29.037   2.227   3.968  1.00 28.53           O  
ATOM   3414  CG  TYR A 420      31.542   3.630   1.291  1.00 28.53           C  
ATOM   3415  CD1 TYR A 420      32.402   3.137   2.270  1.00 28.53           C  
ATOM   3416  CD2 TYR A 420      31.942   3.543  -0.038  1.00 28.53           C  
ATOM   3417  CE1 TYR A 420      33.629   2.574   1.933  1.00 28.53           C  
ATOM   3418  CE2 TYR A 420      33.166   2.982  -0.387  1.00 28.53           C  
ATOM   3419  OH  TYR A 420      35.214   1.944   0.265  1.00 28.53           O  
ATOM   3420  CZ  TYR A 420      34.001   2.501   0.604  1.00 28.53           C  
ATOM   3421  N   ASN A 421      27.512   3.592   3.645  1.00 32.20           N  
ATOM   3422  CA  ASN A 421      26.987   3.590   5.006  1.00 32.20           C  
ATOM   3423  C   ASN A 421      26.010   2.438   5.228  1.00 32.20           C  
ATOM   3424  CB  ASN A 421      26.313   4.926   5.323  1.00 32.20           C  
ATOM   3425  O   ASN A 421      25.832   1.979   6.357  1.00 32.20           O  
ATOM   3426  CG  ASN A 421      27.311   6.033   5.601  1.00 32.20           C  
ATOM   3427  ND2 ASN A 421      26.926   7.268   5.301  1.00 32.20           N  
ATOM   3428  OD1 ASN A 421      28.420   5.779   6.079  1.00 32.20           O  
ATOM   3429  N   THR A 422      25.540   1.805   4.119  1.00 33.72           N  
ATOM   3430  CA  THR A 422      24.807   0.548   4.015  1.00 33.72           C  
ATOM   3431  C   THR A 422      25.747  -0.642   4.179  1.00 33.72           C  
ATOM   3432  CB  THR A 422      24.070   0.441   2.667  1.00 33.72           C  
ATOM   3433  O   THR A 422      25.392  -1.638   4.813  1.00 33.72           O  
ATOM   3434  CG2 THR A 422      22.852  -0.471   2.776  1.00 33.72           C  
ATOM   3435  OG1 THR A 422      23.640   1.746   2.259  1.00 33.72           O  
ATOM   3436  N   LEU A 423      27.008  -0.538   4.018  1.00 27.57           N  
ATOM   3437  CA  LEU A 423      27.980  -1.624   4.091  1.00 27.57           C  
ATOM   3438  C   LEU A 423      28.678  -1.638   5.447  1.00 27.57           C  
ATOM   3439  CB  LEU A 423      29.016  -1.493   2.972  1.00 27.57           C  
ATOM   3440  O   LEU A 423      28.979  -2.707   5.984  1.00 27.57           O  
ATOM   3441  CG  LEU A 423      28.790  -2.362   1.733  1.00 27.57           C  
ATOM   3442  CD1 LEU A 423      29.141  -1.584   0.469  1.00 27.57           C  
ATOM   3443  CD2 LEU A 423      29.609  -3.645   1.823  1.00 27.57           C  
ATOM   3444  N   LEU A 424      28.489  -0.660   6.314  1.00 23.14           N  
ATOM   3445  CA  LEU A 424      29.169  -0.715   7.603  1.00 23.14           C  
ATOM   3446  C   LEU A 424      28.170  -0.616   8.751  1.00 23.14           C  
ATOM   3447  CB  LEU A 424      30.203   0.409   7.713  1.00 23.14           C  
ATOM   3448  O   LEU A 424      28.551  -0.700   9.921  1.00 23.14           O  
ATOM   3449  CG  LEU A 424      31.494   0.223   6.914  1.00 23.14           C  
ATOM   3450  CD1 LEU A 424      32.238   1.549   6.794  1.00 23.14           C  
ATOM   3451  CD2 LEU A 424      32.378  -0.835   7.566  1.00 23.14           C  
ATOM   3452  N   GLY A 425      26.943  -1.157   8.590  1.00 28.69           N  
ATOM   3453  CA  GLY A 425      26.009  -1.477   9.658  1.00 28.69           C  
ATOM   3454  C   GLY A 425      25.695  -0.292  10.552  1.00 28.69           C  
ATOM   3455  O   GLY A 425      26.598   0.299  11.148  1.00 28.69           O  
TER    3456      GLY A 425                                                      
ENDMDL                                                                          
END                                                                             
