# Supplementary material for: Uncoupled evolution of the Polycomb system and deep origin of non-canonical PRC1
Source: Commun Biol. 2023 Nov 10;6:1144. doi: 10.1038/s42003-023-05501-x (PMC10638273; doi:10.1038/s42003-023-05501-x)
Supplement: Supplementary file 8 — Supplementary Data 5 [file 42003_2023_5501_MOESM8_ESM.zip › Supplementary Data 5/PCGF_putative_checks/PCGF_alphafold_remainedputative/PARTET031207_PCGF_63f22.result/PARTET031207_PCGF_63f22_unrelaxed_rank_3_model_5.pdb]

MODEL     1                                                                     
ATOM      1  N   MET A   1     -10.176   8.374  -6.835  1.00 45.65           N  
ATOM      2  CA  MET A   1      -9.006   9.248  -6.849  1.00 45.65           C  
ATOM      3  C   MET A   1      -7.719   8.436  -6.746  1.00 45.65           C  
ATOM      4  CB  MET A   1      -9.078  10.262  -5.706  1.00 45.65           C  
ATOM      5  O   MET A   1      -7.615   7.532  -5.916  1.00 45.65           O  
ATOM      6  CG  MET A   1     -10.084  11.378  -5.939  1.00 45.65           C  
ATOM      7  SD  MET A   1      -9.998  12.681  -4.650  1.00 45.65           S  
ATOM      8  CE  MET A   1     -11.262  13.826  -5.269  1.00 45.65           C  
ATOM      9  N   ILE A   2      -6.956   8.091  -7.891  1.00 37.90           N  
ATOM     10  CA  ILE A   2      -5.724   7.356  -8.158  1.00 37.90           C  
ATOM     11  C   ILE A   2      -4.539   8.092  -7.535  1.00 37.90           C  
ATOM     12  CB  ILE A   2      -5.498   7.163  -9.674  1.00 37.90           C  
ATOM     13  O   ILE A   2      -4.440   9.317  -7.635  1.00 37.90           O  
ATOM     14  CG1 ILE A   2      -6.590   6.265 -10.267  1.00 37.90           C  
ATOM     15  CG2 ILE A   2      -4.106   6.584  -9.943  1.00 37.90           C  
ATOM     16  CD1 ILE A   2      -6.622   6.252 -11.789  1.00 37.90           C  
ATOM     17  N   ARG A   3      -4.105   7.806  -6.246  1.00 52.97           N  
ATOM     18  CA  ARG A   3      -2.781   8.153  -5.740  1.00 52.97           C  
ATOM     19  C   ARG A   3      -1.850   8.559  -6.878  1.00 52.97           C  
ATOM     20  CB  ARG A   3      -2.178   6.981  -4.963  1.00 52.97           C  
ATOM     21  O   ARG A   3      -1.949   8.031  -7.987  1.00 52.97           O  
ATOM     22  CG  ARG A   3      -2.423   7.046  -3.464  1.00 52.97           C  
ATOM     23  CD  ARG A   3      -1.564   6.041  -2.708  1.00 52.97           C  
ATOM     24  NE  ARG A   3      -2.292   4.804  -2.440  1.00 52.97           N  
ATOM     25  NH1 ARG A   3      -0.927   4.134  -0.701  1.00 52.97           N  
ATOM     26  NH2 ARG A   3      -2.705   2.833  -1.335  1.00 52.97           N  
ATOM     27  CZ  ARG A   3      -1.973   3.926  -1.493  1.00 52.97           C  
ATOM     28  N   GLU A   4      -1.130   9.750  -6.588  1.00 61.54           N  
ATOM     29  CA  GLU A   4      -0.008  10.075  -7.463  1.00 61.54           C  
ATOM     30  C   GLU A   4       1.101   9.033  -7.348  1.00 61.54           C  
ATOM     31  CB  GLU A   4       0.543  11.466  -7.137  1.00 61.54           C  
ATOM     32  O   GLU A   4       1.595   8.761  -6.252  1.00 61.54           O  
ATOM     33  CG  GLU A   4       0.475  12.442  -8.303  1.00 61.54           C  
ATOM     34  CD  GLU A   4       0.817  13.871  -7.910  1.00 61.54           C  
ATOM     35  OE1 GLU A   4       0.633  14.789  -8.740  1.00 61.54           O  
ATOM     36  OE2 GLU A   4       1.275  14.072  -6.763  1.00 61.54           O  
ATOM     37  N   ARG A   5       1.188   8.187  -8.274  1.00 69.17           N  
ATOM     38  CA  ARG A   5       2.194   7.147  -8.467  1.00 69.17           C  
ATOM     39  C   ARG A   5       3.602   7.709  -8.304  1.00 69.17           C  
ATOM     40  CB  ARG A   5       2.043   6.502  -9.846  1.00 69.17           C  
ATOM     41  O   ARG A   5       3.960   8.697  -8.948  1.00 69.17           O  
ATOM     42  CG  ARG A   5       0.963   5.434  -9.913  1.00 69.17           C  
ATOM     43  CD  ARG A   5       0.903   4.777 -11.285  1.00 69.17           C  
ATOM     44  NE  ARG A   5       0.283   3.457 -11.223  1.00 69.17           N  
ATOM     45  NH1 ARG A   5      -0.065   3.287 -13.501  1.00 69.17           N  
ATOM     46  NH2 ARG A   5      -0.711   1.585 -12.108  1.00 69.17           N  
ATOM     47  CZ  ARG A   5      -0.163   2.779 -12.278  1.00 69.17           C  
ATOM     48  N   GLN A   6       4.377   7.089  -7.310  1.00 78.77           N  
ATOM     49  CA  GLN A   6       5.734   7.577  -7.088  1.00 78.77           C  
ATOM     50  C   GLN A   6       6.752   6.741  -7.858  1.00 78.77           C  
ATOM     51  CB  GLN A   6       6.070   7.570  -5.596  1.00 78.77           C  
ATOM     52  O   GLN A   6       7.896   7.163  -8.043  1.00 78.77           O  
ATOM     53  CG  GLN A   6       5.175   8.475  -4.759  1.00 78.77           C  
ATOM     54  CD  GLN A   6       5.509   8.427  -3.280  1.00 78.77           C  
ATOM     55  NE2 GLN A   6       5.020   9.408  -2.530  1.00 78.77           N  
ATOM     56  OE1 GLN A   6       6.201   7.515  -2.816  1.00 78.77           O  
ATOM     57  N   PHE A   7       6.226   5.527  -8.209  1.00 87.66           N  
ATOM     58  CA  PHE A   7       7.109   4.647  -8.965  1.00 87.66           C  
ATOM     59  C   PHE A   7       6.331   3.884 -10.031  1.00 87.66           C  
ATOM     60  CB  PHE A   7       7.820   3.664  -8.030  1.00 87.66           C  
ATOM     61  O   PHE A   7       5.101   3.814  -9.977  1.00 87.66           O  
ATOM     62  CG  PHE A   7       6.883   2.789  -7.243  1.00 87.66           C  
ATOM     63  CD1 PHE A   7       6.497   3.142  -5.955  1.00 87.66           C  
ATOM     64  CD2 PHE A   7       6.387   1.613  -7.790  1.00 87.66           C  
ATOM     65  CE1 PHE A   7       5.629   2.334  -5.224  1.00 87.66           C  
ATOM     66  CE2 PHE A   7       5.519   0.800  -7.066  1.00 87.66           C  
ATOM     67  CZ  PHE A   7       5.142   1.162  -5.783  1.00 87.66           C  
ATOM     68  N   GLU A   8       7.047   3.429 -10.983  1.00 89.32           N  
ATOM     69  CA  GLU A   8       6.510   2.537 -12.006  1.00 89.32           C  
ATOM     70  C   GLU A   8       7.212   1.182 -11.980  1.00 89.32           C  
ATOM     71  CB  GLU A   8       6.640   3.170 -13.394  1.00 89.32           C  
ATOM     72  O   GLU A   8       8.434   1.112 -11.835  1.00 89.32           O  
ATOM     73  CG  GLU A   8       6.055   2.322 -14.514  1.00 89.32           C  
ATOM     74  CD  GLU A   8       6.236   2.939 -15.891  1.00 89.32           C  
ATOM     75  OE1 GLU A   8       5.726   2.371 -16.883  1.00 89.32           O  
ATOM     76  OE2 GLU A   8       6.894   4.000 -15.979  1.00 89.32           O  
ATOM     77  N   VAL A   9       6.346   0.112 -12.040  1.00 89.77           N  
ATOM     78  CA  VAL A   9       6.901  -1.236 -12.092  1.00 89.77           C  
ATOM     79  C   VAL A   9       7.533  -1.482 -13.460  1.00 89.77           C  
ATOM     80  CB  VAL A   9       5.823  -2.305 -11.803  1.00 89.77           C  
ATOM     81  O   VAL A   9       6.909  -1.230 -14.493  1.00 89.77           O  
ATOM     82  CG1 VAL A   9       6.413  -3.710 -11.910  1.00 89.77           C  
ATOM     83  CG2 VAL A   9       5.210  -2.083 -10.421  1.00 89.77           C  
ATOM     84  N   ILE A  10       8.812  -1.818 -13.505  1.00 89.56           N  
ATOM     85  CA  ILE A  10       9.583  -2.000 -14.731  1.00 89.56           C  
ATOM     86  C   ILE A  10       9.063  -3.218 -15.491  1.00 89.56           C  
ATOM     87  CB  ILE A  10      11.090  -2.158 -14.432  1.00 89.56           C  
ATOM     88  O   ILE A  10       8.808  -3.144 -16.695  1.00 89.56           O  
ATOM     89  CG1 ILE A  10      11.651  -0.870 -13.819  1.00 89.56           C  
ATOM     90  CG2 ILE A  10      11.856  -2.538 -15.703  1.00 89.56           C  
ATOM     91  CD1 ILE A  10      13.100  -0.980 -13.366  1.00 89.56           C  
ATOM     92  N   LYS A  11       8.832  -4.313 -14.825  1.00 84.94           N  
ATOM     93  CA  LYS A  11       8.261  -5.505 -15.445  1.00 84.94           C  
ATOM     94  C   LYS A  11       6.855  -5.778 -14.919  1.00 84.94           C  
ATOM     95  CB  LYS A  11       9.157  -6.720 -15.199  1.00 84.94           C  
ATOM     96  O   LYS A  11       6.654  -6.687 -14.111  1.00 84.94           O  
ATOM     97  CG  LYS A  11      10.537  -6.609 -15.832  1.00 84.94           C  
ATOM     98  CD  LYS A  11      11.379  -7.848 -15.554  1.00 84.94           C  
ATOM     99  CE  LYS A  11      12.783  -7.710 -16.129  1.00 84.94           C  
ATOM    100  NZ  LYS A  11      13.632  -8.897 -15.809  1.00 84.94           N  
ATOM    101  N   THR A  12       5.907  -5.123 -15.474  1.00 78.32           N  
ATOM    102  CA  THR A  12       4.553  -5.186 -14.936  1.00 78.32           C  
ATOM    103  C   THR A  12       3.920  -6.545 -15.222  1.00 78.32           C  
ATOM    104  CB  THR A  12       3.667  -4.071 -15.523  1.00 78.32           C  
ATOM    105  O   THR A  12       3.121  -7.043 -14.427  1.00 78.32           O  
ATOM    106  CG2 THR A  12       4.090  -2.702 -15.002  1.00 78.32           C  
ATOM    107  OG1 THR A  12       3.778  -4.082 -16.951  1.00 78.32           O  
ATOM    108  N   GLN A  13       4.330  -7.230 -16.363  1.00 76.47           N  
ATOM    109  CA  GLN A  13       3.702  -8.471 -16.803  1.00 76.47           C  
ATOM    110  C   GLN A  13       4.135  -9.646 -15.931  1.00 76.47           C  
ATOM    111  CB  GLN A  13       4.038  -8.753 -18.268  1.00 76.47           C  
ATOM    112  O   GLN A  13       3.431 -10.654 -15.844  1.00 76.47           O  
ATOM    113  CG  GLN A  13       3.472  -7.724 -19.238  1.00 76.47           C  
ATOM    114  CD  GLN A  13       3.840  -8.013 -20.681  1.00 76.47           C  
ATOM    115  NE2 GLN A  13       3.076  -7.451 -21.612  1.00 76.47           N  
ATOM    116  OE1 GLN A  13       4.804  -8.734 -20.958  1.00 76.47           O  
ATOM    117  N   GLN A  14       5.105  -9.384 -15.113  1.00 81.36           N  
ATOM    118  CA  GLN A  14       5.665 -10.477 -14.326  1.00 81.36           C  
ATOM    119  C   GLN A  14       5.176 -10.423 -12.882  1.00 81.36           C  
ATOM    120  CB  GLN A  14       7.194 -10.438 -14.364  1.00 81.36           C  
ATOM    121  O   GLN A  14       5.502 -11.297 -12.077  1.00 81.36           O  
ATOM    122  CG  GLN A  14       7.784 -10.769 -15.728  1.00 81.36           C  
ATOM    123  CD  GLN A  14       9.301 -10.731 -15.737  1.00 81.36           C  
ATOM    124  NE2 GLN A  14       9.905 -11.389 -16.720  1.00 81.36           N  
ATOM    125  OE1 GLN A  14       9.924 -10.113 -14.867  1.00 81.36           O  
ATOM    126  N   VAL A  15       4.335  -9.403 -12.647  1.00 85.84           N  
ATOM    127  CA  VAL A  15       3.929  -9.268 -11.252  1.00 85.84           C  
ATOM    128  C   VAL A  15       2.691 -10.122 -10.989  1.00 85.84           C  
ATOM    129  CB  VAL A  15       3.649  -7.794 -10.883  1.00 85.84           C  
ATOM    130  O   VAL A  15       1.719 -10.067 -11.746  1.00 85.84           O  
ATOM    131  CG1 VAL A  15       3.150  -7.683  -9.443  1.00 85.84           C  
ATOM    132  CG2 VAL A  15       4.903  -6.946 -11.084  1.00 85.84           C  
ATOM    133  N   ASN A  16       2.815 -10.988  -9.998  1.00 90.25           N  
ATOM    134  CA  ASN A  16       1.698 -11.812  -9.550  1.00 90.25           C  
ATOM    135  C   ASN A  16       0.490 -10.960  -9.169  1.00 90.25           C  
ATOM    136  CB  ASN A  16       2.119 -12.693  -8.372  1.00 90.25           C  
ATOM    137  O   ASN A  16       0.627  -9.969  -8.450  1.00 90.25           O  
ATOM    138  CG  ASN A  16       1.104 -13.776  -8.061  1.00 90.25           C  
ATOM    139  ND2 ASN A  16       1.589 -14.974  -7.756  1.00 90.25           N  
ATOM    140  OD1 ASN A  16      -0.106 -13.538  -8.095  1.00 90.25           O  
ATOM    141  N   GLN A  17      -0.714 -11.337  -9.670  1.00 90.69           N  
ATOM    142  CA  GLN A  17      -1.939 -10.585  -9.416  1.00 90.69           C  
ATOM    143  C   GLN A  17      -2.245 -10.522  -7.922  1.00 90.69           C  
ATOM    144  CB  GLN A  17      -3.117 -11.207 -10.168  1.00 90.69           C  
ATOM    145  O   GLN A  17      -2.963  -9.629  -7.468  1.00 90.69           O  
ATOM    146  CG  GLN A  17      -3.477 -12.609  -9.696  1.00 90.69           C  
ATOM    147  CD  GLN A  17      -4.619 -13.219 -10.486  1.00 90.69           C  
ATOM    148  NE2 GLN A  17      -4.824 -14.522 -10.322  1.00 90.69           N  
ATOM    149  OE1 GLN A  17      -5.311 -12.526 -11.238  1.00 90.69           O  
ATOM    150  N   HIS A  18      -1.683 -11.515  -7.178  1.00 91.65           N  
ATOM    151  CA  HIS A  18      -1.934 -11.595  -5.743  1.00 91.65           C  
ATOM    152  C   HIS A  18      -1.152 -10.526  -4.986  1.00 91.65           C  
ATOM    153  CB  HIS A  18      -1.572 -12.984  -5.213  1.00 91.65           C  
ATOM    154  O   HIS A  18      -1.360 -10.332  -3.786  1.00 91.65           O  
ATOM    155  CG  HIS A  18      -2.469 -14.070  -5.716  1.00 91.65           C  
ATOM    156  CD2 HIS A  18      -2.253 -15.052  -6.622  1.00 91.65           C  
ATOM    157  ND1 HIS A  18      -3.766 -14.226  -5.278  1.00 91.65           N  
ATOM    158  CE1 HIS A  18      -4.311 -15.262  -5.895  1.00 91.65           C  
ATOM    159  NE2 HIS A  18      -3.414 -15.780  -6.716  1.00 91.65           N  
ATOM    160  N   LEU A  19      -0.346  -9.832  -5.703  1.00 93.21           N  
ATOM    161  CA  LEU A  19       0.440  -8.770  -5.084  1.00 93.21           C  
ATOM    162  C   LEU A  19      -0.156  -7.401  -5.395  1.00 93.21           C  
ATOM    163  CB  LEU A  19       1.892  -8.828  -5.564  1.00 93.21           C  
ATOM    164  O   LEU A  19       0.476  -6.372  -5.144  1.00 93.21           O  
ATOM    165  CG  LEU A  19       2.679 -10.087  -5.194  1.00 93.21           C  
ATOM    166  CD1 LEU A  19       4.057 -10.061  -5.846  1.00 93.21           C  
ATOM    167  CD2 LEU A  19       2.800 -10.215  -3.679  1.00 93.21           C  
ATOM    168  N   LEU A  20      -1.296  -7.388  -5.955  1.00 93.60           N  
ATOM    169  CA  LEU A  20      -1.970  -6.140  -6.297  1.00 93.60           C  
ATOM    170  C   LEU A  20      -3.021  -5.785  -5.250  1.00 93.60           C  
ATOM    171  CB  LEU A  20      -2.623  -6.243  -7.678  1.00 93.60           C  
ATOM    172  O   LEU A  20      -3.703  -6.668  -4.725  1.00 93.60           O  
ATOM    173  CG  LEU A  20      -1.692  -6.578  -8.844  1.00 93.60           C  
ATOM    174  CD1 LEU A  20      -2.477  -6.631 -10.150  1.00 93.60           C  
ATOM    175  CD2 LEU A  20      -0.561  -5.559  -8.935  1.00 93.60           C  
ATOM    176  N   CYS A  21      -3.076  -4.525  -4.974  1.00 95.10           N  
ATOM    177  CA  CYS A  21      -4.094  -4.016  -4.061  1.00 95.10           C  
ATOM    178  C   CYS A  21      -5.469  -4.026  -4.718  1.00 95.10           C  
ATOM    179  CB  CYS A  21      -3.746  -2.599  -3.607  1.00 95.10           C  
ATOM    180  O   CYS A  21      -5.627  -3.554  -5.845  1.00 95.10           O  
ATOM    181  SG  CYS A  21      -4.957  -1.879  -2.476  1.00 95.10           S  
ATOM    182  N   SER A  22      -6.439  -4.566  -3.991  1.00 95.63           N  
ATOM    183  CA  SER A  22      -7.774  -4.707  -4.563  1.00 95.63           C  
ATOM    184  C   SER A  22      -8.479  -3.358  -4.659  1.00 95.63           C  
ATOM    185  CB  SER A  22      -8.616  -5.673  -3.728  1.00 95.63           C  
ATOM    186  O   SER A  22      -9.480  -3.224  -5.367  1.00 95.63           O  
ATOM    187  OG  SER A  22      -8.730  -5.215  -2.392  1.00 95.63           O  
ATOM    188  N   ILE A  23      -8.001  -2.336  -3.947  1.00 94.51           N  
ATOM    189  CA  ILE A  23      -8.605  -1.009  -3.916  1.00 94.51           C  
ATOM    190  C   ILE A  23      -8.028  -0.153  -5.042  1.00 94.51           C  
ATOM    191  CB  ILE A  23      -8.384  -0.318  -2.552  1.00 94.51           C  
ATOM    192  O   ILE A  23      -8.769   0.348  -5.892  1.00 94.51           O  
ATOM    193  CG1 ILE A  23      -9.030  -1.137  -1.428  1.00 94.51           C  
ATOM    194  CG2 ILE A  23      -8.934   1.111  -2.574  1.00 94.51           C  
ATOM    195  CD1 ILE A  23      -8.750  -0.600  -0.031  1.00 94.51           C  
ATOM    196  N   CYS A  24      -6.691  -0.115  -5.116  1.00 93.60           N  
ATOM    197  CA  CYS A  24      -6.102   0.769  -6.115  1.00 93.60           C  
ATOM    198  C   CYS A  24      -5.688  -0.010  -7.358  1.00 93.60           C  
ATOM    199  CB  CYS A  24      -4.893   1.503  -5.536  1.00 93.60           C  
ATOM    200  O   CYS A  24      -5.303   0.582  -8.367  1.00 93.60           O  
ATOM    201  SG  CYS A  24      -3.484   0.425  -5.191  1.00 93.60           S  
ATOM    202  N   ARG A  25      -5.692  -1.384  -7.222  1.00 92.81           N  
ATOM    203  CA  ARG A  25      -5.363  -2.294  -8.314  1.00 92.81           C  
ATOM    204  C   ARG A  25      -3.910  -2.126  -8.747  1.00 92.81           C  
ATOM    205  CB  ARG A  25      -6.295  -2.064  -9.505  1.00 92.81           C  
ATOM    206  O   ARG A  25      -3.584  -2.299  -9.923  1.00 92.81           O  
ATOM    207  CG  ARG A  25      -7.762  -2.316  -9.197  1.00 92.81           C  
ATOM    208  CD  ARG A  25      -8.613  -2.314 -10.460  1.00 92.81           C  
ATOM    209  NE  ARG A  25     -10.018  -2.575 -10.164  1.00 92.81           N  
ATOM    210  NH1 ARG A  25     -10.650  -2.829 -12.371  1.00 92.81           N  
ATOM    211  NH2 ARG A  25     -12.203  -3.039 -10.698  1.00 92.81           N  
ATOM    212  CZ  ARG A  25     -10.954  -2.814 -11.079  1.00 92.81           C  
ATOM    213  N   GLU A  26      -3.098  -1.772  -7.906  1.00 91.09           N  
ATOM    214  CA  GLU A  26      -1.654  -1.652  -8.087  1.00 91.09           C  
ATOM    215  C   GLU A  26      -0.899  -2.537  -7.099  1.00 91.09           C  
ATOM    216  CB  GLU A  26      -1.212  -0.195  -7.932  1.00 91.09           C  
ATOM    217  O   GLU A  26      -1.498  -3.111  -6.188  1.00 91.09           O  
ATOM    218  CG  GLU A  26      -1.844   0.750  -8.944  1.00 91.09           C  
ATOM    219  CD  GLU A  26      -1.344   2.181  -8.822  1.00 91.09           C  
ATOM    220  OE1 GLU A  26      -1.721   3.029  -9.663  1.00 91.09           O  
ATOM    221  OE2 GLU A  26      -0.569   2.456  -7.879  1.00 91.09           O  
ATOM    222  N   VAL A  27       0.459  -2.625  -7.413  1.00 92.49           N  
ATOM    223  CA  VAL A  27       1.299  -3.389  -6.496  1.00 92.49           C  
ATOM    224  C   VAL A  27       1.237  -2.771  -5.101  1.00 92.49           C  
ATOM    225  CB  VAL A  27       2.763  -3.454  -6.987  1.00 92.49           C  
ATOM    226  O   VAL A  27       1.208  -1.547  -4.959  1.00 92.49           O  
ATOM    227  CG1 VAL A  27       3.659  -4.096  -5.929  1.00 92.49           C  
ATOM    228  CG2 VAL A  27       2.850  -4.222  -8.304  1.00 92.49           C  
ATOM    229  N   PHE A  28       1.191  -3.600  -4.082  1.00 93.00           N  
ATOM    230  CA  PHE A  28       1.096  -3.106  -2.714  1.00 93.00           C  
ATOM    231  C   PHE A  28       2.184  -2.075  -2.434  1.00 93.00           C  
ATOM    232  CB  PHE A  28       1.200  -4.262  -1.714  1.00 93.00           C  
ATOM    233  O   PHE A  28       3.342  -2.270  -2.809  1.00 93.00           O  
ATOM    234  CG  PHE A  28      -0.029  -5.130  -1.661  1.00 93.00           C  
ATOM    235  CD1 PHE A  28      -1.268  -4.585  -1.346  1.00 93.00           C  
ATOM    236  CD2 PHE A  28       0.055  -6.490  -1.924  1.00 93.00           C  
ATOM    237  CE1 PHE A  28      -2.407  -5.385  -1.296  1.00 93.00           C  
ATOM    238  CE2 PHE A  28      -1.079  -7.297  -1.876  1.00 93.00           C  
ATOM    239  CZ  PHE A  28      -2.309  -6.742  -1.560  1.00 93.00           C  
ATOM    240  N   TYR A  29       1.864  -1.013  -1.889  1.00 89.42           N  
ATOM    241  CA  TYR A  29       2.736  -0.009  -1.289  1.00 89.42           C  
ATOM    242  C   TYR A  29       2.470   0.121   0.206  1.00 89.42           C  
ATOM    243  CB  TYR A  29       2.544   1.348  -1.973  1.00 89.42           C  
ATOM    244  O   TYR A  29       1.366   0.486   0.617  1.00 89.42           O  
ATOM    245  CG  TYR A  29       3.498   2.412  -1.488  1.00 89.42           C  
ATOM    246  CD1 TYR A  29       3.034   3.526  -0.791  1.00 89.42           C  
ATOM    247  CD2 TYR A  29       4.864   2.308  -1.726  1.00 89.42           C  
ATOM    248  CE1 TYR A  29       3.909   4.510  -0.344  1.00 89.42           C  
ATOM    249  CE2 TYR A  29       5.748   3.286  -1.283  1.00 89.42           C  
ATOM    250  OH  TYR A  29       6.132   5.353  -0.153  1.00 89.42           O  
ATOM    251  CZ  TYR A  29       5.262   4.381  -0.594  1.00 89.42           C  
ATOM    252  N   ASN A  30       3.501  -0.182   0.941  1.00 89.13           N  
ATOM    253  CA  ASN A  30       3.371  -0.217   2.394  1.00 89.13           C  
ATOM    254  C   ASN A  30       2.156  -1.031   2.828  1.00 89.13           C  
ATOM    255  CB  ASN A  30       3.290   1.202   2.960  1.00 89.13           C  
ATOM    256  O   ASN A  30       1.247  -0.503   3.472  1.00 89.13           O  
ATOM    257  CG  ASN A  30       4.627   1.917   2.940  1.00 89.13           C  
ATOM    258  ND2 ASN A  30       4.630   3.181   3.345  1.00 89.13           N  
ATOM    259  OD1 ASN A  30       5.648   1.337   2.562  1.00 89.13           O  
ATOM    260  N   PRO A  31       2.134  -2.300   2.417  1.00 94.61           N  
ATOM    261  CA  PRO A  31       0.982  -3.166   2.677  1.00 94.61           C  
ATOM    262  C   PRO A  31       0.705  -3.348   4.168  1.00 94.61           C  
ATOM    263  CB  PRO A  31       1.386  -4.494   2.031  1.00 94.61           C  
ATOM    264  O   PRO A  31       1.636  -3.547   4.952  1.00 94.61           O  
ATOM    265  CG  PRO A  31       2.880  -4.496   2.065  1.00 94.61           C  
ATOM    266  CD  PRO A  31       3.362  -3.079   1.946  1.00 94.61           C  
ATOM    267  N   ILE A  32      -0.553  -3.296   4.608  1.00 93.64           N  
ATOM    268  CA  ILE A  32      -1.021  -3.566   5.963  1.00 93.64           C  
ATOM    269  C   ILE A  32      -2.069  -4.676   5.935  1.00 93.64           C  
ATOM    270  CB  ILE A  32      -1.602  -2.296   6.624  1.00 93.64           C  
ATOM    271  O   ILE A  32      -2.798  -4.825   4.952  1.00 93.64           O  
ATOM    272  CG1 ILE A  32      -2.772  -1.751   5.797  1.00 93.64           C  
ATOM    273  CG2 ILE A  32      -0.514  -1.233   6.800  1.00 93.64           C  
ATOM    274  CD1 ILE A  32      -3.570  -0.660   6.497  1.00 93.64           C  
ATOM    275  N   ARG A  33      -1.989  -5.441   6.965  1.00 93.65           N  
ATOM    276  CA  ARG A  33      -2.922  -6.557   7.088  1.00 93.65           C  
ATOM    277  C   ARG A  33      -4.082  -6.202   8.012  1.00 93.65           C  
ATOM    278  CB  ARG A  33      -2.203  -7.805   7.605  1.00 93.65           C  
ATOM    279  O   ARG A  33      -3.869  -5.791   9.155  1.00 93.65           O  
ATOM    280  CG  ARG A  33      -3.069  -9.054   7.616  1.00 93.65           C  
ATOM    281  CD  ARG A  33      -2.300 -10.269   8.118  1.00 93.65           C  
ATOM    282  NE  ARG A  33      -1.171 -10.588   7.249  1.00 93.65           N  
ATOM    283  NH1 ARG A  33      -0.441 -12.380   8.510  1.00 93.65           N  
ATOM    284  NH2 ARG A  33       0.679 -11.785   6.601  1.00 93.65           N  
ATOM    285  CZ  ARG A  33      -0.313 -11.584   7.455  1.00 93.65           C  
ATOM    286  N   ALA A  34      -5.316  -6.409   7.388  1.00 91.57           N  
ATOM    287  CA  ALA A  34      -6.499  -6.219   8.222  1.00 91.57           C  
ATOM    288  C   ALA A  34      -6.660  -7.367   9.215  1.00 91.57           C  
ATOM    289  CB  ALA A  34      -7.749  -6.091   7.354  1.00 91.57           C  
ATOM    290  O   ALA A  34      -6.042  -8.422   9.059  1.00 91.57           O  
ATOM    291  N   THR A  35      -7.537  -7.242  10.227  1.00 90.34           N  
ATOM    292  CA  THR A  35      -7.722  -8.272  11.243  1.00 90.34           C  
ATOM    293  C   THR A  35      -8.331  -9.532  10.633  1.00 90.34           C  
ATOM    294  CB  THR A  35      -8.617  -7.771  12.391  1.00 90.34           C  
ATOM    295  O   THR A  35      -8.213 -10.621  11.198  1.00 90.34           O  
ATOM    296  CG2 THR A  35      -7.916  -6.683  13.200  1.00 90.34           C  
ATOM    297  OG1 THR A  35      -9.830  -7.238  11.846  1.00 90.34           O  
ATOM    298  N   CYS A  36      -8.943  -9.367   9.517  1.00 93.14           N  
ATOM    299  CA  CYS A  36      -9.525 -10.514   8.830  1.00 93.14           C  
ATOM    300  C   CYS A  36      -8.471 -11.255   8.016  1.00 93.14           C  
ATOM    301  CB  CYS A  36     -10.668 -10.069   7.918  1.00 93.14           C  
ATOM    302  O   CYS A  36      -8.733 -12.341   7.495  1.00 93.14           O  
ATOM    303  SG  CYS A  36     -10.160  -8.913   6.626  1.00 93.14           S  
ATOM    304  N   GLY A  37      -7.306 -10.621   7.893  1.00 93.12           N  
ATOM    305  CA  GLY A  37      -6.206 -11.271   7.199  1.00 93.12           C  
ATOM    306  C   GLY A  37      -6.005 -10.759   5.786  1.00 93.12           C  
ATOM    307  O   GLY A  37      -5.058 -11.157   5.104  1.00 93.12           O  
ATOM    308  N   HIS A  38      -6.847  -9.918   5.234  1.00 95.44           N  
ATOM    309  CA  HIS A  38      -6.703  -9.357   3.895  1.00 95.44           C  
ATOM    310  C   HIS A  38      -5.726  -8.186   3.890  1.00 95.44           C  
ATOM    311  CB  HIS A  38      -8.062  -8.909   3.353  1.00 95.44           C  
ATOM    312  O   HIS A  38      -5.616  -7.460   4.881  1.00 95.44           O  
ATOM    313  CG  HIS A  38      -9.002 -10.041   3.084  1.00 95.44           C  
ATOM    314  CD2 HIS A  38      -8.911 -11.090   2.233  1.00 95.44           C  
ATOM    315  ND1 HIS A  38     -10.211 -10.173   3.731  1.00 95.44           N  
ATOM    316  CE1 HIS A  38     -10.824 -11.259   3.290  1.00 95.44           C  
ATOM    317  NE2 HIS A  38     -10.056 -11.834   2.380  1.00 95.44           N  
ATOM    318  N   THR A  39      -5.010  -8.105   2.817  1.00 96.21           N  
ATOM    319  CA  THR A  39      -3.914  -7.147   2.717  1.00 96.21           C  
ATOM    320  C   THR A  39      -4.244  -6.053   1.705  1.00 96.21           C  
ATOM    321  CB  THR A  39      -2.600  -7.841   2.315  1.00 96.21           C  
ATOM    322  O   THR A  39      -4.759  -6.336   0.622  1.00 96.21           O  
ATOM    323  CG2 THR A  39      -1.445  -6.846   2.264  1.00 96.21           C  
ATOM    324  OG1 THR A  39      -2.294  -8.862   3.273  1.00 96.21           O  
ATOM    325  N   PHE A  40      -3.954  -4.781   2.095  1.00 95.67           N  
ATOM    326  CA  PHE A  40      -4.125  -3.605   1.251  1.00 95.67           C  
ATOM    327  C   PHE A  40      -2.945  -2.653   1.402  1.00 95.67           C  
ATOM    328  CB  PHE A  40      -5.431  -2.881   1.593  1.00 95.67           C  
ATOM    329  O   PHE A  40      -2.121  -2.816   2.305  1.00 95.67           O  
ATOM    330  CG  PHE A  40      -6.637  -3.780   1.610  1.00 95.67           C  
ATOM    331  CD1 PHE A  40      -7.393  -3.974   0.460  1.00 95.67           C  
ATOM    332  CD2 PHE A  40      -7.015  -4.433   2.776  1.00 95.67           C  
ATOM    333  CE1 PHE A  40      -8.511  -4.806   0.473  1.00 95.67           C  
ATOM    334  CE2 PHE A  40      -8.130  -5.266   2.796  1.00 95.67           C  
ATOM    335  CZ  PHE A  40      -8.877  -5.450   1.644  1.00 95.67           C  
ATOM    336  N   CYS A  41      -2.968  -1.625   0.440  1.00 93.79           N  
ATOM    337  CA  CYS A  41      -2.074  -0.514   0.749  1.00 93.79           C  
ATOM    338  C   CYS A  41      -2.506   0.193   2.028  1.00 93.79           C  
ATOM    339  CB  CYS A  41      -2.038   0.483  -0.408  1.00 93.79           C  
ATOM    340  O   CYS A  41      -3.699   0.274   2.326  1.00 93.79           O  
ATOM    341  SG  CYS A  41      -1.474  -0.233  -1.968  1.00 93.79           S  
ATOM    342  N   GLY A  42      -1.538   0.557   2.826  1.00 89.79           N  
ATOM    343  CA  GLY A  42      -1.866   1.268   4.051  1.00 89.79           C  
ATOM    344  C   GLY A  42      -2.777   2.460   3.825  1.00 89.79           C  
ATOM    345  O   GLY A  42      -3.787   2.616   4.515  1.00 89.79           O  
ATOM    346  N   THR A  43      -2.464   3.212   2.889  1.00 88.71           N  
ATOM    347  CA  THR A  43      -3.234   4.418   2.607  1.00 88.71           C  
ATOM    348  C   THR A  43      -4.608   4.063   2.045  1.00 88.71           C  
ATOM    349  CB  THR A  43      -2.493   5.335   1.616  1.00 88.71           C  
ATOM    350  O   THR A  43      -5.601   4.723   2.358  1.00 88.71           O  
ATOM    351  CG2 THR A  43      -1.198   5.867   2.222  1.00 88.71           C  
ATOM    352  OG1 THR A  43      -2.183   4.594   0.429  1.00 88.71           O  
ATOM    353  N   CYS A  44      -4.639   3.007   1.258  1.00 91.43           N  
ATOM    354  CA  CYS A  44      -5.898   2.574   0.661  1.00 91.43           C  
ATOM    355  C   CYS A  44      -6.885   2.128   1.733  1.00 91.43           C  
ATOM    356  CB  CYS A  44      -5.657   1.435  -0.329  1.00 91.43           C  
ATOM    357  O   CYS A  44      -8.055   2.512   1.703  1.00 91.43           O  
ATOM    358  SG  CYS A  44      -4.865   1.961  -1.865  1.00 91.43           S  
ATOM    359  N   LEU A  45      -6.368   1.318   2.622  1.00 91.05           N  
ATOM    360  CA  LEU A  45      -7.267   0.813   3.654  1.00 91.05           C  
ATOM    361  C   LEU A  45      -7.688   1.930   4.603  1.00 91.05           C  
ATOM    362  CB  LEU A  45      -6.599  -0.317   4.442  1.00 91.05           C  
ATOM    363  O   LEU A  45      -8.849   1.998   5.013  1.00 91.05           O  
ATOM    364  CG  LEU A  45      -7.460  -1.008   5.499  1.00 91.05           C  
ATOM    365  CD1 LEU A  45      -8.738  -1.552   4.869  1.00 91.05           C  
ATOM    366  CD2 LEU A  45      -6.677  -2.125   6.181  1.00 91.05           C  
ATOM    367  N   VAL A  46      -6.803   2.814   4.931  1.00 87.42           N  
ATOM    368  CA  VAL A  46      -7.098   3.929   5.824  1.00 87.42           C  
ATOM    369  C   VAL A  46      -8.179   4.814   5.207  1.00 87.42           C  
ATOM    370  CB  VAL A  46      -5.834   4.765   6.125  1.00 87.42           C  
ATOM    371  O   VAL A  46      -9.117   5.228   5.892  1.00 87.42           O  
ATOM    372  CG1 VAL A  46      -6.206   6.082   6.803  1.00 87.42           C  
ATOM    373  CG2 VAL A  46      -4.863   3.968   6.995  1.00 87.42           C  
ATOM    374  N   ARG A  47      -8.010   5.053   3.985  1.00 87.20           N  
ATOM    375  CA  ARG A  47      -9.013   5.860   3.298  1.00 87.20           C  
ATOM    376  C   ARG A  47     -10.363   5.151   3.273  1.00 87.20           C  
ATOM    377  CB  ARG A  47      -8.562   6.179   1.871  1.00 87.20           C  
ATOM    378  O   ARG A  47     -11.403   5.778   3.484  1.00 87.20           O  
ATOM    379  CG  ARG A  47      -9.475   7.149   1.139  1.00 87.20           C  
ATOM    380  CD  ARG A  47      -8.895   7.565  -0.206  1.00 87.20           C  
ATOM    381  NE  ARG A  47      -9.768   8.505  -0.903  1.00 87.20           N  
ATOM    382  NH1 ARG A  47      -8.315  10.294  -0.742  1.00 87.20           N  
ATOM    383  NH2 ARG A  47     -10.341  10.547  -1.784  1.00 87.20           N  
ATOM    384  CZ  ARG A  47      -9.472   9.780  -1.141  1.00 87.20           C  
ATOM    385  N   TRP A  48     -10.332   3.932   3.029  1.00 90.91           N  
ATOM    386  CA  TRP A  48     -11.547   3.127   2.951  1.00 90.91           C  
ATOM    387  C   TRP A  48     -12.292   3.134   4.281  1.00 90.91           C  
ATOM    388  CB  TRP A  48     -11.213   1.688   2.547  1.00 90.91           C  
ATOM    389  O   TRP A  48     -13.509   3.333   4.317  1.00 90.91           O  
ATOM    390  CG  TRP A  48     -12.389   0.759   2.576  1.00 90.91           C  
ATOM    391  CD1 TRP A  48     -12.803  -0.014   3.625  1.00 90.91           C  
ATOM    392  CD2 TRP A  48     -13.300   0.501   1.503  1.00 90.91           C  
ATOM    393  CE2 TRP A  48     -14.244  -0.439   1.973  1.00 90.91           C  
ATOM    394  CE3 TRP A  48     -13.411   0.975   0.189  1.00 90.91           C  
ATOM    395  NE1 TRP A  48     -13.919  -0.736   3.269  1.00 90.91           N  
ATOM    396  CH2 TRP A  48     -15.372  -0.435  -0.108  1.00 90.91           C  
ATOM    397  CZ2 TRP A  48     -15.286  -0.914   1.174  1.00 90.91           C  
ATOM    398  CZ3 TRP A  48     -14.449   0.500  -0.605  1.00 90.91           C  
ATOM    399  N   ILE A  49     -11.615   2.986   5.309  1.00 88.36           N  
ATOM    400  CA  ILE A  49     -12.246   2.803   6.612  1.00 88.36           C  
ATOM    401  C   ILE A  49     -12.860   4.121   7.078  1.00 88.36           C  
ATOM    402  CB  ILE A  49     -11.238   2.280   7.660  1.00 88.36           C  
ATOM    403  O   ILE A  49     -13.710   4.135   7.972  1.00 88.36           O  
ATOM    404  CG1 ILE A  49     -10.072   3.263   7.815  1.00 88.36           C  
ATOM    405  CG2 ILE A  49     -10.732   0.887   7.275  1.00 88.36           C  
ATOM    406  CD1 ILE A  49      -9.132   2.932   8.966  1.00 88.36           C  
ATOM    407  N   GLN A  50     -12.394   5.167   6.466  1.00 85.76           N  
ATOM    408  CA  GLN A  50     -13.020   6.455   6.749  1.00 85.76           C  
ATOM    409  C   GLN A  50     -14.465   6.483   6.259  1.00 85.76           C  
ATOM    410  CB  GLN A  50     -12.225   7.591   6.105  1.00 85.76           C  
ATOM    411  O   GLN A  50     -15.313   7.155   6.850  1.00 85.76           O  
ATOM    412  CG  GLN A  50     -10.870   7.839   6.754  1.00 85.76           C  
ATOM    413  CD  GLN A  50     -10.077   8.931   6.061  1.00 85.76           C  
ATOM    414  NE2 GLN A  50      -9.016   9.397   6.710  1.00 85.76           N  
ATOM    415  OE1 GLN A  50     -10.415   9.352   4.950  1.00 85.76           O  
ATOM    416  N   MET A  51     -14.722   5.717   5.270  1.00 88.19           N  
ATOM    417  CA  MET A  51     -16.054   5.683   4.672  1.00 88.19           C  
ATOM    418  C   MET A  51     -16.838   4.468   5.158  1.00 88.19           C  
ATOM    419  CB  MET A  51     -15.958   5.666   3.145  1.00 88.19           C  
ATOM    420  O   MET A  51     -18.021   4.578   5.483  1.00 88.19           O  
ATOM    421  CG  MET A  51     -15.290   6.899   2.560  1.00 88.19           C  
ATOM    422  SD  MET A  51     -15.148   6.821   0.732  1.00 88.19           S  
ATOM    423  CE  MET A  51     -16.899   6.928   0.269  1.00 88.19           C  
ATOM    424  N   LYS A  52     -16.212   3.402   5.113  1.00 91.04           N  
ATOM    425  CA  LYS A  52     -16.813   2.136   5.523  1.00 91.04           C  
ATOM    426  C   LYS A  52     -15.908   1.387   6.497  1.00 91.04           C  
ATOM    427  CB  LYS A  52     -17.108   1.261   4.304  1.00 91.04           C  
ATOM    428  O   LYS A  52     -14.741   1.128   6.194  1.00 91.04           O  
ATOM    429  CG  LYS A  52     -18.119   1.865   3.339  1.00 91.04           C  
ATOM    430  CD  LYS A  52     -18.463   0.898   2.214  1.00 91.04           C  
ATOM    431  CE  LYS A  52     -19.484   1.495   1.255  1.00 91.04           C  
ATOM    432  NZ  LYS A  52     -19.794   0.568   0.126  1.00 91.04           N  
ATOM    433  N   LYS A  53     -16.509   1.023   7.691  1.00 89.96           N  
ATOM    434  CA  LYS A  53     -15.723   0.348   8.721  1.00 89.96           C  
ATOM    435  C   LYS A  53     -15.735  -1.164   8.518  1.00 89.96           C  
ATOM    436  CB  LYS A  53     -16.253   0.695  10.113  1.00 89.96           C  
ATOM    437  O   LYS A  53     -15.950  -1.921   9.467  1.00 89.96           O  
ATOM    438  CG  LYS A  53     -16.169   2.175  10.456  1.00 89.96           C  
ATOM    439  CD  LYS A  53     -16.599   2.440  11.893  1.00 89.96           C  
ATOM    440  CE  LYS A  53     -16.463   3.913  12.256  1.00 89.96           C  
ATOM    441  NZ  LYS A  53     -16.955   4.191  13.638  1.00 89.96           N  
ATOM    442  N   SER A  54     -15.575  -1.569   7.339  1.00 93.45           N  
ATOM    443  CA  SER A  54     -15.540  -2.983   6.983  1.00 93.45           C  
ATOM    444  C   SER A  54     -14.456  -3.266   5.948  1.00 93.45           C  
ATOM    445  CB  SER A  54     -16.899  -3.435   6.445  1.00 93.45           C  
ATOM    446  O   SER A  54     -14.014  -2.359   5.241  1.00 93.45           O  
ATOM    447  OG  SER A  54     -17.251  -2.700   5.286  1.00 93.45           O  
ATOM    448  N   CYS A  55     -14.039  -4.551   5.985  1.00 94.40           N  
ATOM    449  CA  CYS A  55     -13.074  -5.002   4.989  1.00 94.40           C  
ATOM    450  C   CYS A  55     -13.680  -4.974   3.590  1.00 94.40           C  
ATOM    451  CB  CYS A  55     -12.586  -6.413   5.314  1.00 94.40           C  
ATOM    452  O   CYS A  55     -14.772  -5.501   3.372  1.00 94.40           O  
ATOM    453  SG  CYS A  55     -11.496  -7.115   4.057  1.00 94.40           S  
ATOM    454  N   PRO A  56     -12.968  -4.400   2.637  1.00 95.11           N  
ATOM    455  CA  PRO A  56     -13.490  -4.322   1.271  1.00 95.11           C  
ATOM    456  C   PRO A  56     -13.641  -5.693   0.617  1.00 95.11           C  
ATOM    457  CB  PRO A  56     -12.439  -3.482   0.540  1.00 95.11           C  
ATOM    458  O   PRO A  56     -14.421  -5.849  -0.326  1.00 95.11           O  
ATOM    459  CG  PRO A  56     -11.767  -2.691   1.616  1.00 95.11           C  
ATOM    460  CD  PRO A  56     -11.718  -3.527   2.862  1.00 95.11           C  
ATOM    461  N   LEU A  57     -12.977  -6.708   1.140  1.00 96.39           N  
ATOM    462  CA  LEU A  57     -12.970  -8.010   0.483  1.00 96.39           C  
ATOM    463  C   LEU A  57     -13.961  -8.960   1.148  1.00 96.39           C  
ATOM    464  CB  LEU A  57     -11.565  -8.618   0.511  1.00 96.39           C  
ATOM    465  O   LEU A  57     -14.682  -9.690   0.464  1.00 96.39           O  
ATOM    466  CG  LEU A  57     -10.512  -7.932  -0.361  1.00 96.39           C  
ATOM    467  CD1 LEU A  57      -9.135  -8.534  -0.101  1.00 96.39           C  
ATOM    468  CD2 LEU A  57     -10.882  -8.047  -1.836  1.00 96.39           C  
ATOM    469  N   CYS A  58     -14.075  -8.829   2.452  1.00 96.93           N  
ATOM    470  CA  CYS A  58     -14.862  -9.872   3.101  1.00 96.93           C  
ATOM    471  C   CYS A  58     -15.958  -9.267   3.969  1.00 96.93           C  
ATOM    472  CB  CYS A  58     -13.963 -10.770   3.952  1.00 96.93           C  
ATOM    473  O   CYS A  58     -16.723  -9.993   4.606  1.00 96.93           O  
ATOM    474  SG  CYS A  58     -13.329  -9.966   5.439  1.00 96.93           S  
ATOM    475  N   ARG A  59     -15.877  -7.958   4.137  1.00 95.47           N  
ATOM    476  CA  ARG A  59     -16.891  -7.181   4.842  1.00 95.47           C  
ATOM    477  C   ARG A  59     -16.780  -7.377   6.351  1.00 95.47           C  
ATOM    478  CB  ARG A  59     -18.293  -7.568   4.365  1.00 95.47           C  
ATOM    479  O   ARG A  59     -17.689  -7.011   7.098  1.00 95.47           O  
ATOM    480  CG  ARG A  59     -18.539  -7.292   2.891  1.00 95.47           C  
ATOM    481  CD  ARG A  59     -19.989  -7.548   2.504  1.00 95.47           C  
ATOM    482  NE  ARG A  59     -20.201  -7.385   1.069  1.00 95.47           N  
ATOM    483  NH1 ARG A  59     -22.489  -7.694   1.161  1.00 95.47           N  
ATOM    484  NH2 ARG A  59     -21.462  -7.295  -0.849  1.00 95.47           N  
ATOM    485  CZ  ARG A  59     -21.383  -7.458   0.464  1.00 95.47           C  
ATOM    486  N   HIS A  60     -15.711  -8.023   6.734  1.00 93.57           N  
ATOM    487  CA  HIS A  60     -15.403  -8.104   8.157  1.00 93.57           C  
ATOM    488  C   HIS A  60     -15.320  -6.716   8.783  1.00 93.57           C  
ATOM    489  CB  HIS A  60     -14.092  -8.859   8.380  1.00 93.57           C  
ATOM    490  O   HIS A  60     -14.715  -5.807   8.210  1.00 93.57           O  
ATOM    491  CG  HIS A  60     -13.776  -9.101   9.822  1.00 93.57           C  
ATOM    492  CD2 HIS A  60     -13.000  -8.411  10.690  1.00 93.57           C  
ATOM    493  ND1 HIS A  60     -14.285 -10.171  10.526  1.00 93.57           N  
ATOM    494  CE1 HIS A  60     -13.835 -10.127  11.769  1.00 93.57           C  
ATOM    495  NE2 HIS A  60     -13.053  -9.068  11.894  1.00 93.57           N  
ATOM    496  N   LYS A  61     -15.987  -6.554   9.868  1.00 91.94           N  
ATOM    497  CA  LYS A  61     -16.030  -5.268  10.557  1.00 91.94           C  
ATOM    498  C   LYS A  61     -14.640  -4.852  11.032  1.00 91.94           C  
ATOM    499  CB  LYS A  61     -16.993  -5.327  11.744  1.00 91.94           C  
ATOM    500  O   LYS A  61     -13.935  -5.638  11.668  1.00 91.94           O  
ATOM    501  CG  LYS A  61     -17.276  -3.974  12.380  1.00 91.94           C  
ATOM    502  CD  LYS A  61     -18.349  -4.075  13.456  1.00 91.94           C  
ATOM    503  CE  LYS A  61     -18.649  -2.718  14.076  1.00 91.94           C  
ATOM    504  NZ  LYS A  61     -19.661  -2.820  15.170  1.00 91.94           N  
ATOM    505  N   LEU A  62     -14.183  -3.694  10.539  1.00 86.91           N  
ATOM    506  CA  LEU A  62     -12.905  -3.111  10.933  1.00 86.91           C  
ATOM    507  C   LEU A  62     -13.113  -1.936  11.882  1.00 86.91           C  
ATOM    508  CB  LEU A  62     -12.121  -2.654   9.700  1.00 86.91           C  
ATOM    509  O   LEU A  62     -13.994  -1.102  11.660  1.00 86.91           O  
ATOM    510  CG  LEU A  62     -11.825  -3.725   8.649  1.00 86.91           C  
ATOM    511  CD1 LEU A  62     -11.160  -3.100   7.427  1.00 86.91           C  
ATOM    512  CD2 LEU A  62     -10.946  -4.824   9.238  1.00 86.91           C  
ATOM    513  N   GLU A  63     -12.490  -1.987  13.028  1.00 76.83           N  
ATOM    514  CA  GLU A  63     -12.604  -0.891  13.985  1.00 76.83           C  
ATOM    515  C   GLU A  63     -11.556   0.186  13.718  1.00 76.83           C  
ATOM    516  CB  GLU A  63     -12.470  -1.411  15.418  1.00 76.83           C  
ATOM    517  O   GLU A  63     -10.470  -0.109  13.215  1.00 76.83           O  
ATOM    518  CG  GLU A  63     -13.568  -2.383  15.825  1.00 76.83           C  
ATOM    519  CD  GLU A  63     -13.445  -2.858  17.264  1.00 76.83           C  
ATOM    520  OE1 GLU A  63     -14.234  -3.735  17.683  1.00 76.83           O  
ATOM    521  OE2 GLU A  63     -12.554  -2.348  17.979  1.00 76.83           O  
ATOM    522  N   ARG A  64     -11.908   1.496  13.854  1.00 65.31           N  
ATOM    523  CA  ARG A  64     -11.052   2.642  13.564  1.00 65.31           C  
ATOM    524  C   ARG A  64      -9.783   2.606  14.409  1.00 65.31           C  
ATOM    525  CB  ARG A  64     -11.806   3.951  13.807  1.00 65.31           C  
ATOM    526  O   ARG A  64      -8.706   2.975  13.937  1.00 65.31           O  
ATOM    527  CG  ARG A  64     -12.630   4.418  12.617  1.00 65.31           C  
ATOM    528  CD  ARG A  64     -12.980   5.895  12.718  1.00 65.31           C  
ATOM    529  NE  ARG A  64     -13.978   6.143  13.755  1.00 65.31           N  
ATOM    530  NH1 ARG A  64     -15.732   6.450  12.284  1.00 65.31           N  
ATOM    531  NH2 ARG A  64     -16.083   6.611  14.544  1.00 65.31           N  
ATOM    532  CZ  ARG A  64     -15.262   6.401  13.525  1.00 65.31           C  
ATOM    533  N   ASN A  65      -9.953   2.022  15.632  1.00 61.74           N  
ATOM    534  CA  ASN A  65      -8.816   2.059  16.545  1.00 61.74           C  
ATOM    535  C   ASN A  65      -7.845   0.912  16.279  1.00 61.74           C  
ATOM    536  CB  ASN A  65      -9.293   2.024  17.998  1.00 61.74           C  
ATOM    537  O   ASN A  65      -6.881   0.723  17.023  1.00 61.74           O  
ATOM    538  CG  ASN A  65     -10.431   2.991  18.263  1.00 61.74           C  
ATOM    539  ND2 ASN A  65     -11.128   2.796  19.376  1.00 61.74           N  
ATOM    540  OD1 ASN A  65     -10.681   3.905  17.473  1.00 61.74           O  
ATOM    541  N   TYR A  66      -8.152   0.140  15.180  1.00 61.65           N  
ATOM    542  CA  TYR A  66      -7.263  -1.009  15.050  1.00 61.65           C  
ATOM    543  C   TYR A  66      -5.909  -0.590  14.489  1.00 61.65           C  
ATOM    544  CB  TYR A  66      -7.892  -2.077  14.151  1.00 61.65           C  
ATOM    545  O   TYR A  66      -5.830   0.304  13.643  1.00 61.65           O  
ATOM    546  CG  TYR A  66      -8.924  -2.929  14.850  1.00 61.65           C  
ATOM    547  CD1 TYR A  66      -8.540  -3.952  15.715  1.00 61.65           C  
ATOM    548  CD2 TYR A  66     -10.282  -2.713  14.648  1.00 61.65           C  
ATOM    549  CE1 TYR A  66      -9.487  -4.741  16.360  1.00 61.65           C  
ATOM    550  CE2 TYR A  66     -11.238  -3.496  15.289  1.00 61.65           C  
ATOM    551  OH  TYR A  66     -11.772  -5.283  16.778  1.00 61.65           O  
ATOM    552  CZ  TYR A  66     -10.831  -4.505  16.142  1.00 61.65           C  
ATOM    553  N   GLN A  67      -4.886  -0.871  15.308  1.00 67.17           N  
ATOM    554  CA  GLN A  67      -3.480  -0.905  14.918  1.00 67.17           C  
ATOM    555  C   GLN A  67      -3.236  -1.946  13.829  1.00 67.17           C  
ATOM    556  CB  GLN A  67      -2.593  -1.196  16.129  1.00 67.17           C  
ATOM    557  O   GLN A  67      -3.549  -3.125  14.008  1.00 67.17           O  
ATOM    558  CG  GLN A  67      -2.086   0.055  16.835  1.00 67.17           C  
ATOM    559  CD  GLN A  67      -1.373  -0.254  18.138  1.00 67.17           C  
ATOM    560  NE2 GLN A  67      -1.212   0.760  18.981  1.00 67.17           N  
ATOM    561  OE1 GLN A  67      -0.972  -1.396  18.386  1.00 67.17           O  
ATOM    562  N   PHE A  68      -3.460  -1.512  12.590  1.00 80.19           N  
ATOM    563  CA  PHE A  68      -3.112  -2.400  11.487  1.00 80.19           C  
ATOM    564  C   PHE A  68      -1.617  -2.695  11.481  1.00 80.19           C  
ATOM    565  CB  PHE A  68      -3.532  -1.788  10.148  1.00 80.19           C  
ATOM    566  O   PHE A  68      -0.804  -1.814  11.768  1.00 80.19           O  
ATOM    567  CG  PHE A  68      -5.002  -1.476  10.057  1.00 80.19           C  
ATOM    568  CD1 PHE A  68      -5.938  -2.499   9.964  1.00 80.19           C  
ATOM    569  CD2 PHE A  68      -5.446  -0.161  10.065  1.00 80.19           C  
ATOM    570  CE1 PHE A  68      -7.299  -2.213   9.880  1.00 80.19           C  
ATOM    571  CE2 PHE A  68      -6.805   0.132   9.981  1.00 80.19           C  
ATOM    572  CZ  PHE A  68      -7.729  -0.896   9.888  1.00 80.19           C  
ATOM    573  N   ASP A  69      -1.421  -4.055  11.400  1.00 84.30           N  
ATOM    574  CA  ASP A  69      -0.024  -4.474  11.341  1.00 84.30           C  
ATOM    575  C   ASP A  69       0.489  -4.474   9.902  1.00 84.30           C  
ATOM    576  CB  ASP A  69       0.146  -5.863  11.959  1.00 84.30           C  
ATOM    577  O   ASP A  69      -0.262  -4.767   8.970  1.00 84.30           O  
ATOM    578  CG  ASP A  69      -0.123  -5.884  13.454  1.00 84.30           C  
ATOM    579  OD1 ASP A  69       0.204  -4.896  14.146  1.00 84.30           O  
ATOM    580  OD2 ASP A  69      -0.665  -6.898  13.944  1.00 84.30           O  
ATOM    581  N   LYS A  70       1.668  -3.997   9.850  1.00 89.00           N  
ATOM    582  CA  LYS A  70       2.343  -4.198   8.572  1.00 89.00           C  
ATOM    583  C   LYS A  70       2.337  -5.671   8.173  1.00 89.00           C  
ATOM    584  CB  LYS A  70       3.780  -3.679   8.635  1.00 89.00           C  
ATOM    585  O   LYS A  70       2.541  -6.549   9.015  1.00 89.00           O  
ATOM    586  CG  LYS A  70       3.891  -2.161   8.619  1.00 89.00           C  
ATOM    587  CD  LYS A  70       5.345  -1.707   8.602  1.00 89.00           C  
ATOM    588  CE  LYS A  70       5.460  -0.193   8.715  1.00 89.00           C  
ATOM    589  NZ  LYS A  70       6.883   0.259   8.671  1.00 89.00           N  
ATOM    590  N   ASP A  71       1.966  -5.853   6.962  1.00 94.49           N  
ATOM    591  CA  ASP A  71       2.091  -7.209   6.438  1.00 94.49           C  
ATOM    592  C   ASP A  71       3.526  -7.500   6.004  1.00 94.49           C  
ATOM    593  CB  ASP A  71       1.133  -7.422   5.263  1.00 94.49           C  
ATOM    594  O   ASP A  71       3.925  -7.156   4.889  1.00 94.49           O  
ATOM    595  CG  ASP A  71       0.988  -8.882   4.873  1.00 94.49           C  
ATOM    596  OD1 ASP A  71       1.943  -9.664   5.071  1.00 94.49           O  
ATOM    597  OD2 ASP A  71      -0.090  -9.254   4.361  1.00 94.49           O  
ATOM    598  N   ILE A  72       4.261  -8.147   6.886  1.00 93.90           N  
ATOM    599  CA  ILE A  72       5.705  -8.303   6.754  1.00 93.90           C  
ATOM    600  C   ILE A  72       6.023  -9.148   5.522  1.00 93.90           C  
ATOM    601  CB  ILE A  72       6.322  -8.945   8.017  1.00 93.90           C  
ATOM    602  O   ILE A  72       6.919  -8.812   4.746  1.00 93.90           O  
ATOM    603  CG1 ILE A  72       6.103  -8.041   9.236  1.00 93.90           C  
ATOM    604  CG2 ILE A  72       7.812  -9.229   7.806  1.00 93.90           C  
ATOM    605  CD1 ILE A  72       6.532  -8.667  10.556  1.00 93.90           C  
ATOM    606  N   LEU A  73       5.281 -10.188   5.364  1.00 94.92           N  
ATOM    607  CA  LEU A  73       5.530 -11.075   4.233  1.00 94.92           C  
ATOM    608  C   LEU A  73       5.279 -10.356   2.912  1.00 94.92           C  
ATOM    609  CB  LEU A  73       4.647 -12.322   4.325  1.00 94.92           C  
ATOM    610  O   LEU A  73       6.105 -10.419   1.999  1.00 94.92           O  
ATOM    611  CG  LEU A  73       4.831 -13.367   3.223  1.00 94.92           C  
ATOM    612  CD1 LEU A  73       6.223 -13.984   3.305  1.00 94.92           C  
ATOM    613  CD2 LEU A  73       3.756 -14.444   3.322  1.00 94.92           C  
ATOM    614  N   ALA A  74       4.124  -9.691   2.826  1.00 94.60           N  
ATOM    615  CA  ALA A  74       3.806  -8.954   1.605  1.00 94.60           C  
ATOM    616  C   ALA A  74       4.842  -7.867   1.336  1.00 94.60           C  
ATOM    617  CB  ALA A  74       2.411  -8.343   1.701  1.00 94.60           C  
ATOM    618  O   ALA A  74       5.244  -7.655   0.189  1.00 94.60           O  
ATOM    619  N   THR A  75       5.242  -7.236   2.382  1.00 93.99           N  
ATOM    620  CA  THR A  75       6.251  -6.189   2.269  1.00 93.99           C  
ATOM    621  C   THR A  75       7.548  -6.747   1.691  1.00 93.99           C  
ATOM    622  CB  THR A  75       6.533  -5.536   3.635  1.00 93.99           C  
ATOM    623  O   THR A  75       8.159  -6.130   0.815  1.00 93.99           O  
ATOM    624  CG2 THR A  75       7.610  -4.462   3.519  1.00 93.99           C  
ATOM    625  OG1 THR A  75       5.329  -4.939   4.131  1.00 93.99           O  
ATOM    626  N   LYS A  76       7.951  -7.896   2.131  1.00 94.03           N  
ATOM    627  CA  LYS A  76       9.187  -8.527   1.679  1.00 94.03           C  
ATOM    628  C   LYS A  76       9.074  -8.979   0.226  1.00 94.03           C  
ATOM    629  CB  LYS A  76       9.541  -9.717   2.572  1.00 94.03           C  
ATOM    630  O   LYS A  76       9.991  -8.766  -0.570  1.00 94.03           O  
ATOM    631  CG  LYS A  76      10.077  -9.326   3.941  1.00 94.03           C  
ATOM    632  CD  LYS A  76      10.508 -10.548   4.742  1.00 94.03           C  
ATOM    633  CE  LYS A  76      11.028 -10.159   6.120  1.00 94.03           C  
ATOM    634  NZ  LYS A  76      11.415 -11.357   6.924  1.00 94.03           N  
ATOM    635  N   ILE A  77       7.929  -9.500  -0.106  1.00 94.48           N  
ATOM    636  CA  ILE A  77       7.723 -10.032  -1.448  1.00 94.48           C  
ATOM    637  C   ILE A  77       7.679  -8.886  -2.456  1.00 94.48           C  
ATOM    638  CB  ILE A  77       6.426 -10.869  -1.532  1.00 94.48           C  
ATOM    639  O   ILE A  77       8.360  -8.927  -3.483  1.00 94.48           O  
ATOM    640  CG1 ILE A  77       6.539 -12.117  -0.648  1.00 94.48           C  
ATOM    641  CG2 ILE A  77       6.123 -11.251  -2.983  1.00 94.48           C  
ATOM    642  CD1 ILE A  77       5.248 -12.918  -0.541  1.00 94.48           C  
ATOM    643  N   VAL A  78       6.940  -7.884  -2.099  1.00 93.63           N  
ATOM    644  CA  VAL A  78       6.804  -6.764  -3.024  1.00 93.63           C  
ATOM    645  C   VAL A  78       8.114  -5.982  -3.086  1.00 93.63           C  
ATOM    646  CB  VAL A  78       5.644  -5.828  -2.615  1.00 93.63           C  
ATOM    647  O   VAL A  78       8.381  -5.282  -4.065  1.00 93.63           O  
ATOM    648  CG1 VAL A  78       4.297  -6.524  -2.804  1.00 93.63           C  
ATOM    649  CG2 VAL A  78       5.814  -5.370  -1.168  1.00 93.63           C  
ATOM    650  N   GLY A  79       8.860  -6.079  -2.060  1.00 92.85           N  
ATOM    651  CA  GLY A  79      10.134  -5.386  -1.956  1.00 92.85           C  
ATOM    652  C   GLY A  79      11.122  -5.788  -3.034  1.00 92.85           C  
ATOM    653  O   GLY A  79      12.030  -5.024  -3.367  1.00 92.85           O  
ATOM    654  N   ASP A  80      10.961  -6.925  -3.644  1.00 92.89           N  
ATOM    655  CA  ASP A  80      11.892  -7.443  -4.642  1.00 92.89           C  
ATOM    656  C   ASP A  80      11.489  -7.004  -6.048  1.00 92.89           C  
ATOM    657  CB  ASP A  80      11.964  -8.969  -4.568  1.00 92.89           C  
ATOM    658  O   ASP A  80      12.220  -7.243  -7.012  1.00 92.89           O  
ATOM    659  CG  ASP A  80      12.576  -9.472  -3.272  1.00 92.89           C  
ATOM    660  OD1 ASP A  80      13.398  -8.751  -2.666  1.00 92.89           O  
ATOM    661  OD2 ASP A  80      12.235 -10.600  -2.855  1.00 92.89           O  
ATOM    662  N   ILE A  81      10.454  -6.270  -6.119  1.00 93.32           N  
ATOM    663  CA  ILE A  81       9.963  -5.821  -7.417  1.00 93.32           C  
ATOM    664  C   ILE A  81      10.789  -4.630  -7.897  1.00 93.32           C  
ATOM    665  CB  ILE A  81       8.465  -5.446  -7.356  1.00 93.32           C  
ATOM    666  O   ILE A  81      11.101  -3.728  -7.116  1.00 93.32           O  
ATOM    667  CG1 ILE A  81       7.617  -6.684  -7.044  1.00 93.32           C  
ATOM    668  CG2 ILE A  81       8.019  -4.792  -8.667  1.00 93.32           C  
ATOM    669  CD1 ILE A  81       6.149  -6.378  -6.780  1.00 93.32           C  
ATOM    670  N   GLU A  82      11.166  -4.725  -9.139  1.00 94.20           N  
ATOM    671  CA  GLU A  82      11.954  -3.659  -9.749  1.00 94.20           C  
ATOM    672  C   GLU A  82      11.061  -2.516 -10.225  1.00 94.20           C  
ATOM    673  CB  GLU A  82      12.781  -4.202 -10.917  1.00 94.20           C  
ATOM    674  O   GLU A  82      10.107  -2.737 -10.973  1.00 94.20           O  
ATOM    675  CG  GLU A  82      13.876  -5.171 -10.498  1.00 94.20           C  
ATOM    676  CD  GLU A  82      14.759  -5.615 -11.653  1.00 94.20           C  
ATOM    677  OE1 GLU A  82      15.815  -6.241 -11.404  1.00 94.20           O  
ATOM    678  OE2 GLU A  82      14.392  -5.335 -12.816  1.00 94.20           O  
ATOM    679  N   VAL A  83      11.513  -1.307  -9.780  1.00 93.33           N  
ATOM    680  CA  VAL A  83      10.694  -0.140 -10.088  1.00 93.33           C  
ATOM    681  C   VAL A  83      11.584   1.001 -10.577  1.00 93.33           C  
ATOM    682  CB  VAL A  83       9.871   0.315  -8.862  1.00 93.33           C  
ATOM    683  O   VAL A  83      12.807   0.952 -10.426  1.00 93.33           O  
ATOM    684  CG1 VAL A  83       8.904  -0.783  -8.423  1.00 93.33           C  
ATOM    685  CG2 VAL A  83      10.798   0.707  -7.713  1.00 93.33           C  
ATOM    686  N   LYS A  84      10.974   1.923 -11.246  1.00 92.45           N  
ATOM    687  CA  LYS A  84      11.641   3.165 -11.625  1.00 92.45           C  
ATOM    688  C   LYS A  84      10.932   4.375 -11.025  1.00 92.45           C  
ATOM    689  CB  LYS A  84      11.705   3.297 -13.148  1.00 92.45           C  
ATOM    690  O   LYS A  84       9.710   4.366 -10.859  1.00 92.45           O  
ATOM    691  CG  LYS A  84      10.344   3.426 -13.815  1.00 92.45           C  
ATOM    692  CD  LYS A  84      10.475   3.601 -15.323  1.00 92.45           C  
ATOM    693  CE  LYS A  84       9.113   3.727 -15.993  1.00 92.45           C  
ATOM    694  NZ  LYS A  84       9.236   3.860 -17.475  1.00 92.45           N  
ATOM    695  N   CYS A  85      11.772   5.290 -10.647  1.00 90.19           N  
ATOM    696  CA  CYS A  85      11.253   6.499 -10.017  1.00 90.19           C  
ATOM    697  C   CYS A  85      10.588   7.407 -11.045  1.00 90.19           C  
ATOM    698  CB  CYS A  85      12.374   7.256  -9.305  1.00 90.19           C  
ATOM    699  O   CYS A  85      11.182   7.723 -12.077  1.00 90.19           O  
ATOM    700  SG  CYS A  85      11.837   8.801  -8.539  1.00 90.19           S  
ATOM    701  N   LEU A  86       9.324   7.742 -10.833  1.00 87.82           N  
ATOM    702  CA  LEU A  86       8.577   8.571 -11.772  1.00 87.82           C  
ATOM    703  C   LEU A  86       8.960  10.040 -11.624  1.00 87.82           C  
ATOM    704  CB  LEU A  86       7.071   8.400 -11.558  1.00 87.82           C  
ATOM    705  O   LEU A  86       8.629  10.862 -12.482  1.00 87.82           O  
ATOM    706  CG  LEU A  86       6.472   7.062 -11.995  1.00 87.82           C  
ATOM    707  CD1 LEU A  86       4.987   7.008 -11.649  1.00 87.82           C  
ATOM    708  CD2 LEU A  86       6.686   6.842 -13.489  1.00 87.82           C  
ATOM    709  N   ARG A  87       9.621  10.329 -10.615  1.00 84.68           N  
ATOM    710  CA  ARG A  87       9.985  11.723 -10.384  1.00 84.68           C  
ATOM    711  C   ARG A  87      11.299  12.067 -11.078  1.00 84.68           C  
ATOM    712  CB  ARG A  87      10.093  12.010  -8.885  1.00 84.68           C  
ATOM    713  O   ARG A  87      11.341  12.949 -11.939  1.00 84.68           O  
ATOM    714  CG  ARG A  87       8.781  11.855  -8.132  1.00 84.68           C  
ATOM    715  CD  ARG A  87       7.799  12.965  -8.477  1.00 84.68           C  
ATOM    716  NE  ARG A  87       8.106  14.199  -7.759  1.00 84.68           N  
ATOM    717  NH1 ARG A  87       6.951  13.616  -5.845  1.00 84.68           N  
ATOM    718  NH2 ARG A  87       8.034  15.633  -5.966  1.00 84.68           N  
ATOM    719  CZ  ARG A  87       7.696  14.480  -6.525  1.00 84.68           C  
ATOM    720  N   CYS A  88      12.364  11.291 -10.734  1.00 85.38           N  
ATOM    721  CA  CYS A  88      13.651  11.611 -11.341  1.00 85.38           C  
ATOM    722  C   CYS A  88      13.835  10.863 -12.656  1.00 85.38           C  
ATOM    723  CB  CYS A  88      14.794  11.270 -10.385  1.00 85.38           C  
ATOM    724  O   CYS A  88      14.727  11.188 -13.440  1.00 85.38           O  
ATOM    725  SG  CYS A  88      15.068   9.496 -10.182  1.00 85.38           S  
ATOM    726  N   GLN A  89      13.112   9.874 -12.890  1.00 86.92           N  
ATOM    727  CA  GLN A  89      13.104   9.055 -14.098  1.00 86.92           C  
ATOM    728  C   GLN A  89      14.493   8.497 -14.393  1.00 86.92           C  
ATOM    729  CB  GLN A  89      12.598   9.864 -15.293  1.00 86.92           C  
ATOM    730  O   GLN A  89      14.708   7.869 -15.432  1.00 86.92           O  
ATOM    731  CG  GLN A  89      11.125  10.239 -15.202  1.00 86.92           C  
ATOM    732  CD  GLN A  89      10.580  10.797 -16.504  1.00 86.92           C  
ATOM    733  NE2 GLN A  89       9.338  11.268 -16.473  1.00 86.92           N  
ATOM    734  OE1 GLN A  89      11.270  10.805 -17.528  1.00 86.92           O  
ATOM    735  N   SER A  90      15.454   8.636 -13.557  1.00 88.33           N  
ATOM    736  CA  SER A  90      16.817   8.183 -13.812  1.00 88.33           C  
ATOM    737  C   SER A  90      17.202   7.036 -12.884  1.00 88.33           C  
ATOM    738  CB  SER A  90      17.806   9.338 -13.645  1.00 88.33           C  
ATOM    739  O   SER A  90      18.191   6.340 -13.125  1.00 88.33           O  
ATOM    740  OG  SER A  90      17.668   9.937 -12.368  1.00 88.33           O  
ATOM    741  N   TRP A  91      16.405   6.794 -11.905  1.00 91.76           N  
ATOM    742  CA  TRP A  91      16.691   5.755 -10.922  1.00 91.76           C  
ATOM    743  C   TRP A  91      15.866   4.502 -11.197  1.00 91.76           C  
ATOM    744  CB  TRP A  91      16.413   6.263  -9.504  1.00 91.76           C  
ATOM    745  O   TRP A  91      14.688   4.593 -11.549  1.00 91.76           O  
ATOM    746  CG  TRP A  91      16.714   5.262  -8.429  1.00 91.76           C  
ATOM    747  CD1 TRP A  91      17.912   5.063  -7.801  1.00 91.76           C  
ATOM    748  CD2 TRP A  91      15.800   4.321  -7.858  1.00 91.76           C  
ATOM    749  CE2 TRP A  91      16.513   3.581  -6.889  1.00 91.76           C  
ATOM    750  CE3 TRP A  91      14.446   4.030  -8.073  1.00 91.76           C  
ATOM    751  NE1 TRP A  91      17.798   4.053  -6.873  1.00 91.76           N  
ATOM    752  CH2 TRP A  91      14.590   2.306  -6.363  1.00 91.76           C  
ATOM    753  CZ2 TRP A  91      15.916   2.569  -6.134  1.00 91.76           C  
ATOM    754  CZ3 TRP A  91      13.854   3.023  -7.320  1.00 91.76           C  
ATOM    755  N   GLU A  92      16.514   3.390 -11.121  1.00 94.03           N  
ATOM    756  CA  GLU A  92      15.887   2.073 -11.173  1.00 94.03           C  
ATOM    757  C   GLU A  92      16.431   1.159 -10.079  1.00 94.03           C  
ATOM    758  CB  GLU A  92      16.098   1.431 -12.547  1.00 94.03           C  
ATOM    759  O   GLU A  92      17.622   1.197  -9.766  1.00 94.03           O  
ATOM    760  CG  GLU A  92      15.435   2.189 -13.688  1.00 94.03           C  
ATOM    761  CD  GLU A  92      15.641   1.533 -15.044  1.00 94.03           C  
ATOM    762  OE1 GLU A  92      15.075   2.023 -16.048  1.00 94.03           O  
ATOM    763  OE2 GLU A  92      16.373   0.520 -15.103  1.00 94.03           O  
ATOM    764  N   GLY A  93      15.651   0.447  -9.518  1.00 94.14           N  
ATOM    765  CA  GLY A  93      16.016  -0.489  -8.466  1.00 94.14           C  
ATOM    766  C   GLY A  93      14.828  -1.249  -7.906  1.00 94.14           C  
ATOM    767  O   GLY A  93      13.771  -1.311  -8.536  1.00 94.14           O  
ATOM    768  N   THR A  94      15.091  -1.938  -6.771  1.00 94.19           N  
ATOM    769  CA  THR A  94      14.006  -2.672  -6.129  1.00 94.19           C  
ATOM    770  C   THR A  94      13.134  -1.734  -5.301  1.00 94.19           C  
ATOM    771  CB  THR A  94      14.550  -3.799  -5.232  1.00 94.19           C  
ATOM    772  O   THR A  94      13.583  -0.662  -4.889  1.00 94.19           O  
ATOM    773  CG2 THR A  94      15.471  -4.730  -6.014  1.00 94.19           C  
ATOM    774  OG1 THR A  94      15.282  -3.224  -4.143  1.00 94.19           O  
ATOM    775  N   LEU A  95      11.844  -2.132  -5.166  1.00 91.84           N  
ATOM    776  CA  LEU A  95      10.919  -1.333  -4.369  1.00 91.84           C  
ATOM    777  C   LEU A  95      11.461  -1.120  -2.960  1.00 91.84           C  
ATOM    778  CB  LEU A  95       9.546  -2.007  -4.304  1.00 91.84           C  
ATOM    779  O   LEU A  95      11.262  -0.057  -2.368  1.00 91.84           O  
ATOM    780  CG  LEU A  95       8.410  -1.175  -3.708  1.00 91.84           C  
ATOM    781  CD1 LEU A  95       8.223   0.113  -4.504  1.00 91.84           C  
ATOM    782  CD2 LEU A  95       7.116  -1.982  -3.676  1.00 91.84           C  
ATOM    783  N   ALA A  96      12.145  -2.095  -2.380  1.00 91.29           N  
ATOM    784  CA  ALA A  96      12.775  -1.978  -1.067  1.00 91.29           C  
ATOM    785  C   ALA A  96      13.815  -0.861  -1.055  1.00 91.29           C  
ATOM    786  CB  ALA A  96      13.419  -3.303  -0.666  1.00 91.29           C  
ATOM    787  O   ALA A  96      13.935  -0.126  -0.072  1.00 91.29           O  
ATOM    788  N   GLN A  97      14.547  -0.712  -2.157  1.00 92.32           N  
ATOM    789  CA  GLN A  97      15.585   0.306  -2.284  1.00 92.32           C  
ATOM    790  C   GLN A  97      14.978   1.678  -2.564  1.00 92.32           C  
ATOM    791  CB  GLN A  97      16.572  -0.068  -3.391  1.00 92.32           C  
ATOM    792  O   GLN A  97      15.632   2.704  -2.366  1.00 92.32           O  
ATOM    793  CG  GLN A  97      17.423  -1.289  -3.069  1.00 92.32           C  
ATOM    794  CD  GLN A  97      18.195  -1.799  -4.271  1.00 92.32           C  
ATOM    795  NE2 GLN A  97      19.281  -2.520  -4.015  1.00 92.32           N  
ATOM    796  OE1 GLN A  97      17.819  -1.547  -5.420  1.00 92.32           O  
ATOM    797  N   PHE A  98      13.769   1.643  -3.079  1.00 90.16           N  
ATOM    798  CA  PHE A  98      13.087   2.865  -3.487  1.00 90.16           C  
ATOM    799  C   PHE A  98      12.834   3.770  -2.288  1.00 90.16           C  
ATOM    800  CB  PHE A  98      11.764   2.535  -4.185  1.00 90.16           C  
ATOM    801  O   PHE A  98      12.873   4.996  -2.410  1.00 90.16           O  
ATOM    802  CG  PHE A  98      11.038   3.744  -4.711  1.00 90.16           C  
ATOM    803  CD1 PHE A  98       9.830   4.145  -4.153  1.00 90.16           C  
ATOM    804  CD2 PHE A  98      11.564   4.480  -5.765  1.00 90.16           C  
ATOM    805  CE1 PHE A  98       9.156   5.263  -4.638  1.00 90.16           C  
ATOM    806  CE2 PHE A  98      10.896   5.598  -6.256  1.00 90.16           C  
ATOM    807  CZ  PHE A  98       9.692   5.988  -5.691  1.00 90.16           C  
ATOM    808  N   LYS A  99      12.671   3.115  -1.097  1.00 84.12           N  
ATOM    809  CA  LYS A  99      12.446   3.889   0.120  1.00 84.12           C  
ATOM    810  C   LYS A  99      13.635   4.797   0.422  1.00 84.12           C  
ATOM    811  CB  LYS A  99      12.183   2.960   1.306  1.00 84.12           C  
ATOM    812  O   LYS A  99      13.458   5.974   0.742  1.00 84.12           O  
ATOM    813  CG  LYS A  99      10.826   2.271   1.263  1.00 84.12           C  
ATOM    814  CD  LYS A  99      10.599   1.407   2.496  1.00 84.12           C  
ATOM    815  CE  LYS A  99       9.290   0.634   2.405  1.00 84.12           C  
ATOM    816  NZ  LYS A  99       9.083  -0.246   3.594  1.00 84.12           N  
ATOM    817  N   GLN A 100      14.751   4.208   0.341  1.00 85.82           N  
ATOM    818  CA  GLN A 100      15.970   4.973   0.582  1.00 85.82           C  
ATOM    819  C   GLN A 100      16.210   5.990  -0.530  1.00 85.82           C  
ATOM    820  CB  GLN A 100      17.174   4.038   0.708  1.00 85.82           C  
ATOM    821  O   GLN A 100      16.685   7.098  -0.273  1.00 85.82           O  
ATOM    822  CG  GLN A 100      18.464   4.747   1.098  1.00 85.82           C  
ATOM    823  CD  GLN A 100      18.412   5.335   2.495  1.00 85.82           C  
ATOM    824  NE2 GLN A 100      19.295   6.289   2.771  1.00 85.82           N  
ATOM    825  OE1 GLN A 100      17.583   4.937   3.320  1.00 85.82           O  
ATOM    826  N   HIS A 101      15.854   5.653  -1.718  1.00 88.27           N  
ATOM    827  CA  HIS A 101      15.996   6.567  -2.845  1.00 88.27           C  
ATOM    828  C   HIS A 101      15.155   7.823  -2.646  1.00 88.27           C  
ATOM    829  CB  HIS A 101      15.602   5.873  -4.150  1.00 88.27           C  
ATOM    830  O   HIS A 101      15.637   8.939  -2.855  1.00 88.27           O  
ATOM    831  CG  HIS A 101      15.412   6.814  -5.297  1.00 88.27           C  
ATOM    832  CD2 HIS A 101      14.287   7.287  -5.883  1.00 88.27           C  
ATOM    833  ND1 HIS A 101      16.469   7.379  -5.979  1.00 88.27           N  
ATOM    834  CE1 HIS A 101      15.999   8.161  -6.936  1.00 88.27           C  
ATOM    835  NE2 HIS A 101      14.678   8.123  -6.899  1.00 88.27           N  
ATOM    836  N   LYS A 102      14.001   7.636  -2.168  1.00 81.73           N  
ATOM    837  CA  LYS A 102      13.056   8.726  -1.945  1.00 81.73           C  
ATOM    838  C   LYS A 102      13.530   9.644  -0.822  1.00 81.73           C  
ATOM    839  CB  LYS A 102      11.667   8.174  -1.619  1.00 81.73           C  
ATOM    840  O   LYS A 102      13.347  10.861  -0.889  1.00 81.73           O  
ATOM    841  CG  LYS A 102      10.589   9.241  -1.497  1.00 81.73           C  
ATOM    842  CD  LYS A 102       9.244   8.636  -1.117  1.00 81.73           C  
ATOM    843  CE  LYS A 102       8.204   9.713  -0.841  1.00 81.73           C  
ATOM    844  NZ  LYS A 102       6.895   9.126  -0.424  1.00 81.73           N  
ATOM    845  N   LYS A 103      14.151   9.097   0.117  1.00 80.32           N  
ATOM    846  CA  LYS A 103      14.541   9.823   1.322  1.00 80.32           C  
ATOM    847  C   LYS A 103      15.791  10.664   1.077  1.00 80.32           C  
ATOM    848  CB  LYS A 103      14.781   8.852   2.479  1.00 80.32           C  
ATOM    849  O   LYS A 103      15.883  11.800   1.546  1.00 80.32           O  
ATOM    850  CG  LYS A 103      13.505   8.311   3.108  1.00 80.32           C  
ATOM    851  CD  LYS A 103      13.806   7.440   4.321  1.00 80.32           C  
ATOM    852  CE  LYS A 103      12.537   6.831   4.901  1.00 80.32           C  
ATOM    853  NZ  LYS A 103      12.828   5.961   6.080  1.00 80.32           N  
ATOM    854  N   SER A 104      16.723  10.140   0.238  1.00 79.38           N  
ATOM    855  CA  SER A 104      17.981  10.879   0.255  1.00 79.38           C  
ATOM    856  C   SER A 104      18.694  10.787  -1.090  1.00 79.38           C  
ATOM    857  CB  SER A 104      18.896  10.357   1.363  1.00 79.38           C  
ATOM    858  O   SER A 104      19.613  11.560  -1.365  1.00 79.38           O  
ATOM    859  OG  SER A 104      19.230   8.998   1.141  1.00 79.38           O  
ATOM    860  N   GLN A 105      18.216   9.943  -1.999  1.00 79.40           N  
ATOM    861  CA  GLN A 105      19.045   9.689  -3.173  1.00 79.40           C  
ATOM    862  C   GLN A 105      18.396  10.249  -4.436  1.00 79.40           C  
ATOM    863  CB  GLN A 105      19.302   8.190  -3.335  1.00 79.40           C  
ATOM    864  O   GLN A 105      19.005  10.243  -5.507  1.00 79.40           O  
ATOM    865  CG  GLN A 105      20.087   7.573  -2.185  1.00 79.40           C  
ATOM    866  CD  GLN A 105      20.212   6.066  -2.303  1.00 79.40           C  
ATOM    867  NE2 GLN A 105      21.107   5.482  -1.513  1.00 79.40           N  
ATOM    868  OE1 GLN A 105      19.509   5.431  -3.096  1.00 79.40           O  
ATOM    869  N   CYS A 106      17.175  10.850  -4.276  1.00 82.88           N  
ATOM    870  CA  CYS A 106      16.519  11.305  -5.497  1.00 82.88           C  
ATOM    871  C   CYS A 106      17.030  12.680  -5.911  1.00 82.88           C  
ATOM    872  CB  CYS A 106      15.004  11.349  -5.307  1.00 82.88           C  
ATOM    873  O   CYS A 106      17.086  13.598  -5.091  1.00 82.88           O  
ATOM    874  SG  CYS A 106      14.093  11.770  -6.810  1.00 82.88           S  
ATOM    875  N   THR A 107      17.402  12.824  -7.257  1.00 76.87           N  
ATOM    876  CA  THR A 107      17.934  14.062  -7.818  1.00 76.87           C  
ATOM    877  C   THR A 107      16.885  15.169  -7.774  1.00 76.87           C  
ATOM    878  CB  THR A 107      18.410  13.858  -9.268  1.00 76.87           C  
ATOM    879  O   THR A 107      17.227  16.352  -7.713  1.00 76.87           O  
ATOM    880  CG2 THR A 107      19.312  15.003  -9.717  1.00 76.87           C  
ATOM    881  OG1 THR A 107      19.139  12.627  -9.357  1.00 76.87           O  
ATOM    882  N   TYR A 108      15.620  14.659  -7.979  1.00 70.93           N  
ATOM    883  CA  TYR A 108      14.519  15.615  -7.943  1.00 70.93           C  
ATOM    884  C   TYR A 108      14.517  16.396  -6.634  1.00 70.93           C  
ATOM    885  CB  TYR A 108      13.178  14.898  -8.124  1.00 70.93           C  
ATOM    886  O   TYR A 108      14.203  17.589  -6.616  1.00 70.93           O  
ATOM    887  CG  TYR A 108      11.995  15.832  -8.196  1.00 70.93           C  
ATOM    888  CD1 TYR A 108      11.188  16.052  -7.081  1.00 70.93           C  
ATOM    889  CD2 TYR A 108      11.681  16.496  -9.377  1.00 70.93           C  
ATOM    890  CE1 TYR A 108      10.095  16.911  -7.143  1.00 70.93           C  
ATOM    891  CE2 TYR A 108      10.590  17.357  -9.450  1.00 70.93           C  
ATOM    892  OH  TYR A 108       8.725  18.409  -8.396  1.00 70.93           O  
ATOM    893  CZ  TYR A 108       9.805  17.558  -8.329  1.00 70.93           C  
ATOM    894  N   ILE A 109      14.926  15.731  -5.540  1.00 61.79           N  
ATOM    895  CA  ILE A 109      14.983  16.386  -4.238  1.00 61.79           C  
ATOM    896  C   ILE A 109      16.099  17.428  -4.232  1.00 61.79           C  
ATOM    897  CB  ILE A 109      15.198  15.363  -3.100  1.00 61.79           C  
ATOM    898  O   ILE A 109      15.953  18.501  -3.642  1.00 61.79           O  
ATOM    899  CG1 ILE A 109      14.013  14.395  -3.021  1.00 61.79           C  
ATOM    900  CG2 ILE A 109      15.410  16.080  -1.763  1.00 61.79           C  
ATOM    901  CD1 ILE A 109      14.235  13.220  -2.078  1.00 61.79           C  
ATOM    902  N   SER A 110      17.236  17.170  -4.952  1.00 59.74           N  
ATOM    903  CA  SER A 110      18.367  18.093  -4.957  1.00 59.74           C  
ATOM    904  C   SER A 110      18.060  19.338  -5.784  1.00 59.74           C  
ATOM    905  CB  SER A 110      19.618  17.404  -5.503  1.00 59.74           C  
ATOM    906  O   SER A 110      18.508  20.437  -5.449  1.00 59.74           O  
ATOM    907  OG  SER A 110      19.387  16.901  -6.808  1.00 59.74           O  
ATOM    908  N   THR A 111      17.206  19.172  -6.820  1.00 56.01           N  
ATOM    909  CA  THR A 111      16.961  20.306  -7.704  1.00 56.01           C  
ATOM    910  C   THR A 111      15.746  21.103  -7.238  1.00 56.01           C  
ATOM    911  CB  THR A 111      16.748  19.844  -9.158  1.00 56.01           C  
ATOM    912  O   THR A 111      15.691  22.321  -7.416  1.00 56.01           O  
ATOM    913  CG2 THR A 111      18.031  19.267  -9.746  1.00 56.01           C  
ATOM    914  OG1 THR A 111      15.727  18.839  -9.190  1.00 56.01           O  
ATOM    915  N   ASN A 112      14.787  20.464  -6.522  1.00 53.48           N  
ATOM    916  CA  ASN A 112      13.536  21.122  -6.159  1.00 53.48           C  
ATOM    917  C   ASN A 112      13.308  21.097  -4.650  1.00 53.48           C  
ATOM    918  CB  ASN A 112      12.357  20.472  -6.885  1.00 53.48           C  
ATOM    919  O   ASN A 112      13.587  20.093  -3.992  1.00 53.48           O  
ATOM    920  CG  ASN A 112      12.245  20.915  -8.331  1.00 53.48           C  
ATOM    921  ND2 ASN A 112      11.549  20.126  -9.141  1.00 53.48           N  
ATOM    922  OD1 ASN A 112      12.780  21.958  -8.716  1.00 53.48           O  
ATOM    923  N   ASN A 113      14.122  21.697  -3.788  1.00 54.01           N  
ATOM    924  CA  ASN A 113      13.978  21.759  -2.338  1.00 54.01           C  
ATOM    925  C   ASN A 113      12.659  21.144  -1.879  1.00 54.01           C  
ATOM    926  CB  ASN A 113      14.090  23.204  -1.848  1.00 54.01           C  
ATOM    927  O   ASN A 113      12.221  21.375  -0.750  1.00 54.01           O  
ATOM    928  CG  ASN A 113      15.489  23.556  -1.382  1.00 54.01           C  
ATOM    929  ND2 ASN A 113      15.628  24.714  -0.746  1.00 54.01           N  
ATOM    930  OD1 ASN A 113      16.437  22.795  -1.593  1.00 54.01           O  
ATOM    931  N   GLU A 114      11.817  20.401  -2.762  1.00 54.63           N  
ATOM    932  CA  GLU A 114      10.578  19.750  -2.348  1.00 54.63           C  
ATOM    933  C   GLU A 114      10.819  18.291  -1.972  1.00 54.63           C  
ATOM    934  CB  GLU A 114       9.526  19.841  -3.457  1.00 54.63           C  
ATOM    935  O   GLU A 114      11.596  17.596  -2.630  1.00 54.63           O  
ATOM    936  CG  GLU A 114       8.979  21.245  -3.673  1.00 54.63           C  
ATOM    937  CD  GLU A 114       7.907  21.312  -4.748  1.00 54.63           C  
ATOM    938  OE1 GLU A 114       7.342  22.406  -4.975  1.00 54.63           O  
ATOM    939  OE2 GLU A 114       7.628  20.261  -5.369  1.00 54.63           O  
ATOM    940  N   ILE A 115      10.930  17.918  -0.652  1.00 50.83           N  
ATOM    941  CA  ILE A 115      11.017  16.568  -0.104  1.00 50.83           C  
ATOM    942  C   ILE A 115       9.941  15.686  -0.733  1.00 50.83           C  
ATOM    943  CB  ILE A 115      10.874  16.574   1.435  1.00 50.83           C  
ATOM    944  O   ILE A 115       8.839  16.155  -1.028  1.00 50.83           O  
ATOM    945  CG1 ILE A 115      11.926  17.493   2.066  1.00 50.83           C  
ATOM    946  CG2 ILE A 115      10.984  15.151   1.992  1.00 50.83           C  
ATOM    947  CD1 ILE A 115      11.750  17.698   3.564  1.00 50.83           C  
ATOM    948  N   HIS A 116      10.356  14.521  -1.302  1.00 52.50           N  
ATOM    949  CA  HIS A 116       9.500  13.430  -1.751  1.00 52.50           C  
ATOM    950  C   HIS A 116       8.556  12.978  -0.641  1.00 52.50           C  
ATOM    951  CB  HIS A 116      10.344  12.249  -2.234  1.00 52.50           C  
ATOM    952  O   HIS A 116       8.977  12.306   0.303  1.00 52.50           O  
ATOM    953  CG  HIS A 116      10.450  12.157  -3.723  1.00 52.50           C  
ATOM    954  CD2 HIS A 116      11.435  12.538  -4.570  1.00 52.50           C  
ATOM    955  ND1 HIS A 116       9.453  11.618  -4.508  1.00 52.50           N  
ATOM    956  CE1 HIS A 116       9.822  11.672  -5.776  1.00 52.50           C  
ATOM    957  NE2 HIS A 116      11.021  12.226  -5.841  1.00 52.50           N  
ATOM    958  N   GLN A 117       7.927  13.823   0.311  1.00 47.31           N  
ATOM    959  CA  GLN A 117       7.238  13.182   1.426  1.00 47.31           C  
ATOM    960  C   GLN A 117       5.776  12.910   1.086  1.00 47.31           C  
ATOM    961  CB  GLN A 117       7.332  14.047   2.684  1.00 47.31           C  
ATOM    962  O   GLN A 117       5.115  13.737   0.455  1.00 47.31           O  
ATOM    963  CG  GLN A 117       8.510  13.698   3.584  1.00 47.31           C  
ATOM    964  CD  GLN A 117       8.644  14.638   4.767  1.00 47.31           C  
ATOM    965  NE2 GLN A 117       9.692  14.447   5.561  1.00 47.31           N  
ATOM    966  OE1 GLN A 117       7.813  15.530   4.965  1.00 47.31           O  
ATOM    967  N   ASP A 118       5.346  11.731   1.082  1.00 49.95           N  
ATOM    968  CA  ASP A 118       3.943  11.360   1.236  1.00 49.95           C  
ATOM    969  C   ASP A 118       3.389  11.848   2.573  1.00 49.95           C  
ATOM    970  CB  ASP A 118       3.772   9.844   1.119  1.00 49.95           C  
ATOM    971  O   ASP A 118       4.121  11.925   3.563  1.00 49.95           O  
ATOM    972  CG  ASP A 118       3.767   9.357  -0.320  1.00 49.95           C  
ATOM    973  OD1 ASP A 118       3.608  10.185  -1.243  1.00 49.95           O  
ATOM    974  OD2 ASP A 118       3.921   8.135  -0.532  1.00 49.95           O  
ATOM    975  N   ALA A 119       2.209  12.361   2.737  1.00 38.92           N  
ATOM    976  CA  ALA A 119       1.324  12.701   3.847  1.00 38.92           C  
ATOM    977  C   ALA A 119       0.757  11.444   4.501  1.00 38.92           C  
ATOM    978  CB  ALA A 119       0.190  13.604   3.366  1.00 38.92           C  
ATOM    979  O   ALA A 119       0.504  11.425   5.708  1.00 38.92           O  
ATOM    980  N   ILE A 120       1.392  10.082   4.297  1.00 40.77           N  
ATOM    981  CA  ILE A 120       0.988   9.233   5.412  1.00 40.77           C  
ATOM    982  C   ILE A 120       1.933   8.038   5.519  1.00 40.77           C  
ATOM    983  CB  ILE A 120      -0.471   8.751   5.255  1.00 40.77           C  
ATOM    984  O   ILE A 120       2.000   7.209   4.609  1.00 40.77           O  
ATOM    985  CG1 ILE A 120      -1.419   9.949   5.126  1.00 40.77           C  
ATOM    986  CG2 ILE A 120      -0.875   7.859   6.433  1.00 40.77           C  
ATOM    987  CD1 ILE A 120      -2.872   9.566   4.884  1.00 40.77           C  
ATOM    988  N   GLU A 121       3.199   8.116   5.743  1.00 42.73           N  
ATOM    989  CA  GLU A 121       4.020   6.963   6.101  1.00 42.73           C  
ATOM    990  C   GLU A 121       3.418   6.201   7.279  1.00 42.73           C  
ATOM    991  CB  GLU A 121       5.448   7.403   6.434  1.00 42.73           C  
ATOM    992  O   GLU A 121       3.094   6.796   8.309  1.00 42.73           O  
ATOM    993  CG  GLU A 121       6.385   7.410   5.234  1.00 42.73           C  
ATOM    994  CD  GLU A 121       7.802   7.837   5.582  1.00 42.73           C  
ATOM    995  OE1 GLU A 121       8.648   7.935   4.664  1.00 42.73           O  
ATOM    996  OE2 GLU A 121       8.068   8.075   6.781  1.00 42.73           O  
ATOM    997  N   ILE A 122       2.532   5.305   7.142  1.00 46.16           N  
ATOM    998  CA  ILE A 122       2.225   4.463   8.293  1.00 46.16           C  
ATOM    999  C   ILE A 122       3.522   3.989   8.945  1.00 46.16           C  
ATOM   1000  CB  ILE A 122       1.353   3.253   7.892  1.00 46.16           C  
ATOM   1001  O   ILE A 122       4.384   3.410   8.279  1.00 46.16           O  
ATOM   1002  CG1 ILE A 122       0.113   3.721   7.121  1.00 46.16           C  
ATOM   1003  CG2 ILE A 122       0.955   2.440   9.128  1.00 46.16           C  
ATOM   1004  CD1 ILE A 122      -0.913   2.624   6.875  1.00 46.16           C  
ATOM   1005  N   GLY A 123       4.268   4.865   9.445  1.00 36.17           N  
ATOM   1006  CA  GLY A 123       5.458   5.159  10.228  1.00 36.17           C  
ATOM   1007  C   GLY A 123       6.358   3.953  10.420  1.00 36.17           C  
ATOM   1008  O   GLY A 123       5.877   2.845  10.664  1.00 36.17           O  
ATOM   1009  N   ASP A 124       7.370   3.654   9.698  1.00 37.08           N  
ATOM   1010  CA  ASP A 124       8.597   3.069  10.231  1.00 37.08           C  
ATOM   1011  C   ASP A 124       9.050   3.799  11.493  1.00 37.08           C  
ATOM   1012  CB  ASP A 124       9.707   3.099   9.179  1.00 37.08           C  
ATOM   1013  O   ASP A 124      10.052   3.427  12.106  1.00 37.08           O  
ATOM   1014  CG  ASP A 124       9.421   2.199   7.989  1.00 37.08           C  
ATOM   1015  OD1 ASP A 124       8.640   1.233   8.129  1.00 37.08           O  
ATOM   1016  OD2 ASP A 124       9.985   2.457   6.903  1.00 37.08           O  
ATOM   1017  N   ASP A 125       8.285   4.836  11.916  1.00 36.34           N  
ATOM   1018  CA  ASP A 125       8.753   5.468  13.146  1.00 36.34           C  
ATOM   1019  C   ASP A 125       8.263   4.707  14.376  1.00 36.34           C  
ATOM   1020  CB  ASP A 125       8.290   6.925  13.210  1.00 36.34           C  
ATOM   1021  O   ASP A 125       7.139   4.201  14.392  1.00 36.34           O  
ATOM   1022  CG  ASP A 125       8.871   7.782  12.100  1.00 36.34           C  
ATOM   1023  OD1 ASP A 125       9.980   7.476  11.610  1.00 36.34           O  
ATOM   1024  OD2 ASP A 125       8.217   8.774  11.713  1.00 36.34           O  
ATOM   1025  N   GLU A 126       8.977   3.624  14.785  1.00 38.48           N  
ATOM   1026  CA  GLU A 126       8.785   3.068  16.121  1.00 38.48           C  
ATOM   1027  C   GLU A 126       7.887   3.965  16.968  1.00 38.48           C  
ATOM   1028  CB  GLU A 126      10.133   2.865  16.818  1.00 38.48           C  
ATOM   1029  O   GLU A 126       7.542   3.617  18.099  1.00 38.48           O  
ATOM   1030  CG  GLU A 126      11.049   1.879  16.107  1.00 38.48           C  
ATOM   1031  CD  GLU A 126      12.129   1.306  17.011  1.00 38.48           C  
ATOM   1032  OE1 GLU A 126      12.853   0.380  16.580  1.00 38.48           O  
ATOM   1033  OE2 GLU A 126      12.252   1.786  18.160  1.00 38.48           O  
ATOM   1034  N   GLU A 127       7.306   5.057  16.342  1.00 37.51           N  
ATOM   1035  CA  GLU A 127       6.368   5.792  17.185  1.00 37.51           C  
ATOM   1036  C   GLU A 127       4.923   5.465  16.818  1.00 37.51           C  
ATOM   1037  CB  GLU A 127       6.610   7.299  17.073  1.00 37.51           C  
ATOM   1038  O   GLU A 127       4.553   5.498  15.643  1.00 37.51           O  
ATOM   1039  CG  GLU A 127       7.830   7.785  17.843  1.00 37.51           C  
ATOM   1040  CD  GLU A 127       7.915   9.299  17.939  1.00 37.51           C  
ATOM   1041  OE1 GLU A 127       8.869   9.815  18.564  1.00 37.51           O  
ATOM   1042  OE2 GLU A 127       7.020   9.976  17.385  1.00 37.51           O  
ATOM   1043  N   GLU A 128       4.410   4.347  17.196  1.00 31.41           N  
ATOM   1044  CA  GLU A 128       3.065   3.851  17.475  1.00 31.41           C  
ATOM   1045  C   GLU A 128       2.003   4.827  16.979  1.00 31.41           C  
ATOM   1046  CB  GLU A 128       2.887   3.596  18.974  1.00 31.41           C  
ATOM   1047  O   GLU A 128       2.005   6.000  17.358  1.00 31.41           O  
ATOM   1048  CG  GLU A 128       2.167   2.295  19.296  1.00 31.41           C  
ATOM   1049  CD  GLU A 128       2.052   2.025  20.787  1.00 31.41           C  
ATOM   1050  OE1 GLU A 128       1.522   0.958  21.172  1.00 31.41           O  
ATOM   1051  OE2 GLU A 128       2.494   2.888  21.578  1.00 31.41           O  
ATOM   1052  N   PHE A 129       1.732   4.944  15.713  1.00 31.61           N  
ATOM   1053  CA  PHE A 129       0.546   5.636  15.221  1.00 31.61           C  
ATOM   1054  C   PHE A 129      -0.683   5.249  16.034  1.00 31.61           C  
ATOM   1055  CB  PHE A 129       0.315   5.322  13.739  1.00 31.61           C  
ATOM   1056  O   PHE A 129      -1.046   4.073  16.098  1.00 31.61           O  
ATOM   1057  CG  PHE A 129      -0.006   6.533  12.905  1.00 31.61           C  
ATOM   1058  CD1 PHE A 129      -1.322   6.844  12.586  1.00 31.61           C  
ATOM   1059  CD2 PHE A 129       1.008   7.360  12.441  1.00 31.61           C  
ATOM   1060  CE1 PHE A 129      -1.623   7.964  11.814  1.00 31.61           C  
ATOM   1061  CE2 PHE A 129       0.715   8.481  11.670  1.00 31.61           C  
ATOM   1062  CZ  PHE A 129      -0.601   8.781  11.356  1.00 31.61           C  
ATOM   1063  N   THR A 130      -0.831   5.661  17.301  1.00 29.29           N  
ATOM   1064  CA  THR A 130      -2.032   5.455  18.101  1.00 29.29           C  
ATOM   1065  C   THR A 130      -3.144   6.404  17.664  1.00 29.29           C  
ATOM   1066  CB  THR A 130      -1.745   5.654  19.601  1.00 29.29           C  
ATOM   1067  O   THR A 130      -2.905   7.596  17.459  1.00 29.29           O  
ATOM   1068  CG2 THR A 130      -0.719   4.643  20.104  1.00 29.29           C  
ATOM   1069  OG1 THR A 130      -1.238   6.977  19.813  1.00 29.29           O  
ATOM   1070  N   PHE A 131      -3.956   6.036  16.678  1.00 35.86           N  
ATOM   1071  CA  PHE A 131      -5.235   6.649  16.340  1.00 35.86           C  
ATOM   1072  C   PHE A 131      -6.143   6.716  17.562  1.00 35.86           C  
ATOM   1073  CB  PHE A 131      -5.925   5.871  15.215  1.00 35.86           C  
ATOM   1074  O   PHE A 131      -7.307   7.108  17.456  1.00 35.86           O  
ATOM   1075  CG  PHE A 131      -6.980   6.661  14.489  1.00 35.86           C  
ATOM   1076  CD1 PHE A 131      -8.329   6.421  14.719  1.00 35.86           C  
ATOM   1077  CD2 PHE A 131      -6.622   7.644  13.576  1.00 35.86           C  
ATOM   1078  CE1 PHE A 131      -9.308   7.151  14.048  1.00 35.86           C  
ATOM   1079  CE2 PHE A 131      -7.594   8.377  12.902  1.00 35.86           C  
ATOM   1080  CZ  PHE A 131      -8.936   8.129  13.139  1.00 35.86           C  
ATOM   1081  N   ALA A 132      -5.556   6.693  18.811  1.00 29.19           N  
ATOM   1082  CA  ALA A 132      -6.246   6.560  20.092  1.00 29.19           C  
ATOM   1083  C   ALA A 132      -6.842   7.893  20.535  1.00 29.19           C  
ATOM   1084  CB  ALA A 132      -5.292   6.026  21.157  1.00 29.19           C  
ATOM   1085  O   ALA A 132      -7.595   7.950  21.511  1.00 29.19           O  
ATOM   1086  N   GLY A 133      -7.560   8.656  19.680  1.00 25.99           N  
ATOM   1087  CA  GLY A 133      -8.288   9.556  20.559  1.00 25.99           C  
ATOM   1088  C   GLY A 133      -9.705   9.830  20.091  1.00 25.99           C  
ATOM   1089  O   GLY A 133      -9.911  10.443  19.042  1.00 25.99           O  
ATOM   1090  N   LEU A 134     -10.603   8.811  19.858  1.00 32.65           N  
ATOM   1091  CA  LEU A 134     -11.996   9.241  19.815  1.00 32.65           C  
ATOM   1092  C   LEU A 134     -12.923   8.128  20.291  1.00 32.65           C  
ATOM   1093  CB  LEU A 134     -12.381   9.671  18.397  1.00 32.65           C  
ATOM   1094  O   LEU A 134     -12.861   7.004  19.786  1.00 32.65           O  
ATOM   1095  CG  LEU A 134     -11.697  10.929  17.860  1.00 32.65           C  
ATOM   1096  CD1 LEU A 134     -12.037  11.130  16.387  1.00 32.65           C  
ATOM   1097  CD2 LEU A 134     -12.103  12.149  18.680  1.00 32.65           C  
ATOM   1098  N   THR A 135     -12.966   7.888  21.578  1.00 31.61           N  
ATOM   1099  CA  THR A 135     -13.963   7.188  22.379  1.00 31.61           C  
ATOM   1100  C   THR A 135     -15.324   7.210  21.688  1.00 31.61           C  
ATOM   1101  CB  THR A 135     -14.087   7.807  23.783  1.00 31.61           C  
ATOM   1102  O   THR A 135     -15.700   8.213  21.078  1.00 31.61           O  
ATOM   1103  CG2 THR A 135     -12.765   7.724  24.539  1.00 31.61           C  
ATOM   1104  OG1 THR A 135     -14.469   9.182  23.661  1.00 31.61           O  
ATOM   1105  N   GLU A 136     -15.802   6.085  21.152  1.00 36.11           N  
ATOM   1106  CA  GLU A 136     -16.880   5.151  20.842  1.00 36.11           C  
ATOM   1107  C   GLU A 136     -18.247   5.786  21.084  1.00 36.11           C  
ATOM   1108  CB  GLU A 136     -16.740   3.873  21.672  1.00 36.11           C  
ATOM   1109  O   GLU A 136     -18.604   6.089  22.224  1.00 36.11           O  
ATOM   1110  CG  GLU A 136     -15.784   2.852  21.072  1.00 36.11           C  
ATOM   1111  CD  GLU A 136     -15.683   1.573  21.888  1.00 36.11           C  
ATOM   1112  OE1 GLU A 136     -14.852   0.700  21.548  1.00 36.11           O  
ATOM   1113  OE2 GLU A 136     -16.441   1.442  22.874  1.00 36.11           O  
ATOM   1114  N   GLU A 137     -18.689   6.810  20.336  1.00 37.36           N  
ATOM   1115  CA  GLU A 137     -20.083   7.202  20.519  1.00 37.36           C  
ATOM   1116  C   GLU A 137     -20.991   6.498  19.514  1.00 37.36           C  
ATOM   1117  CB  GLU A 137     -20.236   8.720  20.393  1.00 37.36           C  
ATOM   1118  O   GLU A 137     -20.972   6.818  18.323  1.00 37.36           O  
ATOM   1119  CG  GLU A 137     -19.641   9.496  21.559  1.00 37.36           C  
ATOM   1120  CD  GLU A 137     -20.014  10.970  21.550  1.00 37.36           C  
ATOM   1121  OE1 GLU A 137     -19.702  11.681  22.533  1.00 37.36           O  
ATOM   1122  OE2 GLU A 137     -20.623  11.418  20.553  1.00 37.36           O  
ATOM   1123  N   ASN A 138     -20.815   5.210  19.332  1.00 40.09           N  
ATOM   1124  CA  ASN A 138     -21.609   4.305  18.509  1.00 40.09           C  
ATOM   1125  C   ASN A 138     -23.016   4.125  19.072  1.00 40.09           C  
ATOM   1126  CB  ASN A 138     -20.913   2.949  18.377  1.00 40.09           C  
ATOM   1127  O   ASN A 138     -23.904   3.617  18.384  1.00 40.09           O  
ATOM   1128  CG  ASN A 138     -19.877   2.930  17.270  1.00 40.09           C  
ATOM   1129  ND2 ASN A 138     -18.920   2.015  17.370  1.00 40.09           N  
ATOM   1130  OD1 ASN A 138     -19.935   3.731  16.334  1.00 40.09           O  
ATOM   1131  N   GLU A 139     -23.737   5.166  19.574  1.00 48.19           N  
ATOM   1132  CA  GLU A 139     -25.032   4.550  19.843  1.00 48.19           C  
ATOM   1133  C   GLU A 139     -26.169   5.552  19.660  1.00 48.19           C  
ATOM   1134  CB  GLU A 139     -25.068   3.967  21.258  1.00 48.19           C  
ATOM   1135  O   GLU A 139     -27.213   5.217  19.097  1.00 48.19           O  
ATOM   1136  CG  GLU A 139     -24.642   2.508  21.334  1.00 48.19           C  
ATOM   1137  CD  GLU A 139     -25.809   1.552  21.523  1.00 48.19           C  
ATOM   1138  OE1 GLU A 139     -25.703   0.375  21.109  1.00 48.19           O  
ATOM   1139  OE2 GLU A 139     -26.838   1.983  22.089  1.00 48.19           O  
ATOM   1140  N   PRO A 140     -25.989   6.868  19.288  1.00 42.87           N  
ATOM   1141  CA  PRO A 140     -27.310   7.412  18.961  1.00 42.87           C  
ATOM   1142  C   PRO A 140     -27.421   7.854  17.504  1.00 42.87           C  
ATOM   1143  CB  PRO A 140     -27.442   8.609  19.906  1.00 42.87           C  
ATOM   1144  O   PRO A 140     -28.516   7.845  16.935  1.00 42.87           O  
ATOM   1145  CG  PRO A 140     -26.116   8.705  20.589  1.00 42.87           C  
ATOM   1146  CD  PRO A 140     -25.215   7.639  20.035  1.00 42.87           C  
ATOM   1147  N   ARG A 141     -26.302   7.727  16.682  1.00 46.39           N  
ATOM   1148  CA  ARG A 141     -26.476   8.183  15.307  1.00 46.39           C  
ATOM   1149  C   ARG A 141     -27.080   7.084  14.439  1.00 46.39           C  
ATOM   1150  CB  ARG A 141     -25.139   8.640  14.718  1.00 46.39           C  
ATOM   1151  O   ARG A 141     -27.913   7.358  13.572  1.00 46.39           O  
ATOM   1152  CG  ARG A 141     -25.269   9.735  13.672  1.00 46.39           C  
ATOM   1153  CD  ARG A 141     -23.914  10.137  13.106  1.00 46.39           C  
ATOM   1154  NE  ARG A 141     -24.044  11.169  12.081  1.00 46.39           N  
ATOM   1155  NH1 ARG A 141     -22.028  10.696  11.056  1.00 46.39           N  
ATOM   1156  NH2 ARG A 141     -23.364  12.375  10.248  1.00 46.39           N  
ATOM   1157  CZ  ARG A 141     -23.145  11.411  11.131  1.00 46.39           C  
ATOM   1158  N   GLN A 142     -26.719   5.796  14.875  1.00 45.28           N  
ATOM   1159  CA  GLN A 142     -27.302   4.710  14.095  1.00 45.28           C  
ATOM   1160  C   GLN A 142     -28.795   4.569  14.379  1.00 45.28           C  
ATOM   1161  CB  GLN A 142     -26.586   3.391  14.390  1.00 45.28           C  
ATOM   1162  O   GLN A 142     -29.577   4.256  13.478  1.00 45.28           O  
ATOM   1163  CG  GLN A 142     -25.513   3.033  13.370  1.00 45.28           C  
ATOM   1164  CD  GLN A 142     -24.595   1.924  13.848  1.00 45.28           C  
ATOM   1165  NE2 GLN A 142     -23.553   1.641  13.074  1.00 45.28           N  
ATOM   1166  OE1 GLN A 142     -24.820   1.326  14.906  1.00 45.28           O  
ATOM   1167  N   GLN A 143     -29.153   5.111  15.557  1.00 54.92           N  
ATOM   1168  CA  GLN A 143     -30.571   5.055  15.893  1.00 54.92           C  
ATOM   1169  C   GLN A 143     -31.353   6.142  15.161  1.00 54.92           C  
ATOM   1170  CB  GLN A 143     -30.772   5.191  17.403  1.00 54.92           C  
ATOM   1171  O   GLN A 143     -32.479   5.911  14.716  1.00 54.92           O  
ATOM   1172  CG  GLN A 143     -30.855   3.859  18.135  1.00 54.92           C  
ATOM   1173  CD  GLN A 143     -30.757   4.009  19.642  1.00 54.92           C  
ATOM   1174  NE2 GLN A 143     -30.421   2.921  20.326  1.00 54.92           N  
ATOM   1175  OE1 GLN A 143     -30.980   5.095  20.186  1.00 54.92           O  
ATOM   1176  N   ILE A 144     -30.618   7.201  14.869  1.00 61.92           N  
ATOM   1177  CA  ILE A 144     -31.293   8.318  14.217  1.00 61.92           C  
ATOM   1178  C   ILE A 144     -31.513   7.997  12.741  1.00 61.92           C  
ATOM   1179  CB  ILE A 144     -30.489   9.629  14.366  1.00 61.92           C  
ATOM   1180  O   ILE A 144     -32.594   8.243  12.200  1.00 61.92           O  
ATOM   1181  CG1 ILE A 144     -30.423  10.050  15.839  1.00 61.92           C  
ATOM   1182  CG2 ILE A 144     -31.100  10.738  13.506  1.00 61.92           C  
ATOM   1183  CD1 ILE A 144     -29.518  11.246  16.100  1.00 61.92           C  
ATOM   1184  N   ILE A 145     -30.498   7.281  12.163  1.00 55.26           N  
ATOM   1185  CA  ILE A 145     -30.542   6.949  10.744  1.00 55.26           C  
ATOM   1186  C   ILE A 145     -31.636   5.915  10.489  1.00 55.26           C  
ATOM   1187  CB  ILE A 145     -29.178   6.421  10.244  1.00 55.26           C  
ATOM   1188  O   ILE A 145     -32.397   6.031   9.525  1.00 55.26           O  
ATOM   1189  CG1 ILE A 145     -28.128   7.537  10.278  1.00 55.26           C  
ATOM   1190  CG2 ILE A 145     -29.310   5.835   8.835  1.00 55.26           C  
ATOM   1191  CD1 ILE A 145     -26.721   7.074   9.926  1.00 55.26           C  
ATOM   1192  N   GLU A 146     -31.737   5.034  11.482  1.00 60.41           N  
ATOM   1193  CA  GLU A 146     -32.757   3.996  11.368  1.00 60.41           C  
ATOM   1194  C   GLU A 146     -34.158   4.579  11.533  1.00 60.41           C  
ATOM   1195  CB  GLU A 146     -32.521   2.893  12.403  1.00 60.41           C  
ATOM   1196  O   GLU A 146     -35.078   4.214  10.798  1.00 60.41           O  
ATOM   1197  CG  GLU A 146     -32.089   1.565  11.799  1.00 60.41           C  
ATOM   1198  CD  GLU A 146     -31.821   0.490  12.841  1.00 60.41           C  
ATOM   1199  OE1 GLU A 146     -31.431  -0.638  12.464  1.00 60.41           O  
ATOM   1200  OE2 GLU A 146     -32.005   0.779  14.045  1.00 60.41           O  
ATOM   1201  N   ASN A 147     -34.191   5.652  12.377  1.00 64.46           N  
ATOM   1202  CA  ASN A 147     -35.488   6.274  12.624  1.00 64.46           C  
ATOM   1203  C   ASN A 147     -35.957   7.089  11.422  1.00 64.46           C  
ATOM   1204  CB  ASN A 147     -35.430   7.156  13.873  1.00 64.46           C  
ATOM   1205  O   ASN A 147     -37.134   7.048  11.060  1.00 64.46           O  
ATOM   1206  CG  ASN A 147     -35.946   6.448  15.111  1.00 64.46           C  
ATOM   1207  ND2 ASN A 147     -35.546   6.933  16.281  1.00 64.46           N  
ATOM   1208  OD1 ASN A 147     -36.697   5.474  15.017  1.00 64.46           O  
ATOM   1209  N   ILE A 148     -34.978   7.645  10.803  1.00 68.77           N  
ATOM   1210  CA  ILE A 148     -35.330   8.467   9.650  1.00 68.77           C  
ATOM   1211  C   ILE A 148     -35.740   7.571   8.483  1.00 68.77           C  
ATOM   1212  CB  ILE A 148     -34.162   9.388   9.235  1.00 68.77           C  
ATOM   1213  O   ILE A 148     -36.689   7.880   7.759  1.00 68.77           O  
ATOM   1214  CG1 ILE A 148     -33.915  10.455  10.307  1.00 68.77           C  
ATOM   1215  CG2 ILE A 148     -34.440  10.034   7.874  1.00 68.77           C  
ATOM   1216  CD1 ILE A 148     -32.662  11.288  10.075  1.00 68.77           C  
ATOM   1217  N   GLY A 149     -35.093   6.421   8.433  1.00 61.64           N  
ATOM   1218  CA  GLY A 149     -35.408   5.466   7.382  1.00 61.64           C  
ATOM   1219  C   GLY A 149     -36.814   4.904   7.489  1.00 61.64           C  
ATOM   1220  O   GLY A 149     -37.524   4.802   6.487  1.00 61.64           O  
ATOM   1221  N   GLN A 150     -37.244   4.759   8.739  1.00 70.72           N  
ATOM   1222  CA  GLN A 150     -38.565   4.188   8.977  1.00 70.72           C  
ATOM   1223  C   GLN A 150     -39.664   5.216   8.721  1.00 70.72           C  
ATOM   1224  CB  GLN A 150     -38.670   3.652  10.406  1.00 70.72           C  
ATOM   1225  O   GLN A 150     -40.744   4.871   8.238  1.00 70.72           O  
ATOM   1226  CG  GLN A 150     -37.861   2.385  10.648  1.00 70.72           C  
ATOM   1227  CD  GLN A 150     -38.396   1.560  11.804  1.00 70.72           C  
ATOM   1228  NE2 GLN A 150     -37.758   0.424  12.067  1.00 70.72           N  
ATOM   1229  OE1 GLN A 150     -39.373   1.941  12.456  1.00 70.72           O  
ATOM   1230  N   GLN A 151     -39.283   6.425   8.926  1.00 69.65           N  
ATOM   1231  CA  GLN A 151     -40.240   7.504   8.703  1.00 69.65           C  
ATOM   1232  C   GLN A 151     -40.494   7.714   7.213  1.00 69.65           C  
ATOM   1233  CB  GLN A 151     -39.743   8.803   9.339  1.00 69.65           C  
ATOM   1234  O   GLN A 151     -41.631   7.953   6.800  1.00 69.65           O  
ATOM   1235  CG  GLN A 151     -40.251   9.027  10.757  1.00 69.65           C  
ATOM   1236  CD  GLN A 151     -39.881  10.393  11.304  1.00 69.65           C  
ATOM   1237  NE2 GLN A 151     -39.714  10.480  12.619  1.00 69.65           N  
ATOM   1238  OE1 GLN A 151     -39.745  11.362  10.551  1.00 69.65           O  
ATOM   1239  N   ILE A 152     -39.498   7.535   6.425  1.00 65.11           N  
ATOM   1240  CA  ILE A 152     -39.605   7.735   4.984  1.00 65.11           C  
ATOM   1241  C   ILE A 152     -40.407   6.593   4.363  1.00 65.11           C  
ATOM   1242  CB  ILE A 152     -38.213   7.834   4.321  1.00 65.11           C  
ATOM   1243  O   ILE A 152     -41.272   6.823   3.514  1.00 65.11           O  
ATOM   1244  CG1 ILE A 152     -37.492   9.107   4.781  1.00 65.11           C  
ATOM   1245  CG2 ILE A 152     -38.337   7.796   2.795  1.00 65.11           C  
ATOM   1246  CD1 ILE A 152     -36.075   9.244   4.243  1.00 65.11           C  
ATOM   1247  N   LEU A 153     -40.255   5.393   4.941  1.00 62.37           N  
ATOM   1248  CA  LEU A 153     -40.950   4.223   4.417  1.00 62.37           C  
ATOM   1249  C   LEU A 153     -42.442   4.295   4.721  1.00 62.37           C  
ATOM   1250  CB  LEU A 153     -40.359   2.940   5.007  1.00 62.37           C  
ATOM   1251  O   LEU A 153     -43.268   3.899   3.895  1.00 62.37           O  
ATOM   1252  CG  LEU A 153     -39.652   2.004   4.024  1.00 62.37           C  
ATOM   1253  CD1 LEU A 153     -38.163   2.327   3.962  1.00 62.37           C  
ATOM   1254  CD2 LEU A 153     -39.873   0.548   4.419  1.00 62.37           C  
ATOM   1255  N   ALA A 154     -42.703   4.870   5.861  1.00 59.28           N  
ATOM   1256  CA  ALA A 154     -44.096   5.018   6.276  1.00 59.28           C  
ATOM   1257  C   ALA A 154     -44.810   6.070   5.432  1.00 59.28           C  
ATOM   1258  CB  ALA A 154     -44.174   5.384   7.756  1.00 59.28           C  
ATOM   1259  O   ALA A 154     -45.988   5.915   5.102  1.00 59.28           O  
ATOM   1260  N   GLN A 155     -44.075   7.064   5.051  1.00 67.72           N  
ATOM   1261  CA  GLN A 155     -44.647   8.133   4.239  1.00 67.72           C  
ATOM   1262  C   GLN A 155     -44.913   7.658   2.814  1.00 67.72           C  
ATOM   1263  CB  GLN A 155     -43.721   9.350   4.224  1.00 67.72           C  
ATOM   1264  O   GLN A 155     -45.884   8.082   2.184  1.00 67.72           O  
ATOM   1265  CG  GLN A 155     -43.708  10.130   5.531  1.00 67.72           C  
ATOM   1266  CD  GLN A 155     -43.052  11.491   5.397  1.00 67.72           C  
ATOM   1267  NE2 GLN A 155     -43.472  12.437   6.230  1.00 67.72           N  
ATOM   1268  OE1 GLN A 155     -42.175  11.691   4.550  1.00 67.72           O  
ATOM   1269  N   ILE A 156     -44.113   6.775   2.398  1.00 57.84           N  
ATOM   1270  CA  ILE A 156     -44.312   6.228   1.061  1.00 57.84           C  
ATOM   1271  C   ILE A 156     -45.513   5.285   1.062  1.00 57.84           C  
ATOM   1272  CB  ILE A 156     -43.051   5.490   0.559  1.00 57.84           C  
ATOM   1273  O   ILE A 156     -46.307   5.280   0.119  1.00 57.84           O  
ATOM   1274  CG1 ILE A 156     -41.897   6.479   0.358  1.00 57.84           C  
ATOM   1275  CG2 ILE A 156     -43.350   4.728  -0.735  1.00 57.84           C  
ATOM   1276  CD1 ILE A 156     -40.572   5.821  -0.000  1.00 57.84           C  
ATOM   1277  N   ASP A 157     -45.747   4.585   2.147  1.00 54.58           N  
ATOM   1278  CA  ASP A 157     -46.869   3.654   2.217  1.00 54.58           C  
ATOM   1279  C   ASP A 157     -48.194   4.400   2.358  1.00 54.58           C  
ATOM   1280  CB  ASP A 157     -46.687   2.680   3.383  1.00 54.58           C  
ATOM   1281  O   ASP A 157     -49.205   3.997   1.779  1.00 54.58           O  
ATOM   1282  CG  ASP A 157     -45.874   1.453   3.009  1.00 54.58           C  
ATOM   1283  OD1 ASP A 157     -45.568   1.266   1.812  1.00 54.58           O  
ATOM   1284  OD2 ASP A 157     -45.540   0.664   3.920  1.00 54.58           O  
ATOM   1285  N   GLN A 158     -48.173   5.568   2.949  1.00 55.92           N  
ATOM   1286  CA  GLN A 158     -49.400   6.349   3.071  1.00 55.92           C  
ATOM   1287  C   GLN A 158     -49.742   7.042   1.755  1.00 55.92           C  
ATOM   1288  CB  GLN A 158     -49.271   7.382   4.191  1.00 55.92           C  
ATOM   1289  O   GLN A 158     -50.912   7.315   1.477  1.00 55.92           O  
ATOM   1290  CG  GLN A 158     -49.289   6.778   5.589  1.00 55.92           C  
ATOM   1291  CD  GLN A 158     -49.090   7.815   6.678  1.00 55.92           C  
ATOM   1292  NE2 GLN A 158     -48.701   7.361   7.865  1.00 55.92           N  
ATOM   1293  OE1 GLN A 158     -49.284   9.015   6.455  1.00 55.92           O  
ATOM   1294  N   SER A 159     -48.699   7.234   0.961  1.00 54.47           N  
ATOM   1295  CA  SER A 159     -49.013   7.846  -0.326  1.00 54.47           C  
ATOM   1296  C   SER A 159     -49.511   6.808  -1.326  1.00 54.47           C  
ATOM   1297  CB  SER A 159     -47.787   8.564  -0.892  1.00 54.47           C  
ATOM   1298  O   SER A 159     -50.170   7.152  -2.310  1.00 54.47           O  
ATOM   1299  OG  SER A 159     -46.766   7.636  -1.215  1.00 54.47           O  
ATOM   1300  N   GLN A 160     -49.353   5.576  -1.013  1.00 53.78           N  
ATOM   1301  CA  GLN A 160     -49.853   4.584  -1.959  1.00 53.78           C  
ATOM   1302  C   GLN A 160     -51.149   3.952  -1.461  1.00 53.78           C  
ATOM   1303  CB  GLN A 160     -48.802   3.501  -2.208  1.00 53.78           C  
ATOM   1304  O   GLN A 160     -51.808   3.212  -2.194  1.00 53.78           O  
ATOM   1305  CG  GLN A 160     -47.581   3.992  -2.973  1.00 53.78           C  
ATOM   1306  CD  GLN A 160     -46.924   2.899  -3.795  1.00 53.78           C  
ATOM   1307  NE2 GLN A 160     -45.974   3.283  -4.641  1.00 53.78           N  
ATOM   1308  OE1 GLN A 160     -47.268   1.719  -3.671  1.00 53.78           O  
ATOM   1309  N   ASN A 161     -51.810   4.549  -0.446  1.00 51.29           N  
ATOM   1310  CA  ASN A 161     -53.120   4.009  -0.101  1.00 51.29           C  
ATOM   1311  C   ASN A 161     -54.037   5.086   0.472  1.00 51.29           C  
ATOM   1312  CB  ASN A 161     -52.980   2.850   0.888  1.00 51.29           C  
ATOM   1313  O   ASN A 161     -53.865   5.510   1.616  1.00 51.29           O  
ATOM   1314  CG  ASN A 161     -54.209   1.963   0.927  1.00 51.29           C  
ATOM   1315  ND2 ASN A 161     -54.106   0.838   1.625  1.00 51.29           N  
ATOM   1316  OD1 ASN A 161     -55.241   2.286   0.334  1.00 51.29           O  
ATOM   1317  N   PRO A 162     -54.739   6.018  -0.318  1.00 40.24           N  
ATOM   1318  CA  PRO A 162     -55.546   7.170   0.092  1.00 40.24           C  
ATOM   1319  C   PRO A 162     -56.792   6.768   0.878  1.00 40.24           C  
ATOM   1320  CB  PRO A 162     -55.927   7.825  -1.238  1.00 40.24           C  
ATOM   1321  O   PRO A 162     -57.466   7.626   1.455  1.00 40.24           O  
ATOM   1322  CG  PRO A 162     -55.736   6.752  -2.260  1.00 40.24           C  
ATOM   1323  CD  PRO A 162     -55.214   5.524  -1.571  1.00 40.24           C  
ATOM   1324  N   GLU A 163     -56.868   5.593   1.582  1.00 44.36           N  
ATOM   1325  CA  GLU A 163     -58.116   5.449   2.327  1.00 44.36           C  
ATOM   1326  C   GLU A 163     -57.853   5.340   3.827  1.00 44.36           C  
ATOM   1327  CB  GLU A 163     -58.896   4.226   1.839  1.00 44.36           C  
ATOM   1328  O   GLU A 163     -58.790   5.351   4.628  1.00 44.36           O  
ATOM   1329  CG  GLU A 163     -59.743   4.490   0.603  1.00 44.36           C  
ATOM   1330  CD  GLU A 163     -60.522   3.271   0.137  1.00 44.36           C  
ATOM   1331  OE1 GLU A 163     -61.340   3.395  -0.802  1.00 44.36           O  
ATOM   1332  OE2 GLU A 163     -60.313   2.182   0.717  1.00 44.36           O  
ATOM   1333  N   SER A 164     -56.846   6.020   4.392  1.00 39.57           N  
ATOM   1334  CA  SER A 164     -56.964   5.993   5.846  1.00 39.57           C  
ATOM   1335  C   SER A 164     -56.651   7.358   6.451  1.00 39.57           C  
ATOM   1336  CB  SER A 164     -56.031   4.937   6.440  1.00 39.57           C  
ATOM   1337  O   SER A 164     -55.490   7.771   6.495  1.00 39.57           O  
ATOM   1338  OG  SER A 164     -54.797   4.907   5.745  1.00 39.57           O  
ATOM   1339  N   GLN A 165     -57.198   8.470   5.918  1.00 33.77           N  
ATOM   1340  CA  GLN A 165     -57.291   9.816   6.473  1.00 33.77           C  
ATOM   1341  C   GLN A 165     -58.286   9.868   7.629  1.00 33.77           C  
ATOM   1342  CB  GLN A 165     -57.694  10.818   5.389  1.00 33.77           C  
ATOM   1343  O   GLN A 165     -59.469   9.573   7.450  1.00 33.77           O  
ATOM   1344  CG  GLN A 165     -56.646  11.000   4.299  1.00 33.77           C  
ATOM   1345  CD  GLN A 165     -56.465  12.451   3.896  1.00 33.77           C  
ATOM   1346  NE2 GLN A 165     -55.327  12.758   3.283  1.00 33.77           N  
ATOM   1347  OE1 GLN A 165     -57.341  13.289   4.133  1.00 33.77           O  
ATOM   1348  N   GLN A 166     -58.038   9.192   8.706  1.00 38.47           N  
ATOM   1349  CA  GLN A 166     -58.732   9.816   9.828  1.00 38.47           C  
ATOM   1350  C   GLN A 166     -57.744  10.296  10.887  1.00 38.47           C  
ATOM   1351  CB  GLN A 166     -59.735   8.842  10.448  1.00 38.47           C  
ATOM   1352  O   GLN A 166     -56.833   9.560  11.273  1.00 38.47           O  
ATOM   1353  CG  GLN A 166     -61.007   8.665   9.630  1.00 38.47           C  
ATOM   1354  CD  GLN A 166     -62.210   8.313  10.485  1.00 38.47           C  
ATOM   1355  NE2 GLN A 166     -63.404   8.515   9.938  1.00 38.47           N  
ATOM   1356  OE1 GLN A 166     -62.067   7.863  11.626  1.00 38.47           O  
ATOM   1357  N   PRO A 167     -57.852  11.575  11.322  1.00 32.91           N  
ATOM   1358  CA  PRO A 167     -57.043  12.397  12.225  1.00 32.91           C  
ATOM   1359  C   PRO A 167     -57.415  12.202  13.693  1.00 32.91           C  
ATOM   1360  CB  PRO A 167     -57.348  13.827  11.770  1.00 32.91           C  
ATOM   1361  O   PRO A 167     -58.599  12.107  14.026  1.00 32.91           O  
ATOM   1362  CG  PRO A 167     -58.637  13.722  11.021  1.00 32.91           C  
ATOM   1363  CD  PRO A 167     -59.107  12.296  11.076  1.00 32.91           C  
ATOM   1364  N   LEU A 168     -56.675  11.472  14.555  1.00 27.85           N  
ATOM   1365  CA  LEU A 168     -56.923  11.557  15.990  1.00 27.85           C  
ATOM   1366  C   LEU A 168     -55.646  11.914  16.742  1.00 27.85           C  
ATOM   1367  CB  LEU A 168     -57.486  10.233  16.515  1.00 27.85           C  
ATOM   1368  O   LEU A 168     -54.606  11.282  16.543  1.00 27.85           O  
ATOM   1369  CG  LEU A 168     -58.870  10.295  17.163  1.00 27.85           C  
ATOM   1370  CD1 LEU A 168     -59.930   9.769  16.201  1.00 27.85           C  
ATOM   1371  CD2 LEU A 168     -58.886   9.506  18.468  1.00 27.85           C  
ATOM   1372  N   GLN A 169     -55.415  13.184  17.034  1.00 31.69           N  
ATOM   1373  CA  GLN A 169     -55.350  14.008  18.236  1.00 31.69           C  
ATOM   1374  C   GLN A 169     -54.613  13.286  19.360  1.00 31.69           C  
ATOM   1375  CB  GLN A 169     -56.756  14.397  18.697  1.00 31.69           C  
ATOM   1376  O   GLN A 169     -54.904  12.125  19.655  1.00 31.69           O  
ATOM   1377  CG  GLN A 169     -57.363  15.551  17.911  1.00 31.69           C  
ATOM   1378  CD  GLN A 169     -58.693  16.013  18.477  1.00 31.69           C  
ATOM   1379  NE2 GLN A 169     -59.483  16.695  17.655  1.00 31.69           N  
ATOM   1380  OE1 GLN A 169     -59.007  15.758  19.644  1.00 31.69           O  
ATOM   1381  N   GLN A 170     -53.392  13.791  19.722  1.00 28.10           N  
ATOM   1382  CA  GLN A 170     -52.769  14.478  20.848  1.00 28.10           C  
ATOM   1383  C   GLN A 170     -52.916  13.672  22.135  1.00 28.10           C  
ATOM   1384  CB  GLN A 170     -53.375  15.871  21.029  1.00 28.10           C  
ATOM   1385  O   GLN A 170     -54.029  13.305  22.520  1.00 28.10           O  
ATOM   1386  CG  GLN A 170     -52.597  16.976  20.327  1.00 28.10           C  
ATOM   1387  CD  GLN A 170     -53.317  18.311  20.358  1.00 28.10           C  
ATOM   1388  NE2 GLN A 170     -52.681  19.340  19.808  1.00 28.10           N  
ATOM   1389  OE1 GLN A 170     -54.435  18.417  20.871  1.00 28.10           O  
ATOM   1390  N   ASN A 171     -51.860  12.963  22.573  1.00 28.08           N  
ATOM   1391  CA  ASN A 171     -51.679  12.903  24.020  1.00 28.08           C  
ATOM   1392  C   ASN A 171     -50.211  12.719  24.394  1.00 28.08           C  
ATOM   1393  CB  ASN A 171     -52.525  11.779  24.621  1.00 28.08           C  
ATOM   1394  O   ASN A 171     -49.571  11.760  23.958  1.00 28.08           O  
ATOM   1395  CG  ASN A 171     -53.527  12.284  25.641  1.00 28.08           C  
ATOM   1396  ND2 ASN A 171     -54.355  11.383  26.155  1.00 28.08           N  
ATOM   1397  OD1 ASN A 171     -53.557  13.475  25.963  1.00 28.08           O  
ATOM   1398  N   GLN A 172     -49.473  13.764  24.520  1.00 26.72           N  
ATOM   1399  CA  GLN A 172     -48.481  14.319  25.434  1.00 26.72           C  
ATOM   1400  C   GLN A 172     -48.832  14.004  26.885  1.00 26.72           C  
ATOM   1401  CB  GLN A 172     -48.358  15.831  25.240  1.00 26.72           C  
ATOM   1402  O   GLN A 172     -49.910  14.366  27.361  1.00 26.72           O  
ATOM   1403  CG  GLN A 172     -47.750  16.232  23.903  1.00 26.72           C  
ATOM   1404  CD  GLN A 172     -47.619  17.736  23.745  1.00 26.72           C  
ATOM   1405  NE2 GLN A 172     -46.873  18.163  22.732  1.00 26.72           N  
ATOM   1406  OE1 GLN A 172     -48.184  18.507  24.527  1.00 26.72           O  
ATOM   1407  N   ASN A 173     -48.360  12.940  27.412  1.00 29.58           N  
ATOM   1408  CA  ASN A 173     -48.184  12.840  28.857  1.00 29.58           C  
ATOM   1409  C   ASN A 173     -46.749  12.472  29.224  1.00 29.58           C  
ATOM   1410  CB  ASN A 173     -49.161  11.821  29.448  1.00 29.58           C  
ATOM   1411  O   ASN A 173     -46.202  11.497  28.705  1.00 29.58           O  
ATOM   1412  CG  ASN A 173     -50.515  12.425  29.763  1.00 29.58           C  
ATOM   1413  ND2 ASN A 173     -51.532  11.578  29.869  1.00 29.58           N  
ATOM   1414  OD1 ASN A 173     -50.647  13.643  29.908  1.00 29.58           O  
ATOM   1415  N   LEU A 174     -45.894  13.428  29.544  1.00 21.65           N  
ATOM   1416  CA  LEU A 174     -44.999  13.867  30.610  1.00 21.65           C  
ATOM   1417  C   LEU A 174     -45.484  13.368  31.967  1.00 21.65           C  
ATOM   1418  CB  LEU A 174     -44.891  15.394  30.623  1.00 21.65           C  
ATOM   1419  O   LEU A 174     -46.657  13.533  32.311  1.00 21.65           O  
ATOM   1420  CG  LEU A 174     -43.652  15.992  29.955  1.00 21.65           C  
ATOM   1421  CD1 LEU A 174     -44.018  16.600  28.606  1.00 21.65           C  
ATOM   1422  CD2 LEU A 174     -43.007  17.036  30.861  1.00 21.65           C  
ATOM   1423  N   THR A 175     -44.659  12.542  32.707  1.00 26.99           N  
ATOM   1424  CA  THR A 175     -44.426  12.722  34.136  1.00 26.99           C  
ATOM   1425  C   THR A 175     -43.406  11.709  34.649  1.00 26.99           C  
ATOM   1426  CB  THR A 175     -45.734  12.588  34.937  1.00 26.99           C  
ATOM   1427  O   THR A 175     -43.465  10.529  34.298  1.00 26.99           O  
ATOM   1428  CG2 THR A 175     -46.595  13.839  34.798  1.00 26.99           C  
ATOM   1429  OG1 THR A 175     -46.471  11.459  34.451  1.00 26.99           O  
ATOM   1430  N   THR A 176     -42.183  12.147  35.115  1.00 21.23           N  
ATOM   1431  CA  THR A 176     -41.379  12.469  36.289  1.00 21.23           C  
ATOM   1432  C   THR A 176     -41.583  11.428  37.386  1.00 21.23           C  
ATOM   1433  CB  THR A 176     -41.723  13.867  36.835  1.00 21.23           C  
ATOM   1434  O   THR A 176     -42.717  11.057  37.695  1.00 21.23           O  
ATOM   1435  CG2 THR A 176     -40.879  14.202  38.061  1.00 21.23           C  
ATOM   1436  OG1 THR A 176     -41.475  14.845  35.817  1.00 21.23           O  
ATOM   1437  N   ILE A 177     -40.489  10.853  37.924  1.00 21.60           N  
ATOM   1438  CA  ILE A 177     -39.590  10.643  39.053  1.00 21.60           C  
ATOM   1439  C   ILE A 177     -40.344   9.961  40.193  1.00 21.60           C  
ATOM   1440  CB  ILE A 177     -38.972  11.973  39.539  1.00 21.60           C  
ATOM   1441  O   ILE A 177     -41.433  10.396  40.573  1.00 21.60           O  
ATOM   1442  CG1 ILE A 177     -38.255  12.682  38.384  1.00 21.60           C  
ATOM   1443  CG2 ILE A 177     -38.017  11.729  40.710  1.00 21.60           C  
ATOM   1444  CD1 ILE A 177     -37.652  14.028  38.763  1.00 21.60           C  
ATOM   1445  N   GLN A 178     -39.762   8.850  40.705  1.00 27.83           N  
ATOM   1446  CA  GLN A 178     -39.623   8.681  42.148  1.00 27.83           C  
ATOM   1447  C   GLN A 178     -39.047   7.310  42.488  1.00 27.83           C  
ATOM   1448  CB  GLN A 178     -40.972   8.871  42.844  1.00 27.83           C  
ATOM   1449  O   GLN A 178     -39.520   6.289  41.983  1.00 27.83           O  
ATOM   1450  CG  GLN A 178     -41.262  10.313  43.241  1.00 27.83           C  
ATOM   1451  CD  GLN A 178     -42.634  10.485  43.863  1.00 27.83           C  
ATOM   1452  NE2 GLN A 178     -42.983  11.724  44.195  1.00 27.83           N  
ATOM   1453  OE1 GLN A 178     -43.376   9.514  44.043  1.00 27.83           O  
ATOM   1454  N   GLN A 179     -37.810   7.258  42.942  1.00 23.48           N  
ATOM   1455  CA  GLN A 179     -36.996   6.813  44.069  1.00 23.48           C  
ATOM   1456  C   GLN A 179     -37.832   6.697  45.340  1.00 23.48           C  
ATOM   1457  CB  GLN A 179     -35.825   7.770  44.296  1.00 23.48           C  
ATOM   1458  O   GLN A 179     -38.525   7.643  45.722  1.00 23.48           O  
ATOM   1459  CG  GLN A 179     -34.703   7.622  43.277  1.00 23.48           C  
ATOM   1460  CD  GLN A 179     -33.526   8.537  43.563  1.00 23.48           C  
ATOM   1461  NE2 GLN A 179     -32.335   8.118  43.149  1.00 23.48           N  
ATOM   1462  OE1 GLN A 179     -33.686   9.611  44.151  1.00 23.48           O  
ATOM   1463  N   ASP A 180     -38.070   5.494  45.812  1.00 29.87           N  
ATOM   1464  CA  ASP A 180     -38.346   5.088  47.187  1.00 29.87           C  
ATOM   1465  C   ASP A 180     -37.717   3.732  47.496  1.00 29.87           C  
ATOM   1466  CB  ASP A 180     -39.854   5.038  47.439  1.00 29.87           C  
ATOM   1467  O   ASP A 180     -37.834   2.793  46.705  1.00 29.87           O  
ATOM   1468  CG  ASP A 180     -40.374   6.262  48.172  1.00 29.87           C  
ATOM   1469  OD1 ASP A 180     -39.559   7.049  48.700  1.00 29.87           O  
ATOM   1470  OD2 ASP A 180     -41.610   6.440  48.226  1.00 29.87           O  
ATOM   1471  N   SER A 181     -36.631   3.637  48.357  1.00 24.10           N  
ATOM   1472  CA  SER A 181     -36.111   3.130  49.622  1.00 24.10           C  
ATOM   1473  C   SER A 181     -36.575   1.700  49.877  1.00 24.10           C  
ATOM   1474  CB  SER A 181     -36.547   4.030  50.780  1.00 24.10           C  
ATOM   1475  O   SER A 181     -37.744   1.373  49.664  1.00 24.10           O  
ATOM   1476  OG  SER A 181     -35.448   4.334  51.622  1.00 24.10           O  
ATOM   1477  N   PRO A 182     -35.737   0.896  50.565  1.00 29.01           N  
ATOM   1478  CA  PRO A 182     -35.662  -0.482  51.056  1.00 29.01           C  
ATOM   1479  C   PRO A 182     -36.274  -0.648  52.445  1.00 29.01           C  
ATOM   1480  CB  PRO A 182     -34.158  -0.766  51.085  1.00 29.01           C  
ATOM   1481  O   PRO A 182     -36.177   0.257  53.278  1.00 29.01           O  
ATOM   1482  CG  PRO A 182     -33.516   0.582  51.147  1.00 29.01           C  
ATOM   1483  CD  PRO A 182     -34.595   1.618  51.281  1.00 29.01           C  
ATOM   1484  N   GLN A 183     -37.137  -1.690  52.573  1.00 27.99           N  
ATOM   1485  CA  GLN A 183     -37.708  -2.283  53.778  1.00 27.99           C  
ATOM   1486  C   GLN A 183     -37.478  -3.791  53.811  1.00 27.99           C  
ATOM   1487  CB  GLN A 183     -39.204  -1.977  53.870  1.00 27.99           C  
ATOM   1488  O   GLN A 183     -37.716  -4.482  52.818  1.00 27.99           O  
ATOM   1489  CG  GLN A 183     -39.516  -0.594  54.425  1.00 27.99           C  
ATOM   1490  CD  GLN A 183     -40.974  -0.433  54.814  1.00 27.99           C  
ATOM   1491  NE2 GLN A 183     -41.219   0.260  55.921  1.00 27.99           N  
ATOM   1492  OE1 GLN A 183     -41.872  -0.927  54.125  1.00 27.99           O  
ATOM   1493  N   GLU A 184     -36.610  -4.289  54.682  1.00 21.84           N  
ATOM   1494  CA  GLU A 184     -36.474  -5.146  55.856  1.00 21.84           C  
ATOM   1495  C   GLU A 184     -37.707  -6.026  56.043  1.00 21.84           C  
ATOM   1496  CB  GLU A 184     -36.234  -4.304  57.112  1.00 21.84           C  
ATOM   1497  O   GLU A 184     -38.839  -5.545  55.949  1.00 21.84           O  
ATOM   1498  CG  GLU A 184     -34.825  -3.737  57.212  1.00 21.84           C  
ATOM   1499  CD  GLU A 184     -34.509  -3.153  58.580  1.00 21.84           C  
ATOM   1500  OE1 GLU A 184     -33.337  -2.790  58.829  1.00 21.84           O  
ATOM   1501  OE2 GLU A 184     -35.441  -3.059  59.410  1.00 21.84           O  
ATOM   1502  N   THR A 185     -37.481  -7.381  56.145  1.00 25.75           N  
ATOM   1503  CA  THR A 185     -38.050  -8.253  57.166  1.00 25.75           C  
ATOM   1504  C   THR A 185     -37.783  -9.718  56.835  1.00 25.75           C  
ATOM   1505  CB  THR A 185     -39.565  -8.024  57.315  1.00 25.75           C  
ATOM   1506  O   THR A 185     -37.875 -10.125  55.675  1.00 25.75           O  
ATOM   1507  CG2 THR A 185     -39.867  -6.589  57.732  1.00 25.75           C  
ATOM   1508  OG1 THR A 185     -40.208  -8.291  56.062  1.00 25.75           O  
ATOM   1509  N   ASN A 186     -36.990 -10.406  57.651  1.00 21.83           N  
ATOM   1510  CA  ASN A 186     -36.994 -11.409  58.710  1.00 21.83           C  
ATOM   1511  C   ASN A 186     -37.791 -12.647  58.308  1.00 21.83           C  
ATOM   1512  CB  ASN A 186     -37.549 -10.818  60.008  1.00 21.83           C  
ATOM   1513  O   ASN A 186     -38.920 -12.533  57.827  1.00 21.83           O  
ATOM   1514  CG  ASN A 186     -36.523  -9.996  60.761  1.00 21.83           C  
ATOM   1515  ND2 ASN A 186     -36.991  -9.006  61.512  1.00 21.83           N  
ATOM   1516  OD1 ASN A 186     -35.318 -10.248  60.669  1.00 21.83           O  
ATOM   1517  N   ALA A 187     -37.101 -13.785  58.342  1.00 20.46           N  
ATOM   1518  CA  ALA A 187     -37.203 -14.943  59.227  1.00 20.46           C  
ATOM   1519  C   ALA A 187     -37.868 -16.119  58.517  1.00 20.46           C  
ATOM   1520  CB  ALA A 187     -37.981 -14.580  60.490  1.00 20.46           C  
ATOM   1521  O   ALA A 187     -38.892 -15.951  57.850  1.00 20.46           O  
ATOM   1522  N   ASN A 188     -37.124 -17.215  58.438  1.00 23.42           N  
ATOM   1523  CA  ASN A 188     -37.383 -18.517  59.044  1.00 23.42           C  
ATOM   1524  C   ASN A 188     -37.360 -19.634  58.005  1.00 23.42           C  
ATOM   1525  CB  ASN A 188     -38.722 -18.508  59.784  1.00 23.42           C  
ATOM   1526  O   ASN A 188     -37.984 -19.518  56.949  1.00 23.42           O  
ATOM   1527  CG  ASN A 188     -38.574 -18.170  61.255  1.00 23.42           C  
ATOM   1528  ND2 ASN A 188     -39.684 -17.828  61.899  1.00 23.42           N  
ATOM   1529  OD1 ASN A 188     -37.472 -18.216  61.807  1.00 23.42           O  
ATOM   1530  N   LYS A 189     -36.423 -20.607  58.150  1.00 25.44           N  
ATOM   1531  CA  LYS A 189     -36.715 -22.013  58.417  1.00 25.44           C  
ATOM   1532  C   LYS A 189     -35.773 -22.927  57.639  1.00 25.44           C  
ATOM   1533  CB  LYS A 189     -38.168 -22.336  58.066  1.00 25.44           C  
ATOM   1534  O   LYS A 189     -35.600 -22.765  56.429  1.00 25.44           O  
ATOM   1535  CG  LYS A 189     -39.149 -22.086  59.202  1.00 25.44           C  
ATOM   1536  CD  LYS A 189     -40.551 -22.563  58.844  1.00 25.44           C  
ATOM   1537  CE  LYS A 189     -41.545 -22.266  59.959  1.00 25.44           C  
ATOM   1538  NZ  LYS A 189     -42.919 -22.739  59.616  1.00 25.44           N  
ATOM   1539  N   ASP A 190     -34.757 -23.487  58.313  1.00 30.42           N  
ATOM   1540  CA  ASP A 190     -34.275 -24.810  58.699  1.00 30.42           C  
ATOM   1541  C   ASP A 190     -33.485 -25.459  57.565  1.00 30.42           C  
ATOM   1542  CB  ASP A 190     -35.444 -25.709  59.107  1.00 30.42           C  
ATOM   1543  O   ASP A 190     -33.910 -25.429  56.408  1.00 30.42           O  
ATOM   1544  CG  ASP A 190     -35.974 -25.398  60.496  1.00 30.42           C  
ATOM   1545  OD1 ASP A 190     -35.194 -24.938  61.357  1.00 30.42           O  
ATOM   1546  OD2 ASP A 190     -37.181 -25.619  60.732  1.00 30.42           O  
ATOM   1547  N   PRO A 191     -32.521 -26.358  57.948  1.00 26.79           N  
ATOM   1548  CA  PRO A 191     -31.337 -27.027  57.403  1.00 26.79           C  
ATOM   1549  C   PRO A 191     -31.596 -28.490  57.049  1.00 26.79           C  
ATOM   1550  CB  PRO A 191     -30.314 -26.912  58.535  1.00 26.79           C  
ATOM   1551  O   PRO A 191     -32.478 -29.123  57.636  1.00 26.79           O  
ATOM   1552  CG  PRO A 191     -31.120 -27.016  59.790  1.00 26.79           C  
ATOM   1553  CD  PRO A 191     -32.575 -27.044  59.421  1.00 26.79           C  
ATOM   1554  N   ILE A 192     -31.267 -28.880  55.839  1.00 27.73           N  
ATOM   1555  CA  ILE A 192     -31.021 -30.272  55.478  1.00 27.73           C  
ATOM   1556  C   ILE A 192     -29.626 -30.410  54.872  1.00 27.73           C  
ATOM   1557  CB  ILE A 192     -32.089 -30.796  54.490  1.00 27.73           C  
ATOM   1558  O   ILE A 192     -29.270 -29.677  53.946  1.00 27.73           O  
ATOM   1559  CG1 ILE A 192     -33.484 -30.711  55.118  1.00 27.73           C  
ATOM   1560  CG2 ILE A 192     -31.768 -32.230  54.060  1.00 27.73           C  
ATOM   1561  CD1 ILE A 192     -34.615 -31.070  54.164  1.00 27.73           C  
ATOM   1562  N   SER A 193     -28.673 -30.942  55.634  1.00 21.97           N  
ATOM   1563  CA  SER A 193     -27.697 -32.015  55.786  1.00 21.97           C  
ATOM   1564  C   SER A 193     -27.744 -32.977  54.605  1.00 21.97           C  
ATOM   1565  CB  SER A 193     -27.940 -32.780  57.088  1.00 21.97           C  
ATOM   1566  O   SER A 193     -28.817 -33.452  54.226  1.00 21.97           O  
ATOM   1567  OG  SER A 193     -26.988 -33.819  57.246  1.00 21.97           O  
ATOM   1568  N   ASP A 194     -26.689 -33.037  53.772  1.00 29.31           N  
ATOM   1569  CA  ASP A 194     -26.090 -34.267  53.262  1.00 29.31           C  
ATOM   1570  C   ASP A 194     -24.736 -33.990  52.613  1.00 29.31           C  
ATOM   1571  CB  ASP A 194     -27.026 -34.944  52.259  1.00 29.31           C  
ATOM   1572  O   ASP A 194     -24.608 -33.072  51.800  1.00 29.31           O  
ATOM   1573  CG  ASP A 194     -27.959 -35.952  52.906  1.00 29.31           C  
ATOM   1574  OD1 ASP A 194     -27.708 -36.362  54.060  1.00 29.31           O  
ATOM   1575  OD2 ASP A 194     -28.952 -36.343  52.254  1.00 29.31           O  
ATOM   1576  N   GLN A 195     -23.673 -34.264  53.326  1.00 23.08           N  
ATOM   1577  CA  GLN A 195     -22.513 -35.148  53.350  1.00 23.08           C  
ATOM   1578  C   GLN A 195     -22.253 -35.753  51.974  1.00 23.08           C  
ATOM   1579  CB  GLN A 195     -22.705 -36.259  54.384  1.00 23.08           C  
ATOM   1580  O   GLN A 195     -23.155 -36.330  51.363  1.00 23.08           O  
ATOM   1581  CG  GLN A 195     -22.813 -35.754  55.816  1.00 23.08           C  
ATOM   1582  CD  GLN A 195     -22.128 -36.669  56.814  1.00 23.08           C  
ATOM   1583  NE2 GLN A 195     -22.175 -36.297  58.089  1.00 23.08           N  
ATOM   1584  OE1 GLN A 195     -21.562 -37.702  56.442  1.00 23.08           O  
ATOM   1585  N   VAL A 196     -21.189 -35.286  51.325  1.00 27.28           N  
ATOM   1586  CA  VAL A 196     -20.239 -36.214  50.720  1.00 27.28           C  
ATOM   1587  C   VAL A 196     -18.901 -35.512  50.496  1.00 27.28           C  
ATOM   1588  CB  VAL A 196     -20.773 -36.782  49.386  1.00 27.28           C  
ATOM   1589  O   VAL A 196     -18.853 -34.424  49.919  1.00 27.28           O  
ATOM   1590  CG1 VAL A 196     -19.757 -37.736  48.760  1.00 27.28           C  
ATOM   1591  CG2 VAL A 196     -22.109 -37.489  49.604  1.00 27.28           C  
ATOM   1592  N   GLU A 197     -17.919 -35.642  51.374  1.00 21.40           N  
ATOM   1593  CA  GLU A 197     -16.553 -36.149  51.451  1.00 21.40           C  
ATOM   1594  C   GLU A 197     -15.987 -36.425  50.061  1.00 21.40           C  
ATOM   1595  CB  GLU A 197     -16.497 -37.419  52.304  1.00 21.40           C  
ATOM   1596  O   GLU A 197     -16.601 -37.140  49.266  1.00 21.40           O  
ATOM   1597  CG  GLU A 197     -16.297 -37.154  53.789  1.00 21.40           C  
ATOM   1598  CD  GLU A 197     -16.195 -38.425  54.617  1.00 21.40           C  
ATOM   1599  OE1 GLU A 197     -16.051 -38.332  55.857  1.00 21.40           O  
ATOM   1600  OE2 GLU A 197     -16.260 -39.523  54.021  1.00 21.40           O  
ATOM   1601  N   ASN A 198     -14.952 -35.676  49.725  1.00 28.20           N  
ATOM   1602  CA  ASN A 198     -13.582 -36.078  49.421  1.00 28.20           C  
ATOM   1603  C   ASN A 198     -12.688 -34.869  49.163  1.00 28.20           C  
ATOM   1604  CB  ASN A 198     -13.555 -37.025  48.220  1.00 28.20           C  
ATOM   1605  O   ASN A 198     -12.976 -34.054  48.285  1.00 28.20           O  
ATOM   1606  CG  ASN A 198     -12.930 -38.367  48.548  1.00 28.20           C  
ATOM   1607  ND2 ASN A 198     -13.129 -39.343  47.671  1.00 28.20           N  
ATOM   1608  OD1 ASN A 198     -12.276 -38.524  49.582  1.00 28.20           O  
ATOM   1609  N   PRO A 199     -11.567 -34.766  49.830  1.00 26.55           N  
ATOM   1610  CA  PRO A 199     -10.286 -34.082  50.023  1.00 26.55           C  
ATOM   1611  C   PRO A 199      -9.209 -34.559  49.052  1.00 26.55           C  
ATOM   1612  CB  PRO A 199      -9.914 -34.430  51.467  1.00 26.55           C  
ATOM   1613  O   PRO A 199      -9.274 -35.689  48.560  1.00 26.55           O  
ATOM   1614  CG  PRO A 199     -10.421 -35.822  51.666  1.00 26.55           C  
ATOM   1615  CD  PRO A 199     -11.185 -36.232  50.440  1.00 26.55           C  
ATOM   1616  N   ASN A 200      -8.657 -33.654  48.298  1.00 27.19           N  
ATOM   1617  CA  ASN A 200      -7.225 -33.730  48.028  1.00 27.19           C  
ATOM   1618  C   ASN A 200      -6.657 -32.370  47.632  1.00 27.19           C  
ATOM   1619  CB  ASN A 200      -6.938 -34.764  46.937  1.00 27.19           C  
ATOM   1620  O   ASN A 200      -7.162 -31.727  46.710  1.00 27.19           O  
ATOM   1621  CG  ASN A 200      -6.732 -36.158  47.494  1.00 27.19           C  
ATOM   1622  ND2 ASN A 200      -6.780 -37.159  46.622  1.00 27.19           N  
ATOM   1623  OD1 ASN A 200      -6.531 -36.336  48.699  1.00 27.19           O  
ATOM   1624  N   ASN A 201      -6.083 -31.634  48.557  1.00 22.28           N  
ATOM   1625  CA  ASN A 201      -4.736 -31.225  48.942  1.00 22.28           C  
ATOM   1626  C   ASN A 201      -3.801 -31.169  47.737  1.00 22.28           C  
ATOM   1627  CB  ASN A 201      -4.173 -32.169  50.008  1.00 22.28           C  
ATOM   1628  O   ASN A 201      -3.738 -32.116  46.951  1.00 22.28           O  
ATOM   1629  CG  ASN A 201      -3.993 -31.490  51.351  1.00 22.28           C  
ATOM   1630  ND2 ASN A 201      -3.689 -32.278  52.377  1.00 22.28           N  
ATOM   1631  OD1 ASN A 201      -4.126 -30.269  51.467  1.00 22.28           O  
ATOM   1632  N   SER A 202      -3.361 -29.968  47.374  1.00 29.43           N  
ATOM   1633  CA  SER A 202      -1.941 -29.652  47.268  1.00 29.43           C  
ATOM   1634  C   SER A 202      -1.727 -28.242  46.726  1.00 29.43           C  
ATOM   1635  CB  SER A 202      -1.232 -30.665  46.368  1.00 29.43           C  
ATOM   1636  O   SER A 202      -2.408 -27.822  45.788  1.00 29.43           O  
ATOM   1637  OG  SER A 202      -1.918 -30.811  45.136  1.00 29.43           O  
ATOM   1638  N   GLU A 203      -1.372 -27.268  47.664  1.00 26.84           N  
ATOM   1639  CA  GLU A 203      -0.129 -26.599  48.034  1.00 26.84           C  
ATOM   1640  C   GLU A 203      -0.015 -25.234  47.362  1.00 26.84           C  
ATOM   1641  CB  GLU A 203       1.078 -27.467  47.670  1.00 26.84           C  
ATOM   1642  O   GLU A 203      -0.068 -25.134  46.135  1.00 26.84           O  
ATOM   1643  CG  GLU A 203       1.535 -28.387  48.793  1.00 26.84           C  
ATOM   1644  CD  GLU A 203       2.693 -29.289  48.396  1.00 26.84           C  
ATOM   1645  OE1 GLU A 203       3.128 -30.119  49.226  1.00 26.84           O  
ATOM   1646  OE2 GLU A 203       3.169 -29.164  47.246  1.00 26.84           O  
ATOM   1647  N   GLU A 204      -0.411 -24.212  48.070  1.00 21.69           N  
ATOM   1648  CA  GLU A 204       0.056 -22.937  48.604  1.00 21.69           C  
ATOM   1649  C   GLU A 204       1.581 -22.871  48.622  1.00 21.69           C  
ATOM   1650  CB  GLU A 204      -0.497 -22.708  50.013  1.00 21.69           C  
ATOM   1651  O   GLU A 204       2.240 -23.770  49.149  1.00 21.69           O  
ATOM   1652  CG  GLU A 204      -1.362 -21.462  50.140  1.00 21.69           C  
ATOM   1653  CD  GLU A 204      -1.964 -21.288  51.525  1.00 21.69           C  
ATOM   1654  OE1 GLU A 204      -2.683 -20.289  51.753  1.00 21.69           O  
ATOM   1655  OE2 GLU A 204      -1.713 -22.158  52.390  1.00 21.69           O  
ATOM   1656  N   LEU A 205       2.149 -22.062  47.797  1.00 24.68           N  
ATOM   1657  CA  LEU A 205       3.340 -21.343  48.234  1.00 24.68           C  
ATOM   1658  C   LEU A 205       3.330 -19.908  47.717  1.00 24.68           C  
ATOM   1659  CB  LEU A 205       4.605 -22.061  47.755  1.00 24.68           C  
ATOM   1660  O   LEU A 205       3.199 -19.679  46.513  1.00 24.68           O  
ATOM   1661  CG  LEU A 205       5.601 -22.475  48.840  1.00 24.68           C  
ATOM   1662  CD1 LEU A 205       5.694 -23.995  48.921  1.00 24.68           C  
ATOM   1663  CD2 LEU A 205       6.972 -21.864  48.570  1.00 24.68           C  
ATOM   1664  N   ASN A 206       2.877 -18.967  48.523  1.00 20.99           N  
ATOM   1665  CA  ASN A 206       3.091 -17.600  48.985  1.00 20.99           C  
ATOM   1666  C   ASN A 206       4.522 -17.389  49.469  1.00 20.99           C  
ATOM   1667  CB  ASN A 206       2.097 -17.246  50.093  1.00 20.99           C  
ATOM   1668  O   ASN A 206       4.995 -18.106  50.352  1.00 20.99           O  
ATOM   1669  CG  ASN A 206       0.697 -17.000  49.566  1.00 20.99           C  
ATOM   1670  ND2 ASN A 206      -0.300 -17.189  50.422  1.00 20.99           N  
ATOM   1671  OD1 ASN A 206       0.513 -16.643  48.400  1.00 20.99           O  
ATOM   1672  N   ILE A 207       5.329 -16.786  48.661  1.00 25.70           N  
ATOM   1673  CA  ILE A 207       6.521 -16.129  49.187  1.00 25.70           C  
ATOM   1674  C   ILE A 207       6.455 -14.631  48.897  1.00 25.70           C  
ATOM   1675  CB  ILE A 207       7.811 -16.734  48.590  1.00 25.70           C  
ATOM   1676  O   ILE A 207       6.274 -14.222  47.748  1.00 25.70           O  
ATOM   1677  CG1 ILE A 207       7.895 -18.232  48.908  1.00 25.70           C  
ATOM   1678  CG2 ILE A 207       9.046 -15.994  49.110  1.00 25.70           C  
ATOM   1679  CD1 ILE A 207       9.074 -18.938  48.253  1.00 25.70           C  
ATOM   1680  N   GLU A 208       6.060 -13.819  49.870  1.00 22.32           N  
ATOM   1681  CA  GLU A 208       6.295 -12.504  50.457  1.00 22.32           C  
ATOM   1682  C   GLU A 208       7.702 -12.403  51.040  1.00 22.32           C  
ATOM   1683  CB  GLU A 208       5.254 -12.205  51.540  1.00 22.32           C  
ATOM   1684  O   GLU A 208       8.104 -13.238  51.852  1.00 22.32           O  
ATOM   1685  CG  GLU A 208       4.836 -10.743  51.603  1.00 22.32           C  
ATOM   1686  CD  GLU A 208       3.690 -10.488  52.569  1.00 22.32           C  
ATOM   1687  OE1 GLU A 208       3.238  -9.326  52.682  1.00 22.32           O  
ATOM   1688  OE2 GLU A 208       3.241 -11.458  53.219  1.00 22.32           O  
ATOM   1689  N   LEU A 209       8.590 -11.652  50.475  1.00 22.81           N  
ATOM   1690  CA  LEU A 209       9.686 -11.053  51.229  1.00 22.81           C  
ATOM   1691  C   LEU A 209       9.935  -9.617  50.780  1.00 22.81           C  
ATOM   1692  CB  LEU A 209      10.965 -11.880  51.065  1.00 22.81           C  
ATOM   1693  O   LEU A 209      10.065  -9.350  49.583  1.00 22.81           O  
ATOM   1694  CG  LEU A 209      11.223 -12.948  52.129  1.00 22.81           C  
ATOM   1695  CD1 LEU A 209      11.718 -14.235  51.478  1.00 22.81           C  
ATOM   1696  CD2 LEU A 209      12.226 -12.444  53.160  1.00 22.81           C  
ATOM   1697  N   SER A 210       9.490  -8.578  51.520  1.00 23.62           N  
ATOM   1698  CA  SER A 210       9.787  -7.411  52.344  1.00 23.62           C  
ATOM   1699  C   SER A 210      11.206  -6.909  52.100  1.00 23.62           C  
ATOM   1700  CB  SER A 210       9.602  -7.740  53.826  1.00 23.62           C  
ATOM   1701  O   SER A 210      12.140  -7.704  51.976  1.00 23.62           O  
ATOM   1702  OG  SER A 210      10.452  -8.805  54.216  1.00 23.62           O  
ATOM   1703  N   GLN A 211      11.320  -5.653  51.675  1.00 23.44           N  
ATOM   1704  CA  GLN A 211      11.772  -4.287  51.920  1.00 23.44           C  
ATOM   1705  C   GLN A 211      12.883  -4.255  52.966  1.00 23.44           C  
ATOM   1706  CB  GLN A 211      10.604  -3.406  52.367  1.00 23.44           C  
ATOM   1707  O   GLN A 211      12.732  -4.809  54.057  1.00 23.44           O  
ATOM   1708  CG  GLN A 211       9.624  -3.071  51.251  1.00 23.44           C  
ATOM   1709  CD  GLN A 211       8.468  -2.210  51.724  1.00 23.44           C  
ATOM   1710  NE2 GLN A 211       7.660  -1.734  50.783  1.00 23.44           N  
ATOM   1711  OE1 GLN A 211       8.302  -1.976  52.926  1.00 23.44           O  
ATOM   1712  N   LYS A 212      14.059  -3.916  52.506  1.00 26.10           N  
ATOM   1713  CA  LYS A 212      14.988  -3.152  53.334  1.00 26.10           C  
ATOM   1714  C   LYS A 212      15.973  -2.366  52.474  1.00 26.10           C  
ATOM   1715  CB  LYS A 212      15.746  -4.079  54.285  1.00 26.10           C  
ATOM   1716  O   LYS A 212      16.598  -2.924  51.570  1.00 26.10           O  
ATOM   1717  CG  LYS A 212      15.128  -4.185  55.671  1.00 26.10           C  
ATOM   1718  CD  LYS A 212      15.949  -5.088  56.583  1.00 26.10           C  
ATOM   1719  CE  LYS A 212      15.308  -5.229  57.956  1.00 26.10           C  
ATOM   1720  NZ  LYS A 212      16.122  -6.095  58.861  1.00 26.10           N  
ATOM   1721  N   ASN A 213      15.782  -1.058  52.229  1.00 28.94           N  
ATOM   1722  CA  ASN A 213      16.639   0.122  52.191  1.00 28.94           C  
ATOM   1723  C   ASN A 213      17.475   0.248  53.462  1.00 28.94           C  
ATOM   1724  CB  ASN A 213      15.804   1.386  51.978  1.00 28.94           C  
ATOM   1725  O   ASN A 213      16.973   0.025  54.565  1.00 28.94           O  
ATOM   1726  CG  ASN A 213      15.440   1.607  50.523  1.00 28.94           C  
ATOM   1727  ND2 ASN A 213      14.261   2.169  50.285  1.00 28.94           N  
ATOM   1728  OD1 ASN A 213      16.212   1.274  49.620  1.00 28.94           O  
ATOM   1729  N   PRO A 214      18.619   0.915  53.397  1.00 35.42           N  
ATOM   1730  CA  PRO A 214      19.234   2.152  52.909  1.00 35.42           C  
ATOM   1731  C   PRO A 214      20.760   2.105  52.942  1.00 35.42           C  
ATOM   1732  CB  PRO A 214      18.700   3.215  53.873  1.00 35.42           C  
ATOM   1733  O   PRO A 214      21.341   1.281  53.653  1.00 35.42           O  
ATOM   1734  CG  PRO A 214      18.607   2.521  55.194  1.00 35.42           C  
ATOM   1735  CD  PRO A 214      18.943   1.071  54.995  1.00 35.42           C  
ATOM   1736  N   ASP A 215      21.407   2.827  52.028  1.00 24.71           N  
ATOM   1737  CA  ASP A 215      22.285   3.987  51.920  1.00 24.71           C  
ATOM   1738  C   ASP A 215      23.631   3.722  52.592  1.00 24.71           C  
ATOM   1739  CB  ASP A 215      21.623   5.221  52.538  1.00 24.71           C  
ATOM   1740  O   ASP A 215      23.680   3.246  53.728  1.00 24.71           O  
ATOM   1741  CG  ASP A 215      20.576   5.847  51.635  1.00 24.71           C  
ATOM   1742  OD1 ASP A 215      20.646   5.663  50.401  1.00 24.71           O  
ATOM   1743  OD2 ASP A 215      19.673   6.533  52.162  1.00 24.71           O  
ATOM   1744  N   ASN A 216      24.701   3.875  51.786  1.00 23.95           N  
ATOM   1745  CA  ASN A 216      25.804   4.830  51.820  1.00 23.95           C  
ATOM   1746  C   ASN A 216      27.127   4.145  52.148  1.00 23.95           C  
ATOM   1747  CB  ASN A 216      25.518   5.945  52.828  1.00 23.95           C  
ATOM   1748  O   ASN A 216      27.219   3.398  53.124  1.00 23.95           O  
ATOM   1749  CG  ASN A 216      25.747   7.327  52.249  1.00 23.95           C  
ATOM   1750  ND2 ASN A 216      25.328   8.353  52.982  1.00 23.95           N  
ATOM   1751  OD1 ASN A 216      26.294   7.472  51.153  1.00 23.95           O  
ATOM   1752  N   ILE A 217      28.152   4.232  51.252  1.00 26.71           N  
ATOM   1753  CA  ILE A 217      29.461   4.847  51.441  1.00 26.71           C  
ATOM   1754  C   ILE A 217      30.456   4.257  50.443  1.00 26.71           C  
ATOM   1755  CB  ILE A 217      29.974   4.655  52.886  1.00 26.71           C  
ATOM   1756  O   ILE A 217      30.555   3.036  50.304  1.00 26.71           O  
ATOM   1757  CG1 ILE A 217      29.031   5.340  53.882  1.00 26.71           C  
ATOM   1758  CG2 ILE A 217      31.402   5.189  53.028  1.00 26.71           C  
ATOM   1759  CD1 ILE A 217      29.388   5.096  55.341  1.00 26.71           C  
ATOM   1760  N   ASP A 218      30.929   5.083  49.471  1.00 24.98           N  
ATOM   1761  CA  ASP A 218      32.118   5.852  49.119  1.00 24.98           C  
ATOM   1762  C   ASP A 218      33.265   4.932  48.705  1.00 24.98           C  
ATOM   1763  CB  ASP A 218      32.551   6.737  50.290  1.00 24.98           C  
ATOM   1764  O   ASP A 218      33.580   3.969  49.408  1.00 24.98           O  
ATOM   1765  CG  ASP A 218      32.883   8.157  49.868  1.00 24.98           C  
ATOM   1766  OD1 ASP A 218      32.873   8.451  48.653  1.00 24.98           O  
ATOM   1767  OD2 ASP A 218      33.161   8.990  50.758  1.00 24.98           O  
ATOM   1768  N   SER A 219      33.742   5.142  47.508  1.00 22.01           N  
ATOM   1769  CA  SER A 219      34.916   5.540  46.738  1.00 22.01           C  
ATOM   1770  C   SER A 219      36.192   4.954  47.333  1.00 22.01           C  
ATOM   1771  CB  SER A 219      35.025   7.064  46.676  1.00 22.01           C  
ATOM   1772  O   SER A 219      36.430   5.067  48.537  1.00 22.01           O  
ATOM   1773  OG  SER A 219      33.934   7.618  45.961  1.00 22.01           O  
ATOM   1774  N   ASN A 220      36.774   3.981  46.666  1.00 27.61           N  
ATOM   1775  CA  ASN A 220      38.223   3.858  46.556  1.00 27.61           C  
ATOM   1776  C   ASN A 220      38.621   2.932  45.409  1.00 27.61           C  
ATOM   1777  CB  ASN A 220      38.822   3.359  47.873  1.00 27.61           C  
ATOM   1778  O   ASN A 220      38.053   1.850  45.254  1.00 27.61           O  
ATOM   1779  CG  ASN A 220      39.219   4.492  48.799  1.00 27.61           C  
ATOM   1780  ND2 ASN A 220      39.500   4.160  50.054  1.00 27.61           N  
ATOM   1781  OD1 ASN A 220      39.272   5.655  48.391  1.00 27.61           O  
ATOM   1782  N   ASN A 221      39.075   3.479  44.329  1.00 22.15           N  
ATOM   1783  CA  ASN A 221      40.294   3.528  43.528  1.00 22.15           C  
ATOM   1784  C   ASN A 221      41.221   2.358  43.846  1.00 22.15           C  
ATOM   1785  CB  ASN A 221      41.024   4.856  43.741  1.00 22.15           C  
ATOM   1786  O   ASN A 221      41.656   2.198  44.988  1.00 22.15           O  
ATOM   1787  CG  ASN A 221      40.638   5.905  42.716  1.00 22.15           C  
ATOM   1788  ND2 ASN A 221      41.077   7.139  42.937  1.00 22.15           N  
ATOM   1789  OD1 ASN A 221      39.952   5.609  41.735  1.00 22.15           O  
ATOM   1790  N   ASN A 222      41.196   1.318  43.028  1.00 28.49           N  
ATOM   1791  CA  ASN A 222      42.402   0.557  42.718  1.00 28.49           C  
ATOM   1792  C   ASN A 222      42.314  -0.094  41.340  1.00 28.49           C  
ATOM   1793  CB  ASN A 222      42.658  -0.504  43.790  1.00 28.49           C  
ATOM   1794  O   ASN A 222      41.287  -0.674  40.987  1.00 28.49           O  
ATOM   1795  CG  ASN A 222      43.382   0.052  45.000  1.00 28.49           C  
ATOM   1796  ND2 ASN A 222      43.258  -0.632  46.132  1.00 28.49           N  
ATOM   1797  OD1 ASN A 222      44.047   1.088  44.919  1.00 28.49           O  
ATOM   1798  N   LYS A 223      42.944   0.487  40.344  1.00 21.61           N  
ATOM   1799  CA  LYS A 223      43.958   0.121  39.360  1.00 21.61           C  
ATOM   1800  C   LYS A 223      44.503  -1.280  39.626  1.00 21.61           C  
ATOM   1801  CB  LYS A 223      45.102   1.137  39.364  1.00 21.61           C  
ATOM   1802  O   LYS A 223      44.886  -1.599  40.753  1.00 21.61           O  
ATOM   1803  CG  LYS A 223      45.023   2.162  38.243  1.00 21.61           C  
ATOM   1804  CD  LYS A 223      46.199   3.129  38.286  1.00 21.61           C  
ATOM   1805  CE  LYS A 223      46.099   4.182  37.190  1.00 21.61           C  
ATOM   1806  NZ  LYS A 223      47.216   5.170  37.267  1.00 21.61           N  
ATOM   1807  N   SER A 224      44.150  -2.249  38.819  1.00 25.54           N  
ATOM   1808  CA  SER A 224      45.101  -3.236  38.318  1.00 25.54           C  
ATOM   1809  C   SER A 224      44.408  -4.280  37.449  1.00 25.54           C  
ATOM   1810  CB  SER A 224      45.823  -3.923  39.477  1.00 25.54           C  
ATOM   1811  O   SER A 224      43.309  -4.735  37.774  1.00 25.54           O  
ATOM   1812  OG  SER A 224      47.002  -3.218  39.825  1.00 25.54           O  
ATOM   1813  N   GLN A 225      44.592  -4.206  36.122  1.00 26.14           N  
ATOM   1814  CA  GLN A 225      45.285  -5.078  35.179  1.00 26.14           C  
ATOM   1815  C   GLN A 225      44.390  -6.232  34.738  1.00 26.14           C  
ATOM   1816  CB  GLN A 225      46.575  -5.619  35.796  1.00 26.14           C  
ATOM   1817  O   GLN A 225      43.734  -6.868  35.566  1.00 26.14           O  
ATOM   1818  CG  GLN A 225      47.738  -4.638  35.750  1.00 26.14           C  
ATOM   1819  CD  GLN A 225      49.058  -5.272  36.148  1.00 26.14           C  
ATOM   1820  NE2 GLN A 225      50.152  -4.758  35.597  1.00 26.14           N  
ATOM   1821  OE1 GLN A 225      49.093  -6.215  36.944  1.00 26.14           O  
ATOM   1822  N   ASN A 226      43.949  -6.144  33.472  1.00 24.21           N  
ATOM   1823  CA  ASN A 226      43.989  -6.853  32.198  1.00 24.21           C  
ATOM   1824  C   ASN A 226      43.817  -8.357  32.387  1.00 24.21           C  
ATOM   1825  CB  ASN A 226      45.297  -6.557  31.460  1.00 24.21           C  
ATOM   1826  O   ASN A 226      44.670  -9.013  32.987  1.00 24.21           O  
ATOM   1827  CG  ASN A 226      45.245  -5.260  30.676  1.00 24.21           C  
ATOM   1828  ND2 ASN A 226      46.411  -4.717  30.349  1.00 24.21           N  
ATOM   1829  OD1 ASN A 226      44.164  -4.751  30.367  1.00 24.21           O  
ATOM   1830  N   ASP A 227      42.584  -8.884  32.447  1.00 28.68           N  
ATOM   1831  CA  ASP A 227      42.330 -10.284  32.119  1.00 28.68           C  
ATOM   1832  C   ASP A 227      41.309 -10.407  30.990  1.00 28.68           C  
ATOM   1833  CB  ASP A 227      41.843 -11.045  33.354  1.00 28.68           C  
ATOM   1834  O   ASP A 227      40.204  -9.868  31.084  1.00 28.68           O  
ATOM   1835  CG  ASP A 227      42.958 -11.358  34.335  1.00 28.68           C  
ATOM   1836  OD1 ASP A 227      44.136 -11.424  33.920  1.00 28.68           O  
ATOM   1837  OD2 ASP A 227      42.657 -11.544  35.534  1.00 28.68           O  
ATOM   1838  N   GLU A 228      41.699 -10.209  29.746  1.00 26.62           N  
ATOM   1839  CA  GLU A 228      41.352 -10.764  28.441  1.00 26.62           C  
ATOM   1840  C   GLU A 228      40.958 -12.234  28.554  1.00 26.62           C  
ATOM   1841  CB  GLU A 228      42.517 -10.605  27.462  1.00 26.62           C  
ATOM   1842  O   GLU A 228      41.756 -13.063  28.998  1.00 26.62           O  
ATOM   1843  CG  GLU A 228      42.513  -9.282  26.711  1.00 26.62           C  
ATOM   1844  CD  GLU A 228      43.617  -9.179  25.671  1.00 26.62           C  
ATOM   1845  OE1 GLU A 228      43.618  -8.208  24.880  1.00 26.62           O  
ATOM   1846  OE2 GLU A 228      44.488 -10.077  25.645  1.00 26.62           O  
ATOM   1847  N   ASN A 229      39.827 -12.601  29.080  1.00 26.58           N  
ATOM   1848  CA  ASN A 229      39.089 -13.859  29.065  1.00 26.58           C  
ATOM   1849  C   ASN A 229      38.521 -14.158  27.680  1.00 26.58           C  
ATOM   1850  CB  ASN A 229      37.967 -13.836  30.105  1.00 26.58           C  
ATOM   1851  O   ASN A 229      37.853 -13.313  27.082  1.00 26.58           O  
ATOM   1852  CG  ASN A 229      38.413 -14.358  31.456  1.00 26.58           C  
ATOM   1853  ND2 ASN A 229      37.646 -14.047  32.495  1.00 26.58           N  
ATOM   1854  OD1 ASN A 229      39.439 -15.034  31.566  1.00 26.58           O  
ATOM   1855  N   GLN A 230      39.283 -14.764  26.795  1.00 26.09           N  
ATOM   1856  CA  GLN A 230      39.214 -15.865  25.841  1.00 26.09           C  
ATOM   1857  C   GLN A 230      37.937 -16.679  26.032  1.00 26.09           C  
ATOM   1858  CB  GLN A 230      40.438 -16.772  25.977  1.00 26.09           C  
ATOM   1859  O   GLN A 230      37.675 -17.186  27.125  1.00 26.09           O  
ATOM   1860  CG  GLN A 230      41.645 -16.299  25.177  1.00 26.09           C  
ATOM   1861  CD  GLN A 230      42.831 -17.237  25.294  1.00 26.09           C  
ATOM   1862  NE2 GLN A 230      44.033 -16.697  25.124  1.00 26.09           N  
ATOM   1863  OE1 GLN A 230      42.669 -18.437  25.537  1.00 26.09           O  
ATOM   1864  N   ILE A 231      36.788 -16.266  25.500  1.00 25.34           N  
ATOM   1865  CA  ILE A 231      35.562 -17.000  25.206  1.00 25.34           C  
ATOM   1866  C   ILE A 231      35.800 -17.957  24.040  1.00 25.34           C  
ATOM   1867  CB  ILE A 231      34.393 -16.042  24.884  1.00 25.34           C  
ATOM   1868  O   ILE A 231      36.318 -17.555  22.995  1.00 25.34           O  
ATOM   1869  CG1 ILE A 231      34.169 -15.064  26.043  1.00 25.34           C  
ATOM   1870  CG2 ILE A 231      33.117 -16.831  24.579  1.00 25.34           C  
ATOM   1871  CD1 ILE A 231      33.137 -13.984  25.750  1.00 25.34           C  
ATOM   1872  N   ASN A 232      36.214 -19.153  24.277  1.00 25.04           N  
ATOM   1873  CA  ASN A 232      36.050 -20.529  23.819  1.00 25.04           C  
ATOM   1874  C   ASN A 232      34.814 -20.682  22.937  1.00 25.04           C  
ATOM   1875  CB  ASN A 232      35.973 -21.485  25.011  1.00 25.04           C  
ATOM   1876  O   ASN A 232      33.701 -20.367  23.360  1.00 25.04           O  
ATOM   1877  CG  ASN A 232      37.309 -22.128  25.331  1.00 25.04           C  
ATOM   1878  ND2 ASN A 232      37.357 -22.885  26.421  1.00 25.04           N  
ATOM   1879  OD1 ASN A 232      38.289 -21.944  24.605  1.00 25.04           O  
ATOM   1880  N   ASN A 233      34.866 -20.403  21.620  1.00 24.94           N  
ATOM   1881  CA  ASN A 233      34.136 -20.774  20.413  1.00 24.94           C  
ATOM   1882  C   ASN A 233      33.981 -22.287  20.293  1.00 24.94           C  
ATOM   1883  CB  ASN A 233      34.831 -20.211  19.171  1.00 24.94           C  
ATOM   1884  O   ASN A 233      34.974 -23.012  20.204  1.00 24.94           O  
ATOM   1885  CG  ASN A 233      34.499 -18.752  18.926  1.00 24.94           C  
ATOM   1886  ND2 ASN A 233      35.207 -18.132  17.990  1.00 24.94           N  
ATOM   1887  OD1 ASN A 233      33.614 -18.187  19.574  1.00 24.94           O  
ATOM   1888  N   THR A 234      33.189 -22.921  21.048  1.00 26.65           N  
ATOM   1889  CA  THR A 234      32.618 -24.239  20.793  1.00 26.65           C  
ATOM   1890  C   THR A 234      31.783 -24.229  19.516  1.00 26.65           C  
ATOM   1891  CB  THR A 234      31.747 -24.708  21.974  1.00 26.65           C  
ATOM   1892  O   THR A 234      30.905 -23.381  19.348  1.00 26.65           O  
ATOM   1893  CG2 THR A 234      31.569 -26.223  21.958  1.00 26.65           C  
ATOM   1894  OG1 THR A 234      32.374 -24.325  23.204  1.00 26.65           O  
ATOM   1895  N   PHE A 235      32.397 -24.425  18.358  1.00 21.52           N  
ATOM   1896  CA  PHE A 235      32.232 -24.955  17.009  1.00 21.52           C  
ATOM   1897  C   PHE A 235      31.313 -26.171  17.013  1.00 21.52           C  
ATOM   1898  CB  PHE A 235      33.591 -25.326  16.407  1.00 21.52           C  
ATOM   1899  O   PHE A 235      31.583 -27.157  17.701  1.00 21.52           O  
ATOM   1900  CG  PHE A 235      33.581 -25.432  14.905  1.00 21.52           C  
ATOM   1901  CD1 PHE A 235      33.557 -26.673  14.282  1.00 21.52           C  
ATOM   1902  CD2 PHE A 235      33.594 -24.288  14.117  1.00 21.52           C  
ATOM   1903  CE1 PHE A 235      33.548 -26.774  12.893  1.00 21.52           C  
ATOM   1904  CE2 PHE A 235      33.585 -24.381  12.728  1.00 21.52           C  
ATOM   1905  CZ  PHE A 235      33.563 -25.625  12.118  1.00 21.52           C  
ATOM   1906  N   VAL A 236      30.025 -26.061  17.204  1.00 24.16           N  
ATOM   1907  CA  VAL A 236      29.053 -27.115  16.932  1.00 24.16           C  
ATOM   1908  C   VAL A 236      28.906 -27.307  15.425  1.00 24.16           C  
ATOM   1909  CB  VAL A 236      27.680 -26.798  17.566  1.00 24.16           C  
ATOM   1910  O   VAL A 236      28.705 -26.339  14.686  1.00 24.16           O  
ATOM   1911  CG1 VAL A 236      26.670 -27.899  17.246  1.00 24.16           C  
ATOM   1912  CG2 VAL A 236      27.819 -26.619  19.077  1.00 24.16           C  
ATOM   1913  N   GLN A 237      29.639 -28.234  14.766  1.00 26.34           N  
ATOM   1914  CA  GLN A 237      29.587 -29.243  13.713  1.00 26.34           C  
ATOM   1915  C   GLN A 237      28.156 -29.461  13.231  1.00 26.34           C  
ATOM   1916  CB  GLN A 237      30.183 -30.563  14.204  1.00 26.34           C  
ATOM   1917  O   GLN A 237      27.252 -29.696  14.037  1.00 26.34           O  
ATOM   1918  CG  GLN A 237      31.702 -30.553  14.304  1.00 26.34           C  
ATOM   1919  CD  GLN A 237      32.276 -31.911  14.659  1.00 26.34           C  
ATOM   1920  NE2 GLN A 237      33.502 -32.171  14.217  1.00 26.34           N  
ATOM   1921  OE1 GLN A 237      31.624 -32.721  15.326  1.00 26.34           O  
ATOM   1922  N   ASP A 238      27.709 -28.774  12.174  1.00 25.08           N  
ATOM   1923  CA  ASP A 238      26.914 -28.814  10.950  1.00 25.08           C  
ATOM   1924  C   ASP A 238      26.741 -30.248  10.455  1.00 25.08           C  
ATOM   1925  CB  ASP A 238      27.562 -27.956   9.861  1.00 25.08           C  
ATOM   1926  O   ASP A 238      27.724 -30.944  10.196  1.00 25.08           O  
ATOM   1927  CG  ASP A 238      26.835 -26.643   9.630  1.00 25.08           C  
ATOM   1928  OD1 ASP A 238      25.696 -26.482  10.120  1.00 25.08           O  
ATOM   1929  OD2 ASP A 238      27.405 -25.763   8.950  1.00 25.08           O  
ATOM   1930  N   ASP A 239      25.838 -31.077  10.982  1.00 27.95           N  
ATOM   1931  CA  ASP A 239      25.265 -32.312  10.455  1.00 27.95           C  
ATOM   1932  C   ASP A 239      24.434 -32.042   9.203  1.00 27.95           C  
ATOM   1933  CB  ASP A 239      24.407 -33.001  11.518  1.00 27.95           C  
ATOM   1934  O   ASP A 239      23.368 -31.429   9.280  1.00 27.95           O  
ATOM   1935  CG  ASP A 239      25.231 -33.696  12.587  1.00 27.95           C  
ATOM   1936  OD1 ASP A 239      26.387 -34.084  12.310  1.00 27.95           O  
ATOM   1937  OD2 ASP A 239      24.720 -33.860  13.716  1.00 27.95           O  
ATOM   1938  N   SER A 240      25.002 -31.636   8.052  1.00 26.38           N  
ATOM   1939  CA  SER A 240      24.501 -31.665   6.681  1.00 26.38           C  
ATOM   1940  C   SER A 240      24.564 -33.074   6.099  1.00 26.38           C  
ATOM   1941  CB  SER A 240      25.298 -30.704   5.799  1.00 26.38           C  
ATOM   1942  O   SER A 240      25.646 -33.649   5.970  1.00 26.38           O  
ATOM   1943  OG  SER A 240      25.586 -29.504   6.495  1.00 26.38           O  
ATOM   1944  N   ASN A 241      24.005 -34.109   6.692  1.00 27.92           N  
ATOM   1945  CA  ASN A 241      23.835 -35.209   5.749  1.00 27.92           C  
ATOM   1946  C   ASN A 241      22.587 -36.029   6.064  1.00 27.92           C  
ATOM   1947  CB  ASN A 241      25.073 -36.108   5.743  1.00 27.92           C  
ATOM   1948  O   ASN A 241      22.519 -36.690   7.102  1.00 27.92           O  
ATOM   1949  CG  ASN A 241      26.090 -35.694   4.697  1.00 27.92           C  
ATOM   1950  ND2 ASN A 241      27.293 -36.250   4.786  1.00 27.92           N  
ATOM   1951  OD1 ASN A 241      25.798 -34.880   3.817  1.00 27.92           O  
ATOM   1952  N   ASN A 242      21.397 -35.453   6.193  1.00 29.10           N  
ATOM   1953  CA  ASN A 242      20.346 -36.448   6.005  1.00 29.10           C  
ATOM   1954  C   ASN A 242      19.009 -35.793   5.672  1.00 29.10           C  
ATOM   1955  CB  ASN A 242      20.212 -37.328   7.249  1.00 29.10           C  
ATOM   1956  O   ASN A 242      18.015 -36.014   6.366  1.00 29.10           O  
ATOM   1957  CG  ASN A 242      19.811 -38.752   6.916  1.00 29.10           C  
ATOM   1958  ND2 ASN A 242      19.553 -39.551   7.945  1.00 29.10           N  
ATOM   1959  OD1 ASN A 242      19.734 -39.131   5.745  1.00 29.10           O  
ATOM   1960  N   GLN A 243      18.983 -34.775   4.780  1.00 27.18           N  
ATOM   1961  CA  GLN A 243      17.658 -34.389   4.305  1.00 27.18           C  
ATOM   1962  C   GLN A 243      17.499 -34.686   2.817  1.00 27.18           C  
ATOM   1963  CB  GLN A 243      17.401 -32.906   4.575  1.00 27.18           C  
ATOM   1964  O   GLN A 243      16.544 -34.230   2.186  1.00 27.18           O  
ATOM   1965  CG  GLN A 243      16.638 -32.639   5.865  1.00 27.18           C  
ATOM   1966  CD  GLN A 243      16.581 -31.165   6.219  1.00 27.18           C  
ATOM   1967  NE2 GLN A 243      15.686 -30.809   7.134  1.00 27.18           N  
ATOM   1968  OE1 GLN A 243      17.336 -30.353   5.675  1.00 27.18           O  
ATOM   1969  N   ASN A 244      18.202 -35.736   2.267  1.00 31.89           N  
ATOM   1970  CA  ASN A 244      17.800 -36.081   0.908  1.00 31.89           C  
ATOM   1971  C   ASN A 244      16.931 -37.335   0.881  1.00 31.89           C  
ATOM   1972  CB  ASN A 244      19.029 -36.267   0.015  1.00 31.89           C  
ATOM   1973  O   ASN A 244      16.487 -37.765  -0.186  1.00 31.89           O  
ATOM   1974  CG  ASN A 244      19.577 -34.952  -0.505  1.00 31.89           C  
ATOM   1975  ND2 ASN A 244      20.809 -34.978  -0.999  1.00 31.89           N  
ATOM   1976  OD1 ASN A 244      18.899 -33.923  -0.463  1.00 31.89           O  
ATOM   1977  N   ASN A 245      16.237 -37.638   2.004  1.00 33.70           N  
ATOM   1978  CA  ASN A 245      15.271 -38.706   1.770  1.00 33.70           C  
ATOM   1979  C   ASN A 245      13.865 -38.294   2.197  1.00 33.70           C  
ATOM   1980  CB  ASN A 245      15.695 -39.982   2.500  1.00 33.70           C  
ATOM   1981  O   ASN A 245      12.909 -39.049   2.010  1.00 33.70           O  
ATOM   1982  CG  ASN A 245      16.662 -40.824   1.692  1.00 33.70           C  
ATOM   1983  ND2 ASN A 245      17.352 -41.741   2.360  1.00 33.70           N  
ATOM   1984  OD1 ASN A 245      16.788 -40.652   0.477  1.00 33.70           O  
ATOM   1985  N   SER A 246      13.591 -36.956   2.260  1.00 36.17           N  
ATOM   1986  CA  SER A 246      12.197 -36.633   2.548  1.00 36.17           C  
ATOM   1987  C   SER A 246      11.586 -35.784   1.438  1.00 36.17           C  
ATOM   1988  CB  SER A 246      12.081 -35.900   3.885  1.00 36.17           C  
ATOM   1989  O   SER A 246      10.386 -35.502   1.454  1.00 36.17           O  
ATOM   1990  OG  SER A 246      12.175 -36.810   4.967  1.00 36.17           O  
ATOM   1991  N   ASN A 247      12.418 -35.593   0.334  1.00 32.27           N  
ATOM   1992  CA  ASN A 247      11.799 -34.912  -0.798  1.00 32.27           C  
ATOM   1993  C   ASN A 247      11.351 -35.900  -1.870  1.00 32.27           C  
ATOM   1994  CB  ASN A 247      12.760 -33.880  -1.394  1.00 32.27           C  
ATOM   1995  O   ASN A 247      10.619 -35.534  -2.791  1.00 32.27           O  
ATOM   1996  CG  ASN A 247      12.758 -32.571  -0.630  1.00 32.27           C  
ATOM   1997  ND2 ASN A 247      13.859 -31.833  -0.715  1.00 32.27           N  
ATOM   1998  OD1 ASN A 247      11.775 -32.225   0.031  1.00 32.27           O  
ATOM   1999  N   GLN A 248      11.372 -37.166  -1.536  1.00 36.23           N  
ATOM   2000  CA  GLN A 248      10.736 -38.070  -2.489  1.00 36.23           C  
ATOM   2001  C   GLN A 248       9.449 -38.656  -1.917  1.00 36.23           C  
ATOM   2002  CB  GLN A 248      11.695 -39.194  -2.885  1.00 36.23           C  
ATOM   2003  O   GLN A 248       8.584 -39.117  -2.665  1.00 36.23           O  
ATOM   2004  CG  GLN A 248      12.556 -38.870  -4.098  1.00 36.23           C  
ATOM   2005  CD  GLN A 248      13.469 -40.015  -4.493  1.00 36.23           C  
ATOM   2006  NE2 GLN A 248      14.462 -39.722  -5.326  1.00 36.23           N  
ATOM   2007  OE1 GLN A 248      13.285 -41.154  -4.052  1.00 36.23           O  
ATOM   2008  N   GLN A 249       9.085 -38.213  -0.714  1.00 36.32           N  
ATOM   2009  CA  GLN A 249       7.780 -38.642  -0.224  1.00 36.32           C  
ATOM   2010  C   GLN A 249       6.784 -37.486  -0.226  1.00 36.32           C  
ATOM   2011  CB  GLN A 249       7.901 -39.228   1.184  1.00 36.32           C  
ATOM   2012  O   GLN A 249       5.570 -37.705  -0.243  1.00 36.32           O  
ATOM   2013  CG  GLN A 249       8.051 -40.743   1.209  1.00 36.32           C  
ATOM   2014  CD  GLN A 249       8.259 -41.289   2.609  1.00 36.32           C  
ATOM   2015  NE2 GLN A 249       8.706 -42.537   2.698  1.00 36.32           N  
ATOM   2016  OE1 GLN A 249       8.021 -40.595   3.602  1.00 36.32           O  
ATOM   2017  N   VAL A 250       7.164 -36.314  -0.669  1.00 35.21           N  
ATOM   2018  CA  VAL A 250       6.190 -35.232  -0.774  1.00 35.21           C  
ATOM   2019  C   VAL A 250       5.848 -34.985  -2.241  1.00 35.21           C  
ATOM   2020  CB  VAL A 250       6.713 -33.932  -0.122  1.00 35.21           C  
ATOM   2021  O   VAL A 250       4.712 -34.634  -2.570  1.00 35.21           O  
ATOM   2022  CG1 VAL A 250       5.737 -32.781  -0.356  1.00 35.21           C  
ATOM   2023  CG2 VAL A 250       6.949 -34.143   1.372  1.00 35.21           C  
ATOM   2024  N   GLU A 251       6.549 -35.693  -3.151  1.00 34.58           N  
ATOM   2025  CA  GLU A 251       6.126 -35.612  -4.546  1.00 34.58           C  
ATOM   2026  C   GLU A 251       5.294 -36.828  -4.942  1.00 34.58           C  
ATOM   2027  CB  GLU A 251       7.340 -35.481  -5.469  1.00 34.58           C  
ATOM   2028  O   GLU A 251       4.541 -36.781  -5.918  1.00 34.58           O  
ATOM   2029  CG  GLU A 251       7.712 -34.042  -5.796  1.00 34.58           C  
ATOM   2030  CD  GLU A 251       8.935 -33.927  -6.692  1.00 34.58           C  
ATOM   2031  OE1 GLU A 251       9.304 -32.794  -7.074  1.00 34.58           O  
ATOM   2032  OE2 GLU A 251       9.529 -34.980  -7.015  1.00 34.58           O  
ATOM   2033  N   GLN A 252       5.014 -37.703  -4.013  1.00 36.35           N  
ATOM   2034  CA  GLN A 252       4.064 -38.763  -4.334  1.00 36.35           C  
ATOM   2035  C   GLN A 252       2.731 -38.540  -3.625  1.00 36.35           C  
ATOM   2036  CB  GLN A 252       4.637 -40.130  -3.957  1.00 36.35           C  
ATOM   2037  O   GLN A 252       1.697 -39.052  -4.061  1.00 36.35           O  
ATOM   2038  CG  GLN A 252       5.535 -40.737  -5.027  1.00 36.35           C  
ATOM   2039  CD  GLN A 252       6.001 -42.138  -4.677  1.00 36.35           C  
ATOM   2040  NE2 GLN A 252       6.346 -42.919  -5.695  1.00 36.35           N  
ATOM   2041  OE1 GLN A 252       6.051 -42.514  -3.502  1.00 36.35           O  
ATOM   2042  N   LYS A 253       2.558 -37.412  -2.958  1.00 34.79           N  
ATOM   2043  CA  LYS A 253       1.207 -37.113  -2.492  1.00 34.79           C  
ATOM   2044  C   LYS A 253       0.641 -35.884  -3.199  1.00 34.79           C  
ATOM   2045  CB  LYS A 253       1.197 -36.898  -0.978  1.00 34.79           C  
ATOM   2046  O   LYS A 253      -0.550 -35.589  -3.083  1.00 34.79           O  
ATOM   2047  CG  LYS A 253       1.307 -38.182  -0.170  1.00 34.79           C  
ATOM   2048  CD  LYS A 253       0.855 -37.977   1.270  1.00 34.79           C  
ATOM   2049  CE  LYS A 253       0.884 -39.281   2.057  1.00 34.79           C  
ATOM   2050  NZ  LYS A 253       0.392 -39.095   3.455  1.00 34.79           N  
ATOM   2051  N   ILE A 254       1.392 -35.330  -4.139  1.00 32.75           N  
ATOM   2052  CA  ILE A 254       0.818 -34.311  -5.012  1.00 32.75           C  
ATOM   2053  C   ILE A 254       0.426 -34.938  -6.348  1.00 32.75           C  
ATOM   2054  CB  ILE A 254       1.801 -33.141  -5.237  1.00 32.75           C  
ATOM   2055  O   ILE A 254      -0.418 -34.401  -7.069  1.00 32.75           O  
ATOM   2056  CG1 ILE A 254       2.031 -32.378  -3.927  1.00 32.75           C  
ATOM   2057  CG2 ILE A 254       1.284 -32.204  -6.333  1.00 32.75           C  
ATOM   2058  CD1 ILE A 254       3.132 -31.329  -4.007  1.00 32.75           C  
ATOM   2059  N   SER A 255       0.410 -36.261  -6.388  1.00 29.71           N  
ATOM   2060  CA  SER A 255      -0.195 -36.914  -7.545  1.00 29.71           C  
ATOM   2061  C   SER A 255      -1.422 -37.725  -7.143  1.00 29.71           C  
ATOM   2062  CB  SER A 255       0.820 -37.822  -8.240  1.00 29.71           C  
ATOM   2063  O   SER A 255      -2.252 -38.066  -7.988  1.00 29.71           O  
ATOM   2064  OG  SER A 255       0.305 -38.305  -9.469  1.00 29.71           O  
ATOM   2065  N   GLN A 256      -1.943 -37.488  -5.941  1.00 31.02           N  
ATOM   2066  CA  GLN A 256      -3.254 -38.075  -5.681  1.00 31.02           C  
ATOM   2067  C   GLN A 256      -4.243 -37.019  -5.198  1.00 31.02           C  
ATOM   2068  CB  GLN A 256      -3.143 -39.201  -4.651  1.00 31.02           C  
ATOM   2069  O   GLN A 256      -5.422 -37.314  -4.989  1.00 31.02           O  
ATOM   2070  CG  GLN A 256      -2.450 -40.450  -5.177  1.00 31.02           C  
ATOM   2071  CD  GLN A 256      -2.375 -41.559  -4.145  1.00 31.02           C  
ATOM   2072  NE2 GLN A 256      -1.810 -42.696  -4.536  1.00 31.02           N  
ATOM   2073  OE1 GLN A 256      -2.820 -41.395  -3.004  1.00 31.02           O  
ATOM   2074  N   VAL A 257      -4.025 -35.755  -5.581  1.00 29.74           N  
ATOM   2075  CA  VAL A 257      -5.109 -34.804  -5.353  1.00 29.74           C  
ATOM   2076  C   VAL A 257      -5.539 -34.183  -6.680  1.00 29.74           C  
ATOM   2077  CB  VAL A 257      -4.693 -33.698  -4.357  1.00 29.74           C  
ATOM   2078  O   VAL A 257      -6.500 -33.412  -6.729  1.00 29.74           O  
ATOM   2079  CG1 VAL A 257      -5.824 -32.689  -4.168  1.00 29.74           C  
ATOM   2080  CG2 VAL A 257      -4.291 -34.312  -3.017  1.00 29.74           C  
ATOM   2081  N   SER A 258      -5.204 -34.865  -7.835  1.00 28.08           N  
ATOM   2082  CA  SER A 258      -5.794 -34.479  -9.113  1.00 28.08           C  
ATOM   2083  C   SER A 258      -6.840 -35.491  -9.567  1.00 28.08           C  
ATOM   2084  CB  SER A 258      -4.711 -34.337 -10.183  1.00 28.08           C  
ATOM   2085  O   SER A 258      -7.621 -35.217 -10.481  1.00 28.08           O  
ATOM   2086  OG  SER A 258      -3.757 -35.379 -10.074  1.00 28.08           O  
ATOM   2087  N   GLU A 259      -7.511 -36.137  -8.576  1.00 28.11           N  
ATOM   2088  CA  GLU A 259      -8.695 -36.835  -9.068  1.00 28.11           C  
ATOM   2089  C   GLU A 259      -9.871 -36.672  -8.109  1.00 28.11           C  
ATOM   2090  CB  GLU A 259      -8.394 -38.320  -9.283  1.00 28.11           C  
ATOM   2091  O   GLU A 259     -11.010 -36.992  -8.454  1.00 28.11           O  
ATOM   2092  CG  GLU A 259      -7.728 -38.626 -10.617  1.00 28.11           C  
ATOM   2093  CD  GLU A 259      -7.530 -40.113 -10.862  1.00 28.11           C  
ATOM   2094  OE1 GLU A 259      -7.111 -40.494 -11.979  1.00 28.11           O  
ATOM   2095  OE2 GLU A 259      -7.798 -40.904  -9.931  1.00 28.11           O  
ATOM   2096  N   VAL A 260     -10.083 -35.472  -7.512  1.00 27.65           N  
ATOM   2097  CA  VAL A 260     -11.426 -35.351  -6.955  1.00 27.65           C  
ATOM   2098  C   VAL A 260     -11.852 -33.885  -6.948  1.00 27.65           C  
ATOM   2099  CB  VAL A 260     -11.503 -35.935  -5.526  1.00 27.65           C  
ATOM   2100  O   VAL A 260     -13.006 -33.569  -6.647  1.00 27.65           O  
ATOM   2101  CG1 VAL A 260     -12.904 -35.756  -4.944  1.00 27.65           C  
ATOM   2102  CG2 VAL A 260     -11.107 -37.410  -5.532  1.00 27.65           C  
ATOM   2103  N   ILE A 261     -11.666 -33.128  -8.061  1.00 26.18           N  
ATOM   2104  CA  ILE A 261     -12.499 -31.931  -8.119  1.00 26.18           C  
ATOM   2105  C   ILE A 261     -13.107 -31.793  -9.513  1.00 26.18           C  
ATOM   2106  CB  ILE A 261     -11.693 -30.663  -7.758  1.00 26.18           C  
ATOM   2107  O   ILE A 261     -12.395 -31.526 -10.484  1.00 26.18           O  
ATOM   2108  CG1 ILE A 261     -11.173 -30.754  -6.318  1.00 26.18           C  
ATOM   2109  CG2 ILE A 261     -12.547 -29.407  -7.954  1.00 26.18           C  
ATOM   2110  CD1 ILE A 261     -10.267 -29.599  -5.914  1.00 26.18           C  
ATOM   2111  N   ASN A 262     -13.543 -32.870 -10.153  1.00 26.06           N  
ATOM   2112  CA  ASN A 262     -14.480 -32.756 -11.265  1.00 26.06           C  
ATOM   2113  C   ASN A 262     -15.909 -33.065 -10.829  1.00 26.06           C  
ATOM   2114  CB  ASN A 262     -14.064 -33.677 -12.414  1.00 26.06           C  
ATOM   2115  O   ASN A 262     -16.821 -33.104 -11.657  1.00 26.06           O  
ATOM   2116  CG  ASN A 262     -13.088 -33.018 -13.368  1.00 26.06           C  
ATOM   2117  ND2 ASN A 262     -12.360 -33.829 -14.126  1.00 26.06           N  
ATOM   2118  OD1 ASN A 262     -12.988 -31.789 -13.422  1.00 26.06           O  
ATOM   2119  N   GLN A 263     -16.453 -32.457  -9.748  1.00 27.70           N  
ATOM   2120  CA  GLN A 263     -17.910 -32.519  -9.738  1.00 27.70           C  
ATOM   2121  C   GLN A 263     -18.505 -31.355  -8.950  1.00 27.70           C  
ATOM   2122  CB  GLN A 263     -18.387 -33.849  -9.150  1.00 27.70           C  
ATOM   2123  O   GLN A 263     -18.087 -31.084  -7.823  1.00 27.70           O  
ATOM   2124  CG  GLN A 263     -18.164 -35.042 -10.069  1.00 27.70           C  
ATOM   2125  CD  GLN A 263     -18.761 -36.325  -9.520  1.00 27.70           C  
ATOM   2126  NE2 GLN A 263     -18.102 -37.447  -9.786  1.00 27.70           N  
ATOM   2127  OE1 GLN A 263     -19.806 -36.307  -8.862  1.00 27.70           O  
ATOM   2128  N   GLN A 264     -18.497 -30.100  -9.369  1.00 26.88           N  
ATOM   2129  CA  GLN A 264     -19.704 -29.303  -9.179  1.00 26.88           C  
ATOM   2130  C   GLN A 264     -19.440 -27.827  -9.463  1.00 26.88           C  
ATOM   2131  CB  GLN A 264     -20.244 -29.476  -7.759  1.00 26.88           C  
ATOM   2132  O   GLN A 264     -18.693 -27.173  -8.732  1.00 26.88           O  
ATOM   2133  CG  GLN A 264     -20.934 -30.813  -7.521  1.00 26.88           C  
ATOM   2134  CD  GLN A 264     -21.527 -30.928  -6.129  1.00 26.88           C  
ATOM   2135  NE2 GLN A 264     -21.484 -32.130  -5.565  1.00 26.88           N  
ATOM   2136  OE1 GLN A 264     -22.018 -29.945  -5.566  1.00 26.88           O  
ATOM   2137  N   GLN A 265     -19.091 -27.368 -10.651  1.00 26.11           N  
ATOM   2138  CA  GLN A 265     -19.177 -25.994 -11.135  1.00 26.11           C  
ATOM   2139  C   GLN A 265     -20.579 -25.678 -11.647  1.00 26.11           C  
ATOM   2140  CB  GLN A 265     -18.147 -25.748 -12.239  1.00 26.11           C  
ATOM   2141  O   GLN A 265     -21.080 -26.346 -12.553  1.00 26.11           O  
ATOM   2142  CG  GLN A 265     -16.818 -25.206 -11.730  1.00 26.11           C  
ATOM   2143  CD  GLN A 265     -15.806 -24.997 -12.841  1.00 26.11           C  
ATOM   2144  NE2 GLN A 265     -14.572 -24.679 -12.466  1.00 26.11           N  
ATOM   2145  OE1 GLN A 265     -16.130 -25.121 -14.026  1.00 26.11           O  
ATOM   2146  N   GLU A 266     -21.544 -25.337 -10.760  1.00 25.35           N  
ATOM   2147  CA  GLU A 266     -22.722 -24.499 -10.958  1.00 25.35           C  
ATOM   2148  C   GLU A 266     -22.346 -23.021 -11.011  1.00 25.35           C  
ATOM   2149  CB  GLU A 266     -23.747 -24.740  -9.847  1.00 25.35           C  
ATOM   2150  O   GLU A 266     -21.751 -22.492 -10.070  1.00 25.35           O  
ATOM   2151  CG  GLU A 266     -24.570 -26.007 -10.034  1.00 25.35           C  
ATOM   2152  CD  GLU A 266     -25.663 -26.172  -8.990  1.00 25.35           C  
ATOM   2153  OE1 GLU A 266     -26.543 -27.045  -9.165  1.00 25.35           O  
ATOM   2154  OE2 GLU A 266     -25.640 -25.421  -7.989  1.00 25.35           O  
ATOM   2155  N   GLN A 267     -21.860 -22.500 -12.088  1.00 26.66           N  
ATOM   2156  CA  GLN A 267     -21.824 -21.148 -12.635  1.00 26.66           C  
ATOM   2157  C   GLN A 267     -23.225 -20.547 -12.707  1.00 26.66           C  
ATOM   2158  CB  GLN A 267     -21.181 -21.147 -14.023  1.00 26.66           C  
ATOM   2159  O   GLN A 267     -24.166 -21.203 -13.157  1.00 26.66           O  
ATOM   2160  CG  GLN A 267     -19.662 -21.037 -13.996  1.00 26.66           C  
ATOM   2161  CD  GLN A 267     -19.096 -20.417 -15.260  1.00 26.66           C  
ATOM   2162  NE2 GLN A 267     -17.923 -19.804 -15.146  1.00 26.66           N  
ATOM   2163  OE1 GLN A 267     -19.708 -20.489 -16.331  1.00 26.66           O  
ATOM   2164  N   PRO A 268     -23.506 -19.392 -12.045  1.00 24.38           N  
ATOM   2165  CA  PRO A 268     -24.670 -18.511 -12.163  1.00 24.38           C  
ATOM   2166  C   PRO A 268     -24.731 -17.790 -13.508  1.00 24.38           C  
ATOM   2167  CB  PRO A 268     -24.474 -17.513 -11.018  1.00 24.38           C  
ATOM   2168  O   PRO A 268     -23.711 -17.295 -13.994  1.00 24.38           O  
ATOM   2169  CG  PRO A 268     -23.086 -17.767 -10.524  1.00 24.38           C  
ATOM   2170  CD  PRO A 268     -22.412 -18.722 -11.466  1.00 24.38           C  
ATOM   2171  N   GLN A 269     -25.565 -18.270 -14.468  1.00 23.40           N  
ATOM   2172  CA  GLN A 269     -26.285 -17.867 -15.671  1.00 23.40           C  
ATOM   2173  C   GLN A 269     -26.872 -16.467 -15.517  1.00 23.40           C  
ATOM   2174  CB  GLN A 269     -27.395 -18.869 -15.995  1.00 23.40           C  
ATOM   2175  O   GLN A 269     -27.600 -16.194 -14.560  1.00 23.40           O  
ATOM   2176  CG  GLN A 269     -26.894 -20.289 -16.222  1.00 23.40           C  
ATOM   2177  CD  GLN A 269     -26.409 -20.520 -17.641  1.00 23.40           C  
ATOM   2178  NE2 GLN A 269     -25.417 -21.389 -17.794  1.00 23.40           N  
ATOM   2179  OE1 GLN A 269     -26.923 -19.922 -18.592  1.00 23.40           O  
ATOM   2180  N   ILE A 270     -26.195 -15.448 -15.983  1.00 28.63           N  
ATOM   2181  CA  ILE A 270     -26.675 -14.158 -16.467  1.00 28.63           C  
ATOM   2182  C   ILE A 270     -27.460 -14.353 -17.762  1.00 28.63           C  
ATOM   2183  CB  ILE A 270     -25.508 -13.170 -16.691  1.00 28.63           C  
ATOM   2184  O   ILE A 270     -26.998 -15.037 -18.679  1.00 28.63           O  
ATOM   2185  CG1 ILE A 270     -24.312 -13.547 -15.810  1.00 28.63           C  
ATOM   2186  CG2 ILE A 270     -25.958 -11.732 -16.417  1.00 28.63           C  
ATOM   2187  CD1 ILE A 270     -23.086 -12.669 -16.021  1.00 28.63           C  
ATOM   2188  N   PRO A 271     -28.810 -13.949 -17.845  1.00 23.61           N  
ATOM   2189  CA  PRO A 271     -29.831 -14.121 -18.881  1.00 23.61           C  
ATOM   2190  C   PRO A 271     -29.534 -13.312 -20.142  1.00 23.61           C  
ATOM   2191  CB  PRO A 271     -31.110 -13.624 -18.202  1.00 23.61           C  
ATOM   2192  O   PRO A 271     -29.043 -12.184 -20.054  1.00 23.61           O  
ATOM   2193  CG  PRO A 271     -30.635 -12.774 -17.068  1.00 23.61           C  
ATOM   2194  CD  PRO A 271     -29.134 -12.741 -17.093  1.00 23.61           C  
ATOM   2195  N   ASP A 272     -29.238 -13.986 -21.235  1.00 26.66           N  
ATOM   2196  CA  ASP A 272     -29.400 -13.943 -22.685  1.00 26.66           C  
ATOM   2197  C   ASP A 272     -30.537 -13.006 -23.084  1.00 26.66           C  
ATOM   2198  CB  ASP A 272     -29.656 -15.347 -23.238  1.00 26.66           C  
ATOM   2199  O   ASP A 272     -31.667 -13.158 -22.615  1.00 26.66           O  
ATOM   2200  CG  ASP A 272     -28.377 -16.123 -23.501  1.00 26.66           C  
ATOM   2201  OD1 ASP A 272     -27.305 -15.499 -23.651  1.00 26.66           O  
ATOM   2202  OD2 ASP A 272     -28.444 -17.370 -23.561  1.00 26.66           O  
ATOM   2203  N   SER A 273     -30.246 -11.761 -23.351  1.00 27.09           N  
ATOM   2204  CA  SER A 273     -30.968 -10.807 -24.188  1.00 27.09           C  
ATOM   2205  C   SER A 273     -30.996 -11.260 -25.644  1.00 27.09           C  
ATOM   2206  CB  SER A 273     -30.334  -9.419 -24.089  1.00 27.09           C  
ATOM   2207  O   SER A 273     -29.992 -11.749 -26.167  1.00 27.09           O  
ATOM   2208  OG  SER A 273     -28.941  -9.519 -23.848  1.00 27.09           O  
ATOM   2209  N   ASN A 274     -32.113 -11.923 -26.067  1.00 25.02           N  
ATOM   2210  CA  ASN A 274     -33.072 -12.060 -27.158  1.00 25.02           C  
ATOM   2211  C   ASN A 274     -32.599 -11.333 -28.414  1.00 25.02           C  
ATOM   2212  CB  ASN A 274     -34.448 -11.543 -26.732  1.00 25.02           C  
ATOM   2213  O   ASN A 274     -32.379 -10.121 -28.390  1.00 25.02           O  
ATOM   2214  CG  ASN A 274     -35.583 -12.241 -27.454  1.00 25.02           C  
ATOM   2215  ND2 ASN A 274     -36.807 -12.022 -26.986  1.00 25.02           N  
ATOM   2216  OD1 ASN A 274     -35.363 -12.973 -28.422  1.00 25.02           O  
ATOM   2217  N   PRO A 275     -32.201 -12.047 -29.509  1.00 25.83           N  
ATOM   2218  CA  PRO A 275     -31.882 -11.759 -30.909  1.00 25.83           C  
ATOM   2219  C   PRO A 275     -33.116 -11.769 -31.809  1.00 25.83           C  
ATOM   2220  CB  PRO A 275     -30.918 -12.885 -31.290  1.00 25.83           C  
ATOM   2221  O   PRO A 275     -33.860 -12.753 -31.831  1.00 25.83           O  
ATOM   2222  CG  PRO A 275     -31.181 -13.967 -30.293  1.00 25.83           C  
ATOM   2223  CD  PRO A 275     -32.288 -13.518 -29.383  1.00 25.83           C  
ATOM   2224  N   LYS A 276     -33.836 -10.628 -31.897  1.00 25.04           N  
ATOM   2225  CA  LYS A 276     -34.697 -10.441 -33.062  1.00 25.04           C  
ATOM   2226  C   LYS A 276     -34.658  -8.995 -33.548  1.00 25.04           C  
ATOM   2227  CB  LYS A 276     -36.135 -10.846 -32.738  1.00 25.04           C  
ATOM   2228  O   LYS A 276     -35.076  -8.083 -32.832  1.00 25.04           O  
ATOM   2229  CG  LYS A 276     -36.394 -12.342 -32.838  1.00 25.04           C  
ATOM   2230  CD  LYS A 276     -37.873 -12.666 -32.670  1.00 25.04           C  
ATOM   2231  CE  LYS A 276     -38.130 -14.165 -32.743  1.00 25.04           C  
ATOM   2232  NZ  LYS A 276     -39.577 -14.489 -32.562  1.00 25.04           N  
ATOM   2233  N   ASP A 277     -33.671  -8.583 -34.278  1.00 28.03           N  
ATOM   2234  CA  ASP A 277     -33.956  -7.663 -35.375  1.00 28.03           C  
ATOM   2235  C   ASP A 277     -33.041  -7.931 -36.568  1.00 28.03           C  
ATOM   2236  CB  ASP A 277     -33.804  -6.213 -34.911  1.00 28.03           C  
ATOM   2237  O   ASP A 277     -31.820  -8.004 -36.416  1.00 28.03           O  
ATOM   2238  CG  ASP A 277     -34.955  -5.746 -34.038  1.00 28.03           C  
ATOM   2239  OD1 ASP A 277     -36.080  -6.273 -34.178  1.00 28.03           O  
ATOM   2240  OD2 ASP A 277     -34.736  -4.841 -33.203  1.00 28.03           O  
ATOM   2241  N   ILE A 278     -33.357  -8.873 -37.463  1.00 23.19           N  
ATOM   2242  CA  ILE A 278     -33.775  -8.865 -38.860  1.00 23.19           C  
ATOM   2243  C   ILE A 278     -32.875  -7.927 -39.662  1.00 23.19           C  
ATOM   2244  CB  ILE A 278     -35.254  -8.443 -39.006  1.00 23.19           C  
ATOM   2245  O   ILE A 278     -32.694  -6.764 -39.293  1.00 23.19           O  
ATOM   2246  CG1 ILE A 278     -36.166  -9.433 -38.273  1.00 23.19           C  
ATOM   2247  CG2 ILE A 278     -35.641  -8.333 -40.484  1.00 23.19           C  
ATOM   2248  CD1 ILE A 278     -37.642  -9.060 -38.311  1.00 23.19           C  
ATOM   2249  N   GLN A 279     -31.964  -8.509 -40.470  1.00 24.18           N  
ATOM   2250  CA  GLN A 279     -31.654  -8.677 -41.886  1.00 24.18           C  
ATOM   2251  C   GLN A 279     -32.297  -7.576 -42.724  1.00 24.18           C  
ATOM   2252  CB  GLN A 279     -32.118 -10.049 -42.377  1.00 24.18           C  
ATOM   2253  O   GLN A 279     -33.510  -7.368 -42.660  1.00 24.18           O  
ATOM   2254  CG  GLN A 279     -31.339 -11.213 -41.779  1.00 24.18           C  
ATOM   2255  CD  GLN A 279     -31.671 -12.540 -42.434  1.00 24.18           C  
ATOM   2256  NE2 GLN A 279     -30.775 -13.511 -42.293  1.00 24.18           N  
ATOM   2257  OE1 GLN A 279     -32.725 -12.692 -43.060  1.00 24.18           O  
ATOM   2258  N   ILE A 280     -31.531  -6.513 -43.070  1.00 26.40           N  
ATOM   2259  CA  ILE A 280     -31.788  -5.781 -44.306  1.00 26.40           C  
ATOM   2260  C   ILE A 280     -30.496  -5.657 -45.110  1.00 26.40           C  
ATOM   2261  CB  ILE A 280     -32.379  -4.382 -44.021  1.00 26.40           C  
ATOM   2262  O   ILE A 280     -29.454  -5.279 -44.569  1.00 26.40           O  
ATOM   2263  CG1 ILE A 280     -33.729  -4.508 -43.306  1.00 26.40           C  
ATOM   2264  CG2 ILE A 280     -32.519  -3.581 -45.319  1.00 26.40           C  
ATOM   2265  CD1 ILE A 280     -34.375  -3.173 -42.964  1.00 26.40           C  
ATOM   2266  N   ALA A 281     -30.255  -6.552 -46.083  1.00 24.38           N  
ATOM   2267  CA  ALA A 281     -30.277  -6.495 -47.542  1.00 24.38           C  
ATOM   2268  C   ALA A 281     -28.917  -6.078 -48.096  1.00 24.38           C  
ATOM   2269  CB  ALA A 281     -31.361  -5.532 -48.020  1.00 24.38           C  
ATOM   2270  O   ALA A 281     -28.342  -5.078 -47.658  1.00 24.38           O  
ATOM   2271  N   ASN A 282     -28.171  -7.050 -48.476  1.00 21.87           N  
ATOM   2272  CA  ASN A 282     -27.606  -7.559 -49.722  1.00 21.87           C  
ATOM   2273  C   ASN A 282     -28.082  -6.750 -50.925  1.00 21.87           C  
ATOM   2274  CB  ASN A 282     -27.956  -9.038 -49.905  1.00 21.87           C  
ATOM   2275  O   ASN A 282     -29.283  -6.531 -51.096  1.00 21.87           O  
ATOM   2276  CG  ASN A 282     -26.993  -9.959 -49.182  1.00 21.87           C  
ATOM   2277  ND2 ASN A 282     -27.433 -11.182 -48.910  1.00 21.87           N  
ATOM   2278  OD1 ASN A 282     -25.863  -9.575 -48.871  1.00 21.87           O  
ATOM   2279  N   GLN A 283     -27.211  -5.927 -51.470  1.00 25.83           N  
ATOM   2280  CA  GLN A 283     -27.033  -5.874 -52.917  1.00 25.83           C  
ATOM   2281  C   GLN A 283     -26.310  -4.596 -53.336  1.00 25.83           C  
ATOM   2282  CB  GLN A 283     -28.383  -5.970 -53.629  1.00 25.83           C  
ATOM   2283  O   GLN A 283     -26.669  -3.502 -52.897  1.00 25.83           O  
ATOM   2284  CG  GLN A 283     -28.820  -7.398 -53.927  1.00 25.83           C  
ATOM   2285  CD  GLN A 283     -30.154  -7.466 -54.646  1.00 25.83           C  
ATOM   2286  NE2 GLN A 283     -30.582  -8.676 -54.990  1.00 25.83           N  
ATOM   2287  OE1 GLN A 283     -30.796  -6.439 -54.889  1.00 25.83           O  
ATOM   2288  N   ILE A 284     -25.114  -4.698 -53.873  1.00 21.22           N  
ATOM   2289  CA  ILE A 284     -24.598  -4.643 -55.236  1.00 21.22           C  
ATOM   2290  C   ILE A 284     -23.879  -3.316 -55.463  1.00 21.22           C  
ATOM   2291  CB  ILE A 284     -25.728  -4.825 -56.275  1.00 21.22           C  
ATOM   2292  O   ILE A 284     -24.425  -2.249 -55.174  1.00 21.22           O  
ATOM   2293  CG1 ILE A 284     -26.418  -6.180 -56.081  1.00 21.22           C  
ATOM   2294  CG2 ILE A 284     -25.179  -4.689 -57.698  1.00 21.22           C  
ATOM   2295  CD1 ILE A 284     -27.590  -6.418 -57.024  1.00 21.22           C  
ATOM   2296  N   ASN A 285     -22.545  -3.398 -55.708  1.00 26.48           N  
ATOM   2297  CA  ASN A 285     -21.965  -2.932 -56.964  1.00 26.48           C  
ATOM   2298  C   ASN A 285     -20.450  -2.782 -56.860  1.00 26.48           C  
ATOM   2299  CB  ASN A 285     -22.602  -1.608 -57.390  1.00 26.48           C  
ATOM   2300  O   ASN A 285     -19.946  -2.174 -55.914  1.00 26.48           O  
ATOM   2301  CG  ASN A 285     -23.068  -1.622 -58.833  1.00 26.48           C  
ATOM   2302  ND2 ASN A 285     -23.557  -0.483 -59.309  1.00 26.48           N  
ATOM   2303  OD1 ASN A 285     -22.988  -2.647 -59.514  1.00 26.48           O  
ATOM   2304  N   ASN A 286     -19.710  -3.757 -57.254  1.00 21.88           N  
ATOM   2305  CA  ASN A 286     -18.670  -3.956 -58.258  1.00 21.88           C  
ATOM   2306  C   ASN A 286     -18.484  -2.714 -59.125  1.00 21.88           C  
ATOM   2307  CB  ASN A 286     -18.993  -5.170 -59.132  1.00 21.88           C  
ATOM   2308  O   ASN A 286     -19.435  -2.238 -59.748  1.00 21.88           O  
ATOM   2309  CG  ASN A 286     -18.624  -6.482 -58.468  1.00 21.88           C  
ATOM   2310  ND2 ASN A 286     -19.304  -7.554 -58.855  1.00 21.88           N  
ATOM   2311  OD1 ASN A 286     -17.736  -6.531 -57.613  1.00 21.88           O  
ATOM   2312  N   GLN A 287     -17.421  -1.995 -58.916  1.00 27.63           N  
ATOM   2313  CA  GLN A 287     -16.607  -1.531 -60.034  1.00 27.63           C  
ATOM   2314  C   GLN A 287     -15.172  -1.258 -59.593  1.00 27.63           C  
ATOM   2315  CB  GLN A 287     -17.214  -0.272 -60.655  1.00 27.63           C  
ATOM   2316  O   GLN A 287     -14.944  -0.615 -58.566  1.00 27.63           O  
ATOM   2317  CG  GLN A 287     -18.351  -0.554 -61.628  1.00 27.63           C  
ATOM   2318  CD  GLN A 287     -18.052  -0.072 -63.036  1.00 27.63           C  
ATOM   2319  NE2 GLN A 287     -18.842  -0.531 -64.000  1.00 27.63           N  
ATOM   2320  OE1 GLN A 287     -17.119   0.708 -63.254  1.00 27.63           O  
ATOM   2321  N   PRO A 288     -14.157  -1.871 -60.291  1.00 26.30           N  
ATOM   2322  CA  PRO A 288     -12.695  -1.947 -60.274  1.00 26.30           C  
ATOM   2323  C   PRO A 288     -12.034  -0.761 -60.972  1.00 26.30           C  
ATOM   2324  CB  PRO A 288     -12.402  -3.252 -61.020  1.00 26.30           C  
ATOM   2325  O   PRO A 288     -12.659  -0.106 -61.810  1.00 26.30           O  
ATOM   2326  CG  PRO A 288     -13.468  -3.343 -62.064  1.00 26.30           C  
ATOM   2327  CD  PRO A 288     -14.449  -2.228 -61.842  1.00 26.30           C  
ATOM   2328  N   ASP A 289     -10.872  -0.317 -60.459  1.00 21.10           N  
ATOM   2329  CA  ASP A 289      -9.447  -0.123 -60.707  1.00 21.10           C  
ATOM   2330  C   ASP A 289      -9.214   0.948 -61.769  1.00 21.10           C  
ATOM   2331  CB  ASP A 289      -8.792  -1.439 -61.134  1.00 21.10           C  
ATOM   2332  O   ASP A 289      -9.729   0.845 -62.885  1.00 21.10           O  
ATOM   2333  CG  ASP A 289      -8.244  -2.236 -59.964  1.00 21.10           C  
ATOM   2334  OD1 ASP A 289      -8.018  -1.654 -58.881  1.00 21.10           O  
ATOM   2335  OD2 ASP A 289      -8.034  -3.458 -60.126  1.00 21.10           O  
ATOM   2336  N   VAL A 290      -8.714   2.122 -61.329  1.00 26.31           N  
ATOM   2337  CA  VAL A 290      -7.935   3.044 -62.149  1.00 26.31           C  
ATOM   2338  C   VAL A 290      -6.556   3.251 -61.526  1.00 26.31           C  
ATOM   2339  CB  VAL A 290      -8.654   4.401 -62.316  1.00 26.31           C  
ATOM   2340  O   VAL A 290      -6.445   3.553 -60.335  1.00 26.31           O  
ATOM   2341  CG1 VAL A 290      -7.813   5.358 -63.158  1.00 26.31           C  
ATOM   2342  CG2 VAL A 290     -10.032   4.201 -62.945  1.00 26.31           C  
ATOM   2343  N   ILE A 291      -5.554   2.457 -61.891  1.00 22.90           N  
ATOM   2344  CA  ILE A 291      -4.115   2.597 -62.087  1.00 22.90           C  
ATOM   2345  C   ILE A 291      -3.844   3.537 -63.260  1.00 22.90           C  
ATOM   2346  CB  ILE A 291      -3.443   1.227 -62.331  1.00 22.90           C  
ATOM   2347  O   ILE A 291      -4.396   3.357 -64.348  1.00 22.90           O  
ATOM   2348  CG1 ILE A 291      -3.701   0.288 -61.148  1.00 22.90           C  
ATOM   2349  CG2 ILE A 291      -1.941   1.400 -62.576  1.00 22.90           C  
ATOM   2350  CD1 ILE A 291      -3.192  -1.131 -61.361  1.00 22.90           C  
ATOM   2351  N   GLU A 292      -3.124   4.645 -62.998  1.00 25.93           N  
ATOM   2352  CA  GLU A 292      -2.031   5.177 -63.806  1.00 25.93           C  
ATOM   2353  C   GLU A 292      -1.474   6.464 -63.203  1.00 25.93           C  
ATOM   2354  CB  GLU A 292      -2.497   5.428 -65.243  1.00 25.93           C  
ATOM   2355  O   GLU A 292      -2.230   7.382 -62.881  1.00 25.93           O  
ATOM   2356  CG  GLU A 292      -1.674   4.696 -66.293  1.00 25.93           C  
ATOM   2357  CD  GLU A 292      -2.103   5.010 -67.717  1.00 25.93           C  
ATOM   2358  OE1 GLU A 292      -1.466   4.503 -68.669  1.00 25.93           O  
ATOM   2359  OE2 GLU A 292      -3.083   5.770 -67.883  1.00 25.93           O  
ATOM   2360  N   GLN A 293      -0.215   6.470 -62.678  1.00 23.31           N  
ATOM   2361  CA  GLN A 293       1.178   6.861 -62.870  1.00 23.31           C  
ATOM   2362  C   GLN A 293       1.296   8.357 -63.146  1.00 23.31           C  
ATOM   2363  CB  GLN A 293       1.807   6.064 -64.014  1.00 23.31           C  
ATOM   2364  O   GLN A 293       0.582   8.895 -63.994  1.00 23.31           O  
ATOM   2365  CG  GLN A 293       2.108   4.614 -63.660  1.00 23.31           C  
ATOM   2366  CD  GLN A 293       2.923   3.907 -64.727  1.00 23.31           C  
ATOM   2367  NE2 GLN A 293       3.023   2.586 -64.619  1.00 23.31           N  
ATOM   2368  OE1 GLN A 293       3.458   4.542 -65.641  1.00 23.31           O  
ATOM   2369  N   GLN A 294       1.985   9.056 -62.278  1.00 29.07           N  
ATOM   2370  CA  GLN A 294       2.938  10.066 -62.725  1.00 29.07           C  
ATOM   2371  C   GLN A 294       3.772  10.589 -61.559  1.00 29.07           C  
ATOM   2372  CB  GLN A 294       2.212  11.223 -63.412  1.00 29.07           C  
ATOM   2373  O   GLN A 294       3.233  10.914 -60.499  1.00 29.07           O  
ATOM   2374  CG  GLN A 294       1.928  10.981 -64.888  1.00 29.07           C  
ATOM   2375  CD  GLN A 294       1.245  12.160 -65.555  1.00 29.07           C  
ATOM   2376  NE2 GLN A 294       1.355  12.238 -66.877  1.00 29.07           N  
ATOM   2377  OE1 GLN A 294       0.624  12.994 -64.889  1.00 29.07           O  
ATOM   2378  N   GLY A 295       5.055  10.093 -61.390  1.00 22.63           N  
ATOM   2379  CA  GLY A 295       6.413  10.547 -61.644  1.00 22.63           C  
ATOM   2380  C   GLY A 295       6.810  11.744 -60.800  1.00 22.63           C  
ATOM   2381  O   GLY A 295       6.025  12.679 -60.632  1.00 22.63           O  
ATOM   2382  N   ASN A 296       7.722  11.552 -59.851  1.00 22.74           N  
ATOM   2383  CA  ASN A 296       9.088  11.860 -59.440  1.00 22.74           C  
ATOM   2384  C   ASN A 296       9.478  13.287 -59.815  1.00 22.74           C  
ATOM   2385  CB  ASN A 296      10.072  10.862 -60.054  1.00 22.74           C  
ATOM   2386  O   ASN A 296       9.481  13.644 -60.995  1.00 22.74           O  
ATOM   2387  CG  ASN A 296      10.328   9.667 -59.157  1.00 22.74           C  
ATOM   2388  ND2 ASN A 296      11.133   8.726 -59.637  1.00 22.74           N  
ATOM   2389  OD1 ASN A 296       9.807   9.590 -58.041  1.00 22.74           O  
ATOM   2390  N   VAL A 297       9.450  14.212 -58.862  1.00 28.89           N  
ATOM   2391  CA  VAL A 297      10.297  15.400 -58.897  1.00 28.89           C  
ATOM   2392  C   VAL A 297      11.112  15.492 -57.609  1.00 28.89           C  
ATOM   2393  CB  VAL A 297       9.462  16.685 -59.092  1.00 28.89           C  
ATOM   2394  O   VAL A 297      10.563  15.386 -56.510  1.00 28.89           O  
ATOM   2395  CG1 VAL A 297      10.363  17.919 -59.094  1.00 28.89           C  
ATOM   2396  CG2 VAL A 297       8.656  16.606 -60.387  1.00 28.89           C  
ATOM   2397  N   GLN A 298      12.280  14.905 -57.494  1.00 24.49           N  
ATOM   2398  CA  GLN A 298      13.658  15.115 -57.061  1.00 24.49           C  
ATOM   2399  C   GLN A 298      13.952  16.599 -56.861  1.00 24.49           C  
ATOM   2400  CB  GLN A 298      14.637  14.518 -58.073  1.00 24.49           C  
ATOM   2401  O   GLN A 298      13.584  17.428 -57.695  1.00 24.49           O  
ATOM   2402  CG  GLN A 298      14.901  13.032 -57.870  1.00 24.49           C  
ATOM   2403  CD  GLN A 298      15.999  12.503 -58.774  1.00 24.49           C  
ATOM   2404  NE2 GLN A 298      16.763  11.537 -58.276  1.00 24.49           N  
ATOM   2405  OE1 GLN A 298      16.159  12.958 -59.911  1.00 24.49           O  
ATOM   2406  N   GLN A 299      14.433  16.986 -55.665  1.00 24.37           N  
ATOM   2407  CA  GLN A 299      15.609  17.459 -54.941  1.00 24.37           C  
ATOM   2408  C   GLN A 299      16.049  18.831 -55.443  1.00 24.37           C  
ATOM   2409  CB  GLN A 299      16.758  16.458 -55.071  1.00 24.37           C  
ATOM   2410  O   GLN A 299      16.132  19.058 -56.651  1.00 24.37           O  
ATOM   2411  CG  GLN A 299      16.812  15.433 -53.946  1.00 24.37           C  
ATOM   2412  CD  GLN A 299      18.006  14.504 -54.055  1.00 24.37           C  
ATOM   2413  NE2 GLN A 299      18.235  13.707 -53.017  1.00 24.37           N  
ATOM   2414  OE1 GLN A 299      18.717  14.501 -55.065  1.00 24.37           O  
ATOM   2415  N   GLU A 300      16.093  19.827 -54.524  1.00 24.79           N  
ATOM   2416  CA  GLU A 300      17.248  20.680 -54.263  1.00 24.79           C  
ATOM   2417  C   GLU A 300      16.820  22.034 -53.704  1.00 24.79           C  
ATOM   2418  CB  GLU A 300      18.073  20.875 -55.538  1.00 24.79           C  
ATOM   2419  O   GLU A 300      15.940  22.692 -54.264  1.00 24.79           O  
ATOM   2420  CG  GLU A 300      19.222  19.887 -55.684  1.00 24.79           C  
ATOM   2421  CD  GLU A 300      20.066  20.128 -56.925  1.00 24.79           C  
ATOM   2422  OE1 GLU A 300      21.087  19.428 -57.110  1.00 24.79           O  
ATOM   2423  OE2 GLU A 300      19.703  21.025 -57.719  1.00 24.79           O  
ATOM   2424  N   ASN A 301      17.098  22.306 -52.413  1.00 27.18           N  
ATOM   2425  CA  ASN A 301      17.869  23.500 -52.083  1.00 27.18           C  
ATOM   2426  C   ASN A 301      18.129  23.603 -50.583  1.00 27.18           C  
ATOM   2427  CB  ASN A 301      17.155  24.756 -52.586  1.00 27.18           C  
ATOM   2428  O   ASN A 301      17.195  23.545 -49.782  1.00 27.18           O  
ATOM   2429  CG  ASN A 301      17.473  25.068 -54.036  1.00 27.18           C  
ATOM   2430  ND2 ASN A 301      16.617  25.857 -54.674  1.00 27.18           N  
ATOM   2431  OD1 ASN A 301      18.478  24.602 -54.578  1.00 27.18           O  
ATOM   2432  N   ALA A 302      19.180  23.033 -50.043  1.00 20.76           N  
ATOM   2433  CA  ALA A 302      20.259  23.369 -49.119  1.00 20.76           C  
ATOM   2434  C   ALA A 302      20.827  24.754 -49.418  1.00 20.76           C  
ATOM   2435  CB  ALA A 302      21.365  22.318 -49.187  1.00 20.76           C  
ATOM   2436  O   ALA A 302      21.092  25.086 -50.576  1.00 20.76           O  
ATOM   2437  N   GLN A 303      20.749  25.644 -48.470  1.00 24.46           N  
ATOM   2438  CA  GLN A 303      21.772  26.375 -47.729  1.00 24.46           C  
ATOM   2439  C   GLN A 303      21.666  27.877 -47.981  1.00 24.46           C  
ATOM   2440  CB  GLN A 303      23.168  25.876 -48.105  1.00 24.46           C  
ATOM   2441  O   GLN A 303      21.521  28.310 -49.126  1.00 24.46           O  
ATOM   2442  CG  GLN A 303      23.561  24.575 -47.419  1.00 24.46           C  
ATOM   2443  CD  GLN A 303      24.968  24.128 -47.770  1.00 24.46           C  
ATOM   2444  NE2 GLN A 303      25.541  23.266 -46.937  1.00 24.46           N  
ATOM   2445  OE1 GLN A 303      25.534  24.554 -48.781  1.00 24.46           O  
ATOM   2446  N   GLN A 304      21.516  28.690 -46.900  1.00 30.25           N  
ATOM   2447  CA  GLN A 304      22.414  29.794 -46.578  1.00 30.25           C  
ATOM   2448  C   GLN A 304      21.832  30.672 -45.474  1.00 30.25           C  
ATOM   2449  CB  GLN A 304      22.698  30.636 -47.823  1.00 30.25           C  
ATOM   2450  O   GLN A 304      20.663  31.060 -45.533  1.00 30.25           O  
ATOM   2451  CG  GLN A 304      23.979  30.247 -48.548  1.00 30.25           C  
ATOM   2452  CD  GLN A 304      24.123  30.934 -49.894  1.00 30.25           C  
ATOM   2453  NE2 GLN A 304      25.308  30.833 -50.487  1.00 30.25           N  
ATOM   2454  OE1 GLN A 304      23.177  31.549 -50.396  1.00 30.25           O  
ATOM   2455  N   GLU A 305      22.362  30.642 -44.204  1.00 23.31           N  
ATOM   2456  CA  GLU A 305      23.344  31.344 -43.384  1.00 23.31           C  
ATOM   2457  C   GLU A 305      22.843  32.730 -42.988  1.00 23.31           C  
ATOM   2458  CB  GLU A 305      24.679  31.459 -44.124  1.00 23.31           C  
ATOM   2459  O   GLU A 305      22.365  33.488 -43.835  1.00 23.31           O  
ATOM   2460  CG  GLU A 305      25.877  30.993 -43.308  1.00 23.31           C  
ATOM   2461  CD  GLU A 305      27.193  31.099 -44.061  1.00 23.31           C  
ATOM   2462  OE1 GLU A 305      28.253  30.774 -43.479  1.00 23.31           O  
ATOM   2463  OE2 GLU A 305      27.165  31.511 -45.242  1.00 23.31           O  
ATOM   2464  N   ASN A 306      22.684  33.008 -41.644  1.00 22.29           N  
ATOM   2465  CA  ASN A 306      23.245  33.789 -40.546  1.00 22.29           C  
ATOM   2466  C   ASN A 306      23.413  35.256 -40.930  1.00 22.29           C  
ATOM   2467  CB  ASN A 306      24.584  33.200 -40.099  1.00 22.29           C  
ATOM   2468  O   ASN A 306      23.947  35.566 -41.996  1.00 22.29           O  
ATOM   2469  CG  ASN A 306      24.435  32.205 -38.964  1.00 22.29           C  
ATOM   2470  ND2 ASN A 306      25.499  31.461 -38.685  1.00 22.29           N  
ATOM   2471  OD1 ASN A 306      23.373  32.106 -38.345  1.00 22.29           O  
ATOM   2472  N   ALA A 307      22.754  36.176 -40.153  1.00 23.54           N  
ATOM   2473  CA  ALA A 307      23.377  37.256 -39.391  1.00 23.54           C  
ATOM   2474  C   ALA A 307      22.613  38.565 -39.571  1.00 23.54           C  
ATOM   2475  CB  ALA A 307      24.834  37.431 -39.811  1.00 23.54           C  
ATOM   2476  O   ALA A 307      22.266  38.939 -40.693  1.00 23.54           O  
ATOM   2477  N   GLN A 308      22.026  39.108 -38.497  1.00 27.31           N  
ATOM   2478  CA  GLN A 308      22.346  40.481 -38.120  1.00 27.31           C  
ATOM   2479  C   GLN A 308      21.616  40.885 -36.842  1.00 27.31           C  
ATOM   2480  CB  GLN A 308      21.993  41.446 -39.253  1.00 27.31           C  
ATOM   2481  O   GLN A 308      20.404  40.691 -36.725  1.00 27.31           O  
ATOM   2482  CG  GLN A 308      23.129  41.676 -40.240  1.00 27.31           C  
ATOM   2483  CD  GLN A 308      22.671  42.368 -41.511  1.00 27.31           C  
ATOM   2484  NE2 GLN A 308      23.498  42.309 -42.549  1.00 27.31           N  
ATOM   2485  OE1 GLN A 308      21.583  42.949 -41.559  1.00 27.31           O  
ATOM   2486  N   LEU A 309      22.168  40.769 -35.639  1.00 20.47           N  
ATOM   2487  CA  LEU A 309      22.552  41.543 -34.463  1.00 20.47           C  
ATOM   2488  C   LEU A 309      22.524  43.037 -34.763  1.00 20.47           C  
ATOM   2489  CB  LEU A 309      23.947  41.132 -33.983  1.00 20.47           C  
ATOM   2490  O   LEU A 309      23.081  43.484 -35.769  1.00 20.47           O  
ATOM   2491  CG  LEU A 309      24.000  40.124 -32.834  1.00 20.47           C  
ATOM   2492  CD1 LEU A 309      24.989  39.008 -33.154  1.00 20.47           C  
ATOM   2493  CD2 LEU A 309      24.373  40.819 -31.530  1.00 20.47           C  
ATOM   2494  N   ALA A 310      21.722  43.850 -33.965  1.00 22.32           N  
ATOM   2495  CA  ALA A 310      21.940  44.894 -32.968  1.00 22.32           C  
ATOM   2496  C   ALA A 310      21.538  46.263 -33.510  1.00 22.32           C  
ATOM   2497  CB  ALA A 310      23.400  44.909 -32.523  1.00 22.32           C  
ATOM   2498  O   ALA A 310      21.995  46.672 -34.579  1.00 22.32           O  
ATOM   2499  N   VAL A 311      20.423  46.860 -32.969  1.00 28.97           N  
ATOM   2500  CA  VAL A 311      20.309  48.313 -32.914  1.00 28.97           C  
ATOM   2501  C   VAL A 311      19.807  48.741 -31.537  1.00 28.97           C  
ATOM   2502  CB  VAL A 311      19.367  48.851 -34.015  1.00 28.97           C  
ATOM   2503  O   VAL A 311      18.798  48.225 -31.049  1.00 28.97           O  
ATOM   2504  CG1 VAL A 311      19.255  50.372 -33.935  1.00 28.97           C  
ATOM   2505  CG2 VAL A 311      19.859  48.419 -35.395  1.00 28.97           C  
ATOM   2506  N   VAL A 312      20.632  49.044 -30.547  1.00 21.86           N  
ATOM   2507  CA  VAL A 312      20.947  50.007 -29.497  1.00 21.86           C  
ATOM   2508  C   VAL A 312      20.463  51.396 -29.908  1.00 21.86           C  
ATOM   2509  CB  VAL A 312      22.461  50.039 -29.191  1.00 21.86           C  
ATOM   2510  O   VAL A 312      20.718  51.843 -31.029  1.00 21.86           O  
ATOM   2511  CG1 VAL A 312      22.776  51.092 -28.131  1.00 21.86           C  
ATOM   2512  CG2 VAL A 312      22.942  48.661 -28.740  1.00 21.86           C  
ATOM   2513  N   GLU A 313      19.634  52.063 -29.069  1.00 25.15           N  
ATOM   2514  CA  GLU A 313      19.870  53.321 -28.367  1.00 25.15           C  
ATOM   2515  C   GLU A 313      18.584  54.133 -28.242  1.00 25.15           C  
ATOM   2516  CB  GLU A 313      20.945  54.143 -29.083  1.00 25.15           C  
ATOM   2517  O   GLU A 313      17.832  54.267 -29.209  1.00 25.15           O  
ATOM   2518  CG  GLU A 313      22.363  53.832 -28.627  1.00 25.15           C  
ATOM   2519  CD  GLU A 313      23.411  54.718 -29.281  1.00 25.15           C  
ATOM   2520  OE1 GLU A 313      24.597  54.648 -28.885  1.00 25.15           O  
ATOM   2521  OE2 GLU A 313      23.044  55.489 -30.195  1.00 25.15           O  
ATOM   2522  N   ASN A 314      18.131  54.502 -27.004  1.00 25.40           N  
ATOM   2523  CA  ASN A 314      18.211  55.753 -26.256  1.00 25.40           C  
ATOM   2524  C   ASN A 314      16.841  56.409 -26.113  1.00 25.40           C  
ATOM   2525  CB  ASN A 314      19.195  56.716 -26.923  1.00 25.40           C  
ATOM   2526  O   ASN A 314      16.224  56.791 -27.110  1.00 25.40           O  
ATOM   2527  CG  ASN A 314      20.389  57.033 -26.045  1.00 25.40           C  
ATOM   2528  ND2 ASN A 314      21.303  57.848 -26.558  1.00 25.40           N  
ATOM   2529  OD1 ASN A 314      20.489  56.550 -24.914  1.00 25.40           O  
ATOM   2530  N   GLU A 315      16.159  56.270 -24.990  1.00 27.27           N  
ATOM   2531  CA  GLU A 315      15.236  57.347 -24.646  1.00 27.27           C  
ATOM   2532  C   GLU A 315      15.335  57.707 -23.166  1.00 27.27           C  
ATOM   2533  CB  GLU A 315      13.798  56.957 -24.997  1.00 27.27           C  
ATOM   2534  O   GLU A 315      15.249  56.833 -22.302  1.00 27.27           O  
ATOM   2535  CG  GLU A 315      13.378  57.356 -26.404  1.00 27.27           C  
ATOM   2536  CD  GLU A 315      11.959  56.934 -26.750  1.00 27.27           C  
ATOM   2537  OE1 GLU A 315      11.329  57.577 -27.620  1.00 27.27           O  
ATOM   2538  OE2 GLU A 315      11.473  55.953 -26.144  1.00 27.27           O  
ATOM   2539  N   GLN A 316      16.329  58.513 -22.757  1.00 25.36           N  
ATOM   2540  CA  GLN A 316      16.554  59.501 -21.707  1.00 25.36           C  
ATOM   2541  C   GLN A 316      15.939  60.848 -22.078  1.00 25.36           C  
ATOM   2542  CB  GLN A 316      18.051  59.665 -21.435  1.00 25.36           C  
ATOM   2543  O   GLN A 316      16.122  61.332 -23.197  1.00 25.36           O  
ATOM   2544  CG  GLN A 316      18.611  58.648 -20.450  1.00 25.36           C  
ATOM   2545  CD  GLN A 316      20.097  58.828 -20.203  1.00 25.36           C  
ATOM   2546  NE2 GLN A 316      20.583  58.288 -19.090  1.00 25.36           N  
ATOM   2547  OE1 GLN A 316      20.803  59.447 -21.005  1.00 25.36           O  
ATOM   2548  N   ASN A 317      15.062  61.413 -21.229  1.00 24.83           N  
ATOM   2549  CA  ASN A 317      14.954  62.573 -20.351  1.00 24.83           C  
ATOM   2550  C   ASN A 317      13.902  63.559 -20.853  1.00 24.83           C  
ATOM   2551  CB  ASN A 317      16.310  63.268 -20.212  1.00 24.83           C  
ATOM   2552  O   ASN A 317      13.886  63.908 -22.034  1.00 24.83           O  
ATOM   2553  CG  ASN A 317      17.136  62.713 -19.068  1.00 24.83           C  
ATOM   2554  ND2 ASN A 317      18.454  62.823 -19.181  1.00 24.83           N  
ATOM   2555  OD1 ASN A 317      16.593  62.189 -18.092  1.00 24.83           O  
ATOM   2556  N   GLN A 318      12.941  63.985 -20.000  1.00 23.67           N  
ATOM   2557  CA  GLN A 318      12.594  65.151 -19.195  1.00 23.67           C  
ATOM   2558  C   GLN A 318      11.505  65.981 -19.868  1.00 23.67           C  
ATOM   2559  CB  GLN A 318      13.831  66.014 -18.940  1.00 23.67           C  
ATOM   2560  O   GLN A 318      11.612  66.312 -21.051  1.00 23.67           O  
ATOM   2561  CG  GLN A 318      14.472  65.784 -17.578  1.00 23.67           C  
ATOM   2562  CD  GLN A 318      15.599  66.757 -17.288  1.00 23.67           C  
ATOM   2563  NE2 GLN A 318      16.550  66.333 -16.462  1.00 23.67           N  
ATOM   2564  OE1 GLN A 318      15.616  67.880 -17.802  1.00 23.67           O  
ATOM   2565  N   ILE A 319      10.323  66.100 -19.273  1.00 26.87           N  
ATOM   2566  CA  ILE A 319       9.667  67.403 -19.244  1.00 26.87           C  
ATOM   2567  C   ILE A 319       8.699  67.467 -18.066  1.00 26.87           C  
ATOM   2568  CB  ILE A 319       8.922  67.689 -20.567  1.00 26.87           C  
ATOM   2569  O   ILE A 319       7.875  66.568 -17.881  1.00 26.87           O  
ATOM   2570  CG1 ILE A 319       9.904  67.689 -21.744  1.00 26.87           C  
ATOM   2571  CG2 ILE A 319       8.166  69.019 -20.484  1.00 26.87           C  
ATOM   2572  CD1 ILE A 319       9.243  67.883 -23.102  1.00 26.87           C  
ATOM   2573  N   GLN A 320       9.050  67.963 -16.869  1.00 23.98           N  
ATOM   2574  CA  GLN A 320       8.711  68.932 -15.831  1.00 23.98           C  
ATOM   2575  C   GLN A 320       7.739  69.985 -16.357  1.00 23.98           C  
ATOM   2576  CB  GLN A 320       9.974  69.606 -15.292  1.00 23.98           C  
ATOM   2577  O   GLN A 320       7.935  70.528 -17.446  1.00 23.98           O  
ATOM   2578  CG  GLN A 320      10.752  68.751 -14.300  1.00 23.98           C  
ATOM   2579  CD  GLN A 320      11.879  69.512 -13.628  1.00 23.98           C  
ATOM   2580  NE2 GLN A 320      12.443  68.928 -12.576  1.00 23.98           N  
ATOM   2581  OE1 GLN A 320      12.241  70.614 -14.051  1.00 23.98           O  
ATOM   2582  N   ASN A 321       6.642  70.124 -15.650  1.00 24.31           N  
ATOM   2583  CA  ASN A 321       6.018  71.091 -14.754  1.00 24.31           C  
ATOM   2584  C   ASN A 321       5.063  72.015 -15.504  1.00 24.31           C  
ATOM   2585  CB  ASN A 321       7.083  71.911 -14.022  1.00 24.31           C  
ATOM   2586  O   ASN A 321       5.416  72.566 -16.548  1.00 24.31           O  
ATOM   2587  CG  ASN A 321       7.648  71.188 -12.814  1.00 24.31           C  
ATOM   2588  ND2 ASN A 321       8.814  71.625 -12.353  1.00 24.31           N  
ATOM   2589  OD1 ASN A 321       7.042  70.244 -12.301  1.00 24.31           O  
ATOM   2590  N   GLU A 322       3.776  72.013 -15.132  1.00 21.51           N  
ATOM   2591  CA  GLU A 322       2.866  72.942 -14.468  1.00 21.51           C  
ATOM   2592  C   GLU A 322       2.039  73.724 -15.484  1.00 21.51           C  
ATOM   2593  CB  GLU A 322       3.644  73.907 -13.569  1.00 21.51           C  
ATOM   2594  O   GLU A 322       2.588  74.317 -16.415  1.00 21.51           O  
ATOM   2595  CG  GLU A 322       3.953  73.346 -12.188  1.00 21.51           C  
ATOM   2596  CD  GLU A 322       4.708  74.322 -11.300  1.00 21.51           C  
ATOM   2597  OE1 GLU A 322       4.931  74.010 -10.108  1.00 21.51           O  
ATOM   2598  OE2 GLU A 322       5.078  75.408 -11.799  1.00 21.51           O  
ATOM   2599  N   SER A 323       0.751  73.391 -15.629  1.00 27.71           N  
ATOM   2600  CA  SER A 323      -0.186  74.422 -16.064  1.00 27.71           C  
ATOM   2601  C   SER A 323      -1.536  74.271 -15.369  1.00 27.71           C  
ATOM   2602  CB  SER A 323      -0.375  74.371 -17.580  1.00 27.71           C  
ATOM   2603  O   SER A 323      -2.027  73.154 -15.193  1.00 27.71           O  
ATOM   2604  OG  SER A 323       0.476  73.398 -18.161  1.00 27.71           O  
ATOM   2605  N   LYS A 324      -1.853  75.102 -14.381  1.00 22.63           N  
ATOM   2606  CA  LYS A 324      -2.788  76.194 -14.123  1.00 22.63           C  
ATOM   2607  C   LYS A 324      -4.174  75.873 -14.675  1.00 22.63           C  
ATOM   2608  CB  LYS A 324      -2.271  77.498 -14.732  1.00 22.63           C  
ATOM   2609  O   LYS A 324      -4.305  75.410 -15.810  1.00 22.63           O  
ATOM   2610  CG  LYS A 324      -1.135  78.139 -13.948  1.00 22.63           C  
ATOM   2611  CD  LYS A 324      -0.867  79.564 -14.417  1.00 22.63           C  
ATOM   2612  CE  LYS A 324       0.280  80.201 -13.644  1.00 22.63           C  
ATOM   2613  NZ  LYS A 324       0.532  81.606 -14.085  1.00 22.63           N  
ATOM   2614  N   GLU A 325      -5.168  75.733 -13.797  1.00 21.60           N  
ATOM   2615  CA  GLU A 325      -6.392  76.463 -13.479  1.00 21.60           C  
ATOM   2616  C   GLU A 325      -7.406  76.363 -14.615  1.00 21.60           C  
ATOM   2617  CB  GLU A 325      -6.080  77.932 -13.181  1.00 21.60           C  
ATOM   2618  O   GLU A 325      -7.071  76.604 -15.776  1.00 21.60           O  
ATOM   2619  CG  GLU A 325      -5.774  78.211 -11.717  1.00 21.60           C  
ATOM   2620  CD  GLU A 325      -5.579  79.689 -11.415  1.00 21.60           C  
ATOM   2621  OE1 GLU A 325      -5.371  80.045 -10.233  1.00 21.60           O  
ATOM   2622  OE2 GLU A 325      -5.636  80.497 -12.369  1.00 21.60           O  
ATOM   2623  N   ASP A 326      -8.541  75.675 -14.412  1.00 24.87           N  
ATOM   2624  CA  ASP A 326      -9.804  76.243 -14.873  1.00 24.87           C  
ATOM   2625  C   ASP A 326     -10.966  75.289 -14.604  1.00 24.87           C  
ATOM   2626  CB  ASP A 326      -9.731  76.574 -16.365  1.00 24.87           C  
ATOM   2627  O   ASP A 326     -10.879  74.096 -14.904  1.00 24.87           O  
ATOM   2628  CG  ASP A 326      -9.543  78.057 -16.634  1.00 24.87           C  
ATOM   2629  OD1 ASP A 326      -9.747  78.875 -15.711  1.00 24.87           O  
ATOM   2630  OD2 ASP A 326      -9.192  78.411 -17.780  1.00 24.87           O  
ATOM   2631  N   GLN A 327     -11.768  75.565 -13.600  1.00 21.38           N  
ATOM   2632  CA  GLN A 327     -13.160  75.957 -13.403  1.00 21.38           C  
ATOM   2633  C   GLN A 327     -14.011  75.594 -14.617  1.00 21.38           C  
ATOM   2634  CB  GLN A 327     -13.261  77.457 -13.121  1.00 21.38           C  
ATOM   2635  O   GLN A 327     -13.622  75.862 -15.756  1.00 21.38           O  
ATOM   2636  CG  GLN A 327     -12.827  77.848 -11.715  1.00 21.38           C  
ATOM   2637  CD  GLN A 327     -13.154  79.292 -11.381  1.00 21.38           C  
ATOM   2638  NE2 GLN A 327     -12.715  79.744 -10.211  1.00 21.38           N  
ATOM   2639  OE1 GLN A 327     -13.795  79.996 -12.168  1.00 21.38           O  
ATOM   2640  N   SER A 328     -14.997  74.705 -14.402  1.00 22.56           N  
ATOM   2641  CA  SER A 328     -16.408  74.952 -14.683  1.00 22.56           C  
ATOM   2642  C   SER A 328     -17.028  73.796 -15.461  1.00 22.56           C  
ATOM   2643  CB  SER A 328     -16.578  76.254 -15.466  1.00 22.56           C  
ATOM   2644  O   SER A 328     -16.412  73.263 -16.386  1.00 22.56           O  
ATOM   2645  OG  SER A 328     -16.074  76.118 -16.784  1.00 22.56           O  
ATOM   2646  N   ASN A 329     -17.923  73.084 -14.781  1.00 23.05           N  
ATOM   2647  CA  ASN A 329     -19.362  72.936 -14.969  1.00 23.05           C  
ATOM   2648  C   ASN A 329     -19.684  71.870 -16.014  1.00 23.05           C  
ATOM   2649  CB  ASN A 329     -19.993  74.273 -15.363  1.00 23.05           C  
ATOM   2650  O   ASN A 329     -19.145  71.898 -17.121  1.00 23.05           O  
ATOM   2651  CG  ASN A 329     -20.717  74.939 -14.210  1.00 23.05           C  
ATOM   2652  ND2 ASN A 329     -21.179  76.165 -14.429  1.00 23.05           N  
ATOM   2653  OD1 ASN A 329     -20.859  74.358 -13.131  1.00 23.05           O  
ATOM   2654  N   GLN A 330     -20.255  70.791 -15.583  1.00 25.55           N  
ATOM   2655  CA  GLN A 330     -21.540  70.316 -16.085  1.00 25.55           C  
ATOM   2656  C   GLN A 330     -21.522  68.805 -16.297  1.00 25.55           C  
ATOM   2657  CB  GLN A 330     -21.903  71.025 -17.390  1.00 25.55           C  
ATOM   2658  O   GLN A 330     -20.596  68.269 -16.909  1.00 25.55           O  
ATOM   2659  CG  GLN A 330     -22.538  72.394 -17.190  1.00 25.55           C  
ATOM   2660  CD  GLN A 330     -23.013  73.017 -18.490  1.00 25.55           C  
ATOM   2661  NE2 GLN A 330     -23.622  74.194 -18.396  1.00 25.55           N  
ATOM   2662  OE1 GLN A 330     -22.832  72.445 -19.570  1.00 25.55           O  
ATOM   2663  N   ASN A 331     -22.104  68.060 -15.359  1.00 23.58           N  
ATOM   2664  CA  ASN A 331     -23.275  67.189 -15.351  1.00 23.58           C  
ATOM   2665  C   ASN A 331     -22.988  65.857 -16.037  1.00 23.58           C  
ATOM   2666  CB  ASN A 331     -24.465  67.884 -16.016  1.00 23.58           C  
ATOM   2667  O   ASN A 331     -22.747  65.816 -17.245  1.00 23.58           O  
ATOM   2668  CG  ASN A 331     -25.182  68.837 -15.080  1.00 23.58           C  
ATOM   2669  ND2 ASN A 331     -26.034  69.688 -15.639  1.00 23.58           N  
ATOM   2670  OD1 ASN A 331     -24.972  68.808 -13.865  1.00 23.58           O  
ATOM   2671  N   ASN A 332     -22.622  64.830 -15.320  1.00 25.06           N  
ATOM   2672  CA  ASN A 332     -23.105  63.509 -15.707  1.00 25.06           C  
ATOM   2673  C   ASN A 332     -23.382  62.635 -14.487  1.00 25.06           C  
ATOM   2674  CB  ASN A 332     -22.101  62.821 -16.635  1.00 25.06           C  
ATOM   2675  O   ASN A 332     -22.507  62.446 -13.641  1.00 25.06           O  
ATOM   2676  CG  ASN A 332     -22.244  63.263 -18.079  1.00 25.06           C  
ATOM   2677  ND2 ASN A 332     -21.205  63.035 -18.874  1.00 25.06           N  
ATOM   2678  OD1 ASN A 332     -23.279  63.804 -18.476  1.00 25.06           O  
ATOM   2679  N   GLU A 333     -24.497  62.845 -13.797  1.00 23.32           N  
ATOM   2680  CA  GLU A 333     -25.481  61.872 -13.334  1.00 23.32           C  
ATOM   2681  C   GLU A 333     -25.426  60.593 -14.164  1.00 23.32           C  
ATOM   2682  CB  GLU A 333     -26.890  62.468 -13.379  1.00 23.32           C  
ATOM   2683  O   GLU A 333     -25.525  60.639 -15.392  1.00 23.32           O  
ATOM   2684  CG  GLU A 333     -27.207  63.387 -12.208  1.00 23.32           C  
ATOM   2685  CD  GLU A 333     -28.655  63.848 -12.182  1.00 23.32           C  
ATOM   2686  OE1 GLU A 333     -29.068  64.498 -11.194  1.00 23.32           O  
ATOM   2687  OE2 GLU A 333     -29.384  63.557 -13.157  1.00 23.32           O  
ATOM   2688  N   THR A 334     -24.591  59.544 -13.824  1.00 23.71           N  
ATOM   2689  CA  THR A 334     -25.105  58.178 -13.818  1.00 23.71           C  
ATOM   2690  C   THR A 334     -24.047  57.204 -13.308  1.00 23.71           C  
ATOM   2691  CB  THR A 334     -25.568  57.749 -15.223  1.00 23.71           C  
ATOM   2692  O   THR A 334     -22.983  57.062 -13.914  1.00 23.71           O  
ATOM   2693  CG2 THR A 334     -27.078  57.543 -15.265  1.00 23.71           C  
ATOM   2694  OG1 THR A 334     -25.209  58.764 -16.168  1.00 23.71           O  
ATOM   2695  N   ASN A 335     -23.599  57.267 -12.042  1.00 23.02           N  
ATOM   2696  CA  ASN A 335     -23.170  55.928 -11.653  1.00 23.02           C  
ATOM   2697  C   ASN A 335     -23.407  55.673 -10.168  1.00 23.02           C  
ATOM   2698  CB  ASN A 335     -21.695  55.715 -12.000  1.00 23.02           C  
ATOM   2699  O   ASN A 335     -22.472  55.354  -9.431  1.00 23.02           O  
ATOM   2700  CG  ASN A 335     -21.496  55.169 -13.400  1.00 23.02           C  
ATOM   2701  ND2 ASN A 335     -20.314  55.391 -13.961  1.00 23.02           N  
ATOM   2702  OD1 ASN A 335     -22.399  54.554 -13.973  1.00 23.02           O  
ATOM   2703  N   GLN A 336     -24.515  56.234  -9.692  1.00 23.52           N  
ATOM   2704  CA  GLN A 336     -24.756  55.821  -8.313  1.00 23.52           C  
ATOM   2705  C   GLN A 336     -25.916  54.834  -8.229  1.00 23.52           C  
ATOM   2706  CB  GLN A 336     -25.035  57.038  -7.429  1.00 23.52           C  
ATOM   2707  O   GLN A 336     -27.031  55.141  -8.658  1.00 23.52           O  
ATOM   2708  CG  GLN A 336     -23.781  57.787  -6.999  1.00 23.52           C  
ATOM   2709  CD  GLN A 336     -24.079  58.936  -6.055  1.00 23.52           C  
ATOM   2710  NE2 GLN A 336     -23.053  59.713  -5.724  1.00 23.52           N  
ATOM   2711  OE1 GLN A 336     -25.222  59.125  -5.627  1.00 23.52           O  
ATOM   2712  N   SER A 337     -25.767  53.645  -8.885  1.00 23.54           N  
ATOM   2713  CA  SER A 337     -26.659  52.687  -8.238  1.00 23.54           C  
ATOM   2714  C   SER A 337     -26.248  51.252  -8.550  1.00 23.54           C  
ATOM   2715  CB  SER A 337     -28.105  52.920  -8.678  1.00 23.54           C  
ATOM   2716  O   SER A 337     -26.350  50.807  -9.695  1.00 23.54           O  
ATOM   2717  OG  SER A 337     -28.999  52.151  -7.892  1.00 23.54           O  
ATOM   2718  N   ILE A 338     -24.986  50.831  -8.253  1.00 22.13           N  
ATOM   2719  CA  ILE A 338     -25.046  49.382  -8.096  1.00 22.13           C  
ATOM   2720  C   ILE A 338     -24.543  48.993  -6.707  1.00 22.13           C  
ATOM   2721  CB  ILE A 338     -24.221  48.661  -9.186  1.00 22.13           C  
ATOM   2722  O   ILE A 338     -23.349  49.102  -6.419  1.00 22.13           O  
ATOM   2723  CG1 ILE A 338     -24.705  49.072 -10.581  1.00 22.13           C  
ATOM   2724  CG2 ILE A 338     -24.299  47.142  -9.005  1.00 22.13           C  
ATOM   2725  CD1 ILE A 338     -23.777  48.643 -11.709  1.00 22.13           C  
ATOM   2726  N   VAL A 339     -24.788  49.855  -5.663  1.00 24.54           N  
ATOM   2727  CA  VAL A 339     -24.522  49.301  -4.340  1.00 24.54           C  
ATOM   2728  C   VAL A 339     -25.834  48.882  -3.681  1.00 24.54           C  
ATOM   2729  CB  VAL A 339     -23.774  50.311  -3.441  1.00 24.54           C  
ATOM   2730  O   VAL A 339     -26.747  49.696  -3.529  1.00 24.54           O  
ATOM   2731  CG1 VAL A 339     -23.553  49.733  -2.045  1.00 24.54           C  
ATOM   2732  CG2 VAL A 339     -22.441  50.705  -4.076  1.00 24.54           C  
ATOM   2733  N   GLU A 340     -26.526  47.876  -4.215  1.00 24.47           N  
ATOM   2734  CA  GLU A 340     -27.361  47.325  -3.152  1.00 24.47           C  
ATOM   2735  C   GLU A 340     -28.182  46.140  -3.652  1.00 24.47           C  
ATOM   2736  CB  GLU A 340     -28.287  48.404  -2.582  1.00 24.47           C  
ATOM   2737  O   GLU A 340     -28.942  46.267  -4.615  1.00 24.47           O  
ATOM   2738  CG  GLU A 340     -27.792  49.012  -1.278  1.00 24.47           C  
ATOM   2739  CD  GLU A 340     -28.682  50.132  -0.763  1.00 24.47           C  
ATOM   2740  OE1 GLU A 340     -28.341  50.752   0.270  1.00 24.47           O  
ATOM   2741  OE2 GLU A 340     -29.729  50.391  -1.397  1.00 24.47           O  
ATOM   2742  N   GLN A 341     -27.631  44.886  -3.799  1.00 24.91           N  
ATOM   2743  CA  GLN A 341     -28.515  43.840  -3.296  1.00 24.91           C  
ATOM   2744  C   GLN A 341     -27.931  42.454  -3.554  1.00 24.91           C  
ATOM   2745  CB  GLN A 341     -29.900  43.953  -3.936  1.00 24.91           C  
ATOM   2746  O   GLN A 341     -27.883  41.998  -4.698  1.00 24.91           O  
ATOM   2747  CG  GLN A 341     -30.524  45.337  -3.812  1.00 24.91           C  
ATOM   2748  CD  GLN A 341     -31.962  45.377  -4.292  1.00 24.91           C  
ATOM   2749  NE2 GLN A 341     -32.673  46.445  -3.946  1.00 24.91           N  
ATOM   2750  OE1 GLN A 341     -32.431  44.457  -4.969  1.00 24.91           O  
ATOM   2751  N   PHE A 342     -26.718  42.078  -3.061  1.00 27.85           N  
ATOM   2752  CA  PHE A 342     -26.835  40.624  -3.048  1.00 27.85           C  
ATOM   2753  C   PHE A 342     -26.902  40.100  -1.618  1.00 27.85           C  
ATOM   2754  CB  PHE A 342     -25.658  39.982  -3.788  1.00 27.85           C  
ATOM   2755  O   PHE A 342     -25.920  40.178  -0.876  1.00 27.85           O  
ATOM   2756  CG  PHE A 342     -25.765  40.068  -5.287  1.00 27.85           C  
ATOM   2757  CD1 PHE A 342     -26.560  39.175  -5.994  1.00 27.85           C  
ATOM   2758  CD2 PHE A 342     -25.068  41.043  -5.989  1.00 27.85           C  
ATOM   2759  CE1 PHE A 342     -26.660  39.253  -7.381  1.00 27.85           C  
ATOM   2760  CE2 PHE A 342     -25.163  41.127  -7.375  1.00 27.85           C  
ATOM   2761  CZ  PHE A 342     -25.959  40.230  -8.070  1.00 27.85           C  
ATOM   2762  N   LYS A 343     -27.835  40.580  -0.817  1.00 25.78           N  
ATOM   2763  CA  LYS A 343     -28.121  40.036   0.508  1.00 25.78           C  
ATOM   2764  C   LYS A 343     -28.563  38.578   0.419  1.00 25.78           C  
ATOM   2765  CB  LYS A 343     -29.196  40.868   1.209  1.00 25.78           C  
ATOM   2766  O   LYS A 343     -29.544  38.262  -0.257  1.00 25.78           O  
ATOM   2767  CG  LYS A 343     -28.680  42.169   1.806  1.00 25.78           C  
ATOM   2768  CD  LYS A 343     -29.733  42.840   2.679  1.00 25.78           C  
ATOM   2769  CE  LYS A 343     -29.236  44.167   3.236  1.00 25.78           C  
ATOM   2770  NZ  LYS A 343     -30.238  44.795   4.148  1.00 25.78           N  
ATOM   2771  N   ILE A 344     -27.780  37.637  -0.056  1.00 32.39           N  
ATOM   2772  CA  ILE A 344     -28.166  36.231  -0.016  1.00 32.39           C  
ATOM   2773  C   ILE A 344     -28.553  35.843   1.409  1.00 32.39           C  
ATOM   2774  CB  ILE A 344     -27.032  35.318  -0.531  1.00 32.39           C  
ATOM   2775  O   ILE A 344     -27.779  36.049   2.347  1.00 32.39           O  
ATOM   2776  CG1 ILE A 344     -26.634  35.713  -1.958  1.00 32.39           C  
ATOM   2777  CG2 ILE A 344     -27.452  33.846  -0.467  1.00 32.39           C  
ATOM   2778  CD1 ILE A 344     -25.398  34.992  -2.479  1.00 32.39           C  
ATOM   2779  N   ASN A 345     -29.757  36.218   1.887  1.00 33.44           N  
ATOM   2780  CA  ASN A 345     -30.519  35.768   3.048  1.00 33.44           C  
ATOM   2781  C   ASN A 345     -30.620  34.247   3.097  1.00 33.44           C  
ATOM   2782  CB  ASN A 345     -31.916  36.394   3.047  1.00 33.44           C  
ATOM   2783  O   ASN A 345     -31.715  33.697   3.234  1.00 33.44           O  
ATOM   2784  CG  ASN A 345     -31.903  37.851   3.465  1.00 33.44           C  
ATOM   2785  ND2 ASN A 345     -32.975  38.568   3.148  1.00 33.44           N  
ATOM   2786  OD1 ASN A 345     -30.938  38.329   4.067  1.00 33.44           O  
ATOM   2787  N   ASP A 346     -29.526  33.527   2.735  1.00 36.41           N  
ATOM   2788  CA  ASP A 346     -29.636  32.092   2.978  1.00 36.41           C  
ATOM   2789  C   ASP A 346     -29.118  31.729   4.368  1.00 36.41           C  
ATOM   2790  CB  ASP A 346     -28.870  31.307   1.910  1.00 36.41           C  
ATOM   2791  O   ASP A 346     -27.966  32.013   4.701  1.00 36.41           O  
ATOM   2792  CG  ASP A 346     -29.376  29.885   1.743  1.00 36.41           C  
ATOM   2793  OD1 ASP A 346     -29.931  29.318   2.709  1.00 36.41           O  
ATOM   2794  OD2 ASP A 346     -29.215  29.326   0.637  1.00 36.41           O  
ATOM   2795  N   PRO A 347     -29.987  31.437   5.345  1.00 38.03           N  
ATOM   2796  CA  PRO A 347     -29.632  31.064   6.717  1.00 38.03           C  
ATOM   2797  C   PRO A 347     -28.547  29.991   6.775  1.00 38.03           C  
ATOM   2798  CB  PRO A 347     -30.951  30.539   7.291  1.00 38.03           C  
ATOM   2799  O   PRO A 347     -27.856  29.862   7.789  1.00 38.03           O  
ATOM   2800  CG  PRO A 347     -31.817  30.294   6.098  1.00 38.03           C  
ATOM   2801  CD  PRO A 347     -31.249  31.054   4.933  1.00 38.03           C  
ATOM   2802  N   ASP A 348     -28.023  29.536   5.574  1.00 30.59           N  
ATOM   2803  CA  ASP A 348     -27.019  28.494   5.765  1.00 30.59           C  
ATOM   2804  C   ASP A 348     -25.636  28.979   5.337  1.00 30.59           C  
ATOM   2805  CB  ASP A 348     -27.399  27.234   4.985  1.00 30.59           C  
ATOM   2806  O   ASP A 348     -24.696  28.187   5.242  1.00 30.59           O  
ATOM   2807  CG  ASP A 348     -28.594  26.508   5.576  1.00 30.59           C  
ATOM   2808  OD1 ASP A 348     -28.847  26.640   6.793  1.00 30.59           O  
ATOM   2809  OD2 ASP A 348     -29.288  25.795   4.819  1.00 30.59           O  
ATOM   2810  N   VAL A 349     -25.518  30.243   4.975  1.00 30.58           N  
ATOM   2811  CA  VAL A 349     -24.249  30.760   4.475  1.00 30.58           C  
ATOM   2812  C   VAL A 349     -23.568  31.594   5.557  1.00 30.58           C  
ATOM   2813  CB  VAL A 349     -24.444  31.605   3.196  1.00 30.58           C  
ATOM   2814  O   VAL A 349     -24.154  32.547   6.076  1.00 30.58           O  
ATOM   2815  CG1 VAL A 349     -23.115  32.198   2.731  1.00 30.58           C  
ATOM   2816  CG2 VAL A 349     -25.071  30.758   2.089  1.00 30.58           C  
ATOM   2817  N   GLU A 350     -22.665  31.035   6.349  1.00 34.11           N  
ATOM   2818  CA  GLU A 350     -21.870  31.845   7.267  1.00 34.11           C  
ATOM   2819  C   GLU A 350     -20.620  32.389   6.582  1.00 34.11           C  
ATOM   2820  CB  GLU A 350     -21.481  31.031   8.503  1.00 34.11           C  
ATOM   2821  O   GLU A 350     -19.908  31.649   5.899  1.00 34.11           O  
ATOM   2822  CG  GLU A 350     -22.163  31.492   9.783  1.00 34.11           C  
ATOM   2823  CD  GLU A 350     -21.705  30.728  11.015  1.00 34.11           C  
ATOM   2824  OE1 GLU A 350     -22.184  31.034  12.131  1.00 34.11           O  
ATOM   2825  OE2 GLU A 350     -20.860  29.818  10.864  1.00 34.11           O  
ATOM   2826  N   ILE A 351     -20.455  33.733   6.442  1.00 34.26           N  
ATOM   2827  CA  ILE A 351     -19.298  34.452   5.920  1.00 34.26           C  
ATOM   2828  C   ILE A 351     -18.210  34.525   6.989  1.00 34.26           C  
ATOM   2829  CB  ILE A 351     -19.681  35.872   5.447  1.00 34.26           C  
ATOM   2830  O   ILE A 351     -18.457  34.995   8.103  1.00 34.26           O  
ATOM   2831  CG1 ILE A 351     -20.758  35.800   4.358  1.00 34.26           C  
ATOM   2832  CG2 ILE A 351     -18.446  36.627   4.947  1.00 34.26           C  
ATOM   2833  CD1 ILE A 351     -21.338  37.154   3.970  1.00 34.26           C  
ATOM   2834  N   ILE A 352     -17.175  33.638   6.877  1.00 32.01           N  
ATOM   2835  CA  ILE A 352     -16.082  33.798   7.830  1.00 32.01           C  
ATOM   2836  C   ILE A 352     -14.983  34.662   7.215  1.00 32.01           C  
ATOM   2837  CB  ILE A 352     -15.508  32.432   8.267  1.00 32.01           C  
ATOM   2838  O   ILE A 352     -14.636  34.494   6.044  1.00 32.01           O  
ATOM   2839  CG1 ILE A 352     -16.630  31.519   8.776  1.00 32.01           C  
ATOM   2840  CG2 ILE A 352     -14.427  32.617   9.336  1.00 32.01           C  
ATOM   2841  CD1 ILE A 352     -16.177  30.102   9.098  1.00 32.01           C  
ATOM   2842  N   ASN A 353     -14.568  35.809   7.883  1.00 32.90           N  
ATOM   2843  CA  ASN A 353     -13.462  36.697   7.539  1.00 32.90           C  
ATOM   2844  C   ASN A 353     -12.191  36.330   8.300  1.00 32.90           C  
ATOM   2845  CB  ASN A 353     -13.841  38.154   7.811  1.00 32.90           C  
ATOM   2846  O   ASN A 353     -12.014  36.729   9.452  1.00 32.90           O  
ATOM   2847  CG  ASN A 353     -14.813  38.706   6.786  1.00 32.90           C  
ATOM   2848  ND2 ASN A 353     -15.690  39.601   7.224  1.00 32.90           N  
ATOM   2849  OD1 ASN A 353     -14.776  38.329   5.612  1.00 32.90           O  
ATOM   2850  N   PRO A 354     -11.451  35.330   7.914  1.00 27.65           N  
ATOM   2851  CA  PRO A 354     -10.321  34.988   8.781  1.00 27.65           C  
ATOM   2852  C   PRO A 354      -9.191  36.014   8.709  1.00 27.65           C  
ATOM   2853  CB  PRO A 354      -9.861  33.631   8.243  1.00 27.65           C  
ATOM   2854  O   PRO A 354      -8.988  36.641   7.667  1.00 27.65           O  
ATOM   2855  CG  PRO A 354     -10.519  33.508   6.906  1.00 27.65           C  
ATOM   2856  CD  PRO A 354     -11.609  34.537   6.814  1.00 27.65           C  
ATOM   2857  N   THR A 355      -8.690  36.522   9.849  1.00 32.41           N  
ATOM   2858  CA  THR A 355      -7.499  37.343  10.038  1.00 32.41           C  
ATOM   2859  C   THR A 355      -6.233  36.515   9.837  1.00 32.41           C  
ATOM   2860  CB  THR A 355      -7.480  37.984  11.439  1.00 32.41           C  
ATOM   2861  O   THR A 355      -6.062  35.471  10.469  1.00 32.41           O  
ATOM   2862  CG2 THR A 355      -6.357  39.010  11.558  1.00 32.41           C  
ATOM   2863  OG1 THR A 355      -8.734  38.635  11.677  1.00 32.41           O  
ATOM   2864  N   ILE A 356      -5.671  36.424   8.612  1.00 31.42           N  
ATOM   2865  CA  ILE A 356      -4.480  35.665   8.245  1.00 31.42           C  
ATOM   2866  C   ILE A 356      -3.247  36.303   8.880  1.00 31.42           C  
ATOM   2867  CB  ILE A 356      -4.312  35.583   6.712  1.00 31.42           C  
ATOM   2868  O   ILE A 356      -3.024  37.509   8.744  1.00 31.42           O  
ATOM   2869  CG1 ILE A 356      -5.572  34.994   6.067  1.00 31.42           C  
ATOM   2870  CG2 ILE A 356      -3.074  34.758   6.348  1.00 31.42           C  
ATOM   2871  CD1 ILE A 356      -5.551  35.003   4.545  1.00 31.42           C  
ATOM   2872  N   LYS A 357      -2.622  35.692   9.841  1.00 33.87           N  
ATOM   2873  CA  LYS A 357      -1.331  36.044  10.425  1.00 33.87           C  
ATOM   2874  C   LYS A 357      -0.184  35.402   9.651  1.00 33.87           C  
ATOM   2875  CB  LYS A 357      -1.273  35.622  11.894  1.00 33.87           C  
ATOM   2876  O   LYS A 357      -0.220  34.205   9.357  1.00 33.87           O  
ATOM   2877  CG  LYS A 357      -2.173  36.439  12.809  1.00 33.87           C  
ATOM   2878  CD  LYS A 357      -1.931  36.105  14.276  1.00 33.87           C  
ATOM   2879  CE  LYS A 357      -2.872  36.878  15.189  1.00 33.87           C  
ATOM   2880  NZ  LYS A 357      -2.627  36.566  16.629  1.00 33.87           N  
ATOM   2881  N   TYR A 358       0.550  36.158   8.832  1.00 31.22           N  
ATOM   2882  CA  TYR A 358       1.609  35.753   7.913  1.00 31.22           C  
ATOM   2883  C   TYR A 358       2.936  35.597   8.646  1.00 31.22           C  
ATOM   2884  CB  TYR A 358       1.756  36.772   6.779  1.00 31.22           C  
ATOM   2885  O   TYR A 358       3.292  36.430   9.483  1.00 31.22           O  
ATOM   2886  CG  TYR A 358       0.508  36.936   5.946  1.00 31.22           C  
ATOM   2887  CD1 TYR A 358       0.229  36.066   4.894  1.00 31.22           C  
ATOM   2888  CD2 TYR A 358      -0.394  37.962   6.207  1.00 31.22           C  
ATOM   2889  CE1 TYR A 358      -0.918  36.215   4.122  1.00 31.22           C  
ATOM   2890  CE2 TYR A 358      -1.544  38.121   5.442  1.00 31.22           C  
ATOM   2891  OH  TYR A 358      -2.935  37.396   3.643  1.00 31.22           O  
ATOM   2892  CZ  TYR A 358      -1.798  37.244   4.404  1.00 31.22           C  
ATOM   2893  N   GLN A 359       3.473  34.374   8.850  1.00 34.84           N  
ATOM   2894  CA  GLN A 359       4.790  34.097   9.412  1.00 34.84           C  
ATOM   2895  C   GLN A 359       5.877  34.203   8.346  1.00 34.84           C  
ATOM   2896  CB  GLN A 359       4.819  32.709  10.054  1.00 34.84           C  
ATOM   2897  O   GLN A 359       5.725  33.675   7.243  1.00 34.84           O  
ATOM   2898  CG  GLN A 359       4.062  32.626  11.373  1.00 34.84           C  
ATOM   2899  CD  GLN A 359       4.221  31.281  12.057  1.00 34.84           C  
ATOM   2900  NE2 GLN A 359       4.088  31.269  13.379  1.00 34.84           N  
ATOM   2901  OE1 GLN A 359       4.461  30.262  11.403  1.00 34.84           O  
ATOM   2902  N   ASN A 360       6.275  35.411   7.979  1.00 34.73           N  
ATOM   2903  CA  ASN A 360       7.651  35.818   7.716  1.00 34.73           C  
ATOM   2904  C   ASN A 360       7.919  35.951   6.219  1.00 34.73           C  
ATOM   2905  CB  ASN A 360       8.634  34.828   8.345  1.00 34.73           C  
ATOM   2906  O   ASN A 360       9.075  35.994   5.793  1.00 34.73           O  
ATOM   2907  CG  ASN A 360       8.861  35.090   9.821  1.00 34.73           C  
ATOM   2908  ND2 ASN A 360       9.431  34.113  10.516  1.00 34.73           N  
ATOM   2909  OD1 ASN A 360       8.527  36.162  10.333  1.00 34.73           O  
ATOM   2910  N   ASN A 361       7.020  36.594   5.461  1.00 34.46           N  
ATOM   2911  CA  ASN A 361       7.446  36.950   4.111  1.00 34.46           C  
ATOM   2912  C   ASN A 361       7.358  38.455   3.874  1.00 34.46           C  
ATOM   2913  CB  ASN A 361       6.613  36.199   3.070  1.00 34.46           C  
ATOM   2914  O   ASN A 361       6.299  39.056   4.061  1.00 34.46           O  
ATOM   2915  CG  ASN A 361       7.383  35.926   1.793  1.00 34.46           C  
ATOM   2916  ND2 ASN A 361       6.891  34.987   0.994  1.00 34.46           N  
ATOM   2917  OD1 ASN A 361       8.411  36.553   1.528  1.00 34.46           O  
ATOM   2918  N   LYS A 362       8.361  39.269   4.091  1.00 41.50           N  
ATOM   2919  CA  LYS A 362       8.550  40.710   3.954  1.00 41.50           C  
ATOM   2920  C   LYS A 362       7.910  41.229   2.668  1.00 41.50           C  
ATOM   2921  CB  LYS A 362      10.038  41.062   3.977  1.00 41.50           C  
ATOM   2922  O   LYS A 362       7.363  42.333   2.643  1.00 41.50           O  
ATOM   2923  CG  LYS A 362      10.620  41.196   5.377  1.00 41.50           C  
ATOM   2924  CD  LYS A 362      12.068  41.666   5.337  1.00 41.50           C  
ATOM   2925  CE  LYS A 362      12.674  41.733   6.732  1.00 41.50           C  
ATOM   2926  NZ  LYS A 362      14.083  42.227   6.702  1.00 41.50           N  
ATOM   2927  N   GLU A 363       7.711  40.360   1.593  1.00 38.39           N  
ATOM   2928  CA  GLU A 363       7.064  40.820   0.367  1.00 38.39           C  
ATOM   2929  C   GLU A 363       5.550  40.650   0.445  1.00 38.39           C  
ATOM   2930  CB  GLU A 363       7.616  40.068  -0.847  1.00 38.39           C  
ATOM   2931  O   GLU A 363       4.806  41.340  -0.255  1.00 38.39           O  
ATOM   2932  CG  GLU A 363       8.946  40.608  -1.352  1.00 38.39           C  
ATOM   2933  CD  GLU A 363       9.373  40.005  -2.681  1.00 38.39           C  
ATOM   2934  OE1 GLU A 363      10.407  40.436  -3.239  1.00 38.39           O  
ATOM   2935  OE2 GLU A 363       8.666  39.094  -3.168  1.00 38.39           O  
ATOM   2936  N   LEU A 364       4.993  39.959   1.468  1.00 32.50           N  
ATOM   2937  CA  LEU A 364       3.556  39.784   1.648  1.00 32.50           C  
ATOM   2938  C   LEU A 364       3.005  40.804   2.639  1.00 32.50           C  
ATOM   2939  CB  LEU A 364       3.246  38.366   2.133  1.00 32.50           C  
ATOM   2940  O   LEU A 364       1.791  41.007   2.716  1.00 32.50           O  
ATOM   2941  CG  LEU A 364       3.106  37.295   1.050  1.00 32.50           C  
ATOM   2942  CD1 LEU A 364       3.528  35.933   1.592  1.00 32.50           C  
ATOM   2943  CD2 LEU A 364       1.674  37.247   0.527  1.00 32.50           C  
ATOM   2944  N   LYS A 365       3.908  41.536   3.406  1.00 34.90           N  
ATOM   2945  CA  LYS A 365       3.410  42.617   4.250  1.00 34.90           C  
ATOM   2946  C   LYS A 365       3.079  43.855   3.421  1.00 34.90           C  
ATOM   2947  CB  LYS A 365       4.433  42.969   5.331  1.00 34.90           C  
ATOM   2948  O   LYS A 365       2.210  44.646   3.795  1.00 34.90           O  
ATOM   2949  CG  LYS A 365       4.445  42.007   6.510  1.00 34.90           C  
ATOM   2950  CD  LYS A 365       5.384  42.483   7.611  1.00 34.90           C  
ATOM   2951  CE  LYS A 365       5.438  41.494   8.767  1.00 34.90           C  
ATOM   2952  NZ  LYS A 365       6.321  41.979   9.870  1.00 34.90           N  
ATOM   2953  N   GLN A 366       3.633  43.947   2.193  1.00 35.13           N  
ATOM   2954  CA  GLN A 366       3.355  45.167   1.441  1.00 35.13           C  
ATOM   2955  C   GLN A 366       2.048  45.047   0.663  1.00 35.13           C  
ATOM   2956  CB  GLN A 366       4.507  45.483   0.487  1.00 35.13           C  
ATOM   2957  O   GLN A 366       1.530  46.042   0.152  1.00 35.13           O  
ATOM   2958  CG  GLN A 366       5.558  46.413   1.078  1.00 35.13           C  
ATOM   2959  CD  GLN A 366       6.741  46.627   0.152  1.00 35.13           C  
ATOM   2960  NE2 GLN A 366       7.920  46.821   0.732  1.00 35.13           N  
ATOM   2961  OE1 GLN A 366       6.596  46.616  -1.074  1.00 35.13           O  
ATOM   2962  N   VAL A 367       1.444  43.827   0.644  1.00 34.50           N  
ATOM   2963  CA  VAL A 367       0.137  43.778  -0.003  1.00 34.50           C  
ATOM   2964  C   VAL A 367      -0.956  44.091   1.017  1.00 34.50           C  
ATOM   2965  CB  VAL A 367      -0.121  42.402  -0.656  1.00 34.50           C  
ATOM   2966  O   VAL A 367      -1.301  43.245   1.846  1.00 34.50           O  
ATOM   2967  CG1 VAL A 367      -1.490  42.375  -1.335  1.00 34.50           C  
ATOM   2968  CG2 VAL A 367       0.983  42.072  -1.658  1.00 34.50           C  
ATOM   2969  N   LYS A 368      -0.496  44.772   2.158  1.00 31.93           N  
ATOM   2970  CA  LYS A 368      -1.296  45.388   3.212  1.00 31.93           C  
ATOM   2971  C   LYS A 368      -2.361  46.310   2.627  1.00 31.93           C  
ATOM   2972  CB  LYS A 368      -0.403  46.166   4.180  1.00 31.93           C  
ATOM   2973  O   LYS A 368      -3.440  46.467   3.203  1.00 31.93           O  
ATOM   2974  CG  LYS A 368       0.180  45.318   5.301  1.00 31.93           C  
ATOM   2975  CD  LYS A 368       0.797  46.184   6.393  1.00 31.93           C  
ATOM   2976  CE  LYS A 368       1.371  45.337   7.521  1.00 31.93           C  
ATOM   2977  NZ  LYS A 368       1.949  46.182   8.608  1.00 31.93           N  
ATOM   2978  N   ALA A 369      -3.123  45.971   1.767  1.00 29.81           N  
ATOM   2979  CA  ALA A 369      -4.068  47.070   1.951  1.00 29.81           C  
ATOM   2980  C   ALA A 369      -5.065  47.136   0.797  1.00 29.81           C  
ATOM   2981  CB  ALA A 369      -3.323  48.396   2.083  1.00 29.81           C  
ATOM   2982  O   ALA A 369      -6.151  47.701   0.939  1.00 29.81           O  
ATOM   2983  N   ASN A 370      -5.839  46.139   0.400  1.00 30.42           N  
ATOM   2984  CA  ASN A 370      -7.163  46.547  -0.057  1.00 30.42           C  
ATOM   2985  C   ASN A 370      -7.851  45.436  -0.846  1.00 30.42           C  
ATOM   2986  CB  ASN A 370      -7.071  47.819  -0.902  1.00 30.42           C  
ATOM   2987  O   ASN A 370      -8.937  45.637  -1.391  1.00 30.42           O  
ATOM   2988  CG  ASN A 370      -6.915  49.070  -0.059  1.00 30.42           C  
ATOM   2989  ND2 ASN A 370      -6.502  50.163  -0.691  1.00 30.42           N  
ATOM   2990  OD1 ASN A 370      -7.163  49.054   1.149  1.00 30.42           O  
ATOM   2991  N   LYS A 371      -7.602  44.101  -0.524  1.00 33.66           N  
ATOM   2992  CA  LYS A 371      -8.576  43.343  -1.305  1.00 33.66           C  
ATOM   2993  C   LYS A 371      -9.309  42.328  -0.433  1.00 33.66           C  
ATOM   2994  CB  LYS A 371      -7.891  42.633  -2.474  1.00 33.66           C  
ATOM   2995  O   LYS A 371      -8.683  41.585   0.325  1.00 33.66           O  
ATOM   2996  CG  LYS A 371      -7.659  43.520  -3.688  1.00 33.66           C  
ATOM   2997  CD  LYS A 371      -7.097  42.728  -4.861  1.00 33.66           C  
ATOM   2998  CE  LYS A 371      -6.793  43.628  -6.051  1.00 33.66           C  
ATOM   2999  NZ  LYS A 371      -6.260  42.852  -7.210  1.00 33.66           N  
ATOM   3000  N   LYS A 372     -10.271  42.706   0.380  1.00 29.48           N  
ATOM   3001  CA  LYS A 372     -11.250  41.863   1.060  1.00 29.48           C  
ATOM   3002  C   LYS A 372     -11.669  40.688   0.181  1.00 29.48           C  
ATOM   3003  CB  LYS A 372     -12.479  42.682   1.459  1.00 29.48           C  
ATOM   3004  O   LYS A 372     -11.983  40.868  -0.998  1.00 29.48           O  
ATOM   3005  CG  LYS A 372     -12.209  43.713   2.545  1.00 29.48           C  
ATOM   3006  CD  LYS A 372     -13.485  44.434   2.960  1.00 29.48           C  
ATOM   3007  CE  LYS A 372     -13.211  45.491   4.022  1.00 29.48           C  
ATOM   3008  NZ  LYS A 372     -14.460  46.197   4.436  1.00 29.48           N  
ATOM   3009  N   PHE A 373     -11.049  39.447   0.285  1.00 35.02           N  
ATOM   3010  CA  PHE A 373     -11.495  38.291  -0.483  1.00 35.02           C  
ATOM   3011  C   PHE A 373     -12.654  37.591   0.218  1.00 35.02           C  
ATOM   3012  CB  PHE A 373     -10.340  37.308  -0.697  1.00 35.02           C  
ATOM   3013  O   PHE A 373     -12.687  37.513   1.448  1.00 35.02           O  
ATOM   3014  CG  PHE A 373      -9.204  37.873  -1.505  1.00 35.02           C  
ATOM   3015  CD1 PHE A 373      -9.228  37.826  -2.893  1.00 35.02           C  
ATOM   3016  CD2 PHE A 373      -8.110  38.453  -0.875  1.00 35.02           C  
ATOM   3017  CE1 PHE A 373      -8.178  38.349  -3.644  1.00 35.02           C  
ATOM   3018  CE2 PHE A 373      -7.056  38.978  -1.618  1.00 35.02           C  
ATOM   3019  CZ  PHE A 373      -7.092  38.923  -3.002  1.00 35.02           C  
ATOM   3020  N   LYS A 374     -13.824  37.575  -0.465  1.00 31.50           N  
ATOM   3021  CA  LYS A 374     -15.031  36.864  -0.052  1.00 31.50           C  
ATOM   3022  C   LYS A 374     -14.934  35.378  -0.383  1.00 31.50           C  
ATOM   3023  CB  LYS A 374     -16.266  37.470  -0.721  1.00 31.50           C  
ATOM   3024  O   LYS A 374     -14.584  35.008  -1.506  1.00 31.50           O  
ATOM   3025  CG  LYS A 374     -16.779  38.733  -0.045  1.00 31.50           C  
ATOM   3026  CD  LYS A 374     -18.064  39.231  -0.693  1.00 31.50           C  
ATOM   3027  CE  LYS A 374     -18.519  40.554  -0.090  1.00 31.50           C  
ATOM   3028  NZ  LYS A 374     -19.767  41.058  -0.739  1.00 31.50           N  
ATOM   3029  N   ILE A 375     -14.740  34.459   0.582  1.00 33.24           N  
ATOM   3030  CA  ILE A 375     -14.834  33.027   0.323  1.00 33.24           C  
ATOM   3031  C   ILE A 375     -16.244  32.536   0.640  1.00 33.24           C  
ATOM   3032  CB  ILE A 375     -13.793  32.234   1.145  1.00 33.24           C  
ATOM   3033  O   ILE A 375     -16.779  32.818   1.715  1.00 33.24           O  
ATOM   3034  CG1 ILE A 375     -12.374  32.708   0.810  1.00 33.24           C  
ATOM   3035  CG2 ILE A 375     -13.941  30.730   0.897  1.00 33.24           C  
ATOM   3036  CD1 ILE A 375     -11.297  32.129   1.717  1.00 33.24           C  
ATOM   3037  N   ASN A 376     -16.999  32.154  -0.396  1.00 32.88           N  
ATOM   3038  CA  ASN A 376     -18.316  31.553  -0.218  1.00 32.88           C  
ATOM   3039  C   ASN A 376     -18.213  30.082   0.177  1.00 32.88           C  
ATOM   3040  CB  ASN A 376     -19.151  31.703  -1.492  1.00 32.88           C  
ATOM   3041  O   ASN A 376     -17.512  29.307  -0.477  1.00 32.88           O  
ATOM   3042  CG  ASN A 376     -19.623  33.126  -1.716  1.00 32.88           C  
ATOM   3043  ND2 ASN A 376     -19.933  33.458  -2.964  1.00 32.88           N  
ATOM   3044  OD1 ASN A 376     -19.707  33.921  -0.776  1.00 32.88           O  
ATOM   3045  N   ILE A 377     -18.438  29.655   1.446  1.00 31.36           N  
ATOM   3046  CA  ILE A 377     -18.511  28.283   1.935  1.00 31.36           C  
ATOM   3047  C   ILE A 377     -19.938  27.759   1.792  1.00 31.36           C  
ATOM   3048  CB  ILE A 377     -18.047  28.181   3.405  1.00 31.36           C  
ATOM   3049  O   ILE A 377     -20.884  28.372   2.290  1.00 31.36           O  
ATOM   3050  CG1 ILE A 377     -16.636  28.760   3.562  1.00 31.36           C  
ATOM   3051  CG2 ILE A 377     -18.101  26.729   3.890  1.00 31.36           C  
ATOM   3052  CD1 ILE A 377     -16.155  28.835   5.004  1.00 31.36           C  
ATOM   3053  N   LEU A 378     -20.188  26.925   0.797  1.00 29.89           N  
ATOM   3054  CA  LEU A 378     -21.486  26.277   0.651  1.00 29.89           C  
ATOM   3055  C   LEU A 378     -21.573  25.030   1.525  1.00 29.89           C  
ATOM   3056  CB  LEU A 378     -21.739  25.907  -0.813  1.00 29.89           C  
ATOM   3057  O   LEU A 378     -20.680  24.180   1.491  1.00 29.89           O  
ATOM   3058  CG  LEU A 378     -21.958  27.072  -1.779  1.00 29.89           C  
ATOM   3059  CD1 LEU A 378     -21.686  26.630  -3.213  1.00 29.89           C  
ATOM   3060  CD2 LEU A 378     -23.375  27.620  -1.643  1.00 29.89           C  
ATOM   3061  N   ARG A 379     -22.325  25.020   2.608  1.00 30.27           N  
ATOM   3062  CA  ARG A 379     -22.600  23.883   3.480  1.00 30.27           C  
ATOM   3063  C   ARG A 379     -23.631  22.950   2.853  1.00 30.27           C  
ATOM   3064  CB  ARG A 379     -23.089  24.360   4.849  1.00 30.27           C  
ATOM   3065  O   ARG A 379     -24.760  23.361   2.575  1.00 30.27           O  
ATOM   3066  CG  ARG A 379     -22.733  23.423   5.992  1.00 30.27           C  
ATOM   3067  CD  ARG A 379     -23.217  23.958   7.332  1.00 30.27           C  
ATOM   3068  NE  ARG A 379     -22.722  23.152   8.445  1.00 30.27           N  
ATOM   3069  NH1 ARG A 379     -23.794  24.381  10.081  1.00 30.27           N  
ATOM   3070  NH2 ARG A 379     -22.503  22.576  10.657  1.00 30.27           N  
ATOM   3071  CZ  ARG A 379     -23.008  23.372   9.725  1.00 30.27           C  
ATOM   3072  N   ASN A 380     -23.412  22.201   1.789  1.00 31.94           N  
ATOM   3073  CA  ASN A 380     -24.385  21.184   1.401  1.00 31.94           C  
ATOM   3074  C   ASN A 380     -24.020  19.815   1.967  1.00 31.94           C  
ATOM   3075  CB  ASN A 380     -24.509  21.114  -0.122  1.00 31.94           C  
ATOM   3076  O   ASN A 380     -22.864  19.396   1.895  1.00 31.94           O  
ATOM   3077  CG  ASN A 380     -25.951  21.087  -0.590  1.00 31.94           C  
ATOM   3078  ND2 ASN A 380     -26.148  21.090  -1.903  1.00 31.94           N  
ATOM   3079  OD1 ASN A 380     -26.879  21.064   0.222  1.00 31.94           O  
ATOM   3080  N   ASN A 381     -24.715  19.344   3.053  1.00 37.56           N  
ATOM   3081  CA  ASN A 381     -24.847  17.959   3.494  1.00 37.56           C  
ATOM   3082  C   ASN A 381     -23.508  17.227   3.453  1.00 37.56           C  
ATOM   3083  CB  ASN A 381     -25.882  17.221   2.642  1.00 37.56           C  
ATOM   3084  O   ASN A 381     -23.435  16.084   3.001  1.00 37.56           O  
ATOM   3085  CG  ASN A 381     -27.307  17.575   3.017  1.00 37.56           C  
ATOM   3086  ND2 ASN A 381     -28.266  17.047   2.267  1.00 37.56           N  
ATOM   3087  OD1 ASN A 381     -27.544  18.317   3.974  1.00 37.56           O  
ATOM   3088  N   ASN A 382     -22.451  17.745   4.155  1.00 38.06           N  
ATOM   3089  CA  ASN A 382     -21.194  17.145   4.587  1.00 38.06           C  
ATOM   3090  C   ASN A 382     -20.105  17.301   3.529  1.00 38.06           C  
ATOM   3091  CB  ASN A 382     -21.393  15.667   4.930  1.00 38.06           C  
ATOM   3092  O   ASN A 382     -19.004  16.769   3.681  1.00 38.06           O  
ATOM   3093  CG  ASN A 382     -22.019  15.464   6.295  1.00 38.06           C  
ATOM   3094  ND2 ASN A 382     -22.397  14.227   6.596  1.00 38.06           N  
ATOM   3095  OD1 ASN A 382     -22.162  16.410   7.074  1.00 38.06           O  
ATOM   3096  N   ASN A 383     -20.365  18.179   2.488  1.00 31.29           N  
ATOM   3097  CA  ASN A 383     -19.329  18.462   1.500  1.00 31.29           C  
ATOM   3098  C   ASN A 383     -19.033  19.957   1.412  1.00 31.29           C  
ATOM   3099  CB  ASN A 383     -19.733  17.919   0.128  1.00 31.29           C  
ATOM   3100  O   ASN A 383     -19.952  20.771   1.314  1.00 31.29           O  
ATOM   3101  CG  ASN A 383     -19.536  16.420   0.013  1.00 31.29           C  
ATOM   3102  ND2 ASN A 383     -20.166  15.814  -0.987  1.00 31.29           N  
ATOM   3103  OD1 ASN A 383     -18.823  15.812   0.816  1.00 31.29           O  
ATOM   3104  N   VAL A 384     -18.037  20.576   2.212  1.00 33.07           N  
ATOM   3105  CA  VAL A 384     -17.594  21.961   2.084  1.00 33.07           C  
ATOM   3106  C   VAL A 384     -17.032  22.196   0.684  1.00 33.07           C  
ATOM   3107  CB  VAL A 384     -16.536  22.320   3.151  1.00 33.07           C  
ATOM   3108  O   VAL A 384     -16.157  21.456   0.227  1.00 33.07           O  
ATOM   3109  CG1 VAL A 384     -16.104  23.779   3.014  1.00 33.07           C  
ATOM   3110  CG2 VAL A 384     -17.079  22.049   4.553  1.00 33.07           C  
ATOM   3111  N   LYS A 385     -17.779  22.694  -0.263  1.00 32.72           N  
ATOM   3112  CA  LYS A 385     -17.189  23.080  -1.542  1.00 32.72           C  
ATOM   3113  C   LYS A 385     -16.666  24.513  -1.495  1.00 32.72           C  
ATOM   3114  CB  LYS A 385     -18.211  22.932  -2.670  1.00 32.72           C  
ATOM   3115  O   LYS A 385     -17.324  25.403  -0.952  1.00 32.72           O  
ATOM   3116  CG  LYS A 385     -18.430  21.495  -3.122  1.00 32.72           C  
ATOM   3117  CD  LYS A 385     -19.331  21.426  -4.348  1.00 32.72           C  
ATOM   3118  CE  LYS A 385     -19.592  19.987  -4.771  1.00 32.72           C  
ATOM   3119  NZ  LYS A 385     -20.485  19.914  -5.966  1.00 32.72           N  
ATOM   3120  N   ILE A 386     -15.322  24.750  -1.594  1.00 35.79           N  
ATOM   3121  CA  ILE A 386     -14.732  26.077  -1.732  1.00 35.79           C  
ATOM   3122  C   ILE A 386     -15.011  26.624  -3.130  1.00 35.79           C  
ATOM   3123  CB  ILE A 386     -13.211  26.049  -1.461  1.00 35.79           C  
ATOM   3124  O   ILE A 386     -14.728  25.961  -4.131  1.00 35.79           O  
ATOM   3125  CG1 ILE A 386     -12.926  25.470  -0.071  1.00 35.79           C  
ATOM   3126  CG2 ILE A 386     -12.612  27.452  -1.604  1.00 35.79           C  
ATOM   3127  CD1 ILE A 386     -11.448  25.234   0.211  1.00 35.79           C  
ATOM   3128  N   ALA A 387     -15.995  27.466  -3.361  1.00 35.38           N  
ATOM   3129  CA  ALA A 387     -16.219  28.095  -4.661  1.00 35.38           C  
ATOM   3130  C   ALA A 387     -14.973  28.840  -5.131  1.00 35.38           C  
ATOM   3131  CB  ALA A 387     -17.410  29.048  -4.593  1.00 35.38           C  
ATOM   3132  O   ALA A 387     -14.230  29.395  -4.318  1.00 35.38           O  
ATOM   3133  N   GLU A 388     -14.366  28.487  -6.292  1.00 33.17           N  
ATOM   3134  CA  GLU A 388     -13.291  29.148  -7.027  1.00 33.17           C  
ATOM   3135  C   GLU A 388     -13.482  30.662  -7.042  1.00 33.17           C  
ATOM   3136  CB  GLU A 388     -13.213  28.614  -8.460  1.00 33.17           C  
ATOM   3137  O   GLU A 388     -14.582  31.151  -7.307  1.00 33.17           O  
ATOM   3138  CG  GLU A 388     -12.421  27.321  -8.591  1.00 33.17           C  
ATOM   3139  CD  GLU A 388     -12.389  26.778 -10.011  1.00 33.17           C  
ATOM   3140  OE1 GLU A 388     -11.810  25.691 -10.233  1.00 33.17           O  
ATOM   3141  OE2 GLU A 388     -12.948  27.447 -10.910  1.00 33.17           O  
ATOM   3142  N   PRO A 389     -12.570  31.470  -6.373  1.00 34.95           N  
ATOM   3143  CA  PRO A 389     -12.669  32.931  -6.381  1.00 34.95           C  
ATOM   3144  C   PRO A 389     -12.857  33.502  -7.785  1.00 34.95           C  
ATOM   3145  CB  PRO A 389     -11.332  33.378  -5.784  1.00 34.95           C  
ATOM   3146  O   PRO A 389     -12.380  32.918  -8.761  1.00 34.95           O  
ATOM   3147  CG  PRO A 389     -10.488  32.145  -5.771  1.00 34.95           C  
ATOM   3148  CD  PRO A 389     -11.366  30.963  -6.065  1.00 34.95           C  
ATOM   3149  N   MET A 390     -14.075  34.091  -8.159  1.00 34.81           N  
ATOM   3150  CA  MET A 390     -14.427  34.874  -9.340  1.00 34.81           C  
ATOM   3151  C   MET A 390     -13.337  35.891  -9.663  1.00 34.81           C  
ATOM   3152  CB  MET A 390     -15.764  35.588  -9.133  1.00 34.81           C  
ATOM   3153  O   MET A 390     -12.853  36.593  -8.773  1.00 34.81           O  
ATOM   3154  CG  MET A 390     -16.940  34.644  -8.944  1.00 34.81           C  
ATOM   3155  SD  MET A 390     -18.516  35.352  -9.563  1.00 34.81           S  
ATOM   3156  CE  MET A 390     -18.186  35.359 -11.347  1.00 34.81           C  
ATOM   3157  N   MET A 391     -12.467  35.515 -10.653  1.00 31.73           N  
ATOM   3158  CA  MET A 391     -11.346  35.952 -11.480  1.00 31.73           C  
ATOM   3159  C   MET A 391     -11.424  37.449 -11.755  1.00 31.73           C  
ATOM   3160  CB  MET A 391     -11.316  35.178 -12.799  1.00 31.73           C  
ATOM   3161  O   MET A 391     -12.424  37.936 -12.286  1.00 31.73           O  
ATOM   3162  CG  MET A 391     -10.763  33.768 -12.671  1.00 31.73           C  
ATOM   3163  SD  MET A 391      -9.832  33.240 -14.162  1.00 31.73           S  
ATOM   3164  CE  MET A 391     -11.208  32.896 -15.293  1.00 31.73           C  
ATOM   3165  N   GLU A 392     -10.914  38.321 -10.847  1.00 38.95           N  
ATOM   3166  CA  GLU A 392     -10.561  39.626 -11.398  1.00 38.95           C  
ATOM   3167  C   GLU A 392      -9.048  39.825 -11.418  1.00 38.95           C  
ATOM   3168  CB  GLU A 392     -11.228  40.746 -10.596  1.00 38.95           C  
ATOM   3169  O   GLU A 392      -8.357  39.473 -10.460  1.00 38.95           O  
ATOM   3170  CG  GLU A 392     -12.596  41.151 -11.125  1.00 38.95           C  
ATOM   3171  CD  GLU A 392     -13.282  42.206 -10.272  1.00 38.95           C  
ATOM   3172  OE1 GLU A 392     -14.446  42.560 -10.565  1.00 38.95           O  
ATOM   3173  OE2 GLU A 392     -12.649  42.682  -9.303  1.00 38.95           O  
ATOM   3174  N   GLU A 393      -8.390  39.383 -12.554  1.00 36.59           N  
ATOM   3175  CA  GLU A 393      -7.150  39.652 -13.275  1.00 36.59           C  
ATOM   3176  C   GLU A 393      -6.039  40.080 -12.321  1.00 36.59           C  
ATOM   3177  CB  GLU A 393      -7.370  40.726 -14.342  1.00 36.59           C  
ATOM   3178  O   GLU A 393      -6.013  41.225 -11.864  1.00 36.59           O  
ATOM   3179  CG  GLU A 393      -7.988  40.198 -15.628  1.00 36.59           C  
ATOM   3180  CD  GLU A 393      -8.151  41.265 -16.699  1.00 36.59           C  
ATOM   3181  OE1 GLU A 393      -8.650  40.947 -17.802  1.00 36.59           O  
ATOM   3182  OE2 GLU A 393      -7.776  42.429 -16.432  1.00 36.59           O  
ATOM   3183  N   ILE A 394      -5.645  39.259 -11.273  1.00 37.47           N  
ATOM   3184  CA  ILE A 394      -4.527  39.627 -10.411  1.00 37.47           C  
ATOM   3185  C   ILE A 394      -3.348  38.691 -10.668  1.00 37.47           C  
ATOM   3186  CB  ILE A 394      -4.927  39.589  -8.919  1.00 37.47           C  
ATOM   3187  O   ILE A 394      -3.538  37.503 -10.938  1.00 37.47           O  
ATOM   3188  CG1 ILE A 394      -6.124  40.511  -8.664  1.00 37.47           C  
ATOM   3189  CG2 ILE A 394      -3.740  39.974  -8.032  1.00 37.47           C  
ATOM   3190  CD1 ILE A 394      -6.685  40.421  -7.251  1.00 37.47           C  
ATOM   3191  N   ASN A 395      -2.178  39.208 -11.214  1.00 44.80           N  
ATOM   3192  CA  ASN A 395      -0.773  38.860 -11.397  1.00 44.80           C  
ATOM   3193  C   ASN A 395      -0.447  37.501 -10.784  1.00 44.80           C  
ATOM   3194  CB  ASN A 395       0.130  39.942 -10.800  1.00 44.80           C  
ATOM   3195  O   ASN A 395      -0.700  37.273  -9.600  1.00 44.80           O  
ATOM   3196  CG  ASN A 395       1.542  39.893 -11.350  1.00 44.80           C  
ATOM   3197  ND2 ASN A 395       2.339  40.905 -11.028  1.00 44.80           N  
ATOM   3198  OD1 ASN A 395       1.913  38.954 -12.059  1.00 44.80           O  
ATOM   3199  N   ASP A 396      -0.625  36.354 -11.536  1.00 47.31           N  
ATOM   3200  CA  ASP A 396      -0.703  34.930 -11.845  1.00 47.31           C  
ATOM   3201  C   ASP A 396       0.239  34.123 -10.954  1.00 47.31           C  
ATOM   3202  CB  ASP A 396      -0.375  34.681 -13.318  1.00 47.31           C  
ATOM   3203  O   ASP A 396      -0.114  33.035 -10.494  1.00 47.31           O  
ATOM   3204  CG  ASP A 396      -1.525  35.027 -14.248  1.00 47.31           C  
ATOM   3205  OD1 ASP A 396      -2.670  35.181 -13.771  1.00 47.31           O  
ATOM   3206  OD2 ASP A 396      -1.284  35.145 -15.469  1.00 47.31           O  
ATOM   3207  N   ASN A 397       1.188  34.704 -10.146  1.00 48.69           N  
ATOM   3208  CA  ASN A 397       2.001  33.722  -9.436  1.00 48.69           C  
ATOM   3209  C   ASN A 397       1.930  33.924  -7.925  1.00 48.69           C  
ATOM   3210  CB  ASN A 397       3.454  33.783  -9.911  1.00 48.69           C  
ATOM   3211  O   ASN A 397       1.869  32.954  -7.167  1.00 48.69           O  
ATOM   3212  CG  ASN A 397       3.990  32.426 -10.324  1.00 48.69           C  
ATOM   3213  ND2 ASN A 397       5.245  32.391 -10.756  1.00 48.69           N  
ATOM   3214  OD1 ASN A 397       3.282  31.418 -10.257  1.00 48.69           O  
ATOM   3215  N   LEU A 398       1.735  35.152  -7.497  1.00 45.43           N  
ATOM   3216  CA  LEU A 398       1.643  35.483  -6.079  1.00 45.43           C  
ATOM   3217  C   LEU A 398       0.270  35.120  -5.524  1.00 45.43           C  
ATOM   3218  CB  LEU A 398       1.919  36.973  -5.857  1.00 45.43           C  
ATOM   3219  O   LEU A 398       0.162  34.619  -4.402  1.00 45.43           O  
ATOM   3220  CG  LEU A 398       2.166  37.409  -4.412  1.00 45.43           C  
ATOM   3221  CD1 LEU A 398       3.464  36.803  -3.891  1.00 45.43           C  
ATOM   3222  CD2 LEU A 398       2.200  38.930  -4.311  1.00 45.43           C  
ATOM   3223  N   PHE A 399      -0.733  35.074  -6.376  1.00 47.64           N  
ATOM   3224  CA  PHE A 399      -2.100  34.729  -6.003  1.00 47.64           C  
ATOM   3225  C   PHE A 399      -2.240  33.226  -5.790  1.00 47.64           C  
ATOM   3226  CB  PHE A 399      -3.087  35.202  -7.075  1.00 47.64           C  
ATOM   3227  O   PHE A 399      -2.840  32.787  -4.806  1.00 47.64           O  
ATOM   3228  CG  PHE A 399      -4.525  34.900  -6.751  1.00 47.64           C  
ATOM   3229  CD1 PHE A 399      -5.172  33.818  -7.336  1.00 47.64           C  
ATOM   3230  CD2 PHE A 399      -5.231  35.699  -5.861  1.00 47.64           C  
ATOM   3231  CE1 PHE A 399      -6.503  33.537  -7.038  1.00 47.64           C  
ATOM   3232  CE2 PHE A 399      -6.561  35.424  -5.558  1.00 47.64           C  
ATOM   3233  CZ  PHE A 399      -7.196  34.343  -6.149  1.00 47.64           C  
ATOM   3234  N   TYR A 400      -1.528  32.473  -6.754  1.00 49.42           N  
ATOM   3235  CA  TYR A 400      -1.607  31.021  -6.641  1.00 49.42           C  
ATOM   3236  C   TYR A 400      -0.931  30.536  -5.364  1.00 49.42           C  
ATOM   3237  CB  TYR A 400      -0.963  30.351  -7.859  1.00 49.42           C  
ATOM   3238  O   TYR A 400      -1.421  29.615  -4.706  1.00 49.42           O  
ATOM   3239  CG  TYR A 400      -1.853  30.324  -9.078  1.00 49.42           C  
ATOM   3240  CD1 TYR A 400      -2.941  29.458  -9.151  1.00 49.42           C  
ATOM   3241  CD2 TYR A 400      -1.607  31.164 -10.159  1.00 49.42           C  
ATOM   3242  CE1 TYR A 400      -3.763  29.428 -10.273  1.00 49.42           C  
ATOM   3243  CE2 TYR A 400      -2.422  31.143 -11.286  1.00 49.42           C  
ATOM   3244  OH  TYR A 400      -4.307  30.249 -12.447  1.00 49.42           O  
ATOM   3245  CZ  TYR A 400      -3.496  30.274 -11.333  1.00 49.42           C  
ATOM   3246  N   GLU A 401       0.231  31.234  -5.098  1.00 51.02           N  
ATOM   3247  CA  GLU A 401       0.936  30.859  -3.876  1.00 51.02           C  
ATOM   3248  C   GLU A 401       0.102  31.176  -2.638  1.00 51.02           C  
ATOM   3249  CB  GLU A 401       2.289  31.571  -3.795  1.00 51.02           C  
ATOM   3250  O   GLU A 401       0.042  30.376  -1.702  1.00 51.02           O  
ATOM   3251  CG  GLU A 401       3.453  30.742  -4.319  1.00 51.02           C  
ATOM   3252  CD  GLU A 401       4.800  31.186  -3.772  1.00 51.02           C  
ATOM   3253  OE1 GLU A 401       5.811  30.484  -4.003  1.00 51.02           O  
ATOM   3254  OE2 GLU A 401       4.845  32.244  -3.106  1.00 51.02           O  
ATOM   3255  N   PHE A 402      -0.601  32.295  -2.700  1.00 50.87           N  
ATOM   3256  CA  PHE A 402      -1.468  32.741  -1.615  1.00 50.87           C  
ATOM   3257  C   PHE A 402      -2.658  31.803  -1.453  1.00 50.87           C  
ATOM   3258  CB  PHE A 402      -1.957  34.170  -1.869  1.00 50.87           C  
ATOM   3259  O   PHE A 402      -2.972  31.377  -0.339  1.00 50.87           O  
ATOM   3260  CG  PHE A 402      -2.982  34.646  -0.876  1.00 50.87           C  
ATOM   3261  CD1 PHE A 402      -4.332  34.673  -1.207  1.00 50.87           C  
ATOM   3262  CD2 PHE A 402      -2.596  35.068   0.390  1.00 50.87           C  
ATOM   3263  CE1 PHE A 402      -5.283  35.113  -0.290  1.00 50.87           C  
ATOM   3264  CE2 PHE A 402      -3.541  35.509   1.312  1.00 50.87           C  
ATOM   3265  CZ  PHE A 402      -4.884  35.532   0.970  1.00 50.87           C  
ATOM   3266  N   VAL A 403      -3.333  31.452  -2.636  1.00 49.47           N  
ATOM   3267  CA  VAL A 403      -4.476  30.545  -2.625  1.00 49.47           C  
ATOM   3268  C   VAL A 403      -4.044  29.177  -2.101  1.00 49.47           C  
ATOM   3269  CB  VAL A 403      -5.101  30.403  -4.031  1.00 49.47           C  
ATOM   3270  O   VAL A 403      -4.744  28.567  -1.289  1.00 49.47           O  
ATOM   3271  CG1 VAL A 403      -6.161  29.303  -4.042  1.00 49.47           C  
ATOM   3272  CG2 VAL A 403      -5.702  31.733  -4.483  1.00 49.47           C  
ATOM   3273  N   ASP A 404      -2.862  28.756  -2.513  1.00 53.51           N  
ATOM   3274  CA  ASP A 404      -2.327  27.467  -2.086  1.00 53.51           C  
ATOM   3275  C   ASP A 404      -2.057  27.455  -0.583  1.00 53.51           C  
ATOM   3276  CB  ASP A 404      -1.045  27.137  -2.853  1.00 53.51           C  
ATOM   3277  O   ASP A 404      -2.368  26.478   0.102  1.00 53.51           O  
ATOM   3278  CG  ASP A 404      -0.682  25.663  -2.795  1.00 53.51           C  
ATOM   3279  OD1 ASP A 404      -1.553  24.810  -3.067  1.00 53.51           O  
ATOM   3280  OD2 ASP A 404       0.486  25.353  -2.473  1.00 53.51           O  
ATOM   3281  N   GLN A 405      -1.483  28.552  -0.081  1.00 51.29           N  
ATOM   3282  CA  GLN A 405      -1.204  28.679   1.345  1.00 51.29           C  
ATOM   3283  C   GLN A 405      -2.496  28.726   2.156  1.00 51.29           C  
ATOM   3284  CB  GLN A 405      -0.366  29.929   1.620  1.00 51.29           C  
ATOM   3285  O   GLN A 405      -2.583  28.128   3.230  1.00 51.29           O  
ATOM   3286  CG  GLN A 405       0.422  29.867   2.922  1.00 51.29           C  
ATOM   3287  CD  GLN A 405       1.732  30.629   2.852  1.00 51.29           C  
ATOM   3288  NE2 GLN A 405       2.624  30.363   3.800  1.00 51.29           N  
ATOM   3289  OE1 GLN A 405       1.940  31.450   1.953  1.00 51.29           O  
ATOM   3290  N   MET A 406      -3.512  29.332   1.616  1.00 45.95           N  
ATOM   3291  CA  MET A 406      -4.807  29.427   2.285  1.00 45.95           C  
ATOM   3292  C   MET A 406      -5.495  28.067   2.334  1.00 45.95           C  
ATOM   3293  CB  MET A 406      -5.705  30.443   1.577  1.00 45.95           C  
ATOM   3294  O   MET A 406      -6.068  27.693   3.359  1.00 45.95           O  
ATOM   3295  CG  MET A 406      -5.398  31.887   1.936  1.00 45.95           C  
ATOM   3296  SD  MET A 406      -6.912  32.861   2.293  1.00 45.95           S  
ATOM   3297  CE  MET A 406      -8.078  31.518   2.652  1.00 45.95           C  
ATOM   3298  N   LYS A 407      -5.360  27.312   1.151  1.00 48.72           N  
ATOM   3299  CA  LYS A 407      -5.911  25.961   1.105  1.00 48.72           C  
ATOM   3300  C   LYS A 407      -5.269  25.069   2.164  1.00 48.72           C  
ATOM   3301  CB  LYS A 407      -5.716  25.349  -0.283  1.00 48.72           C  
ATOM   3302  O   LYS A 407      -5.960  24.310   2.846  1.00 48.72           O  
ATOM   3303  CG  LYS A 407      -6.689  25.870  -1.331  1.00 48.72           C  
ATOM   3304  CD  LYS A 407      -6.480  25.187  -2.677  1.00 48.72           C  
ATOM   3305  CE  LYS A 407      -7.443  25.719  -3.730  1.00 48.72           C  
ATOM   3306  NZ  LYS A 407      -7.222  25.073  -5.058  1.00 48.72           N  
ATOM   3307  N   LYS A 408      -3.936  25.274   2.337  1.00 51.17           N  
ATOM   3308  CA  LYS A 408      -3.184  24.469   3.295  1.00 51.17           C  
ATOM   3309  C   LYS A 408      -3.577  24.811   4.729  1.00 51.17           C  
ATOM   3310  CB  LYS A 408      -1.681  24.669   3.101  1.00 51.17           C  
ATOM   3311  O   LYS A 408      -3.739  23.919   5.564  1.00 51.17           O  
ATOM   3312  CG  LYS A 408      -1.082  23.824   1.986  1.00 51.17           C  
ATOM   3313  CD  LYS A 408       0.424  24.025   1.880  1.00 51.17           C  
ATOM   3314  CE  LYS A 408       1.004  23.291   0.678  1.00 51.17           C  
ATOM   3315  NZ  LYS A 408       2.467  23.548   0.524  1.00 51.17           N  
ATOM   3316  N   GLU A 409      -3.737  26.163   4.951  1.00 48.03           N  
ATOM   3317  CA  GLU A 409      -4.085  26.619   6.293  1.00 48.03           C  
ATOM   3318  C   GLU A 409      -5.514  26.226   6.656  1.00 48.03           C  
ATOM   3319  CB  GLU A 409      -3.912  28.136   6.407  1.00 48.03           C  
ATOM   3320  O   GLU A 409      -5.790  25.854   7.798  1.00 48.03           O  
ATOM   3321  CG  GLU A 409      -2.480  28.573   6.676  1.00 48.03           C  
ATOM   3322  CD  GLU A 409      -1.948  28.095   8.017  1.00 48.03           C  
ATOM   3323  OE1 GLU A 409      -0.740  27.780   8.114  1.00 48.03           O  
ATOM   3324  OE2 GLU A 409      -2.745  28.033   8.979  1.00 48.03           O  
ATOM   3325  N   MET A 410      -6.425  26.201   5.642  1.00 44.98           N  
ATOM   3326  CA  MET A 410      -7.824  25.855   5.877  1.00 44.98           C  
ATOM   3327  C   MET A 410      -7.977  24.362   6.148  1.00 44.98           C  
ATOM   3328  CB  MET A 410      -8.687  26.261   4.681  1.00 44.98           C  
ATOM   3329  O   MET A 410      -8.753  23.961   7.017  1.00 44.98           O  
ATOM   3330  CG  MET A 410      -8.975  27.752   4.610  1.00 44.98           C  
ATOM   3331  SD  MET A 410     -10.326  28.151   3.434  1.00 44.98           S  
ATOM   3332  CE  MET A 410      -9.588  27.560   1.886  1.00 44.98           C  
ATOM   3333  N   VAL A 411      -7.205  23.565   5.376  1.00 48.05           N  
ATOM   3334  CA  VAL A 411      -7.190  22.123   5.599  1.00 48.05           C  
ATOM   3335  C   VAL A 411      -6.677  21.823   7.006  1.00 48.05           C  
ATOM   3336  CB  VAL A 411      -6.321  21.395   4.549  1.00 48.05           C  
ATOM   3337  O   VAL A 411      -7.214  20.953   7.697  1.00 48.05           O  
ATOM   3338  CG1 VAL A 411      -6.145  19.924   4.919  1.00 48.05           C  
ATOM   3339  CG2 VAL A 411      -6.940  21.530   3.159  1.00 48.05           C  
ATOM   3340  N   LYS A 412      -5.670  22.631   7.450  1.00 45.53           N  
ATOM   3341  CA  LYS A 412      -5.134  22.463   8.798  1.00 45.53           C  
ATOM   3342  C   LYS A 412      -6.170  22.841   9.853  1.00 45.53           C  
ATOM   3343  CB  LYS A 412      -3.869  23.303   8.981  1.00 45.53           C  
ATOM   3344  O   LYS A 412      -6.334  22.135  10.850  1.00 45.53           O  
ATOM   3345  CG  LYS A 412      -2.834  22.671   9.900  1.00 45.53           C  
ATOM   3346  CD  LYS A 412      -1.592  23.544  10.026  1.00 45.53           C  
ATOM   3347  CE  LYS A 412      -0.574  22.935  10.981  1.00 45.53           C  
ATOM   3348  NZ  LYS A 412       0.643  23.790  11.114  1.00 45.53           N  
ATOM   3349  N   LYS A 413      -6.888  23.929   9.603  1.00 41.26           N  
ATOM   3350  CA  LYS A 413      -7.860  24.378  10.595  1.00 41.26           C  
ATOM   3351  C   LYS A 413      -9.113  23.507  10.573  1.00 41.26           C  
ATOM   3352  CB  LYS A 413      -8.235  25.842  10.355  1.00 41.26           C  
ATOM   3353  O   LYS A 413      -9.705  23.235  11.619  1.00 41.26           O  
ATOM   3354  CG  LYS A 413      -7.191  26.836  10.840  1.00 41.26           C  
ATOM   3355  CD  LYS A 413      -7.825  27.963  11.646  1.00 41.26           C  
ATOM   3356  CE  LYS A 413      -6.781  28.959  12.132  1.00 41.26           C  
ATOM   3357  NZ  LYS A 413      -7.373  29.981  13.046  1.00 41.26           N  
ATOM   3358  N   LEU A 414      -9.535  23.090   9.336  1.00 39.66           N  
ATOM   3359  CA  LEU A 414     -10.668  22.172   9.292  1.00 39.66           C  
ATOM   3360  C   LEU A 414     -10.320  20.846   9.961  1.00 39.66           C  
ATOM   3361  CB  LEU A 414     -11.104  21.928   7.845  1.00 39.66           C  
ATOM   3362  O   LEU A 414     -11.173  20.225  10.599  1.00 39.66           O  
ATOM   3363  CG  LEU A 414     -11.919  23.042   7.185  1.00 39.66           C  
ATOM   3364  CD1 LEU A 414     -11.954  22.848   5.673  1.00 39.66           C  
ATOM   3365  CD2 LEU A 414     -13.332  23.082   7.758  1.00 39.66           C  
ATOM   3366  N   SER A 415      -9.050  20.490   9.820  1.00 44.41           N  
ATOM   3367  CA  SER A 415      -8.648  19.323  10.598  1.00 44.41           C  
ATOM   3368  C   SER A 415      -8.665  19.624  12.093  1.00 44.41           C  
ATOM   3369  CB  SER A 415      -7.254  18.853  10.180  1.00 44.41           C  
ATOM   3370  O   SER A 415      -9.002  18.757  12.903  1.00 44.41           O  
ATOM   3371  OG  SER A 415      -6.276  19.825  10.509  1.00 44.41           O  
ATOM   3372  N   ASP A 416      -8.354  20.919  12.507  1.00 35.57           N  
ATOM   3373  CA  ASP A 416      -8.425  21.256  13.926  1.00 35.57           C  
ATOM   3374  C   ASP A 416      -9.874  21.424  14.378  1.00 35.57           C  
ATOM   3375  CB  ASP A 416      -7.632  22.532  14.215  1.00 35.57           C  
ATOM   3376  O   ASP A 416     -10.225  21.061  15.503  1.00 35.57           O  
ATOM   3377  CG  ASP A 416      -6.130  22.308  14.222  1.00 35.57           C  
ATOM   3378  OD1 ASP A 416      -5.688  21.141  14.277  1.00 35.57           O  
ATOM   3379  OD2 ASP A 416      -5.383  23.309  14.175  1.00 35.57           O  
ATOM   3380  N   ILE A 417     -10.737  22.030  13.481  1.00 33.34           N  
ATOM   3381  CA  ILE A 417     -12.142  22.201  13.835  1.00 33.34           C  
ATOM   3382  C   ILE A 417     -12.827  20.838  13.902  1.00 33.34           C  
ATOM   3383  CB  ILE A 417     -12.871  23.118  12.827  1.00 33.34           C  
ATOM   3384  O   ILE A 417     -13.641  20.588  14.795  1.00 33.34           O  
ATOM   3385  CG1 ILE A 417     -12.371  24.561  12.960  1.00 33.34           C  
ATOM   3386  CG2 ILE A 417     -14.388  23.043  13.028  1.00 33.34           C  
ATOM   3387  CD1 ILE A 417     -12.868  25.491  11.862  1.00 33.34           C  
ATOM   3388  N   GLN A 418     -12.387  19.870  13.025  1.00 32.82           N  
ATOM   3389  CA  GLN A 418     -12.871  18.518  13.281  1.00 32.82           C  
ATOM   3390  C   GLN A 418     -12.283  17.959  14.573  1.00 32.82           C  
ATOM   3391  CB  GLN A 418     -12.534  17.595  12.108  1.00 32.82           C  
ATOM   3392  O   GLN A 418     -12.958  17.234  15.306  1.00 32.82           O  
ATOM   3393  CG  GLN A 418     -13.485  17.730  10.927  1.00 32.82           C  
ATOM   3394  CD  GLN A 418     -13.077  16.873   9.744  1.00 32.82           C  
ATOM   3395  NE2 GLN A 418     -14.036  16.558   8.880  1.00 32.82           N  
ATOM   3396  OE1 GLN A 418     -11.908  16.498   9.606  1.00 32.82           O  
ATOM   3397  N   TYR A 419     -11.184  18.526  15.029  1.00 29.19           N  
ATOM   3398  CA  TYR A 419     -10.583  18.147  16.302  1.00 29.19           C  
ATOM   3399  C   TYR A 419     -11.302  18.820  17.466  1.00 29.19           C  
ATOM   3400  CB  TYR A 419      -9.096  18.514  16.326  1.00 29.19           C  
ATOM   3401  O   TYR A 419     -11.589  18.179  18.480  1.00 29.19           O  
ATOM   3402  CG  TYR A 419      -8.370  18.026  17.556  1.00 29.19           C  
ATOM   3403  CD1 TYR A 419      -8.117  18.883  18.625  1.00 29.19           C  
ATOM   3404  CD2 TYR A 419      -7.935  16.709  17.652  1.00 29.19           C  
ATOM   3405  CE1 TYR A 419      -7.446  18.438  19.760  1.00 29.19           C  
ATOM   3406  CE2 TYR A 419      -7.263  16.253  18.782  1.00 29.19           C  
ATOM   3407  OH  TYR A 419      -6.360  16.679  20.950  1.00 29.19           O  
ATOM   3408  CZ  TYR A 419      -7.025  17.124  19.829  1.00 29.19           C  
ATOM   3409  N   TYR A 420     -11.829  20.089  17.306  1.00 24.65           N  
ATOM   3410  CA  TYR A 420     -12.442  20.776  18.437  1.00 24.65           C  
ATOM   3411  C   TYR A 420     -13.922  20.427  18.550  1.00 24.65           C  
ATOM   3412  CB  TYR A 420     -12.273  22.292  18.303  1.00 24.65           C  
ATOM   3413  O   TYR A 420     -14.454  20.303  19.655  1.00 24.65           O  
ATOM   3414  CG  TYR A 420     -11.151  22.854  19.142  1.00 24.65           C  
ATOM   3415  CD1 TYR A 420     -11.331  23.105  20.501  1.00 24.65           C  
ATOM   3416  CD2 TYR A 420      -9.911  23.135  18.580  1.00 24.65           C  
ATOM   3417  CE1 TYR A 420     -10.301  23.625  21.278  1.00 24.65           C  
ATOM   3418  CE2 TYR A 420      -8.874  23.655  19.347  1.00 24.65           C  
ATOM   3419  OH  TYR A 420      -8.055  24.410  21.458  1.00 24.65           O  
ATOM   3420  CZ  TYR A 420      -9.078  23.896  20.694  1.00 24.65           C  
ATOM   3421  N   ASN A 421     -14.534  20.014  17.491  1.00 28.58           N  
ATOM   3422  CA  ASN A 421     -15.927  19.605  17.635  1.00 28.58           C  
ATOM   3423  C   ASN A 421     -16.041  18.191  18.196  1.00 28.58           C  
ATOM   3424  CB  ASN A 421     -16.658  19.706  16.295  1.00 28.58           C  
ATOM   3425  O   ASN A 421     -17.067  17.829  18.776  1.00 28.58           O  
ATOM   3426  CG  ASN A 421     -17.002  21.135  15.923  1.00 28.58           C  
ATOM   3427  ND2 ASN A 421     -17.003  21.426  14.627  1.00 28.58           N  
ATOM   3428  OD1 ASN A 421     -17.263  21.970  16.792  1.00 28.58           O  
ATOM   3429  N   THR A 422     -14.961  17.495  18.404  1.00 30.74           N  
ATOM   3430  CA  THR A 422     -14.959  16.240  19.147  1.00 30.74           C  
ATOM   3431  C   THR A 422     -14.669  16.487  20.625  1.00 30.74           C  
ATOM   3432  CB  THR A 422     -13.924  15.253  18.576  1.00 30.74           C  
ATOM   3433  O   THR A 422     -15.218  15.805  21.493  1.00 30.74           O  
ATOM   3434  CG2 THR A 422     -14.306  13.811  18.891  1.00 30.74           C  
ATOM   3435  OG1 THR A 422     -13.850  15.417  17.155  1.00 30.74           O  
ATOM   3436  N   LEU A 423     -14.157  17.705  20.973  1.00 24.95           N  
ATOM   3437  CA  LEU A 423     -13.982  17.938  22.403  1.00 24.95           C  
ATOM   3438  C   LEU A 423     -15.235  18.561  23.009  1.00 24.95           C  
ATOM   3439  CB  LEU A 423     -12.774  18.844  22.655  1.00 24.95           C  
ATOM   3440  O   LEU A 423     -15.589  18.266  24.153  1.00 24.95           O  
ATOM   3441  CG  LEU A 423     -11.597  18.213  23.401  1.00 24.95           C  
ATOM   3442  CD1 LEU A 423     -10.306  18.408  22.614  1.00 24.95           C  
ATOM   3443  CD2 LEU A 423     -11.471  18.805  24.800  1.00 24.95           C  
ATOM   3444  N   LEU A 424     -16.129  19.101  22.192  1.00 24.30           N  
ATOM   3445  CA  LEU A 424     -17.294  19.589  22.922  1.00 24.30           C  
ATOM   3446  C   LEU A 424     -18.528  18.753  22.598  1.00 24.30           C  
ATOM   3447  CB  LEU A 424     -17.557  21.060  22.589  1.00 24.30           C  
ATOM   3448  O   LEU A 424     -19.581  18.929  23.215  1.00 24.30           O  
ATOM   3449  CG  LEU A 424     -16.597  22.077  23.206  1.00 24.30           C  
ATOM   3450  CD1 LEU A 424     -16.752  23.434  22.526  1.00 24.30           C  
ATOM   3451  CD2 LEU A 424     -16.836  22.196  24.707  1.00 24.30           C  
ATOM   3452  N   GLY A 425     -18.455  17.444  22.356  1.00 31.75           N  
ATOM   3453  CA  GLY A 425     -19.679  16.665  22.446  1.00 31.75           C  
ATOM   3454  C   GLY A 425     -19.483  15.321  23.122  1.00 31.75           C  
ATOM   3455  O   GLY A 425     -20.406  14.794  23.746  1.00 31.75           O  
TER    3456      GLY A 425                                                      
ENDMDL                                                                          
END                                                                             
