# Supplementary material for: Uncoupled evolution of the Polycomb system and deep origin of non-canonical PRC1
Source: Commun Biol. 2023 Nov 10;6:1144. doi: 10.1038/s42003-023-05501-x (PMC10638273; doi:10.1038/s42003-023-05501-x)
Supplement: Supplementary file 8 — Supplementary Data 5 [file 42003_2023_5501_MOESM8_ESM.zip › Supplementary Data 5/PCGF_putative_checks/PCGF_alphafold_remainedputative/PARTET031207_PCGF_63f22.result/PARTET031207_PCGF_63f22_unrelaxed_rank_4_model_4.pdb]

MODEL     1                                                                     
ATOM      1  N   MET A   1      -7.972   8.839  -9.008  1.00 36.74           N  
ATOM      2  CA  MET A   1      -9.011   8.375  -8.092  1.00 36.74           C  
ATOM      3  C   MET A   1      -8.410   7.952  -6.756  1.00 36.74           C  
ATOM      4  CB  MET A   1      -9.790   7.212  -8.707  1.00 36.74           C  
ATOM      5  O   MET A   1      -7.427   7.210  -6.720  1.00 36.74           O  
ATOM      6  CG  MET A   1     -10.726   7.626  -9.831  1.00 36.74           C  
ATOM      7  SD  MET A   1     -11.800   6.250 -10.396  1.00 36.74           S  
ATOM      8  CE  MET A   1     -12.944   7.157 -11.473  1.00 36.74           C  
ATOM      9  N   ILE A   2      -8.184   8.843  -5.727  1.00 40.06           N  
ATOM     10  CA  ILE A   2      -7.742   8.616  -4.355  1.00 40.06           C  
ATOM     11  C   ILE A   2      -8.543   7.472  -3.737  1.00 40.06           C  
ATOM     12  CB  ILE A   2      -7.883   9.893  -3.497  1.00 40.06           C  
ATOM     13  O   ILE A   2      -9.770   7.435  -3.847  1.00 40.06           O  
ATOM     14  CG1 ILE A   2      -6.960  10.997  -4.026  1.00 40.06           C  
ATOM     15  CG2 ILE A   2      -7.587   9.591  -2.025  1.00 40.06           C  
ATOM     16  CD1 ILE A   2      -7.217  12.366  -3.413  1.00 40.06           C  
ATOM     17  N   ARG A   3      -8.166   6.163  -3.826  1.00 52.60           N  
ATOM     18  CA  ARG A   3      -8.753   5.035  -3.109  1.00 52.60           C  
ATOM     19  C   ARG A   3      -9.178   5.441  -1.702  1.00 52.60           C  
ATOM     20  CB  ARG A   3      -7.766   3.868  -3.042  1.00 52.60           C  
ATOM     21  O   ARG A   3      -8.450   6.157  -1.010  1.00 52.60           O  
ATOM     22  CG  ARG A   3      -7.677   3.062  -4.328  1.00 52.60           C  
ATOM     23  CD  ARG A   3      -6.834   1.807  -4.150  1.00 52.60           C  
ATOM     24  NE  ARG A   3      -6.632   1.108  -5.416  1.00 52.60           N  
ATOM     25  NH1 ARG A   3      -5.289  -0.547  -4.526  1.00 52.60           N  
ATOM     26  NH2 ARG A   3      -5.786  -0.547  -6.764  1.00 52.60           N  
ATOM     27  CZ  ARG A   3      -5.903   0.006  -5.566  1.00 52.60           C  
ATOM     28  N   GLU A   4     -10.509   5.225  -1.419  1.00 58.30           N  
ATOM     29  CA  GLU A   4     -11.164   5.451  -0.134  1.00 58.30           C  
ATOM     30  C   GLU A   4     -10.728   4.415   0.898  1.00 58.30           C  
ATOM     31  CB  GLU A   4     -12.686   5.425  -0.294  1.00 58.30           C  
ATOM     32  O   GLU A   4     -10.763   3.212   0.631  1.00 58.30           O  
ATOM     33  CG  GLU A   4     -13.280   6.751  -0.744  1.00 58.30           C  
ATOM     34  CD  GLU A   4     -14.781   6.688  -0.978  1.00 58.30           C  
ATOM     35  OE1 GLU A   4     -15.363   7.686  -1.462  1.00 58.30           O  
ATOM     36  OE2 GLU A   4     -15.381   5.633  -0.673  1.00 58.30           O  
ATOM     37  N   ARG A   5      -9.861   4.859   1.776  1.00 72.64           N  
ATOM     38  CA  ARG A   5      -9.480   4.041   2.923  1.00 72.64           C  
ATOM     39  C   ARG A   5     -10.712   3.537   3.668  1.00 72.64           C  
ATOM     40  CB  ARG A   5      -8.580   4.834   3.874  1.00 72.64           C  
ATOM     41  O   ARG A   5     -11.764   4.179   3.644  1.00 72.64           O  
ATOM     42  CG  ARG A   5      -7.183   5.087   3.331  1.00 72.64           C  
ATOM     43  CD  ARG A   5      -6.172   5.296   4.450  1.00 72.64           C  
ATOM     44  NE  ARG A   5      -4.817   5.452   3.930  1.00 72.64           N  
ATOM     45  NH1 ARG A   5      -3.802   5.478   6.005  1.00 72.64           N  
ATOM     46  NH2 ARG A   5      -2.538   5.676   4.104  1.00 72.64           N  
ATOM     47  CZ  ARG A   5      -3.722   5.535   4.681  1.00 72.64           C  
ATOM     48  N   GLN A   6     -10.587   2.339   4.171  1.00 81.75           N  
ATOM     49  CA  GLN A   6     -11.642   1.618   4.876  1.00 81.75           C  
ATOM     50  C   GLN A   6     -11.593   1.898   6.375  1.00 81.75           C  
ATOM     51  CB  GLN A   6     -11.530   0.114   4.619  1.00 81.75           C  
ATOM     52  O   GLN A   6     -12.385   1.346   7.142  1.00 81.75           O  
ATOM     53  CG  GLN A   6     -11.678  -0.272   3.154  1.00 81.75           C  
ATOM     54  CD  GLN A   6     -11.462  -1.754   2.913  1.00 81.75           C  
ATOM     55  NE2 GLN A   6     -11.938  -2.245   1.774  1.00 81.75           N  
ATOM     56  OE1 GLN A   6     -10.871  -2.452   3.743  1.00 81.75           O  
ATOM     57  N   PHE A   7     -10.561   2.743   6.783  1.00 87.25           N  
ATOM     58  CA  PHE A   7     -10.465   3.131   8.185  1.00 87.25           C  
ATOM     59  C   PHE A   7     -10.155   4.617   8.316  1.00 87.25           C  
ATOM     60  CB  PHE A   7      -9.391   2.305   8.900  1.00 87.25           C  
ATOM     61  O   PHE A   7      -9.723   5.253   7.353  1.00 87.25           O  
ATOM     62  CG  PHE A   7      -8.003   2.518   8.361  1.00 87.25           C  
ATOM     63  CD1 PHE A   7      -7.475   1.662   7.402  1.00 87.25           C  
ATOM     64  CD2 PHE A   7      -7.224   3.576   8.814  1.00 87.25           C  
ATOM     65  CE1 PHE A   7      -6.190   1.857   6.902  1.00 87.25           C  
ATOM     66  CE2 PHE A   7      -5.939   3.777   8.319  1.00 87.25           C  
ATOM     67  CZ  PHE A   7      -5.424   2.916   7.363  1.00 87.25           C  
ATOM     68  N   GLU A   8     -10.483   5.150   9.462  1.00 89.64           N  
ATOM     69  CA  GLU A   8     -10.155   6.517   9.853  1.00 89.64           C  
ATOM     70  C   GLU A   8      -9.277   6.539  11.101  1.00 89.64           C  
ATOM     71  CB  GLU A   8     -11.431   7.328  10.094  1.00 89.64           C  
ATOM     72  O   GLU A   8      -9.526   5.799  12.055  1.00 89.64           O  
ATOM     73  CG  GLU A   8     -11.175   8.779  10.475  1.00 89.64           C  
ATOM     74  CD  GLU A   8     -12.447   9.548  10.797  1.00 89.64           C  
ATOM     75  OE1 GLU A   8     -12.369  10.773  11.045  1.00 89.64           O  
ATOM     76  OE2 GLU A   8     -13.529   8.921  10.802  1.00 89.64           O  
ATOM     77  N   VAL A   9      -8.190   7.322  11.017  1.00 89.10           N  
ATOM     78  CA  VAL A   9      -7.304   7.472  12.167  1.00 89.10           C  
ATOM     79  C   VAL A   9      -8.000   8.290  13.252  1.00 89.10           C  
ATOM     80  CB  VAL A   9      -5.968   8.139  11.771  1.00 89.10           C  
ATOM     81  O   VAL A   9      -8.521   9.375  12.983  1.00 89.10           O  
ATOM     82  CG1 VAL A   9      -5.069   8.314  12.994  1.00 89.10           C  
ATOM     83  CG2 VAL A   9      -5.259   7.317  10.696  1.00 89.10           C  
ATOM     84  N   ILE A  10      -8.164   7.766  14.481  1.00 88.84           N  
ATOM     85  CA  ILE A  10      -8.898   8.368  15.589  1.00 88.84           C  
ATOM     86  C   ILE A  10      -8.189   9.640  16.047  1.00 88.84           C  
ATOM     87  CB  ILE A  10      -9.046   7.382  16.770  1.00 88.84           C  
ATOM     88  O   ILE A  10      -8.794  10.714  16.089  1.00 88.84           O  
ATOM     89  CG1 ILE A  10      -9.883   6.168  16.350  1.00 88.84           C  
ATOM     90  CG2 ILE A  10      -9.667   8.082  17.982  1.00 88.84           C  
ATOM     91  CD1 ILE A  10     -10.015   5.104  17.431  1.00 88.84           C  
ATOM     92  N   LYS A  11      -6.909   9.595  16.345  1.00 86.68           N  
ATOM     93  CA  LYS A  11      -6.151  10.775  16.751  1.00 86.68           C  
ATOM     94  C   LYS A  11      -5.193  11.219  15.649  1.00 86.68           C  
ATOM     95  CB  LYS A  11      -5.376  10.499  18.040  1.00 86.68           C  
ATOM     96  O   LYS A  11      -3.974  11.114  15.800  1.00 86.68           O  
ATOM     97  CG  LYS A  11      -6.260  10.196  19.241  1.00 86.68           C  
ATOM     98  CD  LYS A  11      -5.431   9.929  20.491  1.00 86.68           C  
ATOM     99  CE  LYS A  11      -6.313   9.579  21.682  1.00 86.68           C  
ATOM    100  NZ  LYS A  11      -5.503   9.274  22.900  1.00 86.68           N  
ATOM    101  N   THR A  12      -5.775  11.853  14.643  1.00 82.36           N  
ATOM    102  CA  THR A  12      -5.009  12.208  13.453  1.00 82.36           C  
ATOM    103  C   THR A  12      -3.961  13.267  13.780  1.00 82.36           C  
ATOM    104  CB  THR A  12      -5.929  12.722  12.330  1.00 82.36           C  
ATOM    105  O   THR A  12      -2.849  13.232  13.249  1.00 82.36           O  
ATOM    106  CG2 THR A  12      -5.151  12.936  11.036  1.00 82.36           C  
ATOM    107  OG1 THR A  12      -6.970  11.765  12.096  1.00 82.36           O  
ATOM    108  N   GLN A  13      -4.218  14.172  14.777  1.00 83.36           N  
ATOM    109  CA  GLN A  13      -3.367  15.316  15.088  1.00 83.36           C  
ATOM    110  C   GLN A  13      -2.115  14.880  15.844  1.00 83.36           C  
ATOM    111  CB  GLN A  13      -4.139  16.354  15.904  1.00 83.36           C  
ATOM    112  O   GLN A  13      -1.105  15.586  15.841  1.00 83.36           O  
ATOM    113  CG  GLN A  13      -5.309  16.978  15.156  1.00 83.36           C  
ATOM    114  CD  GLN A  13      -6.146  17.891  16.032  1.00 83.36           C  
ATOM    115  NE2 GLN A  13      -7.005  18.689  15.407  1.00 83.36           N  
ATOM    116  OE1 GLN A  13      -6.022  17.878  17.261  1.00 83.36           O  
ATOM    117  N   GLN A  14      -2.131  13.671  16.289  1.00 84.91           N  
ATOM    118  CA  GLN A  14      -1.018  13.190  17.100  1.00 84.91           C  
ATOM    119  C   GLN A  14      -0.084  12.304  16.281  1.00 84.91           C  
ATOM    120  CB  GLN A  14      -1.532  12.425  18.320  1.00 84.91           C  
ATOM    121  O   GLN A  14       0.954  11.860  16.778  1.00 84.91           O  
ATOM    122  CG  GLN A  14      -2.287  13.293  19.317  1.00 84.91           C  
ATOM    123  CD  GLN A  14      -2.812  12.504  20.503  1.00 84.91           C  
ATOM    124  NE2 GLN A  14      -3.554  13.173  21.378  1.00 84.91           N  
ATOM    125  OE1 GLN A  14      -2.552  11.304  20.630  1.00 84.91           O  
ATOM    126  N   VAL A  15      -0.464  12.120  15.086  1.00 86.84           N  
ATOM    127  CA  VAL A  15       0.363  11.250  14.257  1.00 86.84           C  
ATOM    128  C   VAL A  15       1.579  12.023  13.750  1.00 86.84           C  
ATOM    129  CB  VAL A  15      -0.435  10.672  13.068  1.00 86.84           C  
ATOM    130  O   VAL A  15       1.446  13.142  13.248  1.00 86.84           O  
ATOM    131  CG1 VAL A  15       0.468   9.830  12.169  1.00 86.84           C  
ATOM    132  CG2 VAL A  15      -1.616   9.844  13.571  1.00 86.84           C  
ATOM    133  N   ASN A  16       2.764  11.467  13.984  1.00 90.91           N  
ATOM    134  CA  ASN A  16       4.005  12.051  13.486  1.00 90.91           C  
ATOM    135  C   ASN A  16       3.975  12.224  11.971  1.00 90.91           C  
ATOM    136  CB  ASN A  16       5.204  11.194  13.899  1.00 90.91           C  
ATOM    137  O   ASN A  16       3.585  11.307  11.245  1.00 90.91           O  
ATOM    138  CG  ASN A  16       6.528  11.899  13.680  1.00 90.91           C  
ATOM    139  ND2 ASN A  16       7.377  11.899  14.701  1.00 90.91           N  
ATOM    140  OD1 ASN A  16       6.786  12.441  12.601  1.00 90.91           O  
ATOM    141  N   GLN A  17       4.375  13.415  11.456  1.00 91.05           N  
ATOM    142  CA  GLN A  17       4.347  13.738  10.033  1.00 91.05           C  
ATOM    143  C   GLN A  17       5.232  12.784   9.235  1.00 91.05           C  
ATOM    144  CB  GLN A  17       4.791  15.183   9.802  1.00 91.05           C  
ATOM    145  O   GLN A  17       5.058  12.634   8.024  1.00 91.05           O  
ATOM    146  CG  GLN A  17       6.225  15.462  10.231  1.00 91.05           C  
ATOM    147  CD  GLN A  17       6.622  16.915  10.042  1.00 91.05           C  
ATOM    148  NE2 GLN A  17       7.781  17.286  10.574  1.00 91.05           N  
ATOM    149  OE1 GLN A  17       5.893  17.696   9.422  1.00 91.05           O  
ATOM    150  N   HIS A  18       6.207  12.134   9.922  1.00 92.01           N  
ATOM    151  CA  HIS A  18       7.142  11.230   9.262  1.00 92.01           C  
ATOM    152  C   HIS A  18       6.495   9.878   8.978  1.00 92.01           C  
ATOM    153  CB  HIS A  18       8.398  11.041  10.116  1.00 92.01           C  
ATOM    154  O   HIS A  18       7.087   9.032   8.304  1.00 92.01           O  
ATOM    155  CG  HIS A  18       9.145  12.311  10.373  1.00 92.01           C  
ATOM    156  CD2 HIS A  18       9.428  12.957  11.529  1.00 92.01           C  
ATOM    157  ND1 HIS A  18       9.695  13.069   9.362  1.00 92.01           N  
ATOM    158  CE1 HIS A  18      10.288  14.128   9.887  1.00 92.01           C  
ATOM    159  NE2 HIS A  18      10.140  14.085  11.200  1.00 92.01           N  
ATOM    160  N   LEU A  19       5.306   9.726   9.428  1.00 93.75           N  
ATOM    161  CA  LEU A  19       4.596   8.471   9.206  1.00 93.75           C  
ATOM    162  C   LEU A  19       3.555   8.624   8.101  1.00 93.75           C  
ATOM    163  CB  LEU A  19       3.921   8.001  10.497  1.00 93.75           C  
ATOM    164  O   LEU A  19       2.701   7.753   7.923  1.00 93.75           O  
ATOM    165  CG  LEU A  19       4.851   7.651  11.660  1.00 93.75           C  
ATOM    166  CD1 LEU A  19       4.038   7.309  12.904  1.00 93.75           C  
ATOM    167  CD2 LEU A  19       5.769   6.494  11.280  1.00 93.75           C  
ATOM    168  N   LEU A  20       3.613   9.688   7.405  1.00 93.81           N  
ATOM    169  CA  LEU A  20       2.658   9.956   6.335  1.00 93.81           C  
ATOM    170  C   LEU A  20       3.273   9.660   4.972  1.00 93.81           C  
ATOM    171  CB  LEU A  20       2.186  11.411   6.390  1.00 93.81           C  
ATOM    172  O   LEU A  20       4.454   9.934   4.745  1.00 93.81           O  
ATOM    173  CG  LEU A  20       1.557  11.871   7.706  1.00 93.81           C  
ATOM    174  CD1 LEU A  20       1.124  13.330   7.606  1.00 93.81           C  
ATOM    175  CD2 LEU A  20       0.374  10.981   8.073  1.00 93.81           C  
ATOM    176  N   CYS A  21       2.467   9.088   4.166  1.00 94.92           N  
ATOM    177  CA  CYS A  21       2.865   8.834   2.787  1.00 94.92           C  
ATOM    178  C   CYS A  21       2.900  10.128   1.982  1.00 94.92           C  
ATOM    179  CB  CYS A  21       1.910   7.839   2.128  1.00 94.92           C  
ATOM    180  O   CYS A  21       1.944  10.904   2.004  1.00 94.92           O  
ATOM    181  SG  CYS A  21       2.349   7.427   0.425  1.00 94.92           S  
ATOM    182  N   SER A  22       4.013  10.347   1.219  1.00 94.89           N  
ATOM    183  CA  SER A  22       4.179  11.600   0.489  1.00 94.89           C  
ATOM    184  C   SER A  22       3.290  11.639  -0.750  1.00 94.89           C  
ATOM    185  CB  SER A  22       5.640  11.795   0.085  1.00 94.89           C  
ATOM    186  O   SER A  22       3.082  12.703  -1.337  1.00 94.89           O  
ATOM    187  OG  SER A  22       6.077  10.739  -0.753  1.00 94.89           O  
ATOM    188  N   ILE A  23       2.762  10.475  -1.210  1.00 93.38           N  
ATOM    189  CA  ILE A  23       1.923  10.381  -2.400  1.00 93.38           C  
ATOM    190  C   ILE A  23       0.465  10.629  -2.023  1.00 93.38           C  
ATOM    191  CB  ILE A  23       2.072   9.007  -3.090  1.00 93.38           C  
ATOM    192  O   ILE A  23      -0.181  11.524  -2.574  1.00 93.38           O  
ATOM    193  CG1 ILE A  23       3.525   8.784  -3.528  1.00 93.38           C  
ATOM    194  CG2 ILE A  23       1.117   8.894  -4.282  1.00 93.38           C  
ATOM    195  CD1 ILE A  23       3.796   7.393  -4.085  1.00 93.38           C  
ATOM    196  N   CYS A  24      -0.037   9.899  -1.008  1.00 92.99           N  
ATOM    197  CA  CYS A  24      -1.444  10.063  -0.661  1.00 92.99           C  
ATOM    198  C   CYS A  24      -1.607  11.002   0.528  1.00 92.99           C  
ATOM    199  CB  CYS A  24      -2.079   8.709  -0.345  1.00 92.99           C  
ATOM    200  O   CYS A  24      -2.719  11.439   0.832  1.00 92.99           O  
ATOM    201  SG  CYS A  24      -1.476   7.962   1.185  1.00 92.99           S  
ATOM    202  N   ARG A  25      -0.474  11.393   1.196  1.00 92.94           N  
ATOM    203  CA  ARG A  25      -0.426  12.312   2.329  1.00 92.94           C  
ATOM    204  C   ARG A  25      -1.240  11.777   3.503  1.00 92.94           C  
ATOM    205  CB  ARG A  25      -0.940  13.695   1.922  1.00 92.94           C  
ATOM    206  O   ARG A  25      -1.811  12.551   4.273  1.00 92.94           O  
ATOM    207  CG  ARG A  25      -0.123  14.357   0.824  1.00 92.94           C  
ATOM    208  CD  ARG A  25      -0.592  15.780   0.553  1.00 92.94           C  
ATOM    209  NE  ARG A  25       0.151  16.392  -0.545  1.00 92.94           N  
ATOM    210  NH1 ARG A  25      -0.575  18.542  -0.111  1.00 92.94           N  
ATOM    211  NH2 ARG A  25       0.856  18.141  -1.856  1.00 92.94           N  
ATOM    212  CZ  ARG A  25       0.142  17.690  -0.835  1.00 92.94           C  
ATOM    213  N   GLU A  26      -1.344  10.555   3.643  1.00 91.44           N  
ATOM    214  CA  GLU A  26      -1.997   9.842   4.737  1.00 91.44           C  
ATOM    215  C   GLU A  26      -1.019   8.917   5.455  1.00 91.44           C  
ATOM    216  CB  GLU A  26      -3.195   9.042   4.219  1.00 91.44           C  
ATOM    217  O   GLU A  26       0.110   8.723   4.998  1.00 91.44           O  
ATOM    218  CG  GLU A  26      -4.278   9.899   3.582  1.00 91.44           C  
ATOM    219  CD  GLU A  26      -5.458   9.091   3.067  1.00 91.44           C  
ATOM    220  OE1 GLU A  26      -6.377   9.680   2.454  1.00 91.44           O  
ATOM    221  OE2 GLU A  26      -5.464   7.857   3.278  1.00 91.44           O  
ATOM    222  N   VAL A  27      -1.478   8.391   6.651  1.00 92.33           N  
ATOM    223  CA  VAL A  27      -0.649   7.447   7.394  1.00 92.33           C  
ATOM    224  C   VAL A  27      -0.338   6.234   6.520  1.00 92.33           C  
ATOM    225  CB  VAL A  27      -1.335   6.998   8.704  1.00 92.33           C  
ATOM    226  O   VAL A  27      -1.183   5.791   5.738  1.00 92.33           O  
ATOM    227  CG1 VAL A  27      -0.557   5.857   9.357  1.00 92.33           C  
ATOM    228  CG2 VAL A  27      -1.469   8.177   9.666  1.00 92.33           C  
ATOM    229  N   PHE A  28       0.881   5.732   6.629  1.00 92.33           N  
ATOM    230  CA  PHE A  28       1.285   4.599   5.805  1.00 92.33           C  
ATOM    231  C   PHE A  28       0.309   3.439   5.963  1.00 92.33           C  
ATOM    232  CB  PHE A  28       2.702   4.145   6.169  1.00 92.33           C  
ATOM    233  O   PHE A  28      -0.098   3.111   7.079  1.00 92.33           O  
ATOM    234  CG  PHE A  28       3.778   5.100   5.726  1.00 92.33           C  
ATOM    235  CD1 PHE A  28       3.860   5.509   4.400  1.00 92.33           C  
ATOM    236  CD2 PHE A  28       4.707   5.588   6.635  1.00 92.33           C  
ATOM    237  CE1 PHE A  28       4.855   6.392   3.987  1.00 92.33           C  
ATOM    238  CE2 PHE A  28       5.704   6.471   6.229  1.00 92.33           C  
ATOM    239  CZ  PHE A  28       5.777   6.871   4.905  1.00 92.33           C  
ATOM    240  N   TYR A  29      -0.119   2.858   4.862  1.00 89.24           N  
ATOM    241  CA  TYR A  29      -0.845   1.594   4.793  1.00 89.24           C  
ATOM    242  C   TYR A  29      -0.056   0.554   4.006  1.00 89.24           C  
ATOM    243  CB  TYR A  29      -2.221   1.799   4.153  1.00 89.24           C  
ATOM    244  O   TYR A  29       0.190   0.727   2.810  1.00 89.24           O  
ATOM    245  CG  TYR A  29      -3.111   0.581   4.225  1.00 89.24           C  
ATOM    246  CD1 TYR A  29      -3.478  -0.106   3.071  1.00 89.24           C  
ATOM    247  CD2 TYR A  29      -3.586   0.117   5.447  1.00 89.24           C  
ATOM    248  CE1 TYR A  29      -4.300  -1.227   3.132  1.00 89.24           C  
ATOM    249  CE2 TYR A  29      -4.408  -1.003   5.520  1.00 89.24           C  
ATOM    250  OH  TYR A  29      -5.572  -2.777   4.425  1.00 89.24           O  
ATOM    251  CZ  TYR A  29      -4.758  -1.668   4.359  1.00 89.24           C  
ATOM    252  N   ASN A  30       0.390  -0.516   4.673  1.00 88.12           N  
ATOM    253  CA  ASN A  30       1.281  -1.511   4.085  1.00 88.12           C  
ATOM    254  C   ASN A  30       2.502  -0.859   3.443  1.00 88.12           C  
ATOM    255  CB  ASN A  30       0.532  -2.363   3.059  1.00 88.12           C  
ATOM    256  O   ASN A  30       2.732  -1.010   2.242  1.00 88.12           O  
ATOM    257  CG  ASN A  30      -0.500  -3.272   3.696  1.00 88.12           C  
ATOM    258  ND2 ASN A  30      -1.491  -3.684   2.914  1.00 88.12           N  
ATOM    259  OD1 ASN A  30      -0.408  -3.601   4.881  1.00 88.12           O  
ATOM    260  N   PRO A  31       3.295  -0.132   4.299  1.00 92.90           N  
ATOM    261  CA  PRO A  31       4.438   0.644   3.812  1.00 92.90           C  
ATOM    262  C   PRO A  31       5.505  -0.227   3.154  1.00 92.90           C  
ATOM    263  CB  PRO A  31       4.980   1.307   5.081  1.00 92.90           C  
ATOM    264  O   PRO A  31       5.851  -1.289   3.679  1.00 92.90           O  
ATOM    265  CG  PRO A  31       4.574   0.393   6.192  1.00 92.90           C  
ATOM    266  CD  PRO A  31       3.277  -0.264   5.819  1.00 92.90           C  
ATOM    267  N   ILE A  32       6.047   0.235   2.004  1.00 91.27           N  
ATOM    268  CA  ILE A  32       7.127  -0.397   1.255  1.00 91.27           C  
ATOM    269  C   ILE A  32       8.294   0.578   1.112  1.00 91.27           C  
ATOM    270  CB  ILE A  32       6.650  -0.868  -0.137  1.00 91.27           C  
ATOM    271  O   ILE A  32       8.089   1.774   0.889  1.00 91.27           O  
ATOM    272  CG1 ILE A  32       5.594  -1.970   0.005  1.00 91.27           C  
ATOM    273  CG2 ILE A  32       7.834  -1.350  -0.980  1.00 91.27           C  
ATOM    274  CD1 ILE A  32       5.009  -2.442  -1.319  1.00 91.27           C  
ATOM    275  N   ARG A  33       9.457  -0.050   1.319  1.00 91.92           N  
ATOM    276  CA  ARG A  33      10.670   0.754   1.205  1.00 91.92           C  
ATOM    277  C   ARG A  33      11.285   0.621  -0.184  1.00 91.92           C  
ATOM    278  CB  ARG A  33      11.689   0.344   2.271  1.00 91.92           C  
ATOM    279  O   ARG A  33      11.591  -0.487  -0.630  1.00 91.92           O  
ATOM    280  CG  ARG A  33      12.909   1.249   2.336  1.00 91.92           C  
ATOM    281  CD  ARG A  33      13.885   0.803   3.416  1.00 91.92           C  
ATOM    282  NE  ARG A  33      13.291  -0.196   4.300  1.00 91.92           N  
ATOM    283  NH1 ARG A  33      14.967  -0.091   5.886  1.00 91.92           N  
ATOM    284  NH2 ARG A  33      13.193  -1.513   6.179  1.00 91.92           N  
ATOM    285  CZ  ARG A  33      13.818  -0.598   5.453  1.00 91.92           C  
ATOM    286  N   ALA A  34      11.460   1.858  -0.793  1.00 90.18           N  
ATOM    287  CA  ALA A  34      12.156   1.853  -2.077  1.00 90.18           C  
ATOM    288  C   ALA A  34      13.641   1.552  -1.895  1.00 90.18           C  
ATOM    289  CB  ALA A  34      11.971   3.191  -2.788  1.00 90.18           C  
ATOM    290  O   ALA A  34      14.161   1.616  -0.778  1.00 90.18           O  
ATOM    291  N   THR A  35      14.350   1.273  -2.985  1.00 88.83           N  
ATOM    292  CA  THR A  35      15.769   0.942  -2.904  1.00 88.83           C  
ATOM    293  C   THR A  35      16.580   2.149  -2.441  1.00 88.83           C  
ATOM    294  CB  THR A  35      16.306   0.450  -4.261  1.00 88.83           C  
ATOM    295  O   THR A  35      17.696   1.999  -1.941  1.00 88.83           O  
ATOM    296  CG2 THR A  35      15.704  -0.901  -4.633  1.00 88.83           C  
ATOM    297  OG1 THR A  35      15.972   1.405  -5.276  1.00 88.83           O  
ATOM    298  N   CYS A  36      16.028   3.329  -2.595  1.00 92.44           N  
ATOM    299  CA  CYS A  36      16.697   4.544  -2.143  1.00 92.44           C  
ATOM    300  C   CYS A  36      16.479   4.764  -0.651  1.00 92.44           C  
ATOM    301  CB  CYS A  36      16.193   5.756  -2.926  1.00 92.44           C  
ATOM    302  O   CYS A  36      17.153   5.592  -0.037  1.00 92.44           O  
ATOM    303  SG  CYS A  36      14.414   6.031  -2.777  1.00 92.44           S  
ATOM    304  N   GLY A  37      15.557   3.998  -0.080  1.00 92.43           N  
ATOM    305  CA  GLY A  37      15.329   4.092   1.353  1.00 92.43           C  
ATOM    306  C   GLY A  37      14.067   4.856   1.708  1.00 92.43           C  
ATOM    307  O   GLY A  37      13.635   4.849   2.862  1.00 92.43           O  
ATOM    308  N   HIS A  38      13.408   5.540   0.803  1.00 94.86           N  
ATOM    309  CA  HIS A  38      12.168   6.262   1.070  1.00 94.86           C  
ATOM    310  C   HIS A  38      10.978   5.310   1.127  1.00 94.86           C  
ATOM    311  CB  HIS A  38      11.932   7.333   0.004  1.00 94.86           C  
ATOM    312  O   HIS A  38      10.961   4.288   0.438  1.00 94.86           O  
ATOM    313  CG  HIS A  38      12.912   8.462   0.061  1.00 94.86           C  
ATOM    314  CD2 HIS A  38      13.214   9.327   1.058  1.00 94.86           C  
ATOM    315  ND1 HIS A  38      13.713   8.807  -1.005  1.00 94.86           N  
ATOM    316  CE1 HIS A  38      14.470   9.837  -0.665  1.00 94.86           C  
ATOM    317  NE2 HIS A  38      14.187  10.172   0.582  1.00 94.86           N  
ATOM    318  N   THR A  39      10.066   5.590   2.026  1.00 95.60           N  
ATOM    319  CA  THR A  39       8.949   4.698   2.315  1.00 95.60           C  
ATOM    320  C   THR A  39       7.635   5.303   1.831  1.00 95.60           C  
ATOM    321  CB  THR A  39       8.853   4.394   3.822  1.00 95.60           C  
ATOM    322  O   THR A  39       7.405   6.505   1.981  1.00 95.60           O  
ATOM    323  CG2 THR A  39       7.706   3.433   4.117  1.00 95.60           C  
ATOM    324  OG1 THR A  39      10.082   3.804   4.264  1.00 95.60           O  
ATOM    325  N   PHE A  40       6.789   4.441   1.181  1.00 94.08           N  
ATOM    326  CA  PHE A  40       5.465   4.799   0.687  1.00 94.08           C  
ATOM    327  C   PHE A  40       4.456   3.698   0.992  1.00 94.08           C  
ATOM    328  CB  PHE A  40       5.506   5.069  -0.820  1.00 94.08           C  
ATOM    329  O   PHE A  40       4.836   2.596   1.393  1.00 94.08           O  
ATOM    330  CG  PHE A  40       6.582   6.038  -1.234  1.00 94.08           C  
ATOM    331  CD1 PHE A  40       6.328   7.403  -1.276  1.00 94.08           C  
ATOM    332  CD2 PHE A  40       7.847   5.582  -1.582  1.00 94.08           C  
ATOM    333  CE1 PHE A  40       7.321   8.302  -1.658  1.00 94.08           C  
ATOM    334  CE2 PHE A  40       8.844   6.474  -1.965  1.00 94.08           C  
ATOM    335  CZ  PHE A  40       8.579   7.833  -2.003  1.00 94.08           C  
ATOM    336  N   CYS A  41       3.106   4.121   0.789  1.00 91.96           N  
ATOM    337  CA  CYS A  41       2.148   3.022   0.752  1.00 91.96           C  
ATOM    338  C   CYS A  41       2.451   2.072  -0.401  1.00 91.96           C  
ATOM    339  CB  CYS A  41       0.722   3.557   0.622  1.00 91.96           C  
ATOM    340  O   CYS A  41       2.900   2.504  -1.465  1.00 91.96           O  
ATOM    341  SG  CYS A  41       0.214   4.614   1.995  1.00 91.96           S  
ATOM    342  N   GLY A  42       2.348   0.788  -0.145  1.00 88.15           N  
ATOM    343  CA  GLY A  42       2.618  -0.190  -1.187  1.00 88.15           C  
ATOM    344  C   GLY A  42       1.870   0.091  -2.477  1.00 88.15           C  
ATOM    345  O   GLY A  42       2.467   0.108  -3.555  1.00 88.15           O  
ATOM    346  N   THR A  43       0.671   0.392  -2.369  1.00 85.91           N  
ATOM    347  CA  THR A  43      -0.166   0.634  -3.539  1.00 85.91           C  
ATOM    348  C   THR A  43       0.204   1.958  -4.203  1.00 85.91           C  
ATOM    349  CB  THR A  43      -1.660   0.644  -3.165  1.00 85.91           C  
ATOM    350  O   THR A  43       0.171   2.073  -5.430  1.00 85.91           O  
ATOM    351  CG2 THR A  43      -2.114  -0.729  -2.680  1.00 85.91           C  
ATOM    352  OG1 THR A  43      -1.880   1.604  -2.124  1.00 85.91           O  
ATOM    353  N   CYS A  44       0.560   2.955  -3.377  1.00 89.23           N  
ATOM    354  CA  CYS A  44       0.945   4.262  -3.900  1.00 89.23           C  
ATOM    355  C   CYS A  44       2.213   4.161  -4.739  1.00 89.23           C  
ATOM    356  CB  CYS A  44       1.157   5.255  -2.758  1.00 89.23           C  
ATOM    357  O   CYS A  44       2.281   4.714  -5.838  1.00 89.23           O  
ATOM    358  SG  CYS A  44      -0.372   5.760  -1.940  1.00 89.23           S  
ATOM    359  N   LEU A  45       3.145   3.439  -4.215  1.00 88.01           N  
ATOM    360  CA  LEU A  45       4.404   3.319  -4.941  1.00 88.01           C  
ATOM    361  C   LEU A  45       4.222   2.500  -6.214  1.00 88.01           C  
ATOM    362  CB  LEU A  45       5.474   2.676  -4.055  1.00 88.01           C  
ATOM    363  O   LEU A  45       4.768   2.847  -7.264  1.00 88.01           O  
ATOM    364  CG  LEU A  45       6.868   2.533  -4.670  1.00 88.01           C  
ATOM    365  CD1 LEU A  45       7.374   3.888  -5.155  1.00 88.01           C  
ATOM    366  CD2 LEU A  45       7.837   1.923  -3.663  1.00 88.01           C  
ATOM    367  N   VAL A  46       3.366   1.541  -6.161  1.00 83.91           N  
ATOM    368  CA  VAL A  46       3.108   0.685  -7.315  1.00 83.91           C  
ATOM    369  C   VAL A  46       2.456   1.501  -8.428  1.00 83.91           C  
ATOM    370  CB  VAL A  46       2.213  -0.518  -6.941  1.00 83.91           C  
ATOM    371  O   VAL A  46       2.857   1.409  -9.591  1.00 83.91           O  
ATOM    372  CG1 VAL A  46       1.715  -1.231  -8.196  1.00 83.91           C  
ATOM    373  CG2 VAL A  46       2.973  -1.487  -6.038  1.00 83.91           C  
ATOM    374  N   ARG A  47       1.568   2.216  -8.054  1.00 83.66           N  
ATOM    375  CA  ARG A  47       0.892   3.052  -9.041  1.00 83.66           C  
ATOM    376  C   ARG A  47       1.856   4.062  -9.654  1.00 83.66           C  
ATOM    377  CB  ARG A  47      -0.296   3.779  -8.407  1.00 83.66           C  
ATOM    378  O   ARG A  47       1.833   4.294 -10.865  1.00 83.66           O  
ATOM    379  CG  ARG A  47      -1.154   4.541  -9.404  1.00 83.66           C  
ATOM    380  CD  ARG A  47      -2.300   5.273  -8.718  1.00 83.66           C  
ATOM    381  NE  ARG A  47      -3.294   4.343  -8.190  1.00 83.66           N  
ATOM    382  NH1 ARG A  47      -3.312   5.247  -6.064  1.00 83.66           N  
ATOM    383  NH2 ARG A  47      -4.657   3.460  -6.566  1.00 83.66           N  
ATOM    384  CZ  ARG A  47      -3.752   4.352  -6.941  1.00 83.66           C  
ATOM    385  N   TRP A  48       2.656   4.553  -8.851  1.00 87.81           N  
ATOM    386  CA  TRP A  48       3.610   5.563  -9.297  1.00 87.81           C  
ATOM    387  C   TRP A  48       4.595   4.975 -10.302  1.00 87.81           C  
ATOM    388  CB  TRP A  48       4.369   6.150  -8.103  1.00 87.81           C  
ATOM    389  O   TRP A  48       4.827   5.556 -11.365  1.00 87.81           O  
ATOM    390  CG  TRP A  48       5.468   7.095  -8.486  1.00 87.81           C  
ATOM    391  CD1 TRP A  48       6.784   6.788  -8.691  1.00 87.81           C  
ATOM    392  CD2 TRP A  48       5.345   8.504  -8.704  1.00 87.81           C  
ATOM    393  CE2 TRP A  48       6.629   8.988  -9.040  1.00 87.81           C  
ATOM    394  CE3 TRP A  48       4.273   9.404  -8.649  1.00 87.81           C  
ATOM    395  NE1 TRP A  48       7.488   7.922  -9.025  1.00 87.81           N  
ATOM    396  CH2 TRP A  48       5.803  11.195  -9.259  1.00 87.81           C  
ATOM    397  CZ2 TRP A  48       6.869  10.335  -9.320  1.00 87.81           C  
ATOM    398  CZ3 TRP A  48       4.514  10.745  -8.928  1.00 87.81           C  
ATOM    399  N   ILE A  49       5.081   3.846 -10.038  1.00 86.02           N  
ATOM    400  CA  ILE A  49       6.163   3.299 -10.849  1.00 86.02           C  
ATOM    401  C   ILE A  49       5.608   2.798 -12.181  1.00 86.02           C  
ATOM    402  CB  ILE A  49       6.900   2.157 -10.113  1.00 86.02           C  
ATOM    403  O   ILE A  49       6.362   2.576 -13.131  1.00 86.02           O  
ATOM    404  CG1 ILE A  49       5.918   1.040  -9.741  1.00 86.02           C  
ATOM    405  CG2 ILE A  49       7.618   2.691  -8.870  1.00 86.02           C  
ATOM    406  CD1 ILE A  49       6.580  -0.189  -9.134  1.00 86.02           C  
ATOM    407  N   GLN A  50       4.240   2.626 -12.180  1.00 82.42           N  
ATOM    408  CA  GLN A  50       3.604   2.312 -13.455  1.00 82.42           C  
ATOM    409  C   GLN A  50       3.682   3.495 -14.415  1.00 82.42           C  
ATOM    410  CB  GLN A  50       2.145   1.905 -13.242  1.00 82.42           C  
ATOM    411  O   GLN A  50       3.741   3.310 -15.633  1.00 82.42           O  
ATOM    412  CG  GLN A  50       1.977   0.544 -12.579  1.00 82.42           C  
ATOM    413  CD  GLN A  50       0.523   0.185 -12.337  1.00 82.42           C  
ATOM    414  NE2 GLN A  50       0.277  -1.059 -11.939  1.00 82.42           N  
ATOM    415  OE1 GLN A  50      -0.373   1.019 -12.505  1.00 82.42           O  
ATOM    416  N   MET A  51       3.834   4.646 -13.859  1.00 84.58           N  
ATOM    417  CA  MET A  51       3.890   5.863 -14.663  1.00 84.58           C  
ATOM    418  C   MET A  51       5.327   6.351 -14.813  1.00 84.58           C  
ATOM    419  CB  MET A  51       3.028   6.961 -14.037  1.00 84.58           C  
ATOM    420  O   MET A  51       5.770   6.656 -15.922  1.00 84.58           O  
ATOM    421  CG  MET A  51       1.555   6.599 -13.932  1.00 84.58           C  
ATOM    422  SD  MET A  51       0.580   7.872 -13.039  1.00 84.58           S  
ATOM    423  CE  MET A  51       0.639   9.226 -14.246  1.00 84.58           C  
ATOM    424  N   LYS A  52       5.969   6.462 -13.701  1.00 87.91           N  
ATOM    425  CA  LYS A  52       7.353   6.925 -13.651  1.00 87.91           C  
ATOM    426  C   LYS A  52       8.227   5.958 -12.858  1.00 87.91           C  
ATOM    427  CB  LYS A  52       7.430   8.324 -13.039  1.00 87.91           C  
ATOM    428  O   LYS A  52       7.922   5.639 -11.707  1.00 87.91           O  
ATOM    429  CG  LYS A  52       6.717   9.395 -13.852  1.00 87.91           C  
ATOM    430  CD  LYS A  52       6.967  10.787 -13.284  1.00 87.91           C  
ATOM    431  CE  LYS A  52       6.260  11.860 -14.101  1.00 87.91           C  
ATOM    432  NZ  LYS A  52       6.471  13.222 -13.525  1.00 87.91           N  
ATOM    433  N   LYS A  53       9.372   5.538 -13.531  1.00 88.21           N  
ATOM    434  CA  LYS A  53      10.258   4.565 -12.900  1.00 88.21           C  
ATOM    435  C   LYS A  53      11.295   5.255 -12.019  1.00 88.21           C  
ATOM    436  CB  LYS A  53      10.956   3.709 -13.959  1.00 88.21           C  
ATOM    437  O   LYS A  53      12.482   4.925 -12.073  1.00 88.21           O  
ATOM    438  CG  LYS A  53      10.005   2.896 -14.824  1.00 88.21           C  
ATOM    439  CD  LYS A  53      10.760   2.012 -15.808  1.00 88.21           C  
ATOM    440  CE  LYS A  53       9.810   1.169 -16.647  1.00 88.21           C  
ATOM    441  NZ  LYS A  53      10.537   0.392 -17.695  1.00 88.21           N  
ATOM    442  N   SER A  54      10.875   6.227 -11.266  1.00 91.19           N  
ATOM    443  CA  SER A  54      11.725   6.955 -10.331  1.00 91.19           C  
ATOM    444  C   SER A  54      11.008   7.203  -9.008  1.00 91.19           C  
ATOM    445  CB  SER A  54      12.171   8.287 -10.936  1.00 91.19           C  
ATOM    446  O   SER A  54       9.776   7.186  -8.951  1.00 91.19           O  
ATOM    447  OG  SER A  54      11.051   9.101 -11.240  1.00 91.19           O  
ATOM    448  N   CYS A  55      11.914   7.338  -7.957  1.00 93.36           N  
ATOM    449  CA  CYS A  55      11.382   7.668  -6.639  1.00 93.36           C  
ATOM    450  C   CYS A  55      10.713   9.038  -6.649  1.00 93.36           C  
ATOM    451  CB  CYS A  55      12.492   7.640  -5.590  1.00 93.36           C  
ATOM    452  O   CYS A  55      11.279  10.006  -7.159  1.00 93.36           O  
ATOM    453  SG  CYS A  55      11.954   8.158  -3.946  1.00 93.36           S  
ATOM    454  N   PRO A  56       9.496   9.124  -6.071  1.00 93.23           N  
ATOM    455  CA  PRO A  56       8.778  10.400  -6.052  1.00 93.23           C  
ATOM    456  C   PRO A  56       9.478  11.458  -5.202  1.00 93.23           C  
ATOM    457  CB  PRO A  56       7.418  10.031  -5.454  1.00 93.23           C  
ATOM    458  O   PRO A  56       9.251  12.656  -5.391  1.00 93.23           O  
ATOM    459  CG  PRO A  56       7.269   8.568  -5.719  1.00 93.23           C  
ATOM    460  CD  PRO A  56       8.625   7.928  -5.643  1.00 93.23           C  
ATOM    461  N   LEU A  57      10.418  11.078  -4.355  1.00 95.36           N  
ATOM    462  CA  LEU A  57      11.021  12.029  -3.427  1.00 95.36           C  
ATOM    463  C   LEU A  57      12.421  12.422  -3.885  1.00 95.36           C  
ATOM    464  CB  LEU A  57      11.081  11.437  -2.016  1.00 95.36           C  
ATOM    465  O   LEU A  57      12.778  13.602  -3.862  1.00 95.36           O  
ATOM    466  CG  LEU A  57       9.744  11.277  -1.291  1.00 95.36           C  
ATOM    467  CD1 LEU A  57       9.937  10.510   0.013  1.00 95.36           C  
ATOM    468  CD2 LEU A  57       9.112  12.640  -1.027  1.00 95.36           C  
ATOM    469  N   CYS A  58      13.122  11.443  -4.392  1.00 95.87           N  
ATOM    470  CA  CYS A  58      14.526  11.764  -4.628  1.00 95.87           C  
ATOM    471  C   CYS A  58      14.896  11.546  -6.090  1.00 95.87           C  
ATOM    472  CB  CYS A  58      15.428  10.915  -3.732  1.00 95.87           C  
ATOM    473  O   CYS A  58      16.025  11.827  -6.498  1.00 95.87           O  
ATOM    474  SG  CYS A  58      15.476   9.169  -4.193  1.00 95.87           S  
ATOM    475  N   ARG A  59      13.979  10.932  -6.841  1.00 94.04           N  
ATOM    476  CA  ARG A  59      14.098  10.702  -8.277  1.00 94.04           C  
ATOM    477  C   ARG A  59      15.106   9.597  -8.573  1.00 94.04           C  
ATOM    478  CB  ARG A  59      14.505  11.989  -8.997  1.00 94.04           C  
ATOM    479  O   ARG A  59      15.555   9.447  -9.711  1.00 94.04           O  
ATOM    480  CG  ARG A  59      13.485  13.111  -8.878  1.00 94.04           C  
ATOM    481  CD  ARG A  59      13.849  14.299  -9.757  1.00 94.04           C  
ATOM    482  NE  ARG A  59      12.876  15.380  -9.631  1.00 94.04           N  
ATOM    483  NH1 ARG A  59      13.915  16.772 -11.154  1.00 94.04           N  
ATOM    484  NH2 ARG A  59      11.991  17.446 -10.106  1.00 94.04           N  
ATOM    485  CZ  ARG A  59      12.930  16.530 -10.298  1.00 94.04           C  
ATOM    486  N   HIS A  60      15.499   8.855  -7.504  1.00 92.11           N  
ATOM    487  CA  HIS A  60      16.313   7.659  -7.688  1.00 92.11           C  
ATOM    488  C   HIS A  60      15.617   6.653  -8.599  1.00 92.11           C  
ATOM    489  CB  HIS A  60      16.629   7.013  -6.338  1.00 92.11           C  
ATOM    490  O   HIS A  60      14.409   6.436  -8.482  1.00 92.11           O  
ATOM    491  CG  HIS A  60      17.607   5.884  -6.427  1.00 92.11           C  
ATOM    492  CD2 HIS A  60      17.417   4.554  -6.591  1.00 92.11           C  
ATOM    493  ND1 HIS A  60      18.970   6.072  -6.341  1.00 92.11           N  
ATOM    494  CE1 HIS A  60      19.577   4.902  -6.450  1.00 92.11           C  
ATOM    495  NE2 HIS A  60      18.657   3.965  -6.603  1.00 92.11           N  
ATOM    496  N   LYS A  61      16.323   6.161  -9.554  1.00 90.13           N  
ATOM    497  CA  LYS A  61      15.781   5.196 -10.506  1.00 90.13           C  
ATOM    498  C   LYS A  61      15.343   3.915  -9.801  1.00 90.13           C  
ATOM    499  CB  LYS A  61      16.812   4.872 -11.588  1.00 90.13           C  
ATOM    500  O   LYS A  61      16.118   3.317  -9.051  1.00 90.13           O  
ATOM    501  CG  LYS A  61      16.266   4.028 -12.731  1.00 90.13           C  
ATOM    502  CD  LYS A  61      17.305   3.833 -13.828  1.00 90.13           C  
ATOM    503  CE  LYS A  61      16.758   2.992 -14.973  1.00 90.13           C  
ATOM    504  NZ  LYS A  61      17.780   2.778 -16.041  1.00 90.13           N  
ATOM    505  N   LEU A  62      14.032   3.625  -9.964  1.00 84.18           N  
ATOM    506  CA  LEU A  62      13.458   2.408  -9.401  1.00 84.18           C  
ATOM    507  C   LEU A  62      13.244   1.356 -10.485  1.00 84.18           C  
ATOM    508  CB  LEU A  62      12.130   2.715  -8.702  1.00 84.18           C  
ATOM    509  O   LEU A  62      12.657   1.646 -11.530  1.00 84.18           O  
ATOM    510  CG  LEU A  62      12.172   3.779  -7.605  1.00 84.18           C  
ATOM    511  CD1 LEU A  62      10.774   4.018  -7.044  1.00 84.18           C  
ATOM    512  CD2 LEU A  62      13.135   3.368  -6.497  1.00 84.18           C  
ATOM    513  N   GLU A  63      13.992   0.227 -10.518  1.00 73.13           N  
ATOM    514  CA  GLU A  63      13.839  -0.828 -11.515  1.00 73.13           C  
ATOM    515  C   GLU A  63      12.657  -1.734 -11.183  1.00 73.13           C  
ATOM    516  CB  GLU A  63      15.122  -1.656 -11.624  1.00 73.13           C  
ATOM    517  O   GLU A  63      12.343  -1.949 -10.010  1.00 73.13           O  
ATOM    518  CG  GLU A  63      16.323  -0.866 -12.123  1.00 73.13           C  
ATOM    519  CD  GLU A  63      17.568  -1.719 -12.305  1.00 73.13           C  
ATOM    520  OE1 GLU A  63      18.612  -1.184 -12.744  1.00 73.13           O  
ATOM    521  OE2 GLU A  63      17.500  -2.932 -12.007  1.00 73.13           O  
ATOM    522  N   ARG A  64      11.767  -2.025 -12.145  1.00 61.41           N  
ATOM    523  CA  ARG A  64      10.516  -2.773 -12.061  1.00 61.41           C  
ATOM    524  C   ARG A  64      10.742  -4.148 -11.441  1.00 61.41           C  
ATOM    525  CB  ARG A  64       9.883  -2.920 -13.446  1.00 61.41           C  
ATOM    526  O   ARG A  64       9.856  -4.686 -10.773  1.00 61.41           O  
ATOM    527  CG  ARG A  64       9.204  -1.657 -13.951  1.00 61.41           C  
ATOM    528  CD  ARG A  64       8.424  -1.909 -15.233  1.00 61.41           C  
ATOM    529  NE  ARG A  64       8.710  -0.897 -16.246  1.00 61.41           N  
ATOM    530  NH1 ARG A  64       7.295  -1.793 -17.837  1.00 61.41           N  
ATOM    531  NH2 ARG A  64       8.499   0.101 -18.304  1.00 61.41           N  
ATOM    532  CZ  ARG A  64       8.168  -0.865 -17.460  1.00 61.41           C  
ATOM    533  N   ASN A  65      12.046  -4.560 -11.572  1.00 58.81           N  
ATOM    534  CA  ASN A  65      12.288  -5.941 -11.166  1.00 58.81           C  
ATOM    535  C   ASN A  65      12.614  -6.040  -9.679  1.00 58.81           C  
ATOM    536  CB  ASN A  65      13.415  -6.556 -11.999  1.00 58.81           C  
ATOM    537  O   ASN A  65      12.829  -7.135  -9.157  1.00 58.81           O  
ATOM    538  CG  ASN A  65      13.135  -6.505 -13.488  1.00 58.81           C  
ATOM    539  ND2 ASN A  65      14.185  -6.619 -14.293  1.00 58.81           N  
ATOM    540  OD1 ASN A  65      11.985  -6.365 -13.912  1.00 58.81           O  
ATOM    541  N   TYR A  66      12.554  -4.871  -8.969  1.00 55.15           N  
ATOM    542  CA  TYR A  66      12.945  -5.029  -7.573  1.00 55.15           C  
ATOM    543  C   TYR A  66      11.734  -5.327  -6.698  1.00 55.15           C  
ATOM    544  CB  TYR A  66      13.657  -3.769  -7.068  1.00 55.15           C  
ATOM    545  O   TYR A  66      10.613  -4.926  -7.020  1.00 55.15           O  
ATOM    546  CG  TYR A  66      15.021  -3.558  -7.678  1.00 55.15           C  
ATOM    547  CD1 TYR A  66      16.135  -4.241  -7.195  1.00 55.15           C  
ATOM    548  CD2 TYR A  66      15.200  -2.674  -8.736  1.00 55.15           C  
ATOM    549  CE1 TYR A  66      17.395  -4.048  -7.752  1.00 55.15           C  
ATOM    550  CE2 TYR A  66      16.455  -2.473  -9.301  1.00 55.15           C  
ATOM    551  OH  TYR A  66      18.790  -2.968  -9.358  1.00 55.15           O  
ATOM    552  CZ  TYR A  66      17.545  -3.164  -8.803  1.00 55.15           C  
ATOM    553  N   GLN A  67      11.854  -6.496  -6.071  1.00 63.07           N  
ATOM    554  CA  GLN A  67      11.112  -6.886  -4.877  1.00 63.07           C  
ATOM    555  C   GLN A  67      11.163  -5.791  -3.816  1.00 63.07           C  
ATOM    556  CB  GLN A  67      11.661  -8.195  -4.307  1.00 63.07           C  
ATOM    557  O   GLN A  67      12.242  -5.319  -3.454  1.00 63.07           O  
ATOM    558  CG  GLN A  67      11.503  -9.387  -5.241  1.00 63.07           C  
ATOM    559  CD  GLN A  67      12.079 -10.666  -4.663  1.00 63.07           C  
ATOM    560  NE2 GLN A  67      12.105 -11.722  -5.468  1.00 63.07           N  
ATOM    561  OE1 GLN A  67      12.499 -10.704  -3.502  1.00 63.07           O  
ATOM    562  N   PHE A  68      10.360  -4.794  -3.913  1.00 75.25           N  
ATOM    563  CA  PHE A  68      10.257  -3.881  -2.780  1.00 75.25           C  
ATOM    564  C   PHE A  68       9.935  -4.642  -1.500  1.00 75.25           C  
ATOM    565  CB  PHE A  68       9.187  -2.817  -3.042  1.00 75.25           C  
ATOM    566  O   PHE A  68       9.227  -5.650  -1.532  1.00 75.25           O  
ATOM    567  CG  PHE A  68       9.438  -1.993  -4.276  1.00 75.25           C  
ATOM    568  CD1 PHE A  68      10.451  -1.043  -4.300  1.00 75.25           C  
ATOM    569  CD2 PHE A  68       8.661  -2.170  -5.413  1.00 75.25           C  
ATOM    570  CE1 PHE A  68      10.686  -0.279  -5.441  1.00 75.25           C  
ATOM    571  CE2 PHE A  68       8.890  -1.411  -6.557  1.00 75.25           C  
ATOM    572  CZ  PHE A  68       9.902  -0.465  -6.569  1.00 75.25           C  
ATOM    573  N   ASP A  69      10.783  -4.207  -0.508  1.00 82.66           N  
ATOM    574  CA  ASP A  69      10.613  -4.850   0.791  1.00 82.66           C  
ATOM    575  C   ASP A  69       9.640  -4.066   1.669  1.00 82.66           C  
ATOM    576  CB  ASP A  69      11.962  -4.995   1.499  1.00 82.66           C  
ATOM    577  O   ASP A  69       9.602  -2.835   1.615  1.00 82.66           O  
ATOM    578  CG  ASP A  69      12.908  -5.943   0.785  1.00 82.66           C  
ATOM    579  OD1 ASP A  69      12.455  -6.995   0.284  1.00 82.66           O  
ATOM    580  OD2 ASP A  69      14.119  -5.637   0.724  1.00 82.66           O  
ATOM    581  N   LYS A  70       8.828  -4.842   2.257  1.00 86.85           N  
ATOM    582  CA  LYS A  70       8.047  -4.241   3.334  1.00 86.85           C  
ATOM    583  C   LYS A  70       8.949  -3.510   4.325  1.00 86.85           C  
ATOM    584  CB  LYS A  70       7.225  -5.306   4.061  1.00 86.85           C  
ATOM    585  O   LYS A  70      10.021  -4.005   4.679  1.00 86.85           O  
ATOM    586  CG  LYS A  70       6.235  -4.742   5.069  1.00 86.85           C  
ATOM    587  CD  LYS A  70       5.412  -5.846   5.722  1.00 86.85           C  
ATOM    588  CE  LYS A  70       4.481  -5.292   6.792  1.00 86.85           C  
ATOM    589  NZ  LYS A  70       3.659  -6.368   7.422  1.00 86.85           N  
ATOM    590  N   ASP A  71       8.585  -2.301   4.624  1.00 91.81           N  
ATOM    591  CA  ASP A  71       9.273  -1.600   5.704  1.00 91.81           C  
ATOM    592  C   ASP A  71       8.759  -2.055   7.068  1.00 91.81           C  
ATOM    593  CB  ASP A  71       9.102  -0.087   5.556  1.00 91.81           C  
ATOM    594  O   ASP A  71       7.745  -1.551   7.555  1.00 91.81           O  
ATOM    595  CG  ASP A  71      10.033   0.706   6.457  1.00 91.81           C  
ATOM    596  OD1 ASP A  71      10.380   0.219   7.554  1.00 91.81           O  
ATOM    597  OD2 ASP A  71      10.419   1.829   6.068  1.00 91.81           O  
ATOM    598  N   ILE A  72       9.477  -2.990   7.664  1.00 90.88           N  
ATOM    599  CA  ILE A  72       9.045  -3.692   8.868  1.00 90.88           C  
ATOM    600  C   ILE A  72       8.879  -2.697  10.014  1.00 90.88           C  
ATOM    601  CB  ILE A  72      10.043  -4.804   9.263  1.00 90.88           C  
ATOM    602  O   ILE A  72       7.878  -2.730  10.733  1.00 90.88           O  
ATOM    603  CG1 ILE A  72      10.082  -5.894   8.185  1.00 90.88           C  
ATOM    604  CG2 ILE A  72       9.680  -5.396  10.628  1.00 90.88           C  
ATOM    605  CD1 ILE A  72      11.177  -6.931   8.394  1.00 90.88           C  
ATOM    606  N   LEU A  73       9.865  -1.816  10.173  1.00 93.55           N  
ATOM    607  CA  LEU A  73       9.802  -0.846  11.261  1.00 93.55           C  
ATOM    608  C   LEU A  73       8.609   0.087  11.089  1.00 93.55           C  
ATOM    609  CB  LEU A  73      11.097  -0.032  11.329  1.00 93.55           C  
ATOM    610  O   LEU A  73       7.866   0.334  12.041  1.00 93.55           O  
ATOM    611  CG  LEU A  73      11.186   1.009  12.447  1.00 93.55           C  
ATOM    612  CD1 LEU A  73      11.075   0.333  13.809  1.00 93.55           C  
ATOM    613  CD2 LEU A  73      12.485   1.799  12.340  1.00 93.55           C  
ATOM    614  N   ALA A  74       8.462   0.646   9.903  1.00 93.28           N  
ATOM    615  CA  ALA A  74       7.329   1.531   9.643  1.00 93.28           C  
ATOM    616  C   ALA A  74       6.005   0.805   9.863  1.00 93.28           C  
ATOM    617  CB  ALA A  74       7.400   2.083   8.221  1.00 93.28           C  
ATOM    618  O   ALA A  74       5.059   1.379  10.408  1.00 93.28           O  
ATOM    619  N   THR A  75       5.953  -0.422   9.432  1.00 92.69           N  
ATOM    620  CA  THR A  75       4.758  -1.236   9.625  1.00 92.69           C  
ATOM    621  C   THR A  75       4.431  -1.373  11.109  1.00 92.69           C  
ATOM    622  CB  THR A  75       4.929  -2.635   9.003  1.00 92.69           C  
ATOM    623  O   THR A  75       3.272  -1.242  11.509  1.00 92.69           O  
ATOM    624  CG2 THR A  75       3.701  -3.503   9.257  1.00 92.69           C  
ATOM    625  OG1 THR A  75       5.123  -2.502   7.590  1.00 92.69           O  
ATOM    626  N   LYS A  76       5.416  -1.619  11.936  1.00 93.22           N  
ATOM    627  CA  LYS A  76       5.226  -1.787  13.374  1.00 93.22           C  
ATOM    628  C   LYS A  76       4.803  -0.476  14.029  1.00 93.22           C  
ATOM    629  CB  LYS A  76       6.507  -2.310  14.027  1.00 93.22           C  
ATOM    630  O   LYS A  76       3.898  -0.459  14.866  1.00 93.22           O  
ATOM    631  CG  LYS A  76       6.813  -3.767  13.710  1.00 93.22           C  
ATOM    632  CD  LYS A  76       8.004  -4.275  14.514  1.00 93.22           C  
ATOM    633  CE  LYS A  76       8.283  -5.745  14.231  1.00 93.22           C  
ATOM    634  NZ  LYS A  76       9.494  -6.228  14.960  1.00 93.22           N  
ATOM    635  N   ILE A  77       5.426   0.604  13.583  1.00 94.01           N  
ATOM    636  CA  ILE A  77       5.164   1.906  14.186  1.00 94.01           C  
ATOM    637  C   ILE A  77       3.737   2.345  13.865  1.00 94.01           C  
ATOM    638  CB  ILE A  77       6.174   2.968  13.699  1.00 94.01           C  
ATOM    639  O   ILE A  77       2.985   2.737  14.761  1.00 94.01           O  
ATOM    640  CG1 ILE A  77       7.584   2.634  14.201  1.00 94.01           C  
ATOM    641  CG2 ILE A  77       5.748   4.367  14.153  1.00 94.01           C  
ATOM    642  CD1 ILE A  77       8.668   3.556  13.660  1.00 94.01           C  
ATOM    643  N   VAL A  78       3.383   2.218  12.615  1.00 93.23           N  
ATOM    644  CA  VAL A  78       2.046   2.658  12.231  1.00 93.23           C  
ATOM    645  C   VAL A  78       1.005   1.676  12.764  1.00 93.23           C  
ATOM    646  CB  VAL A  78       1.913   2.796  10.697  1.00 93.23           C  
ATOM    647  O   VAL A  78      -0.170   2.023  12.904  1.00 93.23           O  
ATOM    648  CG1 VAL A  78       2.791   3.933  10.179  1.00 93.23           C  
ATOM    649  CG2 VAL A  78       2.275   1.480  10.011  1.00 93.23           C  
ATOM    650  N   GLY A  79       1.416   0.474  13.001  1.00 92.74           N  
ATOM    651  CA  GLY A  79       0.540  -0.564  13.520  1.00 92.74           C  
ATOM    652  C   GLY A  79      -0.049  -0.225  14.876  1.00 92.74           C  
ATOM    653  O   GLY A  79      -1.120  -0.719  15.235  1.00 92.74           O  
ATOM    654  N   ASP A  80       0.548   0.656  15.618  1.00 93.44           N  
ATOM    655  CA  ASP A  80       0.111   1.013  16.964  1.00 93.44           C  
ATOM    656  C   ASP A  80      -0.889   2.167  16.929  1.00 93.44           C  
ATOM    657  CB  ASP A  80       1.312   1.384  17.837  1.00 93.44           C  
ATOM    658  O   ASP A  80      -1.466   2.527  17.958  1.00 93.44           O  
ATOM    659  CG  ASP A  80       2.207   0.198  18.150  1.00 93.44           C  
ATOM    660  OD1 ASP A  80       1.721  -0.954  18.136  1.00 93.44           O  
ATOM    661  OD2 ASP A  80       3.409   0.417  18.414  1.00 93.44           O  
ATOM    662  N   ILE A  81      -1.146   2.603  15.754  1.00 93.28           N  
ATOM    663  CA  ILE A  81      -2.064   3.728  15.613  1.00 93.28           C  
ATOM    664  C   ILE A  81      -3.505   3.236  15.727  1.00 93.28           C  
ATOM    665  CB  ILE A  81      -1.853   4.465  14.272  1.00 93.28           C  
ATOM    666  O   ILE A  81      -3.861   2.202  15.157  1.00 93.28           O  
ATOM    667  CG1 ILE A  81      -0.468   5.122  14.235  1.00 93.28           C  
ATOM    668  CG2 ILE A  81      -2.957   5.503  14.047  1.00 93.28           C  
ATOM    669  CD1 ILE A  81      -0.102   5.718  12.883  1.00 93.28           C  
ATOM    670  N   GLU A  82      -4.286   3.980  16.490  1.00 94.77           N  
ATOM    671  CA  GLU A  82      -5.691   3.639  16.695  1.00 94.77           C  
ATOM    672  C   GLU A  82      -6.553   4.133  15.537  1.00 94.77           C  
ATOM    673  CB  GLU A  82      -6.199   4.223  18.015  1.00 94.77           C  
ATOM    674  O   GLU A  82      -6.485   5.305  15.161  1.00 94.77           O  
ATOM    675  CG  GLU A  82      -5.542   3.620  19.248  1.00 94.77           C  
ATOM    676  CD  GLU A  82      -6.165   4.092  20.552  1.00 94.77           C  
ATOM    677  OE1 GLU A  82      -5.914   3.466  21.607  1.00 94.77           O  
ATOM    678  OE2 GLU A  82      -6.911   5.096  20.519  1.00 94.77           O  
ATOM    679  N   VAL A  83      -7.395   3.172  15.052  1.00 93.08           N  
ATOM    680  CA  VAL A  83      -8.223   3.492  13.894  1.00 93.08           C  
ATOM    681  C   VAL A  83      -9.659   3.035  14.143  1.00 93.08           C  
ATOM    682  CB  VAL A  83      -7.672   2.843  12.605  1.00 93.08           C  
ATOM    683  O   VAL A  83      -9.912   2.219  15.033  1.00 93.08           O  
ATOM    684  CG1 VAL A  83      -6.270   3.362  12.296  1.00 93.08           C  
ATOM    685  CG2 VAL A  83      -7.665   1.321  12.736  1.00 93.08           C  
ATOM    686  N   LYS A  84     -10.549   3.674  13.453  1.00 92.76           N  
ATOM    687  CA  LYS A  84     -11.956   3.284  13.458  1.00 92.76           C  
ATOM    688  C   LYS A  84     -12.389   2.773  12.087  1.00 92.76           C  
ATOM    689  CB  LYS A  84     -12.837   4.460  13.882  1.00 92.76           C  
ATOM    690  O   LYS A  84     -11.989   3.323  11.059  1.00 92.76           O  
ATOM    691  CG  LYS A  84     -12.864   5.605  12.881  1.00 92.76           C  
ATOM    692  CD  LYS A  84     -13.809   6.714  13.326  1.00 92.76           C  
ATOM    693  CE  LYS A  84     -13.833   7.864  12.328  1.00 92.76           C  
ATOM    694  NZ  LYS A  84     -14.728   8.971  12.780  1.00 92.76           N  
ATOM    695  N   CYS A  85     -13.085   1.654  12.164  1.00 90.24           N  
ATOM    696  CA  CYS A  85     -13.589   1.062  10.930  1.00 90.24           C  
ATOM    697  C   CYS A  85     -14.698   1.917  10.328  1.00 90.24           C  
ATOM    698  CB  CYS A  85     -14.105  -0.353  11.186  1.00 90.24           C  
ATOM    699  O   CYS A  85     -15.679   2.233  11.004  1.00 90.24           O  
ATOM    700  SG  CYS A  85     -14.765  -1.165   9.713  1.00 90.24           S  
ATOM    701  N   LEU A  86     -14.504   2.413   9.083  1.00 87.65           N  
ATOM    702  CA  LEU A  86     -15.491   3.259   8.421  1.00 87.65           C  
ATOM    703  C   LEU A  86     -16.653   2.427   7.890  1.00 87.65           C  
ATOM    704  CB  LEU A  86     -14.844   4.043   7.276  1.00 87.65           C  
ATOM    705  O   LEU A  86     -17.693   2.973   7.515  1.00 87.65           O  
ATOM    706  CG  LEU A  86     -13.825   5.111   7.676  1.00 87.65           C  
ATOM    707  CD1 LEU A  86     -13.221   5.759   6.434  1.00 87.65           C  
ATOM    708  CD2 LEU A  86     -14.473   6.160   8.572  1.00 87.65           C  
ATOM    709  N   ARG A  87     -16.532   1.118   7.866  1.00 84.51           N  
ATOM    710  CA  ARG A  87     -17.581   0.228   7.378  1.00 84.51           C  
ATOM    711  C   ARG A  87     -18.604  -0.064   8.471  1.00 84.51           C  
ATOM    712  CB  ARG A  87     -16.978  -1.081   6.862  1.00 84.51           C  
ATOM    713  O   ARG A  87     -19.797   0.194   8.297  1.00 84.51           O  
ATOM    714  CG  ARG A  87     -17.970  -1.969   6.129  1.00 84.51           C  
ATOM    715  CD  ARG A  87     -17.332  -3.276   5.679  1.00 84.51           C  
ATOM    716  NE  ARG A  87     -16.334  -3.058   4.636  1.00 84.51           N  
ATOM    717  NH1 ARG A  87     -17.296  -4.513   3.122  1.00 84.51           N  
ATOM    718  NH2 ARG A  87     -15.382  -3.379   2.571  1.00 84.51           N  
ATOM    719  CZ  ARG A  87     -16.339  -3.650   3.445  1.00 84.51           C  
ATOM    720  N   CYS A  88     -18.183  -0.617   9.619  1.00 86.15           N  
ATOM    721  CA  CYS A  88     -19.101  -0.990  10.689  1.00 86.15           C  
ATOM    722  C   CYS A  88     -19.280   0.155  11.679  1.00 86.15           C  
ATOM    723  CB  CYS A  88     -18.595  -2.233  11.420  1.00 86.15           C  
ATOM    724  O   CYS A  88     -20.196   0.132  12.502  1.00 86.15           O  
ATOM    725  SG  CYS A  88     -17.135  -1.934  12.440  1.00 86.15           S  
ATOM    726  N   GLN A  89     -18.487   1.145  11.593  1.00 86.73           N  
ATOM    727  CA  GLN A  89     -18.478   2.326  12.449  1.00 86.73           C  
ATOM    728  C   GLN A  89     -18.509   1.936  13.924  1.00 86.73           C  
ATOM    729  CB  GLN A  89     -19.663   3.236  12.122  1.00 86.73           C  
ATOM    730  O   GLN A  89     -18.661   2.795  14.795  1.00 86.73           O  
ATOM    731  CG  GLN A  89     -19.618   3.823  10.718  1.00 86.73           C  
ATOM    732  CD  GLN A  89     -18.426   4.736  10.501  1.00 86.73           C  
ATOM    733  NE2 GLN A  89     -18.548   5.655   9.548  1.00 86.73           N  
ATOM    734  OE1 GLN A  89     -17.404   4.618  11.185  1.00 86.73           O  
ATOM    735  N   SER A  90     -18.439   0.741  14.289  1.00 87.40           N  
ATOM    736  CA  SER A  90     -18.562   0.307  15.677  1.00 87.40           C  
ATOM    737  C   SER A  90     -17.238  -0.231  16.208  1.00 87.40           C  
ATOM    738  CB  SER A  90     -19.646  -0.763  15.810  1.00 87.40           C  
ATOM    739  O   SER A  90     -17.072  -0.406  17.417  1.00 87.40           O  
ATOM    740  OG  SER A  90     -19.393  -1.848  14.934  1.00 87.40           O  
ATOM    741  N   TRP A  91     -16.314  -0.437  15.400  1.00 91.38           N  
ATOM    742  CA  TRP A  91     -15.040  -1.019  15.809  1.00 91.38           C  
ATOM    743  C   TRP A  91     -13.958   0.051  15.905  1.00 91.38           C  
ATOM    744  CB  TRP A  91     -14.608  -2.113  14.828  1.00 91.38           C  
ATOM    745  O   TRP A  91     -13.867   0.930  15.045  1.00 91.38           O  
ATOM    746  CG  TRP A  91     -13.314  -2.778  15.189  1.00 91.38           C  
ATOM    747  CD1 TRP A  91     -13.141  -3.842  16.030  1.00 91.38           C  
ATOM    748  CD2 TRP A  91     -12.010  -2.419  14.723  1.00 91.38           C  
ATOM    749  CE2 TRP A  91     -11.092  -3.310  15.322  1.00 91.38           C  
ATOM    750  CE3 TRP A  91     -11.528  -1.430  13.855  1.00 91.38           C  
ATOM    751  NE1 TRP A  91     -11.807  -4.167  16.114  1.00 91.38           N  
ATOM    752  CH2 TRP A  91      -9.273  -2.264  14.227  1.00 91.38           C  
ATOM    753  CZ2 TRP A  91      -9.718  -3.241  15.080  1.00 91.38           C  
ATOM    754  CZ3 TRP A  91     -10.160  -1.363  13.615  1.00 91.38           C  
ATOM    755  N   GLU A  92     -13.253   0.000  16.992  1.00 93.79           N  
ATOM    756  CA  GLU A  92     -12.058   0.805  17.224  1.00 93.79           C  
ATOM    757  C   GLU A  92     -10.904  -0.054  17.734  1.00 93.79           C  
ATOM    758  CB  GLU A  92     -12.352   1.933  18.216  1.00 93.79           C  
ATOM    759  O   GLU A  92     -11.105  -0.941  18.566  1.00 93.79           O  
ATOM    760  CG  GLU A  92     -13.390   2.931  17.722  1.00 93.79           C  
ATOM    761  CD  GLU A  92     -13.666   4.050  18.713  1.00 93.79           C  
ATOM    762  OE1 GLU A  92     -14.515   4.923  18.422  1.00 93.79           O  
ATOM    763  OE2 GLU A  92     -13.028   4.054  19.790  1.00 93.79           O  
ATOM    764  N   GLY A  93      -9.794   0.085  17.190  1.00 93.85           N  
ATOM    765  CA  GLY A  93      -8.594  -0.640  17.576  1.00 93.85           C  
ATOM    766  C   GLY A  93      -7.349  -0.160  16.853  1.00 93.85           C  
ATOM    767  O   GLY A  93      -7.347   0.921  16.260  1.00 93.85           O  
ATOM    768  N   THR A  94      -6.242  -0.959  17.033  1.00 94.42           N  
ATOM    769  CA  THR A  94      -4.991  -0.594  16.377  1.00 94.42           C  
ATOM    770  C   THR A  94      -5.020  -0.985  14.902  1.00 94.42           C  
ATOM    771  CB  THR A  94      -3.786  -1.262  17.064  1.00 94.42           C  
ATOM    772  O   THR A  94      -5.781  -1.870  14.504  1.00 94.42           O  
ATOM    773  CG2 THR A  94      -3.760  -0.949  18.557  1.00 94.42           C  
ATOM    774  OG1 THR A  94      -3.867  -2.682  16.886  1.00 94.42           O  
ATOM    775  N   LEU A  95      -4.253  -0.177  14.111  1.00 91.53           N  
ATOM    776  CA  LEU A  95      -4.172  -0.476  12.685  1.00 91.53           C  
ATOM    777  C   LEU A  95      -3.716  -1.913  12.456  1.00 91.53           C  
ATOM    778  CB  LEU A  95      -3.214   0.494  11.988  1.00 91.53           C  
ATOM    779  O   LEU A  95      -4.177  -2.574  11.523  1.00 91.53           O  
ATOM    780  CG  LEU A  95      -3.144   0.398  10.463  1.00 91.53           C  
ATOM    781  CD1 LEU A  95      -4.532   0.572   9.856  1.00 91.53           C  
ATOM    782  CD2 LEU A  95      -2.177   1.438   9.905  1.00 91.53           C  
ATOM    783  N   ALA A  96      -2.812  -2.438  13.287  1.00 90.68           N  
ATOM    784  CA  ALA A  96      -2.349  -3.822  13.217  1.00 90.68           C  
ATOM    785  C   ALA A  96      -3.507  -4.798  13.404  1.00 90.68           C  
ATOM    786  CB  ALA A  96      -1.270  -4.076  14.267  1.00 90.68           C  
ATOM    787  O   ALA A  96      -3.575  -5.828  12.728  1.00 90.68           O  
ATOM    788  N   GLN A  97      -4.514  -4.442  14.248  1.00 91.46           N  
ATOM    789  CA  GLN A  97      -5.662  -5.295  14.539  1.00 91.46           C  
ATOM    790  C   GLN A  97      -6.730  -5.167  13.456  1.00 91.46           C  
ATOM    791  CB  GLN A  97      -6.256  -4.949  15.905  1.00 91.46           C  
ATOM    792  O   GLN A  97      -7.605  -6.027  13.335  1.00 91.46           O  
ATOM    793  CG  GLN A  97      -5.352  -5.308  17.077  1.00 91.46           C  
ATOM    794  CD  GLN A  97      -5.850  -4.747  18.396  1.00 91.46           C  
ATOM    795  NE2 GLN A  97      -5.369  -5.310  19.499  1.00 91.46           N  
ATOM    796  OE1 GLN A  97      -6.659  -3.814  18.423  1.00 91.46           O  
ATOM    797  N   PHE A  98      -6.603  -4.076  12.720  1.00 89.13           N  
ATOM    798  CA  PHE A  98      -7.615  -3.762  11.717  1.00 89.13           C  
ATOM    799  C   PHE A  98      -7.634  -4.818  10.618  1.00 89.13           C  
ATOM    800  CB  PHE A  98      -7.362  -2.378  11.112  1.00 89.13           C  
ATOM    801  O   PHE A  98      -8.697  -5.163  10.100  1.00 89.13           O  
ATOM    802  CG  PHE A  98      -8.433  -1.930  10.155  1.00 89.13           C  
ATOM    803  CD1 PHE A  98      -8.163  -1.800   8.798  1.00 89.13           C  
ATOM    804  CD2 PHE A  98      -9.712  -1.637  10.612  1.00 89.13           C  
ATOM    805  CE1 PHE A  98      -9.153  -1.385   7.910  1.00 89.13           C  
ATOM    806  CE2 PHE A  98     -10.706  -1.222   9.731  1.00 89.13           C  
ATOM    807  CZ  PHE A  98     -10.424  -1.096   8.380  1.00 89.13           C  
ATOM    808  N   LYS A  99      -6.440  -5.408  10.344  1.00 83.06           N  
ATOM    809  CA  LYS A  99      -6.355  -6.464   9.339  1.00 83.06           C  
ATOM    810  C   LYS A  99      -7.222  -7.660   9.723  1.00 83.06           C  
ATOM    811  CB  LYS A  99      -4.904  -6.909   9.148  1.00 83.06           C  
ATOM    812  O   LYS A  99      -7.965  -8.187   8.892  1.00 83.06           O  
ATOM    813  CG  LYS A  99      -4.042  -5.903   8.399  1.00 83.06           C  
ATOM    814  CD  LYS A  99      -2.628  -6.428   8.185  1.00 83.06           C  
ATOM    815  CE  LYS A  99      -1.740  -5.388   7.517  1.00 83.06           C  
ATOM    816  NZ  LYS A  99      -0.349  -5.895   7.316  1.00 83.06           N  
ATOM    817  N   GLN A 100      -7.085  -8.049  10.945  1.00 85.28           N  
ATOM    818  CA  GLN A 100      -7.878  -9.162  11.457  1.00 85.28           C  
ATOM    819  C   GLN A 100      -9.355  -8.789  11.550  1.00 85.28           C  
ATOM    820  CB  GLN A 100      -7.361  -9.606  12.826  1.00 85.28           C  
ATOM    821  O   GLN A 100     -10.228  -9.613  11.273  1.00 85.28           O  
ATOM    822  CG  GLN A 100      -8.089 -10.816  13.395  1.00 85.28           C  
ATOM    823  CD  GLN A 100      -7.853 -12.078  12.586  1.00 85.28           C  
ATOM    824  NE2 GLN A 100      -8.821 -12.987  12.610  1.00 85.28           N  
ATOM    825  OE1 GLN A 100      -6.809 -12.233  11.944  1.00 85.28           O  
ATOM    826  N   HIS A 101      -9.641  -7.568  11.909  1.00 85.62           N  
ATOM    827  CA  HIS A 101     -11.018  -7.091  11.969  1.00 85.62           C  
ATOM    828  C   HIS A 101     -11.690  -7.172  10.603  1.00 85.62           C  
ATOM    829  CB  HIS A 101     -11.065  -5.654  12.493  1.00 85.62           C  
ATOM    830  O   HIS A 101     -12.810  -7.673  10.486  1.00 85.62           O  
ATOM    831  CG  HIS A 101     -12.376  -4.973  12.259  1.00 85.62           C  
ATOM    832  CD2 HIS A 101     -12.741  -4.033  11.355  1.00 85.62           C  
ATOM    833  ND1 HIS A 101     -13.497  -5.238  13.015  1.00 85.62           N  
ATOM    834  CE1 HIS A 101     -14.499  -4.490  12.583  1.00 85.62           C  
ATOM    835  NE2 HIS A 101     -14.066  -3.750  11.577  1.00 85.62           N  
ATOM    836  N   LYS A 102     -11.020  -6.751   9.639  1.00 80.75           N  
ATOM    837  CA  LYS A 102     -11.528  -6.734   8.270  1.00 80.75           C  
ATOM    838  C   LYS A 102     -11.781  -8.149   7.759  1.00 80.75           C  
ATOM    839  CB  LYS A 102     -10.550  -6.009   7.344  1.00 80.75           C  
ATOM    840  O   LYS A 102     -12.773  -8.399   7.072  1.00 80.75           O  
ATOM    841  CG  LYS A 102     -11.049  -5.856   5.915  1.00 80.75           C  
ATOM    842  CD  LYS A 102     -10.013  -5.173   5.031  1.00 80.75           C  
ATOM    843  CE  LYS A 102     -10.437  -5.174   3.568  1.00 80.75           C  
ATOM    844  NZ  LYS A 102      -9.395  -4.563   2.689  1.00 80.75           N  
ATOM    845  N   LYS A 103     -10.974  -9.085   8.102  1.00 77.68           N  
ATOM    846  CA  LYS A 103     -11.031 -10.458   7.608  1.00 77.68           C  
ATOM    847  C   LYS A 103     -12.155 -11.239   8.282  1.00 77.68           C  
ATOM    848  CB  LYS A 103      -9.693 -11.165   7.833  1.00 77.68           C  
ATOM    849  O   LYS A 103     -12.891 -11.974   7.620  1.00 77.68           O  
ATOM    850  CG  LYS A 103      -9.602 -12.538   7.183  1.00 77.68           C  
ATOM    851  CD  LYS A 103      -8.234 -13.171   7.406  1.00 77.68           C  
ATOM    852  CE  LYS A 103      -8.168 -14.578   6.825  1.00 77.68           C  
ATOM    853  NZ  LYS A 103      -6.834 -15.209   7.055  1.00 77.68           N  
ATOM    854  N   SER A 104     -12.332 -10.987   9.586  1.00 79.51           N  
ATOM    855  CA  SER A 104     -13.232 -11.945  10.220  1.00 79.51           C  
ATOM    856  C   SER A 104     -14.074 -11.279  11.303  1.00 79.51           C  
ATOM    857  CB  SER A 104     -12.442 -13.108  10.820  1.00 79.51           C  
ATOM    858  O   SER A 104     -15.070 -11.845  11.758  1.00 79.51           O  
ATOM    859  OG  SER A 104     -11.568 -12.651  11.837  1.00 79.51           O  
ATOM    860  N   GLN A 105     -13.853 -10.080  11.720  1.00 78.40           N  
ATOM    861  CA  GLN A 105     -14.500  -9.552  12.917  1.00 78.40           C  
ATOM    862  C   GLN A 105     -15.472  -8.429  12.568  1.00 78.40           C  
ATOM    863  CB  GLN A 105     -13.455  -9.052  13.916  1.00 78.40           C  
ATOM    864  O   GLN A 105     -16.222  -7.961  13.427  1.00 78.40           O  
ATOM    865  CG  GLN A 105     -12.539 -10.145  14.447  1.00 78.40           C  
ATOM    866  CD  GLN A 105     -11.430  -9.604  15.330  1.00 78.40           C  
ATOM    867  NE2 GLN A 105     -10.572 -10.494  15.818  1.00 78.40           N  
ATOM    868  OE1 GLN A 105     -11.344  -8.396  15.571  1.00 78.40           O  
ATOM    869  N   CYS A 106     -15.437  -8.003  11.329  1.00 81.51           N  
ATOM    870  CA  CYS A 106     -16.284  -6.869  10.975  1.00 81.51           C  
ATOM    871  C   CYS A 106     -17.727  -7.311  10.762  1.00 81.51           C  
ATOM    872  CB  CYS A 106     -15.761  -6.181   9.715  1.00 81.51           C  
ATOM    873  O   CYS A 106     -17.995  -8.200   9.951  1.00 81.51           O  
ATOM    874  SG  CYS A 106     -16.694  -4.707   9.248  1.00 81.51           S  
ATOM    875  N   THR A 107     -18.691  -6.758  11.506  1.00 76.91           N  
ATOM    876  CA  THR A 107     -20.110  -7.096  11.511  1.00 76.91           C  
ATOM    877  C   THR A 107     -20.756  -6.739  10.176  1.00 76.91           C  
ATOM    878  CB  THR A 107     -20.852  -6.376  12.652  1.00 76.91           C  
ATOM    879  O   THR A 107     -21.729  -7.372   9.761  1.00 76.91           O  
ATOM    880  CG2 THR A 107     -22.287  -6.877  12.778  1.00 76.91           C  
ATOM    881  OG1 THR A 107     -20.164  -6.615  13.887  1.00 76.91           O  
ATOM    882  N   TYR A 108     -20.194  -5.638   9.554  1.00 70.39           N  
ATOM    883  CA  TYR A 108     -20.723  -5.220   8.261  1.00 70.39           C  
ATOM    884  C   TYR A 108     -20.586  -6.334   7.230  1.00 70.39           C  
ATOM    885  CB  TYR A 108     -20.003  -3.961   7.767  1.00 70.39           C  
ATOM    886  O   TYR A 108     -21.492  -6.556   6.423  1.00 70.39           O  
ATOM    887  CG  TYR A 108     -20.562  -3.408   6.479  1.00 70.39           C  
ATOM    888  CD1 TYR A 108     -19.920  -3.635   5.264  1.00 70.39           C  
ATOM    889  CD2 TYR A 108     -21.732  -2.656   6.475  1.00 70.39           C  
ATOM    890  CE1 TYR A 108     -20.431  -3.125   4.075  1.00 70.39           C  
ATOM    891  CE2 TYR A 108     -22.252  -2.141   5.291  1.00 70.39           C  
ATOM    892  OH  TYR A 108     -22.105  -1.874   2.924  1.00 70.39           O  
ATOM    893  CZ  TYR A 108     -21.595  -2.381   4.098  1.00 70.39           C  
ATOM    894  N   ILE A 109     -19.523  -7.113   7.321  1.00 58.40           N  
ATOM    895  CA  ILE A 109     -19.230  -8.176   6.366  1.00 58.40           C  
ATOM    896  C   ILE A 109     -20.094  -9.398   6.672  1.00 58.40           C  
ATOM    897  CB  ILE A 109     -17.734  -8.559   6.388  1.00 58.40           C  
ATOM    898  O   ILE A 109     -20.569 -10.075   5.757  1.00 58.40           O  
ATOM    899  CG1 ILE A 109     -16.873  -7.378   5.926  1.00 58.40           C  
ATOM    900  CG2 ILE A 109     -17.480  -9.795   5.519  1.00 58.40           C  
ATOM    901  CD1 ILE A 109     -15.377  -7.595   6.102  1.00 58.40           C  
ATOM    902  N   SER A 110     -20.429  -9.699   7.934  1.00 56.01           N  
ATOM    903  CA  SER A 110     -21.240 -10.879   8.215  1.00 56.01           C  
ATOM    904  C   SER A 110     -22.663 -10.709   7.694  1.00 56.01           C  
ATOM    905  CB  SER A 110     -21.269 -11.164   9.717  1.00 56.01           C  
ATOM    906  O   SER A 110     -23.311 -11.686   7.312  1.00 56.01           O  
ATOM    907  OG  SER A 110     -21.931 -10.123  10.414  1.00 56.01           O  
ATOM    908  N   THR A 111     -23.047  -9.558   7.268  1.00 56.43           N  
ATOM    909  CA  THR A 111     -24.398  -9.454   6.726  1.00 56.43           C  
ATOM    910  C   THR A 111     -24.362  -9.315   5.207  1.00 56.43           C  
ATOM    911  CB  THR A 111     -25.153  -8.259   7.336  1.00 56.43           C  
ATOM    912  O   THR A 111     -25.314  -9.694   4.521  1.00 56.43           O  
ATOM    913  CG2 THR A 111     -25.439  -8.487   8.817  1.00 56.43           C  
ATOM    914  OG1 THR A 111     -24.360  -7.075   7.190  1.00 56.43           O  
ATOM    915  N   ASN A 112     -23.181  -9.102   4.579  1.00 48.68           N  
ATOM    916  CA  ASN A 112     -23.119  -8.926   3.132  1.00 48.68           C  
ATOM    917  C   ASN A 112     -22.114  -9.881   2.494  1.00 48.68           C  
ATOM    918  CB  ASN A 112     -22.771  -7.478   2.782  1.00 48.68           C  
ATOM    919  O   ASN A 112     -20.903  -9.707   2.645  1.00 48.68           O  
ATOM    920  CG  ASN A 112     -23.997  -6.642   2.471  1.00 48.68           C  
ATOM    921  ND2 ASN A 112     -23.807  -5.333   2.350  1.00 48.68           N  
ATOM    922  OD1 ASN A 112     -25.105  -7.168   2.341  1.00 48.68           O  
ATOM    923  N   ASN A 113     -22.342 -11.227   2.457  1.00 48.25           N  
ATOM    924  CA  ASN A 113     -21.557 -12.330   1.913  1.00 48.25           C  
ATOM    925  C   ASN A 113     -21.109 -12.046   0.481  1.00 48.25           C  
ATOM    926  CB  ASN A 113     -22.352 -13.636   1.972  1.00 48.25           C  
ATOM    927  O   ASN A 113     -20.244 -12.743  -0.052  1.00 48.25           O  
ATOM    928  CG  ASN A 113     -22.373 -14.244   3.360  1.00 48.25           C  
ATOM    929  ND2 ASN A 113     -23.286 -15.182   3.582  1.00 48.25           N  
ATOM    930  OD1 ASN A 113     -21.576 -13.874   4.225  1.00 48.25           O  
ATOM    931  N   GLU A 114     -21.435 -10.917  -0.195  1.00 45.36           N  
ATOM    932  CA  GLU A 114     -21.046 -10.692  -1.585  1.00 45.36           C  
ATOM    933  C   GLU A 114     -19.874  -9.720  -1.679  1.00 45.36           C  
ATOM    934  CB  GLU A 114     -22.232 -10.167  -2.397  1.00 45.36           C  
ATOM    935  O   GLU A 114     -19.245  -9.599  -2.733  1.00 45.36           O  
ATOM    936  CG  GLU A 114     -23.334 -11.194  -2.611  1.00 45.36           C  
ATOM    937  CD  GLU A 114     -24.467 -10.686  -3.489  1.00 45.36           C  
ATOM    938  OE1 GLU A 114     -25.396 -11.467  -3.795  1.00 45.36           O  
ATOM    939  OE2 GLU A 114     -24.423  -9.496  -3.876  1.00 45.36           O  
ATOM    940  N   ILE A 115     -19.208  -9.275  -0.524  1.00 41.84           N  
ATOM    941  CA  ILE A 115     -18.096  -8.351  -0.715  1.00 41.84           C  
ATOM    942  C   ILE A 115     -16.804  -8.987  -0.207  1.00 41.84           C  
ATOM    943  CB  ILE A 115     -18.348  -7.006   0.003  1.00 41.84           C  
ATOM    944  O   ILE A 115     -15.871  -8.284   0.188  1.00 41.84           O  
ATOM    945  CG1 ILE A 115     -19.649  -6.369  -0.499  1.00 41.84           C  
ATOM    946  CG2 ILE A 115     -17.162  -6.057  -0.194  1.00 41.84           C  
ATOM    947  CD1 ILE A 115     -20.069  -5.127   0.274  1.00 41.84           C  
ATOM    948  N   HIS A 116     -16.792 -10.375   0.044  1.00 35.87           N  
ATOM    949  CA  HIS A 116     -15.638 -11.112   0.546  1.00 35.87           C  
ATOM    950  C   HIS A 116     -14.512 -11.141  -0.483  1.00 35.87           C  
ATOM    951  CB  HIS A 116     -16.037 -12.538   0.928  1.00 35.87           C  
ATOM    952  O   HIS A 116     -13.337 -11.032  -0.126  1.00 35.87           O  
ATOM    953  CG  HIS A 116     -15.699 -12.899   2.340  1.00 35.87           C  
ATOM    954  CD2 HIS A 116     -16.458 -12.909   3.461  1.00 35.87           C  
ATOM    955  ND1 HIS A 116     -14.439 -13.306   2.722  1.00 35.87           N  
ATOM    956  CE1 HIS A 116     -14.438 -13.553   4.021  1.00 35.87           C  
ATOM    957  NE2 HIS A 116     -15.651 -13.320   4.493  1.00 35.87           N  
ATOM    958  N   GLN A 117     -14.801 -10.675  -1.745  1.00 37.96           N  
ATOM    959  CA  GLN A 117     -13.685 -10.975  -2.636  1.00 37.96           C  
ATOM    960  C   GLN A 117     -13.165  -9.710  -3.312  1.00 37.96           C  
ATOM    961  CB  GLN A 117     -14.100 -12.002  -3.691  1.00 37.96           C  
ATOM    962  O   GLN A 117     -12.044  -9.689  -3.825  1.00 37.96           O  
ATOM    963  CG  GLN A 117     -13.277 -13.283  -3.660  1.00 37.96           C  
ATOM    964  CD  GLN A 117     -14.114 -14.524  -3.906  1.00 37.96           C  
ATOM    965  NE2 GLN A 117     -13.458 -15.677  -3.975  1.00 37.96           N  
ATOM    966  OE1 GLN A 117     -15.341 -14.447  -4.031  1.00 37.96           O  
ATOM    967  N   ASP A 118     -13.838  -8.613  -3.008  1.00 35.41           N  
ATOM    968  CA  ASP A 118     -13.410  -7.423  -3.737  1.00 35.41           C  
ATOM    969  C   ASP A 118     -12.440  -6.589  -2.903  1.00 35.41           C  
ATOM    970  CB  ASP A 118     -14.619  -6.577  -4.141  1.00 35.41           C  
ATOM    971  O   ASP A 118     -11.718  -5.746  -3.440  1.00 35.41           O  
ATOM    972  CG  ASP A 118     -15.496  -7.254  -5.179  1.00 35.41           C  
ATOM    973  OD1 ASP A 118     -15.009  -8.156  -5.895  1.00 35.41           O  
ATOM    974  OD2 ASP A 118     -16.685  -6.881  -5.284  1.00 35.41           O  
ATOM    975  N   ALA A 119     -11.915  -7.057  -1.752  1.00 33.05           N  
ATOM    976  CA  ALA A 119     -11.039  -6.050  -1.158  1.00 33.05           C  
ATOM    977  C   ALA A 119      -9.795  -6.694  -0.552  1.00 33.05           C  
ATOM    978  CB  ALA A 119     -11.791  -5.250  -0.097  1.00 33.05           C  
ATOM    979  O   ALA A 119      -9.347  -6.299   0.527  1.00 33.05           O  
ATOM    980  N   ILE A 120      -9.445  -7.966  -0.948  1.00 35.77           N  
ATOM    981  CA  ILE A 120      -8.139  -8.453  -0.519  1.00 35.77           C  
ATOM    982  C   ILE A 120      -7.042  -7.785  -1.345  1.00 35.77           C  
ATOM    983  CB  ILE A 120      -8.041  -9.990  -0.641  1.00 35.77           C  
ATOM    984  O   ILE A 120      -7.028  -7.894  -2.573  1.00 35.77           O  
ATOM    985  CG1 ILE A 120      -9.111 -10.664   0.226  1.00 35.77           C  
ATOM    986  CG2 ILE A 120      -6.640 -10.474  -0.257  1.00 35.77           C  
ATOM    987  CD1 ILE A 120      -9.180 -12.176   0.059  1.00 35.77           C  
ATOM    988  N   GLU A 121      -6.826  -6.497  -1.174  1.00 45.38           N  
ATOM    989  CA  GLU A 121      -5.802  -5.492  -1.444  1.00 45.38           C  
ATOM    990  C   GLU A 121      -4.427  -6.135  -1.604  1.00 45.38           C  
ATOM    991  CB  GLU A 121      -5.766  -4.446  -0.327  1.00 45.38           C  
ATOM    992  O   GLU A 121      -4.117  -7.124  -0.936  1.00 45.38           O  
ATOM    993  CG  GLU A 121      -6.949  -3.488  -0.344  1.00 45.38           C  
ATOM    994  CD  GLU A 121      -6.904  -2.460   0.775  1.00 45.38           C  
ATOM    995  OE1 GLU A 121      -7.876  -1.685   0.926  1.00 45.38           O  
ATOM    996  OE2 GLU A 121      -5.889  -2.429   1.506  1.00 45.38           O  
ATOM    997  N   ILE A 122      -3.938  -6.222  -2.808  1.00 40.40           N  
ATOM    998  CA  ILE A 122      -2.513  -6.390  -3.068  1.00 40.40           C  
ATOM    999  C   ILE A 122      -1.711  -5.972  -1.837  1.00 40.40           C  
ATOM   1000  CB  ILE A 122      -2.063  -5.575  -4.301  1.00 40.40           C  
ATOM   1001  O   ILE A 122      -1.893  -4.870  -1.315  1.00 40.40           O  
ATOM   1002  CG1 ILE A 122      -2.847  -6.011  -5.544  1.00 40.40           C  
ATOM   1003  CG2 ILE A 122      -0.555  -5.723  -4.525  1.00 40.40           C  
ATOM   1004  CD1 ILE A 122      -2.522  -5.206  -6.795  1.00 40.40           C  
ATOM   1005  N   GLY A 123      -1.454  -6.819  -0.892  1.00 43.09           N  
ATOM   1006  CA  GLY A 123      -0.518  -6.615   0.202  1.00 43.09           C  
ATOM   1007  C   GLY A 123      -1.045  -7.106   1.537  1.00 43.09           C  
ATOM   1008  O   GLY A 123      -0.407  -6.907   2.573  1.00 43.09           O  
ATOM   1009  N   ASP A 124      -2.332  -7.613   1.558  1.00 48.50           N  
ATOM   1010  CA  ASP A 124      -2.777  -8.184   2.826  1.00 48.50           C  
ATOM   1011  C   ASP A 124      -2.328  -9.637   2.961  1.00 48.50           C  
ATOM   1012  CB  ASP A 124      -4.299  -8.090   2.951  1.00 48.50           C  
ATOM   1013  O   ASP A 124      -2.498 -10.249   4.018  1.00 48.50           O  
ATOM   1014  CG  ASP A 124      -4.783  -6.685   3.266  1.00 48.50           C  
ATOM   1015  OD1 ASP A 124      -3.979  -5.856   3.744  1.00 48.50           O  
ATOM   1016  OD2 ASP A 124      -5.979  -6.406   3.036  1.00 48.50           O  
ATOM   1017  N   ASP A 125      -1.695 -10.167   1.902  1.00 47.43           N  
ATOM   1018  CA  ASP A 125      -1.224 -11.540   2.056  1.00 47.43           C  
ATOM   1019  C   ASP A 125       0.191 -11.574   2.630  1.00 47.43           C  
ATOM   1020  CB  ASP A 125      -1.265 -12.275   0.715  1.00 47.43           C  
ATOM   1021  O   ASP A 125       1.003 -10.692   2.346  1.00 47.43           O  
ATOM   1022  CG  ASP A 125      -2.668 -12.395   0.146  1.00 47.43           C  
ATOM   1023  OD1 ASP A 125      -3.643 -12.407   0.927  1.00 47.43           O  
ATOM   1024  OD2 ASP A 125      -2.799 -12.481  -1.094  1.00 47.43           O  
ATOM   1025  N   GLU A 126       0.329 -11.934   3.932  1.00 48.94           N  
ATOM   1026  CA  GLU A 126       1.545 -12.238   4.680  1.00 48.94           C  
ATOM   1027  C   GLU A 126       2.647 -12.750   3.756  1.00 48.94           C  
ATOM   1028  CB  GLU A 126       1.260 -13.265   5.778  1.00 48.94           C  
ATOM   1029  O   GLU A 126       3.833 -12.632   4.072  1.00 48.94           O  
ATOM   1030  CG  GLU A 126       0.408 -12.726   6.918  1.00 48.94           C  
ATOM   1031  CD  GLU A 126       0.403 -13.629   8.142  1.00 48.94           C  
ATOM   1032  OE1 GLU A 126      -0.257 -13.283   9.148  1.00 48.94           O  
ATOM   1033  OE2 GLU A 126       1.064 -14.690   8.094  1.00 48.94           O  
ATOM   1034  N   GLU A 127       2.267 -13.031   2.423  1.00 43.28           N  
ATOM   1035  CA  GLU A 127       3.254 -13.758   1.630  1.00 43.28           C  
ATOM   1036  C   GLU A 127       3.808 -12.887   0.506  1.00 43.28           C  
ATOM   1037  CB  GLU A 127       2.644 -15.038   1.053  1.00 43.28           C  
ATOM   1038  O   GLU A 127       3.075 -12.098  -0.093  1.00 43.28           O  
ATOM   1039  CG  GLU A 127       2.332 -16.097   2.100  1.00 43.28           C  
ATOM   1040  CD  GLU A 127       1.833 -17.403   1.502  1.00 43.28           C  
ATOM   1041  OE1 GLU A 127       1.516 -18.340   2.269  1.00 43.28           O  
ATOM   1042  OE2 GLU A 127       1.759 -17.490   0.256  1.00 43.28           O  
ATOM   1043  N   GLU A 128       4.775 -12.083   0.775  1.00 40.80           N  
ATOM   1044  CA  GLU A 128       5.771 -11.559  -0.155  1.00 40.80           C  
ATOM   1045  C   GLU A 128       5.118 -10.716  -1.247  1.00 40.80           C  
ATOM   1046  CB  GLU A 128       6.575 -12.701  -0.783  1.00 40.80           C  
ATOM   1047  O   GLU A 128       4.095 -11.108  -1.812  1.00 40.80           O  
ATOM   1048  CG  GLU A 128       8.068 -12.425  -0.875  1.00 40.80           C  
ATOM   1049  CD  GLU A 128       8.876 -13.633  -1.323  1.00 40.80           C  
ATOM   1050  OE1 GLU A 128      10.120 -13.530  -1.416  1.00 40.80           O  
ATOM   1051  OE2 GLU A 128       8.259 -14.690  -1.583  1.00 40.80           O  
ATOM   1052  N   PHE A 129       4.786  -9.424  -0.996  1.00 42.74           N  
ATOM   1053  CA  PHE A 129       4.433  -8.480  -2.050  1.00 42.74           C  
ATOM   1054  C   PHE A 129       5.218  -8.772  -3.323  1.00 42.74           C  
ATOM   1055  CB  PHE A 129       4.691  -7.041  -1.592  1.00 42.74           C  
ATOM   1056  O   PHE A 129       6.446  -8.665  -3.340  1.00 42.74           O  
ATOM   1057  CG  PHE A 129       3.884  -6.013  -2.338  1.00 42.74           C  
ATOM   1058  CD1 PHE A 129       4.443  -5.303  -3.394  1.00 42.74           C  
ATOM   1059  CD2 PHE A 129       2.566  -5.757  -1.984  1.00 42.74           C  
ATOM   1060  CE1 PHE A 129       3.699  -4.350  -4.086  1.00 42.74           C  
ATOM   1061  CE2 PHE A 129       1.816  -4.807  -2.672  1.00 42.74           C  
ATOM   1062  CZ  PHE A 129       2.384  -4.104  -3.722  1.00 42.74           C  
ATOM   1063  N   THR A 130       5.086  -9.995  -3.931  1.00 40.32           N  
ATOM   1064  CA  THR A 130       5.857 -10.324  -5.125  1.00 40.32           C  
ATOM   1065  C   THR A 130       5.278  -9.626  -6.352  1.00 40.32           C  
ATOM   1066  CB  THR A 130       5.895 -11.844  -5.364  1.00 40.32           C  
ATOM   1067  O   THR A 130       4.058  -9.536  -6.503  1.00 40.32           O  
ATOM   1068  CG2 THR A 130       6.587 -12.566  -4.213  1.00 40.32           C  
ATOM   1069  OG1 THR A 130       4.554 -12.336  -5.485  1.00 40.32           O  
ATOM   1070  N   PHE A 131       5.744  -8.392  -6.691  1.00 43.24           N  
ATOM   1071  CA  PHE A 131       5.758  -7.546  -7.879  1.00 43.24           C  
ATOM   1072  C   PHE A 131       5.820  -8.391  -9.145  1.00 43.24           C  
ATOM   1073  CB  PHE A 131       6.944  -6.577  -7.836  1.00 43.24           C  
ATOM   1074  O   PHE A 131       6.839  -8.407  -9.838  1.00 43.24           O  
ATOM   1075  CG  PHE A 131       6.743  -5.335  -8.662  1.00 43.24           C  
ATOM   1076  CD1 PHE A 131       7.325  -5.218  -9.918  1.00 43.24           C  
ATOM   1077  CD2 PHE A 131       5.972  -4.285  -8.182  1.00 43.24           C  
ATOM   1078  CE1 PHE A 131       7.141  -4.069 -10.685  1.00 43.24           C  
ATOM   1079  CE2 PHE A 131       5.784  -3.134  -8.942  1.00 43.24           C  
ATOM   1080  CZ  PHE A 131       6.370  -3.028 -10.193  1.00 43.24           C  
ATOM   1081  N   ALA A 132       5.378  -9.761  -9.175  1.00 35.51           N  
ATOM   1082  CA  ALA A 132       5.635 -10.575 -10.360  1.00 35.51           C  
ATOM   1083  C   ALA A 132       4.512 -10.424 -11.383  1.00 35.51           C  
ATOM   1084  CB  ALA A 132       5.803 -12.042  -9.972  1.00 35.51           C  
ATOM   1085  O   ALA A 132       3.379 -10.843 -11.136  1.00 35.51           O  
ATOM   1086  N   GLY A 133       4.224  -9.196 -11.851  1.00 34.75           N  
ATOM   1087  CA  GLY A 133       3.551  -9.177 -13.140  1.00 34.75           C  
ATOM   1088  C   GLY A 133       3.729  -7.868 -13.887  1.00 34.75           C  
ATOM   1089  O   GLY A 133       3.072  -7.633 -14.903  1.00 34.75           O  
ATOM   1090  N   LEU A 134       4.874  -7.181 -13.792  1.00 31.87           N  
ATOM   1091  CA  LEU A 134       5.042  -6.217 -14.874  1.00 31.87           C  
ATOM   1092  C   LEU A 134       6.312  -6.506 -15.667  1.00 31.87           C  
ATOM   1093  CB  LEU A 134       5.085  -4.791 -14.320  1.00 31.87           C  
ATOM   1094  O   LEU A 134       7.238  -5.692 -15.682  1.00 31.87           O  
ATOM   1095  CG  LEU A 134       3.797  -4.273 -13.678  1.00 31.87           C  
ATOM   1096  CD1 LEU A 134       4.038  -2.914 -13.028  1.00 31.87           C  
ATOM   1097  CD2 LEU A 134       2.681  -4.186 -14.713  1.00 31.87           C  
ATOM   1098  N   THR A 135       6.622  -7.893 -15.833  1.00 31.61           N  
ATOM   1099  CA  THR A 135       7.624  -8.430 -16.746  1.00 31.61           C  
ATOM   1100  C   THR A 135       7.464  -7.830 -18.140  1.00 31.61           C  
ATOM   1101  CB  THR A 135       7.536  -9.965 -16.832  1.00 31.61           C  
ATOM   1102  O   THR A 135       6.350  -7.508 -18.558  1.00 31.61           O  
ATOM   1103  CG2 THR A 135       7.799 -10.608 -15.474  1.00 31.61           C  
ATOM   1104  OG1 THR A 135       6.227 -10.338 -17.280  1.00 31.61           O  
ATOM   1105  N   GLU A 136       8.248  -6.786 -18.512  1.00 37.59           N  
ATOM   1106  CA  GLU A 136       8.994  -6.320 -19.677  1.00 37.59           C  
ATOM   1107  C   GLU A 136       8.096  -6.231 -20.908  1.00 37.59           C  
ATOM   1108  CB  GLU A 136      10.183  -7.242 -19.959  1.00 37.59           C  
ATOM   1109  O   GLU A 136       8.432  -6.762 -21.968  1.00 37.59           O  
ATOM   1110  CG  GLU A 136      11.344  -7.062 -18.992  1.00 37.59           C  
ATOM   1111  CD  GLU A 136      12.532  -7.957 -19.307  1.00 37.59           C  
ATOM   1112  OE1 GLU A 136      13.512  -7.962 -18.528  1.00 37.59           O  
ATOM   1113  OE2 GLU A 136      12.482  -8.659 -20.342  1.00 37.59           O  
ATOM   1114  N   GLU A 137       6.736  -5.823 -20.732  1.00 39.51           N  
ATOM   1115  CA  GLU A 137       5.986  -5.643 -21.972  1.00 39.51           C  
ATOM   1116  C   GLU A 137       5.875  -4.166 -22.340  1.00 39.51           C  
ATOM   1117  CB  GLU A 137       4.591  -6.262 -21.851  1.00 39.51           C  
ATOM   1118  O   GLU A 137       5.260  -3.818 -23.350  1.00 39.51           O  
ATOM   1119  CG  GLU A 137       4.599  -7.779 -21.731  1.00 39.51           C  
ATOM   1120  CD  GLU A 137       3.233  -8.406 -21.957  1.00 39.51           C  
ATOM   1121  OE1 GLU A 137       3.141  -9.652 -22.025  1.00 39.51           O  
ATOM   1122  OE2 GLU A 137       2.246  -7.644 -22.068  1.00 39.51           O  
ATOM   1123  N   ASN A 138       6.858  -3.279 -22.095  1.00 36.03           N  
ATOM   1124  CA  ASN A 138       6.488  -1.990 -22.670  1.00 36.03           C  
ATOM   1125  C   ASN A 138       7.631  -1.389 -23.483  1.00 36.03           C  
ATOM   1126  CB  ASN A 138       6.049  -1.018 -21.572  1.00 36.03           C  
ATOM   1127  O   ASN A 138       7.590  -0.211 -23.844  1.00 36.03           O  
ATOM   1128  CG  ASN A 138       4.631  -1.274 -21.099  1.00 36.03           C  
ATOM   1129  ND2 ASN A 138       4.310  -0.794 -19.903  1.00 36.03           N  
ATOM   1130  OD1 ASN A 138       3.832  -1.897 -21.802  1.00 36.03           O  
ATOM   1131  N   GLU A 139       8.540  -2.145 -24.005  1.00 42.78           N  
ATOM   1132  CA  GLU A 139       9.520  -1.506 -24.878  1.00 42.78           C  
ATOM   1133  C   GLU A 139       8.991  -1.380 -26.303  1.00 42.78           C  
ATOM   1134  CB  GLU A 139      10.836  -2.287 -24.872  1.00 42.78           C  
ATOM   1135  O   GLU A 139       9.168  -0.345 -26.948  1.00 42.78           O  
ATOM   1136  CG  GLU A 139      11.795  -1.869 -23.766  1.00 42.78           C  
ATOM   1137  CD  GLU A 139      12.647  -0.665 -24.134  1.00 42.78           C  
ATOM   1138  OE1 GLU A 139      13.151   0.024 -23.219  1.00 42.78           O  
ATOM   1139  OE2 GLU A 139      12.812  -0.409 -25.348  1.00 42.78           O  
ATOM   1140  N   PRO A 140       7.897  -2.112 -26.809  1.00 37.86           N  
ATOM   1141  CA  PRO A 140       7.484  -1.685 -28.148  1.00 37.86           C  
ATOM   1142  C   PRO A 140       6.269  -0.761 -28.125  1.00 37.86           C  
ATOM   1143  CB  PRO A 140       7.154  -3.003 -28.852  1.00 37.86           C  
ATOM   1144  O   PRO A 140       6.051   0.002 -29.069  1.00 37.86           O  
ATOM   1145  CG  PRO A 140       7.415  -4.060 -27.828  1.00 37.86           C  
ATOM   1146  CD  PRO A 140       7.827  -3.391 -26.548  1.00 37.86           C  
ATOM   1147  N   ARG A 141       5.560  -0.514 -27.036  1.00 35.42           N  
ATOM   1148  CA  ARG A 141       4.457   0.440 -26.978  1.00 35.42           C  
ATOM   1149  C   ARG A 141       4.975   1.874 -26.939  1.00 35.42           C  
ATOM   1150  CB  ARG A 141       3.575   0.168 -25.758  1.00 35.42           C  
ATOM   1151  O   ARG A 141       4.401   2.764 -27.571  1.00 35.42           O  
ATOM   1152  CG  ARG A 141       2.128   0.599 -25.936  1.00 35.42           C  
ATOM   1153  CD  ARG A 141       1.295   0.305 -24.696  1.00 35.42           C  
ATOM   1154  NE  ARG A 141      -0.115   0.624 -24.905  1.00 35.42           N  
ATOM   1155  NH1 ARG A 141      -0.345   1.831 -22.949  1.00 35.42           N  
ATOM   1156  NH2 ARG A 141      -2.134   1.572 -24.359  1.00 35.42           N  
ATOM   1157  CZ  ARG A 141      -0.861   1.342 -24.070  1.00 35.42           C  
ATOM   1158  N   GLN A 142       6.254   2.088 -26.283  1.00 37.90           N  
ATOM   1159  CA  GLN A 142       6.736   3.465 -26.293  1.00 37.90           C  
ATOM   1160  C   GLN A 142       7.326   3.832 -27.651  1.00 37.90           C  
ATOM   1161  CB  GLN A 142       7.778   3.677 -25.193  1.00 37.90           C  
ATOM   1162  O   GLN A 142       7.165   4.961 -28.119  1.00 37.90           O  
ATOM   1163  CG  GLN A 142       7.232   4.374 -23.955  1.00 37.90           C  
ATOM   1164  CD  GLN A 142       7.937   3.947 -22.681  1.00 37.90           C  
ATOM   1165  NE2 GLN A 142       7.395   4.352 -21.538  1.00 37.90           N  
ATOM   1166  OE1 GLN A 142       8.961   3.256 -22.724  1.00 37.90           O  
ATOM   1167  N   GLN A 143       7.713   2.817 -28.438  1.00 42.95           N  
ATOM   1168  CA  GLN A 143       8.198   3.155 -29.771  1.00 42.95           C  
ATOM   1169  C   GLN A 143       7.039   3.372 -30.740  1.00 42.95           C  
ATOM   1170  CB  GLN A 143       9.125   2.059 -30.300  1.00 42.95           C  
ATOM   1171  O   GLN A 143       7.080   4.280 -31.572  1.00 42.95           O  
ATOM   1172  CG  GLN A 143      10.599   2.439 -30.281  1.00 42.95           C  
ATOM   1173  CD  GLN A 143      11.517   1.239 -30.425  1.00 42.95           C  
ATOM   1174  NE2 GLN A 143      12.805   1.443 -30.172  1.00 42.95           N  
ATOM   1175  OE1 GLN A 143      11.071   0.137 -30.761  1.00 42.95           O  
ATOM   1176  N   ILE A 144       5.933   2.698 -30.417  1.00 45.93           N  
ATOM   1177  CA  ILE A 144       4.794   2.835 -31.318  1.00 45.93           C  
ATOM   1178  C   ILE A 144       4.067   4.147 -31.035  1.00 45.93           C  
ATOM   1179  CB  ILE A 144       3.820   1.643 -31.184  1.00 45.93           C  
ATOM   1180  O   ILE A 144       3.686   4.866 -31.963  1.00 45.93           O  
ATOM   1181  CG1 ILE A 144       4.497   0.346 -31.642  1.00 45.93           C  
ATOM   1182  CG2 ILE A 144       2.537   1.901 -31.980  1.00 45.93           C  
ATOM   1183  CD1 ILE A 144       3.670  -0.907 -31.388  1.00 45.93           C  
ATOM   1184  N   ILE A 145       4.031   4.540 -29.684  1.00 40.99           N  
ATOM   1185  CA  ILE A 145       3.389   5.803 -29.337  1.00 40.99           C  
ATOM   1186  C   ILE A 145       4.234   6.969 -29.843  1.00 40.99           C  
ATOM   1187  CB  ILE A 145       3.167   5.924 -27.813  1.00 40.99           C  
ATOM   1188  O   ILE A 145       3.702   7.941 -30.385  1.00 40.99           O  
ATOM   1189  CG1 ILE A 145       2.139   4.890 -27.339  1.00 40.99           C  
ATOM   1190  CG2 ILE A 145       2.727   7.343 -27.442  1.00 40.99           C  
ATOM   1191  CD1 ILE A 145       1.988   4.816 -25.826  1.00 40.99           C  
ATOM   1192  N   GLU A 146       5.550   6.700 -29.798  1.00 41.31           N  
ATOM   1193  CA  GLU A 146       6.414   7.753 -30.323  1.00 41.31           C  
ATOM   1194  C   GLU A 146       6.327   7.831 -31.845  1.00 41.31           C  
ATOM   1195  CB  GLU A 146       7.865   7.524 -29.891  1.00 41.31           C  
ATOM   1196  O   GLU A 146       6.283   8.924 -32.414  1.00 41.31           O  
ATOM   1197  CG  GLU A 146       8.215   8.158 -28.552  1.00 41.31           C  
ATOM   1198  CD  GLU A 146       9.631   7.847 -28.093  1.00 41.31           C  
ATOM   1199  OE1 GLU A 146       9.993   8.214 -26.952  1.00 41.31           O  
ATOM   1200  OE2 GLU A 146      10.384   7.233 -28.881  1.00 41.31           O  
ATOM   1201  N   ASN A 147       6.087   6.663 -32.489  1.00 45.20           N  
ATOM   1202  CA  ASN A 147       5.976   6.659 -33.944  1.00 45.20           C  
ATOM   1203  C   ASN A 147       4.637   7.225 -34.406  1.00 45.20           C  
ATOM   1204  CB  ASN A 147       6.172   5.244 -34.493  1.00 45.20           C  
ATOM   1205  O   ASN A 147       4.580   7.983 -35.376  1.00 45.20           O  
ATOM   1206  CG  ASN A 147       7.631   4.906 -34.731  1.00 45.20           C  
ATOM   1207  ND2 ASN A 147       7.933   3.617 -34.832  1.00 45.20           N  
ATOM   1208  OD1 ASN A 147       8.480   5.797 -34.822  1.00 45.20           O  
ATOM   1209  N   ILE A 148       3.659   6.974 -33.588  1.00 48.17           N  
ATOM   1210  CA  ILE A 148       2.354   7.493 -33.981  1.00 48.17           C  
ATOM   1211  C   ILE A 148       2.278   8.986 -33.671  1.00 48.17           C  
ATOM   1212  CB  ILE A 148       1.208   6.739 -33.269  1.00 48.17           C  
ATOM   1213  O   ILE A 148       1.733   9.763 -34.459  1.00 48.17           O  
ATOM   1214  CG1 ILE A 148       1.136   5.289 -33.762  1.00 48.17           C  
ATOM   1215  CG2 ILE A 148      -0.127   7.457 -33.485  1.00 48.17           C  
ATOM   1216  CD1 ILE A 148       0.155   4.420 -32.987  1.00 48.17           C  
ATOM   1217  N   GLY A 149       2.917   9.354 -32.568  1.00 28.94           N  
ATOM   1218  CA  GLY A 149       2.969  10.777 -32.270  1.00 28.94           C  
ATOM   1219  C   GLY A 149       3.701  11.581 -33.328  1.00 28.94           C  
ATOM   1220  O   GLY A 149       3.251  12.662 -33.715  1.00 28.94           O  
ATOM   1221  N   GLN A 150       4.757  10.992 -33.946  1.00 46.97           N  
ATOM   1222  CA  GLN A 150       5.496  11.700 -34.986  1.00 46.97           C  
ATOM   1223  C   GLN A 150       4.724  11.705 -36.303  1.00 46.97           C  
ATOM   1224  CB  GLN A 150       6.875  11.071 -35.188  1.00 46.97           C  
ATOM   1225  O   GLN A 150       4.771  12.683 -37.052  1.00 46.97           O  
ATOM   1226  CG  GLN A 150       7.857  11.366 -34.062  1.00 46.97           C  
ATOM   1227  CD  GLN A 150       9.299  11.110 -34.458  1.00 46.97           C  
ATOM   1228  NE2 GLN A 150      10.231  11.540 -33.614  1.00 46.97           N  
ATOM   1229  OE1 GLN A 150       9.573  10.530 -35.514  1.00 46.97           O  
ATOM   1230  N   GLN A 151       3.889  10.724 -36.507  1.00 48.48           N  
ATOM   1231  CA  GLN A 151       3.083  10.656 -37.721  1.00 48.48           C  
ATOM   1232  C   GLN A 151       1.922  11.645 -37.667  1.00 48.48           C  
ATOM   1233  CB  GLN A 151       2.554   9.237 -37.936  1.00 48.48           C  
ATOM   1234  O   GLN A 151       1.591  12.278 -38.672  1.00 48.48           O  
ATOM   1235  CG  GLN A 151       3.533   8.318 -38.655  1.00 48.48           C  
ATOM   1236  CD  GLN A 151       2.936   6.959 -38.973  1.00 48.48           C  
ATOM   1237  NE2 GLN A 151       3.794   5.996 -39.295  1.00 48.48           N  
ATOM   1238  OE1 GLN A 151       1.716   6.777 -38.930  1.00 48.48           O  
ATOM   1239  N   ILE A 152       1.397  11.871 -36.527  1.00 36.74           N  
ATOM   1240  CA  ILE A 152       0.292  12.809 -36.364  1.00 36.74           C  
ATOM   1241  C   ILE A 152       0.816  14.241 -36.440  1.00 36.74           C  
ATOM   1242  CB  ILE A 152      -0.450  12.580 -35.028  1.00 36.74           C  
ATOM   1243  O   ILE A 152       0.202  15.100 -37.078  1.00 36.74           O  
ATOM   1244  CG1 ILE A 152      -1.143  11.213 -35.029  1.00 36.74           C  
ATOM   1245  CG2 ILE A 152      -1.458  13.704 -34.771  1.00 36.74           C  
ATOM   1246  CD1 ILE A 152      -1.871  10.886 -33.733  1.00 36.74           C  
ATOM   1247  N   LEU A 153       2.083  14.474 -35.951  1.00 34.12           N  
ATOM   1248  CA  LEU A 153       2.684  15.800 -36.038  1.00 34.12           C  
ATOM   1249  C   LEU A 153       3.047  16.138 -37.480  1.00 34.12           C  
ATOM   1250  CB  LEU A 153       3.930  15.884 -35.153  1.00 34.12           C  
ATOM   1251  O   LEU A 153       2.895  17.284 -37.911  1.00 34.12           O  
ATOM   1252  CG  LEU A 153       3.725  16.443 -33.744  1.00 34.12           C  
ATOM   1253  CD1 LEU A 153       4.445  15.574 -32.719  1.00 34.12           C  
ATOM   1254  CD2 LEU A 153       4.212  17.886 -33.666  1.00 34.12           C  
ATOM   1255  N   ALA A 154       3.376  15.121 -38.287  1.00 45.91           N  
ATOM   1256  CA  ALA A 154       3.670  15.324 -39.703  1.00 45.91           C  
ATOM   1257  C   ALA A 154       2.392  15.578 -40.497  1.00 45.91           C  
ATOM   1258  CB  ALA A 154       4.415  14.119 -40.270  1.00 45.91           C  
ATOM   1259  O   ALA A 154       2.379  16.399 -41.418  1.00 45.91           O  
ATOM   1260  N   GLN A 155       1.329  14.999 -40.091  1.00 50.51           N  
ATOM   1261  CA  GLN A 155       0.060  15.193 -40.786  1.00 50.51           C  
ATOM   1262  C   GLN A 155      -0.552  16.548 -40.444  1.00 50.51           C  
ATOM   1263  CB  GLN A 155      -0.920  14.071 -40.439  1.00 50.51           C  
ATOM   1264  O   GLN A 155      -1.183  17.182 -41.293  1.00 50.51           O  
ATOM   1265  CG  GLN A 155      -0.570  12.731 -41.072  1.00 50.51           C  
ATOM   1266  CD  GLN A 155      -1.682  11.709 -40.934  1.00 50.51           C  
ATOM   1267  NE2 GLN A 155      -1.822  10.846 -41.935  1.00 50.51           N  
ATOM   1268  OE1 GLN A 155      -2.409  11.693 -39.936  1.00 50.51           O  
ATOM   1269  N   ILE A 156      -0.242  17.009 -39.276  1.00 45.12           N  
ATOM   1270  CA  ILE A 156      -0.729  18.332 -38.902  1.00 45.12           C  
ATOM   1271  C   ILE A 156       0.126  19.406 -39.571  1.00 45.12           C  
ATOM   1272  CB  ILE A 156      -0.726  18.523 -37.368  1.00 45.12           C  
ATOM   1273  O   ILE A 156      -0.393  20.426 -40.029  1.00 45.12           O  
ATOM   1274  CG1 ILE A 156      -1.761  17.601 -36.713  1.00 45.12           C  
ATOM   1275  CG2 ILE A 156      -0.990  19.988 -37.006  1.00 45.12           C  
ATOM   1276  CD1 ILE A 156      -1.703  17.590 -35.192  1.00 45.12           C  
ATOM   1277  N   ASP A 157       1.381  19.146 -39.822  1.00 39.73           N  
ATOM   1278  CA  ASP A 157       2.255  20.093 -40.509  1.00 39.73           C  
ATOM   1279  C   ASP A 157       1.940  20.148 -42.002  1.00 39.73           C  
ATOM   1280  CB  ASP A 157       3.724  19.720 -40.295  1.00 39.73           C  
ATOM   1281  O   ASP A 157       1.975  21.220 -42.609  1.00 39.73           O  
ATOM   1282  CG  ASP A 157       4.500  20.780 -39.534  1.00 39.73           C  
ATOM   1283  OD1 ASP A 157       3.905  21.805 -39.137  1.00 39.73           O  
ATOM   1284  OD2 ASP A 157       5.719  20.591 -39.334  1.00 39.73           O  
ATOM   1285  N   GLN A 158       1.339  19.122 -42.550  1.00 54.17           N  
ATOM   1286  CA  GLN A 158       0.962  19.127 -43.960  1.00 54.17           C  
ATOM   1287  C   GLN A 158      -0.405  19.774 -44.162  1.00 54.17           C  
ATOM   1288  CB  GLN A 158       0.957  17.703 -44.519  1.00 54.17           C  
ATOM   1289  O   GLN A 158      -0.687  20.319 -45.231  1.00 54.17           O  
ATOM   1290  CG  GLN A 158       2.347  17.104 -44.690  1.00 54.17           C  
ATOM   1291  CD  GLN A 158       2.312  15.673 -45.192  1.00 54.17           C  
ATOM   1292  NE2 GLN A 158       3.464  15.012 -45.178  1.00 54.17           N  
ATOM   1293  OE1 GLN A 158       1.258  15.166 -45.588  1.00 54.17           O  
ATOM   1294  N   SER A 159      -1.206  19.840 -43.090  1.00 50.92           N  
ATOM   1295  CA  SER A 159      -2.503  20.490 -43.242  1.00 50.92           C  
ATOM   1296  C   SER A 159      -2.406  21.987 -42.965  1.00 50.92           C  
ATOM   1297  CB  SER A 159      -3.534  19.856 -42.307  1.00 50.92           C  
ATOM   1298  O   SER A 159      -3.254  22.762 -43.412  1.00 50.92           O  
ATOM   1299  OG  SER A 159      -3.198  20.096 -40.951  1.00 50.92           O  
ATOM   1300  N   GLN A 160      -1.266  22.453 -42.530  1.00 41.95           N  
ATOM   1301  CA  GLN A 160      -1.163  23.893 -42.314  1.00 41.95           C  
ATOM   1302  C   GLN A 160      -0.125  24.516 -43.243  1.00 41.95           C  
ATOM   1303  CB  GLN A 160      -0.811  24.193 -40.856  1.00 41.95           C  
ATOM   1304  O   GLN A 160       0.064  25.734 -43.242  1.00 41.95           O  
ATOM   1305  CG  GLN A 160      -1.923  23.856 -39.872  1.00 41.95           C  
ATOM   1306  CD  GLN A 160      -2.135  24.940 -38.832  1.00 41.95           C  
ATOM   1307  NE2 GLN A 160      -3.173  24.785 -38.017  1.00 41.95           N  
ATOM   1308  OE1 GLN A 160      -1.372  25.908 -38.761  1.00 41.95           O  
ATOM   1309  N   ASN A 161       0.255  23.918 -44.339  1.00 37.88           N  
ATOM   1310  CA  ASN A 161       1.103  24.626 -45.292  1.00 37.88           C  
ATOM   1311  C   ASN A 161       0.681  24.349 -46.732  1.00 37.88           C  
ATOM   1312  CB  ASN A 161       2.572  24.247 -45.087  1.00 37.88           C  
ATOM   1313  O   ASN A 161       0.922  23.260 -47.256  1.00 37.88           O  
ATOM   1314  CG  ASN A 161       3.490  25.454 -45.076  1.00 37.88           C  
ATOM   1315  ND2 ASN A 161       4.702  25.272 -44.566  1.00 37.88           N  
ATOM   1316  OD1 ASN A 161       3.112  26.541 -45.521  1.00 37.88           O  
ATOM   1317  N   PRO A 162      -0.474  24.951 -47.327  1.00 39.80           N  
ATOM   1318  CA  PRO A 162      -0.881  24.692 -48.710  1.00 39.80           C  
ATOM   1319  C   PRO A 162       0.008  25.401 -49.729  1.00 39.80           C  
ATOM   1320  CB  PRO A 162      -2.312  25.234 -48.763  1.00 39.80           C  
ATOM   1321  O   PRO A 162      -0.156  25.208 -50.936  1.00 39.80           O  
ATOM   1322  CG  PRO A 162      -2.432  26.116 -47.563  1.00 39.80           C  
ATOM   1323  CD  PRO A 162      -1.152  26.033 -46.780  1.00 39.80           C  
ATOM   1324  N   GLU A 163       1.363  25.478 -49.589  1.00 35.45           N  
ATOM   1325  CA  GLU A 163       2.163  25.921 -50.727  1.00 35.45           C  
ATOM   1326  C   GLU A 163       3.406  25.054 -50.899  1.00 35.45           C  
ATOM   1327  CB  GLU A 163       2.564  27.390 -50.563  1.00 35.45           C  
ATOM   1328  O   GLU A 163       4.203  25.276 -51.813  1.00 35.45           O  
ATOM   1329  CG  GLU A 163       1.583  28.369 -51.191  1.00 35.45           C  
ATOM   1330  CD  GLU A 163       2.009  29.821 -51.046  1.00 35.45           C  
ATOM   1331  OE1 GLU A 163       1.344  30.710 -51.625  1.00 35.45           O  
ATOM   1332  OE2 GLU A 163       3.017  30.072 -50.348  1.00 35.45           O  
ATOM   1333  N   SER A 164       3.260  23.743 -50.956  1.00 32.51           N  
ATOM   1334  CA  SER A 164       4.296  23.050 -51.717  1.00 32.51           C  
ATOM   1335  C   SER A 164       3.733  21.824 -52.427  1.00 32.51           C  
ATOM   1336  CB  SER A 164       5.448  22.635 -50.801  1.00 32.51           C  
ATOM   1337  O   SER A 164       3.359  20.843 -51.781  1.00 32.51           O  
ATOM   1338  OG  SER A 164       5.201  23.045 -49.466  1.00 32.51           O  
ATOM   1339  N   GLN A 165       2.578  21.939 -53.102  1.00 29.92           N  
ATOM   1340  CA  GLN A 165       2.109  21.203 -54.271  1.00 29.92           C  
ATOM   1341  C   GLN A 165       3.211  21.072 -55.318  1.00 29.92           C  
ATOM   1342  CB  GLN A 165       0.885  21.888 -54.881  1.00 29.92           C  
ATOM   1343  O   GLN A 165       3.781  22.073 -55.757  1.00 29.92           O  
ATOM   1344  CG  GLN A 165      -0.374  21.768 -54.032  1.00 29.92           C  
ATOM   1345  CD  GLN A 165      -1.615  22.268 -54.748  1.00 29.92           C  
ATOM   1346  NE2 GLN A 165      -2.772  22.095 -54.120  1.00 29.92           N  
ATOM   1347  OE1 GLN A 165      -1.533  22.807 -55.856  1.00 29.92           O  
ATOM   1348  N   GLN A 166       4.160  20.109 -55.167  1.00 34.06           N  
ATOM   1349  CA  GLN A 166       4.751  19.466 -56.335  1.00 34.06           C  
ATOM   1350  C   GLN A 166       4.596  17.950 -56.267  1.00 34.06           C  
ATOM   1351  CB  GLN A 166       6.230  19.837 -56.462  1.00 34.06           C  
ATOM   1352  O   GLN A 166       4.919  17.333 -55.249  1.00 34.06           O  
ATOM   1353  CG  GLN A 166       6.469  21.212 -57.071  1.00 34.06           C  
ATOM   1354  CD  GLN A 166       7.916  21.433 -57.470  1.00 34.06           C  
ATOM   1355  NE2 GLN A 166       8.196  22.584 -58.072  1.00 34.06           N  
ATOM   1356  OE1 GLN A 166       8.776  20.577 -57.238  1.00 34.06           O  
ATOM   1357  N   PRO A 167       3.952  17.330 -57.390  1.00 38.36           N  
ATOM   1358  CA  PRO A 167       3.171  16.149 -57.763  1.00 38.36           C  
ATOM   1359  C   PRO A 167       4.007  14.871 -57.783  1.00 38.36           C  
ATOM   1360  CB  PRO A 167       2.664  16.491 -59.167  1.00 38.36           C  
ATOM   1361  O   PRO A 167       5.177  14.900 -58.171  1.00 38.36           O  
ATOM   1362  CG  PRO A 167       3.595  17.550 -59.661  1.00 38.36           C  
ATOM   1363  CD  PRO A 167       4.615  17.826 -58.594  1.00 38.36           C  
ATOM   1364  N   LEU A 168       3.466  13.650 -57.386  1.00 23.12           N  
ATOM   1365  CA  LEU A 168       3.053  12.309 -57.787  1.00 23.12           C  
ATOM   1366  C   LEU A 168       4.152  11.619 -58.589  1.00 23.12           C  
ATOM   1367  CB  LEU A 168       1.764  12.368 -58.611  1.00 23.12           C  
ATOM   1368  O   LEU A 168       4.583  12.129 -59.626  1.00 23.12           O  
ATOM   1369  CG  LEU A 168       0.479  11.958 -57.890  1.00 23.12           C  
ATOM   1370  CD1 LEU A 168      -0.449  13.158 -57.737  1.00 23.12           C  
ATOM   1371  CD2 LEU A 168      -0.218  10.828 -58.639  1.00 23.12           C  
ATOM   1372  N   GLN A 169       4.960  10.732 -57.996  1.00 32.10           N  
ATOM   1373  CA  GLN A 169       5.479   9.566 -58.703  1.00 32.10           C  
ATOM   1374  C   GLN A 169       5.002   8.271 -58.052  1.00 32.10           C  
ATOM   1375  CB  GLN A 169       7.008   9.600 -58.747  1.00 32.10           C  
ATOM   1376  O   GLN A 169       5.187   8.070 -56.850  1.00 32.10           O  
ATOM   1377  CG  GLN A 169       7.572  10.496 -59.841  1.00 32.10           C  
ATOM   1378  CD  GLN A 169       9.078  10.379 -59.978  1.00 32.10           C  
ATOM   1379  NE2 GLN A 169       9.671  11.255 -60.781  1.00 32.10           N  
ATOM   1380  OE1 GLN A 169       9.704   9.507 -59.367  1.00 32.10           O  
ATOM   1381  N   GLN A 170       3.828   7.618 -58.445  1.00 28.18           N  
ATOM   1382  CA  GLN A 170       3.334   6.368 -59.013  1.00 28.18           C  
ATOM   1383  C   GLN A 170       4.255   5.203 -58.664  1.00 28.18           C  
ATOM   1384  CB  GLN A 170       3.192   6.488 -60.531  1.00 28.18           C  
ATOM   1385  O   GLN A 170       5.444   5.226 -58.988  1.00 28.18           O  
ATOM   1386  CG  GLN A 170       1.840   7.024 -60.982  1.00 28.18           C  
ATOM   1387  CD  GLN A 170       1.772   7.263 -62.479  1.00 28.18           C  
ATOM   1388  NE2 GLN A 170       0.667   7.840 -62.938  1.00 28.18           N  
ATOM   1389  OE1 GLN A 170       2.706   6.931 -63.216  1.00 28.18           O  
ATOM   1390  N   ASN A 171       3.938   4.388 -57.633  1.00 27.96           N  
ATOM   1391  CA  ASN A 171       4.431   3.016 -57.698  1.00 27.96           C  
ATOM   1392  C   ASN A 171       3.314   2.007 -57.445  1.00 27.96           C  
ATOM   1393  CB  ASN A 171       5.571   2.807 -56.699  1.00 27.96           C  
ATOM   1394  O   ASN A 171       2.768   1.942 -56.342  1.00 27.96           O  
ATOM   1395  CG  ASN A 171       6.902   2.548 -57.378  1.00 27.96           C  
ATOM   1396  ND2 ASN A 171       7.967   2.483 -56.588  1.00 27.96           N  
ATOM   1397  OD1 ASN A 171       6.971   2.408 -58.602  1.00 27.96           O  
ATOM   1398  N   GLN A 172       2.354   1.851 -58.374  1.00 26.47           N  
ATOM   1399  CA  GLN A 172       1.658   0.696 -58.932  1.00 26.47           C  
ATOM   1400  C   GLN A 172       2.617  -0.201 -59.710  1.00 26.47           C  
ATOM   1401  CB  GLN A 172       0.510   1.146 -59.837  1.00 26.47           C  
ATOM   1402  O   GLN A 172       3.296   0.258 -60.631  1.00 26.47           O  
ATOM   1403  CG  GLN A 172      -0.633   1.821 -59.091  1.00 26.47           C  
ATOM   1404  CD  GLN A 172      -1.822   2.119 -59.984  1.00 26.47           C  
ATOM   1405  NE2 GLN A 172      -2.946   2.479 -59.374  1.00 26.47           N  
ATOM   1406  OE1 GLN A 172      -1.732   2.026 -61.212  1.00 26.47           O  
ATOM   1407  N   ASN A 173       3.227  -1.225 -59.111  1.00 27.04           N  
ATOM   1408  CA  ASN A 173       3.672  -2.338 -59.943  1.00 27.04           C  
ATOM   1409  C   ASN A 173       3.179  -3.676 -59.400  1.00 27.04           C  
ATOM   1410  CB  ASN A 173       5.198  -2.343 -60.062  1.00 27.04           C  
ATOM   1411  O   ASN A 173       3.426  -4.009 -58.239  1.00 27.04           O  
ATOM   1412  CG  ASN A 173       5.705  -1.371 -61.108  1.00 27.04           C  
ATOM   1413  ND2 ASN A 173       6.959  -0.955 -60.973  1.00 27.04           N  
ATOM   1414  OD1 ASN A 173       4.976  -0.995 -62.030  1.00 27.04           O  
ATOM   1415  N   LEU A 174       1.955  -4.211 -59.868  1.00 21.75           N  
ATOM   1416  CA  LEU A 174       1.509  -5.366 -60.640  1.00 21.75           C  
ATOM   1417  C   LEU A 174       2.675  -6.003 -61.387  1.00 21.75           C  
ATOM   1418  CB  LEU A 174       0.415  -4.958 -61.630  1.00 21.75           C  
ATOM   1419  O   LEU A 174       3.440  -5.309 -62.061  1.00 21.75           O  
ATOM   1420  CG  LEU A 174      -1.029  -5.146 -61.160  1.00 21.75           C  
ATOM   1421  CD1 LEU A 174      -1.794  -3.830 -61.261  1.00 21.75           C  
ATOM   1422  CD2 LEU A 174      -1.719  -6.235 -61.974  1.00 21.75           C  
ATOM   1423  N   THR A 175       3.080  -7.323 -61.066  1.00 21.98           N  
ATOM   1424  CA  THR A 175       3.186  -8.408 -62.035  1.00 21.98           C  
ATOM   1425  C   THR A 175       4.345  -9.337 -61.683  1.00 21.98           C  
ATOM   1426  CB  THR A 175       3.376  -7.865 -63.464  1.00 21.98           C  
ATOM   1427  O   THR A 175       5.440  -8.875 -61.354  1.00 21.98           O  
ATOM   1428  CG2 THR A 175       2.281  -8.373 -64.396  1.00 21.98           C  
ATOM   1429  OG1 THR A 175       3.336  -6.433 -63.433  1.00 21.98           O  
ATOM   1430  N   THR A 176       3.987 -10.662 -61.325  1.00 21.40           N  
ATOM   1431  CA  THR A 176       4.059 -11.936 -62.033  1.00 21.40           C  
ATOM   1432  C   THR A 176       5.510 -12.361 -62.235  1.00 21.40           C  
ATOM   1433  CB  THR A 176       3.349 -11.858 -63.397  1.00 21.40           C  
ATOM   1434  O   THR A 176       6.324 -11.588 -62.743  1.00 21.40           O  
ATOM   1435  CG2 THR A 176       3.287 -13.228 -64.064  1.00 21.40           C  
ATOM   1436  OG1 THR A 176       2.015 -11.370 -63.208  1.00 21.40           O  
ATOM   1437  N   ILE A 177       5.890 -13.305 -61.345  1.00 20.87           N  
ATOM   1438  CA  ILE A 177       6.543 -14.608 -61.416  1.00 20.87           C  
ATOM   1439  C   ILE A 177       6.571 -15.093 -62.864  1.00 20.87           C  
ATOM   1440  CB  ILE A 177       5.834 -15.646 -60.517  1.00 20.87           C  
ATOM   1441  O   ILE A 177       5.530 -15.158 -63.523  1.00 20.87           O  
ATOM   1442  CG1 ILE A 177       5.714 -15.116 -59.083  1.00 20.87           C  
ATOM   1443  CG2 ILE A 177       6.578 -16.984 -60.546  1.00 20.87           C  
ATOM   1444  CD1 ILE A 177       4.953 -16.041 -58.143  1.00 20.87           C  
ATOM   1445  N   GLN A 178       7.674 -14.974 -63.565  1.00 21.54           N  
ATOM   1446  CA  GLN A 178       8.121 -15.908 -64.593  1.00 21.54           C  
ATOM   1447  C   GLN A 178       9.554 -15.607 -65.024  1.00 21.54           C  
ATOM   1448  CB  GLN A 178       7.189 -15.861 -65.804  1.00 21.54           C  
ATOM   1449  O   GLN A 178       9.884 -14.465 -65.349  1.00 21.54           O  
ATOM   1450  CG  GLN A 178       6.090 -16.915 -65.776  1.00 21.54           C  
ATOM   1451  CD  GLN A 178       5.200 -16.868 -67.004  1.00 21.54           C  
ATOM   1452  NE2 GLN A 178       4.170 -17.707 -67.022  1.00 21.54           N  
ATOM   1453  OE1 GLN A 178       5.436 -16.084 -67.929  1.00 21.54           O  
ATOM   1454  N   GLN A 179      10.511 -16.495 -64.632  1.00 21.59           N  
ATOM   1455  CA  GLN A 179      11.378 -17.420 -65.353  1.00 21.59           C  
ATOM   1456  C   GLN A 179      12.215 -16.688 -66.398  1.00 21.59           C  
ATOM   1457  CB  GLN A 179      10.553 -18.523 -66.019  1.00 21.59           C  
ATOM   1458  O   GLN A 179      11.687 -15.892 -67.178  1.00 21.59           O  
ATOM   1459  CG  GLN A 179      10.033 -19.573 -65.048  1.00 21.59           C  
ATOM   1460  CD  GLN A 179       9.323 -20.718 -65.746  1.00 21.59           C  
ATOM   1461  NE2 GLN A 179       9.289 -21.878 -65.099  1.00 21.59           N  
ATOM   1462  OE1 GLN A 179       8.808 -20.560 -66.858  1.00 21.59           O  
ATOM   1463  N   ASP A 180      13.529 -16.767 -66.167  1.00 23.78           N  
ATOM   1464  CA  ASP A 180      14.551 -17.153 -67.134  1.00 23.78           C  
ATOM   1465  C   ASP A 180      15.753 -16.214 -67.068  1.00 23.78           C  
ATOM   1466  CB  ASP A 180      13.972 -17.167 -68.551  1.00 23.78           C  
ATOM   1467  O   ASP A 180      15.595 -14.992 -67.094  1.00 23.78           O  
ATOM   1468  CG  ASP A 180      13.298 -18.481 -68.903  1.00 23.78           C  
ATOM   1469  OD1 ASP A 180      13.570 -19.504 -68.238  1.00 23.78           O  
ATOM   1470  OD2 ASP A 180      12.489 -18.495 -69.856  1.00 23.78           O  
ATOM   1471  N   SER A 181      16.990 -16.762 -66.609  1.00 22.84           N  
ATOM   1472  CA  SER A 181      18.315 -16.976 -67.184  1.00 22.84           C  
ATOM   1473  C   SER A 181      18.618 -15.949 -68.270  1.00 22.84           C  
ATOM   1474  CB  SER A 181      18.428 -18.388 -67.760  1.00 22.84           C  
ATOM   1475  O   SER A 181      17.735 -15.580 -69.047  1.00 22.84           O  
ATOM   1476  OG  SER A 181      19.029 -19.266 -66.824  1.00 22.84           O  
ATOM   1477  N   PRO A 182      19.882 -15.604 -68.583  1.00 37.31           N  
ATOM   1478  CA  PRO A 182      21.343 -15.667 -68.668  1.00 37.31           C  
ATOM   1479  C   PRO A 182      21.981 -14.298 -68.895  1.00 37.31           C  
ATOM   1480  CB  PRO A 182      21.588 -16.589 -69.865  1.00 37.31           C  
ATOM   1481  O   PRO A 182      21.387 -13.437 -69.549  1.00 37.31           O  
ATOM   1482  CG  PRO A 182      20.483 -16.274 -70.821  1.00 37.31           C  
ATOM   1483  CD  PRO A 182      19.601 -15.227 -70.204  1.00 37.31           C  
ATOM   1484  N   GLN A 183      23.165 -14.104 -68.392  1.00 20.95           N  
ATOM   1485  CA  GLN A 183      24.449 -13.987 -69.075  1.00 20.95           C  
ATOM   1486  C   GLN A 183      24.919 -12.536 -69.120  1.00 20.95           C  
ATOM   1487  CB  GLN A 183      24.357 -14.553 -70.493  1.00 20.95           C  
ATOM   1488  O   GLN A 183      24.181 -11.652 -69.561  1.00 20.95           O  
ATOM   1489  CG  GLN A 183      24.462 -16.070 -70.558  1.00 20.95           C  
ATOM   1490  CD  GLN A 183      24.822 -16.575 -71.943  1.00 20.95           C  
ATOM   1491  NE2 GLN A 183      25.436 -17.752 -72.004  1.00 20.95           N  
ATOM   1492  OE1 GLN A 183      24.550 -15.913 -72.949  1.00 20.95           O  
ATOM   1493  N   GLU A 184      26.068 -12.333 -68.500  1.00 20.39           N  
ATOM   1494  CA  GLU A 184      27.352 -11.958 -69.084  1.00 20.39           C  
ATOM   1495  C   GLU A 184      27.722 -10.521 -68.727  1.00 20.39           C  
ATOM   1496  CB  GLU A 184      27.322 -12.131 -70.605  1.00 20.39           C  
ATOM   1497  O   GLU A 184      26.906  -9.609 -68.876  1.00 20.39           O  
ATOM   1498  CG  GLU A 184      27.372 -13.582 -71.060  1.00 20.39           C  
ATOM   1499  CD  GLU A 184      27.597 -13.734 -72.556  1.00 20.39           C  
ATOM   1500  OE1 GLU A 184      27.847 -14.870 -73.020  1.00 20.39           O  
ATOM   1501  OE2 GLU A 184      27.524 -12.709 -73.270  1.00 20.39           O  
ATOM   1502  N   THR A 185      28.892 -10.359 -68.073  1.00 20.41           N  
ATOM   1503  CA  THR A 185      30.170  -9.820 -68.523  1.00 20.41           C  
ATOM   1504  C   THR A 185      30.525  -8.552 -67.751  1.00 20.41           C  
ATOM   1505  CB  THR A 185      30.147  -9.515 -70.033  1.00 20.41           C  
ATOM   1506  O   THR A 185      29.672  -7.686 -67.544  1.00 20.41           O  
ATOM   1507  CG2 THR A 185      29.988 -10.793 -70.849  1.00 20.41           C  
ATOM   1508  OG1 THR A 185      29.050  -8.638 -70.320  1.00 20.41           O  
ATOM   1509  N   ASN A 186      31.656  -8.605 -67.044  1.00 23.32           N  
ATOM   1510  CA  ASN A 186      32.910  -7.928 -67.359  1.00 23.32           C  
ATOM   1511  C   ASN A 186      33.390  -7.067 -66.195  1.00 23.32           C  
ATOM   1512  CB  ASN A 186      32.758  -7.077 -68.622  1.00 23.32           C  
ATOM   1513  O   ASN A 186      32.651  -6.213 -65.702  1.00 23.32           O  
ATOM   1514  CG  ASN A 186      32.954  -7.879 -69.894  1.00 23.32           C  
ATOM   1515  ND2 ASN A 186      32.418  -7.378 -71.000  1.00 23.32           N  
ATOM   1516  OD1 ASN A 186      33.583  -8.941 -69.882  1.00 23.32           O  
ATOM   1517  N   ALA A 187      34.448  -7.487 -65.537  1.00 19.08           N  
ATOM   1518  CA  ALA A 187      35.874  -7.173 -65.552  1.00 19.08           C  
ATOM   1519  C   ALA A 187      36.104  -5.665 -65.510  1.00 19.08           C  
ATOM   1520  CB  ALA A 187      36.539  -7.775 -66.788  1.00 19.08           C  
ATOM   1521  O   ALA A 187      35.508  -4.918 -66.288  1.00 19.08           O  
ATOM   1522  N   ASN A 188      36.767  -5.238 -64.448  1.00 21.71           N  
ATOM   1523  CA  ASN A 188      37.986  -4.442 -64.544  1.00 21.71           C  
ATOM   1524  C   ASN A 188      38.035  -3.360 -63.469  1.00 21.71           C  
ATOM   1525  CB  ASN A 188      38.111  -3.816 -65.935  1.00 21.71           C  
ATOM   1526  O   ASN A 188      37.105  -2.561 -63.344  1.00 21.71           O  
ATOM   1527  CG  ASN A 188      39.241  -4.418 -66.746  1.00 21.71           C  
ATOM   1528  ND2 ASN A 188      39.244  -4.150 -68.047  1.00 21.71           N  
ATOM   1529  OD1 ASN A 188      40.104  -5.117 -66.209  1.00 21.71           O  
ATOM   1530  N   LYS A 189      39.029  -3.449 -62.529  1.00 21.49           N  
ATOM   1531  CA  LYS A 189      40.327  -2.866 -62.203  1.00 21.49           C  
ATOM   1532  C   LYS A 189      40.221  -1.355 -62.019  1.00 21.49           C  
ATOM   1533  CB  LYS A 189      41.350  -3.190 -63.292  1.00 21.49           C  
ATOM   1534  O   LYS A 189      39.651  -0.660 -62.863  1.00 21.49           O  
ATOM   1535  CG  LYS A 189      42.045  -4.532 -63.109  1.00 21.49           C  
ATOM   1536  CD  LYS A 189      43.182  -4.713 -64.106  1.00 21.49           C  
ATOM   1537  CE  LYS A 189      43.866  -6.063 -63.937  1.00 21.49           C  
ATOM   1538  NZ  LYS A 189      45.018  -6.222 -64.874  1.00 21.49           N  
ATOM   1539  N   ASP A 190      40.695  -0.913 -60.840  1.00 27.34           N  
ATOM   1540  CA  ASP A 190      41.866  -0.146 -60.424  1.00 27.34           C  
ATOM   1541  C   ASP A 190      41.484   0.934 -59.414  1.00 27.34           C  
ATOM   1542  CB  ASP A 190      42.551   0.487 -61.637  1.00 27.34           C  
ATOM   1543  O   ASP A 190      40.480   1.627 -59.587  1.00 27.34           O  
ATOM   1544  CG  ASP A 190      43.458  -0.481 -62.377  1.00 27.34           C  
ATOM   1545  OD1 ASP A 190      44.039  -1.383 -61.737  1.00 27.34           O  
ATOM   1546  OD2 ASP A 190      43.594  -0.337 -63.612  1.00 27.34           O  
ATOM   1547  N   PRO A 191      42.454   1.436 -58.597  1.00 41.22           N  
ATOM   1548  CA  PRO A 191      42.654   2.377 -57.492  1.00 41.22           C  
ATOM   1549  C   PRO A 191      43.104   3.757 -57.967  1.00 41.22           C  
ATOM   1550  CB  PRO A 191      43.743   1.707 -56.651  1.00 41.22           C  
ATOM   1551  O   PRO A 191      43.747   3.875 -59.013  1.00 41.22           O  
ATOM   1552  CG  PRO A 191      44.575   0.950 -57.635  1.00 41.22           C  
ATOM   1553  CD  PRO A 191      43.951   1.089 -58.994  1.00 41.22           C  
ATOM   1554  N   ILE A 192      42.580   4.853 -57.390  1.00 22.59           N  
ATOM   1555  CA  ILE A 192      43.017   6.243 -57.473  1.00 22.59           C  
ATOM   1556  C   ILE A 192      42.947   6.890 -56.092  1.00 22.59           C  
ATOM   1557  CB  ILE A 192      42.166   7.043 -58.484  1.00 22.59           C  
ATOM   1558  O   ILE A 192      41.910   6.835 -55.426  1.00 22.59           O  
ATOM   1559  CG1 ILE A 192      42.346   6.480 -59.899  1.00 22.59           C  
ATOM   1560  CG2 ILE A 192      42.528   8.530 -58.437  1.00 22.59           C  
ATOM   1561  CD1 ILE A 192      41.310   6.974 -60.898  1.00 22.59           C  
ATOM   1562  N   SER A 193      44.070   7.141 -55.364  1.00 18.81           N  
ATOM   1563  CA  SER A 193      44.948   8.209 -54.897  1.00 18.81           C  
ATOM   1564  C   SER A 193      44.415   9.579 -55.301  1.00 18.81           C  
ATOM   1565  CB  SER A 193      46.362   8.020 -55.449  1.00 18.81           C  
ATOM   1566  O   SER A 193      44.030   9.786 -56.453  1.00 18.81           O  
ATOM   1567  OG  SER A 193      46.817   9.204 -56.082  1.00 18.81           O  
ATOM   1568  N   ASP A 194      44.144  10.501 -54.312  1.00 26.46           N  
ATOM   1569  CA  ASP A 194      44.440  11.930 -54.364  1.00 26.46           C  
ATOM   1570  C   ASP A 194      44.151  12.600 -53.023  1.00 26.46           C  
ATOM   1571  CB  ASP A 194      43.632  12.605 -55.475  1.00 26.46           C  
ATOM   1572  O   ASP A 194      43.082  12.402 -52.442  1.00 26.46           O  
ATOM   1573  CG  ASP A 194      44.227  12.390 -56.855  1.00 26.46           C  
ATOM   1574  OD1 ASP A 194      45.432  12.076 -56.958  1.00 26.46           O  
ATOM   1575  OD2 ASP A 194      43.484  12.539 -57.849  1.00 26.46           O  
ATOM   1576  N   GLN A 195      45.171  13.010 -52.237  1.00 21.45           N  
ATOM   1577  CA  GLN A 195      45.790  14.308 -51.990  1.00 21.45           C  
ATOM   1578  C   GLN A 195      44.877  15.202 -51.155  1.00 21.45           C  
ATOM   1579  CB  GLN A 195      46.136  14.998 -53.310  1.00 21.45           C  
ATOM   1580  O   GLN A 195      43.702  15.376 -51.483  1.00 21.45           O  
ATOM   1581  CG  GLN A 195      47.263  14.323 -54.080  1.00 21.45           C  
ATOM   1582  CD  GLN A 195      48.189  15.316 -54.756  1.00 21.45           C  
ATOM   1583  NE2 GLN A 195      49.315  14.826 -55.264  1.00 21.45           N  
ATOM   1584  OE1 GLN A 195      47.895  16.513 -54.823  1.00 21.45           O  
ATOM   1585  N   VAL A 196      45.340  15.613 -49.933  1.00 20.01           N  
ATOM   1586  CA  VAL A 196      45.941  16.815 -49.365  1.00 20.01           C  
ATOM   1587  C   VAL A 196      44.846  17.797 -48.956  1.00 20.01           C  
ATOM   1588  CB  VAL A 196      46.914  17.487 -50.360  1.00 20.01           C  
ATOM   1589  O   VAL A 196      43.978  18.140 -49.762  1.00 20.01           O  
ATOM   1590  CG1 VAL A 196      47.529  18.744 -49.749  1.00 20.01           C  
ATOM   1591  CG2 VAL A 196      48.006  16.505 -50.782  1.00 20.01           C  
ATOM   1592  N   GLU A 197      44.774  18.068 -47.614  1.00 23.30           N  
ATOM   1593  CA  GLU A 197      44.857  19.375 -46.970  1.00 23.30           C  
ATOM   1594  C   GLU A 197      44.466  19.290 -45.497  1.00 23.30           C  
ATOM   1595  CB  GLU A 197      43.965  20.388 -47.693  1.00 23.30           C  
ATOM   1596  O   GLU A 197      43.396  18.778 -45.162  1.00 23.30           O  
ATOM   1597  CG  GLU A 197      44.644  21.077 -48.867  1.00 23.30           C  
ATOM   1598  CD  GLU A 197      43.767  22.121 -49.539  1.00 23.30           C  
ATOM   1599  OE1 GLU A 197      44.224  22.763 -50.512  1.00 23.30           O  
ATOM   1600  OE2 GLU A 197      42.613  22.299 -49.089  1.00 23.30           O  
ATOM   1601  N   ASN A 198      45.403  19.228 -44.576  1.00 22.95           N  
ATOM   1602  CA  ASN A 198      45.768  20.054 -43.430  1.00 22.95           C  
ATOM   1603  C   ASN A 198      44.819  21.238 -43.267  1.00 22.95           C  
ATOM   1604  CB  ASN A 198      47.212  20.545 -43.561  1.00 22.95           C  
ATOM   1605  O   ASN A 198      44.491  21.915 -44.243  1.00 22.95           O  
ATOM   1606  CG  ASN A 198      48.031  20.290 -42.311  1.00 22.95           C  
ATOM   1607  ND2 ASN A 198      49.320  20.602 -42.372  1.00 22.95           N  
ATOM   1608  OD1 ASN A 198      47.509  19.815 -41.299  1.00 22.95           O  
ATOM   1609  N   PRO A 199      44.589  21.820 -41.994  1.00 33.93           N  
ATOM   1610  CA  PRO A 199      45.341  22.301 -40.832  1.00 33.93           C  
ATOM   1611  C   PRO A 199      44.526  22.254 -39.542  1.00 33.93           C  
ATOM   1612  CB  PRO A 199      45.686  23.744 -41.208  1.00 33.93           C  
ATOM   1613  O   PRO A 199      43.293  22.285 -39.585  1.00 33.93           O  
ATOM   1614  CG  PRO A 199      44.512  24.225 -41.997  1.00 33.93           C  
ATOM   1615  CD  PRO A 199      43.573  23.071 -42.207  1.00 33.93           C  
ATOM   1616  N   ASN A 200      45.142  21.769 -38.546  1.00 19.44           N  
ATOM   1617  CA  ASN A 200      45.765  22.316 -37.345  1.00 19.44           C  
ATOM   1618  C   ASN A 200      44.749  23.045 -36.470  1.00 19.44           C  
ATOM   1619  CB  ASN A 200      46.916  23.253 -37.716  1.00 19.44           C  
ATOM   1620  O   ASN A 200      44.040  23.934 -36.944  1.00 19.44           O  
ATOM   1621  CG  ASN A 200      48.271  22.580 -37.617  1.00 19.44           C  
ATOM   1622  ND2 ASN A 200      49.308  23.263 -38.090  1.00 19.44           N  
ATOM   1623  OD1 ASN A 200      48.386  21.457 -37.121  1.00 19.44           O  
ATOM   1624  N   ASN A 201      44.491  22.510 -35.293  1.00 25.10           N  
ATOM   1625  CA  ASN A 201      44.625  23.127 -33.978  1.00 25.10           C  
ATOM   1626  C   ASN A 201      44.190  22.178 -32.866  1.00 25.10           C  
ATOM   1627  CB  ASN A 201      43.821  24.428 -33.911  1.00 25.10           C  
ATOM   1628  O   ASN A 201      43.049  21.710 -32.854  1.00 25.10           O  
ATOM   1629  CG  ASN A 201      44.702  25.661 -33.949  1.00 25.10           C  
ATOM   1630  ND2 ASN A 201      44.082  26.828 -34.085  1.00 25.10           N  
ATOM   1631  OD1 ASN A 201      45.928  25.566 -33.857  1.00 25.10           O  
ATOM   1632  N   SER A 202      45.188  21.505 -32.219  1.00 21.14           N  
ATOM   1633  CA  SER A 202      45.961  21.400 -30.986  1.00 21.14           C  
ATOM   1634  C   SER A 202      45.154  21.881 -29.784  1.00 21.14           C  
ATOM   1635  CB  SER A 202      47.256  22.206 -31.096  1.00 21.14           C  
ATOM   1636  O   SER A 202      44.558  22.959 -29.822  1.00 21.14           O  
ATOM   1637  OG  SER A 202      47.023  23.448 -31.738  1.00 21.14           O  
ATOM   1638  N   GLU A 203      44.899  20.963 -28.895  1.00 26.54           N  
ATOM   1639  CA  GLU A 203      45.268  21.117 -27.491  1.00 26.54           C  
ATOM   1640  C   GLU A 203      45.186  19.786 -26.750  1.00 26.54           C  
ATOM   1641  CB  GLU A 203      44.372  22.155 -26.810  1.00 26.54           C  
ATOM   1642  O   GLU A 203      44.118  19.174 -26.678  1.00 26.54           O  
ATOM   1643  CG  GLU A 203      44.988  23.545 -26.737  1.00 26.54           C  
ATOM   1644  CD  GLU A 203      44.062  24.579 -26.117  1.00 26.54           C  
ATOM   1645  OE1 GLU A 203      44.466  25.757 -25.990  1.00 26.54           O  
ATOM   1646  OE2 GLU A 203      42.923  24.208 -25.754  1.00 26.54           O  
ATOM   1647  N   GLU A 204      46.202  18.940 -26.769  1.00 21.14           N  
ATOM   1648  CA  GLU A 204      47.191  18.246 -25.949  1.00 21.14           C  
ATOM   1649  C   GLU A 204      47.155  18.739 -24.505  1.00 21.14           C  
ATOM   1650  CB  GLU A 204      48.595  18.428 -26.532  1.00 21.14           C  
ATOM   1651  O   GLU A 204      47.182  19.945 -24.255  1.00 21.14           O  
ATOM   1652  CG  GLU A 204      48.970  17.382 -27.572  1.00 21.14           C  
ATOM   1653  CD  GLU A 204      50.412  17.492 -28.041  1.00 21.14           C  
ATOM   1654  OE1 GLU A 204      50.839  16.675 -28.888  1.00 21.14           O  
ATOM   1655  OE2 GLU A 204      51.121  18.402 -27.556  1.00 21.14           O  
ATOM   1656  N   LEU A 205      46.846  17.805 -23.613  1.00 21.38           N  
ATOM   1657  CA  LEU A 205      47.709  17.661 -22.445  1.00 21.38           C  
ATOM   1658  C   LEU A 205      47.290  16.461 -21.604  1.00 21.38           C  
ATOM   1659  CB  LEU A 205      47.676  18.933 -21.594  1.00 21.38           C  
ATOM   1660  O   LEU A 205      46.143  16.381 -21.156  1.00 21.38           O  
ATOM   1661  CG  LEU A 205      49.032  19.515 -21.191  1.00 21.38           C  
ATOM   1662  CD1 LEU A 205      49.417  20.659 -22.123  1.00 21.38           C  
ATOM   1663  CD2 LEU A 205      49.002  19.986 -19.741  1.00 21.38           C  
ATOM   1664  N   ASN A 206      47.890  15.308 -21.845  1.00 20.80           N  
ATOM   1665  CA  ASN A 206      48.813  14.336 -21.268  1.00 20.80           C  
ATOM   1666  C   ASN A 206      49.587  14.927 -20.093  1.00 20.80           C  
ATOM   1667  CB  ASN A 206      49.781  13.816 -22.333  1.00 20.80           C  
ATOM   1668  O   ASN A 206      50.115  16.036 -20.187  1.00 20.80           O  
ATOM   1669  CG  ASN A 206      49.148  12.780 -23.240  1.00 20.80           C  
ATOM   1670  ND2 ASN A 206      49.783  12.521 -24.377  1.00 20.80           N  
ATOM   1671  OD1 ASN A 206      48.097  12.217 -22.923  1.00 20.80           O  
ATOM   1672  N   ILE A 207      49.367  14.445 -18.898  1.00 22.99           N  
ATOM   1673  CA  ILE A 207      50.439  14.192 -17.941  1.00 22.99           C  
ATOM   1674  C   ILE A 207      49.940  13.253 -16.845  1.00 22.99           C  
ATOM   1675  CB  ILE A 207      50.967  15.505 -17.322  1.00 22.99           C  
ATOM   1676  O   ILE A 207      48.940  13.538 -16.182  1.00 22.99           O  
ATOM   1677  CG1 ILE A 207      51.571  16.402 -18.409  1.00 22.99           C  
ATOM   1678  CG2 ILE A 207      51.992  15.211 -16.223  1.00 22.99           C  
ATOM   1679  CD1 ILE A 207      51.965  17.789 -17.919  1.00 22.99           C  
ATOM   1680  N   GLU A 208      50.319  11.967 -16.826  1.00 18.48           N  
ATOM   1681  CA  GLU A 208      51.195  10.974 -16.212  1.00 18.48           C  
ATOM   1682  C   GLU A 208      51.913  11.550 -14.994  1.00 18.48           C  
ATOM   1683  CB  GLU A 208      52.217  10.456 -17.227  1.00 18.48           C  
ATOM   1684  O   GLU A 208      52.516  12.622 -15.071  1.00 18.48           O  
ATOM   1685  CG  GLU A 208      52.300   8.938 -17.297  1.00 18.48           C  
ATOM   1686  CD  GLU A 208      53.159   8.436 -18.446  1.00 18.48           C  
ATOM   1687  OE1 GLU A 208      53.276   7.202 -18.623  1.00 18.48           O  
ATOM   1688  OE2 GLU A 208      53.720   9.284 -19.176  1.00 18.48           O  
ATOM   1689  N   LEU A 209      51.804  10.862 -13.866  1.00 18.61           N  
ATOM   1690  CA  LEU A 209      52.744  10.095 -13.055  1.00 18.61           C  
ATOM   1691  C   LEU A 209      52.758  10.599 -11.616  1.00 18.61           C  
ATOM   1692  CB  LEU A 209      54.152  10.173 -13.650  1.00 18.61           C  
ATOM   1693  O   LEU A 209      52.909  11.799 -11.376  1.00 18.61           O  
ATOM   1694  CG  LEU A 209      54.469   9.188 -14.776  1.00 18.61           C  
ATOM   1695  CD1 LEU A 209      55.404   9.830 -15.795  1.00 18.61           C  
ATOM   1696  CD2 LEU A 209      55.080   7.909 -14.212  1.00 18.61           C  
ATOM   1697  N   SER A 210      52.582   9.615 -10.631  1.00 20.67           N  
ATOM   1698  CA  SER A 210      53.515   8.962  -9.718  1.00 20.67           C  
ATOM   1699  C   SER A 210      53.292   9.420  -8.280  1.00 20.67           C  
ATOM   1700  CB  SER A 210      54.959   9.245 -10.133  1.00 20.67           C  
ATOM   1701  O   SER A 210      53.170  10.618  -8.016  1.00 20.67           O  
ATOM   1702  OG  SER A 210      55.015   9.719 -11.467  1.00 20.67           O  
ATOM   1703  N   GLN A 211      52.936   8.427  -7.396  1.00 23.15           N  
ATOM   1704  CA  GLN A 211      53.469   7.657  -6.277  1.00 23.15           C  
ATOM   1705  C   GLN A 211      54.103   8.571  -5.232  1.00 23.15           C  
ATOM   1706  CB  GLN A 211      54.493   6.633  -6.769  1.00 23.15           C  
ATOM   1707  O   GLN A 211      54.932   9.420  -5.564  1.00 23.15           O  
ATOM   1708  CG  GLN A 211      53.872   5.423  -7.455  1.00 23.15           C  
ATOM   1709  CD  GLN A 211      54.897   4.367  -7.822  1.00 23.15           C  
ATOM   1710  NE2 GLN A 211      54.422   3.181  -8.189  1.00 23.15           N  
ATOM   1711  OE1 GLN A 211      56.107   4.614  -7.777  1.00 23.15           O  
ATOM   1712  N   LYS A 212      53.629   8.523  -3.970  1.00 25.71           N  
ATOM   1713  CA  LYS A 212      54.366   8.542  -2.710  1.00 25.71           C  
ATOM   1714  C   LYS A 212      53.427   8.369  -1.520  1.00 25.71           C  
ATOM   1715  CB  LYS A 212      55.156   9.844  -2.569  1.00 25.71           C  
ATOM   1716  O   LYS A 212      52.411   9.060  -1.419  1.00 25.71           O  
ATOM   1717  CG  LYS A 212      56.631   9.715  -2.919  1.00 25.71           C  
ATOM   1718  CD  LYS A 212      57.366  11.037  -2.740  1.00 25.71           C  
ATOM   1719  CE  LYS A 212      58.827  10.925  -3.152  1.00 25.71           C  
ATOM   1720  NZ  LYS A 212      59.550  12.221  -2.986  1.00 25.71           N  
ATOM   1721  N   ASN A 213      53.287   7.132  -0.890  1.00 26.76           N  
ATOM   1722  CA  ASN A 213      53.473   6.482   0.403  1.00 26.76           C  
ATOM   1723  C   ASN A 213      53.346   7.476   1.554  1.00 26.76           C  
ATOM   1724  CB  ASN A 213      54.830   5.776   0.458  1.00 26.76           C  
ATOM   1725  O   ASN A 213      53.853   8.596   1.471  1.00 26.76           O  
ATOM   1726  CG  ASN A 213      54.748   4.320   0.046  1.00 26.76           C  
ATOM   1727  ND2 ASN A 213      55.863   3.772  -0.423  1.00 26.76           N  
ATOM   1728  OD1 ASN A 213      53.691   3.692   0.148  1.00 26.76           O  
ATOM   1729  N   PRO A 214      53.252   6.968   2.841  1.00 44.70           N  
ATOM   1730  CA  PRO A 214      52.607   6.968   4.156  1.00 44.70           C  
ATOM   1731  C   PRO A 214      53.491   7.566   5.247  1.00 44.70           C  
ATOM   1732  CB  PRO A 214      52.343   5.483   4.420  1.00 44.70           C  
ATOM   1733  O   PRO A 214      54.698   7.730   5.049  1.00 44.70           O  
ATOM   1734  CG  PRO A 214      53.498   4.773   3.790  1.00 44.70           C  
ATOM   1735  CD  PRO A 214      54.334   5.780   3.054  1.00 44.70           C  
ATOM   1736  N   ASP A 215      52.930   8.104   6.331  1.00 22.56           N  
ATOM   1737  CA  ASP A 215      53.415   8.046   7.707  1.00 22.56           C  
ATOM   1738  C   ASP A 215      52.622   8.988   8.609  1.00 22.56           C  
ATOM   1739  CB  ASP A 215      54.905   8.391   7.766  1.00 22.56           C  
ATOM   1740  O   ASP A 215      52.457  10.168   8.291  1.00 22.56           O  
ATOM   1741  CG  ASP A 215      55.797   7.246   7.316  1.00 22.56           C  
ATOM   1742  OD1 ASP A 215      55.352   6.079   7.346  1.00 22.56           O  
ATOM   1743  OD2 ASP A 215      56.955   7.515   6.931  1.00 22.56           O  
ATOM   1744  N   ASN A 216      51.908   8.401   9.684  1.00 20.98           N  
ATOM   1745  CA  ASN A 216      52.284   8.456  11.093  1.00 20.98           C  
ATOM   1746  C   ASN A 216      51.312   9.311  11.900  1.00 20.98           C  
ATOM   1747  CB  ASN A 216      53.712   8.985  11.247  1.00 20.98           C  
ATOM   1748  O   ASN A 216      51.092  10.480  11.577  1.00 20.98           O  
ATOM   1749  CG  ASN A 216      54.482   8.277  12.344  1.00 20.98           C  
ATOM   1750  ND2 ASN A 216      55.801   8.426  12.333  1.00 20.98           N  
ATOM   1751  OD1 ASN A 216      53.896   7.601  13.194  1.00 20.98           O  
ATOM   1752  N   ILE A 217      50.566   8.723  12.880  1.00 20.86           N  
ATOM   1753  CA  ILE A 217      50.624   8.608  14.333  1.00 20.86           C  
ATOM   1754  C   ILE A 217      49.838   9.750  14.973  1.00 20.86           C  
ATOM   1755  CB  ILE A 217      52.083   8.610  14.842  1.00 20.86           C  
ATOM   1756  O   ILE A 217      50.059  10.920  14.652  1.00 20.86           O  
ATOM   1757  CG1 ILE A 217      52.850   7.412  14.271  1.00 20.86           C  
ATOM   1758  CG2 ILE A 217      52.121   8.606  16.373  1.00 20.86           C  
ATOM   1759  CD1 ILE A 217      54.340   7.425  14.584  1.00 20.86           C  
ATOM   1760  N   ASP A 218      48.844   9.436  15.840  1.00 22.60           N  
ATOM   1761  CA  ASP A 218      48.769   9.560  17.292  1.00 22.60           C  
ATOM   1762  C   ASP A 218      47.504  10.303  17.717  1.00 22.60           C  
ATOM   1763  CB  ASP A 218      50.007  10.278  17.834  1.00 22.60           C  
ATOM   1764  O   ASP A 218      47.216  11.388  17.209  1.00 22.60           O  
ATOM   1765  CG  ASP A 218      51.108   9.323  18.261  1.00 22.60           C  
ATOM   1766  OD1 ASP A 218      50.844   8.108  18.393  1.00 22.60           O  
ATOM   1767  OD2 ASP A 218      52.249   9.789  18.469  1.00 22.60           O  
ATOM   1768  N   SER A 219      46.649   9.616  18.432  1.00 20.94           N  
ATOM   1769  CA  SER A 219      46.203   9.577  19.821  1.00 20.94           C  
ATOM   1770  C   SER A 219      46.157  10.976  20.426  1.00 20.94           C  
ATOM   1771  CB  SER A 219      47.121   8.682  20.654  1.00 20.94           C  
ATOM   1772  O   SER A 219      47.088  11.766  20.249  1.00 20.94           O  
ATOM   1773  OG  SER A 219      47.175   7.374  20.112  1.00 20.94           O  
ATOM   1774  N   ASN A 220      44.994  11.396  20.904  1.00 21.84           N  
ATOM   1775  CA  ASN A 220      44.795  11.980  22.226  1.00 21.84           C  
ATOM   1776  C   ASN A 220      43.604  12.934  22.244  1.00 21.84           C  
ATOM   1777  CB  ASN A 220      46.061  12.702  22.690  1.00 21.84           C  
ATOM   1778  O   ASN A 220      43.514  13.836  21.409  1.00 21.84           O  
ATOM   1779  CG  ASN A 220      46.856  11.897  23.699  1.00 21.84           C  
ATOM   1780  ND2 ASN A 220      48.022  12.406  24.079  1.00 21.84           N  
ATOM   1781  OD1 ASN A 220      46.426  10.825  24.134  1.00 21.84           O  
ATOM   1782  N   ASN A 221      42.536  12.550  22.984  1.00 19.21           N  
ATOM   1783  CA  ASN A 221      42.015  12.982  24.277  1.00 19.21           C  
ATOM   1784  C   ASN A 221      41.567  14.440  24.241  1.00 19.21           C  
ATOM   1785  CB  ASN A 221      43.061  12.774  25.374  1.00 19.21           C  
ATOM   1786  O   ASN A 221      42.305  15.309  23.775  1.00 19.21           O  
ATOM   1787  CG  ASN A 221      42.923  11.432  26.065  1.00 19.21           C  
ATOM   1788  ND2 ASN A 221      43.929  11.061  26.848  1.00 19.21           N  
ATOM   1789  OD1 ASN A 221      41.920  10.733  25.897  1.00 19.21           O  
ATOM   1790  N   ASN A 222      40.265  14.687  24.512  1.00 23.54           N  
ATOM   1791  CA  ASN A 222      39.711  15.562  25.540  1.00 23.54           C  
ATOM   1792  C   ASN A 222      38.564  16.408  24.996  1.00 23.54           C  
ATOM   1793  CB  ASN A 222      40.802  16.460  26.126  1.00 23.54           C  
ATOM   1794  O   ASN A 222      38.699  17.047  23.951  1.00 23.54           O  
ATOM   1795  CG  ASN A 222      41.585  15.782  27.233  1.00 23.54           C  
ATOM   1796  ND2 ASN A 222      42.799  16.259  27.480  1.00 23.54           N  
ATOM   1797  OD1 ASN A 222      41.102  14.836  27.861  1.00 23.54           O  
ATOM   1798  N   LYS A 223      37.349  16.168  25.529  1.00 20.51           N  
ATOM   1799  CA  LYS A 223      36.493  16.909  26.451  1.00 20.51           C  
ATOM   1800  C   LYS A 223      36.272  18.339  25.967  1.00 20.51           C  
ATOM   1801  CB  LYS A 223      37.099  16.919  27.855  1.00 20.51           C  
ATOM   1802  O   LYS A 223      37.224  19.029  25.595  1.00 20.51           O  
ATOM   1803  CG  LYS A 223      36.253  16.206  28.899  1.00 20.51           C  
ATOM   1804  CD  LYS A 223      36.936  16.195  30.261  1.00 20.51           C  
ATOM   1805  CE  LYS A 223      36.096  15.471  31.304  1.00 20.51           C  
ATOM   1806  NZ  LYS A 223      36.787  15.409  32.626  1.00 20.51           N  
ATOM   1807  N   SER A 224      34.979  18.705  25.772  1.00 21.72           N  
ATOM   1808  CA  SER A 224      34.214  19.787  26.383  1.00 21.72           C  
ATOM   1809  C   SER A 224      33.712  20.771  25.331  1.00 21.72           C  
ATOM   1810  CB  SER A 224      35.062  20.525  27.419  1.00 21.72           C  
ATOM   1811  O   SER A 224      34.470  21.191  24.455  1.00 21.72           O  
ATOM   1812  OG  SER A 224      35.108  19.802  28.638  1.00 21.72           O  
ATOM   1813  N   GLN A 225      32.381  20.850  25.164  1.00 20.03           N  
ATOM   1814  CA  GLN A 225      31.472  21.939  25.505  1.00 20.03           C  
ATOM   1815  C   GLN A 225      31.572  23.077  24.493  1.00 20.03           C  
ATOM   1816  CB  GLN A 225      31.764  22.461  26.913  1.00 20.03           C  
ATOM   1817  O   GLN A 225      32.672  23.522  24.158  1.00 20.03           O  
ATOM   1818  CG  GLN A 225      30.991  21.740  28.009  1.00 20.03           C  
ATOM   1819  CD  GLN A 225      31.130  22.410  29.363  1.00 20.03           C  
ATOM   1820  NE2 GLN A 225      30.160  22.179  30.241  1.00 20.03           N  
ATOM   1821  OE1 GLN A 225      32.101  23.129  29.618  1.00 20.03           O  
ATOM   1822  N   ASN A 226      30.447  23.348  23.820  1.00 20.82           N  
ATOM   1823  CA  ASN A 226      29.662  24.571  23.684  1.00 20.82           C  
ATOM   1824  C   ASN A 226      30.105  25.390  22.476  1.00 20.82           C  
ATOM   1825  CB  ASN A 226      29.754  25.412  24.959  1.00 20.82           C  
ATOM   1826  O   ASN A 226      31.300  25.625  22.283  1.00 20.82           O  
ATOM   1827  CG  ASN A 226      28.710  25.027  25.989  1.00 20.82           C  
ATOM   1828  ND2 ASN A 226      28.910  25.463  27.227  1.00 20.82           N  
ATOM   1829  OD1 ASN A 226      27.733  24.342  25.675  1.00 20.82           O  
ATOM   1830  N   ASP A 227      29.247  25.570  21.487  1.00 23.57           N  
ATOM   1831  CA  ASP A 227      28.829  26.856  20.939  1.00 23.57           C  
ATOM   1832  C   ASP A 227      28.764  26.808  19.414  1.00 23.57           C  
ATOM   1833  CB  ASP A 227      29.780  27.967  21.390  1.00 23.57           C  
ATOM   1834  O   ASP A 227      29.723  26.395  18.759  1.00 23.57           O  
ATOM   1835  CG  ASP A 227      29.572  28.374  22.838  1.00 23.57           C  
ATOM   1836  OD1 ASP A 227      28.476  28.132  23.388  1.00 23.57           O  
ATOM   1837  OD2 ASP A 227      30.512  28.943  23.434  1.00 23.57           O  
ATOM   1838  N   GLU A 228      27.539  26.734  18.881  1.00 21.30           N  
ATOM   1839  CA  GLU A 228      26.809  27.639  17.999  1.00 21.30           C  
ATOM   1840  C   GLU A 228      27.763  28.549  17.231  1.00 21.30           C  
ATOM   1841  CB  GLU A 228      25.810  28.480  18.799  1.00 21.30           C  
ATOM   1842  O   GLU A 228      28.520  29.314  17.832  1.00 21.30           O  
ATOM   1843  CG  GLU A 228      24.426  27.855  18.903  1.00 21.30           C  
ATOM   1844  CD  GLU A 228      23.414  28.751  19.600  1.00 21.30           C  
ATOM   1845  OE1 GLU A 228      22.211  28.408  19.619  1.00 21.30           O  
ATOM   1846  OE2 GLU A 228      23.829  29.807  20.130  1.00 21.30           O  
ATOM   1847  N   ASN A 229      28.103  28.187  16.019  1.00 23.76           N  
ATOM   1848  CA  ASN A 229      28.596  29.094  14.988  1.00 23.76           C  
ATOM   1849  C   ASN A 229      28.318  28.554  13.588  1.00 23.76           C  
ATOM   1850  CB  ASN A 229      30.093  29.352  15.170  1.00 23.76           C  
ATOM   1851  O   ASN A 229      28.640  27.403  13.287  1.00 23.76           O  
ATOM   1852  CG  ASN A 229      30.378  30.681  15.843  1.00 23.76           C  
ATOM   1853  ND2 ASN A 229      31.636  30.905  16.203  1.00 23.76           N  
ATOM   1854  OD1 ASN A 229      29.475  31.498  16.038  1.00 23.76           O  
ATOM   1855  N   GLN A 230      27.232  28.994  12.925  1.00 22.31           N  
ATOM   1856  CA  GLN A 230      27.046  29.714  11.670  1.00 22.31           C  
ATOM   1857  C   GLN A 230      28.279  29.594  10.779  1.00 22.31           C  
ATOM   1858  CB  GLN A 230      26.732  31.187  11.936  1.00 22.31           C  
ATOM   1859  O   GLN A 230      29.395  29.888  11.211  1.00 22.31           O  
ATOM   1860  CG  GLN A 230      25.252  31.471  12.156  1.00 22.31           C  
ATOM   1861  CD  GLN A 230      24.960  32.947  12.350  1.00 22.31           C  
ATOM   1862  NE2 GLN A 230      23.869  33.249  13.044  1.00 22.31           N  
ATOM   1863  OE1 GLN A 230      25.710  33.808  11.879  1.00 22.31           O  
ATOM   1864  N   ILE A 231      28.303  28.634   9.816  1.00 21.72           N  
ATOM   1865  CA  ILE A 231      29.214  28.671   8.678  1.00 21.72           C  
ATOM   1866  C   ILE A 231      28.478  28.232   7.414  1.00 21.72           C  
ATOM   1867  CB  ILE A 231      30.452  27.776   8.915  1.00 21.72           C  
ATOM   1868  O   ILE A 231      27.851  27.170   7.390  1.00 21.72           O  
ATOM   1869  CG1 ILE A 231      31.172  28.193  10.203  1.00 21.72           C  
ATOM   1870  CG2 ILE A 231      31.399  27.835   7.714  1.00 21.72           C  
ATOM   1871  CD1 ILE A 231      32.296  27.252  10.615  1.00 21.72           C  
ATOM   1872  N   ASN A 232      27.963  29.217   6.617  1.00 21.78           N  
ATOM   1873  CA  ASN A 232      28.314  29.779   5.317  1.00 21.78           C  
ATOM   1874  C   ASN A 232      28.257  28.723   4.216  1.00 21.78           C  
ATOM   1875  CB  ASN A 232      29.703  30.419   5.366  1.00 21.78           C  
ATOM   1876  O   ASN A 232      28.884  27.668   4.328  1.00 21.78           O  
ATOM   1877  CG  ASN A 232      29.652  31.901   5.678  1.00 21.78           C  
ATOM   1878  ND2 ASN A 232      30.818  32.511   5.856  1.00 21.78           N  
ATOM   1879  OD1 ASN A 232      28.573  32.494   5.761  1.00 21.78           O  
ATOM   1880  N   ASN A 233      27.175  28.736   3.487  1.00 20.81           N  
ATOM   1881  CA  ASN A 233      26.756  28.930   2.103  1.00 20.81           C  
ATOM   1882  C   ASN A 233      27.947  28.907   1.149  1.00 20.81           C  
ATOM   1883  CB  ASN A 233      25.983  30.242   1.955  1.00 20.81           C  
ATOM   1884  O   ASN A 233      28.797  29.798   1.189  1.00 20.81           O  
ATOM   1885  CG  ASN A 233      24.496  30.075   2.203  1.00 20.81           C  
ATOM   1886  ND2 ASN A 233      23.790  31.190   2.349  1.00 20.81           N  
ATOM   1887  OD1 ASN A 233      23.987  28.953   2.265  1.00 20.81           O  
ATOM   1888  N   THR A 234      28.334  27.762   0.656  1.00 24.74           N  
ATOM   1889  CA  THR A 234      29.084  27.520  -0.571  1.00 24.74           C  
ATOM   1890  C   THR A 234      28.161  27.024  -1.680  1.00 24.74           C  
ATOM   1891  CB  THR A 234      30.212  26.497  -0.343  1.00 24.74           C  
ATOM   1892  O   THR A 234      27.412  26.064  -1.489  1.00 24.74           O  
ATOM   1893  CG2 THR A 234      31.291  26.621  -1.414  1.00 24.74           C  
ATOM   1894  OG1 THR A 234      30.803  26.724   0.942  1.00 24.74           O  
ATOM   1895  N   PHE A 235      27.455  27.934  -2.430  1.00 21.10           N  
ATOM   1896  CA  PHE A 235      27.171  28.406  -3.780  1.00 21.10           C  
ATOM   1897  C   PHE A 235      27.828  27.504  -4.818  1.00 21.10           C  
ATOM   1898  CB  PHE A 235      27.651  29.849  -3.959  1.00 21.10           C  
ATOM   1899  O   PHE A 235      29.051  27.346  -4.826  1.00 21.10           O  
ATOM   1900  CG  PHE A 235      26.797  30.662  -4.894  1.00 21.10           C  
ATOM   1901  CD1 PHE A 235      27.177  30.853  -6.217  1.00 21.10           C  
ATOM   1902  CD2 PHE A 235      25.613  31.236  -4.449  1.00 21.10           C  
ATOM   1903  CE1 PHE A 235      26.388  31.605  -7.084  1.00 21.10           C  
ATOM   1904  CE2 PHE A 235      24.819  31.988  -5.311  1.00 21.10           C  
ATOM   1905  CZ  PHE A 235      25.209  32.173  -6.627  1.00 21.10           C  
ATOM   1906  N   VAL A 236      27.326  26.335  -5.119  1.00 26.67           N  
ATOM   1907  CA  VAL A 236      27.627  25.566  -6.322  1.00 26.67           C  
ATOM   1908  C   VAL A 236      26.585  25.864  -7.399  1.00 26.67           C  
ATOM   1909  CB  VAL A 236      27.673  24.050  -6.030  1.00 26.67           C  
ATOM   1910  O   VAL A 236      25.381  25.796  -7.142  1.00 26.67           O  
ATOM   1911  CG1 VAL A 236      28.015  23.266  -7.296  1.00 26.67           C  
ATOM   1912  CG2 VAL A 236      28.684  23.751  -4.924  1.00 26.67           C  
ATOM   1913  N   GLN A 237      26.703  26.963  -8.230  1.00 24.09           N  
ATOM   1914  CA  GLN A 237      26.629  27.426  -9.612  1.00 24.09           C  
ATOM   1915  C   GLN A 237      25.875  26.429 -10.487  1.00 24.09           C  
ATOM   1916  CB  GLN A 237      28.031  27.664 -10.175  1.00 24.09           C  
ATOM   1917  O   GLN A 237      26.205  25.241 -10.509  1.00 24.09           O  
ATOM   1918  CG  GLN A 237      28.711  28.911  -9.626  1.00 24.09           C  
ATOM   1919  CD  GLN A 237      30.038  29.202 -10.301  1.00 24.09           C  
ATOM   1920  NE2 GLN A 237      30.450  30.465 -10.281  1.00 24.09           N  
ATOM   1921  OE1 GLN A 237      30.688  28.298 -10.836  1.00 24.09           O  
ATOM   1922  N   ASP A 238      24.586  26.630 -10.635  1.00 25.23           N  
ATOM   1923  CA  ASP A 238      23.504  26.986 -11.548  1.00 25.23           C  
ATOM   1924  C   ASP A 238      23.851  26.607 -12.986  1.00 25.23           C  
ATOM   1925  CB  ASP A 238      23.196  28.482 -11.458  1.00 25.23           C  
ATOM   1926  O   ASP A 238      24.769  27.178 -13.579  1.00 25.23           O  
ATOM   1927  CG  ASP A 238      21.984  28.787 -10.595  1.00 25.23           C  
ATOM   1928  OD1 ASP A 238      21.188  27.866 -10.315  1.00 25.23           O  
ATOM   1929  OD2 ASP A 238      21.822  29.960 -10.195  1.00 25.23           O  
ATOM   1930  N   ASP A 239      23.798  25.353 -13.339  1.00 26.69           N  
ATOM   1931  CA  ASP A 239      23.613  24.969 -14.735  1.00 26.69           C  
ATOM   1932  C   ASP A 239      22.142  25.049 -15.137  1.00 26.69           C  
ATOM   1933  CB  ASP A 239      24.149  23.557 -14.979  1.00 26.69           C  
ATOM   1934  O   ASP A 239      21.582  24.081 -15.656  1.00 26.69           O  
ATOM   1935  CG  ASP A 239      25.661  23.511 -15.112  1.00 26.69           C  
ATOM   1936  OD1 ASP A 239      26.275  24.545 -15.452  1.00 26.69           O  
ATOM   1937  OD2 ASP A 239      26.244  22.430 -14.879  1.00 26.69           O  
ATOM   1938  N   SER A 240      21.355  26.131 -14.788  1.00 32.18           N  
ATOM   1939  CA  SER A 240      20.015  26.471 -15.256  1.00 32.18           C  
ATOM   1940  C   SER A 240      20.071  27.433 -16.438  1.00 32.18           C  
ATOM   1941  CB  SER A 240      19.192  27.088 -14.125  1.00 32.18           C  
ATOM   1942  O   SER A 240      19.036  27.784 -17.009  1.00 32.18           O  
ATOM   1943  OG  SER A 240      19.995  27.299 -12.976  1.00 32.18           O  
ATOM   1944  N   ASN A 241      21.064  27.364 -17.305  1.00 30.82           N  
ATOM   1945  CA  ASN A 241      20.751  28.246 -18.425  1.00 30.82           C  
ATOM   1946  C   ASN A 241      20.792  27.499 -19.755  1.00 30.82           C  
ATOM   1947  CB  ASN A 241      21.710  29.437 -18.454  1.00 30.82           C  
ATOM   1948  O   ASN A 241      20.346  28.021 -20.778  1.00 30.82           O  
ATOM   1949  CG  ASN A 241      21.136  30.667 -17.778  1.00 30.82           C  
ATOM   1950  ND2 ASN A 241      21.971  31.680 -17.580  1.00 30.82           N  
ATOM   1951  OD1 ASN A 241      19.951  30.705 -17.435  1.00 30.82           O  
ATOM   1952  N   ASN A 242      20.565  26.142 -19.749  1.00 33.20           N  
ATOM   1953  CA  ASN A 242      20.300  25.640 -21.093  1.00 33.20           C  
ATOM   1954  C   ASN A 242      18.992  24.856 -21.149  1.00 33.20           C  
ATOM   1955  CB  ASN A 242      21.461  24.772 -21.581  1.00 33.20           C  
ATOM   1956  O   ASN A 242      18.477  24.577 -22.234  1.00 33.20           O  
ATOM   1957  CG  ASN A 242      21.645  24.833 -23.084  1.00 33.20           C  
ATOM   1958  ND2 ASN A 242      22.589  24.055 -23.599  1.00 33.20           N  
ATOM   1959  OD1 ASN A 242      20.944  25.576 -23.778  1.00 33.20           O  
ATOM   1960  N   GLN A 243      18.160  24.919 -20.057  1.00 35.32           N  
ATOM   1961  CA  GLN A 243      16.855  24.276 -20.169  1.00 35.32           C  
ATOM   1962  C   GLN A 243      15.727  25.296 -20.048  1.00 35.32           C  
ATOM   1963  CB  GLN A 243      16.698  23.190 -19.103  1.00 35.32           C  
ATOM   1964  O   GLN A 243      14.574  24.994 -20.361  1.00 35.32           O  
ATOM   1965  CG  GLN A 243      17.306  21.851 -19.495  1.00 35.32           C  
ATOM   1966  CD  GLN A 243      17.054  20.767 -18.464  1.00 35.32           C  
ATOM   1967  NE2 GLN A 243      17.238  19.513 -18.864  1.00 35.32           N  
ATOM   1968  OE1 GLN A 243      16.698  21.054 -17.317  1.00 35.32           O  
ATOM   1969  N   ASN A 244      16.049  26.598 -19.786  1.00 36.02           N  
ATOM   1970  CA  ASN A 244      14.980  27.590 -19.748  1.00 36.02           C  
ATOM   1971  C   ASN A 244      14.665  28.128 -21.141  1.00 36.02           C  
ATOM   1972  CB  ASN A 244      15.346  28.738 -18.805  1.00 36.02           C  
ATOM   1973  O   ASN A 244      13.553  28.594 -21.394  1.00 36.02           O  
ATOM   1974  CG  ASN A 244      15.164  28.375 -17.345  1.00 36.02           C  
ATOM   1975  ND2 ASN A 244      15.784  29.148 -16.460  1.00 36.02           N  
ATOM   1976  OD1 ASN A 244      14.474  27.408 -17.014  1.00 36.02           O  
ATOM   1977  N   ASN A 245      15.498  27.698 -22.146  1.00 34.11           N  
ATOM   1978  CA  ASN A 245      15.103  28.167 -23.470  1.00 34.11           C  
ATOM   1979  C   ASN A 245      14.192  27.164 -24.171  1.00 34.11           C  
ATOM   1980  CB  ASN A 245      16.337  28.453 -24.328  1.00 34.11           C  
ATOM   1981  O   ASN A 245      13.282  27.553 -24.905  1.00 34.11           O  
ATOM   1982  CG  ASN A 245      16.717  29.921 -24.332  1.00 34.11           C  
ATOM   1983  ND2 ASN A 245      17.926  30.219 -24.793  1.00 34.11           N  
ATOM   1984  OD1 ASN A 245      15.931  30.780 -23.925  1.00 34.11           O  
ATOM   1985  N   SER A 246      14.090  25.980 -23.654  1.00 35.87           N  
ATOM   1986  CA  SER A 246      13.196  25.023 -24.298  1.00 35.87           C  
ATOM   1987  C   SER A 246      11.818  25.027 -23.644  1.00 35.87           C  
ATOM   1988  CB  SER A 246      13.790  23.615 -24.245  1.00 35.87           C  
ATOM   1989  O   SER A 246      10.800  24.898 -24.327  1.00 35.87           O  
ATOM   1990  OG  SER A 246      14.860  23.555 -23.318  1.00 35.87           O  
ATOM   1991  N   ASN A 247      11.758  25.514 -22.374  1.00 34.43           N  
ATOM   1992  CA  ASN A 247      10.444  25.550 -21.741  1.00 34.43           C  
ATOM   1993  C   ASN A 247       9.717  26.860 -22.033  1.00 34.43           C  
ATOM   1994  CB  ASN A 247      10.569  25.338 -20.231  1.00 34.43           C  
ATOM   1995  O   ASN A 247       8.489  26.883 -22.140  1.00 34.43           O  
ATOM   1996  CG  ASN A 247      10.491  23.876 -19.838  1.00 34.43           C  
ATOM   1997  ND2 ASN A 247      11.028  23.546 -18.669  1.00 34.43           N  
ATOM   1998  OD1 ASN A 247       9.952  23.049 -20.579  1.00 34.43           O  
ATOM   1999  N   GLN A 248      10.458  27.955 -22.461  1.00 33.97           N  
ATOM   2000  CA  GLN A 248       9.791  29.189 -22.861  1.00 33.97           C  
ATOM   2001  C   GLN A 248       9.306  29.110 -24.305  1.00 33.97           C  
ATOM   2002  CB  GLN A 248      10.726  30.387 -22.686  1.00 33.97           C  
ATOM   2003  O   GLN A 248       8.240  29.633 -24.637  1.00 33.97           O  
ATOM   2004  CG  GLN A 248      10.379  31.269 -21.494  1.00 33.97           C  
ATOM   2005  CD  GLN A 248      11.327  32.443 -21.338  1.00 33.97           C  
ATOM   2006  NE2 GLN A 248      11.113  33.244 -20.299  1.00 33.97           N  
ATOM   2007  OE1 GLN A 248      12.244  32.629 -22.144  1.00 33.97           O  
ATOM   2008  N   GLN A 249       9.882  28.149 -25.064  1.00 33.51           N  
ATOM   2009  CA  GLN A 249       9.390  27.971 -26.426  1.00 33.51           C  
ATOM   2010  C   GLN A 249       8.147  27.087 -26.450  1.00 33.51           C  
ATOM   2011  CB  GLN A 249      10.479  27.372 -27.317  1.00 33.51           C  
ATOM   2012  O   GLN A 249       7.219  27.332 -27.224  1.00 33.51           O  
ATOM   2013  CG  GLN A 249      11.394  28.409 -27.953  1.00 33.51           C  
ATOM   2014  CD  GLN A 249      12.448  27.791 -28.852  1.00 33.51           C  
ATOM   2015  NE2 GLN A 249      13.418  28.596 -29.271  1.00 33.51           N  
ATOM   2016  OE1 GLN A 249      12.391  26.598 -29.167  1.00 33.51           O  
ATOM   2017  N   VAL A 250       8.000  26.238 -25.422  1.00 34.31           N  
ATOM   2018  CA  VAL A 250       6.848  25.345 -25.363  1.00 34.31           C  
ATOM   2019  C   VAL A 250       5.646  26.088 -24.783  1.00 34.31           C  
ATOM   2020  CB  VAL A 250       7.150  24.083 -24.523  1.00 34.31           C  
ATOM   2021  O   VAL A 250       4.529  25.966 -25.290  1.00 34.31           O  
ATOM   2022  CG1 VAL A 250       5.902  23.213 -24.387  1.00 34.31           C  
ATOM   2023  CG2 VAL A 250       8.295  23.288 -25.148  1.00 34.31           C  
ATOM   2024  N   GLU A 251       5.909  27.068 -23.914  1.00 33.25           N  
ATOM   2025  CA  GLU A 251       4.789  27.801 -23.331  1.00 33.25           C  
ATOM   2026  C   GLU A 251       4.312  28.912 -24.262  1.00 33.25           C  
ATOM   2027  CB  GLU A 251       5.179  28.385 -21.971  1.00 33.25           C  
ATOM   2028  O   GLU A 251       3.115  29.200 -24.330  1.00 33.25           O  
ATOM   2029  CG  GLU A 251       4.827  27.489 -20.792  1.00 33.25           C  
ATOM   2030  CD  GLU A 251       5.243  28.072 -19.451  1.00 33.25           C  
ATOM   2031  OE1 GLU A 251       5.025  27.412 -18.409  1.00 33.25           O  
ATOM   2032  OE2 GLU A 251       5.789  29.197 -19.441  1.00 33.25           O  
ATOM   2033  N   GLN A 252       5.194  29.438 -25.123  1.00 33.64           N  
ATOM   2034  CA  GLN A 252       4.756  30.413 -26.117  1.00 33.64           C  
ATOM   2035  C   GLN A 252       3.963  29.742 -27.234  1.00 33.64           C  
ATOM   2036  CB  GLN A 252       5.956  31.161 -26.700  1.00 33.64           C  
ATOM   2037  O   GLN A 252       2.984  30.303 -27.732  1.00 33.64           O  
ATOM   2038  CG  GLN A 252       6.472  32.284 -25.810  1.00 33.64           C  
ATOM   2039  CD  GLN A 252       7.550  33.115 -26.480  1.00 33.64           C  
ATOM   2040  NE2 GLN A 252       7.703  34.358 -26.035  1.00 33.64           N  
ATOM   2041  OE1 GLN A 252       8.240  32.644 -27.390  1.00 33.64           O  
ATOM   2042  N   LYS A 253       4.205  28.434 -27.391  1.00 35.11           N  
ATOM   2043  CA  LYS A 253       3.480  27.758 -28.463  1.00 35.11           C  
ATOM   2044  C   LYS A 253       2.134  27.234 -27.971  1.00 35.11           C  
ATOM   2045  CB  LYS A 253       4.313  26.610 -29.035  1.00 35.11           C  
ATOM   2046  O   LYS A 253       1.152  27.234 -28.716  1.00 35.11           O  
ATOM   2047  CG  LYS A 253       5.457  27.061 -29.930  1.00 35.11           C  
ATOM   2048  CD  LYS A 253       5.971  25.920 -30.799  1.00 35.11           C  
ATOM   2049  CE  LYS A 253       7.048  26.393 -31.765  1.00 35.11           C  
ATOM   2050  NZ  LYS A 253       7.445  25.317 -32.722  1.00 35.11           N  
ATOM   2051  N   ILE A 254       2.043  27.010 -26.644  1.00 33.47           N  
ATOM   2052  CA  ILE A 254       0.764  26.630 -26.054  1.00 33.47           C  
ATOM   2053  C   ILE A 254      -0.137  27.857 -25.939  1.00 33.47           C  
ATOM   2054  CB  ILE A 254       0.955  25.973 -24.668  1.00 33.47           C  
ATOM   2055  O   ILE A 254      -1.340  27.778 -26.198  1.00 33.47           O  
ATOM   2056  CG1 ILE A 254       1.652  24.616 -24.811  1.00 33.47           C  
ATOM   2057  CG2 ILE A 254      -0.390  25.825 -23.951  1.00 33.47           C  
ATOM   2058  CD1 ILE A 254       2.022  23.967 -23.485  1.00 33.47           C  
ATOM   2059  N   SER A 255       0.428  29.051 -25.813  1.00 30.18           N  
ATOM   2060  CA  SER A 255      -0.348  30.287 -25.777  1.00 30.18           C  
ATOM   2061  C   SER A 255      -0.787  30.705 -27.177  1.00 30.18           C  
ATOM   2062  CB  SER A 255       0.462  31.411 -25.131  1.00 30.18           C  
ATOM   2063  O   SER A 255      -1.899  31.205 -27.361  1.00 30.18           O  
ATOM   2064  OG  SER A 255      -0.321  32.585 -24.999  1.00 30.18           O  
ATOM   2065  N   GLN A 256      -0.055  30.250 -28.188  1.00 33.16           N  
ATOM   2066  CA  GLN A 256      -0.483  30.563 -29.547  1.00 33.16           C  
ATOM   2067  C   GLN A 256      -1.586  29.614 -30.008  1.00 33.16           C  
ATOM   2068  CB  GLN A 256       0.702  30.500 -30.512  1.00 33.16           C  
ATOM   2069  O   GLN A 256      -2.499  30.019 -30.730  1.00 33.16           O  
ATOM   2070  CG  GLN A 256       1.553  31.762 -30.524  1.00 33.16           C  
ATOM   2071  CD  GLN A 256       2.696  31.690 -31.519  1.00 33.16           C  
ATOM   2072  NE2 GLN A 256       3.380  32.812 -31.719  1.00 33.16           N  
ATOM   2073  OE1 GLN A 256       2.963  30.635 -32.102  1.00 33.16           O  
ATOM   2074  N   VAL A 257      -1.657  28.474 -29.373  1.00 35.51           N  
ATOM   2075  CA  VAL A 257      -2.691  27.510 -29.733  1.00 35.51           C  
ATOM   2076  C   VAL A 257      -3.982  27.832 -28.984  1.00 35.51           C  
ATOM   2077  CB  VAL A 257      -2.247  26.061 -29.430  1.00 35.51           C  
ATOM   2078  O   VAL A 257      -5.076  27.720 -29.542  1.00 35.51           O  
ATOM   2079  CG1 VAL A 257      -3.397  25.083 -29.661  1.00 35.51           C  
ATOM   2080  CG2 VAL A 257      -1.040  25.683 -30.287  1.00 35.51           C  
ATOM   2081  N   SER A 258      -3.917  28.477 -27.832  1.00 27.80           N  
ATOM   2082  CA  SER A 258      -5.135  28.862 -27.128  1.00 27.80           C  
ATOM   2083  C   SER A 258      -5.738  30.131 -27.721  1.00 27.80           C  
ATOM   2084  CB  SER A 258      -4.851  29.070 -25.640  1.00 27.80           C  
ATOM   2085  O   SER A 258      -6.961  30.282 -27.763  1.00 27.80           O  
ATOM   2086  OG  SER A 258      -3.545  28.629 -25.310  1.00 27.80           O  
ATOM   2087  N   GLU A 259      -4.927  30.865 -28.479  1.00 30.55           N  
ATOM   2088  CA  GLU A 259      -5.469  32.047 -29.143  1.00 30.55           C  
ATOM   2089  C   GLU A 259      -6.090  31.687 -30.490  1.00 30.55           C  
ATOM   2090  CB  GLU A 259      -4.380  33.106 -29.331  1.00 30.55           C  
ATOM   2091  O   GLU A 259      -7.094  32.277 -30.894  1.00 30.55           O  
ATOM   2092  CG  GLU A 259      -4.311  34.125 -28.203  1.00 30.55           C  
ATOM   2093  CD  GLU A 259      -3.211  35.158 -28.394  1.00 30.55           C  
ATOM   2094  OE1 GLU A 259      -3.052  36.042 -27.522  1.00 30.55           O  
ATOM   2095  OE2 GLU A 259      -2.505  35.082 -29.424  1.00 30.55           O  
ATOM   2096  N   VAL A 260      -5.757  30.582 -31.052  1.00 38.38           N  
ATOM   2097  CA  VAL A 260      -6.353  30.162 -32.316  1.00 38.38           C  
ATOM   2098  C   VAL A 260      -7.646  29.395 -32.049  1.00 38.38           C  
ATOM   2099  CB  VAL A 260      -5.379  29.292 -33.142  1.00 38.38           C  
ATOM   2100  O   VAL A 260      -8.620  29.530 -32.793  1.00 38.38           O  
ATOM   2101  CG1 VAL A 260      -6.071  28.739 -34.386  1.00 38.38           C  
ATOM   2102  CG2 VAL A 260      -4.141  30.099 -33.529  1.00 38.38           C  
ATOM   2103  N   ILE A 261      -7.793  28.891 -30.874  1.00 32.18           N  
ATOM   2104  CA  ILE A 261      -9.038  28.211 -30.533  1.00 32.18           C  
ATOM   2105  C   ILE A 261     -10.083  29.236 -30.096  1.00 32.18           C  
ATOM   2106  CB  ILE A 261      -8.822  27.159 -29.422  1.00 32.18           C  
ATOM   2107  O   ILE A 261     -11.263  29.108 -30.429  1.00 32.18           O  
ATOM   2108  CG1 ILE A 261      -7.966  26.000 -29.943  1.00 32.18           C  
ATOM   2109  CG2 ILE A 261     -10.166  26.652 -28.890  1.00 32.18           C  
ATOM   2110  CD1 ILE A 261      -7.565  24.995 -28.872  1.00 32.18           C  
ATOM   2111  N   ASN A 262      -9.625  30.435 -29.875  1.00 36.93           N  
ATOM   2112  CA  ASN A 262     -10.633  31.427 -29.520  1.00 36.93           C  
ATOM   2113  C   ASN A 262     -11.014  32.293 -30.717  1.00 36.93           C  
ATOM   2114  CB  ASN A 262     -10.140  32.304 -28.366  1.00 36.93           C  
ATOM   2115  O   ASN A 262     -12.033  32.986 -30.688  1.00 36.93           O  
ATOM   2116  CG  ASN A 262     -10.612  31.808 -27.013  1.00 36.93           C  
ATOM   2117  ND2 ASN A 262      -9.960  32.270 -25.953  1.00 36.93           N  
ATOM   2118  OD1 ASN A 262     -11.553  31.016 -26.923  1.00 36.93           O  
ATOM   2119  N   GLN A 263     -10.403  32.074 -31.852  1.00 33.14           N  
ATOM   2120  CA  GLN A 263     -10.842  32.865 -32.997  1.00 33.14           C  
ATOM   2121  C   GLN A 263     -11.610  32.006 -33.997  1.00 33.14           C  
ATOM   2122  CB  GLN A 263      -9.645  33.526 -33.682  1.00 33.14           C  
ATOM   2123  O   GLN A 263     -12.133  32.518 -34.989  1.00 33.14           O  
ATOM   2124  CG  GLN A 263      -9.072  34.708 -32.913  1.00 33.14           C  
ATOM   2125  CD  GLN A 263      -7.929  35.387 -33.645  1.00 33.14           C  
ATOM   2126  NE2 GLN A 263      -7.173  36.212 -32.929  1.00 33.14           N  
ATOM   2127  OE1 GLN A 263      -7.728  35.171 -34.844  1.00 33.14           O  
ATOM   2128  N   GLN A 264     -12.193  30.917 -33.599  1.00 30.60           N  
ATOM   2129  CA  GLN A 264     -13.135  30.251 -34.492  1.00 30.60           C  
ATOM   2130  C   GLN A 264     -14.493  30.065 -33.821  1.00 30.60           C  
ATOM   2131  CB  GLN A 264     -12.583  28.898 -34.944  1.00 30.60           C  
ATOM   2132  O   GLN A 264     -15.403  29.473 -34.404  1.00 30.60           O  
ATOM   2133  CG  GLN A 264     -11.475  29.003 -35.984  1.00 30.60           C  
ATOM   2134  CD  GLN A 264     -11.035  27.649 -36.510  1.00 30.60           C  
ATOM   2135  NE2 GLN A 264      -9.936  27.633 -37.257  1.00 30.60           N  
ATOM   2136  OE1 GLN A 264     -11.676  26.627 -36.246  1.00 30.60           O  
ATOM   2137  N   GLN A 265     -14.921  31.088 -33.056  1.00 25.90           N  
ATOM   2138  CA  GLN A 265     -16.336  31.124 -32.701  1.00 25.90           C  
ATOM   2139  C   GLN A 265     -16.977  32.443 -33.123  1.00 25.90           C  
ATOM   2140  CB  GLN A 265     -16.518  30.910 -31.197  1.00 25.90           C  
ATOM   2141  O   GLN A 265     -16.593  33.509 -32.638  1.00 25.90           O  
ATOM   2142  CG  GLN A 265     -16.535  29.445 -30.782  1.00 25.90           C  
ATOM   2143  CD  GLN A 265     -16.731  29.260 -29.289  1.00 25.90           C  
ATOM   2144  NE2 GLN A 265     -16.816  28.008 -28.852  1.00 25.90           N  
ATOM   2145  OE1 GLN A 265     -16.804  30.235 -28.534  1.00 25.90           O  
ATOM   2146  N   GLU A 266     -16.856  32.856 -34.382  1.00 23.43           N  
ATOM   2147  CA  GLU A 266     -17.652  33.879 -35.054  1.00 23.43           C  
ATOM   2148  C   GLU A 266     -18.917  33.280 -35.663  1.00 23.43           C  
ATOM   2149  CB  GLU A 266     -16.827  34.578 -36.136  1.00 23.43           C  
ATOM   2150  O   GLU A 266     -18.847  32.315 -36.427  1.00 23.43           O  
ATOM   2151  CG  GLU A 266     -15.883  35.644 -35.598  1.00 23.43           C  
ATOM   2152  CD  GLU A 266     -15.161  36.415 -36.691  1.00 23.43           C  
ATOM   2153  OE1 GLU A 266     -14.555  37.468 -36.392  1.00 23.43           O  
ATOM   2154  OE2 GLU A 266     -15.203  35.961 -37.857  1.00 23.43           O  
ATOM   2155  N   GLN A 267     -20.102  33.462 -34.956  1.00 24.89           N  
ATOM   2156  CA  GLN A 267     -21.407  34.105 -35.069  1.00 24.89           C  
ATOM   2157  C   GLN A 267     -22.085  33.747 -36.388  1.00 24.89           C  
ATOM   2158  CB  GLN A 267     -21.271  35.623 -34.944  1.00 24.89           C  
ATOM   2159  O   GLN A 267     -21.489  33.892 -37.458  1.00 24.89           O  
ATOM   2160  CG  GLN A 267     -20.989  36.101 -33.526  1.00 24.89           C  
ATOM   2161  CD  GLN A 267     -21.684  37.409 -33.198  1.00 24.89           C  
ATOM   2162  NE2 GLN A 267     -21.875  37.672 -31.910  1.00 24.89           N  
ATOM   2163  OE1 GLN A 267     -22.046  38.177 -34.095  1.00 24.89           O  
ATOM   2164  N   PRO A 268     -23.310  33.202 -36.372  1.00 25.54           N  
ATOM   2165  CA  PRO A 268     -24.327  33.629 -37.335  1.00 25.54           C  
ATOM   2166  C   PRO A 268     -25.408  34.503 -36.703  1.00 25.54           C  
ATOM   2167  CB  PRO A 268     -24.916  32.307 -37.834  1.00 25.54           C  
ATOM   2168  O   PRO A 268     -25.868  34.217 -35.594  1.00 25.54           O  
ATOM   2169  CG  PRO A 268     -24.486  31.292 -36.826  1.00 25.54           C  
ATOM   2170  CD  PRO A 268     -23.687  31.986 -35.760  1.00 25.54           C  
ATOM   2171  N   GLN A 269     -25.447  35.849 -36.921  1.00 23.15           N  
ATOM   2172  CA  GLN A 269     -26.288  36.910 -37.466  1.00 23.15           C  
ATOM   2173  C   GLN A 269     -27.762  36.650 -37.168  1.00 23.15           C  
ATOM   2174  CB  GLN A 269     -26.072  37.045 -38.974  1.00 23.15           C  
ATOM   2175  O   GLN A 269     -28.265  35.551 -37.409  1.00 23.15           O  
ATOM   2176  CG  GLN A 269     -24.672  37.506 -39.356  1.00 23.15           C  
ATOM   2177  CD  GLN A 269     -24.627  38.963 -39.774  1.00 23.15           C  
ATOM   2178  NE2 GLN A 269     -23.486  39.608 -39.555  1.00 23.15           N  
ATOM   2179  OE1 GLN A 269     -25.609  39.506 -40.290  1.00 23.15           O  
ATOM   2180  N   ILE A 270     -28.404  37.555 -36.239  1.00 28.58           N  
ATOM   2181  CA  ILE A 270     -29.611  38.293 -36.595  1.00 28.58           C  
ATOM   2182  C   ILE A 270     -29.923  39.325 -35.513  1.00 28.58           C  
ATOM   2183  CB  ILE A 270     -30.815  37.345 -36.794  1.00 28.58           C  
ATOM   2184  O   ILE A 270     -29.886  39.014 -34.320  1.00 28.58           O  
ATOM   2185  CG1 ILE A 270     -30.367  36.052 -37.485  1.00 28.58           C  
ATOM   2186  CG2 ILE A 270     -31.922  38.039 -37.594  1.00 28.58           C  
ATOM   2187  CD1 ILE A 270     -31.435  34.968 -37.521  1.00 28.58           C  
ATOM   2188  N   PRO A 271     -30.182  40.614 -35.957  1.00 29.26           N  
ATOM   2189  CA  PRO A 271     -30.171  42.067 -35.771  1.00 29.26           C  
ATOM   2190  C   PRO A 271     -31.173  42.534 -34.717  1.00 29.26           C  
ATOM   2191  CB  PRO A 271     -30.546  42.602 -37.155  1.00 29.26           C  
ATOM   2192  O   PRO A 271     -32.258  41.961 -34.594  1.00 29.26           O  
ATOM   2193  CG  PRO A 271     -31.338  41.505 -37.788  1.00 29.26           C  
ATOM   2194  CD  PRO A 271     -31.436  40.365 -36.815  1.00 29.26           C  
ATOM   2195  N   ASP A 272     -30.635  43.173 -33.775  1.00 24.99           N  
ATOM   2196  CA  ASP A 272     -30.806  44.423 -33.041  1.00 24.99           C  
ATOM   2197  C   ASP A 272     -32.163  45.055 -33.341  1.00 24.99           C  
ATOM   2198  CB  ASP A 272     -29.682  45.403 -33.383  1.00 24.99           C  
ATOM   2199  O   ASP A 272     -32.456  45.394 -34.489  1.00 24.99           O  
ATOM   2200  CG  ASP A 272     -28.476  45.265 -32.471  1.00 24.99           C  
ATOM   2201  OD1 ASP A 272     -28.606  44.684 -31.372  1.00 24.99           O  
ATOM   2202  OD2 ASP A 272     -27.386  45.743 -32.853  1.00 24.99           O  
ATOM   2203  N   SER A 273     -33.205  44.531 -32.722  1.00 24.01           N  
ATOM   2204  CA  SER A 273     -34.313  45.471 -32.590  1.00 24.01           C  
ATOM   2205  C   SER A 273     -34.698  45.673 -31.128  1.00 24.01           C  
ATOM   2206  CB  SER A 273     -35.527  44.984 -33.383  1.00 24.01           C  
ATOM   2207  O   SER A 273     -34.760  44.711 -30.359  1.00 24.01           O  
ATOM   2208  OG  SER A 273     -35.489  43.576 -33.546  1.00 24.01           O  
ATOM   2209  N   ASN A 274     -34.178  46.702 -30.490  1.00 24.10           N  
ATOM   2210  CA  ASN A 274     -34.722  47.817 -29.722  1.00 24.10           C  
ATOM   2211  C   ASN A 274     -35.699  47.338 -28.653  1.00 24.10           C  
ATOM   2212  CB  ASN A 274     -35.402  48.826 -30.650  1.00 24.10           C  
ATOM   2213  O   ASN A 274     -36.626  46.582 -28.947  1.00 24.10           O  
ATOM   2214  CG  ASN A 274     -35.541  50.198 -30.019  1.00 24.10           C  
ATOM   2215  ND2 ASN A 274     -36.042  51.157 -30.789  1.00 24.10           N  
ATOM   2216  OD1 ASN A 274     -35.202  50.394 -28.849  1.00 24.10           O  
ATOM   2217  N   PRO A 275     -35.309  47.448 -27.314  1.00 33.88           N  
ATOM   2218  CA  PRO A 275     -35.996  47.218 -26.041  1.00 33.88           C  
ATOM   2219  C   PRO A 275     -37.244  48.083 -25.879  1.00 33.88           C  
ATOM   2220  CB  PRO A 275     -34.938  47.584 -24.997  1.00 33.88           C  
ATOM   2221  O   PRO A 275     -37.187  49.298 -26.086  1.00 33.88           O  
ATOM   2222  CG  PRO A 275     -34.002  48.506 -25.710  1.00 33.88           C  
ATOM   2223  CD  PRO A 275     -34.477  48.668 -27.125  1.00 33.88           C  
ATOM   2224  N   LYS A 276     -38.375  47.616 -26.343  1.00 26.08           N  
ATOM   2225  CA  LYS A 276     -39.672  47.976 -25.777  1.00 26.08           C  
ATOM   2226  C   LYS A 276     -40.685  46.851 -25.966  1.00 26.08           C  
ATOM   2227  CB  LYS A 276     -40.195  49.265 -26.412  1.00 26.08           C  
ATOM   2228  O   LYS A 276     -40.987  46.463 -27.097  1.00 26.08           O  
ATOM   2229  CG  LYS A 276     -39.629  50.534 -25.793  1.00 26.08           C  
ATOM   2230  CD  LYS A 276     -40.308  51.779 -26.350  1.00 26.08           C  
ATOM   2231  CE  LYS A 276     -39.764  53.048 -25.708  1.00 26.08           C  
ATOM   2232  NZ  LYS A 276     -40.445  54.270 -26.232  1.00 26.08           N  
ATOM   2233  N   ASP A 277     -40.531  45.778 -25.137  1.00 24.51           N  
ATOM   2234  CA  ASP A 277     -41.794  45.155 -24.756  1.00 24.51           C  
ATOM   2235  C   ASP A 277     -41.575  44.066 -23.708  1.00 24.51           C  
ATOM   2236  CB  ASP A 277     -42.497  44.571 -25.983  1.00 24.51           C  
ATOM   2237  O   ASP A 277     -40.871  43.086 -23.962  1.00 24.51           O  
ATOM   2238  CG  ASP A 277     -43.105  45.635 -26.880  1.00 24.51           C  
ATOM   2239  OD1 ASP A 277     -43.487  46.713 -26.376  1.00 24.51           O  
ATOM   2240  OD2 ASP A 277     -43.206  45.391 -28.102  1.00 24.51           O  
ATOM   2241  N   ILE A 278     -41.305  44.386 -22.384  1.00 26.95           N  
ATOM   2242  CA  ILE A 278     -42.312  43.827 -21.489  1.00 26.95           C  
ATOM   2243  C   ILE A 278     -41.938  44.128 -20.039  1.00 26.95           C  
ATOM   2244  CB  ILE A 278     -42.469  42.304 -21.696  1.00 26.95           C  
ATOM   2245  O   ILE A 278     -40.893  43.686 -19.556  1.00 26.95           O  
ATOM   2246  CG1 ILE A 278     -42.906  42.003 -23.134  1.00 26.95           C  
ATOM   2247  CG2 ILE A 278     -43.465  41.722 -20.688  1.00 26.95           C  
ATOM   2248  CD1 ILE A 278     -42.987  40.517 -23.459  1.00 26.95           C  
ATOM   2249  N   GLN A 279     -41.837  45.382 -19.664  1.00 24.90           N  
ATOM   2250  CA  GLN A 279     -42.318  45.960 -18.413  1.00 24.90           C  
ATOM   2251  C   GLN A 279     -43.805  45.682 -18.214  1.00 24.90           C  
ATOM   2252  CB  GLN A 279     -42.056  47.467 -18.382  1.00 24.90           C  
ATOM   2253  O   GLN A 279     -44.608  45.891 -19.126  1.00 24.90           O  
ATOM   2254  CG  GLN A 279     -40.602  47.833 -18.115  1.00 24.90           C  
ATOM   2255  CD  GLN A 279     -40.409  49.315 -17.851  1.00 24.90           C  
ATOM   2256  NE2 GLN A 279     -39.279  49.667 -17.249  1.00 24.90           N  
ATOM   2257  OE1 GLN A 279     -41.269  50.136 -18.187  1.00 24.90           O  
ATOM   2258  N   ILE A 280     -44.139  44.745 -17.398  1.00 21.90           N  
ATOM   2259  CA  ILE A 280     -45.213  45.014 -16.448  1.00 21.90           C  
ATOM   2260  C   ILE A 280     -45.295  43.881 -15.428  1.00 21.90           C  
ATOM   2261  CB  ILE A 280     -46.570  45.192 -17.163  1.00 21.90           C  
ATOM   2262  O   ILE A 280     -45.461  42.716 -15.798  1.00 21.90           O  
ATOM   2263  CG1 ILE A 280     -46.514  46.381 -18.129  1.00 21.90           C  
ATOM   2264  CG2 ILE A 280     -47.699  45.368 -16.144  1.00 21.90           C  
ATOM   2265  CD1 ILE A 280     -47.766  46.548 -18.979  1.00 21.90           C  
ATOM   2266  N   ALA A 281     -44.793  44.143 -14.123  1.00 20.19           N  
ATOM   2267  CA  ALA A 281     -45.537  44.524 -12.925  1.00 20.19           C  
ATOM   2268  C   ALA A 281     -45.931  43.296 -12.110  1.00 20.19           C  
ATOM   2269  CB  ALA A 281     -46.779  45.328 -13.304  1.00 20.19           C  
ATOM   2270  O   ALA A 281     -46.521  42.353 -12.642  1.00 20.19           O  
ATOM   2271  N   ASN A 282     -45.275  43.259 -10.935  1.00 22.77           N  
ATOM   2272  CA  ASN A 282     -45.832  43.580  -9.625  1.00 22.77           C  
ATOM   2273  C   ASN A 282     -46.667  42.429  -9.073  1.00 22.77           C  
ATOM   2274  CB  ASN A 282     -46.671  44.858  -9.697  1.00 22.77           C  
ATOM   2275  O   ASN A 282     -47.583  41.945  -9.740  1.00 22.77           O  
ATOM   2276  CG  ASN A 282     -45.839  46.113  -9.523  1.00 22.77           C  
ATOM   2277  ND2 ASN A 282     -46.366  47.242  -9.982  1.00 22.77           N  
ATOM   2278  OD1 ASN A 282     -44.731  46.069  -8.982  1.00 22.77           O  
ATOM   2279  N   GLN A 283     -46.116  41.800  -8.052  1.00 25.87           N  
ATOM   2280  CA  GLN A 283     -46.535  41.792  -6.654  1.00 25.87           C  
ATOM   2281  C   GLN A 283     -47.883  41.097  -6.487  1.00 25.87           C  
ATOM   2282  CB  GLN A 283     -46.609  43.218  -6.107  1.00 25.87           C  
ATOM   2283  O   GLN A 283     -48.857  41.451  -7.155  1.00 25.87           O  
ATOM   2284  CG  GLN A 283     -45.300  43.716  -5.508  1.00 25.87           C  
ATOM   2285  CD  GLN A 283     -45.420  45.103  -4.905  1.00 25.87           C  
ATOM   2286  NE2 GLN A 283     -44.461  45.468  -4.062  1.00 25.87           N  
ATOM   2287  OE1 GLN A 283     -46.367  45.841  -5.196  1.00 25.87           O  
ATOM   2288  N   ILE A 284     -47.933  39.975  -5.873  1.00 25.13           N  
ATOM   2289  CA  ILE A 284     -48.971  39.633  -4.907  1.00 25.13           C  
ATOM   2290  C   ILE A 284     -48.562  38.382  -4.132  1.00 25.13           C  
ATOM   2291  CB  ILE A 284     -50.336  39.413  -5.597  1.00 25.13           C  
ATOM   2292  O   ILE A 284     -48.235  37.354  -4.729  1.00 25.13           O  
ATOM   2293  CG1 ILE A 284     -50.789  40.696  -6.303  1.00 25.13           C  
ATOM   2294  CG2 ILE A 284     -51.384  38.946  -4.583  1.00 25.13           C  
ATOM   2295  CD1 ILE A 284     -52.065  40.536  -7.118  1.00 25.13           C  
ATOM   2296  N   ASN A 285     -48.090  38.576  -2.756  1.00 22.41           N  
ATOM   2297  CA  ASN A 285     -48.644  38.505  -1.407  1.00 22.41           C  
ATOM   2298  C   ASN A 285     -49.671  37.384  -1.281  1.00 22.41           C  
ATOM   2299  CB  ASN A 285     -49.269  39.845  -1.013  1.00 22.41           C  
ATOM   2300  O   ASN A 285     -50.569  37.262  -2.116  1.00 22.41           O  
ATOM   2301  CG  ASN A 285     -48.617  40.455   0.213  1.00 22.41           C  
ATOM   2302  ND2 ASN A 285     -49.058  41.651   0.585  1.00 22.41           N  
ATOM   2303  OD1 ASN A 285     -47.725  39.857   0.820  1.00 22.41           O  
ATOM   2304  N   ASN A 286     -49.399  36.396  -0.387  1.00 21.99           N  
ATOM   2305  CA  ASN A 286     -49.960  35.991   0.898  1.00 21.99           C  
ATOM   2306  C   ASN A 286     -51.274  35.236   0.723  1.00 21.99           C  
ATOM   2307  CB  ASN A 286     -50.163  37.208   1.802  1.00 21.99           C  
ATOM   2308  O   ASN A 286     -52.183  35.713   0.040  1.00 21.99           O  
ATOM   2309  CG  ASN A 286     -48.921  37.557   2.600  1.00 21.99           C  
ATOM   2310  ND2 ASN A 286     -48.807  38.818   2.999  1.00 21.99           N  
ATOM   2311  OD1 ASN A 286     -48.071  36.699   2.855  1.00 21.99           O  
ATOM   2312  N   GLN A 287     -51.252  33.932   1.177  1.00 29.01           N  
ATOM   2313  CA  GLN A 287     -51.857  33.090   2.203  1.00 29.01           C  
ATOM   2314  C   GLN A 287     -53.084  32.361   1.663  1.00 29.01           C  
ATOM   2315  CB  GLN A 287     -52.239  33.925   3.427  1.00 29.01           C  
ATOM   2316  O   GLN A 287     -53.856  32.925   0.885  1.00 29.01           O  
ATOM   2317  CG  GLN A 287     -51.187  33.921   4.527  1.00 29.01           C  
ATOM   2318  CD  GLN A 287     -51.792  33.886   5.918  1.00 29.01           C  
ATOM   2319  NE2 GLN A 287     -51.257  33.023   6.776  1.00 29.01           N  
ATOM   2320  OE1 GLN A 287     -52.732  34.628   6.220  1.00 29.01           O  
ATOM   2321  N   PRO A 288     -53.570  31.350   2.510  1.00 42.05           N  
ATOM   2322  CA  PRO A 288     -53.901  29.961   2.838  1.00 42.05           C  
ATOM   2323  C   PRO A 288     -55.392  29.661   2.701  1.00 42.05           C  
ATOM   2324  CB  PRO A 288     -53.448  29.825   4.294  1.00 42.05           C  
ATOM   2325  O   PRO A 288     -56.211  30.583   2.672  1.00 42.05           O  
ATOM   2326  CG  PRO A 288     -53.696  31.170   4.898  1.00 42.05           C  
ATOM   2327  CD  PRO A 288     -54.152  32.103   3.813  1.00 42.05           C  
ATOM   2328  N   ASP A 289     -55.784  28.406   2.412  1.00 23.87           N  
ATOM   2329  CA  ASP A 289     -56.727  27.509   3.072  1.00 23.87           C  
ATOM   2330  C   ASP A 289     -57.886  27.151   2.145  1.00 23.87           C  
ATOM   2331  CB  ASP A 289     -57.259  28.142   4.360  1.00 23.87           C  
ATOM   2332  O   ASP A 289     -58.608  28.034   1.676  1.00 23.87           O  
ATOM   2333  CG  ASP A 289     -56.384  27.855   5.567  1.00 23.87           C  
ATOM   2334  OD1 ASP A 289     -55.598  26.884   5.534  1.00 23.87           O  
ATOM   2335  OD2 ASP A 289     -56.484  28.605   6.562  1.00 23.87           O  
ATOM   2336  N   VAL A 290     -57.965  25.865   1.504  1.00 26.67           N  
ATOM   2337  CA  VAL A 290     -59.210  25.159   1.218  1.00 26.67           C  
ATOM   2338  C   VAL A 290     -58.921  23.680   0.972  1.00 26.67           C  
ATOM   2339  CB  VAL A 290     -59.942  25.769   0.002  1.00 26.67           C  
ATOM   2340  O   VAL A 290     -58.055  23.337   0.164  1.00 26.67           O  
ATOM   2341  CG1 VAL A 290     -61.240  25.015  -0.281  1.00 26.67           C  
ATOM   2342  CG2 VAL A 290     -60.223  27.252   0.238  1.00 26.67           C  
ATOM   2343  N   ILE A 291     -59.014  22.771   1.916  1.00 20.60           N  
ATOM   2344  CA  ILE A 291     -59.895  21.657   2.248  1.00 20.60           C  
ATOM   2345  C   ILE A 291     -60.548  21.119   0.976  1.00 20.60           C  
ATOM   2346  CB  ILE A 291     -60.976  22.076   3.269  1.00 20.60           C  
ATOM   2347  O   ILE A 291     -61.112  21.883   0.189  1.00 20.60           O  
ATOM   2348  CG1 ILE A 291     -60.324  22.632   4.540  1.00 20.60           C  
ATOM   2349  CG2 ILE A 291     -61.896  20.895   3.597  1.00 20.60           C  
ATOM   2350  CD1 ILE A 291     -61.312  23.224   5.535  1.00 20.60           C  
ATOM   2351  N   GLU A 292     -60.327  19.769   0.587  1.00 21.27           N  
ATOM   2352  CA  GLU A 292     -61.185  18.592   0.483  1.00 21.27           C  
ATOM   2353  C   GLU A 292     -61.452  18.232  -0.976  1.00 21.27           C  
ATOM   2354  CB  GLU A 292     -62.507  18.823   1.218  1.00 21.27           C  
ATOM   2355  O   GLU A 292     -61.811  19.096  -1.779  1.00 21.27           O  
ATOM   2356  CG  GLU A 292     -62.529  18.264   2.633  1.00 21.27           C  
ATOM   2357  CD  GLU A 292     -63.891  18.375   3.301  1.00 21.27           C  
ATOM   2358  OE1 GLU A 292     -64.046  17.896   4.447  1.00 21.27           O  
ATOM   2359  OE2 GLU A 292     -64.811  18.945   2.672  1.00 21.27           O  
ATOM   2360  N   GLN A 293     -60.955  17.072  -1.484  1.00 23.96           N  
ATOM   2361  CA  GLN A 293     -61.706  15.967  -2.071  1.00 23.96           C  
ATOM   2362  C   GLN A 293     -61.369  15.797  -3.549  1.00 23.96           C  
ATOM   2363  CB  GLN A 293     -63.210  16.187  -1.897  1.00 23.96           C  
ATOM   2364  O   GLN A 293     -61.366  16.769  -4.307  1.00 23.96           O  
ATOM   2365  CG  GLN A 293     -63.698  15.997  -0.467  1.00 23.96           C  
ATOM   2366  CD  GLN A 293     -65.211  16.020  -0.356  1.00 23.96           C  
ATOM   2367  NE2 GLN A 293     -65.717  15.924   0.869  1.00 23.96           N  
ATOM   2368  OE1 GLN A 293     -65.919  16.125  -1.362  1.00 23.96           O  
ATOM   2369  N   GLN A 294     -60.664  14.702  -3.960  1.00 25.44           N  
ATOM   2370  CA  GLN A 294     -61.104  13.733  -4.958  1.00 25.44           C  
ATOM   2371  C   GLN A 294     -59.913  13.065  -5.639  1.00 25.44           C  
ATOM   2372  CB  GLN A 294     -61.998  14.404  -6.001  1.00 25.44           C  
ATOM   2373  O   GLN A 294     -59.005  13.746  -6.122  1.00 25.44           O  
ATOM   2374  CG  GLN A 294     -63.472  14.433  -5.621  1.00 25.44           C  
ATOM   2375  CD  GLN A 294     -64.336  15.101  -6.674  1.00 25.44           C  
ATOM   2376  NE2 GLN A 294     -65.642  14.867  -6.605  1.00 25.44           N  
ATOM   2377  OE1 GLN A 294     -63.835  15.823  -7.542  1.00 25.44           O  
ATOM   2378  N   GLY A 295     -59.502  11.790  -5.265  1.00 21.42           N  
ATOM   2379  CA  GLY A 295     -59.612  10.489  -5.905  1.00 21.42           C  
ATOM   2380  C   GLY A 295     -59.514  10.557  -7.417  1.00 21.42           C  
ATOM   2381  O   GLY A 295     -60.208  11.353  -8.053  1.00 21.42           O  
ATOM   2382  N   ASN A 296     -58.305  10.209  -7.995  1.00 25.29           N  
ATOM   2383  CA  ASN A 296     -58.268   9.293  -9.130  1.00 25.29           C  
ATOM   2384  C   ASN A 296     -56.836   9.005  -9.572  1.00 25.29           C  
ATOM   2385  CB  ASN A 296     -59.081   9.854 -10.299  1.00 25.29           C  
ATOM   2386  O   ASN A 296     -56.121   9.910 -10.005  1.00 25.29           O  
ATOM   2387  CG  ASN A 296     -60.420   9.163 -10.463  1.00 25.29           C  
ATOM   2388  ND2 ASN A 296     -61.108   9.457 -11.560  1.00 25.29           N  
ATOM   2389  OD1 ASN A 296     -60.833   8.372  -9.611  1.00 25.29           O  
ATOM   2390  N   VAL A 297     -56.062   8.134  -8.886  1.00 23.51           N  
ATOM   2391  CA  VAL A 297     -55.313   6.899  -9.094  1.00 23.51           C  
ATOM   2392  C   VAL A 297     -55.926   6.111 -10.250  1.00 23.51           C  
ATOM   2393  CB  VAL A 297     -55.280   6.032  -7.816  1.00 23.51           C  
ATOM   2394  O   VAL A 297     -57.135   5.871 -10.273  1.00 23.51           O  
ATOM   2395  CG1 VAL A 297     -54.502   4.740  -8.058  1.00 23.51           C  
ATOM   2396  CG2 VAL A 297     -54.671   6.817  -6.655  1.00 23.51           C  
ATOM   2397  N   GLN A 298     -55.337   6.143 -11.442  1.00 24.55           N  
ATOM   2398  CA  GLN A 298     -54.963   4.997 -12.264  1.00 24.55           C  
ATOM   2399  C   GLN A 298     -55.619   5.070 -13.640  1.00 24.55           C  
ATOM   2400  CB  GLN A 298     -55.345   3.689 -11.569  1.00 24.55           C  
ATOM   2401  O   GLN A 298     -56.829   5.275 -13.747  1.00 24.55           O  
ATOM   2402  CG  GLN A 298     -54.319   3.212 -10.550  1.00 24.55           C  
ATOM   2403  CD  GLN A 298     -54.612   1.816 -10.032  1.00 24.55           C  
ATOM   2404  NE2 GLN A 298     -53.598   1.168  -9.469  1.00 24.55           N  
ATOM   2405  OE1 GLN A 298     -55.740   1.325 -10.136  1.00 24.55           O  
ATOM   2406  N   GLN A 299     -54.965   5.601 -14.667  1.00 26.76           N  
ATOM   2407  CA  GLN A 299     -55.025   4.881 -15.934  1.00 26.76           C  
ATOM   2408  C   GLN A 299     -54.691   5.801 -17.105  1.00 26.76           C  
ATOM   2409  CB  GLN A 299     -56.407   4.258 -16.133  1.00 26.76           C  
ATOM   2410  O   GLN A 299     -55.395   6.783 -17.350  1.00 26.76           O  
ATOM   2411  CG  GLN A 299     -56.482   2.789 -15.737  1.00 26.76           C  
ATOM   2412  CD  GLN A 299     -57.836   2.171 -16.029  1.00 26.76           C  
ATOM   2413  NE2 GLN A 299     -57.945   0.861 -15.834  1.00 26.76           N  
ATOM   2414  OE1 GLN A 299     -58.778   2.865 -16.426  1.00 26.76           O  
ATOM   2415  N   GLU A 300     -53.460   6.300 -17.222  1.00 27.87           N  
ATOM   2416  CA  GLU A 300     -53.269   6.659 -18.624  1.00 27.87           C  
ATOM   2417  C   GLU A 300     -51.787   6.769 -18.969  1.00 27.87           C  
ATOM   2418  CB  GLU A 300     -53.982   7.975 -18.944  1.00 27.87           C  
ATOM   2419  O   GLU A 300     -51.430   7.064 -20.112  1.00 27.87           O  
ATOM   2420  CG  GLU A 300     -55.388   7.794 -19.498  1.00 27.87           C  
ATOM   2421  CD  GLU A 300     -56.043   9.103 -19.911  1.00 27.87           C  
ATOM   2422  OE1 GLU A 300     -57.144   9.069 -20.507  1.00 27.87           O  
ATOM   2423  OE2 GLU A 300     -55.450  10.170 -19.638  1.00 27.87           O  
ATOM   2424  N   ASN A 301     -50.983   5.751 -18.475  1.00 27.12           N  
ATOM   2425  CA  ASN A 301     -49.728   5.692 -19.217  1.00 27.12           C  
ATOM   2426  C   ASN A 301     -49.357   4.256 -19.577  1.00 27.12           C  
ATOM   2427  CB  ASN A 301     -48.601   6.347 -18.417  1.00 27.12           C  
ATOM   2428  O   ASN A 301     -48.265   4.002 -20.089  1.00 27.12           O  
ATOM   2429  CG  ASN A 301     -48.487   7.836 -18.680  1.00 27.12           C  
ATOM   2430  ND2 ASN A 301     -47.770   8.539 -17.811  1.00 27.12           N  
ATOM   2431  OD1 ASN A 301     -49.040   8.351 -19.656  1.00 27.12           O  
ATOM   2432  N   ALA A 302     -50.431   3.352 -19.740  1.00 28.60           N  
ATOM   2433  CA  ALA A 302     -50.229   2.032 -20.333  1.00 28.60           C  
ATOM   2434  C   ALA A 302     -50.937   1.921 -21.680  1.00 28.60           C  
ATOM   2435  CB  ALA A 302     -50.723   0.942 -19.385  1.00 28.60           C  
ATOM   2436  O   ALA A 302     -51.051   0.829 -22.241  1.00 28.60           O  
ATOM   2437  N   GLN A 303     -50.964   3.005 -22.467  1.00 30.89           N  
ATOM   2438  CA  GLN A 303     -51.370   2.752 -23.846  1.00 30.89           C  
ATOM   2439  C   GLN A 303     -50.421   3.426 -24.831  1.00 30.89           C  
ATOM   2440  CB  GLN A 303     -52.802   3.235 -24.082  1.00 30.89           C  
ATOM   2441  O   GLN A 303     -50.446   3.131 -26.028  1.00 30.89           O  
ATOM   2442  CG  GLN A 303     -53.867   2.258 -23.602  1.00 30.89           C  
ATOM   2443  CD  GLN A 303     -55.278   2.769 -23.832  1.00 30.89           C  
ATOM   2444  NE2 GLN A 303     -56.230   1.849 -23.943  1.00 30.89           N  
ATOM   2445  OE1 GLN A 303     -55.509   3.979 -23.909  1.00 30.89           O  
ATOM   2446  N   GLN A 304     -49.107   3.529 -24.481  1.00 31.60           N  
ATOM   2447  CA  GLN A 304     -48.179   3.770 -25.580  1.00 31.60           C  
ATOM   2448  C   GLN A 304     -46.997   2.806 -25.523  1.00 31.60           C  
ATOM   2449  CB  GLN A 304     -47.679   5.215 -25.555  1.00 31.60           C  
ATOM   2450  O   GLN A 304     -46.218   2.714 -26.474  1.00 31.60           O  
ATOM   2451  CG  GLN A 304     -48.566   6.186 -26.323  1.00 31.60           C  
ATOM   2452  CD  GLN A 304     -48.058   7.614 -26.266  1.00 31.60           C  
ATOM   2453  NE2 GLN A 304     -48.677   8.495 -27.046  1.00 31.60           N  
ATOM   2454  OE1 GLN A 304     -47.119   7.925 -25.526  1.00 31.60           O  
ATOM   2455  N   GLU A 305     -47.148   1.733 -24.678  1.00 30.27           N  
ATOM   2456  CA  GLU A 305     -46.161   0.658 -24.712  1.00 30.27           C  
ATOM   2457  C   GLU A 305     -46.769  -0.633 -25.255  1.00 30.27           C  
ATOM   2458  CB  GLU A 305     -45.577   0.418 -23.317  1.00 30.27           C  
ATOM   2459  O   GLU A 305     -46.047  -1.520 -25.715  1.00 30.27           O  
ATOM   2460  CG  GLU A 305     -44.090   0.722 -23.212  1.00 30.27           C  
ATOM   2461  CD  GLU A 305     -43.519   0.456 -21.828  1.00 30.27           C  
ATOM   2462  OE1 GLU A 305     -42.285   0.561 -21.650  1.00 30.27           O  
ATOM   2463  OE2 GLU A 305     -44.314   0.139 -20.915  1.00 30.27           O  
ATOM   2464  N   ASN A 306     -47.922  -0.545 -25.918  1.00 32.29           N  
ATOM   2465  CA  ASN A 306     -48.425  -1.740 -26.588  1.00 32.29           C  
ATOM   2466  C   ASN A 306     -48.614  -1.506 -28.084  1.00 32.29           C  
ATOM   2467  CB  ASN A 306     -49.739  -2.199 -25.953  1.00 32.29           C  
ATOM   2468  O   ASN A 306     -48.879  -2.446 -28.835  1.00 32.29           O  
ATOM   2469  CG  ASN A 306     -49.537  -3.286 -24.915  1.00 32.29           C  
ATOM   2470  ND2 ASN A 306     -50.592  -3.601 -24.173  1.00 32.29           N  
ATOM   2471  OD1 ASN A 306     -48.442  -3.838 -24.782  1.00 32.29           O  
ATOM   2472  N   ALA A 307     -47.952  -0.515 -28.626  1.00 31.63           N  
ATOM   2473  CA  ALA A 307     -47.941  -0.505 -30.086  1.00 31.63           C  
ATOM   2474  C   ALA A 307     -46.517  -0.621 -30.625  1.00 31.63           C  
ATOM   2475  CB  ALA A 307     -48.604   0.764 -30.615  1.00 31.63           C  
ATOM   2476  O   ALA A 307     -46.313  -1.012 -31.777  1.00 31.63           O  
ATOM   2477  N   GLN A 308     -45.543  -0.924 -29.791  1.00 31.60           N  
ATOM   2478  CA  GLN A 308     -44.239  -1.286 -30.337  1.00 31.60           C  
ATOM   2479  C   GLN A 308     -43.909  -2.748 -30.049  1.00 31.60           C  
ATOM   2480  CB  GLN A 308     -43.147  -0.380 -29.766  1.00 31.60           C  
ATOM   2481  O   GLN A 308     -43.061  -3.342 -30.718  1.00 31.60           O  
ATOM   2482  CG  GLN A 308     -42.744   0.756 -30.696  1.00 31.60           C  
ATOM   2483  CD  GLN A 308     -41.875   1.795 -30.012  1.00 31.60           C  
ATOM   2484  NE2 GLN A 308     -41.269   2.674 -30.801  1.00 31.60           N  
ATOM   2485  OE1 GLN A 308     -41.751   1.807 -28.783  1.00 31.60           O  
ATOM   2486  N   LEU A 309     -44.854  -3.479 -29.438  1.00 28.31           N  
ATOM   2487  CA  LEU A 309     -44.690  -4.922 -29.297  1.00 28.31           C  
ATOM   2488  C   LEU A 309     -45.580  -5.669 -30.284  1.00 28.31           C  
ATOM   2489  CB  LEU A 309     -45.013  -5.361 -27.866  1.00 28.31           C  
ATOM   2490  O   LEU A 309     -45.319  -6.831 -30.605  1.00 28.31           O  
ATOM   2491  CG  LEU A 309     -43.817  -5.685 -26.969  1.00 28.31           C  
ATOM   2492  CD1 LEU A 309     -43.810  -4.773 -25.747  1.00 28.31           C  
ATOM   2493  CD2 LEU A 309     -43.844  -7.150 -26.550  1.00 28.31           C  
ATOM   2494  N   ALA A 310     -46.211  -4.960 -31.219  1.00 30.36           N  
ATOM   2495  CA  ALA A 310     -46.954  -5.692 -32.241  1.00 30.36           C  
ATOM   2496  C   ALA A 310     -46.291  -5.550 -33.608  1.00 30.36           C  
ATOM   2497  CB  ALA A 310     -48.399  -5.202 -32.302  1.00 30.36           C  
ATOM   2498  O   ALA A 310     -46.488  -6.389 -34.491  1.00 30.36           O  
ATOM   2499  N   VAL A 311     -45.147  -4.897 -33.664  1.00 31.48           N  
ATOM   2500  CA  VAL A 311     -44.423  -4.952 -34.930  1.00 31.48           C  
ATOM   2501  C   VAL A 311     -43.268  -5.946 -34.822  1.00 31.48           C  
ATOM   2502  CB  VAL A 311     -43.891  -3.561 -35.341  1.00 31.48           C  
ATOM   2503  O   VAL A 311     -42.947  -6.642 -35.788  1.00 31.48           O  
ATOM   2504  CG1 VAL A 311     -43.032  -3.661 -36.600  1.00 31.48           C  
ATOM   2505  CG2 VAL A 311     -45.051  -2.591 -35.559  1.00 31.48           C  
ATOM   2506  N   VAL A 312     -43.096  -6.536 -33.664  1.00 29.14           N  
ATOM   2507  CA  VAL A 312     -42.039  -7.534 -33.539  1.00 29.14           C  
ATOM   2508  C   VAL A 312     -42.652  -8.930 -33.464  1.00 29.14           C  
ATOM   2509  CB  VAL A 312     -41.156  -7.273 -32.297  1.00 29.14           C  
ATOM   2510  O   VAL A 312     -42.073  -9.897 -33.965  1.00 29.14           O  
ATOM   2511  CG1 VAL A 312     -40.104  -8.369 -32.142  1.00 29.14           C  
ATOM   2512  CG2 VAL A 312     -40.492  -5.900 -32.395  1.00 29.14           C  
ATOM   2513  N   GLU A 313     -43.979  -8.981 -33.555  1.00 28.59           N  
ATOM   2514  CA  GLU A 313     -44.525 -10.334 -33.538  1.00 28.59           C  
ATOM   2515  C   GLU A 313     -45.123 -10.705 -34.892  1.00 28.59           C  
ATOM   2516  CB  GLU A 313     -45.582 -10.474 -32.440  1.00 28.59           C  
ATOM   2517  O   GLU A 313     -45.297 -11.887 -35.197  1.00 28.59           O  
ATOM   2518  CG  GLU A 313     -45.075 -11.167 -31.183  1.00 28.59           C  
ATOM   2519  CD  GLU A 313     -46.136 -11.300 -30.102  1.00 28.59           C  
ATOM   2520  OE1 GLU A 313     -45.863 -11.935 -29.058  1.00 28.59           O  
ATOM   2521  OE2 GLU A 313     -47.250 -10.766 -30.301  1.00 28.59           O  
ATOM   2522  N   ASN A 314     -44.846  -9.910 -35.912  1.00 27.93           N  
ATOM   2523  CA  ASN A 314     -45.276 -10.350 -37.236  1.00 27.93           C  
ATOM   2524  C   ASN A 314     -44.085 -10.600 -38.157  1.00 27.93           C  
ATOM   2525  CB  ASN A 314     -46.225  -9.325 -37.860  1.00 27.93           C  
ATOM   2526  O   ASN A 314     -44.222 -11.255 -39.192  1.00 27.93           O  
ATOM   2527  CG  ASN A 314     -47.615  -9.883 -38.095  1.00 27.93           C  
ATOM   2528  ND2 ASN A 314     -48.567  -9.002 -38.377  1.00 27.93           N  
ATOM   2529  OD1 ASN A 314     -47.831 -11.096 -38.022  1.00 27.93           O  
ATOM   2530  N   GLU A 315     -42.923 -10.645 -37.610  1.00 29.43           N  
ATOM   2531  CA  GLU A 315     -41.830 -11.109 -38.459  1.00 29.43           C  
ATOM   2532  C   GLU A 315     -41.165 -12.351 -37.872  1.00 29.43           C  
ATOM   2533  CB  GLU A 315     -40.793 -10.000 -38.655  1.00 29.43           C  
ATOM   2534  O   GLU A 315     -40.298 -12.955 -38.507  1.00 29.43           O  
ATOM   2535  CG  GLU A 315     -41.073  -9.101 -39.850  1.00 29.43           C  
ATOM   2536  CD  GLU A 315     -40.054  -7.984 -40.013  1.00 29.43           C  
ATOM   2537  OE1 GLU A 315     -39.993  -7.372 -41.103  1.00 29.43           O  
ATOM   2538  OE2 GLU A 315     -39.310  -7.720 -39.042  1.00 29.43           O  
ATOM   2539  N   GLN A 316     -41.763 -12.981 -36.870  1.00 28.34           N  
ATOM   2540  CA  GLN A 316     -41.337 -14.294 -36.398  1.00 28.34           C  
ATOM   2541  C   GLN A 316     -42.332 -15.375 -36.809  1.00 28.34           C  
ATOM   2542  CB  GLN A 316     -41.165 -14.289 -34.878  1.00 28.34           C  
ATOM   2543  O   GLN A 316     -42.001 -16.563 -36.811  1.00 28.34           O  
ATOM   2544  CG  GLN A 316     -39.741 -14.005 -34.421  1.00 28.34           C  
ATOM   2545  CD  GLN A 316     -39.608 -13.956 -32.911  1.00 28.34           C  
ATOM   2546  NE2 GLN A 316     -38.391 -14.158 -32.416  1.00 28.34           N  
ATOM   2547  OE1 GLN A 316     -40.590 -13.739 -32.194  1.00 28.34           O  
ATOM   2548  N   ASN A 317     -43.142 -15.094 -37.828  1.00 29.22           N  
ATOM   2549  CA  ASN A 317     -43.862 -16.248 -38.357  1.00 29.22           C  
ATOM   2550  C   ASN A 317     -43.804 -16.293 -39.881  1.00 29.22           C  
ATOM   2551  CB  ASN A 317     -45.316 -16.238 -37.880  1.00 29.22           C  
ATOM   2552  O   ASN A 317     -44.383 -17.187 -40.502  1.00 29.22           O  
ATOM   2553  CG  ASN A 317     -45.487 -16.877 -36.516  1.00 29.22           C  
ATOM   2554  ND2 ASN A 317     -46.543 -16.491 -35.809  1.00 29.22           N  
ATOM   2555  OD1 ASN A 317     -44.677 -17.710 -36.101  1.00 29.22           O  
ATOM   2556  N   GLN A 318     -42.659 -16.016 -40.451  1.00 26.89           N  
ATOM   2557  CA  GLN A 318     -42.476 -16.427 -41.839  1.00 26.89           C  
ATOM   2558  C   GLN A 318     -41.028 -16.831 -42.106  1.00 26.89           C  
ATOM   2559  CB  GLN A 318     -42.892 -15.305 -42.792  1.00 26.89           C  
ATOM   2560  O   GLN A 318     -40.587 -16.854 -43.257  1.00 26.89           O  
ATOM   2561  CG  GLN A 318     -44.274 -15.498 -43.402  1.00 26.89           C  
ATOM   2562  CD  GLN A 318     -44.614 -14.436 -44.431  1.00 26.89           C  
ATOM   2563  NE2 GLN A 318     -45.895 -14.323 -44.765  1.00 26.89           N  
ATOM   2564  OE1 GLN A 318     -43.733 -13.722 -44.921  1.00 26.89           O  
ATOM   2565  N   ILE A 319     -40.396 -17.629 -41.222  1.00 25.39           N  
ATOM   2566  CA  ILE A 319     -39.260 -18.341 -41.797  1.00 25.39           C  
ATOM   2567  C   ILE A 319     -39.231 -19.775 -41.273  1.00 25.39           C  
ATOM   2568  CB  ILE A 319     -37.927 -17.627 -41.479  1.00 25.39           C  
ATOM   2569  O   ILE A 319     -38.942 -20.007 -40.097  1.00 25.39           O  
ATOM   2570  CG1 ILE A 319     -37.974 -16.171 -41.955  1.00 25.39           C  
ATOM   2571  CG2 ILE A 319     -36.750 -18.373 -42.114  1.00 25.39           C  
ATOM   2572  CD1 ILE A 319     -36.756 -15.349 -41.555  1.00 25.39           C  
ATOM   2573  N   GLN A 320     -40.364 -20.438 -41.080  1.00 24.98           N  
ATOM   2574  CA  GLN A 320     -40.641 -21.870 -41.024  1.00 24.98           C  
ATOM   2575  C   GLN A 320     -41.421 -22.327 -42.253  1.00 24.98           C  
ATOM   2576  CB  GLN A 320     -41.416 -22.217 -39.751  1.00 24.98           C  
ATOM   2577  O   GLN A 320     -42.502 -21.808 -42.538  1.00 24.98           O  
ATOM   2578  CG  GLN A 320     -40.536 -22.379 -38.520  1.00 24.98           C  
ATOM   2579  CD  GLN A 320     -41.274 -22.994 -37.346  1.00 24.98           C  
ATOM   2580  NE2 GLN A 320     -40.533 -23.368 -36.309  1.00 24.98           N  
ATOM   2581  OE1 GLN A 320     -42.502 -23.132 -37.372  1.00 24.98           O  
ATOM   2582  N   ASN A 321     -40.810 -22.392 -43.403  1.00 24.27           N  
ATOM   2583  CA  ASN A 321     -41.331 -23.193 -44.505  1.00 24.27           C  
ATOM   2584  C   ASN A 321     -40.465 -23.057 -45.755  1.00 24.27           C  
ATOM   2585  CB  ASN A 321     -42.777 -22.803 -44.816  1.00 24.27           C  
ATOM   2586  O   ASN A 321     -40.226 -21.946 -46.231  1.00 24.27           O  
ATOM   2587  CG  ASN A 321     -43.776 -23.494 -43.909  1.00 24.27           C  
ATOM   2588  ND2 ASN A 321     -44.984 -22.948 -43.832  1.00 24.27           N  
ATOM   2589  OD1 ASN A 321     -43.465 -24.510 -43.282  1.00 24.27           O  
ATOM   2590  N   GLU A 322     -39.504 -23.955 -46.019  1.00 24.03           N  
ATOM   2591  CA  GLU A 322     -39.353 -24.586 -47.327  1.00 24.03           C  
ATOM   2592  C   GLU A 322     -37.941 -25.132 -47.517  1.00 24.03           C  
ATOM   2593  CB  GLU A 322     -39.688 -23.595 -48.444  1.00 24.03           C  
ATOM   2594  O   GLU A 322     -36.960 -24.408 -47.333  1.00 24.03           O  
ATOM   2595  CG  GLU A 322     -41.179 -23.455 -48.716  1.00 24.03           C  
ATOM   2596  CD  GLU A 322     -41.499 -22.435 -49.797  1.00 24.03           C  
ATOM   2597  OE1 GLU A 322     -42.689 -22.284 -50.156  1.00 24.03           O  
ATOM   2598  OE2 GLU A 322     -40.552 -21.782 -50.289  1.00 24.03           O  
ATOM   2599  N   SER A 323     -37.714 -26.459 -47.292  1.00 21.83           N  
ATOM   2600  CA  SER A 323     -37.521 -27.578 -48.208  1.00 21.83           C  
ATOM   2601  C   SER A 323     -37.379 -27.096 -49.648  1.00 21.83           C  
ATOM   2602  CB  SER A 323     -38.685 -28.564 -48.104  1.00 21.83           C  
ATOM   2603  O   SER A 323     -38.141 -26.237 -50.098  1.00 21.83           O  
ATOM   2604  OG  SER A 323     -39.837 -27.928 -47.577  1.00 21.83           O  
ATOM   2605  N   LYS A 324     -36.179 -27.258 -50.272  1.00 23.70           N  
ATOM   2606  CA  LYS A 324     -35.972 -27.966 -51.531  1.00 23.70           C  
ATOM   2607  C   LYS A 324     -35.399 -27.037 -52.598  1.00 23.70           C  
ATOM   2608  CB  LYS A 324     -37.283 -28.582 -52.023  1.00 23.70           C  
ATOM   2609  O   LYS A 324     -35.878 -25.915 -52.773  1.00 23.70           O  
ATOM   2610  CG  LYS A 324     -37.665 -29.873 -51.313  1.00 23.70           C  
ATOM   2611  CD  LYS A 324     -38.817 -30.578 -52.017  1.00 23.70           C  
ATOM   2612  CE  LYS A 324     -39.194 -31.874 -51.313  1.00 23.70           C  
ATOM   2613  NZ  LYS A 324     -40.316 -32.575 -52.006  1.00 23.70           N  
ATOM   2614  N   GLU A 325     -34.127 -27.239 -53.007  1.00 23.44           N  
ATOM   2615  CA  GLU A 325     -33.647 -27.503 -54.361  1.00 23.44           C  
ATOM   2616  C   GLU A 325     -33.450 -26.205 -55.139  1.00 23.44           C  
ATOM   2617  CB  GLU A 325     -34.619 -28.421 -55.106  1.00 23.44           C  
ATOM   2618  O   GLU A 325     -34.330 -25.342 -55.150  1.00 23.44           O  
ATOM   2619  CG  GLU A 325     -34.366 -29.903 -54.874  1.00 23.44           C  
ATOM   2620  CD  GLU A 325     -35.254 -30.803 -55.718  1.00 23.44           C  
ATOM   2621  OE1 GLU A 325     -35.098 -32.044 -55.653  1.00 23.44           O  
ATOM   2622  OE2 GLU A 325     -36.112 -30.263 -56.452  1.00 23.44           O  
ATOM   2623  N   ASP A 326     -32.220 -25.821 -55.457  1.00 23.41           N  
ATOM   2624  CA  ASP A 326     -31.772 -25.464 -56.800  1.00 23.41           C  
ATOM   2625  C   ASP A 326     -31.209 -24.045 -56.831  1.00 23.41           C  
ATOM   2626  CB  ASP A 326     -32.921 -25.596 -57.802  1.00 23.41           C  
ATOM   2627  O   ASP A 326     -31.859 -23.103 -56.373  1.00 23.41           O  
ATOM   2628  CG  ASP A 326     -33.040 -26.993 -58.386  1.00 23.41           C  
ATOM   2629  OD1 ASP A 326     -32.070 -27.776 -58.296  1.00 23.41           O  
ATOM   2630  OD2 ASP A 326     -34.112 -27.312 -58.945  1.00 23.41           O  
ATOM   2631  N   GLN A 327     -29.866 -23.924 -56.924  1.00 23.00           N  
ATOM   2632  CA  GLN A 327     -29.017 -23.296 -57.931  1.00 23.00           C  
ATOM   2633  C   GLN A 327     -28.999 -21.779 -57.767  1.00 23.00           C  
ATOM   2634  CB  GLN A 327     -29.487 -23.667 -59.338  1.00 23.00           C  
ATOM   2635  O   GLN A 327     -30.049 -21.154 -57.606  1.00 23.00           O  
ATOM   2636  CG  GLN A 327     -29.095 -25.074 -59.767  1.00 23.00           C  
ATOM   2637  CD  GLN A 327     -29.281 -25.308 -61.254  1.00 23.00           C  
ATOM   2638  NE2 GLN A 327     -28.987 -26.523 -61.705  1.00 23.00           N  
ATOM   2639  OE1 GLN A 327     -29.686 -24.405 -61.992  1.00 23.00           O  
ATOM   2640  N   SER A 328     -27.856 -21.247 -57.380  1.00 23.66           N  
ATOM   2641  CA  SER A 328     -27.010 -20.248 -58.025  1.00 23.66           C  
ATOM   2642  C   SER A 328     -27.083 -18.909 -57.298  1.00 23.66           C  
ATOM   2643  CB  SER A 328     -27.415 -20.066 -59.488  1.00 23.66           C  
ATOM   2644  O   SER A 328     -28.171 -18.367 -57.094  1.00 23.66           O  
ATOM   2645  OG  SER A 328     -28.720 -19.522 -59.585  1.00 23.66           O  
ATOM   2646  N   ASN A 329     -26.303 -18.715 -56.337  1.00 24.91           N  
ATOM   2647  CA  ASN A 329     -25.885 -17.322 -56.224  1.00 24.91           C  
ATOM   2648  C   ASN A 329     -24.634 -17.180 -55.361  1.00 24.91           C  
ATOM   2649  CB  ASN A 329     -27.020 -16.464 -55.660  1.00 24.91           C  
ATOM   2650  O   ASN A 329     -24.595 -17.674 -54.233  1.00 24.91           O  
ATOM   2651  CG  ASN A 329     -27.720 -15.647 -56.727  1.00 24.91           C  
ATOM   2652  ND2 ASN A 329     -28.814 -14.994 -56.351  1.00 24.91           N  
ATOM   2653  OD1 ASN A 329     -27.282 -15.602 -57.879  1.00 24.91           O  
ATOM   2654  N   GLN A 330     -23.419 -17.548 -55.917  1.00 26.48           N  
ATOM   2655  CA  GLN A 330     -22.136 -16.873 -56.079  1.00 26.48           C  
ATOM   2656  C   GLN A 330     -22.089 -15.578 -55.272  1.00 26.48           C  
ATOM   2657  CB  GLN A 330     -21.865 -16.581 -57.556  1.00 26.48           C  
ATOM   2658  O   GLN A 330     -22.834 -14.637 -55.555  1.00 26.48           O  
ATOM   2659  CG  GLN A 330     -21.277 -17.761 -58.318  1.00 26.48           C  
ATOM   2660  CD  GLN A 330     -20.843 -17.393 -59.725  1.00 26.48           C  
ATOM   2661  NE2 GLN A 330     -20.191 -18.328 -60.408  1.00 26.48           N  
ATOM   2662  OE1 GLN A 330     -21.093 -16.279 -60.195  1.00 26.48           O  
ATOM   2663  N   ASN A 331     -22.154 -15.646 -53.944  1.00 24.83           N  
ATOM   2664  CA  ASN A 331     -21.596 -14.523 -53.200  1.00 24.83           C  
ATOM   2665  C   ASN A 331     -20.977 -14.976 -51.881  1.00 24.83           C  
ATOM   2666  CB  ASN A 331     -22.669 -13.461 -52.946  1.00 24.83           C  
ATOM   2667  O   ASN A 331     -21.694 -15.302 -50.933  1.00 24.83           O  
ATOM   2668  CG  ASN A 331     -22.870 -12.539 -54.132  1.00 24.83           C  
ATOM   2669  ND2 ASN A 331     -23.968 -11.792 -54.123  1.00 24.83           N  
ATOM   2670  OD1 ASN A 331     -22.046 -12.499 -55.050  1.00 24.83           O  
ATOM   2671  N   ASN A 332     -20.085 -15.982 -51.973  1.00 25.02           N  
ATOM   2672  CA  ASN A 332     -19.260 -16.312 -50.817  1.00 25.02           C  
ATOM   2673  C   ASN A 332     -17.779 -16.364 -51.181  1.00 25.02           C  
ATOM   2674  CB  ASN A 332     -19.702 -17.643 -50.204  1.00 25.02           C  
ATOM   2675  O   ASN A 332     -17.003 -17.079 -50.544  1.00 25.02           O  
ATOM   2676  CG  ASN A 332     -20.804 -17.474 -49.176  1.00 25.02           C  
ATOM   2677  ND2 ASN A 332     -21.493 -18.565 -48.861  1.00 25.02           N  
ATOM   2678  OD1 ASN A 332     -21.034 -16.373 -48.669  1.00 25.02           O  
ATOM   2679  N   GLU A 333     -17.242 -15.337 -51.803  1.00 26.79           N  
ATOM   2680  CA  GLU A 333     -15.785 -15.261 -51.757  1.00 26.79           C  
ATOM   2681  C   GLU A 333     -15.316 -13.850 -51.412  1.00 26.79           C  
ATOM   2682  CB  GLU A 333     -15.180 -15.705 -53.091  1.00 26.79           C  
ATOM   2683  O   GLU A 333     -14.119 -13.614 -51.236  1.00 26.79           O  
ATOM   2684  CG  GLU A 333     -15.046 -17.214 -53.234  1.00 26.79           C  
ATOM   2685  CD  GLU A 333     -14.330 -17.635 -54.508  1.00 26.79           C  
ATOM   2686  OE1 GLU A 333     -14.042 -18.842 -54.672  1.00 26.79           O  
ATOM   2687  OE2 GLU A 333     -14.055 -16.750 -55.349  1.00 26.79           O  
ATOM   2688  N   THR A 334     -15.951 -13.190 -50.391  1.00 26.96           N  
ATOM   2689  CA  THR A 334     -15.157 -12.063 -49.916  1.00 26.96           C  
ATOM   2690  C   THR A 334     -15.068 -12.069 -48.393  1.00 26.96           C  
ATOM   2691  CB  THR A 334     -15.746 -10.723 -50.394  1.00 26.96           C  
ATOM   2692  O   THR A 334     -14.232 -11.373 -47.812  1.00 26.96           O  
ATOM   2693  CG2 THR A 334     -14.751  -9.965 -51.267  1.00 26.96           C  
ATOM   2694  OG1 THR A 334     -16.935 -10.974 -51.152  1.00 26.96           O  
ATOM   2695  N   ASN A 335     -15.334 -13.266 -47.855  1.00 26.07           N  
ATOM   2696  CA  ASN A 335     -14.945 -13.260 -46.449  1.00 26.07           C  
ATOM   2697  C   ASN A 335     -13.990 -14.406 -46.127  1.00 26.07           C  
ATOM   2698  CB  ASN A 335     -16.180 -13.331 -45.549  1.00 26.07           C  
ATOM   2699  O   ASN A 335     -13.532 -14.538 -44.991  1.00 26.07           O  
ATOM   2700  CG  ASN A 335     -16.654 -11.963 -45.099  1.00 26.07           C  
ATOM   2701  ND2 ASN A 335     -17.940 -11.854 -44.788  1.00 26.07           N  
ATOM   2702  OD1 ASN A 335     -15.871 -11.012 -45.033  1.00 26.07           O  
ATOM   2703  N   GLN A 336     -13.372 -14.922 -47.226  1.00 27.60           N  
ATOM   2704  CA  GLN A 336     -12.258 -15.831 -46.977  1.00 27.60           C  
ATOM   2705  C   GLN A 336     -10.953 -15.265 -47.529  1.00 27.60           C  
ATOM   2706  CB  GLN A 336     -12.536 -17.204 -47.590  1.00 27.60           C  
ATOM   2707  O   GLN A 336      -9.881 -15.832 -47.306  1.00 27.60           O  
ATOM   2708  CG  GLN A 336     -13.197 -18.184 -46.630  1.00 27.60           C  
ATOM   2709  CD  GLN A 336     -13.414 -19.553 -47.247  1.00 27.60           C  
ATOM   2710  NE2 GLN A 336     -14.056 -20.445 -46.500  1.00 27.60           N  
ATOM   2711  OE1 GLN A 336     -13.009 -19.807 -48.385  1.00 27.60           O  
ATOM   2712  N   SER A 337     -10.878 -13.973 -47.845  1.00 27.54           N  
ATOM   2713  CA  SER A 337      -9.560 -13.458 -48.201  1.00 27.54           C  
ATOM   2714  C   SER A 337      -9.008 -12.550 -47.107  1.00 27.54           C  
ATOM   2715  CB  SER A 337      -9.620 -12.697 -49.526  1.00 27.54           C  
ATOM   2716  O   SER A 337      -7.793 -12.372 -46.995  1.00 27.54           O  
ATOM   2717  OG  SER A 337      -8.412 -11.994 -49.757  1.00 27.54           O  
ATOM   2718  N   ILE A 338      -9.648 -12.544 -45.982  1.00 25.43           N  
ATOM   2719  CA  ILE A 338      -8.925 -11.882 -44.901  1.00 25.43           C  
ATOM   2720  C   ILE A 338      -8.604 -12.892 -43.802  1.00 25.43           C  
ATOM   2721  CB  ILE A 338      -9.732 -10.698 -44.323  1.00 25.43           C  
ATOM   2722  O   ILE A 338      -7.685 -12.681 -43.006  1.00 25.43           O  
ATOM   2723  CG1 ILE A 338      -9.929  -9.614 -45.389  1.00 25.43           C  
ATOM   2724  CG2 ILE A 338      -9.039 -10.127 -43.082  1.00 25.43           C  
ATOM   2725  CD1 ILE A 338     -10.913  -8.524 -44.989  1.00 25.43           C  
ATOM   2726  N   VAL A 339      -8.927 -14.226 -44.119  1.00 26.74           N  
ATOM   2727  CA  VAL A 339      -8.451 -15.220 -43.163  1.00 26.74           C  
ATOM   2728  C   VAL A 339      -7.337 -16.053 -43.794  1.00 26.74           C  
ATOM   2729  CB  VAL A 339      -9.596 -16.139 -42.682  1.00 26.74           C  
ATOM   2730  O   VAL A 339      -6.604 -16.754 -43.092  1.00 26.74           O  
ATOM   2731  CG1 VAL A 339      -9.067 -17.206 -41.725  1.00 26.74           C  
ATOM   2732  CG2 VAL A 339     -10.696 -15.316 -42.015  1.00 26.74           C  
ATOM   2733  N   GLU A 340      -6.627 -15.537 -44.814  1.00 27.15           N  
ATOM   2734  CA  GLU A 340      -5.453 -16.328 -45.171  1.00 27.15           C  
ATOM   2735  C   GLU A 340      -4.179 -15.491 -45.091  1.00 27.15           C  
ATOM   2736  CB  GLU A 340      -5.608 -16.917 -46.575  1.00 27.15           C  
ATOM   2737  O   GLU A 340      -3.076 -16.010 -45.276  1.00 27.15           O  
ATOM   2738  CG  GLU A 340      -6.095 -18.358 -46.587  1.00 27.15           C  
ATOM   2739  CD  GLU A 340      -6.337 -18.899 -47.988  1.00 27.15           C  
ATOM   2740  OE1 GLU A 340      -6.787 -20.059 -48.121  1.00 27.15           O  
ATOM   2741  OE2 GLU A 340      -6.073 -18.156 -48.959  1.00 27.15           O  
ATOM   2742  N   GLN A 341      -3.962 -14.541 -44.081  1.00 27.46           N  
ATOM   2743  CA  GLN A 341      -2.577 -14.144 -43.852  1.00 27.46           C  
ATOM   2744  C   GLN A 341      -2.198 -14.297 -42.382  1.00 27.46           C  
ATOM   2745  CB  GLN A 341      -2.350 -12.701 -44.305  1.00 27.46           C  
ATOM   2746  O   GLN A 341      -1.066 -13.999 -41.993  1.00 27.46           O  
ATOM   2747  CG  GLN A 341      -2.647 -12.465 -45.780  1.00 27.46           C  
ATOM   2748  CD  GLN A 341      -2.150 -11.119 -46.271  1.00 27.46           C  
ATOM   2749  NE2 GLN A 341      -1.887 -11.021 -47.570  1.00 27.46           N  
ATOM   2750  OE1 GLN A 341      -2.003 -10.174 -45.490  1.00 27.46           O  
ATOM   2751  N   PHE A 342      -2.619 -15.486 -41.825  1.00 25.20           N  
ATOM   2752  CA  PHE A 342      -1.735 -15.803 -40.710  1.00 25.20           C  
ATOM   2753  C   PHE A 342      -1.576 -17.310 -40.556  1.00 25.20           C  
ATOM   2754  CB  PHE A 342      -2.271 -15.196 -39.409  1.00 25.20           C  
ATOM   2755  O   PHE A 342      -2.499 -17.995 -40.109  1.00 25.20           O  
ATOM   2756  CG  PHE A 342      -2.083 -13.706 -39.312  1.00 25.20           C  
ATOM   2757  CD1 PHE A 342      -0.868 -13.169 -38.904  1.00 25.20           C  
ATOM   2758  CD2 PHE A 342      -3.123 -12.841 -39.629  1.00 25.20           C  
ATOM   2759  CE1 PHE A 342      -0.692 -11.791 -38.813  1.00 25.20           C  
ATOM   2760  CE2 PHE A 342      -2.954 -11.463 -39.540  1.00 25.20           C  
ATOM   2761  CZ  PHE A 342      -1.738 -10.939 -39.131  1.00 25.20           C  
ATOM   2762  N   LYS A 343      -1.309 -18.080 -41.611  1.00 24.20           N  
ATOM   2763  CA  LYS A 343      -0.954 -19.481 -41.404  1.00 24.20           C  
ATOM   2764  C   LYS A 343       0.502 -19.621 -40.971  1.00 24.20           C  
ATOM   2765  CB  LYS A 343      -1.202 -20.292 -42.677  1.00 24.20           C  
ATOM   2766  O   LYS A 343       1.408 -19.147 -41.659  1.00 24.20           O  
ATOM   2767  CG  LYS A 343      -2.613 -20.852 -42.789  1.00 24.20           C  
ATOM   2768  CD  LYS A 343      -2.791 -21.668 -44.063  1.00 24.20           C  
ATOM   2769  CE  LYS A 343      -4.214 -22.192 -44.198  1.00 24.20           C  
ATOM   2770  NZ  LYS A 343      -4.376 -23.050 -45.410  1.00 24.20           N  
ATOM   2771  N   ILE A 344       0.903 -19.322 -39.793  1.00 29.74           N  
ATOM   2772  CA  ILE A 344       2.187 -19.679 -39.199  1.00 29.74           C  
ATOM   2773  C   ILE A 344       2.384 -21.191 -39.264  1.00 29.74           C  
ATOM   2774  CB  ILE A 344       2.289 -19.188 -37.737  1.00 29.74           C  
ATOM   2775  O   ILE A 344       1.514 -21.956 -38.842  1.00 29.74           O  
ATOM   2776  CG1 ILE A 344       2.054 -17.675 -37.664  1.00 29.74           C  
ATOM   2777  CG2 ILE A 344       3.648 -19.560 -37.136  1.00 29.74           C  
ATOM   2778  CD1 ILE A 344       1.898 -17.140 -36.247  1.00 29.74           C  
ATOM   2779  N   ASN A 345       2.724 -21.756 -40.522  1.00 27.85           N  
ATOM   2780  CA  ASN A 345       3.316 -23.072 -40.736  1.00 27.85           C  
ATOM   2781  C   ASN A 345       4.417 -23.363 -39.721  1.00 27.85           C  
ATOM   2782  CB  ASN A 345       3.862 -23.190 -42.161  1.00 27.85           C  
ATOM   2783  O   ASN A 345       5.530 -22.849 -39.842  1.00 27.85           O  
ATOM   2784  CG  ASN A 345       2.772 -23.429 -43.187  1.00 27.85           C  
ATOM   2785  ND2 ASN A 345       3.067 -23.130 -44.446  1.00 27.85           N  
ATOM   2786  OD1 ASN A 345       1.674 -23.878 -42.850  1.00 27.85           O  
ATOM   2787  N   ASP A 346       4.050 -23.401 -38.426  1.00 31.73           N  
ATOM   2788  CA  ASP A 346       5.046 -23.904 -37.484  1.00 31.73           C  
ATOM   2789  C   ASP A 346       4.599 -25.228 -36.867  1.00 31.73           C  
ATOM   2790  CB  ASP A 346       5.312 -22.875 -36.384  1.00 31.73           C  
ATOM   2791  O   ASP A 346       3.530 -25.305 -36.257  1.00 31.73           O  
ATOM   2792  CG  ASP A 346       6.724 -22.951 -35.830  1.00 31.73           C  
ATOM   2793  OD1 ASP A 346       7.325 -24.047 -35.840  1.00 31.73           O  
ATOM   2794  OD2 ASP A 346       7.240 -21.906 -35.377  1.00 31.73           O  
ATOM   2795  N   PRO A 347       5.034 -26.350 -37.480  1.00 40.64           N  
ATOM   2796  CA  PRO A 347       4.667 -27.680 -36.988  1.00 40.64           C  
ATOM   2797  C   PRO A 347       4.874 -27.829 -35.483  1.00 40.64           C  
ATOM   2798  CB  PRO A 347       5.602 -28.613 -37.763  1.00 40.64           C  
ATOM   2799  O   PRO A 347       4.340 -28.759 -34.872  1.00 40.64           O  
ATOM   2800  CG  PRO A 347       6.640 -27.712 -38.350  1.00 40.64           C  
ATOM   2801  CD  PRO A 347       6.164 -26.293 -38.228  1.00 40.64           C  
ATOM   2802  N   ASP A 348       4.893 -26.711 -34.639  1.00 27.38           N  
ATOM   2803  CA  ASP A 348       4.848 -26.974 -33.204  1.00 27.38           C  
ATOM   2804  C   ASP A 348       3.897 -26.009 -32.498  1.00 27.38           C  
ATOM   2805  CB  ASP A 348       6.248 -26.871 -32.595  1.00 27.38           C  
ATOM   2806  O   ASP A 348       3.888 -25.927 -31.269  1.00 27.38           O  
ATOM   2807  CG  ASP A 348       7.148 -28.032 -32.979  1.00 27.38           C  
ATOM   2808  OD1 ASP A 348       6.632 -29.130 -33.282  1.00 27.38           O  
ATOM   2809  OD2 ASP A 348       8.385 -27.850 -32.974  1.00 27.38           O  
ATOM   2810  N   VAL A 349       2.901 -25.463 -33.216  1.00 26.29           N  
ATOM   2811  CA  VAL A 349       1.910 -24.569 -32.625  1.00 26.29           C  
ATOM   2812  C   VAL A 349       0.542 -25.249 -32.615  1.00 26.29           C  
ATOM   2813  CB  VAL A 349       1.832 -23.226 -33.383  1.00 26.29           C  
ATOM   2814  O   VAL A 349       0.065 -25.712 -33.654  1.00 26.29           O  
ATOM   2815  CG1 VAL A 349       0.731 -22.341 -32.803  1.00 26.29           C  
ATOM   2816  CG2 VAL A 349       3.180 -22.508 -33.335  1.00 26.29           C  
ATOM   2817  N   GLU A 350       0.150 -25.886 -31.491  1.00 27.54           N  
ATOM   2818  CA  GLU A 350      -1.172 -26.476 -31.306  1.00 27.54           C  
ATOM   2819  C   GLU A 350      -2.147 -25.470 -30.702  1.00 27.54           C  
ATOM   2820  CB  GLU A 350      -1.086 -27.722 -30.421  1.00 27.54           C  
ATOM   2821  O   GLU A 350      -1.835 -24.821 -29.701  1.00 27.54           O  
ATOM   2822  CG  GLU A 350      -1.892 -28.903 -30.941  1.00 27.54           C  
ATOM   2823  CD  GLU A 350      -1.745 -30.153 -30.087  1.00 27.54           C  
ATOM   2824  OE1 GLU A 350      -2.403 -31.175 -30.388  1.00 27.54           O  
ATOM   2825  OE2 GLU A 350      -0.965 -30.110 -29.109  1.00 27.54           O  
ATOM   2826  N   ILE A 351      -3.199 -25.062 -31.428  1.00 29.80           N  
ATOM   2827  CA  ILE A 351      -4.359 -24.222 -31.149  1.00 29.80           C  
ATOM   2828  C   ILE A 351      -5.340 -24.978 -30.256  1.00 29.80           C  
ATOM   2829  CB  ILE A 351      -5.057 -23.773 -32.452  1.00 29.80           C  
ATOM   2830  O   ILE A 351      -5.798 -26.067 -30.608  1.00 29.80           O  
ATOM   2831  CG1 ILE A 351      -4.075 -23.008 -33.348  1.00 29.80           C  
ATOM   2832  CG2 ILE A 351      -6.290 -22.920 -32.138  1.00 29.80           C  
ATOM   2833  CD1 ILE A 351      -4.619 -22.693 -34.735  1.00 29.80           C  
ATOM   2834  N   ILE A 352      -5.350 -24.798 -28.967  1.00 24.70           N  
ATOM   2835  CA  ILE A 352      -6.302 -25.472 -28.092  1.00 24.70           C  
ATOM   2836  C   ILE A 352      -7.518 -24.577 -27.865  1.00 24.70           C  
ATOM   2837  CB  ILE A 352      -5.657 -25.852 -26.740  1.00 24.70           C  
ATOM   2838  O   ILE A 352      -7.377 -23.407 -27.501  1.00 24.70           O  
ATOM   2839  CG1 ILE A 352      -4.374 -26.659 -26.969  1.00 24.70           C  
ATOM   2840  CG2 ILE A 352      -6.646 -26.632 -25.869  1.00 24.70           C  
ATOM   2841  CD1 ILE A 352      -3.556 -26.892 -25.706  1.00 24.70           C  
ATOM   2842  N   ASN A 353      -8.751 -24.957 -28.327  1.00 27.95           N  
ATOM   2843  CA  ASN A 353     -10.107 -24.417 -28.310  1.00 27.95           C  
ATOM   2844  C   ASN A 353     -10.873 -24.865 -27.069  1.00 27.95           C  
ATOM   2845  CB  ASN A 353     -10.863 -24.824 -29.577  1.00 27.95           C  
ATOM   2846  O   ASN A 353     -11.279 -26.024 -26.970  1.00 27.95           O  
ATOM   2847  CG  ASN A 353     -10.410 -24.052 -30.801  1.00 27.95           C  
ATOM   2848  ND2 ASN A 353     -10.530 -24.671 -31.970  1.00 27.95           N  
ATOM   2849  OD1 ASN A 353      -9.955 -22.910 -30.696  1.00 27.95           O  
ATOM   2850  N   PRO A 354     -10.698 -24.258 -25.939  1.00 25.72           N  
ATOM   2851  CA  PRO A 354     -11.421 -24.840 -24.806  1.00 25.72           C  
ATOM   2852  C   PRO A 354     -12.893 -24.434 -24.774  1.00 25.72           C  
ATOM   2853  CB  PRO A 354     -10.676 -24.285 -23.589  1.00 25.72           C  
ATOM   2854  O   PRO A 354     -13.249 -23.351 -25.246  1.00 25.72           O  
ATOM   2855  CG  PRO A 354      -9.919 -23.106 -24.110  1.00 25.72           C  
ATOM   2856  CD  PRO A 354      -9.836 -23.215 -25.605  1.00 25.72           C  
ATOM   2857  N   THR A 355     -13.776 -25.427 -24.561  1.00 25.32           N  
ATOM   2858  CA  THR A 355     -15.222 -25.440 -24.368  1.00 25.32           C  
ATOM   2859  C   THR A 355     -15.583 -24.995 -22.953  1.00 25.32           C  
ATOM   2860  CB  THR A 355     -15.808 -26.839 -24.634  1.00 25.32           C  
ATOM   2861  O   THR A 355     -15.066 -25.539 -21.975  1.00 25.32           O  
ATOM   2862  CG2 THR A 355     -17.332 -26.815 -24.590  1.00 25.32           C  
ATOM   2863  OG1 THR A 355     -15.386 -27.290 -25.927  1.00 25.32           O  
ATOM   2864  N   ILE A 356     -15.790 -23.734 -22.615  1.00 28.63           N  
ATOM   2865  CA  ILE A 356     -16.263 -23.099 -21.390  1.00 28.63           C  
ATOM   2866  C   ILE A 356     -17.705 -23.519 -21.115  1.00 28.63           C  
ATOM   2867  CB  ILE A 356     -16.159 -21.560 -21.475  1.00 28.63           C  
ATOM   2868  O   ILE A 356     -18.564 -23.425 -21.995  1.00 28.63           O  
ATOM   2869  CG1 ILE A 356     -14.720 -21.138 -21.791  1.00 28.63           C  
ATOM   2870  CG2 ILE A 356     -16.647 -20.913 -20.175  1.00 28.63           C  
ATOM   2871  CD1 ILE A 356     -14.562 -19.655 -22.098  1.00 28.63           C  
ATOM   2872  N   LYS A 357     -17.970 -24.371 -20.154  1.00 26.86           N  
ATOM   2873  CA  LYS A 357     -19.271 -24.793 -19.643  1.00 26.86           C  
ATOM   2874  C   LYS A 357     -19.801 -23.806 -18.606  1.00 26.86           C  
ATOM   2875  CB  LYS A 357     -19.181 -26.193 -19.035  1.00 26.86           C  
ATOM   2876  O   LYS A 357     -19.078 -23.416 -17.686  1.00 26.86           O  
ATOM   2877  CG  LYS A 357     -19.003 -27.303 -20.061  1.00 26.86           C  
ATOM   2878  CD  LYS A 357     -19.102 -28.680 -19.418  1.00 26.86           C  
ATOM   2879  CE  LYS A 357     -18.866 -29.790 -20.434  1.00 26.86           C  
ATOM   2880  NZ  LYS A 357     -18.995 -31.143 -19.815  1.00 26.86           N  
ATOM   2881  N   TYR A 358     -20.777 -22.928 -18.850  1.00 26.99           N  
ATOM   2882  CA  TYR A 358     -21.543 -21.848 -18.238  1.00 26.99           C  
ATOM   2883  C   TYR A 358     -22.666 -22.400 -17.369  1.00 26.99           C  
ATOM   2884  CB  TYR A 358     -22.121 -20.923 -19.314  1.00 26.99           C  
ATOM   2885  O   TYR A 358     -23.395 -23.303 -17.785  1.00 26.99           O  
ATOM   2886  CG  TYR A 358     -21.071 -20.231 -20.148  1.00 26.99           C  
ATOM   2887  CD1 TYR A 358     -20.440 -19.076 -19.692  1.00 26.99           C  
ATOM   2888  CD2 TYR A 358     -20.708 -20.731 -21.395  1.00 26.99           C  
ATOM   2889  CE1 TYR A 358     -19.474 -18.434 -20.459  1.00 26.99           C  
ATOM   2890  CE2 TYR A 358     -19.743 -20.097 -22.170  1.00 26.99           C  
ATOM   2891  OH  TYR A 358     -18.175 -18.320 -22.458  1.00 26.99           O  
ATOM   2892  CZ  TYR A 358     -19.132 -18.951 -21.694  1.00 26.99           C  
ATOM   2893  N   GLN A 359     -22.449 -22.621 -16.146  1.00 29.90           N  
ATOM   2894  CA  GLN A 359     -23.449 -23.046 -15.172  1.00 29.90           C  
ATOM   2895  C   GLN A 359     -24.337 -21.878 -14.750  1.00 29.90           C  
ATOM   2896  CB  GLN A 359     -22.776 -23.664 -13.946  1.00 29.90           C  
ATOM   2897  O   GLN A 359     -23.840 -20.790 -14.453  1.00 29.90           O  
ATOM   2898  CG  GLN A 359     -22.331 -25.105 -14.150  1.00 29.90           C  
ATOM   2899  CD  GLN A 359     -21.951 -25.792 -12.851  1.00 29.90           C  
ATOM   2900  NE2 GLN A 359     -22.037 -27.118 -12.834  1.00 29.90           N  
ATOM   2901  OE1 GLN A 359     -21.583 -25.136 -11.872  1.00 29.90           O  
ATOM   2902  N   ASN A 360     -25.456 -21.641 -15.481  1.00 28.33           N  
ATOM   2903  CA  ASN A 360     -26.886 -21.434 -15.283  1.00 28.33           C  
ATOM   2904  C   ASN A 360     -27.268 -19.966 -15.447  1.00 28.33           C  
ATOM   2905  CB  ASN A 360     -27.316 -21.944 -13.906  1.00 28.33           C  
ATOM   2906  O   ASN A 360     -27.653 -19.308 -14.479  1.00 28.33           O  
ATOM   2907  CG  ASN A 360     -27.451 -23.453 -13.858  1.00 28.33           C  
ATOM   2908  ND2 ASN A 360     -27.481 -24.008 -12.652  1.00 28.33           N  
ATOM   2909  OD1 ASN A 360     -27.527 -24.115 -14.896  1.00 28.33           O  
ATOM   2910  N   ASN A 361     -27.115 -19.375 -16.653  1.00 31.52           N  
ATOM   2911  CA  ASN A 361     -27.796 -18.096 -16.826  1.00 31.52           C  
ATOM   2912  C   ASN A 361     -28.589 -18.056 -18.129  1.00 31.52           C  
ATOM   2913  CB  ASN A 361     -26.791 -16.943 -16.780  1.00 31.52           C  
ATOM   2914  O   ASN A 361     -28.036 -18.292 -19.205  1.00 31.52           O  
ATOM   2915  CG  ASN A 361     -27.393 -15.667 -16.226  1.00 31.52           C  
ATOM   2916  ND2 ASN A 361     -26.543 -14.785 -15.713  1.00 31.52           N  
ATOM   2917  OD1 ASN A 361     -28.611 -15.476 -16.256  1.00 31.52           O  
ATOM   2918  N   LYS A 362     -29.791 -18.596 -18.159  1.00 40.41           N  
ATOM   2919  CA  LYS A 362     -30.844 -18.625 -19.170  1.00 40.41           C  
ATOM   2920  C   LYS A 362     -30.808 -17.369 -20.037  1.00 40.41           C  
ATOM   2921  CB  LYS A 362     -32.217 -18.767 -18.512  1.00 40.41           C  
ATOM   2922  O   LYS A 362     -31.033 -17.437 -21.247  1.00 40.41           O  
ATOM   2923  CG  LYS A 362     -32.699 -20.206 -18.390  1.00 40.41           C  
ATOM   2924  CD  LYS A 362     -34.111 -20.276 -17.824  1.00 40.41           C  
ATOM   2925  CE  LYS A 362     -34.562 -21.717 -17.622  1.00 40.41           C  
ATOM   2926  NZ  LYS A 362     -35.956 -21.791 -17.090  1.00 40.41           N  
ATOM   2927  N   GLU A 363     -30.059 -16.235 -19.626  1.00 32.71           N  
ATOM   2928  CA  GLU A 363     -29.924 -15.057 -20.477  1.00 32.71           C  
ATOM   2929  C   GLU A 363     -28.610 -15.084 -21.252  1.00 32.71           C  
ATOM   2930  CB  GLU A 363     -30.016 -13.777 -19.643  1.00 32.71           C  
ATOM   2931  O   GLU A 363     -28.520 -14.535 -22.353  1.00 32.71           O  
ATOM   2932  CG  GLU A 363     -31.438 -13.395 -19.259  1.00 32.71           C  
ATOM   2933  CD  GLU A 363     -31.552 -11.980 -18.714  1.00 32.71           C  
ATOM   2934  OE1 GLU A 363     -32.690 -11.495 -18.516  1.00 32.71           O  
ATOM   2935  OE2 GLU A 363     -30.496 -11.350 -18.483  1.00 32.71           O  
ATOM   2936  N   LEU A 364     -27.757 -16.155 -20.969  1.00 30.15           N  
ATOM   2937  CA  LEU A 364     -26.492 -16.333 -21.673  1.00 30.15           C  
ATOM   2938  C   LEU A 364     -26.601 -17.436 -22.719  1.00 30.15           C  
ATOM   2939  CB  LEU A 364     -25.370 -16.661 -20.684  1.00 30.15           C  
ATOM   2940  O   LEU A 364     -25.819 -17.475 -23.671  1.00 30.15           O  
ATOM   2941  CG  LEU A 364     -24.436 -15.508 -20.310  1.00 30.15           C  
ATOM   2942  CD1 LEU A 364     -24.398 -15.326 -18.797  1.00 30.15           C  
ATOM   2943  CD2 LEU A 364     -23.035 -15.756 -20.860  1.00 30.15           C  
ATOM   2944  N   LYS A 365     -27.703 -18.259 -22.736  1.00 33.33           N  
ATOM   2945  CA  LYS A 365     -27.943 -19.198 -23.829  1.00 33.33           C  
ATOM   2946  C   LYS A 365     -28.537 -18.488 -25.042  1.00 33.33           C  
ATOM   2947  CB  LYS A 365     -28.873 -20.324 -23.374  1.00 33.33           C  
ATOM   2948  O   LYS A 365     -28.239 -18.845 -26.184  1.00 33.33           O  
ATOM   2949  CG  LYS A 365     -28.174 -21.423 -22.586  1.00 33.33           C  
ATOM   2950  CD  LYS A 365     -29.122 -22.571 -22.267  1.00 33.33           C  
ATOM   2951  CE  LYS A 365     -28.438 -23.647 -21.435  1.00 33.33           C  
ATOM   2952  NZ  LYS A 365     -29.361 -24.782 -21.131  1.00 33.33           N  
ATOM   2953  N   GLN A 366     -29.095 -17.268 -24.886  1.00 31.39           N  
ATOM   2954  CA  GLN A 366     -29.618 -16.580 -26.062  1.00 31.39           C  
ATOM   2955  C   GLN A 366     -28.537 -15.737 -26.732  1.00 31.39           C  
ATOM   2956  CB  GLN A 366     -30.810 -15.699 -25.683  1.00 31.39           C  
ATOM   2957  O   GLN A 366     -28.567 -15.531 -27.947  1.00 31.39           O  
ATOM   2958  CG  GLN A 366     -32.086 -16.030 -26.446  1.00 31.39           C  
ATOM   2959  CD  GLN A 366     -33.305 -15.324 -25.884  1.00 31.39           C  
ATOM   2960  NE2 GLN A 366     -34.488 -15.841 -26.200  1.00 31.39           N  
ATOM   2961  OE1 GLN A 366     -33.186 -14.323 -25.171  1.00 31.39           O  
ATOM   2962  N   VAL A 367     -27.403 -15.582 -26.082  1.00 34.87           N  
ATOM   2963  CA  VAL A 367     -26.317 -14.877 -26.756  1.00 34.87           C  
ATOM   2964  C   VAL A 367     -25.395 -15.883 -27.442  1.00 34.87           C  
ATOM   2965  CB  VAL A 367     -25.511 -14.001 -25.771  1.00 34.87           C  
ATOM   2966  O   VAL A 367     -24.621 -15.519 -28.331  1.00 34.87           O  
ATOM   2967  CG1 VAL A 367     -24.330 -13.339 -26.479  1.00 34.87           C  
ATOM   2968  CG2 VAL A 367     -26.415 -12.947 -25.133  1.00 34.87           C  
ATOM   2969  N   LYS A 368     -25.705 -17.232 -27.338  1.00 29.03           N  
ATOM   2970  CA  LYS A 368     -25.029 -18.330 -28.023  1.00 29.03           C  
ATOM   2971  C   LYS A 368     -25.512 -18.460 -29.464  1.00 29.03           C  
ATOM   2972  CB  LYS A 368     -25.249 -19.646 -27.275  1.00 29.03           C  
ATOM   2973  O   LYS A 368     -24.739 -18.821 -30.354  1.00 29.03           O  
ATOM   2974  CG  LYS A 368     -24.122 -20.013 -26.321  1.00 29.03           C  
ATOM   2975  CD  LYS A 368     -24.298 -21.418 -25.762  1.00 29.03           C  
ATOM   2976  CE  LYS A 368     -23.123 -21.821 -24.880  1.00 29.03           C  
ATOM   2977  NZ  LYS A 368     -23.271 -23.215 -24.363  1.00 29.03           N  
ATOM   2978  N   ALA A 369     -26.597 -17.760 -29.877  1.00 32.18           N  
ATOM   2979  CA  ALA A 369     -26.962 -18.086 -31.253  1.00 32.18           C  
ATOM   2980  C   ALA A 369     -26.535 -16.978 -32.211  1.00 32.18           C  
ATOM   2981  CB  ALA A 369     -28.466 -18.329 -31.361  1.00 32.18           C  
ATOM   2982  O   ALA A 369     -26.164 -17.248 -33.356  1.00 32.18           O  
ATOM   2983  N   ASN A 370     -25.859 -15.999 -31.763  1.00 34.31           N  
ATOM   2984  CA  ASN A 370     -25.465 -15.143 -32.877  1.00 34.31           C  
ATOM   2985  C   ASN A 370     -24.174 -14.388 -32.575  1.00 34.31           C  
ATOM   2986  CB  ASN A 370     -26.587 -14.160 -33.221  1.00 34.31           C  
ATOM   2987  O   ASN A 370     -23.596 -13.758 -33.462  1.00 34.31           O  
ATOM   2988  CG  ASN A 370     -27.659 -14.781 -34.096  1.00 34.31           C  
ATOM   2989  ND2 ASN A 370     -28.776 -14.081 -34.251  1.00 34.31           N  
ATOM   2990  OD1 ASN A 370     -27.484 -15.881 -34.626  1.00 34.31           O  
ATOM   2991  N   LYS A 371     -23.072 -14.996 -32.002  1.00 30.10           N  
ATOM   2992  CA  LYS A 371     -21.799 -14.330 -32.262  1.00 30.10           C  
ATOM   2993  C   LYS A 371     -20.659 -15.010 -31.508  1.00 30.10           C  
ATOM   2994  CB  LYS A 371     -21.876 -12.853 -31.873  1.00 30.10           C  
ATOM   2995  O   LYS A 371     -20.671 -15.070 -30.277  1.00 30.10           O  
ATOM   2996  CG  LYS A 371     -22.540 -11.972 -32.921  1.00 30.10           C  
ATOM   2997  CD  LYS A 371     -22.455 -10.498 -32.546  1.00 30.10           C  
ATOM   2998  CE  LYS A 371     -23.193  -9.621 -33.549  1.00 30.10           C  
ATOM   2999  NZ  LYS A 371     -23.079  -8.172 -33.208  1.00 30.10           N  
ATOM   3000  N   LYS A 372     -20.304 -16.245 -31.776  1.00 26.23           N  
ATOM   3001  CA  LYS A 372     -19.087 -17.030 -31.586  1.00 26.23           C  
ATOM   3002  C   LYS A 372     -17.917 -16.140 -31.175  1.00 26.23           C  
ATOM   3003  CB  LYS A 372     -18.738 -17.797 -32.863  1.00 26.23           C  
ATOM   3004  O   LYS A 372     -17.561 -15.203 -31.893  1.00 26.23           O  
ATOM   3005  CG  LYS A 372     -19.433 -19.145 -32.985  1.00 26.23           C  
ATOM   3006  CD  LYS A 372     -18.974 -19.900 -34.225  1.00 26.23           C  
ATOM   3007  CE  LYS A 372     -19.702 -21.230 -34.372  1.00 26.23           C  
ATOM   3008  NZ  LYS A 372     -19.232 -21.989 -35.570  1.00 26.23           N  
ATOM   3009  N   PHE A 373     -17.793 -15.686 -29.906  1.00 30.42           N  
ATOM   3010  CA  PHE A 373     -16.589 -15.047 -29.390  1.00 30.42           C  
ATOM   3011  C   PHE A 373     -15.481 -16.071 -29.177  1.00 30.42           C  
ATOM   3012  CB  PHE A 373     -16.887 -14.316 -28.077  1.00 30.42           C  
ATOM   3013  O   PHE A 373     -15.688 -17.088 -28.511  1.00 30.42           O  
ATOM   3014  CG  PHE A 373     -17.658 -13.036 -28.256  1.00 30.42           C  
ATOM   3015  CD1 PHE A 373     -17.004 -11.853 -28.574  1.00 30.42           C  
ATOM   3016  CD2 PHE A 373     -19.039 -13.017 -28.107  1.00 30.42           C  
ATOM   3017  CE1 PHE A 373     -17.715 -10.667 -28.741  1.00 30.42           C  
ATOM   3018  CE2 PHE A 373     -19.757 -11.836 -28.272  1.00 30.42           C  
ATOM   3019  CZ  PHE A 373     -19.092 -10.661 -28.588  1.00 30.42           C  
ATOM   3020  N   LYS A 374     -14.687 -16.449 -30.219  1.00 28.56           N  
ATOM   3021  CA  LYS A 374     -13.519 -17.325 -30.202  1.00 28.56           C  
ATOM   3022  C   LYS A 374     -12.312 -16.620 -29.590  1.00 28.56           C  
ATOM   3023  CB  LYS A 374     -13.185 -17.802 -31.617  1.00 28.56           C  
ATOM   3024  O   LYS A 374     -11.999 -15.484 -29.954  1.00 28.56           O  
ATOM   3025  CG  LYS A 374     -13.884 -19.094 -32.015  1.00 28.56           C  
ATOM   3026  CD  LYS A 374     -13.449 -19.561 -33.398  1.00 28.56           C  
ATOM   3027  CE  LYS A 374     -14.233 -20.787 -33.847  1.00 28.56           C  
ATOM   3028  NZ  LYS A 374     -13.828 -21.233 -35.214  1.00 28.56           N  
ATOM   3029  N   ILE A 375     -11.949 -16.828 -28.289  1.00 31.68           N  
ATOM   3030  CA  ILE A 375     -10.725 -16.409 -27.615  1.00 31.68           C  
ATOM   3031  C   ILE A 375      -9.573 -17.326 -28.018  1.00 31.68           C  
ATOM   3032  CB  ILE A 375     -10.898 -16.409 -26.079  1.00 31.68           C  
ATOM   3033  O   ILE A 375      -9.677 -18.550 -27.906  1.00 31.68           O  
ATOM   3034  CG1 ILE A 375     -12.039 -15.470 -25.670  1.00 31.68           C  
ATOM   3035  CG2 ILE A 375      -9.589 -16.014 -25.389  1.00 31.68           C  
ATOM   3036  CD1 ILE A 375     -12.414 -15.558 -24.197  1.00 31.68           C  
ATOM   3037  N   ASN A 376      -8.615 -16.875 -28.944  1.00 28.61           N  
ATOM   3038  CA  ASN A 376      -7.422 -17.607 -29.358  1.00 28.61           C  
ATOM   3039  C   ASN A 376      -6.288 -17.445 -28.350  1.00 28.61           C  
ATOM   3040  CB  ASN A 376      -6.968 -17.153 -30.746  1.00 28.61           C  
ATOM   3041  O   ASN A 376      -5.947 -16.324 -27.968  1.00 28.61           O  
ATOM   3042  CG  ASN A 376      -7.908 -17.608 -31.846  1.00 28.61           C  
ATOM   3043  ND2 ASN A 376      -7.956 -16.851 -32.935  1.00 28.61           N  
ATOM   3044  OD1 ASN A 376      -8.587 -18.630 -31.716  1.00 28.61           O  
ATOM   3045  N   ILE A 377      -5.997 -18.438 -27.469  1.00 28.58           N  
ATOM   3046  CA  ILE A 377      -4.888 -18.551 -26.528  1.00 28.58           C  
ATOM   3047  C   ILE A 377      -3.683 -19.179 -27.225  1.00 28.58           C  
ATOM   3048  CB  ILE A 377      -5.283 -19.383 -25.287  1.00 28.58           C  
ATOM   3049  O   ILE A 377      -3.781 -20.273 -27.785  1.00 28.58           O  
ATOM   3050  CG1 ILE A 377      -6.518 -18.779 -24.610  1.00 28.58           C  
ATOM   3051  CG2 ILE A 377      -4.111 -19.477 -24.305  1.00 28.58           C  
ATOM   3052  CD1 ILE A 377      -7.080 -19.626 -23.477  1.00 28.58           C  
ATOM   3053  N   LEU A 378      -2.615 -18.331 -27.558  1.00 25.44           N  
ATOM   3054  CA  LEU A 378      -1.385 -18.808 -28.180  1.00 25.44           C  
ATOM   3055  C   LEU A 378      -0.384 -19.265 -27.124  1.00 25.44           C  
ATOM   3056  CB  LEU A 378      -0.763 -17.711 -29.048  1.00 25.44           C  
ATOM   3057  O   LEU A 378      -0.131 -18.551 -26.151  1.00 25.44           O  
ATOM   3058  CG  LEU A 378      -1.622 -17.188 -30.200  1.00 25.44           C  
ATOM   3059  CD1 LEU A 378      -1.007 -15.923 -30.789  1.00 25.44           C  
ATOM   3060  CD2 LEU A 378      -1.786 -18.259 -31.273  1.00 25.44           C  
ATOM   3061  N   ARG A 379      -0.105 -20.574 -27.060  1.00 25.32           N  
ATOM   3062  CA  ARG A 379       0.887 -21.250 -26.230  1.00 25.32           C  
ATOM   3063  C   ARG A 379       2.209 -21.404 -26.974  1.00 25.32           C  
ATOM   3064  CB  ARG A 379       0.373 -22.621 -25.785  1.00 25.32           C  
ATOM   3065  O   ARG A 379       2.238 -21.893 -28.106  1.00 25.32           O  
ATOM   3066  CG  ARG A 379       1.175 -23.241 -24.653  1.00 25.32           C  
ATOM   3067  CD  ARG A 379       0.577 -24.565 -24.197  1.00 25.32           C  
ATOM   3068  NE  ARG A 379       1.362 -25.170 -23.125  1.00 25.32           N  
ATOM   3069  NH1 ARG A 379      -0.035 -26.990 -22.849  1.00 25.32           N  
ATOM   3070  NH2 ARG A 379       1.837 -26.769 -21.546  1.00 25.32           N  
ATOM   3071  CZ  ARG A 379       1.053 -26.308 -22.509  1.00 25.32           C  
ATOM   3072  N   ASN A 380       3.239 -20.662 -26.640  1.00 31.34           N  
ATOM   3073  CA  ASN A 380       4.599 -21.061 -26.986  1.00 31.34           C  
ATOM   3074  C   ASN A 380       5.420 -21.389 -25.742  1.00 31.34           C  
ATOM   3075  CB  ASN A 380       5.288 -19.968 -27.805  1.00 31.34           C  
ATOM   3076  O   ASN A 380       5.076 -20.967 -24.637  1.00 31.34           O  
ATOM   3077  CG  ASN A 380       6.727 -20.308 -28.139  1.00 31.34           C  
ATOM   3078  ND2 ASN A 380       7.396 -19.413 -28.857  1.00 31.34           N  
ATOM   3079  OD1 ASN A 380       7.233 -21.366 -27.756  1.00 31.34           O  
ATOM   3080  N   ASN A 381       6.266 -22.511 -25.882  1.00 35.23           N  
ATOM   3081  CA  ASN A 381       7.032 -23.224 -24.866  1.00 35.23           C  
ATOM   3082  C   ASN A 381       7.528 -22.281 -23.773  1.00 35.23           C  
ATOM   3083  CB  ASN A 381       8.210 -23.966 -25.502  1.00 35.23           C  
ATOM   3084  O   ASN A 381       8.054 -22.728 -22.753  1.00 35.23           O  
ATOM   3085  CG  ASN A 381       7.776 -25.195 -26.277  1.00 35.23           C  
ATOM   3086  ND2 ASN A 381       8.704 -25.785 -27.021  1.00 35.23           N  
ATOM   3087  OD1 ASN A 381       6.616 -25.610 -26.208  1.00 35.23           O  
ATOM   3088  N   ASN A 382       6.721 -21.245 -23.420  1.00 35.06           N  
ATOM   3089  CA  ASN A 382       6.763 -20.587 -22.119  1.00 35.06           C  
ATOM   3090  C   ASN A 382       6.086 -19.220 -22.159  1.00 35.06           C  
ATOM   3091  CB  ASN A 382       8.208 -20.449 -21.634  1.00 35.06           C  
ATOM   3092  O   ASN A 382       6.184 -18.445 -21.207  1.00 35.06           O  
ATOM   3093  CG  ASN A 382       8.763 -21.745 -21.076  1.00 35.06           C  
ATOM   3094  ND2 ASN A 382      10.065 -21.768 -20.813  1.00 35.06           N  
ATOM   3095  OD1 ASN A 382       8.029 -22.718 -20.885  1.00 35.06           O  
ATOM   3096  N   ASN A 383       5.075 -19.169 -23.046  1.00 28.40           N  
ATOM   3097  CA  ASN A 383       4.323 -17.919 -23.089  1.00 28.40           C  
ATOM   3098  C   ASN A 383       2.891 -18.142 -23.564  1.00 28.40           C  
ATOM   3099  CB  ASN A 383       5.028 -16.899 -23.986  1.00 28.40           C  
ATOM   3100  O   ASN A 383       2.649 -18.950 -24.462  1.00 28.40           O  
ATOM   3101  CG  ASN A 383       6.329 -16.398 -23.391  1.00 28.40           C  
ATOM   3102  ND2 ASN A 383       7.251 -15.979 -24.249  1.00 28.40           N  
ATOM   3103  OD1 ASN A 383       6.504 -16.388 -22.169  1.00 28.40           O  
ATOM   3104  N   VAL A 384       1.927 -17.706 -22.772  1.00 26.73           N  
ATOM   3105  CA  VAL A 384       0.504 -17.674 -23.096  1.00 26.73           C  
ATOM   3106  C   VAL A 384       0.090 -16.251 -23.463  1.00 26.73           C  
ATOM   3107  CB  VAL A 384      -0.357 -18.194 -21.923  1.00 26.73           C  
ATOM   3108  O   VAL A 384       0.431 -15.297 -22.760  1.00 26.73           O  
ATOM   3109  CG1 VAL A 384      -1.839 -18.175 -22.291  1.00 26.73           C  
ATOM   3110  CG2 VAL A 384       0.080 -19.603 -21.526  1.00 26.73           C  
ATOM   3111  N   LYS A 385      -0.334 -15.955 -24.744  1.00 29.18           N  
ATOM   3112  CA  LYS A 385      -0.853 -14.711 -25.306  1.00 29.18           C  
ATOM   3113  C   LYS A 385      -2.361 -14.795 -25.526  1.00 29.18           C  
ATOM   3114  CB  LYS A 385      -0.149 -14.381 -26.623  1.00 29.18           C  
ATOM   3115  O   LYS A 385      -2.879 -15.842 -25.920  1.00 29.18           O  
ATOM   3116  CG  LYS A 385       1.315 -13.996 -26.462  1.00 29.18           C  
ATOM   3117  CD  LYS A 385       1.941 -13.613 -27.797  1.00 29.18           C  
ATOM   3118  CE  LYS A 385       3.423 -13.295 -27.649  1.00 29.18           C  
ATOM   3119  NZ  LYS A 385       4.041 -12.915 -28.955  1.00 29.18           N  
ATOM   3120  N   ILE A 386      -3.153 -13.737 -25.119  1.00 29.27           N  
ATOM   3121  CA  ILE A 386      -4.571 -13.550 -25.402  1.00 29.27           C  
ATOM   3122  C   ILE A 386      -4.750 -12.433 -26.427  1.00 29.27           C  
ATOM   3123  CB  ILE A 386      -5.367 -13.231 -24.117  1.00 29.27           C  
ATOM   3124  O   ILE A 386      -4.159 -11.359 -26.294  1.00 29.27           O  
ATOM   3125  CG1 ILE A 386      -5.190 -14.352 -23.086  1.00 29.27           C  
ATOM   3126  CG2 ILE A 386      -6.848 -13.012 -24.439  1.00 29.27           C  
ATOM   3127  CD1 ILE A 386      -5.755 -14.024 -21.711  1.00 29.27           C  
ATOM   3128  N   ALA A 387      -5.250 -12.699 -27.690  1.00 29.34           N  
ATOM   3129  CA  ALA A 387      -5.579 -11.724 -28.728  1.00 29.34           C  
ATOM   3130  C   ALA A 387      -6.800 -10.897 -28.336  1.00 29.34           C  
ATOM   3131  CB  ALA A 387      -5.822 -12.428 -30.061  1.00 29.34           C  
ATOM   3132  O   ALA A 387      -7.749 -11.420 -27.748  1.00 29.34           O  
ATOM   3133  N   GLU A 388      -6.671  -9.505 -28.136  1.00 31.99           N  
ATOM   3134  CA  GLU A 388      -7.623  -8.433 -27.859  1.00 31.99           C  
ATOM   3135  C   GLU A 388      -8.878  -8.574 -28.717  1.00 31.99           C  
ATOM   3136  CB  GLU A 388      -6.977  -7.065 -28.093  1.00 31.99           C  
ATOM   3137  O   GLU A 388      -8.787  -8.774 -29.930  1.00 31.99           O  
ATOM   3138  CG  GLU A 388      -6.195  -6.542 -26.897  1.00 31.99           C  
ATOM   3139  CD  GLU A 388      -5.610  -5.157 -27.122  1.00 31.99           C  
ATOM   3140  OE1 GLU A 388      -4.933  -4.628 -26.211  1.00 31.99           O  
ATOM   3141  OE2 GLU A 388      -5.831  -4.595 -28.218  1.00 31.99           O  
ATOM   3142  N   PRO A 389     -10.134  -8.711 -28.013  1.00 33.49           N  
ATOM   3143  CA  PRO A 389     -11.384  -8.815 -28.770  1.00 33.49           C  
ATOM   3144  C   PRO A 389     -11.816  -7.483 -29.380  1.00 33.49           C  
ATOM   3145  CB  PRO A 389     -12.393  -9.288 -27.721  1.00 33.49           C  
ATOM   3146  O   PRO A 389     -11.491  -6.420 -28.845  1.00 33.49           O  
ATOM   3147  CG  PRO A 389     -11.725  -9.036 -26.408  1.00 33.49           C  
ATOM   3148  CD  PRO A 389     -10.269  -8.764 -26.657  1.00 33.49           C  
ATOM   3149  N   MET A 390     -11.972  -7.436 -30.768  1.00 27.96           N  
ATOM   3150  CA  MET A 390     -12.576  -6.461 -31.672  1.00 27.96           C  
ATOM   3151  C   MET A 390     -13.981  -6.089 -31.211  1.00 27.96           C  
ATOM   3152  CB  MET A 390     -12.621  -7.007 -33.100  1.00 27.96           C  
ATOM   3153  O   MET A 390     -14.814  -6.966 -30.974  1.00 27.96           O  
ATOM   3154  CG  MET A 390     -11.255  -7.119 -33.757  1.00 27.96           C  
ATOM   3155  SD  MET A 390     -11.328  -6.884 -35.575  1.00 27.96           S  
ATOM   3156  CE  MET A 390     -11.705  -5.111 -35.654  1.00 27.96           C  
ATOM   3157  N   MET A 391     -14.237  -4.976 -30.427  1.00 30.12           N  
ATOM   3158  CA  MET A 391     -15.150  -4.185 -29.606  1.00 30.12           C  
ATOM   3159  C   MET A 391     -16.274  -3.599 -30.453  1.00 30.12           C  
ATOM   3160  CB  MET A 391     -14.395  -3.064 -28.891  1.00 30.12           C  
ATOM   3161  O   MET A 391     -16.019  -2.871 -31.414  1.00 30.12           O  
ATOM   3162  CG  MET A 391     -13.558  -3.541 -27.715  1.00 30.12           C  
ATOM   3163  SD  MET A 391     -14.353  -3.191 -26.099  1.00 30.12           S  
ATOM   3164  CE  MET A 391     -13.921  -1.440 -25.902  1.00 30.12           C  
ATOM   3165  N   GLU A 392     -17.255  -4.360 -30.934  1.00 35.74           N  
ATOM   3166  CA  GLU A 392     -18.429  -3.628 -31.398  1.00 35.74           C  
ATOM   3167  C   GLU A 392     -19.633  -3.887 -30.497  1.00 35.74           C  
ATOM   3168  CB  GLU A 392     -18.764  -4.009 -32.843  1.00 35.74           C  
ATOM   3169  O   GLU A 392     -19.889  -5.028 -30.106  1.00 35.74           O  
ATOM   3170  CG  GLU A 392     -18.093  -3.122 -33.883  1.00 35.74           C  
ATOM   3171  CD  GLU A 392     -18.372  -3.559 -35.313  1.00 35.74           C  
ATOM   3172  OE1 GLU A 392     -17.805  -2.956 -36.252  1.00 35.74           O  
ATOM   3173  OE2 GLU A 392     -19.164  -4.510 -35.494  1.00 35.74           O  
ATOM   3174  N   GLU A 393     -19.872  -3.022 -29.473  1.00 34.83           N  
ATOM   3175  CA  GLU A 393     -20.978  -2.350 -28.798  1.00 34.83           C  
ATOM   3176  C   GLU A 393     -21.645  -3.271 -27.781  1.00 34.83           C  
ATOM   3177  CB  GLU A 393     -22.009  -1.856 -29.816  1.00 34.83           C  
ATOM   3178  O   GLU A 393     -22.389  -4.181 -28.153  1.00 34.83           O  
ATOM   3179  CG  GLU A 393     -21.674  -0.501 -30.422  1.00 34.83           C  
ATOM   3180  CD  GLU A 393     -22.762   0.030 -31.343  1.00 34.83           C  
ATOM   3181  OE1 GLU A 393     -22.591   1.132 -31.912  1.00 34.83           O  
ATOM   3182  OE2 GLU A 393     -23.793  -0.662 -31.497  1.00 34.83           O  
ATOM   3183  N   ILE A 394     -20.915  -3.811 -26.771  1.00 37.08           N  
ATOM   3184  CA  ILE A 394     -21.538  -4.501 -25.646  1.00 37.08           C  
ATOM   3185  C   ILE A 394     -21.812  -3.507 -24.520  1.00 37.08           C  
ATOM   3186  CB  ILE A 394     -20.655  -5.661 -25.135  1.00 37.08           C  
ATOM   3187  O   ILE A 394     -21.019  -2.592 -24.284  1.00 37.08           O  
ATOM   3188  CG1 ILE A 394     -20.397  -6.671 -26.259  1.00 37.08           C  
ATOM   3189  CG2 ILE A 394     -21.304  -6.341 -23.926  1.00 37.08           C  
ATOM   3190  CD1 ILE A 394     -19.387  -7.752 -25.900  1.00 37.08           C  
ATOM   3191  N   ASN A 395     -23.096  -3.192 -24.247  1.00 45.46           N  
ATOM   3192  CA  ASN A 395     -23.710  -2.506 -23.115  1.00 45.46           C  
ATOM   3193  C   ASN A 395     -22.803  -2.527 -21.888  1.00 45.46           C  
ATOM   3194  CB  ASN A 395     -25.068  -3.127 -22.783  1.00 45.46           C  
ATOM   3195  O   ASN A 395     -22.225  -3.564 -21.555  1.00 45.46           O  
ATOM   3196  CG  ASN A 395     -26.017  -2.141 -22.130  1.00 45.46           C  
ATOM   3197  ND2 ASN A 395     -27.290  -2.509 -22.047  1.00 45.46           N  
ATOM   3198  OD1 ASN A 395     -25.609  -1.057 -21.704  1.00 45.46           O  
ATOM   3199  N   ASP A 396     -21.925  -1.541 -21.729  1.00 46.71           N  
ATOM   3200  CA  ASP A 396     -20.969  -1.149 -20.698  1.00 46.71           C  
ATOM   3201  C   ASP A 396     -21.214  -1.916 -19.401  1.00 46.71           C  
ATOM   3202  CB  ASP A 396     -21.044   0.357 -20.441  1.00 46.71           C  
ATOM   3203  O   ASP A 396     -20.266  -2.328 -18.729  1.00 46.71           O  
ATOM   3204  CG  ASP A 396     -20.414   1.180 -21.551  1.00 46.71           C  
ATOM   3205  OD1 ASP A 396     -19.640   0.624 -22.360  1.00 46.71           O  
ATOM   3206  OD2 ASP A 396     -20.692   2.397 -21.616  1.00 46.71           O  
ATOM   3207  N   ASN A 397     -22.450  -2.410 -19.246  1.00 44.55           N  
ATOM   3208  CA  ASN A 397     -22.686  -3.070 -17.967  1.00 44.55           C  
ATOM   3209  C   ASN A 397     -22.356  -4.559 -18.034  1.00 44.55           C  
ATOM   3210  CB  ASN A 397     -24.135  -2.868 -17.518  1.00 44.55           C  
ATOM   3211  O   ASN A 397     -21.820  -5.124 -17.080  1.00 44.55           O  
ATOM   3212  CG  ASN A 397     -24.363  -1.514 -16.873  1.00 44.55           C  
ATOM   3213  ND2 ASN A 397     -25.625  -1.119 -16.754  1.00 44.55           N  
ATOM   3214  OD1 ASN A 397     -23.412  -0.829 -16.487  1.00 44.55           O  
ATOM   3215  N   LEU A 398     -22.451  -5.119 -19.238  1.00 40.74           N  
ATOM   3216  CA  LEU A 398     -22.123  -6.523 -19.465  1.00 40.74           C  
ATOM   3217  C   LEU A 398     -20.618  -6.712 -19.616  1.00 40.74           C  
ATOM   3218  CB  LEU A 398     -22.843  -7.047 -20.711  1.00 40.74           C  
ATOM   3219  O   LEU A 398     -20.064  -7.711 -19.153  1.00 40.74           O  
ATOM   3220  CG  LEU A 398     -22.970  -8.566 -20.831  1.00 40.74           C  
ATOM   3221  CD1 LEU A 398     -23.962  -9.098 -19.802  1.00 40.74           C  
ATOM   3222  CD2 LEU A 398     -23.394  -8.957 -22.243  1.00 40.74           C  
ATOM   3223  N   PHE A 399     -19.891  -5.656 -20.093  1.00 44.33           N  
ATOM   3224  CA  PHE A 399     -18.438  -5.639 -20.213  1.00 44.33           C  
ATOM   3225  C   PHE A 399     -17.781  -5.633 -18.837  1.00 44.33           C  
ATOM   3226  CB  PHE A 399     -17.978  -4.420 -21.019  1.00 44.33           C  
ATOM   3227  O   PHE A 399     -16.857  -6.407 -18.581  1.00 44.33           O  
ATOM   3228  CG  PHE A 399     -16.483  -4.312 -21.156  1.00 44.33           C  
ATOM   3229  CD1 PHE A 399     -15.759  -3.440 -20.352  1.00 44.33           C  
ATOM   3230  CD2 PHE A 399     -15.802  -5.082 -22.090  1.00 44.33           C  
ATOM   3231  CE1 PHE A 399     -14.376  -3.338 -20.476  1.00 44.33           C  
ATOM   3232  CE2 PHE A 399     -14.420  -4.985 -22.220  1.00 44.33           C  
ATOM   3233  CZ  PHE A 399     -13.708  -4.112 -21.413  1.00 44.33           C  
ATOM   3234  N   TYR A 400     -18.451  -4.847 -17.997  1.00 45.74           N  
ATOM   3235  CA  TYR A 400     -17.880  -4.733 -16.660  1.00 45.74           C  
ATOM   3236  C   TYR A 400     -18.059  -6.029 -15.878  1.00 45.74           C  
ATOM   3237  CB  TYR A 400     -18.522  -3.570 -15.898  1.00 45.74           C  
ATOM   3238  O   TYR A 400     -17.148  -6.467 -15.172  1.00 45.74           O  
ATOM   3239  CG  TYR A 400     -18.029  -2.212 -16.335  1.00 45.74           C  
ATOM   3240  CD1 TYR A 400     -16.754  -1.769 -15.991  1.00 45.74           C  
ATOM   3241  CD2 TYR A 400     -18.837  -1.369 -17.091  1.00 45.74           C  
ATOM   3242  CE1 TYR A 400     -16.296  -0.517 -16.389  1.00 45.74           C  
ATOM   3243  CE2 TYR A 400     -18.389  -0.116 -17.495  1.00 45.74           C  
ATOM   3244  OH  TYR A 400     -16.671   1.540 -17.537  1.00 45.74           O  
ATOM   3245  CZ  TYR A 400     -17.119   0.300 -17.140  1.00 45.74           C  
ATOM   3246  N   GLU A 401     -19.213  -6.638 -16.106  1.00 45.91           N  
ATOM   3247  CA  GLU A 401     -19.475  -7.899 -15.420  1.00 45.91           C  
ATOM   3248  C   GLU A 401     -18.580  -9.014 -15.953  1.00 45.91           C  
ATOM   3249  CB  GLU A 401     -20.947  -8.293 -15.562  1.00 45.91           C  
ATOM   3250  O   GLU A 401     -18.047  -9.813 -15.180  1.00 45.91           O  
ATOM   3251  CG  GLU A 401     -21.443  -9.226 -14.466  1.00 45.91           C  
ATOM   3252  CD  GLU A 401     -22.918  -9.572 -14.595  1.00 45.91           C  
ATOM   3253  OE1 GLU A 401     -23.394 -10.478 -13.873  1.00 45.91           O  
ATOM   3254  OE2 GLU A 401     -23.603  -8.934 -15.426  1.00 45.91           O  
ATOM   3255  N   PHE A 402     -18.289  -8.959 -17.251  1.00 45.21           N  
ATOM   3256  CA  PHE A 402     -17.425  -9.918 -17.929  1.00 45.21           C  
ATOM   3257  C   PHE A 402     -15.975  -9.743 -17.493  1.00 45.21           C  
ATOM   3258  CB  PHE A 402     -17.537  -9.763 -19.449  1.00 45.21           C  
ATOM   3259  O   PHE A 402     -15.302 -10.718 -17.152  1.00 45.21           O  
ATOM   3260  CG  PHE A 402     -16.567 -10.616 -20.220  1.00 45.21           C  
ATOM   3261  CD1 PHE A 402     -15.427 -10.058 -20.787  1.00 45.21           C  
ATOM   3262  CD2 PHE A 402     -16.793 -11.977 -20.378  1.00 45.21           C  
ATOM   3263  CE1 PHE A 402     -14.527 -10.845 -21.501  1.00 45.21           C  
ATOM   3264  CE2 PHE A 402     -15.898 -12.770 -21.090  1.00 45.21           C  
ATOM   3265  CZ  PHE A 402     -14.766 -12.202 -21.651  1.00 45.21           C  
ATOM   3266  N   VAL A 403     -15.494  -8.449 -17.511  1.00 49.38           N  
ATOM   3267  CA  VAL A 403     -14.134  -8.151 -17.073  1.00 49.38           C  
ATOM   3268  C   VAL A 403     -13.961  -8.559 -15.612  1.00 49.38           C  
ATOM   3269  CB  VAL A 403     -13.796  -6.654 -17.252  1.00 49.38           C  
ATOM   3270  O   VAL A 403     -12.942  -9.148 -15.242  1.00 49.38           O  
ATOM   3271  CG1 VAL A 403     -12.448  -6.325 -16.612  1.00 49.38           C  
ATOM   3272  CG2 VAL A 403     -13.793  -6.282 -18.734  1.00 49.38           C  
ATOM   3273  N   ASP A 404     -14.992  -8.404 -14.898  1.00 49.09           N  
ATOM   3274  CA  ASP A 404     -14.982  -8.741 -13.478  1.00 49.09           C  
ATOM   3275  C   ASP A 404     -14.876 -10.250 -13.272  1.00 49.09           C  
ATOM   3276  CB  ASP A 404     -16.237  -8.202 -12.789  1.00 49.09           C  
ATOM   3277  O   ASP A 404     -14.103 -10.715 -12.432  1.00 49.09           O  
ATOM   3278  CG  ASP A 404     -16.116  -8.169 -11.276  1.00 49.09           C  
ATOM   3279  OD1 ASP A 404     -15.123  -7.616 -10.756  1.00 49.09           O  
ATOM   3280  OD2 ASP A 404     -17.020  -8.703 -10.598  1.00 49.09           O  
ATOM   3281  N   GLN A 405     -15.606 -11.017 -14.048  1.00 51.05           N  
ATOM   3282  CA  GLN A 405     -15.566 -12.472 -13.952  1.00 51.05           C  
ATOM   3283  C   GLN A 405     -14.222 -13.018 -14.426  1.00 51.05           C  
ATOM   3284  CB  GLN A 405     -16.702 -13.095 -14.763  1.00 51.05           C  
ATOM   3285  O   GLN A 405     -13.682 -13.954 -13.833  1.00 51.05           O  
ATOM   3286  CG  GLN A 405     -17.155 -14.454 -14.246  1.00 51.05           C  
ATOM   3287  CD  GLN A 405     -18.433 -14.938 -14.905  1.00 51.05           C  
ATOM   3288  NE2 GLN A 405     -18.923 -16.094 -14.471  1.00 51.05           N  
ATOM   3289  OE1 GLN A 405     -18.975 -14.278 -15.797  1.00 51.05           O  
ATOM   3290  N   MET A 406     -13.643 -12.332 -15.407  1.00 42.57           N  
ATOM   3291  CA  MET A 406     -12.324 -12.700 -15.914  1.00 42.57           C  
ATOM   3292  C   MET A 406     -11.252 -12.485 -14.851  1.00 42.57           C  
ATOM   3293  CB  MET A 406     -11.986 -11.893 -17.169  1.00 42.57           C  
ATOM   3294  O   MET A 406     -10.395 -13.346 -14.645  1.00 42.57           O  
ATOM   3295  CG  MET A 406     -12.588 -12.461 -18.444  1.00 42.57           C  
ATOM   3296  SD  MET A 406     -11.804 -11.779 -19.956  1.00 42.57           S  
ATOM   3297  CE  MET A 406     -10.089 -12.311 -19.696  1.00 42.57           C  
ATOM   3298  N   LYS A 407     -11.366 -11.347 -14.172  1.00 46.37           N  
ATOM   3299  CA  LYS A 407     -10.405 -11.031 -13.120  1.00 46.37           C  
ATOM   3300  C   LYS A 407     -10.472 -12.053 -11.988  1.00 46.37           C  
ATOM   3301  CB  LYS A 407     -10.652  -9.625 -12.571  1.00 46.37           C  
ATOM   3302  O   LYS A 407      -9.439 -12.509 -11.495  1.00 46.37           O  
ATOM   3303  CG  LYS A 407     -10.150  -8.510 -13.476  1.00 46.37           C  
ATOM   3304  CD  LYS A 407     -10.393  -7.138 -12.861  1.00 46.37           C  
ATOM   3305  CE  LYS A 407      -9.915  -6.020 -13.778  1.00 46.37           C  
ATOM   3306  NZ  LYS A 407     -10.186  -4.672 -13.196  1.00 46.37           N  
ATOM   3307  N   LYS A 408     -11.714 -12.536 -11.728  1.00 50.69           N  
ATOM   3308  CA  LYS A 408     -11.935 -13.508 -10.661  1.00 50.69           C  
ATOM   3309  C   LYS A 408     -11.344 -14.867 -11.024  1.00 50.69           C  
ATOM   3310  CB  LYS A 408     -13.429 -13.648 -10.365  1.00 50.69           C  
ATOM   3311  O   LYS A 408     -10.711 -15.517 -10.189  1.00 50.69           O  
ATOM   3312  CG  LYS A 408     -14.009 -12.503  -9.548  1.00 50.69           C  
ATOM   3313  CD  LYS A 408     -15.487 -12.720  -9.251  1.00 50.69           C  
ATOM   3314  CE  LYS A 408     -16.086 -11.540  -8.497  1.00 50.69           C  
ATOM   3315  NZ  LYS A 408     -17.546 -11.726  -8.248  1.00 50.69           N  
ATOM   3316  N   GLU A 409     -11.485 -15.208 -12.242  1.00 45.90           N  
ATOM   3317  CA  GLU A 409     -10.985 -16.502 -12.698  1.00 45.90           C  
ATOM   3318  C   GLU A 409      -9.461 -16.507 -12.779  1.00 45.90           C  
ATOM   3319  CB  GLU A 409     -11.586 -16.862 -14.059  1.00 45.90           C  
ATOM   3320  O   GLU A 409      -8.820 -17.504 -12.442  1.00 45.90           O  
ATOM   3321  CG  GLU A 409     -12.979 -17.468 -13.975  1.00 45.90           C  
ATOM   3322  CD  GLU A 409     -13.008 -18.809 -13.260  1.00 45.90           C  
ATOM   3323  OE1 GLU A 409     -14.027 -19.127 -12.605  1.00 45.90           O  
ATOM   3324  OE2 GLU A 409     -12.003 -19.549 -13.355  1.00 45.90           O  
ATOM   3325  N   MET A 410      -8.895 -15.343 -13.121  1.00 40.08           N  
ATOM   3326  CA  MET A 410      -7.443 -15.210 -13.198  1.00 40.08           C  
ATOM   3327  C   MET A 410      -6.810 -15.345 -11.817  1.00 40.08           C  
ATOM   3328  CB  MET A 410      -7.058 -13.866 -13.820  1.00 40.08           C  
ATOM   3329  O   MET A 410      -5.797 -16.029 -11.658  1.00 40.08           O  
ATOM   3330  CG  MET A 410      -7.197 -13.829 -15.333  1.00 40.08           C  
ATOM   3331  SD  MET A 410      -6.650 -12.232 -16.051  1.00 40.08           S  
ATOM   3332  CE  MET A 410      -4.853 -12.483 -16.059  1.00 40.08           C  
ATOM   3333  N   VAL A 411      -7.471 -14.745 -10.848  1.00 47.04           N  
ATOM   3334  CA  VAL A 411      -7.008 -14.810  -9.466  1.00 47.04           C  
ATOM   3335  C   VAL A 411      -7.068 -16.252  -8.969  1.00 47.04           C  
ATOM   3336  CB  VAL A 411      -7.841 -13.892  -8.544  1.00 47.04           C  
ATOM   3337  O   VAL A 411      -6.141 -16.726  -8.307  1.00 47.04           O  
ATOM   3338  CG1 VAL A 411      -7.462 -14.110  -7.080  1.00 47.04           C  
ATOM   3339  CG2 VAL A 411      -7.653 -12.428  -8.937  1.00 47.04           C  
ATOM   3340  N   LYS A 412      -8.113 -16.994  -9.320  1.00 43.40           N  
ATOM   3341  CA  LYS A 412      -8.288 -18.392  -8.937  1.00 43.40           C  
ATOM   3342  C   LYS A 412      -7.213 -19.273  -9.567  1.00 43.40           C  
ATOM   3343  CB  LYS A 412      -9.677 -18.890  -9.340  1.00 43.40           C  
ATOM   3344  O   LYS A 412      -6.627 -20.123  -8.894  1.00 43.40           O  
ATOM   3345  CG  LYS A 412     -10.029 -20.260  -8.781  1.00 43.40           C  
ATOM   3346  CD  LYS A 412     -11.444 -20.674  -9.166  1.00 43.40           C  
ATOM   3347  CE  LYS A 412     -11.761 -22.088  -8.697  1.00 43.40           C  
ATOM   3348  NZ  LYS A 412     -13.118 -22.526  -9.139  1.00 43.40           N  
ATOM   3349  N   LYS A 413      -6.879 -18.995 -10.787  1.00 40.76           N  
ATOM   3350  CA  LYS A 413      -5.916 -19.838 -11.489  1.00 40.76           C  
ATOM   3351  C   LYS A 413      -4.489 -19.530 -11.045  1.00 40.76           C  
ATOM   3352  CB  LYS A 413      -6.045 -19.655 -13.002  1.00 40.76           C  
ATOM   3353  O   LYS A 413      -3.659 -20.434 -10.934  1.00 40.76           O  
ATOM   3354  CG  LYS A 413      -7.236 -20.378 -13.614  1.00 40.76           C  
ATOM   3355  CD  LYS A 413      -7.109 -20.484 -15.128  1.00 40.76           C  
ATOM   3356  CE  LYS A 413      -8.293 -21.220 -15.740  1.00 40.76           C  
ATOM   3357  NZ  LYS A 413      -7.906 -21.959 -16.978  1.00 40.76           N  
ATOM   3358  N   LEU A 414      -4.234 -18.296 -10.616  1.00 40.65           N  
ATOM   3359  CA  LEU A 414      -2.921 -17.906 -10.116  1.00 40.65           C  
ATOM   3360  C   LEU A 414      -2.676 -18.481  -8.725  1.00 40.65           C  
ATOM   3361  CB  LEU A 414      -2.791 -16.381 -10.081  1.00 40.65           C  
ATOM   3362  O   LEU A 414      -1.557 -18.887  -8.404  1.00 40.65           O  
ATOM   3363  CG  LEU A 414      -2.529 -15.692 -11.421  1.00 40.65           C  
ATOM   3364  CD1 LEU A 414      -2.733 -14.186 -11.292  1.00 40.65           C  
ATOM   3365  CD2 LEU A 414      -1.122 -16.006 -11.918  1.00 40.65           C  
ATOM   3366  N   SER A 415      -3.771 -18.545  -7.962  1.00 40.46           N  
ATOM   3367  CA  SER A 415      -3.655 -19.215  -6.671  1.00 40.46           C  
ATOM   3368  C   SER A 415      -3.386 -20.706  -6.844  1.00 40.46           C  
ATOM   3369  CB  SER A 415      -4.925 -19.011  -5.844  1.00 40.46           C  
ATOM   3370  O   SER A 415      -2.612 -21.295  -6.086  1.00 40.46           O  
ATOM   3371  OG  SER A 415      -6.012 -19.726  -6.407  1.00 40.46           O  
ATOM   3372  N   ASP A 416      -3.913 -21.289  -7.855  1.00 32.37           N  
ATOM   3373  CA  ASP A 416      -3.680 -22.702  -8.138  1.00 32.37           C  
ATOM   3374  C   ASP A 416      -2.246 -22.939  -8.607  1.00 32.37           C  
ATOM   3375  CB  ASP A 416      -4.668 -23.208  -9.191  1.00 32.37           C  
ATOM   3376  O   ASP A 416      -1.620 -23.931  -8.229  1.00 32.37           O  
ATOM   3377  CG  ASP A 416      -6.073 -23.395  -8.644  1.00 32.37           C  
ATOM   3378  OD1 ASP A 416      -6.252 -23.388  -7.407  1.00 32.37           O  
ATOM   3379  OD2 ASP A 416      -7.008 -23.554  -9.458  1.00 32.37           O  
ATOM   3380  N   ILE A 417      -1.701 -21.968  -9.340  1.00 39.95           N  
ATOM   3381  CA  ILE A 417      -0.337 -22.078  -9.845  1.00 39.95           C  
ATOM   3382  C   ILE A 417       0.654 -21.878  -8.701  1.00 39.95           C  
ATOM   3383  CB  ILE A 417      -0.068 -21.057 -10.973  1.00 39.95           C  
ATOM   3384  O   ILE A 417       1.648 -22.601  -8.598  1.00 39.95           O  
ATOM   3385  CG1 ILE A 417      -0.889 -21.409 -12.219  1.00 39.95           C  
ATOM   3386  CG2 ILE A 417       1.426 -20.997 -11.301  1.00 39.95           C  
ATOM   3387  CD1 ILE A 417      -0.829 -20.356 -13.317  1.00 39.95           C  
ATOM   3388  N   GLN A 418       0.380 -20.991  -7.722  1.00 34.21           N  
ATOM   3389  CA  GLN A 418       1.193 -20.779  -6.529  1.00 34.21           C  
ATOM   3390  C   GLN A 418       1.144 -21.994  -5.607  1.00 34.21           C  
ATOM   3391  CB  GLN A 418       0.729 -19.530  -5.777  1.00 34.21           C  
ATOM   3392  O   GLN A 418       2.159 -22.377  -5.022  1.00 34.21           O  
ATOM   3393  CG  GLN A 418       1.184 -18.224  -6.415  1.00 34.21           C  
ATOM   3394  CD  GLN A 418       0.731 -17.002  -5.637  1.00 34.21           C  
ATOM   3395  NE2 GLN A 418       1.504 -15.925  -5.723  1.00 34.21           N  
ATOM   3396  OE1 GLN A 418      -0.305 -17.026  -4.966  1.00 34.21           O  
ATOM   3397  N   TYR A 419      -0.070 -22.646  -5.546  1.00 30.83           N  
ATOM   3398  CA  TYR A 419      -0.187 -23.891  -4.795  1.00 30.83           C  
ATOM   3399  C   TYR A 419       0.664 -24.989  -5.422  1.00 30.83           C  
ATOM   3400  CB  TYR A 419      -1.650 -24.341  -4.725  1.00 30.83           C  
ATOM   3401  O   TYR A 419       1.378 -25.707  -4.719  1.00 30.83           O  
ATOM   3402  CG  TYR A 419      -1.858 -25.605  -3.927  1.00 30.83           C  
ATOM   3403  CD1 TYR A 419      -2.054 -26.829  -4.563  1.00 30.83           C  
ATOM   3404  CD2 TYR A 419      -1.861 -25.578  -2.537  1.00 30.83           C  
ATOM   3405  CE1 TYR A 419      -2.249 -27.996  -3.832  1.00 30.83           C  
ATOM   3406  CE2 TYR A 419      -2.055 -26.739  -1.795  1.00 30.83           C  
ATOM   3407  OH  TYR A 419      -2.439 -29.094  -1.722  1.00 30.83           O  
ATOM   3408  CZ  TYR A 419      -2.247 -27.941  -2.450  1.00 30.83           C  
ATOM   3409  N   TYR A 420       0.786 -24.969  -6.707  1.00 28.85           N  
ATOM   3410  CA  TYR A 420       1.559 -26.026  -7.349  1.00 28.85           C  
ATOM   3411  C   TYR A 420       3.052 -25.728  -7.283  1.00 28.85           C  
ATOM   3412  CB  TYR A 420       1.125 -26.198  -8.808  1.00 28.85           C  
ATOM   3413  O   TYR A 420       3.863 -26.632  -7.067  1.00 28.85           O  
ATOM   3414  CG  TYR A 420       0.029 -27.218  -8.999  1.00 28.85           C  
ATOM   3415  CD1 TYR A 420       0.309 -28.582  -8.986  1.00 28.85           C  
ATOM   3416  CD2 TYR A 420      -1.289 -26.819  -9.195  1.00 28.85           C  
ATOM   3417  CE1 TYR A 420      -0.698 -29.525  -9.163  1.00 28.85           C  
ATOM   3418  CE2 TYR A 420      -2.304 -27.754  -9.373  1.00 28.85           C  
ATOM   3419  OH  TYR A 420      -3.000 -30.031  -9.532  1.00 28.85           O  
ATOM   3420  CZ  TYR A 420      -1.999 -29.102  -9.356  1.00 28.85           C  
ATOM   3421  N   ASN A 421       3.442 -24.434  -7.215  1.00 32.77           N  
ATOM   3422  CA  ASN A 421       4.862 -24.110  -7.119  1.00 32.77           C  
ATOM   3423  C   ASN A 421       5.383 -24.289  -5.696  1.00 32.77           C  
ATOM   3424  CB  ASN A 421       5.120 -22.682  -7.604  1.00 32.77           C  
ATOM   3425  O   ASN A 421       6.526 -24.705  -5.497  1.00 32.77           O  
ATOM   3426  CG  ASN A 421       5.101 -22.565  -9.115  1.00 32.77           C  
ATOM   3427  ND2 ASN A 421       4.679 -21.410  -9.616  1.00 32.77           N  
ATOM   3428  OD1 ASN A 421       5.462 -23.506  -9.827  1.00 32.77           O  
ATOM   3429  N   THR A 422       4.511 -24.224  -4.712  1.00 35.03           N  
ATOM   3430  CA  THR A 422       4.874 -24.548  -3.337  1.00 35.03           C  
ATOM   3431  C   THR A 422       4.934 -26.059  -3.135  1.00 35.03           C  
ATOM   3432  CB  THR A 422       3.877 -23.934  -2.337  1.00 35.03           C  
ATOM   3433  O   THR A 422       5.822 -26.564  -2.444  1.00 35.03           O  
ATOM   3434  CG2 THR A 422       4.482 -23.848  -0.939  1.00 35.03           C  
ATOM   3435  OG1 THR A 422       3.522 -22.616  -2.773  1.00 35.03           O  
ATOM   3436  N   LEU A 423       4.174 -26.860  -3.875  1.00 24.36           N  
ATOM   3437  CA  LEU A 423       4.295 -28.313  -3.816  1.00 24.36           C  
ATOM   3438  C   LEU A 423       5.511 -28.790  -4.604  1.00 24.36           C  
ATOM   3439  CB  LEU A 423       3.028 -28.979  -4.357  1.00 24.36           C  
ATOM   3440  O   LEU A 423       6.184 -29.740  -4.199  1.00 24.36           O  
ATOM   3441  CG  LEU A 423       2.036 -29.497  -3.315  1.00 24.36           C  
ATOM   3442  CD1 LEU A 423       0.625 -29.023  -3.644  1.00 24.36           C  
ATOM   3443  CD2 LEU A 423       2.090 -31.019  -3.236  1.00 24.36           C  
ATOM   3444  N   LEU A 424       5.959 -28.025  -5.506  1.00 33.41           N  
ATOM   3445  CA  LEU A 424       7.114 -28.578  -6.206  1.00 33.41           C  
ATOM   3446  C   LEU A 424       8.402 -27.906  -5.744  1.00 33.41           C  
ATOM   3447  CB  LEU A 424       6.953 -28.412  -7.720  1.00 33.41           C  
ATOM   3448  O   LEU A 424       9.487 -28.232  -6.232  1.00 33.41           O  
ATOM   3449  CG  LEU A 424       5.877 -29.272  -8.385  1.00 33.41           C  
ATOM   3450  CD1 LEU A 424       5.641 -28.809  -9.819  1.00 33.41           C  
ATOM   3451  CD2 LEU A 424       6.271 -30.744  -8.350  1.00 33.41           C  
ATOM   3452  N   GLY A 425       8.386 -27.419  -4.363  1.00 29.72           N  
ATOM   3453  CA  GLY A 425       9.656 -27.123  -3.720  1.00 29.72           C  
ATOM   3454  C   GLY A 425      10.474 -26.083  -4.463  1.00 29.72           C  
ATOM   3455  O   GLY A 425      11.529 -25.659  -3.986  1.00 29.72           O  
TER    3456      GLY A 425                                                      
ENDMDL                                                                          
END                                                                             
