# Supplementary material for: Uncoupled evolution of the Polycomb system and deep origin of non-canonical PRC1
Source: Commun Biol. 2023 Nov 10;6:1144. doi: 10.1038/s42003-023-05501-x (PMC10638273; doi:10.1038/s42003-023-05501-x)
Supplement: Supplementary file 8 — Supplementary Data 5 [file 42003_2023_5501_MOESM8_ESM.zip › Supplementary Data 5/PCGF_putative_checks/PCGF_alphafold_remainedputative/PARTET031207_PCGF_63f22.result/PARTET031207_PCGF_63f22_unrelaxed_rank_5_model_1.pdb]

MODEL     1                                                                     
ATOM      1  N   MET A   1      11.958  -7.897   5.034  1.00 38.04           N  
ATOM      2  CA  MET A   1      11.444  -7.364   6.292  1.00 38.04           C  
ATOM      3  C   MET A   1      10.069  -6.734   6.095  1.00 38.04           C  
ATOM      4  CB  MET A   1      12.412  -6.333   6.876  1.00 38.04           C  
ATOM      5  O   MET A   1       9.911  -5.819   5.286  1.00 38.04           O  
ATOM      6  CG  MET A   1      13.516  -6.942   7.726  1.00 38.04           C  
ATOM      7  SD  MET A   1      14.413  -5.686   8.718  1.00 38.04           S  
ATOM      8  CE  MET A   1      15.612  -6.748   9.570  1.00 38.04           C  
ATOM      9  N   ILE A   2       8.927  -7.494   6.152  1.00 39.95           N  
ATOM     10  CA  ILE A   2       7.474  -7.394   6.060  1.00 39.95           C  
ATOM     11  C   ILE A   2       6.963  -6.367   7.069  1.00 39.95           C  
ATOM     12  CB  ILE A   2       6.797  -8.762   6.297  1.00 39.95           C  
ATOM     13  O   ILE A   2       7.342  -6.399   8.242  1.00 39.95           O  
ATOM     14  CG1 ILE A   2       7.220  -9.762   5.216  1.00 39.95           C  
ATOM     15  CG2 ILE A   2       5.273  -8.610   6.337  1.00 39.95           C  
ATOM     16  CD1 ILE A   2       6.787 -11.195   5.494  1.00 39.95           C  
ATOM     17  N   ARG A   3       6.864  -5.023   6.807  1.00 53.43           N  
ATOM     18  CA  ARG A   3       6.089  -4.019   7.529  1.00 53.43           C  
ATOM     19  C   ARG A   3       5.067  -4.675   8.451  1.00 53.43           C  
ATOM     20  CB  ARG A   3       5.383  -3.078   6.550  1.00 53.43           C  
ATOM     21  O   ARG A   3       4.471  -5.696   8.100  1.00 53.43           O  
ATOM     22  CG  ARG A   3       6.240  -1.908   6.094  1.00 53.43           C  
ATOM     23  CD  ARG A   3       5.442  -0.915   5.261  1.00 53.43           C  
ATOM     24  NE  ARG A   3       6.306   0.084   4.638  1.00 53.43           N  
ATOM     25  NH1 ARG A   3       4.574   1.346   3.776  1.00 53.43           N  
ATOM     26  NH2 ARG A   3       6.748   1.981   3.422  1.00 53.43           N  
ATOM     27  CZ  ARG A   3       5.874   1.135   3.947  1.00 53.43           C  
ATOM     28  N   GLU A   4       5.183  -4.319   9.703  1.00 61.11           N  
ATOM     29  CA  GLU A   4       4.179  -4.650  10.710  1.00 61.11           C  
ATOM     30  C   GLU A   4       2.815  -4.072  10.341  1.00 61.11           C  
ATOM     31  CB  GLU A   4       4.611  -4.140  12.087  1.00 61.11           C  
ATOM     32  O   GLU A   4       2.689  -2.869  10.103  1.00 61.11           O  
ATOM     33  CG  GLU A   4       4.562  -5.200  13.178  1.00 61.11           C  
ATOM     34  CD  GLU A   4       5.356  -4.821  14.418  1.00 61.11           C  
ATOM     35  OE1 GLU A   4       5.607  -5.703  15.271  1.00 61.11           O  
ATOM     36  OE2 GLU A   4       5.730  -3.633  14.538  1.00 61.11           O  
ATOM     37  N   ARG A   5       2.119  -4.706   9.580  1.00 72.66           N  
ATOM     38  CA  ARG A   5       0.729  -4.454   9.216  1.00 72.66           C  
ATOM     39  C   ARG A   5      -0.006  -3.724  10.335  1.00 72.66           C  
ATOM     40  CB  ARG A   5       0.012  -5.765   8.887  1.00 72.66           C  
ATOM     41  O   ARG A   5       0.140  -4.069  11.510  1.00 72.66           O  
ATOM     42  CG  ARG A   5       0.241  -6.251   7.465  1.00 72.66           C  
ATOM     43  CD  ARG A   5      -0.756  -7.333   7.072  1.00 72.66           C  
ATOM     44  NE  ARG A   5      -0.577  -7.753   5.685  1.00 72.66           N  
ATOM     45  NH1 ARG A   5      -2.334  -9.252   5.695  1.00 72.66           N  
ATOM     46  NH2 ARG A   5      -1.079  -8.963   3.799  1.00 72.66           N  
ATOM     47  CZ  ARG A   5      -1.331  -8.655   5.063  1.00 72.66           C  
ATOM     48  N   GLN A   6      -0.677  -2.645   9.974  1.00 81.86           N  
ATOM     49  CA  GLN A   6      -1.403  -1.833  10.945  1.00 81.86           C  
ATOM     50  C   GLN A   6      -2.877  -2.223  10.996  1.00 81.86           C  
ATOM     51  CB  GLN A   6      -1.265  -0.346  10.612  1.00 81.86           C  
ATOM     52  O   GLN A   6      -3.613  -1.777  11.879  1.00 81.86           O  
ATOM     53  CG  GLN A   6       0.169   0.164  10.662  1.00 81.86           C  
ATOM     54  CD  GLN A   6       0.284   1.630  10.287  1.00 81.86           C  
ATOM     55  NE2 GLN A   6       1.400   2.250  10.653  1.00 81.86           N  
ATOM     56  OE1 GLN A   6      -0.623   2.200   9.672  1.00 81.86           O  
ATOM     57  N   PHE A   7      -3.263  -3.046  10.071  1.00 89.62           N  
ATOM     58  CA  PHE A   7      -4.642  -3.517  10.026  1.00 89.62           C  
ATOM     59  C   PHE A   7      -4.710  -4.945   9.498  1.00 89.62           C  
ATOM     60  CB  PHE A   7      -5.499  -2.594   9.154  1.00 89.62           C  
ATOM     61  O   PHE A   7      -3.752  -5.436   8.898  1.00 89.62           O  
ATOM     62  CG  PHE A   7      -5.037  -2.508   7.725  1.00 89.62           C  
ATOM     63  CD1 PHE A   7      -4.210  -1.472   7.308  1.00 89.62           C  
ATOM     64  CD2 PHE A   7      -5.430  -3.464   6.797  1.00 89.62           C  
ATOM     65  CE1 PHE A   7      -3.781  -1.390   5.985  1.00 89.62           C  
ATOM     66  CE2 PHE A   7      -5.005  -3.389   5.474  1.00 89.62           C  
ATOM     67  CZ  PHE A   7      -4.181  -2.351   5.070  1.00 89.62           C  
ATOM     68  N   GLU A   8      -5.804  -5.599   9.788  1.00 91.40           N  
ATOM     69  CA  GLU A   8      -6.135  -6.914   9.249  1.00 91.40           C  
ATOM     70  C   GLU A   8      -7.436  -6.872   8.452  1.00 91.40           C  
ATOM     71  CB  GLU A   8      -6.241  -7.946  10.375  1.00 91.40           C  
ATOM     72  O   GLU A   8      -8.404  -6.232   8.867  1.00 91.40           O  
ATOM     73  CG  GLU A   8      -6.515  -9.361   9.888  1.00 91.40           C  
ATOM     74  CD  GLU A   8      -6.641 -10.371  11.018  1.00 91.40           C  
ATOM     75  OE1 GLU A   8      -6.748 -11.586  10.738  1.00 91.40           O  
ATOM     76  OE2 GLU A   8      -6.633  -9.942  12.194  1.00 91.40           O  
ATOM     77  N   VAL A   9      -7.360  -7.508   7.241  1.00 92.24           N  
ATOM     78  CA  VAL A   9      -8.560  -7.585   6.414  1.00 92.24           C  
ATOM     79  C   VAL A   9      -9.552  -8.568   7.033  1.00 92.24           C  
ATOM     80  CB  VAL A   9      -8.226  -8.006   4.966  1.00 92.24           C  
ATOM     81  O   VAL A   9      -9.187  -9.697   7.371  1.00 92.24           O  
ATOM     82  CG1 VAL A   9      -9.497  -8.103   4.124  1.00 92.24           C  
ATOM     83  CG2 VAL A   9      -7.240  -7.023   4.339  1.00 92.24           C  
ATOM     84  N   ILE A  10     -10.812  -8.181   7.361  1.00 89.88           N  
ATOM     85  CA  ILE A  10     -11.842  -8.958   8.040  1.00 89.88           C  
ATOM     86  C   ILE A  10     -12.295 -10.109   7.143  1.00 89.88           C  
ATOM     87  CB  ILE A  10     -13.049  -8.077   8.431  1.00 89.88           C  
ATOM     88  O   ILE A  10     -12.363 -11.258   7.585  1.00 89.88           O  
ATOM     89  CG1 ILE A  10     -12.627  -7.018   9.456  1.00 89.88           C  
ATOM     90  CG2 ILE A  10     -14.194  -8.938   8.974  1.00 89.88           C  
ATOM     91  CD1 ILE A  10     -13.726  -6.026   9.810  1.00 89.88           C  
ATOM     92  N   LYS A  11     -12.543  -9.895   5.856  1.00 87.67           N  
ATOM     93  CA  LYS A  11     -12.938 -10.929   4.904  1.00 87.67           C  
ATOM     94  C   LYS A  11     -11.862 -11.140   3.843  1.00 87.67           C  
ATOM     95  CB  LYS A  11     -14.267 -10.567   4.239  1.00 87.67           C  
ATOM     96  O   LYS A  11     -12.056 -10.791   2.677  1.00 87.67           O  
ATOM     97  CG  LYS A  11     -15.440 -10.485   5.204  1.00 87.67           C  
ATOM     98  CD  LYS A  11     -16.730 -10.110   4.485  1.00 87.67           C  
ATOM     99  CE  LYS A  11     -17.894  -9.974   5.457  1.00 87.67           C  
ATOM    100  NZ  LYS A  11     -19.159  -9.599   4.758  1.00 87.67           N  
ATOM    101  N   THR A  12     -10.789 -11.818   4.283  1.00 80.86           N  
ATOM    102  CA  THR A  12      -9.593 -11.982   3.464  1.00 80.86           C  
ATOM    103  C   THR A  12      -9.890 -12.842   2.239  1.00 80.86           C  
ATOM    104  CB  THR A  12      -8.445 -12.614   4.273  1.00 80.86           C  
ATOM    105  O   THR A  12      -9.354 -12.596   1.157  1.00 80.86           O  
ATOM    106  CG2 THR A  12      -7.832 -11.605   5.238  1.00 80.86           C  
ATOM    107  OG1 THR A  12      -8.950 -13.727   5.020  1.00 80.86           O  
ATOM    108  N   GLN A  13     -10.845 -13.825   2.265  1.00 78.22           N  
ATOM    109  CA  GLN A  13     -11.182 -14.809   1.241  1.00 78.22           C  
ATOM    110  C   GLN A  13     -12.038 -14.188   0.142  1.00 78.22           C  
ATOM    111  CB  GLN A  13     -11.908 -16.003   1.862  1.00 78.22           C  
ATOM    112  O   GLN A  13     -12.099 -14.709  -0.974  1.00 78.22           O  
ATOM    113  CG  GLN A  13     -11.042 -16.828   2.804  1.00 78.22           C  
ATOM    114  CD  GLN A  13     -11.836 -17.868   3.572  1.00 78.22           C  
ATOM    115  NE2 GLN A  13     -11.137 -18.709   4.327  1.00 78.22           N  
ATOM    116  OE1 GLN A  13     -13.068 -17.915   3.488  1.00 78.22           O  
ATOM    117  N   GLN A  14     -12.434 -12.922   0.346  1.00 79.32           N  
ATOM    118  CA  GLN A  14     -13.343 -12.244  -0.573  1.00 79.32           C  
ATOM    119  C   GLN A  14     -12.636 -11.110  -1.310  1.00 79.32           C  
ATOM    120  CB  GLN A  14     -14.561 -11.704   0.177  1.00 79.32           C  
ATOM    121  O   GLN A  14     -13.253 -10.401  -2.107  1.00 79.32           O  
ATOM    122  CG  GLN A  14     -15.458 -12.790   0.757  1.00 79.32           C  
ATOM    123  CD  GLN A  14     -16.630 -12.227   1.539  1.00 79.32           C  
ATOM    124  NE2 GLN A  14     -17.345 -13.098   2.243  1.00 79.32           N  
ATOM    125  OE1 GLN A  14     -16.890 -11.020   1.511  1.00 79.32           O  
ATOM    126  N   VAL A  15     -11.296 -10.995  -1.044  1.00 84.22           N  
ATOM    127  CA  VAL A  15     -10.532  -9.926  -1.678  1.00 84.22           C  
ATOM    128  C   VAL A  15      -9.944 -10.423  -2.997  1.00 84.22           C  
ATOM    129  CB  VAL A  15      -9.406  -9.408  -0.754  1.00 84.22           C  
ATOM    130  O   VAL A  15      -9.356 -11.506  -3.052  1.00 84.22           O  
ATOM    131  CG1 VAL A  15      -8.568  -8.349  -1.467  1.00 84.22           C  
ATOM    132  CG2 VAL A  15      -9.994  -8.847   0.539  1.00 84.22           C  
ATOM    133  N   ASN A  16     -10.239  -9.722  -4.087  1.00 86.44           N  
ATOM    134  CA  ASN A  16      -9.694 -10.026  -5.405  1.00 86.44           C  
ATOM    135  C   ASN A  16      -8.168 -10.017  -5.397  1.00 86.44           C  
ATOM    136  CB  ASN A  16     -10.225  -9.039  -6.447  1.00 86.44           C  
ATOM    137  O   ASN A  16      -7.552  -9.082  -4.883  1.00 86.44           O  
ATOM    138  CG  ASN A  16      -9.915  -9.467  -7.868  1.00 86.44           C  
ATOM    139  ND2 ASN A  16     -10.912  -9.389  -8.741  1.00 86.44           N  
ATOM    140  OD1 ASN A  16      -8.789  -9.864  -8.178  1.00 86.44           O  
ATOM    141  N   GLN A  17      -7.537 -11.067  -5.941  1.00 86.60           N  
ATOM    142  CA  GLN A  17      -6.087 -11.226  -5.979  1.00 86.60           C  
ATOM    143  C   GLN A  17      -5.423 -10.049  -6.689  1.00 86.60           C  
ATOM    144  CB  GLN A  17      -5.708 -12.537  -6.670  1.00 86.60           C  
ATOM    145  O   GLN A  17      -4.236  -9.784  -6.484  1.00 86.60           O  
ATOM    146  CG  GLN A  17      -6.088 -12.588  -8.143  1.00 86.60           C  
ATOM    147  CD  GLN A  17      -5.705 -13.900  -8.803  1.00 86.60           C  
ATOM    148  NE2 GLN A  17      -5.881 -13.976 -10.118  1.00 86.60           N  
ATOM    149  OE1 GLN A  17      -5.253 -14.837  -8.137  1.00 86.60           O  
ATOM    150  N   HIS A  18      -6.224  -9.329  -7.575  1.00 86.39           N  
ATOM    151  CA  HIS A  18      -5.703  -8.194  -8.329  1.00 86.39           C  
ATOM    152  C   HIS A  18      -5.584  -6.955  -7.447  1.00 86.39           C  
ATOM    153  CB  HIS A  18      -6.596  -7.896  -9.534  1.00 86.39           C  
ATOM    154  O   HIS A  18      -5.056  -5.928  -7.880  1.00 86.39           O  
ATOM    155  CG  HIS A  18      -6.630  -8.999 -10.543  1.00 86.39           C  
ATOM    156  CD2 HIS A  18      -7.654  -9.761 -10.994  1.00 86.39           C  
ATOM    157  ND1 HIS A  18      -5.505  -9.429 -11.213  1.00 86.39           N  
ATOM    158  CE1 HIS A  18      -5.838 -10.411 -12.035  1.00 86.39           C  
ATOM    159  NE2 HIS A  18      -7.136 -10.631 -11.921  1.00 86.39           N  
ATOM    160  N   LEU A  19      -6.001  -7.071  -6.237  1.00 89.95           N  
ATOM    161  CA  LEU A  19      -5.930  -5.961  -5.293  1.00 89.95           C  
ATOM    162  C   LEU A  19      -4.818  -6.185  -4.273  1.00 89.95           C  
ATOM    163  CB  LEU A  19      -7.270  -5.783  -4.574  1.00 89.95           C  
ATOM    164  O   LEU A  19      -4.749  -5.485  -3.260  1.00 89.95           O  
ATOM    165  CG  LEU A  19      -8.469  -5.423  -5.453  1.00 89.95           C  
ATOM    166  CD1 LEU A  19      -9.742  -5.367  -4.615  1.00 89.95           C  
ATOM    167  CD2 LEU A  19      -8.231  -4.096  -6.164  1.00 89.95           C  
ATOM    168  N   LEU A  20      -3.983  -7.093  -4.571  1.00 92.05           N  
ATOM    169  CA  LEU A  20      -2.879  -7.431  -3.680  1.00 92.05           C  
ATOM    170  C   LEU A  20      -1.557  -6.907  -4.230  1.00 92.05           C  
ATOM    171  CB  LEU A  20      -2.796  -8.947  -3.480  1.00 92.05           C  
ATOM    172  O   LEU A  20      -1.326  -6.940  -5.441  1.00 92.05           O  
ATOM    173  CG  LEU A  20      -4.054  -9.629  -2.940  1.00 92.05           C  
ATOM    174  CD1 LEU A  20      -3.810 -11.124  -2.760  1.00 92.05           C  
ATOM    175  CD2 LEU A  20      -4.485  -8.990  -1.624  1.00 92.05           C  
ATOM    176  N   CYS A  21      -0.786  -6.450  -3.343  1.00 94.57           N  
ATOM    177  CA  CYS A  21       0.564  -6.016  -3.683  1.00 94.57           C  
ATOM    178  C   CYS A  21       1.473  -7.212  -3.941  1.00 94.57           C  
ATOM    179  CB  CYS A  21       1.148  -5.153  -2.565  1.00 94.57           C  
ATOM    180  O   CYS A  21       1.518  -8.147  -3.140  1.00 94.57           O  
ATOM    181  SG  CYS A  21       2.825  -4.570  -2.894  1.00 94.57           S  
ATOM    182  N   SER A  22       2.247  -7.185  -5.035  1.00 93.12           N  
ATOM    183  CA  SER A  22       3.085  -8.311  -5.433  1.00 93.12           C  
ATOM    184  C   SER A  22       4.336  -8.403  -4.567  1.00 93.12           C  
ATOM    185  CB  SER A  22       3.481  -8.191  -6.905  1.00 93.12           C  
ATOM    186  O   SER A  22       5.017  -9.431  -4.557  1.00 93.12           O  
ATOM    187  OG  SER A  22       4.212  -6.998  -7.133  1.00 93.12           O  
ATOM    188  N   ILE A  23       4.680  -7.313  -3.833  1.00 92.97           N  
ATOM    189  CA  ILE A  23       5.852  -7.272  -2.966  1.00 92.97           C  
ATOM    190  C   ILE A  23       5.491  -7.812  -1.584  1.00 92.97           C  
ATOM    191  CB  ILE A  23       6.420  -5.840  -2.850  1.00 92.97           C  
ATOM    192  O   ILE A  23       6.113  -8.760  -1.099  1.00 92.97           O  
ATOM    193  CG1 ILE A  23       6.865  -5.329  -4.226  1.00 92.97           C  
ATOM    194  CG2 ILE A  23       7.579  -5.798  -1.849  1.00 92.97           C  
ATOM    195  CD1 ILE A  23       7.313  -3.874  -4.230  1.00 92.97           C  
ATOM    196  N   CYS A  24       4.391  -7.317  -0.942  1.00 92.61           N  
ATOM    197  CA  CYS A  24       4.051  -7.738   0.412  1.00 92.61           C  
ATOM    198  C   CYS A  24       2.962  -8.803   0.395  1.00 92.61           C  
ATOM    199  CB  CYS A  24       3.594  -6.542   1.246  1.00 92.61           C  
ATOM    200  O   CYS A  24       2.685  -9.431   1.419  1.00 92.61           O  
ATOM    201  SG  CYS A  24       2.001  -5.863   0.734  1.00 92.61           S  
ATOM    202  N   ARG A  25       2.349  -9.000  -0.815  1.00 91.94           N  
ATOM    203  CA  ARG A  25       1.309 -10.001  -1.030  1.00 91.94           C  
ATOM    204  C   ARG A  25       0.096  -9.730  -0.146  1.00 91.94           C  
ATOM    205  CB  ARG A  25       1.850 -11.407  -0.759  1.00 91.94           C  
ATOM    206  O   ARG A  25      -0.603 -10.660   0.261  1.00 91.94           O  
ATOM    207  CG  ARG A  25       2.985 -11.818  -1.684  1.00 91.94           C  
ATOM    208  CD  ARG A  25       3.364 -13.281  -1.495  1.00 91.94           C  
ATOM    209  NE  ARG A  25       4.493 -13.658  -2.340  1.00 91.94           N  
ATOM    210  NH1 ARG A  25       3.736 -15.801  -2.751  1.00 91.94           N  
ATOM    211  NH2 ARG A  25       5.711 -15.083  -3.667  1.00 91.94           N  
ATOM    212  CZ  ARG A  25       4.644 -14.847  -2.917  1.00 91.94           C  
ATOM    213  N   GLU A  26      -0.169  -8.516   0.163  1.00 90.86           N  
ATOM    214  CA  GLU A  26      -1.312  -8.036   0.934  1.00 90.86           C  
ATOM    215  C   GLU A  26      -2.130  -7.024   0.138  1.00 90.86           C  
ATOM    216  CB  GLU A  26      -0.847  -7.415   2.254  1.00 90.86           C  
ATOM    217  O   GLU A  26      -1.701  -6.570  -0.925  1.00 90.86           O  
ATOM    218  CG  GLU A  26      -0.075  -8.375   3.147  1.00 90.86           C  
ATOM    219  CD  GLU A  26       0.438  -7.727   4.423  1.00 90.86           C  
ATOM    220  OE1 GLU A  26       1.057  -8.429   5.255  1.00 90.86           O  
ATOM    221  OE2 GLU A  26       0.218  -6.507   4.594  1.00 90.86           O  
ATOM    222  N   VAL A  27      -3.369  -6.673   0.717  1.00 91.87           N  
ATOM    223  CA  VAL A  27      -4.209  -5.660   0.087  1.00 91.87           C  
ATOM    224  C   VAL A  27      -3.437  -4.347  -0.029  1.00 91.87           C  
ATOM    225  CB  VAL A  27      -5.520  -5.439   0.875  1.00 91.87           C  
ATOM    226  O   VAL A  27      -2.685  -3.980   0.877  1.00 91.87           O  
ATOM    227  CG1 VAL A  27      -6.296  -4.251   0.309  1.00 91.87           C  
ATOM    228  CG2 VAL A  27      -6.377  -6.703   0.848  1.00 91.87           C  
ATOM    229  N   PHE A  28      -3.535  -3.679  -1.169  1.00 92.37           N  
ATOM    230  CA  PHE A  28      -2.818  -2.428  -1.385  1.00 92.37           C  
ATOM    231  C   PHE A  28      -3.049  -1.465  -0.227  1.00 92.37           C  
ATOM    232  CB  PHE A  28      -3.252  -1.779  -2.703  1.00 92.37           C  
ATOM    233  O   PHE A  28      -4.184  -1.280   0.217  1.00 92.37           O  
ATOM    234  CG  PHE A  28      -2.736  -2.487  -3.927  1.00 92.37           C  
ATOM    235  CD1 PHE A  28      -1.381  -2.758  -4.070  1.00 92.37           C  
ATOM    236  CD2 PHE A  28      -3.607  -2.880  -4.935  1.00 92.37           C  
ATOM    237  CE1 PHE A  28      -0.901  -3.413  -5.202  1.00 92.37           C  
ATOM    238  CE2 PHE A  28      -3.135  -3.535  -6.069  1.00 92.37           C  
ATOM    239  CZ  PHE A  28      -1.781  -3.799  -6.201  1.00 92.37           C  
ATOM    240  N   TYR A  29      -2.030  -0.923   0.334  1.00 90.65           N  
ATOM    241  CA  TYR A  29      -2.060   0.177   1.292  1.00 90.65           C  
ATOM    242  C   TYR A  29      -1.368   1.411   0.727  1.00 90.65           C  
ATOM    243  CB  TYR A  29      -1.394  -0.238   2.608  1.00 90.65           C  
ATOM    244  O   TYR A  29      -0.161   1.395   0.478  1.00 90.65           O  
ATOM    245  CG  TYR A  29      -1.537   0.784   3.709  1.00 90.65           C  
ATOM    246  CD1 TYR A  29      -0.424   1.454   4.212  1.00 90.65           C  
ATOM    247  CD2 TYR A  29      -2.784   1.081   4.250  1.00 90.65           C  
ATOM    248  CE1 TYR A  29      -0.550   2.396   5.228  1.00 90.65           C  
ATOM    249  CE2 TYR A  29      -2.922   2.021   5.266  1.00 90.65           C  
ATOM    250  OH  TYR A  29      -1.932   3.603   6.754  1.00 90.65           O  
ATOM    251  CZ  TYR A  29      -1.801   2.672   5.748  1.00 90.65           C  
ATOM    252  N   ASN A  30      -2.103   2.466   0.415  1.00 89.21           N  
ATOM    253  CA  ASN A  30      -1.611   3.646  -0.287  1.00 89.21           C  
ATOM    254  C   ASN A  30      -0.936   3.274  -1.604  1.00 89.21           C  
ATOM    255  CB  ASN A  30      -0.646   4.436   0.600  1.00 89.21           C  
ATOM    256  O   ASN A  30       0.254   3.535  -1.792  1.00 89.21           O  
ATOM    257  CG  ASN A  30      -1.325   5.027   1.820  1.00 89.21           C  
ATOM    258  ND2 ASN A  30      -0.586   5.129   2.918  1.00 89.21           N  
ATOM    259  OD1 ASN A  30      -2.504   5.387   1.775  1.00 89.21           O  
ATOM    260  N   PRO A  31      -1.708   2.607  -2.549  1.00 92.93           N  
ATOM    261  CA  PRO A  31      -1.184   2.086  -3.813  1.00 92.93           C  
ATOM    262  C   PRO A  31      -0.605   3.180  -4.708  1.00 92.93           C  
ATOM    263  CB  PRO A  31      -2.410   1.440  -4.464  1.00 92.93           C  
ATOM    264  O   PRO A  31      -1.217   4.239  -4.868  1.00 92.93           O  
ATOM    265  CG  PRO A  31      -3.577   2.192  -3.910  1.00 92.93           C  
ATOM    266  CD  PRO A  31      -3.249   2.617  -2.508  1.00 92.93           C  
ATOM    267  N   ILE A  32       0.573   2.948  -5.285  1.00 91.39           N  
ATOM    268  CA  ILE A  32       1.264   3.820  -6.228  1.00 91.39           C  
ATOM    269  C   ILE A  32       1.474   3.087  -7.551  1.00 91.39           C  
ATOM    270  CB  ILE A  32       2.618   4.304  -5.663  1.00 91.39           C  
ATOM    271  O   ILE A  32       1.849   1.912  -7.564  1.00 91.39           O  
ATOM    272  CG1 ILE A  32       2.398   5.179  -4.424  1.00 91.39           C  
ATOM    273  CG2 ILE A  32       3.411   5.060  -6.733  1.00 91.39           C  
ATOM    274  CD1 ILE A  32       3.684   5.608  -3.732  1.00 91.39           C  
ATOM    275  N   ARG A  33       1.149   3.871  -8.619  1.00 90.75           N  
ATOM    276  CA  ARG A  33       1.317   3.300  -9.951  1.00 90.75           C  
ATOM    277  C   ARG A  33       2.676   3.668 -10.537  1.00 90.75           C  
ATOM    278  CB  ARG A  33       0.200   3.772 -10.884  1.00 90.75           C  
ATOM    279  O   ARG A  33       3.021   4.848 -10.627  1.00 90.75           O  
ATOM    280  CG  ARG A  33       0.238   3.135 -12.264  1.00 90.75           C  
ATOM    281  CD  ARG A  33      -0.857   3.683 -13.169  1.00 90.75           C  
ATOM    282  NE  ARG A  33      -2.184   3.464 -12.601  1.00 90.75           N  
ATOM    283  NH1 ARG A  33      -3.325   4.381 -14.388  1.00 90.75           N  
ATOM    284  NH2 ARG A  33      -4.479   3.556 -12.587  1.00 90.75           N  
ATOM    285  CZ  ARG A  33      -3.326   3.801 -13.193  1.00 90.75           C  
ATOM    286  N   ALA A  34       3.429   2.546 -10.875  1.00 89.92           N  
ATOM    287  CA  ALA A  34       4.714   2.781 -11.529  1.00 89.92           C  
ATOM    288  C   ALA A  34       4.518   3.312 -12.946  1.00 89.92           C  
ATOM    289  CB  ALA A  34       5.541   1.498 -11.554  1.00 89.92           C  
ATOM    290  O   ALA A  34       3.428   3.203 -13.512  1.00 89.92           O  
ATOM    291  N   THR A  35       5.588   3.875 -13.593  1.00 88.16           N  
ATOM    292  CA  THR A  35       5.492   4.454 -14.929  1.00 88.16           C  
ATOM    293  C   THR A  35       5.179   3.378 -15.964  1.00 88.16           C  
ATOM    294  CB  THR A  35       6.792   5.182 -15.317  1.00 88.16           C  
ATOM    295  O   THR A  35       4.692   3.681 -17.055  1.00 88.16           O  
ATOM    296  CG2 THR A  35       7.010   6.419 -14.452  1.00 88.16           C  
ATOM    297  OG1 THR A  35       7.901   4.291 -15.145  1.00 88.16           O  
ATOM    298  N   CYS A  36       5.432   2.157 -15.615  1.00 91.15           N  
ATOM    299  CA  CYS A  36       5.148   1.033 -16.500  1.00 91.15           C  
ATOM    300  C   CYS A  36       3.689   0.607 -16.388  1.00 91.15           C  
ATOM    301  CB  CYS A  36       6.060  -0.149 -16.174  1.00 91.15           C  
ATOM    302  O   CYS A  36       3.195  -0.157 -17.220  1.00 91.15           O  
ATOM    303  SG  CYS A  36       5.913  -0.736 -14.472  1.00 91.15           S  
ATOM    304  N   GLY A  37       2.982   1.180 -15.312  1.00 88.97           N  
ATOM    305  CA  GLY A  37       1.562   0.887 -15.202  1.00 88.97           C  
ATOM    306  C   GLY A  37       1.247  -0.155 -14.146  1.00 88.97           C  
ATOM    307  O   GLY A  37       0.079  -0.418 -13.854  1.00 88.97           O  
ATOM    308  N   HIS A  38       2.229  -0.839 -13.471  1.00 93.12           N  
ATOM    309  CA  HIS A  38       2.039  -1.783 -12.376  1.00 93.12           C  
ATOM    310  C   HIS A  38       1.886  -1.059 -11.043  1.00 93.12           C  
ATOM    311  CB  HIS A  38       3.209  -2.766 -12.308  1.00 93.12           C  
ATOM    312  O   HIS A  38       2.456   0.018 -10.848  1.00 93.12           O  
ATOM    313  CG  HIS A  38       3.276  -3.702 -13.474  1.00 93.12           C  
ATOM    314  CD2 HIS A  38       2.391  -4.621 -13.927  1.00 93.12           C  
ATOM    315  ND1 HIS A  38       4.360  -3.756 -14.323  1.00 93.12           N  
ATOM    316  CE1 HIS A  38       4.138  -4.671 -15.252  1.00 93.12           C  
ATOM    317  NE2 HIS A  38       2.950  -5.211 -15.034  1.00 93.12           N  
ATOM    318  N   THR A  39       1.029  -1.603 -10.202  1.00 92.92           N  
ATOM    319  CA  THR A  39       0.653  -0.953  -8.952  1.00 92.92           C  
ATOM    320  C   THR A  39       1.205  -1.723  -7.755  1.00 92.92           C  
ATOM    321  CB  THR A  39      -0.876  -0.829  -8.824  1.00 92.92           C  
ATOM    322  O   THR A  39       1.153  -2.954  -7.725  1.00 92.92           O  
ATOM    323  CG2 THR A  39      -1.264  -0.103  -7.540  1.00 92.92           C  
ATOM    324  OG1 THR A  39      -1.385  -0.097  -9.946  1.00 92.92           O  
ATOM    325  N   PHE A  40       1.745  -0.968  -6.733  1.00 94.36           N  
ATOM    326  CA  PHE A  40       2.295  -1.508  -5.495  1.00 94.36           C  
ATOM    327  C   PHE A  40       1.882  -0.654  -4.302  1.00 94.36           C  
ATOM    328  CB  PHE A  40       3.822  -1.594  -5.576  1.00 94.36           C  
ATOM    329  O   PHE A  40       1.410   0.472  -4.471  1.00 94.36           O  
ATOM    330  CG  PHE A  40       4.326  -2.302  -6.805  1.00 94.36           C  
ATOM    331  CD1 PHE A  40       4.492  -3.681  -6.810  1.00 94.36           C  
ATOM    332  CD2 PHE A  40       4.632  -1.587  -7.955  1.00 94.36           C  
ATOM    333  CE1 PHE A  40       4.958  -4.339  -7.946  1.00 94.36           C  
ATOM    334  CE2 PHE A  40       5.099  -2.237  -9.094  1.00 94.36           C  
ATOM    335  CZ  PHE A  40       5.262  -3.613  -9.087  1.00 94.36           C  
ATOM    336  N   CYS A  41       2.073  -1.248  -3.135  1.00 93.49           N  
ATOM    337  CA  CYS A  41       2.000  -0.361  -1.979  1.00 93.49           C  
ATOM    338  C   CYS A  41       3.068   0.723  -2.055  1.00 93.49           C  
ATOM    339  CB  CYS A  41       2.156  -1.155  -0.683  1.00 93.49           C  
ATOM    340  O   CYS A  41       4.184   0.470  -2.512  1.00 93.49           O  
ATOM    341  SG  CYS A  41       0.858  -2.382  -0.420  1.00 93.49           S  
ATOM    342  N   GLY A  42       2.721   1.935  -1.681  1.00 89.65           N  
ATOM    343  CA  GLY A  42       3.669   3.037  -1.719  1.00 89.65           C  
ATOM    344  C   GLY A  42       4.973   2.727  -1.008  1.00 89.65           C  
ATOM    345  O   GLY A  42       6.054   2.949  -1.558  1.00 89.65           O  
ATOM    346  N   THR A  43       4.860   2.201   0.138  1.00 87.53           N  
ATOM    347  CA  THR A  43       6.028   1.896   0.957  1.00 87.53           C  
ATOM    348  C   THR A  43       6.832   0.751   0.349  1.00 87.53           C  
ATOM    349  CB  THR A  43       5.620   1.533   2.397  1.00 87.53           C  
ATOM    350  O   THR A  43       8.063   0.747   0.413  1.00 87.53           O  
ATOM    351  CG2 THR A  43       5.014   2.733   3.117  1.00 87.53           C  
ATOM    352  OG1 THR A  43       4.655   0.474   2.361  1.00 87.53           O  
ATOM    353  N   CYS A  44       6.078  -0.234  -0.256  1.00 91.67           N  
ATOM    354  CA  CYS A  44       6.719  -1.378  -0.894  1.00 91.67           C  
ATOM    355  C   CYS A  44       7.549  -0.939  -2.094  1.00 91.67           C  
ATOM    356  CB  CYS A  44       5.673  -2.403  -1.332  1.00 91.67           C  
ATOM    357  O   CYS A  44       8.692  -1.370  -2.256  1.00 91.67           O  
ATOM    358  SG  CYS A  44       4.847  -3.233   0.042  1.00 91.67           S  
ATOM    359  N   LEU A  45       6.966  -0.137  -2.877  1.00 89.78           N  
ATOM    360  CA  LEU A  45       7.664   0.326  -4.071  1.00 89.78           C  
ATOM    361  C   LEU A  45       8.846   1.215  -3.700  1.00 89.78           C  
ATOM    362  CB  LEU A  45       6.705   1.088  -4.990  1.00 89.78           C  
ATOM    363  O   LEU A  45       9.919   1.110  -4.299  1.00 89.78           O  
ATOM    364  CG  LEU A  45       7.285   1.581  -6.317  1.00 89.78           C  
ATOM    365  CD1 LEU A  45       7.883   0.416  -7.099  1.00 89.78           C  
ATOM    366  CD2 LEU A  45       6.214   2.290  -7.139  1.00 89.78           C  
ATOM    367  N   VAL A  46       8.741   2.064  -2.699  1.00 85.60           N  
ATOM    368  CA  VAL A  46       9.804   2.950  -2.238  1.00 85.60           C  
ATOM    369  C   VAL A  46      10.981   2.122  -1.727  1.00 85.60           C  
ATOM    370  CB  VAL A  46       9.306   3.907  -1.132  1.00 85.60           C  
ATOM    371  O   VAL A  46      12.136   2.404  -2.057  1.00 85.60           O  
ATOM    372  CG1 VAL A  46      10.480   4.626  -0.470  1.00 85.60           C  
ATOM    373  CG2 VAL A  46       8.314   4.916  -1.707  1.00 85.60           C  
ATOM    374  N   ARG A  47      10.683   1.180  -1.007  1.00 85.72           N  
ATOM    375  CA  ARG A  47      11.726   0.312  -0.471  1.00 85.72           C  
ATOM    376  C   ARG A  47      12.439  -0.442  -1.589  1.00 85.72           C  
ATOM    377  CB  ARG A  47      11.138  -0.678   0.536  1.00 85.72           C  
ATOM    378  O   ARG A  47      13.664  -0.576  -1.572  1.00 85.72           O  
ATOM    379  CG  ARG A  47      12.183  -1.489   1.286  1.00 85.72           C  
ATOM    380  CD  ARG A  47      11.552  -2.384   2.343  1.00 85.72           C  
ATOM    381  NE  ARG A  47      12.555  -2.949   3.240  1.00 85.72           N  
ATOM    382  NH1 ARG A  47      11.075  -3.379   4.961  1.00 85.72           N  
ATOM    383  NH2 ARG A  47      13.294  -3.903   5.194  1.00 85.72           N  
ATOM    384  CZ  ARG A  47      12.306  -3.409   4.463  1.00 85.72           C  
ATOM    385  N   TRP A  48      11.655  -0.896  -2.498  1.00 90.63           N  
ATOM    386  CA  TRP A  48      12.199  -1.678  -3.603  1.00 90.63           C  
ATOM    387  C   TRP A  48      13.143  -0.836  -4.454  1.00 90.63           C  
ATOM    388  CB  TRP A  48      11.070  -2.239  -4.472  1.00 90.63           C  
ATOM    389  O   TRP A  48      14.240  -1.280  -4.801  1.00 90.63           O  
ATOM    390  CG  TRP A  48      11.546  -2.974  -5.689  1.00 90.63           C  
ATOM    391  CD1 TRP A  48      11.672  -2.476  -6.955  1.00 90.63           C  
ATOM    392  CD2 TRP A  48      11.955  -4.344  -5.753  1.00 90.63           C  
ATOM    393  CE2 TRP A  48      12.318  -4.609  -7.093  1.00 90.63           C  
ATOM    394  CE3 TRP A  48      12.052  -5.374  -4.808  1.00 90.63           C  
ATOM    395  NE1 TRP A  48      12.136  -3.454  -7.805  1.00 90.63           N  
ATOM    396  CH2 TRP A  48      12.855  -6.853  -6.565  1.00 90.63           C  
ATOM    397  CZ2 TRP A  48      12.770  -5.863  -7.510  1.00 90.63           C  
ATOM    398  CZ3 TRP A  48      12.502  -6.621  -5.225  1.00 90.63           C  
ATOM    399  N   ILE A  49      12.821   0.341  -4.740  1.00 86.65           N  
ATOM    400  CA  ILE A  49      13.584   1.171  -5.667  1.00 86.65           C  
ATOM    401  C   ILE A  49      14.875   1.638  -4.999  1.00 86.65           C  
ATOM    402  CB  ILE A  49      12.759   2.386  -6.147  1.00 86.65           C  
ATOM    403  O   ILE A  49      15.806   2.081  -5.675  1.00 86.65           O  
ATOM    404  CG1 ILE A  49      12.309   3.233  -4.951  1.00 86.65           C  
ATOM    405  CG2 ILE A  49      11.556   1.928  -6.977  1.00 86.65           C  
ATOM    406  CD1 ILE A  49      11.674   4.561  -5.337  1.00 86.65           C  
ATOM    407  N   GLN A  50      14.924   1.539  -3.611  1.00 84.62           N  
ATOM    408  CA  GLN A  50      16.173   1.798  -2.902  1.00 84.62           C  
ATOM    409  C   GLN A  50      17.210   0.720  -3.204  1.00 84.62           C  
ATOM    410  CB  GLN A  50      15.928   1.883  -1.395  1.00 84.62           C  
ATOM    411  O   GLN A  50      18.413   0.992  -3.203  1.00 84.62           O  
ATOM    412  CG  GLN A  50      15.148   3.119  -0.967  1.00 84.62           C  
ATOM    413  CD  GLN A  50      14.882   3.159   0.526  1.00 84.62           C  
ATOM    414  NE2 GLN A  50      14.387   4.293   1.010  1.00 84.62           N  
ATOM    415  OE1 GLN A  50      15.119   2.178   1.238  1.00 84.62           O  
ATOM    416  N   MET A  51      16.724  -0.439  -3.555  1.00 86.75           N  
ATOM    417  CA  MET A  51      17.606  -1.568  -3.838  1.00 86.75           C  
ATOM    418  C   MET A  51      17.780  -1.760  -5.341  1.00 86.75           C  
ATOM    419  CB  MET A  51      17.059  -2.850  -3.207  1.00 86.75           C  
ATOM    420  O   MET A  51      18.896  -1.972  -5.819  1.00 86.75           O  
ATOM    421  CG  MET A  51      16.962  -2.794  -1.691  1.00 86.75           C  
ATOM    422  SD  MET A  51      16.251  -4.326  -0.975  1.00 86.75           S  
ATOM    423  CE  MET A  51      17.532  -5.523  -1.443  1.00 86.75           C  
ATOM    424  N   LYS A  52      16.656  -1.802  -6.020  1.00 89.95           N  
ATOM    425  CA  LYS A  52      16.634  -2.015  -7.464  1.00 89.95           C  
ATOM    426  C   LYS A  52      15.803  -0.944  -8.165  1.00 89.95           C  
ATOM    427  CB  LYS A  52      16.085  -3.404  -7.794  1.00 89.95           C  
ATOM    428  O   LYS A  52      14.682  -0.647  -7.746  1.00 89.95           O  
ATOM    429  CG  LYS A  52      16.929  -4.548  -7.253  1.00 89.95           C  
ATOM    430  CD  LYS A  52      16.414  -5.899  -7.734  1.00 89.95           C  
ATOM    431  CE  LYS A  52      17.252  -7.045  -7.185  1.00 89.95           C  
ATOM    432  NZ  LYS A  52      16.768  -8.370  -7.675  1.00 89.95           N  
ATOM    433  N   LYS A  53      16.360  -0.277  -9.239  1.00 88.90           N  
ATOM    434  CA  LYS A  53      15.694   0.802  -9.963  1.00 88.90           C  
ATOM    435  C   LYS A  53      14.859   0.256 -11.118  1.00 88.90           C  
ATOM    436  CB  LYS A  53      16.718   1.809 -10.487  1.00 88.90           C  
ATOM    437  O   LYS A  53      14.856   0.824 -12.211  1.00 88.90           O  
ATOM    438  CG  LYS A  53      17.540   2.482  -9.397  1.00 88.90           C  
ATOM    439  CD  LYS A  53      18.476   3.536  -9.973  1.00 88.90           C  
ATOM    440  CE  LYS A  53      19.288   4.220  -8.881  1.00 88.90           C  
ATOM    441  NZ  LYS A  53      20.241   5.222  -9.445  1.00 88.90           N  
ATOM    442  N   SER A  54      14.134  -0.860 -10.895  1.00 93.33           N  
ATOM    443  CA  SER A  54      13.261  -1.480 -11.887  1.00 93.33           C  
ATOM    444  C   SER A  54      11.971  -1.984 -11.250  1.00 93.33           C  
ATOM    445  CB  SER A  54      13.979  -2.636 -12.585  1.00 93.33           C  
ATOM    446  O   SER A  54      11.921  -2.225 -10.042  1.00 93.33           O  
ATOM    447  OG  SER A  54      14.352  -3.635 -11.651  1.00 93.33           O  
ATOM    448  N   CYS A  55      10.973  -2.057 -12.167  1.00 93.89           N  
ATOM    449  CA  CYS A  55       9.698  -2.614 -11.728  1.00 93.89           C  
ATOM    450  C   CYS A  55       9.844  -4.084 -11.356  1.00 93.89           C  
ATOM    451  CB  CYS A  55       8.641  -2.458 -12.821  1.00 93.89           C  
ATOM    452  O   CYS A  55      10.417  -4.867 -12.115  1.00 93.89           O  
ATOM    453  SG  CYS A  55       7.059  -3.233 -12.420  1.00 93.89           S  
ATOM    454  N   PRO A  56       9.252  -4.463 -10.189  1.00 92.54           N  
ATOM    455  CA  PRO A  56       9.363  -5.854  -9.744  1.00 92.54           C  
ATOM    456  C   PRO A  56       8.599  -6.824 -10.643  1.00 92.54           C  
ATOM    457  CB  PRO A  56       8.760  -5.823  -8.337  1.00 92.54           C  
ATOM    458  O   PRO A  56       8.897  -8.021 -10.661  1.00 92.54           O  
ATOM    459  CG  PRO A  56       8.917  -4.407  -7.886  1.00 92.54           C  
ATOM    460  CD  PRO A  56       8.755  -3.506  -9.076  1.00 92.54           C  
ATOM    461  N   LEU A  57       7.657  -6.278 -11.490  1.00 93.80           N  
ATOM    462  CA  LEU A  57       6.791  -7.147 -12.279  1.00 93.80           C  
ATOM    463  C   LEU A  57       7.282  -7.240 -13.720  1.00 93.80           C  
ATOM    464  CB  LEU A  57       5.348  -6.635 -12.251  1.00 93.80           C  
ATOM    465  O   LEU A  57       7.309  -8.326 -14.302  1.00 93.80           O  
ATOM    466  CG  LEU A  57       4.589  -6.819 -10.936  1.00 93.80           C  
ATOM    467  CD1 LEU A  57       3.226  -6.140 -11.011  1.00 93.80           C  
ATOM    468  CD2 LEU A  57       4.437  -8.301 -10.608  1.00 93.80           C  
ATOM    469  N   CYS A  58       7.816  -6.151 -14.221  1.00 95.22           N  
ATOM    470  CA  CYS A  58       8.097  -6.170 -15.652  1.00 95.22           C  
ATOM    471  C   CYS A  58       9.536  -5.751 -15.931  1.00 95.22           C  
ATOM    472  CB  CYS A  58       7.134  -5.250 -16.401  1.00 95.22           C  
ATOM    473  O   CYS A  58       9.986  -5.785 -17.077  1.00 95.22           O  
ATOM    474  SG  CYS A  58       7.419  -3.493 -16.094  1.00 95.22           S  
ATOM    475  N   ARG A  59      10.212  -5.311 -14.893  1.00 93.31           N  
ATOM    476  CA  ARG A  59      11.630  -4.966 -14.928  1.00 93.31           C  
ATOM    477  C   ARG A  59      11.858  -3.663 -15.686  1.00 93.31           C  
ATOM    478  CB  ARG A  59      12.442  -6.094 -15.568  1.00 93.31           C  
ATOM    479  O   ARG A  59      12.992  -3.338 -16.045  1.00 93.31           O  
ATOM    480  CG  ARG A  59      12.394  -7.403 -14.796  1.00 93.31           C  
ATOM    481  CD  ARG A  59      13.300  -8.457 -15.416  1.00 93.31           C  
ATOM    482  NE  ARG A  59      13.215  -9.728 -14.703  1.00 93.31           N  
ATOM    483  NH1 ARG A  59      14.751 -10.819 -16.040  1.00 93.31           N  
ATOM    484  NH2 ARG A  59      13.751 -11.925 -14.300  1.00 93.31           N  
ATOM    485  CZ  ARG A  59      13.906 -10.821 -15.016  1.00 93.31           C  
ATOM    486  N   HIS A  60      10.734  -2.930 -16.006  1.00 92.28           N  
ATOM    487  CA  HIS A  60      10.830  -1.584 -16.560  1.00 92.28           C  
ATOM    488  C   HIS A  60      11.624  -0.664 -15.640  1.00 92.28           C  
ATOM    489  CB  HIS A  60       9.435  -1.005 -16.804  1.00 92.28           C  
ATOM    490  O   HIS A  60      11.444  -0.693 -14.420  1.00 92.28           O  
ATOM    491  CG  HIS A  60       9.444   0.285 -17.561  1.00 92.28           C  
ATOM    492  CD2 HIS A  60       9.409   1.568 -17.131  1.00 92.28           C  
ATOM    493  ND1 HIS A  60       9.493   0.339 -18.937  1.00 92.28           N  
ATOM    494  CE1 HIS A  60       9.487   1.605 -19.322  1.00 92.28           C  
ATOM    495  NE2 HIS A  60       9.437   2.370 -18.245  1.00 92.28           N  
ATOM    496  N   LYS A  61      12.554   0.130 -16.184  1.00 91.40           N  
ATOM    497  CA  LYS A  61      13.416   1.037 -15.433  1.00 91.40           C  
ATOM    498  C   LYS A  61      12.601   2.132 -14.751  1.00 91.40           C  
ATOM    499  CB  LYS A  61      14.468   1.663 -16.352  1.00 91.40           C  
ATOM    500  O   LYS A  61      11.778   2.790 -15.391  1.00 91.40           O  
ATOM    501  CG  LYS A  61      15.535   2.461 -15.617  1.00 91.40           C  
ATOM    502  CD  LYS A  61      16.595   2.990 -16.575  1.00 91.40           C  
ATOM    503  CE  LYS A  61      17.650   3.810 -15.845  1.00 91.40           C  
ATOM    504  NZ  LYS A  61      18.691   4.331 -16.780  1.00 91.40           N  
ATOM    505  N   LEU A  62      12.738   2.197 -13.399  1.00 87.33           N  
ATOM    506  CA  LEU A  62      12.064   3.214 -12.599  1.00 87.33           C  
ATOM    507  C   LEU A  62      13.049   4.283 -12.137  1.00 87.33           C  
ATOM    508  CB  LEU A  62      11.379   2.576 -11.388  1.00 87.33           C  
ATOM    509  O   LEU A  62      14.125   3.962 -11.628  1.00 87.33           O  
ATOM    510  CG  LEU A  62      10.359   1.476 -11.686  1.00 87.33           C  
ATOM    511  CD1 LEU A  62       9.815   0.891 -10.387  1.00 87.33           C  
ATOM    512  CD2 LEU A  62       9.226   2.018 -12.551  1.00 87.33           C  
ATOM    513  N   GLU A  63      12.869   5.556 -12.500  1.00 76.91           N  
ATOM    514  CA  GLU A  63      13.768   6.637 -12.107  1.00 76.91           C  
ATOM    515  C   GLU A  63      13.495   7.089 -10.676  1.00 76.91           C  
ATOM    516  CB  GLU A  63      13.637   7.821 -13.068  1.00 76.91           C  
ATOM    517  O   GLU A  63      12.344   7.102 -10.232  1.00 76.91           O  
ATOM    518  CG  GLU A  63      14.091   7.515 -14.488  1.00 76.91           C  
ATOM    519  CD  GLU A  63      13.917   8.687 -15.440  1.00 76.91           C  
ATOM    520  OE1 GLU A  63      14.215   8.539 -16.646  1.00 76.91           O  
ATOM    521  OE2 GLU A  63      13.480   9.764 -14.974  1.00 76.91           O  
ATOM    522  N   ARG A  64      14.506   7.334  -9.833  1.00 64.62           N  
ATOM    523  CA  ARG A  64      14.469   7.727  -8.428  1.00 64.62           C  
ATOM    524  C   ARG A  64      13.774   9.073  -8.254  1.00 64.62           C  
ATOM    525  CB  ARG A  64      15.884   7.789  -7.849  1.00 64.62           C  
ATOM    526  O   ARG A  64      13.134   9.319  -7.229  1.00 64.62           O  
ATOM    527  CG  ARG A  64      16.484   6.426  -7.541  1.00 64.62           C  
ATOM    528  CD  ARG A  64      17.762   6.545  -6.723  1.00 64.62           C  
ATOM    529  NE  ARG A  64      18.952   6.436  -7.563  1.00 64.62           N  
ATOM    530  NH1 ARG A  64      19.770   4.546  -6.515  1.00 64.62           N  
ATOM    531  NH2 ARG A  64      20.921   5.483  -8.262  1.00 64.62           N  
ATOM    532  CZ  ARG A  64      19.878   5.488  -7.445  1.00 64.62           C  
ATOM    533  N   ASN A  65      13.773   9.843  -9.359  1.00 61.15           N  
ATOM    534  CA  ASN A  65      13.205  11.187  -9.340  1.00 61.15           C  
ATOM    535  C   ASN A  65      11.791  11.207  -9.912  1.00 61.15           C  
ATOM    536  CB  ASN A  65      14.103  12.160 -10.108  1.00 61.15           C  
ATOM    537  O   ASN A  65      11.227  12.277 -10.148  1.00 61.15           O  
ATOM    538  CG  ASN A  65      15.505  12.236  -9.537  1.00 61.15           C  
ATOM    539  ND2 ASN A  65      16.437  12.766 -10.321  1.00 61.15           N  
ATOM    540  OD1 ASN A  65      15.749  11.822  -8.401  1.00 61.15           O  
ATOM    541  N   TYR A  66      11.346   9.897 -10.150  1.00 63.26           N  
ATOM    542  CA  TYR A  66       9.998   9.804 -10.700  1.00 63.26           C  
ATOM    543  C   TYR A  66       8.951  10.051  -9.621  1.00 63.26           C  
ATOM    544  CB  TYR A  66       9.772   8.432 -11.342  1.00 63.26           C  
ATOM    545  O   TYR A  66       9.046   9.508  -8.518  1.00 63.26           O  
ATOM    546  CG  TYR A  66       8.449   8.307 -12.057  1.00 63.26           C  
ATOM    547  CD1 TYR A  66       7.386   7.616 -11.480  1.00 63.26           C  
ATOM    548  CD2 TYR A  66       8.259   8.879 -13.311  1.00 63.26           C  
ATOM    549  CE1 TYR A  66       6.165   7.496 -12.136  1.00 63.26           C  
ATOM    550  CE2 TYR A  66       7.042   8.765 -13.976  1.00 63.26           C  
ATOM    551  OH  TYR A  66       4.797   7.958 -14.035  1.00 63.26           O  
ATOM    552  CZ  TYR A  66       6.003   8.074 -13.381  1.00 63.26           C  
ATOM    553  N   GLN A  67       8.186  11.097  -9.865  1.00 67.22           N  
ATOM    554  CA  GLN A  67       7.038  11.418  -9.024  1.00 67.22           C  
ATOM    555  C   GLN A  67       5.933  10.377  -9.181  1.00 67.22           C  
ATOM    556  CB  GLN A  67       6.499  12.810  -9.359  1.00 67.22           C  
ATOM    557  O   GLN A  67       5.374  10.216 -10.268  1.00 67.22           O  
ATOM    558  CG  GLN A  67       7.369  13.947  -8.840  1.00 67.22           C  
ATOM    559  CD  GLN A  67       6.845  15.315  -9.237  1.00 67.22           C  
ATOM    560  NE2 GLN A  67       7.632  16.352  -8.969  1.00 67.22           N  
ATOM    561  OE1 GLN A  67       5.743  15.438  -9.782  1.00 67.22           O  
ATOM    562  N   PHE A  68       5.953   9.430  -8.258  1.00 74.90           N  
ATOM    563  CA  PHE A  68       4.935   8.388  -8.323  1.00 74.90           C  
ATOM    564  C   PHE A  68       3.557   8.957  -8.005  1.00 74.90           C  
ATOM    565  CB  PHE A  68       5.268   7.247  -7.356  1.00 74.90           C  
ATOM    566  O   PHE A  68       3.419   9.806  -7.122  1.00 74.90           O  
ATOM    567  CG  PHE A  68       6.554   6.535  -7.678  1.00 74.90           C  
ATOM    568  CD1 PHE A  68       6.612   5.611  -8.714  1.00 74.90           C  
ATOM    569  CD2 PHE A  68       7.705   6.790  -6.944  1.00 74.90           C  
ATOM    570  CE1 PHE A  68       7.801   4.950  -9.014  1.00 74.90           C  
ATOM    571  CE2 PHE A  68       8.897   6.133  -7.238  1.00 74.90           C  
ATOM    572  CZ  PHE A  68       8.943   5.213  -8.273  1.00 74.90           C  
ATOM    573  N   ASP A  69       2.659   8.580  -8.991  1.00 77.71           N  
ATOM    574  CA  ASP A  69       1.276   8.998  -8.786  1.00 77.71           C  
ATOM    575  C   ASP A  69       0.491   7.940  -8.013  1.00 77.71           C  
ATOM    576  CB  ASP A  69       0.596   9.281 -10.128  1.00 77.71           C  
ATOM    577  O   ASP A  69       0.677   6.741  -8.230  1.00 77.71           O  
ATOM    578  CG  ASP A  69       1.177  10.488 -10.844  1.00 77.71           C  
ATOM    579  OD1 ASP A  69       1.600  11.451 -10.170  1.00 77.71           O  
ATOM    580  OD2 ASP A  69       1.208  10.476 -12.093  1.00 77.71           O  
ATOM    581  N   LYS A  70      -0.241   8.459  -7.076  1.00 86.30           N  
ATOM    582  CA  LYS A  70      -1.203   7.573  -6.426  1.00 86.30           C  
ATOM    583  C   LYS A  70      -2.142   6.938  -7.448  1.00 86.30           C  
ATOM    584  CB  LYS A  70      -2.011   8.337  -5.376  1.00 86.30           C  
ATOM    585  O   LYS A  70      -2.567   7.594  -8.401  1.00 86.30           O  
ATOM    586  CG  LYS A  70      -1.197   8.775  -4.167  1.00 86.30           C  
ATOM    587  CD  LYS A  70      -2.069   9.463  -3.125  1.00 86.30           C  
ATOM    588  CE  LYS A  70      -1.243   9.978  -1.955  1.00 86.30           C  
ATOM    589  NZ  LYS A  70      -2.100  10.607  -0.906  1.00 86.30           N  
ATOM    590  N   ASP A  71      -2.275   5.624  -7.322  1.00 89.64           N  
ATOM    591  CA  ASP A  71      -3.297   4.959  -8.124  1.00 89.64           C  
ATOM    592  C   ASP A  71      -4.691   5.199  -7.547  1.00 89.64           C  
ATOM    593  CB  ASP A  71      -3.017   3.458  -8.214  1.00 89.64           C  
ATOM    594  O   ASP A  71      -5.118   4.494  -6.630  1.00 89.64           O  
ATOM    595  CG  ASP A  71      -3.861   2.759  -9.266  1.00 89.64           C  
ATOM    596  OD1 ASP A  71      -4.972   3.241  -9.575  1.00 89.64           O  
ATOM    597  OD2 ASP A  71      -3.412   1.715  -9.786  1.00 89.64           O  
ATOM    598  N   ILE A  72      -5.368   6.218  -8.080  1.00 88.16           N  
ATOM    599  CA  ILE A  72      -6.617   6.731  -7.528  1.00 88.16           C  
ATOM    600  C   ILE A  72      -7.682   5.637  -7.555  1.00 88.16           C  
ATOM    601  CB  ILE A  72      -7.107   7.976  -8.301  1.00 88.16           C  
ATOM    602  O   ILE A  72      -8.421   5.458  -6.584  1.00 88.16           O  
ATOM    603  CG1 ILE A  72      -6.081   9.110  -8.193  1.00 88.16           C  
ATOM    604  CG2 ILE A  72      -8.478   8.426  -7.787  1.00 88.16           C  
ATOM    605  CD1 ILE A  72      -6.400  10.318  -9.063  1.00 88.16           C  
ATOM    606  N   LEU A  73      -7.716   4.918  -8.694  1.00 86.29           N  
ATOM    607  CA  LEU A  73      -8.707   3.858  -8.851  1.00 86.29           C  
ATOM    608  C   LEU A  73      -8.465   2.735  -7.849  1.00 86.29           C  
ATOM    609  CB  LEU A  73      -8.675   3.302 -10.277  1.00 86.29           C  
ATOM    610  O   LEU A  73      -9.403   2.255  -7.209  1.00 86.29           O  
ATOM    611  CG  LEU A  73      -9.714   2.231 -10.610  1.00 86.29           C  
ATOM    612  CD1 LEU A  73     -11.123   2.792 -10.454  1.00 86.29           C  
ATOM    613  CD2 LEU A  73      -9.499   1.697 -12.023  1.00 86.29           C  
ATOM    614  N   ALA A  74      -7.233   2.285  -7.723  1.00 89.17           N  
ATOM    615  CA  ALA A  74      -6.873   1.246  -6.762  1.00 89.17           C  
ATOM    616  C   ALA A  74      -7.136   1.707  -5.331  1.00 89.17           C  
ATOM    617  CB  ALA A  74      -5.408   0.851  -6.929  1.00 89.17           C  
ATOM    618  O   ALA A  74      -7.597   0.926  -4.495  1.00 89.17           O  
ATOM    619  N   THR A  75      -6.910   2.936  -5.035  1.00 91.11           N  
ATOM    620  CA  THR A  75      -7.174   3.526  -3.728  1.00 91.11           C  
ATOM    621  C   THR A  75      -8.664   3.474  -3.402  1.00 91.11           C  
ATOM    622  CB  THR A  75      -6.682   4.983  -3.662  1.00 91.11           C  
ATOM    623  O   THR A  75      -9.049   3.130  -2.283  1.00 91.11           O  
ATOM    624  CG2 THR A  75      -6.990   5.607  -2.305  1.00 91.11           C  
ATOM    625  OG1 THR A  75      -5.266   5.013  -3.879  1.00 91.11           O  
ATOM    626  N   LYS A  76      -9.488   3.822  -4.368  1.00 88.16           N  
ATOM    627  CA  LYS A  76     -10.936   3.835  -4.179  1.00 88.16           C  
ATOM    628  C   LYS A  76     -11.480   2.421  -4.001  1.00 88.16           C  
ATOM    629  CB  LYS A  76     -11.626   4.517  -5.362  1.00 88.16           C  
ATOM    630  O   LYS A  76     -12.331   2.182  -3.141  1.00 88.16           O  
ATOM    631  CG  LYS A  76     -11.434   6.026  -5.405  1.00 88.16           C  
ATOM    632  CD  LYS A  76     -12.215   6.656  -6.551  1.00 88.16           C  
ATOM    633  CE  LYS A  76     -12.000   8.162  -6.613  1.00 88.16           C  
ATOM    634  NZ  LYS A  76     -12.710   8.776  -7.775  1.00 88.16           N  
ATOM    635  N   ILE A  77     -10.946   1.473  -4.754  1.00 89.12           N  
ATOM    636  CA  ILE A  77     -11.424   0.095  -4.762  1.00 89.12           C  
ATOM    637  C   ILE A  77     -11.057  -0.586  -3.445  1.00 89.12           C  
ATOM    638  CB  ILE A  77     -10.844  -0.698  -5.955  1.00 89.12           C  
ATOM    639  O   ILE A  77     -11.903  -1.220  -2.810  1.00 89.12           O  
ATOM    640  CG1 ILE A  77     -11.366  -0.128  -7.279  1.00 89.12           C  
ATOM    641  CG2 ILE A  77     -11.181  -2.187  -5.829  1.00 89.12           C  
ATOM    642  CD1 ILE A  77     -10.713  -0.733  -8.513  1.00 89.12           C  
ATOM    643  N   VAL A  78      -9.838  -0.382  -2.982  1.00 91.92           N  
ATOM    644  CA  VAL A  78      -9.397  -1.034  -1.753  1.00 91.92           C  
ATOM    645  C   VAL A  78      -9.999  -0.320  -0.545  1.00 91.92           C  
ATOM    646  CB  VAL A  78      -7.856  -1.059  -1.645  1.00 91.92           C  
ATOM    647  O   VAL A  78     -10.042  -0.876   0.555  1.00 91.92           O  
ATOM    648  CG1 VAL A  78      -7.252  -1.932  -2.743  1.00 91.92           C  
ATOM    649  CG2 VAL A  78      -7.294   0.360  -1.717  1.00 91.92           C  
ATOM    650  N   GLY A  79     -10.435   0.910  -0.742  1.00 91.59           N  
ATOM    651  CA  GLY A  79     -11.018   1.727   0.310  1.00 91.59           C  
ATOM    652  C   GLY A  79     -12.275   1.122   0.907  1.00 91.59           C  
ATOM    653  O   GLY A  79     -12.588   1.357   2.076  1.00 91.59           O  
ATOM    654  N   ASP A  80     -12.957   0.311   0.212  1.00 90.54           N  
ATOM    655  CA  ASP A  80     -14.228  -0.261   0.646  1.00 90.54           C  
ATOM    656  C   ASP A  80     -14.013  -1.582   1.380  1.00 90.54           C  
ATOM    657  CB  ASP A  80     -15.160  -0.468  -0.549  1.00 90.54           C  
ATOM    658  O   ASP A  80     -14.963  -2.171   1.901  1.00 90.54           O  
ATOM    659  CG  ASP A  80     -15.641   0.836  -1.160  1.00 90.54           C  
ATOM    660  OD1 ASP A  80     -15.749   1.847  -0.432  1.00 90.54           O  
ATOM    661  OD2 ASP A  80     -15.917   0.853  -2.379  1.00 90.54           O  
ATOM    662  N   ILE A  81     -12.776  -1.969   1.470  1.00 92.66           N  
ATOM    663  CA  ILE A  81     -12.449  -3.224   2.138  1.00 92.66           C  
ATOM    664  C   ILE A  81     -12.500  -3.030   3.652  1.00 92.66           C  
ATOM    665  CB  ILE A  81     -11.059  -3.746   1.711  1.00 92.66           C  
ATOM    666  O   ILE A  81     -11.986  -2.039   4.175  1.00 92.66           O  
ATOM    667  CG1 ILE A  81     -11.067  -4.133   0.228  1.00 92.66           C  
ATOM    668  CG2 ILE A  81     -10.637  -4.932   2.584  1.00 92.66           C  
ATOM    669  CD1 ILE A  81      -9.697  -4.506  -0.322  1.00 92.66           C  
ATOM    670  N   GLU A  82     -13.237  -3.922   4.309  1.00 94.88           N  
ATOM    671  CA  GLU A  82     -13.375  -3.871   5.762  1.00 94.88           C  
ATOM    672  C   GLU A  82     -12.128  -4.414   6.454  1.00 94.88           C  
ATOM    673  CB  GLU A  82     -14.610  -4.654   6.213  1.00 94.88           C  
ATOM    674  O   GLU A  82     -11.659  -5.508   6.131  1.00 94.88           O  
ATOM    675  CG  GLU A  82     -15.927  -4.042   5.757  1.00 94.88           C  
ATOM    676  CD  GLU A  82     -17.146  -4.746   6.329  1.00 94.88           C  
ATOM    677  OE1 GLU A  82     -18.244  -4.145   6.343  1.00 94.88           O  
ATOM    678  OE2 GLU A  82     -17.003  -5.909   6.769  1.00 94.88           O  
ATOM    679  N   VAL A  83     -11.644  -3.579   7.446  1.00 94.26           N  
ATOM    680  CA  VAL A  83     -10.406  -3.932   8.133  1.00 94.26           C  
ATOM    681  C   VAL A  83     -10.592  -3.783   9.642  1.00 94.26           C  
ATOM    682  CB  VAL A  83      -9.223  -3.061   7.654  1.00 94.26           C  
ATOM    683  O   VAL A  83     -11.542  -3.141  10.096  1.00 94.26           O  
ATOM    684  CG1 VAL A  83      -8.979  -3.258   6.159  1.00 94.26           C  
ATOM    685  CG2 VAL A  83      -9.483  -1.589   7.967  1.00 94.26           C  
ATOM    686  N   LYS A  84      -9.798  -4.469  10.340  1.00 93.15           N  
ATOM    687  CA  LYS A  84      -9.704  -4.366  11.794  1.00 93.15           C  
ATOM    688  C   LYS A  84      -8.339  -3.832  12.220  1.00 93.15           C  
ATOM    689  CB  LYS A  84      -9.962  -5.725  12.446  1.00 93.15           C  
ATOM    690  O   LYS A  84      -7.310  -4.239  11.676  1.00 93.15           O  
ATOM    691  CG  LYS A  84      -9.901  -5.703  13.967  1.00 93.15           C  
ATOM    692  CD  LYS A  84     -10.143  -7.087  14.556  1.00 93.15           C  
ATOM    693  CE  LYS A  84     -10.020  -7.079  16.074  1.00 93.15           C  
ATOM    694  NZ  LYS A  84     -10.276  -8.429  16.657  1.00 93.15           N  
ATOM    695  N   CYS A  85      -8.441  -2.867  13.084  1.00 91.29           N  
ATOM    696  CA  CYS A  85      -7.207  -2.281  13.595  1.00 91.29           C  
ATOM    697  C   CYS A  85      -6.453  -3.276  14.469  1.00 91.29           C  
ATOM    698  CB  CYS A  85      -7.507  -1.012  14.394  1.00 91.29           C  
ATOM    699  O   CYS A  85      -7.020  -3.842  15.405  1.00 91.29           O  
ATOM    700  SG  CYS A  85      -6.043  -0.256  15.134  1.00 91.29           S  
ATOM    701  N   LEU A  86      -5.214  -3.613  14.130  1.00 87.51           N  
ATOM    702  CA  LEU A  86      -4.402  -4.580  14.860  1.00 87.51           C  
ATOM    703  C   LEU A  86      -3.862  -3.972  16.150  1.00 87.51           C  
ATOM    704  CB  LEU A  86      -3.242  -5.072  13.990  1.00 87.51           C  
ATOM    705  O   LEU A  86      -3.449  -4.697  17.058  1.00 87.51           O  
ATOM    706  CG  LEU A  86      -3.613  -5.981  12.817  1.00 87.51           C  
ATOM    707  CD1 LEU A  86      -2.374  -6.314  11.992  1.00 87.51           C  
ATOM    708  CD2 LEU A  86      -4.286  -7.254  13.318  1.00 87.51           C  
ATOM    709  N   ARG A  87      -3.920  -2.691  16.272  1.00 82.99           N  
ATOM    710  CA  ARG A  87      -3.369  -1.998  17.431  1.00 82.99           C  
ATOM    711  C   ARG A  87      -4.398  -1.899  18.552  1.00 82.99           C  
ATOM    712  CB  ARG A  87      -2.883  -0.600  17.041  1.00 82.99           C  
ATOM    713  O   ARG A  87      -4.171  -2.398  19.656  1.00 82.99           O  
ATOM    714  CG  ARG A  87      -1.621  -0.600  16.194  1.00 82.99           C  
ATOM    715  CD  ARG A  87      -0.371  -0.773  17.045  1.00 82.99           C  
ATOM    716  NE  ARG A  87       0.833  -0.369  16.323  1.00 82.99           N  
ATOM    717  NH1 ARG A  87       2.298  -1.020  17.986  1.00 82.99           N  
ATOM    718  NH2 ARG A  87       3.096  -0.095  16.046  1.00 82.99           N  
ATOM    719  CZ  ARG A  87       2.073  -0.496  16.787  1.00 82.99           C  
ATOM    720  N   CYS A  88      -5.647  -1.362  18.338  1.00 86.27           N  
ATOM    721  CA  CYS A  88      -6.657  -1.221  19.380  1.00 86.27           C  
ATOM    722  C   CYS A  88      -7.592  -2.424  19.400  1.00 86.27           C  
ATOM    723  CB  CYS A  88      -7.465   0.060  19.173  1.00 86.27           C  
ATOM    724  O   CYS A  88      -8.313  -2.639  20.376  1.00 86.27           O  
ATOM    725  SG  CYS A  88      -8.587  -0.007  17.759  1.00 86.27           S  
ATOM    726  N   GLN A  89      -7.597  -3.217  18.410  1.00 86.85           N  
ATOM    727  CA  GLN A  89      -8.363  -4.448  18.254  1.00 86.85           C  
ATOM    728  C   GLN A  89      -9.853  -4.200  18.472  1.00 86.85           C  
ATOM    729  CB  GLN A  89      -7.862  -5.520  19.223  1.00 86.85           C  
ATOM    730  O   GLN A  89     -10.660  -5.129  18.397  1.00 86.85           O  
ATOM    731  CG  GLN A  89      -6.434  -5.973  18.954  1.00 86.85           C  
ATOM    732  CD  GLN A  89      -6.300  -6.756  17.661  1.00 86.85           C  
ATOM    733  NE2 GLN A  89      -5.088  -7.214  17.368  1.00 86.85           N  
ATOM    734  OE1 GLN A  89      -7.279  -6.949  16.933  1.00 86.85           O  
ATOM    735  N   SER A  90     -10.252  -2.935  18.693  1.00 86.90           N  
ATOM    736  CA  SER A  90     -11.635  -2.599  19.019  1.00 86.90           C  
ATOM    737  C   SER A  90     -12.315  -1.876  17.861  1.00 86.90           C  
ATOM    738  CB  SER A  90     -11.695  -1.733  20.278  1.00 86.90           C  
ATOM    739  O   SER A  90     -13.545  -1.852  17.774  1.00 86.90           O  
ATOM    740  OG  SER A  90     -10.824  -0.620  20.164  1.00 86.90           O  
ATOM    741  N   TRP A  91     -11.581  -1.413  16.920  1.00 91.71           N  
ATOM    742  CA  TRP A  91     -12.124  -0.681  15.781  1.00 91.71           C  
ATOM    743  C   TRP A  91     -12.215  -1.577  14.550  1.00 91.71           C  
ATOM    744  CB  TRP A  91     -11.264   0.548  15.472  1.00 91.71           C  
ATOM    745  O   TRP A  91     -11.294  -2.347  14.266  1.00 91.71           O  
ATOM    746  CG  TRP A  91     -11.776   1.378  14.333  1.00 91.71           C  
ATOM    747  CD1 TRP A  91     -12.670   2.410  14.402  1.00 91.71           C  
ATOM    748  CD2 TRP A  91     -11.426   1.242  12.952  1.00 91.71           C  
ATOM    749  CE2 TRP A  91     -12.146   2.226  12.240  1.00 91.71           C  
ATOM    750  CE3 TRP A  91     -10.573   0.383  12.247  1.00 91.71           C  
ATOM    751  NE1 TRP A  91     -12.897   2.925  13.147  1.00 91.71           N  
ATOM    752  CH2 TRP A  91     -11.196   1.521  10.190  1.00 91.71           C  
ATOM    753  CZ2 TRP A  91     -12.038   2.375  10.855  1.00 91.71           C  
ATOM    754  CZ3 TRP A  91     -10.466   0.532  10.869  1.00 91.71           C  
ATOM    755  N   GLU A  92     -13.371  -1.565  13.882  1.00 94.73           N  
ATOM    756  CA  GLU A  92     -13.626  -2.168  12.577  1.00 94.73           C  
ATOM    757  C   GLU A  92     -14.278  -1.169  11.625  1.00 94.73           C  
ATOM    758  CB  GLU A  92     -14.509  -3.410  12.721  1.00 94.73           C  
ATOM    759  O   GLU A  92     -15.165  -0.411  12.024  1.00 94.73           O  
ATOM    760  CG  GLU A  92     -13.855  -4.543  13.499  1.00 94.73           C  
ATOM    761  CD  GLU A  92     -14.737  -5.774  13.622  1.00 94.73           C  
ATOM    762  OE1 GLU A  92     -14.302  -6.775  14.236  1.00 94.73           O  
ATOM    763  OE2 GLU A  92     -15.874  -5.739  13.099  1.00 94.73           O  
ATOM    764  N   GLY A  93     -13.837  -1.098  10.471  1.00 94.19           N  
ATOM    765  CA  GLY A  93     -14.354  -0.212   9.440  1.00 94.19           C  
ATOM    766  C   GLY A  93     -13.686  -0.411   8.092  1.00 94.19           C  
ATOM    767  O   GLY A  93     -13.020  -1.424   7.867  1.00 94.19           O  
ATOM    768  N   THR A  94     -14.038   0.515   7.189  1.00 95.08           N  
ATOM    769  CA  THR A  94     -13.432   0.431   5.864  1.00 95.08           C  
ATOM    770  C   THR A  94     -12.002   0.964   5.888  1.00 95.08           C  
ATOM    771  CB  THR A  94     -14.256   1.211   4.823  1.00 95.08           C  
ATOM    772  O   THR A  94     -11.646   1.760   6.760  1.00 95.08           O  
ATOM    773  CG2 THR A  94     -15.704   0.734   4.798  1.00 95.08           C  
ATOM    774  OG1 THR A  94     -14.230   2.606   5.150  1.00 95.08           O  
ATOM    775  N   LEU A  95     -11.161   0.393   4.940  1.00 92.71           N  
ATOM    776  CA  LEU A  95      -9.780   0.852   4.830  1.00 92.71           C  
ATOM    777  C   LEU A  95      -9.724   2.365   4.647  1.00 92.71           C  
ATOM    778  CB  LEU A  95      -9.076   0.158   3.661  1.00 92.71           C  
ATOM    779  O   LEU A  95      -8.813   3.022   5.157  1.00 92.71           O  
ATOM    780  CG  LEU A  95      -7.568   0.388   3.546  1.00 92.71           C  
ATOM    781  CD1 LEU A  95      -6.870  -0.017   4.840  1.00 92.71           C  
ATOM    782  CD2 LEU A  95      -6.998  -0.384   2.361  1.00 92.71           C  
ATOM    783  N   ALA A  96     -10.696   2.989   3.979  1.00 91.69           N  
ATOM    784  CA  ALA A  96     -10.793   4.437   3.809  1.00 91.69           C  
ATOM    785  C   ALA A  96     -10.963   5.137   5.155  1.00 91.69           C  
ATOM    786  CB  ALA A  96     -11.953   4.787   2.880  1.00 91.69           C  
ATOM    787  O   ALA A  96     -10.402   6.212   5.378  1.00 91.69           O  
ATOM    788  N   GLN A  97     -11.719   4.502   6.095  1.00 92.95           N  
ATOM    789  CA  GLN A  97     -11.997   5.053   7.417  1.00 92.95           C  
ATOM    790  C   GLN A  97     -10.816   4.841   8.360  1.00 92.95           C  
ATOM    791  CB  GLN A  97     -13.260   4.425   8.007  1.00 92.95           C  
ATOM    792  O   GLN A  97     -10.713   5.506   9.393  1.00 92.95           O  
ATOM    793  CG  GLN A  97     -14.539   4.814   7.278  1.00 92.95           C  
ATOM    794  CD  GLN A  97     -15.728   3.963   7.682  1.00 92.95           C  
ATOM    795  NE2 GLN A  97     -16.928   4.426   7.352  1.00 92.95           N  
ATOM    796  OE1 GLN A  97     -15.568   2.897   8.285  1.00 92.95           O  
ATOM    797  N   PHE A  98      -9.988   3.891   7.957  1.00 91.45           N  
ATOM    798  CA  PHE A  98      -8.861   3.500   8.796  1.00 91.45           C  
ATOM    799  C   PHE A  98      -7.902   4.668   8.993  1.00 91.45           C  
ATOM    800  CB  PHE A  98      -8.120   2.309   8.182  1.00 91.45           C  
ATOM    801  O   PHE A  98      -7.335   4.837  10.074  1.00 91.45           O  
ATOM    802  CG  PHE A  98      -7.001   1.783   9.039  1.00 91.45           C  
ATOM    803  CD1 PHE A  98      -5.683   1.847   8.604  1.00 91.45           C  
ATOM    804  CD2 PHE A  98      -7.267   1.223  10.282  1.00 91.45           C  
ATOM    805  CE1 PHE A  98      -4.645   1.361   9.396  1.00 91.45           C  
ATOM    806  CE2 PHE A  98      -6.235   0.734  11.079  1.00 91.45           C  
ATOM    807  CZ  PHE A  98      -4.925   0.804  10.633  1.00 91.45           C  
ATOM    808  N   LYS A  99      -7.744   5.522   7.978  1.00 84.50           N  
ATOM    809  CA  LYS A  99      -6.877   6.694   8.056  1.00 84.50           C  
ATOM    810  C   LYS A  99      -7.310   7.625   9.185  1.00 84.50           C  
ATOM    811  CB  LYS A  99      -6.875   7.449   6.726  1.00 84.50           C  
ATOM    812  O   LYS A  99      -6.477   8.099   9.960  1.00 84.50           O  
ATOM    813  CG  LYS A  99      -6.091   6.756   5.622  1.00 84.50           C  
ATOM    814  CD  LYS A  99      -6.061   7.591   4.348  1.00 84.50           C  
ATOM    815  CE  LYS A  99      -5.387   6.845   3.205  1.00 84.50           C  
ATOM    816  NZ  LYS A  99      -5.381   7.649   1.946  1.00 84.50           N  
ATOM    817  N   GLN A 100      -8.532   7.860   9.144  1.00 86.40           N  
ATOM    818  CA  GLN A 100      -9.099   8.716  10.181  1.00 86.40           C  
ATOM    819  C   GLN A 100      -9.030   8.042  11.548  1.00 86.40           C  
ATOM    820  CB  GLN A 100     -10.547   9.077   9.847  1.00 86.40           C  
ATOM    821  O   GLN A 100      -8.795   8.704  12.561  1.00 86.40           O  
ATOM    822  CG  GLN A 100     -11.196  10.014  10.857  1.00 86.40           C  
ATOM    823  CD  GLN A 100     -10.552  11.387  10.882  1.00 86.40           C  
ATOM    824  NE2 GLN A 100     -10.606  12.046  12.035  1.00 86.40           N  
ATOM    825  OE1 GLN A 100     -10.011  11.852   9.874  1.00 86.40           O  
ATOM    826  N   HIS A 101      -9.314   6.757  11.623  1.00 89.36           N  
ATOM    827  CA  HIS A 101      -9.170   6.003  12.863  1.00 89.36           C  
ATOM    828  C   HIS A 101      -7.759   6.136  13.427  1.00 89.36           C  
ATOM    829  CB  HIS A 101      -9.508   4.529  12.635  1.00 89.36           C  
ATOM    830  O   HIS A 101      -7.585   6.398  14.619  1.00 89.36           O  
ATOM    831  CG  HIS A 101      -9.050   3.631  13.740  1.00 89.36           C  
ATOM    832  CD2 HIS A 101      -8.014   2.762  13.808  1.00 89.36           C  
ATOM    833  ND1 HIS A 101      -9.692   3.563  14.958  1.00 89.36           N  
ATOM    834  CE1 HIS A 101      -9.067   2.689  15.730  1.00 89.36           C  
ATOM    835  NE2 HIS A 101      -8.046   2.188  15.056  1.00 89.36           N  
ATOM    836  N   LYS A 102      -6.709   6.013  12.592  1.00 83.29           N  
ATOM    837  CA  LYS A 102      -5.304   6.106  12.981  1.00 83.29           C  
ATOM    838  C   LYS A 102      -4.967   7.502  13.495  1.00 83.29           C  
ATOM    839  CB  LYS A 102      -4.397   5.748  11.803  1.00 83.29           C  
ATOM    840  O   LYS A 102      -4.216   7.649  14.462  1.00 83.29           O  
ATOM    841  CG  LYS A 102      -2.916   5.714  12.151  1.00 83.29           C  
ATOM    842  CD  LYS A 102      -2.063   5.381  10.933  1.00 83.29           C  
ATOM    843  CE  LYS A 102      -0.576   5.480  11.246  1.00 83.29           C  
ATOM    844  NZ  LYS A 102       0.263   5.184  10.047  1.00 83.29           N  
ATOM    845  N   LYS A 103      -5.505   8.535  12.934  1.00 80.02           N  
ATOM    846  CA  LYS A 103      -5.189   9.932  13.219  1.00 80.02           C  
ATOM    847  C   LYS A 103      -5.879  10.402  14.496  1.00 80.02           C  
ATOM    848  CB  LYS A 103      -5.594  10.825  12.045  1.00 80.02           C  
ATOM    849  O   LYS A 103      -5.274  11.097  15.315  1.00 80.02           O  
ATOM    850  CG  LYS A 103      -5.096  12.258  12.157  1.00 80.02           C  
ATOM    851  CD  LYS A 103      -5.465  13.076  10.926  1.00 80.02           C  
ATOM    852  CE  LYS A 103      -5.046  14.532  11.075  1.00 80.02           C  
ATOM    853  NZ  LYS A 103      -5.417  15.341   9.876  1.00 80.02           N  
ATOM    854  N   SER A 104      -7.101   9.973  14.771  1.00 78.63           N  
ATOM    855  CA  SER A 104      -7.818  10.700  15.813  1.00 78.63           C  
ATOM    856  C   SER A 104      -8.738   9.774  16.601  1.00 78.63           C  
ATOM    857  CB  SER A 104      -8.630  11.846  15.208  1.00 78.63           C  
ATOM    858  O   SER A 104      -9.212  10.132  17.681  1.00 78.63           O  
ATOM    859  OG  SER A 104      -9.599  11.350  14.300  1.00 78.63           O  
ATOM    860  N   GLN A 105      -8.974   8.493  16.276  1.00 77.28           N  
ATOM    861  CA  GLN A 105     -10.029   7.678  16.870  1.00 77.28           C  
ATOM    862  C   GLN A 105      -9.455   6.421  17.517  1.00 77.28           C  
ATOM    863  CB  GLN A 105     -11.071   7.297  15.817  1.00 77.28           C  
ATOM    864  O   GLN A 105     -10.174   5.679  18.190  1.00 77.28           O  
ATOM    865  CG  GLN A 105     -11.798   8.490  15.211  1.00 77.28           C  
ATOM    866  CD  GLN A 105     -12.772   8.091  14.119  1.00 77.28           C  
ATOM    867  NE2 GLN A 105     -13.650   9.014  13.741  1.00 77.28           N  
ATOM    868  OE1 GLN A 105     -12.735   6.963  13.617  1.00 77.28           O  
ATOM    869  N   CYS A 106      -8.129   6.160  17.288  1.00 81.75           N  
ATOM    870  CA  CYS A 106      -7.519   4.954  17.837  1.00 81.75           C  
ATOM    871  C   CYS A 106      -7.107   5.163  19.289  1.00 81.75           C  
ATOM    872  CB  CYS A 106      -6.304   4.542  17.007  1.00 81.75           C  
ATOM    873  O   CYS A 106      -6.380   6.108  19.602  1.00 81.75           O  
ATOM    874  SG  CYS A 106      -5.540   2.998  17.551  1.00 81.75           S  
ATOM    875  N   THR A 107      -7.663   4.342  20.249  1.00 70.48           N  
ATOM    876  CA  THR A 107      -7.527   4.393  21.700  1.00 70.48           C  
ATOM    877  C   THR A 107      -6.095   4.079  22.121  1.00 70.48           C  
ATOM    878  CB  THR A 107      -8.494   3.411  22.386  1.00 70.48           C  
ATOM    879  O   THR A 107      -5.673   4.438  23.223  1.00 70.48           O  
ATOM    880  CG2 THR A 107      -9.929   3.926  22.337  1.00 70.48           C  
ATOM    881  OG1 THR A 107      -8.430   2.143  21.721  1.00 70.48           O  
ATOM    882  N   TYR A 108      -5.289   3.329  21.184  1.00 64.55           N  
ATOM    883  CA  TYR A 108      -3.873   3.029  21.358  1.00 64.55           C  
ATOM    884  C   TYR A 108      -3.030   4.294  21.252  1.00 64.55           C  
ATOM    885  CB  TYR A 108      -3.409   2.004  20.319  1.00 64.55           C  
ATOM    886  O   TYR A 108      -2.011   4.428  21.934  1.00 64.55           O  
ATOM    887  CG  TYR A 108      -1.993   1.523  20.530  1.00 64.55           C  
ATOM    888  CD1 TYR A 108      -0.948   2.010  19.749  1.00 64.55           C  
ATOM    889  CD2 TYR A 108      -1.699   0.581  21.510  1.00 64.55           C  
ATOM    890  CE1 TYR A 108       0.358   1.568  19.939  1.00 64.55           C  
ATOM    891  CE2 TYR A 108      -0.398   0.132  21.709  1.00 64.55           C  
ATOM    892  OH  TYR A 108       1.913   0.191  21.112  1.00 64.55           O  
ATOM    893  CZ  TYR A 108       0.622   0.631  20.920  1.00 64.55           C  
ATOM    894  N   ILE A 109      -3.486   5.354  20.548  1.00 57.22           N  
ATOM    895  CA  ILE A 109      -2.908   6.685  20.396  1.00 57.22           C  
ATOM    896  C   ILE A 109      -3.181   7.513  21.650  1.00 57.22           C  
ATOM    897  CB  ILE A 109      -3.465   7.404  19.147  1.00 57.22           C  
ATOM    898  O   ILE A 109      -2.357   8.339  22.047  1.00 57.22           O  
ATOM    899  CG1 ILE A 109      -3.090   6.634  17.875  1.00 57.22           C  
ATOM    900  CG2 ILE A 109      -2.957   8.847  19.083  1.00 57.22           C  
ATOM    901  CD1 ILE A 109      -3.728   7.185  16.607  1.00 57.22           C  
ATOM    902  N   SER A 110      -4.261   7.215  22.513  1.00 51.80           N  
ATOM    903  CA  SER A 110      -4.679   7.897  23.733  1.00 51.80           C  
ATOM    904  C   SER A 110      -3.918   7.376  24.948  1.00 51.80           C  
ATOM    905  CB  SER A 110      -6.183   7.730  23.953  1.00 51.80           C  
ATOM    906  O   SER A 110      -3.688   8.114  25.907  1.00 51.80           O  
ATOM    907  OG  SER A 110      -6.529   6.358  24.037  1.00 51.80           O  
ATOM    908  N   THR A 111      -3.148   6.222  24.865  1.00 51.25           N  
ATOM    909  CA  THR A 111      -2.343   5.658  25.943  1.00 51.25           C  
ATOM    910  C   THR A 111      -0.856   5.770  25.623  1.00 51.25           C  
ATOM    911  CB  THR A 111      -2.706   4.183  26.198  1.00 51.25           C  
ATOM    912  O   THR A 111      -0.022   5.826  26.530  1.00 51.25           O  
ATOM    913  CG2 THR A 111      -4.100   4.056  26.804  1.00 51.25           C  
ATOM    914  OG1 THR A 111      -2.669   3.466  24.958  1.00 51.25           O  
ATOM    915  N   ASN A 112      -0.481   6.266  24.451  1.00 44.34           N  
ATOM    916  CA  ASN A 112       0.898   6.435  24.008  1.00 44.34           C  
ATOM    917  C   ASN A 112       1.040   7.621  23.058  1.00 44.34           C  
ATOM    918  CB  ASN A 112       1.409   5.156  23.340  1.00 44.34           C  
ATOM    919  O   ASN A 112       0.495   7.606  21.953  1.00 44.34           O  
ATOM    920  CG  ASN A 112       2.082   4.215  24.319  1.00 44.34           C  
ATOM    921  ND2 ASN A 112       2.261   2.964  23.911  1.00 44.34           N  
ATOM    922  OD1 ASN A 112       2.437   4.608  25.433  1.00 44.34           O  
ATOM    923  N   ASN A 113       0.780   8.927  23.597  1.00 46.05           N  
ATOM    924  CA  ASN A 113       1.011  10.246  23.016  1.00 46.05           C  
ATOM    925  C   ASN A 113       2.202  10.237  22.062  1.00 46.05           C  
ATOM    926  CB  ASN A 113       1.220  11.288  24.117  1.00 46.05           C  
ATOM    927  O   ASN A 113       2.450  11.221  21.364  1.00 46.05           O  
ATOM    928  CG  ASN A 113      -0.083  11.886  24.609  1.00 46.05           C  
ATOM    929  ND2 ASN A 113       0.002  12.744  25.619  1.00 46.05           N  
ATOM    930  OD1 ASN A 113      -1.158  11.579  24.087  1.00 46.05           O  
ATOM    931  N   GLU A 114       2.779   9.004  21.565  1.00 46.86           N  
ATOM    932  CA  GLU A 114       3.961   8.998  20.707  1.00 46.86           C  
ATOM    933  C   GLU A 114       3.893   7.871  19.681  1.00 46.86           C  
ATOM    934  CB  GLU A 114       5.234   8.867  21.548  1.00 46.86           C  
ATOM    935  O   GLU A 114       4.739   7.784  18.789  1.00 46.86           O  
ATOM    936  CG  GLU A 114       5.607  10.136  22.301  1.00 46.86           C  
ATOM    937  CD  GLU A 114       6.918  10.019  23.061  1.00 46.86           C  
ATOM    938  OE1 GLU A 114       7.343  11.012  23.695  1.00 46.86           O  
ATOM    939  OE2 GLU A 114       7.527   8.927  23.022  1.00 46.86           O  
ATOM    940  N   ILE A 115       2.793   7.659  18.791  1.00 40.68           N  
ATOM    941  CA  ILE A 115       3.222   6.721  17.760  1.00 40.68           C  
ATOM    942  C   ILE A 115       2.156   6.630  16.670  1.00 40.68           C  
ATOM    943  CB  ILE A 115       3.504   5.321  18.351  1.00 40.68           C  
ATOM    944  O   ILE A 115       1.064   6.107  16.903  1.00 40.68           O  
ATOM    945  CG1 ILE A 115       4.527   5.419  19.488  1.00 40.68           C  
ATOM    946  CG2 ILE A 115       3.989   4.362  17.259  1.00 40.68           C  
ATOM    947  CD1 ILE A 115       4.713   4.123  20.267  1.00 40.68           C  
ATOM    948  N   HIS A 116       1.846   7.740  15.956  1.00 43.29           N  
ATOM    949  CA  HIS A 116       1.259   7.444  14.654  1.00 43.29           C  
ATOM    950  C   HIS A 116       2.157   7.930  13.521  1.00 43.29           C  
ATOM    951  CB  HIS A 116      -0.127   8.079  14.535  1.00 43.29           C  
ATOM    952  O   HIS A 116       1.666   8.341  12.467  1.00 43.29           O  
ATOM    953  CG  HIS A 116      -1.232   7.210  15.046  1.00 43.29           C  
ATOM    954  CD2 HIS A 116      -1.923   7.242  16.210  1.00 43.29           C  
ATOM    955  ND1 HIS A 116      -1.739   6.151  14.325  1.00 43.29           N  
ATOM    956  CE1 HIS A 116      -2.698   5.568  15.025  1.00 43.29           C  
ATOM    957  NE2 HIS A 116      -2.830   6.212  16.173  1.00 43.29           N  
ATOM    958  N   GLN A 117       3.478   7.948  13.722  1.00 39.23           N  
ATOM    959  CA  GLN A 117       4.173   8.396  12.520  1.00 39.23           C  
ATOM    960  C   GLN A 117       4.934   7.248  11.864  1.00 39.23           C  
ATOM    961  CB  GLN A 117       5.133   9.541  12.849  1.00 39.23           C  
ATOM    962  O   GLN A 117       5.784   6.618  12.497  1.00 39.23           O  
ATOM    963  CG  GLN A 117       4.794  10.849  12.147  1.00 39.23           C  
ATOM    964  CD  GLN A 117       5.154  12.069  12.972  1.00 39.23           C  
ATOM    965  NE2 GLN A 117       4.850  13.252  12.448  1.00 39.23           N  
ATOM    966  OE1 GLN A 117       5.702  11.951  14.073  1.00 39.23           O  
ATOM    967  N   ASP A 118       4.316   6.256  11.320  1.00 41.20           N  
ATOM    968  CA  ASP A 118       5.085   5.519  10.322  1.00 41.20           C  
ATOM    969  C   ASP A 118       6.146   6.408   9.679  1.00 41.20           C  
ATOM    970  CB  ASP A 118       4.158   4.944   9.249  1.00 41.20           C  
ATOM    971  O   ASP A 118       5.866   7.552   9.313  1.00 41.20           O  
ATOM    972  CG  ASP A 118       3.306   3.794   9.755  1.00 41.20           C  
ATOM    973  OD1 ASP A 118       3.695   3.134  10.743  1.00 41.20           O  
ATOM    974  OD2 ASP A 118       2.236   3.542   9.159  1.00 41.20           O  
ATOM    975  N   ALA A 119       7.390   6.508  10.126  1.00 34.66           N  
ATOM    976  CA  ALA A 119       8.709   6.659   9.517  1.00 34.66           C  
ATOM    977  C   ALA A 119       8.665   6.331   8.027  1.00 34.66           C  
ATOM    978  CB  ALA A 119       9.728   5.769  10.225  1.00 34.66           C  
ATOM    979  O   ALA A 119       8.157   5.279   7.631  1.00 34.66           O  
ATOM    980  N   ILE A 120       7.608   7.020   7.312  1.00 35.11           N  
ATOM    981  CA  ILE A 120       7.489   7.607   5.982  1.00 35.11           C  
ATOM    982  C   ILE A 120       6.015   7.712   5.594  1.00 35.11           C  
ATOM    983  CB  ILE A 120       8.263   6.783   4.929  1.00 35.11           C  
ATOM    984  O   ILE A 120       5.333   6.696   5.442  1.00 35.11           O  
ATOM    985  CG1 ILE A 120       9.752   6.722   5.287  1.00 35.11           C  
ATOM    986  CG2 ILE A 120       8.060   7.369   3.528  1.00 35.11           C  
ATOM    987  CD1 ILE A 120      10.548   5.723   4.458  1.00 35.11           C  
ATOM    988  N   GLU A 121       5.107   8.290   6.424  1.00 36.60           N  
ATOM    989  CA  GLU A 121       3.817   8.676   5.859  1.00 36.60           C  
ATOM    990  C   GLU A 121       3.978   9.235   4.448  1.00 36.60           C  
ATOM    991  CB  GLU A 121       3.123   9.704   6.756  1.00 36.60           C  
ATOM    992  O   GLU A 121       4.726  10.191   4.235  1.00 36.60           O  
ATOM    993  CG  GLU A 121       2.478   9.102   7.996  1.00 36.60           C  
ATOM    994  CD  GLU A 121       1.729  10.122   8.838  1.00 36.60           C  
ATOM    995  OE1 GLU A 121       1.186   9.749   9.903  1.00 36.60           O  
ATOM    996  OE2 GLU A 121       1.684  11.304   8.429  1.00 36.60           O  
ATOM    997  N   ILE A 122       4.463   8.370   3.509  1.00 36.27           N  
ATOM    998  CA  ILE A 122       4.316   8.949   2.178  1.00 36.27           C  
ATOM    999  C   ILE A 122       3.185   9.975   2.184  1.00 36.27           C  
ATOM   1000  CB  ILE A 122       4.047   7.861   1.114  1.00 36.27           C  
ATOM   1001  O   ILE A 122       2.045   9.650   2.521  1.00 36.27           O  
ATOM   1002  CG1 ILE A 122       5.149   6.797   1.148  1.00 36.27           C  
ATOM   1003  CG2 ILE A 122       3.931   8.486  -0.280  1.00 36.27           C  
ATOM   1004  CD1 ILE A 122       4.895   5.613   0.225  1.00 36.27           C  
ATOM   1005  N   GLY A 123       3.344  11.130   2.922  1.00 31.64           N  
ATOM   1006  CA  GLY A 123       2.731  12.449   2.945  1.00 31.64           C  
ATOM   1007  C   GLY A 123       1.342  12.472   2.336  1.00 31.64           C  
ATOM   1008  O   GLY A 123       1.159  12.085   1.180  1.00 31.64           O  
ATOM   1009  N   ASP A 124       0.339  12.034   2.816  1.00 38.09           N  
ATOM   1010  CA  ASP A 124      -1.082  12.342   2.688  1.00 38.09           C  
ATOM   1011  C   ASP A 124      -1.314  13.851   2.639  1.00 38.09           C  
ATOM   1012  CB  ASP A 124      -1.871  11.725   3.844  1.00 38.09           C  
ATOM   1013  O   ASP A 124      -2.459  14.308   2.632  1.00 38.09           O  
ATOM   1014  CG  ASP A 124      -2.106  10.235   3.673  1.00 38.09           C  
ATOM   1015  OD1 ASP A 124      -2.030   9.733   2.531  1.00 38.09           O  
ATOM   1016  OD2 ASP A 124      -2.374   9.557   4.688  1.00 38.09           O  
ATOM   1017  N   ASP A 125      -0.235  14.690   2.402  1.00 33.81           N  
ATOM   1018  CA  ASP A 125      -0.525  16.111   2.239  1.00 33.81           C  
ATOM   1019  C   ASP A 125      -0.567  16.497   0.762  1.00 33.81           C  
ATOM   1020  CB  ASP A 125       0.515  16.959   2.975  1.00 33.81           C  
ATOM   1021  O   ASP A 125       0.184  15.952  -0.049  1.00 33.81           O  
ATOM   1022  CG  ASP A 125       0.591  16.648   4.460  1.00 33.81           C  
ATOM   1023  OD1 ASP A 125      -0.426  16.215   5.045  1.00 33.81           O  
ATOM   1024  OD2 ASP A 125       1.676  16.839   5.050  1.00 33.81           O  
ATOM   1025  N   GLU A 126      -1.713  16.383   0.093  1.00 39.96           N  
ATOM   1026  CA  GLU A 126      -2.027  17.117  -1.129  1.00 39.96           C  
ATOM   1027  C   GLU A 126      -0.770  17.720  -1.750  1.00 39.96           C  
ATOM   1028  CB  GLU A 126      -3.054  18.217  -0.847  1.00 39.96           C  
ATOM   1029  O   GLU A 126      -0.817  18.262  -2.856  1.00 39.96           O  
ATOM   1030  CG  GLU A 126      -4.433  17.690  -0.476  1.00 39.96           C  
ATOM   1031  CD  GLU A 126      -5.504  18.769  -0.465  1.00 39.96           C  
ATOM   1032  OE1 GLU A 126      -6.698  18.437  -0.285  1.00 39.96           O  
ATOM   1033  OE2 GLU A 126      -5.147  19.955  -0.639  1.00 39.96           O  
ATOM   1034  N   GLU A 127       0.552  17.320  -1.227  1.00 33.36           N  
ATOM   1035  CA  GLU A 127       1.723  17.951  -1.828  1.00 33.36           C  
ATOM   1036  C   GLU A 127       2.559  16.938  -2.606  1.00 33.36           C  
ATOM   1037  CB  GLU A 127       2.581  18.626  -0.755  1.00 33.36           C  
ATOM   1038  O   GLU A 127       2.761  15.811  -2.149  1.00 33.36           O  
ATOM   1039  CG  GLU A 127       1.980  19.912  -0.206  1.00 33.36           C  
ATOM   1040  CD  GLU A 127       2.966  20.737   0.606  1.00 33.36           C  
ATOM   1041  OE1 GLU A 127       2.604  21.849   1.052  1.00 33.36           O  
ATOM   1042  OE2 GLU A 127       4.110  20.268   0.796  1.00 33.36           O  
ATOM   1043  N   GLU A 128       2.307  16.590  -3.796  1.00 35.82           N  
ATOM   1044  CA  GLU A 128       3.129  16.216  -4.943  1.00 35.82           C  
ATOM   1045  C   GLU A 128       4.326  15.373  -4.513  1.00 35.82           C  
ATOM   1046  CB  GLU A 128       3.607  17.464  -5.692  1.00 35.82           C  
ATOM   1047  O   GLU A 128       4.987  15.684  -3.520  1.00 35.82           O  
ATOM   1048  CG  GLU A 128       3.800  17.248  -7.186  1.00 35.82           C  
ATOM   1049  CD  GLU A 128       4.074  18.535  -7.947  1.00 35.82           C  
ATOM   1050  OE1 GLU A 128       4.227  18.485  -9.189  1.00 35.82           O  
ATOM   1051  OE2 GLU A 128       4.139  19.602  -7.296  1.00 35.82           O  
ATOM   1052  N   PHE A 129       4.224  13.971  -4.637  1.00 38.97           N  
ATOM   1053  CA  PHE A 129       5.212  12.901  -4.567  1.00 38.97           C  
ATOM   1054  C   PHE A 129       6.514  13.321  -5.240  1.00 38.97           C  
ATOM   1055  CB  PHE A 129       4.672  11.625  -5.219  1.00 38.97           C  
ATOM   1056  O   PHE A 129       6.554  13.516  -6.457  1.00 38.97           O  
ATOM   1057  CG  PHE A 129       4.179  10.601  -4.233  1.00 38.97           C  
ATOM   1058  CD1 PHE A 129       5.027   9.606  -3.760  1.00 38.97           C  
ATOM   1059  CD2 PHE A 129       2.868  10.633  -3.777  1.00 38.97           C  
ATOM   1060  CE1 PHE A 129       4.573   8.657  -2.847  1.00 38.97           C  
ATOM   1061  CE2 PHE A 129       2.407   9.688  -2.865  1.00 38.97           C  
ATOM   1062  CZ  PHE A 129       3.261   8.700  -2.402  1.00 38.97           C  
ATOM   1063  N   THR A 130       7.305  14.322  -4.698  1.00 33.76           N  
ATOM   1064  CA  THR A 130       8.588  14.657  -5.306  1.00 33.76           C  
ATOM   1065  C   THR A 130       9.741  14.105  -4.473  1.00 33.76           C  
ATOM   1066  CB  THR A 130       8.749  16.180  -5.467  1.00 33.76           C  
ATOM   1067  O   THR A 130       9.681  14.107  -3.242  1.00 33.76           O  
ATOM   1068  CG2 THR A 130       7.687  16.750  -6.401  1.00 33.76           C  
ATOM   1069  OG1 THR A 130       8.628  16.805  -4.184  1.00 33.76           O  
ATOM   1070  N   PHE A 131      10.379  12.992  -4.917  1.00 41.60           N  
ATOM   1071  CA  PHE A 131      11.661  12.367  -4.615  1.00 41.60           C  
ATOM   1072  C   PHE A 131      12.742  13.422  -4.408  1.00 41.60           C  
ATOM   1073  CB  PHE A 131      12.071  11.408  -5.737  1.00 41.60           C  
ATOM   1074  O   PHE A 131      13.905  13.088  -4.172  1.00 41.60           O  
ATOM   1075  CG  PHE A 131      13.116  10.406  -5.328  1.00 41.60           C  
ATOM   1076  CD1 PHE A 131      14.450  10.594  -5.668  1.00 41.60           C  
ATOM   1077  CD2 PHE A 131      12.765   9.276  -4.602  1.00 41.60           C  
ATOM   1078  CE1 PHE A 131      15.420   9.668  -5.291  1.00 41.60           C  
ATOM   1079  CE2 PHE A 131      13.729   8.346  -4.221  1.00 41.60           C  
ATOM   1080  CZ  PHE A 131      15.055   8.544  -4.568  1.00 41.60           C  
ATOM   1081  N   ALA A 132      12.414  14.782  -4.278  1.00 31.09           N  
ATOM   1082  CA  ALA A 132      13.333  15.914  -4.359  1.00 31.09           C  
ATOM   1083  C   ALA A 132      14.026  16.155  -3.021  1.00 31.09           C  
ATOM   1084  CB  ALA A 132      12.591  17.171  -4.805  1.00 31.09           C  
ATOM   1085  O   ALA A 132      15.058  16.828  -2.961  1.00 31.09           O  
ATOM   1086  N   GLY A 133      14.302  15.111  -2.169  1.00 33.66           N  
ATOM   1087  CA  GLY A 133      15.153  15.278  -1.002  1.00 33.66           C  
ATOM   1088  C   GLY A 133      16.174  14.168  -0.844  1.00 33.66           C  
ATOM   1089  O   GLY A 133      16.903  14.124   0.149  1.00 33.66           O  
ATOM   1090  N   LEU A 134      16.477  13.467  -1.908  1.00 36.41           N  
ATOM   1091  CA  LEU A 134      17.640  12.588  -1.953  1.00 36.41           C  
ATOM   1092  C   LEU A 134      18.702  13.138  -2.900  1.00 36.41           C  
ATOM   1093  CB  LEU A 134      17.230  11.179  -2.391  1.00 36.41           C  
ATOM   1094  O   LEU A 134      18.526  13.111  -4.120  1.00 36.41           O  
ATOM   1095  CG  LEU A 134      16.321  10.409  -1.433  1.00 36.41           C  
ATOM   1096  CD1 LEU A 134      15.798   9.142  -2.101  1.00 36.41           C  
ATOM   1097  CD2 LEU A 134      17.064  10.072  -0.145  1.00 36.41           C  
ATOM   1098  N   THR A 135      18.864  14.606  -2.830  1.00 30.84           N  
ATOM   1099  CA  THR A 135      19.977  15.348  -3.413  1.00 30.84           C  
ATOM   1100  C   THR A 135      21.246  14.502  -3.422  1.00 30.84           C  
ATOM   1101  CB  THR A 135      20.236  16.659  -2.647  1.00 30.84           C  
ATOM   1102  O   THR A 135      21.484  13.721  -2.498  1.00 30.84           O  
ATOM   1103  CG2 THR A 135      19.031  17.591  -2.729  1.00 30.84           C  
ATOM   1104  OG1 THR A 135      20.501  16.358  -1.272  1.00 30.84           O  
ATOM   1105  N   GLU A 136      21.575  13.864  -4.553  1.00 33.07           N  
ATOM   1106  CA  GLU A 136      22.836  13.794  -5.286  1.00 33.07           C  
ATOM   1107  C   GLU A 136      24.029  13.847  -4.336  1.00 33.07           C  
ATOM   1108  CB  GLU A 136      22.927  14.928  -6.309  1.00 33.07           C  
ATOM   1109  O   GLU A 136      25.051  14.463  -4.648  1.00 33.07           O  
ATOM   1110  CG  GLU A 136      22.070  14.709  -7.548  1.00 33.07           C  
ATOM   1111  CD  GLU A 136      22.243  15.796  -8.597  1.00 33.07           C  
ATOM   1112  OE1 GLU A 136      21.553  15.748  -9.640  1.00 33.07           O  
ATOM   1113  OE2 GLU A 136      23.076  16.703  -8.374  1.00 33.07           O  
ATOM   1114  N   GLU A 137      23.982  13.163  -3.081  1.00 34.85           N  
ATOM   1115  CA  GLU A 137      25.259  12.944  -2.407  1.00 34.85           C  
ATOM   1116  C   GLU A 137      25.516  11.457  -2.182  1.00 34.85           C  
ATOM   1117  CB  GLU A 137      25.298  13.692  -1.072  1.00 34.85           C  
ATOM   1118  O   GLU A 137      26.366  11.084  -1.371  1.00 34.85           O  
ATOM   1119  CG  GLU A 137      25.415  15.203  -1.217  1.00 34.85           C  
ATOM   1120  CD  GLU A 137      25.632  15.917   0.107  1.00 34.85           C  
ATOM   1121  OE1 GLU A 137      25.835  17.153   0.104  1.00 34.85           O  
ATOM   1122  OE2 GLU A 137      25.599  15.236   1.156  1.00 34.85           O  
ATOM   1123  N   ASN A 138      25.185  10.557  -3.105  1.00 42.95           N  
ATOM   1124  CA  ASN A 138      25.507   9.167  -2.800  1.00 42.95           C  
ATOM   1125  C   ASN A 138      26.563   8.614  -3.753  1.00 42.95           C  
ATOM   1126  CB  ASN A 138      24.246   8.301  -2.843  1.00 42.95           C  
ATOM   1127  O   ASN A 138      26.708   7.397  -3.886  1.00 42.95           O  
ATOM   1128  CG  ASN A 138      23.379   8.471  -1.611  1.00 42.95           C  
ATOM   1129  ND2 ASN A 138      22.096   8.155  -1.742  1.00 42.95           N  
ATOM   1130  OD1 ASN A 138      23.857   8.884  -0.552  1.00 42.95           O  
ATOM   1131  N   GLU A 139      27.357   9.446  -4.320  1.00 37.08           N  
ATOM   1132  CA  GLU A 139      28.515   8.907  -5.026  1.00 37.08           C  
ATOM   1133  C   GLU A 139      29.475   8.215  -4.063  1.00 37.08           C  
ATOM   1134  CB  GLU A 139      29.245  10.016  -5.789  1.00 37.08           C  
ATOM   1135  O   GLU A 139      30.048   7.173  -4.391  1.00 37.08           O  
ATOM   1136  CG  GLU A 139      29.479   9.700  -7.259  1.00 37.08           C  
ATOM   1137  CD  GLU A 139      30.618  10.500  -7.870  1.00 37.08           C  
ATOM   1138  OE1 GLU A 139      31.133  10.102  -8.940  1.00 37.08           O  
ATOM   1139  OE2 GLU A 139      30.999  11.533  -7.275  1.00 37.08           O  
ATOM   1140  N   PRO A 140      29.403   8.555  -2.662  1.00 36.80           N  
ATOM   1141  CA  PRO A 140      30.296   7.834  -1.752  1.00 36.80           C  
ATOM   1142  C   PRO A 140      29.656   6.575  -1.171  1.00 36.80           C  
ATOM   1143  CB  PRO A 140      30.581   8.859  -0.651  1.00 36.80           C  
ATOM   1144  O   PRO A 140      30.360   5.624  -0.823  1.00 36.80           O  
ATOM   1145  CG  PRO A 140      29.658   9.999  -0.943  1.00 36.80           C  
ATOM   1146  CD  PRO A 140      28.952   9.721  -2.239  1.00 36.80           C  
ATOM   1147  N   ARG A 141      28.226   6.345  -1.335  1.00 37.59           N  
ATOM   1148  CA  ARG A 141      27.484   5.207  -0.803  1.00 37.59           C  
ATOM   1149  C   ARG A 141      27.398   4.082  -1.828  1.00 37.59           C  
ATOM   1150  CB  ARG A 141      26.078   5.635  -0.375  1.00 37.59           C  
ATOM   1151  O   ARG A 141      27.476   2.904  -1.472  1.00 37.59           O  
ATOM   1152  CG  ARG A 141      25.771   5.364   1.089  1.00 37.59           C  
ATOM   1153  CD  ARG A 141      24.313   5.648   1.422  1.00 37.59           C  
ATOM   1154  NE  ARG A 141      24.028   5.421   2.836  1.00 37.59           N  
ATOM   1155  NH1 ARG A 141      22.105   4.195   2.464  1.00 37.59           N  
ATOM   1156  NH2 ARG A 141      22.822   4.590   4.605  1.00 37.59           N  
ATOM   1157  CZ  ARG A 141      22.986   4.736   3.298  1.00 37.59           C  
ATOM   1158  N   GLN A 142      27.423   4.510  -3.200  1.00 35.26           N  
ATOM   1159  CA  GLN A 142      27.515   3.554  -4.299  1.00 35.26           C  
ATOM   1160  C   GLN A 142      28.947   3.056  -4.476  1.00 35.26           C  
ATOM   1161  CB  GLN A 142      27.013   4.182  -5.600  1.00 35.26           C  
ATOM   1162  O   GLN A 142      29.168   1.884  -4.786  1.00 35.26           O  
ATOM   1163  CG  GLN A 142      25.539   3.920  -5.880  1.00 35.26           C  
ATOM   1164  CD  GLN A 142      24.965   4.856  -6.926  1.00 35.26           C  
ATOM   1165  NE2 GLN A 142      23.696   4.657  -7.268  1.00 35.26           N  
ATOM   1166  OE1 GLN A 142      25.655   5.752  -7.423  1.00 35.26           O  
ATOM   1167  N   GLN A 143      29.994   3.881  -4.065  1.00 41.18           N  
ATOM   1168  CA  GLN A 143      31.414   3.546  -4.060  1.00 41.18           C  
ATOM   1169  C   GLN A 143      31.772   2.679  -2.856  1.00 41.18           C  
ATOM   1170  CB  GLN A 143      32.266   4.816  -4.064  1.00 41.18           C  
ATOM   1171  O   GLN A 143      32.580   1.755  -2.968  1.00 41.18           O  
ATOM   1172  CG  GLN A 143      32.705   5.258  -5.454  1.00 41.18           C  
ATOM   1173  CD  GLN A 143      33.250   6.674  -5.474  1.00 41.18           C  
ATOM   1174  NE2 GLN A 143      33.260   7.289  -6.652  1.00 41.18           N  
ATOM   1175  OE1 GLN A 143      33.658   7.212  -4.440  1.00 41.18           O  
ATOM   1176  N   ILE A 144      30.992   2.849  -1.773  1.00 40.65           N  
ATOM   1177  CA  ILE A 144      31.165   2.103  -0.531  1.00 40.65           C  
ATOM   1178  C   ILE A 144      30.517   0.726  -0.662  1.00 40.65           C  
ATOM   1179  CB  ILE A 144      30.570   2.864   0.674  1.00 40.65           C  
ATOM   1180  O   ILE A 144      31.092  -0.280  -0.239  1.00 40.65           O  
ATOM   1181  CG1 ILE A 144      31.346   4.163   0.922  1.00 40.65           C  
ATOM   1182  CG2 ILE A 144      30.568   1.979   1.924  1.00 40.65           C  
ATOM   1183  CD1 ILE A 144      30.701   5.082   1.950  1.00 40.65           C  
ATOM   1184  N   ILE A 145      29.367   0.628  -1.423  1.00 40.76           N  
ATOM   1185  CA  ILE A 145      28.643  -0.607  -1.700  1.00 40.76           C  
ATOM   1186  C   ILE A 145      29.365  -1.395  -2.790  1.00 40.76           C  
ATOM   1187  CB  ILE A 145      27.183  -0.324  -2.122  1.00 40.76           C  
ATOM   1188  O   ILE A 145      29.485  -2.620  -2.704  1.00 40.76           O  
ATOM   1189  CG1 ILE A 145      26.400   0.289  -0.955  1.00 40.76           C  
ATOM   1190  CG2 ILE A 145      26.508  -1.604  -2.623  1.00 40.76           C  
ATOM   1191  CD1 ILE A 145      25.000   0.757  -1.328  1.00 40.76           C  
ATOM   1192  N   GLU A 146      30.000  -0.638  -3.756  1.00 41.97           N  
ATOM   1193  CA  GLU A 146      30.826  -1.226  -4.806  1.00 41.97           C  
ATOM   1194  C   GLU A 146      32.175  -1.683  -4.257  1.00 41.97           C  
ATOM   1195  CB  GLU A 146      31.034  -0.229  -5.949  1.00 41.97           C  
ATOM   1196  O   GLU A 146      32.672  -2.750  -4.624  1.00 41.97           O  
ATOM   1197  CG  GLU A 146      29.955  -0.289  -7.021  1.00 41.97           C  
ATOM   1198  CD  GLU A 146      30.125   0.767  -8.102  1.00 41.97           C  
ATOM   1199  OE1 GLU A 146      29.223   0.909  -8.958  1.00 41.97           O  
ATOM   1200  OE2 GLU A 146      31.169   1.457  -8.093  1.00 41.97           O  
ATOM   1201  N   ASN A 147      32.704  -0.976  -3.212  1.00 47.91           N  
ATOM   1202  CA  ASN A 147      33.949  -1.307  -2.527  1.00 47.91           C  
ATOM   1203  C   ASN A 147      33.766  -2.481  -1.569  1.00 47.91           C  
ATOM   1204  CB  ASN A 147      34.490  -0.088  -1.777  1.00 47.91           C  
ATOM   1205  O   ASN A 147      34.619  -3.368  -1.498  1.00 47.91           O  
ATOM   1206  CG  ASN A 147      35.401   0.768  -2.634  1.00 47.91           C  
ATOM   1207  ND2 ASN A 147      35.683   1.980  -2.172  1.00 47.91           N  
ATOM   1208  OD1 ASN A 147      35.846   0.344  -3.704  1.00 47.91           O  
ATOM   1209  N   ILE A 148      32.574  -2.576  -1.045  1.00 46.25           N  
ATOM   1210  CA  ILE A 148      32.218  -3.664  -0.141  1.00 46.25           C  
ATOM   1211  C   ILE A 148      31.840  -4.903  -0.950  1.00 46.25           C  
ATOM   1212  CB  ILE A 148      31.060  -3.263   0.799  1.00 46.25           C  
ATOM   1213  O   ILE A 148      32.188  -6.026  -0.576  1.00 46.25           O  
ATOM   1214  CG1 ILE A 148      31.529  -2.205   1.803  1.00 46.25           C  
ATOM   1215  CG2 ILE A 148      30.499  -4.492   1.520  1.00 46.25           C  
ATOM   1216  CD1 ILE A 148      30.403  -1.577   2.614  1.00 46.25           C  
ATOM   1217  N   GLY A 149      31.233  -4.698  -2.153  1.00 36.76           N  
ATOM   1218  CA  GLY A 149      30.927  -5.738  -3.122  1.00 36.76           C  
ATOM   1219  C   GLY A 149      32.163  -6.339  -3.764  1.00 36.76           C  
ATOM   1220  O   GLY A 149      32.250  -7.557  -3.934  1.00 36.76           O  
ATOM   1221  N   GLN A 150      33.315  -5.558  -3.985  1.00 52.37           N  
ATOM   1222  CA  GLN A 150      34.591  -5.992  -4.544  1.00 52.37           C  
ATOM   1223  C   GLN A 150      35.445  -6.691  -3.489  1.00 52.37           C  
ATOM   1224  CB  GLN A 150      35.352  -4.803  -5.132  1.00 52.37           C  
ATOM   1225  O   GLN A 150      36.151  -7.655  -3.793  1.00 52.37           O  
ATOM   1226  CG  GLN A 150      34.806  -4.326  -6.471  1.00 52.37           C  
ATOM   1227  CD  GLN A 150      35.679  -3.266  -7.117  1.00 52.37           C  
ATOM   1228  NE2 GLN A 150      35.241  -2.754  -8.262  1.00 52.37           N  
ATOM   1229  OE1 GLN A 150      36.739  -2.911  -6.590  1.00 52.37           O  
ATOM   1230  N   GLN A 151      35.274  -6.346  -2.231  1.00 52.60           N  
ATOM   1231  CA  GLN A 151      35.962  -6.942  -1.091  1.00 52.60           C  
ATOM   1232  C   GLN A 151      35.373  -8.307  -0.745  1.00 52.60           C  
ATOM   1233  CB  GLN A 151      35.891  -6.016   0.124  1.00 52.60           C  
ATOM   1234  O   GLN A 151      36.107  -9.242  -0.421  1.00 52.60           O  
ATOM   1235  CG  GLN A 151      36.963  -4.935   0.137  1.00 52.60           C  
ATOM   1236  CD  GLN A 151      36.899  -4.059   1.374  1.00 52.60           C  
ATOM   1237  NE2 GLN A 151      37.220  -2.780   1.212  1.00 52.60           N  
ATOM   1238  OE1 GLN A 151      36.562  -4.528   2.466  1.00 52.60           O  
ATOM   1239  N   ILE A 152      34.095  -8.480  -0.969  1.00 41.91           N  
ATOM   1240  CA  ILE A 152      33.335  -9.704  -0.740  1.00 41.91           C  
ATOM   1241  C   ILE A 152      33.578 -10.684  -1.885  1.00 41.91           C  
ATOM   1242  CB  ILE A 152      31.824  -9.413  -0.596  1.00 41.91           C  
ATOM   1243  O   ILE A 152      33.761 -11.883  -1.657  1.00 41.91           O  
ATOM   1244  CG1 ILE A 152      31.557  -8.593   0.671  1.00 41.91           C  
ATOM   1245  CG2 ILE A 152      31.022 -10.717  -0.583  1.00 41.91           C  
ATOM   1246  CD1 ILE A 152      30.097  -8.205   0.862  1.00 41.91           C  
ATOM   1247  N   LEU A 153      33.797 -10.178  -3.125  1.00 42.11           N  
ATOM   1248  CA  LEU A 153      34.113 -10.961  -4.315  1.00 42.11           C  
ATOM   1249  C   LEU A 153      35.567 -11.419  -4.293  1.00 42.11           C  
ATOM   1250  CB  LEU A 153      33.842 -10.144  -5.581  1.00 42.11           C  
ATOM   1251  O   LEU A 153      35.879 -12.530  -4.726  1.00 42.11           O  
ATOM   1252  CG  LEU A 153      32.496 -10.383  -6.267  1.00 42.11           C  
ATOM   1253  CD1 LEU A 153      31.830  -9.054  -6.605  1.00 42.11           C  
ATOM   1254  CD2 LEU A 153      32.677 -11.231  -7.521  1.00 42.11           C  
ATOM   1255  N   ALA A 154      36.469 -10.648  -3.730  1.00 47.45           N  
ATOM   1256  CA  ALA A 154      37.884 -10.953  -3.531  1.00 47.45           C  
ATOM   1257  C   ALA A 154      38.072 -11.977  -2.415  1.00 47.45           C  
ATOM   1258  CB  ALA A 154      38.664  -9.679  -3.218  1.00 47.45           C  
ATOM   1259  O   ALA A 154      38.946 -12.843  -2.500  1.00 47.45           O  
ATOM   1260  N   GLN A 155      37.173 -12.012  -1.426  1.00 47.60           N  
ATOM   1261  CA  GLN A 155      37.170 -12.920  -0.283  1.00 47.60           C  
ATOM   1262  C   GLN A 155      36.564 -14.270  -0.655  1.00 47.60           C  
ATOM   1263  CB  GLN A 155      36.405 -12.305   0.890  1.00 47.60           C  
ATOM   1264  O   GLN A 155      37.003 -15.311  -0.161  1.00 47.60           O  
ATOM   1265  CG  GLN A 155      37.161 -11.192   1.601  1.00 47.60           C  
ATOM   1266  CD  GLN A 155      36.474 -10.737   2.875  1.00 47.60           C  
ATOM   1267  NE2 GLN A 155      37.256 -10.227   3.821  1.00 47.60           N  
ATOM   1268  OE1 GLN A 155      35.251 -10.842   3.008  1.00 47.60           O  
ATOM   1269  N   ILE A 156      35.668 -14.252  -1.591  1.00 40.51           N  
ATOM   1270  CA  ILE A 156      35.049 -15.434  -2.182  1.00 40.51           C  
ATOM   1271  C   ILE A 156      36.014 -16.080  -3.174  1.00 40.51           C  
ATOM   1272  CB  ILE A 156      33.716 -15.085  -2.880  1.00 40.51           C  
ATOM   1273  O   ILE A 156      36.115 -17.307  -3.242  1.00 40.51           O  
ATOM   1274  CG1 ILE A 156      32.675 -14.635  -1.848  1.00 40.51           C  
ATOM   1275  CG2 ILE A 156      33.202 -16.278  -3.691  1.00 40.51           C  
ATOM   1276  CD1 ILE A 156      31.386 -14.105  -2.460  1.00 40.51           C  
ATOM   1277  N   ASP A 157      36.860 -15.301  -3.878  1.00 40.21           N  
ATOM   1278  CA  ASP A 157      37.890 -15.733  -4.818  1.00 40.21           C  
ATOM   1279  C   ASP A 157      39.108 -16.285  -4.081  1.00 40.21           C  
ATOM   1280  CB  ASP A 157      38.306 -14.576  -5.728  1.00 40.21           C  
ATOM   1281  O   ASP A 157      39.744 -17.233  -4.546  1.00 40.21           O  
ATOM   1282  CG  ASP A 157      37.702 -14.668  -7.118  1.00 40.21           C  
ATOM   1283  OD1 ASP A 157      37.049 -15.686  -7.433  1.00 40.21           O  
ATOM   1284  OD2 ASP A 157      37.882 -13.715  -7.907  1.00 40.21           O  
ATOM   1285  N   GLN A 158      39.303 -15.898  -2.792  1.00 47.39           N  
ATOM   1286  CA  GLN A 158      40.368 -16.325  -1.892  1.00 47.39           C  
ATOM   1287  C   GLN A 158      39.988 -17.608  -1.159  1.00 47.39           C  
ATOM   1288  CB  GLN A 158      40.695 -15.222  -0.884  1.00 47.39           C  
ATOM   1289  O   GLN A 158      40.855 -18.418  -0.823  1.00 47.39           O  
ATOM   1290  CG  GLN A 158      41.512 -14.077  -1.469  1.00 47.39           C  
ATOM   1291  CD  GLN A 158      41.742 -12.954  -0.475  1.00 47.39           C  
ATOM   1292  NE2 GLN A 158      42.255 -11.829  -0.962  1.00 47.39           N  
ATOM   1293  OE1 GLN A 158      41.461 -13.095   0.719  1.00 47.39           O  
ATOM   1294  N   SER A 159      38.621 -17.855  -1.063  1.00 47.97           N  
ATOM   1295  CA  SER A 159      38.035 -19.014  -0.399  1.00 47.97           C  
ATOM   1296  C   SER A 159      37.789 -20.151  -1.386  1.00 47.97           C  
ATOM   1297  CB  SER A 159      36.723 -18.633   0.289  1.00 47.97           C  
ATOM   1298  O   SER A 159      37.814 -21.324  -1.009  1.00 47.97           O  
ATOM   1299  OG  SER A 159      35.788 -18.135  -0.653  1.00 47.97           O  
ATOM   1300  N   GLN A 160      37.898 -19.825  -2.735  1.00 41.79           N  
ATOM   1301  CA  GLN A 160      37.669 -20.767  -3.826  1.00 41.79           C  
ATOM   1302  C   GLN A 160      38.955 -21.028  -4.606  1.00 41.79           C  
ATOM   1303  CB  GLN A 160      36.581 -20.247  -4.766  1.00 41.79           C  
ATOM   1304  O   GLN A 160      39.029 -21.975  -5.391  1.00 41.79           O  
ATOM   1305  CG  GLN A 160      35.201 -20.170  -4.126  1.00 41.79           C  
ATOM   1306  CD  GLN A 160      34.299 -21.318  -4.538  1.00 41.79           C  
ATOM   1307  NE2 GLN A 160      33.224 -21.528  -3.784  1.00 41.79           N  
ATOM   1308  OE1 GLN A 160      34.564 -22.011  -5.525  1.00 41.79           O  
ATOM   1309  N   ASN A 161      40.158 -20.508  -4.093  1.00 39.36           N  
ATOM   1310  CA  ASN A 161      41.464 -20.780  -4.683  1.00 39.36           C  
ATOM   1311  C   ASN A 161      42.585 -20.627  -3.659  1.00 39.36           C  
ATOM   1312  CB  ASN A 161      41.713 -19.863  -5.883  1.00 39.36           C  
ATOM   1313  O   ASN A 161      42.954 -19.508  -3.298  1.00 39.36           O  
ATOM   1314  CG  ASN A 161      42.216 -20.615  -7.099  1.00 39.36           C  
ATOM   1315  ND2 ASN A 161      42.270 -19.934  -8.237  1.00 39.36           N  
ATOM   1316  OD1 ASN A 161      42.552 -21.799  -7.016  1.00 39.36           O  
ATOM   1317  N   PRO A 162      42.807 -21.610  -2.686  1.00 35.72           N  
ATOM   1318  CA  PRO A 162      43.870 -21.477  -1.687  1.00 35.72           C  
ATOM   1319  C   PRO A 162      45.266 -21.476  -2.308  1.00 35.72           C  
ATOM   1320  CB  PRO A 162      43.671 -22.703  -0.794  1.00 35.72           C  
ATOM   1321  O   PRO A 162      46.254 -21.226  -1.613  1.00 35.72           O  
ATOM   1322  CG  PRO A 162      42.852 -23.646  -1.615  1.00 35.72           C  
ATOM   1323  CD  PRO A 162      42.500 -22.968  -2.908  1.00 35.72           C  
ATOM   1324  N   GLU A 163      45.507 -20.957  -3.600  1.00 37.89           N  
ATOM   1325  CA  GLU A 163      46.849 -20.845  -4.164  1.00 37.89           C  
ATOM   1326  C   GLU A 163      47.042 -19.503  -4.866  1.00 37.89           C  
ATOM   1327  CB  GLU A 163      47.120 -21.993  -5.140  1.00 37.89           C  
ATOM   1328  O   GLU A 163      48.115 -19.229  -5.407  1.00 37.89           O  
ATOM   1329  CG  GLU A 163      47.841 -23.176  -4.512  1.00 37.89           C  
ATOM   1330  CD  GLU A 163      48.043 -24.336  -5.475  1.00 37.89           C  
ATOM   1331  OE1 GLU A 163      48.808 -25.271  -5.147  1.00 37.89           O  
ATOM   1332  OE2 GLU A 163      47.432 -24.308  -6.566  1.00 37.89           O  
ATOM   1333  N   SER A 164      46.688 -18.290  -4.283  1.00 34.59           N  
ATOM   1334  CA  SER A 164      47.289 -17.062  -4.793  1.00 34.59           C  
ATOM   1335  C   SER A 164      47.489 -16.040  -3.679  1.00 34.59           C  
ATOM   1336  CB  SER A 164      46.421 -16.460  -5.899  1.00 34.59           C  
ATOM   1337  O   SER A 164      46.523 -15.452  -3.188  1.00 34.59           O  
ATOM   1338  OG  SER A 164      46.069 -17.445  -6.855  1.00 34.59           O  
ATOM   1339  N   GLN A 165      48.065 -16.388  -2.494  1.00 30.68           N  
ATOM   1340  CA  GLN A 165      48.709 -15.462  -1.569  1.00 30.68           C  
ATOM   1341  C   GLN A 165      49.976 -14.869  -2.178  1.00 30.68           C  
ATOM   1342  CB  GLN A 165      49.037 -16.162  -0.250  1.00 30.68           C  
ATOM   1343  O   GLN A 165      50.898 -15.603  -2.541  1.00 30.68           O  
ATOM   1344  CG  GLN A 165      47.834 -16.348   0.664  1.00 30.68           C  
ATOM   1345  CD  GLN A 165      48.184 -17.053   1.961  1.00 30.68           C  
ATOM   1346  NE2 GLN A 165      47.173 -17.335   2.775  1.00 30.68           N  
ATOM   1347  OE1 GLN A 165      49.355 -17.342   2.229  1.00 30.68           O  
ATOM   1348  N   GLN A 166      49.763 -13.751  -3.037  1.00 31.90           N  
ATOM   1349  CA  GLN A 166      50.785 -12.711  -3.003  1.00 31.90           C  
ATOM   1350  C   GLN A 166      50.179 -11.355  -2.650  1.00 31.90           C  
ATOM   1351  CB  GLN A 166      51.513 -12.628  -4.345  1.00 31.90           C  
ATOM   1352  O   GLN A 166      49.122 -10.989  -3.167  1.00 31.90           O  
ATOM   1353  CG  GLN A 166      52.717 -13.553  -4.451  1.00 31.90           C  
ATOM   1354  CD  GLN A 166      53.554 -13.289  -5.688  1.00 31.90           C  
ATOM   1355  NE2 GLN A 166      54.594 -14.093  -5.884  1.00 31.90           N  
ATOM   1356  OE1 GLN A 166      53.268 -12.371  -6.463  1.00 31.90           O  
ATOM   1357  N   PRO A 167      50.640 -10.538  -1.605  1.00 27.88           N  
ATOM   1358  CA  PRO A 167      50.071  -9.390  -0.894  1.00 27.88           C  
ATOM   1359  C   PRO A 167      49.971  -8.145  -1.772  1.00 27.88           C  
ATOM   1360  CB  PRO A 167      51.052  -9.168   0.259  1.00 27.88           C  
ATOM   1361  O   PRO A 167      50.886  -7.856  -2.547  1.00 27.88           O  
ATOM   1362  CG  PRO A 167      52.319  -9.825  -0.185  1.00 27.88           C  
ATOM   1363  CD  PRO A 167      52.104 -10.398  -1.556  1.00 27.88           C  
ATOM   1364  N   LEU A 168      48.747  -7.679  -2.343  1.00 28.21           N  
ATOM   1365  CA  LEU A 168      48.659  -6.345  -2.927  1.00 28.21           C  
ATOM   1366  C   LEU A 168      48.699  -5.273  -1.843  1.00 28.21           C  
ATOM   1367  CB  LEU A 168      47.377  -6.204  -3.753  1.00 28.21           C  
ATOM   1368  O   LEU A 168      47.838  -5.244  -0.961  1.00 28.21           O  
ATOM   1369  CG  LEU A 168      47.440  -6.715  -5.194  1.00 28.21           C  
ATOM   1370  CD1 LEU A 168      46.107  -7.340  -5.592  1.00 28.21           C  
ATOM   1371  CD2 LEU A 168      47.811  -5.583  -6.146  1.00 28.21           C  
ATOM   1372  N   GLN A 169      49.892  -4.939  -1.263  1.00 29.30           N  
ATOM   1373  CA  GLN A 169      50.603  -3.671  -1.132  1.00 29.30           C  
ATOM   1374  C   GLN A 169      50.316  -2.755  -2.318  1.00 29.30           C  
ATOM   1375  CB  GLN A 169      52.108  -3.910  -1.004  1.00 29.30           C  
ATOM   1376  O   GLN A 169      50.403  -3.180  -3.472  1.00 29.30           O  
ATOM   1377  CG  GLN A 169      52.581  -4.096   0.431  1.00 29.30           C  
ATOM   1378  CD  GLN A 169      54.081  -4.302   0.532  1.00 29.30           C  
ATOM   1379  NE2 GLN A 169      54.551  -4.663   1.722  1.00 29.30           N  
ATOM   1380  OE1 GLN A 169      54.811  -4.139  -0.450  1.00 29.30           O  
ATOM   1381  N   GLN A 170      49.227  -1.765  -2.264  1.00 27.76           N  
ATOM   1382  CA  GLN A 170      49.377  -0.360  -2.628  1.00 27.76           C  
ATOM   1383  C   GLN A 170      48.194   0.120  -3.464  1.00 27.76           C  
ATOM   1384  CB  GLN A 170      50.683  -0.140  -3.392  1.00 27.76           C  
ATOM   1385  O   GLN A 170      47.894  -0.454  -4.513  1.00 27.76           O  
ATOM   1386  CG  GLN A 170      51.727   0.648  -2.612  1.00 27.76           C  
ATOM   1387  CD  GLN A 170      53.148   0.248  -2.961  1.00 27.76           C  
ATOM   1388  NE2 GLN A 170      54.113   0.783  -2.222  1.00 27.76           N  
ATOM   1389  OE1 GLN A 170      53.375  -0.537  -3.887  1.00 27.76           O  
ATOM   1390  N   ASN A 171      47.095   0.775  -2.789  1.00 28.53           N  
ATOM   1391  CA  ASN A 171      46.863   2.101  -3.353  1.00 28.53           C  
ATOM   1392  C   ASN A 171      46.002   2.959  -2.430  1.00 28.53           C  
ATOM   1393  CB  ASN A 171      46.215   1.991  -4.734  1.00 28.53           C  
ATOM   1394  O   ASN A 171      44.821   2.671  -2.231  1.00 28.53           O  
ATOM   1395  CG  ASN A 171      47.225   2.075  -5.862  1.00 28.53           C  
ATOM   1396  ND2 ASN A 171      46.830   1.622  -7.046  1.00 28.53           N  
ATOM   1397  OD1 ASN A 171      48.350   2.542  -5.670  1.00 28.53           O  
ATOM   1398  N   GLN A 172      46.608   3.507  -1.367  1.00 26.59           N  
ATOM   1399  CA  GLN A 172      46.656   4.909  -0.965  1.00 26.59           C  
ATOM   1400  C   GLN A 172      46.906   5.816  -2.167  1.00 26.59           C  
ATOM   1401  CB  GLN A 172      47.739   5.128   0.093  1.00 26.59           C  
ATOM   1402  O   GLN A 172      47.849   5.598  -2.931  1.00 26.59           O  
ATOM   1403  CG  GLN A 172      47.396   4.541   1.455  1.00 26.59           C  
ATOM   1404  CD  GLN A 172      48.448   4.840   2.505  1.00 26.59           C  
ATOM   1405  NE2 GLN A 172      48.141   4.525   3.759  1.00 26.59           N  
ATOM   1406  OE1 GLN A 172      49.529   5.350   2.193  1.00 26.59           O  
ATOM   1407  N   ASN A 173      45.803   6.314  -2.810  1.00 29.61           N  
ATOM   1408  CA  ASN A 173      45.983   7.736  -3.082  1.00 29.61           C  
ATOM   1409  C   ASN A 173      44.645   8.461  -3.184  1.00 29.61           C  
ATOM   1410  CB  ASN A 173      46.797   7.939  -4.362  1.00 29.61           C  
ATOM   1411  O   ASN A 173      43.807   8.112  -4.017  1.00 29.61           O  
ATOM   1412  CG  ASN A 173      48.291   7.954  -4.108  1.00 29.61           C  
ATOM   1413  ND2 ASN A 173      49.074   7.815  -5.172  1.00 29.61           N  
ATOM   1414  OD1 ASN A 173      48.738   8.087  -2.966  1.00 29.61           O  
ATOM   1415  N   LEU A 174      44.157   9.062  -2.056  1.00 26.27           N  
ATOM   1416  CA  LEU A 174      43.781  10.383  -1.564  1.00 26.27           C  
ATOM   1417  C   LEU A 174      44.239  11.473  -2.528  1.00 26.27           C  
ATOM   1418  CB  LEU A 174      44.378  10.629  -0.176  1.00 26.27           C  
ATOM   1419  O   LEU A 174      45.420  11.543  -2.876  1.00 26.27           O  
ATOM   1420  CG  LEU A 174      43.402  10.582   1.000  1.00 26.27           C  
ATOM   1421  CD1 LEU A 174      43.585   9.291   1.791  1.00 26.27           C  
ATOM   1422  CD2 LEU A 174      43.590  11.798   1.900  1.00 26.27           C  
ATOM   1423  N   THR A 175      43.440  11.942  -3.562  1.00 25.35           N  
ATOM   1424  CA  THR A 175      43.408  13.300  -4.093  1.00 25.35           C  
ATOM   1425  C   THR A 175      43.512  14.325  -2.967  1.00 25.35           C  
ATOM   1426  CB  THR A 175      42.124  13.553  -4.904  1.00 25.35           C  
ATOM   1427  O   THR A 175      42.723  14.296  -2.020  1.00 25.35           O  
ATOM   1428  CG2 THR A 175      42.446  13.856  -6.364  1.00 25.35           C  
ATOM   1429  OG1 THR A 175      41.289  12.390  -4.842  1.00 25.35           O  
ATOM   1430  N   THR A 176      44.767  14.695  -2.554  1.00 27.74           N  
ATOM   1431  CA  THR A 176      45.130  16.029  -2.087  1.00 27.74           C  
ATOM   1432  C   THR A 176      45.867  16.801  -3.176  1.00 27.74           C  
ATOM   1433  CB  THR A 176      46.004  15.959  -0.821  1.00 27.74           C  
ATOM   1434  O   THR A 176      46.821  16.292  -3.769  1.00 27.74           O  
ATOM   1435  CG2 THR A 176      45.729  17.140   0.104  1.00 27.74           C  
ATOM   1436  OG1 THR A 176      45.724  14.741  -0.120  1.00 27.74           O  
ATOM   1437  N   ILE A 177      45.262  17.802  -3.880  1.00 26.83           N  
ATOM   1438  CA  ILE A 177      45.432  19.197  -4.273  1.00 26.83           C  
ATOM   1439  C   ILE A 177      46.642  19.791  -3.555  1.00 26.83           C  
ATOM   1440  CB  ILE A 177      44.166  20.028  -3.967  1.00 26.83           C  
ATOM   1441  O   ILE A 177      46.741  19.719  -2.328  1.00 26.83           O  
ATOM   1442  CG1 ILE A 177      42.949  19.432  -4.684  1.00 26.83           C  
ATOM   1443  CG2 ILE A 177      44.372  21.493  -4.364  1.00 26.83           C  
ATOM   1444  CD1 ILE A 177      41.628  20.092  -4.314  1.00 26.83           C  
ATOM   1445  N   GLN A 178      47.834  20.116  -4.307  1.00 29.73           N  
ATOM   1446  CA  GLN A 178      48.521  21.394  -4.455  1.00 29.73           C  
ATOM   1447  C   GLN A 178      50.022  21.193  -4.644  1.00 29.73           C  
ATOM   1448  CB  GLN A 178      48.259  22.289  -3.243  1.00 29.73           C  
ATOM   1449  O   GLN A 178      50.662  20.490  -3.860  1.00 29.73           O  
ATOM   1450  CG  GLN A 178      47.030  23.176  -3.387  1.00 29.73           C  
ATOM   1451  CD  GLN A 178      46.765  24.017  -2.153  1.00 29.73           C  
ATOM   1452  NE2 GLN A 178      45.649  24.739  -2.156  1.00 29.73           N  
ATOM   1453  OE1 GLN A 178      47.555  24.017  -1.204  1.00 29.73           O  
ATOM   1454  N   GLN A 179      50.652  21.543  -5.870  1.00 27.82           N  
ATOM   1455  CA  GLN A 179      51.465  22.608  -6.449  1.00 27.82           C  
ATOM   1456  C   GLN A 179      52.952  22.349  -6.225  1.00 27.82           C  
ATOM   1457  CB  GLN A 179      51.074  23.964  -5.859  1.00 27.82           C  
ATOM   1458  O   GLN A 179      53.377  22.074  -5.101  1.00 27.82           O  
ATOM   1459  CG  GLN A 179      49.769  24.522  -6.411  1.00 27.82           C  
ATOM   1460  CD  GLN A 179      49.435  25.894  -5.856  1.00 27.82           C  
ATOM   1461  NE2 GLN A 179      48.500  26.583  -6.501  1.00 27.82           N  
ATOM   1462  OE1 GLN A 179      50.012  26.330  -4.855  1.00 27.82           O  
ATOM   1463  N   ASP A 180      53.730  22.073  -7.355  1.00 29.61           N  
ATOM   1464  CA  ASP A 180      54.826  22.757  -8.036  1.00 29.61           C  
ATOM   1465  C   ASP A 180      56.052  21.854  -8.147  1.00 29.61           C  
ATOM   1466  CB  ASP A 180      55.189  24.050  -7.303  1.00 29.61           C  
ATOM   1467  O   ASP A 180      56.597  21.411  -7.134  1.00 29.61           O  
ATOM   1468  CG  ASP A 180      54.367  25.242  -7.760  1.00 29.61           C  
ATOM   1469  OD1 ASP A 180      53.809  25.206  -8.879  1.00 29.61           O  
ATOM   1470  OD2 ASP A 180      54.278  26.227  -6.997  1.00 29.61           O  
ATOM   1471  N   SER A 181      56.387  21.281  -9.416  1.00 28.60           N  
ATOM   1472  CA  SER A 181      57.436  21.186 -10.426  1.00 28.60           C  
ATOM   1473  C   SER A 181      58.802  20.966  -9.785  1.00 28.60           C  
ATOM   1474  CB  SER A 181      57.466  22.449 -11.288  1.00 28.60           C  
ATOM   1475  O   SER A 181      59.129  21.593  -8.775  1.00 28.60           O  
ATOM   1476  OG  SER A 181      56.668  22.285 -12.448  1.00 28.60           O  
ATOM   1477  N   PRO A 182      59.828  20.411 -10.662  1.00 32.15           N  
ATOM   1478  CA  PRO A 182      60.357  19.440 -11.622  1.00 32.15           C  
ATOM   1479  C   PRO A 182      61.866  19.242 -11.491  1.00 32.15           C  
ATOM   1480  CB  PRO A 182      60.004  20.056 -12.978  1.00 32.15           C  
ATOM   1481  O   PRO A 182      62.541  20.036 -10.832  1.00 32.15           O  
ATOM   1482  CG  PRO A 182      60.116  21.532 -12.768  1.00 32.15           C  
ATOM   1483  CD  PRO A 182      60.428  21.785 -11.321  1.00 32.15           C  
ATOM   1484  N   GLN A 183      62.439  17.999 -11.854  1.00 28.48           N  
ATOM   1485  CA  GLN A 183      63.547  17.778 -12.777  1.00 28.48           C  
ATOM   1486  C   GLN A 183      64.470  16.671 -12.274  1.00 28.48           C  
ATOM   1487  CB  GLN A 183      64.340  19.069 -12.983  1.00 28.48           C  
ATOM   1488  O   GLN A 183      64.929  16.710 -11.130  1.00 28.48           O  
ATOM   1489  CG  GLN A 183      63.914  19.863 -14.211  1.00 28.48           C  
ATOM   1490  CD  GLN A 183      64.837  21.031 -14.503  1.00 28.48           C  
ATOM   1491  NE2 GLN A 183      65.027  21.330 -15.784  1.00 28.48           N  
ATOM   1492  OE1 GLN A 183      65.375  21.660 -13.586  1.00 28.48           O  
ATOM   1493  N   GLU A 184      64.617  15.606 -13.124  1.00 27.89           N  
ATOM   1494  CA  GLU A 184      65.681  15.185 -14.030  1.00 27.89           C  
ATOM   1495  C   GLU A 184      66.437  13.983 -13.473  1.00 27.89           C  
ATOM   1496  CB  GLU A 184      66.651  16.340 -14.294  1.00 27.89           C  
ATOM   1497  O   GLU A 184      66.860  13.991 -12.315  1.00 27.89           O  
ATOM   1498  CG  GLU A 184      66.139  17.355 -15.306  1.00 27.89           C  
ATOM   1499  CD  GLU A 184      67.228  18.267 -15.845  1.00 27.89           C  
ATOM   1500  OE1 GLU A 184      66.955  19.052 -16.782  1.00 27.89           O  
ATOM   1501  OE2 GLU A 184      68.366  18.196 -15.328  1.00 27.89           O  
ATOM   1502  N   THR A 185      66.444  12.835 -14.242  1.00 25.56           N  
ATOM   1503  CA  THR A 185      67.313  12.155 -15.195  1.00 25.56           C  
ATOM   1504  C   THR A 185      68.279  11.219 -14.474  1.00 25.56           C  
ATOM   1505  CB  THR A 185      68.109  13.163 -16.044  1.00 25.56           C  
ATOM   1506  O   THR A 185      68.861  11.587 -13.452  1.00 25.56           O  
ATOM   1507  CG2 THR A 185      67.187  13.955 -16.965  1.00 25.56           C  
ATOM   1508  OG1 THR A 185      68.796  14.073 -15.176  1.00 25.56           O  
ATOM   1509  N   ASN A 186      68.246   9.930 -14.883  1.00 30.74           N  
ATOM   1510  CA  ASN A 186      69.220   9.192 -15.680  1.00 30.74           C  
ATOM   1511  C   ASN A 186      69.564   7.849 -15.042  1.00 30.74           C  
ATOM   1512  CB  ASN A 186      70.488  10.023 -15.884  1.00 30.74           C  
ATOM   1513  O   ASN A 186      69.921   7.790 -13.864  1.00 30.74           O  
ATOM   1514  CG  ASN A 186      70.358  11.017 -17.022  1.00 30.74           C  
ATOM   1515  ND2 ASN A 186      71.130  12.095 -16.959  1.00 30.74           N  
ATOM   1516  OD1 ASN A 186      69.569  10.817 -17.949  1.00 30.74           O  
ATOM   1517  N   ALA A 187      69.324   6.724 -15.796  1.00 28.39           N  
ATOM   1518  CA  ALA A 187      70.169   5.913 -16.670  1.00 28.39           C  
ATOM   1519  C   ALA A 187      70.760   4.726 -15.915  1.00 28.39           C  
ATOM   1520  CB  ALA A 187      71.284   6.766 -17.272  1.00 28.39           C  
ATOM   1521  O   ALA A 187      71.336   4.893 -14.837  1.00 28.39           O  
ATOM   1522  N   ASN A 188      70.429   3.521 -16.360  1.00 28.39           N  
ATOM   1523  CA  ASN A 188      71.237   2.570 -17.115  1.00 28.39           C  
ATOM   1524  C   ASN A 188      71.388   1.247 -16.369  1.00 28.39           C  
ATOM   1525  CB  ASN A 188      72.613   3.162 -17.427  1.00 28.39           C  
ATOM   1526  O   ASN A 188      71.815   1.226 -15.213  1.00 28.39           O  
ATOM   1527  CG  ASN A 188      72.696   3.741 -18.826  1.00 28.39           C  
ATOM   1528  ND2 ASN A 188      73.765   4.478 -19.100  1.00 28.39           N  
ATOM   1529  OD1 ASN A 188      71.805   3.527 -19.653  1.00 28.39           O  
ATOM   1530  N   LYS A 189      70.788   0.150 -16.995  1.00 32.49           N  
ATOM   1531  CA  LYS A 189      71.525  -0.969 -17.575  1.00 32.49           C  
ATOM   1532  C   LYS A 189      70.582  -2.098 -17.980  1.00 32.49           C  
ATOM   1533  CB  LYS A 189      72.573  -1.489 -16.590  1.00 32.49           C  
ATOM   1534  O   LYS A 189      69.817  -2.601 -17.155  1.00 32.49           O  
ATOM   1535  CG  LYS A 189      73.924  -0.798 -16.701  1.00 32.49           C  
ATOM   1536  CD  LYS A 189      74.953  -1.430 -15.773  1.00 32.49           C  
ATOM   1537  CE  LYS A 189      76.295  -0.716 -15.855  1.00 32.49           C  
ATOM   1538  NZ  LYS A 189      77.309  -1.335 -14.950  1.00 32.49           N  
ATOM   1539  N   ASP A 190      70.115  -2.167 -19.249  1.00 28.16           N  
ATOM   1540  CA  ASP A 190      69.996  -3.296 -20.168  1.00 28.16           C  
ATOM   1541  C   ASP A 190      71.045  -4.363 -19.865  1.00 28.16           C  
ATOM   1542  CB  ASP A 190      70.129  -2.824 -21.617  1.00 28.16           C  
ATOM   1543  O   ASP A 190      72.161  -4.044 -19.448  1.00 28.16           O  
ATOM   1544  CG  ASP A 190      68.864  -2.171 -22.146  1.00 28.16           C  
ATOM   1545  OD1 ASP A 190      67.753  -2.585 -21.752  1.00 28.16           O  
ATOM   1546  OD2 ASP A 190      68.980  -1.235 -22.967  1.00 28.16           O  
ATOM   1547  N   PRO A 191      70.861  -5.633 -20.552  1.00 34.41           N  
ATOM   1548  CA  PRO A 191      70.260  -6.173 -21.774  1.00 34.41           C  
ATOM   1549  C   PRO A 191      70.340  -7.697 -21.847  1.00 34.41           C  
ATOM   1550  CB  PRO A 191      71.087  -5.529 -22.889  1.00 34.41           C  
ATOM   1551  O   PRO A 191      70.977  -8.326 -20.998  1.00 34.41           O  
ATOM   1552  CG  PRO A 191      72.467  -5.420 -22.327  1.00 34.41           C  
ATOM   1553  CD  PRO A 191      72.429  -5.836 -20.884  1.00 34.41           C  
ATOM   1554  N   ILE A 192      69.359  -8.402 -22.508  1.00 27.18           N  
ATOM   1555  CA  ILE A 192      69.589  -9.074 -23.782  1.00 27.18           C  
ATOM   1556  C   ILE A 192      69.257 -10.559 -23.650  1.00 27.18           C  
ATOM   1557  CB  ILE A 192      71.046  -8.891 -24.263  1.00 27.18           C  
ATOM   1558  O   ILE A 192      69.732 -11.228 -22.729  1.00 27.18           O  
ATOM   1559  CG1 ILE A 192      71.307  -7.426 -24.629  1.00 27.18           C  
ATOM   1560  CG2 ILE A 192      71.343  -9.813 -25.449  1.00 27.18           C  
ATOM   1561  CD1 ILE A 192      72.761  -7.120 -24.962  1.00 27.18           C  
ATOM   1562  N   SER A 193      68.233 -11.084 -24.442  1.00 30.38           N  
ATOM   1563  CA  SER A 193      68.488 -11.800 -25.687  1.00 30.38           C  
ATOM   1564  C   SER A 193      67.302 -12.677 -26.073  1.00 30.38           C  
ATOM   1565  CB  SER A 193      69.748 -12.659 -25.563  1.00 30.38           C  
ATOM   1566  O   SER A 193      66.776 -13.420 -25.242  1.00 30.38           O  
ATOM   1567  OG  SER A 193      69.577 -13.901 -26.224  1.00 30.38           O  
ATOM   1568  N   ASP A 194      66.567 -12.316 -27.193  1.00 32.06           N  
ATOM   1569  CA  ASP A 194      66.767 -12.795 -28.558  1.00 32.06           C  
ATOM   1570  C   ASP A 194      65.442 -13.212 -29.193  1.00 32.06           C  
ATOM   1571  CB  ASP A 194      67.751 -13.967 -28.577  1.00 32.06           C  
ATOM   1572  O   ASP A 194      64.746 -14.085 -28.672  1.00 32.06           O  
ATOM   1573  CG  ASP A 194      69.202 -13.522 -28.624  1.00 32.06           C  
ATOM   1574  OD1 ASP A 194      69.475 -12.373 -29.034  1.00 32.06           O  
ATOM   1575  OD2 ASP A 194      70.081 -14.329 -28.252  1.00 32.06           O  
ATOM   1576  N   GLN A 195      64.864 -12.380 -30.150  1.00 29.76           N  
ATOM   1577  CA  GLN A 195      64.814 -12.078 -31.577  1.00 29.76           C  
ATOM   1578  C   GLN A 195      64.159 -13.214 -32.357  1.00 29.76           C  
ATOM   1579  CB  GLN A 195      66.218 -11.809 -32.119  1.00 29.76           C  
ATOM   1580  O   GLN A 195      64.529 -14.379 -32.195  1.00 29.76           O  
ATOM   1581  CG  GLN A 195      66.840 -10.518 -31.605  1.00 29.76           C  
ATOM   1582  CD  GLN A 195      67.669  -9.806 -32.657  1.00 29.76           C  
ATOM   1583  NE2 GLN A 195      68.105  -8.590 -32.346  1.00 29.76           N  
ATOM   1584  OE1 GLN A 195      67.917 -10.345 -33.740  1.00 29.76           O  
ATOM   1585  N   VAL A 196      63.055 -12.944 -33.088  1.00 28.29           N  
ATOM   1586  CA  VAL A 196      62.771 -12.655 -34.490  1.00 28.29           C  
ATOM   1587  C   VAL A 196      61.821 -13.710 -35.053  1.00 28.29           C  
ATOM   1588  CB  VAL A 196      64.066 -12.599 -35.332  1.00 28.29           C  
ATOM   1589  O   VAL A 196      62.082 -14.910 -34.945  1.00 28.29           O  
ATOM   1590  CG1 VAL A 196      63.747 -12.289 -36.793  1.00 28.29           C  
ATOM   1591  CG2 VAL A 196      65.029 -11.561 -34.760  1.00 28.29           C  
ATOM   1592  N   GLU A 197      60.569 -13.314 -35.533  1.00 29.79           N  
ATOM   1593  CA  GLU A 197      60.067 -13.138 -36.893  1.00 29.79           C  
ATOM   1594  C   GLU A 197      58.547 -13.260 -36.940  1.00 29.79           C  
ATOM   1595  CB  GLU A 197      60.706 -14.159 -37.838  1.00 29.79           C  
ATOM   1596  O   GLU A 197      57.984 -14.258 -36.484  1.00 29.79           O  
ATOM   1597  CG  GLU A 197      62.104 -13.776 -38.302  1.00 29.79           C  
ATOM   1598  CD  GLU A 197      62.684 -14.744 -39.320  1.00 29.79           C  
ATOM   1599  OE1 GLU A 197      63.818 -14.515 -39.798  1.00 29.79           O  
ATOM   1600  OE2 GLU A 197      61.999 -15.740 -39.644  1.00 29.79           O  
ATOM   1601  N   ASN A 198      57.781 -12.139 -37.200  1.00 29.66           N  
ATOM   1602  CA  ASN A 198      56.785 -11.653 -38.149  1.00 29.66           C  
ATOM   1603  C   ASN A 198      55.850 -12.771 -38.601  1.00 29.66           C  
ATOM   1604  CB  ASN A 198      57.466 -11.008 -39.358  1.00 29.66           C  
ATOM   1605  O   ASN A 198      56.304 -13.855 -38.969  1.00 29.66           O  
ATOM   1606  CG  ASN A 198      57.050  -9.565 -39.562  1.00 29.66           C  
ATOM   1607  ND2 ASN A 198      57.596  -8.930 -40.592  1.00 29.66           N  
ATOM   1608  OD1 ASN A 198      56.245  -9.025 -38.798  1.00 29.66           O  
ATOM   1609  N   PRO A 199      54.520 -12.433 -39.117  1.00 33.05           N  
ATOM   1610  CA  PRO A 199      53.071 -12.261 -38.991  1.00 33.05           C  
ATOM   1611  C   PRO A 199      52.293 -12.969 -40.097  1.00 33.05           C  
ATOM   1612  CB  PRO A 199      52.887 -10.743 -39.080  1.00 33.05           C  
ATOM   1613  O   PRO A 199      52.894 -13.559 -40.999  1.00 33.05           O  
ATOM   1614  CG  PRO A 199      53.943 -10.287 -40.034  1.00 33.05           C  
ATOM   1615  CD  PRO A 199      54.818 -11.459 -40.374  1.00 33.05           C  
ATOM   1616  N   ASN A 200      51.033 -13.542 -39.827  1.00 25.34           N  
ATOM   1617  CA  ASN A 200      49.738 -13.495 -40.498  1.00 25.34           C  
ATOM   1618  C   ASN A 200      48.872 -14.696 -40.131  1.00 25.34           C  
ATOM   1619  CB  ASN A 200      49.923 -13.418 -42.015  1.00 25.34           C  
ATOM   1620  O   ASN A 200      49.309 -15.842 -40.250  1.00 25.34           O  
ATOM   1621  CG  ASN A 200      49.804 -12.004 -42.548  1.00 25.34           C  
ATOM   1622  ND2 ASN A 200      50.115 -11.823 -43.826  1.00 25.34           N  
ATOM   1623  OD1 ASN A 200      49.436 -11.081 -41.816  1.00 25.34           O  
ATOM   1624  N   ASN A 201      47.709 -14.549 -39.451  1.00 26.16           N  
ATOM   1625  CA  ASN A 201      46.331 -14.850 -39.823  1.00 26.16           C  
ATOM   1626  C   ASN A 201      45.562 -15.480 -38.665  1.00 26.16           C  
ATOM   1627  CB  ASN A 201      46.294 -15.768 -41.047  1.00 26.16           C  
ATOM   1628  O   ASN A 201      46.021 -16.455 -38.067  1.00 26.16           O  
ATOM   1629  CG  ASN A 201      45.790 -15.063 -42.290  1.00 26.16           C  
ATOM   1630  ND2 ASN A 201      45.798 -15.768 -43.416  1.00 26.16           N  
ATOM   1631  OD1 ASN A 201      45.398 -13.894 -42.241  1.00 26.16           O  
ATOM   1632  N   SER A 202      44.573 -14.796 -38.066  1.00 27.86           N  
ATOM   1633  CA  SER A 202      43.117 -14.888 -38.068  1.00 27.86           C  
ATOM   1634  C   SER A 202      42.588 -15.309 -36.701  1.00 27.86           C  
ATOM   1635  CB  SER A 202      42.643 -15.876 -39.134  1.00 27.86           C  
ATOM   1636  O   SER A 202      43.122 -16.231 -36.080  1.00 27.86           O  
ATOM   1637  OG  SER A 202      43.415 -17.064 -39.098  1.00 27.86           O  
ATOM   1638  N   GLU A 203      41.927 -14.397 -36.005  1.00 32.90           N  
ATOM   1639  CA  GLU A 203      40.512 -14.462 -35.650  1.00 32.90           C  
ATOM   1640  C   GLU A 203      40.311 -14.278 -34.149  1.00 32.90           C  
ATOM   1641  CB  GLU A 203      39.904 -15.791 -36.104  1.00 32.90           C  
ATOM   1642  O   GLU A 203      40.904 -15.000 -33.345  1.00 32.90           O  
ATOM   1643  CG  GLU A 203      39.188 -15.714 -37.445  1.00 32.90           C  
ATOM   1644  CD  GLU A 203      38.582 -17.039 -37.878  1.00 32.90           C  
ATOM   1645  OE1 GLU A 203      37.914 -17.084 -38.936  1.00 32.90           O  
ATOM   1646  OE2 GLU A 203      38.775 -18.041 -37.153  1.00 32.90           O  
ATOM   1647  N   GLU A 204      39.896 -13.066 -33.669  1.00 29.54           N  
ATOM   1648  CA  GLU A 204      38.637 -12.455 -33.252  1.00 29.54           C  
ATOM   1649  C   GLU A 204      38.493 -12.470 -31.732  1.00 29.54           C  
ATOM   1650  CB  GLU A 204      37.451 -13.173 -33.899  1.00 29.54           C  
ATOM   1651  O   GLU A 204      38.501 -13.536 -31.113  1.00 29.54           O  
ATOM   1652  CG  GLU A 204      37.014 -12.567 -35.225  1.00 29.54           C  
ATOM   1653  CD  GLU A 204      35.741 -13.187 -35.778  1.00 29.54           C  
ATOM   1654  OE1 GLU A 204      35.224 -12.697 -36.808  1.00 29.54           O  
ATOM   1655  OE2 GLU A 204      35.256 -14.172 -35.177  1.00 29.54           O  
ATOM   1656  N   LEU A 205      38.864 -11.288 -31.080  1.00 25.17           N  
ATOM   1657  CA  LEU A 205      38.111 -10.766 -29.944  1.00 25.17           C  
ATOM   1658  C   LEU A 205      38.071  -9.242 -29.973  1.00 25.17           C  
ATOM   1659  CB  LEU A 205      38.726 -11.247 -28.627  1.00 25.17           C  
ATOM   1660  O   LEU A 205      39.117  -8.590 -30.031  1.00 25.17           O  
ATOM   1661  CG  LEU A 205      38.155 -12.542 -28.045  1.00 25.17           C  
ATOM   1662  CD1 LEU A 205      39.268 -13.382 -27.430  1.00 25.17           C  
ATOM   1663  CD2 LEU A 205      37.076 -12.234 -27.012  1.00 25.17           C  
ATOM   1664  N   ASN A 206      37.100  -8.598 -30.664  1.00 24.85           N  
ATOM   1665  CA  ASN A 206      36.714  -7.200 -30.509  1.00 24.85           C  
ATOM   1666  C   ASN A 206      35.679  -7.023 -29.402  1.00 24.85           C  
ATOM   1667  CB  ASN A 206      36.180  -6.641 -31.830  1.00 24.85           C  
ATOM   1668  O   ASN A 206      34.630  -7.668 -29.419  1.00 24.85           O  
ATOM   1669  CG  ASN A 206      37.284  -6.321 -32.818  1.00 24.85           C  
ATOM   1670  ND2 ASN A 206      36.940  -6.284 -34.100  1.00 24.85           N  
ATOM   1671  OD1 ASN A 206      38.436  -6.108 -32.432  1.00 24.85           O  
ATOM   1672  N   ILE A 207      36.076  -6.488 -28.123  1.00 25.03           N  
ATOM   1673  CA  ILE A 207      35.481  -5.469 -27.265  1.00 25.03           C  
ATOM   1674  C   ILE A 207      36.326  -4.198 -27.311  1.00 25.03           C  
ATOM   1675  CB  ILE A 207      35.342  -5.967 -25.808  1.00 25.03           C  
ATOM   1676  O   ILE A 207      37.547  -4.250 -27.144  1.00 25.03           O  
ATOM   1677  CG1 ILE A 207      34.426  -7.194 -25.749  1.00 25.03           C  
ATOM   1678  CG2 ILE A 207      34.819  -4.848 -24.903  1.00 25.03           C  
ATOM   1679  CD1 ILE A 207      34.373  -7.861 -24.382  1.00 25.03           C  
ATOM   1680  N   GLU A 208      35.846  -3.046 -27.910  1.00 22.99           N  
ATOM   1681  CA  GLU A 208      35.499  -1.708 -27.442  1.00 22.99           C  
ATOM   1682  C   GLU A 208      36.177  -0.634 -28.288  1.00 22.99           C  
ATOM   1683  CB  GLU A 208      35.881  -1.536 -25.970  1.00 22.99           C  
ATOM   1684  O   GLU A 208      37.377  -0.715 -28.558  1.00 22.99           O  
ATOM   1685  CG  GLU A 208      34.690  -1.525 -25.023  1.00 22.99           C  
ATOM   1686  CD  GLU A 208      35.084  -1.349 -23.565  1.00 22.99           C  
ATOM   1687  OE1 GLU A 208      34.185  -1.291 -22.696  1.00 22.99           O  
ATOM   1688  OE2 GLU A 208      36.302  -1.267 -23.290  1.00 22.99           O  
ATOM   1689  N   LEU A 209      35.391   0.333 -28.857  1.00 23.76           N  
ATOM   1690  CA  LEU A 209      35.341   1.760 -28.558  1.00 23.76           C  
ATOM   1691  C   LEU A 209      35.913   2.577 -29.712  1.00 23.76           C  
ATOM   1692  CB  LEU A 209      36.112   2.065 -27.270  1.00 23.76           C  
ATOM   1693  O   LEU A 209      37.011   2.293 -30.195  1.00 23.76           O  
ATOM   1694  CG  LEU A 209      35.269   2.314 -26.019  1.00 23.76           C  
ATOM   1695  CD1 LEU A 209      35.457   1.179 -25.018  1.00 23.76           C  
ATOM   1696  CD2 LEU A 209      35.630   3.655 -25.388  1.00 23.76           C  
ATOM   1697  N   SER A 210      35.113   3.481 -30.274  1.00 24.86           N  
ATOM   1698  CA  SER A 210      35.091   4.937 -30.371  1.00 24.86           C  
ATOM   1699  C   SER A 210      35.419   5.402 -31.785  1.00 24.86           C  
ATOM   1700  CB  SER A 210      36.078   5.555 -29.380  1.00 24.86           C  
ATOM   1701  O   SER A 210      36.356   4.899 -32.408  1.00 24.86           O  
ATOM   1702  OG  SER A 210      35.630   5.380 -28.047  1.00 24.86           O  
ATOM   1703  N   GLN A 211      34.485   6.062 -32.450  1.00 26.24           N  
ATOM   1704  CA  GLN A 211      34.459   7.401 -33.029  1.00 26.24           C  
ATOM   1705  C   GLN A 211      34.321   7.341 -34.548  1.00 26.24           C  
ATOM   1706  CB  GLN A 211      35.721   8.176 -32.647  1.00 26.24           C  
ATOM   1707  O   GLN A 211      35.049   6.602 -35.214  1.00 26.24           O  
ATOM   1708  CG  GLN A 211      35.698   8.729 -31.228  1.00 26.24           C  
ATOM   1709  CD  GLN A 211      36.938   9.534 -30.892  1.00 26.24           C  
ATOM   1710  NE2 GLN A 211      36.995  10.052 -29.669  1.00 26.24           N  
ATOM   1711  OE1 GLN A 211      37.839   9.689 -31.723  1.00 26.24           O  
ATOM   1712  N   LYS A 212      33.202   7.750 -35.134  1.00 27.00           N  
ATOM   1713  CA  LYS A 212      33.104   8.750 -36.194  1.00 27.00           C  
ATOM   1714  C   LYS A 212      31.972   8.417 -37.162  1.00 27.00           C  
ATOM   1715  CB  LYS A 212      34.427   8.860 -36.953  1.00 27.00           C  
ATOM   1716  O   LYS A 212      31.877   7.288 -37.649  1.00 27.00           O  
ATOM   1717  CG  LYS A 212      35.325   9.990 -36.472  1.00 27.00           C  
ATOM   1718  CD  LYS A 212      36.572  10.120 -37.336  1.00 27.00           C  
ATOM   1719  CE  LYS A 212      37.503  11.207 -36.816  1.00 27.00           C  
ATOM   1720  NZ  LYS A 212      38.726  11.341 -37.663  1.00 27.00           N  
ATOM   1721  N   ASN A 213      30.840   9.205 -37.217  1.00 25.94           N  
ATOM   1722  CA  ASN A 213      30.590  10.156 -38.295  1.00 25.94           C  
ATOM   1723  C   ASN A 213      29.105  10.240 -38.636  1.00 25.94           C  
ATOM   1724  CB  ASN A 213      31.400   9.782 -39.538  1.00 25.94           C  
ATOM   1725  O   ASN A 213      28.406   9.225 -38.641  1.00 25.94           O  
ATOM   1726  CG  ASN A 213      32.761  10.449 -39.571  1.00 25.94           C  
ATOM   1727  ND2 ASN A 213      33.643   9.955 -40.432  1.00 25.94           N  
ATOM   1728  OD1 ASN A 213      33.018  11.400 -38.829  1.00 25.94           O  
ATOM   1729  N   PRO A 214      28.486  11.423 -38.956  1.00 28.59           N  
ATOM   1730  CA  PRO A 214      27.830  10.953 -40.178  1.00 28.59           C  
ATOM   1731  C   PRO A 214      27.838  11.998 -41.291  1.00 28.59           C  
ATOM   1732  CB  PRO A 214      26.400  10.656 -39.719  1.00 28.59           C  
ATOM   1733  O   PRO A 214      28.061  13.183 -41.029  1.00 28.59           O  
ATOM   1734  CG  PRO A 214      26.113  11.685 -38.674  1.00 28.59           C  
ATOM   1735  CD  PRO A 214      27.370  12.463 -38.413  1.00 28.59           C  
ATOM   1736  N   ASP A 215      28.569  11.708 -42.425  1.00 27.04           N  
ATOM   1737  CA  ASP A 215      28.090  12.280 -43.680  1.00 27.04           C  
ATOM   1738  C   ASP A 215      28.173  11.261 -44.815  1.00 27.04           C  
ATOM   1739  CB  ASP A 215      28.891  13.533 -44.039  1.00 27.04           C  
ATOM   1740  O   ASP A 215      29.200  10.602 -44.991  1.00 27.04           O  
ATOM   1741  CG  ASP A 215      28.451  14.761 -43.261  1.00 27.04           C  
ATOM   1742  OD1 ASP A 215      27.286  14.812 -42.810  1.00 27.04           O  
ATOM   1743  OD2 ASP A 215      29.275  15.687 -43.100  1.00 27.04           O  
ATOM   1744  N   ASN A 216      26.961  10.929 -45.487  1.00 26.10           N  
ATOM   1745  CA  ASN A 216      26.483  11.246 -46.828  1.00 26.10           C  
ATOM   1746  C   ASN A 216      26.326   9.989 -47.679  1.00 26.10           C  
ATOM   1747  CB  ASN A 216      27.424  12.238 -47.514  1.00 26.10           C  
ATOM   1748  O   ASN A 216      27.249   9.178 -47.772  1.00 26.10           O  
ATOM   1749  CG  ASN A 216      26.708  13.481 -48.004  1.00 26.10           C  
ATOM   1750  ND2 ASN A 216      27.473  14.467 -48.456  1.00 26.10           N  
ATOM   1751  OD1 ASN A 216      25.476  13.554 -47.976  1.00 26.10           O  
ATOM   1752  N   ILE A 217      25.062   9.670 -48.147  1.00 28.54           N  
ATOM   1753  CA  ILE A 217      24.625   9.884 -49.522  1.00 28.54           C  
ATOM   1754  C   ILE A 217      23.850   8.664 -50.013  1.00 28.54           C  
ATOM   1755  CB  ILE A 217      25.822  10.171 -50.457  1.00 28.54           C  
ATOM   1756  O   ILE A 217      24.333   7.533 -49.917  1.00 28.54           O  
ATOM   1757  CG1 ILE A 217      26.532  11.462 -50.035  1.00 28.54           C  
ATOM   1758  CG2 ILE A 217      25.361  10.250 -51.915  1.00 28.54           C  
ATOM   1759  CD1 ILE A 217      27.812  11.746 -50.808  1.00 28.54           C  
ATOM   1760  N   ASP A 218      22.545   8.858 -50.266  1.00 31.21           N  
ATOM   1761  CA  ASP A 218      22.039   8.701 -51.626  1.00 31.21           C  
ATOM   1762  C   ASP A 218      20.535   8.957 -51.685  1.00 31.21           C  
ATOM   1763  CB  ASP A 218      22.356   7.302 -52.158  1.00 31.21           C  
ATOM   1764  O   ASP A 218      19.769   8.366 -50.921  1.00 31.21           O  
ATOM   1765  CG  ASP A 218      23.463   7.300 -53.198  1.00 31.21           C  
ATOM   1766  OD1 ASP A 218      23.831   8.384 -53.700  1.00 31.21           O  
ATOM   1767  OD2 ASP A 218      23.971   6.204 -53.521  1.00 31.21           O  
ATOM   1768  N   SER A 219      20.072  10.150 -52.247  1.00 30.93           N  
ATOM   1769  CA  SER A 219      19.544  10.556 -53.545  1.00 30.93           C  
ATOM   1770  C   SER A 219      18.105  10.084 -53.729  1.00 30.93           C  
ATOM   1771  CB  SER A 219      20.417  10.009 -54.674  1.00 30.93           C  
ATOM   1772  O   SER A 219      17.799   8.910 -53.510  1.00 30.93           O  
ATOM   1773  OG  SER A 219      21.727  10.544 -54.602  1.00 30.93           O  
ATOM   1774  N   ASN A 220      17.129  11.072 -53.737  1.00 28.37           N  
ATOM   1775  CA  ASN A 220      16.398  11.506 -54.923  1.00 28.37           C  
ATOM   1776  C   ASN A 220      14.890  11.375 -54.732  1.00 28.37           C  
ATOM   1777  CB  ASN A 220      16.849  10.712 -56.152  1.00 28.37           C  
ATOM   1778  O   ASN A 220      14.392  10.293 -54.417  1.00 28.37           O  
ATOM   1779  CG  ASN A 220      17.889  11.448 -56.973  1.00 28.37           C  
ATOM   1780  ND2 ASN A 220      18.485  10.753 -57.935  1.00 28.37           N  
ATOM   1781  OD1 ASN A 220      18.157  12.630 -56.743  1.00 28.37           O  
ATOM   1782  N   ASN A 221      14.112  12.539 -54.552  1.00 27.65           N  
ATOM   1783  CA  ASN A 221      13.228  13.226 -55.488  1.00 27.65           C  
ATOM   1784  C   ASN A 221      11.767  13.118 -55.061  1.00 27.65           C  
ATOM   1785  CB  ASN A 221      13.410  12.673 -56.903  1.00 27.65           C  
ATOM   1786  O   ASN A 221      11.252  12.016 -54.870  1.00 27.65           O  
ATOM   1787  CG  ASN A 221      14.327  13.531 -57.752  1.00 27.65           C  
ATOM   1788  ND2 ASN A 221      14.661  13.045 -58.942  1.00 27.65           N  
ATOM   1789  OD1 ASN A 221      14.732  14.622 -57.342  1.00 27.65           O  
ATOM   1790  N   ASN A 222      11.133  14.227 -54.544  1.00 29.20           N  
ATOM   1791  CA  ASN A 222      10.090  15.072 -55.116  1.00 29.20           C  
ATOM   1792  C   ASN A 222       8.851  15.114 -54.225  1.00 29.20           C  
ATOM   1793  CB  ASN A 222       9.718  14.589 -56.519  1.00 29.20           C  
ATOM   1794  O   ASN A 222       8.311  14.070 -53.856  1.00 29.20           O  
ATOM   1795  CG  ASN A 222      10.583  15.210 -57.599  1.00 29.20           C  
ATOM   1796  ND2 ASN A 222      10.571  14.612 -58.784  1.00 29.20           N  
ATOM   1797  OD1 ASN A 222      11.257  16.217 -57.368  1.00 29.20           O  
ATOM   1798  N   LYS A 223       8.479  16.307 -53.594  1.00 27.66           N  
ATOM   1799  CA  LYS A 223       7.475  17.313 -53.927  1.00 27.66           C  
ATOM   1800  C   LYS A 223       6.313  17.279 -52.938  1.00 27.66           C  
ATOM   1801  CB  LYS A 223       6.957  17.104 -55.351  1.00 27.66           C  
ATOM   1802  O   LYS A 223       5.735  16.219 -52.689  1.00 27.66           O  
ATOM   1803  CG  LYS A 223       7.337  18.216 -56.317  1.00 27.66           C  
ATOM   1804  CD  LYS A 223       6.830  17.931 -57.725  1.00 27.66           C  
ATOM   1805  CE  LYS A 223       7.251  19.020 -58.703  1.00 27.66           C  
ATOM   1806  NZ  LYS A 223       6.791  18.724 -60.093  1.00 27.66           N  
ATOM   1807  N   SER A 224       6.094  18.324 -52.113  1.00 24.98           N  
ATOM   1808  CA  SER A 224       5.150  19.418 -51.911  1.00 24.98           C  
ATOM   1809  C   SER A 224       3.714  18.958 -52.140  1.00 24.98           C  
ATOM   1810  CB  SER A 224       5.474  20.586 -52.844  1.00 24.98           C  
ATOM   1811  O   SER A 224       3.424  18.276 -53.125  1.00 24.98           O  
ATOM   1812  OG  SER A 224       5.869  21.727 -52.102  1.00 24.98           O  
ATOM   1813  N   GLN A 225       2.796  19.076 -51.105  1.00 29.97           N  
ATOM   1814  CA  GLN A 225       1.577  19.876 -51.055  1.00 29.97           C  
ATOM   1815  C   GLN A 225       0.486  19.166 -50.259  1.00 29.97           C  
ATOM   1816  CB  GLN A 225       1.079  20.186 -52.468  1.00 29.97           C  
ATOM   1817  O   GLN A 225       0.202  17.990 -50.496  1.00 29.97           O  
ATOM   1818  CG  GLN A 225       1.656  21.467 -53.056  1.00 29.97           C  
ATOM   1819  CD  GLN A 225       0.990  21.866 -54.360  1.00 29.97           C  
ATOM   1820  NE2 GLN A 225       0.888  23.169 -54.599  1.00 29.97           N  
ATOM   1821  OE1 GLN A 225       0.572  21.010 -55.146  1.00 29.97           O  
ATOM   1822  N   ASN A 226      -0.016  19.768 -49.133  1.00 28.98           N  
ATOM   1823  CA  ASN A 226      -1.296  20.423 -48.883  1.00 28.98           C  
ATOM   1824  C   ASN A 226      -1.969  19.875 -47.628  1.00 28.98           C  
ATOM   1825  CB  ASN A 226      -2.222  20.271 -50.091  1.00 28.98           C  
ATOM   1826  O   ASN A 226      -2.124  18.662 -47.481  1.00 28.98           O  
ATOM   1827  CG  ASN A 226      -2.024  21.368 -51.120  1.00 28.98           C  
ATOM   1828  ND2 ASN A 226      -2.517  21.140 -52.331  1.00 28.98           N  
ATOM   1829  OD1 ASN A 226      -1.431  22.410 -50.828  1.00 28.98           O  
ATOM   1830  N   ASP A 227      -2.249  20.676 -46.540  1.00 28.58           N  
ATOM   1831  CA  ASP A 227      -3.337  21.448 -45.948  1.00 28.58           C  
ATOM   1832  C   ASP A 227      -4.437  20.530 -45.420  1.00 28.58           C  
ATOM   1833  CB  ASP A 227      -3.916  22.430 -46.968  1.00 28.58           C  
ATOM   1834  O   ASP A 227      -4.903  19.638 -46.131  1.00 28.58           O  
ATOM   1835  CG  ASP A 227      -3.070  23.680 -47.134  1.00 28.58           C  
ATOM   1836  OD1 ASP A 227      -2.304  24.026 -46.208  1.00 28.58           O  
ATOM   1837  OD2 ASP A 227      -3.172  24.327 -48.199  1.00 28.58           O  
ATOM   1838  N   GLU A 228      -4.740  20.588 -44.057  1.00 29.05           N  
ATOM   1839  CA  GLU A 228      -5.940  21.098 -43.401  1.00 29.05           C  
ATOM   1840  C   GLU A 228      -6.130  20.462 -42.027  1.00 29.05           C  
ATOM   1841  CB  GLU A 228      -7.175  20.849 -44.271  1.00 29.05           C  
ATOM   1842  O   GLU A 228      -6.143  19.236 -41.900  1.00 29.05           O  
ATOM   1843  CG  GLU A 228      -7.490  21.987 -45.231  1.00 29.05           C  
ATOM   1844  CD  GLU A 228      -8.798  21.793 -45.982  1.00 29.05           C  
ATOM   1845  OE1 GLU A 228      -9.271  22.751 -46.635  1.00 29.05           O  
ATOM   1846  OE2 GLU A 228      -9.355  20.675 -45.916  1.00 29.05           O  
ATOM   1847  N   ASN A 229      -5.970  21.184 -40.930  1.00 26.06           N  
ATOM   1848  CA  ASN A 229      -6.622  21.684 -39.725  1.00 26.06           C  
ATOM   1849  C   ASN A 229      -8.132  21.469 -39.774  1.00 26.06           C  
ATOM   1850  CB  ASN A 229      -6.302  23.166 -39.516  1.00 26.06           C  
ATOM   1851  O   ASN A 229      -8.774  21.776 -40.780  1.00 26.06           O  
ATOM   1852  CG  ASN A 229      -5.082  23.383 -38.644  1.00 26.06           C  
ATOM   1853  ND2 ASN A 229      -4.568  24.607 -38.637  1.00 26.06           N  
ATOM   1854  OD1 ASN A 229      -4.605  22.458 -37.981  1.00 26.06           O  
ATOM   1855  N   GLN A 230      -8.822  20.682 -38.813  1.00 29.64           N  
ATOM   1856  CA  GLN A 230      -9.996  21.106 -38.057  1.00 29.64           C  
ATOM   1857  C   GLN A 230     -10.464  20.007 -37.107  1.00 29.64           C  
ATOM   1858  CB  GLN A 230     -11.131  21.500 -39.003  1.00 29.64           C  
ATOM   1859  O   GLN A 230     -10.636  18.857 -37.516  1.00 29.64           O  
ATOM   1860  CG  GLN A 230     -11.267  23.003 -39.207  1.00 29.64           C  
ATOM   1861  CD  GLN A 230     -12.381  23.366 -40.171  1.00 29.64           C  
ATOM   1862  NE2 GLN A 230     -12.254  24.521 -40.816  1.00 29.64           N  
ATOM   1863  OE1 GLN A 230     -13.346  22.614 -40.337  1.00 29.64           O  
ATOM   1864  N   ILE A 231     -10.547  20.139 -35.744  1.00 25.64           N  
ATOM   1865  CA  ILE A 231     -11.290  20.272 -34.496  1.00 25.64           C  
ATOM   1866  C   ILE A 231     -12.628  19.545 -34.611  1.00 25.64           C  
ATOM   1867  CB  ILE A 231     -11.516  21.755 -34.128  1.00 25.64           C  
ATOM   1868  O   ILE A 231     -13.354  19.719 -35.593  1.00 25.64           O  
ATOM   1869  CG1 ILE A 231     -10.173  22.477 -33.969  1.00 25.64           C  
ATOM   1870  CG2 ILE A 231     -12.355  21.873 -32.852  1.00 25.64           C  
ATOM   1871  CD1 ILE A 231     -10.296  23.986 -33.808  1.00 25.64           C  
ATOM   1872  N   ASN A 232     -13.045  18.571 -33.620  1.00 24.75           N  
ATOM   1873  CA  ASN A 232     -14.258  18.518 -32.811  1.00 24.75           C  
ATOM   1874  C   ASN A 232     -14.400  17.175 -32.101  1.00 24.75           C  
ATOM   1875  CB  ASN A 232     -15.492  18.796 -33.672  1.00 24.75           C  
ATOM   1876  O   ASN A 232     -14.314  16.121 -32.733  1.00 24.75           O  
ATOM   1877  CG  ASN A 232     -15.911  20.253 -33.639  1.00 24.75           C  
ATOM   1878  ND2 ASN A 232     -16.921  20.597 -34.430  1.00 24.75           N  
ATOM   1879  OD1 ASN A 232     -15.332  21.062 -32.909  1.00 24.75           O  
ATOM   1880  N   ASN A 233     -14.449  17.045 -30.709  1.00 23.19           N  
ATOM   1881  CA  ASN A 233     -15.152  16.586 -29.516  1.00 23.19           C  
ATOM   1882  C   ASN A 233     -16.403  15.789 -29.874  1.00 23.19           C  
ATOM   1883  CB  ASN A 233     -15.517  17.771 -28.619  1.00 23.19           C  
ATOM   1884  O   ASN A 233     -17.188  16.207 -30.726  1.00 23.19           O  
ATOM   1885  CG  ASN A 233     -14.432  18.096 -27.611  1.00 23.19           C  
ATOM   1886  ND2 ASN A 233     -14.611  19.190 -26.879  1.00 23.19           N  
ATOM   1887  OD1 ASN A 233     -13.442  17.371 -27.491  1.00 23.19           O  
ATOM   1888  N   THR A 234     -16.687  14.527 -29.328  1.00 22.46           N  
ATOM   1889  CA  THR A 234     -17.733  13.927 -28.507  1.00 22.46           C  
ATOM   1890  C   THR A 234     -18.064  12.520 -28.997  1.00 22.46           C  
ATOM   1891  CB  THR A 234     -19.010  14.788 -28.511  1.00 22.46           C  
ATOM   1892  O   THR A 234     -18.212  12.294 -30.199  1.00 22.46           O  
ATOM   1893  CG2 THR A 234     -19.708  14.742 -27.156  1.00 22.46           C  
ATOM   1894  OG1 THR A 234     -18.663  16.145 -28.811  1.00 22.46           O  
ATOM   1895  N   PHE A 235     -18.087  11.416 -28.061  1.00 23.75           N  
ATOM   1896  CA  PHE A 235     -19.164  10.592 -27.526  1.00 23.75           C  
ATOM   1897  C   PHE A 235     -19.045   9.156 -28.022  1.00 23.75           C  
ATOM   1898  CB  PHE A 235     -20.529  11.170 -27.915  1.00 23.75           C  
ATOM   1899  O   PHE A 235     -18.884   8.919 -29.221  1.00 23.75           O  
ATOM   1900  CG  PHE A 235     -21.613  10.897 -26.908  1.00 23.75           C  
ATOM   1901  CD1 PHE A 235     -22.498   9.841 -27.088  1.00 23.75           C  
ATOM   1902  CD2 PHE A 235     -21.748  11.697 -25.781  1.00 23.75           C  
ATOM   1903  CE1 PHE A 235     -23.503   9.585 -26.158  1.00 23.75           C  
ATOM   1904  CE2 PHE A 235     -22.750  11.448 -24.847  1.00 23.75           C  
ATOM   1905  CZ  PHE A 235     -23.626  10.392 -25.038  1.00 23.75           C  
ATOM   1906  N   VAL A 236     -18.911   8.086 -27.126  1.00 23.42           N  
ATOM   1907  CA  VAL A 236     -19.459   6.892 -26.491  1.00 23.42           C  
ATOM   1908  C   VAL A 236     -19.885   5.887 -27.560  1.00 23.42           C  
ATOM   1909  CB  VAL A 236     -20.656   7.235 -25.575  1.00 23.42           C  
ATOM   1910  O   VAL A 236     -20.579   6.244 -28.515  1.00 23.42           O  
ATOM   1911  CG1 VAL A 236     -21.215   5.972 -24.923  1.00 23.42           C  
ATOM   1912  CG2 VAL A 236     -20.239   8.250 -24.512  1.00 23.42           C  
ATOM   1913  N   GLN A 237     -19.495   4.519 -27.469  1.00 25.34           N  
ATOM   1914  CA  GLN A 237     -20.051   3.207 -27.157  1.00 25.34           C  
ATOM   1915  C   GLN A 237     -19.811   2.222 -28.298  1.00 25.34           C  
ATOM   1916  CB  GLN A 237     -21.548   3.314 -26.863  1.00 25.34           C  
ATOM   1917  O   GLN A 237     -20.079   2.533 -29.460  1.00 25.34           O  
ATOM   1918  CG  GLN A 237     -21.865   3.833 -25.467  1.00 25.34           C  
ATOM   1919  CD  GLN A 237     -23.352   3.833 -25.164  1.00 25.34           C  
ATOM   1920  NE2 GLN A 237     -23.696   3.876 -23.881  1.00 25.34           N  
ATOM   1921  OE1 GLN A 237     -24.184   3.795 -26.075  1.00 25.34           O  
ATOM   1922  N   ASP A 238     -19.270   0.989 -27.983  1.00 23.65           N  
ATOM   1923  CA  ASP A 238     -19.422  -0.450 -27.795  1.00 23.65           C  
ATOM   1924  C   ASP A 238     -19.742  -1.146 -29.117  1.00 23.65           C  
ATOM   1925  CB  ASP A 238     -20.517  -0.745 -26.768  1.00 23.65           C  
ATOM   1926  O   ASP A 238     -20.608  -0.693 -29.869  1.00 23.65           O  
ATOM   1927  CG  ASP A 238     -19.978  -0.914 -25.358  1.00 23.65           C  
ATOM   1928  OD1 ASP A 238     -18.749  -1.071 -25.190  1.00 23.65           O  
ATOM   1929  OD2 ASP A 238     -20.789  -0.892 -24.407  1.00 23.65           O  
ATOM   1930  N   ASP A 239     -19.059  -2.280 -29.458  1.00 25.51           N  
ATOM   1931  CA  ASP A 239     -19.320  -3.709 -29.605  1.00 25.51           C  
ATOM   1932  C   ASP A 239     -18.543  -4.291 -30.784  1.00 25.51           C  
ATOM   1933  CB  ASP A 239     -20.818  -3.965 -29.785  1.00 25.51           C  
ATOM   1934  O   ASP A 239     -18.584  -3.748 -31.890  1.00 25.51           O  
ATOM   1935  CG  ASP A 239     -21.589  -3.914 -28.478  1.00 25.51           C  
ATOM   1936  OD1 ASP A 239     -20.985  -4.126 -27.404  1.00 25.51           O  
ATOM   1937  OD2 ASP A 239     -22.813  -3.663 -28.522  1.00 25.51           O  
ATOM   1938  N   SER A 240     -17.743  -5.357 -30.500  1.00 24.41           N  
ATOM   1939  CA  SER A 240     -17.545  -6.795 -30.644  1.00 24.41           C  
ATOM   1940  C   SER A 240     -17.360  -7.184 -32.107  1.00 24.41           C  
ATOM   1941  CB  SER A 240     -18.728  -7.562 -30.050  1.00 24.41           C  
ATOM   1942  O   SER A 240     -18.144  -6.776 -32.967  1.00 24.41           O  
ATOM   1943  OG  SER A 240     -19.196  -6.930 -28.871  1.00 24.41           O  
ATOM   1944  N   ASN A 241     -16.186  -7.843 -32.438  1.00 25.10           N  
ATOM   1945  CA  ASN A 241     -15.989  -9.173 -33.006  1.00 25.10           C  
ATOM   1946  C   ASN A 241     -14.866  -9.181 -34.038  1.00 25.10           C  
ATOM   1947  CB  ASN A 241     -17.288  -9.687 -33.630  1.00 25.10           C  
ATOM   1948  O   ASN A 241     -14.902  -8.422 -35.008  1.00 25.10           O  
ATOM   1949  CG  ASN A 241     -18.037 -10.640 -32.719  1.00 25.10           C  
ATOM   1950  ND2 ASN A 241     -19.244 -11.019 -33.121  1.00 25.10           N  
ATOM   1951  OD1 ASN A 241     -17.535 -11.031 -31.662  1.00 25.10           O  
ATOM   1952  N   ASN A 242     -13.671  -9.889 -33.680  1.00 25.84           N  
ATOM   1953  CA  ASN A 242     -13.226 -11.072 -34.409  1.00 25.84           C  
ATOM   1954  C   ASN A 242     -11.736 -11.003 -34.733  1.00 25.84           C  
ATOM   1955  CB  ASN A 242     -14.041 -11.250 -35.692  1.00 25.84           C  
ATOM   1956  O   ASN A 242     -11.278 -10.051 -35.368  1.00 25.84           O  
ATOM   1957  CG  ASN A 242     -14.350 -12.703 -35.991  1.00 25.84           C  
ATOM   1958  ND2 ASN A 242     -15.009 -12.950 -37.116  1.00 25.84           N  
ATOM   1959  OD1 ASN A 242     -14.000 -13.597 -35.215  1.00 25.84           O  
ATOM   1960  N   GLN A 243     -10.869 -11.861 -33.963  1.00 29.89           N  
ATOM   1961  CA  GLN A 243     -10.210 -13.101 -34.360  1.00 29.89           C  
ATOM   1962  C   GLN A 243      -8.699 -12.912 -34.461  1.00 29.89           C  
ATOM   1963  CB  GLN A 243     -10.767 -13.602 -35.694  1.00 29.89           C  
ATOM   1964  O   GLN A 243      -8.225 -12.015 -35.161  1.00 29.89           O  
ATOM   1965  CG  GLN A 243     -11.919 -14.587 -35.548  1.00 29.89           C  
ATOM   1966  CD  GLN A 243     -12.405 -15.123 -36.881  1.00 29.89           C  
ATOM   1967  NE2 GLN A 243     -13.084 -16.265 -36.849  1.00 29.89           N  
ATOM   1968  OE1 GLN A 243     -12.174 -14.515 -37.931  1.00 29.89           O  
ATOM   1969  N   ASN A 244      -7.895 -13.481 -33.477  1.00 26.08           N  
ATOM   1970  CA  ASN A 244      -6.990 -14.625 -33.446  1.00 26.08           C  
ATOM   1971  C   ASN A 244      -5.631 -14.282 -34.049  1.00 26.08           C  
ATOM   1972  CB  ASN A 244      -7.609 -15.819 -34.177  1.00 26.08           C  
ATOM   1973  O   ASN A 244      -5.543 -13.906 -35.219  1.00 26.08           O  
ATOM   1974  CG  ASN A 244      -8.510 -16.648 -33.283  1.00 26.08           C  
ATOM   1975  ND2 ASN A 244      -9.311 -17.516 -33.890  1.00 26.08           N  
ATOM   1976  OD1 ASN A 244      -8.488 -16.509 -32.058  1.00 26.08           O  
ATOM   1977  N   ASN A 245      -4.556 -14.014 -33.161  1.00 25.62           N  
ATOM   1978  CA  ASN A 245      -3.278 -14.699 -33.316  1.00 25.62           C  
ATOM   1979  C   ASN A 245      -2.185 -14.045 -32.475  1.00 25.62           C  
ATOM   1980  CB  ASN A 245      -2.863 -14.735 -34.789  1.00 25.62           C  
ATOM   1981  O   ASN A 245      -1.845 -12.880 -32.689  1.00 25.62           O  
ATOM   1982  CG  ASN A 245      -3.205 -16.051 -35.459  1.00 25.62           C  
ATOM   1983  ND2 ASN A 245      -3.094 -16.089 -36.782  1.00 25.62           N  
ATOM   1984  OD1 ASN A 245      -3.566 -17.025 -34.794  1.00 25.62           O  
ATOM   1985  N   SER A 246      -2.047 -14.463 -31.139  1.00 27.67           N  
ATOM   1986  CA  SER A 246      -0.723 -14.928 -30.737  1.00 27.67           C  
ATOM   1987  C   SER A 246      -0.623 -15.064 -29.221  1.00 27.67           C  
ATOM   1988  CB  SER A 246       0.358 -13.973 -31.244  1.00 27.67           C  
ATOM   1989  O   SER A 246      -0.459 -14.069 -28.513  1.00 27.67           O  
ATOM   1990  OG  SER A 246      -0.113 -13.221 -32.349  1.00 27.67           O  
ATOM   1991  N   ASN A 247      -1.564 -15.844 -28.597  1.00 25.85           N  
ATOM   1992  CA  ASN A 247      -1.424 -16.590 -27.351  1.00 25.85           C  
ATOM   1993  C   ASN A 247      -1.157 -18.069 -27.610  1.00 25.85           C  
ATOM   1994  CB  ASN A 247      -2.671 -16.420 -26.480  1.00 25.85           C  
ATOM   1995  O   ASN A 247      -2.036 -18.789 -28.087  1.00 25.85           O  
ATOM   1996  CG  ASN A 247      -2.622 -15.167 -25.628  1.00 25.85           C  
ATOM   1997  ND2 ASN A 247      -3.788 -14.607 -25.330  1.00 25.85           N  
ATOM   1998  OD1 ASN A 247      -1.545 -14.705 -25.243  1.00 25.85           O  
ATOM   1999  N   GLN A 248      -0.013 -18.408 -28.424  1.00 27.52           N  
ATOM   2000  CA  GLN A 248       0.567 -19.738 -28.582  1.00 27.52           C  
ATOM   2001  C   GLN A 248       2.071 -19.656 -28.829  1.00 27.52           C  
ATOM   2002  CB  GLN A 248      -0.113 -20.488 -29.728  1.00 27.52           C  
ATOM   2003  O   GLN A 248       2.511 -19.090 -29.831  1.00 27.52           O  
ATOM   2004  CG  GLN A 248      -1.058 -21.589 -29.267  1.00 27.52           C  
ATOM   2005  CD  GLN A 248      -1.783 -22.261 -30.418  1.00 27.52           C  
ATOM   2006  NE2 GLN A 248      -2.721 -23.145 -30.094  1.00 27.52           N  
ATOM   2007  OE1 GLN A 248      -1.503 -21.988 -31.590  1.00 27.52           O  
ATOM   2008  N   GLN A 249       2.884 -18.896 -27.857  1.00 26.99           N  
ATOM   2009  CA  GLN A 249       4.313 -19.188 -27.887  1.00 26.99           C  
ATOM   2010  C   GLN A 249       5.021 -18.596 -26.671  1.00 26.99           C  
ATOM   2011  CB  GLN A 249       4.945 -18.655 -29.174  1.00 26.99           C  
ATOM   2012  O   GLN A 249       5.034 -17.377 -26.487  1.00 26.99           O  
ATOM   2013  CG  GLN A 249       4.955 -19.661 -30.317  1.00 26.99           C  
ATOM   2014  CD  GLN A 249       5.625 -19.122 -31.567  1.00 26.99           C  
ATOM   2015  NE2 GLN A 249       5.530 -19.872 -32.660  1.00 26.99           N  
ATOM   2016  OE1 GLN A 249       6.222 -18.041 -31.550  1.00 26.99           O  
ATOM   2017  N   VAL A 250       4.529 -18.951 -25.365  1.00 29.54           N  
ATOM   2018  CA  VAL A 250       5.641 -18.897 -24.421  1.00 29.54           C  
ATOM   2019  C   VAL A 250       5.260 -19.620 -23.131  1.00 29.54           C  
ATOM   2020  CB  VAL A 250       6.054 -17.440 -24.113  1.00 29.54           C  
ATOM   2021  O   VAL A 250       4.525 -19.078 -22.302  1.00 29.54           O  
ATOM   2022  CG1 VAL A 250       7.217 -17.406 -23.124  1.00 29.54           C  
ATOM   2023  CG2 VAL A 250       6.422 -16.707 -25.402  1.00 29.54           C  
ATOM   2024  N   GLU A 251       4.500 -20.829 -23.321  1.00 25.62           N  
ATOM   2025  CA  GLU A 251       4.375 -21.912 -22.349  1.00 25.62           C  
ATOM   2026  C   GLU A 251       4.942 -23.217 -22.900  1.00 25.62           C  
ATOM   2027  CB  GLU A 251       2.912 -22.104 -21.943  1.00 25.62           C  
ATOM   2028  O   GLU A 251       4.494 -23.704 -23.940  1.00 25.62           O  
ATOM   2029  CG  GLU A 251       2.563 -21.495 -20.592  1.00 25.62           C  
ATOM   2030  CD  GLU A 251       1.092 -21.633 -20.234  1.00 25.62           C  
ATOM   2031  OE1 GLU A 251       0.696 -21.214 -19.123  1.00 25.62           O  
ATOM   2032  OE2 GLU A 251       0.330 -22.167 -21.070  1.00 25.62           O  
ATOM   2033  N   GLN A 252       6.414 -23.313 -23.058  1.00 26.00           N  
ATOM   2034  CA  GLN A 252       7.057 -24.622 -23.066  1.00 26.00           C  
ATOM   2035  C   GLN A 252       8.560 -24.495 -23.299  1.00 26.00           C  
ATOM   2036  CB  GLN A 252       6.434 -25.521 -24.135  1.00 26.00           C  
ATOM   2037  O   GLN A 252       8.992 -24.041 -24.360  1.00 26.00           O  
ATOM   2038  CG  GLN A 252       5.316 -26.413 -23.613  1.00 26.00           C  
ATOM   2039  CD  GLN A 252       4.730 -27.310 -24.687  1.00 26.00           C  
ATOM   2040  NE2 GLN A 252       3.882 -28.248 -24.279  1.00 26.00           N  
ATOM   2041  OE1 GLN A 252       5.036 -27.160 -25.874  1.00 26.00           O  
ATOM   2042  N   LYS A 253       9.421 -24.008 -22.211  1.00 26.46           N  
ATOM   2043  CA  LYS A 253      10.773 -24.536 -22.056  1.00 26.46           C  
ATOM   2044  C   LYS A 253      11.376 -24.122 -20.717  1.00 26.46           C  
ATOM   2045  CB  LYS A 253      11.669 -24.064 -23.202  1.00 26.46           C  
ATOM   2046  O   LYS A 253      11.634 -22.939 -20.486  1.00 26.46           O  
ATOM   2047  CG  LYS A 253      11.444 -24.807 -24.511  1.00 26.46           C  
ATOM   2048  CD  LYS A 253      12.680 -24.760 -25.400  1.00 26.46           C  
ATOM   2049  CE  LYS A 253      12.468 -25.533 -26.695  1.00 26.46           C  
ATOM   2050  NZ  LYS A 253      13.702 -25.552 -27.537  1.00 26.46           N  
ATOM   2051  N   ILE A 254      10.922 -24.768 -19.531  1.00 27.26           N  
ATOM   2052  CA  ILE A 254      11.994 -25.248 -18.665  1.00 27.26           C  
ATOM   2053  C   ILE A 254      11.450 -26.309 -17.711  1.00 27.26           C  
ATOM   2054  CB  ILE A 254      12.638 -24.091 -17.868  1.00 27.26           C  
ATOM   2055  O   ILE A 254      10.606 -26.015 -16.860  1.00 27.26           O  
ATOM   2056  CG1 ILE A 254      13.335 -23.112 -18.819  1.00 27.26           C  
ATOM   2057  CG2 ILE A 254      13.618 -24.634 -16.825  1.00 27.26           C  
ATOM   2058  CD1 ILE A 254      13.875 -21.863 -18.136  1.00 27.26           C  
ATOM   2059  N   SER A 255      11.072 -27.552 -18.269  1.00 24.00           N  
ATOM   2060  CA  SER A 255      11.157 -28.926 -17.785  1.00 24.00           C  
ATOM   2061  C   SER A 255      12.444 -29.597 -18.251  1.00 24.00           C  
ATOM   2062  CB  SER A 255       9.949 -29.736 -18.257  1.00 24.00           C  
ATOM   2063  O   SER A 255      12.751 -29.602 -19.445  1.00 24.00           O  
ATOM   2064  OG  SER A 255       9.720 -30.842 -17.400  1.00 24.00           O  
ATOM   2065  N   GLN A 256      13.628 -29.652 -17.383  1.00 26.29           N  
ATOM   2066  CA  GLN A 256      14.380 -30.863 -17.076  1.00 26.29           C  
ATOM   2067  C   GLN A 256      15.659 -30.538 -16.310  1.00 26.29           C  
ATOM   2068  CB  GLN A 256      14.716 -31.627 -18.359  1.00 26.29           C  
ATOM   2069  O   GLN A 256      16.499 -29.773 -16.790  1.00 26.29           O  
ATOM   2070  CG  GLN A 256      13.568 -32.474 -18.889  1.00 26.29           C  
ATOM   2071  CD  GLN A 256      13.944 -33.263 -20.128  1.00 26.29           C  
ATOM   2072  NE2 GLN A 256      12.959 -33.912 -20.741  1.00 26.29           N  
ATOM   2073  OE1 GLN A 256      15.111 -33.290 -20.533  1.00 26.29           O  
ATOM   2074  N   VAL A 257      15.678 -30.617 -14.851  1.00 26.87           N  
ATOM   2075  CA  VAL A 257      16.710 -31.280 -14.061  1.00 26.87           C  
ATOM   2076  C   VAL A 257      16.212 -31.491 -12.633  1.00 26.87           C  
ATOM   2077  CB  VAL A 257      18.026 -30.470 -14.052  1.00 26.87           C  
ATOM   2078  O   VAL A 257      15.856 -30.532 -11.944  1.00 26.87           O  
ATOM   2079  CG1 VAL A 257      19.065 -31.138 -13.154  1.00 26.87           C  
ATOM   2080  CG2 VAL A 257      18.564 -30.314 -15.473  1.00 26.87           C  
ATOM   2081  N   SER A 258      15.512 -32.720 -12.255  1.00 28.61           N  
ATOM   2082  CA  SER A 258      15.901 -33.960 -11.591  1.00 28.61           C  
ATOM   2083  C   SER A 258      15.073 -34.195 -10.332  1.00 28.61           C  
ATOM   2084  CB  SER A 258      17.388 -33.936 -11.237  1.00 28.61           C  
ATOM   2085  O   SER A 258      15.122 -33.398  -9.393  1.00 28.61           O  
ATOM   2086  OG  SER A 258      18.141 -33.317 -12.266  1.00 28.61           O  
ATOM   2087  N   GLU A 259      13.954 -35.049 -10.349  1.00 23.90           N  
ATOM   2088  CA  GLU A 259      13.626 -36.409  -9.932  1.00 23.90           C  
ATOM   2089  C   GLU A 259      14.740 -37.009  -9.080  1.00 23.90           C  
ATOM   2090  CB  GLU A 259      13.361 -37.296 -11.152  1.00 23.90           C  
ATOM   2091  O   GLU A 259      15.904 -37.017  -9.486  1.00 23.90           O  
ATOM   2092  CG  GLU A 259      11.885 -37.560 -11.411  1.00 23.90           C  
ATOM   2093  CD  GLU A 259      11.628 -38.301 -12.713  1.00 23.90           C  
ATOM   2094  OE1 GLU A 259      10.448 -38.567 -13.037  1.00 23.90           O  
ATOM   2095  OE2 GLU A 259      12.614 -38.618 -13.415  1.00 23.90           O  
ATOM   2096  N   VAL A 260      14.463 -37.178  -7.695  1.00 27.14           N  
ATOM   2097  CA  VAL A 260      14.588 -38.435  -6.963  1.00 27.14           C  
ATOM   2098  C   VAL A 260      13.722 -38.390  -5.706  1.00 27.14           C  
ATOM   2099  CB  VAL A 260      16.057 -38.730  -6.588  1.00 27.14           C  
ATOM   2100  O   VAL A 260      13.874 -37.494  -4.872  1.00 27.14           O  
ATOM   2101  CG1 VAL A 260      16.161 -40.030  -5.793  1.00 27.14           C  
ATOM   2102  CG2 VAL A 260      16.925 -38.797  -7.844  1.00 27.14           C  
ATOM   2103  N   ILE A 261      12.465 -39.021  -5.767  1.00 27.70           N  
ATOM   2104  CA  ILE A 261      12.091 -40.300  -5.175  1.00 27.70           C  
ATOM   2105  C   ILE A 261      10.819 -40.134  -4.347  1.00 27.70           C  
ATOM   2106  CB  ILE A 261      13.229 -40.871  -4.299  1.00 27.70           C  
ATOM   2107  O   ILE A 261      10.793 -39.362  -3.386  1.00 27.70           O  
ATOM   2108  CG1 ILE A 261      14.446 -41.219  -5.164  1.00 27.70           C  
ATOM   2109  CG2 ILE A 261      12.746 -42.096  -3.516  1.00 27.70           C  
ATOM   2110  CD1 ILE A 261      15.649 -41.712  -4.372  1.00 27.70           C  
ATOM   2111  N   ASN A 262       9.612 -40.572  -5.008  1.00 26.21           N  
ATOM   2112  CA  ASN A 262       8.923 -41.856  -4.952  1.00 26.21           C  
ATOM   2113  C   ASN A 262       7.666 -41.781  -4.090  1.00 26.21           C  
ATOM   2114  CB  ASN A 262       9.861 -42.946  -4.429  1.00 26.21           C  
ATOM   2115  O   ASN A 262       7.734 -41.409  -2.917  1.00 26.21           O  
ATOM   2116  CG  ASN A 262      10.220 -43.967  -5.491  1.00 26.21           C  
ATOM   2117  ND2 ASN A 262      11.056 -44.932  -5.128  1.00 26.21           N  
ATOM   2118  OD1 ASN A 262       9.750 -43.888  -6.629  1.00 26.21           O  
ATOM   2119  N   GLN A 263       6.402 -41.872  -4.663  1.00 22.98           N  
ATOM   2120  CA  GLN A 263       5.280 -42.758  -4.957  1.00 22.98           C  
ATOM   2121  C   GLN A 263       5.081 -43.782  -3.844  1.00 22.98           C  
ATOM   2122  CB  GLN A 263       5.495 -43.470  -6.294  1.00 22.98           C  
ATOM   2123  O   GLN A 263       6.026 -44.467  -3.447  1.00 22.98           O  
ATOM   2124  CG  GLN A 263       5.120 -42.628  -7.506  1.00 22.98           C  
ATOM   2125  CD  GLN A 263       5.264 -43.384  -8.813  1.00 22.98           C  
ATOM   2126  NE2 GLN A 263       5.520 -42.656  -9.895  1.00 22.98           N  
ATOM   2127  OE1 GLN A 263       5.146 -44.613  -8.851  1.00 22.98           O  
ATOM   2128  N   GLN A 264       3.881 -43.721  -3.150  1.00 26.95           N  
ATOM   2129  CA  GLN A 264       2.884 -44.769  -2.962  1.00 26.95           C  
ATOM   2130  C   GLN A 264       1.806 -44.332  -1.975  1.00 26.95           C  
ATOM   2131  CB  GLN A 264       3.545 -46.061  -2.479  1.00 26.95           C  
ATOM   2132  O   GLN A 264       2.115 -43.857  -0.880  1.00 26.95           O  
ATOM   2133  CG  GLN A 264       4.093 -46.930  -3.603  1.00 26.95           C  
ATOM   2134  CD  GLN A 264       4.728 -48.211  -3.098  1.00 26.95           C  
ATOM   2135  NE2 GLN A 264       5.682 -48.740  -3.858  1.00 26.95           N  
ATOM   2136  OE1 GLN A 264       4.366 -48.722  -2.033  1.00 26.95           O  
ATOM   2137  N   GLN A 265       0.437 -44.125  -2.364  1.00 23.21           N  
ATOM   2138  CA  GLN A 265      -0.767 -44.947  -2.309  1.00 23.21           C  
ATOM   2139  C   GLN A 265      -1.147 -45.270  -0.867  1.00 23.21           C  
ATOM   2140  CB  GLN A 265      -0.571 -46.240  -3.103  1.00 23.21           C  
ATOM   2141  O   GLN A 265      -0.307 -45.716  -0.083  1.00 23.21           O  
ATOM   2142  CG  GLN A 265      -1.151 -46.191  -4.510  1.00 23.21           C  
ATOM   2143  CD  GLN A 265      -0.914 -47.473  -5.287  1.00 23.21           C  
ATOM   2144  NE2 GLN A 265      -1.350 -47.494  -6.542  1.00 23.21           N  
ATOM   2145  OE1 GLN A 265      -0.343 -48.435  -4.764  1.00 23.21           O  
ATOM   2146  N   GLU A 266      -2.387 -44.791  -0.346  1.00 23.72           N  
ATOM   2147  CA  GLU A 266      -3.599 -45.470   0.105  1.00 23.72           C  
ATOM   2148  C   GLU A 266      -3.878 -45.180   1.577  1.00 23.72           C  
ATOM   2149  CB  GLU A 266      -3.485 -46.980  -0.121  1.00 23.72           C  
ATOM   2150  O   GLU A 266      -2.988 -45.307   2.420  1.00 23.72           O  
ATOM   2151  CG  GLU A 266      -3.858 -47.420  -1.530  1.00 23.72           C  
ATOM   2152  CD  GLU A 266      -3.902 -48.931  -1.694  1.00 23.72           C  
ATOM   2153  OE1 GLU A 266      -4.472 -49.416  -2.697  1.00 23.72           O  
ATOM   2154  OE2 GLU A 266      -3.362 -49.635  -0.812  1.00 23.72           O  
ATOM   2155  N   GLN A 267      -4.978 -44.371   1.915  1.00 28.28           N  
ATOM   2156  CA  GLN A 267      -5.806 -44.450   3.114  1.00 28.28           C  
ATOM   2157  C   GLN A 267      -5.468 -45.690   3.936  1.00 28.28           C  
ATOM   2158  CB  GLN A 267      -7.290 -44.456   2.741  1.00 28.28           C  
ATOM   2159  O   GLN A 267      -5.223 -46.763   3.379  1.00 28.28           O  
ATOM   2160  CG  GLN A 267      -7.948 -43.085   2.817  1.00 28.28           C  
ATOM   2161  CD  GLN A 267      -9.461 -43.155   2.737  1.00 28.28           C  
ATOM   2162  NE2 GLN A 267     -10.114 -42.000   2.823  1.00 28.28           N  
ATOM   2163  OE1 GLN A 267     -10.039 -44.237   2.597  1.00 28.28           O  
ATOM   2164  N   PRO A 268      -5.739 -45.736   5.341  1.00 22.88           N  
ATOM   2165  CA  PRO A 268      -6.896 -46.124   6.152  1.00 22.88           C  
ATOM   2166  C   PRO A 268      -6.749 -45.724   7.618  1.00 22.88           C  
ATOM   2167  CB  PRO A 268      -6.937 -47.646   6.003  1.00 22.88           C  
ATOM   2168  O   PRO A 268      -5.630 -45.523   8.098  1.00 22.88           O  
ATOM   2169  CG  PRO A 268      -5.504 -48.061   5.911  1.00 22.88           C  
ATOM   2170  CD  PRO A 268      -4.651 -46.825   5.884  1.00 22.88           C  
ATOM   2171  N   GLN A 269      -7.893 -45.102   8.294  1.00 21.29           N  
ATOM   2172  CA  GLN A 269      -8.708 -45.408   9.464  1.00 21.29           C  
ATOM   2173  C   GLN A 269      -8.122 -46.575  10.254  1.00 21.29           C  
ATOM   2174  CB  GLN A 269     -10.146 -45.724   9.050  1.00 21.29           C  
ATOM   2175  O   GLN A 269      -7.908 -47.658   9.704  1.00 21.29           O  
ATOM   2176  CG  GLN A 269     -10.938 -44.505   8.598  1.00 21.29           C  
ATOM   2177  CD  GLN A 269     -12.290 -44.397   9.279  1.00 21.29           C  
ATOM   2178  NE2 GLN A 269     -12.881 -43.208   9.237  1.00 21.29           N  
ATOM   2179  OE1 GLN A 269     -12.798 -45.374   9.837  1.00 21.29           O  
ATOM   2180  N   ILE A 270      -7.716 -46.305  11.567  1.00 31.57           N  
ATOM   2181  CA  ILE A 270      -7.547 -46.426  13.011  1.00 31.57           C  
ATOM   2182  C   ILE A 270      -7.412 -47.898  13.393  1.00 31.57           C  
ATOM   2183  CB  ILE A 270      -8.726 -45.781  13.774  1.00 31.57           C  
ATOM   2184  O   ILE A 270      -8.084 -48.759  12.821  1.00 31.57           O  
ATOM   2185  CG1 ILE A 270      -8.969 -44.353  13.272  1.00 31.57           C  
ATOM   2186  CG2 ILE A 270      -8.465 -45.794  15.283  1.00 31.57           C  
ATOM   2187  CD1 ILE A 270     -10.171 -43.669  13.908  1.00 31.57           C  
ATOM   2188  N   PRO A 271      -6.970 -48.224  14.822  1.00 27.17           N  
ATOM   2189  CA  PRO A 271      -7.706 -48.283  16.087  1.00 27.17           C  
ATOM   2190  C   PRO A 271      -6.787 -48.400  17.300  1.00 27.17           C  
ATOM   2191  CB  PRO A 271      -8.571 -49.537  15.933  1.00 27.17           C  
ATOM   2192  O   PRO A 271      -5.632 -48.814  17.167  1.00 27.17           O  
ATOM   2193  CG  PRO A 271      -7.734 -50.483  15.135  1.00 27.17           C  
ATOM   2194  CD  PRO A 271      -6.479 -49.772  14.716  1.00 27.17           C  
ATOM   2195  N   ASP A 272      -7.240 -47.785  18.464  1.00 23.95           N  
ATOM   2196  CA  ASP A 272      -7.907 -48.140  19.713  1.00 23.95           C  
ATOM   2197  C   ASP A 272      -6.943 -48.051  20.894  1.00 23.95           C  
ATOM   2198  CB  ASP A 272      -8.500 -49.548  19.623  1.00 23.95           C  
ATOM   2199  O   ASP A 272      -5.868 -48.653  20.873  1.00 23.95           O  
ATOM   2200  CG  ASP A 272     -10.014 -49.547  19.513  1.00 23.95           C  
ATOM   2201  OD1 ASP A 272     -10.646 -48.508  19.801  1.00 23.95           O  
ATOM   2202  OD2 ASP A 272     -10.581 -50.596  19.138  1.00 23.95           O  
ATOM   2203  N   SER A 273      -7.348 -47.119  21.843  1.00 31.13           N  
ATOM   2204  CA  SER A 273      -7.913 -47.370  23.165  1.00 31.13           C  
ATOM   2205  C   SER A 273      -8.207 -46.066  23.898  1.00 31.13           C  
ATOM   2206  CB  SER A 273      -6.963 -48.230  24.000  1.00 31.13           C  
ATOM   2207  O   SER A 273      -7.291 -45.300  24.206  1.00 31.13           O  
ATOM   2208  OG  SER A 273      -5.905 -48.732  23.201  1.00 31.13           O  
ATOM   2209  N   ASN A 274      -9.527 -45.493  23.810  1.00 27.72           N  
ATOM   2210  CA  ASN A 274     -10.644 -45.180  24.695  1.00 27.72           C  
ATOM   2211  C   ASN A 274     -10.397 -45.694  26.111  1.00 27.72           C  
ATOM   2212  CB  ASN A 274     -11.947 -45.759  24.140  1.00 27.72           C  
ATOM   2213  O   ASN A 274      -9.869 -46.792  26.295  1.00 27.72           O  
ATOM   2214  CG  ASN A 274     -13.149 -44.887  24.445  1.00 27.72           C  
ATOM   2215  ND2 ASN A 274     -14.328 -45.336  24.030  1.00 27.72           N  
ATOM   2216  OD1 ASN A 274     -13.020 -43.819  25.049  1.00 27.72           O  
ATOM   2217  N   PRO A 275     -11.233 -45.183  27.087  1.00 33.54           N  
ATOM   2218  CA  PRO A 275     -12.580 -44.623  26.951  1.00 33.54           C  
ATOM   2219  C   PRO A 275     -13.176 -44.186  28.288  1.00 33.54           C  
ATOM   2220  CB  PRO A 275     -13.382 -45.778  26.347  1.00 33.54           C  
ATOM   2221  O   PRO A 275     -12.561 -44.392  29.338  1.00 33.54           O  
ATOM   2222  CG  PRO A 275     -12.787 -47.011  26.945  1.00 33.54           C  
ATOM   2223  CD  PRO A 275     -11.577 -46.617  27.744  1.00 33.54           C  
ATOM   2224  N   LYS A 276     -14.128 -43.142  28.249  1.00 28.62           N  
ATOM   2225  CA  LYS A 276     -15.538 -43.304  28.591  1.00 28.62           C  
ATOM   2226  C   LYS A 276     -16.061 -42.092  29.356  1.00 28.62           C  
ATOM   2227  CB  LYS A 276     -15.747 -44.575  29.417  1.00 28.62           C  
ATOM   2228  O   LYS A 276     -15.505 -41.716  30.390  1.00 28.62           O  
ATOM   2229  CG  LYS A 276     -15.989 -45.823  28.581  1.00 28.62           C  
ATOM   2230  CD  LYS A 276     -16.348 -47.019  29.454  1.00 28.62           C  
ATOM   2231  CE  LYS A 276     -16.569 -48.274  28.620  1.00 28.62           C  
ATOM   2232  NZ  LYS A 276     -16.971 -49.437  29.466  1.00 28.62           N  
ATOM   2233  N   ASP A 277     -17.049 -41.304  28.718  1.00 28.30           N  
ATOM   2234  CA  ASP A 277     -18.509 -41.292  28.712  1.00 28.30           C  
ATOM   2235  C   ASP A 277     -19.048 -39.923  29.121  1.00 28.30           C  
ATOM   2236  CB  ASP A 277     -19.058 -42.374  29.645  1.00 28.30           C  
ATOM   2237  O   ASP A 277     -18.701 -39.405  30.184  1.00 28.30           O  
ATOM   2238  CG  ASP A 277     -19.042 -43.758  29.021  1.00 28.30           C  
ATOM   2239  OD1 ASP A 277     -19.133 -43.870  27.780  1.00 28.30           O  
ATOM   2240  OD2 ASP A 277     -18.939 -44.747  29.779  1.00 28.30           O  
ATOM   2241  N   ILE A 278     -19.784 -39.194  28.198  1.00 27.81           N  
ATOM   2242  CA  ILE A 278     -21.176 -39.186  27.762  1.00 27.81           C  
ATOM   2243  C   ILE A 278     -21.871 -37.929  28.280  1.00 27.81           C  
ATOM   2244  CB  ILE A 278     -21.926 -40.449  28.241  1.00 27.81           C  
ATOM   2245  O   ILE A 278     -21.842 -37.645  29.480  1.00 27.81           O  
ATOM   2246  CG1 ILE A 278     -21.360 -41.698  27.555  1.00 27.81           C  
ATOM   2247  CG2 ILE A 278     -23.429 -40.316  27.981  1.00 27.81           C  
ATOM   2248  CD1 ILE A 278     -21.917 -43.007  28.097  1.00 27.81           C  
ATOM   2249  N   GLN A 279     -22.517 -37.043  27.399  1.00 24.39           N  
ATOM   2250  CA  GLN A 279     -23.769 -36.739  26.715  1.00 24.39           C  
ATOM   2251  C   GLN A 279     -24.706 -35.935  27.612  1.00 24.39           C  
ATOM   2252  CB  GLN A 279     -24.457 -38.026  26.256  1.00 24.39           C  
ATOM   2253  O   GLN A 279     -24.894 -36.273  28.783  1.00 24.39           O  
ATOM   2254  CG  GLN A 279     -24.080 -38.456  24.845  1.00 24.39           C  
ATOM   2255  CD  GLN A 279     -24.781 -39.730  24.412  1.00 24.39           C  
ATOM   2256  NE2 GLN A 279     -24.420 -40.236  23.238  1.00 24.39           N  
ATOM   2257  OE1 GLN A 279     -25.639 -40.256  25.128  1.00 24.39           O  
ATOM   2258  N   ILE A 280     -25.306 -34.789  27.158  1.00 23.03           N  
ATOM   2259  CA  ILE A 280     -26.599 -34.318  26.674  1.00 23.03           C  
ATOM   2260  C   ILE A 280     -27.483 -33.930  27.857  1.00 23.03           C  
ATOM   2261  CB  ILE A 280     -27.301 -35.387  25.807  1.00 23.03           C  
ATOM   2262  O   ILE A 280     -27.602 -34.685  28.824  1.00 23.03           O  
ATOM   2263  CG1 ILE A 280     -26.466 -35.697  24.560  1.00 23.03           C  
ATOM   2264  CG2 ILE A 280     -28.711 -34.930  25.423  1.00 23.03           C  
ATOM   2265  CD1 ILE A 280     -27.022 -36.830  23.708  1.00 23.03           C  
ATOM   2266  N   ALA A 281     -28.176 -32.626  27.925  1.00 23.06           N  
ATOM   2267  CA  ALA A 281     -29.540 -32.108  27.861  1.00 23.06           C  
ATOM   2268  C   ALA A 281     -29.935 -31.441  29.176  1.00 23.06           C  
ATOM   2269  CB  ALA A 281     -30.520 -33.229  27.521  1.00 23.06           C  
ATOM   2270  O   ALA A 281     -29.663 -31.972  30.255  1.00 23.06           O  
ATOM   2271  N   ASN A 282     -30.491 -30.116  29.180  1.00 23.01           N  
ATOM   2272  CA  ASN A 282     -31.783 -29.516  29.497  1.00 23.01           C  
ATOM   2273  C   ASN A 282     -32.148 -29.715  30.965  1.00 23.01           C  
ATOM   2274  CB  ASN A 282     -32.877 -30.089  28.594  1.00 23.01           C  
ATOM   2275  O   ASN A 282     -32.036 -30.823  31.492  1.00 23.01           O  
ATOM   2276  CG  ASN A 282     -33.041 -29.308  27.306  1.00 23.01           C  
ATOM   2277  ND2 ASN A 282     -33.708 -29.909  26.328  1.00 23.01           N  
ATOM   2278  OD1 ASN A 282     -32.570 -28.173  27.190  1.00 23.01           O  
ATOM   2279  N   GLN A 283     -32.341 -28.581  31.810  1.00 24.16           N  
ATOM   2280  CA  GLN A 283     -33.469 -28.183  32.646  1.00 24.16           C  
ATOM   2281  C   GLN A 283     -33.213 -28.520  34.112  1.00 24.16           C  
ATOM   2282  CB  GLN A 283     -34.756 -28.859  32.169  1.00 24.16           C  
ATOM   2283  O   GLN A 283     -32.813 -29.641  34.436  1.00 24.16           O  
ATOM   2284  CG  GLN A 283     -35.582 -28.005  31.217  1.00 24.16           C  
ATOM   2285  CD  GLN A 283     -36.818 -28.723  30.707  1.00 24.16           C  
ATOM   2286  NE2 GLN A 283     -37.516 -28.103  29.761  1.00 24.16           N  
ATOM   2287  OE1 GLN A 283     -37.142 -29.826  31.158  1.00 24.16           O  
ATOM   2288  N   ILE A 284     -33.135 -27.454  34.988  1.00 26.45           N  
ATOM   2289  CA  ILE A 284     -33.979 -27.155  36.140  1.00 26.45           C  
ATOM   2290  C   ILE A 284     -33.245 -27.525  37.427  1.00 26.45           C  
ATOM   2291  CB  ILE A 284     -35.329 -27.902  36.060  1.00 26.45           C  
ATOM   2292  O   ILE A 284     -32.797 -28.662  37.589  1.00 26.45           O  
ATOM   2293  CG1 ILE A 284     -36.108 -27.465  34.814  1.00 26.45           C  
ATOM   2294  CG2 ILE A 284     -36.152 -27.667  37.330  1.00 26.45           C  
ATOM   2295  CD1 ILE A 284     -37.397 -28.242  34.585  1.00 26.45           C  
ATOM   2296  N   ASN A 285     -32.875 -26.417  38.203  1.00 24.16           N  
ATOM   2297  CA  ASN A 285     -33.378 -26.015  39.512  1.00 24.16           C  
ATOM   2298  C   ASN A 285     -32.705 -26.797  40.636  1.00 24.16           C  
ATOM   2299  CB  ASN A 285     -34.897 -26.189  39.580  1.00 24.16           C  
ATOM   2300  O   ASN A 285     -32.704 -28.029  40.627  1.00 24.16           O  
ATOM   2301  CG  ASN A 285     -35.613 -24.918  39.993  1.00 24.16           C  
ATOM   2302  ND2 ASN A 285     -36.933 -24.993  40.112  1.00 24.16           N  
ATOM   2303  OD1 ASN A 285     -34.985 -23.877  40.202  1.00 24.16           O  
ATOM   2304  N   ASN A 286     -31.888 -26.022  41.392  1.00 28.79           N  
ATOM   2305  CA  ASN A 286     -32.054 -25.705  42.806  1.00 28.79           C  
ATOM   2306  C   ASN A 286     -30.826 -26.108  43.618  1.00 28.79           C  
ATOM   2307  CB  ASN A 286     -33.307 -26.382  43.365  1.00 28.79           C  
ATOM   2308  O   ASN A 286     -30.551 -27.298  43.786  1.00 28.79           O  
ATOM   2309  CG  ASN A 286     -34.562 -25.561  43.144  1.00 28.79           C  
ATOM   2310  ND2 ASN A 286     -35.714 -26.222  43.164  1.00 28.79           N  
ATOM   2311  OD1 ASN A 286     -34.497 -24.344  42.955  1.00 28.79           O  
ATOM   2312  N   GLN A 287     -29.963 -25.125  43.981  1.00 30.92           N  
ATOM   2313  CA  GLN A 287     -29.249 -24.447  45.058  1.00 30.92           C  
ATOM   2314  C   GLN A 287     -29.057 -25.372  46.257  1.00 30.92           C  
ATOM   2315  CB  GLN A 287     -29.995 -23.182  45.485  1.00 30.92           C  
ATOM   2316  O   GLN A 287     -29.899 -26.231  46.526  1.00 30.92           O  
ATOM   2317  CG  GLN A 287     -29.456 -21.907  44.851  1.00 30.92           C  
ATOM   2318  CD  GLN A 287     -29.918 -20.653  45.569  1.00 30.92           C  
ATOM   2319  NE2 GLN A 287     -29.409 -19.503  45.141  1.00 30.92           N  
ATOM   2320  OE1 GLN A 287     -30.725 -20.718  46.501  1.00 30.92           O  
ATOM   2321  N   PRO A 288     -28.210 -24.922  47.280  1.00 33.20           N  
ATOM   2322  CA  PRO A 288     -28.253 -23.683  48.059  1.00 33.20           C  
ATOM   2323  C   PRO A 288     -26.985 -23.456  48.878  1.00 33.20           C  
ATOM   2324  CB  PRO A 288     -29.464 -23.884  48.974  1.00 33.20           C  
ATOM   2325  O   PRO A 288     -26.128 -24.341  48.955  1.00 33.20           O  
ATOM   2326  CG  PRO A 288     -29.473 -25.346  49.280  1.00 33.20           C  
ATOM   2327  CD  PRO A 288     -28.408 -26.013  48.458  1.00 33.20           C  
ATOM   2328  N   ASP A 289     -26.517 -22.138  48.885  1.00 29.42           N  
ATOM   2329  CA  ASP A 289     -26.475 -21.472  50.183  1.00 29.42           C  
ATOM   2330  C   ASP A 289     -25.417 -20.371  50.201  1.00 29.42           C  
ATOM   2331  CB  ASP A 289     -26.201 -22.484  51.297  1.00 29.42           C  
ATOM   2332  O   ASP A 289     -24.249 -20.620  49.896  1.00 29.42           O  
ATOM   2333  CG  ASP A 289     -27.467 -22.970  51.981  1.00 29.42           C  
ATOM   2334  OD1 ASP A 289     -28.518 -22.303  51.865  1.00 29.42           O  
ATOM   2335  OD2 ASP A 289     -27.412 -24.027  52.646  1.00 29.42           O  
ATOM   2336  N   VAL A 290     -25.876 -19.057  50.046  1.00 31.38           N  
ATOM   2337  CA  VAL A 290     -26.178 -18.067  51.075  1.00 31.38           C  
ATOM   2338  C   VAL A 290     -25.358 -16.803  50.833  1.00 31.38           C  
ATOM   2339  CB  VAL A 290     -25.901 -18.619  52.491  1.00 31.38           C  
ATOM   2340  O   VAL A 290     -24.128 -16.859  50.749  1.00 31.38           O  
ATOM   2341  CG1 VAL A 290     -26.299 -17.598  53.556  1.00 31.38           C  
ATOM   2342  CG2 VAL A 290     -26.646 -19.936  52.705  1.00 31.38           C  
ATOM   2343  N   ILE A 291     -26.055 -15.682  50.206  1.00 29.50           N  
ATOM   2344  CA  ILE A 291     -26.889 -14.562  50.629  1.00 29.50           C  
ATOM   2345  C   ILE A 291     -26.221 -13.245  50.240  1.00 29.50           C  
ATOM   2346  CB  ILE A 291     -27.155 -14.599  52.151  1.00 29.50           C  
ATOM   2347  O   ILE A 291     -25.077 -12.986  50.620  1.00 29.50           O  
ATOM   2348  CG1 ILE A 291     -27.878 -15.894  52.535  1.00 29.50           C  
ATOM   2349  CG2 ILE A 291     -27.960 -13.371  52.588  1.00 29.50           C  
ATOM   2350  CD1 ILE A 291     -28.080 -16.069  54.034  1.00 29.50           C  
ATOM   2351  N   GLU A 292     -26.695 -12.514  49.122  1.00 24.39           N  
ATOM   2352  CA  GLU A 292     -27.205 -11.150  49.016  1.00 24.39           C  
ATOM   2353  C   GLU A 292     -28.638 -11.054  49.530  1.00 24.39           C  
ATOM   2354  CB  GLU A 292     -27.132 -10.659  47.567  1.00 24.39           C  
ATOM   2355  O   GLU A 292     -29.473 -11.906  49.220  1.00 24.39           O  
ATOM   2356  CG  GLU A 292     -26.029  -9.641  47.317  1.00 24.39           C  
ATOM   2357  CD  GLU A 292     -25.945  -9.191  45.868  1.00 24.39           C  
ATOM   2358  OE1 GLU A 292     -25.108  -8.316  45.551  1.00 24.39           O  
ATOM   2359  OE2 GLU A 292     -26.724  -9.717  45.042  1.00 24.39           O  
ATOM   2360  N   GLN A 293     -28.957 -10.218  50.668  1.00 25.48           N  
ATOM   2361  CA  GLN A 293     -29.863  -9.074  50.683  1.00 25.48           C  
ATOM   2362  C   GLN A 293     -30.322  -8.755  52.103  1.00 25.48           C  
ATOM   2363  CB  GLN A 293     -31.074  -9.335  49.786  1.00 25.48           C  
ATOM   2364  O   GLN A 293     -30.725  -9.652  52.847  1.00 25.48           O  
ATOM   2365  CG  GLN A 293     -30.787  -9.166  48.301  1.00 25.48           C  
ATOM   2366  CD  GLN A 293     -32.035  -9.274  47.445  1.00 25.48           C  
ATOM   2367  NE2 GLN A 293     -31.848  -9.390  46.135  1.00 25.48           N  
ATOM   2368  OE1 GLN A 293     -33.158  -9.254  47.958  1.00 25.48           O  
ATOM   2369  N   GLN A 294     -29.917  -7.595  52.610  1.00 29.65           N  
ATOM   2370  CA  GLN A 294     -30.840  -6.710  53.314  1.00 29.65           C  
ATOM   2371  C   GLN A 294     -30.136  -5.438  53.777  1.00 29.65           C  
ATOM   2372  CB  GLN A 294     -31.467  -7.429  54.510  1.00 29.65           C  
ATOM   2373  O   GLN A 294     -29.067  -5.501  54.387  1.00 29.65           O  
ATOM   2374  CG  GLN A 294     -32.647  -8.319  54.143  1.00 29.65           C  
ATOM   2375  CD  GLN A 294     -33.333  -8.915  55.358  1.00 29.65           C  
ATOM   2376  NE2 GLN A 294     -34.396  -9.676  55.124  1.00 29.65           N  
ATOM   2377  OE1 GLN A 294     -32.910  -8.693  56.497  1.00 29.65           O  
ATOM   2378  N   GLY A 295     -30.322  -4.244  53.148  1.00 29.87           N  
ATOM   2379  CA  GLY A 295     -31.059  -3.221  53.872  1.00 29.87           C  
ATOM   2380  C   GLY A 295     -30.279  -1.931  54.042  1.00 29.87           C  
ATOM   2381  O   GLY A 295     -29.095  -1.955  54.383  1.00 29.87           O  
ATOM   2382  N   ASN A 296     -30.535  -0.876  53.192  1.00 29.07           N  
ATOM   2383  CA  ASN A 296     -31.131   0.355  53.702  1.00 29.07           C  
ATOM   2384  C   ASN A 296     -30.267   1.571  53.381  1.00 29.07           C  
ATOM   2385  CB  ASN A 296     -31.364   0.253  55.211  1.00 29.07           C  
ATOM   2386  O   ASN A 296     -29.060   1.564  53.630  1.00 29.07           O  
ATOM   2387  CG  ASN A 296     -32.814  -0.022  55.560  1.00 29.07           C  
ATOM   2388  ND2 ASN A 296     -33.110  -0.089  56.853  1.00 29.07           N  
ATOM   2389  OD1 ASN A 296     -33.660  -0.173  54.676  1.00 29.07           O  
ATOM   2390  N   VAL A 297     -30.701   2.474  52.463  1.00 26.90           N  
ATOM   2391  CA  VAL A 297     -31.365   3.770  52.548  1.00 26.90           C  
ATOM   2392  C   VAL A 297     -30.421   4.794  53.176  1.00 26.90           C  
ATOM   2393  CB  VAL A 297     -32.676   3.685  53.362  1.00 26.90           C  
ATOM   2394  O   VAL A 297     -29.818   4.533  54.219  1.00 26.90           O  
ATOM   2395  CG1 VAL A 297     -33.340   5.057  53.462  1.00 26.90           C  
ATOM   2396  CG2 VAL A 297     -33.629   2.671  52.732  1.00 26.90           C  
ATOM   2397  N   GLN A 298     -29.955   5.854  52.397  1.00 30.87           N  
ATOM   2398  CA  GLN A 298     -30.237   7.277  52.553  1.00 30.87           C  
ATOM   2399  C   GLN A 298     -28.978   8.114  52.347  1.00 30.87           C  
ATOM   2400  CB  GLN A 298     -30.835   7.559  53.932  1.00 30.87           C  
ATOM   2401  O   GLN A 298     -27.935   7.833  52.943  1.00 30.87           O  
ATOM   2402  CG  GLN A 298     -32.314   7.214  54.043  1.00 30.87           C  
ATOM   2403  CD  GLN A 298     -32.935   7.703  55.338  1.00 30.87           C  
ATOM   2404  NE2 GLN A 298     -34.261   7.785  55.366  1.00 30.87           N  
ATOM   2405  OE1 GLN A 298     -32.229   8.005  56.306  1.00 30.87           O  
ATOM   2406  N   GLN A 299     -28.916   8.921  51.268  1.00 28.11           N  
ATOM   2407  CA  GLN A 299     -29.140  10.341  51.015  1.00 28.11           C  
ATOM   2408  C   GLN A 299     -28.063  11.194  51.681  1.00 28.11           C  
ATOM   2409  CB  GLN A 299     -30.524  10.763  51.510  1.00 28.11           C  
ATOM   2410  O   GLN A 299     -27.757  11.007  52.860  1.00 28.11           O  
ATOM   2411  CG  GLN A 299     -31.584  10.793  50.417  1.00 28.11           C  
ATOM   2412  CD  GLN A 299     -32.942  11.239  50.929  1.00 28.11           C  
ATOM   2413  NE2 GLN A 299     -33.903  11.369  50.021  1.00 28.11           N  
ATOM   2414  OE1 GLN A 299     -33.124  11.462  52.129  1.00 28.11           O  
ATOM   2415  N   GLU A 300     -27.297  11.951  50.853  1.00 30.92           N  
ATOM   2416  CA  GLU A 300     -27.286  13.411  50.814  1.00 30.92           C  
ATOM   2417  C   GLU A 300     -25.863  13.949  50.688  1.00 30.92           C  
ATOM   2418  CB  GLU A 300     -27.957  13.987  52.063  1.00 30.92           C  
ATOM   2419  O   GLU A 300     -24.983  13.579  51.468  1.00 30.92           O  
ATOM   2420  CG  GLU A 300     -29.442  14.269  51.889  1.00 30.92           C  
ATOM   2421  CD  GLU A 300     -30.077  14.921  53.107  1.00 30.92           C  
ATOM   2422  OE1 GLU A 300     -31.248  15.356  53.021  1.00 30.92           O  
ATOM   2423  OE2 GLU A 300     -29.397  14.998  54.154  1.00 30.92           O  
ATOM   2424  N   ASN A 301     -25.510  14.604  49.495  1.00 26.22           N  
ATOM   2425  CA  ASN A 301     -25.350  15.985  49.053  1.00 26.22           C  
ATOM   2426  C   ASN A 301     -24.374  16.749  49.944  1.00 26.22           C  
ATOM   2427  CB  ASN A 301     -26.704  16.697  49.017  1.00 26.22           C  
ATOM   2428  O   ASN A 301     -24.455  16.672  51.171  1.00 26.22           O  
ATOM   2429  CG  ASN A 301     -27.440  16.485  47.709  1.00 26.22           C  
ATOM   2430  ND2 ASN A 301     -28.748  16.713  47.721  1.00 26.22           N  
ATOM   2431  OD1 ASN A 301     -26.839  16.117  46.696  1.00 26.22           O  
ATOM   2432  N   ALA A 302     -23.269  17.272  49.313  1.00 31.28           N  
ATOM   2433  CA  ALA A 302     -23.029  18.712  49.347  1.00 31.28           C  
ATOM   2434  C   ALA A 302     -21.534  19.020  49.347  1.00 31.28           C  
ATOM   2435  CB  ALA A 302     -23.698  19.335  50.570  1.00 31.28           C  
ATOM   2436  O   ALA A 302     -20.776  18.442  50.129  1.00 31.28           O  
ATOM   2437  N   GLN A 303     -21.004  19.584  48.225  1.00 32.84           N  
ATOM   2438  CA  GLN A 303     -20.633  20.995  48.183  1.00 32.84           C  
ATOM   2439  C   GLN A 303     -19.237  21.178  47.595  1.00 32.84           C  
ATOM   2440  CB  GLN A 303     -20.698  21.609  49.582  1.00 32.84           C  
ATOM   2441  O   GLN A 303     -18.286  20.519  48.021  1.00 32.84           O  
ATOM   2442  CG  GLN A 303     -22.090  22.076  49.985  1.00 32.84           C  
ATOM   2443  CD  GLN A 303     -22.136  22.640  51.392  1.00 32.84           C  
ATOM   2444  NE2 GLN A 303     -23.153  23.448  51.674  1.00 32.84           N  
ATOM   2445  OE1 GLN A 303     -21.265  22.353  52.220  1.00 32.84           O  
ATOM   2446  N   GLN A 304     -19.125  21.788  46.374  1.00 32.39           N  
ATOM   2447  CA  GLN A 304     -18.892  23.201  46.093  1.00 32.39           C  
ATOM   2448  C   GLN A 304     -17.439  23.452  45.701  1.00 32.39           C  
ATOM   2449  CB  GLN A 304     -19.265  24.058  47.304  1.00 32.39           C  
ATOM   2450  O   GLN A 304     -16.519  23.038  46.409  1.00 32.39           O  
ATOM   2451  CG  GLN A 304     -20.619  24.744  47.178  1.00 32.39           C  
ATOM   2452  CD  GLN A 304     -20.993  25.535  48.417  1.00 32.39           C  
ATOM   2453  NE2 GLN A 304     -22.036  26.351  48.307  1.00 32.39           N  
ATOM   2454  OE1 GLN A 304     -20.351  25.413  49.465  1.00 32.39           O  
ATOM   2455  N   GLU A 305     -17.130  23.901  44.436  1.00 31.03           N  
ATOM   2456  CA  GLU A 305     -16.919  25.277  43.995  1.00 31.03           C  
ATOM   2457  C   GLU A 305     -15.493  25.483  43.494  1.00 31.03           C  
ATOM   2458  CB  GLU A 305     -17.226  26.259  45.129  1.00 31.03           C  
ATOM   2459  O   GLU A 305     -14.531  25.152  44.190  1.00 31.03           O  
ATOM   2460  CG  GLU A 305     -18.508  27.052  44.925  1.00 31.03           C  
ATOM   2461  CD  GLU A 305     -18.770  28.062  46.030  1.00 31.03           C  
ATOM   2462  OE1 GLU A 305     -19.701  28.888  45.890  1.00 31.03           O  
ATOM   2463  OE2 GLU A 305     -18.038  28.029  47.045  1.00 31.03           O  
ATOM   2464  N   ASN A 306     -15.256  25.783  42.160  1.00 31.44           N  
ATOM   2465  CA  ASN A 306     -14.972  27.072  41.539  1.00 31.44           C  
ATOM   2466  C   ASN A 306     -13.687  27.028  40.718  1.00 31.44           C  
ATOM   2467  CB  ASN A 306     -14.888  28.172  42.599  1.00 31.44           C  
ATOM   2468  O   ASN A 306     -12.637  26.625  41.222  1.00 31.44           O  
ATOM   2469  CG  ASN A 306     -16.179  28.954  42.733  1.00 31.44           C  
ATOM   2470  ND2 ASN A 306     -16.316  29.691  43.829  1.00 31.44           N  
ATOM   2471  OD1 ASN A 306     -17.048  28.897  41.858  1.00 31.44           O  
ATOM   2472  N   ALA A 307     -13.673  27.196  39.359  1.00 27.67           N  
ATOM   2473  CA  ALA A 307     -13.510  28.204  38.314  1.00 27.67           C  
ATOM   2474  C   ALA A 307     -12.233  29.011  38.524  1.00 27.67           C  
ATOM   2475  CB  ALA A 307     -14.722  29.131  38.275  1.00 27.67           C  
ATOM   2476  O   ALA A 307     -11.956  29.468  39.636  1.00 27.67           O  
ATOM   2477  N   GLN A 308     -11.249  29.067  37.499  1.00 28.12           N  
ATOM   2478  CA  GLN A 308     -10.836  30.244  36.742  1.00 28.12           C  
ATOM   2479  C   GLN A 308      -9.559  29.970  35.953  1.00 28.12           C  
ATOM   2480  CB  GLN A 308     -10.630  31.438  37.676  1.00 28.12           C  
ATOM   2481  O   GLN A 308      -8.568  29.493  36.510  1.00 28.12           O  
ATOM   2482  CG  GLN A 308     -11.459  32.660  37.303  1.00 28.12           C  
ATOM   2483  CD  GLN A 308     -12.303  33.170  38.456  1.00 28.12           C  
ATOM   2484  NE2 GLN A 308     -13.422  33.811  38.133  1.00 28.12           N  
ATOM   2485  OE1 GLN A 308     -11.953  32.990  39.626  1.00 28.12           O  
ATOM   2486  N   LEU A 309      -9.491  29.962  34.571  1.00 23.66           N  
ATOM   2487  CA  LEU A 309      -9.113  30.793  33.433  1.00 23.66           C  
ATOM   2488  C   LEU A 309      -8.095  31.851  33.847  1.00 23.66           C  
ATOM   2489  CB  LEU A 309     -10.348  31.466  32.827  1.00 23.66           C  
ATOM   2490  O   LEU A 309      -8.298  32.562  34.833  1.00 23.66           O  
ATOM   2491  CG  LEU A 309     -10.795  30.955  31.457  1.00 23.66           C  
ATOM   2492  CD1 LEU A 309     -12.139  30.244  31.570  1.00 23.66           C  
ATOM   2493  CD2 LEU A 309     -10.874  32.103  30.457  1.00 23.66           C  
ATOM   2494  N   ALA A 310      -6.804  31.952  33.227  1.00 27.93           N  
ATOM   2495  CA  ALA A 310      -6.259  33.096  32.502  1.00 27.93           C  
ATOM   2496  C   ALA A 310      -4.740  33.156  32.633  1.00 27.93           C  
ATOM   2497  CB  ALA A 310      -6.885  34.394  33.007  1.00 27.93           C  
ATOM   2498  O   ALA A 310      -4.200  33.018  33.734  1.00 27.93           O  
ATOM   2499  N   VAL A 311      -3.906  33.064  31.532  1.00 23.58           N  
ATOM   2500  CA  VAL A 311      -3.164  33.973  30.665  1.00 23.58           C  
ATOM   2501  C   VAL A 311      -1.969  34.549  31.421  1.00 23.58           C  
ATOM   2502  CB  VAL A 311      -4.063  35.115  30.139  1.00 23.58           C  
ATOM   2503  O   VAL A 311      -2.116  35.049  32.538  1.00 23.58           O  
ATOM   2504  CG1 VAL A 311      -3.266  36.057  29.237  1.00 23.58           C  
ATOM   2505  CG2 VAL A 311      -5.266  34.545  29.391  1.00 23.58           C  
ATOM   2506  N   VAL A 312      -0.668  34.336  30.924  1.00 24.57           N  
ATOM   2507  CA  VAL A 312       0.338  35.193  30.306  1.00 24.57           C  
ATOM   2508  C   VAL A 312       1.464  35.469  31.300  1.00 24.57           C  
ATOM   2509  CB  VAL A 312      -0.274  36.523  29.813  1.00 24.57           C  
ATOM   2510  O   VAL A 312       1.211  35.883  32.434  1.00 24.57           O  
ATOM   2511  CG1 VAL A 312       0.807  37.435  29.237  1.00 24.57           C  
ATOM   2512  CG2 VAL A 312      -1.361  36.256  28.773  1.00 24.57           C  
ATOM   2513  N   GLU A 313       2.748  35.076  30.948  1.00 27.06           N  
ATOM   2514  CA  GLU A 313       3.930  35.849  30.575  1.00 27.06           C  
ATOM   2515  C   GLU A 313       5.035  35.703  31.617  1.00 27.06           C  
ATOM   2516  CB  GLU A 313       3.570  37.325  30.392  1.00 27.06           C  
ATOM   2517  O   GLU A 313       4.800  35.902  32.811  1.00 27.06           O  
ATOM   2518  CG  GLU A 313       3.189  37.693  28.965  1.00 27.06           C  
ATOM   2519  CD  GLU A 313       2.878  39.171  28.789  1.00 27.06           C  
ATOM   2520  OE1 GLU A 313       2.695  39.619  27.635  1.00 27.06           O  
ATOM   2521  OE2 GLU A 313       2.819  39.886  29.814  1.00 27.06           O  
ATOM   2522  N   ASN A 314       6.231  35.143  31.185  1.00 25.15           N  
ATOM   2523  CA  ASN A 314       7.476  35.841  30.883  1.00 25.15           C  
ATOM   2524  C   ASN A 314       8.421  35.848  32.081  1.00 25.15           C  
ATOM   2525  CB  ASN A 314       7.191  37.273  30.424  1.00 25.15           C  
ATOM   2526  O   ASN A 314       8.020  36.202  33.191  1.00 25.15           O  
ATOM   2527  CG  ASN A 314       7.343  37.447  28.925  1.00 25.15           C  
ATOM   2528  ND2 ASN A 314       6.958  38.614  28.422  1.00 25.15           N  
ATOM   2529  OD1 ASN A 314       7.801  36.540  28.226  1.00 25.15           O  
ATOM   2530  N   GLU A 315       9.636  35.223  31.924  1.00 28.12           N  
ATOM   2531  CA  GLU A 315      10.954  35.841  31.807  1.00 28.12           C  
ATOM   2532  C   GLU A 315      11.810  35.554  33.037  1.00 28.12           C  
ATOM   2533  CB  GLU A 315      10.823  37.352  31.597  1.00 28.12           C  
ATOM   2534  O   GLU A 315      11.355  35.726  34.170  1.00 28.12           O  
ATOM   2535  CG  GLU A 315      10.774  37.768  30.134  1.00 28.12           C  
ATOM   2536  CD  GLU A 315      10.647  39.271  29.942  1.00 28.12           C  
ATOM   2537  OE1 GLU A 315      11.069  39.785  28.881  1.00 28.12           O  
ATOM   2538  OE2 GLU A 315      10.122  39.940  30.860  1.00 28.12           O  
ATOM   2539  N   GLN A 316      12.983  34.802  32.806  1.00 27.05           N  
ATOM   2540  CA  GLN A 316      14.374  35.239  32.766  1.00 27.05           C  
ATOM   2541  C   GLN A 316      15.024  35.133  34.142  1.00 27.05           C  
ATOM   2542  CB  GLN A 316      14.471  36.675  32.249  1.00 27.05           C  
ATOM   2543  O   GLN A 316      14.496  35.655  35.126  1.00 27.05           O  
ATOM   2544  CG  GLN A 316      14.625  36.775  30.737  1.00 27.05           C  
ATOM   2545  CD  GLN A 316      14.746  38.208  30.253  1.00 27.05           C  
ATOM   2546  NE2 GLN A 316      15.131  38.378  28.993  1.00 27.05           N  
ATOM   2547  OE1 GLN A 316      14.495  39.155  31.005  1.00 27.05           O  
ATOM   2548  N   ASN A 317      16.103  34.254  34.223  1.00 25.32           N  
ATOM   2549  CA  ASN A 317      17.536  34.512  34.315  1.00 25.32           C  
ATOM   2550  C   ASN A 317      17.983  34.682  35.764  1.00 25.32           C  
ATOM   2551  CB  ASN A 317      17.913  35.747  33.495  1.00 25.32           C  
ATOM   2552  O   ASN A 317      17.365  35.428  36.525  1.00 25.32           O  
ATOM   2553  CG  ASN A 317      18.339  35.402  32.081  1.00 25.32           C  
ATOM   2554  ND2 ASN A 317      18.235  36.369  31.178  1.00 25.32           N  
ATOM   2555  OD1 ASN A 317      18.756  34.275  31.803  1.00 25.32           O  
ATOM   2556  N   GLN A 318      18.950  33.782  36.202  1.00 28.43           N  
ATOM   2557  CA  GLN A 318      20.283  34.256  36.560  1.00 28.43           C  
ATOM   2558  C   GLN A 318      20.948  33.319  37.564  1.00 28.43           C  
ATOM   2559  CB  GLN A 318      20.214  35.674  37.129  1.00 28.43           C  
ATOM   2560  O   GLN A 318      20.385  33.036  38.624  1.00 28.43           O  
ATOM   2561  CG  GLN A 318      20.911  36.717  36.266  1.00 28.43           C  
ATOM   2562  CD  GLN A 318      20.793  38.120  36.832  1.00 28.43           C  
ATOM   2563  NE2 GLN A 318      20.868  39.120  35.960  1.00 28.43           N  
ATOM   2564  OE1 GLN A 318      20.635  38.304  38.043  1.00 28.43           O  
ATOM   2565  N   ILE A 319      22.082  32.576  37.168  1.00 25.51           N  
ATOM   2566  CA  ILE A 319      23.541  32.584  37.144  1.00 25.51           C  
ATOM   2567  C   ILE A 319      24.079  32.686  38.570  1.00 25.51           C  
ATOM   2568  CB  ILE A 319      24.085  33.745  36.281  1.00 25.51           C  
ATOM   2569  O   ILE A 319      23.648  33.545  39.343  1.00 25.51           O  
ATOM   2570  CG1 ILE A 319      23.598  33.608  34.834  1.00 25.51           C  
ATOM   2571  CG2 ILE A 319      25.615  33.791  36.342  1.00 25.51           C  
ATOM   2572  CD1 ILE A 319      23.992  34.773  33.936  1.00 25.51           C  
ATOM   2573  N   GLN A 320      25.028  31.712  39.025  1.00 29.29           N  
ATOM   2574  CA  GLN A 320      26.387  32.021  39.456  1.00 29.29           C  
ATOM   2575  C   GLN A 320      27.082  30.783  40.015  1.00 29.29           C  
ATOM   2576  CB  GLN A 320      26.379  33.136  40.503  1.00 29.29           C  
ATOM   2577  O   GLN A 320      26.537  30.098  40.884  1.00 29.29           O  
ATOM   2578  CG  GLN A 320      26.492  34.535  39.912  1.00 29.29           C  
ATOM   2579  CD  GLN A 320      26.574  35.616  40.974  1.00 29.29           C  
ATOM   2580  NE2 GLN A 320      26.545  36.873  40.544  1.00 29.29           N  
ATOM   2581  OE1 GLN A 320      26.662  35.323  42.171  1.00 29.29           O  
ATOM   2582  N   ASN A 321      28.189  30.271  39.336  1.00 28.95           N  
ATOM   2583  CA  ASN A 321      29.632  30.468  39.428  1.00 28.95           C  
ATOM   2584  C   ASN A 321      30.265  29.513  40.436  1.00 28.95           C  
ATOM   2585  CB  ASN A 321      29.953  31.918  39.796  1.00 28.95           C  
ATOM   2586  O   ASN A 321      29.814  29.422  41.579  1.00 28.95           O  
ATOM   2587  CG  ASN A 321      30.028  32.825  38.583  1.00 28.95           C  
ATOM   2588  ND2 ASN A 321      29.971  34.131  38.816  1.00 28.95           N  
ATOM   2589  OD1 ASN A 321      30.134  32.356  37.447  1.00 28.95           O  
ATOM   2590  N   GLU A 322      31.242  28.594  40.020  1.00 29.27           N  
ATOM   2591  CA  GLU A 322      32.698  28.641  40.117  1.00 29.27           C  
ATOM   2592  C   GLU A 322      33.245  27.400  40.817  1.00 29.27           C  
ATOM   2593  CB  GLU A 322      33.148  29.904  40.856  1.00 29.27           C  
ATOM   2594  O   GLU A 322      32.786  27.041  41.903  1.00 29.27           O  
ATOM   2595  CG  GLU A 322      33.224  31.140  39.973  1.00 29.27           C  
ATOM   2596  CD  GLU A 322      33.682  32.384  40.718  1.00 29.27           C  
ATOM   2597  OE1 GLU A 322      33.876  33.440  40.075  1.00 29.27           O  
ATOM   2598  OE2 GLU A 322      33.850  32.300  41.955  1.00 29.27           O  
ATOM   2599  N   SER A 323      34.104  26.500  40.151  1.00 24.28           N  
ATOM   2600  CA  SER A 323      35.499  26.116  39.956  1.00 24.28           C  
ATOM   2601  C   SER A 323      36.109  25.575  41.244  1.00 24.28           C  
ATOM   2602  CB  SER A 323      36.317  27.306  39.454  1.00 24.28           C  
ATOM   2603  O   SER A 323      35.899  26.138  42.321  1.00 24.28           O  
ATOM   2604  OG  SER A 323      35.749  28.528  39.892  1.00 24.28           O  
ATOM   2605  N   LYS A 324      36.688  24.287  41.254  1.00 30.07           N  
ATOM   2606  CA  LYS A 324      38.087  23.938  41.487  1.00 30.07           C  
ATOM   2607  C   LYS A 324      38.205  22.628  42.262  1.00 30.07           C  
ATOM   2608  CB  LYS A 324      38.802  25.059  42.242  1.00 30.07           C  
ATOM   2609  O   LYS A 324      37.565  22.456  43.302  1.00 30.07           O  
ATOM   2610  CG  LYS A 324      39.392  26.134  41.341  1.00 30.07           C  
ATOM   2611  CD  LYS A 324      40.249  27.116  42.130  1.00 30.07           C  
ATOM   2612  CE  LYS A 324      40.803  28.218  41.237  1.00 30.07           C  
ATOM   2613  NZ  LYS A 324      41.620  29.200  42.011  1.00 30.07           N  
ATOM   2614  N   GLU A 325      38.763  21.484  41.689  1.00 26.95           N  
ATOM   2615  CA  GLU A 325      40.039  20.779  41.762  1.00 26.95           C  
ATOM   2616  C   GLU A 325      40.146  19.964  43.047  1.00 26.95           C  
ATOM   2617  CB  GLU A 325      41.206  21.765  41.666  1.00 26.95           C  
ATOM   2618  O   GLU A 325      39.904  20.482  44.139  1.00 26.95           O  
ATOM   2619  CG  GLU A 325      41.753  21.936  40.256  1.00 26.95           C  
ATOM   2620  CD  GLU A 325      42.958  22.860  40.187  1.00 26.95           C  
ATOM   2621  OE1 GLU A 325      43.534  23.026  39.088  1.00 26.95           O  
ATOM   2622  OE2 GLU A 325      43.330  23.422  41.242  1.00 26.95           O  
ATOM   2623  N   ASP A 326      40.300  18.570  42.938  1.00 26.09           N  
ATOM   2624  CA  ASP A 326      41.432  17.694  43.223  1.00 26.09           C  
ATOM   2625  C   ASP A 326      41.177  16.857  44.474  1.00 26.09           C  
ATOM   2626  CB  ASP A 326      42.715  18.512  43.389  1.00 26.09           C  
ATOM   2627  O   ASP A 326      40.833  17.395  45.528  1.00 26.09           O  
ATOM   2628  CG  ASP A 326      43.505  18.644  42.099  1.00 26.09           C  
ATOM   2629  OD1 ASP A 326      43.262  17.864  41.152  1.00 26.09           O  
ATOM   2630  OD2 ASP A 326      44.380  19.534  42.029  1.00 26.09           O  
ATOM   2631  N   GLN A 327      41.112  15.474  44.307  1.00 28.14           N  
ATOM   2632  CA  GLN A 327      42.031  14.421  44.726  1.00 28.14           C  
ATOM   2633  C   GLN A 327      41.481  13.656  45.927  1.00 28.14           C  
ATOM   2634  CB  GLN A 327      43.403  15.008  45.061  1.00 28.14           C  
ATOM   2635  O   GLN A 327      41.104  14.259  46.934  1.00 28.14           O  
ATOM   2636  CG  GLN A 327      44.286  15.242  43.843  1.00 28.14           C  
ATOM   2637  CD  GLN A 327      45.684  15.703  44.211  1.00 28.14           C  
ATOM   2638  NE2 GLN A 327      46.459  16.104  43.209  1.00 28.14           N  
ATOM   2639  OE1 GLN A 327      46.064  15.699  45.386  1.00 28.14           O  
ATOM   2640  N   SER A 328      41.138  12.323  45.694  1.00 26.33           N  
ATOM   2641  CA  SER A 328      41.823  11.110  46.128  1.00 26.33           C  
ATOM   2642  C   SER A 328      41.179  10.529  47.381  1.00 26.33           C  
ATOM   2643  CB  SER A 328      43.303  11.395  46.390  1.00 26.33           C  
ATOM   2644  O   SER A 328      40.886  11.259  48.331  1.00 26.33           O  
ATOM   2645  OG  SER A 328      43.456  12.321  47.452  1.00 26.33           O  
ATOM   2646  N   ASN A 329      40.575   9.350  47.175  1.00 26.76           N  
ATOM   2647  CA  ASN A 329      41.092   8.108  47.741  1.00 26.76           C  
ATOM   2648  C   ASN A 329      40.024   7.372  48.545  1.00 26.76           C  
ATOM   2649  CB  ASN A 329      42.317   8.385  48.615  1.00 26.76           C  
ATOM   2650  O   ASN A 329      39.450   7.931  49.481  1.00 26.76           O  
ATOM   2651  CG  ASN A 329      43.619   8.036  47.922  1.00 26.76           C  
ATOM   2652  ND2 ASN A 329      44.737   8.361  48.561  1.00 26.76           N  
ATOM   2653  OD1 ASN A 329      43.621   7.479  46.821  1.00 26.76           O  
ATOM   2654  N   GLN A 330      39.607   6.177  47.989  1.00 26.46           N  
ATOM   2655  CA  GLN A 330      39.967   4.777  48.194  1.00 26.46           C  
ATOM   2656  C   GLN A 330      39.240   4.194  49.402  1.00 26.46           C  
ATOM   2657  CB  GLN A 330      41.479   4.632  48.370  1.00 26.46           C  
ATOM   2658  O   GLN A 330      39.248   4.787  50.483  1.00 26.46           O  
ATOM   2659  CG  GLN A 330      42.234   4.433  47.062  1.00 26.46           C  
ATOM   2660  CD  GLN A 330      43.717   4.187  47.272  1.00 26.46           C  
ATOM   2661  NE2 GLN A 330      44.424   3.870  46.193  1.00 26.46           N  
ATOM   2662  OE1 GLN A 330      44.222   4.281  48.395  1.00 26.46           O  
ATOM   2663  N   ASN A 331      38.425   3.177  49.066  1.00 28.29           N  
ATOM   2664  CA  ASN A 331      38.743   1.812  49.473  1.00 28.29           C  
ATOM   2665  C   ASN A 331      37.486   1.033  49.851  1.00 28.29           C  
ATOM   2666  CB  ASN A 331      39.735   1.817  50.638  1.00 28.29           C  
ATOM   2667  O   ASN A 331      36.714   1.469  50.707  1.00 28.29           O  
ATOM   2668  CG  ASN A 331      41.173   1.962  50.180  1.00 28.29           C  
ATOM   2669  ND2 ASN A 331      42.062   2.287  51.111  1.00 28.29           N  
ATOM   2670  OD1 ASN A 331      41.482   1.784  48.999  1.00 28.29           O  
ATOM   2671  N   ASN A 332      37.177  -0.067  49.029  1.00 26.53           N  
ATOM   2672  CA  ASN A 332      37.562  -1.467  49.174  1.00 26.53           C  
ATOM   2673  C   ASN A 332      36.364  -2.344  49.527  1.00 26.53           C  
ATOM   2674  CB  ASN A 332      38.658  -1.616  50.231  1.00 26.53           C  
ATOM   2675  O   ASN A 332      35.649  -2.067  50.491  1.00 26.53           O  
ATOM   2676  CG  ASN A 332      40.052  -1.487  49.649  1.00 26.53           C  
ATOM   2677  ND2 ASN A 332      41.042  -1.304  50.515  1.00 26.53           N  
ATOM   2678  OD1 ASN A 332      40.238  -1.551  48.431  1.00 26.53           O  
ATOM   2679  N   GLU A 333      36.062  -3.369  48.585  1.00 29.74           N  
ATOM   2680  CA  GLU A 333      36.419  -4.778  48.725  1.00 29.74           C  
ATOM   2681  C   GLU A 333      35.306  -5.683  48.205  1.00 29.74           C  
ATOM   2682  CB  GLU A 333      36.729  -5.111  50.186  1.00 29.74           C  
ATOM   2683  O   GLU A 333      34.149  -5.549  48.609  1.00 29.74           O  
ATOM   2684  CG  GLU A 333      38.193  -4.932  50.561  1.00 29.74           C  
ATOM   2685  CD  GLU A 333      38.500  -5.342  51.993  1.00 29.74           C  
ATOM   2686  OE1 GLU A 333      39.690  -5.343  52.382  1.00 29.74           O  
ATOM   2687  OE2 GLU A 333      37.543  -5.666  52.731  1.00 29.74           O  
ATOM   2688  N   THR A 334      35.568  -6.530  47.040  1.00 27.80           N  
ATOM   2689  CA  THR A 334      36.029  -7.909  46.921  1.00 27.80           C  
ATOM   2690  C   THR A 334      35.197  -8.670  45.893  1.00 27.80           C  
ATOM   2691  CB  THR A 334      35.967  -8.637  48.277  1.00 27.80           C  
ATOM   2692  O   THR A 334      33.970  -8.722  45.995  1.00 27.80           O  
ATOM   2693  CG2 THR A 334      37.364  -8.851  48.850  1.00 27.80           C  
ATOM   2694  OG1 THR A 334      35.199  -7.854  49.199  1.00 27.80           O  
ATOM   2695  N   ASN A 335      35.846  -9.008  44.672  1.00 26.93           N  
ATOM   2696  CA  ASN A 335      36.347 -10.295  44.202  1.00 26.93           C  
ATOM   2697  C   ASN A 335      36.673 -10.260  42.712  1.00 26.93           C  
ATOM   2698  CB  ASN A 335      35.337 -11.405  44.499  1.00 26.93           C  
ATOM   2699  O   ASN A 335      35.792 -10.016  41.885  1.00 26.93           O  
ATOM   2700  CG  ASN A 335      35.566 -12.059  45.847  1.00 26.93           C  
ATOM   2701  ND2 ASN A 335      34.501 -12.584  46.441  1.00 26.93           N  
ATOM   2702  OD1 ASN A 335      36.692 -12.092  46.351  1.00 26.93           O  
ATOM   2703  N   GLN A 336      37.982 -10.149  42.263  1.00 24.44           N  
ATOM   2704  CA  GLN A 336      39.117 -10.859  41.682  1.00 24.44           C  
ATOM   2705  C   GLN A 336      38.713 -12.256  41.219  1.00 24.44           C  
ATOM   2706  CB  GLN A 336      40.266 -10.951  42.688  1.00 24.44           C  
ATOM   2707  O   GLN A 336      38.093 -13.010  41.972  1.00 24.44           O  
ATOM   2708  CG  GLN A 336      41.297  -9.839  42.546  1.00 24.44           C  
ATOM   2709  CD  GLN A 336      42.406  -9.932  43.577  1.00 24.44           C  
ATOM   2710  NE2 GLN A 336      43.253  -8.910  43.631  1.00 24.44           N  
ATOM   2711  OE1 GLN A 336      42.499 -10.914  44.321  1.00 24.44           O  
ATOM   2712  N   SER A 337      38.785 -12.616  39.758  1.00 26.65           N  
ATOM   2713  CA  SER A 337      39.715 -13.535  39.111  1.00 26.65           C  
ATOM   2714  C   SER A 337      39.203 -13.966  37.741  1.00 26.65           C  
ATOM   2715  CB  SER A 337      39.949 -14.767  39.987  1.00 26.65           C  
ATOM   2716  O   SER A 337      38.067 -14.426  37.613  1.00 26.65           O  
ATOM   2717  OG  SER A 337      39.994 -15.944  39.199  1.00 26.65           O  
ATOM   2718  N   ILE A 338      39.824 -13.410  36.535  1.00 25.66           N  
ATOM   2719  CA  ILE A 338      40.748 -13.987  35.565  1.00 25.66           C  
ATOM   2720  C   ILE A 338      40.826 -13.091  34.331  1.00 25.66           C  
ATOM   2721  CB  ILE A 338      40.324 -15.417  35.163  1.00 25.66           C  
ATOM   2722  O   ILE A 338      39.809 -12.814  33.692  1.00 25.66           O  
ATOM   2723  CG1 ILE A 338      40.367 -16.349  36.380  1.00 25.66           C  
ATOM   2724  CG2 ILE A 338      41.215 -15.948  34.035  1.00 25.66           C  
ATOM   2725  CD1 ILE A 338      39.810 -17.741  36.113  1.00 25.66           C  
ATOM   2726  N   VAL A 339      41.884 -12.204  34.168  1.00 25.01           N  
ATOM   2727  CA  VAL A 339      42.963 -11.835  33.257  1.00 25.01           C  
ATOM   2728  C   VAL A 339      43.543 -13.089  32.607  1.00 25.01           C  
ATOM   2729  CB  VAL A 339      44.076 -11.049  33.985  1.00 25.01           C  
ATOM   2730  O   VAL A 339      43.866 -14.060  33.296  1.00 25.01           O  
ATOM   2731  CG1 VAL A 339      45.216 -10.713  33.026  1.00 25.01           C  
ATOM   2732  CG2 VAL A 339      43.508  -9.776  34.611  1.00 25.01           C  
ATOM   2733  N   GLU A 340      43.402 -13.303  31.213  1.00 27.17           N  
ATOM   2734  CA  GLU A 340      44.474 -13.741  30.323  1.00 27.17           C  
ATOM   2735  C   GLU A 340      44.152 -13.413  28.868  1.00 27.17           C  
ATOM   2736  CB  GLU A 340      44.724 -15.243  30.481  1.00 27.17           C  
ATOM   2737  O   GLU A 340      43.093 -13.789  28.361  1.00 27.17           O  
ATOM   2738  CG  GLU A 340      45.861 -15.581  31.434  1.00 27.17           C  
ATOM   2739  CD  GLU A 340      46.068 -17.076  31.615  1.00 27.17           C  
ATOM   2740  OE1 GLU A 340      46.953 -17.475  32.407  1.00 27.17           O  
ATOM   2741  OE2 GLU A 340      45.340 -17.855  30.961  1.00 27.17           O  
ATOM   2742  N   GLN A 341      44.731 -12.362  28.129  1.00 24.50           N  
ATOM   2743  CA  GLN A 341      45.802 -12.162  27.159  1.00 24.50           C  
ATOM   2744  C   GLN A 341      45.343 -12.527  25.750  1.00 24.50           C  
ATOM   2745  CB  GLN A 341      47.033 -12.985  27.540  1.00 24.50           C  
ATOM   2746  O   GLN A 341      44.854 -13.635  25.518  1.00 24.50           O  
ATOM   2747  CG  GLN A 341      47.798 -12.431  28.735  1.00 24.50           C  
ATOM   2748  CD  GLN A 341      49.098 -13.169  28.993  1.00 24.50           C  
ATOM   2749  NE2 GLN A 341      49.846 -12.719  29.995  1.00 24.50           N  
ATOM   2750  OE1 GLN A 341      49.427 -14.136  28.299  1.00 24.50           O  
ATOM   2751  N   PHE A 342      45.005 -11.485  24.828  1.00 23.79           N  
ATOM   2752  CA  PHE A 342      45.688 -11.420  23.542  1.00 23.79           C  
ATOM   2753  C   PHE A 342      45.825  -9.976  23.074  1.00 23.79           C  
ATOM   2754  CB  PHE A 342      44.938 -12.244  22.490  1.00 23.79           C  
ATOM   2755  O   PHE A 342      44.841  -9.234  23.037  1.00 23.79           O  
ATOM   2756  CG  PHE A 342      45.231 -13.719  22.552  1.00 23.79           C  
ATOM   2757  CD1 PHE A 342      46.400 -14.233  22.004  1.00 23.79           C  
ATOM   2758  CD2 PHE A 342      44.337 -14.591  23.160  1.00 23.79           C  
ATOM   2759  CE1 PHE A 342      46.674 -15.598  22.060  1.00 23.79           C  
ATOM   2760  CE2 PHE A 342      44.604 -15.956  23.219  1.00 23.79           C  
ATOM   2761  CZ  PHE A 342      45.772 -16.458  22.668  1.00 23.79           C  
ATOM   2762  N   LYS A 343      46.978  -9.286  23.323  1.00 26.49           N  
ATOM   2763  CA  LYS A 343      47.874  -8.451  22.529  1.00 26.49           C  
ATOM   2764  C   LYS A 343      47.960  -8.951  21.090  1.00 26.49           C  
ATOM   2765  CB  LYS A 343      49.269  -8.413  23.155  1.00 26.49           C  
ATOM   2766  O   LYS A 343      48.181 -10.141  20.853  1.00 26.49           O  
ATOM   2767  CG  LYS A 343      49.487  -7.249  24.111  1.00 26.49           C  
ATOM   2768  CD  LYS A 343      50.916  -7.219  24.638  1.00 26.49           C  
ATOM   2769  CE  LYS A 343      51.117  -6.095  25.646  1.00 26.49           C  
ATOM   2770  NZ  LYS A 343      52.530  -6.026  26.124  1.00 26.49           N  
ATOM   2771  N   ILE A 344      47.395  -8.169  20.031  1.00 26.28           N  
ATOM   2772  CA  ILE A 344      48.179  -7.846  18.844  1.00 26.28           C  
ATOM   2773  C   ILE A 344      47.481  -6.744  18.049  1.00 26.28           C  
ATOM   2774  CB  ILE A 344      48.397  -9.091  17.955  1.00 26.28           C  
ATOM   2775  O   ILE A 344      46.279  -6.827  17.785  1.00 26.28           O  
ATOM   2776  CG1 ILE A 344      49.108 -10.194  18.748  1.00 26.28           C  
ATOM   2777  CG2 ILE A 344      49.189  -8.724  16.697  1.00 26.28           C  
ATOM   2778  CD1 ILE A 344      49.192 -11.527  18.015  1.00 26.28           C  
ATOM   2779  N   ASN A 345      47.958  -5.481  18.088  1.00 26.17           N  
ATOM   2780  CA  ASN A 345      48.551  -4.396  17.314  1.00 26.17           C  
ATOM   2781  C   ASN A 345      48.087  -4.425  15.860  1.00 26.17           C  
ATOM   2782  CB  ASN A 345      50.078  -4.458  17.385  1.00 26.17           C  
ATOM   2783  O   ASN A 345      48.412  -5.354  15.119  1.00 26.17           O  
ATOM   2784  CG  ASN A 345      50.624  -3.927  18.696  1.00 26.17           C  
ATOM   2785  ND2 ASN A 345      51.825  -4.363  19.059  1.00 26.17           N  
ATOM   2786  OD1 ASN A 345      49.971  -3.133  19.379  1.00 26.17           O  
ATOM   2787  N   ASP A 346      46.888  -3.680  15.524  1.00 24.10           N  
ATOM   2788  CA  ASP A 346      46.810  -3.088  14.192  1.00 24.10           C  
ATOM   2789  C   ASP A 346      46.292  -1.653  14.259  1.00 24.10           C  
ATOM   2790  CB  ASP A 346      45.912  -3.929  13.283  1.00 24.10           C  
ATOM   2791  O   ASP A 346      45.288  -1.380  14.920  1.00 24.10           O  
ATOM   2792  CG  ASP A 346      46.471  -4.087  11.880  1.00 24.10           C  
ATOM   2793  OD1 ASP A 346      47.250  -3.219  11.432  1.00 24.10           O  
ATOM   2794  OD2 ASP A 346      46.126  -5.088  11.214  1.00 24.10           O  
ATOM   2795  N   PRO A 347      47.077  -0.644  13.791  1.00 26.58           N  
ATOM   2796  CA  PRO A 347      46.796   0.790  13.696  1.00 26.58           C  
ATOM   2797  C   PRO A 347      45.730   1.115  12.652  1.00 26.58           C  
ATOM   2798  CB  PRO A 347      48.149   1.389  13.299  1.00 26.58           C  
ATOM   2799  O   PRO A 347      45.750   0.559  11.550  1.00 26.58           O  
ATOM   2800  CG  PRO A 347      48.802   0.335  12.465  1.00 26.58           C  
ATOM   2801  CD  PRO A 347      47.959  -0.906  12.517  1.00 26.58           C  
ATOM   2802  N   ASP A 348      44.413   0.489  12.666  1.00 24.74           N  
ATOM   2803  CA  ASP A 348      43.321   1.113  11.925  1.00 24.74           C  
ATOM   2804  C   ASP A 348      41.968   0.761  12.539  1.00 24.74           C  
ATOM   2805  CB  ASP A 348      43.359   0.689  10.456  1.00 24.74           C  
ATOM   2806  O   ASP A 348      40.925   0.970  11.917  1.00 24.74           O  
ATOM   2807  CG  ASP A 348      44.361   1.481   9.635  1.00 24.74           C  
ATOM   2808  OD1 ASP A 348      44.726   2.606  10.037  1.00 24.74           O  
ATOM   2809  OD2 ASP A 348      44.788   0.976   8.574  1.00 24.74           O  
ATOM   2810  N   VAL A 349      41.859   0.891  13.906  1.00 26.36           N  
ATOM   2811  CA  VAL A 349      40.534   0.902  14.517  1.00 26.36           C  
ATOM   2812  C   VAL A 349      40.326   2.210  15.276  1.00 26.36           C  
ATOM   2813  CB  VAL A 349      40.337  -0.302  15.466  1.00 26.36           C  
ATOM   2814  O   VAL A 349      41.140   2.578  16.126  1.00 26.36           O  
ATOM   2815  CG1 VAL A 349      38.974  -0.231  16.153  1.00 26.36           C  
ATOM   2816  CG2 VAL A 349      40.486  -1.615  14.700  1.00 26.36           C  
ATOM   2817  N   GLU A 350      39.902   3.289  14.592  1.00 25.10           N  
ATOM   2818  CA  GLU A 350      39.340   4.460  15.258  1.00 25.10           C  
ATOM   2819  C   GLU A 350      37.952   4.164  15.818  1.00 25.10           C  
ATOM   2820  CB  GLU A 350      39.275   5.648  14.294  1.00 25.10           C  
ATOM   2821  O   GLU A 350      37.055   3.748  15.082  1.00 25.10           O  
ATOM   2822  CG  GLU A 350      40.259   6.761  14.623  1.00 25.10           C  
ATOM   2823  CD  GLU A 350      40.154   7.952  13.683  1.00 25.10           C  
ATOM   2824  OE1 GLU A 350      40.929   8.922  13.844  1.00 25.10           O  
ATOM   2825  OE2 GLU A 350      39.289   7.914  12.780  1.00 25.10           O  
ATOM   2826  N   ILE A 351      37.905   3.704  17.088  1.00 24.46           N  
ATOM   2827  CA  ILE A 351      36.828   3.791  18.068  1.00 24.46           C  
ATOM   2828  C   ILE A 351      36.486   5.256  18.330  1.00 24.46           C  
ATOM   2829  CB  ILE A 351      37.206   3.084  19.388  1.00 24.46           C  
ATOM   2830  O   ILE A 351      37.357   6.047  18.697  1.00 24.46           O  
ATOM   2831  CG1 ILE A 351      37.563   1.617  19.125  1.00 24.46           C  
ATOM   2832  CG2 ILE A 351      36.068   3.197  20.407  1.00 24.46           C  
ATOM   2833  CD1 ILE A 351      38.109   0.885  20.344  1.00 24.46           C  
ATOM   2834  N   ILE A 352      35.674   5.985  17.497  1.00 23.87           N  
ATOM   2835  CA  ILE A 352      35.193   7.281  17.963  1.00 23.87           C  
ATOM   2836  C   ILE A 352      33.816   7.120  18.602  1.00 23.87           C  
ATOM   2837  CB  ILE A 352      35.133   8.309  16.811  1.00 23.87           C  
ATOM   2838  O   ILE A 352      32.887   6.609  17.971  1.00 23.87           O  
ATOM   2839  CG1 ILE A 352      36.501   8.428  16.129  1.00 23.87           C  
ATOM   2840  CG2 ILE A 352      34.657   9.670  17.326  1.00 23.87           C  
ATOM   2841  CD1 ILE A 352      36.493   9.285  14.871  1.00 23.87           C  
ATOM   2842  N   ASN A 353      33.759   6.993  20.020  1.00 28.35           N  
ATOM   2843  CA  ASN A 353      32.843   7.194  21.138  1.00 28.35           C  
ATOM   2844  C   ASN A 353      32.274   8.610  21.148  1.00 28.35           C  
ATOM   2845  CB  ASN A 353      33.542   6.894  22.465  1.00 28.35           C  
ATOM   2846  O   ASN A 353      33.021   9.583  21.271  1.00 28.35           O  
ATOM   2847  CG  ASN A 353      33.495   5.423  22.830  1.00 28.35           C  
ATOM   2848  ND2 ASN A 353      34.420   4.993  23.681  1.00 28.35           N  
ATOM   2849  OD1 ASN A 353      32.636   4.679  22.350  1.00 28.35           O  
ATOM   2850  N   PRO A 354      30.951   8.872  20.669  1.00 21.79           N  
ATOM   2851  CA  PRO A 354      30.663  10.114  21.390  1.00 21.79           C  
ATOM   2852  C   PRO A 354      29.749   9.899  22.594  1.00 21.79           C  
ATOM   2853  CB  PRO A 354      29.978  10.984  20.333  1.00 21.79           C  
ATOM   2854  O   PRO A 354      28.949   8.961  22.607  1.00 21.79           O  
ATOM   2855  CG  PRO A 354      29.308  10.014  19.415  1.00 21.79           C  
ATOM   2856  CD  PRO A 354      29.707   8.623  19.818  1.00 21.79           C  
ATOM   2857  N   THR A 355      30.327  10.222  23.845  1.00 24.80           N  
ATOM   2858  CA  THR A 355      30.016  10.671  25.197  1.00 24.80           C  
ATOM   2859  C   THR A 355      28.701  11.445  25.220  1.00 24.80           C  
ATOM   2860  CB  THR A 355      31.143  11.552  25.767  1.00 24.80           C  
ATOM   2861  O   THR A 355      28.529  12.409  24.472  1.00 24.80           O  
ATOM   2862  CG2 THR A 355      31.206  11.450  27.287  1.00 24.80           C  
ATOM   2863  OG1 THR A 355      32.397  11.127  25.218  1.00 24.80           O  
ATOM   2864  N   ILE A 356      27.478  10.784  25.376  1.00 25.61           N  
ATOM   2865  CA  ILE A 356      26.311  11.594  25.709  1.00 25.61           C  
ATOM   2866  C   ILE A 356      26.021  11.492  27.205  1.00 25.61           C  
ATOM   2867  CB  ILE A 356      25.073  11.164  24.892  1.00 25.61           C  
ATOM   2868  O   ILE A 356      25.940  10.390  27.754  1.00 25.61           O  
ATOM   2869  CG1 ILE A 356      25.359  11.274  23.390  1.00 25.61           C  
ATOM   2870  CG2 ILE A 356      23.852  12.003  25.280  1.00 25.61           C  
ATOM   2871  CD1 ILE A 356      24.254  10.710  22.506  1.00 25.61           C  
ATOM   2872  N   LYS A 357      26.403  12.491  28.065  1.00 25.32           N  
ATOM   2873  CA  LYS A 357      26.051  13.108  29.341  1.00 25.32           C  
ATOM   2874  C   LYS A 357      24.537  13.214  29.501  1.00 25.32           C  
ATOM   2875  CB  LYS A 357      26.689  14.492  29.463  1.00 25.32           C  
ATOM   2876  O   LYS A 357      23.848  13.726  28.616  1.00 25.32           O  
ATOM   2877  CG  LYS A 357      28.105  14.474  30.019  1.00 25.32           C  
ATOM   2878  CD  LYS A 357      28.630  15.884  30.260  1.00 25.32           C  
ATOM   2879  CE  LYS A 357      30.069  15.869  30.757  1.00 25.32           C  
ATOM   2880  NZ  LYS A 357      30.578  17.248  31.020  1.00 25.32           N  
ATOM   2881  N   TYR A 358      23.866  12.286  30.160  1.00 26.13           N  
ATOM   2882  CA  TYR A 358      22.462  12.143  30.525  1.00 26.13           C  
ATOM   2883  C   TYR A 358      22.031  13.250  31.480  1.00 26.13           C  
ATOM   2884  CB  TYR A 358      22.209  10.774  31.164  1.00 26.13           C  
ATOM   2885  O   TYR A 358      22.687  13.492  32.496  1.00 26.13           O  
ATOM   2886  CG  TYR A 358      22.361   9.619  30.205  1.00 26.13           C  
ATOM   2887  CD1 TYR A 358      21.321   9.253  29.353  1.00 26.13           C  
ATOM   2888  CD2 TYR A 358      23.545   8.890  30.149  1.00 26.13           C  
ATOM   2889  CE1 TYR A 358      21.457   8.188  28.469  1.00 26.13           C  
ATOM   2890  CE2 TYR A 358      23.691   7.823  29.269  1.00 26.13           C  
ATOM   2891  OH  TYR A 358      22.783   6.425  27.561  1.00 26.13           O  
ATOM   2892  CZ  TYR A 358      22.644   7.480  28.434  1.00 26.13           C  
ATOM   2893  N   GLN A 359      21.613  14.416  30.996  1.00 24.22           N  
ATOM   2894  CA  GLN A 359      21.071  15.429  31.896  1.00 24.22           C  
ATOM   2895  C   GLN A 359      19.565  15.255  32.076  1.00 24.22           C  
ATOM   2896  CB  GLN A 359      21.378  16.833  31.373  1.00 24.22           C  
ATOM   2897  O   GLN A 359      18.828  15.126  31.096  1.00 24.22           O  
ATOM   2898  CG  GLN A 359      22.672  17.422  31.919  1.00 24.22           C  
ATOM   2899  CD  GLN A 359      22.956  18.812  31.382  1.00 24.22           C  
ATOM   2900  NE2 GLN A 359      23.923  19.495  31.986  1.00 24.22           N  
ATOM   2901  OE1 GLN A 359      22.313  19.268  30.431  1.00 24.22           O  
ATOM   2902  N   ASN A 360      19.039  14.490  33.097  1.00 24.22           N  
ATOM   2903  CA  ASN A 360      18.179  14.623  34.267  1.00 24.22           C  
ATOM   2904  C   ASN A 360      16.808  13.994  34.030  1.00 24.22           C  
ATOM   2905  CB  ASN A 360      18.027  16.094  34.658  1.00 24.22           C  
ATOM   2906  O   ASN A 360      15.966  14.573  33.343  1.00 24.22           O  
ATOM   2907  CG  ASN A 360      19.141  16.575  35.568  1.00 24.22           C  
ATOM   2908  ND2 ASN A 360      19.254  17.889  35.724  1.00 24.22           N  
ATOM   2909  OD1 ASN A 360      19.894  15.772  36.125  1.00 24.22           O  
ATOM   2910  N   ASN A 361      16.743  12.641  33.930  1.00 26.24           N  
ATOM   2911  CA  ASN A 361      15.431  12.093  34.260  1.00 26.24           C  
ATOM   2912  C   ASN A 361      15.534  10.973  35.290  1.00 26.24           C  
ATOM   2913  CB  ASN A 361      14.726  11.592  32.998  1.00 26.24           C  
ATOM   2914  O   ASN A 361      16.274  10.008  35.092  1.00 26.24           O  
ATOM   2915  CG  ASN A 361      13.256  11.959  32.965  1.00 26.24           C  
ATOM   2916  ND2 ASN A 361      12.673  11.965  31.772  1.00 26.24           N  
ATOM   2917  OD1 ASN A 361      12.649  12.235  34.003  1.00 26.24           O  
ATOM   2918  N   LYS A 362      15.632  11.217  36.561  1.00 29.28           N  
ATOM   2919  CA  LYS A 362      15.518  10.643  37.898  1.00 29.28           C  
ATOM   2920  C   LYS A 362      14.653   9.386  37.885  1.00 29.28           C  
ATOM   2921  CB  LYS A 362      14.939  11.667  38.875  1.00 29.28           C  
ATOM   2922  O   LYS A 362      14.835   8.492  38.713  1.00 29.28           O  
ATOM   2923  CG  LYS A 362      15.979  12.331  39.765  1.00 29.28           C  
ATOM   2924  CD  LYS A 362      15.336  13.293  40.756  1.00 29.28           C  
ATOM   2925  CE  LYS A 362      16.379  13.976  41.631  1.00 29.28           C  
ATOM   2926  NZ  LYS A 362      15.750  14.897  42.624  1.00 29.28           N  
ATOM   2927  N   GLU A 363      14.326   8.738  36.601  1.00 30.82           N  
ATOM   2928  CA  GLU A 363      13.622   7.461  36.524  1.00 30.82           C  
ATOM   2929  C   GLU A 363      14.351   6.483  35.606  1.00 30.82           C  
ATOM   2930  CB  GLU A 363      12.185   7.666  36.038  1.00 30.82           C  
ATOM   2931  O   GLU A 363      14.065   5.284  35.614  1.00 30.82           O  
ATOM   2932  CG  GLU A 363      11.235   8.161  37.119  1.00 30.82           C  
ATOM   2933  CD  GLU A 363       9.784   8.202  36.669  1.00 30.82           C  
ATOM   2934  OE1 GLU A 363       8.899   8.508  37.500  1.00 30.82           O  
ATOM   2935  OE2 GLU A 363       9.529   7.924  35.476  1.00 30.82           O  
ATOM   2936  N   LEU A 364      15.684   6.819  35.176  1.00 30.45           N  
ATOM   2937  CA  LEU A 364      16.526   5.935  34.378  1.00 30.45           C  
ATOM   2938  C   LEU A 364      17.809   5.585  35.126  1.00 30.45           C  
ATOM   2939  CB  LEU A 364      16.866   6.586  33.035  1.00 30.45           C  
ATOM   2940  O   LEU A 364      18.640   4.827  34.621  1.00 30.45           O  
ATOM   2941  CG  LEU A 364      15.875   6.346  31.895  1.00 30.45           C  
ATOM   2942  CD1 LEU A 364      15.785   7.579  31.003  1.00 30.45           C  
ATOM   2943  CD2 LEU A 364      16.280   5.121  31.083  1.00 30.45           C  
ATOM   2944  N   LYS A 365      17.832   5.792  36.493  1.00 27.94           N  
ATOM   2945  CA  LYS A 365      18.918   5.551  37.438  1.00 27.94           C  
ATOM   2946  C   LYS A 365      18.626   4.337  38.314  1.00 27.94           C  
ATOM   2947  CB  LYS A 365      19.152   6.784  38.313  1.00 27.94           C  
ATOM   2948  O   LYS A 365      19.545   3.715  38.850  1.00 27.94           O  
ATOM   2949  CG  LYS A 365      20.152   7.774  37.733  1.00 27.94           C  
ATOM   2950  CD  LYS A 365      20.419   8.926  38.693  1.00 27.94           C  
ATOM   2951  CE  LYS A 365      21.376   9.946  38.091  1.00 27.94           C  
ATOM   2952  NZ  LYS A 365      21.663  11.064  39.040  1.00 27.94           N  
ATOM   2953  N   GLN A 366      17.675   3.390  37.924  1.00 30.18           N  
ATOM   2954  CA  GLN A 366      17.467   2.113  38.598  1.00 30.18           C  
ATOM   2955  C   GLN A 366      17.488   0.956  37.603  1.00 30.18           C  
ATOM   2956  CB  GLN A 366      16.145   2.120  39.367  1.00 30.18           C  
ATOM   2957  O   GLN A 366      17.418  -0.210  37.997  1.00 30.18           O  
ATOM   2958  CG  GLN A 366      16.277   2.583  40.812  1.00 30.18           C  
ATOM   2959  CD  GLN A 366      14.944   2.633  41.536  1.00 30.18           C  
ATOM   2960  NE2 GLN A 366      14.912   3.323  42.671  1.00 30.18           N  
ATOM   2961  OE1 GLN A 366      13.952   2.057  41.078  1.00 30.18           O  
ATOM   2962  N   VAL A 367      18.267   1.067  36.453  1.00 29.25           N  
ATOM   2963  CA  VAL A 367      18.562  -0.167  35.731  1.00 29.25           C  
ATOM   2964  C   VAL A 367      20.062  -0.263  35.463  1.00 29.25           C  
ATOM   2965  CB  VAL A 367      17.777  -0.249  34.403  1.00 29.25           C  
ATOM   2966  O   VAL A 367      20.601   0.481  34.641  1.00 29.25           O  
ATOM   2967  CG1 VAL A 367      18.095  -1.549  33.667  1.00 29.25           C  
ATOM   2968  CG2 VAL A 367      16.276  -0.131  34.662  1.00 29.25           C  
ATOM   2969  N   LYS A 368      20.948   0.085  36.434  1.00 26.91           N  
ATOM   2970  CA  LYS A 368      22.260  -0.498  36.703  1.00 26.91           C  
ATOM   2971  C   LYS A 368      22.154  -2.001  36.944  1.00 26.91           C  
ATOM   2972  CB  LYS A 368      22.912   0.181  37.909  1.00 26.91           C  
ATOM   2973  O   LYS A 368      21.468  -2.441  37.869  1.00 26.91           O  
ATOM   2974  CG  LYS A 368      23.691   1.441  37.563  1.00 26.91           C  
ATOM   2975  CD  LYS A 368      24.460   1.971  38.766  1.00 26.91           C  
ATOM   2976  CE  LYS A 368      25.224   3.244  38.426  1.00 26.91           C  
ATOM   2977  NZ  LYS A 368      25.989   3.761  39.600  1.00 26.91           N  
ATOM   2978  N   ALA A 369      21.982  -2.796  35.822  1.00 26.37           N  
ATOM   2979  CA  ALA A 369      22.353  -4.202  35.961  1.00 26.37           C  
ATOM   2980  C   ALA A 369      22.885  -4.762  34.645  1.00 26.37           C  
ATOM   2981  CB  ALA A 369      21.159  -5.023  36.441  1.00 26.37           C  
ATOM   2982  O   ALA A 369      22.280  -4.562  33.589  1.00 26.37           O  
ATOM   2983  N   ASN A 370      24.196  -4.607  34.335  1.00 26.96           N  
ATOM   2984  CA  ASN A 370      25.124  -5.714  34.132  1.00 26.96           C  
ATOM   2985  C   ASN A 370      24.665  -6.629  33.000  1.00 26.96           C  
ATOM   2986  CB  ASN A 370      25.298  -6.513  35.425  1.00 26.96           C  
ATOM   2987  O   ASN A 370      24.774  -7.852  33.103  1.00 26.96           O  
ATOM   2988  CG  ASN A 370      26.306  -5.887  36.368  1.00 26.96           C  
ATOM   2989  ND2 ASN A 370      26.323  -6.352  37.611  1.00 26.96           N  
ATOM   2990  OD1 ASN A 370      27.063  -4.992  35.982  1.00 26.96           O  
ATOM   2991  N   LYS A 371      24.547  -6.243  31.707  1.00 28.05           N  
ATOM   2992  CA  LYS A 371      24.732  -7.252  30.668  1.00 28.05           C  
ATOM   2993  C   LYS A 371      25.305  -6.634  29.396  1.00 28.05           C  
ATOM   2994  CB  LYS A 371      23.409  -7.955  30.360  1.00 28.05           C  
ATOM   2995  O   LYS A 371      24.747  -5.673  28.861  1.00 28.05           O  
ATOM   2996  CG  LYS A 371      23.069  -9.084  31.321  1.00 28.05           C  
ATOM   2997  CD  LYS A 371      21.830  -9.847  30.871  1.00 28.05           C  
ATOM   2998  CE  LYS A 371      21.475 -10.963  31.845  1.00 28.05           C  
ATOM   2999  NZ  LYS A 371      20.257 -11.711  31.410  1.00 28.05           N  
ATOM   3000  N   LYS A 372      26.606  -6.302  29.304  1.00 25.62           N  
ATOM   3001  CA  LYS A 372      27.554  -6.320  28.193  1.00 25.62           C  
ATOM   3002  C   LYS A 372      26.988  -7.087  27.001  1.00 25.62           C  
ATOM   3003  CB  LYS A 372      28.882  -6.938  28.631  1.00 25.62           C  
ATOM   3004  O   LYS A 372      26.628  -8.259  27.125  1.00 25.62           O  
ATOM   3005  CG  LYS A 372      29.852  -5.943  29.254  1.00 25.62           C  
ATOM   3006  CD  LYS A 372      31.192  -6.594  29.572  1.00 25.62           C  
ATOM   3007  CE  LYS A 372      32.152  -5.608  30.223  1.00 25.62           C  
ATOM   3008  NZ  LYS A 372      33.476  -6.234  30.515  1.00 25.62           N  
ATOM   3009  N   PHE A 373      26.080  -6.552  26.147  1.00 26.97           N  
ATOM   3010  CA  PHE A 373      25.715  -7.236  24.912  1.00 26.97           C  
ATOM   3011  C   PHE A 373      26.775  -7.018  23.839  1.00 26.97           C  
ATOM   3012  CB  PHE A 373      24.352  -6.749  24.410  1.00 26.97           C  
ATOM   3013  O   PHE A 373      27.180  -5.883  23.580  1.00 26.97           O  
ATOM   3014  CG  PHE A 373      23.184  -7.347  25.147  1.00 26.97           C  
ATOM   3015  CD1 PHE A 373      22.696  -8.602  24.802  1.00 26.97           C  
ATOM   3016  CD2 PHE A 373      22.575  -6.655  26.185  1.00 26.97           C  
ATOM   3017  CE1 PHE A 373      21.615  -9.158  25.483  1.00 26.97           C  
ATOM   3018  CE2 PHE A 373      21.495  -7.204  26.870  1.00 26.97           C  
ATOM   3019  CZ  PHE A 373      21.016  -8.456  26.517  1.00 26.97           C  
ATOM   3020  N   LYS A 374      27.876  -7.889  23.813  1.00 25.87           N  
ATOM   3021  CA  LYS A 374      28.862  -8.248  22.798  1.00 25.87           C  
ATOM   3022  C   LYS A 374      28.184  -8.733  21.519  1.00 25.87           C  
ATOM   3023  CB  LYS A 374      29.811  -9.324  23.328  1.00 25.87           C  
ATOM   3024  O   LYS A 374      27.334  -9.625  21.561  1.00 25.87           O  
ATOM   3025  CG  LYS A 374      31.270  -8.895  23.371  1.00 25.87           C  
ATOM   3026  CD  LYS A 374      32.167 -10.013  23.887  1.00 25.87           C  
ATOM   3027  CE  LYS A 374      33.623  -9.574  23.964  1.00 25.87           C  
ATOM   3028  NZ  LYS A 374      34.502 -10.659  24.493  1.00 25.87           N  
ATOM   3029  N   ILE A 375      27.952  -7.911  20.479  1.00 27.15           N  
ATOM   3030  CA  ILE A 375      27.521  -8.285  19.137  1.00 27.15           C  
ATOM   3031  C   ILE A 375      28.629  -9.072  18.440  1.00 27.15           C  
ATOM   3032  CB  ILE A 375      27.137  -7.044  18.300  1.00 27.15           C  
ATOM   3033  O   ILE A 375      29.759  -8.594  18.323  1.00 27.15           O  
ATOM   3034  CG1 ILE A 375      25.993  -6.279  18.973  1.00 27.15           C  
ATOM   3035  CG2 ILE A 375      26.759  -7.452  16.873  1.00 27.15           C  
ATOM   3036  CD1 ILE A 375      25.710  -4.917  18.354  1.00 27.15           C  
ATOM   3037  N   ASN A 376      28.748 -10.489  18.540  1.00 25.18           N  
ATOM   3038  CA  ASN A 376      29.595 -11.431  17.816  1.00 25.18           C  
ATOM   3039  C   ASN A 376      29.175 -11.555  16.354  1.00 25.18           C  
ATOM   3040  CB  ASN A 376      29.573 -12.803  18.493  1.00 25.18           C  
ATOM   3041  O   ASN A 376      28.003 -11.795  16.059  1.00 25.18           O  
ATOM   3042  CG  ASN A 376      30.484 -12.871  19.703  1.00 25.18           C  
ATOM   3043  ND2 ASN A 376      30.187 -13.786  20.618  1.00 25.18           N  
ATOM   3044  OD1 ASN A 376      31.447 -12.108  19.814  1.00 25.18           O  
ATOM   3045  N   ILE A 377      29.845 -10.880  15.422  1.00 25.18           N  
ATOM   3046  CA  ILE A 377      29.771 -10.934  13.966  1.00 25.18           C  
ATOM   3047  C   ILE A 377      30.406 -12.229  13.465  1.00 25.18           C  
ATOM   3048  CB  ILE A 377      30.463  -9.713  13.318  1.00 25.18           C  
ATOM   3049  O   ILE A 377      31.573 -12.508  13.752  1.00 25.18           O  
ATOM   3050  CG1 ILE A 377      29.872  -8.410  13.870  1.00 25.18           C  
ATOM   3051  CG2 ILE A 377      30.339  -9.768  11.793  1.00 25.18           C  
ATOM   3052  CD1 ILE A 377      30.627  -7.159  13.444  1.00 25.18           C  
ATOM   3053  N   LEU A 378      29.597 -13.352  13.406  1.00 23.27           N  
ATOM   3054  CA  LEU A 378      30.073 -14.609  12.838  1.00 23.27           C  
ATOM   3055  C   LEU A 378      30.049 -14.561  11.314  1.00 23.27           C  
ATOM   3056  CB  LEU A 378      29.221 -15.779  13.337  1.00 23.27           C  
ATOM   3057  O   LEU A 378      29.047 -14.159  10.718  1.00 23.27           O  
ATOM   3058  CG  LEU A 378      29.462 -16.227  14.780  1.00 23.27           C  
ATOM   3059  CD1 LEU A 378      28.246 -16.977  15.312  1.00 23.27           C  
ATOM   3060  CD2 LEU A 378      30.714 -17.094  14.869  1.00 23.27           C  
ATOM   3061  N   ARG A 379      31.214 -14.473  10.685  1.00 23.44           N  
ATOM   3062  CA  ARG A 379      31.598 -14.498   9.277  1.00 23.44           C  
ATOM   3063  C   ARG A 379      31.515 -15.913   8.713  1.00 23.44           C  
ATOM   3064  CB  ARG A 379      33.013 -13.944   9.095  1.00 23.44           C  
ATOM   3065  O   ARG A 379      32.143 -16.834   9.239  1.00 23.44           O  
ATOM   3066  CG  ARG A 379      33.054 -12.543   8.504  1.00 23.44           C  
ATOM   3067  CD  ARG A 379      34.478 -12.106   8.189  1.00 23.44           C  
ATOM   3068  NE  ARG A 379      34.527 -10.719   7.737  1.00 23.44           N  
ATOM   3069  NH1 ARG A 379      36.827 -10.540   7.874  1.00 23.44           N  
ATOM   3070  NH2 ARG A 379      35.573  -8.751   7.179  1.00 23.44           N  
ATOM   3071  CZ  ARG A 379      35.642 -10.006   7.598  1.00 23.44           C  
ATOM   3072  N   ASN A 380      30.275 -16.283   8.116  1.00 25.18           N  
ATOM   3073  CA  ASN A 380      30.408 -17.434   7.230  1.00 25.18           C  
ATOM   3074  C   ASN A 380      29.731 -17.187   5.885  1.00 25.18           C  
ATOM   3075  CB  ASN A 380      29.834 -18.690   7.890  1.00 25.18           C  
ATOM   3076  O   ASN A 380      28.644 -16.609   5.829  1.00 25.18           O  
ATOM   3077  CG  ASN A 380      30.904 -19.563   8.515  1.00 25.18           C  
ATOM   3078  ND2 ASN A 380      30.486 -20.649   9.153  1.00 25.18           N  
ATOM   3079  OD1 ASN A 380      32.097 -19.262   8.426  1.00 25.18           O  
ATOM   3080  N   ASN A 381      30.407 -16.827   4.839  1.00 27.70           N  
ATOM   3081  CA  ASN A 381      30.545 -16.808   3.386  1.00 27.70           C  
ATOM   3082  C   ASN A 381      29.194 -16.627   2.698  1.00 27.70           C  
ATOM   3083  CB  ASN A 381      31.225 -18.087   2.894  1.00 27.70           C  
ATOM   3084  O   ASN A 381      28.276 -17.422   2.905  1.00 27.70           O  
ATOM   3085  CG  ASN A 381      32.732 -18.044   3.050  1.00 27.70           C  
ATOM   3086  ND2 ASN A 381      33.391 -19.156   2.748  1.00 27.70           N  
ATOM   3087  OD1 ASN A 381      33.299 -17.020   3.439  1.00 27.70           O  
ATOM   3088  N   ASN A 382      28.660 -15.428   2.628  1.00 27.65           N  
ATOM   3089  CA  ASN A 382      27.797 -14.737   1.675  1.00 27.65           C  
ATOM   3090  C   ASN A 382      26.410 -14.481   2.257  1.00 27.65           C  
ATOM   3091  CB  ASN A 382      27.688 -15.535   0.374  1.00 27.65           C  
ATOM   3092  O   ASN A 382      25.537 -13.940   1.577  1.00 27.65           O  
ATOM   3093  CG  ASN A 382      28.871 -15.314  -0.548  1.00 27.65           C  
ATOM   3094  ND2 ASN A 382      28.932 -16.081  -1.630  1.00 27.65           N  
ATOM   3095  OD1 ASN A 382      29.724 -14.460  -0.290  1.00 27.65           O  
ATOM   3096  N   ASN A 383      26.291 -13.794   3.398  1.00 25.57           N  
ATOM   3097  CA  ASN A 383      25.060 -13.265   3.976  1.00 25.57           C  
ATOM   3098  C   ASN A 383      25.329 -12.509   5.273  1.00 25.57           C  
ATOM   3099  CB  ASN A 383      24.053 -14.392   4.216  1.00 25.57           C  
ATOM   3100  O   ASN A 383      26.065 -12.990   6.136  1.00 25.57           O  
ATOM   3101  CG  ASN A 383      23.245 -14.727   2.978  1.00 25.57           C  
ATOM   3102  ND2 ASN A 383      22.529 -15.845   3.022  1.00 25.57           N  
ATOM   3103  OD1 ASN A 383      23.264 -13.988   1.991  1.00 25.57           O  
ATOM   3104  N   VAL A 384      25.590 -11.081   5.239  1.00 23.97           N  
ATOM   3105  CA  VAL A 384      25.554 -10.297   6.470  1.00 23.97           C  
ATOM   3106  C   VAL A 384      24.233 -10.538   7.198  1.00 23.97           C  
ATOM   3107  CB  VAL A 384      25.739  -8.789   6.187  1.00 23.97           C  
ATOM   3108  O   VAL A 384      23.158 -10.310   6.639  1.00 23.97           O  
ATOM   3109  CG1 VAL A 384      25.710  -7.989   7.488  1.00 23.97           C  
ATOM   3110  CG2 VAL A 384      27.045  -8.544   5.435  1.00 23.97           C  
ATOM   3111  N   LYS A 385      24.083 -11.691   7.914  1.00 24.37           N  
ATOM   3112  CA  LYS A 385      22.989 -11.926   8.853  1.00 24.37           C  
ATOM   3113  C   LYS A 385      23.258 -11.245  10.192  1.00 24.37           C  
ATOM   3114  CB  LYS A 385      22.774 -13.426   9.062  1.00 24.37           C  
ATOM   3115  O   LYS A 385      24.363 -11.338  10.731  1.00 24.37           O  
ATOM   3116  CG  LYS A 385      21.753 -14.042   8.117  1.00 24.37           C  
ATOM   3117  CD  LYS A 385      21.474 -15.498   8.468  1.00 24.37           C  
ATOM   3118  CE  LYS A 385      20.483 -16.128   7.499  1.00 24.37           C  
ATOM   3119  NZ  LYS A 385      20.178 -17.544   7.861  1.00 24.37           N  
ATOM   3120  N   ILE A 386      22.703  -9.982  10.483  1.00 25.04           N  
ATOM   3121  CA  ILE A 386      22.553  -9.456  11.835  1.00 25.04           C  
ATOM   3122  C   ILE A 386      21.991 -10.540  12.752  1.00 25.04           C  
ATOM   3123  CB  ILE A 386      21.640  -8.209  11.858  1.00 25.04           C  
ATOM   3124  O   ILE A 386      20.960 -11.144  12.450  1.00 25.04           O  
ATOM   3125  CG1 ILE A 386      22.168  -7.143  10.891  1.00 25.04           C  
ATOM   3126  CG2 ILE A 386      21.524  -7.651  13.279  1.00 25.04           C  
ATOM   3127  CD1 ILE A 386      21.234  -5.955  10.710  1.00 25.04           C  
ATOM   3128  N   ALA A 387      22.842 -11.519  13.291  1.00 25.77           N  
ATOM   3129  CA  ALA A 387      22.462 -12.464  14.337  1.00 25.77           C  
ATOM   3130  C   ALA A 387      21.440 -11.849  15.289  1.00 25.77           C  
ATOM   3131  CB  ALA A 387      23.695 -12.925  15.111  1.00 25.77           C  
ATOM   3132  O   ALA A 387      21.597 -10.705  15.723  1.00 25.77           O  
ATOM   3133  N   GLU A 388      20.145 -12.047  15.067  1.00 27.98           N  
ATOM   3134  CA  GLU A 388      19.036 -11.948  16.011  1.00 27.98           C  
ATOM   3135  C   GLU A 388      19.505 -12.202  17.441  1.00 27.98           C  
ATOM   3136  CB  GLU A 388      17.924 -12.933  15.639  1.00 27.98           C  
ATOM   3137  O   GLU A 388      20.259 -13.143  17.695  1.00 27.98           O  
ATOM   3138  CG  GLU A 388      16.918 -12.376  14.642  1.00 27.98           C  
ATOM   3139  CD  GLU A 388      15.844 -13.379  14.251  1.00 27.98           C  
ATOM   3140  OE1 GLU A 388      14.941 -13.023  13.460  1.00 27.98           O  
ATOM   3141  OE2 GLU A 388      15.906 -14.529  14.740  1.00 27.98           O  
ATOM   3142  N   PRO A 389      19.729 -11.194  18.290  1.00 27.07           N  
ATOM   3143  CA  PRO A 389      20.084 -11.578  19.658  1.00 27.07           C  
ATOM   3144  C   PRO A 389      19.333 -12.819  20.137  1.00 27.07           C  
ATOM   3145  CB  PRO A 389      19.691 -10.350  20.483  1.00 27.07           C  
ATOM   3146  O   PRO A 389      18.204 -13.065  19.707  1.00 27.07           O  
ATOM   3147  CG  PRO A 389      18.765  -9.578  19.599  1.00 27.07           C  
ATOM   3148  CD  PRO A 389      18.844 -10.147  18.212  1.00 27.07           C  
ATOM   3149  N   MET A 390      19.979 -14.097  20.162  1.00 24.95           N  
ATOM   3150  CA  MET A 390      19.634 -15.265  20.967  1.00 24.95           C  
ATOM   3151  C   MET A 390      18.689 -14.883  22.102  1.00 24.95           C  
ATOM   3152  CB  MET A 390      20.894 -15.920  21.533  1.00 24.95           C  
ATOM   3153  O   MET A 390      18.980 -13.970  22.877  1.00 24.95           O  
ATOM   3154  CG  MET A 390      21.658 -16.757  20.520  1.00 24.95           C  
ATOM   3155  SD  MET A 390      22.684 -18.056  21.312  1.00 24.95           S  
ATOM   3156  CE  MET A 390      21.387 -19.210  21.840  1.00 24.95           C  
ATOM   3157  N   MET A 391      17.454 -14.799  21.796  1.00 27.91           N  
ATOM   3158  CA  MET A 391      16.187 -14.732  22.519  1.00 27.91           C  
ATOM   3159  C   MET A 391      16.281 -15.468  23.851  1.00 27.91           C  
ATOM   3160  CB  MET A 391      15.055 -15.321  21.675  1.00 27.91           C  
ATOM   3161  O   MET A 391      16.412 -16.692  23.882  1.00 27.91           O  
ATOM   3162  CG  MET A 391      14.376 -14.308  20.768  1.00 27.91           C  
ATOM   3163  SD  MET A 391      12.604 -14.694  20.486  1.00 27.91           S  
ATOM   3164  CE  MET A 391      12.755 -15.995  19.230  1.00 27.91           C  
ATOM   3165  N   GLU A 392      17.247 -15.055  24.760  1.00 29.04           N  
ATOM   3166  CA  GLU A 392      16.960 -15.452  26.135  1.00 29.04           C  
ATOM   3167  C   GLU A 392      16.202 -14.357  26.879  1.00 29.04           C  
ATOM   3168  CB  GLU A 392      18.254 -15.795  26.878  1.00 29.04           C  
ATOM   3169  O   GLU A 392      16.517 -13.173  26.740  1.00 29.04           O  
ATOM   3170  CG  GLU A 392      18.652 -17.260  26.776  1.00 29.04           C  
ATOM   3171  CD  GLU A 392      19.977 -17.570  27.455  1.00 29.04           C  
ATOM   3172  OE1 GLU A 392      20.454 -18.723  27.358  1.00 29.04           O  
ATOM   3173  OE2 GLU A 392      20.542 -16.652  28.090  1.00 29.04           O  
ATOM   3174  N   GLU A 393      14.837 -14.387  26.738  1.00 29.57           N  
ATOM   3175  CA  GLU A 393      13.688 -13.840  27.452  1.00 29.57           C  
ATOM   3176  C   GLU A 393      13.813 -12.329  27.623  1.00 29.57           C  
ATOM   3177  CB  GLU A 393      13.533 -14.513  28.818  1.00 29.57           C  
ATOM   3178  O   GLU A 393      14.570 -11.856  28.473  1.00 29.57           O  
ATOM   3179  CG  GLU A 393      12.801 -15.847  28.767  1.00 29.57           C  
ATOM   3180  CD  GLU A 393      12.595 -16.470  30.138  1.00 29.57           C  
ATOM   3181  OE1 GLU A 393      12.019 -17.579  30.220  1.00 29.57           O  
ATOM   3182  OE2 GLU A 393      13.011 -15.845  31.139  1.00 29.57           O  
ATOM   3183  N   ILE A 394      14.113 -11.572  26.546  1.00 31.36           N  
ATOM   3184  CA  ILE A 394      14.052 -10.123  26.709  1.00 31.36           C  
ATOM   3185  C   ILE A 394      12.598  -9.660  26.662  1.00 31.36           C  
ATOM   3186  CB  ILE A 394      14.881  -9.398  25.626  1.00 31.36           C  
ATOM   3187  O   ILE A 394      11.819 -10.121  25.824  1.00 31.36           O  
ATOM   3188  CG1 ILE A 394      16.342  -9.862  25.671  1.00 31.36           C  
ATOM   3189  CG2 ILE A 394      14.783  -7.879  25.797  1.00 31.36           C  
ATOM   3190  CD1 ILE A 394      17.199  -9.318  24.537  1.00 31.36           C  
ATOM   3191  N   ASN A 395      11.910  -9.473  27.830  1.00 39.84           N  
ATOM   3192  CA  ASN A 395      10.626  -8.832  28.094  1.00 39.84           C  
ATOM   3193  C   ASN A 395      10.167  -7.986  26.910  1.00 39.84           C  
ATOM   3194  CB  ASN A 395      10.704  -7.975  29.359  1.00 39.84           C  
ATOM   3195  O   ASN A 395      10.926  -7.162  26.399  1.00 39.84           O  
ATOM   3196  CG  ASN A 395       9.338  -7.557  29.867  1.00 39.84           C  
ATOM   3197  ND2 ASN A 395       9.285  -7.088  31.108  1.00 39.84           N  
ATOM   3198  OD1 ASN A 395       8.339  -7.656  29.151  1.00 39.84           O  
ATOM   3199  N   ASP A 396       9.404  -8.571  25.948  1.00 37.47           N  
ATOM   3200  CA  ASP A 396       8.717  -8.020  24.784  1.00 37.47           C  
ATOM   3201  C   ASP A 396       8.516  -6.513  24.927  1.00 37.47           C  
ATOM   3202  CB  ASP A 396       7.369  -8.713  24.578  1.00 37.47           C  
ATOM   3203  O   ASP A 396       8.611  -5.773  23.945  1.00 37.47           O  
ATOM   3204  CG  ASP A 396       7.504 -10.124  24.032  1.00 37.47           C  
ATOM   3205  OD1 ASP A 396       8.575 -10.466  23.485  1.00 37.47           O  
ATOM   3206  OD2 ASP A 396       6.530 -10.899  24.146  1.00 37.47           O  
ATOM   3207  N   ASN A 397       8.618  -6.036  26.206  1.00 38.89           N  
ATOM   3208  CA  ASN A 397       8.391  -4.620  26.478  1.00 38.89           C  
ATOM   3209  C   ASN A 397       9.685  -3.817  26.384  1.00 38.89           C  
ATOM   3210  CB  ASN A 397       7.748  -4.434  27.854  1.00 38.89           C  
ATOM   3211  O   ASN A 397       9.687  -2.691  25.884  1.00 38.89           O  
ATOM   3212  CG  ASN A 397       6.246  -4.634  27.829  1.00 38.89           C  
ATOM   3213  ND2 ASN A 397       5.643  -4.749  29.006  1.00 38.89           N  
ATOM   3214  OD1 ASN A 397       5.632  -4.685  26.760  1.00 38.89           O  
ATOM   3215  N   LEU A 398      10.893  -4.435  26.611  1.00 38.69           N  
ATOM   3216  CA  LEU A 398      12.215  -3.820  26.572  1.00 38.69           C  
ATOM   3217  C   LEU A 398      12.777  -3.827  25.155  1.00 38.69           C  
ATOM   3218  CB  LEU A 398      13.173  -4.549  27.518  1.00 38.69           C  
ATOM   3219  O   LEU A 398      13.439  -2.873  24.740  1.00 38.69           O  
ATOM   3220  CG  LEU A 398      14.107  -3.668  28.349  1.00 38.69           C  
ATOM   3221  CD1 LEU A 398      13.495  -3.391  29.718  1.00 38.69           C  
ATOM   3222  CD2 LEU A 398      15.476  -4.324  28.492  1.00 38.69           C  
ATOM   3223  N   PHE A 399      12.284  -4.773  24.299  1.00 40.56           N  
ATOM   3224  CA  PHE A 399      12.593  -4.876  22.878  1.00 40.56           C  
ATOM   3225  C   PHE A 399      11.818  -3.835  22.079  1.00 40.56           C  
ATOM   3226  CB  PHE A 399      12.274  -6.281  22.358  1.00 40.56           C  
ATOM   3227  O   PHE A 399      12.388  -3.147  21.229  1.00 40.56           O  
ATOM   3228  CG  PHE A 399      12.543  -6.460  20.888  1.00 40.56           C  
ATOM   3229  CD1 PHE A 399      11.499  -6.459  19.971  1.00 40.56           C  
ATOM   3230  CD2 PHE A 399      13.841  -6.629  20.423  1.00 40.56           C  
ATOM   3231  CE1 PHE A 399      11.745  -6.624  18.610  1.00 40.56           C  
ATOM   3232  CE2 PHE A 399      14.094  -6.795  19.065  1.00 40.56           C  
ATOM   3233  CZ  PHE A 399      13.045  -6.793  18.160  1.00 40.56           C  
ATOM   3234  N   TYR A 400      10.657  -3.633  22.518  1.00 44.95           N  
ATOM   3235  CA  TYR A 400       9.790  -2.660  21.863  1.00 44.95           C  
ATOM   3236  C   TYR A 400      10.179  -1.237  22.245  1.00 44.95           C  
ATOM   3237  CB  TYR A 400       8.324  -2.916  22.226  1.00 44.95           C  
ATOM   3238  O   TYR A 400      10.155  -0.334  21.406  1.00 44.95           O  
ATOM   3239  CG  TYR A 400       7.689  -4.035  21.438  1.00 44.95           C  
ATOM   3240  CD1 TYR A 400       7.328  -3.857  20.104  1.00 44.95           C  
ATOM   3241  CD2 TYR A 400       7.449  -5.273  22.024  1.00 44.95           C  
ATOM   3242  CE1 TYR A 400       6.741  -4.885  19.374  1.00 44.95           C  
ATOM   3243  CE2 TYR A 400       6.863  -6.309  21.304  1.00 44.95           C  
ATOM   3244  OH  TYR A 400       5.933  -7.127  19.264  1.00 44.95           O  
ATOM   3245  CZ  TYR A 400       6.513  -6.106  19.982  1.00 44.95           C  
ATOM   3246  N   GLU A 401      10.724  -1.096  23.446  1.00 45.45           N  
ATOM   3247  CA  GLU A 401      11.230   0.187  23.925  1.00 45.45           C  
ATOM   3248  C   GLU A 401      12.568   0.530  23.276  1.00 45.45           C  
ATOM   3249  CB  GLU A 401      11.372   0.175  25.449  1.00 45.45           C  
ATOM   3250  O   GLU A 401      12.816   1.686  22.926  1.00 45.45           O  
ATOM   3251  CG  GLU A 401      11.009   1.496  26.111  1.00 45.45           C  
ATOM   3252  CD  GLU A 401      11.050   1.437  27.630  1.00 45.45           C  
ATOM   3253  OE1 GLU A 401      10.897   2.494  28.283  1.00 45.45           O  
ATOM   3254  OE2 GLU A 401      11.238   0.324  28.171  1.00 45.45           O  
ATOM   3255  N   PHE A 402      13.361  -0.435  22.913  1.00 43.90           N  
ATOM   3256  CA  PHE A 402      14.635  -0.312  22.217  1.00 43.90           C  
ATOM   3257  C   PHE A 402      14.418   0.023  20.746  1.00 43.90           C  
ATOM   3258  CB  PHE A 402      15.447  -1.605  22.346  1.00 43.90           C  
ATOM   3259  O   PHE A 402      15.063   0.926  20.208  1.00 43.90           O  
ATOM   3260  CG  PHE A 402      16.722  -1.604  21.546  1.00 43.90           C  
ATOM   3261  CD1 PHE A 402      16.811  -2.312  20.353  1.00 43.90           C  
ATOM   3262  CD2 PHE A 402      17.831  -0.895  21.987  1.00 43.90           C  
ATOM   3263  CE1 PHE A 402      17.989  -2.313  19.611  1.00 43.90           C  
ATOM   3264  CE2 PHE A 402      19.013  -0.892  21.250  1.00 43.90           C  
ATOM   3265  CZ  PHE A 402      19.090  -1.602  20.063  1.00 43.90           C  
ATOM   3266  N   VAL A 403      13.477  -0.643  20.101  1.00 43.91           N  
ATOM   3267  CA  VAL A 403      13.125  -0.422  18.702  1.00 43.91           C  
ATOM   3268  C   VAL A 403      12.472   0.949  18.544  1.00 43.91           C  
ATOM   3269  CB  VAL A 403      12.183  -1.526  18.172  1.00 43.91           C  
ATOM   3270  O   VAL A 403      12.774   1.682  17.599  1.00 43.91           O  
ATOM   3271  CG1 VAL A 403      11.693  -1.189  16.765  1.00 43.91           C  
ATOM   3272  CG2 VAL A 403      12.888  -2.881  18.186  1.00 43.91           C  
ATOM   3273  N   ASP A 404      11.763   1.370  19.535  1.00 47.13           N  
ATOM   3274  CA  ASP A 404      11.101   2.671  19.579  1.00 47.13           C  
ATOM   3275  C   ASP A 404      12.110   3.793  19.811  1.00 47.13           C  
ATOM   3276  CB  ASP A 404      10.031   2.691  20.672  1.00 47.13           C  
ATOM   3277  O   ASP A 404      12.038   4.843  19.169  1.00 47.13           O  
ATOM   3278  CG  ASP A 404       9.027   3.817  20.498  1.00 47.13           C  
ATOM   3279  OD1 ASP A 404       8.552   4.041  19.363  1.00 47.13           O  
ATOM   3280  OD2 ASP A 404       8.710   4.489  21.504  1.00 47.13           O  
ATOM   3281  N   GLN A 405      13.156   3.548  20.605  1.00 46.81           N  
ATOM   3282  CA  GLN A 405      14.224   4.502  20.886  1.00 46.81           C  
ATOM   3283  C   GLN A 405      15.173   4.630  19.698  1.00 46.81           C  
ATOM   3284  CB  GLN A 405      15.001   4.086  22.136  1.00 46.81           C  
ATOM   3285  O   GLN A 405      15.638   5.727  19.383  1.00 46.81           O  
ATOM   3286  CG  GLN A 405      15.722   5.238  22.823  1.00 46.81           C  
ATOM   3287  CD  GLN A 405      16.075   4.931  24.267  1.00 46.81           C  
ATOM   3288  NE2 GLN A 405      16.737   5.874  24.928  1.00 46.81           N  
ATOM   3289  OE1 GLN A 405      15.753   3.857  24.784  1.00 46.81           O  
ATOM   3290  N   MET A 406      15.309   3.588  18.910  1.00 42.46           N  
ATOM   3291  CA  MET A 406      16.119   3.559  17.695  1.00 42.46           C  
ATOM   3292  C   MET A 406      15.417   4.289  16.555  1.00 42.46           C  
ATOM   3293  CB  MET A 406      16.423   2.117  17.284  1.00 42.46           C  
ATOM   3294  O   MET A 406      16.050   5.038  15.809  1.00 42.46           O  
ATOM   3295  CG  MET A 406      17.579   1.492  18.049  1.00 42.46           C  
ATOM   3296  SD  MET A 406      18.558   0.333  17.018  1.00 42.46           S  
ATOM   3297  CE  MET A 406      18.377   1.118  15.392  1.00 42.46           C  
ATOM   3298  N   LYS A 407      14.113   4.159  16.548  1.00 42.64           N  
ATOM   3299  CA  LYS A 407      13.277   4.834  15.559  1.00 42.64           C  
ATOM   3300  C   LYS A 407      13.220   6.336  15.820  1.00 42.64           C  
ATOM   3301  CB  LYS A 407      11.864   4.248  15.561  1.00 42.64           C  
ATOM   3302  O   LYS A 407      13.318   7.137  14.889  1.00 42.64           O  
ATOM   3303  CG  LYS A 407      11.743   2.923  14.822  1.00 42.64           C  
ATOM   3304  CD  LYS A 407      10.300   2.435  14.782  1.00 42.64           C  
ATOM   3305  CE  LYS A 407      10.184   1.088  14.081  1.00 42.64           C  
ATOM   3306  NZ  LYS A 407       8.773   0.599  14.053  1.00 42.64           N  
ATOM   3307  N   LYS A 408      13.238   6.727  17.124  1.00 45.06           N  
ATOM   3308  CA  LYS A 408      13.222   8.118  17.565  1.00 45.06           C  
ATOM   3309  C   LYS A 408      14.568   8.791  17.310  1.00 45.06           C  
ATOM   3310  CB  LYS A 408      12.865   8.207  19.050  1.00 45.06           C  
ATOM   3311  O   LYS A 408      14.619   9.941  16.868  1.00 45.06           O  
ATOM   3312  CG  LYS A 408      11.377   8.077  19.338  1.00 45.06           C  
ATOM   3313  CD  LYS A 408      11.079   8.231  20.824  1.00 45.06           C  
ATOM   3314  CE  LYS A 408       9.603   8.010  21.125  1.00 45.06           C  
ATOM   3315  NZ  LYS A 408       9.318   8.089  22.589  1.00 45.06           N  
ATOM   3316  N   GLU A 409      15.649   8.004  17.400  1.00 43.66           N  
ATOM   3317  CA  GLU A 409      17.008   8.488  17.176  1.00 43.66           C  
ATOM   3318  C   GLU A 409      17.307   8.622  15.685  1.00 43.66           C  
ATOM   3319  CB  GLU A 409      18.027   7.555  17.835  1.00 43.66           C  
ATOM   3320  O   GLU A 409      17.995   9.556  15.266  1.00 43.66           O  
ATOM   3321  CG  GLU A 409      18.255   7.838  19.313  1.00 43.66           C  
ATOM   3322  CD  GLU A 409      18.721   9.259  19.586  1.00 43.66           C  
ATOM   3323  OE1 GLU A 409      18.360   9.823  20.644  1.00 43.66           O  
ATOM   3324  OE2 GLU A 409      19.453   9.813  18.736  1.00 43.66           O  
ATOM   3325  N   MET A 410      16.616   7.825  14.863  1.00 37.03           N  
ATOM   3326  CA  MET A 410      16.734   7.818  13.408  1.00 37.03           C  
ATOM   3327  C   MET A 410      15.947   8.971  12.793  1.00 37.03           C  
ATOM   3328  CB  MET A 410      16.246   6.487  12.834  1.00 37.03           C  
ATOM   3329  O   MET A 410      16.425   9.631  11.869  1.00 37.03           O  
ATOM   3330  CG  MET A 410      17.310   5.401  12.816  1.00 37.03           C  
ATOM   3331  SD  MET A 410      16.794   3.928  11.851  1.00 37.03           S  
ATOM   3332  CE  MET A 410      18.292   2.915  11.988  1.00 37.03           C  
ATOM   3333  N   VAL A 411      14.803   9.315  13.421  1.00 40.21           N  
ATOM   3334  CA  VAL A 411      13.932  10.417  13.026  1.00 40.21           C  
ATOM   3335  C   VAL A 411      14.553  11.745  13.453  1.00 40.21           C  
ATOM   3336  CB  VAL A 411      12.519  10.269  13.633  1.00 40.21           C  
ATOM   3337  O   VAL A 411      14.529  12.720  12.698  1.00 40.21           O  
ATOM   3338  CG1 VAL A 411      11.681  11.517  13.362  1.00 40.21           C  
ATOM   3339  CG2 VAL A 411      11.827   9.026  13.077  1.00 40.21           C  
ATOM   3340  N   LYS A 412      15.265  11.786  14.584  1.00 41.93           N  
ATOM   3341  CA  LYS A 412      15.985  12.942  15.112  1.00 41.93           C  
ATOM   3342  C   LYS A 412      17.228  13.242  14.280  1.00 41.93           C  
ATOM   3343  CB  LYS A 412      16.375  12.710  16.572  1.00 41.93           C  
ATOM   3344  O   LYS A 412      17.512  14.402  13.975  1.00 41.93           O  
ATOM   3345  CG  LYS A 412      16.844  13.965  17.295  1.00 41.93           C  
ATOM   3346  CD  LYS A 412      17.177  13.678  18.753  1.00 41.93           C  
ATOM   3347  CE  LYS A 412      17.788  14.894  19.437  1.00 41.93           C  
ATOM   3348  NZ  LYS A 412      18.128  14.615  20.864  1.00 41.93           N  
ATOM   3349  N   LYS A 413      17.888  12.196  13.781  1.00 40.79           N  
ATOM   3350  CA  LYS A 413      19.105  12.317  12.984  1.00 40.79           C  
ATOM   3351  C   LYS A 413      18.782  12.682  11.538  1.00 40.79           C  
ATOM   3352  CB  LYS A 413      19.908  11.015  13.028  1.00 40.79           C  
ATOM   3353  O   LYS A 413      19.532  13.420  10.896  1.00 40.79           O  
ATOM   3354  CG  LYS A 413      20.674  10.804  14.325  1.00 40.79           C  
ATOM   3355  CD  LYS A 413      21.967  10.033  14.092  1.00 40.79           C  
ATOM   3356  CE  LYS A 413      22.753   9.853  15.383  1.00 40.79           C  
ATOM   3357  NZ  LYS A 413      24.122   9.314  15.128  1.00 40.79           N  
ATOM   3358  N   LEU A 414      17.562  12.301  11.091  1.00 34.77           N  
ATOM   3359  CA  LEU A 414      17.052  12.585   9.755  1.00 34.77           C  
ATOM   3360  C   LEU A 414      16.414  13.969   9.699  1.00 34.77           C  
ATOM   3361  CB  LEU A 414      16.034  11.523   9.332  1.00 34.77           C  
ATOM   3362  O   LEU A 414      16.492  14.653   8.676  1.00 34.77           O  
ATOM   3363  CG  LEU A 414      16.602  10.162   8.928  1.00 34.77           C  
ATOM   3364  CD1 LEU A 414      15.486   9.125   8.848  1.00 34.77           C  
ATOM   3365  CD2 LEU A 414      17.341  10.263   7.599  1.00 34.77           C  
ATOM   3366  N   SER A 415      15.853  14.466  10.851  1.00 34.59           N  
ATOM   3367  CA  SER A 415      15.304  15.806  11.036  1.00 34.59           C  
ATOM   3368  C   SER A 415      16.410  16.830  11.265  1.00 34.59           C  
ATOM   3369  CB  SER A 415      14.327  15.827  12.213  1.00 34.59           C  
ATOM   3370  O   SER A 415      16.295  17.981  10.837  1.00 34.59           O  
ATOM   3371  OG  SER A 415      15.011  15.620  13.438  1.00 34.59           O  
ATOM   3372  N   ASP A 416      17.595  16.418  11.831  1.00 31.37           N  
ATOM   3373  CA  ASP A 416      18.796  17.227  12.017  1.00 31.37           C  
ATOM   3374  C   ASP A 416      19.556  17.391  10.703  1.00 31.37           C  
ATOM   3375  CB  ASP A 416      19.705  16.602  13.077  1.00 31.37           C  
ATOM   3376  O   ASP A 416      20.139  18.446  10.445  1.00 31.37           O  
ATOM   3377  CG  ASP A 416      19.205  16.823  14.493  1.00 31.37           C  
ATOM   3378  OD1 ASP A 416      18.315  17.677  14.700  1.00 31.37           O  
ATOM   3379  OD2 ASP A 416      19.706  16.140  15.412  1.00 31.37           O  
ATOM   3380  N   ILE A 417      19.378  16.468   9.849  1.00 32.47           N  
ATOM   3381  CA  ILE A 417      19.976  16.432   8.519  1.00 32.47           C  
ATOM   3382  C   ILE A 417      19.131  17.257   7.551  1.00 32.47           C  
ATOM   3383  CB  ILE A 417      20.121  14.983   8.004  1.00 32.47           C  
ATOM   3384  O   ILE A 417      19.669  17.987   6.715  1.00 32.47           O  
ATOM   3385  CG1 ILE A 417      21.152  14.219   8.842  1.00 32.47           C  
ATOM   3386  CG2 ILE A 417      20.505  14.973   6.521  1.00 32.47           C  
ATOM   3387  CD1 ILE A 417      21.226  12.731   8.526  1.00 32.47           C  
ATOM   3388  N   GLN A 418      17.792  17.320   7.772  1.00 32.24           N  
ATOM   3389  CA  GLN A 418      16.817  18.122   7.040  1.00 32.24           C  
ATOM   3390  C   GLN A 418      16.815  19.568   7.528  1.00 32.24           C  
ATOM   3391  CB  GLN A 418      15.417  17.520   7.175  1.00 32.24           C  
ATOM   3392  O   GLN A 418      16.662  20.497   6.732  1.00 32.24           O  
ATOM   3393  CG  GLN A 418      15.110  16.439   6.148  1.00 32.24           C  
ATOM   3394  CD  GLN A 418      13.711  15.871   6.293  1.00 32.24           C  
ATOM   3395  NE2 GLN A 418      13.149  15.389   5.190  1.00 32.24           N  
ATOM   3396  OE1 GLN A 418      13.140  15.865   7.388  1.00 32.24           O  
ATOM   3397  N   TYR A 419      17.123  19.884   8.837  1.00 28.91           N  
ATOM   3398  CA  TYR A 419      17.276  21.183   9.484  1.00 28.91           C  
ATOM   3399  C   TYR A 419      18.625  21.806   9.145  1.00 28.91           C  
ATOM   3400  CB  TYR A 419      17.130  21.048  11.002  1.00 28.91           C  
ATOM   3401  O   TYR A 419      18.709  23.002   8.858  1.00 28.91           O  
ATOM   3402  CG  TYR A 419      17.198  22.364  11.738  1.00 28.91           C  
ATOM   3403  CD1 TYR A 419      18.374  22.776  12.361  1.00 28.91           C  
ATOM   3404  CD2 TYR A 419      16.087  23.198  11.812  1.00 28.91           C  
ATOM   3405  CE1 TYR A 419      18.441  23.987  13.042  1.00 28.91           C  
ATOM   3406  CE2 TYR A 419      16.143  24.411  12.491  1.00 28.91           C  
ATOM   3407  OH  TYR A 419      17.382  25.997  13.774  1.00 28.91           O  
ATOM   3408  CZ  TYR A 419      17.322  24.797  13.101  1.00 28.91           C  
ATOM   3409  N   TYR A 420      19.741  21.070   8.876  1.00 27.44           N  
ATOM   3410  CA  TYR A 420      21.075  21.533   8.508  1.00 27.44           C  
ATOM   3411  C   TYR A 420      21.180  21.753   7.004  1.00 27.44           C  
ATOM   3412  CB  TYR A 420      22.138  20.530   8.965  1.00 27.44           C  
ATOM   3413  O   TYR A 420      21.837  22.695   6.552  1.00 27.44           O  
ATOM   3414  CG  TYR A 420      22.725  20.843  10.320  1.00 27.44           C  
ATOM   3415  CD1 TYR A 420      23.729  21.799  10.462  1.00 27.44           C  
ATOM   3416  CD2 TYR A 420      22.280  20.183  11.460  1.00 27.44           C  
ATOM   3417  CE1 TYR A 420      24.275  22.089  11.708  1.00 27.44           C  
ATOM   3418  CE2 TYR A 420      22.818  20.465  12.711  1.00 27.44           C  
ATOM   3419  OH  TYR A 420      24.350  21.702  14.061  1.00 27.44           O  
ATOM   3420  CZ  TYR A 420      23.814  21.418  12.825  1.00 27.44           C  
ATOM   3421  N   ASN A 421      20.295  21.113   6.198  1.00 30.97           N  
ATOM   3422  CA  ASN A 421      20.200  21.233   4.747  1.00 30.97           C  
ATOM   3423  C   ASN A 421      19.302  22.397   4.338  1.00 30.97           C  
ATOM   3424  CB  ASN A 421      19.689  19.928   4.133  1.00 30.97           C  
ATOM   3425  O   ASN A 421      19.548  23.048   3.321  1.00 30.97           O  
ATOM   3426  CG  ASN A 421      20.755  18.851   4.079  1.00 30.97           C  
ATOM   3427  ND2 ASN A 421      20.335  17.595   4.175  1.00 30.97           N  
ATOM   3428  OD1 ASN A 421      21.946  19.146   3.953  1.00 30.97           O  
ATOM   3429  N   THR A 422      18.421  22.877   5.222  1.00 31.92           N  
ATOM   3430  CA  THR A 422      17.563  24.052   5.118  1.00 31.92           C  
ATOM   3431  C   THR A 422      18.285  25.296   5.626  1.00 31.92           C  
ATOM   3432  CB  THR A 422      16.253  23.858   5.904  1.00 31.92           C  
ATOM   3433  O   THR A 422      18.122  26.385   5.072  1.00 31.92           O  
ATOM   3434  CG2 THR A 422      15.142  24.742   5.348  1.00 31.92           C  
ATOM   3435  OG1 THR A 422      15.847  22.487   5.814  1.00 31.92           O  
ATOM   3436  N   LEU A 423      19.328  25.263   6.553  1.00 24.81           N  
ATOM   3437  CA  LEU A 423      20.120  26.358   7.103  1.00 24.81           C  
ATOM   3438  C   LEU A 423      21.372  26.597   6.266  1.00 24.81           C  
ATOM   3439  CB  LEU A 423      20.511  26.060   8.553  1.00 24.81           C  
ATOM   3440  O   LEU A 423      21.809  27.740   6.108  1.00 24.81           O  
ATOM   3441  CG  LEU A 423      19.814  26.896   9.628  1.00 24.81           C  
ATOM   3442  CD1 LEU A 423      19.148  25.987  10.656  1.00 24.81           C  
ATOM   3443  CD2 LEU A 423      20.807  27.836  10.302  1.00 24.81           C  
ATOM   3444  N   LEU A 424      21.850  25.650   5.382  1.00 29.54           N  
ATOM   3445  CA  LEU A 424      23.021  25.756   4.518  1.00 29.54           C  
ATOM   3446  C   LEU A 424      22.608  25.966   3.065  1.00 29.54           C  
ATOM   3447  CB  LEU A 424      23.890  24.501   4.637  1.00 29.54           C  
ATOM   3448  O   LEU A 424      23.438  26.321   2.225  1.00 29.54           O  
ATOM   3449  CG  LEU A 424      24.693  24.352   5.931  1.00 29.54           C  
ATOM   3450  CD1 LEU A 424      25.200  22.922   6.078  1.00 29.54           C  
ATOM   3451  CD2 LEU A 424      25.854  25.341   5.957  1.00 29.54           C  
ATOM   3452  N   GLY A 425      21.260  26.037   2.678  1.00 27.95           N  
ATOM   3453  CA  GLY A 425      20.718  26.413   1.382  1.00 27.95           C  
ATOM   3454  C   GLY A 425      20.265  27.860   1.322  1.00 27.95           C  
ATOM   3455  O   GLY A 425      19.985  28.472   2.355  1.00 27.95           O  
TER    3456      GLY A 425                                                      
ENDMDL                                                                          
END                                                                             
