# Supplementary material for: Uncoupled evolution of the Polycomb system and deep origin of non-canonical PRC1
Source: Commun Biol. 2023 Nov 10;6:1144. doi: 10.1038/s42003-023-05501-x (PMC10638273; doi:10.1038/s42003-023-05501-x)
Supplement: Supplementary file 8 — Supplementary Data 5 [file 42003_2023_5501_MOESM8_ESM.zip › Supplementary Data 5/PCGF_putative_checks/PCGF_alphafold_remainedputative/PAUCHR028915_PCGF_c2bfc.result/PAUCHR028915_PCGF_c2bfc.a3m]

#124	1
>101
AGMARREVSVASLNRCLACPLCKGYFRQAHTLMDCLHTFCKPCLQEYFAAKKAQGLKYCCPSAGCTTRLETQHPLSKCRYDRTIQDLADRVLEALSQARQGSRSQSPSLSRSSSSSSPFPSAHS
>UPI0008F99D4D	100	0.280	3.135E-21	2	122	124	0	107	1239
--MFPQKVAVREMNPHLICTLCGGYFIDATTIIECLHSFCKSCIVKHLETSKY------CPI--CDVQVHKTRPLENIRPDHILQEIVYKLVPGLYQNEMRCRR-----EFYRKNGENVPASH-
>A0A0C9QES3	100	0.305	4.299E-21	1	121	124	2	114	1227
-GQSGGRLKLAKLNEQLTCKLCHGYFIDATTIIECLHSFCRSCIVKYLETNKY------CPI--CEVQVHKSKPLLNIRPDHTLQDIVYKLVPGCYQNEMRCRREFYEKHPEAPLSSMSPEA--
>A0A1X7UXZ4	99	0.327	8.085E-21	2	122	124	0	113	226
--MQQNSVMVKDINQHITCSLCAGYLIDATTIIECLHTFCKTCIVKYL-----QNCN-SCPV--CNTVVHETQPLLNIRPDRTMQDIVYKLVPSLYNAEQKRReEFYRERGEEDPNVQPPPPDH-
>A0A7R9RVJ5	98	0.324	1.520E-20	6	117	124	19	124	793
------RLKVADLAPQLTCPLCKGYFIDATTITECLHSFCKTCIIGYLKSNQF------CPT--CEVQVHKTKPLLSIKPDQTLQSIVYKLVPGLYHAEMRNRKQFLQLHPEIDTSamDP------
>A0A6J3RCP2	98	0.300	2.085E-20	2	123	124	14	128	235
--MLTRKIKLWDINAHITCRLCSGYLIDATTVTECLHTFCRSCLVKYLEENN------TCPT--CRIVIHQSHPLQYIGHDRTMQDIVYKLVPGLQEGEHLSGMQQQQTAGPETEVDPLLSPgHS
>K1QPL1	97	0.298	2.859E-20	2	115	124	6	111	855
--MKNARMPVQELNPYLTCVLCGGYLIDATTIIECLHSFCRTCIVHYLHTSNY------CPVCEC--LVHKKHPHQNLRSDKTLQDVVYKLVPGLFMEEMRRRRQYYNVQTDDSQS--------
>A0A2P8Z9S9	97	0.338	3.920E-20	0	123	124	1	116	1250
AGTGGRKPRVRDLNAHLICFLCGGYYVDATTIVECLHSFCRSCIVRHLETSKF------CPI--CDVQVHKAKPLHSIRPDRTLQTLAFKVVPGLYQAEMQRRKEFSISNGMSLDLQLDPSFFS
>A0A5N4ABC6	96	0.324	5.376E-20	4	120	124	3	106	224
----TRRVPIVELNNYLTCKLCRGYFIDATTIIECLHTFCRSCIVQYLVKNKY------CPV--CDVQVHKTKPLLNIRPDKTLQDIVYKLVPRLFQNEMCRRR-----EFYTSHPDARPS---
>A0A7L4FCQ9	96	0.300	5.376E-20	2	121	124	0	121	348
--MHRtTRIKITELNPHLMCALCGGYFIDATTIVECLHSFCKTCIVRYLETNKY------CPM--CDVQVHKTRPLLSIRSDKTLQDIVYKLVPGLFKDEMKRRRdfyaAYPMAEGECLRQAPprpgrAPSA--
>A0A7L4GCE2	96	0.301	5.376E-20	2	121	124	0	117	373
--MHRtTRIKITELNPHLMCALCGGYFIDATTIVECLHSFCKTCIVRYLETNKY------CPM--CDVQVHKTRPLLSIRSDKTLQDIVYKLVPGLFKDEMKRRRdfyaAYPmAEGERQPRGPPRPAA--
>UPI0010FCC649	96	0.275	5.376E-20	2	121	124	0	111	419
--MSLRTMQLNDLNPHILCVLCGGYLVDATTIVECLHSFCRSCIVKYLQTSYN------CPV--CDVEVHKTKPLLHIRPDRTLQDIVFKIVPGIYHEEVNRRKEFDANQQEECEQAPGDSA--
>A0A6J8C3Z3	96	0.316	7.371E-20	2	120	124	31	142	436
--MHRTlKIKITELNPQLICVLCGGYLVDASTIVECLHSFCKTCIARYLDNSK------CCPI--CDTMVHKTKPMQNVRLDKTLQDLVYKLVPGLYKNEMKRRRDFYAAYPVDPDRPPGPS---
>A0A0R3VU51	96	0.325	1.011E-19	2	120	124	0	107	241
--MSINEhITLAYLNPHLTCNICHGYLIDAVSITECLHPFCKSCIVKYLSTNN------TCPV--CAITIHQSHPLNYISADRTLQDIVYKIVPNLKEAERKNRSD----FYQSIGQSPPPS---
>UPI000331783D	96	0.330	1.011E-19	6	123	124	34	146	259
------RVKIKDLNEHIVCCLCAGYFVDATTITECLHTFCKSCIVKYLQTSKY------CPM--CNIKIHETQPLLNLKLDRVMQDIVYKLVPGLQDSEEKRiREfyQSRGLDRVTQPSGEEPSLSS
>A0A5E4N5C9	96	0.310	1.011E-19	2	117	124	0	107	606
--MQSCKPKVTDLNPHLLCVLCSGYFVDATTVIECLHSFCRSCIVKYLERNKY------CPI--CDVLVHKSKPLSNIRPDHTLQNIVYKLVPRLFQREMLMRRDFYSRNKVYIPRDP------
>T1L376	95	0.327	1.386E-19	2	123	124	0	108	232
--MVERLISLKYLNPHITCNICKGYLIDATTVTECLHTFCKSCLVKHLEERN------TCPS--CHLIIHQSHPLNYIAYDRTMQDIVYKLVPNLQLNEQKRER-----EFYRKRGLPYPKANS
>UPI0015FBD007	95	0.281	1.901E-19	2	123	124	31	157	264
--MQEVKLKIKDLNEHIVCYLCAGYFIDATTITECLHTFCKSCIVKYLQTSKY------CPM--CNIKIHETQPLLNLKLDRVMQDIVYKLVPGLQESEDKRIKefyqsrglervvQPPGEDSIPDTGLPFTSFdHS
>A0A1D2NKW5	95	0.306	1.901E-19	3	103	124	2	99	1190
---ATRKVKLKDITSNLTCKLCLGYLVDATTIIECLHSFCKSCIVKYLEKSADLEEKY-CPV--CDVQLHSTKPFTSIRPDLMLQEIVYKLVPGLFKNEMCRRR--------------------
>UPI0005ED5189	95	0.306	1.901E-19	5	123	124	7	122	1470
-----QRVCLAKLNEQLTCKLCGGYFIDATTIIECLHSFCRSCIVKYLESNKY------CPI--CGVQIHKKHPLVNIRSDHMLQDIVYKLVPGCYQNEMRCRRefyaKHPKACSKALSSEArGEPIHS
>A0A5J6BTG1	94	0.301	2.606E-19	5	123	124	1	128	233
-----KKIKVSSLNKFITCFICKGYLIDAVSVTECLHTFCKSCIVKYLEDNND------CPQ--CKIVIHLSHPENCISIDRTMQEIVYKLVPNLKECERKRREeyyrsismEIPSnedLTRFKSEDDPTPdydtanSAHS
>UPI001884A8A8	94	0.296	3.574E-19	3	120	124	13	124	439
---ARTRVTVAQLAPHLVCTLCGGYYVDATTIAECLHTFCRSCILRHLRTTR------CCPAATCDVLIHRTKGATSLRPDTTLQSIVYKTVPGLYRDEMRRRRQFYLDKLDADTDLPLAS---
>Q8K3S6	94	0.243	4.900E-19	4	123	124	70	183	194
----ERLIPLSQMIPYISCFICKGYLIDAATITECLHSFCKSCIVKHFEHSNR------CPK--CNLIVHQAKPHKNLRMDPQLQSIVYKLVAGLEENEKKQRRefnKEHCLGPPEPAADPQPG-HS
>UPI00106B8B39	94	0.322	4.900E-19	7	102	124	4	91	256
-------LKLSEMNENLTCPLCKGYLIDACTIVECLHSFCKSCIVRFLDTSYN------CPV--CHTEVHKTKPLVNVRPDPTLQDIVYKMVPNLYDNERLNR---------------------
>A0A1V9WZ45	94	0.310	4.900E-19	5	104	124	103	196	918
-----KKAKLAEVNDHLTCPLCLGYFVDATTIVECLHSFCRTCIIKHLSKNQ----FPTCPV--CKFQLAGTKLHQYLRSDSTLQDIVYKLVPGLFRNEMGRRRQ-------------------
>N6TRI2	93	0.333	6.719E-19	2	120	124	9	117	157
--MLRPRKSLiSELNSCITCGLCKGYFIDATTIIECLHTFCRSCIVRYLNTHKY------CPI--CDVQVHKSKPLLNIRQDKTLQALVYKLVPRLYQDEAKRR---KAFYEANPTAKPSPS---
>A0A0A9W5G5	93	0.260	6.719E-19	0	117	124	8	118	172
ARMEGVRAKLTDVNPHLVCVLCHGYFVDATTIAECLHSFCRSCIFRHLERKPI------CPI--CEVAVHNTKLHRSLRPDKTLQDIVYKLVPGLYRNEmQRRREFYKQHPFRDEYLEP------
>Q174M1	93	0.308	6.719E-19	2	123	124	0	113	223
--MERR-IKLKTLNKHITCEICKGYFIDATTVTECLHTFCKSCLVKHLEENN------TCPT--CQNVIHQSHPLQYISFDRTMQDIVYKLVPNLMEDEMRReREFYKSRNLPCPKDMPQQQQDS
>A0A6A4WHT9	93	0.269	6.719E-19	0	121	124	7	126	223
AGVAPQRaVTLSELTPHLVCPLCGGYYVDATAIVECLHTFCRSCILLHLHTTRR------CPVEGCDVLVQKAQGASaaNLRPDATLQSIVYKTVPGLHRDEMQRRRLFYADNQDNAAGTPsGPKA--
>A0A2C9JST2	93	0.294	6.719E-19	5	116	124	4	107	947
-----KRVLVRDLNPHILCALCGGYLIQATTVIECLHSFCRTCIVKFLETSKV------CPI--CDAQIHKTRPLLNIRPDQTLQSLVYKLVPGLFQDEMRRRREFHATLSESDLED-------
>A0A7E5WCF4	93	0.278	6.719E-19	0	121	124	20	124	1600
AAVVPQRTLIGEVNEHITCPLCRGYYIDATTIVECLHSFCRSCIIKHLKAKSY------CPV--CEMMINAAKP--NIKLDKALQDIVYKLVPGLFQKEMERRQQ-------FYSSRPGPAA--
>UPI0009E39E8B	93	0.254	9.213E-19	4	117	124	8	119	254
----ERKLKLQDLNSFITCEICRGYLIKPTTITECLHTFCRSCIVKYLQDSEDNK----CPA--CSILIHETNPFEMLRSDQTLEDVIYKLVPKLQENEQKRekefNEQHNSEEEKKSKKEP------
>A0A7R8XDP3	93	0.268	9.213E-19	0	117	124	10	117	1129
ARMSKaTRIQINEINPHILCPLCGGYLIEATTIVECLHSFCRSCLVKYLDSSRS------CPI--CDVQIHKAKPLLNIKVDKTLQDIVYKLVPGLFQNEMQRRR---TFYAEHPENTP------
>UPI001863D703	93	0.308	1.263E-18	4	123	124	83	191	315
----ERSVPLSELYPYIRCGLCSGFFIDATTITECLHTFCKSCIVKHFFYSNR------CPN--CNIVVHQTQPLYNIRPDRQLQDIVYKMLPNL---EEREREQMYAFYKERGLEVPKPVAVS
>A0A0A9Y432	92	0.285	1.732E-18	7	115	124	2	105	165
-------VKLADLNAFLTCCICGGYLINATTITECGHTFCRSCLVLHIRSSNK------CPS--CNGIIHPSQPLKFIRPDQTMQDIVYKLVPGLRENEEKREmefNQKAGIPTRTNGS--------
>UPI001884D3CE	92	0.283	1.732E-18	1	120	124	67	185	304
-GASREErlVSLSELTPYISCFVCKGYLIDATTVTECLHTFCKSCIIKHFEHS------YRCPK--CNIVVHEAKPHNHLRSDPQLQAIVYKLVAGLEEKEKKQRqefykENCPETPKPDAVPQPGPS---
>UPI001885202A	92	0.258	1.732E-18	0	119	124	3	118	1376
AGDPEPgRPRLDDLRSQLTCVICAGYFIDATTIVECLHTFCRSCILRHLEASSY------CPV--CDVMIHRTKGSSSLKADRILQTMVYKMIPGLFRGEMKRRRefyQMKPYAGMASAGDPEP----
>UPI00106A551F	92	0.317	2.375E-18	2	108	124	0	98	283
--MMLRTVHLNTLNANITCSICGGYFVEATTIMECLHSFCKSCIVRYLETSCN------CPV--CQTEIHKTRPLLHVRPDPVLQDLVYKLVPSLYDDYHKAKQEFKKL---------------
>A0A1I8AXW6	92	0.387	2.375E-18	7	104	124	37	127	361
-------VSLSSINPYITCPLCNGYFVDATTVIDCLHTFCKSCLLKYFDEDNTD-----CPK--CHYQIHQSHPSHYVAFDRTMQDIVYKLVPGMQAEEQRRREQ-------------------
>A0A291S0P2	92	0.305	2.375E-18	2	118	124	0	124	440
--MHRKtRLKLTDLNPLLTCSLCKGYLIDATTLTECLHSFCRSCLVRYLQTSKQ------CPK--CDTLVHKTRPLHnasssrlarspgNLGVDRALQNIVYKLVPGLFKDEMKKRRdfytQNPQ-AGTSSTSSPG-----
>K1PM06	92	0.311	2.375E-18	2	123	124	0	113	1074
--MMEKKVKLKTVNPHICCTLCKGYLVEATTITECLHTFCKSCIVGYLKKEKN------CPK--CDILIHQSHPLNYISHDRTMQDIVYKLVPNLQEKEKKRRQEFASKHGLSEEVKEEPPCQS
>UPI00084AE385	92	0.343	2.375E-18	1	102	124	42	135	1291
-GSAGVNISLGDLNPHFVCVLCFGYFVDATTITECLHTFCRSCIVSFLKEHRH------CPH--CDTLLLKTRPFSSLRSDRVLQALVYKTVPGLFQTEMRRR---------------------
>T2MG69	91	0.284	3.257E-18	4	118	124	1	108	239
----QRLLKLQELNPYLTCMLCSGYLIDATTLVECSHSFCRSCLLKYLESSYN------CPK--CTTEIHKTKPLEYTRSDPVLQEIVYKLVPELYFEEEKRREKWQKIDKNIENSDkPG-----
>A0A433U2C1	91	0.274	3.257E-18	6	118	124	5	109	289
------RLKIGEINKNLICTLCGGYFVDATTIIECLHSFCRTCVVTYLKTSK------TCPT--CDTVVHKTRPHQNIRSDLLLQDLVYKLVPGLYKDEMRRRREFYTNHYHAAPKRPG-----
>UPI0014259BD9	91	0.305	3.257E-18	2	121	124	10	121	332
--MSKsTKIKITELNRHLTCFLCAGYFIDATTIIECLHSFCRTCIVPFLQKTNQ------CPM--CDVQVHKTRPLLNIRADKTLQSLVYKLVPGLLKNEMCRRREYFSLNPDARRSLP-PNA--
>UPI00188498E3	91	0.298	3.257E-18	4	117	124	9	113	419
----QRAVGVADLTPHLVCTLCGGYYIDATTIVECLHTFCRSCILRHLEASIY------CPALTCDVMIHRTKGAVSLRPDTTLQSIVYKTVPGLYRDEMGRRQQ---FYRDKPGADP------
>A0A2R7VUM5	91	0.269	3.257E-18	3	119	124	30	151	1007
---SPKRIKITDVNPHLLCVLCGGYYIDATTVIECFHSFCKSCIVKYLEKNKY------CPI--CDVLIHKTSPLLNIRPDKTLQNVVYKLVPSLFKNEMQRRvefyqkhPDSPTAipeqRGEISDSTPlfFP----
>A0A2S2QGS2	91	0.255	4.465E-18	4	121	124	3	123	210
----TNRILLKSLNPHLLCVLCAGYYVDPTTIVECLHSFCRSCIVKYLETSRF------CPI--CDVQLHKTKPLLSIRRDKILERLVYKIVPGLYAKEMDRRalplkelYLSPddlvSVVLQYHVEDAGPKA--
>L7MCL7	91	0.303	4.465E-18	1	117	124	42	155	596
-GLPHRTMPgtrLADLNSVITCMLCNGYLVDATTLVECLHSFCKVCIVQFLNTSLL------CPI--CDVPVHQTKPHQSIRLDRTLQDIVYKVVPGLYQKEMKKRRdyYKKHPEHAASVSCP------
>UPI000C777443	91	0.313	4.465E-18	4	102	124	51	141	1168
----RKKLDLVALNPYIMCAVCKGYLIDPVTVVECLHSFCKSCIVKHVDGSKA------CPS--CGVQIHKTKPLLSLRADKALQDIVYKVVPGLYRTEMKNR---------------------
>A0A0K0F4W2	91	0.250	6.123E-18	7	119	124	27	135	253
-------LPLRNVNPQITCPICNGYFVDATTVIECVHTFCRSCLLKHFEDGDN-----TCPA--CHIEIHQCYPSQYVIFDRTMQDIVYKLVPGMWEEEQKRRkdfERKKAIENGEIVDEEIP----
>UPI00138FCA12	91	0.289	6.123E-18	5	117	124	2	107	290
-----RTLSLKELNPHIICVLCGGYLVDATTIIECLHSFCRCCIVRYLETS------YRCPV--CDAEIHKTRPLLNIRADNVLQDIVYKVVPGMYFEEKKRRKECeEKLKKSRHPEKP------
>UPI001A9E7DB2	91	0.372	6.123E-18	2	103	124	0	91	339
--MPR--ALLRDLNAALSCMLCGGYLVNAATLVDCLHSFCKVCIVRYLDTSKL------CPI--CDVPVHKSRPLSCLRVDKTLQDIVYKVVPGLYQKEMKQRR--------------------
>A0A4D5RFU0	91	0.376	6.123E-18	2	106	124	0	98	484
--MPR--ALLRDLNAALSCMLCGGYLVNAATLVDCLHSFCKVCIVRYLDTSKL------CPI--CDVPVHKSRPLSCLRLDRTLQDIVYKVVPGLYQREMKQRqefyDQHP-----------------
>UPI001A9D7DC6	91	0.372	6.123E-18	2	103	124	0	91	688
--MPR--ALLRDLNAALSCMLCGGYLVNAATLVDCLHSFCKVCIVRYLDTSKL------CPI--CDVPVHKSRPLSCLRVDKTLQDIVYKVVPGLYQKEMKQRR--------------------
>UPI001A9DEE6D	91	0.376	6.123E-18	2	106	124	0	98	697
--MPR--ALLRDLNAALSCMLCGGYLVNAATLVDCLHSFCKVCIVRYLDTSKL------CPI--CDVPVHKSRPLSCLRLDRTLQDIVYKVVPGLYQREMKQRqefyDQHP-----------------
>A0A482XMW9	91	0.260	6.123E-18	2	122	124	0	107	1483
--MVGRggRVKLTEVNPHLVCVLCRGYLIDATTITECLHSFCRSCIILYLETKSY------CPI--CEVQIHKTKPYLNLKLDKTLQDIVYKLVPGLFHSEMRRR-------QEFYKNHPVHDLH-
>A0A090XC13	90	0.366	8.395E-18	2	106	124	0	98	118
--MPR--ALLRDLNAALSCMLCGGYLVNAATLVDCLHSFCKVCIVRYLDTSKL------CPI--CDVPVHKSRPLSCLRVDTTLQDIVYKVVPGLYQREMKQRRefydQHP-----------------
>UPI001AD739F4	90	0.366	8.395E-18	2	106	124	0	98	149
--MPR--ALLRDLNAALSCMLCGGYLVNAATLVDCLHSFCKVCIVRYLDTSKL------CPI--CDVPVHKSRPLSCLRVDKTLQDIVYKVVPGLYQREMKQRRefydQHP-----------------
>D6WV47	90	0.296	8.395E-18	2	119	124	0	103	214
--MDRK-IKLKSLNPYITCNICKGYLIDATAITECLHTFCKSCLIKHLEANTN------CPT--CDMVIHHSYPRQYINFDRTMQDIVYKLVPGLQESEIE-REQ----QFYRQRGLPCP----
>A0A6B0VDC7	90	0.372	8.395E-18	2	103	124	0	91	418
--MPR--ALLRDLNAALSCMLCGGYLVNAATLVDCLHSFCKVCIVRYLETSKL------CPI--CDVPVHKSRPLSCLRVDKTLQDIVYKVVPGLYQREMKQRR--------------------
>UPI001A9D8C6E	90	0.366	8.395E-18	2	106	124	0	98	692
--MPR--ALLRDLNAALSCMLCGGYLVNAATLVDCLHSFCKVCIVRYLDTSKL------CPI--CDVPVHKSRPLSCLRVDTTLQDIVYKVVPGLYQREMKQRRefydQHP-----------------
>A0A6P7VIS5	90	0.366	8.395E-18	2	106	124	0	98	693
--MPR--ALLRDLNAALSCMLCGGYLVNAATLIDCLHSFCKVCIVRYLDTSKL------CPI--CDVPVHKSRPLSCLRVDKTLQDIVYKVVPGLYQREMKQRRefydQHP-----------------
>UPI001A9EB0BC	90	0.357	8.395E-18	2	106	124	0	98	693
--MPR--ALLRDLNTALSCMLCGGYLVNAATLIECLHSFCKVCIVRYLDTSKL------CPI--CDVPVHKSRPLSCLRVDTTLQDIVYKVVPGLYQREMKQRRefydQHP-----------------
>UPI001A9F2B9B	90	0.366	8.395E-18	2	106	124	0	98	696
--MPR--ALLRDLNAALSCMLCGGYLVNAATLVDCLHSFCKVCIVRYLDTSKL------CPI--CDVPVHKSRPLSCLRVDKTLQDIVYKVVPGLYQREMKQRRefydQHP-----------------
>A0A147BBG3	90	0.366	8.395E-18	2	106	124	15	113	718
--MPR--ALLRDLNAALSCMLCGGYLVNAATLVDCLHSFCKVCIVRYLDTSKL------CPI--CDVPVHKSRPLSCLRVDKTLQDIVYKVVPGLYQREMKQRRefydQHP-----------------
>A0A4D5RWJ1	90	0.366	8.395E-18	2	106	124	28	126	727
--MPR--ALLRDLNAALSCMLCGGYLVNAATLIDCLHSFCKVCIVRYLDTSKL------CPI--CDVPVHKSRPLSCLRVDKTLQDIVYKVVPGLYQREMKQRRefydQHP-----------------
>A0A183BYM0	90	0.367	8.395E-18	7	104	124	35	124	1098
-------IKLSSLNPYIMCPLCNGYLVEATTVIDCLHTFCKSCLLKYFEENSD------CPK--CHNQIHQSHPSHYVAFDRTMQDIVYKLVPGMQAEEQRRREQ-------------------
>UPI001A9F1241	90	0.372	1.151E-17	2	103	124	0	91	360
--MPR--ALLRDLNAALSCMLCGGYLVNAATLIDCLHSFCKVCIVRYLDTSKL------CPI--CDVPVHKSRPLSCLRVDKTLQDIVYKVVPGLYQREMKQRR--------------------
>A0A6B0VE12	90	0.372	1.151E-17	2	103	124	0	91	448
--MPR--ALLRDLNAALSCMLCGGYLVNAATLVDCLHSFCKVCIVRYLDTSKL------CPI--CDVPVHKSRPLSCLRVDKTLQDIVYKVVPGLYQREMKQRR--------------------
>UPI001A9D2DA7	90	0.372	1.151E-17	2	103	124	0	91	685
--MPR--ALLRDLNAALSCMLCGGYLVNAATLVDCLHSFCKVCIVRYLDTSKL------CPI--CDVPVHKSRPLSCLRVDKTLQDIVYKVVPGLYQREMKQRR--------------------
>A0A147BBW2	90	0.372	1.151E-17	2	103	124	0	91	686
--MPR--ALLRDLNAALSCMLCGGYLVNAATLVDCLHSFCKVCIVRYLDTSKL------CPI--CDVPVHKSRPLSCLRVDKTLQDIVYKVVPGLYQREMKQRR--------------------
>A0A6P7U849	90	0.372	1.151E-17	2	103	124	0	91	693
--MPR--ALLRDLNAALSCMLCGGYLVNAATLVDCLHSFCKVCIVRYLDTSKL------CPI--CDVPVHKSRPLSCLRVDKTLQDIVYKVVPGLYQREMKQRR--------------------
>A0A6P7UYK1	90	0.372	1.151E-17	2	103	124	0	91	695
--MPR--ALLRDLNAALSCMLCGGYLVNAATLVDCLHSFCKVCIVRYLDTSKL------CPI--CDVPVHKSRPLSCLRVDKTLQDIVYKVVPGLYQREMKQRR--------------------
>A0A6B0VE17	90	0.372	1.151E-17	2	103	124	0	91	696
--MPR--ALLRDLNAALSCMLCGGYLVNAATLIDCLHSFCKVCIVRYLDTSKL------CPI--CDVPVHKSRPLSCLRVDKTLQDIVYKVVPGLYQREMKQRR--------------------
>A0A131XW23	90	0.372	1.151E-17	2	103	124	2	93	699
--MPR--ALLRDLNAALSCMLCGGYLVNAATLVDCLHSFCKVCIVRYLDTSKL------CPI--CDVPVHKSRPLSCLRVDKTLQDIVYKVVPGLYQREMKQRR--------------------
>A0A482XMB4	90	0.287	1.151E-17	2	122	124	4	127	1254
--MRGRKILLRDLNAHLICVLCGGYYIDATSISECLHTFCRSCIVKFLKMSKF------CPI--CDVQLNSKNPLLSLSPDKTLQRLVYKMVPGLYSSEMARRrnfyhsdasaaSSSSSADDADASSCDAPDSH-
>UPI00187D7247	90	0.284	1.151E-17	3	104	124	15	108	1412
---SSRRLKVSSLNDVLTCPLCHGYLIEPTTINNCFHSFCRSCIIKHLEKYPYSN----CPSCRSNKPVN----LSHLRSDTQLKSIVYKLVPGLYQAERKRLQQ-------------------
>B3S390	89	0.315	1.578E-17	5	118	124	0	102	214
-----RKLLLKDINEHITCGLCKGYLVDASTITECLHTYCKSCLVRYVQDSNR------CPT--CDIVIHETQPLYNIRMDRTMQDIVDKFVPWLKEAE---RERLNKFYIDHGLQNPF-----
>B3S391	89	0.330	1.578E-17	4	123	124	1	125	232
----KRTLALKELNPCLTCSLCDGYLVNATTVVECLHTFCKSCIVKHLEDSNN------CPK--CDNVVHQSHPLQYISYDRTMQDLVYKLVPGLQEREleterefyesRGLRWPKKRLSDSENENSPAkknKSANS
>UPI000359F0B6	89	0.309	1.578E-17	9	121	124	8	112	240
---------IQDINPHVVCSLCRGYFIDATTITECLHTFCKSCIVKYLMSCKH------CPQ--CKLKVHETHPLFLLRPDRTLQDIVYKLIPNLFENEELRREEFNKSRGMAVDKKPGTRA--
>A0A226EL70	89	0.294	1.578E-17	3	104	124	2	95	1146
---ATRKVKLKDISSNLSCNLCRGYMIDATTTIECLHSFCKSCIVKHLESSEY------CPV--CDVQLHSTKPLSGIRSDQMLQEIIYKLVPGIFTREMERRRQ-------------------
>A0A6P7VT79	89	0.357	2.164E-17	2	106	124	0	98	198
--MPR--ALLRDLNAALSCMLCGGYLVNAATLVDCLHSFCKVCIVRYLDTSKL------CPI--CDVPVHKSRPLSCLRVDTTLQEIVYKVVPGLYQREMKQRRefydQHP-----------------
>A0A1I8G3X5	89	0.313	2.164E-17	9	122	124	8	117	284
---------LSQLNPHITCPLCAGYYIDATTIVECLHSFCRSCLLRHLAGSK------CCPV--CDILLHKTDPRKAIKADRSLQSLVYKLVPGLFKAEMTRRRefyqANPSRDLSLGPEGRGELAH-
>A0A0N4XG85	89	0.364	2.164E-17	7	102	124	379	467	609
-------IQLKKINAHLTCNLCKGYLIDAITVIDCLHTFCKSCLLTYFEEEDN-----CCPT--CEQLIHQSHPSHYLAFDRTMQDIVYKLVPGLLESERKRR---------------------
>A0A6P7UU93	89	0.366	2.164E-17	2	106	124	0	98	695
--MPR--ALLRNLNAALSCMLCGGYLVNAATLIDCLHSFCKVCIVRYLDTSKL------CPI--CDVPVHKSRPLSCLRVDTTLQDIVYKVVPGLYQREMKQRRefydQHP-----------------
>A0A6P7UCV5	89	0.372	2.164E-17	2	103	124	0	91	696
--MPR--ALLRDLNAALSCMLCGGYLVNASTLVDCLHSFCKVCIVRYLDTSKL------CPI--CDVPVHKSRPLSCLRVDKTLQDIVYKVVPGLYQREMKQRR--------------------
>UPI0008F9BFE4	89	0.294	2.164E-17	3	121	124	7	111	1183
---SEKRLQLREVNPYLICVLCGGYFVDAASIVECLHTFCWTCIVKYLEKNKF------CPI--CDVQAYKTKPHLSIRPDYTIQRLTYKMVPGLFAKEMKRR------KEFYLSSDPPPTA--
>A0A7R9KI43	89	0.285	2.164E-17	5	116	124	49	152	1333
-----KRPRLSDINAELTCILCNGYFIDATTISECLHSFCKSCIVKYLLTNK------CCPI--CETQVHGTKPLLSIRSDKILQDIVYKLIPDVFKNEMHRRRDYYTTNTEAVPVS-------
>UPI0009E198C6	89	0.308	2.967E-17	2	123	124	0	113	131
--MQKRiKLPVTTLNEHIICKLCNGYLVDAATITECLHTFCKSCLVRHI------ELVNRCPT--CNSLVHKSQPLYNIKLDRTMQDIVYKLLPRV-EREEKRRERKFYKDRGIPYPDPKGTIHS
>A0A672K816	89	0.247	2.967E-17	2	121	124	0	112	235
--MATHRKHLvRDFNRYITCSICRGYLIKPTAVTECLHTFCKSCIVQHFEESNE------CPE--CGIQVHETNPLEMLRLDKTLEEIIFKLVPGLREKEEQQESEFWRKNKIKSNGEDGPRA--
>UPI00109B91CD	89	0.296	2.967E-17	2	117	124	0	116	253
--MDSEEvltIKVRDLNPHVVCSLCAGYFIDATTITECLHTFCRSCIVKYLQTSKY------CPT--CNLKIHETQPLVNLQLDRTMQEIVLKVIPNLFRDEERRRKQfyasrgLPDTKAHITCKDP------
>UPI00109BF09D	89	0.318	2.967E-17	4	119	124	7	109	257
----RRKIRIRDLNPHLTCMLCKGYFVNPVTITECIHTFCKSCLVRHI------SLVNKCPS--CGIVIHETQPVYNIRSDRTMQDIINKILPRIEHDERK-REK----RFYKTKGLPYP----
>A0A1I8NC34	89	0.260	2.967E-17	0	117	124	168	276	1558
AAMKHRPILLSSMNPHIICSLCFGYLIDATTIVECLHSFCHSCLIKHLRTEQY------CP--RCEMMINTAKP--NIKPDTTLQAIVYKLVPGLYEKElMRKRAFYKDRPEEAALASP------
>F1LA89	88	0.347	4.068E-17	2	108	124	10	117	151
--MTRRPVQVGDeykillrtLNPHITCPICKGYFIEATTVIECLHTFCKSCLLKHFENESN-----CCPK--CSGLIHQSHPSHYVSFDRTMQELVYKLVPGLQAREEEYRNAFAKL---------------
>A0A7D9JV84	88	0.307	4.068E-17	2	105	124	0	93	181
--MEQR-IKMKELNEFITCSICSGYLINASTVTECLHTFCRSCIVKHLEENTH------CPK--CEKVIHHSHPMNYLRLDRTMQDVVYKLVPSL-QNREKKREDK------------------
>A7SGP4	88	0.307	4.068E-17	6	122	124	1	108	229
------QVKIRDVNPHIVCSLCAGYFVEATTVTECLHTFCKSCIVKYLQSSK------CCPT--CNLQIHETQPLLNLQLDRTMQDVVHKVVPGIEEDEERRKREFYDL-RGLPVERPAMLIH-
>UPI00074FAE05	88	0.283	4.068E-17	2	122	124	0	115	236
--MAtQRKHFVKDFNPYITCCICKGYLIKPTTVTECLHTFCKSCIVQHFEDSND------CP--RCGNQVHETNPLEMLRLDNTLEEIIFKLVPGLrEQELQHeadfWRKNKP--QENGEEGNP-KSEH-
>UPI0006D4E645	88	0.314	4.068E-17	2	121	124	0	115	807
--MTRPRKPLvREVNPHLICVLCSGYFIEATTIVECLHSFCRSCLLKYLENNKF------CPI--CDVQLHKNNPMLSVRCDPILQQLVYKLVPGLYAKEMaRRRKYYSELGGPSSDSENveFPIA--
>UPI000C7711AA	88	0.268	5.577E-17	1	119	124	3	110	274
-GATERSIRMCDINEMITCKICSGYLIDATTIVECLHTFCKSCIVKHLNSDDN----NTCPQ--CDEVIHQSHPLNFIKFDRTMQDLVYKLVPNLEKNEYKRER-----DFYAEKGVPCP----
>A0A2K6BNZ7	88	0.270	5.577E-17	4	120	124	119	232	356
----ERLINLSELTPYILCSICKGYLIDATTITECLHTFCKSCIVRHFYYSNR------CPK--CNIVVHQTQPLYNIRLDRQLQDIVYKLVINLEEREKKqmhdfYKERGLEVPKPGNCSTPSPS---
>H2XLZ0	87	0.295	7.646E-17	2	122	124	17	125	223
--MDRK-IRLRNLNEHITCYLCHGYLIDATTITECLHTFCKSCIVSHVEDGRNE-----CPK--CEAVIHHSYPLQYLAYDRTMQDIVEKLVPKLKQSEWSRR-----IQFCHKNNLPIPfDIH-
>S4RSJ7	87	0.286	7.646E-17	4	123	124	0	113	228
----QRVVSLVDVNSFITCYLCKGYLVDATTITECLHTFCKSCIVKHFDYSNR------CPQ--CNVVVHQTQPLYNIRSDGTMQDIVYKLVPNLEENEKRRMRdfYLSRGLELPKPVTPYCSPLS
>A0A5S6QE60	87	0.299	7.646E-17	2	118	124	16	119	237
--MESRRVLLRGLNPFITCYVCKGYLIDATTVSECLHAFCKSCLVSHLREKT------TCPK--CEIVIHQSHPLNYVMHDRNLQDIVYKLVPNLYKNEMQRRE-----AFYRERNLPF-----
>A0A6G1SNH2	87	0.294	7.646E-17	7	118	124	6	106	244
-------IKLSELNEFISCPVCHGYLIDATTVNECLHTFCKSCIVKHI-----QNDNNECPK--CQTVIHERRPLDYILYDRSKQDIVYKLVPQLYISEMNRRMA----VQDLRDIDPF-----
>UPI0018E2320E	87	0.264	7.646E-17	4	123	124	16	127	248
----EPKLPLNQFYPYIRCALCCGFFIDATTITECLHTFCKSCIVRHFLYSNR------CPT--CSILVHETQPLYNIRPDRQLQDIVYKMVPFLEELERERMCKFYK-ERGLVAPKPVPvSPQS
>R7TSP8	87	0.336	7.646E-17	6	102	124	5	94	521
------RLNLQELNSHLLCSLCSGYLIDATTIIECLHSFCKTCLVNHL-----QKTKF-CPT--CEVQIHKTKPLENVRADKALQALVYKLVPGlLHRERQRRR---------------------
>A0A7D9E7Y1	87	0.315	1.048E-16	7	101	124	11	99	240
-------VKLCEFNDLLTCYLCKGYWIRPTTIAECLHTFCRSCIVQYLDDSDENE----CPKC-C-TVIHETNPLELLRADQTLEDIIFKLVPHLQESEQQR----------------------
>A0A7M7NTY4	87	0.300	1.048E-16	7	115	124	12	113	241
-------LKIRELNQHIVCILCAGYYIDATTVTECLHTFCKSCIVKYLQTSKI------CPM--CNQKVHETQPVLNLRPDRTMQDVVLKLVPKLFEkEEQRKMEFYKSRGLDKVQS--------
>A0A1I7SE20	87	0.382	1.048E-16	1	102	124	40	133	286
-GQHGYMVKLRLLNPNLTCGLCEGYLIDAITIMDCLHSFCKSCLLMYFEDNKD------CPK--CHFVIHQSHPTHYVTYDRTLQEIVYKLVPGLLEAEQKRR---------------------
>A0A7K6RDD6	87	0.300	1.048E-16	0	119	124	60	168	292
AAAAARMINLAELTPYILCSICKGYFIDATTITECLHTFCKSCIVRHFYYSNR------CPK--CNIVVHQTQPLYNIRLDRQLQDIVYKLVVNL---EEREKKQMHDFYKERGLEVPKP----
>UPI001458E1D9	87	0.260	1.048E-16	9	118	124	61	173	689
---------VGGLEEELTCPICLELYQDPVFL-PCQHNFCRECLNTHIQQHTLEGTPFPCPSCRCTVQLTEEH-VTKLPKNFALANIISRLQSlkhGYTETETGTRceKQGEICKAHSRSVSVF-----
>A0A7R8HBQ2	87	0.333	1.048E-16	1	102	124	4	95	806
-GEIRR--SIVDLNPLIVCTLCDGYFIDPVTLVECLHSFCKTCIMKHVEKSEI------CPI--CDTVIHKTKPFSSMREDKTLQDIVFKIVPGLHHNEMLRR---------------------
>UPI00193E8F8A	87	0.283	1.048E-16	5	122	124	7	125	1276
-----RKILLRDLNAHLLCVLCGGYYIDATSISECLHTFCRSCIVKYVEKTRF------CPI--CEVQLNNKNPLLSLSPDKTLQRLVYKMVPGLYSSEMARRrsfyqngetSAGSSSDETDASSCDVPDSH-
>UPI000A2A86C3	87	0.306	1.437E-16	4	103	124	7	99	237
----ERTISLSEINEHITCRLCDGYLIDATTIVECLHTFCRSCIVKHLRQCNY------CPT--CKITLHQSHPMNYISTDRTLQDIVYRLVPGLQErEKQRQKE--------------------
>T2MCY6	87	0.243	1.437E-16	2	123	124	0	112	245
--MDSK-ITVKELNQNFICAICNGYLIRPVAITECLHYFCRSCIVKYLET----AAEYKCPN--CSTLIHETNPWDMLREDKKLEFLVYKLVPNLAQNERNRRKL---FYSRRGMLDPdACDADS
>UPI0018D89A56	87	0.266	1.437E-16	1	103	124	1	97	307
-GDRERppRPKMTDINPLIVCILCGGYYVDATTIVECMHSYCRACIVAYLRQSKQ------CPT--CDILVHKSRPMQKIRPDTTLQKLVYKMVPGLYRDEIRRRR--------------------
>T1JS07	86	0.311	1.971E-16	2	94	124	0	84	96
--MVEGNISLKSLNDHITCHICNGYLIDATTITECLHTFCKTCIIMWLKEHQV------CPM--CKDQFLQTRSLLNIRSDPTLQDIVYKIVPGL-----------------------------
>A0A504Z169	86	0.312	1.971E-16	7	120	124	9	125	154
-------VLLSDLNEYITCRLCKGYLIDAVSITECLHPFCKSCIVKYLEEKYD------CPS--CGILIHQSHPLNYISFDRTLQDIVYKVVPNLREREKKLREefyhsmgktppECEDLGRDQNDRRPHPS---
>A0A132AE05	86	0.313	1.971E-16	4	102	124	91	186	337
----EERKFVKDLNEFISCYLCKGYLIDATTIIECLHSFCKTCILKYFDDNNNPKAQ-SCPK--CLKQVHSTKPKVNIRSDPTLQDIVYKLVPGLFKNEMMRR---------------------
>B5LUQ2	86	0.292	1.971E-16	2	123	124	0	105	354
--MHRvSDVPVTFFNPYLTCNLCRGYLIDATTIVECLHSFCRSCILTYLKLNT------TCPV--CETLLHKTKPHCAIRPDRALQAIVYKLIPNLFEKEMLCRR---------KFYEAHPSYHS
>A9V6D0	86	0.300	1.971E-16	0	103	124	141	245	381
AGLARRtssrrahqlRVKMVDVNQYIVCQICMGYIVNATTISECLHSFCRSCIVKHFRKSKI------CPV--CNQQAHETAPLDTLRQDRTLQSIINKLLPDVAEAEREARR--------------------
>UPI00062303B5	86	0.258	1.971E-16	0	117	124	1	110	1341
AGLGiGKRTLLRDVNPHLICPLCRGYLIDATTVVECLHSFCRSCILKHLRNVAH------CPS--CKHALNKAKP--NIKADKALQDIVYKLVPGLYHKEMlKRREFYKKHPEHANSATP------
>C3ZTD4	86	0.277	2.702E-16	2	119	124	14	121	256
--LQPKKVRLIDLNPYIVCRLCGGYLIDATTITECLHPFCHSCLLKHLDFSNR------CPT--CNVIIHETNPLYNIRPDRTLQDIIYKLLPALEEDEKKR---EKTFYEERGIEYPLrP----
>A0A6P8QNY8	86	0.278	2.702E-16	4	123	124	77	190	308
----ERMINLSELNAYILCSICKGYLIDATTITECLHTFCKSCIVRHFYYSNR------CPK--CNIIVHQTQPLYNIRLDRQLQDIVYKLVINLEDREKKKMydFYKERGLEVPKPAAPQPVAAS
>A0A7E4USY2	86	0.303	2.702E-16	4	102	124	77	168	321
----RLDLPLVALTPFITCKLCRGYYVDVLTVEDCLHSFCKSCLLKHFDETDN-----TCPT--CGNMIHQSHPTHYVRFDRQLQDIVYKIVPGMQEEEQRRR---------------------
>A0A4Y2M777	85	0.314	3.704E-16	2	122	124	0	108	231
--MDTR-VSLRSLNPFISCYICNGYLIDATAITECLHTFCKSCIVKHLDSKKG----NTCPK--CDVVIHRSNPLQGIRLDRKMQDIVYKLVPNL-QLREMLREE----RFCRERKIPYEKNH-
>UPI000719DA74	85	0.300	3.704E-16	0	119	124	2	112	233
AG-HERSVKLKKINLNITCWLCKGYLIDATTVTECLHTFFKSCIVKXLEENN------TCPT--CEMVIHQSHPLQYFRFDRTMQDIVYKMVPNLQEKETKREREFFRRRGLPYVKSPPP----
>UPI000A2A4A53	85	0.257	3.704E-16	4	103	124	8	102	242
----QRKIYAGDINPLLTCRLCRGYMIKPTCITECLHTFCRSCIVKHLSQKEINE----CPT--CNIIIHETNPMEMLRADQMLEDVIYKLIPGLQQNEElRERE--------------------
>A0A3B5ACT0	85	0.231	3.704E-16	4	119	124	23	135	255
----EPKLPLNQFYPYIRCALCCGFLIDATTITECLHTFCKSCIVKHFFYSNR------CPT--CSIVVHQTQPHYNIRPDRQLQDIVYKMIPFLEESEREkmckfYKERGLEVPKPVVISPPGP----
>A0A7S1K2X3	85	0.299	3.704E-16	6	119	124	59	183	335
------EFRVRVLADLLTCRMCGGFFKDAMTVKECLHTFCKSCIYGYLSKQDLRKKCY-CPYPDCGEDLGAQ-PFDAVESDRTLQNLVDKLFPEFAEREKKEReglyrfcgldhllEDSPGVPEQNGLSAPAP----
>A0A183T519	85	0.280	3.704E-16	1	107	124	9	114	386
-GMSASKINLSLLNAHLICGLCGGYLIDATVLTNCVHAFCRSCILRYILDNKV------CPL--CDSLIHEGRPGFALRPDITLQRVVYKLVPGLLRVELdrivafRARfSQNPT----------------
>A0A7R9LUC3	85	0.292	3.704E-16	4	102	124	499	593	888
----REPIVVKEFNELIQCFLCKGYLIDATTVIECLHSFCKTCIINHLESNTPKSRL--CP--RCDSQIHRTKPKLFIRSDPTLQDIIYKLVPGLYKNEMTRR---------------------
>A0A7J7JXS1	85	0.320	5.078E-16	2	103	124	0	94	120
--MHRvSKLKLAEVTPYLVCKLCNGYFIDPCTAQDCLHTFCKTCIVKHLYQ------HCTCPI--CDVVIHKTRPLEMIRHDQTIQDLVYKLVPGVFGKEMERRR--------------------
>R7VEW5	85	0.343	5.078E-16	4	102	124	46	136	268
----ERRLRVRDVNSHVTCRLCKGYLIDASTIQKCLHSFCRSCLVRFLASNHA------CPV--CGVLLNRSEPLLNVRLDRTLQNLVYKLVPGLFKDEMQRR---------------------
>A0A3Q2ZSP9	85	0.252	5.078E-16	0	119	124	1	117	279
AATGRRHM-VRDFNHFITCYLCRGYLIKPTTVTECLHTFCKSCIVQHFEESND------CPK--CGIQVHETNPLEMLRLDNTLEEIIFKLVPGLREKEEqqefefWRRNQPKENGQEIPRCQWLP----
>UPI001884C9B3	85	0.296	5.078E-16	2	117	124	0	109	296
--MERaRRLKIRELGAELTCYLCNGYFVDAFTVVECLHSFCKSCIMNHV--------KKTCACPRCGTLLNQARLTVALRPDQTLQSVVYKLVPRLFNDEmQRRREFYAHHPQRDRSLSP------
>UPI00140395E1	85	0.272	5.078E-16	2	122	124	0	112	631
--MDLKSLPLSRLQSNLTCSICQGYLIDATTITECMHTFCKSCLLQ----RVESGRTF-CP--RCGIQLQRSRLGEQLKLDHAVQALVYAAVPGLWHEEQRRRKHFVDHHPLSTSVAP-PLQH-
>A0A7R9XCG2	85	0.271	5.078E-16	2	115	124	15	124	858
--MEPVKIHLTAVNSQLTCVLCSGYLIDATTIVECLHSFCRSCLLRYLESNNF------CPI--CDVQVYKSKPHLNIRSDTILQSLVYKMIPSLYQREMSKRrtfyENHPEIDCSLLDS--------
>A7SGP3	85	0.297	6.962E-16	4	103	124	2	94	241
----ERTMSMNQVNEHITCKLCNGYLIDATTIIECLHTFCRSCIVKYLHENNH------CPT--CNVFLHHSHPMNYISADRTMQEIVFKLVPGLQEWElQRQKE--------------------
>A0A1I8GAH6	85	0.336	6.962E-16	5	117	124	14	115	278
-----KRVKLKSLNHLITCKLCKGYLIEAATVTECLHTFCKSCIVKYLETKN------TCPD--CGILIHHSHPLHYISLDRTLQDVVYKLVPNL---LQREREREEKFYRRRGLEPP------
>F2UN13	85	0.311	6.962E-16	9	117	124	327	427	569
---------LERLNPYLMCRLCDGYLIDATTLSECLHTFCKSCIVNFFESNNS------CPV--CGTLAHEINPHDTLRQDRTMQTIVYKLVPGLLEDETHRRRVFEAELNGEELPSP------
>A0A7R9BIC1	85	0.283	6.962E-16	5	117	124	26	128	810
-----RKIPLRLINPHITCRLCRGYLVDATTVTECLHTFCKSCIVKHLEDNNN------CPE--CENVIHQSHPLQYISFDRTMQDIVSKLIPDLATDEL--RRQKAFYESRGMKFPP------
>A0A2A6BDX3	85	0.298	6.962E-16	2	102	124	323	419	1157
--MDTRKefvLPLEKINGQITCSVCGGYFIEATTVTECLHTFCKSCILAHFEEGHT-----HCPK--CDMTIHQSHPSHYVSFDRTMQDIVHKLVPGLLHEETERR---------------------
>UPI00084B5A5F	85	0.320	6.962E-16	4	103	124	832	923	1245
----RTRIPMDVVNTHFICSLCNGYFVDATTIVVCLHSFCCACIVRYLEHSVF------CPV--CEVLLHATVPTSKLRPDPQLQALLYAILPELYYEEQRRRR--------------------
>UPI0018881113	85	0.375	6.962E-16	0	103	124	14	106	2625
AG-ARPEVVV--LNPCLTCKLCKGYLVDAMTLVKCLHSFCRSCILKHLETGHA------CPV--CDLRLSKINMESHLVKDDTLQNVVYKAVPGLYQKEMKRRR--------------------
>R7TA34	84	0.336	9.544E-16	6	117	124	5	112	409
------RVSVKSLNDHLICVLCGGYFISATAITECLHTFCKDCIVRYLETSIY------CPV--CDTLVHKTKPTLCLRRDNATQDLVYKLVPKlLTNEVQRRRafySQNHPPLNHVTNTTP------
>A0A1W0WMQ9	84	0.281	9.544E-16	2	103	124	0	101	1165
--MDRiLRLPTAQLYPHLRCELCEGFLIDAVALPECHHEFCKACIVNYCYLQGPKG-PFYCPIEACKAEIHKTRPLSMLKNDTDMQTLIYKLFPSVYKDEMANRR--------------------
>A0A6G1S3Q7	84	0.318	1.308E-15	2	116	124	0	105	233
--MSEhKKVKLSDLKEHISCFLCKGYLIEATTIIECLHTFCKNCIVKYLSDSNN-----TCPK--CDNVIHQSHPLQYISFDRTMQDIVYKLVPNL---ERPKDSDSNNNIGGSIHSS-------
>R7VGM1	83	0.285	1.794E-15	5	102	124	8	97	205
-----QRPLVSDLHQHLICVLCRGYLVEATAIVECLHSFCRSCIVRNLATSKY------CPV--CDVAITTAKPSLCIRPDEILQRLVYKIVPNLFEDELKRR---------------------
>A0A7J7JHY7	83	0.302	1.794E-15	2	119	124	0	103	231
--MDE-PVQLSSLTSHLICKLCSGYLIEATTIIECLHTFCKSCIVRYLDEDNK------CPE--CQLQIHQSHPLSYIMLDRKMQDIVYKAVPGLQaKEEQRIK------DFYAQRKLPLP----
>A0A2C9L0E8	83	0.238	1.794E-15	7	123	124	28	149	250
-------IPIQSVNPHLICGLCQGYLYEACTITECMHSFCKNCIVKHLDRSLN------CPM--CAILIHPTDPFVHIRFDGLLQDIVYALLPHVEKDelmkekafyEKHNREINKTQTRVAVKAQPAilptPPRHS
>A0A226F459	83	0.312	1.794E-15	7	115	124	3	106	256
-------VRLESVNPCITCKICKGYLIAASTVTECLHTFCKSCLVQHLENRN------TCPE--CEVVIDPVDPLKHVRFDRTLQDIVYKLVPKLEESELKRERdfyQPPAPPITVPAS--------
>A0A6V7UIG6	83	0.370	1.794E-15	0	95	124	25	117	291
AGTSQKPmenfVSLSSINPYITCPLCNGYFVDATTVIDCLHTFCKSCLLKYFDEDNTD-----CPK--CHYQIHQSHPSHYVAFDRTMQDIVYKLVPGMQ----------------------------
>B7QCN2	83	0.318	1.794E-15	4	116	124	31	133	1230
----WERPPVASLNSCLSCPLCRGYLVDAVTLVKCLHSFCKSCILKHLETGSS------CPV--CELRLSKINMEVQLRRDEILQNIVYKAIPGLYQNERA--TLTPEEKGELDNSS-------
>UPI00087066CD	83	0.320	1.794E-15	2	104	124	0	93	1701
--MAGR-PKLVSVNSAITCSLCKGYLINAMTLCRCMHTFCRSCIHRYLDTSS------TCPT--CQQRVFRSRMDTHMLPDHTLQSIVYRVVPGLYEDEMRRRRQ-------------------
>T1EJS0	83	0.293	2.459E-15	9	100	124	0	83	84
---------LRDVNANLCCVLCSGYLVDATTIIECLHTFCRSCILRYLESSD------TCPV--CDASVHPADPTMGIKADKTLQALVYKIVPGLYQSKSR-----------------------
>A0A5J6BTH1	83	0.233	2.459E-15	1	117	124	2	111	286
-GFINHRVK--DLNEFVKCNLCYGYLIDATTIIECMHSFCKTCIMKHLEDFN------TCPTCDC--QLHETKPYLDVKTDKVLQSIVYQLYPSVFKDEMKRRREFHSnykVKSELCHLSP------
>A0A183W0Y8	83	0.274	2.459E-15	7	108	124	7	100	377
-------VKLSSINGHLICGLCGGYLIDATVLTECIHVFCRSCILKYLSENKI------CPL--CQSLVQETRPGQALRPDVALQRIVYKLVPGLLKTEMKRISEFKEL---------------
>A0A7I8VCQ6	83	0.274	2.459E-15	5	104	124	10	103	498
-----RQIQISSLNESIMCALCGGYLINATSITECHHSFCRSCIMRFVETSRI------CPI--CDVKLHETRPWESLRLDLTLQKIVFQLVPGLatREFLQRRRFQ-------------------
>A0A673A854	83	0.222	2.459E-15	0	122	124	40	167	546
AAMEKlRQPPLSgsvskssahRISRDLTCSICLDLFRQPVSL-PCDHTFCQTCIEGYWSGprGPGQGGTGSCPQCR------KVYPGQSYRPNRIVANIVESYCQGLEESGSGAHRVDGGLAERVPPPAPRCNRH-
>A0A3Q0JED8	83	0.300	2.459E-15	9	121	124	22	124	935
---------VRDVNPHLLCVLCRGYFVEATSIVECLHSFCKSCIVKYIKTSRY------CPI--CDVQLNRQDPFLSLKPDEILQRLCYKIVPGLYKSEKLRRKDF-SVRHNEAIASEF-SA--
>A0A6P6YCF6	83	0.267	2.459E-15	1	123	124	141	259	1114
-GRKRKHPLLSDINEMITCAICSGYFIDATTIVECLDTFCKSCIVNYLETSKS------CPI--CDVPLSKIKPHQSLRQDKLKQSLVYKLIPQIFIDEMKRRRkfydEHNDQQSFSKEDSGQVSVHS
>A0A6J8EK12	83	0.273	3.371E-15	7	122	124	189	308	444
-------VRLCAINTYITCALCGGYLYEASTITECMHTFCKTCIVRHIEKCLS------CPT--CDTEIHPTDPIVNIRHDSTIQDIVYRLLPNVAEEEQKRekeyyeeheRKTGEKILPKLTLPPPpptTPPAH-
>UPI000BF37972	83	0.298	3.371E-15	0	103	124	1	96	1188
AGSCNGRPNLASVNPSLTCALCKGYLVNAMTLIRCMHSFCKSCIHRHLDTSSA------CPTCQQR-VFRSRMDLHMV-PDTTIQSIVYKTVPGLYANEMRRRR--------------------
>A0A183RVG9	82	0.298	4.621E-15	7	120	124	10	112	216
-------IQLSDLNEFITCKLCKGYLIDAVSITECLHPFCKSCIVKYSEEKRE------CPV--CGILIHQSHPLNYMSFDRTLQDIVYKIVPDL---KQNLGKETHVLVSKENITGGVPS---
>A0A1D1UGJ7	82	0.299	4.621E-15	2	119	124	0	118	226
--MGDHKGRMKELTSLLRCPLCHGQIVDATTITECLHTFCKSCIVKFLEDNTS------CPT--CGSLIHQSYPLDYISHDRTIQDIVNKVFPDLKQresdrELQFYRDhpkiKNPKRLDTKPYSAPPP----
>A0A1V9XW08	82	0.366	4.621E-15	2	102	124	0	87	228
--MERR-IALNCLTAHLSCRICRGYLIEATTVTECLHTFCKSCLVKHLEERN------TCPQ--CETLIHQSHPLNYVAYDRTMQDVVYRLVPEL----QKNR---------------------
>A0A1S3IKS6	82	0.302	4.621E-15	0	102	124	1	101	292
AGGTRASdknaqlVHLNELNPFLTCGICKGYLIDATTITECLHSFCKSCIVRH------GQFYLNCPT--CNLQIHPTLPLLHCKLDSQKQDIVFKLLPNIYKNEQKRR---------------------
>UPI000D727F57	82	0.247	4.621E-15	7	123	124	80	188	302
-------LPIKNINQYITCGICYGYLYEASTVTECMHSFCKNCIVRHVERSLH------CPT--CHILIHPTDPFVHIRLDRLLQDIVYGLLPHLAEDELAKKKKFYADCASDSRASPVKPVKS
>UPI00051E43E9	82	0.235	4.621E-15	2	122	124	0	133	381
--MAKAKEEfgeVSGLEDELSCPICLYLYRNPMSL-SCGHSFCKECIQKAFSVQQQRRAPYSCPM--CKIQLG---PFLELQKNFQLCSMVETFLATTSKGKEGKGSpeekremvpcdlcldqPQPAVKICLTCDSPLCQAH-
>A0A1B0CBW1	82	0.232	4.621E-15	7	117	124	157	258	577
-------VPIKDVNECITCHICKGYIIDATTIVECCHSFCHSCIVPHLRTKEY------CPK--CELIINKTKP--NIKPDATFQAIVYKLVPGLYEKELlRRRNFYETRPEEAKLATP------
>B3RQH8	82	0.280	6.335E-15	3	118	124	2	118	169
---SEAQVKVQQINPHVICYLCQGYLIDATTITECLHSFCRSCIVKHFDKSLL------CPL--CNLRVHETRPHLNIRSDTTLQEIVYGLVPGllkelLSNNLNKRRqsedSQRTCITLENISSSQF-----
>A0A0R3UH52	82	0.289	6.335E-15	6	117	124	5	110	265
------QIPIEELNSMLTCYICKGYIIDATTVVECLHSFCKTCIIKFLEHRN------TCPV--CDTLLHKTRPQYAIRSDYVLQAIVYKLLPKVFEREMsSRREFYASLpSDDVRPLSP------
>UPI001557784D	82	0.260	6.335E-15	2	117	124	0	116	418
--MAEAEEEfraAADLEDELSCPICLCFYSNPVSL-SCQHSFCKECIQKALAAQQQAKATYSCPM--CKVQLG---PFLELHKNFQLCSIVEKFQTASSKGKQGKEKASPqgkeTIPCDFCLEQP------
>A0A250Y115	82	0.280	6.335E-15	0	123	124	1	111	434
AGLASSSaIPVWLGEDDLSCIICHGLLVWPTTL-PCGHSFCRDCLGKVWGAGGA-GSPWACPTCR-----EALAPRSRLRKNTLLEDLVDKYSRAARELEDAELAQSP-------APGPGPAPDS
>A0A6J1TQH8	82	0.291	6.335E-15	2	104	124	0	94	1246
--MTPKKAELKDLTPLITCHICKGYFVDATTVTECLHTFCRSCIVKHFKRSLF------CPE--CDVQVEKGCPLNKLRPDPRKQLLVYKMVPRMHANEMERQQQ-------------------
>F4X0B6	82	0.252	6.335E-15	2	117	124	0	108	1364
--MASigKRTLLRDINPHLICLLCRGYLIDATTVGECLHCFCKSCILKYLSTAAH------CPL--CKHAINKAKP--NFKADKALQDIVYKLVPGLYHREMlKRREFYKKHSEHANLATP------
>A0A6P8I877	81	0.383	8.684E-15	4	89	124	4	81	82
----RRKIRIADLNPHLICKLCKGYLVNPVTITECIHTFCKSCIIRHI------SLVNRCPT--CNTVIHETQPLYNIRLDRTMQDIINK----------------------------------
>A0A0N5CP43	81	0.372	8.684E-15	7	98	124	13	99	243
-------VLLKTLNPHITCPLCKGYFVEATTVTDCLHTFCKSCLLKHF-----ENVNNCCPK--CSNLIHQSHPSHYVSFDRTMQELVYKLVPGMQtrEEE-------------------------
>UPI0014258830	81	0.307	8.684E-15	6	119	124	54	154	276
------QVKLTSINQYITCFLCGGYLVDASTVTECLHTFCKSCIVIHVQRS------ITCPV--CDALIHETNPLSNIRFDRTKQDIIYELLPRIPKEEQARFE-----AFYKSRNLPLP----
>UPI0014585DD1	81	0.242	8.684E-15	3	119	124	101	220	356
---SRRKEPinvrIRDINPYITCGLCGGYLYEASTITECMHSFCKTCIVRHTERHLN------CPT--CDAAIHPTDPFVHIRNDSTIQDIVYRLLPDIAEEEQRReklfyeeHERVTGVQITPKLTLPPP----
>UPI0018A2096B	81	0.258	8.684E-15	2	122	124	0	117	403
--MAEAEEEfraAADLEDELSCPICLCFYRNPVSL-SCHHSFCKECIQKALAAQQQAKATYSCPM--CKVQLG---PFLELHKNFQLCSIVEKFQTTSSKGKQGKEKASPQEKEIIPCDFCLDEPH-
>UPI0009071F2C	81	0.242	8.684E-15	2	123	124	15	136	438
--MEDTTTVTESLEEELSCPLCLDIYKDPVSL-SCGHTFCQECVLKVISAHQQKPCeTYSCPI--CQVDL---LPVPKLQKNFQLCRIVEKFLaalPkeGCWQAKTSASKQEQVLPCDFCLGQPQPAVRS
>UPI0013F372E3	81	0.296	8.684E-15	0	122	124	11	128	447
AGMDTRlAVPVWLAEDDLGCIICQGLLTRPATL-PCGHSFCRDCLKGLWAAGSA-SPRRSCPTCRESTP----APL-HLRKNTLLQELVDKYSRALRELGAGPDPDPAPGPAQGRALGPAPaPAH-
>UPI001864EE05	81	0.272	8.684E-15	2	120	124	0	107	495
--MASEASALEELHSELTCPVCLELFREPVIL-ECGHHFCRQCISQCWDAKPEE--SPSCPQCRktCT---------AKLRPNSLLCNVVDSVRRA-REMDTHSLSRERTQKAPASASGPEPS---
>UPI001403A4B2	81	0.300	8.684E-15	1	103	124	48	142	600
-GDVKPNPNVGDVNCHLICTVCQGYLVDATTITECLHSFCRSCVVPHVAEFHQ------CPS--CSVPLSTTKPFSQLRRDYTLQSIVYKMIPRLARNELERRR--------------------
>A0A6J1TLZ9	81	0.317	8.684E-15	0	103	124	5	100	1292
AKKAPAKPRFSTLNEHLVCTLCKGYLVDATTIVECLHSFCRSCIVQYVQAKHS------CP--RCEAQLDSGDRLKSLKPDKTLQDIIFKLVPNLFHNEMQRRR--------------------
>UPI00193A5556	81	0.266	1.190E-14	7	122	124	106	215	328
-------VPVCEINENICCKLCCGYLVNATTIKECLHAFCRSCIVHHFQTSQR------CPV--CDVLLHETDPLAYVKHDVLLQDIVCKLLPGLDRSE-KNREdefyEKYHAHQNNDFLDP-PEKH-
>A0A0T6BEI9	81	0.313	1.190E-14	5	116	124	4	111	1020
-----RPVYLKLLNSFLTCPLCSGYYIDATTLVDCMHSFCKSCILKHF-----ENNKLVCPT--CNVVCKKKENFSYYKSDMQLQTLVYKIIPGLYAKEIQRREefyRTAGVRASSSCSD-------
>A0A6M2DDU3	81	0.260	1.190E-14	3	120	124	76	190	1049
---SEPRPRLSDLNRALTCGYCKGYLINAVKIEDCHHTFCRSCIVQYINNENKQ-----CPTCLSSAPSQNEKPqpnlqMSNLILDRVLQSCVYKMVPGLYRREQQRQ---AEFYMQHGLSNAFPS---
>A0A210PMF8	81	0.232	1.632E-14	12	116	124	5	114	127
------------LEEELSCPICLELYQDPVSL-PCQHNFCREClnihIQQHIDTSTAKGTQFHCPSCRCAFKLKDQ-LISRLPKNLVLANIISRFQsrkPETTETEAGSRHENQGVVCQVHRKS-------
>T2M5Z3	81	0.300	1.632E-14	7	119	124	10	113	167
-------IKLRDLNPYLVCMLCAGYFVDATTIIECLHTFCKSCIVRHLQSSKR------CPT--CNIQIHETEPMSKLMLDRTMQDIIQKLIPWVFIDESR-RAQDFECKLNKQVVTDIP----
>UPI001602BFD9	81	0.286	1.632E-14	2	119	124	0	113	235
--MPKRKIRLLDVNPHITCMLCKGYLVDATTITECLHTFCKSCIVQYLEENND------CPT--CKQVIHQSHPLNYISHDRTMQDIVSNFRWQVAQFSMTvfifTAELKKQQDFYKKRGLPFP----
>H2Z0V8	81	0.318	1.632E-14	7	119	124	63	162	253
-------VKLADLNVHICCKICCGYLVDATTITECLHSFCKSCITKHLAVYMS------CPV--CNVSLTNSNLLTSVKPDIVLQDIVDKLLPGL----QTCERQS-FVEFSKEDNSPKP----
>Q16QT7	81	0.272	1.632E-14	4	123	124	36	149	276
----RRKVK--DFNDSITCSLCNGYLIEATTINDCLHTFCRSCIVRHLEGNKY------CPK--CKSYNNKTITVANLRPDRILRSLVYKLVPGLHRSENQ-RAAKYYADQCSQDEHPAggsrkPPDHS
>A0A7S4DS77	81	0.344	1.632E-14	8	119	124	173	286	379
--------KLRDMNEHLVCKLCDGYFRDAHTIMECLHTFCKVCLYNYLLTRDDRVGTSRksdCPICKCNLI--NAEPMKNhVRFDRTKQNIVDLILPHFKQKDQSLKRKPSDVKASQVSVAPPP----
>UPI00096AF87A	81	0.250	1.632E-14	7	117	124	24	125	426
-------VRLTEINAYLTCYLCKGYLIDATTISECLHSFCRGCIIRFLEENSH------CPV--CEVIINKAKP--NLKLDKILQDIVYKLVPGLFLNEMTRRkRFYKAHPEVAAKVSP------
>A0A401RKH0	81	0.266	1.632E-14	2	119	124	0	107	509
--MACRQ-QAEGLAEYLNCPICLDLFTEPVIL-ECGHNFCQGCIRRYWEDSEASS----CPE--CREVFRER----TLRPNRALGNLAERARSLIQQQEGGTGAQLAGqpWREPEAASSPWP----
>UPI0004F03618	80	0.232	2.237E-14	0	117	124	205	323	576
AAMaeAREESGGTSLEDELSCPICLCLYRNPVSL-SCGHSFCKECVQKALSVQQQSKAPYSCPV--CKLQLG---PILELQKNFQLCSIVEAFMAtasKGQQDEGTAKEKKEVVpcDFCLHPSQP------
>A0A401QBN0	80	0.255	3.066E-14	2	123	124	0	115	188
--MACKQ-QAEGLAEYLNCPICLDLFTEPVIL-DCGHNFCQGCIERYW----QEGERVSCPE--CRKVFQER----NLRLNRALGNLADRARRLLVQEEasdgtaqQEEEEEEEGVEAGSVPQAPG-GGHS
>UPI001939B950	80	0.343	3.066E-14	5	103	124	6	97	225
-----RNVKLRDLNEHITCFVCGGYLIEATTIVDCLHTFCKSCLIKRLLSKNYD-----CPK--CGNQIHHSHPLQYIGYDRTLQDVVNKLVPSLQRLETAREE--------------------
>UPI0013F23F9E	80	0.254	3.066E-14	2	117	124	0	115	417
--MAEAEEEfrvAADLEDELSCPICLCFYRNPVSL-SCHHSFCKECIQKTLAAQQQAKATYSCPM--CKVELG---PFLELHKNFQLCSIVEKFQTAsskGKQGKEKASSQGKEIICDFCLEQP------
>UPI0010A3C766	80	0.272	3.066E-14	2	122	124	0	115	494
--MAAKvpKSSVQRLSRDLTCSICLDLFKQPVSL-PCDHTFCKACISNYWAGprGQGQGGAGSCPQ--CRKVFSGQ----TYRPNRIVANIVESYCQGL--EEQDDLHVDRGIGGAHATPTPRCSRH-
>H9GEX7	80	0.235	3.066E-14	0	119	124	1	112	642
AGLSRAPslPVLFGLEEELTCSICLCLFESPVT-TPCGHNFCLPCLEMTWAPGKAPGESFSCPQ--CRTHFH-SRP--ELKKNTVLCRVVEQF-----EREPAKEEPGPkTVEKKAPQESPVP----
>A0A0R3RUF6	80	0.293	3.066E-14	1	117	124	405	524	650
-GDEYK-ILLKTLNPHITCPLCKGYFVEATTVTDCLHTFCKSCLLKHF-----ENVNNCCPKCsnlihqaRLKILFGTSHPSHYVSFDRTMQELVYKLVPGVQirEKENQNAFLRTVKTEPGENESP------
>A0A1D1VJC0	80	0.265	3.066E-14	7	103	124	6	101	749
-------LKKGDIIPCFTCRLCDGVLIDATTLPECHHAFCRSCLVHYCTRTNV--DVFTCPVLDCGAEIHTSRPLEKIKNDTTLQTVVYKLFPDAYEDEMlKRRE--------------------
>A0A653CIU7	80	0.308	3.066E-14	0	116	124	5	118	1044
ANGGRNRILVKDLNSVITCRLCDGYLIDATTLVDCFHVFCRACILRHFENNKT-----ACPIPMCNTSY-KKKSQPCFRPDPLIQSLVYKLVPSLYAREIQRREdfyRSTGVRASSSCSD-------
>A0A226EJ47	79	0.294	4.203E-14	9	103	124	37	123	241
---------LTQINQYLMCSLCSGYLIDATSIIECQHTFCKSCILKYLETNGY------CPI--CDIELNTVKPHLSLRSDVIVQRLVYKLVPGLLLSELRRRR--------------------
>A0A3Q0FVB2	79	0.229	4.203E-14	2	122	124	0	122	301
--MAAGDLA-GSIQEELTCSVCLDYFTDPVTL-DCGHNFCRACIDQCWGESEP---NCCCPQCR------ETAPRRNLRPNRQLGNVV-QLVKGLRlQAEKEpegqrmcERHQEPLKLFCEEDEAPICmicresRAH-
>A0A6F9DNT6	79	0.282	4.203E-14	0	98	124	99	188	318
AGDEEK-INIQDINIFLCCKLCCGYLVDATTITECLHSFCKSCILKHFQLHNS------CPI--CGVVVHNTTPVSGLKPDIVLQDIVNKLLPGIPTGE-------------------------
>UPI000CED3801	79	0.347	4.203E-14	2	120	124	0	112	352
--MAEKVINVrrETLEACMTCPLCNELFHEATALAPCLHTFCRKCIYEKLSDEKI---KY-CPV--CHTDLG-GHPVEKLRRDHNLQDICSKILP-LKRRKIAEPEFTPSISLPVDGEEESPS---
>UPI0011AE8FDC	79	0.238	4.203E-14	10	119	124	18	121	356
----------RSLQDELTCPVCLEYFNDPVLVAECGHNFCRACVTQCWEDSAR---RLCCPQ--CREPVPQRL----FRPNRSLGNIVHIVRQlGLPpgPAEPPPGPPAPPLPAAAPSGPPGP----
>UPI000576A5FD	79	0.245	4.203E-14	2	117	124	0	107	518
--MATKSSALEELHNELTCPVCLELFREPVIL-ECGHHFCRMCITQCWEAKSDE--HPTCPQ--CRETCH-----RNVRPNLLLCNVVDSLRRDRSMDRKPGEPlWSPaTEERQRGASMP------
>K7GBI6	79	0.250	4.203E-14	2	105	124	50	143	550
--MAAAANPVKNLEDEVTCSLCLEYFRDPILITKCAHSFCRDCITQH---CKDQGPGVRCPH--CRKTFHQ----ENLISNRQLANMVE-IVQCLKKTAQNRREES------------------
>E4X3E1	79	0.295	4.203E-14	5	102	124	583	672	802
-----RTVSIKDISPALACPLCGGYIIDAISLDGCGHAFCRGCILRHIHESKK------CPV--CDVTIHYTDPTKSMKHDQLLCDLIYLMVPGLMTAEKKLR---------------------
>A0A7M7NTT8	79	0.283	5.761E-14	9	119	124	16	120	231
---------LTEVNQYITCHLCGGYLIDATTLTECLHTFCKSCLIMYIKKNEL------CPT--CDVLIHPSNPVLSLKLDRTIQEIVYKLLPYIEEDEKARevRFWKERNLEQPQKELPSP----
>A0A4W3GNF5	79	0.274	5.761E-14	2	102	124	0	87	231
--MASR---LQSLTEELICPICLDLFTDPVNL-DCGHNFCRYCISQSWENKESKA----CPE--CRTVL----PNSNMRANWALARMVEKTRKlSLAPVETKRR---------------------
>UPI00074FC302	79	0.252	5.761E-14	2	100	124	0	92	329
--MATGD-PVRELSEELTCPICLEYFSDPVILTECGHHFCRDCLTRSWGESETAEAS--CPV--CKQTARTR----DLRPNRQLANVVE-IAKRLSlhggEAEER-----------------------
>UPI000C9DC70E	79	0.270	5.761E-14	2	118	124	0	114	509
--MAARDtgtaIPVWLAEDDLGCVICHELLTWPVTL-PCGHSFCRHCLTRAL-GEGRERRHWSCPTCRES---AGQQP--QLRKNTLLQDLADKYREAARELEAGpGRTPSPAPPPPPRLQDPF-----
>A0A6P3VGC7	79	0.228	5.761E-14	0	103	124	298	385	679
AGKERAEgAKTDKMEESLTCIICQDLLHDCVSLQPCMHTFCAACYSGWMERSSL------CPTCRC--------PVERIRKNHILNNLVEAY---LQQHPEKCRS--------------------
>UPI0010A06DF8	79	0.224	5.761E-14	0	117	124	544	663	1028
AAMAAFEGPVRDLSEEATCSICLDYFRDPVIIPECGHNFCRSCLTQYWGKSEGEA---SCPQ--CRENVEQ----GSIRRNLQLANFVEiiKKFNHLggkegKEGEGKGRvcekHQEPLKLFCKEDESP------
>A0A7L4NLY8	79	0.267	7.897E-14	10	121	124	6	112	193
----------RSLQDELTCPVCLEYFNDPVLVAECGHNFCRACVTQCWEDSAR---RLCCPQ--CREPVPQRL----FRPNRSLGNIVHIVRQlGLPpgPAEPPPGpPASPLASPPSASSPPLPVA--
>A0A1W0X363	79	0.288	7.897E-14	2	119	124	0	105	231
--MAERRIRMRSLLPIIQCRLCKGCIVDATTIKECLHSFCKSCLVKYLQKNRS------CPK--CEILIHQSHPLDYIGHDHIVQKIVSKIFPHLDQDEKQRELQ----YYLQNPNRPNP----
>A0A7S3ZJF1	79	0.305	7.897E-14	4	121	124	18	127	231
----RTSFKIADVNPHLVCALCGGYFRDCHTITECLHSFCQVCILAHLRQNKN-----SCP--RCGVDLG-PHPMTAVLHDRQLQAVVDKIFPEFEDIDRQARQARRSLEAPPSAPRARPRA--
>A0A068YG94	79	0.315	7.897E-14	6	117	124	5	110	279
------QIPVVELNHLLTCHLCKGYIIDATTVIECLHSFCKTCIINYLDNHN------TCPV--CDTLLHKTRPQCAIRSDYAMQAIVYKLLPKVFDREMASRRnfYKSLLPEDRSLLSP------
>A0A3M7T0F6	79	0.288	7.897E-14	2	104	124	0	95	299
--MHRTlSLKIGQVNSYLVCPLCKGYLIDSYTINECLHSFCKSCIIKYIKRKE------CCPV--CKINIIKDRMNLFLKPDVNLQCIVYKIVPELFKKEMKRRRQ-------------------
>UPI0005283EE8	79	0.250	7.897E-14	2	119	124	0	117	328
--MAKSREEFgggSSLEDELSCPVCLCLYRNPVSL-SCGHSFCKHCIQKVLGAQQQSKAPYSCPM--CKLQLG---PILELQKNFQLCSIVEAFLATSSKGQQGKGSaevQEEVIPCEFCLDWAQP----
>A0A670K645	79	0.219	7.897E-14	0	106	124	19	119	334
AAM---ENPVESLHKEATCSICLEYFRDPVSI-PCGHSFCRSCIAQCWKERSS---DFSCPQCR---VVSLQR---NFRPNRELGNVVEiaKRLGSRAEQEEpggggGGRQLCP-----------------
>UPI001591FA24	79	0.272	7.897E-14	2	122	124	0	112	476
--MASGD-PLQGLREEATCSICLDYFATPATI-ECGHSFCRACLVQYWAES---GAGPCCPQCREATQQRILRP--NLQLDNLVQ-LVRKLKEDAGEANPASCNDDPALLWAEGDRSTGDPAH-
>A0A7K5YB43	79	0.240	7.897E-14	0	123	124	0	138	485
AGMAGR-SQERSLREELTCAICCELFSEPVML-DCMHHFCKACIQGYWESCAR---VPSCPQCR------REFPSRAFRTHYLLSGLVEKVRRcnsaehrykmqvrgfCLAGEEGDRHCVSPGahhpllpqsvpLLGTPMCAAPGPSAES
>A0A1L8ENC1	79	0.225	7.897E-14	9	100	124	2	85	580
---------LADLRDELNCSICKELYIDPVML-PCGHNYCQGCIIKTWESEESRGEVFACPDCRrC----YMRRP--EITRNMTLRNIVDKL--RLNQKESG-----------------------
>A0A6G1S4N1	79	0.245	7.897E-14	14	121	124	965	1070	1171
--------------DLITCKLCKGYLIDATTLELCMHSFCRPCALKYIRDEHR------CPE--CNIEIKDKRFLNRLKPDVTLQSIVYKLVPGLYEKEMARRrkfyaaRPTPTPRYKCEMFGDIPPA--
>A0A1D2NKX3	78	0.288	1.082E-13	7	103	124	69	157	247
-------PDMPEINCYLMCQLCSGYLIDATAIIECQHTFCKSCILKYLETNSY------CPI--CDVQLNKAKPHLSLRSDVIIQRLVYKLVPGLLVSEIRRRR--------------------
>A0A7S0NCW8	78	0.351	1.082E-13	8	98	124	20	101	247
--------PTRIMNEHLICSLCMGYLRDAMTVTECLHTFCKPCIMQHF------SEYLTCPT--CEMDLG-PAPHEKVRTDRAMQNIVDKVFPHFAKEE-------------------------
>V4ADD6	78	0.275	1.082E-13	7	123	124	32	143	259
-------VPVVNINCYLTCGICKGYLYEASTITDCMHTFCKSCIVKFTEKNVH------CPT--CNIVIHPTEPLINIKLDRTLQDILYSLLPHVAEEELEREKKFYEIHGIEKKYIPAyvtPCLKS
>UPI0018DA20E3	78	0.305	1.082E-13	9	120	124	27	139	264
---------LTAVNQYITCHLCGGYLVDATTIIECLHTFCKSCLIQYLYTSKR------CPT--CDILIHETNPFSSIRHDRTKQDILNKLLPYVASDEIENQklfyksrgiTAPPKVDSRTPSPSPSPS---
>A0A3B4TRY2	78	0.224	1.082E-13	2	122	124	7	126	355
--MVRPPSPMDSLEKQLSCPICLDMFTKPVVILPCQHNLCRSCASDLYDSRNpyrFSGGVFRCPTCRFEVVL-DRHGVHGLQRNLLVENIIDIY----KQQQEGSGSGSPeTTLKPKESKEPMCQEH-
>A0A401RRL0	78	0.247	1.082E-13	2	105	124	0	92	476
--MASRQ-QLRSLTEEIICPICLDFFRDPVSL-ECGHNFCRSCITQSWE----NGQRHSCPECR------SEFPKISLRVNWALTSLAEKVRTlNLEPKKEERKLQC------------------
>A0A6J0SAB4	78	0.252	1.082E-13	2	98	124	0	90	476
--MA-KSVSIVDLKEDALCPICRQLLTDP-VLMECGHNFCRLCISDYYVAWKEQSRLLKCPVCGA--PIQEGR----LRPNQQLASIVDKLkqMPSLEEEK-------------------------
>A0A667YMS9	78	0.231	1.082E-13	2	95	124	0	85	571
--MAATTISIE--EDQFSCPVCLDVLREPVTI-PCGHSYCLDCIEDYW-NRPTQKGQYSCPQCR---QLFSPRP--ALSRNTVLQEVVDKLqRTGLQ----------------------------
>UPI00094EE5F8	78	0.333	1.082E-13	2	116	124	10	122	1084
--MAnlRKKPCVKELNAYCTCKLCHGYFIDATTLIDCLHTFCRGCILRHFDNSKAQ---VQCPVC----PALYKKKSQCFRSDMQMQALVYKVVPYLYYKEMQRREdfyRSTGVRAGSSCSD-------
>A0A7R8UCH8	78	0.277	1.082E-13	4	104	124	76	166	1596
----RRRLKVKEFNDLISCSLCSGYLINATTSDHCGHWFCRSCILRHCKTSKH------CPKSKCGKPL----SLSNLRLDEQLKTLVYKLVPGLYHNEIERQLQ-------------------
>UPI00073D53FC	78	0.275	1.082E-13	4	119	124	21	123	1741
----EKKPLVKDLNEHIVCPLCRGYLVDATTLTECLHSFCRGCIVR----RLSSGARL-CPVCN-----ESASPP--LLPDARLQRLVYLVVPGLYRSELERRRHF-RLVNPQCPPLPQP----
>UPI00052139CE	78	0.257	1.484E-13	2	105	124	0	94	323
--MAKAG-AVAGLEDELTCPICLSVYRNPVTL-SCGHSFCKECIQE---ARSCLDRPFSCPLC-C----TQADLTAELQPSFQLRSIVQKLLdASAHQEEEKHEEQC------------------
>UPI0005233173	78	0.230	1.484E-13	2	119	124	43	162	354
--MAELG-PVAGLKEELTCPICLGIYSNPVSL-SCGHSFCKECIEE---VRRHQQGPFSCPLCQ-----ALADPTMELQTNVQLRSIAQKFLdaPAHQEEEEgeaqckeegeGSGQQNEAILCDFCLGEPQP----
>UPI00074FE9F7	78	0.290	1.484E-13	8	105	124	5	93	401
--------PVQGLCEETTCPICLEYFRDPVTI-DCGHNFCQACLTRYFRESSA---RASCPQ--CRKTFQQ----SSLRPNRHLANMVE-LVKKLERGkiREGKRELC------------------
>H3ATA5	78	0.243	1.484E-13	2	119	124	0	104	543
--MAAAAPFPAELEEELTCSICLNIYKNP-ILLSCGHNFCKDCIEQLWESQAAMG-TYSCPE--CRTKFRERPPLQkSLK----LCNVIERLLST--QVVQK----EDTVYCTFCMATPLP----
>UPI00092F11EA	78	0.243	1.484E-13	2	117	124	0	112	554
--MAEASElgTASSLEEELLCPICLDVYRNPVSL-SCGHSFCKDCVQKALSAQQSQEGSCHCPL--CQAQLE---PSPELQTNFQLCSIGGKLLgaPkkkGTSQEE----EAPPQPEEIAGGDTP------
>A0A1L7N259	78	0.300	1.484E-13	0	116	124	6	116	892
AHVKMRKIHVKDLNDALVCTLCNGYLIDATTLSECYHVFCRGCILRHFESKAA------CPLCN---FVYKKKNQVFFKADPQIQAVVYKVVPALYSKEMQRREdfyRSTGVRASSSCSD-------
>D8TM91	78	0.237	1.484E-13	2	123	124	0	137	1174
--MADDEfnppPELAGLTEELTCWICKQLFDGPVSL-QCGHVFCSSCIRQFFDYNHAQNQRQFCPTCREPSSTAALRPVVAVRKAvlvlPSASGAVSALRLKLEEAesravamEQEAAALRAQLADRHQRSPSFPTAapHS
>T1EI68	78	0.270	2.033E-13	6	101	124	1	88	93
------RFQLRTLNQYFLCSICNGYIHNATTITECLHTFCKKCILDY------TKFYLNCPI--CQELIHPTNPMEEIMHDSPIQDLLYKLMPSVYEEELRR----------------------
>K3X9Q1	78	0.289	2.033E-13	3	122	124	25	134	203
---ARKiTVKLVDINPHFICNICHGYLRDAQAIKECLHTFCNGCILPYFMKSKSNN---SCPT--CDVSLGV-RPWEQLMPDPAIQELTLKILPDYREKEK-----IDILCTPRTPESPPIGAH-
>A0A267DRX1	78	0.309	2.033E-13	6	102	124	1	90	208
------RPQLRQLNNILVCSLCAGYLIDATRLTDCFHVFCKSCIVGHLQTVR----PSRCPECGQELKLEEE---GCLRQDRVLQDLVYKLVPGLRASEVHRR---------------------
>UPI001B346CCA	78	0.295	2.033E-13	0	117	124	1	116	282
AGSSSAPaVPVWLAEDDLCCIICQGLLAWPVTL-PCGHSFCKNCLTDLWDKREERTRsRWCCPT--CREALE-QRP--ALCKNTLLQDLVDKYSSAACELEDGgpAPAASPTPKSWRSAASP------
>A0A0P7WE56	78	0.257	2.033E-13	1	123	124	123	249	407
-GCRSVRLKMDTLESELTCPICLELFEDP-LLLPCAHSLCFNCAHRILVSHCSTNEPvesisaFQCPTCRYVITL-SQRGLEGLKRNVTLQNIIDRFQkASLSgpNSPSESRRQRP--HSSTARSSPA-SAMS
>A0A3B1IQP8	78	0.273	2.033E-13	2	118	124	0	101	435
--MA---SSLSTLQQHLLCPICLEIFTDPVLL-SCGHSFCRTCLQQSWTQSPGRE----CPVCRRRS--SKELPA----PDRALRNTCESYLQQ-QKKEEGSRSQGVQCSLHSEKLSMF-----
>UPI0007DB6CA6	77	0.239	2.787E-13	2	117	124	0	108	197
--MASGD-STNKLCEELSCPICLEYYKEPVMIISCGHNFCQSCLDQCWEEKEA-----SCPQ--CREKVQER----DIRPNRQLANLVEIAKElGRQKAEEKgrvcQRDQEPLKLFCKDHETP------
>A0A6V7VZM3	77	0.376	2.787E-13	0	104	124	25	117	285
AGTSQKPmenfVSLSSINPYITCPLCNGYFVDATTVIDCLHTFCKSCLLKYFDEDNTD-----CPK--CHYQIHQSHPSHYVAFDRTMQDIA---------EEQRRREQ-------------------
>A0A2G8LEF4	77	0.256	2.787E-13	7	119	124	160	262	352
-------VRLTDINAYITCFLCGGYMYNATTITECLHSFCRKCILQHFQKDNR------CPT--CDIVIHESIPFSFIRQDGHLQTIINKLLPSF--ERMEKEGEKKVLDMQQEELPPTP----
>A0A2D0QFU6	77	0.277	2.787E-13	2	120	124	0	97	444
--MAKALEDTSVLEEELTCPVCLDLYREPHLL-PCGHNFCLQCLRR-LKSRSERG-RLRCPECRESHRCSKQ-----WQKNFKLASIADGF-------RQRNRTQRPS------QSRPGPS---
>Q23JD8	77	0.295	2.787E-13	2	99	124	18	112	447
--LEKKRFPLNLLNSFLVCGICDGYFRFAHTITECGHTFCKICIHDYISKNQNTKNKRKCPSCKGELEIH---LSKSIRKDPYKQQMVDFLYPQFAKQEQ------------------------
>UPI00146A6A83	77	0.270	2.787E-13	2	123	124	0	95	460
--MA---ANVSPAEVDFTCPICCDIFRDPVVL-LCGHSFCKHCLQEWWRQSALQS----CPVCK------GLFPLEQPPHNIALRNLCDNL--------RHEKSQRP----KSGSKDLICSLHS
>F6S2Q6	77	0.295	2.787E-13	1	105	124	46	138	469
-GMAGVREE-ASLREELTCAICCDLFTEPVML-ECLHHFCKECIQRYWASCPR---VTSCPQ--CRREL----PSRAFRRDLLVSGVVEK-VKKCSVEERKRESQK------------------
>UPI0009A405C2	77	0.265	2.787E-13	2	122	124	0	117	469
--MALAWAHVS-FTEELLCPICLELFVDPVIL-SCGHNFCRQCVQEYWQRQAT---GLCCPE--CREETGQEGP---LRPNQVVQEMSEeaRLLAGLYCQLHGLRyklfcDTDLQLICVSCRDSPEHQQH-
>UPI00188653A4	77	0.250	2.787E-13	0	119	124	1	118	530
AGLG----AVAGLKEELTCPICLGIFRSPVSL-SCGHSFCKGCIQE---ARRGRQGPFSCPLCQaC------VDPPADPQPNVQLCSIVERLLnaaPRTGEEgcdapreEEGDSSGQPEVtLCDFCLWEPQP----
>A0A1D1VC24	77	0.244	2.787E-13	6	103	124	5	98	856
------RLPRDILRQYITCYLCDGVLIDATALPECSHEFCRSCIVKHCSRPGA----AVCPVGDCGAEIHKTKPLAKIKNDTTLQTLVYKLFPHVYKDEMEKRR--------------------
>UPI000718E660	77	0.267	2.787E-13	4	119	124	20	122	969
----EKKPLVKNLNEHIVCPLCRGYLVDATTLTECLHSFCRGCIVR----RLSSGARL-CPVC----NVSASPP---LLPDARLQRLVYLVVPGLYRSELERRRHF-RLVNPQCPPLPQP----
>UPI0018CEC90C	77	0.265	2.787E-13	4	101	124	25	115	1441
----KERLQVREINQVFLCYLCNGYMVNPTSIDTCLHTYCRSCIVQYLSSKN-----IYCPQ--CTPVISKQISLNNLKSDDILRDVIYKVVPGLYQHEYER----------------------
>UPI0014022697	77	0.270	3.820E-13	13	108	124	8	97	152
-------------ERDFTCPVCLELFVDPVTL-NCGHTFCSACIDRHWGTESAARGGFTCPECR---RAYPAKP--DLRKSILVANLVAQVRRARPAARQPRRDADARV---------------
>UPI000DC1BA8C	77	0.312	3.820E-13	0	119	124	1	118	213
AGLGKGPgsaVPVWLAEDDLGCIICQELLDWPATL-PCGHSFCRRCLEGLWGARGA-GRRWACPTCREG---AAQQP--RLRKNTLLQDLADKYRRAASELEAGSDSaACPGPGSSPGSSlTPRP----
>UPI0002C68392	77	0.277	3.820E-13	0	121	124	1	119	219
AGLDTgRAIPVWLAEDDLGCIICHGLLAWPVTL-PCGHTFCRSCLKDLWGAGAA-GRRWSCPTCR-----EGGAQQLQLRKNTLLQDLADKYSQAARELEAGPGPAPgpaPAPAPGLAPGPPRPAA--
>A0A177B4N3	77	0.340	3.820E-13	4	94	124	1	83	227
----TDKVKLKDIKPYITCSLCEGYLIHASTITECLHSFCKSCIVKYLADNKN------CPE--CDKILHPTNPLTVVMVDNTLQDLIYKLLPNL-----------------------------
>UPI0008116889	77	0.280	3.820E-13	4	103	124	76	170	322
----EKPRALTTFNPLMTCILCGGYFVDATTIVECLDTFCKSCIVKYLEDDSN---PKNCPI--CETAINKNKPLLSLREDKLKQDIVYKLVPQAFKCEMERRR--------------------
>R7TL35	77	0.307	3.820E-13	6	119	124	151	251	340
------QIQATDLNSLFVCTLCNGYFYNATTITECLHTFCKSCLVKHVDRSLH------CPK--CKILIHPTDPFVHMRHDSTIQDIMFRIFPNLESENQKKEE-----EFYVSRGLPWP----
>B8CC82	77	0.346	3.820E-13	0	99	124	93	185	355
AGASFVDFPVSNLRDHLICSLCKGYFRDPYTVADCLHSFCRSCLIAQFTVGRH-----RCPT--CDISLE-PDPFREVLADRTLQEVVEKVFPWMQtKEEQ------------------------
>A0A0D9VYT9	77	0.342	3.820E-13	1	108	124	1	99	445
-GDGEVRVRREALAARLTCPLCKGLFREATAITECLHTFCKECIMEKIDDEEID----CCPV--CDISLG-GDPEEKLRPDHNIQDIRNKVFP-IKTGEVGA-PKAPTV---------------
>UPI001B3A9D4F	77	0.263	3.820E-13	10	123	124	2	91	478
----------SHLEKDLSCPICHDIFKDPVVL-SCSHSFCKDCVKRWWREKIIQE----CPV--CKTIPLLSDPPRNL----VLNNLCESFV-------QR-RDQTSS-----AGSEPLCSLHS
>UPI00141A540D	77	0.232	3.820E-13	2	117	124	0	115	484
--MAASGGPVRDLCEEATCPICLEYFRDPVIIHECGHNFCRSCLIQYWEKSKGEA---SCPQ--CRETVEQ----SSITKNQQLANFVEitkkfSLLGEKKEAEGKgkicEKHQEPLKLFCQDDESP------
>UPI0010FA6CF5	77	0.247	3.820E-13	2	106	124	0	90	484
--MAAKSLS---LDEELICSVCCEIFKDPVIL-PCSHSFCRSCVQQYWDQKSSRE----CPVCRRRSSME--NPPVNL----VLQNIIESYFKQKSQSEAVEKTESP-----------------
>A0A7J8IEB5	77	0.264	3.820E-13	10	108	124	12	99	493
----------RSFKEELLCAVCYDPFRDAVTL-PCGHNFCRECVTHCWEVQAA----PTCPVCKDRV-----AP-ADLRTNHTLNNLVEKL---LREEAEGARWtghRSPRL---------------
>A0A5A9N2W2	77	0.241	3.820E-13	4	122	124	15	127	506
----RSRVSKSSaqrLSRDLTCSICLDLFKRPVSL-PCDHTFCEACISSYWSGprSKAQCGSGSCPQCR------KVFPGQSYRPNRIVANIVESYCQGI--EENGGRLAGGAV--ETVPPNPLCGRH-
>UPI001ABEB4E7	77	0.247	3.820E-13	11	107	124	13	99	526
-----------DLKEELTCPICLNLFTDPATL-KCGHNYCQECIEAVLDTQE-RSAAFTCPQ--CRTEF-QERPV--LQRNTTLCNIAEHV---LSQEEQEEGEVFCT----------------
>A0A4D9E3J1	77	0.256	3.820E-13	0	108	124	98	190	581
AAAASR--PGATFKEELLCPICYDPFREAVTL-GCGHNFCRACVSRSWEHQPRHA----CPVCK------ELAPLGELRVNHTLNNLVEML---LREESRRGAPAGPTL---------------
>K7FAF9	76	0.222	5.236E-13	2	122	124	0	123	201
--MAASE-PVKAIKAEVTCSICLQLFQDPVT-TECGHSFCKPCITQHCEERESSTL---CPQ--CKRTLHK----ENLRANRELKNIVESInqLSGLQREEESGRisqcqkHQEPLKLYYKNDQCPICvicresQAH-
>UPI00141B9935	76	0.304	5.236E-13	0	119	124	1	118	213
AGLGQGPgsaVPVWLAEEDLGCIICQELLDWPTTL-PCGHSFCRHCLEGLWGARGA-GRRWACPTCREG---AAQQP--RLRKNTLLQDLADKYRRAARELEAGSDSaPCPGPGSSPDSSlTPRP----
>A0A7S3ALQ4	76	0.333	5.236E-13	12	120	124	49	153	271
------------LNQHLVCTLCMGYFKDACTIIECLHTFCRSCIMRHFCESNV------CPQ--CDSQLG-TNPKDLVRTDRTLQSIVDKVFPQFVQtNEQAkaatKRPATPEESQPAKAQRQTPS---
>UPI0003D743A6	76	0.283	5.236E-13	7	123	124	9	121	369
-------VPVWLSEDDLSCIICQGLLDQPTTL-PCGHSFCLRCLHDLWVSkrGAVDGCPWACPICR-KGPL--TKP--KLHKNPLLQDLVDKYLQAAREVEAGSEpEPAPAPRSAPQDSS-SEGEHS
>UPI0019607AF5	76	0.272	5.236E-13	2	100	124	0	85	399
--MAQAK-AMAGLKEELTCPICLDIFRDP-TIVDCSHSFCKECVKQALRGQQS---PARCPLCH--------SPVGELRPNFHLRNIVQRVLDAPAHHEQE-----------------------
>UPI001864F60D	76	0.226	5.236E-13	12	122	124	3	116	428
------------LEEDLTCPICCCLFDDPRVL-PCSHSFCRRCLEGALDDgggnRRRQPSPFKCPTCR---KETARDCLASLQVNYALRSVVEKYgeIRALPGMMMTTSSPPPPPAVPSAPHLP-PScrAH-
>UPI0011135729	76	0.280	5.236E-13	10	123	124	2	91	462
----------SSLENDLSCPICHEIFRDPVVL-ACSHSFCKDCLLRWWKGKQQRE----CPCCK------KISPVSDPPRNLALKNLCEAFL-------QR-RDQKPS-----EGSESVCSLHS
>G0NYJ7	76	0.354	5.236E-13	12	104	124	334	419	561
------------LNPFITCSICDGYIVDATTIIDCMHTFCKSCLLSYFDNDNR-----TCPT--CGTFIHGSHPTHYVTYDRAVNELVNQFVPKLEKKEMESRKQ-------------------
>A0A2A2K8L1	76	0.298	5.236E-13	6	102	124	36	126	619
------EVPLQRMAPFMMCSICSGYLIDACTVVDCCRTFCKSCLLKYFDDGENTD----CPQ--CASMIHQSHPTQYVSMDRTMQEIIYKMIPGLKRMERKER---------------------
>UPI0018D7010E	76	0.284	5.236E-13	2	116	124	0	109	650
--MATQSARLgPSIREHLECPICFGFFRQPKML-DCMHSFCLKCLQELSQEQDARSKKLTCPVCRHETAL-KENGVASLSSNFTLSALVEA--AAL--EEQLPGGQGSVVKCQACDED-------
>A0A151MLI7	76	0.223	5.236E-13	2	123	124	0	127	722
--MA-AESSVENLRDEATCSVCLDFFRDPVMIMGCGHNFCRACITQYWEGAET---DVTCPQCR------QTFPQRTLGPNRQVGNLVE-LVKGLSvrlaEGAGGQRvcgEHGETLKLFCQDDEaPICvvcdrswvhRAHS
>UPI0015919BEA	76	0.214	5.236E-13	2	102	124	0	97	996
--MAASAGPVQDLFEEATCSICLEYFKDPVIIPECGHNFCQPCLNQYWEKSEGEA---SCPE--CRITLQ----HKNLIPNRSLANVAEKAkmlrgdFYGRKREERKER---------------------
>UPI0009A262B6	76	0.245	7.176E-13	2	106	124	0	92	230
--MASLRV-LERMKDEAVCSICLDFYNDPVTI-DCGHNFCRDCIQNYW--APVRG-KVTCPQ--CRTQFTQR----NVRPNHFVSNIVENVRKlSLGQGETP--SLCP-----------------
>A0A7S0QIP1	76	0.340	7.176E-13	8	98	124	21	102	250
--------PTKLMNEHLICSLCMGYLRDAQTITECLHTFCKRCVHLHFREYA------TCPT--CEITLG-PAPFEKLRSDRAMQNIVDKVFPHFAKEE-------------------------
>A0A6A3ZAC5	76	0.314	7.176E-13	3	119	124	24	138	251
---ARTEtVRMADINEFLICKLCKGYLRDPYTVKECLHTFCYGCIRGYYLY---DGESCSCPT--CRVRLG-AKPWTHIMPDPAMKELTEKLLPDYSvKEEEEERVFYSKLGIKRKRVDaPAtP----
>A0A7S3TRG4	76	0.339	7.176E-13	12	122	124	48	148	284
------------LNPYLVCTLCMGYFSDASTIIECLHTFCRRCILAHFRDSSH------CPT--CNANLE-PNPRDYVRTDRTLQAIVDKVFP--QFAVHPARAPDKQASKGAGGKRPSsPQQH-
>UPI00109FA2B6	76	0.201	7.176E-13	2	123	124	0	134	355
--MA---VAMDWLNSELSCPVCLELFTPPVLVLPCSHNFCKRCIQQTLLDQNQalETRRFCCPICRKRIRLR-GRGIDRLKRNILLESISEKFRQEKANAkvnEQNHQlqicEKHEELLNLMCLDDDIPicvickvfGEHS
>G1KGG3	76	0.252	7.176E-13	0	117	124	3	116	476
AAM-EAEGPAKGLCEEATCPLCLDFFKDPVTI-DCGHNFCKSCLAKCW---GEPGPEASCPQ--CREKI----PQRTLRPNRQLANMAE-LVQKLQEGgrkKEGRRDackmhQEPLKLFCREDEAP------
>UPI001940029E	76	0.256	7.176E-13	2	104	124	0	100	480
--MASTTPS-RKMEEEATCSICLEYLAEPVTI-DCGHNFCRACITQYCEHgKPESGTKFPCPE--CRMPFERGK----FRSNRKLANIVDnikqlRLKPGKGQENLCKRHQ-------------------
>UPI00145B04B5	76	0.264	7.176E-13	2	122	124	0	96	545
--MAQRVVQLDSLS----CPICLDLLKDPVT-TPCGHNYCMKCLKHYWDQQKR---TYSCPQ--CRESF-SPRPV--LRKNTVLTDLVE-------QLKKKKKSKRP--PSSIGRSKAGP--H-
>UPI000671658E	76	0.216	7.176E-13	2	119	124	25	149	564
--MAEPH-AVSALQEELTCPICLGLYRSPVSL-ACGHSFCKECIQEALRCCP--HSLFSCPL--CNTQ---AVPPTELQPNIQLRNVVQKFVDTCGQdsthgEEEKhqvQREemeessgqQNEEVMCDFCLEKPLP----
>C3ZJ46	76	0.279	7.176E-13	2	117	124	0	107	678
--MASKIQGSADFDEqFLTCPVCMLHFRDPRVL-PCLHTFCRECLQEWASKQQ----PLECPT--CRTQVSLPDPgVDGLRTNFYVNNLLD--FAAVKEENLEASEDVPS-SFQRKAFCP------
>UPI001432D122	76	0.230	7.176E-13	2	98	124	0	91	1268
--MEKPRTvqQLSEFNDLLTCRICQGYMIDPTTFDCCSHTFCRSCILKHLLRDVH------CPQ--CKASGGSKHISEdNLRSDDTLRALIYKLVPGIYQRE-------------------------
>A0A1J1I6N3	76	0.260	7.176E-13	0	117	124	163	271	1273
AAYRSEKISLNDVHPYITCFLCRGYLIEATTIVECLHTYCHSCLMKHLTKEK------CCPQ--CDMSINKSK--TNIKYDATIQSIVYKLVPGLYQKELlRRRAFYKQHPLEAKLASP------
>UPI00074002EE	76	0.303	9.835E-13	10	108	124	2	86	182
----------SALVEELQCPVCLGLFSDPVTL-PCGHTFCRGCLESYLATDVP---VHLCPE--CRAPI----PRRDFRTNRVLRNMADRA----RQEEEKVSEQTDLL---------------
>A0A085NAG0	76	0.256	9.835E-13	4	116	124	15	116	299
----RITLPLRQIIPHLLCRICNGYLVDAISLLDCNHSFCRSCFLEYIKKKCN------CPV--CGNFLNKNKLETCFKNDWLLQSMVYKIIPALQMAEERDR---KTVYEKLRASS-------
>A0A7K6BLE1	76	0.261	9.835E-13	7	117	124	16	112	307
-------PSSPKFKEELLCPICYDPFREAVTL-PCGHNFCKGCVSKSW-----ENRRHACPVCKENSRL------EDLRVNHTLNNLVELILK--EEGRRKSRGGAASALCPIHGEDP------
>V9EFB7	76	0.250	9.835E-13	4	118	124	62	171	339
----TKTLSIQQLNADLTCPICRGIMKDTMVVMGCLHRFCGECILAVMLDPQS---KNECPN--CRTHIPTKR---SLRPDSNFDALIHTIYPNLTEfenqiVEQLNQTRAPPV--GEKRSSPG-----
>UPI0011C134E1	76	0.261	9.835E-13	0	102	124	2	97	394
AGGKSYREKMASVsEDDLSCPICQDIFKDPVVL-SCSHSFCKDCLQTWWRGNQAKQ----CPVCKARSQ--TSDPPRNL----VLKNLCEIFVQKRDQrasAEPESR---------------------
>UPI00045717BF	76	0.252	9.835E-13	2	103	124	0	94	457
--MASRHQD-QSWTEELNCPVCLNLFTDPVIL-ECGHNYCRSCIMRSWETQK----KNSCPE--CRQVVGK----SKLRVNRALMSLVERarclsLTPTLRQSERRCEE--------------------
>UPI0002038F60	76	0.272	9.835E-13	2	117	124	0	107	475
--MASGD-PVKKLCEELACPICLEYFKEPVSL-SCGHNFCQSCLDLCWEEKEA-----SCPQCREKVQEG------DTRPNRQLVNLVEiaKELWSLKAEERGRvcqRHQEPLKLFCKNHESP------
>A0A7K7UVE1	76	0.272	9.835E-13	0	106	124	0	97	478
AGMACRSRE-QSLREELTCAICCELFAEPVML-ECMHHFCQGCIQRYWAGSARAA----CPQCR------REFPARRFRRHRLLAGLVEAVQRSGAEERRRdaqVRGARP-----------------
>UPI0013F36235	76	0.231	9.835E-13	2	105	124	0	95	507
--MADPKLA-SQLQEDVTCPICLGILQDPVTI-DCGHNFCLKCINQIGKTSEN----ILCPLCKCSVSKNT------FRPNKLLASLAEKIQtmdPAdIQQEKEEARCQK------------------
>UPI000626674E	76	0.275	9.835E-13	4	122	124	11	114	786
----WRKPLVKDLNDHIVCPLCRGYLIDATTLAECLHSFCRGCIARRLRS----GVRA-CPVC-------STEALSPLMPDASLQRLVYLIVPGLFRSELERR----TRFRATNPQCPPPtPLH-
>A0A401TTL9	75	0.252	1.348E-12	2	123	124	0	107	137
--MASRQ-HAASLTDEAICPICLDFFTDPVTL-DCGHNFCRSCITLSWEKKEINS----CPE--CREEV----PERNLRVNRVLANLAEKARKlKLDPTEK---ERKPHCEEHQRELKLFCQTDS
>A0A7J0EEX0	75	0.282	1.348E-12	7	121	124	9	117	180
-------IKSERIAACMTCPICHKLFKNATTISECLHTFCRKCIHDLITKEDLD----CCPV--CNVYLGC-SPLDKLRADHSLQDIRAAIFGALGRREPKKAEAGPS-NPLPATIEPkeLPEA--
>D3YVI7	75	0.196	1.348E-12	2	100	124	0	92	189
--MA--SSILEMIKDEVTCPICLELLKEPVS-TDCDHSFCRACITLNYESSKSRGTeEGSCPVCRVRV------PFGNLRTNRQMANIVERLkgFKSIPEGEQK-----------------------
>UPI001780D878	75	0.234	1.348E-12	4	101	124	6	96	213
----TKTLKVREFNELLSCSLCEGYLINPTTVDNCLHTYCRSCIVQHLLGEA------CCPQCKLAGGV-KQINVTNLKSDDVLRALIFKLVPGLYQKERER----------------------
>A0A0C3CHZ9	75	0.252	1.348E-12	1	102	124	201	297	308
-GDSFKQV-LSSYEDELTCPICCDIFVTSHVGNPCGHTFCGDCGWQWHTENKNKG----CPC--CRKTLHATMP---MIPNIAMDNIIERHVKALalngdQEWEPGAR---------------------
>UPI00057B2349	75	0.322	1.348E-12	7	123	124	8	113	391
-------VQKERIAACMTCPLCNKLFREATTISECLHTFCRKCIDMKISDEELDS----CPV--CDIKLGC-SPLEKLRADHSLQDLRARIFPS---KRKKARE--PATVSSVPEAVPVqESEHS
>A0A2Y9RTZ8	75	0.277	1.348E-12	0	121	124	1	116	424
AGFDSGPaIPVWLNEDDLGCIICRGLLNSPVTL-PCGHSFCSSCLKNLWDAWR-EKPRWACPTCReC----APQKPP--LRKNTMLQDLADKYSRAVRELEAG-RSAAPR-PAPDPARRPAqlPAA--
>UPI00148FC377	75	0.254	1.348E-12	10	123	124	2	88	462
----------SRLEEDLSCPVCHEIFKDPVIL-SCLHSFCKDCLQSWWREKEDKE----CPLCKKR------HSKERLPPNFALKNLCESFL-----QERGQRS-----------SEDLCSLHS
>A0A7L1VBJ3	75	0.333	1.348E-12	12	105	124	4	88	481
------------LKEELLCPICYEPFRQAVTL-PCGHSFCKGCVSRSW-----QGGRPACPVCkeRC-------SPRE-LRLNYTLNSLVGRlLLPLEQQDSQdaKSRERS------------------
>A0A6A4T0Z6	75	0.248	1.348E-12	2	119	124	0	119	517
--MAEA-SALEELHSELTCPVCLELFRDPVIL-ECGHHFCQVCIIQCWEAKADELC--TCPKCRksCG---------RRLRPNSLLCNVVDSVRRAramdtaadvtgwdLERALEEPEEREPGSSMSSVASSVGP----
>UPI0013F23467	75	0.285	1.348E-12	3	119	124	16	117	1076
---AEREKPlLKDLNEHIMCQLCRGYLIDATTLVECLHSFCRGCIVRLYSGARA------CPICG----VKTTPP---LLPDTRLQRLVYLVVPGLFRSElQRRR----HFLVMNPLCPPLP----
>J9J5Y3	75	0.318	1.847E-12	5	119	124	13	118	193
-----RKIKKRDLHSYLKCPLCTGFFRDAHTINECLDTFCKSCIYKYFyEDQNKEN----CPK--CNIHLG-GRPLETIISDQTIQKIVDLLYP---QFKKKDEQAIKMMYQAFASTDPLP----
>A0A2P6MZX1	75	0.318	1.847E-12	12	119	124	43	143	267
------------LNEFLVCSLCMGYIKDAHTIVECLHTFCKSCITKYLRDKTD------CPT--CEVALG-PYPLDKIKFDRQIHNIVCKIFPQFeaEDAEEERKYYSSVGLKTDPPPAPAP----
>UPI0007DB78F9	75	0.327	1.847E-12	7	119	124	37	150	267
-------VKMKELNEHIVCFLCAGYFIDATTITECLHTFCKSCIVKYLQTSKY------CPM--CSTKIHETQPLLNLKLDRVRQDIRLEtncvtlfIIISLLDEEKRIREfyQSRGLERVSQPSNEGP----
>A0A7S0EYT2	75	0.382	1.847E-12	12	92	124	190	261	276
------------LNPHLVCTLCMGYFNDACTIIECLHTFCRACIMRHFRESQV------CPT--CDSNLG-TNPRDLVRTDRTLQSIVDKVFP-------------------------------
>A0A1J4MPH7	75	0.340	1.847E-12	4	100	124	36	120	281
----KRRV-VSDL---LICPICEGFFRGATTIRECLHTFCKTCIIKHIESKGSE-----CPKCGQDIGI---YPLQGLVFDRTIQNITDKIFPEFKEKERK-----------------------
>UPI0018FF2307	75	0.307	1.847E-12	2	116	124	0	109	371
--MATATVKLptQKLMGCLTCPLCDNLFTHATTISECLHTFCRDCIYEKITEEESEG----CPV--CNTNLG-GVPLEKLKADHTMDDLREKIFPCKRRKEKEPEKSHSSVSLPTKRKD-------
>UPI000F7D4AF2	75	0.282	1.847E-12	0	121	124	1	113	376
AGLdAGRAIPVWLAEDDLGCIICHDLLAWPATL-PCGHTFCRDCLLDLWAARRS---RF-CPSCR----EGAPGP-PQLRKNTMLEDLADKYRLAARELEPLSPGPEPT-PAPRPASRPGrPTA--
>UPI00155A1111	75	0.283	1.847E-12	7	119	124	8	104	392
-------VPRERLAACMTCRICNKLFDDATTISECLHTFCRKCIFDKITEDELD----YCPV--CNTNLGC-APLEKLRPDHNLQDLTAKIFPS---------EKSKVIAPEEVASVPLP----
>UPI00140AD337	75	0.236	1.847E-12	11	122	124	17	123	392
-----------SLEAELTCPICLGVYQEPVSL-ACGHNFCRPCIEEVLgMQQNSQGLS-TCPTCRAR-----LGPGMNLQKNFKLANIVEVFQATASKGQQaGKESLQQGKGSTKGRTGVVPCEH-
>UPI00141989BF	75	0.278	1.847E-12	9	105	124	3	90	484
---------VQGLCDEATCSVCQEYFREPVTL-DCGHNFCRACLAGLWEGSGP-DSPFCCPECK-----EAVQP-RNFKPNRQLAN-VAELLKKLQEGESGGRRAS------------------
>UPI00193F66F1	75	0.222	1.847E-12	2	90	124	0	81	488
--MAS-VTPVEEIQDEIKCPICLKYLTDPVSI-HCGHNFCRVCITQYYETwAKGDYDPVCCPN--CRALIQK----GSLRPNWQLANIVDKI---------------------------------
>A0A7M7P5C8	75	0.284	1.847E-12	2	120	124	0	119	504
--MAEKQVEedVPNPSQSLTCPLCLGIFDDATLLTSCGHTFCRPCLRKY-DLSHQDLDHMVCPLCRAVTKLSTNR-VDDLLPNVTVNGLVDDHRArsGGASAILKMR-QKCTVCNLQVEAIAFCS---
>UPI00032B0793	75	0.242	1.847E-12	10	102	124	2	98	510
----------AELEEKLTCCICLALYHDPVTL-SCGHNFCRRCIQGWWLHQEKQ-----CPECQEKQCPECREPFPegaELRRNVTLSGVLELVRatdrqaPGpLSADESGAR---------------------
>UPI001AADA4BB	75	0.271	1.847E-12	10	123	124	3	103	515
----------ADLIDDLSCSICLNIYKDPVTL-RCGHNFCRECIDRVLDSKKASG-LYTCPE--CREEFR-ERPV--LSSARALRNIAEKFL--ISQPSQE----DTGIYCTYCVDSPVPAIKS
>A0A0N0P377	75	0.268	1.847E-12	4	93	124	177	257	536
----RRETTKADMLAELTCSICRGVFHRPCSVLPCMHVFCAGCISEWLR----QGTHHSCPECR--------EPITDVRPTHRLQNCADQFLlsdPG------------------------------
>A0A6P4ZD31	75	0.252	1.847E-12	2	122	124	0	120	573
--MASK-IASEDFDEEfLTCEVCLMLFRDPKIL-PCLHTFCRECLKGWANLAKTKQQQLKCPTCRVSVRLPDQ-GVDGLRTNFYVNKLLDFV--AAKEDKKVEKGAEPNNNKDVEGSKPRdsctPVVH-
>A0A3Q7X717	75	0.272	1.847E-12	2	117	124	0	102	634
--MAE----LVPLAEELSCSICLEPFKVPVT-TPCGHNFCSSCLDGTWAT---QGPPYLCPH--CRAVYH-ARP--QLRKNTVLCAVVEQFL----QAEQ-ARAAPPApdgwkLPARTPASSP------
>C3Z1S1	75	0.242	1.847E-12	2	99	124	75	165	800
--MATASLPFEDFDEkFLTCPVCEEIYTDPRVL-PCLHTYCARCLEKW----RNGESQFTCPTCRHQVRLQGT-GVSSLPPNFFINSLLD--FRALHKSEE------------------------
>A0A146FMX5	75	0.276	1.847E-12	2	123	124	0	121	948
--MSTDPHPgpgLGDLEKELTCSICTDLLYQPLTLLDCLHTFCGSCLKEWFSAQASRARssssvRFTCPS--CRAVVRET------RPNATVTTLLDMVLAASPDRDKSAEEKEEIAQRYKHGDSVFPVLSS
>UPI00074FFEFB	75	0.247	1.847E-12	9	106	124	266	359	1496
---------IKEFCEETTCSVCLDYFREPVTI-ECGHNFCQACLTQCWAKSDT-GAS--CPLCG---EVLQQK---NFKPNRQLANLVE-LVKKLQmgkgvEGEQGRceRHQEP-----------------
>A0A452GM55	74	0.226	2.532E-12	8	106	124	5	100	104
--------PAKTLQDELTCPICLEYFKDPVSL-DCDHNFCRACITQFWEGLAT---NVFCPQCR------ATFPQRNLRLNRQLRNIVKAVrelrLPSGRELESerlGARGFKP-----------------
>A0A0C2CRH2	74	0.375	2.532E-12	23	102	124	10	82	111
-----------------------GYLIDATTVIDCLHTFCKSCLLTYFEEEDN-----CCPT--CEQLIHQSHPSHYVAFDRTMQDIVYKLVPGLIEAERKRR---------------------
>A0A4W6D3F4	74	0.243	2.532E-12	4	118	124	9	108	220
----RRSLKAPPIKEDLSCPVCHDIFKDPVVL-SCSHSFCRDCLKNWWSEKPTQD----CPVCNRRS--SKSDPPVSL----VIKNLCETFLTG-ERSESFSRIQKHT---TTTDSDPF-----
>A0A0M0K1T9	74	0.282	2.532E-12	7	98	124	47	127	232
-------VDIAALNVELRCPICLRLMRDPVA-TECLHRFCKDCIEKCQRQAQKQ-----CPS--CRKPIATRR---SLRPDPSMKRLIAKLYPDLDAFE-------------------------
>A0A482SWM6	74	0.373	2.532E-12	15	104	124	17	104	249
---------------HLTCPLCQGLYRDAHTISECLHTFCKGCLMKELTFKSVRG-SIACPT--CSTALgHIQSIHTKIVHDRNLQSIVDKLFPEFDEQERGFVRQ-------------------
>A0A3B3RN39	74	0.248	2.532E-12	1	122	124	7	120	428
-GSYHREPNVSSLESQLVCPICLELFTKPVVILPCQHNLCRKCANELFQGRGtmvGAGGHFRCPSC-QHEVVLDRHGIYGLQRNLLVENIIDVY-------KQQSSSSGPSL---KTAGHPMCEEH-
>A0A6P7RE22	74	0.260	2.532E-12	7	123	124	9	109	441
-------VPVWLSEDDLSCIICQGLLDRPTTL-PCGHSFCLPCLHDLWVSkrGAVDGCPWACPICRKG---PSTKP--KLHKNPLLQDLVDKY-------RQAARE-----VEAGSEPEPAPAPRS
>UPI001ADE5642	74	0.250	2.532E-12	0	119	124	1	118	444
AGLG----AVAGLKEELTCPICLGIFRSPVSL-SCGHSFCKGCVQE---ARRGRQGPFSCPLCQaC------VDPPADPQPNVQLCSIVERLLnaaPRTGEEgcdvprkEEGDSSgQQEVTLCDFCLWEPQP----
>S9VN23	74	0.225	2.532E-12	4	108	124	89	185	452
----KDEVTVTDLEKELQCSICRTLLRRPCSALPCMHVFCASCISQWIAQQP------TCAECR--------QPIQEVRPTHKIQSCVERLVasdPARYQlsaAEQQERDALDTI---------------
>A0A5J4Y1T6	74	0.229	2.532E-12	2	121	124	195	333	463
--MVWR--SKEKLAACLSCDLCNGVLKDPVTAPECMHSFCRDCIDQHV---LFGGTKNTCPVCKAAglQTVFGPQPFQhgKLQYDPMLADMIRKLFPradveksiqerhdaeaklraSLPNKKQKIGAKTPTPNAPIPSSGPSPAA--
>UPI00187C8E12	74	0.268	2.532E-12	0	121	124	44	155	466
AGLdSGLTVPVWLAEDDLGCIICHGLLAWPVTL-PCGHSFCRACLKRLW----GAGPSWSCPTCR----EGSAQPL-QLRKNTLLQDLASKYNQAVGEGE-GATGGTPSPAPGPAPQPPGRSA--
>A0A1D1VC37	74	0.254	2.532E-12	5	101	124	7	101	475
-----RTVELRQLSAKFACPLCRGYMIDCVVAEECGHSYCRSCIARHI-----AGGLVTCPA--CHKLInqeEPGEPFDKLRADPILQRMIYKLVPSLlaRETMQRA----------------------
>UPI00074FE1A7	74	0.234	2.532E-12	8	102	124	5	90	494
--------PVRELCEEVTCPICLEYFRDPATIAECGHNFCRACLTRSW----GEAAEASCPMCK-----QTAQP-RNLRANRQLANVVEiakKL--SLQGEEAEER---------------------
>UPI0009075530	74	0.230	2.532E-12	2	103	124	21	113	494
--MAQVVLSLSEsLQDEATCPICLEFFRDP-VITDCSHNFCRECFTQHCRESAG---NISCPQ--CRKKIQQ----KNLRPNRQLANMVE-IAMKLSlEAARRARE--------------------
>UPI0010A06AEB	74	0.280	2.532E-12	12	117	124	8	104	559
------------LEHNIVCPICLEVFRDPVT-TACGHNFCMDCLQDYWDHQALVGD---CPYCpQCREPF-SSRP--QLRKNTTLGEIATRFA---REEAQGSRKLAGQREVLCDFCSP------
>UPI000B90ED41	74	0.319	2.532E-12	2	97	124	4	96	645
--MAARRSSLgQSILEHLECSICFGYYRDPRML-ECLHNFCLRCLQELRQQQNTNNGKLTCPLCRRETTLKENR-TASLPSNLTLNALVEMV--ALQDE--------------------------
>C3ZJ48	74	0.235	2.532E-12	2	122	124	0	133	663
--MASKIQGSADFDEqFLTCPVCMLHFRDPRVL-PCLHTFCRECLQEWATKQQ----PLECPTCRTQVSLPDQ-GVDGLRTNFYVNNLLDFAAvkkgagPGvacqvCEGKEEGARSWCVQCAVLLCESCtnthrkfPGMKGH-
>A0A3N0YUP8	74	0.247	2.532E-12	2	90	124	579	658	968
--MA--ESAASQYEDQFSCSVCLDPLKEPVTI-PCGHSYCMSCITDYW-GQKEQGPPYRCPQ--CRESF-SQRPL--LKKNTLIAEMMETL---------------------------------
>A0A3N0YUP8	74	0.247	2.532E-12	6	90	124	2	79	968
------ESAVSQYEDQFSCPVCLDPLKEPVTI-PCGHSYCMSCITDCW-GQKEQGPPYRCPQ--CRESF-SQRPL--LKKNTLIAEMMETL---------------------------------
>UPI00144A82EA	74	0.289	2.532E-12	2	118	124	0	122	994
--MAEGERHgMVDLERELTCSICTDLLYQPLTLLDCLHTFCGACLKEWFQFQASTATsihPYTCPS--CRASVRTTQPNATV---TTLLDMFVKTNPekGKSDAEKKeAREkYKPgdnVLPKLRRREDPG-----
>UPI000C255816	74	0.275	2.532E-12	4	116	124	6	113	1049
----RNKILVKDLNSVITCRLCEGYLIDATALTECVHVFCRACILRYFENNKTG-----CPTCN---TIYKKKSQTCFKSDPQTQSLVYKLVPALYSKEIQRREdfyRSTGVRASSSCSD-------
>A0A3B4ENZ0	74	0.223	2.532E-12	6	106	124	207	302	1316
------ELSASLLtEDHFRCPVCTDVLKDPVSI-PCGHSYCKTCIQTYWTKPTLEN-SYCCPQ--CRKSFR-TRP--ALDPNSALAKVVQKLQqAGFSPALPAHRYAGP-----------------
>UPI0006B8090E	74	0.237	2.532E-12	5	101	124	7	96	1511
-----KMLKVREFNDLLSCHLCAGYMINPTTVDNCLHTYCRSCIVQHLQREAS------CPLCKILGGF-KQVNMGNLRPDDVMRALIFKMVPGLYQKERER----------------------
>A0A443RXW4	74	0.205	3.469E-12	1	123	124	24	146	193
-GLQAKR-KYQELDSEITCPICSELFIEPVHV-SCSHTFCNYCIERW---KRNPNSRQECPVCR--------KPIKHVIREIVVENLIDKIVGEMdAQEKQRRvdvietRKQKlEELQNDSSTADDTPQEilvffHS
>UPI000A1C71FE	74	0.239	3.469E-12	2	115	124	0	105	295
--MAQANISVT--ERQFRCPICLDVLKEPVSI-PCGHTYCMSCIGEYWDQTET---GLCCPQCR-----EEFNPRPVLRRNTVLAQVVDKLRQSetVSEpFLGGVGEAAPLLLLPVSTS--------
>A0A060S7P7	74	0.297	3.469E-12	3	96	124	179	264	333
---ASARQILARLEEELTCPICYDFLVATHTTAPCGHSCCGECLLTYL---KGVGRKATCPV--CRAALTRARP---LIPTFTLDNMVQKHVEALEQ---------------------------
>A0A067ESL7	74	0.327	3.469E-12	2	119	124	0	105	368
--MATTEqtlkVNREKLVACMTCPLCSKLFRDATTISECLHSFCRKCIYEKITEEEIDS----CPV--CNTDLGC-APLEKLRADHNLQDLRIKIFPS------KRRNLD---APDSVSSVPLP----
>A0A3P4M548	74	0.213	3.469E-12	9	123	124	6	129	369
---------VEAMVEEVACPICMTFLREPVSI-DCGHSFCHGCLSGLWEVpGESQNWGYTCPL--CRAPV---QP-RNLRPNWQLANVVEKvrllgLHPGmglkgdvceLHREQLKMFCKEDGLIVCEACShSPEHEAHS
>A0A2K6EK93	74	0.266	3.469E-12	2	100	124	0	96	386
--MAWA-ASATSLADEVTCPICQGTLREPVTI-DCGHNFCRSCLTRYCEIpGPDLGEPPNCPL--CKDPFH---P-GSLRPNWQLANVVEnierlQLVSALGSEEEG-----------------------
>A0A6J0HW90	74	0.265	3.469E-12	10	103	124	11	98	386
----------ASLEAELSCSICLCLYKDPVSL-SCSHTFCQQCIKKTFAAQLQSQAPLSCPM--CRLHLG---PNLELQKNFHLCNIVKAFQAKTSEEKQGKGS--------------------
>UPI0018E399A3	74	0.263	3.469E-12	13	119	124	15	111	425
-------------EEDLSCIICRELLDWPTTL-PCGHSFCYRCLDDLWVKQRagVGGRPWVCPT--CREALE-AKP--TLRKNPLLQDLADKY-------RQAALEAGPeTALAPAPAPAPIP----
>K7FI33	74	0.228	3.469E-12	2	123	124	1	129	463
--MAAADPAV-VFEDTASCPICLDYFNEPVTL-DCGHNFCRACICRWWEGATS---AVSCPFC------LEVFPQGNFRANRQLEALVNLIVKRLKgENEQakpgGERvcekHQEPLKLYCEEDQTPICivcdrardhRAHS
>A0A7J8IEC5	74	0.242	3.469E-12	2	119	124	0	116	466
--MA-VEAALAGLRAEVNCPICLDDLRDPVTI-ECGHNFCRPCIQQSWADLQD---RFPCPV--CRHPCQDRH----LRSNTQLGRMVDiaKLLqitrskKKRQQERHlcEKHSQVLTLFCEEDLEVLCP----
>UPI00193EEE39	74	0.216	3.469E-12	2	122	124	0	122	487
--MA-AENPVESLQEEVTCPVCLEYFTEPVSL-ECGHNFCRACIAQCWEGSDTAA---SCPQ--CRETVQQ----GNLRPNKQLANVIEiakrlSLQPAKGTGGDGvCREQQEALKMFCEEDQtPICvvcdrsRAH-
>W2TGF8	74	0.375	3.469E-12	23	102	124	274	346	488
-----------------------GYLIDATTVIDCLHTFCKSCLLTYFEEEDN-----CCPT--CEQLIHQSHPSHYVAFDRTMQDIVYKLVPGLLEAERKRR---------------------
>UPI00193FA48E	74	0.225	3.469E-12	11	90	124	8	79	497
-----------DMREEVTCPICLEYLTDPVSV-DCGHNFCRGCVTQYCAEWAGHG-SLTCPI--CRSQILK----GNLRPNWQLGNLVEKM---------------------------------
>UPI000853F85D	74	0.238	3.469E-12	11	123	124	4	102	510
-----------DLREELGCSICLEIYADPVTL-RCGHNFCRLCIEDFLKTQERTG-VYSCPE--CREEFQDR---SDMRKNKTLRNIAQHFLSLLPDPEE-------TGIYCTYCDSPVPAARS
>UPI0003F0B8D8	74	0.228	3.469E-12	11	119	124	4	101	511
-----------QLEEKLACAICLGLYRDPATL-PCGHNFCMACIRDWWAHEVRE-----CPE--CRQPVPEG---TELRRNVALSGLVE-----LVRTEQGRDPpagtlGEPGTPPAGTPPEPTP----
>A0A176WQ23	74	0.342	3.469E-12	1	108	124	12	112	576
-GSGGVRVPRAPLILCLTCPLCGDLFREATTVSECLHTFCRDCIQG----RLSDGETNSCPI--CNVSLG-TLPLEKLRADHQLDDVKAKLFPDASRKRKNGPGSSPAV---------------
>UPI000F4D7433	74	0.226	3.469E-12	13	119	124	14	119	595
-------------EEQFSCSICLDIFTNPVS-TPCGHSFCLSCITSYWDSRSK---SCFCPL--CKESFR-KRP--ELHINHTLKEITEQFKRmtetsgslAISTDAQGANSQSPRITDRKISGSPRP----
>UPI00083BD037	74	0.275	3.469E-12	4	116	124	6	113	874
----TQRILVKDLNPMLTCSLCDGYFIDATSIIECHHTFCRSCILKYFKKKRE------CPS--CPKTKKDKDKKISIKPDEQMQALLYKMIPGLYANEMLRRakfHKKPTADDSAEDES-------
>A0A5N5X923	74	0.250	3.469E-12	2	123	124	0	122	929
--MSTESPSggpgLGDLEKELTCSICTELLYQPLTLLDCLHTFCGSCLKEWFSAQASRRRspssvRFTCPS--CRAVVRETRPNATV---TTLLDMVLTANPDRTKPEEEKEEIA---QRYKPGQSIFPTVAS
>A0A7S2SQ63	74	0.382	4.754E-12	7	100	124	37	122	265
-------LDMDRLNSLFTCRICGGYFRDAHTITECLHTFCKSCLLKSFNEGYN-----VCPH--CKVDLGPQ-PRNLILYDRTMQELVNKVLPGLDREDEE-----------------------
>E4XD86	74	0.288	4.754E-12	7	123	124	36	143	266
-------VSLSPISNLLACPICNGYLVNATAITECLHVFCRSCLIRKLQQTQE------CPLPHCREKV-IVSAEGALRYDRTLQDLIHLLVPRVLQVETKlENDFNSTLRRVSLEGGVW---HS
>V2XZ51	74	0.260	4.754E-12	2	107	124	131	242	332
--MKKREaeAALAQLEEHFTCPLCYEIMSHPYSLNPgqCGHTFCALCIIKWFFSRLHRQCggwheSVDCPICR---SLLVITPERAPRLDVTFPFVPNRLAATLCESLIEKLGQSPS----------------
>UPI0003595BEC	74	0.213	4.754E-12	2	103	124	0	90	386
--MARAGAgAVPGLREELTCPICLDIYREPTSL-GCSHSFCRDCIQQALRGQQS---SARCPLC--------QSPVLERQPNFHLRNIVEKFMDAAERREEEAQE--------------------
>A0A7J5ZQG1	74	0.260	4.754E-12	2	120	124	0	97	404
--MAKALEDTSVLEEELTCPVCLDLYREPHLL-PCGHNFCLQCLRR-LKSRSERG-RLRCPECRESHRCSKQ-----WQKNFKLASIADGF-------RHRNRAQRPS------QNRPGPS---
>K3X845	74	0.250	4.754E-12	3	118	124	65	170	413
---ATKTLPVRVLNAELTCPICLGIIRNTMVVMECLHRFCGECIQKCLRLGNKE-----CPS--CRIHIPSKR---SLRRDENFDALIKTIYPDLAEFERNEDKLIEEINRSRHFNNAF-----
>UPI00145B7123	74	0.247	4.754E-12	0	99	124	3	97	434
AGGAGGGAAAgGNLREELTCVICYDLFKEPVVL-ACMHRFCRPCITRYW--RGTQG-PVSCPQ--CRKQFHST----QLQTDYLVTAMVEKVRGSCSfvknQEKQ------------------------
>A0A3Q0D2M9	74	0.267	4.754E-12	13	120	124	15	119	434
-------------EEDLSCIICQGLLNWPVTL-PCGHSFCHRCLNGLWATQRagVNGRPWSCPTCREG---PEAKP--KLRKNLLLQDLADKYRQAALELEAGP-ETAPAPRSPGRPAQPpdLPS---
>UPI0010A3659D	74	0.293	4.754E-12	2	93	124	0	83	478
--MAAESTALQELRADLTCPVCLDLFRDPVLL-DCGHHFCRRCVRRCWDATPG-DERAACP--RCRAPCRAREP----RPDSLLGDVAETVRRA------------------------------
>G1KJU8	74	0.252	4.754E-12	0	122	124	7	113	480
ATMASGD-SVKKLCEELACPICLEYFKEPVTI-SCGHNFCQSCLDQWWGEKEA-----SCPQ--CREKVQER----DIKRNWQLANLVE-IAKEL--GSQKAGEKGSVCQRHQEPLKLFCKDH-
>UPI0018F28C5F	74	0.250	4.754E-12	2	90	124	0	81	480
--MSSKGASgseMGDLTQELTCPICLEVFTHPVSL-ECGHHFCSSCISESW--QPIPG-DVSCPQCR---QVFTQR---NVRPARTLSNIVEKF---------------------------------
>UPI001788DE9D	74	0.238	4.754E-12	2	102	124	0	93	482
--MARQQFSI-DLQQELTCPICLEILQEPVTI-DCGHSFCHGCITKYKESSED---LFKCPL--CKTYMKK----NTFSPNWLLGNLVERIRAmDLAKmclEEDKLR---------------------
>UPI0004626F66	74	0.235	4.754E-12	0	97	124	2	88	487
AG-----ISFQDLAQEATCPICLEYFKDPVTIAECGHNYCRACLAKFWGESAEAGL---CPECR-----ETGR-RKNLIPNRPLSNIV-KILPteeyHLQEE--------------------------
>UPI0007DB6CF1	74	0.256	4.754E-12	0	105	124	16	110	493
AAMATGD-PVKELREELACPICLEFFKKPVSI-ACGHNFCQSCLDQYRKEKEA-----SCPQ--CRKEVLK----EDIRPNWQLMNLV-KIAKKLrsqKREEKGRVCQK------------------
>H3D9D1	74	0.228	4.754E-12	13	122	124	9	120	523
-------------EDQFTCSICLEVFENPVS-TPCGHSFCQSCISSYWDGGRGAGRVYLCPI--CKESFR-KRP--ELHINRTLKEITEqfKHIAsagsGLPSSPDSGPEARYTLSGPSSSSPPPPlcPVH-
>UPI00155F58BD	74	0.305	4.754E-12	2	107	124	0	106	530
--MAWNE-STSSLTEELECPVCLDFFKDPVML-DCGHNMCRACILGYM---NNQGSVL-CPE--CRAVV--SGP-GSLKPNRVLRNLADkarelKLTEHLPCELQGptappqeCGFQSPS----------------
>A0A1E5VNV6	74	0.313	4.754E-12	2	116	124	10	112	555
--LVRRDL----LTPGLTCPLCKGLFREATALTECLHTFCRECIMEQINGKDIE----YCPV--CDVHLGC-DPEQKLRSDKNLQDIRNKLFP-IKEKETDSTKAATTLPPKRKKRS-------
>A0A0F7VHA7	74	0.276	4.754E-12	2	119	124	0	118	925
--MAQVQPPpgLADLEKELGCSICTELLYQPLTLLDCLHTFCGSCLKEWFTAQGSRRRsssdaspRFTCPSCRAE--------VLRTRTNATVTTLLDMV---LAAQPDRARSaaEKEEIAERYNPGDPvFP----
>A0A151MXI0	74	0.247	4.754E-12	2	94	124	0	80	1644
--MA-AQNPIGNLQDEATCPICLEYFTQPVTL-ECGHNFCRDCITQCW--NRLQPKCF-CPQ--CRQDVQQ----KNLRPNRQLENIL-KIAKQL-----------------------------
>A0A6A4FQ51	73	0.302	6.515E-12	7	123	124	9	130	252
-------VKLAELTEHLGCALCHGILRDAHTIPDCLHSFCKSCIYRHFLVK---GSCI-CPK--CNKAL-SPRPIATLITDQKLQEVVDRIFPEFKEQEAilekefyaknsfKLREESAEPTDGANGSSTSPVASS
>A0A452GZ51	73	0.202	6.515E-12	15	106	124	4	87	256
---------------EATCPVCLEYFTEPVTV-ECGHNFCRDCISQCWEGSDT---DISCPQ--CRETVQQR----NLRPNRQLANMVEitKHMEKLKKLQTMNVTLDP-----------------
>A0A5D6XSM4	73	0.270	6.515E-12	0	123	124	1	124	261
AALADTRtvtLALAPLVEHLGCVLCSGLLRDAHTIPECLHSFCKSCIFRYFLVQCDPNAP-SCPK--CAMAL-SARPIATLISDQRLQDVVDRIFP-----EHKARdavlenEFYARHGFAKKKAEPLAAKHS
>H9H9B2	73	0.294	6.515E-12	2	94	124	0	89	277
--MEAKEL-IENLKAELTCSICLGYFTDPVTALKCGHTFCKDCLLQC---DEQADATLTCPECKAVTRFSDTVPIKNLQ-DFSITgkTLIQKLLFSL-----------------------------
>UPI00159C53BA	73	0.280	6.515E-12	2	108	124	0	89	361
--MA---ANVSQSEEACTCPVCCDIFQDPVVL-LCGHSFCEPCLQEWWRQSVVQ----RCPV--CMEILTMARPTRNLAL-RDLSDIV------RQEASQRATSGAPDL---------------
>A0A5A8EKD2	73	0.243	6.515E-12	7	120	124	36	147	376
-------IQLGKLDDELRCPICRDVLKHTHVVMQCMHRFCRRCIERAVRASH------CCPF--CRESIPSRR---STRPDKAFDGLIGLLYPDLdvYEAEEERRledfSRSfsaNAAAIATSVPSPMPS---
>UPI00165AA8BE	73	0.282	6.515E-12	10	108	124	2	86	461
----------SRLEEDLCCPVCKDVFKDPVIL-SCSHSFCKECLKNWWREKAAQE----CPVCRER-SLTANPPC-----NLALKNLCETF---LQQRNQRAFEDLCSL---------------
>UPI00093C9FF2	73	0.230	6.515E-12	2	103	124	0	92	473
--MAQVALSLtKSLQEEATCPICLEFFRDP-VITNCSHNFCRECLAEHCKQQAQ---NISCPQ--CRKKIQQ----KNLQPNRQLANVVE-IATKLSlEVDRKARE--------------------
>UPI001940059B	73	0.237	6.515E-12	2	122	124	0	122	479
--MA-AESPLESLQNEAACPICRELFKDPVVI-DCGHSFCRVCITQCWEGSDT---NFTCPQ--CRETVQQR----NFRLNRQLANVLE-IARRLSaQAAKGaggkglCREhQEPLNLFCQEDQAPICvvcdrsRAH-
>UPI000703CEAC	73	0.247	6.515E-12	8	100	124	5	87	479
--------PAKTLQDEVTCPICLDYFKNPVSL-DCDHSFCRACITQCWRGLTA---DISCPQCR------RTFPQGNLRPNRQLRSIVDAARELRLQAWRE-----------------------
>A0A670HV98	73	0.244	6.515E-12	2	122	124	0	118	481
--MASGD-PLQGLREEATCSICLDYFASPATI-DCGHSFCRACLVQYWAES---GAGPCCPQ--CREATQQRI----LRPNLQLANLV-QLVRQLkADAGEDSGEASPAsckddpALLLGAEGDPSkgdPAPH-
>A0A6P8P8F8	73	0.264	6.515E-12	2	88	124	0	76	481
--MAGEPGGPSELRDETTCPICLDYFVEP-VLTECGHSFCRPCLARCWRGSRA---HFPCPQ--CRVPTEGR----SLRPNRPLANVTE-----------------------------------
>UPI001601E7A5	73	0.273	6.515E-12	13	116	124	10	113	502
-------------NDFLECQICLQPFHAPKIL-PCLHTFCKECLAEYTKAHSVEDDQIECPTCRCKSPLPSGN-VDGLKNNFFVESLKDtvNLHKTLHSEGQGIVCSDPYCDSKGPAAS-------
>UPI001AADC25B	73	0.218	6.515E-12	10	119	124	3	94	515
----------SSLREELSCSICLSLYKEPVSL-KCGHNFCRDCIVTVLDTQERKSTSYSCPE--CREQYTERPPLE---KNRKLCNIVDNI-----------RSSHPEV-FCTYCNPPVP----
>UPI0018898722	73	0.271	6.515E-12	13	119	124	3	96	519
-------------DELLLCSICLEVFDHPVTL-PCGHNFCERCITEHLNASPQR----MCPL--CNERVGRKH---RLRVNNVVADMVYQYRE--SEAWSG-EERSPEPREAEEVSSDAP----
>A0A803J9D4	73	0.260	6.515E-12	1	96	124	8	91	528
-GMA-----AADLRDELSCSICLSIYTDPVML-PCGHNFCRGCIGRVLGTQEGSG-GYSCPECRAE---YRERP--ALPRNRTLGNIAERFLSAQPE---------------------------
>A0A1W0WMP4	73	0.257	6.515E-12	5	102	124	56	149	559
-----RTVALSEINARFSCPLCRGYIIDCVTAEECGHAYCRSCIARHI-----ANGTVTCPS--CARFInkdEPGEPFQKLKADPVLQRLIFKLVPNLVSKETERR---------------------
>UPI00093BF129	73	0.244	6.515E-12	10	95	124	97	172	569
----------EDLQEELTCPICLDYFKNPVSI-ECGHNFCRCCLQHSW---APGGGQFPCPECR-----QLSSP-ASLRPNWVLARLAKKTRPRRQ----------------------------
>A0A0N4W0R8	73	0.375	6.515E-12	23	102	124	375	447	578
-----------------------GYLIDATTVIDCLHTFCKSCLLTYFEDEDN-----CCPS--CEQLIHQSHPSHYVAFDRTMQDIVYKLVPGLLESERKRR---------------------
>UPI0011CFC6EA	73	0.245	6.515E-12	2	103	124	37	129	596
--MSSR--AMERLQEDVTCSICLDVLEDPVSI-ECSHNFCRGCLVAHWREVSAQG--YQCPECRapC--------SRDRMTPDTRLRALVEKITEPLQEEmeLQGPRS--------------------
>A0A6P4Z3T3	73	0.234	6.515E-12	1	107	124	1	108	610
-GSAPSSLK-REVHEELSCSICLELFTRPKVL-PCQHTFCQDCLRDHAEVRT----PFQCPICRCQVRLPPQ-GVAGLPDNLMAANMCEKVRKQetlLEETEKqpqsGNRcSFHPS----------------
>A0A2U1LWM6	73	0.293	6.515E-12	7	115	124	212	308	632
-------VVRDEIAACMTCPICDKLFRCATTIPECLHTFCRKCIRKKFIDEELE----CCPI--CSIDLGC-APLEKLRPDHNLEDVRAKIFP-----YKRARVQAPEVVPTTLPS--------
>A0A7L2WMG5	73	0.209	6.515E-12	0	122	124	34	167	651
AALARspSELGLTALEEELTCSICLCLFSSPVTV-PCGHNFCASCLELSWAGLSG---NFSCPQCRAT---FAARP--QLQKNTVLCRVVEQLqgCAGLgaeAEEEEaaGRRAQAAPVYCDSCLQAPavqtcltctasFCSEH-
>UPI00112D7700	73	0.254	6.515E-12	2	103	124	0	91	666
--MAEARMSLGELAEELTCPICLATFDTPVTI-QCGHNFCRLCLELTWAA----ASSYSCPQCRLN---FPTKP--ELRKNTVLATVVEQFLQSQEQQQQQQEE--------------------
>UPI0018F6D3E8	73	0.236	6.515E-12	10	122	124	472	565	937
----------DNLNADLSCPICMDYFTEPVSL-ECGHNFCRDCILSACRAQPEAGGRIPCPQ--CRQETGQR----EVRANRLLANIV--------EGFQRMWQPGP-----GPADSPLPlQCH-
>A0A2D4HI24	73	0.233	8.928E-12	0	100	124	58	144	167
AGKSQEQ----SIQEELTCSICYDLFRNPVML-KCMHHFCKECIQKYW-----NGCSriATCPQCR------QTFPSRSFHPNFIVSNIAETVRRSASEEHRR-----------------------
>A0A024UQM9	73	0.272	8.928E-12	7	121	124	79	195	203
-------IPASSLDEELNCAICTGIIRDAMVITACLHRFCTVCIHRHIHEK---GKNTVCPV--CNTPFTTRR---ALRPDPTFDNLIKMVygdVDAYEQAEEariqlNNKELFPRLDLDKHKDDiPInPIA--
>A0A0K0DGV8	73	0.385	8.928E-12	21	102	124	18	93	209
---------------------CFqGYLIDATTVIDCLHTFCKSCLLTYFEEEDN-----CCPS--CEQLIHQSHPSHYVAFDRTMQDIVYKLVPGLLDAERNRR---------------------
>F0X051	73	0.336	8.928E-12	2	100	124	16	110	239
--MDGRKVSFRykDINRHFICTLCNGYFRDAQTIKECLHTFCNGCIRSYFWRNRD---AHKCPT--CSVHLGV-KPWTQLISDPSIQGLISKIFPDPTQQEKK-----------------------
>A0A7S4M3Q8	73	0.333	8.928E-12	12	92	124	34	109	255
------------LNEFLTCNICRGYYREPVTVRECLHTFCKSCMYKYIVDNS--GPRLSCPDCG---YALGSRPFESVKEDCVLQELAIKIFP-------------------------------
>A0A7S3K0S2	73	0.361	8.928E-12	10	117	124	76	172	285
----------ADVNAHLVCRLCEGYFRDAHTITECLHTFCKQCLITYLRSGKG-----VCPH--CNVFLG-PHPQNVILHDRTMQTLVDKIFP---IEKQTAPSLATTTAKATTEKQP------
>A0A7S4P2T1	73	0.313	8.928E-12	8	122	124	34	132	286
--------KRRHFNKFFTCGLCEGYLREAHTIRECLHSFCKSCILKYLQTKK------TCPT--CSVDLGV-HPQRLLKFDRALQQLQDKVYPE-AKKEDERREA----EFFKERGEPNP--H-
>UPI00097D7566	73	0.244	8.928E-12	2	119	124	0	121	291
--MAEPN-ALDELQSELTCPVCLELFREPVIL-DCGHHFCKVCIIQCWEAKADELSS--CPKCRksC---------SRKLRPNSLLCNVVDSVRrasamdavagipgwdPERSLEEPEEREPGSSMSSVASSIGHWP----
>A0A0G2EKD7	73	0.274	8.928E-12	0	117	124	1	114	296
AGGPQSG-PLMDLEKELSCSICTDVLYQPLTLLDCLHTFCGACLKEWFswqAQSATTAHPYTCPS--CRSSVRATQP------NATVTTLLDMFLhanPSRGKTDQEKDEMRK-VYKSGDNVLP------
>A0A7S1YM11	73	0.278	8.928E-12	4	100	124	55	141	316
----RLSIPLKTLNEEFTCPICLGYMRKTSMVMECLHRFCEECIQKCLRIGKKE-----CPS--CRIKIPTRR---SLRPDTKFDAIVSCILGPLEELEKE-----------------------
>UPI000A2A5BA6	73	0.264	8.928E-12	2	84	124	0	86	326
--MAASSLSItDDLEAQLTCAICNDIFTDPRTLVPCLHTFCFNCIKSWNETCEKAGKRLRCPTCRLVVNIEGgdiSKLPSSFQSNSLLQ---------------------------------------
>A0A444UZR1	73	0.240	8.928E-12	12	90	124	7	77	342
------------LTEEFTCPVCLELLNDPVTV-ACGHSFCRECLESYWGQTDHTEC--CCPQCR---ETFTPRPV--LRRNTLLAGVLEKV---------------------------------
>U3K2J3	73	0.245	8.928E-12	11	117	124	12	115	393
-----------SLEAELTCPICLSVYQEPVSL-GCGHSFCRPCLEEVLGTQQSSQGLSTCPT--CRASLE---PGVKLQKNFKLANIVEafqATAPKGQEAGKKSLQQGKGSKKGKTSVVP------
>UPI000B76E770	73	0.302	8.928E-12	2	117	124	0	104	403
--MASQlvvQVRRDKLEACMTCPLCKQLLREATTISLCLHTFCRKCIYDKLSDEDVD----CCPV--CDVNLG-IVPEEKLRPDHNLQDIIAKIFPA-----NGRKVEEPEV--ALPVSPP------
>UPI0011EA3CA3	73	0.200	8.928E-12	2	99	124	0	105	411
--MAWKQGKkikgaMEQLEEELTCPICCGLFEDPRVL-LCSHSFCKKCLEGLLEGNRGSAFrtPFKCPTCR-KESPH--NGANSLQINYSLRSIVEkfskiKVIPKMSVCKQ------------------------
>UPI00117FD9C8	73	0.252	8.928E-12	2	108	124	0	93	421
--MSRR------CEEDLTCPTCMGIFKDPVLL-SCGHSFCKSCLHRWWTVKRTRE----CPV--CRTQSQSRNP----PPNLALKNLCESFVlerdQKASEAEEGLQELKDKL---------------
>UPI00159C399B	73	0.288	8.928E-12	3	103	124	8	113	438
---AAPPSSKNSLREDLTCAICCDLFRDPVML-DCMHHFCRPCISRYW--RGTQG-PVTCPQCRkvftCRqfqTNYLVTAMVEKVRattSDTYIQNL-EKQLRETLESHRLRRE--------------------
>UPI0002038E8D	73	0.241	8.928E-12	0	90	124	1	82	458
AAAPRAQDPLQDLCEETTCSVCVDYFKDPVTL-DCGHNFCKACLTQTWEKSS--NIETSCPQ--CRGIVSQ----KNFRTNQSLANIVEKV---------------------------------
>A0A401PXH9	73	0.260	8.928E-12	2	100	124	0	88	477
--MASRQQPPQSWTQEINCPICLEDFTDPVSL-ECGHNFCRSCITGCWE----QGQRNLCPECR------QEFPDRKLTVNRNLASLAKKVRKlNLNPEEGG-----------------------
>UPI00141A244B	73	0.241	8.928E-12	2	108	124	0	102	497
--MAAAGDPSITLQDEATCSICLDYFRDPVMIIDCGHSFCRACITQC---SEGPGRDLsSCPQCR------IAFPRGDLRPNRHLANMAEAIkrlrLQRLSLAEGEPKKEAPKL---------------
>UPI0006B0C1CB	73	0.250	8.928E-12	3	123	124	330	448	503
---AKKDVQnqFSDLvENELMCSICSELFVEATTL-QCSHTFCRSCIEEWKKKKKE------CPI--CRTRIVSQ--TKALVVDSFIDSMVTKLNPQLQErrntilKEREAKKKGKT-QQSTAGETALPvGAHS
>A0A7J6DFM7	73	0.218	8.928E-12	12	106	124	2	85	505
------------LEDELSCPVCTELFSDPVLL-SCGHSFCRQCINSHWTSSKSRN----CPVCR---QVSPQEPVSNL----CLRNTCESYLREKNKKEQKDGEhECP-----------------
>UPI0015E13DFB	73	0.223	8.928E-12	1	122	124	26	152	524
-GAADHEAALVTLEKQLICPICLELFNKPVVILPCQHNLCRKCANELYQPSLFQARttmsvnsgRFRCPSCRQEVVL-DRHGVYGLQRNLLVENIIDA-----YKQEVGNNSssnaASP-LPPPPPPAQPKCSAH-
>A0A6J2USM8	73	0.270	8.928E-12	2	97	124	0	85	550
--MAEASLSAQD---SLICPVCLDLFNNPVTI-PCGHSYCVNCIEGCWDHGDQRG-VYSCPQCR---QTFTQRPV--LNKNTTLADLTERLRKTRLQA--------------------------
>A0A6P8SDT0	73	0.303	8.928E-12	12	90	124	8	80	563
------------LEENILCAICLEVFRNPVTI-GCGHTFCIECLQVYWDYQADYALTPCCPQCR---ELHTSRP--RLCKNTVLADLVESL---------------------------------
>A0A3Q2ZNU1	73	0.265	8.928E-12	13	123	124	56	150	594
-------------EDHLWCCICLDVFKDPVTL-PCGHNFCKSCIEEHLRRSQRQ-----CPL--CKELVDKKH---KLGVNTFISELV-------FQFRQSSGSPQPAGTSGTAPCCPaaGPKQKS
>A0A5J9W1X8	73	0.314	8.928E-12	2	122	124	50	152	627
--MVRRSL----VAPCVTCGLCGGILRDPTTVSECLHSFCRKCIFQKLEDEDI----NCCPT--CTIDLGC-APLEKLRVDHSLLRIGLMVFPA---KRRRVEEISPS---DPALVSPPPS-H-
>UPI0013B4039B	73	0.222	8.928E-12	5	103	124	232	313	631
-----KETKTDKMEESLTCVICQDLLHDCISLQPCMHVFCGACYSGWMERSSL------CPTCRC--------PVERICKNRILNDLVEAY---LIQHPEKSRS--------------------
>UPI0003596BF2	73	0.264	8.928E-12	5	119	124	35	148	723
-----RSLKMETLESELTCPICLELFEDP-LLLPCAHSLCFSCAHRILLSScAGDGLEpapaFQCPTS-CRHAIPlSPRGLDGLRRNVTLQNIIDRF-----QKASLSGPGSPSESRRPAAPPPPP----
>A0A1V6Q0M1	73	0.289	8.928E-12	2	119	124	0	111	896
--MSVQGPGIADLEKELVCSICTELLYQPLTLLDCLHTFCGSCVKEWFNAqaSRRSHPRFTCPSCRAE--------VRGTRPNATVTTLLDMVL-GVHPDRARSTEEKAEIaLRYTHGESVFP----
>A0A151MAB8	73	0.271	8.928E-12	2	103	124	0	90	1234
--MA-AESPVGSLQHEATCSVCLEFFKDPVIL-DCGHNFCRVCISQCW---DGLGPNCSCPQ--CRQVM----PQRNLRPNRQLANIV-KITKQLSlQAAKGAGE--------------------
>T1EIN4	72	0.360	1.223E-11	7	92	124	1	78	79
-------VQMQSINQFFICSICNGYLHMATTITECLHTFCKGCLIKHLEYNLH------CPK--CLTIIHPTDPKINIRHDSMIQDLLYKVLP-------------------------------
>UPI000B8CA152	72	0.279	1.223E-11	7	117	124	10	107	139
-------VKREELETCMTCSICNKLFKEATTISLCLHTFCRKCIYDKLSGDDEMDC---CPI--CDVELG-ISPTDKLRPDHNWQDIRAKIFPS-----KGKRTAAP--EAMTSASPP------
>A0A7S1Z6H7	72	0.357	1.223E-11	6	100	124	84	170	201
------DFPLSPVHSRLICTLCMGYFRDPYTIAECLHTFCKSCLFFAFRS----GFR-RCPE--CETSLE-PDPFKEALSDRTMQTLVDKIFPHLKEKDDR-----------------------
>J3LSP7	72	0.380	1.223E-11	1	92	124	5	88	245
-GGVRR-VRRGALAACMTCPLCRGLLREATAITECLHTFCKECIMEKIDDEEVD----CCPV--CNINLGC-DPEEKLRPDHNVQDIRNRVFP-------------------------------
>UPI0019217504	72	0.268	1.223E-11	12	108	124	17	106	290
------------LEACMTCQICHKLVTDATAISECLHIFCKKCIFEKLADEEVSH----CPV--CNIDLGC-NPFEKLRPDHNIQEIREKIFPSKKEKEDAGTLEVPSV---------------
>A0A2P6MR59	72	0.230	1.223E-11	3	100	124	32	126	310
---SQTTIQIRNLNVEITCPICLGILHDTMTVMECLHRFCSECIEKCLRTGLTNLRRKECPA--CRVKCTSRR---HLRRDTNFDGIIAAVYPHLddYEAKQE-----------------------
>A0A4D9DJZ3	72	0.250	1.223E-11	2	101	124	0	88	327
--MAAAD-PAKTFEDEASCPICLEYFNDPVTL-DCGHNFCRACITQCWGGSDT---DVFCP---CCMEIFSQ---GNFRANRQLGTLVDLIIGQLKDEQQQA----------------------
>A0A0C9XV19	72	0.230	1.223E-11	6	97	124	131	234	329
------RETLSQLEEHFTCALCYDILATPYSLNPalCGHTFCAMCILRWFFSRLHQACggwheSVDCPICRSLLTITPDHiPRLSITfpfvPNRTVAAVVESMVEKLSQA--------------------------
>A0A1I8B0C2	72	0.300	1.223E-11	2	117	124	0	112	365
--MNTREQAKAlGLEKHITCSLCHDYLSDAVTLTGCLHFFCRSCLLQHLSSAGPDSRK--CPK--CKIELGSEHI---YKRDLRLQELVYKLVPDLfwRQLRRvARRHHRSSRDSNGSAASP------
>UPI000D722B0D	72	0.262	1.223E-11	0	102	124	34	122	374
AAMGS-GTSAESLQNEATCPICLEYFREPVTL-ECGHNFCQACLSRCWEAPDP---LASCPQ--CRDPVQQR----NLRPNKQLANVIE-IAKRL--SLQAAR---------------------
>A0A2G5DNX3	72	0.318	1.223E-11	6	93	124	6	86	380
------RVQRSVLEECFTCPICHDLFEKATTISECLHTYCNNCITEIFKKRGA----NVCPV--CKIDLGC-RPANTLRVDHNLQDIKSTVFPS------------------------------
>A0A7K7DTN4	72	0.271	1.223E-11	9	89	124	0	75	396
---------MERLEEELSCAICCEIFSEPRVL-PCSHTFCRPCLQGLLRSPRQ---LLSCPSCRAPLAVPSAGP-EALPVNFAIQAVIDK----------------------------------
>A0A7S3R8T4	72	0.222	1.223E-11	7	123	124	17	144	437
-------IPLASLDNTLRCDICKDLYTGPVSL-TCGHTFCSACIRQNLDFKVSTNSIPLCPT--CRGNIKQ----EELRPAVTLREAVaaYKglLLPLHEQLLSTHNNAPPTaalhvpaspaagaVRSSRKRASPGaPAAHS
>A0A218WGN3	72	0.260	1.223E-11	1	119	124	1	104	468
-GGQAVKVKREKIEACMKCPICKKLLKEATTISLCLHTFCRKCIYEKLSDEEVD----CCPE--CNIDLGC-LPVEKLRPDHNLQDIRAKIFP------LKRRKINA--PEVFAPAPPQP----
>UPI00084D6D2A	72	0.273	1.223E-11	10	92	124	3	80	474
----------ADLSSDLTCSVCQEIYRDPVTL-PCGHTFCKHCIGKTMTVqKDYLETDPSCPECRQR----YRKGLE-LKRNVTLRNIAERLLP-------------------------------
>A0A1A7WNS6	72	0.243	1.223E-11	12	122	124	5	102	497
------------IEEELTCPVCQDIFKDPVLL-SCSHSFCRECLESWWRLKDTRE----CPV--CKSTSDRKQPTSNL----VLKNTCEAFL--LERERQTAAEFDPLCHRHSEKLKLFCLDH-
>A0A7K8R5P2	72	0.245	1.223E-11	2	107	124	0	92	504
--MARK-MSIDELEEQLLCPICLEVFKEPLML-QCGHSYCQPCVLSLLGEQEGQ---FPCPV--CRQAV-ARSP---LAPNVTLARVIE-VLRSRGEAEPSP-ESCPT----------------
>A0A6P8G7B2	72	0.238	1.223E-11	2	101	124	0	90	505
--MA---FSTSSLEDDLQCPVCCEVFTDPVVL-DCSHSFCRFCLDAYWKDQPNRP----CPV--CRRHFPGRTPPANL----ALRNIVevynrEKERAGCKQSERGN----------------------
>A0A7K8K4H4	72	0.227	1.223E-11	9	94	124	20	100	524
---------LERLQEEAICPICLEYMSEPVSV-DCGHNFCRGCIAEHCQDKGLRADgPFSCPQ--CRASCH----RSGFRPNRQLANIVESIRQlGL-----------------------------
>UPI0019660244	72	0.252	1.223E-11	2	122	124	0	114	535
--MAMELNKPASLTEELECPVCLDLFRDPVML-ECGHNICRPCILKYMNSQRA----VQCPECRA----AVNGP-GSLVANRALRNLADKaramqLYDVIPQGASKSFSEVPA-TAPPMQTEPLCARH-
>A0A1S3SH23	72	0.255	1.223E-11	13	106	124	15	98	554
-------------EEQLLCSICLDVFTEPVT-TPCGHNFCKECIRQYWDSNDL----CLCPM--CKEKLH-RKP--ALRINTFISEMAAQFRKSVEVKATSSRDQCP-----------------
>S7PCK6	72	0.265	1.223E-11	9	100	124	473	559	560
---------LVNINKVVTCPICLDLLKNPMIL-DCGHTFCETCITANYRESMINSEESSCPV--CRVSYE----LENLRPDRHVANIVEALREvQLSpQEEQK-----------------------
>A0A667WJV5	72	0.246	1.223E-11	2	119	124	0	117	565
--MALSSAFLS--EDQFSCSICLDVFTNPVS-TPCGHSFCQACISSYWDGKAGGGGskSYMCPL--CKETFR-KRP--ELHINRTLKEITEQFKQmATTGAGMGRREEEPNPhphrSQRQSLSSPLrP----
>UPI0011769D99	72	0.260	1.223E-11	2	93	124	0	80	586
--MASPAVSV----EQLCCPVCLEVLREPVTV-PCGHSYCLRCIQGFWDSPKQRG-RYSCPQCR---QLFSPRP--ALSRNTVLGELVETLQRG------------------------------
>H0WBV9	72	0.267	1.223E-11	2	102	124	49	142	644
--MSMNR-NLCKCEDQFLCPICLEVFRDPIT-TTCGHNFCMTCLQNFWDHQAAVGEMYHCPQ--CRESFP-SRP--ELRKNVILENLVTCITQAKGQVSRPSR---------------------
>UPI0015ACB3C0	72	0.288	1.223E-11	12	122	124	7	104	1054
------------LEEELSCPVCSEIFRDPVVL-SCSHSFCKACLQQYWEQKGSRE----CPVCRRRSSKDT--PPRNL----SLRNTCEAFLKERSQ-RAKAGSEEKS-QRAKAGSEVLCSLH-
>A0A401QAT0	72	0.207	1.677E-11	12	93	124	0	70	128
------------MEEDLSCAVCHDLYKDPVLL-DCDHSFCRSCITQYWEEAGTTS----CPICR------KENPSRDLRPIRTLSNIVEMFVKS------------------------------
>UPI0011C179C5	72	0.230	1.677E-11	2	90	124	0	83	238
--MAKQQqEHVIDLDQsHFCCSVCLDLLKEPVTI-PCGHTYCKVCIEGCWDQEEQRG-KYSCPQCR---EEFSQRPV--LRKNNMLAEVVGNL---------------------------------
>A0A078B2U4	72	0.320	1.677E-11	1	103	124	16	111	264
-GM-KGEPTKADMMQYLTCWLCKGVYRDAHTINECMCTYCKGCIYKYFTENAT---RYKCPS--CHSELG-GKPLEYVVRDQILQNIVDSLIPDFKERDDKLKS--------------------
>UPI000B4FA7A9	72	0.293	1.677E-11	13	119	124	15	113	271
-------------EEDLSCIICQELLDGATTL-PCGHSFCLQCLSDlWLAQhAGVGGRPWACPL--CREGLPD-RP--KLHRNTLLQDLVDKYRQA-AQELQA--GPEPA-SAPESPPHPAP----
>UPI0013905632	72	0.285	1.677E-11	2	98	124	0	90	275
--MA--SVEVDKLSEHlLKCPICLETYRTPKVL-PCLHTFCQHCLKGMIQSGEN---IIVCPTCRCEVCVP-KEGVSALSTNFFINNMLDFLSVALSNSK-------------------------
>A0A7R9UF62	72	0.330	1.677E-11	6	122	124	88	193	314
------RFRVADINQHLICRLCNGYFRDAHTINECLHTFCKSCLF----IRLHEGMKK-CPAPGCQTDLSVT--AEGLIcADRQMQSIVDKLFPHL-RVEDAENEAK---FYRERNIAPKP-EH-
>UPI0004E5453E	72	0.268	1.677E-11	12	108	124	22	111	325
------------LEACMMCQICHKLVTDATAISECLHIFCRKCIFE----RLTEGEVACCPI--CNIDLGC-NPFEKLRPDHNIKDIREKIFPSKKEKEDAGTLEVPSV---------------
>UPI00129E9EB8	72	0.285	1.677E-11	2	119	124	0	124	361
--MHRtTRIKITELNPHLMCALCGGYFIDAATIVECLHSFCKTCIVRYLEANKY------CPM--CDAQVHKTRPLLSIRcvvcRDILLGDpyggggcgagMWERTWGGGREGDVGRGCGAGSIQDPSQGSAPRP----
>UPI00112CF95C	72	0.204	1.677E-11	8	122	124	5	126	384
--------PAESLRDEASCPICLDYFTDPVTL-DCGHNFCRSCITQTWEGRDT---NFPCPQCR---ETSQQR---NLRTNRKLANVTEiakKLSESsvrqkeenlCEEHEEKLKlfceeDQRPICVICRESQGPQISGH-
>A0A674K1K3	72	0.244	1.677E-11	2	95	124	0	82	404
--MATESSGVETLQRELACSICLEYFQDPVSI-QCGHNFCRACISQCWEGSVR---NFSCPQ--CRKTARKR----NFRPNRELARVIE-IAKGLS----------------------------
>M4BE16	72	0.245	1.677E-11	3	108	124	63	158	409
---ATKTLSMRQLNADLTCPICLGIIKETMVVMECLHRFCRACISTAIRHSKRE-----CPS--CRIHIPSKR---SLRPDVTFDAFIATVHPNLEAFERHEDEIIEQV---------------
>A0A164UPV1	72	0.241	1.677E-11	3	120	124	15	120	415
---SRSQSPSSSIKEELRCGICMETFNTPYTIIPCLHSFCRPCLVEWWRERSD------CPSCR--------NHSSSAKYAFQLQAILSHVERGRSRVPRHllQSDDHPDDSEIANTNEIFPS---
>A0A1Y1HSW0	72	0.259	1.677E-11	0	122	124	144	268	422
AGLIFSEPELGELllspliSRELRCPICKDVLRDPCFTVPCGHVFCHGCITE----SLNQGSRA-CPI--CRTVLERSNPTVRARtLDNLLSEV--KIYCqngvAYSETEKtWLREEGPSTCPEILNITDAPD-H-
>A0A5N6R1C7	72	0.305	1.677E-11	2	123	124	1	126	426
--MASPivKVKRDKLASCMACPLCNKLFRDATTISECLHTFCRKCIYEKITDEELNH----CPV--CNIDLGC-APLEKLRADHNVQDLRAKLFPSV-RKKIKATEAITSVplpgkrkersLSSLGVSTTRLSAHS
>UPI00138FD147	72	0.282	1.677E-11	9	100	124	260	341	441
---------LEDLNEELLCCICRELMISAHAL-PCSHTFCHSCITGWLKQAAD------CPSCRANSTNKLLVPVKVL--DNTIEKVAKKVLP-LDELEQR-----------------------
>A0A6P4BDN6	72	0.320	1.677E-11	7	106	124	7	95	445
-------LNRAKLEACLTCPLCNKLFNNATTISECLHTFCRGCIDKKLIDEQLKH----CPV--CNADLGC-SPLDKLRTDHSLQDLRNKILP----EEGKKIAKTP-----------------
>A0A3B4TIM7	72	0.293	1.677E-11	0	108	124	2	90	450
ASMASR------LEQDLCCPVCHGIFNDPVIL-SCRHSFCKDCLQSWWTDRVAHD----CPICRKRSSME--FPL----CNIVLKNLCEAF---LQEREQRSSEALCSL---------------
>A0A5N5LSB5	72	0.283	1.677E-11	7	123	124	8	127	453
-------VQKERVAACMTCPLCDKLFRDATTISECLHTFCRKCIYMKITDEELDN----CPV--CDIELGC-SPLEKLRADHSLQDLRAKIFPSkRKKVREPATvssvtEAVPSVsEAVLAVPEAVPvqeSEHS
>A0A673JBF5	72	0.289	1.677E-11	2	122	124	0	93	461
--MATRP---SHFEENLLCPVCRDIFRDPVLL-LCSHSFCWACLDQYWELSGSQ----ICPV--CRTDFCMDRP----PCNRALKNLCEIFL----QERSKTASAEPEL---------FCSAH-
>UPI00155E2DA5	72	0.280	1.677E-11	10	123	124	2	91	464
----------SRLEEDFCCPACHDFFRDPVLL-SCSHSFCKACLQSWWTTKQSQE----CPV--CRTVSQCSDPPRNL----ALRNLCEAF---LREKGQGVSSGSVTL-------CP---LHS
>UPI001591DCDD	72	0.244	1.677E-11	2	92	124	0	85	478
--MASAPSSI-DVDQEVLCPICKDYLTEPVTL-DCGHNYCQDCITNYCDKwEPMQVGDVECPV--CRVRIQK----GNFRRNFQLANIVEkiKLLP-------------------------------
>UPI0018E72B9C	72	0.243	1.677E-11	2	115	124	0	100	481
--MA-AESPLESLQNEAACPICQELFKNPVVI-DCGHSFCQVCITQCWEGSDA---NFTCPK--CRETAQQR----NLRLNRQLANVLE-IAKGLSfQA--AKRAEGKGVCGDHQES--------
>UPI00112FD71D	72	0.247	1.677E-11	11	101	124	10	95	504
-----------ELQKELICAICLDYFNDPVIL-KCGHNFCKFCILMHWEENGGEDVGYQCPE--CRMIFNKI----SFTKNYLVKNLVDKLsgLECLKPCEQPA----------------------
>A0A6P7LHD9	72	0.258	1.677E-11	2	115	124	0	102	506
--MASAQIEQSQvLQEELTCPVCLDLYRDPHLL-PCGHNFCKTCL-DHLKQQAERG-RIRCPECRESHRIGTV-----FQKNFKLSNIADD-----YRHRRRAASAAPaSLKARGTLS--------
>UPI001AACE3AE	72	0.255	1.677E-11	10	98	124	3	85	521
----------DDLIEELNCSICLDVYDDPVTL-RCGHSFCRTCIDHVLDKQEVSG-NYSCPD--CREKIPDR---SAVYRNIALNNIAERFLSALQgQEE-------------------------
>A0A6P7YM16	72	0.210	1.677E-11	2	122	124	0	120	533
--MAATTASItsEDLREKLSCAICLELYKDPGTV-PCGHSFCRPCVSGHWDSeEQAQGWagTFSCPTCRqC----YQKRP--ELERSVALNNLVEEVqAASTGGSHESAFTSGPSSPGQAAAAGPRCARH-
>A0A1L8FUN5	72	0.268	1.677E-11	10	91	124	3	77	534
----------AGLRDELNCSICLHLYTDPVTL-PCDHNFCQSCIQRVIDTQD-RAKRYSCPECR---EEFQQHP--ALRKNRKLSNIVESFL--------------------------------
>UPI0014463245	72	0.266	1.677E-11	1	99	124	282	377	595
-GMGEsgrsREKTLSVLTvSDFECPLCIRLFFEPVT-TPCGHTFCKNCIERSLDHNLR------CPL--CKQPLQEYFKNRKYNPTVLLQDIMTRLFPSqLAERKQ------------------------
>A0A7E6E3B2	72	0.257	1.677E-11	0	101	124	305	400	601
AAMASG--ILVNMKEEVTCPICLELLREPLSL-DCEHTFCQACITANYKESIvSQEGQSSCPVCR----ITYQ-P-GNLRPNRHVANIVETLREAkLSpEEEQKR----------------------
>UPI0018F5FD0E	72	0.248	1.677E-11	2	123	124	0	125	637
--MAASKHILS-LTEELTCSVCLSLFVEPVRL-DCDHNFCKSCIQKCWE---NQGEEVSCPE--CRQVL----PQRNCTSARVLANLCEKarqleltLEPEavVSQCEEHGEklklfcEDDHALICVICRDSPAHSQHS
>UPI001419D883	72	0.262	1.677E-11	0	99	124	360	451	861
AAMATggpTTTTTTSFYDEATCPVCLDYFKDPVTV-DCGHNFCQACITQYLEQSEA---DPSCPQ--CTEKV---KP-NNFSANRQLANLV-VLVKKVQGERQ------------------------
>A0A1L9VN69	72	0.250	1.677E-11	1	106	124	2	112	899
-GEAHAGPGLGDLENELTCSICTDLLYQPLTLLDCLHTFCGSCLKEWFfvqgtrRRSSRSTPKFTCPS--CRATVRETRPNATV---TTLLDIVLASNPsqakSVEEKEEIAQKYKP-----------------
>UPI00096AEC38	72	0.284	1.677E-11	4	116	124	7	111	965
----EKRLMVKEINPFITCTLCDGYFFDATTLVECLHTFCRGCLLKNFENRL-------CPT--CNMDYKKR--TVCFKPDKQIQALVYKIVPHLYAKENQRMEdfyRSTTVRASSSCSD-------
>A0A6A5X6Y3	72	0.294	1.677E-11	2	116	124	0	109	966
--MAEDgRAGLMDLEKELTCSICTDLLYQPLTLLDCLHTFCGACLKEWFQFQASTATsihPYTCPS--CRASVRTTQP------NATVTTLLDMFVKANPE-RGKSDSEKSSDREKYKPGD-------
>A0A1S3III9	72	0.274	1.677E-11	9	121	124	20	117	997
---------VKGLETLLRCPICFDYLNTAMIIPECSHNYCSLCIRRFINYKTQ------CPT--CSTPVSER----ELRNNRLLDDIVKKFLAARSRLLQSARSLKPCSKDDQVQS---PSA--
>L5KF51	72	0.239	2.297E-11	12	100	124	8	92	179
------------IKEELTCPICLELLTEPLSL-DCGHSFCQACITANNKESISQlGGECRCPVCQSRYQLW------NLRPNRQLANIVEKVreVSVRSQQQQR-----------------------
>A0A7S0C9I1	72	0.388	2.297E-11	6	95	124	70	151	318
------EFSVCSINAHLVCGLCRGYFRDPYTITECLHTFCKSCLFFAF-----QSGFRRCPT--CDKSLE-PDPFRCVLSDRSLHELVHKIFPSLQ----------------------------
>A0A7S2SWT7	72	0.258	2.297E-11	6	98	124	25	107	370
------ERPSRRIDVEIRCPICLGIFRNPVVVMDCLHRFCAGCIEKYLRVGRKE-----CPS--CRIHVPTRRL---LRPDDAMEAIITEIHPDLDAHE-------------------------
>UPI00126232C6	72	0.276	2.297E-11	12	116	124	5	99	390
------------LAEELMCSICLEPFKEPVT-TPCGHNFCSSCLDETWVV---QGPSYRCPQCRAEYRV---RP--QLQKNTVLCAVVEQFLQA-EQARTPADDWTPPARSAASSSD-------
>A0A6J2VW46	72	0.264	2.297E-11	2	118	124	0	101	406
--MA---SSLSSLEDDLTCPVCCEIFREPVVL-SCSHSFCRECLRKSWREKEGRE----CPV--CRRTASRDDPPANL----VLKNICDSFLKQ-KKVRTPSGSEGPSCPLHHEKRQLF-----
>A0A7S0C817	72	0.388	2.297E-11	6	95	124	159	240	407
------EFSVCSINAHLVCGLCRGYFRDPYTITECLHTFCKSCLFFAF-----QSGFRRCPT--CDKSLE-PDPFRCVLSDRSLHELVHKIFPSLQ----------------------------
>A0A3B3UPY3	72	0.227	2.297E-11	2	99	124	0	105	409
--MAWKQGKkikgtMEQLEEELTCPVCCGLFEDPRVL-LCSHSFCKKCLEGLLEGNRGPAFrtPLKCPTCRKETPH---NGASSLQINYSLRAIVDkfskiKVMPKMSACKQ------------------------
>A0A3Q3WCI4	72	0.276	2.297E-11	2	106	124	0	84	409
--MASTIALLS--EKHFLCPLCREIFIDPVT-TPCGHSFCLSCLRRYW----ARHLSKYCPHCK---RVFTDRP--DLSVNRILADLSDKY--------RKTRPQKP-----------------
>A0A6L2NXI4	72	0.303	2.297E-11	7	108	124	9	102	414
-------LPKKLVAACMTCPICNKLYRDATTLAECLHTFCRKCISKKFTDDELE----CCPI--CNADLGC-VPEEKLRSDNNLQDMRGKIFPSKRQ-RVKAPEVTPSV---------------
>T1KWU9	72	0.239	2.297E-11	7	102	124	20	107	433
-------LKLSHFNNQFKCSLCLGYIINATTINECLDSFCRSCIVKHFNDNHD------CPK--CGLKLNETRKWETLRMDSILQSFIYKLVPGLFRSELKLR---------------------
>A0A2U9CNL3	72	0.243	2.297E-11	10	119	124	5	108	450
----------ERLEEELLCPICLSVFTEPVQL-PCSHSFCRACISSWVAGRAA----VRCPE--CNRGYERAPP---LQANVNLARFVER-FNALSaeraaAEEPGPGGQGPPPGPGGQGPLPAP----
>UPI00189F44DC	72	0.268	2.297E-11	2	108	124	0	89	459
--MAAR----ASLTEvDFSCPVCCEIFKDPVVL-LCGHSFCKHCLQEWWRQSGLQ----TCPV--CKEIFPMTQPPRNL----SLRNLSDNL---RQEKIKRANSGSKDI---------------
>UPI000BAE80DB	72	0.247	2.297E-11	10	102	124	2	99	477
----------EELHREFTCPICADIFTNPKGL-PCLHSFCRECLRVYItkqQENKGRNCEFSCPVCRHNvVPPDGRKPVENwvdqFPSNHQIISLMDLML--LKRNDKPCR---------------------
>A0A3S5A1H5	72	0.248	2.297E-11	1	123	124	69	189	480
-GLTTR--LVQEIhDEFLVCKICYESYTNPKCL-SCMHTFCEGCIERHISAevtynRQTDYRDFTCPLCRKRTQL----PLGGIKR---LTD--NFLISGLMELvrRQRALSSSSMVTGSGTRLSPFlPgDPHS
>A0A7J6CCU6	72	0.289	2.297E-11	2	122	124	0	93	481
--MATRP---SHFEENLLCPVCRDIFRNPVLL-LCSHSFCWACLDQYWEISGSQ----ICPV--CRTDFCIDRP----PCNRALKNLCEIFL----QERSKTASAEPEL---------FCSAH-
>A0A402FIA2	72	0.280	2.297E-11	2	95	124	0	91	487
--MA-APIGVEDLAEDLSCSICLELFSDPVIL-ECGHNFCQACITRYWEEIPANGGGeedallPTCPE--CRHEI----PGGKFTANRVLGQLAQKAMESLS----------------------------
>H0XA76	72	0.280	2.297E-11	2	106	124	0	97	487
--MASA-APGERLQQEARCPVCLDFLQDPVSV-DCGHSFCLRCISEFCEKSErAQGDIHTCPQ--CRAPF---RP-AGFRPNRQLGSLVDSVRRlRLGAGSAGAR-QCP-----------------
>A0A673Y3H3	72	0.200	2.297E-11	8	100	124	5	87	489
--------PTAAMEENLSCPICFEFFQDPVSL-KCQHSFCRSCLETptWIQQKQRE-----CPVCRGRNSIDNSQPA---MSNMKLRNIVEAY---LQRAEKK-----------------------
>A0A1A8RZ44	72	0.252	2.297E-11	12	122	124	5	102	494
------------IEEELSCPVCQDIYKDPVLL-SCSHSFCRECLEKWWRLKDTRE----CPV--CKTTSDRKQPTSNL----VLKNTCEAFL--LERERQTSAEVDPLCRRHSEKLKLFCLDH-
>D8TWB2	72	0.239	2.297E-11	9	121	124	388	486	498
---------VKELESQNTCPVCYELMVppqhAPVMLFPCGHSFCGRCLEQHIDRNKKTQ----CPI--CRKKIESRAP------NYSLQQLIQQVV---AKKESASRGAPAAL---GGPLSPGPTA--
>UPI00186B2881	72	0.261	2.297E-11	11	117	124	4	95	518
-----------QLEEKLVCAICLELYREAVTL-PCGHNFCRACIEDHWRRHEVN-----CPQ--CRTPF-TQRP--ALHKNGALCDVVD----TLRAAEGQPVAVEPVPDRSQAARCP------
>A0A6P6HB59	72	0.259	2.297E-11	2	104	124	0	95	518
--MAT-SAPLRSLEEEVTCSICLDYLRDPVTI-DCGHVFCRVCTSD---VRPAPGGRPVCPL--CKKPFRK----ESIRPVWQLASLVENI-ERLQvdkdrQPGEGAREQ-------------------
>A0A6J0SJ61	72	0.212	2.297E-11	8	103	124	57	143	530
--------PVQDLYEEATCSICLEYFKSP-VITECGHNFCQACLTQCWEEVDKEA---SCPQ--CREKIQQ----GNLRPNRKLANFVEitkKL--SLQKAKVGERR--------------------
>A0A3B3DL45	72	0.213	2.297E-11	1	123	124	13	130	546
-GGEEREAALARLEKQLTCPICMEIFNKPVVILPCEHNLCRKCANELYQPSLFQARttmlvnsgRFRCPSCR-HEVVLDRHGVYGLQRNLLVENIID-----IYKQEN-TRAASP------VSPPPLPAELS
>A0A6P4XWR7	72	0.236	2.297E-11	2	120	124	0	124	562
--MAAAPSTLGDqIREELSCSICLELFTRPKVL-PCQHTFCQDCLQDH----AGRGGTFQCPNCRLQVSLPSQ-GVVGLPDNHLVTSLCERLHnqltlsgEGKEQPKSGNRcSFHPSeklMLYCKQCNLPLCS---
>A0A3Q3GS10	72	0.232	2.297E-11	6	120	124	1	115	594
------DASASDLfsEQELTCSICLDVFDEPVS-TPCGHNFCQACIGGYWASSA----VCTCPLCK-RQ--FDERP--QLSVNKVFALIADKYKEAQYDAaglPMPARNGTPGVtgamTTDTSSTNPFmPS---
>UPI00145568F9	72	0.252	2.297E-11	2	115	124	0	112	599
--MASRvedQPLIEKISErLLVCQICMDRFKEPKML-ECSHSFCLECL-QHLAETHTTSPTLICPLCRGQTLLQTQKGVADLRTDFKLISLLDEI----EQHETKLQEiQQPTQGSVSKCS--------
>A0A4Y9YWX1	72	0.255	2.297E-11	1	121	124	219	353	617
-GMAElskkakaHETLFASLLPSLTCQICLDLLYKPFALAPCGHTACYDCLVRWFTGPPAPGQaagvpsphrRKTCPH--CRTPI-YERPVEVW----NIKDLVSAVTKsGLatsfpppPAAEPAANDQDP---WDNIFPKPFPEA--
>A0A7R9KPK2	72	0.244	2.297E-11	3	122	124	415	533	620
---ADTKEPMEEIfESEMTCPVCHEYFVHAVNL-NCSHTFCFACIEEWKHSKA--GAHV-CPI--CRKRIENQN--RELVLDNLIDRFVAKMKPELREhreklvAERKKRLEKKASEAAAAAESASAAAH-
>A0A507QT75	72	0.279	2.297E-11	1	116	124	5	123	713
-GDPPR--LVEDLEKELVCSICTELLYQPLTLLDCLHTFCGSCLKEWFsvqhsrRRSSQSSVRYTCPS--CRAMVRGT------RPNATVTTLLDMFLatnPDRvksdAEKEEVAKRYKPGDSVIPSESS-------
>UPI00109B934F	72	0.276	2.297E-11	2	106	124	0	102	748
--MAELNVFAGNLQKELTCSICEEIFTNPRTL-RCLHSFCLECISDWNESCKRQTQPLTCPSCRSIERLE-GNDVSSLPYSFHLDSLLQLLHDMRITADTQNQQEIP-----------------
>A0A6A6Y568	72	0.259	2.297E-11	2	118	124	0	122	912
--MAEEEKTgMMDLEKELSCSICTDVLYQPLTLLDCLHTFCGACLKEWFHFQASSATsihPYTCPSCR--------ASVRDTRHNASVTTLLDMYLqahPDRGKSQQdkddQDRKYKPgenVLPKLRKREDPG-----
>UPI000874B301	72	0.268	2.297E-11	2	108	124	466	552	932
--MASRS------EEDLCCPVCQEVFRDPVVL-SCSHSFCKDCLRRWWREKQTQD----CPVCKRR----------SSREDPPVSLVLKKLCESfLQERDQRSSEALCSL---------------
>A0A3B3CRN3	71	0.287	3.148E-11	2	87	124	0	78	101
--MAEEvESPLCSLEEELTCSICLSPFDCPVTI-PCGHNFCQDCLLASW-----EDCSYSCPQ--CRTMFPIRSFHSPSRPDHHSSHLV------------------------------------
>A0A060YJZ2	71	0.247	3.148E-11	11	101	124	10	95	136
-----------ELQKELICAICLDYFNEPVIL-KCGHNFCKFCILMHWEENGGEDVGYQCPE--CRMIFNKI----SFTKNYLVKNLVDKLsgLECLKPCEQPA----------------------
>I3IT06	71	0.238	3.148E-11	7	122	124	1	120	148
-------VSSCGLNEELQCSICLDVFTDPVT-TPCGHNFCRTCLDQYW----TNTHTCCCPI--CKEKFSKQ-P--DLKVNIALREVVEHLkqesRPAesetmedrLKKIQEINHSEDPnkTAAVSRSLLLPFQTLH-
>A0A4W3GBK1	71	0.245	3.148E-11	2	92	124	27	126	315
--MASRD-QVQRLTEELNCPICLDFFTDPVTL-ECGHNFCRSCITRSWEKQETNSLSLftvctRCdvsvsPFTVCTRCVSSYRPISNLPfLSKVLERVVASQLP-------------------------------
>A0A060YLI5	71	0.271	3.148E-11	2	107	124	0	90	322
--MATSSSALSD---HLCCAICTEIFNEPVSL-SCQHTFCKRCLEKSLEA----GLRPRCPE--CRAPIMER----NFQINRILRNMANQL--RLEQGRQENtGGQRPT----------------
>A0A7S3Z9M5	71	0.261	3.148E-11	9	115	124	57	153	325
---------VRTLNADFTCPICLGIMRDTMTVMECLHRFCRECIEMSIRMGRKQ-----CPS--CRVKVPTKR---SLRRDIAFDSLIQQIYPDIDEVVEAQESEIKKLLQGHNHS--------
>A0A6P6B235	71	0.284	3.148E-11	2	115	124	0	122	365
--MANQVVKVRReaIVACMTCPLCHKLLKDATTISECLHTFCRKCIYDKVQEEELE----CCPI--CNIDLGC-VPLEKLRPDHNLQDVRAKIFPlnrrkvKLPEAlppvamptRRKERSLSSLVVNAPKVS--------
>UPI000A1C406D	71	0.260	3.148E-11	11	106	124	3	83	374
-----------QPEKDLTCPVCHDIFNDPVVL-TCSHSLCKECLRRWWTEKPSQE----CPV--CKTRASRRDPPLNL----ALRNLCEAYL----QQEQKKEHMCP-----------------
>A0A1B6QHH5	71	0.406	3.148E-11	0	92	124	27	111	388
AGdvvMLRR----SSLAACLTCPLCGRLFRDAATITECLHTFCRKCISEEFINKE----VCCCPI--CSIHLGC-APLEKLRIDHSLQYVRSKVFP-------------------------------
>A0A3Q3FSN3	71	0.264	3.148E-11	2	122	124	0	101	475
--MAGR---LSLPEEDLTCPICCAIFREPVVL-KCAHSFCGPCLQQYW-AGKGRGRD--CPL--CRTQ-SVDDPVPSL----TLRNLCESCV----QEEEAQGEEAAAAELYCDPGEICP-LH-
>A0A3P8ZR71	71	0.284	3.148E-11	2	117	124	4	108	475
--MATSIDQSSVLEDELTCPVCLDVFRDPHLL-PCGHSFCLLCLYRL--KRRAERSRFRCPECR-----ETHRCSSTYQKNFKLANIADDY---RRRGMEASTSQRPQQSQPASSKTP------
>A0A6P7XLK7	71	0.230	3.148E-11	10	98	124	7	87	479
----------ESLREETSCPICLDYFTDP-VITECGHNFCRSCITESWERIET---NFPCPQCR-ETSLQ-----RNLRPNRQLANItaVLKTFSERNQAE-------------------------
>K3WHJ5	71	0.286	3.148E-11	4	123	124	256	362	483
----RRLEELDDQERCMVCPICFEYFHSSVTL-PCSHTFCGFCVSNWFRASLS------CPH--CRTDV-KTLPV----RNRALDDLVQRLVGETdaYKALIAKRMQFQS-QLQTREPQPEPRPQS
>A0A3P8XT39	71	0.239	3.148E-11	13	122	124	14	114	572
-------------EDSFLCSICLEVFVEPVS-TPCGHSFCKACLQGYWDHSK----KFLCPM--CKKSF-SRRP--ELSINRVLAEISAQF------QELDVRVTPPNTkrgAVGTLSSSPGvhlePQAH-
>UPI00106A190F	71	0.252	3.148E-11	6	108	124	6	113	576
------RASTEQLEELLKCCICTETFEEPLTL-PCLHSFCKTCLARYVEAQrdlllvhcDGIQHRYSCPQCRGEFELEDGQNVERLPSNFFINNMLEIL--KTQQEAQKPSCQSCKV---------------
>UPI00106CBF86	71	0.206	3.148E-11	2	108	124	0	113	581
--MATlpDPAPAKQIEELLSCCICKGTLDKPKSL-PCFHSFCRKCLAKYIEVQREKAQKerrvqhsFDCPTCRTKFQLRQGDSVERIPPNYFINNLLE-ILPVIQQQTRKIHCESCKV---------------
>UPI000D73A78C	71	0.306	3.148E-11	2	106	124	35	141	656
--MATHE---SVGEEYLTCYICYDVFTEPKTL-ACLHRFCEKCLQGYLVGGGAKKNGFLCPVCRELNPAPnTRRPPSDwaslLRTDFHIKSLIKALQPApTMTRRQGQRTENP-----------------
>R7TRF7	71	0.247	3.148E-11	2	90	124	0	86	659
--MASEHSWQPPARDLLRCNICYDRFKEPRVL-PCLHSFCQSCLQRHIDINASEHGVFCCPTCR-ETTILSSAGIEGFRRDFRVTQIEDLL---------------------------------
>A0A165QDP0	71	0.198	3.148E-11	2	121	124	173	295	709
--LSRYTSFLGGMQERLTCEICLDLLHKPYSLAPCGHVACENCLVSWFGAEVPEPAPFhvfrvkKCPC--CREEI-TERPAMAWK----IKDMVEVLVKsGLAENLVP-QPEEPEPAPRARERDPwrgiFPSA--
>A0A6P8I6Q2	71	0.284	3.148E-11	10	117	124	11	111	749
----------DSIEEQLTCPLCLDVFTQPKTL-SCLHSYCTRCIAQWYQASGNQGGnRMDCPMCKTTVVVPDGDP-SKLPSSFYLDSLLDLLHG------MKSKGNQPVLPHCMSCEQP------
>UPI001176CB7C	71	0.241	3.148E-11	13	119	124	7	111	815
-------------EEQFNCPVCLDLPNDPVTI-PCGHSYCMACIKDYWSKDDPKG-VYSCPQ--CRQTF---CPKPSLSRNTMLAEAVEQLRKGaLkSEVRESLRvssSSSSSRSRAKLSTSAVP----
>UPI0010A57302	71	0.223	3.148E-11	13	121	124	7	111	823
-------------EEQFNCPVCLDLPTEPVTI-PCGHSYCMACINDYWTTEKTPG-VFSCPE--CRQTFSPRPPL--CR-NTMLAEAIEQLRQGkLSSSARDtiRRAHGASIRASANVRTARPGA--
>UPI0006C9D678	71	0.278	3.148E-11	7	103	124	54	138	865
-------PFVRDLNKHILCRLCFGYLIDATTLVECMHSYCRSCI-----IYRMKNGPKTCPA--CDTIV-TSRP----RPDVALQRLIYLAVPGLYKSELERRR--------------------
>A0A6A6NXM6	71	0.275	3.148E-11	9	117	124	12	126	940
---------LVDLEKELTCSICTDVLYQPLTLLDCLHTFCGACLKEWFTWqasrSKDNANPYSCPS--CRATVRGTKPDAKV---FTLLDMYLRVNPGRgksdKEKEDIAKSYMPgdnVMPEVRITVDP------
>A0A0N8JVG6	71	0.313	4.313E-11	9	94	124	2	75	158
---------MSGLLQELRCPICLEFFNNPTTL-PCEHTFCHSCIQGTLVAQGP-----RCPECR-ATFLQDQ-----LRPNRILRNMVDRVHTEL-----------------------------
>A0A7M5XA01	71	0.344	4.313E-11	9	101	124	46	130	191
---------LCALNPHIVCMLCAGYLVNATTIVECLHTFCKSCIVRHIQIFRK------CPT--CGNNLPETEPLSGLRLDRTMQDIISKVLTHIEKDEAKR----------------------
>A0A7S2NRS4	71	0.354	4.313E-11	1	96	124	47	132	270
-GFASFSIP--SINSHLICSLCNGYYREPHTIPECLHTYCKSCLYMSFRS----GFKN-CPK--CNKSLE-PDPYKAVLFDRTMHEIVNKIFPHLAE---------------------------
>I3JU85	71	0.226	4.313E-11	13	95	124	2	79	387
-------------EDDLCCPVCQEVFRDPVILSSCGHSYCRNCIKSFWDEKDRKGIH-SCPQCR---KTFTPRPV--LEKNIMLAALVEQLKkTGLQ----------------------------
>A0A068SA79	71	0.231	4.313E-11	0	122	124	16	131	387
AGL------LSRMMKELQCPICLQPITEA-TSTPCGHTFCRDCIQHWLKRNTP------CPC--CNFKLHRRLLYEAESIDRIVAEF-GKLREAYEQETHENLSlvvpehdtdwrQEP--EPNLSLQYPYPTKH-
>UPI0007045238	71	0.263	4.313E-11	8	101	124	85	168	409
--------PMESLQEEVTCSLCLDYFKDP-VITACGHNFCRACLIRCWEG---PGPAIPCPQ--CRAAVQQRH----TWPNRQLANMV-SIVQQLSlQAIQGA----------------------
>UPI0004ED3726	71	0.302	4.313E-11	7	123	124	9	119	417
-------VPVWLCEEDLACVICQGLLDWPATL-PCGHSFCRECLASLWgaQFKGVAGRAWACPT--CREGPETQ-P--ALRKNTLLQDLADKFRRAAQEPEAGL-EPAPS-TSPRRIAQPVAVQKS
>A0A7J6BAS6	71	0.276	4.313E-11	2	95	124	0	84	418
--MAEANISVA--HDQFICPVCLDLLKDPVTM-HCGHCFCKVCINSCWDQEDAYG-VYCCPQ--CTATF---YPRPDIRRNNVLADVVEKLKTEIQ----------------------------
>A0A1R3JLA1	71	0.282	4.313E-11	1	117	124	6	108	433
-GLEVSKVDREKLVACMTCPLCNKLFKDATTISECLHSFCRKCIYEKLTKENLGN----CPV--CKIDLGC-APLEKLRADNNWQDIRTKIFPS-------KRKQSNEPESTFLVALP------
>F6WC71	71	0.265	4.313E-11	2	96	124	0	86	442
--MAAKNL-LESLKVDLTCPVCLGYFTDPVIA-KCGHSFCKKCLLRCLEDVNTPG---TCPE--CRTIIQY----GDFLCNRRLQslAMVGKLFkPHLIE---------------------------
>UPI00146C693D	71	0.256	4.313E-11	10	122	124	2	98	469
----------SRLEEDLCCPVCQDVFRDPVVL-SCSHSFCKACLQTWWRERPSRE----CPV--CKTESSGRNPPCNL----VLKNLSEAFL-----LERGQRPPEALCSLHSEKLRLFCLDH-
>UPI0014195731	71	0.250	4.313E-11	1	123	124	121	244	480
-GMpATAESTmLVVMEEDINCPICKEYFTDLVIL-DCGHNFCKACINQYYETWEK-IDQLKCPV--CQTKIQK----GNYRPNWQLTNIVEnckRYRGTLCERHKEKLilfcKEDRELLCSKCEHSPQHSQHS
>A0A670ZJH6	71	0.256	4.313E-11	2	108	124	29	130	495
--MAAKESSLRDaLSSHfLTCPLCLERYRQPKIL-PCLHSYCQACLKKLLGASKR---ELRCPE--CRELVPLPAGVEGLKTNFFLNGLLD-LVPPAGEKARATCSLCPLI---------------
>UPI000FFDBB58	71	0.250	4.313E-11	9	100	124	0	88	497
---------MAELPPEASCPICLELFRDPVSI-HCGHHFCRGCISRCWAGVREQ---FPCP--RCREP----APEPTLRPDRDLARLLD-IARSLglgaalgqQQEEEE-----------------------
>A0A5J4Y462	71	0.200	4.313E-11	12	122	124	261	371	498
------------LENEFECTICRDFMVATHSVVPCGHMFCGSCLSDWLQKNP------TCPKCRAA---ATAPPVRTMAVDNVLESLVEKGMsaEELQERKQRKQhwDQNAAVVNAKTKSLfrqgaPHAMAH-
>H3AZG7	71	0.230	4.313E-11	1	107	124	10	112	503
-GKAESTLTMAALVEragsELYCSICLDFYKDPVIL-DCSHSFCRACISQVWEKRER---DLSCPQ--CRQVF----PERSLRPNLALANIVESFKEiGLrAEASQQSRKRQKS----------------
>A0A3Q2WI05	71	0.236	4.313E-11	0	106	124	21	114	508
AGLLRFQGKLaaqSESEKELTCSICHEIFRDPVIL-SCSHSFCKECLQLWWKEKDTQ----TCPL--CMKIPSSTDPPVSL----VLRNLCKTAV-----EERAERAETP-----------------
>A0A183C474	71	0.301	4.313E-11	12	94	124	30	106	577
------------LSEHISCPLCGDFLSDAVTLTGCLHFFCRLCLLRHI--SSESASKNCCPK--CDVQLGPEKPF--FHRDPALQELVFKLVPDI-----------------------------
>A0A1S3QLV2	71	0.308	4.313E-11	2	107	124	0	90	602
--MAT---SSSALTDHLCCAICKEIYTDPVSL-SCQHTFCKRCLEPTLEA----GLHPRCPE--CRAPITER----NFQINRLVRNMADQL--RLEQGRQENtRGQSST----------------
>A0A210R445	71	0.275	4.313E-11	2	88	124	0	81	663
--MAELSSTIE--EEFLTCKICLEVYVEPKVL-PCLHTFCLGCISRHF-EKTRKGCKACCPLCRTMFEVPDCQPM-NMKTNFYINSLAE-----------------------------------
>A0A4W3GIG3	70	0.217	5.910E-11	2	97	124	0	89	113
--MAS-EQELENLRNEATCSICLEFYTEPVTI-DCGHNFCRGCILQCWGTGQE---SVSCPQ--CRQQI----PQRGVRPNRTLsrfpQNFVSKnMLPDFTDE--------------------------
>UPI000D724413	70	0.263	5.910E-11	9	99	124	6	85	161
---------VESLRKEVTCPVCLEYFTDP-VITACGHNFCRACL-SWCREGPSPANR--CPQ--CRAPV-QQGPLG---PNRQLANVVE-LVKQLSLQKQ------------------------
>W4FF58	70	0.336	5.910E-11	7	119	124	3	108	210
-------VVAAAINAHLVCILCQGYFRDAHTLPECLHSFCKSCIFRHF----HLGCR-TCPKCHADLGV---SP--KCIFDRTLHEIVDKLFPTLkdtDAALEAEFYASHGFQKRVLPVSPPP----
>A0A0B2VL32	70	0.305	5.910E-11	8	102	124	1	86	237
--------KAADFNENLCCSLCKSYLIDAVTLTECLHFFCRSCLLAHLCHESR------CPK--CASDLGTELSEAFVR-DETLQRLVYKMVPDVYWEELRRR---------------------
>A0BGS0	70	0.260	5.910E-11	8	99	124	44	126	273
--------QVAKIFDELQCPICLSLFEQPVYIKDCSHRFCKECIEKSIRFQREKS----CPT--CRKKIATRR---DLRVDEVVNKILNTVVPDIKQYRM------------------------
>K7F427	70	0.287	5.910E-11	2	101	124	0	88	316
--MAT-GSPVESLREEATCTLCLEYFKDP-VITDCGHNFCRACIRRYWDGASLAAF---CPQCGD----SVQQGL--LRPNRPLANVVAiAQQPSL-QAAQGA----------------------
>A0A5B8MBP2	70	0.280	5.910E-11	0	103	124	16	112	330
AGCDERREL---IKIRLTCPLCKEPYKEATTITECIHTFCRACL----DSKLQIGKDNECPT--CRTPLG-ADPYQknQIRFDAVLNDIVTKLFPREGDSERdKQRE--------------------
>A0A0D2Q8H0	70	0.221	5.910E-11	2	103	124	125	246	333
--LAERETQttLKQLEEHFTCPLCYEILAAPYSLNPshCGHTFCAMCILKWFFSRLHRPCggwheSVDCPICRsllIITPESTPRLLLTFPfvPNRvtasVIESLVEKLVkpPLCSQAKIKREE--------------------
>A0A0V1IYX0	70	0.250	5.910E-11	15	104	124	112	195	360
---------------EFLCSLCMGYMIEATTVVECMHHFCRSCILLHIEKDAH------CPT--CGILINKFKLESALRLDHTLQLLIYKLIPTVYKEEilRRARFQ-------------------
>A0A6J3A3W8	70	0.280	5.910E-11	2	106	124	0	97	399
--MAS-GAPGERLCQEARCPVCLDFLQSPVSV-DCGHSFCRRCISEFCDKaSSTQGGLYACPQ--CRGPFR----LETFRPNRQLASLVDSVRQlGLGLGTAGTR-QCP-----------------
>UPI0014550760	70	0.288	5.910E-11	2	99	124	0	101	421
--MASSNPPKVSvigkiVQNHLECGICFDPYKDPKIL-DCLHSFCKICLQKYQSTNYKDATMLICPVCRKKTQLH-QKDVQALKTNFNITGLADQLAQvSLSEDNQ------------------------
>UPI000454B612	70	0.233	5.910E-11	2	123	124	0	118	438
--MAAVDLA-KKLQEELTCSVCMEYFIDPVTI-TCGHSFCQICLLRYLEDQM----SYSCPECRgaCE--------LSDLQTNQRLGklSVIGKqLVPHLSESparEElcGRHQQSQKLFCQDDETAICVSCyHS
>UPI001A98CD3A	70	0.284	5.910E-11	0	103	124	9	119	444
AAAAARVVPsaKGSLREDLTCAICCDLFREPVML-ACMHHFCKPCISRYW--RGTQG-PVTCPQCRkefsCRqfqTNYLVAAMVEKVRattSDTYIENL-EKQLKETLESHRLRRE--------------------
>G3U1A1	70	0.210	5.910E-11	9	118	124	1	101	454
---------LADLHTETSCPICLDYLRDPTTI-DCGHNFCHSCIQQRWKDLQD---IFPCPVClqQCR--------SGNLKRNTQLCHMTD-IVKQLSttRSKKKRQEEKPLCENHNQEASLF-----
>A0A3B3RK44	70	0.271	5.910E-11	2	93	124	0	77	471
--MA---VEASSLEQELSCSICLDFFKDPVVL-QCSHSFCRDCLQNFWEEKKSQE----CPVCK------RQSSMTDLPLNLVLKNIVDNHLKH------------------------------
>K7FIA1	70	0.283	5.910E-11	0	117	124	10	116	471
AGMASDQ-DVSSLAEDLLCPICLSLFREPRML-ECGHSFCAACLEPCVPRGQRRGL---CPE--CRRPFA----LRSVATNWALRSLAEE--ARLLKLDQGapAGSGRTTWSICPEHQEP------
>H3BI13	70	0.306	5.910E-11	2	88	124	0	82	478
--MARR-MSLPELEDQLLCPICLEVFKEPLML-QCGHSYCKSCLTSL--SGELEGQVL-CPVCRKEVDFNTSPPNVSLaRIIEALQTLGD-----------------------------------
>UPI00193FAEC4	70	0.222	5.910E-11	8	88	124	5	75	487
--------PAEKLLAELTCSVCKDYFKDPVCL-DCGHNFCQACITRWWKGSTT---NFRCPE--CRKTFSQR----NFKRNRHLRNIVE-----------------------------------
>UPI001403DBBC	70	0.266	5.910E-11	0	89	124	21	99	499
ANMASQLFQTDSFTEDLNCSVCLDFFTEPVSL-DCGHTFCRRCITLYWEESN----KKSCPE--CREEFEE----KNFSTNWALANLAQK----------------------------------
>A0A3Q1AWV1	70	0.282	5.910E-11	2	123	124	0	141	509
--MASAPSEQSSvLQEELTCPVCLDLYRDPHLL-PCGHNFCKTCLDR-LKRQAERG-RFRCPECRdshrCSTNFQKNFKLANIADDyrhrrRATTAAATALKsRELlsSVAAQSARSvfavpcdYCPSVATEASGISaagDGPSAAS
>R7VIM2	70	0.240	5.910E-11	4	122	124	374	494	537
----RRNLE-EAMENELVCPICSEYFVQATSL-NCSHTFCAACIEKWL--KQKQGKTRCCPQCRQTVTSSVRSLALDNHIDHLMENMSEEarkarcLLKDHRKKIQDALVERPPQRNKHRQRHAEPTVH-
>UPI001402C61D	70	0.266	5.910E-11	0	123	124	24	126	539
AAMA----CLLELEEKLSCPICMELFTEPATM-PCGHSFCLGCLQDYLGRQRQPD----CPS--CRTAFEPQ--LQPLAKNLVLDEMV-KMVKMV----KLSGGSSPLRASTELGACP---AHS
>UPI0018E2FE2E	70	0.224	5.910E-11	10	122	124	21	133	550
----------ADLPAEAHCPICKENFKNPVTI-ECGHKFCLSCISAFWKDRKD---NFSCPICHfnC--------PERNFQSNEQLSksTEVTKWLPvrkgrKQRQKGERSREVQPsalSCGKDQEVCSPSPTCH-
>UPI000B90D7C2	70	0.268	5.910E-11	9	90	124	8	86	627
---------LNKIGQHLECPICQGTFKNPKTL-NCLHSFCGDCL-RVMTRSHPNSKRICCPVCRQDTVLPH-EGIDDLRTNFPLLSLVEDL---------------------------------
>A0A0G4GJV3	70	0.270	5.910E-11	12	103	124	97	182	628
------------LDKELVCPICLGYLKQTVTIKACLHRFCAECIEKCLRSGGRE-----CPQ--CRFRIGSRR---ECRPDPIYDGMVRRLFPDVeefeRQQEQKAQS--------------------
>UPI0018D5DD3F	70	0.263	5.910E-11	2	107	124	0	103	640
--MAEAAAKtvLDKISQgHLECPICCCLFKDPKML-DCLHSFCLNCLEEMMSKQKPKAKKITCPVCRRETQVPD-GGLQSLSSSFFLSSLVDEV----KQQEAALGEASaPT----------------
>A0A6J8CKB0	70	0.219	5.910E-11	2	98	124	0	101	647
--MASPTKETKQFDDLLTCSICLETFKVPKYL-PCLHTFCETCIDTYIVSskeKQNTSGGFTCPVCRMFVSFKgtQEKPeawASKLPINHFVTSMLDK--RAIQRSE-------------------------
>UPI0015FF3B74	70	0.260	5.910E-11	2	118	124	0	112	658
--MASN--AISDItDEFLVCQVCLEDFRQPKVL-PCLHTFCQPCLERLLATEPAGKLD--CPTCRQDVPLP-ENGVQGLKSNF----LVGKLRDILQQQPKGetseAREDGvPCTVCEAGNSAQF-----
>UPI000BB00FC6	70	0.233	5.910E-11	2	122	124	172	302	692
--MARTPSNRSSLreklqEEFLSCKICLESFIKPKAL-PCLHSFCEHCLRDYVRRHPGEKPgHFPCPMCRKDTKIP-ERGIGDFQDNFLLLSLSD----TLEEDEEPWKfSPSPGkqqtnttlVSPPKSFAPPTPqEQH-
>UPI001864BC6D	70	0.273	5.910E-11	12	106	124	7	86	923
------------LEEDLSCPVCRDIFRDPVVL-KCSHSFCGACLDGHWEASAAQD----CPVCR-RVALGD-EPVLNL----TLRNTCESYL----RERERRGPQRP-----------------
>A0A6A6FYK3	70	0.272	5.910E-11	11	117	124	10	114	946
-----------DLEKELTCPICTDVLYQPLTVLDCLHTCCGSCLREWFawqASKATTSSPYTCPS--CRAAVRGTRP--NATVTTLLEHLI-RVHPEKSKSQEDKDEIAKTYKPGDNVTPP------
>A0A1B7YQJ9	70	0.250	5.910E-11	2	118	124	0	114	951
--MDSSKPGL-DLERELTCSICTELLYQPLTLLDCLHTYCGACLKDWFSFQANQAEnSPTPPVPGANvfTCPSCRAPVRDTRHNATVATLLDMLVA----ANPDRRRSETDVEEMGKKYRPG-----
>A0A1A9UST2	70	0.190	5.910E-11	4	101	124	60	149	1458
----WQKPKVNAFNELFTCYLCQGYMINPTAIDNCMHAYCRSCIVKYLLSESF------CPQC----ELNNRKPvtLANLKSDDIMRSIIYKLVPGLYHNEWER----------------------
>M7AV22	70	0.247	8.098E-11	2	90	124	0	80	100
--MASAH-SLRKLLEEVVCPICLGYFKDPVSI-DCEHNFCRVCITEHYEQRKMETEGVFCPQ--CRENIKK----ENFQTNRQLASIVENI---------------------------------
>A0A0B7BZR1	70	0.232	8.098E-11	10	88	124	13	97	116
----------RDMKEELTCPICMELFRQPRRL-PCGHSYCHVCLKAMWDQcAENRGTyanysqSLVCPECRVAVNLDYGQGIEVVPPDFKLSKLVD-----------------------------------
>A0A6I9NNZ2	70	0.261	8.098E-11	2	118	124	0	117	170
--MA-MELSAASLsEDQFTCSICLDVFNNPVS-TSCGHSFCQACISSYWDTKVG-AKSYECPL--CKEPFR-RRP--ELHINRTLKEITEQFKQIVSSGGQGvddpnshPRHRHPSLSLPQRAGElPG-----
>UPI00045758DA	70	0.272	8.098E-11	2	89	124	0	75	196
--MASQH-QTQSLTEELICPVCLELFTDPVIL-DCSHSFCRSCITRCWEKPGPSS----CPVC-QETFLE-----RNLRTNRALGNLSEK----------------------------------
>E4XWY1	70	0.244	8.098E-11	2	99	124	7	96	200
--LAFEKILLRDLNSVISCSFCKGYLVEPTVIPECSHTFCRTCILRHFQDELD------CPE--CGIEVHPTQPEKCIIYDEVLNQILCELIPNLAQRVQ------------------------
>A0A6J8DZ43	70	0.252	8.098E-11	2	88	124	0	93	206
--MATAIEVKDELSELLTCPICLEIFRVPKYL-PCLHTFCESCISTYILSsvtKEKDKSGFKCPVCRkvKSMQEHHGAPetwAEQLPINHLITSMMD-----------------------------------
>A0A485LRD4	70	0.386	8.098E-11	10	97	124	4	81	211
----------AQLNPHLVCFLCHGYLRDAHTLSECLHSFCKSCILRHFHDGAR-----ACPK--CHADLGVT-P--KCVFDRTLHEIVDKLFPNLKDE--------------------------
>A0A1J1I8L8	70	0.285	8.098E-11	2	115	124	0	107	218
--MITRK-RVKTFNKILTCLLCKGYLIEATTINTCMHSFCRSCIVKHVKVFE----KYFCPN--CETDIR----LSNLRPDMRLRSLVYKIIPGLFAKEQqesikRNEKQRNLVNGSTFTS--------
>A0A425CPH9	70	0.272	8.098E-11	9	121	124	0	110	220
---------MADINEFFICKLCKGYYRDPYTAKECLHTFCHGCIRGfYLHTS-----SCTCPTCGVN---LGAKPWTQFIPDPAIKELSEKYLPDYREaeetEEQEfyanfgiKRKQPDTL------SENRPSA--
>A0A1S3NU16	70	0.308	8.098E-11	2	108	124	6	98	240
--MASR---VSLPEDDLSCPVCLNIFSDPVLL-SCSHSFCKACLQECWRLRGFQE----CPV--CREVFSMGNPL----CNRALKNLCEAVLKERSQNFSEGSEVLCSL---------------
>UPI0018A0B4A0	70	0.264	8.098E-11	10	122	124	2	104	295
----------SRLEEDLCCPVCRGIFRHPVVL-SCSHSFCKDCLKNWWREKLTRE----CPI--CKTISSTSEP----PLNRVLKNLCEAF---LLERDQRASEALCSLHSEKLKLFCLdhqqPVCH-
>A0A7S2FVP6	70	0.270	8.098E-11	0	99	124	33	122	301
ANDERIKRSVRSINSELTCPVCLGVLHSTMIVMECLHRFCSECIQKCLRVGRKE-----CPS--CRIHVPSRR---SLRYDTNFDAVIGKIYPNLDEYEE------------------------
>L8H7D5	70	0.376	8.098E-11	12	96	124	101	176	326
------------LSGFLVCQLCMGVLRDAHTIRECLHTFCKSCLYKYFQTTAD------CPLCGVDLRP---NPFERIRFDRTVQTIVNKIFSDLIE---------------------------
>B8C1Q2	70	0.250	8.098E-11	3	98	124	83	169	331
---ARVRVQLKVLSPEFHCPVCLSYIKQTRIVKECLHRFCNECIQKCLRVSP----KKECPQ--CRVHIPSRR---SLRPDPNFDNLIKSIYGNLEELE-------------------------
>UPI0008755E3A	70	0.256	8.098E-11	14	122	124	1	84	360
--------------ENLSCPICHEIFEDPVVL-SCSHSFCSSCIKSWWWWKK----RCECPV--CKSVPRTRHPTRNL----ALKNLCEAVR------ERRQR--------VSSGSEPLCSLH-
>A0A1S3S2U8	70	0.278	8.098E-11	2	117	124	28	139	367
--MALRPRAVSShsssmLEDELTCSVCCEIFRDPVVL-KCTHSFCRACLQQFWNQKKA---RRECPVCRRKCSL--TEPTVSL----ALKNVADTFFREqRSQGEAGGGPDRGGVSVKSEAKCP------
>UPI001401D27B	70	0.219	8.098E-11	2	105	124	29	121	373
--MAAKE-QVEGWTEEVVCPICLDFFTDPVSL-ECGHNFCRSCITQSWD----REGRNSCPE--CREEFTDR----TLKVNRALARLSEKARTlSLNQTEKESKLQC------------------
>A0A6J8ENR9	70	0.250	8.098E-11	13	92	124	5	86	396
-------------EKELICPICGDYFTSPKGL-PCLHTFCRDCLKSHIMSQINKG-QFSCPMCRTSVPAPEEKPrsewVDVFPTNHHVVSIMDIVVP-------------------------------
>UPI000D1CC9E5	70	0.347	8.098E-11	2	122	124	11	110	399
--MAR--VSKAPIVACLTCPLCGNLFREATTISECLHTFCKDCIHDRFSDEETNS----CPM--CNVDLG-TVPLEKLRADPQLDDVQAKIF----NLNPKKRPAAP------VAASP-PS-H-
>A0A6P8RIF4	70	0.269	8.098E-11	8	96	124	5	82	401
--------PAQSLREEVSCSLCLDYFSDPVT-TVCGHNFCRPCITQSWEGSKG-GFP--CPLCRKRSR------QKNLRANRQLAKVAER-VKNLYE---------------------------
>UPI00146C688C	70	0.266	8.098E-11	10	100	124	2	105	426
----------SRLEEDLRCPVCEDVFRDPVFL-PCCHSFCKACLQTWWTGKE----VKECPVCKtessrrnppCNlalknlseTFLQERDQNHRFRPmDEAVQDLREELQKALQPFQEK-----------------------
>A0A4W5P381	70	0.209	8.098E-11	2	118	124	70	230	453
--MQPSLLKITELNPNLICPLCVGYFIDATTIVECLHSFCKTCIVAFLETNKfcprcDVQVHKTCPqlsirlvtlrVCVCvcvcvRVRVRARLSeylcyyasisatnmllslvsgfiicISFFRSDKTLQDIVYKLVPGLFKDEMKRRRDFYT-NQENQHLEPG-----
>UPI001457ED56	70	0.273	8.098E-11	2	121	124	0	118	458
--MANRPVSAMSLrsqikENYLTCAICFNPFDRPKAL-PCLHTFCLDCLRDFVTSRGyESTGKFPCPVCREDTTLP-TEGVKGFPDNYYITSLKDTV-------EKPARPAPPCPdrGPMGFASHPFAPA--
>UPI0007DB865F	70	0.263	8.098E-11	11	100	124	5	83	461
-----------DLCAELTCPICLDYFEDPVILAECGHNFCRFCLTQY---CGKRERKAACPQCRkC-------FQMESLIPNRQLRNLVE--IAKKSQERGK-----------------------
>A0A1E3NKK5	70	0.238	8.098E-11	9	96	124	34	109	462
---------LNNLSIQLCCPICQDVPTQPYLLPTCGHTFCYSCIKHWF------QCNPSCPI--CRSIIGETKPI----LNHSVKNIIVALIDDLSQ---------------------------
>UPI0009B4BE12	70	0.279	8.098E-11	13	123	124	5	89	463
-------------EEDLCCSVCSDIFKHPVIL-SCSHSFCEACLQRWWRKKQAQQ----CPFCK---RLSESEPLYNLE----LENLCEALL----QKDQRASSDSEDL----------CSLHS
>UPI000E45B72C	70	0.293	8.098E-11	8	123	124	1	91	464
--------PLES-EKELSCPVCHDIFRDPVFL-SCTHSFCKDCLHKWWTEKQIQE----CPV--CKKISPQCDPPSNL----VLKNLCEAL---LMQ-----RAQ-PAL----SGSEDLCSLHS
>UPI0014027E32	70	0.261	8.098E-11	8	91	124	5	77	473
--------KIPWLEDELSCPICQDIFKDP-VFPPCQHNFCCACLMSYW--KQKGGCD--CPVCR------ETYSNSDLKWNRTLANIVDSFL--------------------------------
>UPI0003C126ED	70	0.224	8.098E-11	2	90	124	0	77	481
--MAAAD-PIQSLKNEAVCAVCLEFFHDPVTL-DCGHNYCRSCIRRFWDKRDG---EPCCPQCR------QTFPRHDLRANRQLANIVQGL---------------------------------
>UPI000B8CC47A	70	0.258	8.098E-11	14	106	124	18	98	490
--------------ERMTCGICNNLFEDATTINECLHTFCKKCIHKRFLEEDQKE----CPVCG---IELDSNPMKNLRPDHLLQALRQKLFLG-----ERKRDKEP-----------------
>UPI0015AA5548	70	0.242	8.098E-11	2	122	124	0	117	497
--MA---VRLSSLEDDLTCPVCCDVFQDPVVL-RCSHSFCRKCLDTYWKDKSVKD----CPSCRRRS--STDKPPANL----SLRNIVEFYQKVQSEADGEIGggpSRAPRGYDDTAASGgeggggviPLCSQH-
>UPI0009E5F207	70	0.238	8.098E-11	2	122	124	18	147	503
--MAQSRSFFDEVKRELECSVCKEQFSesnEPKIL-KCLHTFCKSCLEAWLRQQG--GEALSCPTCRQITECPSNN-ISSLPSNLFYKQMVDivKAYSGLGQEDSphcGNCDVRKSLKYYCADCNHFlcedcARAH-
>A0A6I8Q4Z8	70	0.277	8.098E-11	10	99	124	5	86	507
----------ASLSEKLRCSLCLSIFRDPVML-PCAHLFCNECISTSLDHQRKSGIYI-CPV--CRAELR-QRPL--LQKNLKLSNIVEHYL-SFQQKEE------------------------
>UPI000D72A082	70	0.268	8.098E-11	2	123	124	0	126	509
--MASSNLRSKIQEDHLTCTICYNLFTRPKAL-PCLHTFCEHCLREYVSSRGyETDGEFPCPI--CRKTI--QIPLGGIQ-DFTDNHIVRSLCETVDQDngpekptPKPRRSLQPKTDDAFSASqssqSP-PPPYS
>A0A0P7UNG7	70	0.269	8.098E-11	1	122	124	24	131	515
-GLRRRALstqPAQGLEEELTCTVCCEIFHEPVVL-NCTHSFCQSCLQQFWRKNPA-GRQ--CPV--CRRRCSSTEPPISL----TLKNVAETF---LRQKESEPESgQIP--GSSPKVQCP---AH-
>A9UXJ6	70	0.206	8.098E-11	5	120	124	20	136	523
-----KDPALRSLDGSLRCPICQGYFNHPVLLKTCSHNFCSECIRRHL-TQQTRNFKKQCPICskDC--------GISDMIPNIGLSHVLEMYRrakPLLLRKAQAGETMPPATETGNDVNTaegalPVPS---
>UPI00085457FF	70	0.275	8.098E-11	11	94	124	4	83	528
-----------DVRDELDCSICLGIYTDPVTL-PCGHNFCKGCITMLLEKQKESG-VYSCPECR-----EEFKEMTSLLRNITLCNIAERFLsaqPAL-----------------------------
>G3VCB2	70	0.271	8.098E-11	9	97	124	73	155	536
---------IEDLRASLTCPICLGYFRDPVTV-NCGHSFCKGCLRQC---RVGAQETLACPE--CRADINYGR---DLVSNRSLEQLSittKMLRPHLMQA--------------------------
>UPI000CEF815E	70	0.287	8.098E-11	8	94	124	5	79	540
--------PVQELRDELVCPICLGSFKDPVIL-DCGHNYCQACITDCWGASGT-GL---CPQ--CRKSL----PEGELRPNRQLEAVVN-IARGL-----------------------------
>UPI0014028146	70	0.254	8.098E-11	13	122	124	16	123	575
-------------EELLSCPVCLELFAMPVGL-ACGHTFCKACVEAHWASgGQSEGGAFTCPVC-CR--VYRQQP--ELSKNVLIAQLVEEFHGAQEIGESlavPTSSSSCTSSTAASRDVPRCGEH-
>A0A2V0NLE8	70	0.289	8.098E-11	0	102	124	216	316	598
AHMEQRPAP--PLAEALRCPLCRDVLKEAMAVLECGHTMCYDCLDARI---AVGGGHNNCPVPNCGVLLG-PNPFDhaKVKYDSTLDSLVKKVFPRplLDAALDRRR---------------------
>C3XR71	70	0.258	8.098E-11	13	101	124	16	102	612
-------------EEFLSCSICTDTFKKPKVL-PCQHTFCSTCLRDWAETRK----PFQCPMCRVSVDLPAQ-GVSGFQDNRLVAGLCEQFSDKLStsppKAEQRN----------------------
>Q08D65	70	0.255	8.098E-11	8	95	124	164	242	637
--------PAKDLAEELTCPLCLELFKEPVMV-ECSHNFCKSCIENAWEVQN----SVSCPE--CEEPL----PEKSFIINRTLEKLVMKTLsrSGLY----------------------------
>UPI0018D71523	70	0.309	8.098E-11	2	104	124	0	105	656
--MASRQPNvtaqfvLGKISrDHLECPICKDRFTEPKIL-DCLHSFCQECLKEVKQRQRPQKSKLVCPLCRRETIL--KGDVSHLPSDFKLSALVDEVNVH-EKLLEGQRSQ-------------------
>A0A074WMA2	70	0.252	8.098E-11	11	117	124	12	114	747
-----------DLEKELSCSICTDVLYRPLTLLDCLHSFCGSCLKEWFAWQAsSKGHVYSCPACRAV--------VRDTRPNATLSTLLDMFLqahPDKGKTAQEKLDMDKTYKSGDNVIPP------
>A0A074X268	70	0.252	8.098E-11	11	117	124	12	114	749
-----------DLEKELSCSICTDVLYRPLTLLDCLHTFCGSCLKEWFAWqSSSRGHIYSCPACR--------AAVRDTRPNATLTTLLEMFLhahPDKGKTAQEKLDMDKTYKPGDNVIPP------
>A0A6J8B4R5	70	0.252	8.098E-11	1	88	124	104	197	770
-GLSRQSKEMSSDSEctLFQCPICLEEFIKPKAL-PCLHTFCKSCINEFIRKSTTLTDffvVFNCPVCRKEVKLEscPSDPSKYLQDNHIIQSMKE-----------------------------------
>A0A7R9QFE7	70	0.244	8.098E-11	5	122	124	428	550	771
-----REVPSGDsksveeiFESEMTCSVCHEYFIHAVNL-NCSHTFCYACIEEW---KHSRAGAHVCPI--CRKKIENQN--RELVLDNLIDRFVAKMKPELRQhrialiAERKERLEKKAAEASQAASRANAAAH-
>A0A6P8RMI0	70	0.265	8.098E-11	2	122	124	0	118	781
--MAKRESSaspvVRQIDkQFLICSICLERYHNPKVL-PCLHTFCERCLHNYI---PPQSLTLSCPVCR-QTSILPEKGVSALQNNFFITNLME----VLQRNPECNREDSVILDSVSNVTGkPLsCPNH-
>UPI0001865369	70	0.255	8.098E-11	4	98	124	1	96	846
----TEETILSKISgDFLECTICLEPFKGPKVL-PCLHTFCEVCLEKFVAQQDAVKDKFPCPTCRTDTLLP-KGGVAGLKNNFFVQSLSDtvKTHQSLVGKE-------------------------
>UPI001056924C	70	0.233	8.098E-11	0	104	124	594	682	1152
AGeMAQQ----AELQmETLSCSICLDLLKEPVTV-PCGHSYCRTCISSFWDGEKEKKNNYSCPQ--CRKKFTE-------RPD-LMKNI---MLAELVEEKKKNRHQ-------------------
>UPI0015A9BA92	70	0.227	8.098E-11	8	106	124	426	515	1428
--------PTSFLEKELCCSVCCEIFKDPVVL-ECSHSFCRVCLQQWW----GENSPLECPI--CKSKASTGHPPINL----ALKKIVESYLKQKTECEaaEASEDQCP-----------------
>A0A4W3GZY8	70	0.303	1.110E-10	2	77	124	0	72	189
--MAGREQD-QSLAEDLTCPVCLDLFNDPVSL-VCGHYFCRSCIAGCWERQEAHS----CPECRraCPgRELRASRPLANL----------------------------------------------
>A0A151M651	70	0.280	1.110E-10	2	122	124	0	100	260
--MASA-LEVSSFTEDLVCPVCLDLFKNPRML-PCGHSFCAPCLKACIPTGQHQGL---CPK--CRVPFKPQH----LAANWALRSLADK--ARLLKLDEG-------LPTGAGASWCFCTEH-
>UPI0006D936D7	70	0.242	1.110E-10	2	108	124	0	90	275
--MDLKR-SAGSLEEDITCSICQELFKDP-VITKCGHNFCRECVCEYWKEKMSQS----CPICGADSAI------SELITIHTLRNIIEKY----KKESKKSKPQSESL---------------
>G1PI88	70	0.270	1.110E-10	8	106	124	5	96	305
--------PVTSLEEEVSCPICQGALREPVTI-DCGHNFCRGCLTRYCETpGPAEGAPA-CPL--CKEPFR----AGGFRPNWQLASVVANIERLKSGSRPGAGGACP-----------------
>A0A164PEF3	70	0.240	1.110E-10	7	106	124	197	292	306
-------PNLNPLSDLITCEICTLTMWEPYTLSQCGHTYCATCLSDWFLQNARSGVRYTCPTCRAAVQI---APVQAYKMKEFIEMIAKQVTPNERPPRQD-GAQNP-----------------
>R7Z296	70	0.256	1.110E-10	1	122	124	29	139	324
-GSASRTPETWRPESELSCQICSEIFHQPLLLCPCYHTFCGHCIKRWF------GQNTTCPT--CRTNAEAAVP------NRQVASMAEAYLDAhpLQKKTAAELREIGRLYTAGEQLLPsLPPGH-
>A0A662XV28	70	0.259	1.110E-10	1	100	124	97	189	328
-GDATKlEESAPAVMEVLACVICCgDLMLKPATL-PCGHSFCKACVELWLRSCPN------CPT--CRHPV--AAPLStQVPVNRVLQDLVTTLYPKqTQELEQR-----------------------
>A0A6J8EJJ4	70	0.222	1.110E-10	5	92	124	27	122	375
-----RKSPRKQVKEEFICPICKDYYKTPKGL-PCLHSFCRTCLKGHIltvkRSFPVRGSNFNCPV--CRMMIMPPDPiqarrdwVDQFPNNHQIIRLMEKVFP-------------------------------
>UPI0018E1F8CF	70	0.224	1.110E-10	9	99	124	0	93	394
---------MEQLQEELTCPVCCGVFEDPRML-LCSHSFCKKCLEDLLEANRGPAFrtPLKCPTCRKETPH---NGANSLQINYSLRGIVDKFskikaMPRTSDCKQ------------------------
>A0A3Q3WB91	70	0.230	1.110E-10	9	107	124	14	107	435
---------VCSLREDLTCAICCDLFREPVML-ACLHHFCKPCITQYWRGTPG---PVSCPQ--CRKEFSSKH----FQTNYLVTAMVEKIRattsdAHIKNVEKKLREELES----------------
>Q4SUE4	70	0.266	1.110E-10	11	117	124	3	97	445
-----------QPTEDLLCPICQDVFTDPVVL-SCSHSFCRDCLQTWWAGKPSRE----CPLCNRR------SSRSDPPCNLALKNLCNAF---LQQKSQAsSGSQlCPLHSTATTDSDP------
>Q22U80	70	0.232	1.110E-10	8	103	124	39	128	447
--------PLKKLNYMLTCPICLDIFQEPVYVKGCSHRFCKECIEKAIRSSKMKQ----CPT--CRRIIGTKRL---LRVDFNVQEIINLIYGDISkflELKQSNDE--------------------
>UPI0003C91ED4	70	0.271	1.110E-10	11	100	124	4	101	469
-----------DLQEELTCSICLDYFQDPVSI-ECGHNFCRDCLQRGWAGKG----KXTCPECRQLSAPSTMRPNRALarltermrcrRPDSALPDLCGRHWEPLRlfcEDDQR-----------------------
>A0A5F4WDB9	70	0.222	1.110E-10	0	118	124	8	113	478
AGAA----ALARLQEEAKCSICLDVLSDPITI-ECGHNFCRSCIQQsWMDLQEL----FLCPVCRhqC--------PERHFRNNTQMGRMMDiaKLLqkASISEARQ---EETPLCEKHNQPLSVF-----
>A0A3B1KGQ8	70	0.250	1.110E-10	10	123	124	2	103	491
----------SRLSKQIQCSVCLGDFVDPVSL-LCDHTFCRQCISNH--SQSSRGLRL-CPECR--------RPYTmwDLRSNRVLRNMVDAVREHLSE-QQSLRDRGAS-AAGTDRTTTGPVLES
>A0A1Y1XSU2	70	0.273	1.110E-10	11	105	124	394	481	501
-----------ELESEITCAICWEYLVSAHFLNPCGHIFCGECISEWISANE----VPQCPS--CRVKF-KGVPIASTTMDNIVSVVATRFLSSSEVEERTNRQQS------------------
>UPI0010A53D5C	70	0.268	1.110E-10	10	117	124	2	95	501
----------SALSEHIQCSLCLTEFSDPVSL-RCHHTFCRKCIRQYLESTSGQAL---CPE--CRKPYTRKH----IKANRTLTNIVDAAKEHLTEH-QALRDIATTL---VTNSEP------
>UPI000B90FB89	70	0.207	1.110E-10	2	105	124	0	100	569
--MAQ---AFDKIGQHFTCDICQDRYKQPKIL-DCVHSFCQACLEDYYTSRYKHARKIPCPVCRQETVLPDAR-IQGLKTNFPLMGIIAEISeqEKLARSEEKNKCQK------------------
>UPI00109BB6DA	70	0.310	1.110E-10	2	100	124	0	100	658
--MAEXNVFANNLERELTCSICEKIFTNPRTL-KCLHAFCLKCISDWNELCRQERRPLTCPSCRSIERLEgddvSNLPL-SFYLDSLLQVLRDMKTAAKTQDQQE-----------------------
>UPI00096B366D	70	0.300	1.110E-10	2	101	124	0	88	879
--MKTNRKRIADLNDVITCKICSGYFIDATTIVECLHT--SVSLSTW------RGNKY-CPV--CEVQVHKTKPLLSIKRDKTIQDVVYKIVPRLFHDEMQR----------------------
>UPI00147FC085	70	0.190	1.110E-10	2	121	124	0	132	883
--MSRGRLWT---EEQFNCPVCLDLPTEPVTI-PCGHSYCMKCITDYWDSERKKSGACSCPE--CRQTFDPRPPL--CR-NTMLAEAVEQLRLGdLSstaresirnarraaaaASERGARDRKAAVKQLPASSVPCdrciePRA--
>C3ZJ62	70	0.258	1.110E-10	2	123	124	0	132	888
--MAAAPSSLgEQISEELACSICLELFTRPKVL-PCQHTFCRDCLQDH----AGKKKHLKCPNCRQQVRLPPQ-GVAGLQDNHLVTSLCERLQnqATLSGEtrEQpqsGNRcSFHPSEDVKVYCKQcnvPVCnecldEAHS
>A0A2S7Q6X7	70	0.267	1.110E-10	1	116	124	49	163	1055
-GGGNRGL---DLEKELTCSICTEVLYQPLTLLDCLHTFCGSCLKEWFSWQlisaqnaqpalPPGGTPYTCPSCR--------APVRDTKHSSTIATLLEMFL-ALSPEKDRSEEEKEEARGKYKPGD-------
>A0A452IIT4	69	0.247	1.520E-10	0	105	124	49	146	148
AGsIARREPcTAERLREEASCPICLECFQEPVSI-PCGHNFCRACIRQCWGETDT---NFSCPQ--CRETAQQR----NLQPSRELARVIE-LARELSfQAAKGSGRAS------------------
>A0A672KXM5	69	0.274	1.520E-10	13	120	124	5	102	154
-------------EDDFSCPVCQEIFKNPVVL-SCSHSFCKECLQQFWRTKKTQE----CPVCRRRSS-RDQPPV-----NLVLKNLCESF---LKQ-RNERHQQPGSLYRKDRWYTithaPGvPS---
>S7MSS7	69	0.240	1.520E-10	0	103	124	1	94	207
AG----EGAVAKLQTEINCPICLGNLGDPVTI-ECGHNFCRSCIQQSWADVQD---RFPCPV--CRHPCKERH----LWSNTQLGKMVDMakhlLITGANMKQQGERR--------------------
>A0A6J8CN45	69	0.219	1.520E-10	2	98	124	0	101	235
--MATPRKDAEEFDDLLTCTICLETFKAPKYL-PCLHTFCETCIDTNIVSskeKDNTSEGFRCPVCRIFVSFKETHekPeawASKLPINHFVTSMLDK--RAIQRSE-------------------------
>D3Z7V9	69	0.296	1.520E-10	2	122	124	0	125	287
--MAKREdspgPEVQPMDkQFLVCSICLDRYRCPKVL-PCLHTFCERCLQNYI---PPQSLTLSCPVCRQTSILPEQ-GVSALQNNFFISSLME----AMQQAPEGAHDpEDPhplSAVAGRPLSCPNhegkePLYH-
>A0A0L0D358	69	0.339	1.520E-10	7	105	124	21	115	295
-------VRTRALNAYLVCELCNGYFRNATTVSECLHTFCEPCILRHFDSGST-----KCPT--CETDLG-ADPFTAIRQDMALKSLVERIFpnagPGTEPSRKKKRKRS------------------
>UPI000778E58A	69	0.243	1.520E-10	13	122	124	11	116	323
-------------NEEITCSLCQDYFKDPVIIVECGHSFCQGCLGQYYME---FGNIISCPQ--CRKLILER----NFRPNRKLDKDVE---EAINQHERKRekmekglseRHQEP-LKLFCKQEKVFCCAH-
>UPI0009070374	69	0.240	1.520E-10	2	97	124	0	91	360
--MASPGSQ--KLEEKLVCSICLELFREAVTI-PCGHNFCQKCISNHWDKqekEDPQGEeRFTCPD--CRKGFKTR---LELKKNVSLCSVVELVKAGEVQA--------------------------
>UPI000522D9FB	69	0.285	1.520E-10	0	103	124	2	92	389
AGHA-----VENLQEEITCAICLDFFRDPVMLLGCGHNFCRCCLDCCSADASGAG---SCPQ--CRLPF----PRDGFRPNRQLANVVAAVQElALPAAEELCRR--------------------
>A0A3B6KRX4	69	0.322	1.520E-10	0	122	124	24	139	398
AGVV--MVKRAALVACLTCPLCRRLLRDAATITECLHTFCRKCISKEFIDKEI----CYCPT--CNIDLGC-APEEKLRVDHSLQYVRSKIFPSKRRKvvDQEAISpvESPVKRKERSLSSL--SVH-
>UPI00147147A3	69	0.241	1.520E-10	7	118	124	7	108	432
-------VTKASLREDLTCAICCDLFREPVML-ACMHHFCKACISRYW--RGIQG-TVTCPQ--CRREFSNRH----FQTNYLVTAMVEKVRVTTSDTKNREKQMKDALQHYHQRKEEF-----
>A0A6A6G0R1	69	0.237	1.520E-10	9	103	124	34	125	449
---------VSEYDNNLMCPICHSPFVDPVVLQECDHCFCRDCLRQTWSISEyQPGIPKgNCPTCRTHCKLMGRGPVS-----RILVNILDDLVVRCPKHEEGCTS--------------------
>A0A6F9BN78	69	0.250	1.520E-10	2	105	124	0	90	455
--MAT--SNLSPLEEALSCPVCCDIFKEPVIL-SCGHSFCKACLEEAWSSGGSQN----CPV--CRQMSSRDHPPQSL----ALFNACEFLQKERERSLRGANRQS------------------
>A0A0G4GWC7	69	0.236	1.520E-10	10	122	124	65	181	456
----------SNLNVDLTCPVCLGILTKTTTVKVCLHRFCASCIEKCLRIGKRE-----CPT--CRVHISSRR---MLRSDPTFDKMVKRLFPNVeaYEEhheklvEQSNKKNNltkgvPGLTPYPPSNPPAPPArH-
>H3A6I5	69	0.226	1.520E-10	12	92	124	9	82	462
------------LMEELICSVCLDFFQDPVMS-DCGHNFCRSCISQYW---GEQEENVTCPDCR------EVFPGRSLKPNRVLGNMADKarsLRP-------------------------------
>A0A1X7R507	69	0.247	1.520E-10	4	117	124	13	120	464
----TRIPKLSQLDTLLRCHICKDFLKVP-VLTPCGHTFCSLCIREYISVQAK------CPL--CLTELRE----SMLRSEFLVSEIVdsykvirDKLLDILRQSEEKTTDPDPDSSIIEVGSGP------
>UPI00071A2D0E	69	0.235	1.520E-10	7	106	124	4	95	466
-------IELERLQRvlELHCSFCLQLFAEPVRLTGCGHSFCRDCILRYCLGRP----RVLCPL--CRRPFEPQH----LRPNRELAALLSLIPRELQESLETQEEPEP-----------------
>A0A3Q1AVC7	69	0.256	1.520E-10	15	123	124	10	93	468
---------------DFSCPICQDIFRNPVVL-SCSHSFCKACLQRWWSQKKIHE----CPVCKRRS--SKSDPPSNL----SLKNVCE----AFAQEQQKA-SSRPEV---------LCSLHS
>A0A6J2W4Z3	69	0.278	1.520E-10	2	123	124	0	94	473
--MASKAVVS---EEDLTCPVCCDIFRDPVVL-SCSHSLCKFCLQKFWSTKGSQE----CPVCRRRS--SRRQPPNNL----VLKNLCETFLQG--------RSQGSS-----SGSEEFCSLHS
>UPI001AAD9553	69	0.256	1.520E-10	14	90	124	9	78	474
--------------EYLYCPVCLDLFREPVTI-PCGHTFCLTCITQCW---SLQGMPASCPQCRsC----FQQESSPRLCKNSILSQMVDDF---------------------------------
>A0A1S3SHN6	69	0.250	1.520E-10	6	105	124	1	88	478
------EASLSLLEEHLSCPMCCDIFSNPVVL-KCSHSFCEECLQKYWKDMDN----LLCPV--CRKECSIEQPSRSL----ALKSLCESFQRG-SEKEKGSQDIC------------------
>A0A6J0UXG4	69	0.265	1.520E-10	2	95	124	0	89	489
--MA-APTTVEHFAEDLRCSICLELFLNPVML-ECGHNYCQACIARYWAETPSHGRehvpPPTCPE--CRREI----PGGKFTANRVLGQLAQKAMESLS----------------------------
>A0A6F9A5Q5	69	0.281	1.520E-10	13	108	124	8	88	490
-------------EEDLSCPVCCDIFKDPVLL-SCSHSFCKACLQEFWKEKEWQE----CPVCRRR------SSRSEPPNNRALKNLCEAF---LQERRQRA-SAGPQV---------------
>H9G3Y4	69	0.244	1.520E-10	11	96	124	21	95	490
-----------DLSYEWTCPICLETFKNPVTI-DCGHNFCQACLSQYW-GSANRSSS--CPQ--CRQMV----PQRSFQPNRLLVSMIER-VQKLEE---------------------------
>A0A7K9BIC5	69	0.254	1.520E-10	2	105	124	0	94	504
--MAAR-SPAENLHSEASCSICLGYFQDPVSI-PCGHNFCRACITRCWEGLEA---GFCCPQ--CRQTAQQRR----FRPSRELANIAEIARQlSLQAAgGRGARESS------------------
>UPI000854DBFD	69	0.244	1.520E-10	9	98	124	2	84	523
---------VADLRDELNCSICLNVYEDPVML-RCGHNFCSTCIGKVLTAQEGSG-MYSCPQ--CRMQFE-ERP--ALQRNLVLRNIAERFRSTHAEEE-------------------------
>UPI001ABECF55	69	0.280	1.520E-10	10	98	124	3	83	530
----------ADLREELNCSLCLSIYKDPVTL-MCGHNFCQECIDPVLNSQEGNG-VYSCPN--CREHLP-ERP--ALRKNSVLSNIAQR-FQSLPPAE-------------------------
>UPI00112A557C	69	0.217	1.520E-10	8	106	124	5	94	548
--------PAESLQDEASCSICLDYFTDP-VITDCGHNYCRVCILQIWEGKDS---NFPCPQ--CRKLIQQR----SLRPNRQLANMTE-IAKQLSQcsVREKGENLCP-----------------
>A0A6P6KRB1	69	0.259	1.520E-10	10	117	124	85	178	569
----------SPLEDELSCPICFEIFTDPVVL-KCSHSFCRLCLQQFWNKKAT---KKKCPVCRMKCSL--TEPTVSL----TLKNVCD----AIAQEQKGQASATAGSYSANGTSKP------
>UPI0014553AC4	69	0.261	1.520E-10	6	115	124	7	114	590
------ESVLTKISqDHLECPICSGRFKQP-KLLECSHSFCLECLQQ-LGQNSPITTRLSCPVCRHETLL-NENGIDDLKTNLIALSLIEAIETQETQLKQQQRKQVPSQEFVSKCS--------
>A0A6A5C1V6	69	0.233	1.520E-10	15	103	124	424	499	629
---------------EFTCCICYNWFVEP-TILQCGHNFCKKCLYDWLAKNQS------CPL--CRKKLSKGS-----YPNRQLESILNTTVKTmLSEEEQLLRE--------------------
>A0A5N5MN61	69	0.291	1.520E-10	6	108	124	431	525	634
------RVKRKKLEACMTCPLCNHLLNEATTISLCLHTFCRKCIHKKLTHEKVD----CCPI--CNMHLG-RLPTEKLRSDNYLQDMRAKIFP-FKRREVKDFEVMPSV---------------
>A0A2A6BPF8	69	0.268	1.520E-10	2	120	124	225	334	689
--MDYQDEVGEDLSEVIKCPLCLEPYREPKVL-ACFHSFCKPCLERQLESNE----KIVCPSCHMETQLSVQLGIDSLLSDFGL----ESVLQNQMNIDENNKLSTGVVPLSSTPSHPFSS---
>A0A5J4Y9J9	69	0.273	1.520E-10	14	108	124	278	362	775
--------------DDFQCQICLGTLRDCVALEPCGHNWCATCLSHHFASLLQSGVPLACPL-RC-------VPPDRIVSNRAVRSLVDELSP--PPAEQPARSSSTAL---------------
>A0A6A6WML6	69	0.252	1.520E-10	11	119	124	6	112	937
-----------DLENELSCSICTDILYHPLTLLDCLHTFCGACLKEWFALQRSQSPvasnPFTCPSCR--------APIRGTKHNATVNTLLEMYSQANPEKGKTPRekEDLDKIYKPGDEVLPKP----
>A0A6A6VKX1	69	0.250	1.520E-10	0	117	124	4	125	942
AG-NEVSPLLSDLGKELTCSICTELLYQPLTLLDCLHTFCGACLKEWFQFQASTATsihPYTCPSCRATVQKTQRNALTTTLLESFL-----KAHPdsGKSEEDKKAdREkYKPgdnVLPKLRKRESP------
>UPI0018B0E305	69	0.264	2.083E-10	4	108	124	23	120	198
----TRRIKLWDTKAHITCHLCSGHLIDATRVTKCLHTFCRGCLVKYLQENN------TCPA--CRTVMHHTHLLQYVGDDGTIHATVHKSVSGLQAAEMKtEREFCHKL---------------
>UPI001403C63A	69	0.250	2.083E-10	2	100	124	0	87	201
--MAAKHL-VDSLIEEAVCPICLEFFTDPVIL-ECGHNFCRSCITRFWD----REERNSCPE--CRAEFE--EP--TLRVSWALTRLADKARnQTLHREEER-----------------------
>A0A7S4EZ14	69	0.250	2.083E-10	1	120	124	52	185	209
-GDVGKQVE-RFLEKHIannTCPICYELmagkFRQPMLLFPCGHTFCADCLSKHMQAQKA----PTCPF--CREPIVSQAP------NVSLQQMIDgfierqaKLAAGevLDEVLQGqeamsaaaRRCQqvgTHNVGAAGLSSSPACS---
>UPI0018FFAA6C	69	0.281	2.083E-10	13	108	124	8	92	278
-------------EEDLSCPVCCEIFRDPVLL-PCSHSFCKTCLQCYWNTSALRQ----CPV--CRRRASKRTPPSNL----ALKNLCEALQQGRIQSSAEGNSVLCSL---------------
>UPI0015FF2539	69	0.264	2.083E-10	2	105	124	0	98	337
--MADK--LVSDITrEFLVCQICLDDYRQPKVL-PCLHTFCRRCLERMV----GNKTKICCPTCRQISTYQYENGIAGLKDNFFVGKLHDMVRNATHREEaPERRSAS------------------
>A0A0M0JV47	69	0.290	2.083E-10	1	98	124	102	191	361
-GVVRqqRSEAAKELDE-LLCGVCLGLLCRPHVL-PCGHTFCGQCIFHH--DQVSSAEQLTCPT--CRQPLPPQRP--ALQP--QLNDYLDRIREALSLEE-------------------------
>A0A4W5KRM4	69	0.252	2.083E-10	6	88	124	5	79	367
------EELLTDIGKCLTCSICFDIFTDPVTL-TCGHSYCMKCLEDYLREKAKTNKD--CPD--CRGKI---RPGFKLHKNVTLCNIVN-----------------------------------
>UPI000D1C24A3	69	0.296	2.083E-10	2	116	124	0	119	378
--MEVVKVARAPLVACLTCPLCSSLLDEATTICECLHSFCRECIHLKLSEDDTQS----CPI--CDVYLGV-APLEKLRPDPQLDELRNKLFsPGaprvrvpgdaspLPRLKRKERSLS-SLGVFSAPSS-------
>UPI0018D8BA31	69	0.252	2.083E-10	0	99	124	1	97	388
AGLSEVSAAgvLKKINQgHLECPICVSRFTNPKIL-DCLHSFCQTCLEKMMEGQPQQR-EITCPVCRQQTALSD-AGIAGIINNFSLMALVE---EANQQEEM------------------------
>UPI000D1CDDF8	69	0.388	2.083E-10	2	91	124	11	91	394
--MAR--VSKAPIVACLTCPLCGNLFREATTISECLHTFCKDCIHDRFSDEETNS----CPM--CNVDLG-TVPLEKLRADPQLDDVQAKIF--------------------------------
>A0A5D6XKA0	69	0.259	2.083E-10	0	123	124	216	331	442
AGqrkRSRRLEALDDQDRCMVCPICFEYFYASVTL-PCSHTFCGLCVSSWFRSSLS------CPQCRAEVQ---SLPV----RNRALDDLVQRLV-GESESYKAlvTRRTKAQLDGLDCTAPPHlePSFGS
>I1GNH0	69	0.333	2.083E-10	16	108	124	18	101	449
----------------LTCPLCRGLLRDAHAFTECVHTFCRECIMKKIDDEEIES----CPV--CNIYLG-IAPEEKLRPDNNIQALRKRLFP-LKRAEFDA-SNFPTV---------------
>UPI0000F2DB2C	69	0.256	2.083E-10	2	106	124	0	95	459
--MAADWEIVQNLQNEITCGICRNYFSQPVTI-DCGHSFCRECLSRSWSIR-----PFSCPECRQVPQIR-QFP----KINSNLEKLTDislQLSPlNLQRAIE--RNQCP-----------------
>UPI00038EC7A2	69	0.245	2.083E-10	9	118	124	6	106	473
---------LADLQAEASCPICLGYLKNPVTI-YCGHNFCLACISESW--KDLQG-RFPCPSCHhlC--------PEKKFQNNFQLGSLTEmaKLLP-LRRSKRKRQEDSIVCEKHKQVLTVF-----
>UPI00109F0EC5	69	0.274	2.083E-10	17	107	124	14	93	479
-----------------TCPVCLCYFTSPVLL-NCGHSFCQACIRRCWEQ---PGANARCPECR-RTVERT------FRPNRSLSNLAEILKDWEASAERGAREQRDS----------------
>A0A7S0HAW5	69	0.244	2.083E-10	7	100	124	103	186	492
-------IPARILNAELTCPICLSIVRSTHTFMECLHRFCQECIEKYLRLGQKE-----CPK--CRVKVSSRR---ALRPDPQFDKLIQAFYPDIDAYEEK-----------------------
>UPI001B3AF6BD	69	0.244	2.083E-10	11	104	124	5	88	541
-----------SLKENFLCSICLHVFTKPVAI-SCGHSFCFECINNFWDTRD----RYLCPL--CKEEFH-SRPL--LRVNIVIADMAAKLQKAVEEKSSGTSEQ-------------------
>D2VH26	69	0.196	2.083E-10	4	103	124	176	274	543
----QRTQEIDDaMANELTCPICSGIFYRPVSVIPCLHNFCSSCLSSWLNPSNNNsyfGQNMNCPTCRAT--------IQEVRKNPTLNNLTEtylKTHPKQDREKEEKEE--------------------
>D8TBA7	69	0.388	2.083E-10	2	91	124	11	91	554
--MAR--VSKAPIVACLTCPLCGNLFREATTISECLHTFCKDCIHDRFSDEETNS----CPM--CNVDLG-TVPLEKLRADPQLDDVQAKIF--------------------------------
>A0A7S1PEV7	69	0.215	2.083E-10	8	98	124	363	447	584
--------QINDIvEQEMTCSICQHVFVDPVTL-GCSHSYCKGCLLSWI-HSKSDNCEAClCPL--CRVHIGYHAPMRNV----VLESLIEKILNFLGHSE-------------------------
>UPI001401D5C0	69	0.250	2.083E-10	10	123	124	3	122	598
----------SSVDQKLRCAVCLDTFREPASL-DCGHTYCKACIESHWRAQS-EGRGYTCPLC-C--KVYYTMP--TLSRNIVIADVLEQLAEgdggGGAESREGATGTCPrhgqTLGLYCRTDGrlicvDCTSAHS
>A0A6S7FN63	69	0.247	2.083E-10	2	94	124	0	98	607
--MARalETDPINQLEENLQCTVCLEVLTEPRTL-PCCHSFCKVCLERIVQTcrdKAPRGRPireFPCPNCRATFILDPDKHVADMPRNHFICNMV-KVAAVL-----------------------------
>UPI000853FBB6	69	0.225	2.083E-10	3	103	124	137	236	625
---APRSSSVmtsGDFAEELTCLLCNELFRDPVMV-ECGHNFCRNCIDKAWEGRDA----FTCPD--CKEEITEKR----YTTNRALANLVkktaggaDNLTPAKPAEKEKTRS--------------------
>A0A7M7LVV2	69	0.305	2.083E-10	2	94	124	0	92	665
--MAEKtgEEKAPSSPENLTCPLCLDIFDEATNLTSCGHTFCRKCLKNYDLSHQDLGHMI-CPLCRNTTELSANR-VDDFLTNVTVNGLVDDYHAKC-----------------------------
>A0A0G4FP14	69	0.280	2.083E-10	14	117	124	23	120	701
--------------EILECPICRDILHDACWFDPCGHAFCRECLTRHLQENAW------CPV--CRAVHTGRRPLSEIRSFGTVDDLAAQL-RTLMASEQMSALQKlidPLMHPPASSGGP------
>A0A3P9QJ28	69	0.230	2.083E-10	1	123	124	244	366	708
-GMnctSRREKMASRSEKDLFCPICHEIFTDPVVL-SCSHSFCQACVQTWWREKQINE----CPVCK-------ERPLSNPPISLALRNLClaEKTKlsagaePGLcSQHNEKLKlfclDHQQSVCVVCRDSK----AHS
>A0A2C6AD64	69	0.248	2.083E-10	2	121	124	0	127	927
--MESRKPSL-DLEKELTCSICTELLYQPLTLLDCLHTFCGACLKEWFGFqaltaeraptPPEPGAVFTCPSCR--------SAVRDSRHNATVVTLLDMFVaahPAKarteDDKEEMARKYQPGDQVLPKLNVREPTA--
>UPI000180C916	69	0.237	2.083E-10	4	93	124	225	318	945
----ERAQSMDSLENELTCPICLDLFHEP-ILLPCAHNLCAGCVEQFVSSHRTSGDqsgfrpTFKCPT--CREMITlDSRGANGLRRNLTLQNIVDGYRRA------------------------------
>UPI00146DB6BF	69	0.254	2.083E-10	10	123	124	2	88	1015
----------SRLEEDLCCPICREVFRDPVCL-SCSHSFCKACLQTWWTGKEVKA----CPVCKTRSLMDPP-PC-----NLALKNLCETF---LLE-----RDQSP--------PEALCSLHS
>A0A6A6BJR0	69	0.243	2.083E-10	9	117	124	4	117	1016
---------LENLEKELSCSICTDVLYQPLTLLDCLHTFCGACLKEWFSWqaaSATNSHPYTCPA--CRASVRATRP--DARVTSLLE-LFLHANPTRGKTEQEmddmRKVYKPGdniLPKVRRRPDP------
>A0A3N2Q081	69	0.244	2.083E-10	2	122	124	0	116	1017
--MDTLRPTM-DLEKELTCSICTELLFQPLTLLDCLHTYCGACLKDWFafqeiQAQHDAGTPtFTCPSCR--------ALVRDTRHNATVTTLLDMFVSANPEKDRPSAEKEELMARYKRGDQILPR-H-
>UPI00138FB3D3	68	0.285	2.853E-10	12	88	124	61	133	198
------------LNDELRCSVCYEVFSDPRTLTACLHSFCKECLHKMLSKRSK---YIHCPLCRKKTAVP-RRGVKGLPLNSVIRRLVD-----------------------------------
>UPI001ADE9845	68	0.276	2.853E-10	0	123	124	22	135	212
AGTSQQQ-QARPLEtaEDLLCPICMNGIENAAYVAFCLHRFCLECIQQWAEGKA------TCPV--CRRPFH--RLLHSVRADDDYQEyvVVSSTRRRRDVARERDRSRSP-----HQRSSPHNSAadHS
>A0A3B5A0C2	68	0.234	2.853E-10	13	103	124	6	93	233
-------------EEQFRCTICLDSFKNPVSI-PCGHNYCLECIKRYWDTKRKSD----CPLCK-----ETFKPRPDLRVNVGLKDITDQfkrfvgpVPPKRAPQRQSSRS--------------------
>D0NGJ0	68	0.288	2.853E-10	3	120	124	25	153	252
---ARTEtLRMANINEFFICKLCKGYFRDPYTSKECLHTFCYGCIRGYYLYHPKIS---SCPT--CKLNLG-AKPMAKLLPDPAMKELASKFLPdytakedaeeRLYYMKFGIKRKQPDTRSDTQASPPkisrslGPS---
>A0A3B4U5E0	68	0.254	2.853E-10	10	123	124	2	88	275
----------SGLEEAFCCAICHEVFRDPVLL-SCSHSFCKDCLKSWWREKPTQE----CPFCKRRSS-KIEPPL-----NRVLRNLCE----AFSQERDRKHSEG------------LCSLHS
>B6AI95	68	0.382	2.853E-10	12	92	124	40	112	279
------------IADLLECPLCKGFFRNATTIKECLHTFCNVCIINYIESGKE-----SCPKCG---EYMGVHPIEGLVFDRTIQNITDKIFP-------------------------------
>A0A667ZM19	68	0.281	2.853E-10	13	118	124	36	136	297
-------------EENLSCPVCYDIFKDPVVL-SCSHSFCKACLQRWWTEKQEHE----CPVSGriRRPPLEDPQPLSGALIDeaKHLGNLSFTVWDKMREA----VSYSPVVLDPNTADTEF-----
>A0A085M884	68	0.233	2.853E-10	1	103	124	38	136	335
-GMSSGKklitIPLEGVIPLFSCGICSGYLIDAVSLLTCTDSFCRSCFLKYIRDEDS------CPL--CGTFLNMNKLETCFKNDEMLQSLIYKLVPRLLVAELKSRE--------------------
>A0A401NX20	68	0.238	2.853E-10	2	122	124	0	122	373
--MATCEAVL-TLSEDLTCSVCLSLFVEPVRL-DCDHNFCKSCIQKCWEKQRQ---AVSCPE--CRLVL----PRGSFTSNRVLANLSEKARQlelklegdwSLCEEHWEKLilfcEEDEMLICASCVGSPSHSAH-
>A0A6P8G8X6	68	0.277	2.853E-10	13	118	124	8	103	398
-------------EEDLTCPVCRDIFRDPVVL-SCSHSVCKACLSQYWNTKGTRE----CPL--CRRRFPDAEPPRNL----ALRNLCEAVLSHREGSLESGRE-RPVRSRGLCASHgePF-----
>UPI00145A42ED	68	0.207	2.853E-10	8	123	124	2	116	467
--------KISAVKDFLTCPVCLDTFKEPVSL-TCHHSFCSNCLQEYWDQNSTRN----CPVCR------RKSSKEHLDVNFALKEL---TV-SFSQKEEAPGGERPVVCTSHPEQTPLfcldesrPlcpacefSLHS
>A0A2B4R3H4	68	0.211	2.853E-10	2	102	124	0	98	468
--MAQSKSFFDDVKKEVECPVCQEQFgenKEPKIL-SCFHTFCKSCLEGWLRQQRKGALS--CPTCRTKTECP-NNDIDSLPSNLFYKQMVE-IVKAYTGQEESSR---------------------
>A0A401P5S9	68	0.236	2.853E-10	2	100	124	0	95	468
--MASRP---EDWTEETICSICLSFFTDPVIL-DCGHNFCRPCIAQYSEKKEINS----CPECR------EDFPVGNLRVNRALANLAErarklKLNPGeeastLQcQEHQE-----------------------
>UPI0012BB69F7	68	0.291	2.853E-10	13	108	124	5	85	471
-------------NNDLSCPICRDIFRDPVVL-SCSHSFCKACLRNWWNEKRIQE----CPVCK-RTSP---------RSDPTCNLVLKKLCDSVLQRKQRSSAASETL---------------
>W5MRG0	68	0.270	2.853E-10	2	123	124	0	93	472
--MAEK---YSLLEENITCSVCKDIYKDPIVL-TCSHSFCKNCMEKYWELKGSQE----CPL--CREFIKTQ-PHASL------------CLRNLCEAFTKERSQKP-----PTGSEVLCSLHS
>A0A4X2K4W9	68	0.263	2.853E-10	9	96	124	13	95	476
---------IENLKADLTCPICLAYFTNPVTV-KCGHSFCIKCLLRC-REGAGADAMFTCPE--CRGVIKD----SKLVINRSLQDlsIVGKiLRPHLLQ---------------------------
>UPI001556F1D0	68	0.221	2.853E-10	2	94	124	0	86	477
--MASR-SRVKDLQEAVICSICLASFNNPVILIKCGHNFCRSCITQYCKDSNV-SPRYSCPQ--CREPFRE----GEFQRNRELRNVVEitKKFPDL-----------------------------
>UPI000FFD12D2	68	0.268	2.853E-10	2	96	124	0	86	480
--MEARDL-IAHLKHELTCAICLDYFTEPVLV-PCGHTFCKACLLRCWEEAATRGI---CPE--CKAVNESRRFIANL--DvENLT-LTGKLIrPHLLQ---------------------------
>UPI00074FD50E	68	0.275	2.853E-10	2	88	124	0	75	481
--MATKSL-LKSPQYEATCSICLEYFREPVTL-NCGHNFCHACIAQYWETLEA---TATCPQCRKTTQ---QR---SFRPNKQMANLVE-----------------------------------
>A0A402FSH5	68	0.261	2.853E-10	2	106	124	0	94	484
--MA-ASSLVKEFCEEVTCSVCLEYFKEPVIL-DCGHNFCQACLTKCL-AKTDKGTS--CPQ--CRELVQQ----KNFRPNRQLVTLVE-LVKKLKMGKgiEGERGECP-----------------
>UPI0013F1970C	68	0.235	2.853E-10	6	90	124	38	111	511
------RPQAEDFTKELTCPLCLEWFKEPVIL-PCGHNFCKPCIEEIW----GRAEVSLCPEC------QAQSPDRQYIRNIVLEKLVEKI---------------------------------
>A0A7J6LUG4	68	0.209	2.853E-10	1	103	124	164	257	533
-GQKRRRDSSSselpgeeEISEELRCAICQDLMHRPVSVLDCLHNFCSSCLSQWLQRHTD------CPQCRSR--------VRSVKPNRTVINLTEKLIDA--EKIRDRRS--------------------
>UPI00106B172D	68	0.261	2.853E-10	2	88	124	0	81	546
--MAEKPsSPVSDLAELVTCSICLGPFRDARAL-PCVHSYCKECLQGLV----TPQAKLTCPHCREDFEVPD-GDVSNLNRNFQLNEIVD-----------------------------------
>A0A7M7NKC1	68	0.305	2.853E-10	2	94	124	0	92	637
--MAERaeEEKAPSSPENLTCPLCLDIFDEATILTSCGHTFCRKCLKNYDLSHQDLDHMI-CPLCRNTTKLSAKR-VDDFLTNVTVNGLVDDYHAKC-----------------------------
>UPI0018D94639	68	0.252	2.853E-10	2	108	124	0	106	646
--MAEaaTKIALGRISQsHLECPICRCRYTDPKIL-DCLHTFCLNCLDKLVSGEQQQQNKISCPLCRQLTDIPD-AGLQSLQNCFFLKSLVDEF--SKQELLLGHTSvQIPTC---------------
>UPI000B90B58A	68	0.274	2.853E-10	2	103	124	0	90	659
--MASAQSE----DDGLICSICLDYFRQPKVL-DCLHSFCLECLRQLKQKEGLTGERIVCPLCRGHTTLHEWN-VDELPDNQALSAQVKK-----RQSWQGQRS--------------------
>UPI000A2A9662	68	0.291	2.853E-10	2	100	124	0	100	698
--MAELNVFANNLERELTCSICDEIFTNPKTL-KCLHSFCLKCISDWNASCRRERRPLTCPLCKSIERLE-GNDVSSLPSSfhlqPQLQLLRDMRISAESREQQE-----------------------
>UPI0018F4FDEB	68	0.284	2.853E-10	1	122	124	113	213	752
-GPPPPPPPPAlGLAEELTCPICLEVFQEAVT-TPCGHNFCLACLSRTWAAQGAQS---SCPQ--CRAAFPD-RP--RLQRNTVLCGLAQRLL-----LLQGPGAHPP-------GAHP-PGAH-
>A0A669D454	68	0.261	2.853E-10	13	96	124	9	82	771
-------------EDSLLCPVCLSVFTKPVSI-PCGHNFCMNCITEYWSALS----VLQCPLCK---EMFCTRPL--LRVNPVIAEMAEKVKKSLQE---------------------------
>UPI00094E1857	68	0.252	2.853E-10	2	119	124	0	119	809
--MAEREsggtasPVVRQIDkQFLVCSICLDHYRNPKVL-PCLHTFCESCLQNYI---PAESLTLSCPVCR-QTSILPEKGVCALQNNFFITNLME-VLQGEAECWRpEARGVLESIGVAAGKPLGCP----
>J3KFF3	68	0.281	2.853E-10	2	120	124	0	123	930
--MANTG--LVDLEKELTCSICTELLYQPLTLLDCLHTFCGYCLKEWFSWQGsNPGDRrrypqFTCPSCR--------ASVRDTRHDAKVTTLLDLFLRSHPEKEkpteeknQIAEKYKPgdgVLPVGVSSSQP-PS---
>A0A6A6JQ10	68	0.414	2.853E-10	2	67	124	0	69	939
--MADGEKSgLADLEKELTCSICTELLYQPLTLLDCLHTFCGACLKEWFAFQASTATslhPYTCPSCRATVQ--------------------------------------------------------
>UPI00188E2C1D	68	0.235	3.909E-10	2	100	124	0	92	175
--MASN--ILVSIQEEVTCPICLDLLKEPLSL-DCGHSFCRACITaNNKESAATQEEKSSCPV--CRISYEPGH----LRPNRHLANIAEQLrgVKMSPEGEQK-----------------------
>A0A067C3X8	68	0.303	3.909E-10	2	117	124	0	111	215
--MSDATPTLRLMPDalhaHLVCSLCYGYFRDVHTLSECLHSFCKSCLLRHL-----HGGSRRCPI--CDMDLG---PTPHYVFDRTLNALLQKLMPELeaSDAALEAAFMHSTQESPRRSSSP------
>UPI0003F06FBE	68	0.238	3.909E-10	2	103	124	0	99	291
--MATEWSEAShDIKQMVTCSICYDIYKKAKML-PCQHSFCEQCLEKWF--NVCGGFNLVCPNCNQNTPVNrvQELPL-SLAINE-LVDLVGISTRRISQTVQKKRR--------------------
>A0A550CLB4	68	0.194	3.909E-10	3	96	124	90	197	295
---AERDalTTLSQLEELFSCPICQQILTVPYSLNPslCGHTFCGICILRWFFTRLHEACggwheSVDCPICRQLLVItPDRTPRLEFTfpfvPNRSVANACETLIERLAQ---------------------------
>A0A4P9ZVH8	68	0.258	3.909E-10	9	99	124	16	102	319
---------LRHLDAHLRCGICKEFFTAAVSVTPCQHRFCSLCVRRALSAaaQGPADTKVTCPS--CRAPIDTTH----IQADPLLNDIVDAFRKGRRQLLM------------------------
>A0A7S4G8H7	68	0.221	3.909E-10	0	103	124	89	175	361
AAVPRTTADMSSMEENLQCGVCQEVFYKPVTCIPCMHNFCAACFSQWMERSDA------CPQ--CRVKV------VEVRRNHAIANVAEDFLKSY---PDRRRS--------------------
>A0A7S2I7Z5	68	0.267	3.909E-10	0	97	124	182	269	390
AGLKRQSksaLNVADLHSELACSICQDWLVHAATI-QCSHTFCYPCIDKWLLTKN-----FECPV--CRAPV-TREPV----RTRAVEAIVQKTVDKLGKE--------------------------
>A0A6P5IJL5	68	0.235	3.909E-10	13	119	124	18	131	417
-------------EDDLSCGICQSLFSCPTTL-PCGHSFCSYCIERHWsllgrsrggaardggpRALGTQGTGWLCPL--CRKEVF-MSP--WLKKNTALQDLVDKYDKAL---KEGSEPWNPCPNHLPALQEPKP----
>UPI00146D63BF	68	0.258	3.909E-10	13	123	124	5	114	457
-------------DEELICPVCKDIFKQPVVL-SCSHSFCKDCLQTWW-----GGKPICmCPCCNkisptC--DPPCNLALKNLCEAFVLQKITSEALCSLHSEKLKlfcQQHQEPVCVICTDSKT--HSNHS
>UPI000B911B58	68	0.261	3.909E-10	0	108	124	1	104	461
AGLpVSAEIVLENISQgHLECPICCCRFNQPKIL-NCLHSFCKNCLEKVVAGHPDQK-EITCPVCRQQTAMTET-GLAGILNNFSLMALVEEV----AQQEHLVKSQRSQV---------------
>UPI000900E834	68	0.291	3.909E-10	2	120	124	0	112	466
--MPTVRVKKEDVARCFTCPLCTKRFVGATTIIECLHTFCWDCIHDKFTTQKLRA----CPV--CNVDLG-GLPLEKLRKDYGWIELRQKIFPlKTKGVKAEPKTVATSLKSSKKKKKPLTS---
>UPI0010A934C5	68	0.246	3.909E-10	2	123	124	0	122	467
--MASAAEVARELQQELTCSVCMDFYTDPVTV-DCGHSFCQPCLARC--------REALCPE--CRGPLEER----ELRPNRRLGKLAEigrRLGPRLLRStEPKsmcPRHQKPLKLFCQEDESPIcvtcyqdPehDQHS
>UPI0018647B3D	68	0.261	3.909E-10	2	108	124	0	88	470
--MASKSFS----EEDLSCPVCFQIFKDPVIL-RCSHSVCKDCLQRFWETKESRE----CPVCRRRSSME--NPL----PNLALKNLSESF---LQERRQRSSTGSENI---------------
>A0A6P7MKA6	68	0.254	3.909E-10	13	122	124	5	90	471
-------------DEDLTCPVCQDLFSDPVVL-DCSHSFCKDCLQRWWNQKTSRE----CPC--CKVESKTNNPPCNL----ALKNLSEAFL------LERNRS-------GCAGSDTLCSEH-
>A0A4W6BPX0	68	0.277	3.909E-10	0	117	124	1	103	474
ADMSDEEMEEPlPLQQDLTCPVCQGIFRDPVLL-PCTHSFCRECLQRSFQVNKK------CPVCR-DLYEEGQA-----IANRALSSACETF---LKQANRRSTQKRPSEDTCNLHLKP------
>A0A6P8T2A0	68	0.242	3.909E-10	8	106	124	7	92	477
--------PTPSLEKQLQCSICLDLFKDPVTTVSCGHSFCKECLQRYFSLSVQ-----ACPL--CKKHLMKT-PESNI----VLRSIVEQ-VKNIPEEDVEKYTGAP-----------------
>A0A6I9WXK2	68	0.277	3.909E-10	12	119	124	379	468	479
------------MDEQLTCSICSELFVKATTL-SCTHTFCHHCIKEWNKKRKD------CPICR--------KPVMSMIRSLVLDNFIDRMIENLSQELKNRRMQ---IIREREVSVPYP----
>UPI00051E58ED	68	0.250	3.909E-10	2	106	124	0	95	479
--MA-ASVDLRQLQAklDLKCPCCLLYFTDPVRLAGCSHSFCRSCITTYYcKVKRSAG----CPLCR------EGFELKDLRPNRELAVLVN-LVPREEKEKEWEREEEP-----------------
>K7FF55	68	0.241	3.909E-10	2	90	124	9	86	486
--MAAGELA-TRAQAEVTCSICLEGFKEPVT-TDCGHSFCQDCISQYW---GQLESNFCCPQCGetC--------PQGNLRPSKELRNMVGSV---------------------------------
>UPI0015AD6453	68	0.264	3.909E-10	13	80	124	8	70	486
-------------EEDLSCPVCWDIFTEPVVL-PCSHSFCKECVQTYWEGQDSHN----CPTCRAESPEDEPLPASLLLKN-------------------------------------------
>UPI00109F6A54	68	0.265	3.909E-10	10	103	124	7	91	488
----------SHLEDELSCSICLELFSRPLEL-PCGHNFCAVCLDRSLAVQRP---PYRCPECG---WESTEKPVG--RNNFKLRSIVERYGISFTQCAEGSRR--------------------
>A4HTT2	68	0.211	3.909E-10	4	123	124	168	293	524
----KQETTRARMSAELTCSVCKSIFHRPCSVLPCMHVFCAGCISGWM----AQGEQHACPK--CRVSITDVRPTHRLqscaenyllanpasrRPAEELAqlDAADKIHPLGMRTEKRSRSDNSDCDGDGKCGS-----HS
>UPI0010A40F88	68	0.228	3.909E-10	4	105	124	19	110	527
----WRALSL-PLEEDLSCPVCCEIFREPVLL-VCGHSFCRECLRKHWSSSPGRS----CPICRGSSP---QEPLLNL----SLRSTCESYLRERcsgSEAKEKKDEEK------------------
>A0A672RW21	68	0.244	3.909E-10	8	122	124	19	129	547
--------STGSLTEELQCYICLDVFTDPVS-TPCGHNFCKMCLKKCWDNSH----DYSCPI--CKESF-KQKP--KLKVNTTIREVVDHYkkknhleMPAvlcdiCTETKQKALKSCPTCQSS------FCEAH-
>A0A146RQ18	68	0.267	3.909E-10	13	123	124	9	113	555
-------------EEHLWCCICLDVFTSPVTL-PCGHNFCKSCILEHLNSTAQRQ----CPM--CKERVDKRH---KLGVNTFISELAVQYRQSAGR-KPGSGSQqlvvTPGVASCAAPVGPkRPSSRS
>UPI001454F128	68	0.256	3.909E-10	2	106	124	0	104	598
--MASRvtdQPLLQKIShRHLECQICMDRFKEPKML-ECSHSYCLKCLQQLAETNPT-STKLTCPACR-SESLLTRKGVFELRTDFKLISLLDDIREH-ETELQSQREIQP-----------------
>UPI000B910382	68	0.262	3.909E-10	2	104	124	31	124	604
--MAT---ALEKIGRHLECDICQERYKRPKVL-DCLHNFCQKCLEEYYNSRFKDAPKIPCPKCRKETLLPQTC-IQDLKTNFHLMGIVEEV----SEQEKLDRSQ-------------------
>A0A0L8G6D9	68	0.237	3.909E-10	9	122	124	0	137	660
---------MAGLEQDLTCSMCFELFTNPKAL-PCLHTFCQDCLHQYIMNKEdcvRQTGHLTCPICRsASKPPEPIDPdpgkwAQSFSSNHLITSLLDRYAaqrnhqPETSDNLRDvpevvcSCTKNPAVRWCEQCSYPLCnvceSEH-
>A0A6J8AWB3	68	0.222	3.909E-10	2	123	124	0	140	668
--MAER--VVRNIEnDYLMCSVCLGRYEDP-RLLPCGHSFCKNCLSEHIQQtvADRDTLSFNCPIDRSqvpkpRGNLNPREWAKQFPPDTFMNNLIQavKIHEGtTSEGDEGgiiipSRQHYPNIPVQVQMEAPisdngvYCENHS
>A0A6A7C4E0	68	0.235	3.909E-10	11	123	124	1	114	684
-----------DLERELTCSICTEILYHPLTLLDCLHTCCGSCLKEWFsfqSTSRNNSPFYTCPSCR--------SPVRGTKADWRLTGLLENYLKSHPERERsaEEKEELSQVYKPGDEVLP-PkfssrRPHS
>A0A6P8IMC2	68	0.287	3.909E-10	2	93	124	0	89	749
--MASSDAIINNLKNKLICXICHDIFTDPKTL-PCLHSYCTQCIAQWYAKNGDQvNKKMECPE--CNTTIDVPDGdSSKLRSSFYLDSLL-KLLQA------------------------------
>UPI000359F27C	68	0.254	3.909E-10	3	121	124	360	470	764
---AREEVlcnFVDLMEMELQCSICNELYIKATSL-NCSHSFCKLCINQWLKVKKE------CPN--CRQAVTSQ--MQSITLDSYIDKMVEQLNDELKQRRKELVAQRKVEQDKFDGLAAGPSA--
>A0A7R8WNM3	68	0.260	3.909E-10	9	104	124	81	167	772
---------LSSLLESLSCPLCMGTYISPVTV-LCGHTFCEFCLEEWYKANTG---NLTCPTCRDKLQ-RGKKPKQAV----DLKRMIEEAYEKLPEEQKEERRQ-------------------
>A0A6G1FST9	68	0.234	3.909E-10	2	119	124	0	120	840
--MAEGRPTgtgLIDLEKELTCSICTDILFQPLTLLDCLHTFCGACLQEWFafsaesarHSDQPSRHPYTCPSCRAT--------VRGTKHNATVTTLLDMYLqanPGKGKSEK---EKEEMVKMYKPGDDVLP----
>UPI0018419E86	68	0.262	3.909E-10	11	105	124	11	105	908
-----------DLEKELTCSICMQVLHQPLTLLDCLHTFCGFCLKEWFvlqasRASSSNPYPISCPSCR--------ASVRDTRPDAKVTTLLDMYLqanPGRARDDDEKEEIK------------------
>A7RIZ5	68	0.272	3.909E-10	3	90	124	442	518	974
---ARKSV-VEEMEDEFSCIVCQELFIRATTL-TCSHSFCEYCLQSWLRKRN------TCPICRCAVQ---SQPVRSIVLDNAIAKMVDSM---------------------------------
>A0A420HPT1	68	0.233	3.909E-10	11	119	124	8	119	989
-----------DLERELTCSICTEVLYAPQTLLDCLHTFCGSCLKEWfsWQNSSRQNAhnsttpgtiPFTCPSCR--------APVRDTKHNSTVTTLLEMFLTANPDKCRRAEELEELKKIYRRGDSLIP----
>A0A4Y8DAQ6	68	0.246	3.909E-10	2	119	124	0	121	1014
--MASGSENRGlDLEKELTCSICTEVLYQPLTLLDCLHTFCGSCLKEWFSWQlvsvnnaqtliPPGGTPYTCPSCR--------APVRDTKHSSTIATLLEMFLARSPEKGRTANEKEEIAAKYKSGDEVLP----
>A0A315V098	68	0.231	3.909E-10	12	120	124	728	837	1217
------------FQSYLNCPVCAGTLKDPVSL-SCSHNFCASCLQRFWQESRSRN----CPVCRRR------SSRENLSVNYTLKELANSFAgrqapeptPWLQPPEPTPRLQpsGPSLRLQPPEPSPWlqPS---
>A0A6J8BI96	68	0.257	3.909E-10	2	93	124	0	99	1556
--MAKNHKLMKEIsDQFLSCKICLEPFKNPKTL-SCLHTFCFDCLQQHLEAESSRsrfaiyNRNITCPLCRKKTEL----PSGSIRrlPDnfllSNLTEIIDRRRPS------------------------------
>A0A7S0W4M1	68	0.255	5.355E-10	6	99	124	15	98	110
------RVPARLLNAELTCPICLSICRSTHTFMECLHRFCQECIETSLRVDKKE-----CPK--CRIKVASRR---ALRPDQQFDSLVSAFHPDIDAYEE------------------------
>A0A553RKA1	68	0.306	5.355E-10	13	100	124	5	79	133
-------------EEELCCPICCGIFQDPVLL-PCSHSFCRCCLERFWKGASLRP----CPV--CRTRAPRKSPLS----NRALKNLCEAFL--LRQSQTG-----------------------
>A0A183GFS6	68	0.305	5.355E-10	25	119	124	0	87	135
-------------------------LIDAITVIDCLHTFCKSCLLTYFEEEDN-----CCPT--CEQLIHQSHPSHYVAFDRTMQDIVYKLVPGRVVFAKMDHALLTYVGWRFSQCYPFP----
>UPI001A9FD6AC	68	0.276	5.355E-10	16	121	124	6	103	161
----------------FSCPICLEPLREPVTL-PCGHNFCLACLGALWPHRSAGGTGgsggaARCPL--CQEPFPDG---LQLRKNHTLSELL--------QLRQGSGPAMPSpAPAPARRPTPEPSA--
>A0A3L8Q4X4	68	0.230	5.355E-10	2	108	124	0	100	175
--MAELG-PAGSLRAEASCPLCLAFFQEPVSI-HCGHNFCRPCIESCWENSRE---SFPCP--RCRL----TAPERSLRPNRELAEII-RIAQRLSlrgrggEGERLCRRHGEVL---------------
>A0A2K5PQ76	68	0.250	5.355E-10	2	117	124	0	109	193
--MATQSKHLvKDFNLFITCYICKGYLIKPTTMTECLHTVCKTCVVQHFEDSND------CP--RCGNQVHETKPLDMLRLDSTLEEIMFK--TGLeceSEFWKKNKPQENGQDVTSKVDKP------
>Q9C029-1	68	0.217	5.355E-10	10	118	124	20	136	221
----------AELQGEATCSICLELFREPVSV-ECGHSFCRACIGRCWERpgagsvgaaTRAPPFPLPCPQCR-----EPARP-SQLRPNRQLAAVATLLrrfsLPAAAPGEHGSQaaAARAAAARCGQHGEPF-----
>A0A7M7PH93	68	0.285	5.355E-10	14	90	124	10	83	232
--------------QNLQCPMCLNIYKEP-TLLACSHTFCKGCIFRLF-NSQQEIAKISCPVCRKTTAVPSRY-VSNLPINTPIQTIVEDI---------------------------------
>UPI001A98E0F3	68	0.264	5.355E-10	12	115	124	4	113	264
------------LSADLCCPVCHEVFRDPVVL-SCSHSFCKVCLKSWWREKQAQ-----CPVCRRRSS-RSEPPlnlvLKNLcesfsveRASETLCSLhSEKLRLFCLDHLQPERvQQRPLLENHQLLS--------
>A0A6A4QXL9	68	0.307	5.355E-10	2	92	124	0	83	268
--MVKEPRYKAKVSPPLTCLLCNEFFKKATTVKECMHTFCKECIEKKIIDDNIKH----CPV--CNVDLGC-SPLEKLREDRKLQHLREKIFP-------------------------------
>T0RC26	68	0.288	5.355E-10	3	92	124	55	134	273
---APLDVPVTELDAELTCPICLGVLQQTTVVPACLHRFCRGCIDACLASGKHE-----CPS--CRAGIPTKR---ALRADTAFDALVRLLHP-------------------------------
>UPI000B90E51D	68	0.242	5.355E-10	2	96	124	0	94	287
--MATGSAVSSALEtisrHHLECPICSDRFQRPKIL-DCLHSFCEQCLLTYCSTKHQGCTEIPCPVCRQESQLP-EAGVTGLKTNFYLIGLVEEI--ELQE---------------------------
>UPI0009E638C5	68	0.277	5.355E-10	7	78	124	6	74	294
-------IFVSQVDRSLLCGICAGVFRKP-LVTHCGHTFCEECLERWM--SATSHVDKTCPVCRRDVDLSKTAPVLALR---------------------------------------------
>UPI0003EC591F	68	0.247	5.355E-10	1	102	124	137	230	351
-GMEiiTNSEQESSVTDYISCPICLCIFTEPVTL-QCGHSFCKDCVQDHWRVKKDKKCSI------CRQVIYNPEPL----PNFVLKSLSERYKQGrLTDTLEGHR---------------------
>A0A3P8P868	68	0.226	5.355E-10	2	120	124	53	163	367
--MASRS------EEDLCCPVCQQVFRDPVIL-SCSHSFCKDCLNRWWRERPTQH----CPICKRRSS-KDDPPL-----NRALKNLCESgGQAGCTEGGRGAEEwddegedGGSEVQRCPLLDDPqLPS---
>G3ARK3	68	0.228	5.355E-10	9	100	124	22	103	369
---------LAKINNIMECPICSEVMIIPVTA-ECGHSFCYGCIHQWFETKLN------CPT--CRTDIEH-KPVLNIHLKEISKGVVDLLIETTTDEKEK-----------------------
>A0A3P9JMK6	68	0.229	5.355E-10	2	106	124	0	93	383
--MASISEPLREsfsMEKHLCCPICMEAFKKPVTI-SCGHSFCQGCLKLHFKYlSTM------CPL--CKTHVNKT-P----EVNIVLRDIVEHM-QAVQAAEQNRYTGAP-----------------
>A0A1W0WI45	68	0.225	5.355E-10	2	119	124	0	112	400
--MDLISIKLRDLGRIISCSICGGFPVDPTLVCECMHPFCKSCLVVYIADHLGRGKtRVRCPAADCGVLLDDSNPYNGIKSDKVLESFLGKInVP-LHLDERNRR------VNYYYRNPPAP----
>C3YX27	68	0.215	5.355E-10	2	98	124	0	99	405
--MATggTSALLSQIsDDFLECKVCLEPYRRPKVL-SCLHTFCQECLEQ-LHKRQGDAQHLECPTCRTKTELPGKSGVTALKDNFFVESLADavKLHKTVKETE-------------------------
>UPI0007B7992F	68	0.254	5.355E-10	2	103	124	0	81	434
--MAFR----SSFEEDLSCPVCCDVFINPVVL-SCSHSFCEDCVQRFWENKSVQE----CPVCRRRS--SKEHPPVNL----ALKNLCE-----TYQQKQSRKS--------------------
>UPI001403C21C	68	0.259	5.355E-10	10	117	124	3	98	436
----------ETFAEELLCAVCLDFFTDPVTL-QCGHTFCRPCVTRCWERQRTGS----CPVCR------RPGPAKDLRGSRALRNLADR-ARELSRRGAGRRGEAGGQDGTATGHSP------
>A0A368PVQ3	68	0.304	5.355E-10	0	122	124	20	131	442
AGevvMVRRSAVV----PCVTCGLCGRILRDATTVSECLHSFCRKCVFKKFKDEDT---TF-CPT--CSTDLGC-DPLEKLRTDHSLLCLRLMLFP-----VKRRKVEEISLLHPASVSLPFhlPQIH-
>UPI00077CE75E	68	0.268	5.355E-10	2	93	124	0	75	455
--MAYRS------QEDLHCPICLEVFKDPVIL-PCSHSFCKACLRSWWVEKRIQQ----CPI--CKNTCEEKDVLRNL----ALGNLCETFLkPG------------------------------
>UPI0007A6A545	68	0.222	5.355E-10	8	100	124	5	91	456
--------SLSELQAEASCPICLGYLRDPVTI-ECGHNFCHSCIQQCWEDLLG---IFPCPVClhHC--------PDRNFKRNTQLCHMTDivKQIPtrGSQRKLQG-----------------------
>UPI00148FE94E	68	0.270	5.355E-10	13	123	124	5	90	467
-------------EEDLCCSVCHDIFKHPVIL-SCSHSFCKACLQSWWTQKQTQE----CPVCKSPSKFE---PLCNL----VLKNLCEAF---LLQRDQRASSDSEAL----------CSLHS
>UPI00159C7EAD	68	0.250	5.355E-10	13	108	124	5	85	467
-------------DKDFSCPICHDIYKDPVVL-SCSHSFCKACLQRWWRGKQA----LLCPC--CKTRSSRSDPPRNL----ALKNLCEAFL----EERDRRGSVKSEV---------------
>A0A672IHT2	68	0.268	5.355E-10	4	100	124	3	83	468
----RKMHSIS--EEDLCCPICTGIYRNPVVL-SCSHSFCKICIQKWWQGKKERE----CPC--CKRKSSKSDPPNNL----ALRNLCEAF---LSGSEQR-----------------------
>A0A2D0PZT6	68	0.217	5.355E-10	13	101	124	6	86	468
-------------EEDLSCPVCCDIFSDPVLL-PCSHSFCRSCLQNFWGSSVFRS----CPM--CRRRVSKKQPPSNL----ALRNLCEAFVQtqnSRRENEKKA----------------------
>A0A6P7L064	68	0.284	5.355E-10	14	108	124	7	89	469
--------------EDLTCPICFDIFKNPVLL-SCSHSVCKDCLQTWWAEQLIHS----CPLCKRRSSRD--DPPSNL----VLKNLCEAFLQELS-AEQKSSVQCEDL---------------
>UPI001875C801	68	0.192	5.355E-10	2	92	124	212	308	474
--LSKNEQLVQTIESSLQCQICIELLSRPHLLVPCGHIFCSGCLEQWFRAapagedeDDDMGDDFllhrekKCPTCRARV---VRRPV----PTFIVKDVVNTLRP-------------------------------
>UPI0018A1B773	68	0.213	5.355E-10	2	90	124	0	79	477
--MATA-ATAGEIQDEAICSICLGYLTEPVTI-VCGHNFCRACITQY-SEEKGTGTPLTCPQ--CRVRFQK----GEFKSNTQLNSIVQKI---------------------------------
>Q9LS86	68	0.315	5.355E-10	2	115	124	0	103	480
--MLTKVLS-KEVKPCLACPICTNPFKDATTISECLHTFCRSCIRNKFINERVNA----CPV--CNVNLGV-FPLEKLRSDCTWQDLKLKIYRAMMESLKKAG--PKTVAASVKSS--------
>UPI00187C86DE	68	0.234	5.355E-10	9	99	124	8	93	490
---------LVDIRDEVTCPICLELLTEPLSI-DCGHSFCQACITENSKESliGQEGESI-CPMCQASYQL------RNLRPNRHLANIAERLReAALGAGRQ------------------------
>A0A401RU12	68	0.207	5.355E-10	12	93	124	0	70	490
------------MEADLSCAVCYDLYKDPVLL-DCDHSFCRSCVTQYWEKAD----TACCPVCR------KETSSRTLRPNRTLSNIVETFVKS------------------------------
>UPI0007500282	68	0.247	5.355E-10	2	88	124	0	81	509
--MASlRDDPVERLQDEVSCSICLEYLREPVTI-DCGHNFCWACISNYCEQGAGSATgVALCPQCR------AGFLLSSSRSNKQLANIVE-----------------------------------
>A0A3B3CXD2	68	0.262	5.355E-10	10	108	124	53	138	515
----------SRFEEDLCCPVCRDIFKDPVLL-SCSHSFCRDCLKTWWTQRP----KHMCPL--CKTVSQNVNPPSNL----ALKNLCESFLQ--DQDHQASDALSSLL---------------
>UPI000F4F889C	68	0.210	5.355E-10	13	106	124	81	164	543
-------------EEDLTCPVCFDIFTDPVLL-PCSHSFCRSCLQNFWETPVSRS----CPI--CRRKASRKEPPSNL----ALRNLCEAFVQTQnWRCENEKKAACP-----------------
>A0A6P8HNR2	68	0.244	5.355E-10	2	90	124	10	96	549
--LARMAAKLSeELGEQVTCPICLEHYSDP-RLLPCLHTYCRQCLQDLLAKGDRKDAVV-CPECREEVQI-ISGDVTKLRVNFWINNLLSLL---------------------------------
>A0A6P6PRL7	68	0.236	5.355E-10	8	122	124	41	151	569
--------SAGSLTEELQCYICLDVFTDPVS-TPCGHNFCKMCLKKCWDNRH----DYSCPI--CKESF-NQKP--KLKVNTTLREIVDHYkkknhlkTPAvlcdiCTETKQRALKSCPACQSS------FCKAH-
>UPI00097DED59	68	0.224	5.355E-10	13	117	124	7	123	593
-------------EETFVCSVCLDTLKDPATL-PCGHSYCLACIQSHWDKRNSKG-EYSCPQCR---QVFSPRPslakstvlveaMEKLRTNSFKQSFstaspsmpIYlEVLPHLGP-RQG--SVYPQLPTKNPRSCP------
>UPI0018F6FC4E	68	0.221	5.355E-10	12	123	124	6	125	603
------------IREELTCSVCLEYFTDPVTI-GCGHSFCQACLERNWGGAKN---PFPCSECRkC-------SELWNFLPNRRLEKLAAIARRAgshklLRQEEEEQRlcEQHQQMLKLFCQEDetPlciaclrGPehSTHS
>UPI000B90BB9E	68	0.301	5.355E-10	2	103	124	0	101	628
--MATSRAAevLEKIgERHLECSICFQRFTEPKFL-DCLHTFCLKCLHNLKLREGPQILKLKCPMCRHETML-KSDSLEDLPPNFTLSALVEEF--AIQeQLLQGQGS--------------------
>UPI001458DD6B	68	0.264	5.355E-10	2	117	124	4	114	641
--LDPDEVTMRVDCRDLECAICLERLQRPRTL-PCLHTFCENCLSHYITQNTSSTTSFICPV--CRKEIASINPAKDrelWAKDFPLNSLLD----GL---GQQSRVKVPgqAVGERSSFCDP------
>A0A2G8KI65	68	0.271	5.355E-10	2	90	124	0	83	675
--MAAKVVK--DLsEDFLICCICMKQFRSPKML-PCIHSFCEECIEKYAAKQD--GNKVPCPTCRkvCSLPET---GVKGLQTNFHLINLVERV---------------------------------
>C3XPM6	68	0.285	5.355E-10	2	122	124	0	114	703
--MATgGESPQGSLQiENFECSICLQVYMRPKVL-SCGHTFCKECLVPLAKGSK----SFKCPTCQATIRLEraGRAGIEGLIDNISLSNLRDYVETS---NRQGPRgSENPTV---VSDESQCPKHH-
>A0A6J8A4V5	68	0.219	5.355E-10	7	106	124	22	124	865
-------VDLSDItEEFLTCPICTEEFADPRML-PCLHSFCHHCISDYIVENTrevKSAKSFACPVCQANADAAnPTNSVQTWADDLPVNNFIFGLIDAI-QLRTGERQCDP-----------------
>A0A6A6URR5	68	0.282	5.355E-10	11	106	124	10	107	872
-----------DLEKELACSICTDVLYQPLTLLDCLHTFCGACLKEWFLSQASRASsihPYTCPACRASVRGTKHNATVSTLLDMFLQANPGKVRPE-EERKEADRMYKP-----------------
>A0A2C5XQR6	68	0.226	5.355E-10	2	122	124	0	129	917
--MEPRKPSL-DLERELTCSICTELLYQPLTLLDCLHTFCGACLKEWFDFQAatadggssfvfagQATTTFTCPACR--------SAVRDSRHNATVATLLDMFVtanPskarSAKDKEDMARKYLP--GDRILPKGPKLDVH-
>A0A1X7TVR9	68	0.244	5.355E-10	2	118	124	241	374	919
--MATKPSSSSSpgllkLEEQLNCPVCLDHYTNPKTL-PCLHSFCEHCLEGLPLDKKNKTYYLSCPTCRhCTELPEegaGAFPvaftLNNIKEMHNLMNRRTADLPNLQEAtcsdhGKPLEFFCETCDTVVCSHCPF-----
>W9Y9E6	68	0.238	5.355E-10	2	123	124	0	125	998
--MAATEPPTTgllNLEKELVCFICTEVLYQPLTLLDCLHTFCGSCLKEWFSHqhrkalhahSSVSTPPYTCPTCR--------APVKDVQHNAMINTLLDMFLAANPGKDRTTEEKAEMAQIYKAGDEILPKLES
>W4FW94	67	0.262	7.336E-10	7	120	124	60	168	194
-------VPPTLLQSEMQCPVCLGIVRNATVIKSCLHRFCDKCLNECLRSGIKE-----CPS--CRAVIGPKR--SSLRRDETFDKLVATIYPDLerYEAaEDERIASANTPKRLHHDDNPMsPS---
>A0A4Y7TR88	67	0.245	7.336E-10	2	90	124	9	109	211
--LADREAQdtLTQLEQSFLCPLCYEVLSAPHTLnaPNCGHTFCGLCILKWFCSRMH-GCgawheQVYCPMCRAEIHPPDRRISFPFIPNRlattTISSLTEKL---------------------------------
>A0A091V6Z0	67	0.252	7.336E-10	2	92	124	0	82	247
--MAT-QSPVESLHSEASCSICLGYFQDPVSI-HCGHNFCRACITRCWEGLEA---HFCCPQCRQTALRKSFRPSREL---ANIAEIARQLSP-------------------------------
>UPI0008782E67	67	0.302	7.336E-10	10	84	124	5	75	266
----------SSLNQEISCPICDEIFKDPYIL-KCGHSFCRSCLKQFWERKENQE----CPLCGiCSVDEPVLNLALKQVIDVYLQ---------------------------------------
>A0A1X7VXW0	67	0.247	7.336E-10	2	99	124	0	101	320
--MATEPFSSSsgllELEEQLTCPVCLDHYTNPKTL-PCLHSFCQYCLEQLPLDRKNETYYLSCPTCRhCTELPE--EGMGAFPVTFTLNNLkeIYNLMKKVADPQQ------------------------
>UPI00145864B5	67	0.285	7.336E-10	6	90	124	1	90	327
------EMPSSDLRDIVSCPICYEDFDEPKSL-PCLHTFCKECLQQLITKTMEPDVKkyFFCPSCRMKVYGPKGVPLEqwadTYPSNHMIRTLQDNI---------------------------------
>UPI001302037B	67	0.265	7.336E-10	2	96	124	0	86	354
--MAAIELT-ENFSVDLTCSICLSYFTDPVVV-DCGHSFCRKCLFRWFGESST---PEVCPE--CRTVI----SVGDILCNKNLQNLAitGKLLRfHLPQ---------------------------
>A0A4V4I964	67	0.265	7.336E-10	2	106	124	0	107	414
--MEEREVDfraldyVSTYDSNLECPICRSAFVDPVVVTDCDHHFCRDCLDDTTSWNQYSG---TCPTCRRPGRLNGSGSASKLLLN-ILDDLVVK-CPNQSDGcdKQVKRGHLP-----------------
>UPI0018F3C3E3	67	0.265	7.336E-10	11	106	124	5	96	424
-----------SLREELTCAVCLGYFTEPVTI-DCGHSFCRSCLDGTW--GQLRNSPLTCPE--CRRPVEPRDFQPNVRLGK-LAAIARKAGPRslLGRSRPGDEDRDP-----------------
>UPI0013903F94	67	0.247	7.336E-10	9	101	124	5	92	429
---------IDELKNNLKCSICGDVLSQPKTL-PCLHHYCAKCIDPWIKTCSDQGINSTCPE--CRSPFKPGDVKENFSLNKML-DLSESL-EKLSTSESGN----------------------
>A0A3B4D0G2	67	0.229	7.336E-10	9	95	124	4	79	444
---------LSPLEEDLTCPVCCEIFSEPVLL-SCSHSFCRKCLEQSWKEKQKKD----CPV--CRQQASSEEPPLNL----ALKNACEFVVKERS----------------------------
>UPI0003599012	67	0.223	7.336E-10	9	119	124	4	117	452
---------LGKLKEFLTCGICLGLLKEPKIL-DCLHRFCEACIHKHILQQNQEQLRydqgFCCPTCRHKTAVSnskrsPQKWAARLQTDTGFKNLVQFV------QTQANMPQGQNVFSGSYHLCPVhP----
>A0A0S4IRD0	67	0.250	7.336E-10	11	123	124	18	116	455
-----------DVNEELTCVVCMDPFDDPIELKPCGHLFCTTCIASLRE----------CPT--CRAPIQSRVP-----PNRVIKNMAAEVATKCKKcGWRGTRAARASHASSCGSGRPSPatSASS
>A0A0D9W066	67	0.383	7.336E-10	7	92	124	112	190	462
-------VKCAGVAACLTCPLCRRLLRDATTISECLHTFCRKCIHEEFDNKE----SCCCPT--CNIDLGC-APLEKLRVDHSIQFVRSKIFP-------------------------------
>A0A3Q2Q4L2	67	0.292	7.336E-10	2	108	124	0	95	472
--MSPEGMKVSDrMarPEDLHCPVCIEMFRDPVIL-PCSHSFCKTCLQYWWEEKKAKE----CPLCK------------NISVEReGLCNLVLKnLCENLSEERiQNSRQDICSL---------------
>UPI001175DF1D	67	0.271	7.336E-10	2	108	124	0	89	473
--MASRQSLT---EENLLCPVCCDVFQNPVVL-SCSHSFCQACLQRWWASKRIRQ----CPF--CKTVSSSRTPPVNL----VLKNLCEAF---LLERDQGALARSELL---------------
>A0A3Q0SL35	67	0.242	7.336E-10	10	108	124	6	90	475
----------SGIQEELSCPVCRDIFRDPVVL-SCSHSFCRNCLKRWWRGKEIRQ----CPV--CKSASRKKHPPCNL----VLKNLCENF---LLETDQRASAGSEAL---------------
>C1BKK0	67	0.278	7.336E-10	2	98	124	0	80	478
--MAVARLSLAEV--DLSCPICCDIFRDPVVL-KCSHSFCASCLQQYWSGK---GSCRDCPLCR-RETVE--EPVASL----TLKNLCESY---IQESE-------------------------
>A0A1D6JBW2	67	0.223	7.336E-10	1	116	124	82	192	479
-GGGTDEfmlVKLAEIRKEVQCPICLGIIRKTRTVMECLHRFCRDCIDKSMRLGNNE-----CPA--CRTHCASRR---SLRDDPNYDALIAALYPDIdkYEEEEFAFSEQERIRNKKVTSS-------
>A0A6I8N4K0	67	0.230	7.336E-10	9	122	124	6	104	484
---------VTALEEELSCPVCRGTLREPVTI-DCGHNFCRACIARYreLAGPDIRAPaPLVCPL--CKEPFQG----DGFRPNWQLASVVENV--------ERLKLADP--GRAPGAEGPCPR-H-
>A0A401RKJ9	67	0.264	7.336E-10	2	122	124	0	106	486
--MASKE-QAESLSKYLRCGLCRELFQQPVIL-ECGHNFCRGCIQSEWEKVEGGGC---CPEC-----LTLSRG-SHLKLNRALANLADRL-----RNLKPARERAP--WAEAPGGEPGfglyCSEH-
>A0A6A6PSE7	67	0.239	7.336E-10	9	100	124	36	126	491
---------VSSYDPNLMCPICRCPFVDPVVLAECGHCFCRECIRQSWNTQTttytPHGPHGDCPS--CRTPAR-LRPRS--TTNNILINMTDELIVRCPKSDEG-----------------------
>UPI000742B922	67	0.248	7.336E-10	11	123	124	3	115	494
-----------SLEEELSCPVCRDIFRDPVLL-SCSHSFCRDCLRHWWNRKQVQQ----CPVCKsdsgrkeptCNLVLRNTCEAFLLERDRAAAECED--VCQLHQEKLKlfcLDHQEPACLICRDS-----TLHS
>W5MBK4	67	0.177	7.336E-10	3	108	124	9	125	532
---SKENHTMDNLEKQLICPICLEIFTKPVVILPCQHNLCRKCANDIFQASNpylptragttvSSGGRFRCPSCR-HEVVLDRHGVYGLQRNLLVENIIDMYkMESISKSGSERKCEQPTC---------------
>A0A6J2UW30	67	0.252	7.336E-10	12	120	124	365	462	577
------------LHEELHCPICHSFFVDPVS-TPCGHNFCKTCIEKkWGNAKSHQ-----CPE--CEVEFDKG---LKLKINKSFEKIVY------YFKRTKKRSQSfPCLQTAFFCHKPLdnlpPS---
>A0A1S3IM26	67	0.259	7.336E-10	4	122	124	9	134	587
----EEESLRAKITEYFvSCPLCLEEYKDPTDL-PCKHTFCKGCLKTYI-SDLTSGSKFRCPVCQKETEVP-KDGLEGFTHNFFIESLQDTVLQSthkkkcssgvlLSQTETVATSKCITCHDYLCEK--FSSFH-
>UPI000C6E220F	67	0.322	7.336E-10	12	104	124	445	524	611
------------MESELICSICTELFIEAITL-NCSHSFCKMCIQLWKKNKKKQ----VCPV--CRTSIKTETPAL------TINNIIDKMVENLDSEMKEKRKQ-------------------
>A0A210PJU4	67	0.214	7.336E-10	2	90	124	0	94	627
--MAT--AIIETAEDQITCTICFEIFEEPKAL-PCLHTFCRECIKRFITEKKIQTGDrkgYVCPICRRHVSVPAnvrNNPevwADQLENNHVVSTMIDAY---------------------------------
>UPI00148AB835	67	0.256	7.336E-10	13	90	124	9	80	657
-------------DNFLTCTICLEVYKEPQTL-PCLHTFCKECLYNFIKKSSSKDSSN-CPICR-RTFWMSRN---EIKPNFCLQSLIDLL---------------------------------
>UPI001455387F	67	0.285	7.336E-10	1	90	124	3	91	665
-GGITVESVLGKISrDHLECAVCSDNFKNPKVL-DCLHTFCLKCLREMRTRQDPKNKKLICPICRKETNLEKIE-VDDLPHNFTLDALVDEL---------------------------------
>UPI00160177C5	67	0.302	7.336E-10	0	93	124	2	87	669
AGL------VSEINEEfLVCQICYNDFDRPKIL-PCLHTFCQPCLEKLFAAQADRNLS--CPTCRQELYLP-PHGVQGLKDNFLVSKLRDVVTkPG------------------------------
>UPI0015FF7D1A	67	0.292	7.336E-10	2	88	124	0	81	721
--MASSKFSLEEFDDkLLTCPVCKGIYNNPRIL-PCLHTFCANCLEMW----RKGEVQFTCPT--CRQLVRLKGPdVSSFPSSFYINNLLD-----------------------------------
>UPI0003F0AD38	67	0.261	7.336E-10	2	88	124	0	83	735
--MASKTLA-EQIDsDFLTCKICDGRLNQPKQL-PCLHSFCKACISQWLGDSR-EATSYQCPVCRLPWALP-TKGLQDLPDNTFINNLRD-----------------------------------
>A0A7C8IS64	67	0.252	7.336E-10	2	121	124	0	129	944
--MTTSTRPGVDLEKELNCSICTELLFQPLTLLDCLHTFCGSCLKDWFEWQKNSAEssrtpptsaaiVFTCPSCRAH--------VRDTRRNATVTSLLDIFLasnPdkAKSEAEQDelRQKYKPGDNVLPQVRLPERSA--
>A0A2A9MD02	67	0.219	7.336E-10	10	100	124	724	804	1567
----------SELRCDLSCPICMGIFQNVVVVKDCLHRFCADCIEKCVRTGLRE-----CPQ--CRIHVASRR---ALRPDPTFERILNKLFPDVRAFEEK-----------------------
>T1EIL7	67	0.261	1.005E-09	7	94	124	1	80	82
-------VNLTSINKYITCSLCGGYYIDATAIVACQHTFCRSCILLYLQTSSY------CPVCD-RQVIVSSEICTSL-SDTTLQMLVYKLLPNI-----------------------------
>A0A183GVB9	67	0.282	1.005E-09	2	80	124	0	77	119
--MSKNEVSrslrrLSSLPADFCCSICMNIFRKPSML-SCGHSFCADCIQHWLSENVS------CPTCRTDTRVPIRNiALEQVRSD-------------------------------------------
>A0A3P8P4J4	67	0.298	1.005E-09	13	108	124	14	95	127
-------------NDDLSCPVCRDIFRDPVVL-SCSHSFCKACLRNWWTEKRIQE----CPVCK-RT---------SSRSDPTCNLVLKKLCDSVLQRRQRRTSaVSETL---------------
>A0A7L1X9U8	67	0.290	1.005E-09	12	104	124	0	81	154
------------LQAEATCPICLEFFSQP-VLTDCGHSFCQPCLQALLGTPPR---PAACPQCR-----ATVAP-GSLRPNRPLAA-VAGLAEALGDEARQPRCQ-------------------
>A0A0H2TCE5	67	0.257	1.005E-09	2	118	124	0	114	161
--MGSPKHSV-DLEKELTCSICADLLYRPLTLLDCLHTFCGACVKEWfgWQAAAAENAPtppapdspvFTCPSCR--------APVRDTRRNATVSTLLDMF---LAANPDKVRSDSEK-AGMDAKYKPG-----
>A0A7K5W4A1	67	0.375	1.005E-09	9	80	124	0	63	183
---------MKELNEHIVCFLCAGYFIDATTITECLHTFCKSCIVKYLQTSKY------CPM--CNTKIHETQPLLNLKLD-------------------------------------------
>A0A150GU48	67	0.284	1.005E-09	5	102	124	34	131	202
-----QERPAAPLTRALSCQLCGELLREAMTAPECGHTYCYDCIES---RVEIGGNHNVCPVPGCGAVLG-PNPFDhhRLLYDTLLDGLVRKIFPRpqLDAALAARR---------------------
>UPI00084DD054	67	0.261	1.005E-09	9	92	124	0	77	215
---------MQGIQKDLTCPLCLELFRAPVT-PECGHTFCQGCLTEAQKNQDQNGSTP-CPTCQspCR-------P-ETLQINRQLEHLVqsFKQVP-------------------------------
>K5X1M2	67	0.216	1.005E-09	3	105	124	66	190	266
---AKREAQnaLSQLEEHFTCALCYEIMAYPYTLNParCGHTFCAICVLKWFFSRLHRVCGgwheaVDCPICRSDLMItPDRVPRSGFTfpfvPNRvasaVIESLIDKLagssLPVVKQEDPEALRIS------------------
>V3ZWP3	67	0.228	1.005E-09	13	93	124	8	96	272
-------------EEFLSCGICYDIFKEPKVL-PCLHTFCLTCLTSYISTTRilDNRTGFLCPT--CRELIHPPRPSDshwakQFRDNFYVKNLIDansnQQVPG------------------------------
>A0A2T0FML4	67	0.232	1.005E-09	0	120	124	7	123	284
AGVENRalEAYLKAVSGSLTCHVCHDIMCEPYML-QCGHAFCGVCLEHWFRTVKSKSSALSCPV--CRTS-ASTKPVLSL----ALRDIYNAMIQLLrsHDAAAAAEVEKEALTRVCGQPDPFGS---
>UPI000FFF7F62	67	0.252	1.005E-09	9	123	124	5	124	300
---------LQDFQSALTCSICMNYFLEPVTI-DCGHTFCRPCLYLCWEEAQT---PRCCPE--CRKIAEKT----DYRTNTALKKLASLTRQARPRSvsssgEQLCRRngetkglfckVDKSLLSAPCSESPKHTVHS
>A0A0C2XN68	67	0.220	1.005E-09	9	96	124	145	239	319
---------IDGFADELTCPICCDIFVAAYAANPCGHSFCGPCGDEWTRKNvshtaythrrliLVQKRNDSCPI--CRTQLARDYP---LIPNISLDNVVEKYITSLAQ---------------------------
>A0A2R6Q591	67	0.344	1.005E-09	5	91	124	24	103	326
-----RRIKARKLTRHLTCPLCENIFKEATTINECNHTFCEECIYE----KVQEGIT-SCPE--CNLDLSDLDPENYLRPDTMIRGLIKAFL--------------------------------
>A0A7M7LW31	67	0.284	1.005E-09	2	123	124	0	101	370
--MAEKGEL--QFPESLACPLCLEVFKAP-TLLQCGHTFCKDCLDKY--DKKWRGQDFmECPLCKKHTKLGKNR-VAGLSPNFSVKGLEDELHVHL---------------KINGKSSEYCSLHS
>UPI001425638F	67	0.241	1.005E-09	2	115	124	0	105	387
--MASKRFSreiIAGIEaAALECPLCMERFKHP-KLLPCVHSFCLGCLEKWVKESSG---RLSCPICReiCKVP---KNGLKELPNNIFIVGLLD-YITTL---EQRS---TPTCGCKKEAS--------
>UPI0014591AC4	67	0.266	1.005E-09	2	123	124	0	134	402
--MAQRVIQNVE-NDYLMCSICLGRYDDP-RLLPCGHTFCKECLSGHIQQtvIDRNSRHFTCPIDRnMVSRPANRAPKDWaglFPPDTFLSSLLTTVLQH--EGGQANdRSAStkksirPSgndrQFRHSNVSNDRPFHHS
>UPI000B9127CA	67	0.264	1.005E-09	6	91	124	33	114	409
------RSTLRDFSDkHLLCSICYEMYRKPKTL-KCLHSFCEDCLMNYVKSAKG---NIKCPVCR-KTTLLPRRGVRDLPSDFRLTSMTDMVL--------------------------------
>UPI0011AE8A68	67	0.206	1.005E-09	9	118	124	0	110	412
---------MAELPGEASCPICREYFREPVSI-HCGHHFCRPCIERRWERPAA---EFACPRCR------EAAPQRSLRPSRELERVLEiarRLSRGaaLaaqeeeEEDERRRRRRGGRLPEAREPLEVF-----
>A0A7N0UDU4	67	0.260	1.005E-09	2	121	124	0	105	432
--MAYQSVNVerEKLAACMRCGICNRLLRDATTVSECMHHFCRKCIYKNITVEEVD----TCPV--CGVSLG-ADPLEKLRPDHSLRELRNKIF------RSKILEARPT----YVEPEPEPlSA--
>A0A023BD48	67	0.266	1.005E-09	11	120	124	148	257	441
-----------EILKDLSCYLCKGLCKEAMTVKECCHRFCNDCIQKWLRSGKQ-----TCPQCVC--KIPSRR---VLRADKNMDLIIQRLFPDLEplQHFDRTRsresveasSAESGEPELTSSSSPLPS---
>A0A6J2W104	67	0.255	1.005E-09	13	102	124	8	82	455
-------------EEDITCSVCCDIFRNPVTL-KCSHTFCERCLQHYWETQG----ELLCPV--CRKQCSSEEPTKSL----AFKNLCDNY----KNQEQEAR---------------------
>UPI0018655F8D	67	0.257	1.005E-09	2	96	124	0	93	457
--MATTNVSIS--EESVSCPICCAVFKDPVAL-KCSHSFCEECLQQYWSIQE----VLLCPVCRkeCSGDEPTRSLaFSSLcenFKNREIATPADDMCPEHDE---------------------------
>A0A6P3F9V8	67	0.213	1.005E-09	2	90	124	0	78	462
--MA--SEVLENVKEAVTCPICLELMREAVSI-NCGHSFCKHCITSNYESTEHEGVGH-CPV--CRIMYQ----FENLRPSRHVVNIVESL---------------------------------
>UPI000E45DB0C	67	0.265	1.005E-09	2	94	124	0	80	466
--MASKR------EEDLSCPVCLEIFKTPVVL-SCSHSFCKDCLTRWWRDKRLQQ----CPVCKEHTLL--NEPPVSLVLTKLCEDfLLEKTHCSL-----------------------------
>A0A3B1J224	67	0.225	1.005E-09	17	118	124	9	109	478
-----------------QCPVCLGSFRDPVCL-PCEHSYCRVCITSHAAVSTSGSF---CPE--CRQPF----SRDNIRVNRTLRNIVDAARAHLEEHEafrERARafrmrqDQSSSIGQCPDHDEAF-----
>A0A437ABQ6	67	0.208	1.005E-09	10	118	124	43	145	483
----------SELEKELTCSICTSIFHHPVTLLDCLHSYCGSCAKEWFTSSPpnLQGGSYPvskgCPTCR--------QSVRAIKPSPHLASITEMF---LKHNPQHAR-DPEEIAKLAKVYTPG-----
>A0A3N0YPT1	67	0.245	1.005E-09	10	115	124	2	92	486
----------STLSLHLMCPVCLSDFNDPVSL-PCQHVFCKQCITSYLES--IEGAHK-CPE--CRQNFTRQ----DVKGNRVLRNVVDAV-----QQQRKTKQQTPRTAQELLCS--------
>A0A493TTE5	67	0.226	1.005E-09	10	106	124	4	101	501
----------SELEEKLVCSICLELFKVPITL-PCGHNFCKRCISDHQgkQEQAAAGAKqgFSCPECRqsC-------APQLELKKNVTLSKVLELVRaskTGVKQCEVTPGGLCP-----------------
>UPI00186B173B	67	0.285	1.005E-09	2	96	124	0	85	512
--MDAKNL-IESFKVDLTCFICSGYFTDPVIL-ECGHTFCKECLLSCWQEQH----PTTCPN--CKAIIA----FGDFSYDRKLQNLAiigKMLRPYLLQ---------------------------
>UPI001ABE924F	67	0.244	1.005E-09	10	99	124	3	85	520
----------ADLRAELDCSICLSFYTDPVSL-RCGHNFCRSCIVSALDAQEAAG-VYSCPD--CRAEYPER---LALEKNRKLGNIVERLLSAQPDMEE------------------------
>N1QDJ8	67	0.242	1.005E-09	9	100	124	39	128	534
---------IGDCDDNLTCPICRCPFVDPVVLADCDHYFCRDCIRQTWNAStayNPLGPRGDCPTCRTPAKLNARSATSKI-----LINIVDDLLVRCPKAEEG-----------------------
>A0A3B4X2M9	67	0.228	1.005E-09	13	119	124	12	115	571
-------------EDQFSCSICLEVFVEPVS-TPCGHSFCKACLQGYWNHSK----KFSCPMCKKS---YSKKP--EMSVNRVLAEISTQfqglMMAGGAAVDGGAISRGSTLnlsSDTGHSGSPGP----
>UPI000B90FA69	67	0.285	1.005E-09	2	104	124	0	105	588
--MASRitaESILRKISEgHLECPICSCRFSDPRVL-DCLHSFCLRCIQQLrpCIDQHRRELKLTvaCPL--CRHQTTTMK-MDSLPANFTLRALVEEV--GLmEQLLEGQRQQ-------------------
>A0A7E6E3B2	67	0.235	1.005E-09	15	103	124	10	91	601
---------------EVTCPICQELLREPMSL-DCGHSFCEECITTYSESGSPQDLECCCPVCQSR-----YQPW-NLQFNWQLAERVKKFREVDMNSHQPRRR--------------------
>UPI0018D5C643	67	0.265	1.005E-09	12	90	124	12	88	610
------------IKNHLECSICQDTYNQPKSL-DCQHSFCKTCLETYHEGRYAGASKIYCPLCRQETPLPET-GVQGLKTNFNLTNMLDDI---------------------------------
>UPI0018D886D9	67	0.256	1.005E-09	2	107	124	0	102	641
--MAEAAAKtlLDNISQrHLECPVCCCGFKDPKIL-DCFHSFCLNCLEEMMSKQKSETEKITCPVCRKETQVR-GGSLQHLSNSFFISSLVDEF----NQQKQELGEASGT----------------
>A0A139AD88	67	0.226	1.005E-09	9	122	124	245	375	668
---------VKGVASDLECPICQDLLVHPHT-TPCGHTFCLPCVHSWLASQNpsppspstyDPTRRPTCPS--CRAVLPWKAP--AVR-NRALESVVKEVLQggadahGRGWEENAWRErvgdVEGVVEEDGKVVWPkRPsrrSAH-
>A0A6J2JRW2	67	0.245	1.005E-09	5	116	124	66	170	676
-----RKLSAGGIKELVQCPLCLDVLHNPKML-PCQHTFCMTCLNSYIGDKPI----FECPI--CKTKIQVQGPnfIRDLPSNLYIDSLLNIV--GIHNKPQKNPETPPATPTTPGTQS-------
>A0A5J9W1U5	67	0.303	1.005E-09	11	122	124	8	109	699
-----------SIAPCVSCQLCGGFLRDATTIPDCLHSFCRECIVEKFRIEDIS----CCPKCGIDLGC---SPLKKLRADHSLQAIMSVIFPA---ERHKVEDIVPLHPEELALPRSSPQAH-
>G0MWT5	67	0.246	1.005E-09	4	122	124	253	384	742
----ERREKIFRAFRLLSCPICYIEYSEiqasqtPRNL-ACGHTLCEGCLPKLIEKTKMDMCCFRCPVCGmQVQMMRPDHPLAGVPKNHALIDILREI-EGERENErfQGVVSQdfgggGPSNGVIMPVSDPGdPSEH-
>UPI001069ACF0	67	0.228	1.005E-09	4	86	124	4	84	798
----RDRPDMNQMKDLMTCPVCAQLFREPKIL-PCLHSFCMPCLEGLVSFDAQHRSSLICPQCRRRVQIP-GEGVSSLQTNLFAQNM-------------------------------------
>N1PRT9	67	0.226	1.005E-09	11	122	124	0	110	824
-----------DLEKELSCSICTDILYQPLTLLDCLHTFCGCCMQEWFTWqraaavsSRRSNHPYTCPS--CRETVRATK--ADWRLSTLLEGYL-RANPDRAKSEEEKEEMR---KHYKPGDDVLPAVH-
>A0A402FG69	67	0.264	1.005E-09	2	85	124	0	83	936
--MASAHPSI-GMELEVTCPICMDFLTHPMVL-DCGHSFCQGCITSYCDKKKAQG-DLECPVCKfkfQKGNFHPNWQLASLEPAQLLED--------------------------------------
>A0A1Y2XHH6	67	0.225	1.005E-09	11	117	124	8	124	946
-----------DLEKELTCSICTDILYQPLTLLDCLHTFCGSCLKDWFSWQKnvaenspnppsPGSLRFTCPS--CRAQVRDTRHNATVTtlLDMFLAANPDKAKPD-DEKEEMRKKYKPGDNVIPRVRIP------
>A0A084RZ68	67	0.219	1.005E-09	2	122	124	0	122	1337
--MESPKNSL-HLEKELTCSICTELLFQPLTLLDCIHTFCGACLKEWFtfqaataERSPNPPSPgssiFTCPSCRAT--------VRDTKHNATVANLLDMFVAAHPEKDRPESDKDEMRRKYTHGEQVLPKKH-
>A0A3M6U4K2	67	0.255	1.005E-09	2	90	124	0	85	2034
--MAKASTLAETLAKELQCGFCSQQYKEPRVL-PCLHSFCKSCLEEMLSKQGI-GWKVGCPW--CRASVEIPKGEVDLLPDnFMLNNMLAML---------------------------------
>A0A1V9YEK9	66	0.267	1.377E-09	6	104	124	86	178	187
------QIDASTLHDELHCTICTGIIREAMVITTCLHRFCSACIQRHIHEK---GKTLQCPI--CNTVFATRR---ALRKDENFDQLIHSLYGDVaaYEQEEESRIQ-------------------
>A0A662X6E8	66	0.256	1.377E-09	10	119	124	33	135	208
----------REMETHLRCQICGDFFHGPVLL-PCSHTFCSACVRRFLQSKGAHGC---CPQ--CKQPCT---PRE-LVANRALEHvalLFEKNKPALLQRLQGMSATTSTTSTPSTESGARP----
>T0QP45	66	0.308	1.377E-09	2	99	124	0	99	240
--MASTlHVASSSINPYITCTLCNGYFRQPYTVRECIHTFCKSCIFKHIVTQDKRA----CPV--CEGPFG-TYPLSgtkrkppEIVQDHAMEGLVKKLLAKLDvQDAQ------------------------
>A0A7S3UFC0	66	0.271	1.377E-09	8	103	124	11	107	252
--------SKAALEVCFTCPICSMLFREPHTVVECMHTFCKDCIQALVKDQCSAN---QCPL--CREKLGY-SPFKsgEIKSDVLLAEIVKKVFandedKAMAEKQQKMEE--------------------
>A0A1D2ND15	66	0.247	1.377E-09	0	103	124	155	244	296
AGTSGNDQSVATmLETELKCGICRQTYVDA-TITNCGHTFCRFCI------NESQWIRPYCPMC--------NRFVTNISRNYEVDSLLDRIMSKLPQEEKEARE--------------------
>A0A284RAT8	66	0.255	1.377E-09	1	94	124	165	246	318
-GDKSLNSFLKAYHADLECPICQDFLVAAHVCVPCGHSFCGECLSQWVEVKRD------CPS--CRGKLNSPR----MVPNVALNNLVDTHLEQL-----------------------------
>UPI0007EC5038	66	0.273	1.377E-09	12	93	124	5	78	342
------------LEEDvVTCSICLGRYRDPVTL-PCGHSFCGNCIQDSW-----RSCEKSCPE--CRQPFPEGAKLSrNVKMSTLLQAL--PVLPA------------------------------
>A0A669CRY8	66	0.240	1.377E-09	13	102	124	5	101	344
-------------NNDLSCPICRDIFRDPVVL-SCSHSFCKACLRNWWNEKRIQECPV-CkrtssrsdPTCNlvlkklCDSHIKVQAQNTERQIKEQFQRLCQFL-----QEEEENR---------------------
>A0A7S4BVY7	66	0.218	1.377E-09	10	105	124	15	110	351
----------SSLESQLCCVICQETMHRPVAAQPCLHSFCAGCFSQWMAHSKE------CPQCR--------KPVREVSRNHLLCNIVDdflKTHPHnrrddaeiarLDQADQiGNRTVS------------------
>UPI00125DD2D6	66	0.247	1.377E-09	10	98	124	2	79	353
----------SQLEENLCCPICKDIFKEPVLL-LCSHSFCKACWEQWWTKKPTRE----CPVC------WKKSPSFDPPRNLNLKNLSEAFTEERDQSR-------------------------
>A0A4W5Q244	66	0.252	1.377E-09	6	88	124	5	79	367
------EELLTDIGKCLTCSICFDIFTDPMTL-TCGHSYCMKCLEDYLRGKAKTKKD--CPD--CRGKI---RPGFKLLKNVTLCNIVN-----------------------------------
>UPI001455D1B6	66	0.300	1.377E-09	14	103	124	16	101	377
--------------DHLECPICTNRFINPTML-DCLHSFCFTCLKE-LHQQDPNNSILLCPLCRKKTTLEDNK-VDSLPKDFKLNALVDE-FTVQEQLLEGQRS--------------------
>A0A0L0S9C1	66	0.271	1.377E-09	9	123	124	32	137	430
---------LATFDQALRCPMCGDLFTTAMMVIKCGHNFCSLCIRHRISASDT-----SCPV--CREDVKE----ADLRPNRIVDDLVAAFSGCRSKILAVAR-QDPSMTRAQRASSePAdaPSPRS
>UPI000CE64E82	66	0.213	1.377E-09	2	90	124	0	80	457
--MASAH-PLRKLLEEVVCPTCRSYFKDPVSI-DCGHNFCRVCITEHYEKMEMETEEVFCPQ--CRKNIKN----ENFQTNRQLARMVENI---------------------------------
>A0A6L2PDE2	66	0.257	1.377E-09	9	104	124	312	392	459
---------LGELvEAELQCSICSELFVTATTL-NCAHTFCRSCIVEW------QKKEKTCPI--CRTKITSQN--RSIVFDTFIDRIVENL-----SVEMKNRRQ-------------------
>UPI00188F7927	66	0.296	1.377E-09	9	99	124	6	89	467
---------LAALQAEVYCPVCLGFLTDPVTI-PCGHNFCRSCIQQSWKDLLD---RFPCPV--CRYPQQERHFSANLQLARMI-DLAKMVHSSSSQSRQ------------------------
>UPI00193DE4C7	66	0.259	1.377E-09	2	105	124	0	96	468
--MARA-ARVTKLKAESKCSICLDYLRDPVTI-DCGHNFCRPCIQQSWADLQE---LFPCPV--CRHQCQDRR----FRSNTQMGRMIEiaEILESTksKKKRQEKRTLC------------------
>W5L9X2	66	0.247	1.377E-09	15	119	124	7	95	474
---------------HIECPLCLSDFTDPVSL-SCDHSYCRQCITGHMQANPNQS---SCPE--CRKPFTE----KDLRPSRLLKNMTGAVRRHLSS------SSSPTSPTETPASAPAP----
>A0A1A8UN43	66	0.254	1.377E-09	2	103	124	0	86	474
--MADMDEEMSvnnfPLQQDLTCPVCQGIFTDPVLL-PCSHSFCRECLQRSWHFSKR------CPV--CREPCEEAQAISNL----ALRNASESFL------RQNNRR--------------------
>A0A6G1PJT1	66	0.259	1.377E-09	15	122	124	7	101	475
---------------DLSCPVCFEIFTNPVLL-SCSHSFCRDCLQKWWREKQTHE----CPVCK------KMHLLSELPLNLALKNLCEAFL--LEKDRRGSTQSEDRCSEHLEKLKLFCQDH-
>A0A1U7SKZ0	66	0.265	1.377E-09	8	100	124	5	87	476
--------PVQRLQEEAICSICLEYFREPVTL-DCGHNFCLACVTQCWEASDK---STSCPE--CREIIQQ----KNFRKNKQLANIAE-LSQKLSlQVAQE-----------------------
>UPI000625D53F	66	0.240	1.377E-09	12	103	124	382	474	478
------------MDEQLTCSICSELFIRAMTL-NCTHTFCQYCISSWMKKRKE------CPVCRCTVTSSTRSLVLDNFIEGMLNNMpsRYKIRRDevLDErrakEEQGARS--------------------
>A0A146IB80	66	0.196	1.377E-09	0	92	124	192	291	478
AKLSEKEKVVQSIEASLQCTICIEVLNKPHILVPCGHTFCRDCLRQWFSSPPANEYededllgpeyhlhrEKKCPFCRARV---VRRPV----PVYIVKEVTSTLHP-------------------------------
>A0A3P8P8M7	66	0.242	1.377E-09	10	108	124	6	90	479
----------SGIQEELSCPVCRDIFRDPVVL-SCSHSFCRNCLKRWWRKKEIRQ----CPV--CKSASKKKNPPCNL----VLKNLCENF---LLETNQSASAESESL---------------
>A0A5A8DJG6	66	0.269	1.377E-09	3	101	124	82	181	489
---SDKEVKVDTLElaRRLRCDLCNGLFRDPVTLPECMHSFCHVCVLRKMRASGsIDQPRPECPVCG---VLSASGRMLYVR-DPLLEGLVRKLFPDIvkADEEEGA----------------------
>UPI00159053A0	66	0.242	1.377E-09	6	96	124	35	117	506
------EIHADDFTKELSCAICLELFKEPVIL-PCGHNFCKDCLEAVW-----GKKGVFCPQC------HASVPERKFIANKTLEKMADRIktfhVGCLQQ---------------------------
>A0A7K8N767	66	0.219	1.377E-09	12	106	124	5	103	513
------------LEEKLVCSICLELFRVAVTL-PCGHNFCQQCIGDHWDRQEQEAARaekgYTCPD--CRKSFKRR---LELKKNVTLCGVVELARAGEVQAagaegrEAAQGGQCP-----------------
>A0A7S3D970	66	0.294	1.377E-09	11	95	124	32	107	516
-----------SLQRSLGCSLCHGFLDNPHTIVECNHSFCRTCLNLWLSRKQM------CPTCGIDLSP---RPLEKVRADIRLDTVMRKIFPEYY----------------------------
>A0A553R8J7	66	0.250	1.377E-09	12	123	124	57	150	532
------------LEQSLQCPVCKEVFQEPVLL-RCSHTFCRECVLRCWELGAAG----VCPECR--------SPSDALRdpptCNRAVKNLCEAFLRQLQEEEE---RGSPS------EAQALCSNHS
>UPI001455795C	66	0.254	1.377E-09	2	116	124	0	118	599
--MAERitvESVLQKIShRHLECQICKDRFKEPKML-ECSHSYCMQCLQQLAETNHT-SPTLICPVCRAETFLF-GKGVVELRTDFRLTSMLDEIeqHESLLQKQQAVQpRSKGSVSKCSKHTD-------
>A0A1S3JSZ5	66	0.300	1.377E-09	2	103	124	0	94	609
--MA--EALVAAFTDnLLTCSICLGEYEDPRVL-PCHHTFCYGCISNHATGAVTRGKTFPCPLCRKTTKFP-KEGLMKLKKDFRVQKAKEL----LSQQHEVSRS--------------------
>A0A6P4Y2F2	66	0.288	1.377E-09	2	90	124	0	83	625
--MAmEEELPKRIKDEFLQCWLCLDTFKRPKAL-PCLHTFCERCLQDYVEDRP----KFLCPYCRADTKLP-EGGVAALPNNFWIASMKDLL---------------------------------
>UPI0014584533	66	0.224	1.377E-09	2	90	124	0	94	631
--MAT--AIIQTAEDQITCTICFEIFKEPKAL-PCLHTFCKRCISKFITERKNQHGDtkgYMCPICRRPVAVPThirKNPetwADQLENNHVVSTMIDAY---------------------------------
>A0A2G8KWW7	66	0.271	1.377E-09	2	90	124	0	89	648
--MAQEQTTdvLKTLKEgALQCSLCLELLKDPKVL-DCLHRFCRQCLDELCLKGKAQVGVIVCPCCRQNTNVP-AGGAKMLKSDFLLHDILEKI---------------------------------
>A0A423VPT8	66	0.247	1.377E-09	9	120	124	210	328	708
---------VDQVDENLLCAICKAPFYKPMTTKACGHTFCEACIDQALEEARGRTYRVPCPL--CRTDLGTGDNRASHRFVRVVEmsAQLDRLVVKCPNNAQvcKWKGQRSSLEDHVRNVCdytlyPCPS---
>A0A6P5AFW5	66	0.244	1.377E-09	0	122	124	1	128	727
AGklaMASNANDSAD-EQFLTCSVCMLHYRDARIL-PCLHTFCRQCLQDWAAKQQ----PLECPTCHAPVSLPDQ-GVDGLKTNVYVNNLLDFgavkkgAEPGVPcQVCEGNEEGSKSwcTDCATFMCEPCTAVH-
>A0A6J2URU1	66	0.267	1.377E-09	14	122	124	7	110	782
--------------DLLECPLCLEPLEVTAKVLPCQHTFCKPCLQR----QETSHPNLCCPECRAPVPVT----VEELPANHLLVRLLEGLQQGpLSSPRDWsARHMNPlSEDSSVSKEDHQPSQH-
>A0A0G4GKQ4	66	0.268	1.377E-09	6	102	124	30	118	877
------EFRLKVLADLMTCEICEGFFCDPYTVKECLHTFCRSCIVEYIYQEGK-----KCP--RCSQPFEGNY-LQCVVSDRAILNLSQKLFPNFTKKEAAER---------------------
>A0A6G1GK51	66	0.264	1.377E-09	0	107	124	1	104	883
AGGAG-----VNLENELSCSICTDILYQPLTLLDCLHTFCGACVKEWFglqASRATNTHPYTCPQ--CRATVRGTKP------DARVTTLLEMFLqanPTRgksDEEKEDARKQYNT----------------
>UPI00074FD200	66	0.224	1.377E-09	9	117	124	432	537	900
---------LVPVQKEASCPICLGYFQDPVTM-PCGHNFCRTCIAQCW--GELEG-NVSCPQCG------ENSPLSSSADNQHLARIADSvrcLHRETSRVLEERRmcegHQEPVTVFCKDDKIP------
>A0A2B7ZCI8	66	0.248	1.377E-09	1	119	124	2	118	938
-GGNSTGAGLVNLEAELTCSICTDILYQPLTLLDCLHTFCGACLKEWFSWqashppSSSRNAKVTCPS--CRAVIRET------RHDAKVTTLLDLFLQSNPHKARGAGERKELEQKYKPGETLIP----
>A0A7C8IDJ6	66	0.258	1.377E-09	11	121	124	12	125	965
-----------DLEKELTCSICTDLLFQPLTLLDCLHTFCGACLKEWFAFQAstaTSAHPYTCPSCRASVRSTQRN-----ATTTTLLDMFLKANPEKGKNKQEmdlARErYKPgdTVLPKLRKRD-EPAA--
>UPI001175E62E	66	0.267	1.377E-09	5	88	124	38	121	1000
-----RGKASGPLQQLFCCALCQELLRDPVS-TSCGHWFCKRCITSYWDQSDPSGDPA-CPQCgeRSRTRPGLQTPSQTSPVDSGLQEVLD-----------------------------------
>UPI0018A1FD20	66	0.230	1.377E-09	12	117	124	0	106	1030
------------MEASLTCAVCLGLFEDPVTLPLCSHNFCKGCVLECLASgepgplpspRAGQGLRFSCPLCRklCPLP---RGGYAALPVNTTLAEVV-KLYRA------GGGRAGPGRGEAGALSPP------
>A0A3M6TG63	66	0.256	1.377E-09	3	108	124	89	193	1475
---AKRSVS-RQIEQNLkkqvTCSICLDTYTEPKTI-SCLHTFCCECLERHARVSQRQG-KFRCPECQAEINLPEGN-----RFDRLPNSFFHKSLLGVIEAEDRqaiPRQQQGTC---------------
>A0A7S4K6L0	66	0.247	1.886E-09	3	100	124	63	153	190
---ARVRMPLKVLSAEFHCPVCLGYMKKTSIVMECLHRFCGECIQKCLRLGKKE-----CPS--CRIHIPSRR---SLRPDPNFDALIKNIygdVDTLEKHEEK-----------------------
>UPI001155D3F3	66	0.284	1.886E-09	2	104	124	0	99	207
--MASA-TSVSSLLDEVGCPICQGTLREPVTI-DCGHNFCCGCLTRYCEVpGPEPEESLACPL--CKQPFRK----ENIRPVWQLASLVENI-ERLQvdKDRQPgdvAREQ-------------------
>A0A1J4K5P3	66	0.303	1.886E-09	6	68	124	41	105	235
------EIIKPKLSEHLNCPICLGSYNQKEKL-TCGHTFCRDCIKHWIKIQKLNGPTLTCPVCRqefCQNQI-------------------------------------------------------
>F0WM00	66	0.315	1.886E-09	7	115	124	14	117	244
-------VPLISINHHFVCVLCDGYLREAHTIPECLHSFCKSCIYRHFLIYQER----TCPKCN---LLLKPCPITTLVSDQQIQNLLDCVWPELlkQDAIQEKEFYSKYCFVKKPAS--------
>A0A0C9QJ88	66	0.258	1.886E-09	12	104	124	172	251	260
------------LDEQLSCSICSEIFVNPTSL-NCRHTFCKFCISSWKKKNKKAN----CPI--CRVRIKSMN--QSMAFD----CLIEKMVRELSSELRERREQ-------------------
>A0A6B0S4H5	66	0.236	1.886E-09	9	122	124	11	125	264
---------VERLEQLATCPLCGGPFEDPVLL-ACEHSFCRACLARRWGTPPATGPetpPTACPCCGlpC--------PRRSLRSNvrlavevRISRGLREKLAePG-ARAGKRRGGRIPTMGCLDPQGE--PRAH-
>A0A3Q0CAS2	66	0.219	1.886E-09	12	100	124	8	91	295
------------IKEEVTCPVCLHLMVEPVSA-DCGHSFCHVCITLNYDSSKGKKAKGICPVCGVSFRFGT------LRSNRHVANIVERLkrFKCCPEEKQK-----------------------
>A0A1S2XVV9	66	0.284	1.886E-09	16	117	124	17	109	297
----------------LSCNLCNQFLIDATKIIDCFHTFCKECIHTKIREEDLE----CCPI--CHIHLG-MNPFQKMRPDLSLQDIRNRIFP--VGKEKEAREYLPANLLKASGYNP------
>UPI0018D6A609	66	0.261	1.886E-09	13	123	124	15	106	305
-------------EEHMQCPVCQDYFKQPKIL-NCQHSVCEACLEK---EKVSAVSKVECPVCWQATTLPQDGGVSALRTNFKLVDMVEAAH-KLHQRERG--------------SVPVCRAHS
>UPI000B937CE0	66	0.220	1.886E-09	9	119	124	8	114	315
---------VGEVDEELLCPICTGVLQDPVQAPACEHAFCKGCILEWLLRQS------TCPVDRLSVNVLQLRPVP-----RILKNLLNRLYIVCENSNYGCQSvvKLDTLDSHLSECEynpkrPFP----
>A0A445I6A1	66	0.184	1.886E-09	7	108	124	123	225	387
-------IDLANLKE-LRCPICLGILRKTKAVMECMHRFCGKCIEKSMRLSNNE-----CPV--CRVHCPSRR---SLRDDPNFDNIIAAIYPDIdkYEEEEElamyeserthNKEESPTI---------------
>A0A7M7MJR6	66	0.217	1.886E-09	7	123	124	35	176	391
-------VSQRSLHSELMCPICLDILKTTMTTKECLHRFCQECIITALRSGNKE-----CPT--CRKKLVSKR---SLRADPNFDALIAKIYPSRdeydhYQErvlaklnktcgqafassiEEGlkaqalsrklaNRKQRPAGDRATAEEEPTPaSGHS
>A0A5A9N2X5	66	0.294	1.886E-09	13	97	124	8	81	400
-------------EEDLMCPVCCDIFRDPVVL-LCSHSICRTCLQQFWNIKGFQE----CPV--CRERFTRSEPLNNL----ALRNLCDSLLHGRNQE--------------------------
>A0A674K6T1	66	0.234	1.886E-09	18	98	124	11	80	405
------------------CPVCRDYFRAPVSI-HCGHSFCRACVSQCWGESET---NFACPLCR------GTAPHRSQRPNWQLGDLVEGVKP-LQEPE-------------------------
>UPI000F686737	66	0.218	1.886E-09	0	122	124	22	164	406
AAMSSvRGASTSHLDSALTCTVCFDSFgegeRKPLMLPSCGHTFCKQCVHGIIASEN--KGQFHCPTCRrCQPVL----SLEDLPVNYALLE-VASLAPSaapeqgpkeavLKEEERcpdhGSRlafwcssCESATCGECLFESHPRP-EH-
>A0A4W5RZI9	66	0.282	1.886E-09	13	90	124	6	74	421
-------------EDQFLCSICLGVFTDPATI-ACGHTFCKPCLEGYWKIS---GEPAICAL--CKTSFT---PTPNIQVNKVLRDLVESF---------------------------------
>UPI00146F8627	66	0.256	1.886E-09	10	118	124	2	98	422
----------SKLEQELCCPVCQEVCRDPVIL-SCCHSFCKACLQTWWDGKE----VKECPF--CKRRISKDPP-----YNFALKNLCETFLQERDQRPPEAEAAQDLREELQKSLQPF-----
>UPI00109BEBD3	66	0.265	1.886E-09	2	83	124	0	78	425
--MAAK--LTQSIKDQVTCPICLEQFKDPRSL-PCLHTYCKECLEEIL-KKGTRKHSIECPECREKAQIEDVGSLKvNIWVNKSL----------------------------------------
>A0A7S4QGY5	66	0.239	1.886E-09	3	98	124	231	313	433
---SRSALDLSDLHSELACSICQDWLVLAATI-ECSHSFCWSCIDTWLLQK-----HFECPV--CRNTV-TREPV----KNRAMDNIVQKSVDRLSDAE-------------------------
>UPI0018650F96	66	0.305	1.886E-09	0	80	124	1	78	438
AGVSEDSV----LEGELTCSVCLEVFQDPHLL-ACGHSFCLRCLKGV--RKKAQGGSFRCPECRethrCSGSFQKNYKLANIAED-------------------------------------------
>A0A1Y2BX43	66	0.233	1.886E-09	16	102	124	75	150	442
----------------LKCAICRGLMHQPTSVLPCLHTFCGGCISAWTKSNPS------CPACR--------RPAEKLGRNRQVADVIDVLVvakPHLKRSESDMR---------------------
>UPI000A1C3DDF	66	0.250	1.886E-09	14	97	124	4	76	464
--------------PDLTCPICINIFQEPVIL-LCSHSFCKGCLSNWWTKKPSRE----CPV--CKVPSSQQHPPRNL----ALKHLCEAHVQSHPEE--------------------------
>UPI00099FB4C0	66	0.252	1.886E-09	2	90	124	0	94	467
--MAAR---LSLLEEHLSCPVCGDIFRNPVVL-KCSHSFCEECLQKYWKEMEN---PL-CPVCKkeCSSEEQSlslalkslcdslQNGGENIRSDNNCQLHGEKL---------------------------------
>A0A667ZRP3	66	0.243	1.886E-09	12	122	124	15	96	474
------------LQEDLTCPVCKGIFQDPVLL-PCTHSFCRQCLEKSLQLNR------TCPV--CRKPCDGSQPI----ANRALSDACESFL------KENRRPQ----------YRPVPADH-
>A0A0E9NIV3	66	0.223	1.886E-09	9	121	124	72	199	480
---------IEEVDRLLRCAICFEIFHRPVTLPDCQHTFCGSCLFQSLQQREA------CPHCRTEVYPDRQgkraFPIDSLlevllseHPDkkRTAEELRvaDEIWDGeepfdpIYEPEEETPEPRPAIGRPQPPAAPVPVA--
>UPI00077157E0	66	0.234	1.886E-09	8	123	124	8	122	490
--------PLKAVDDLLRCGICFDYFSIAVIIPQCSHSYCSLCIRKFLSYKTQ------CPTC-CVAVAE-----SDLKNNRILDDLVKSFHSARQQLLQlvldappaPARGQRPA-AEGHRSSQPdakqAPGLDS
>UPI0006AA93B2	66	0.267	1.886E-09	2	117	124	4	101	493
--MEEDEPL--PLQQELTCPVCQGIFRDP-MLLPCTHSFCRQCLEENFKYSKK------CPV--CREEYEK----DKAIANRALNSTCESF---LKQTNKRPKTIQPSDAVCNLHLKP------
>UPI0019D5E71C	66	0.250	1.886E-09	0	123	124	44	171	508
AGTATEVlVPSSVVAPCVTCGICGGLLRDATTFSECLDAFCRKCIYDKLAKENI----KCCPTCG----IHlGRAPLEKLRPDHSLQHIRSMMFPSkrrkVASAKKRevvsAQSNLSSVVYIAAEGNtvPLPPAAS
>A0A5B1QZD5	66	0.241	1.886E-09	10	119	124	196	308	511
----------ASLLPSLTCQICLDLLHKPFALAPCGHTACYDCLVRWFTGppapGQAAGVPsphraKTCPH--CRTPIH-ERPVEVW----NIKDLVGAVTKsGLATSYPPPPAAEPAANDQDPWNNIFP----
>A0A6F9DQE0	66	0.261	1.886E-09	12	117	124	11	109	514
------------IEEALCCPICKEPFKIPVIIVSCSHNFCSICIRRYFAIKQE------CPICGID------ASQGSLSPNRIIDGLVQRFneLRDLLEQEQtndNNGSTKPETSQPLFCQLP------
>UPI001471206F	66	0.243	1.886E-09	12	122	124	36	131	515
------------LEEDLSCPVCCEIFKDPVVL-KCSHSFCRTCLQQFWNKKKA---RRECPT--CRRKCSFTEPTVSL----ALKNVADTFLR-----EQDQNTFTGGMGAQLQDLDVKCSTH-
>K7GFM6	66	0.229	1.886E-09	9	122	124	19	130	516
---------LKSLQDSVNCCVCQDVFKDPVTL-DCGHNFCRSCITQRWEGLKR---NFPCPQ--CRKRFRKR----NMRPNSQLEEIAKQVLaPAVKglEGEKlhethKKAKQVPALAVKQSEGKKMCEKH-
>UPI001476E203	66	0.270	1.886E-09	1	119	124	24	126	520
-GLRPRAVtshSASVLEDELTCPVCCEIFRYPVVL-KCSHSFCRACLQQFWNQKKA---RRECPV--CRVKCSLAEPTVSL----ALKNVSDTFL-------RKQRIQDES--SGAAVWEPVP----
>A0A556VXP1	66	0.258	1.886E-09	2	88	124	0	78	539
--MAEVTESLAllSLEDDLTCSICLCPFTEPVSL-RCGHSFCRVCLEETWSS----TSSYFCPH--CREHYP-TKP--QLKKNTVLSAVVE-----------------------------------
>A0A3P9NCR1	66	0.280	1.886E-09	13	119	124	9	98	547
-------------EEHLWCCICLDVFCSPVTL-PCGHNFCRSCIQEHLTSDPQRQ----CPM--CKERVDKKH---KLGVNTFISELA-------VQYRQSAGRKSGSCSELSKAPCGAP----
>UPI0009A343C4	66	0.269	1.886E-09	2	90	124	0	79	551
--MAEGHQSAVSLTENLQCPICLSLLSDASTL-ECGHSYCQSCIASYWDSQ--QPPRLSCPE--CRQVF----PNRSTRAVYALRSAVEHV---------------------------------
>UPI00186AD58F	66	0.265	1.886E-09	2	96	124	50	135	554
--MDAKSL-IESFKVDLTCFICSGYLTDPVII-KCGHTFCKECLISFWEESH----PPTCPS--CKAIIA----FADFSYDRKLQNLSiigKMLRPYLLQ---------------------------
>A0A3B4CXY7	66	0.236	1.886E-09	1	90	124	24	110	570
-GDRERKkmsAVAEDLEAELSCAVCLDVYKDP-RLLTCGHNFCHTCLLRVWENQDANLQRYSCPE--CRTVFED-YP--ATQRNIKLSNIIERI---------------------------------
>A0A1B6HXC4	66	0.242	1.886E-09	9	103	124	345	424	585
---------IEVLEEELQCSICAELFIEP-TVLNCGHMFCKTCIDEWKTKKKI------CPM--CRAKI-----VTSVRI-FTVDTIIEKNVALLSAEARSRRE--------------------
>A0A1S3ABP1	66	0.269	1.886E-09	2	90	124	0	79	589
--MATKN-FVNNLKEVVTCPICLSILQGPATL-PCGHNFCLECINQ--NGKEATGKCMKCPV--CKKTVKKN---SKFRHNWQLMNLVEQI---------------------------------
>UPI001863F427	66	0.220	1.886E-09	3	123	124	8	141	594
---SRAMPFLGSFlsEEQFQCSICLDIFDNPVS-TPCGHSFCMTCIGCYW-----QGVKVCqCPLCKEN---FKKKP--ELHINRTLREITEQFkqmkgdagaCGGLEWERvQGKRiEERPLkqrqlsgdlfLVMKRKLLKPFPSKGS
>UPI00145536F1	66	0.271	1.886E-09	14	105	124	16	103	647
--------------EHLECSICCSRYNHPKIL-DCLHSFCAPCLENYRRVQHPSSVKLPCPLCRRDTPLPKEGVLLGLKGNFNLTALVEEF---TNQESLVRRQQS------------------
>UPI000B90E042	66	0.262	1.886E-09	3	103	124	7	104	667
---ATAQSVLEKISQgHLECSICSDRFREPKVL-DCLHSFCLKCLQRLRQSQHPQDVELECPICRRKTTI--KGDICDLPTDFKLSALVDEV--NMQEtLLEGQRS--------------------
>B9T7A8	66	0.271	1.886E-09	0	106	124	34	122	677
AAAAEEEAGLSELEKDFLCPICMQIIKDA-FLTACGHSFCYMCIITHLRNKSD------CPC--CTHYLTT----NQLFPNFLLQKLLKK-----ASARQTSKTASP-----------------
>UPI000B90C3C6	66	0.282	1.886E-09	0	90	124	1	89	749
AG-VTIESVLERISQgHLDCPICSNRFKQPKIL-ECLHSFCTHCLEDLCQAGDPNSPALVCPTCRKETRL-SKDGVSALRNNFPLTALVEEF---------------------------------
>M2MQP1	66	0.276	1.886E-09	4	99	124	6	104	751
----RNESFL-ELEKELTCAICTEVLFQPLTLLDCLHTFCGACLKEWFEFqakaastSRRTTRPFTCPS--CREAVRETK--EDWRLTTLLEGFL-KANPekAKSSAEQ------------------------
>UPI000CD66CC2	66	0.240	1.886E-09	2	105	124	0	89	801
--MA---AAASSLDEELCCSVCTDFFKDPVVL-KCSHSFCRVCLQKCWEGKSSRE----CPLCRRKSSMTDP-PVS-----VVLKNVVESYLKKRSECEVAEKSES------------------
>UPI001425990E	66	0.273	1.886E-09	8	123	124	602	699	801
--------KVSDvMESELQCSICAELFIQATTL-NCSHSFCHTCIMEWFKKKKE------CPC--CRTKVTT------YTRSIVLDNYIDKMVESLSEELKIRR----TEIVKERKNRPDSSAAS
>UPI0001CB985B	66	0.257	1.886E-09	2	122	124	0	109	807
--MAGAPVSAESIlnevrEDFLSCSICFEFFKKPRFL-PCLHTFCEKCLVDY---KAQSEGVLRCATCRlqCDT------PIQGLKSNFFIASLIDS-VQKLKQL----KSHHPIICDMCEKK---PAIH-
>UPI000B45834C	66	0.260	1.886E-09	1	90	124	175	272	836
-GSSQEGGPSPELDEHLqECPICLERFRQPKSL-PCLHTFCQECLETFIVKelsgKMASATSFPCPVCRrmtqtVNQTEAKDKWAAQFPTNAVIQDLI-KL---------------------------------
>A0A7S3L8X3	66	0.357	1.886E-09	4	94	124	658	745	870
----RLEFNLNvPLQSQLICELCMGYFREPYRITTCLHTFCKSCLLLALERAGHQ-----CPS--CQTYLGRlAKPNEiAFKPDRMLHDLMDKvLFPEL-----------------------------
>A0A179IJS3	66	0.250	1.886E-09	2	118	124	0	114	902
--MDPRRPSL-DLATELTCSICTELLYQPLTLLDCLHTFCGACLKEWFGFQKekldrapsppaPDAVLFTCPSCR--------ASVRDTKHNATVVTLLDMYIAA---KPQKARTAEDK-EEMNKKYHPG-----
>A0A178ZCX0	66	0.222	1.886E-09	0	119	124	1	142	944
AAMTEAPATgLLNLENELVCFICTEVLYQPLTLLDCLHTFCGSCLKEWFSHqhrkavharGPSSTNPYTCPT--CRAPVKNARPyakintllemflIANPGRDRTPEekaEMSQAYKPGeeiLPKIENHRRRE----RRRREEEEPSP----
>T1FR92	66	0.261	1.886E-09	3	90	124	2	81	949
---SETRLTYASIRSSISCLICGGVLNDALSLTDCHHSFCRECLKEHVQKSHS------CPV--CGTVIHPIHPWTYIMKDNQLQCIVSKL---------------------------------
>A0A5N5NUK4	66	0.255	1.886E-09	2	118	124	0	114	952
--MDSPRPQV-DLEKELTCSICTELLYQPLTLLDCLHTFCGACLKEWFSWQAlaaesapsppaDLNSVYTCPSCR--------AAVRDTRHNATVATLLEMFL--LANPEKG---KSPAeMEEMDGKYRPG-----
>F2U8H4	66	0.209	2.583E-09	2	106	124	0	98	107
--MDENGAKI--LDSWFRCQICQDYFTAPVLIKTCNHNFCSECIRRHLGYQK-QRISFTsqCPTCerDC-------CP-TDLIPNHILTHMLDAYRQsSLEHCRQQQQQRSP-----------------
>A0A7D9L3Z8	66	0.245	2.583E-09	2	99	124	6	104	107
--MPPTD-QSQDLKRLLECSICLETFDEPRTL-PCLHSFCKKCLENFVDGKRDDELN--CPV--CRGKFTLNEGVAGMTRNHFICNMIevlymqhqDKCIP-CSHCEQ------------------------
>A0A7L3MBN2	66	0.240	2.583E-09	10	108	124	6	110	112
----------RSLQDELTCPVCLEYFNDPVLVAECGHNFCRACVTQCWEDSAR---RLCCPXAVCvvchlsrEHRAHTVLPAEEAAhaAEEVPQEHLRSLRKGREEAKAERERQSEEL---------------
>A0A7N1A4U0	66	0.304	2.583E-09	2	93	124	0	84	153
--MEPRLVRRKAVASCLSCSICRGTLNEATTVSVCLHSFCKSCITKKIVEEDVSN----CPQ--CNTYLG-GDPLEKLRVDNSLQKIRATIFPS------------------------------
>A0A072VIU7	66	0.281	2.583E-09	2	123	124	0	118	154
--MVRIRPFYSrsrEIAKCLSCELCKQLLTDATKIIICFHTFCKKCIYTKLSDEILD----CCPV--CDVHLG-IDPFSKLRSDFNLQDTRNRLFP--IGKEEESLKYLPGDLMRASGIDPYglrPSSSS
>A0A067SVK8	66	0.207	2.583E-09	6	101	124	31	136	154
------EIDLSWIHMIFMCPVCKDLYKEPITLVECGHTFCRKCIFGWFSSilhanndnalinnwdQIRPEKPYSCPM--CRVGIEC-RPNTAFII-RQITAIIEDL-TVIQEGSQPN----------------------
>A0A4P9XVX8	66	0.256	2.583E-09	5	103	124	30	136	193
-----QETVLTDLQQALRCGICLDQLRDPRTL-PCQHTFCGECLQLLIEAaaSAQSGAVevaVRCPL-KCATRLSTRADaqaARRLPVNYVVARVLEATsqLPGEEMLERRSRR--------------------
>A0A067Q8M0	66	0.210	2.583E-09	9	98	124	99	191	217
---------VSHFQESLTCQICSEIYKQPCSLSPCGHIVCYPCLFKWFTAAVPEGEDPstflhmlnkTCPY--CRSAV-SQKPAEVW----NMKAMVQKLVsSGLMEGE-------------------------
>A0A6J1W444	66	0.231	2.583E-09	2	120	124	0	104	252
--MATsgEKAALGEMGQEATCPLCLDFFEQPMVL-SCGHNFCRDCLAQL-------GPEASCPQCRAKV-----EPSSAC-LNRALANMVC-LVKRL-QLSEGAQEESSGQRLCQEHGQPLQS---
>R7V070	66	0.240	2.583E-09	5	104	124	139	223	263
-----KRTLKDAMDSELVCPICCEYFVQATSL-NCSHTFCSACIETWLRQNRG------CPQ--FRQIVTSR--VRSL----ALDNHIDRLVDAASQEEKEARTQ-------------------
>A0A0M0JFS0	66	0.237	2.583E-09	17	122	124	21	127	278
-----------------TCPICYELMagkeRQPTLLFPCGHTFCASCLRQHLEKLQ----RKTCPF--CRETVSSQAP------NVSLQQIIDGFVERqqvlargevLPELIQG---QEAVAQQHQHQPPPQPPnqhAH-
>UPI0014032C60	66	0.247	2.583E-09	2	101	124	0	88	279
--MASAQPD-DSLTEYLSCPLCLNFFTDPVSL-ECGHNFCRSCIMDGWKEKE----PNYCPE--CREEFQGR----NLIASRALANLANKARKlNLMSKEKGN----------------------
>A0A0R4ICD1	66	0.268	2.583E-09	7	123	124	0	94	292
-------VEMASLNvsEDLSCPVCCEIFKNPVVL-SCSHSVCKECLQQYWRTKTTQE----CPVCRRRS--SKGEPPVNL----ALKNLCE-----LFLKERNERCSS--------ASEEICSLHS
>A0A4W3JN01	66	0.274	2.583E-09	4	94	124	14	93	295
----RFPAAAHSLSEDLVCPVCLDLFTDPVTL-DCGHNFCRCCISQSWETKESKA----CPE--CRTVFAN----SSMRGNWALASPPRSVTPSL-----------------------------
>A0A401RXN6	66	0.180	2.583E-09	4	88	124	8	100	350
----RESSTMETLEKQLICPICLEMFEKPVVILPCQHNLCRKCANDvfqaanpYWQGRGtmISGGRFRCPTCR-HEVILDRHGVYGLQRNLLVENIID-----------------------------------
>UPI001402C93C	66	0.244	2.583E-09	2	90	124	0	82	361
--MARA-AATTDEERDISCPICLEIFVQPVYL-HCAHSYCSACIERHWDGeSGANSGGFSCPQCRASTA-ERQTPSRNV----VLATLVEQY---------------------------------
>UPI0018D5B37B	66	0.300	2.583E-09	2	106	124	0	104	378
--MAAKETPNATLQkmhrSYLECSICRGTFQEPKAL-KCLHTFCRGCLQWYCDAKG--TTTITCPVCRQNTVLP-QTGVNGLQANFFLTSLAGDI-KELEtKLEYNSERSCP-----------------
>UPI000B90C2DA	66	0.267	2.583E-09	11	108	124	11	103	381
-----------ELRDvFLTCPLCLGRYLKPKQL-PCQHTFCTRCLFKWFNARPIRAKNLQCPVCRESVPI----PAAGIQtlPDSML---VVSFMEFLDRKFETNESVSSSL---------------
>UPI000B90F9A4	66	0.274	2.583E-09	2	122	124	0	132	408
--MATSVTVQSLLEkisgNHLECSICTLRFKQPRVL-DCLHNFCLPCLQDMLKGQKQCGLTLDCPLCRQGTLL-KGKILDDLPTNFTLTALVEEvtMMERLINEGQGSEikcqgcDEGNGAISVCRNCDHFlcPDCH-
>A0A565BAG4	66	0.245	2.583E-09	2	116	124	0	110	417
--MDESSVKAERkvIGKCFTCPICNKFFVDATTIIECIHTFCRKCIRDKITAENLKA----CPV--CQVDLG-ANPLEKLRTDNIWLDLRSTIFpPKPATKKHKAKKKKKTVSSVLAAPS-------
>UPI000BAFE733	66	0.241	2.583E-09	2	88	124	0	87	443
--MARSSVA-GQIEtTFLSCSICMEHFKKPKAL-PCLHTFCEDCLRDYIVSRFESVGHFPCPICRQLVYIP-PNGVYGFPDNHfilSLQDTVE-----------------------------------
>UPI0007403144	66	0.296	2.583E-09	2	91	124	0	77	446
--MAVAGAYVSSLVAELQCPICKDIFTEPVTL-DCGHIFCRECITQHWENKDSR----VCANCG-------ESPSSGvLRFNHTLT-CVAALL--------------------------------
>UPI00074FE7E4	66	0.264	2.583E-09	2	88	124	0	75	447
--MA-DECPKMSLQREVTCSICLDYFTDPYTV-DCGHHFCRVCIYRCVTEATSQA---TCPQ--CRAPIQPQ----NFTPNRDMVRFVE-----------------------------------
>UPI00168CBE8D	66	0.293	2.583E-09	2	107	124	0	92	459
--MASA-VSPADLQAEASCPVCLDYLRDPVTI-ECGHNFCRSCLQQRW-----TGLhVLPCPVClhHC--------PDRSCQRNAQLGHLTD-VIKQLDSSRRRRRRPRET----------------
>A0A2U9BE99	66	0.268	2.583E-09	13	105	124	5	82	462
-------------EENLTCPVCQDIFNEPVIL-TCSHSFCRDCVQTWWRGKPSHE----CPVCKEKTLL--SDPPRNL----ALKNLCESFL--L--ERDSKRSES------------------
>A0A6J2W8N7	66	0.278	2.583E-09	2	123	124	0	94	466
--MAS-QLSLS--EEDFSCPVCCDVFKDPVIL-SCSHSVCKACLQQFWKNKGSKE----CPI--CRRKSSKEKPLSNL------------ALKHLCEASVKERSQRSS-----AESEEFCSLHS
>UPI0009A2CD50	66	0.256	2.583E-09	10	91	124	2	73	468
----------ANLEIDLCCPVCLDVYRDPVLL-RCGHNFCRVCIERYVEESEE---PLTCPC--CRAEFEE----DSIYCNRQLANVIAGVL--------------------------------
>A0A1S3QCH8	66	0.245	2.583E-09	2	107	124	0	87	470
--MASRS---ASPEEDLSCPFCHEIFKDPVVM-SCSHSVCKACLQEYWKQRRSRE----CPVCRKRSKSKGNPPC-----NLVLKNLCEAFL-----QERRRRDSGES----------------
>A0A672FDI0	66	0.247	2.583E-09	2	106	124	5	92	476
--MDDSEDS-SPFQQELTCPVCQGIFRDPVLL-ACSHSFCRECLDKSFDVNNK------CPV--CREVYHK----DQAITNRALSSTCERF---LQETNRWPKQQKP-----------------
>UPI00098B8391	66	0.218	2.583E-09	9	123	124	13	128	481
---------IQDITMELHCPLCHDWFRDPLML-SCGHNFCQACIQNFWKQQTKETF---CPECKmlCQ--------YSNCTFNLVLEKLVEKIkkLPLLKGHPQcpEHGENLKLFSKPDGKLICFqckdarlPEGHS
>A0A6J2WBB1	66	0.285	2.583E-09	5	123	124	10	103	482
-----RHSSLSSLMD-LTCPICFDIFKDPVLL-LCSHSLCKACLQKFWEVKNLKE----CPICRIRS--TTSEP----PRNRVLKNLCETF---LQE-----RSQRSS-----SGSEELCSLHS
>A0A6P8GA19	66	0.264	2.583E-09	2	105	124	0	90	526
--MQTEKMASALLEQIL-CPVCLCEFSDPVSL-RCQHTFCRECIRAHLAASGGSG---QCPECR--------HPFirKHIKANRTLRNVVGAAREQL--LEQKTLEES------------------
>UPI00072EB8DC	66	0.272	2.583E-09	13	99	124	9	86	536
-------------EDQFLCSICLDVFVNPVT-TPCGHNFCKTCITKTWNGSSL----YKCPL--CNEHF-TSRP--ELRTNTLFSEVVDQFrLEAHQQAVQ------------------------
>UPI001378CE5D	66	0.273	2.583E-09	2	117	124	0	101	541
--MASVR-EVSSFTKDLLCPICLSLFQEPHIL-ECGHSFCASCLETCIPKGQSQGL---CPQCR--------HPFT-LRhVNRALGSLAEK-ARLLKLDERAQLSGTAVCSFCEEHKEP------
>UPI0011B789CD	66	0.287	2.583E-09	13	106	124	32	106	550
-------------ERHLSCPICNGLFSDPVT-TCCGHSFCKECLIR-------NAIDNSCPTCRQH---FSRIP----EVNVVLQG----LLQDLQQARPEARGQMP-----------------
>A0A4P9X8C5	66	0.268	2.583E-09	9	90	124	21	92	550
---------LAPLADLLRCPICSEWLETPMMLLPCSHNFCSLCLRRAVSGGAD-----TCPL--CRTAFRGT-P--DLRPNRAVDDLVAAL---------------------------------
>A0A6P8FZX5	66	0.227	2.583E-09	2	122	124	0	87	642
--MASKSFS----EEDFSCPVCYNIYNDPVFL-TCTHSICNTCLQQFWETKASRE----CPICRrkCSKDI---YPV-----NRILKNLCETF--------QQQRSQ----------GEPFCSLH-
>UPI000BAFE0FA	66	0.258	2.583E-09	2	89	124	0	110	646
--MATTPESVDNLSDFLKCPICLEIYKKPKSL-PCLHTFCETCLQEYINSENNPQAtdkeeskpkvedlnlkathsVVQCPTCRDVIPIEkgvsKDAWLQKLPNNFFIISLLDK----------------------------------
>UPI000BB0AA0A	66	0.281	2.583E-09	2	107	124	32	133	805
--MADSIPVVRQIDrQLLNCGICLERYKSPKVL-PCLHTFCQTCLAEYI---PAESLSVTCPICRQQSILPVQ-GVAALQTNFFITNLME-VVdqPNI--CRTCTREQaKPS----------------
>A0A6F9DUX7	66	0.263	2.583E-09	6	96	124	5	93	871
------RPTLDDLERmtsiLLTCSICGRVYSKP-KLLPCCHTFCESCLFEHV---PAESLTLTCPSCAANSILP-QDGVASLKDNDLLNKLME-VFPNLQQ---------------------------
>A0A1Y2BAP2	66	0.283	2.583E-09	10	90	124	496	563	1001
----------ATVSEFLQCPVCTEPLYEPQRLDNCGHTFCSSCLNEWFTKQR------TCPE--CRGPVKALTP-----ADRIVRNLLDAL---------------------------------
>UPI001552B25D	66	0.215	2.583E-09	2	119	124	411	538	1204
--MASVR-EVSSFTEDLLCPICLSLFRDPRML-ECGHSFCATCLEPCVPKGQRRGL---CPE--CRRPFA----LRRVALNRALCSLAEKARllrldegaqPGgggswyfCAEHEEPlklfcSQDEGPVXPGPREKGRPGP----
>A0A3Q2P478	65	0.288	3.538E-09	14	108	124	8	100	102
--------------PYLSCHVCSETFRDPVSL-SCNHSFCSSCLQKFWEHAGNKN----CPICRRRS--SKDDPL----VNFTLKDLADSFTgrqkSGSSEAEKGekqktRRRQPPSL---------------
>A0A5N5SQ77	65	0.394	3.538E-09	4	74	124	59	121	123
----KKRLAVAELNPHLLCILCGGYFIDATTVIECLHTFCKSCIVRYLETSKF------CPI--CDVLVHKSKPL-------------------------------------------------
>A0A498K1F9	65	0.250	3.538E-09	1	120	124	3	114	150
-GGGSQVVKVKReiIEACLKCGLCNKVSEEATTISLCLHTFCRKCIFQKLSEEEYDQ----CPV--CDTHLG-NLPVTTLRPDFNLQHIIATIFPA-----KENTVNAPEVNMDPKANDPdvPPS---
>A0A653CQX9	65	0.241	3.538E-09	12	122	124	5	110	165
------------LNDLLECSVCLERLDTSSKVLPCQHTFCKKCLEEIVEKHK----ELRCPE--CRVLV--QAKVEDLPPNvllmRILEGMKNAGNPVLKKVHRANR--SPNRIQSNPTTYPAtPIHH-
>UPI0010A94649	65	0.246	3.538E-09	11	91	124	3	73	178
-----------SFQDEVICPVCLDYFSYPTSI-ECGHTFCLSCIFRW--SCSAAEVSFTCPECRGVSQ------RANLRPDRQLGNL-ARLV--------------------------------
>W5MQM9	65	0.288	3.538E-09	12	108	124	6	82	179
------------LEKELSCPVCCEIFQEPVIL-SCRHSFCKSCLQQHWEQEGFQE----CPVCR-RSSLD--HPPISL----TLK----KLCEVFSQE----RSRRPPV---------------
>A0A4W3K0N3	65	0.250	3.538E-09	16	95	124	16	86	207
----------------LTCAVCLGIYTDPVVL-ECKHSFCRACIEEFW--SGAAPGTYSCPECRAET---SERP--GLEKNFKLASIVQKYL-ALQ----------------------------
>UPI000B90B6B0	65	0.288	3.538E-09	13	123	124	14	105	304
-------------EEHLQCPVCQDYFRQPKIL-SCQHSVCERCLEK---EKVSAVSKVECPVCWQTTILPKDGGVSSLRTNFKLLDLVE------AAHRQHQRE---------RGSVPVCRDHS
>A0A6P8HDF3	65	0.231	3.538E-09	11	78	124	11	78	311
-----------DIDPNLLCGICAGVLEKA-VITPCGHSYCDECLETWLQRRiENEGIPASCPSCRTEMLMTDTIPVIALR---------------------------------------------
>A0A087HLJ0	65	0.323	3.538E-09	16	119	124	5	101	343
----------------LICLLCHNRLREATTISECLHTFCNKCIHEKITKDKID----CCPV--CNLHLGAT-PLKMLRrPDHNFQGLRSKIFP-LKQNKAKKRSAEDLADTTKKSRSECP----
>UPI00160344C5	65	0.277	3.538E-09	12	108	124	156	246	344
------------MESELQCNICTELFVQATTL-HCSHTFCYACILEWTKTRKME-----CPT--CRTKVTSQ--TRSLVLDSYIDKMVESYSEELKQHrmalLQDRKEKVATL---------------
>A0A402FGF4	65	0.266	3.538E-09	0	103	124	24	112	382
AGVLSPEV-----CADLVCPLCQGYFQAPVSVAECGHNFCRACLAgRW---GASEGDP-SCPECG------AAAPPGTLRPNRHVATLVE-IVKQLSPPEGRRGE--------------------
>A0A6G0WYD2	65	0.240	3.538E-09	12	94	124	19	91	384
------------METLLRCQVCGEFFTGPVLVRECRHTFCSECIRKHLLARGTNGN---CPECKCSC------SSSDLIPNRPLEQLVD-LFRQL-----------------------------
>UPI001895FC1B	65	0.234	3.538E-09	6	97	124	20	103	402
------EVPLheDSFQRDLRCPICLDSLKNAVATTECLHRFCEECITTAL-----RKCNRECPV--CRTKVTSRR---SLRRDYSLDIIVATLTSKVSEE--------------------------
>UPI00149057D5	65	0.286	3.538E-09	2	123	124	0	88	404
--MASRS------EKDLCCPVCKDIFRHPVFL-SCSHSFCKDCLQSWWRGRPTRE----CPV--CKTRSSTRDP-----PCNPVSK---NLCKNFSQ-ERGKRS-----------SEDLCSLHS
>UPI000EA8626B	65	0.268	3.538E-09	15	118	124	12	108	417
---------------EVICSICLEYFRDPVIL-QCGHNFCHDCIIKYWREFVL---KYICPQ--CKMVAET----ETVLPNKSLEKM-ARLLEKLKQEARGkevcEKHQAPWEYFCRNHQAPF-----
>A0A3B5KQZ2	65	0.242	3.538E-09	2	90	124	0	95	447
--MASATSLMAD--DNFSCSICLDVFTKPVSI-PCGHTFCQDCITKHWETssSPLQEAPFgkSCLVCFmsfCTTHLQPHQTLPNLQRHKLIQpvnDLQNRL---------------------------------
>S9VVC8	65	0.258	3.538E-09	3	95	124	66	147	452
---AELPSFLAKLKKTIDCPICTETLQRPFT-TSCGHTYCYECLKSWLKESKS------CPT--CRQKIHTQPSPAYLVYD--LMGVIASVDPTLS----------------------------
>UPI0018983490	65	0.259	3.538E-09	13	98	124	5	100	460
-------------EEDLHCPVCMEIFRDPVIL-PCSHSFCKNCLQSWWAEKDIRQ----CPLCKdvsnkkdalcnlalknlCQTFLSERAP--SARADVCYVH-GEKLkLFCLQHEE-------------------------
>A0A6P5R6R9	65	0.230	3.538E-09	7	117	124	29	133	466
-------VVIQDLTTELHCPLCNDWFRDPLML-TCGHNFCQDCIQSFWKVHAKETF---CPDCKmlCQ--------YSNCTFNLVLEKLVEKIkrLPLLKGHPQcpEHGENLKLFRGACYLSEP------
>A0A3Q3VVU4	65	0.285	3.538E-09	11	94	124	5	77	468
-----------DEEEELCCPVCQDYFRDPVLL-QCSHSVCNACVQQWWAIKRARE----CPV--CRTKCAKASPPRNL----VLKNLCEAFLLEL-----------------------------
>A0A662WM26	65	0.268	3.538E-09	0	108	124	239	342	469
AGGATatkeaQEHERQERERLMLCPVCLEYFHGSATL-PCSHTFCGYCISNWFRTSLS------CPECR---DVVKTVPV----RNRALDELVERLV-GRSEAykthvRRRTRLQRRSL---------------
>UPI0015AB762F	65	0.226	3.538E-09	13	108	124	8	93	476
-------------EDDLCCSICCDIFKEAVVL-KCSHSFCRECVQQYWEEKSSRE----CPI--CRRKASMREPPANL----ALRNIVESYLKQKTERETtDKRGAHCSL---------------
>UPI000CD63507	65	0.226	3.538E-09	2	107	124	0	89	479
--MA---AEASSLDNDLCCAICSDFFKDPLVL-KCSHSFCRDCLQNFWKGSDSRQ----CPL--CRSRFSGEDP----PVNIVLRNVVQSYLQ--QRNEKRVAEKSAS----------------
>UPI0009B48403	65	0.245	3.538E-09	10	123	124	2	91	488
----------SRLEKNLSCAFCYDIYRKPVLL-PCSHSFCDDCLKKWWAGKQTRE----CPV--CKRESGRKPPPSNL----ALRNLCEAFL--LEKGQNASR-----------GSQALCSLHS
>UPI001885D888	65	0.222	3.538E-09	5	89	124	7	89	515
-----RRQQASDMNsysfaSELTCSICLDIFTDPVTL-LCGHSFCRTCLTGFLDNEE----EHLCPQ--CRTSVPSVEEVTGLCTNFVLLSLAEK----------------------------------
>A0A2Z6SHM7	65	0.250	3.538E-09	16	115	124	149	250	520
----------------LACIICTGYLANPCTI-NCGHSFCYSCLREWLKTNRENGSK--CPS--CRAKI-TTYPVLSYVLKDQVEAMIEQLPPeekkgvleTLEKEDQIYRQISDHWAGIFDPS--------
>A0A643CA24	65	0.257	3.538E-09	2	117	124	0	131	562
--MAKREdspgPEVQPMDkQFLVCSICLDRYRCPKVL-PCLHTFCERCLQNYI---PAQSLTLSCPVCRQTSILPEQGLSAAIalvggisqqlqeRKAEALAQISaafEDLEQALQQRKQALVSDLEAICGAKQKAFP------
>A0A6A4S063	65	0.269	3.538E-09	13	90	124	9	76	567
-------------EDNFLCPICLDTFTQPVS-TPCGHNFCKSCLSSYW--NNERVCR--CPV--CKETFE-RRP--NLKVNTFIAALASQF---------------------------------
>A0A433U2X6	65	0.223	3.538E-09	14	121	124	10	129	635
--------------DYLTCSLCSQPFKQPKTL-PCLHNFCKACLSSYLEKemKDGRTSTFLCPECKEKIYVPdpskpAKRWATQFPTNFTLSGMIEAIAQEVEAKGRGvamvkeARERRGMVADTANHSSRKPAA--
>UPI000B45D160	65	0.274	3.538E-09	6	90	124	30	119	651
------EMPSSDLRDIISCPICYEDFEEPKAL-PCLHTFCKECLQQLIVKSMEPDVKkyFHCPSCRrkvyGPKDVAFDKWANTYPSNHTIRTLQDNF---------------------------------
>A0A6P4ZZN7	65	0.244	3.538E-09	2	98	124	9	95	733
--MSEDGLE-QEFDqEFLTCPVCNKLFSEPKIL-PCLHTFCKSCLEKWVKQKVS------CPFCRTNIKLP-AEGVSGLPTNFNVNKLLD--FRKLQKSK-------------------------
>UPI0010A2E33F	65	0.267	3.538E-09	9	122	124	0	100	754
---------MDDLTllDLLECPLCLGPLGAAAKVLPCQHTFCRPCLRA---EEARQSPPLRCPE--CRTPAGC--PVEELPTN--L--LLARLLEGLCRSPRYGWSR----YADRTDTEPGPRTH-
>A0A0G2J8U7	65	0.242	3.538E-09	1	117	124	2	121	938
-GGNSTGAGLVNLEAELTCSICTDILYQPLTLLDCLHTFCGACLKEWFSWQvshpptSSRNAKVTCPS--CRAVIRET------RHDAKVTTLLDLFLqsnPHRARGagERKELEQKYKPGETLIPARP------
>UPI00038911C3	65	0.239	3.538E-09	12	117	124	0	106	1034
------------MEASLTCAVCLGLFEDPVTLPLCSHNFCKGCVLECLASgepgalpspRLGQGQRFSCPLCRklCPLP---RGGYSALPVNTTLAEVV-----KLYRASGG--KAGPGRGEAGALSPP------
>C3Y3Q8	65	0.277	3.538E-09	1	90	124	805	889	1459
-GQTRADLLSSVSEDFLICQICFEEYSKP-KLLPCLHFFCERCLVRYVADRSH---KFECPTCGQETCL-TERGVARLKDNFFISNLCDTL---------------------------------
>C3YRX8	65	0.294	4.846E-09	2	69	124	0	64	68
--MATASLPEKVSDDSTQCTICFYTFKNPKVL-PCLHTFCEHCLREWV--QKNDGDTFPCPICRQPVPLP------------------------------------------------------
>A0A315UVT6	65	0.277	4.846E-09	2	73	124	0	66	68
--MAQRGISVD--EDILRCSICLALLKDPVTI-PCGHKYCSECIQSHWKEQD-QKAIYSCPQCN-SGQLWERTP--------------------------------------------------
>A0A3Q2VZR8	65	0.240	4.846E-09	13	87	124	30	107	134
-------------NQTFLCSICLDVFADPVT-TPCGHNFCKKCITQHWD----RNAPCQCPMCKeafyCRPLLKVNTLFSEVVAQRgqsvTLIDLV------------------------------------
>A0A3S2MZA4	65	0.222	4.846E-09	10	117	124	3	94	139
----------SSYSEDLTCSVCLSLFTEPVTL-LCGHSFCRECITTSLSSQR------CCPQ--CRSEVSMKK--TSLTTNHALKSLAER-----AKETERIRKESGTDSQVDESLCP------
>A0A6I9MWY1	65	0.250	4.846E-09	4	94	124	41	134	151
----RKRKSAVPVEEQLsSCALCQDVLKDPVS-TSCGHWFCRQCITSYWEQRPLSGDP-SCPQCGERSRtragLQTASQTRTVRADSGLQEVLDEHRLSL-----------------------------
>A0A3B5LSW2	65	0.267	4.846E-09	2	116	124	0	110	154
--MASRS------DDDLCCPVCLEIFKDPVLL-SCSHSFCKECLQKYWRDKPGRE----CP---CKTFLiirmrRSQTP-PQCDPDgglklhlIPLCAMAFSIFP-LFREARASRSSLSAPMKLVPLSD-------
>UPI00080A4191	65	0.250	4.846E-09	6	108	124	40	133	166
------EIDLSDISEDLQCPICLGVIRKTKIVMECLHRFCGECIEKSI-----RLCKNECPV--CREHYPGGCTLGD---DRHYDHLISIIHPDIAEYEEASfRRQIKEL---------------
>UPI0009A38EE7	65	0.233	4.846E-09	2	102	124	0	89	170
--MASKQ-QVHSLTEEAICPICLDFFTDPVIL-DCGHNFCRFCVNQSWGKKEINS----CPECGQEFPVRQ-------KVNWAFENLTEKIRKvSLnPQEKESKR---------------------
>A0A2I0T5U9	65	0.269	4.846E-09	7	107	124	4	97	171
-------VSVERLLDavELRCAFCLQFFSDPVLLAGCTHSFCRPCLLPHCRGKQ----RACCPLCR------EGFELKDLRPNRELAALVSLISEVVKEEEVETRdETKPS----------------
>C1DZC6	65	0.229	4.846E-09	1	119	124	7	123	180
-GVKDTPVDMDQLLKAVGCPICGEMFTHPVTVMECLHTFCHECIVKSV--QPGRGANNVCPTCGIK---LGNNPFveKKVVKDQVKVSIVDKLRAsGVLVGSGGGGAPAPAPAPAAAAPAPAP----
>H2PEN7	65	0.217	4.846E-09	2	122	124	0	121	199
--MAFA-ASLAELQAEASCPICLDYMKD----THCGHNFCRSCIHQCWEDLQD---VLLCPVClhHC--------PDENLRSNTrlcHMTDMVQQLLtmrsKRKQQEEEllcGKHSQGLVLfcEKGLELLCPqcrVPSDH-
>UPI000C20999B	65	0.254	4.846E-09	2	117	124	23	123	206
--MDFENTSImtEKFAKELKCAICRELFVKAQTL-NCSHSFCKNCIEQWGEKNNR------CPI--CRVEIETMTP------TNVLDNFVDVVVETLSEENKNYR--KTLLEERSTQCVP------
>A0A3Q2WF44	65	0.243	4.846E-09	15	96	124	10	80	221
---------------HLCCPVCLDIFKEPVLL-PCSHSFCKDCLDSWWRENPAHD----CPVCQKQSTMHDP-PC-----NLALKNLCETFIEERNQ---------------------------
>M2XYA1	65	0.254	4.846E-09	16	123	124	51	155	239
----------------FDCHICFDSPNDP-VVTPCGHLYCWSCIYKWMAAHPD------CPSCPlCKSSIEKDKIIP--IYGRNGQDQVDprtKVIPDIPARPSGQRTELPrsSSTSQSSGGGAFHSPHS
>A0A3Q1FWM1	65	0.216	4.846E-09	12	103	124	5	103	246
------------LEEDLCCPVCHEIYTDPVIM-SCSHSFCKACLQSWWAHKEKRD----CPLCKRRS--TKDIPSPNLRfklfcLDHqELLCVVcrdsEKHIDHrcrpIDEAAQQHRE--------------------
>J5QF94	65	0.247	4.846E-09	6	116	124	20	124	256
------QPQLRRLDKALLCPICKELFDHPVSI-GCGHSFCSKCIRGFFASTTK---KTACPTCSDPQTEG------SIRRNRVLEeipKLVDLVQP--PPARKRRNSlprRSPTKKSRGEGSS-------
>A0A3B4ZR96	65	0.262	4.846E-09	11	90	124	5	77	273
-----------EAPDSLSCSICLDVLKKPVTL-HCGHSYCKDCVNGYWDQEEQTG-VYSCPQCR---QLFTPRPL--LSKSTVLADLMVKM---------------------------------
>A0A7S3Q7B8	65	0.273	4.846E-09	16	90	124	49	130	284
----------------LHCPCCHEFFENAITLRPCHHSFCSQCIRRNLATRNGVNHTKSCPI--CRTKLEIERPggqvkklteEEAIIPNHGLQNAVDQY---------------------------------
>A0A7S1E7S5	65	0.241	4.846E-09	6	92	124	34	111	299
------DSPLKPLCDALNCPICSMTFQNPLIL-KCKHSFCSECIRRYLPTSNPQ---YTCPWPFCRAKVQE----DDFRVNHNLA-LVAAALP-------------------------------
>A0A078AP14	65	0.224	4.846E-09	11	105	124	91	178	333
-----------QIKEVLLCPVCFDVFKQPDNVRPCLHKYCHNCIELY-----NRKVKKECPE--CRHPIGSRR---QLRSDYKINNIISALIsdiDGFNQLEQLRREEK------------------
>A0A6I8NTB4	65	0.285	4.846E-09	2	108	124	0	109	339
--MDRAELgkgLVAQLERLSTCPLCGAAFQDPVLL-DCDHSFCRRCVGRWWDGQARAGAGLSCPGCGhlC--------PRRSLRTNvrlavevRISRGLRDRLGDAGSRAGRRRGGRIPTM---------------
>A0A0L0H5I7	65	0.191	4.846E-09	7	98	124	55	136	348
-------LPLKVLSEEFTCPVCRNILQQTMVTVECMHRFCYACIREALFKGNKE-----CPACRreC-------HSMRNLRPDTRFDEIIRMIYPSLGSSE-------------------------
>K7FIT0	65	0.258	4.846E-09	12	96	124	9	83	353
------------LQGEMTCPLCLECLNDPVSL-DCDHSFCRACITQCW---GELATDVSCPLCR------QTFPRGKLRLNRQLRNIVDATRELLLQ---------------------------
>A0A5C3Q920	65	0.271	4.846E-09	1	75	124	256	332	356
-GM---DSVVERLESYLECTICVGTLETPTTL-RCGHTFCMACILQWWDSqsivwlSGAWRKVRTCPVCRKNTSVHASGHLS------------------------------------------------
>B8CEZ6	65	0.271	4.846E-09	7	65	124	6	63	360
-------IFLTKPDANYTCSICLDVFADPHFLQQCGHTFCKDCLTSAITQSCQKDGP-SCPECRCK----------------------------------------------------------
>A0A6P8GT66	65	0.250	4.846E-09	10	123	124	2	91	362
----------SKLEADLCCPVCCDFFKDPVLL-TCAHSVCKACLQQFWDTKGSR----VCPVCRrkCSK--------DDYPPNMALRNLCETFL----------QEKSP---RASAGSEAFCSLHS
>A0A3P8P8B8	65	0.283	4.846E-09	13	118	124	5	91	386
-------------EEDLSCPVCHDIFRDPIFL-SCSHSFCKMCLKDWWAQKLEQQ----CPV--CKNISEQSDPPCNL----VLKNHAEAY---LQE-----RDQSASVESEVLCSLHF-----
>A0A7E4ZT37	65	0.236	4.846E-09	7	79	124	332	402	407
-------VSKEQLEPDLNCSICQSVFKQPRKL-SCTHIFCASCIRTWIDTGKGD----TCPLCRsqvCDSQVPKVKDYESFFP--------------------------------------------
>UPI0011B384D7	65	0.259	4.846E-09	2	107	124	0	89	418
--MAT---SSSHLKEDCLCPVCHDLYRDP-ILLMCGHSFCRNCIQEW---RTQKGIK-TCPVCQemCSFDL----PPRNL----ALKNLTDCLRE--EASRQTAEDLCET----------------
>A0A2I4CIS8	65	0.260	4.846E-09	15	106	124	5	82	422
---------------ELSCPVCQEIFRDPVVL-SCSHSFCKACVETWWREKXINQ----CPVCK-DFPLASNPPMS-----LTLKNLCEAF---LQEPKSRAASSGP-----------------
>A0A3Q3X458	65	0.235	4.846E-09	9	90	124	0	85	430
---------MDSLEEDLTCSVCYSLFCDPRVL-SCSHTFCKVCLENVIQASGNYSIwrplrlPLKCPN--CRTLVElPPLGVEGLPVNVSLRAIIEKY---------------------------------
>UPI0010568B02	65	0.239	4.846E-09	13	108	124	5	82	460
-------------EDDLCCPVCTDVFQDPVVL-SCSHSFCKSCLQDWWKRQKLR----TCPCCK-RKSSRSDPPC-----NLALKNLCETFL-------QNRNQKQPSV---------------
>UPI001301F06A	65	0.257	4.846E-09	9	104	124	8	91	464
---------LQELQGQLTCSICWKYFWEPVTI-GCGHSFCRACL------PSSTGAAFSCPECRQVSQVRD-FPL----INGSLAELTE-LGKGLsSQQLQSARGQ-------------------
>A0A484E4U6	65	0.254	4.846E-09	5	106	124	262	357	475
-----RENEEEEKERLMTCPVCMEYFYGSATL-PCSHTFCGLCISSWFRTSLS------CPECR---NVVKTVPVRNRALDELIEKLVgEKeTFKSLvrRRAWMQRRLMGP-----------------
>A0A3P9J1N6	65	0.226	4.846E-09	2	122	124	6	129	477
--MDEDMPEESPLQQDLSCPVCQGIYDDPLML-PCSHSFCRRCLLRCWEQTRK------CPI--CRTKCEESQAVS----NRALKSACQSFLsQAVRTSDNQNRSsvevcnihLKPLELYCEKDEEPVcvecvPlhSAH-
>A0A5A9MZX7	65	0.237	4.846E-09	4	96	124	9	104	477
----TDRTPASLLESDLTCPVCKDIFREPVLL-SCSHSFCQECLESSWKNQA----KHLCPLCRkcCDgeTPINNRALkntCASYKKERNWRGTgIDELMCGLHQ---------------------------
>A0A6A3FQD3	65	0.234	4.846E-09	1	108	124	256	356	478
-GSAAKRAQEHEKEErerLMVCPVCLEYFHGSATL-PCSHTFCGHCISSWFRTSLS------CPECR---DVVKTVPV----RNRALDELVERLVGQTeaykSHVRRRARMQRLSV---------------
>UPI0003F0ADE9	65	0.252	4.846E-09	9	94	124	14	93	480
---------LAEINEDfLCCAICLERYSDPKIL-PCQHTFCEKCLVQLAEKGVADTLM--CPTCNRSVKV----PINDLQSNFFMSSLLDKIPEKL-----------------------------
>UPI00193F0D7E	65	0.230	4.846E-09	15	101	124	12	92	483
---------------ELACSVCLDYFKDPVCL-DCGHHFCQACITQCWEALST---NFHCPE--CRKTFSQR----NFKPNRQLRNIVEasrKLtLESTKQPEVER----------------------
>R0GBZ9	65	0.303	4.846E-09	5	93	124	4	85	484
-----QRLKKTEVAKCLTCPLCHNLFEVATTINECLHTFCWKCIHSNFTAQNLPA----CPV--CDTHLG-SYPDEKLRVDHHKNAMKEKLFPS------------------------------
>A0A7M7N0X3	65	0.317	4.846E-09	14	94	124	6	80	510
--------------DHLVCPVCIDIIEDA-TILNCGHTFCRECLEEiYI-----SGVRLSCPVCRAKTTL-TVKGVEGLPRNVIINSLADDYQKSL-----------------------------
>A0A6J0P5C0	65	0.264	4.846E-09	8	120	124	6	119	512
--------KRQDMKACFTCPICNNLYDRATTISECLHTFCRRCIEDKLVVENLKA----CPV--CNVDLGV-APLDKLRGDNTWDELRIKVFkqkPKRvkaaaAAAEAAETAASASLTYSRKKKTSLPS---
>UPI0009B42F38	65	0.250	4.846E-09	9	88	124	17	90	527
---------MESQNSNLTCAICLDRYNSPVTI-PCGHTFCEKCINAHWDAKAKAGIRSQCPI--CSEEF-DPRPI--LKRNVSLSLLTE-----------------------------------
>UPI00189FCDEC	65	0.233	4.846E-09	2	90	124	99	176	541
--LPERETQrVADWTEDLSCSVCHEMFTEPVAL-HCGHSFCRTCVHKYWRMNVIQK----CPLC---QKVTDTEP----QTNFTLKSLIEKY---------------------------------
>A0A0X3PPG2	65	0.252	4.846E-09	0	94	124	70	175	543
AGeLSGNVTNVHKLRRLIECPIDVEPYKEPLRL-KCGHAFCRYCLLRLItpcppsgysasDNGNTERTSVICPVCRCSTPLSGQCPLADLPRALDIDRLIERLLPVL-----------------------------
>A0A6P6PWI7	65	0.266	4.846E-09	11	119	124	23	108	558
-----------DISRHLQCPICKNLLTDPVS-TSCGHTFCKGCLDKHISRSDAQ-----CPLC---QELVTTKP----SVNEAIEAL-------LQEFHQ---TQLPNLDLFCGERDAIP----
>A0A6A6G6Z7	65	0.226	4.846E-09	12	117	124	77	179	563
------------LRQTLTCRICEKLFYEPYVL-HCGHTYCYRCLSTWFNSNA----KMSCPN--CRVRI-TQIPA----PSYAIKDMVivfmkrAELLPdgeTVQEHETWRKEEEEHLAADKNNTDP------
>UPI0013B381AA	65	0.280	4.846E-09	12	122	124	13	122	567
------------LERHLACPICMETFNDPVT-TSCGHSFCMRCLELSIASFQV---DYACPL--CKTHLR-KAP----KVNNVLRDIVQEVKNTLSQTFTGAagevRCDACTVPKKKAEKSClvclasFCSTH-
>K0S997	65	0.236	4.846E-09	6	98	124	48	130	581
------RLDINDINAAFQCPICLGYIKNCRTVMECLHRFCEDCIEKYIRLGKKE-----CPQ--CRKPVPSRR---SLRTDKSFDALMRSIHGDVDEIE-------------------------
>UPI00106CA5A5	65	0.266	4.846E-09	2	99	124	0	106	619
--MAEgPDVSFPQLNEEllniLKCGICTKTLEEPKTL-PCFHSFCQNCLARYIakreEASKERGSEnaFECPLCKTQLELKQGDDVEEIPPIYFIKNLLD-ILPVIQRQTQ------------------------
>A0A2T7P2M5	65	0.252	4.846E-09	2	88	124	0	93	635
--MGDPLTSLCQLEEEIcTCGICSDTCRRPRAL-PCLHSFCRECLEQHIQDEVKKGSKayFLCPSCKQPTDLPknvriAGRYSESFREDSFIDKVCE-----------------------------------
>A0A402F9G6	65	0.197	4.846E-09	6	90	124	169	242	636
------DVEVEDFTKELTCILCLDLFRDP-TILPCGHNYCKLCIENiWL-----KKGHFVCPE--CQVKFTEKKYVE----NTALRKMVEKL---------------------------------
>UPI00148A6957	65	0.247	4.846E-09	2	91	124	0	91	662
--MAESEqEDLPGTDDKFRCPICLEELRNPKYL-PCYHTFCKSCIQTYISStaacsGDNSPKTIQCPV--CRKSI--QAPSDDASSEEWACSLPeDKLI--------------------------------
>UPI0009A3A078	65	0.242	4.846E-09	0	90	124	152	244	692
AG--RRLLAMEALDEELVCAVCQDIFVDPVTL-PCGHNFCSGCVAQLKRSaSASDGGsasssravpSYACPLClaSCDMSLE-------LRRNVALHNITERL---------------------------------
>UPI00046255B5	65	0.231	4.846E-09	16	122	124	28	140	711
----------------LSCPICLERFSRPKIL-PCLHTYCQGCLETLLDGRAEEEAeeaaeeeadaqTLRCPECRVRVPLP-AGGVAALKTNFFINGLLDLACPA------GRAPSSPacALCPLIGQEPPRPaSSH-
>UPI00142577A6	65	0.236	4.846E-09	2	123	124	0	136	722
--MATSELNqfLENVDEKvLECAICLNRLQNPKSL-NCLHTFCLACLEGWVRKEKG---KLTCPT--CSKSYHiPEGGLQKLPPNTILNDLIEitekfsktdqmKCVCAKGEAKyycQECRHYLCSTHSEDHKIMPI-SAnhklHS
>H3FUB0	65	0.241	4.846E-09	12	98	124	55	130	800
------------LSTEFTCPICLDLLTNTMTTKDCLHRFCYECISQAIKGNRE------CPT--CRTKLVSMR---NLRHDRNFDEMIKRIYPDRRKYE-------------------------
>A0A643C3U4	65	0.245	4.846E-09	2	107	124	479	581	811
--MAAPDLS-TNLQEEATCAICLDYFTDPVM-TDCGHNFCRECIRRCW--GQPEG-PYACPE--CRELPG----LAGGKLEKSLEHLRKQMEDALlfqAQAEEtcslwQAGGQAPS----------------
>A0A7R9BTT3	65	0.229	4.846E-09	12	123	124	5	118	938
------------ISEFLECSVCLETMDGTSKVLPCQHTFCKKCLEDIVESHK----ELTCPECRLRVTTR----VEDLPPNILIARLIEGLKKvRLSDEKERSVALEvPSekdaslVKRETSAAVPSPSsgSHS
>A0A7M7P7V0	65	0.329	4.846E-09	14	106	124	375	461	970
--------------EGLQCPLCLDAFKNP-TLLACGHTFCKACLQEY--DKQHTGRDYmECPVCRKRTKLAHDR-VSGFPSNFSVKVLKDEL---CKKEEGSSADFCP-----------------
>A0A2T7NH17	65	0.243	4.846E-09	18	119	124	11	119	1107
------------------CPICLEAYNDPRML-PCLHSFCQKCLSSYIENcpvSLAQP-FFTCPVCREEIRPPNShRPqnewSMQFRSNFIMSDLASCLTETFKErDGEGEGTRGGEVCIPCSKQTPYP----
>A0A5C6PPT5	65	0.290	4.846E-09	13	122	124	6	101	1179
-------------EELLLCPICLDLFNLP-ISTPCGHNFCKECIQGYWEIAEL----PQCPV--CKQKL-SKGP--EFKVNTLLSELATQF--KKSSAKKGKR-DSGSVDESSSQED-FCSRH-
>A0A7S2LH46	64	0.235	6.638E-09	6	90	124	27	98	103
------DIFLSIPDSNLICAICHEVLEDASSFKECGHTFCDGCISECLAANPA------CPT--CRKPVHTGS-----NPNYSLRDIIDKL---------------------------------
>A0A672GY24	64	0.259	6.638E-09	18	117	124	25	113	125
------------------CSICLDVFTNPVSI-PCGHNFCQNCILGYWKTSPL----YQCPM--CKKSFYK-------RPDISVNTVLREIGPAapLKKS-NSSRRKSPSCrgDTQSWSSSP------
>A0A067MY75	64	0.276	6.638E-09	16	90	124	0	73	172
----------------MICAICTDYFVAAQMVIPCGHLMCGPCITGWINTSSQQNAGATCPS--CRARLDQGRPmLPNIHTDNMIEHHLNAL---------------------------------
>C3XSU0	64	0.267	6.638E-09	2	91	124	0	99	182
--MAGPEKDLQQqiVDDLLTCGICLETFDsklkKPKSLPSCRHIFCMECLTKHVATeqrRRGQGGwtTFECPTCRKKVNL-SPKGVEGLPDDRTVLGLTDKVL--------------------------------
>UPI001263BA5E	64	0.274	6.638E-09	8	118	124	5	106	217
--------SLAQLHAEASCPICLDCLTDPVT-TGCGHNFCHACLQQRWEGLRD---LFPCPL--CLQPC----PERSCRRNSQLSHLADAVrqLPST-RAKRGRQGEAPLCEKHSQALSLF-----
>A0A0G4J0W3	64	0.291	6.638E-09	1	117	124	15	142	238
-GVA---VDLERIRPLLSCTICGKWLNDAHTIMECLHSFCYACLRSEFgyedSDSESEGSssapresmgdpDAKCPICHIR---LGADPIKNaVRPDRALQSLSTRMMRRIQsDHGQGSRNESPAGQNSSSCSTP------
>UPI0018A1EA40	64	0.256	6.638E-09	8	89	124	5	76	244
--------PVEALEDDLACPICLDSFQDPVLL-TCGHNFCQACITQVW---KGLEENVSCPKCGKRFREKHWHP------NPQLGKVVEK----------------------------------
>UPI0011057267	64	0.258	6.638E-09	2	92	124	0	85	256
--MANHTVILkkTTILPFLTCKICDELLEDATAIVECLHLFCKKCIHHKIIEEELEH----CPV--CDLDLG-PKPLEKLRHDESMQSIRNTIFP-------------------------------
>UPI0009E59CE3	64	0.285	6.638E-09	2	85	124	0	77	287
--MA---SFLTDLKERTTCPICKGTYTNP-KLIVCLHTFCCECLEKHAAASQRRG-KFHCPECECEIAVPEGNRFDHL-PTSALHN--------------------------------------
>UPI00122DA373	64	0.173	6.638E-09	8	88	124	12	102	325
--------PMENLEKQLICPICLEMFTKPVVILPCQHNLCRKCANDifqaanpYWTSRGssasMSGGRFRCPTCR-HEVIMDRHGVYGLQRNLLVENIID-----------------------------------
>A0A7M7GGA5	64	0.276	6.638E-09	2	123	124	0	101	346
--MAKR-IAL-QMPESLACPLCLDAFKVP-TLLFCGHTFCKVCLDKY--DTHYRGQDFmECPVCKKRTKLEKNR-VAGLAPNFS--------VKGLEEELH-------VHPRANGKSSEYCSLHS
>UPI0018D73130	64	0.268	6.638E-09	2	91	124	0	90	350
--MATAlQSAFERISENHECSVCRGILRQP-KLLHCAHTFCKSCLQQChnWGNNGALNSKMLCPVCRQETVLP-RSGVEGLKTNFELQSLLEEIF--------------------------------
>A0A6D2HGR2	64	0.278	6.638E-09	16	119	124	14	121	361
----------------FTCTICFQLFDCPTTISDCNHTFCKKCIEKKFTEENVNA----CPV--CKVDLGV-APLARLTADSRLEDMMSRYFvpkpesvkPALRlQYFRKRKASASSLlgSTSNVVSLPEP----
>UPI000779FE82	64	0.260	6.638E-09	2	95	124	0	92	369
--MACSKNFFDDVKKQLECPVCHEQFTDArePKILTCLHTFCKTCLTAWLLRQQREG-ELTCPTCRRITQC-SENDINELPSNLLYKQLVE-IVEAYS----------------------------
>UPI0018D9DC91	64	0.277	6.638E-09	2	90	124	0	85	384
--MAT--AALNKISkNHLECSICQDRFDKPKIL-ACLHSFCEKCLVDYHSGRHHTSPKIPCPLCRQETVLP-QTGVSALKTNFFITSLMEDV---------------------------------
>UPI000B90EA0A	64	0.291	6.638E-09	2	99	124	0	100	395
--MADVTSVLGSISQkFLECPICHGRYQQPKIL-DCLHTFCQECLVTLqqFSSEHRSRSFIQCPVCNQKSKLPEQ-GIGKLKTNFHLVGLIEeiSVHEQVAQSEQ------------------------
>UPI0005287209	64	0.303	6.638E-09	2	103	124	0	92	403
--MAGRSQD-RSLREELTCAICCELFSEPVML-DCMHHFCKACIQGYWESCAH---VPSCPQ--CRGSVEHQHKMQKHLED-ALQA-RQKEMEKLLQRKHATQE--------------------
>UPI0018F7ED07	64	0.227	6.638E-09	6	121	124	57	178	416
------EIKYADIREDVLCPICLGIIRKTKTMMECMHRFCGECIEKAMRLGNNE-----CPS--CRRHCPSRR---AFREDPNFDALVALLFPDIdkfeaeelaFQEEEIARnkqnQESISLAFKRQAESQGkkrPSA--
>A0A6P7IWP8	64	0.255	6.638E-09	13	106	124	9	84	425
-------------EKHFLCYLCRDIFTSPVTI-PCGHSFCLSCLCNYWTRHQI---KY-CPDCR---RVFTDRP--DLSVNRILADVSEKY--------RKTRPQKP-----------------
>I7J897	64	0.318	6.638E-09	2	92	124	171	253	428
--MVDVKFRLKILFNHLTCKLCKGLFFNAYTIKNCLHTFCKSCIITYAILVGQQ-----CPV--CHQNI-NTNLEESIEYDNCIQSMVDKLFP-------------------------------
>A0A6F9BEQ5	64	0.274	6.638E-09	16	106	124	8	87	443
----------------LQCPVCLCVFTDPVSL-PCDHTFCRPCISFHLRWNSAKSQS-RCPE--CRGPF----SLKDLRAHRVLTNMAD---AAREEEESGLAARGP-----------------
>A0A7M7GR30	64	0.314	6.638E-09	2	90	124	0	83	445
--MAEKTEEAAS--QNILCPLCLDVFDNASML-ICGHTFCKQCLERY-DAAHRDLDHMVCPLCRKVTKLAESR-VAGLPPNFTVKALVDEY---------------------------------
>C3YLR5	64	0.239	6.638E-09	8	121	124	15	123	451
--------QLKTIDDLLRCPICYEYFDITMIIPQCSHNYCSLCIRRYLNYKTQ------CPTCG----VSVSEP--ELRNNRGIDDLVRqflDVRPRLLQcVKSGVNNHTTDTTDRQPTSVPVgskPDA--
>L1LBP6	64	0.310	6.638E-09	6	119	124	178	287	458
------RFVLGILTDILSCRLCKGLFYNAHTVRECMHTFCKSCLIL-----STIECGLMCPT--CFTPIP-ADILEGIEYDHNIQGLVDKIFPKFneIESEQK-KILDEIMGVSSTESTPmasFP----
>A0A1U8BJF9	64	0.192	6.638E-09	3	105	124	10	122	460
---SKEQQTMDNLEKQLICPICLEMFTKPVVILPCQHNLCRKCASDIFQASNpylptrggttvASGGRFRCPSCR-HEVVLDRHGVYGLQRNLLVENIIDIYKQESTRAMECCRKQK------------------
>UPI000D722CFD	64	0.245	6.638E-09	2	102	124	0	89	480
--MA-ADSPMETLREEATCSLCLDYFTAPVSL-ECGHNFCQACLSQFWKGLDSAS---SCPQ--CNETVQQRH----LRPNRQLANVLE-IAKQLsSQVAKRAR---------------------
>UPI0018F4F58D	64	0.245	6.638E-09	12	122	124	9	112	481
------------LSEDLTCSVCQSVFVEPVRL-DCEHNFCKSCIQQFW-GKQRQAVS--CPE--CQQVL----PRRSFTSNKVLVNLCEKTRQlelKLEQDRSLCEEQGGNLREDTGREQSLCEEH-
>UPI001ADE3E1D	64	0.268	6.638E-09	2	107	124	0	97	484
--MAAQAELGRLLADvELSCSCCLQYFTEPMRLASCSHSFCRPCIDAYCRGRQ----RATCPL--CRESFE----LKDLRPNRELAALVSLVLnGGRGEGLGTWDERSPS----------------
>V4LYG3	64	0.255	6.638E-09	2	123	124	0	129	489
--MERKitlKAKKQDMERCFTCLICNKLYVRATSINECLHTFCRKCIEDKLIEENLKA----CPI--CNADLGV-APLDRLRTDNTWEDLrlnVFKPKPNSVKAEtetvaaslQYSRKKKKSVSSLLATPSREPaSPES
>A0A4W4FUU9	64	0.234	6.638E-09	0	122	124	23	132	494
AALRPRALTSSSrtaVEDQLSCPVCCEIFSDPVVL-RCSHSFCRACLHQFWSKK---GPKRDCPVCRRRCSL--TEPTVSL----VLKNVCETLL-------QEQKGTGP-CGQGSAASRPLdlCSVH-
>A0A2R7VWJ9	64	0.286	6.638E-09	5	116	124	364	467	495
-----RQELLETIDKELLCSICSEVLFNSVTL-NCMHTFCKACLTEW------KNKKKECPVCRTKIKLE-IHP---LVVDSFIERVCDFIggdLRSRRDEVKAERNKLPSFSAEGSSGS-------
>A0A1L8H468	64	0.217	6.638E-09	9	98	124	2	83	515
---------LAALMQELKCSLCRDFYKTPVTL-PCGHSFCQECIQRsWMRTEP--STPF-CPECR------ETFPMNvKLNSNSKMRNLVKHITSQQTQTE-------------------------
>A0A7C9E6U1	64	0.281	6.638E-09	3	122	124	7	124	519
---ARREKIAAYMN--MTCLLCNKLLKEAITISFCRHSFCRKCIYEKLSDRGFKS----CPL--CDISLGC-IPVDKLRPDHNLQNIRANIFP-VKRRKIEALEVSSSVntkerSLLSSVSTPIlPmqVAH-
>UPI0004F4B3ED	64	0.192	6.638E-09	8	107	124	166	261	520
--------SVGNMEEELTCSVCKSLYLRPCSMLPCMHVFCAACISKWLADGNT-----TCFECRAE--------VTEVRPTHKIQSCVEQLLkakPHLgrTAEEQaecaAADSIPPT----------------
>UPI001AADF799	64	0.268	6.638E-09	10	91	124	3	77	522
----------SDLRAELDCPVCLNIYMDPVLL-RCGHNFCRVCIDRVFDTQEGSG-GYSCPQCK---EEFQNRPLP--YRNILLQDITQRFL--------------------------------
>UPI00140219B8	64	0.281	6.638E-09	8	108	124	28	126	528
--------QAGSLAEYLNCPICIELFDQPVIL-DCGHNFCQACLQVYCE----GGEANSCPQ--CGTVIGD----NSVRANRALGHLADtartlNLAPVRQEGEEgppaRPRQAAPKL---------------
>A0A670HKR6	64	0.307	6.638E-09	2	76	124	0	73	538
--MASAN-PVQSLLHELACSLCLKEFMDPVMLLGCGHNFCHACITKHWKGSLK---NVCCPQCkRCflKAKLQQNRPLKN-----------------------------------------------
>A0A3N4J2N5	64	0.226	6.638E-09	12	121	124	5	124	544
------------IEKELTCSICTDILFDPVTFLDCLHANCGACAKSWFASlnnsesppnNANPGSKFTCPA--CRAVVREA------RLGGLLQNLVDDFVknePSkdrTPEEKRKMRSvYKPGdkVLPASGSSNTSPVA--
>UPI0004627567	64	0.255	6.638E-09	2	90	124	0	78	550
--MEEAEAGL--LRESLRCPLCRDLFRDPVLLSGCGHSLCRACVAQCW---APFARRLRCPH--CREPL----PLQGlLQPNPLLGSLVQRL---------------------------------
>UPI0014025E29	64	0.274	6.638E-09	12	102	124	372	447	564
------------MENELQCIICSELFIQATTL-SCAHTFCRNCIEEWLKQKEL------CPICR-------ASPTSST-PSLVLDNCIARMVESLGQEKKAER---------------------
>A0A1Y2GGX7	64	0.234	6.638E-09	8	102	124	16	104	570
--------SLREIDSHLRCPICKEMLRAAVML-QCHHNFCSECIRRHLDKESN------CPA--CRIPTSTSQMRRNVALDeiaNNFKDCRSKLLRILMESLEPKR---------------------
>A0A5J9V6U6	64	0.316	6.638E-09	7	123	124	51	159	581
-------VRRSSVAPCVTCCLCGGILRDATTVPDCLHTFCRKCIFQ----KITHADIKCCPS--CNISLGH-APLEKLRADHSLQYISSMMFPAKRRKFEEISSPHQDLVSLPSLKTHG-GDHS
>A0A085MU49	64	0.241	6.638E-09	6	119	124	41	148	587
------ELSPRALSSELMCPICLDMLRNTMTTKECLHRFCQECITTALRSGNKE-----CPT--CRSKLVSKR---SLRPDPNYDGIISrkkRVF--IYVARRKKHvflASSGAVASANFSADPIP----
>UPI0016005C43	64	0.227	6.638E-09	3	96	124	2	96	616
---ARRESQSGSwqfIQEELSCGICHELLTRPKVV-PCkgKHSFCQHCLEKWATTQQ----PFRCPTCRQPANLP-AKGVPSLPdCDRRIVNLCDQLRnQGVSE---------------------------
>UPI0014555D09	64	0.298	6.638E-09	15	91	124	17	91	644
---------------HIECPICLSRFTDPKIL-DCLHSFCLKCLQELIDKQDPKTDLIICPMCKKQTSIPD-EGLSDLLSCFFLSSLIDDVI--------------------------------
>A0A4C1T8V3	64	0.295	6.638E-09	5	92	124	63	145	658
-----RRISTGGIQDLVRCPLCLEILNNPKML-PCQHTFCFPCLTVYVADLK----SFECPTCRTNTEVTSQSFLVDLPSNLYIDSLLLLVRP-------------------------------
>G2QDK6	64	0.267	6.638E-09	3	102	124	7	113	975
---ATPPVLAPNLEAQLMCSICTELLYQPLTLLDCLHTFCGACLKEWFRFQAdrvesAPGPPpppsvpvFTCPS--CRAGVRDTK--HDARV-FSLLDMFLALNPARARCEEDRR---------------------
>G2R984	64	0.239	6.638E-09	2	103	124	12	120	994
--LAPPTVLAPNLESELTCSICTDLLYQPLTLLDCLHTFCGACLKSWFHFQAaraesAPGPPpppgaaiFTCPSCRER--------VRDTRHDARVVSLLDVFValnPGRGRTEAEKKE--------------------
>J3NRG8	64	0.250	6.638E-09	2	118	124	0	114	1085
--MGSPKHSV-DLERELSCSICADLLYKPLTLLDCLHTFCGACVKEWfgWQATAAENAPtppapdspvFTCPACR--------APVRDTRRNATVSTLLEMF---LAANPDKARPDSEK-STMDAKYKPG-----
>A0A1X7UMH8	64	0.263	6.638E-09	2	90	124	0	88	1357
--MAAKPSSgLRlKLEERLTCPVCLGHYTNPKIL-PCHHSFCQHCLEGLPLDKKSEIYYFFCPTCRRRTKLP-EKGVGAFPVAFHLNDLKEMY---------------------------------
>UPI000C7953C4	64	0.280	6.638E-09	12	100	124	17	95	1797
------------LKNLLSCPICLDLFVSP-SRTKCDHVFCKSCIEDHIRKGKK---KIRCPL--CNTPGLNKRGLE---MDTTMSQLVD-LMKKLIEAERE-----------------------
>A7T215	64	0.280	9.091E-09	2	74	124	0	70	73
--MAT--SASRRLEDEVTCSICIEHFNDPRVL-PCFHSFCRHCLEELALHSEGRG-KLVCPLCKAefKVICHKIHPL-------------------------------------------------
>A0A0C9VPL7	64	0.282	9.091E-09	17	96	124	54	136	158
-----------------TCAICLDIYDKPYTLPDCGHIFCGKCLLLTFAAtySSSQRRAFTCPECRCpvkREPIE-AYTIRDIAEDFVKRTAANRL-PDLTQ---------------------------
>A7RTP3	64	0.252	9.091E-09	3	121	124	4	109	197
---SRTASLVRGLAEQLMCPVCLGEYKNP-MLLRCYHSFCLRCVQELLHQSGEKGVVK-CPQ--CRTEMEVKR---RLKSNFYINNLLDLM----DETRLKAKARDPLV--CCDHCQPLISA--
>UPI000497B67C	64	0.230	9.091E-09	12	87	124	0	68	211
------------MERELiCCPICRDLLKVPVTI-PCGHSFCMSCItMDW---DNKKGKRISCPQ--CRKTFRQR---SDLIKNIMLADLV------------------------------------
>A0A0R3PQI4	64	0.400	9.091E-09	23	92	124	93	155	220
-----------------------GYLIDATTVIDCLHTFCKSCLLTYFEEEDN-----CCPS--CEQLIHQSHPSHYVAFDRTMQDIVYKLFP-------------------------------
>A0A067BTY2	64	0.267	9.091E-09	7	92	124	57	132	234
-------VSVVDVDAELQCPICLGVLQQTTVVPACLHRFCRVCIEACL-----TCGKLECPT--CRAVIPNKR---ALRADTTFDALVQLLHP-------------------------------
>A0A5C3LF69	64	0.216	9.091E-09	2	90	124	125	212	241
--MRAREEQLKNkivldthlIEDYIVCELCSLTLWSPFMLIECGHAFCKSCIEKWFQTQSMR--QYTCPKCRENV---TTRPAE----DFVLKSLVNLI---------------------------------
>A0A6J8AU30	64	0.247	9.091E-09	8	89	124	1	88	266
--------KRGEFSDLLTCTICLETFKQPMYL-PCVHTFCKPCISTYIVStvKGEKPEGLKCPVCRRLVPIRDniENPETWARTlpgNHFVVSMIDR----------------------------------
>A0A1Z5SSW4	64	0.268	9.091E-09	9	103	124	54	145	281
---------VSVFDENLMCPICRCPFVDPILLAECDHCFCRDCIAQTWqpTAYAQLGLKGDCPSCRTPTELGPRNATSKI-----LNNLVEDLMVKCPKSEEGCKS--------------------
>A0A165YT48	64	0.217	9.091E-09	6	90	124	129	229	312
------EATLALLDEHFTCSLCYETMACPYVLSPlrCGHSFDAICILRWFFSKAHQACGgwheyVACPICRSQLIVTPERiPRHEITfpfipnrtVDATVQDLVSKL---------------------------------
>UPI000C056449	64	0.294	9.091E-09	1	78	124	22	95	316
-GYST-NIFIVPVDRNLLCGICKEVLKNPRTL-HCGHTYCEDCLDGWF--KSAKDVKLTCPMCRRYVILSITAPVLALR---------------------------------------------
>A0A5C6ND64	64	0.271	9.091E-09	10	90	124	2	72	332
----------SSCEELLMCPICLLTYTEPIT-TPCGHNYCKACITEYLSYTD----EPVCPL--CKEALQTQ---SELKVNTALQNLVQHF---------------------------------
>H3B8D8	64	0.274	9.091E-09	9	119	124	6	104	338
---------VSSLSkEELICPLCRKIYKDPVLL-SCGHNFCQVCIEEVWERQAARG-VCSCPD--CYTELREILPLQ-----RNLQ-----LCNRLDQLRSvQVTPKEATVYCTFCVETPLP----
>UPI000BAF0EED	64	0.210	9.091E-09	11	86	124	16	84	339
-----------EVNKEFICPICQGVLENPQQVSECEHAFCKACIDEWLKRQP------TCPVDRKRISPKDLKPVPRILTN-LLSNL-------------------------------------
>UPI0003F0E00C	64	0.275	9.091E-09	9	94	124	14	93	344
---------LAEINEDfLCCAICLERYSAPKIL-PCQHTFCKKCLVQL--AKKVAPNTFMCPTCNRSVKI----PINDLQSNFFMSSLLDKIPEKL-----------------------------
>A0A662YYF2	64	0.245	9.091E-09	13	118	124	3	94	363
-------------EEFLKCKICFELYKTPRIL-PCLHSYCEQCLAKMLEKGQG---TICCPE--CRTKTYVQGNVSNIKTNFYIKGLLD-----LFESK---RNKDAVCSVCQSCSDTF-----
>A0A0D2KM09	64	0.220	9.091E-09	0	108	124	30	150	368
AG-STVPVQLAKLNEETRCPICFGKIKAARVSMVCLHRFCSACIEQFLRNQPQVEGKekkdqgKECPV--CRAHLGSRR---AVKPDPVFDRIIAALYGDVeayesQEEEQiaastakHAREWSEQL---------------
>UPI0014556960	64	0.234	9.091E-09	16	88	124	0	79	416
----------------MSCTICTEQFHqtqQPKVL-TCGHTFCLECISDWFRTQQEQSFVPsgtvQCPICRRSTPLPaSGDGVASLPTNFALLDLVE-----------------------------------
>A0A6J8BFQ3	64	0.245	9.091E-09	9	116	124	6	117	428
---------VEQIEDtFLSCSICLQCYNQPKAL-PCLHTFCEGCIEDYIKKftgtGNQGSVQFPCPICRLEITLP-EGGVTAFPYNHLITSLKDTILsSSQSQNQSGSKGDRPDFPLTDRPTS-------
>A0A671QAU8	64	0.235	9.091E-09	2	103	124	0	80	460
--MTSRSFS----EEDLICPVCREIFIDPVLL-SCTHSFCRYCLQRFWEKQGHKA----CPL--CRRRVSKEAPL-----NLNLRNLCEA-----YREERRRKS--------------------
>UPI0007AD831A	64	0.240	9.091E-09	0	106	124	4	128	464
AGILQDGSPMESLEKQLICPICLEMFSKPVVIRPCQHNLCRKCANDvfqaanpYWQSrsSLISGGRFRCpPPPTCRTLSEGQRVFSlftpQLRfghePGTGGQRLLDSLCPSHLVYRASAMSQRP-----------------
>A0A7J7PYF3	64	0.247	9.091E-09	6	96	124	36	123	465
------QVQLAKLKEETRCPICFGKIRSARISMVCLHRYCAKCIEQYLRTnvPGRHGDDKPCPV--CRAHLHSRR---ATKPDPMFDKIIQALYGDVDQ---------------------------
>UPI000819F72C	64	0.225	9.091E-09	9	122	124	16	127	469
---------LADLQVEISCPMCKEYFQNPVTL-KCGHNFCLSCVSMFW--KDLKGRSP-CPSCwfNC--------PERQFSSNHLLSNLTEivKLFpirPKRRREEGkliRTRRKQALTSLPQRDFSTNPKHH-
>UPI0010FC858D	64	0.263	9.091E-09	2	108	124	0	103	473
--MACSKNFFEDVKKELECSVCQEQFsdvREPKIL-KCLHTFCKSCLTAWLPRQQREG-ELSCPTCRQITQC-SANDINKLPSNLFCKQLVE-IVEAYSG--QVGHEDSPHC---------------
>UPI00118067FA	64	0.228	9.091E-09	2	117	124	0	104	478
--MAEKKIEL--FESFLSCHVCSETFRDPVSL-SCNHSFCSNCLKEFWEKTKNKN----CPI--CKRKSSKDEPL----VNFSLKELADSFVGRLnvGSSETEKGEKKVEVVCSKHQEEP------
>UPI00145B9A5A	64	0.188	9.091E-09	13	99	124	8	93	480
-------------DESLSCPICRDVFKDSIVL-TCSHSFCQVCIEQWWTASEEEQGKK-CPI--CIRSPSRKEPIQNLALKnaaKVLERWKEKRKPSEEEKEE------------------------
>A0A0C2WV06	64	0.227	9.091E-09	9	120	124	130	251	483
---------ISSVESALLCQICIETLHRPYALSPCGHVFCLLCLQEWFRKSPVGDNddmedldnpryvvlrPKSCPC--CRTRI-THRPI----PLFILRGVTNTLAASKAQLLGtSCRPESP---IFDHDSDPwkgiFPS---
>UPI0014021AC9	64	0.240	9.091E-09	8	90	124	1	71	492
--------SVEDIRSQFSCSICLDTFKDPVT-TECEHDFCRPCITEYWDREETS----ICPLCR-------QYSSGILRTNRTLACVVEIL---------------------------------
>UPI001A982EF9	64	0.292	9.091E-09	12	108	124	38	131	522
------------LEEDLSCAVCCEIFRDPVVL-KCSHSFCRACLQQFWNKKKA---RRECPICRkkCSLTEPTVSLALKNVSDTFLRQ-QDRRAGGAAGAAGGAREQEGKV---------------
>A0A6J3M8T7	64	0.216	9.091E-09	9	117	124	76	181	538
---------ISAMRDLLTCKICLRLHYEPYTL-LCGHTFCYSCLSRWM----GQAPKPTCPD--CRTVIkEEPHPSYVIRelvlvftgKDELLDDgeTVEK-------HQEYAREEAEAVAQDRANQDP------
>UPI0018D71CD2	64	0.271	9.091E-09	2	90	124	0	88	551
--MATGHAVSSTIErirSHLVCNICQEIFKQPKTL-ECLHSFCELCLLQYYKEYKG-PTNIPCPECQQKTKLP-QLGVKGLKTDLRLVSLVEEL---------------------------------
>A0A3P6S7C1	64	0.245	9.091E-09	13	107	124	134	223	552
-------------DEFLICKICLDNFKSPKSL-ACLHTFCQTCIENHISAevtynKVTDYHHFTCPLCRKRTTL----PIGGVKklPDNFL-------VSGLADLLKRTRTQSSS----------------
>A0A6J8CDJ8	64	0.247	9.091E-09	1	98	124	7	105	585
-GKAKEKESYGDL---LTCTICLETFKVPKYL-PCLHTFCETCIHTYILSSVKEDKPetFKCPICRRQVQTEkgQGKPdswSKQLPGNHFVVSLIDR--RELKRAE-------------------------
>UPI0018D8A0DA	64	0.239	9.091E-09	14	104	124	15	102	621
--------------DHLQCAICLSRYNEP-KLLDCIHSFCLNCLQHHRESEGPNAMKIMCPLCRQETTL-SRNSVEDLPTNLSLSALVEEF--SIQeQLLEGQESQ-------------------
>A0A6G6FQL4	64	0.226	9.091E-09	3	97	124	179	277	624
---SKHETLVSAFQQSLSCQICLDLMHKPFALAPCGHSACYQCLVNWFKAPPPDVPanevlpvwlrRKTCPH--CRTVV-KERPIE----IWTIKDMVATLVKsGLAQA--------------------------
>A0A3M6U4B2	64	0.288	9.091E-09	2	116	124	0	107	630
--MAGCESLLDAIKKELECSLCQDQFTetnQP-KLLTCQHTFCESCLQKWLRQQIGRGLS--CPN--CRVITEC--PNNNI--DRLPSNLAHKRLGDILKA-HGRSNKDPDLESKEQDVC-------
>UPI000590162E	64	0.252	9.091E-09	13	119	124	66	157	642
-------------ENALQCPICKDRFKSP-KITPCQHTFCLQCLKNQVATSNKRDGCFTCPV--CDASFDGRAP-ENLPNNLYIESLL-----AISSKKQ-TRPPKSTVSFA-----PLP----
>UPI001864772C	64	0.230	9.091E-09	2	101	124	0	82	685
--MAAR---LSVLEDELSCPVCCDIYRDPLVL-RCSHSFCRACLEKIWEKTEHAK----CPV--CSSGFSREEPVSNL----VLKNTCESL---LQEGSRGA----------------------
>Q22AN4	64	0.252	9.091E-09	12	90	124	13	79	688
------------INKHLFCSICHEVFRRPVII-ACGHTFCKHCIQLWKVNHKF------CPN--CRQTIQKK---DNLLKNLIPQQIIDEL---------------------------------
>A0A3Q2Z2N0	64	0.246	9.091E-09	14	90	124	6	71	699
--------------DDLRCPVCLGVFDDPVIL-PCSHSVCRACVQQWWKLKGDQN----CPV--CLKWCHLSDPPTNL----ALRNLCETL---------------------------------
>UPI0003F062D2	64	0.277	9.091E-09	2	95	124	0	90	726
--MARAPVTSESLpdeinEDFLSCSICLDIYKNP-TVLPCLHTFCQQCLVTL---KAKSGGVLKCATCRiqCDT------PIKKLKSNLFLSSLLHTYQTRLS----------------------------
>A0A7I8VGZ3	64	0.298	9.091E-09	10	86	124	56	127	767
----------SEPPRLLSCGICWKTYSQPKIL-PCLHTFCSNCLMEYL---PAESLGITCPVCR-HQSILPQNGIEGLPNNNTLINL-------------------------------------
>A0A7J7PLS6	64	0.260	9.091E-09	8	78	124	249	318	884
--------QLRQLDRSLRCQICGDIYTGPVAL-VCGHSFCSRCIRDSFNVRIQEGQAPVCPSCRtgCDQ--ADLRPVTYLR---------------------------------------------
>UPI00189D9292	64	0.237	9.091E-09	3	99	124	11	92	951
---AQRDMASALYSQDLTCPICRTIFTDPVNL-LCGHSFCRECITDVLSSQHR------CPE--CDTAVPTEG--ECLLTIHILKSLAEKA----KEAEQ------------------------
>A0A094A5D2	64	0.237	9.091E-09	11	118	124	8	140	1005
-----------DLERELTCSICTEVLYQPLTLLDCLHTFCGACLKEWFafqlnsartsggaSSSSNGSSPVTCPSCRAvvratknnatvTTLLEmflAANP-EKGRTAEEMEDVKKKYIPG-DDVMPKSEEREKTLRERMAEDDDG-----
>A0A3B4T6Y5	64	0.241	1.245E-08	2	86	124	0	79	91
--MAeqQRERGVELDNSQFCCAVCLELLKEPVTI-HCGHSYCRSCIEGCWDQEKKKG-KYSCPQCR---ETFNSRP--ALRRNNMLAEV-------------------------------------
>A0A3Q0DRA0	64	0.312	1.245E-08	0	63	124	72	133	140
AGPKRWLLSRQGLKDELLCSICLSIYQDPVSL-GCEHYFCRRCITEHWVRQEAQGAR-DCPECR------------------------------------------------------------
>A0A7S2XVS8	64	0.285	1.245E-08	8	116	124	25	129	140
--------SLKELKSCLLCPLCNGVLDRPATL-NCAHTFCLRCINDW------TCDSWTCPLPGCGMPVCIKRGGSYLKTNPQIDTVIVSLVaitDAINQSATEEWWKSPSSHLSQSPSS-------
>A0A7R9T8G0	64	0.266	1.245E-08	10	98	124	42	127	154
----------ARLRELLSCGVCKDVLHEAVTIAECMHSFCRKCIEGVFTQQGALKRRgHHCPT--CNQALPNAFDITHI--DESLEKIAAAVFPARYAER-------------------------
>A0A672KCF2	64	0.245	1.245E-08	10	123	124	2	90	174
----------SQAEYDYICPVCQDIFTDPVLL-SCSHSFCQECLQQFWRTSNTR----VCPM--CKTSSRDQPPV-----NLVLRNLCESFL----RERNERRS---------SGSEEICSLHS
>A2FB19	64	0.240	1.245E-08	13	62	124	97	139	202
-------------EDLFTCPICMEELHDPVA-TPCGHVFCRRCIEEWLIRSE------CCPNC-------------------------------------------------------------
>A0A0C2WBK5	64	0.248	1.245E-08	7	122	124	93	208	209
-------VDASKVEEVLNCEICTERIRSPYVLSDCGHCFCPTCIQGWFRTtlnnfvpaFNAPRPQYSCPACR---KIVTTRPVEVY----TLKALVGIFAsAAGDTSPQKDRNYNKAL--TTSWDQFFPSSH-
>UPI0010A0BDFF	64	0.246	1.245E-08	9	83	124	0	72	223
---------MSLFKSHLTCAICFERFDTPVKL-QCGHTYCERCIQQYFSHGQEER---VCPQCRsvCTVPAIPDYALRSLVTDSSL----------------------------------------
>UPI001963F77F	64	0.248	1.245E-08	0	122	124	3	126	244
ANTSTVEAAEAAPYEEYECKICYNYFdldRRAPKILECLHTFCEECLTT-LHHREERPWRIGCPICRHRTPVPEYR-IHNLPNNTKVTEAFPSYIEAdpLPQDPPHPRhPASPALPEEASAATP---AH-
>UPI000A1C604D	64	0.207	1.245E-08	7	120	124	41	161	257
-------VPVENIESQFSCPICLEVYHKPVSIANCAHTFCAECLQPCL-----QVTSPLCPL--CRVPFDPkkverssvvekqlssfKAPCRGCRKKVALVKMKSHI-ASCSKV-QEQIANCPKFVPVLPTSQPIPS---
>K8YN32	64	0.288	1.245E-08	12	120	124	57	157	303
------------LKPFLTCNLCAGYLRDPYLLTCClFRRYCKDCLIRNLRQRDS-----RCPNEKCQHYIGAK--LSSVgRPDIQLKDLMVKLLP---QVLEDERSREEAFYREQGLSCPFSS---
>A0A2G4STD2	64	0.283	1.245E-08	10	90	124	65	131	303
----------RQLADLLVCGICLDTIKDPHSL-DCGHSFCGECLLSWFEQNKI------CPS--CNTPAP-RQPA----ANHTIHNIVSLI---------------------------------
>A0A7N9CDC1	64	0.187	1.245E-08	11	123	124	10	136	319
-----------DVDEDLICPICSGVLEEPVQAPHCEHAFCNACITQWFSQQQ------TCPVDRSVVTVAHLRPVPRIMRNmlSKLQiacdNAVfgcsavvrlDNLMSHLSDCEHnPKRpvtcEQGCGAWRCPKMSCPTITALS
>A0A0D2N4C8	64	0.285	1.245E-08	7	117	124	7	117	327
-------VQRRPLMEFLTCPLCSNIYREATTICVCLHTFCKQCIYE----KVDKEKTHYCPV--CDAYLG-SIPQHMLRNDHKLEKLVKQIFP-LEkpnEDNTENRfsnhSMNPIMkQNELDNSEP------
>J9IF67	64	0.221	1.245E-08	12	103	124	100	184	378
------------IKDTLQCPVCFDIYQSPVIVKPCLHKFCNNCIDAY-----NRKIKKECP--GCRHQIGSRR---MLRNDYKISNIISTLISNIDEfnkLEQIKRE--------------------
>A0A7M7GFT5	64	0.250	1.245E-08	2	90	124	2	94	398
--MAETAASLAkDLrEEFLTCSLCLTCFSRPKML-PCQHVFCTRCLHKWYESkskeNGAQAKTVTCPMCRVSQTVPASGILG--FPDsHAMTSLMNFL---------------------------------
>A0A672ID59	64	0.255	1.245E-08	12	103	124	0	82	445
------------IHSHLTCSVCLSVFTDPVTL-QCGHSFCRRCAGEVLAVQPR------CPQC-CRAVVTE---AQDLPSSLILKSLAEKARgaRSLSTRQQGTRS--------------------
>A0A3Q1HFT6	64	0.261	1.245E-08	13	122	124	5	90	459
-------------ETNLSCPVCREIFEDPVVL-SCSHSFCKACVQKWWREKKISE----CPLC-------MQRPvLSDPPCNLVLKNLCEAF---LKE-----RDQRDSV-----ESEAVCSEH-
>A0A6P7LPN9	64	0.281	1.245E-08	2	98	124	0	90	463
--MASRS------EKDLCCPVCQDVFTEPVVL-SCSHSFCRFCLKTWWKEKLTQE----CPVCKRRSSREDP-PVSLVIKNlceSFLQDRAQRsseTLCSLHQEK-------------------------
>UPI0008FAA631	64	0.271	1.245E-08	13	102	124	5	89	465
-------------DEHLSCPVCFQIFDDPVIL-LCGHSVCRACVEQYWRVKGER----VCPV--CREMSATNNPPLNLALKNLCQVFLDhrRHLEELCEVHQEKR---------------------
>G1PYI2	64	0.270	1.245E-08	9	104	124	6	91	470
---------LQVMQNELTCTICMNYFLDPVTL-DCGHSFCRPCL---FLSWDATQTPMCCPHCR---QVSKK---SDLKTNTQLRNMASLARQARDDPVDGSQEQ-------------------
>UPI0013F1940C	64	0.212	1.245E-08	8	100	124	373	454	470
--------KVSDiMDEQLTCSICSELFVNATTL-NCMHTFCHHCINAWYKKRRD------CPV--CRKPVMSMN--RSLVLDNFIESMIENLTAD-QQKKRK-----------------------
>A0A6P7IYH3	64	0.229	1.245E-08	2	118	124	0	107	472
--MAEK---IAAVESLLSCFVCSETFRDPVTL-SCSHSFCSSCLQKFWEQTKNKN----CPICKRRS--SKDHP----GINFTLKELADsfagrKTSSSTEEGEKKEVKKKEEVVCDKHSEVPY-----
>UPI000F4ED5D9	64	0.273	1.245E-08	13	96	124	3	74	472
-------------EEDLCCPICYDIFKDPVVL-SCCHSICKECLEEFWKTKERRE----CPLCK---VLNPNEP----ECNFVLKSLCEAYLEEYSQ---------------------------
>UPI00141A1912	64	0.233	1.245E-08	9	95	124	6	101	500
---------VEHFAEDLICSICLELFQDPVML-ECGHNYCQNCIARYWAEvpvgggggsssdsssSDGEDAPlPTCPE--CRREI----PGGKFTANRVLGQLARKTLETLS----------------------------
>UPI0015D08070	64	0.222	1.245E-08	12	88	124	0	74	519
------------MEAHsLCCAICLERFKYPATI-PCGHTFCKDCISKHWDQrekGRPQHVEFNCPV--CNEKFP-TRP--SLKRNVSLSVLSE-----------------------------------
>A0A1V4JIU3	64	0.269	1.245E-08	6	123	124	80	193	536
------RVPVSRrpaLDDLLRCGICYDYYNIAMIIPQCSHNFCSLCIRQSLSSKTH------CPAC------FVAASESDLRNNRLLDDLVRSFGSARQQLLQlvQDARQTPSPlgsSRRPAGSRPVRSAGS
>A0A3Q3ALG0	64	0.222	1.245E-08	2	93	124	0	88	545
--MSGRiSISLSNMlpEKQFQCIICNEVFTNPVT-TPCGHNFCQDCIQSVWDSRDA----YQCPT--CNKTF-TSRP--EISINTAFKELSDmfrqMIVPS------------------------------
>A0A317T498	64	0.203	1.245E-08	13	119	124	6	120	547
-------------EKELTCSICTDILFDPVIFLDCLHANCGACAKSWFASlsnsgsaSSNTGSRFTCPACRAVVREAKTGSL--------LQNLVDDLVksdPSkdrTQEEKNNMRSvYKPGdkVLPLAGRSSGTP----
>A0A565BG04	64	0.320	1.245E-08	9	83	124	124	190	611
---------VASLDENFICSICKGMLKRPVS-TPCGHNFCLECFNEWVVKKK----KYNCPS--CRTKFTKTF-AENIKINLTL----------------------------------------
>A0A484CM34	64	0.277	1.245E-08	1	96	124	322	412	638
-GQDQPEESMAStisllPEKHFLCSLCRDIFTSPVTI-PCGHSFCLSCLSHYWTRHQS---KY-CPHCK---RLFTDKP--DLSVNRILAEVSHNYRTARPQ---------------------------
>UPI001425884A	64	0.282	1.245E-08	0	90	124	1	86	720
AATSNVRQFVDHLDEKvLECPLCYKRLKDPKTF-PCLHTYCLSCLTEWVNKKS----KPVCPTCGESFTIPD-GGLQKLPPNTFINNLLESI---------------------------------
>UPI00148A415D	64	0.269	1.245E-08	13	90	124	8	79	731
-------------EDFLTCPICCEVYTKPVCL-PCYHVFCESCLQTLIRKSVVEDKKTLCPICK-----KTFNSESKFEYDHALMNLIEEL---------------------------------
>A0A061IXS1	64	0.230	1.245E-08	13	99	124	711	797	803
-------------ESLYSCGLCMQLYRNPVTCVPCGHTFCESCLLLHLENrERGKGAAWYCPECGlasCSSLVHV-RALDTLSGNFSFRK---KGVEELQRALE------------------------
>A0A1V9X7Z3	64	0.275	1.245E-08	12	123	124	5	124	900
------------LNELLECSVCLEQLDSSSRVLPCQHTFCKRCLQEIVQSKG----ELRCPE--CRTLVETkvdELPV-NIFLVRLLEGIKNKTPRKCQSAGQAAFaEQfllGTGLCQGGPSSHPlgGPqafyaqPAHS
>A0A1Y2BAP2	64	0.272	1.245E-08	14	90	124	18	81	1001
--------------EHLLCPICTEPLLNPRRIDFCGHTFCSSCLNQWFARQR------TCPE--CRSQFKAVEP-----ADRIVRSLLDEL---------------------------------
>A0A1B8GA19	64	0.252	1.245E-08	11	118	124	8	114	1008
-----------DLERELTCSICTEVLYQPLTLLDCLHTFCGACLKEWFafqlnsarasgASSSSSSNPVTCPS--CRAVVRAT------KNNATVTTLLEMF---LAANPDKGRTAEEK-EDVKKKYSPG-----
>A0A437ABJ9	64	0.235	1.245E-08	6	105	124	127	217	1024
------QADLAKLQKCATCVVCQDLLFEPYSL-GCGHVFCYSCLRDWFRQKK------TCPECRARVK-HQPAPAYLIRdmIDTFVQR---ALLQSPHEEGQALKQQK------------------
>A0A2R2MLW2	64	0.250	1.245E-08	12	121	124	5	112	1108
------------LNELLECSVCLERMDTSSKVLPCQHTFCRRCLEEILSTKK----EIRCPE--CRTLVE--RKVEDLPANILLIRLLEgmKSAQFLQQQPITAGpvhsSVRATNSTAAVRTSPVPKA--
>A0A4W5MDR5	63	0.237	1.705E-08	8	100	124	2	93	130
--------SLSMTEDQLRCSICLDIFVHPVS-TPCGHNFCKSCISDYWDIREA-----ICPL--CKETFKKRPDLHvNTFINEIInqfksaQDISpHTILP-LTEPEQG-----------------------
>A0A087G3W4	63	0.301	1.705E-08	12	117	124	18	116	171
------------LSEILSCGICYDIFDKATALMDCLHIFCWKCINE----KITQGDLKCCPV--CFTDTG-PNPVEKLRRAHSLEKFKDLVFGDDDEEDNEEMKQESTEGLETESLVP------
>A0A6P6NFE4	63	0.236	1.705E-08	13	88	124	8	76	198
-------------ENALNCPICLNLLTDPVT-TSCGHSYCMDCIERSWDQEVYKG-VYSCPK--CRTQF-NQRP--TLSRSTVLAEIVD-----------------------------------
>A0A6U0VJD2	63	0.222	1.705E-08	17	94	124	139	208	210
-----------------ECSICYQEYTRPVVL-PCGHMFCEGCIAEWLHDHR------TCPF--CRTEVPPNN--KNCLDSRVLQDFRksqSLLVPQL-----------------------------
>A0A0V0Q785	63	0.223	1.705E-08	7	91	124	55	130	211
-------LQFENIFQLLKCPICLEIFNDPYYVKACSHRFCKTCIEDFVRKDKSKE----CPL--CRSHIGIKR---NLRQDAQVQELCAIIF--------------------------------
>A0A4W3GSI4	63	0.278	1.705E-08	1	101	124	13	105	227
-GRERKDFSrkISDLLLELNCFICQGLFTDPVIL-DCGHNFCQVCIQNFWAGEKQS----LCPECG------ESLPDRKVRSNRALAKLSNKTRTlNLGVRKQEN----------------------
>A0A397BE56	63	0.250	1.705E-08	2	104	124	0	122	228
--MHKLLVNTTDLNPHFICTLCHGYFRQPYTIRECIHTFCKSCIFKYIVSGVGNQCPI-CqlefgtyPLSGTKTKPPQivyvaprLTPGRCLtfvcvmrRQDHVMEGLVKKLFPQLDLQDKEDEEQ-------------------
>A0A5J5QLA9	63	0.285	1.705E-08	7	117	124	7	117	327
-------VQRRPLMEFLTCPLCSNIYREATTICVCLHTFCKQCIYEKVEKEK----THYCPM--CDAYLG-SIPQHMLRNDHKLEKLVMQIFP-LEkpnEDNTENRfsnhSMNPIMkQNELDNSEP------
>A0A1Y1WM43	63	0.254	1.705E-08	9	122	124	17	111	346
---------LRETDQLLRCPICKEYLDTAMASANCGHTFCSLCVRRCLSQKTQ------CPMC------HDQLTESDLQPSRLIDSLVKSF-------KQGRRQLLDTLTRNPQSPAPAQNGH-
>UPI0018649A67	63	0.256	1.705E-08	2	116	124	0	108	347
--MAACNTQISEqLEEDfLQCKICFEVYRTPRTL-SCLHSFCEPCLEQLLDKQKG---TVTCPE--CRTVIDLQGCVRNAKASFFINSLLD-LFRSKTTKETFC-SLCPALGKTVVPAS-------
>A0A4W3JAZ6	63	0.264	1.705E-08	2	100	124	0	87	407
--MASRH---QSLTKDLICSICLHLFTNPVTL-DCGHNFCRSCISQRWENKESKA----CPE--CSTVFANI----CMRGNWTLARLSVKarrLSAALEETERR-----------------------
>A0A4W3GZ42	63	0.250	1.705E-08	9	86	124	0	68	429
---------LSSLSRHlkLNCPICLEIFTEPVTL-KCGHNFCRFCITHSWSEQLKG----TCPECR------EVNSGNQLKPNRTLVNL-------------------------------------
>A0A6A4SH82	63	0.219	1.705E-08	1	120	124	255	369	436
-GVAEREddtaaerVSASLLDgdedsERLTCAVCLEVYVRPHSCQPCGHVFCEPCLRT-LARNRPANTP--CPL--CRALISQTD------LHQELSHTAETLFPKVVHGRQRIFQNAP------CAKWPLPS---
>UPI000DC1AC2A	63	0.256	1.705E-08	9	122	124	5	123	448
---------LQAFQRELCCSICRNYLIDPVTI-DCGHSFCRPCLCLLWEEGQA---PKGCPVCGkipQRADFDTNIALKKLaslarqsRP-HNINS-SEKQICVLHEEEKGLFcEAEQRLLCGSCSESPEHEAH-
>A0A401RLZ7	63	0.272	1.705E-08	14	106	124	11	96	474
--------------EALVCPLCLGLFVEPVLV-DCERNFCRSCIVSY---REAQSGSVCCPQCGVRT------PRLLLQPNRVLRNVVDKIRrltsPqqELSEEE---RRLCP-----------------
>A0A2D0PSA8	63	0.255	1.705E-08	12	108	124	15	96	475
------------LESDLSCPVCKDLFQDP-MLLSCGHSFCQACLEASWKHNR----SKMCPV--CRRNCEGETPI----LNRALKSTAESF-----QKERGWRvTRAPNV---------------
>A0A7N6F7U7	63	0.246	1.705E-08	2	122	124	0	118	475
--MAEKNAL---LERYLSCHVCSETFRDPVSL-SCSHKFCSSCLQQFWEQAKNKN----CPI--CKRKSSKDYP----GVDYALKELAD-WFAGRQQEtEERERkmelvckhQEEPKLFCEDEDRAVCPvcefSLH-
>UPI0003F09CCB	63	0.292	1.705E-08	12	100	124	7	83	478
------------LHQELSCPLCLQLFDAPVT-TECGHSFCRACLGRVAGEPAADGSVP-CPSCQAPTRPHV------LSTNQQLARLVE----GLAQVPQG-----------------------
>H9GBV8	63	0.242	1.705E-08	6	96	124	31	113	502
------ELHADDFTKELSCGVCLELFKNPVIL-SCGHNFCKDCLEDLWKKKG-----IFCPQC------HASVPDRKYISNTALEKMADRIktyhVGCLQQ---------------------------
>A0A6J2L6P0	63	0.233	1.705E-08	8	96	124	34	117	504
--------QIQDITKELHCPLCNDWFQDPLML-TCGHNFCQACIQNFWKQKAQETF---CPE--CKMTCQYNNCTFNLVLDKLIDKIKElHLLKGYPQ---------------------------
>A0A1Y1ZD25	63	0.250	1.705E-08	16	119	124	179	272	508
----------------LSCAICVDYFKTPCTA-ECGHTFCYCCLHEWLQVRKE------CPS--CRKKI-SRRPYFSFSIKELVESFVDQ-VNSLREDLQKH---TIKLEMFDDDEDPwagiFP----
>A0A165F4W8	63	0.289	1.705E-08	9	91	124	21	92	510
---------VDSPNPNLVCCICRNPFFDPYTTRTCAHTFCLDCIARAIAISPQ------CPIDRCPLSMHDIAP-----ADPVIRNLVDEIL--------------------------------
>UPI0004417402	63	0.250	1.705E-08	9	96	124	8	84	524
---------VEDANPNLVCCICRAPFVEPCTTRTCSHTFCRPCIIRSLEVSEH------CPVDRSTLCFEDLEP-----PNPLVRNLVDELVVECPQ---------------------------
>UPI0018D62DA7	63	0.273	1.705E-08	6	93	124	7	99	531
------QLVLEKISvDHLECSICTNRFRQP-KLLDCLHSFCLQCLQELRQSQDPSGTKLTCPLCRHETML-KGSGVADLPNNFAFSaleeevTMQDKLLEG------------------------------
>A0A7J7JW50	63	0.235	1.705E-08	1	95	124	56	152	577
-GMLAQQIH----DEFLCCKICLDGFTNPKSL-NCLHTFCEDCIESHANSegsykKYSDYREFTCPLCRKRTTL----PLGGVRklPDnflvSSLTEVIDRQKPSKY----------------------------
>UPI0018D755ED	63	0.235	1.705E-08	2	103	124	0	100	579
--MATGTALTTSPDQmgknNLICSICQSRYREPKIL-DCLHSFCESCLEKYYFNKHEGAARIPCPECQQEMQVPDQ-GIQGLTTNCYLSG---KVETSLQEKVENARS--------------------
>A0A183H4H3	63	0.275	1.705E-08	5	100	124	1	91	585
-----KDIHGADLNENLCCSLCKSYLIDAVTLTECLHSYCRACLLDNIEKDE----VYRC--TKCTASFG-KDLSDAFVRDDTLQKLVYKMVPEVYwqELLQR-----------------------
>UPI0014552817	63	0.306	1.705E-08	2	96	124	0	98	622
--MASFEaAEVSSLEkirqDYLECSICQEEYTEPKVL-DCLHSFCKHCLLEYHTSKYEDAKTLICPICQKETQLP-EEGVKDLKTNSILTGLASQLGQvSLSQ---------------------------
>A0A7S3PPH2	63	0.380	1.705E-08	7	90	124	543	619	626
-------VKARDINQFLTCILCGGYFRDACTLVECLHTFCKCCLDLYF--NQNLGRHTRCPV--CDKDVG-RKP--EIRPDHAKRSVMQRL---------------------------------
>A0A2G5B7H4	63	0.271	1.705E-08	6	119	124	229	325	641
------ETRVAQVAEALQCAVCLEVFSQPHSL-ACGHTFCQGCLLEWLPQRRQ------CPTCRASV---TQRPA----VAFAVQDAVSCLGPRTTSSTTA--SADP-LQSSDPWATLFP----
>A0A6P4ZXI0	63	0.268	1.705E-08	8	118	124	4	117	663
--------SVTDLDkkmgtEFLECQICLDDLKQPKML-PCLHTFCLPCLERVLEAEP--DGKLSCPTC-CqDVPLPkdGTRVFKNNFPEEKLQEAAQKPLKSVSFSTQEP-ETSCTACDTGSKSTYF-----
>UPI0018D653D1	63	0.266	1.705E-08	2	122	124	0	132	672
--MAQDLSAQSLLEkisvDHLECSICTNRFNQPKVL-DCLHSFCLECLQKLSQGKEAVDSKLKCPL--CRRETTTQH-VGDLPDNFTLSALVeevtmqEKLLEG-QGSEikcQSCNEGNPA-ASRCMDCDHFlcqecQSAH-
>UPI000A2A6320	63	0.263	1.705E-08	11	102	124	13	103	740
-----------DLTKELTCPFCNDIYTRPKTL-KCHHSFCSKCLVNWSEECTRQRSTLACPV--CAIPIExYQQDMSDIPPLFGFEPLL-KLFQAlkLKPXKQDQR---------------------
>A0A3M7N923	63	0.231	1.705E-08	12	122	124	14	149	744
------------LEKDLICFICTEVLHRPLTLIDCLHTFCGSCLKEWFSHQHQKASrshhppsqPYTCPTCRdtvkdarrnamINTLLESflmANPSKN-RTEEEKQEM-DKLYkPGddiMPKSrDRGTRDRRATPPAANGNLAPTPTDH-
>A0A016TJ93	63	0.224	1.705E-08	5	117	124	4	118	754
-----RQPPYRAMSasPNLKCGLCHDYLVNAVTVAGCMHSFCEECLLKNLSISGI------CPTKGCKKNVDK----NGYRRDSTLQMLVYKFMPRIffENAEKDMGSsdvgnkkaQRELVQTTSEICDP------
>A0A6P7Y2W4	63	0.241	1.705E-08	10	121	124	3	102	829
----------SSLLDLLECSVCLERLDTTARVLPCQHTFCRRCLESIVSSRR----ELRCPE--CRILVEC--GVDELPANILL---V-RLLDGIRQRPRGGGSESPAAAAAAAGGSPRASA--
>A0A553P5Y1	63	0.301	1.705E-08	16	108	124	88	174	844
----------------LSCLICQQRFREPKVL-PCLHTFCLGCLFVYL---PPESLSITCPLCG-HQSILPQQGVKALQDNYFISHLIDVLIQDGPSNENPS-KQTPSL---------------
>UPI001425B14E	63	0.240	1.705E-08	2	122	124	483	612	1194
--MATSELNqfLENIDEKvLECTICFKRLQNPKSL-NCLHSFCLSCLQDWVKAKG----KLTCPTCSKSYSIP-EGGLQKLPPNTFINNLLE-TIEQISETDQmkcvcgktgaKYYCQDCRHYLCSTCSDHhqkFPMLH-
>G7E5X8	63	0.260	1.705E-08	8	123	124	19	125	1646
--------SLASLDEALRCPICSDYYTRPVMLaSTCRHSFCSICAREYMTRQSE------CPTC------HVKANDGQLRAEPALEQAVNAFIaASLLErftrsAKTKRRSVSPS-NESRSTKRP---KHS
>A0A7J6PR93	63	0.232	2.335E-08	0	68	124	109	175	182
AAAVTKLPRASDGEEELTdehcCIICLGTMKDPPTVEGCHHTFCSECLDAWLEKSDR------CPVCSCPVTL-------------------------------------------------------
>A0A3Q3N4E7	63	0.240	2.335E-08	14	90	124	10	83	219
--------------EDLSCPICLDIFKDPVTL-SCSHSFCRECVKDCWKEKENQE----CPLCKRRhSKLGMSGAVVDQRASEDLCSLhSEKL---------------------------------
>UPI00103586ED	63	0.231	2.335E-08	7	119	124	93	206	239
-------VKLPALRTYVQCPICLGIIKKTRTVTECLHRYCRECIDKWMRMGNKE-----CPA--CRTHCASQHSLrDDPRFDaliHFLYDDIEKYEeKELaFHEEEKTRdkQASTSMKHGHLSGGHIP----
>A0A7M7P9U7	63	0.247	2.335E-08	15	122	124	35	136	254
---------------HLFCSICQEVFTEPQRA-PCGHSFCKECIYTWLKHKKN------CPEDR--------RPLrrSDLHYDFIIANVVgDHTVacPFRRKGcEYVGKLDTISLHRKSCAFNPGnlPSfLH-
>A0A3P7QEQ6	63	0.330	2.335E-08	18	123	124	3	95	257
------------------CPLCQEPFREPKVL-ACFHSFCKACLER----QIDSAEKIVCPQCHMETQLSVQLGLDSLLSDYGLEAVLSR--PNLTE-DKGLLFGSPS----STSSSP-PLSDS
>A0A146K591	63	0.236	2.335E-08	9	106	124	60	168	266
---------IKDENPNFQCPICLGELQFPVSC-PCGHTACYTCLQQWVAQQRTDSQLQCCPVCNdqfklCelrNVFIGANQQGADPRPrDlkSGFQDeIRRKQKERQRQQEIGFQQQMP-----------------
>F2U4M6	63	0.252	2.335E-08	7	99	124	31	115	267
-------VPIHIFNEEVRCPICLGLIENTYTAMSCLHRFCAECIQKCLRLGKKE-----CPT--CRAPLASRR---RLRRDDMFDQIISTVYPSrdIYDEQQ------------------------
>J9HYG5	63	0.227	2.335E-08	5	116	124	22	130	278
-----QNVNAEDLEQNLhnqvmsnTCPICFELFlppiNQPFILFPCGHTFCKICIHKHI------NLKKECPF--CRQKVQSMAP------NISLQNLILSANENKDEVINRLRAKQEQMMKNNAFSS-------
>A0A5D2PM80	63	0.277	2.335E-08	7	117	124	7	117	327
-------VQRRPLMEFLTCPLCSNIYREATTICVCLHTFCRQCIYEKVEKEK----THYCPT--CDAYLG-SIPQHMLRNDHKLEKLVMQIFP-LEkpnEDNTENRfsnhSMNPIMkQNELDNSEP------
>A0A642UXI6	63	0.226	2.335E-08	7	122	124	19	133	346
-------PFMSGIENNLRCHICKEFMSSP-VLTSCYHTFCSLCIRSHLNEED------TCPA--CRTKIQ----SSSLRQNSVLVDLIglYKthrkqLLSLLSHKEQPQNqsEQEATATPPQSDLSAVdaPSdEH-
>UPI00142D38DA	63	0.237	2.335E-08	2	117	124	0	113	355
--MEKEIVLKQNVVPLFNCLICKNLFDHPTNITECNHIFCRRCIEDKFTVENLKA----CPV--CNVDLGV-DPLDKLKLDNTWDDL-KKIFfkPnsgtSLKYSRKKKKYLTSHIATSSGGSTP------
>UPI0018EDC81A	63	0.247	2.335E-08	1	81	124	96	177	358
-GSKMEETEKTKLEEMLTCPVCRDIFKDPRQL-PCGHSMCKGCLDNVIDHSSDTLLP--CPVCRedfgQNIRFQKSYALANIAEDF------------------------------------------
>A0A6P5A8E1	63	0.269	2.335E-08	13	90	124	10	83	371
-------------DDFLTCQICLETFRRPKIL-DCVHSFCEECLKEYLKEGET---VVKCPTCQRDTAMKQDGGVSGLKDNFFILNLVETI---------------------------------
>F4Q6G6	63	0.292	2.335E-08	9	90	124	47	121	396
---------ISTLSRDLQCPVCLDLLKRPLML-SCLHSFCTSCLPEL---NINQ--SITCPVCRAITKL-TEKGLDSLPVNRDLSNISDSI---------------------------------
>A0A7D9DGQ8	63	0.190	2.335E-08	9	106	124	9	115	429
---------IQQMEELLTCSICKGTLNEPTTL-SCFHSYCKQCISRYIEIQREKAQQehtaqhlFNCPQCRTQFELKQGESVEQFPSNYFINNMLGIL--KIQQQAHKlscesCRAQLP-----------------
>UPI00189F8838	63	0.243	2.335E-08	12	93	124	8	79	450
------------FQKELTCSICLTYLTDPVTI-DCGHSFCRPCLSLCWEAAQT---PAKCPTCRETSQC------TDFKTNIVMKNLVSRLRQA------------------------------
>UPI0018900C4B	63	0.278	2.335E-08	8	108	124	5	95	465
--------SLAELQAEASCPVCLDPLRDPVTL-DCGHNCCGPCLRQRWQGLQD---VLPCPVCQhhC--------PSRDVHRNPQLCALTD-LLKQLpSSSSQGRRQEEEAL---------------
>UPI00145A7778	63	0.248	2.335E-08	2	120	124	0	111	471
--MAEAEVT-----HFLTCSICLDTFTEPVSL-GCHHSFCRTCLQKTWAQEKEKK----CPV--CRRKSSKSDP----GVNFALKELSNSLRQKQeSQEEpkaqtQKLREQQEQ-QEQQWSVCPLhplvPS---
>A0A4P9XNV5	63	0.278	2.335E-08	7	99	124	34	118	495
-------VYVDTVNPNLICCICQSPFREPLT-TPCGHTFCRACLQRAI------TVMHACPIDRLALQLEDARP-----ADPIVRDIVNELRvqcPNyLSGCEQ------------------------
>A0A1V6PBS3	63	0.222	2.335E-08	6	117	124	25	134	495
------QSHVDDIRTLIQCGICIRPLYEPYTL-ACGHTFCYSCLTSWFSGGRS---KRTCPD--CRAPVKTQpAPAYMVRAVVQLftsrAELLDK-GETTAEHSKNQQEEASRLDKDKANTDP------
>UPI000FFD14D9	63	0.266	2.335E-08	2	105	124	0	96	495
--MAAAMEMLQELQSKITCSICRSYFSEPVTL-ECGHSFCRACL--CWSWRI--GAPaFSCPKCRQVSQVR-EFPVVN-RHLAQLTDLEKQLSSQLLQSIQG-QSQC------------------
>A0A4P9ZZ91	63	0.240	2.335E-08	4	107	124	315	404	501
----RHDRVLSNLRENLVCSVCTEVYNRPYTL-ECGHSFCLECLQPWF------PTSLTCPE--CRREV-SRRPVRAY----NLQNQADAMRQLEPADEEDTSSSAPS----------------
>A0A1B6Q9E2	63	0.241	2.335E-08	1	116	124	46	153	534
-GAEESLVRASVVAPRVSCGICGGLLHDATAFTECLHAFCRKCIYDKVAKDNIE----CCPKCG----IFLGNPLEKLRPDHSLQHIRSLIFPAKRRKVFTMKKRKERVSSESTLSS-------
>UPI00106DD2E6	63	0.263	2.335E-08	2	90	124	0	85	559
--MAVRPSSSTaiELDRLVRCPVCLEDMEEARSL-PCGHTYCTECLKSLV---SHRGWMLNCPTCRLEVRVP-NGDVSRLTRNYLVADLVENL---------------------------------
>UPI0015AA3EDD	63	0.265	2.335E-08	7	119	124	13	108	573
-------VSFKNLDSLLRCPICFDYLNIS-MMTECSHNFCSFCIRKFLSYKLQ------CPVCN-RAMTE-----LDLRNNRILDDLVESFQEARQQLSQTNLEDSSSV----SPKTPRP----
>A0A2C9JDW2	63	0.307	2.335E-08	13	90	124	16	90	608
-------------NEFLICPLCYEHYKTPKVL-PCQHTFCLPCLRSYVAARGIDGTVP-CPMCKELVLIP-NNDVANLKNNFMIVSLLHFV---------------------------------
>UPI0018D73264	63	0.252	2.335E-08	2	96	124	0	94	638
--MATSEpvsTAVEKIKRHrIECSICHERYQQPKIL-ECLHSFCGHCLLKYYSTKHQGSTTFSCPVCLQETKLL-EAGVQGLQTNFHLIGLVEEL--ALQE---------------------------
>A0A6P8I3I9	63	0.313	2.335E-08	6	123	124	1	111	715
------ESFVEDLKKELQCSLCNDTFTEPKIL-SCFHTFCKPCVKRH-AKKIDQINIFKCPRCKSQTPLPELSSIEDLQP--SL--IHSRILKGLALVEGEKAS-SASESHSSASWYCFDCDHS
>UPI000C046316	63	0.204	2.335E-08	2	90	124	0	90	740
--METKPLihKLQNLRKEVSCSICEALYTEPKML-PCLHSFCLDCLENVIRSSG-RHDTFTCPDPMCKTEIrvPSSGDLKELPANFRLVNLLDVL---------------------------------
>A0A6J8B3S9	63	0.235	2.335E-08	2	90	124	0	84	747
--MELEQTELVIPQQYLCCPICEEEFKQPKFL-PCLHTFCNPCISGHIDKNIDEDNYFPCPV--CATEIKNEQDAAPL-PENILARRLSKV---------------------------------
>A0A226ER25	63	0.265	2.335E-08	9	102	124	149	227	761
---------VALLETEFSCVICCEIFLEPAVI-DCGHTFCSYCINEWKKEKKE------CPICR--------KPIIICTKHVEMQNFVTKIHTMMSQDIQDKR---------------------
>A0A7J6VXJ1	63	0.233	2.335E-08	2	123	124	209	335	765
--MVNTSFPamlKSDLPSELRCSLCNTIFQEAVMITCCQHSFCEKCIQLVLVEKGR------CPKCsstKCR--VEDLLPNLSLRqaIEHFLESqmLIsgsDNILPKYaPDGESGIQAKEVSCAISVCRREPaFP--HS
>UPI0015B25289	63	0.250	2.335E-08	12	107	124	7	88	913
------------LEQELSCPVCADIFQDPVVL-KCSHSFCRTCLAQHWLCSELRD----CPVCR---RASAEEPVLNL----TLRNTCQSYL--RERARKGAGRSCPS----------------
>A0A0D1ZSC6	63	0.246	2.335E-08	2	118	124	0	117	963
--MAAAAVPSStgllNLEKELVCFICTEILYQPLTLLDCLHTFCGSCLKEWFSHQHRKALHshssssaaaYTCPTCRAV--------VKDVQHNAMINTLLEMF---LAANPEKDRSQEEK-AEMAQAYKPG-----
>A0A7E4W7W1	63	0.274	2.335E-08	12	102	124	5	85	989
------------IERNITCPLCHGYLIDAVTLQECTHFFCRRCFLLHLQREK------TCPQ--CAIKLTDLK--TAFFRDDVLQNLIYKLTPATYWREVELR---------------------
>A0A6J8DAQ0	63	0.274	2.335E-08	16	102	124	13	98	999
----------------LICPICLERFTKPKSL-PCLHTFCEGCILTYstsILDKLEGKNHINCPVCRATVQL----PKKECTPKEFVDQLpANSLVIGLLEKEKFTR---------------------
>A0A1Q9D8J0	63	0.258	2.335E-08	7	91	124	789	860	1065
-------VNLKELQSELVCSICRDWIVHAASI-ECGHMFCRECIDQWLAHK-----HFLCPVCRATVR---QEP----TAARTLDVIVDKTI--------------------------------
>A0A3Q2QUI6	63	0.361	3.198E-08	2	73	124	0	58	87
--MASRS------KEYLCCPVCQDIFRDPVLL-SCSHSFCKKCLKTWWREKPLQE----CPI--CKTISFTKHP--------------------------------------------------
>B7QK09	63	0.373	3.198E-08	2	84	124	0	72	91
--MPR--ALLRDLNAALSCMLCGGYLVNAATLVDCLHSFCKVCVVRYLDTSKL------CPI--CDVPVHKSRPLSCLSPTETIE---------------------------------------
>A0A6P9C2B1	63	0.217	3.198E-08	2	117	124	6	125	135
--MESKGL-VAELQRAAICPACRGHFKDPVIL-DCDHSYCRACITRYWDEESMKGNgprVISCPQ--CKKVFERRNLRTNVKLAvevKITQHLNAKTaqVPLAPKSKRRRGGWRPTTSIQKEKGRP------
>A0A4W5MBY8	63	0.267	3.198E-08	15	123	124	11	103	138
---------------DLTCPVCKDLYREPVLL-SCSHSFCKECLEKSW-----KGLGQKCPV--CRKSCDGEQPIS----NRALMDATESF-----QKEKRWRgpnAISNVPLCFKCSYTHF--EHS
>UPI00192EDB30	63	0.207	3.198E-08	6	106	124	49	138	151
------QVKLAEIREKVQCPICLGIIRKTSAVMECLHRFCQECIAKHMLLRSNE-----CPACHA----HCGR--NSLRADPRYDALIEAFYPDVGKSKEENHSKKP-----------------
>S3DDT3	63	0.280	3.198E-08	7	63	124	9	64	173
-------PSSSTPDTDNECPICQETFKDPITTDPCKHTYCKRCLRQWLEVTVN-GRIRTCPLCR------------------------------------------------------------
>A0A7R9Z4E1	63	0.235	3.198E-08	4	91	124	42	122	192
----RQQRAIEEAEEDcLACPMCARLMAAAVQVRPCGHSFCAHCLSQHLGAQLQSGVPLGCP-CAC-------SLAERVVVDHAIRSMVKRLV--------------------------------
>A0A067QB15	63	0.186	3.198E-08	3	93	124	77	171	204
---SKQRAVISQLQESLTCTLCSELYTRPCFLSPCGHVACQNCLLKWFTAsasapvgqrprRSEQVVNKTCPF--CRVTVKD-KPVEAW----GMKDMVACLVRS------------------------------
>A0A673HCG1	63	0.241	3.198E-08	9	83	124	1	86	210
---------MDDLEEDLTCSVCYALFSDPRVL-PCSHTFCRSCLENVLQVSVSFSIwrplclPLKCPSCRSRerpptCPEHPRQPLNvYCVQDRKL----------------------------------------
>A0A7R9QL14	63	0.260	3.198E-08	5	98	124	6	90	243
-----RFVSLTDfLAKHLKCCICLNVFDKAVT-NDCGHTYCRQCIGDWIASDRH-----HCPE--CRRPLAT---AVDTVYNFTINSMVgEMHVKCRYESE-------------------------
>C3ZBV7	63	0.218	3.198E-08	9	119	124	0	134	244
---------MEALGNEMCCPVCLELFTYP-LLLPCAHNLCRGCAEDILASPPDQyyknhasgksepepevedldetGQGFCCPTCREKIVLGD-KGLDGLRKNATLQSIVDRYKQATSGARRTASsfgsEPDSQVLCDSCEGDPKP----
>A0A7S0NUS9	63	0.238	3.198E-08	10	117	124	88	187	253
----------ATIDKYLSCAICLGLIQNP-TATECLHRFCSGCIETALRLGKKE-----CPS--CRMPIATRR---ALRRDENFEGLLNTLYPdGMPEpallDLQKHR-HKP-LALPPNLSEP------
>A0A7S4UPB7	63	0.265	3.198E-08	9	102	124	89	167	258
---------VRGLPREALCPICHGPLRQSVALNPCGHAFCGGCVAPWLQRSGS------CPTCRAVVPRDCR--WLNVR-------VLDELVEALRQRSSGTR---------------------
>A0A0H5R8V8	63	0.264	3.198E-08	2	117	124	12	144	259
--MAEPSsglpLDLDAVRPFLSCAICSDWLKDAHTIMECLHTFCFACLRSELGYegaesnssdddelpssmpnDSKGRCNLTCPI--CKAALG-ADPLKNaIRPDRVIQSITNRMCRFLPSE----RSSGPDNGSTTRSSSP------
>UPI0009A328BB	63	0.223	3.198E-08	8	90	124	2	73	283
--------STSGIKAELTCSVCLDLFQDP-VLTRCEHTFCRRCVLQFW----GQQRRNICPLCRkvC--------PSAQLLRNRALAGVLDSL---------------------------------
>A0A3B1J7T1	63	0.258	3.198E-08	14	123	124	12	116	307
--------------EDLTCPVCFEIFRVPVVL-NCSHSVCKECLQKFWESKGSRE----CPVCR-RKSSNDQPPV-----NLALKNLCENFL----QERSGRTSaGSETLcslhgenlrIFYWGQFSPVPVPSS
>A0A067QIJ5	63	0.238	3.198E-08	9	103	124	203	299	314
---------VSALQQTLTCQLCSSLYALPHTL-PCGHTACYACLFKWFTSSVPEGElvseclglvNRTCPY--CRGVI-SGKPAE----ARELRDVVGALVDsGLVDEDEERRE--------------------
>A0A7M7KAS2	63	0.225	3.198E-08	11	103	124	23	104	319
-----------SVDEELVCPICSGVLQEPVHTPQCEHAFCKECIHNWIDRKPS------CPIDRSAITIQELKPVP-----RILRTLLSRLTLSCKFAEHGCTE--------------------
>A0A7S0X9H7	63	0.305	3.198E-08	1	93	124	9	97	349
-GTAETPVNLETLRAALGCPLCGDMYRAPVTVMECLHTFCHECIIK--KVQPGKG-SNECPK--CKIKLG-NNPFveKKIVKDGTKTSIVEKLRAA------------------------------
>A0A2K6FRH4	63	0.240	3.198E-08	9	108	124	75	177	351
---------VERLEQLATCPLCSGPFEDPVLL-ACEHSFCRACLAGCWGTPPAAGTeasPTACPCCGlpCprRCLRSNVRLAVEVRISRGL---REKLAePG-SRAGRRRGGRIPTM---------------
>A0A0C3BB43	63	0.230	3.198E-08	12	120	124	23	114	432
------------LSDFFTCAICQDVMSHPYCILECLHRFDRECLIECWKTSS------CCPLCK--------TPSTKASHDFVLQGMIESTRP------QGS-TQATTVDNASIFPSPvlnlGPS---
>A0A6J8BUQ4	63	0.255	3.198E-08	2	90	124	0	86	438
--MAS-NALVGEIQEtFLSCPICLQTFIKPKAL-SCLHSFCEDCIRDFIVSRYENLGHFPCPVCRQIIYVP-QNGISGFPDNYFIKSLQDTV---------------------------------
>F1RIS3	63	0.292	3.198E-08	12	100	124	7	83	442
------------LHQELSCPLCLQLFDAPVTA-ECGHSFCRACLGRVAGEPAADGTVL-CPS--CQVP---TRP-QALSTNQQLARLVE----GLAQVPQG-----------------------
>A0A1Y2I2S5	63	0.279	3.198E-08	10	100	124	47	125	464
----------SQLDTHLRCPMCQELFTSPVLISGCLHTFCSLCIRSRLATSG--NNNNTCPTCRreCQ--------ERELVANR----LVDDVVVAFREARQG-----------------------
>A0A6P5ITL6	63	0.264	3.198E-08	2	105	124	0	94	469
--MAAAMELVLKMQSETMCGICRIYFSQPVT-TECGHSFCRECL-SW--SWRGGTSPFSCPECRqvCRTR---KLP----ELNVALEKLSDKVRQLSSHFVQSTEEQS------------------
>UPI0015E0FB77	63	0.230	3.198E-08	2	122	124	0	122	474
--MAEKNAL---FENYLSCHVCSETFKDPVSL-DCNHIFCASCLQELWKQAKNKN----CPMCK-------RKPSKDYGVNFILKKLAD-TFTGRHKAsaaktEKGNKSlmvlcsknpKEPKLfcKDEDRAVCPVcdPSLH-
>UPI001470FF75	63	0.225	3.198E-08	12	108	124	15	100	475
------------LEKDLTCPVCQAIFVEPVLL-PCTHSFCRECLRRSWEHNMK------CPVCRneCeRGQE---------IFNRTLGDACESFLkeKNLRPQNRRAPEQACNL---------------
>D7L2J1	63	0.302	3.198E-08	2	120	124	0	109	482
--MLTK-VETKVVEPKFACPLCNNRFKDATTISECLHTFCRSCIRNKFINERVKA----CPV--CNVNLGV-FPLHKLRSDYSWQSLKLK-VDRAKTERVKAASVKSSKKKGKSLTSPVVS---
>UPI001ABDCFCD	63	0.262	3.198E-08	12	102	124	0	92	495
------------MEASLTCAVCLGVFREPVTLPSCSHNFCKSCVLEcasplvWTAAQPRADLhtTVTCPLCRRVSNL--AGGLAALPVNTTLAEVV-RLIP---QSKARER---------------------
>UPI0019666D03	63	0.269	3.198E-08	2	90	124	0	76	554
--MA--EVNISVLKDCFLCSVCKEIMQNPVSL-TCGHNFCSRCLKK----GHGWYSGYCCPLCKER---YSSGPAVNI--NTLLADIIDKV---------------------------------
>UPI0018D68A7D	63	0.255	3.198E-08	0	96	124	1	93	653
AGISGK-TTLERISlGHLKCTICCKRFTEP-KLLDCLHSFCRKCLEEQRQVQQINGLRIICSLCKRETSLTET-GIEGLRDNLTLTSLVEE--AGLQE---------------------------
>UPI0003EAB36A	63	0.284	3.198E-08	14	115	124	7	100	755
--------------DLLECPLCFERLDISAKVLPCQHTFCKPCLQRMVYSKA----EVRCPE--CRTPVSC--GIEELPANLLLVRLLDGIWEGCQNGMRRSTSQRHIVSMAHSQS--------
>UPI00035934D6	63	0.276	3.198E-08	11	117	124	4	99	845
-----------QINELLECSVCLERLDQTCKVLPCQHTFCRRCLEEILLTNR----ELCCPECRAVVTVRVADLPTNI--------LVVRILEGLKTKNQrigggGVRLQGP----GSLSSSP------
>A0A090CX46	63	0.245	3.198E-08	11	103	124	11	112	924
-----------SLEAELTCSICTDLLHTPLTLLDCLHTFCAPCLKSWFSFQAssllsRPGPPpppdfavYTCPSCRDR--------VRDTKHDarvATLLEMFERINPTFEriKSEEEKRE--------------------
>UPI0004626038	63	0.210	3.198E-08	2	106	124	31	159	956
--MSLRALPgeVAGMEVSLTCAVCLSLFEEPVTLPVCSHNFCRRCLAECFsaaettpaafgrastratQTSDGGGGggggggtlSVPCPLCRKRCPLPPEGGVASLPVNTTLAEVV-KLF-RTSQGAQG--EAGP-----------------
>G7E5E8	63	0.272	3.198E-08	3	80	124	760	843	1275
---ARRKELVKTLRqqladyPDLDCPICSDALRndsrEP-TITACAHIYCAACIEEWLDAAATTGRARDCPTCRCK---LSKNSLLKLPPD-------------------------------------------
>A0A7S3XVN3	62	0.224	4.379E-08	8	96	124	7	85	149
--------PLRPLSLELTCPVCRGLVRRATLVKECLHRFCGACIEKCLRVGNKE-----CPT--CRAHVASRR---SLRADPAWDAAVRAVFPRGAE---------------------------
>A0A3S3NZZ7	62	0.229	4.379E-08	5	91	124	42	114	158
-----RFVNLADFSDELSCPICFGIFREP-VVTACRHVFCKSCIKMW------SMKSMTCPVDRRKLTMLYRPPI-------VVEKMINKLL--------------------------------
>A0A7S0W787	62	0.264	4.379E-08	6	104	124	44	132	166
------REDATELCEEYMCPICQELVLDAHTV--CadEHVFCRMCLSQWLEAKNE------CPT--CRTITGAPR---RLRvINNAVEKLASRVLTDRQREERELRKQ-------------------
>K7FP71	62	0.276	4.379E-08	8	100	124	5	87	186
--------PVKDLWEEATCPLCLEYFTAPVTL-ACGHDFCWACLSRCW---KGPGPATSCLQ--CSETVQQRH----LQPNRQLAEVVE-IAQQLSlEAEQK-----------------------
>UPI0014025B40	62	0.269	4.379E-08	2	90	124	0	77	193
--MASA-IASESVDSELCCPVCLGTFVCPSTL-SCGHSFCLRCLEAAWAT----ASSFSCPQCRAT---FPARP--QLRRNVALANLVKQL---------------------------------
>A0A3B3XSH0	62	0.247	4.379E-08	10	98	124	2	76	246
----------SRLEEDLCCPVCQDIFKDPVLI-SCSHSFCKECLQSFWSVTSRRS----CPV--CRKVSAEDAP----RCNLALKKFCDTF---LKQKE-------------------------
>A0A6A7C2Z0	62	0.256	4.379E-08	9	116	124	14	113	289
---------VAEIEASLHCQICKEFFATPMT-TSCAHTFCSKCIRTSLSADGK------CPTCR------AQDQASKLRHNWALEDVVDKFLnarPAmLAVARgKRARERYNNVDIEEMYAD-------
>A0A7S2LFL2	62	0.203	4.379E-08	4	102	124	47	140	290
----RVQLPLNMLSSEFHCAVCLGYIKNARCVKECLHRFCDECIDRCIRIGKKE-----CPT--CRVHIPSKRSVRpDPAFDKLLQSIygdVEKV--EKYEEEKTLR---------------------
>A0A1E3PDZ3	62	0.228	4.379E-08	8	90	124	11	80	299
--------QLSIFESTLLCQICKDAFRAP-VITPCGHTFCSLCMRRCLTKEQA------CPT--CRTPVQE----STLKRNILVADIVEKW---------------------------------
>R0L1G1	62	0.257	4.379E-08	16	115	124	107	201	313
----------------LVCSICLDRYRNPKVL-PCLHTFCERCLQNYI---PPQSLTLSCPVCR-QTSILPERGVLQAQLD-ALRQGQENILSSCAFTEQAlHHGTAPEVLLPASLS--------
>K8EH82	62	0.238	4.379E-08	8	90	124	24	108	313
--------SMDTFQHKISCPICKELFHLPVALVRCSHTFCSKCLNEYMKTFQDDKKRN-CP--RCKGPVTDEKDWDgtgevALRPNREMEEIVESW---------------------------------
>UPI000718AD15	62	0.208	4.379E-08	11	108	124	10	121	315
-----------EVDEELVCPICSGVLEDPVQAPVCEHAFCRSCINEWI------NRQPTCPL--DRTPITSaqlrTVPriLRNLlaRLCITCDNIVygcqvsiklDSLVSHLEQCEYnPKRpmlcEQGCSL---------------
>A0A7S3PWD8	62	0.258	4.379E-08	2	90	124	112	194	316
--MAERlrkvRELLQPLQSDMKCPICLETQSKTYVIPDCLHRFCKECIETSL-----RKCKNECPQ--CRIFVSTRR---GLRPDKKYEDLLQSY---------------------------------
>H9JGF7	62	0.186	4.379E-08	13	117	124	83	200	338
-------------EKLYSCGICFKNFvqsaqlsihvkrhmgDKPFLCQDCGKV-CKSCLVKHLEENN------TCPT--CNIVIHQSHPLQYISFDRTMQDIVYKLVPDLQdicksclvkHLEENNT--CPTCNIVIHQSHP------
>A0A4Z2J735	62	0.190	4.379E-08	0	104	124	16	132	344
AGGG---ATMENLEKQLVCPVCLELFSKPVVILPCQHNLCRKCANDIFQSanplwqsrgsssAAYSGARFRCPSCRHEVAL-DRHGVYGLQRNLLVENILDIYRQqessSRVNTKPGRRQQ-------------------
>A0A1X2G2W7	62	0.236	4.379E-08	9	115	124	15	114	351
---------LQSFDEHMRCPICKEFYNTAMILSTCSHSFCAMCIRKSLSQEQ------CCPKCRktChDSQLHNNFDLDNLV--QTWKNNARKLV--LDMQETEPESSAPLLPEQPASS--------
>S9VLN8	62	0.260	4.379E-08	10	123	124	7	112	379
----------EDYSDELACPVCLDSWKDPVELLPCGHIYCKECV---------TGLKV-CPT--CRDAIKTSR-----TPNRTLVNMALQVKVKCAKCnwvgsrEQSSRHVCASKVHPSNAPQDAPSastAHS
>M5GEL7	62	0.241	4.379E-08	9	119	124	27	132	379
---------LRTLDRTLRCPICKDLFNAPVLLATCGHSFCSLCIREAL----KEGEKKECPACR----IPTQE--SSIKKNIVLEESVEAYKGARSNVlflandavsRKRRREES----ANGTDETPRP----
>A0A210QP51	62	0.223	4.379E-08	9	89	124	3	95	401
---------LDHTEDLTVCSICLQTLTIPKYL-PCLHTFCELCLQGWIESqvtksgRNIKQVEFTCPVCRTNTRLPskatatnKSEWASTFPSNHIIVSLIDK----------------------------------
>L8H471	62	0.304	4.379E-08	13	93	124	46	115	407
-------------EEALTCPICVDALRDAVE-TPCCHaTYCRACIEAWLERRRGHG----CP--GCRAAME----ASGLRRCLPIQRLVD-LLPA------------------------------
>A0A7S3Q8Q8	62	0.231	4.379E-08	7	98	124	50	136	456
-------LKLESIVEstSFECAICLETIKDAHVVPECQHKFCERCIKDSI-----RKCGKECPE--CRTPIITQRHLRkDTKHDNLVQDVMD-LFALLKEVE-------------------------
>A0A1D3D8V0	62	0.268	4.379E-08	8	122	124	109	223	458
--------PLKAVEKSFRCSLCTGYLRDAVTIKECLHTFCRWCLYSYAESGEAE--EVCCPFCERNLQLAAPhRDEGSLRLAS--ARLCHAYLERLEEEElQRymQQHQHKPIPPEYLASSIASGGH-
>A0A7S0RTK4	62	0.283	4.379E-08	8	108	124	338	446	458
--------PAWALARALACCACGDLLKEAITSTECGHSFCYDCI---AARAVIGGKHNVCPVKGCDVVLG-PDPWEhgKLRYDGALDGLVARVFPrprldaalaaRRAEREQGTREVKAAL---------------
>UPI001891F14A	62	0.233	4.379E-08	2	100	124	0	88	463
--MA---SSLSSLEEDLKCVLCQNVYKTPVML-LCTHSFCKSCLETSWAERETKE----CPVCKKRSSI------ENPPVNRALKSACDSFIqeksRRVSEEERG-----------------------
>A0A402FFV7	62	0.279	4.379E-08	7	97	124	26	105	464
-------VSLARLRKEASCAVCRGYFRDPVSI-HCGHSFCRRCLAQCWGEREG---SASCPQCGenC--------PLRSCADNPHLARIADS-VQRLHRE--------------------------
>UPI00187C666C	62	0.250	4.379E-08	13	108	124	5	86	475
-------------EKDLSCPVCEDIFKDPVVL-SCSHSFCKGCLQSSWRDKPTHK----CPD--CKEISSVSDPPCNL----ALKNLCEAF---LHRKEQKASAVSESV---------------
>A0A7S0GNJ0	62	0.231	4.379E-08	0	119	124	33	150	489
AGVKR-------LSDELTCEICEGVLRDPATL-PCCHTFCLACVEDKLQGHGVYESK--CPQ--CGMPLH----FKDLRVNQTYNGVIEQIESALArfaaestrvEEKDadaRVREsaRTPETDASLALAVPTP----
>UPI0003F08C2D	62	0.268	4.379E-08	2	90	124	0	86	538
--MASK-PDTGDLDkigkDFLTCGLCLGYYQNAKTL-PCLHSFCENCLIKLVEKRG----MLVCPYCRTAADIQGSDGVGLLRNNSLINGLVEFV---------------------------------
>UPI00106D7150	62	0.224	4.379E-08	0	108	124	1	113	551
ANVASDNVPVDEINNLLTCSLCSKLLHDSRSL-TCLHNFCRGCLLKYVERlSGGEENVeiFPCPTCRSEFTLKSTQDIAEMPDNCFIQNMLE--IKEIQEKAKEsaacSHCQDPAI---------------
>A0A3Q1C0M9	62	0.271	4.379E-08	2	90	124	26	104	560
--MASTSTSPSEpslLEKHITCSICMEAFKDPVS-TTCGHSFCKDCLRCNFEYNDMQ-----CPL--CKTHL-TKAP----DVNIVLRDLIQQL---------------------------------
>UPI00106A220E	62	0.252	4.379E-08	0	103	124	1	101	572
ANDSPDSGSVDEITDLLTCSLCSNILHDPKSL-TCLHNFCKGCLEKYVERlhGGDQNIeTFPCPKCRLEFTFKSHQDLAEMRSNCFIKNLLDIL-----EIQQRAKS--------------------
>UPI001069F9BA	62	0.243	4.379E-08	2	105	124	0	111	584
--MATAScpAPVKQMETLLECSVCMEILTQPRTL-SCYHSFCKHCLENYVAAQRKKAVKakasvpeiFECPLCRTKFSVKEGENVgEKMPANHFINNLLELL--SIQQQAYHVKCQS------------------
>UPI0018D625F1	62	0.250	4.379E-08	2	96	124	0	88	638
--MA---LAPKQINPHSECDICQEKYKRPKVL-DCLHSFCEKCLENYYYSSRYEGQtKIPCPVCQRETVLPKKR-IQGLKTNFHLIGKVDEV--SLQE---------------------------
>UPI0014257432	62	0.218	4.379E-08	9	115	124	18	114	649
---------LRTIDNLLRCPICYEFLKTAMMIPECSHNFCSLCIRTYMAYKNQ------CPT--CSISFLET----NLKNNRVLDDVVKNfriVRPHILQLCKNSENQK-SVGMTTTTS--------
>UPI000B4596A0	62	0.271	4.379E-08	1	96	124	4	109	675
-GLGHEQSSVDgamrqSLDSHlLECPICLEQLRQPKSL-PCLHSFCLECLGSYITKevsgKMASASSFSCPVCRkVTEPVNQSEGKESWAEQFPTNNLAVEIIQHLQQ---------------------------
>UPI00145917E2	62	0.263	4.379E-08	7	99	124	19	108	682
-------VHLSSLE----CPICLDELRQPKSL-PCLHTFCEECLATYIiQTHTKSKHTFSCPICRLDThPVDSTESVKKWARRFPTNNLIKELMLTKRQTNQ------------------------
>A0A2K3DTW0	62	0.303	4.379E-08	7	95	124	10	87	695
-------VALARLADDTRCPVCFGILKHTVTSTVCLHRFCAQCIDHCLAGRPPDHKD--CPV--CRTNLHSRR---SLRPDPSF----DRLLRALY----------------------------
>UPI0003F0B232	62	0.238	4.379E-08	13	92	124	13	95	735
-------------EDFLLCKICSYSYTDPRIL-PCLHSFCKECLDQWTTKNDG---LFTCPTC-CKmCQLEaggtDRLPSSNLLIDslvSVVQEIRNTTTP-------------------------------
>A8X0L5	62	0.337	4.379E-08	23	102	124	552	624	768
-----------------------GYIVDAITIIDCMHTFCKRCLLNYFDSDNK-----TCPT--CGTFIHGSHPTHYVTYDRALNDLVNQFVPKMEDNELEAR---------------------
>A0A3M7NWI9	62	0.221	4.379E-08	12	121	124	41	162	817
------------LEKDLICFICTEVLHRPLTLIDCLHTFCGSCLKEWFSHQHQKASrshhpptqPYTCPTCR--------DTVKDARRNAMINTLLESFLmanPGKNRTEEEKLEmdklyklgddIMPKRGTRDTRATP-PSA--
>A0A336MVK6	62	0.265	4.379E-08	9	106	124	2	91	843
---------VSKLNELLECSVCLNTLDISSKVLPCQHTFCKKCLQEIVDSRK----ELRCPE--CRVLV--TVSVDELPPNVLLTRILEGMKNATNQQIQQSSNASP-----------------
>UPI0008F98AB2	62	0.247	4.379E-08	12	123	124	5	104	861
------------LNDLLECSVCLERLDTSSKVLPCQHTFCRKCLEEIYSSHK----ELRCPE--CRVLVDCK--IEELPPNVLLMRILE----GMKNA-NGTRPKRNSLGPSTPTNHRFvPSAVS
>A0A3M0W5X9	62	0.244	4.379E-08	12	122	124	14	149	993
------------LEKDLVCFICTEVLHRPLTLIDCLHTFCGSCLKEWFSHQHQKASrshhppaqPYTCPTCRdtvkdarrnamINTLLESflmANPSKNrteedkLEMDR-LYKPGDDIMPKV-EARRRRRRDDDG-SARRERREPEQSRH-
>C1GNN7	62	0.240	4.379E-08	9	123	124	58	178	1000
---------LVNLEAELSCSICTDILFQPLTLLDCLHTFCGVCLKEWFSWqvshppSSSKSAQATCPSCR--------AAIRDTRHDAKVTTLLDLFLqsnPhrarGAEEKKELERKYKPGeTILPVRPSNAAPMSDS
>UPI0001CBB977	62	0.262	4.379E-08	16	93	124	1102	1170	1285
----------------LECPICMERVSDPKMLQDCQHTFCRACIDRALKDKPV------CPVCG---LIYGT--LTGSQPDGTMNTTVDKLhsLPG------------------------------
>A0A3Q0JJX9	62	0.262	5.996E-08	2	102	124	11	104	123
--MEEQRplVKLTDVNPYILCVLCRGYIVDATSIAECLHSFCRSCIILHLAQEDY------CP--RCKVQINNSKPDMYLKQSFVLRDFLDQFHVAV-QSLQGLR---------------------
>A0A075APT0	62	0.296	5.996E-08	10	100	124	18	99	174
----------DELRKILDCPLCHKLCSQAMTITDCMHTFCKSCILNYVKKNHK------CPE--CKLKIDAAT-ISNIKPDYQIQSLIKKIDSSVVQDYDK-----------------------
>A0A7S2S4H1	62	0.293	5.996E-08	25	120	124	0	100	176
-------------------------FRDPYTITECLHTFCKSCLFFAIQSGYR-----RCPT--CETSLE-PDPFKEVLCDRTLQELVDKIFPHLkQQDEMEehefykrrgiklKREFKETLSHHTAVAKSNPS---
>A0A226MGR9	62	0.296	5.996E-08	0	77	124	3	74	187
AGGGGRRSPerWSELLARLTCPVCLEVFDSPVRV-PCGHVFCTPCLQECLKPKK--------PVCGvCRAALTAGNKALDL----------------------------------------------
>C7IZM4	62	0.318	5.996E-08	2	105	124	97	193	203
--MVKREL----LARCMTCPLCGRLLRDATTVSECLHTFCRKCIYEKLNDEEVES----CPV--CKIDLGCT-PVEKLRdgniPASSIQKyLMQKL--GLPnEAEVRAISAS------------------
>A0A7S0T9R7	62	0.244	5.996E-08	7	93	124	12	101	270
-------VSKKDIHvpKDLECSICGDVFDKAVSLKACGHTYCSVCIRNHWVTTSRPGVhrqsKKECPL--CRTPVG--HDVNkALIVNREMQEAVKAFKPA------------------------------
>UPI000B90F8DF	62	0.298	5.996E-08	2	105	124	0	94	323
--MASGKDKMA--KSQLLCSFCSDYFKEPKIL-DCLHSFCKNCLQELACTQDRRGPTFKCPICSGATAIP--QGVEELADDLTMCALVEEF---LMQ-EQLLGGQK------------------
>B3SC84	62	0.255	5.996E-08	6	91	124	215	291	376
------EENFSKIGEEFTCSICQSLLVAAHLL-PCSHSFCKECIYTWLSNHS------TCPTCRKRSRL-SQLVAEKV-VDNAIAVMAEKFL--------------------------------
>UPI00148AA7F1	62	0.233	5.996E-08	2	101	124	0	100	395
--MALSRVNYeSDICNDFTkCSICFEDFKSPKCL-PCSHSFCHECLKNHIESsclSKQSPVGFSCPL--CRDFIPAENILAELKdwANDFPTN--DRL-GNISQASQGN----------------------
>UPI001885F62D	62	0.222	5.996E-08	13	89	124	6	78	396
-------------EEDLQCPSCLDIFKDPVLL-ACSHSICRTCVEKWWKDKDSRP----CPVCRteCR---SMELPLNlALRnVCKTFSQISTK----------------------------------
>UPI00145BF552	62	0.252	5.996E-08	14	104	124	7	83	439
--------------EDLNCPVCLCIFTEPVTL-TCGHSFCRSCITAL---PSAQ-----CPQ--CRAVLPAKGEAERLVTNHILKSLSEK---AKEQPLQAKEDQ-------------------
>UPI001455AC45	62	0.217	5.996E-08	12	88	124	9	79	464
------------IKEITTCSICQNLMMSPVSI-NCGHSFCQMCLEQYLYVQPSQGEKmFPCPQ--CHAPFNK----DSFRANRHLESITE-----------------------------------
>D3AYJ8	62	0.257	5.996E-08	12	116	124	0	89	467
------------MDHLLKCPICFDFFDTALMIITCSHNFCSLCIKKYFSQPN-----LHCPICR------KAASTSELRNNRLL----DELVTALKQTLEKKNGDSSELLLSTDDSS-------
>A0A2T7NWL6	62	0.247	5.996E-08	4	104	124	265	354	487
----EKESILSEfantMETELQCVICSELFVQATSL-NCSHAFCAVCIKQWLAVKNE------CPS--CRTPV--TSSVRSIVLDNYIDCMVDQL--SL--ELKERRLQ-------------------
>A0A3N0Y8E2	62	0.261	5.996E-08	11	94	124	5	79	495
-----------DVSRHLHCPICKNLLADPVS-TSCGHTFCKRCLDQHISMSE----PY-CPI--CQEPV-STKPSVNAALDALLREFHQTQLPDL-----------------------------
>A5E570	62	0.218	5.996E-08	7	123	124	22	136	517
-------PALAELDVLERCYICKEFFNAP-VITSCNHTFCSQCIREYLITNNL------CPL--CKTEVFE----SNLKKDLLLEEIVrcyAKLRPRLleylkvEKDEDTNNSNSKEIgnGSSNESSTVLPTENS
>A0A383VUC9	62	0.282	5.996E-08	2	95	124	32	121	524
--MQPRsmvQVQLAKLKEETRCPMCFGKIRSARISMVCLHRYCAKCIEQYLRAkvPGRHGDDKECPV--CRAHLHSRR---ATKPDP----MFDKIIKALY----------------------------
>U6MM43	62	0.200	5.996E-08	8	118	124	80	242	567
--------PLKAIEKNFRCSLCSGYFRDAVTIKECLHTFCRWCLYDYVDRGETE--EVCCPYCernmqlltphrdgagkDCRHYMPrvtaacvagaggvlggsnssgatASAPAANaaVLFDRTMQNVVDKLFPHfayqerLEEEElQRymqlhqHKQLPPEYLTGCLTLGPF-----
>UPI0010693478	62	0.232	5.996E-08	3	105	124	3	111	595
---APDPAPVTQMEALLQCSVCMETLTQPRTL-SCYHSFCKHCLENYVAAQREKAVEakekvpeiFECPLCRTEFSVKEGENIgEKMPANHFINNLLELL--SIQQQVDHVKCQS------------------
>A0A1V6UV30	62	0.252	5.996E-08	9	117	124	135	241	619
---------VDDIRTLIQCGICIRPLYEPFTI-ACGHTFCYSCLSSWFAGGKS---KRTCPD--CRAPVKTQ-PAPAYLVRAVVQmftgraELLDK-GETTMEHSKNQRDEAERLDLDKANSHP------
>A0A2A9NTZ3	62	0.176	5.996E-08	4	96	124	214	319	620
----KHQTHIASVHQSLTCQICLDLLYKPFALTPCGHVACYDCLVRWFTSsgpgraNNDQNNtvqngasgnhvrkRKTCPI--CRAQV-VERPVEVW----SIKDMVTGLVRsGLVE---------------------------
>A0A7M5VEX7	62	0.260	5.996E-08	2	92	124	0	93	652
--MAGKEEGLqSELEKLCECVICCDRVTNPRTL-PCDHSFCKDCLEELVMFKQRNIPFIACPN-RCgEQCLPAGSNVHKMKASlylKQLLDLLDKTIP-------------------------------
>UPI000B90A7F7	62	0.258	5.996E-08	15	122	124	17	134	664
---------------HLECSICSCRFKEP-KLLDCLHSFCLKCLQELRHHHDPDSTKLTCPLCRRDTQL-KGNGVAALPNHFTLGALVEEFTmqeqllegQGLEIKCQNCEEGNKAISRCSDCDSFFClecnKAH-
>A0A3S2M0I5	62	0.264	5.996E-08	5	106	124	58	153	673
-----RKLSAGGIQDLVQCPLCLEVLHNAKML-PCQHTFCLACLTVYIADLP----VINCPI--CNAKIHVTGPnyVNNLPPNLYIDSLLHLvgINKGLSSNEK---SGSP-----------------
>UPI000BAFCF3E	62	0.222	5.996E-08	2	86	124	0	97	673
--MADPGNSTTELSdttsDLFHCPICLDGIRNPKYL-PCLHTFCGSCIETYISStatcKESESVRaIECPICRKRieapkKHISNEEWSSALPNNRLVANV-------------------------------------
>UPI000C76F8E7	62	0.228	5.996E-08	16	123	124	6	107	735
----------------LECSICLEQLSESNKVLPCQHTFCTQCLQDVIKKKG----SLLCPECRSPVTVE----ISSLPSNILL----NRLLEGLKQSERSLAAAPKINVKKETQSDPLnqshlqPSQNS
>A0A2H3E9S0	62	0.270	5.996E-08	1	74	124	138	210	785
-GGSKCQVDTAKLNPHVMCEICMEPMWQPFLLPDCGHSFCQDCIRNWFATEN-QNYRAQHPEYRQYQPIPIPDPV-------------------------------------------------
>A0A7S1H571	62	0.235	5.996E-08	4	123	124	520	641	807
----QRQISAEALDEmldEYSCAICQSLVLDAHTV--CeeEHIFCRTCLEQWLKQQQN------CP--GCRKPAVSDKP-TRLR---VINNAVAKLAPkALSaeQLKQRdQREAEEKIaleenlaQLAIDASDKAPSAAS
>A0A6P4KEZ1	62	0.239	5.996E-08	12	122	124	5	113	844
------------LNDLLECSVCLERLDTTSKVLPCQHTFCRKCLQDIIASQH----KLRCPE--CRILVSAR--IDELPPNvllmRILEGMKQNAASGGRQgdnkgEETETESQKP----AAASSSPhQQSQH-
>V2XH77	62	0.245	5.996E-08	1	106	124	850	971	1134
-GDATNtfaETVLANLHEDDTkeCPICLDVMETPMVIPECMHQCCKDCITTYVATCEMKGEETKCPTCsrgpiKQSDLIEVVRPLPssqNSNPDVILRrnDFASSTkLTALTDNLRRLRDQDP-----------------
>A0A3N4IJM8	62	0.309	5.996E-08	9	62	124	848	901	1203
---------LASLEEdENSCPICFDEFSNP-VITPCRHIFCRDCIESSIDIAANNGLDYECPVC-------------------------------------------------------------
>UPI00114DFAAE	62	0.215	5.996E-08	1	72	124	1674	1750	2100
-GLARSMSSdvVRRLKeiEAFSCPICMDAVEDPAIVLPCGHALCRECLTQWISNselRSGDNNSAKCPE--CRGQIDSKK---------------------------------------------------
>A0A3B4TIR5	61	0.259	8.211E-08	9	62	124	0	52	58
---------MGTIEESWKCPVCQDFFTDPVTL-SCGHDFCLTCIQAVWETDGPNEGPFFCPEC-------------------------------------------------------------
>V4AEJ6	61	0.307	8.211E-08	13	63	124	8	58	60
-------------EDFLTCCICLDRYKNPKQL-PCLHSFCRDCLSDHIKANDTGGLiAFPCPECR------------------------------------------------------------
>A0A7R9YCR0	61	0.243	8.211E-08	16	120	124	12	122	130
----------------FECNICLDVVRDP-VVTQCGHLYCWPCLYRWLNTNHYQ-----CPVCKAGVTRENVIPL-YVRgsdhVDPRTQD-ADTEVPSRPLAQRppaPERSnlpafagGDPHLGLGNGGIGFFPS---
>A0A6D2IKG2	61	0.265	8.211E-08	4	115	124	51	157	162
----EEEDSLEEMIRDMTCVICSKIYRNATGITVCQHKFCWDCIYGKIAEHDWT----CCPV--CYAKFGNSEPLRNLRFDPVYNSLArYVLFKVKENAEKEPKRAKTSQASSSSSS--------
>UPI000670EB6B	61	0.264	8.211E-08	17	117	124	16	102	168
-----------------TCPICLGQLSSAARVNPCRHSFCLECIQPWAAERD------TCPL--CRGPIiaivrLARRPRRRMHRNVGL---------GWQQQRQQ-RQRSPS-SYRSRSVSP------
>A0A1W0XDJ7	61	0.263	8.211E-08	1	90	124	1	80	185
-GIETGRFVQSTLDKDLvICPVCLDVLESPVELPDCEHVFCGACIKNWFDT----GVKV-CPLDR----IPVTRKL--MMPNRTLQVVLDRL---------------------------------
>A0A0E9WV67	61	0.252	8.211E-08	1	119	124	14	140	193
-GFADSERDVS----EFVCPVCLEVFDRPVT-TQCGHTFCQSCLQECL-----RPQKPVCAVCRATlGKWAKATELEILIHNtvSTCKGCRAEMCLSLmrshtaacfkYQEyidegvKTTARSQPPS-SARCQTASPFP----
>UPI0009E43E96	61	0.288	8.211E-08	6	116	124	1	104	198
------ESLLKDLKKHLECSICLDTYNQPKTI-SCLHTFCCQCLENHARASHRQG-KFRCPERQAQIDLPERN-----RFDSLPTSLFHNSLLSLLAVRQSGDGSSITCGNCNKTSS-------
>A0A1W4XN66	61	0.252	8.211E-08	9	83	124	12	76	227
---------LEKIKEELICSICEDEFRDAVIF-HCSHTYCKSCIEEWLVRHN------TCPI--CIQLI-IEAPVKNLLINRLI----------------------------------------
>A0A0R3P9R0	61	0.250	8.211E-08	16	99	124	129	209	236
----------------LCCPVCYNLFDCAPSVLQCGHTFCAKCLRNIagLRTisRQGDGRSFPCPM--CRQPCF----FENVAKNYIIEDILNRL-EKLPEEEE------------------------
>A0A443STQ5	61	0.230	8.211E-08	1	74	124	1	72	246
-GIDTKRfVNLTFFGEELLCAICHGVLEDPLSLTRCGHSYCKQCILRWIKERK------TCPVDSseiCRLNALIPTPL-------------------------------------------------
>V4B6Y7	61	0.252	8.211E-08	4	117	124	6	135	272
----TRRSFVTDVNhwsRELICNVCLEYFTNPHTL-HCGHSFCLCCVKRLALTardfnctSKLSKIKFRCPTCRYGTSVE---PIikQSVPVSYGLRDVVEGWKREKKQfcDENGvtdLRSigtQTPSVYDATEVSEP------
>A0A3B4UDU4	61	0.241	8.211E-08	9	117	124	0	118	275
---------MASLEEELTCSVCRDIFSQVHPL-PCGHSFCPTCIREAW-SQGEGEAHFTCPQCQeehgevwcdcCPPEAEQRQPSlavkTCLRCEVSL--CAEHLQPHLeRPAFSTHRLVEP-LGDLSQRRCP------
>A0A1X2IID3	61	0.267	8.211E-08	9	107	124	14	106	327
---------LQTLDENLRCPICKEFYDTAMILSTCSHSFCAICIRRSLAAEQ------CCPK--CRTPSHDSKLHNNYDLDNVIHawKLSRKIILDLEQTTSIQTEQSTT----------------
>A0A0C4ES76	61	0.213	8.211E-08	6	116	124	228	338	367
------ELEIAGGKQNYKCPLCIGFLKRPVVSQQCQHTFCKECFDSYLEQNH--ATVMVCPNSGCSTMIHK----SSVKEDEALAARVRQFRRRAERREDsevyvdERQTQTGTLDLTGEEES-------
>UPI000B912247	61	0.269	8.211E-08	14	90	124	36	110	405
--------------DFLKCHICLNTFESP-TFLDCQHTFCLQCLEN-LRSSNGRSCnELGCPDCRVKTPL-IGRSISALKPNFTMASLVAEV---------------------------------
>UPI001425983F	61	0.269	8.211E-08	2	99	124	0	90	414
--MSRPNTDLplsirvSSIDAHFDCPVCMCYFTKA-CLTSCGHRFCENCIKGCIDTRHK------CPC--CNTRLE----HAQLTHDPQFDSLVASVLKERKAAEQ------------------------
>A0A1J4KZB4	61	0.250	8.211E-08	1	72	124	304	364	439
-GKKKKEVIPD--EDKWKCPICYDALQQP-VVTQCGHVFCWPCINEWLRRSND------CPV--CHGMIDSSH---------------------------------------------------
>UPI0004443894	61	0.221	8.211E-08	10	116	124	2	118	457
----------ENIERFLRCHLCSEIFRDPVSL-SCNHSFCSSCLQKCWEQTGNKN----CPICERRsskdfpINFNLQEPFDqsskeinFLQINLILKELADSARqkPGSSETEKGEKQQSHQVVPIEEAVS-------
>A0A672HMB8	61	0.262	8.211E-08	13	108	124	5	87	463
-------------EEDLSCPICKDIFKDPVAL-SCsgSHSFCRACVQTWWEEKLINE----CPSC-------QERPLpSHLPPN---QALKEQCEAFLLRNRQSA-SAGSTV---------------
>A0A6P8F218	61	0.292	8.211E-08	6	84	124	1	76	464
------DLKSSLLEQDLSCPVCKEIFQDPVFL-LCSHSFCRACLKETWKEKEAKE----CPVCRynsCMDLLPSNLVLRNL-CDDYLQ---------------------------------------
>A0A3Q4HGK7	61	0.281	8.211E-08	13	108	124	3	81	465
-------------EEDLSCPICHDIFRNPIFL-SCSHSFCKMCLKNWWAQKMEQQ----CPE---R-PLLGEPPVS-----STLKNLCEAF---LQKKDQNASAFSETV---------------
>UPI001176915B	61	0.243	8.211E-08	12	93	124	4	74	467
------------LQSDLLCPICHDVFQEPVIL-GCSHSFCQRCLELHWKQRDDR----LCPLCQRR------HSKDRLPPNLLVKILSDKVRRA------------------------------
>H2L3P5	61	0.247	8.211E-08	2	117	124	0	102	474
--MAER---AALVEHYLSCHICSETFKDPVTL-SCNHNFCSSCLQKFWEQAQRKN----CPI--CKRKSSKAHP----PVNFSLKELADSFAGRRkSGSSSGAEEQKVLVVCEKHQEEP------
>A0A250Y1L2	61	0.303	8.211E-08	12	100	124	7	83	476
------------LHQELSCPLCLQLFDAPVTA-ECGHSFCRACLGRVAGEPAADGTVP-CPCCQAPTRPQA--------LNTNLQ--LARLVEGLAQVPQG-----------------------
>I2GYA7	61	0.259	8.211E-08	14	94	124	25	95	478
--------------DSTVCSICQDYMFVP-MVTPCGHSFCYGCLCSWFSSSNVDGLS--CPH--CRTSI-TSAPY----FNSTLKQWLEIFLDTL-----------------------------
>UPI0003F06140	61	0.250	8.211E-08	2	87	124	0	82	496
--MAKAESKiLEEIDEnFLVCTVCSERYRNAKIL-PCLHSFCEQCIHKLV--QKSCGKNIPCPVCRRVHDLP--EGASSVQSNVFLNELV------------------------------------
>A0A670JH91	61	0.221	8.211E-08	0	92	124	29	113	508
ATMSKKPL-IQGMHQDLSCPICLKLFQSPVTA-ECGHTFCQDCLSKV--PKEEDGKSTGCPTCQAITKV------EQLCINQQMEHLVESFrqVP-------------------------------
>A0A1J1HXN9	61	0.236	8.211E-08	2	73	124	447	508	523
--MATKE-QIQAAGG--TCPICHDNYQDPVILNECNHIFCELCLLGWLDRENN-----TCPL--CRAKIDQDNP--------------------------------------------------
>UPI0003F09B89	61	0.252	8.211E-08	1	123	124	59	179	546
-GVEEVWVS-KTIDDLLRCGICFEYFNIAMMIPQCSHNYCSLCIRKFLSYKTQ------CPTC-C---VTVTEP--ELRNNRVLDELVKSLnvaRNHLLHFAFKSPESPPTLSLASSSSknhtakahTPFDFRHS
>A0A1S8W1C0	61	0.246	8.211E-08	8	120	124	96	209	583
--------PFRAMDEALQCPICKELLNAAMSL-PCIHSFCSLCIRQHL------LLKMRCPS--CSKEV---DGLHALKNNRVLDDLVSQLKSIRKDYMQKlilitsdqfvQRDLSPTsnLPLSVNVKAPLsPS---
>C3Y541	61	0.265	8.211E-08	2	90	124	0	94	598
--MA--SVALTHLsDDLLQCGICKKDFNRP-KLLPCLHSFCENCLVKHLDESPSHGEEYeevpaslKCPICTTVVPVPdGENHLQWLKDNHFIVSLANSV---------------------------------
>A0A085LX31	61	0.235	8.211E-08	2	87	124	3	81	617
--MDAEQVALnvpRSLKDQFTCPICLDTLKRTVVSKECLHRFCRECIGRALRTGKRE-----CPC--CRAYLPSKR---SLLPDCTFDDII------------------------------------
>A0A7J6ZRZ2	61	0.233	8.211E-08	1	90	124	21	125	617
-GDKKRSDSLNALEELLQCGICYDRLSDSRML-PCQHTFCLSCLQRYTSSmvarlmknknrsSTDEGAskltvPLPCPSCQIVLNIND-GDLTDLPTNIYINNLVNLV---------------------------------
>K1QRN1	61	0.222	8.211E-08	7	86	124	8	96	669
-------LTTSSSDDTFRCPICLEEVRNPKYL-SCLHTFCESCIQTYISStatcnDSLDSKTINCPVCRkCidapRRDISDEEWASSLPQNKLIVSM-------------------------------------
>UPI00155ACDE6	61	0.270	8.211E-08	0	106	124	28	120	676
AGSADEEtaeeVGVSNMDKDWLCPICMQIIKDA-FLTACGHSFCYMCIITHLQNKSD------CPC--CGVYLTN----NQIFPNRLL----DKLLKKTS-AQQISKTASP-----------------
>A0A553PUC5	61	0.273	8.211E-08	9	123	124	0	97	758
---------MDDLDvlTLLECPLCLEPLDLSAKVLPCQHTFCKPCLQEHETSHPHQ---MRCPE--CRTAVP--GSVEELPTNPMLL----RLLESLQE-----RS---TLKTQREGSTRYGRLHS
>A0A3M6V202	61	0.263	8.211E-08	18	93	124	15	83	777
------------------CPLCRNGFDDPKVL-PCLHTFCKNCLTEAV-----ENGRLKCPTCRLNVPL-SEAGIDGLPTNIFSHNILDVLVPS------------------------------
>J9J8N8	61	0.244	8.211E-08	8	94	124	188	263	781
--------KISSMADQFDCGICYMTMHQAVSLMPCLHTFCGGCFSDWMTRAKD------CPSCR--------EPVTEVKKNSLINNLIENYHslnPNL-----------------------------
>UPI0005C872A0	61	0.202	8.211E-08	2	90	124	194	273	805
--MSRNPVDTknADMPSEMKCPLCNSLFKEAVMIPCCQHSFCEKCIRQVLLEKAR------CPKCfstKCR--------IEDLLPNISLRQAIEHF---------------------------------
>A0A6J8B1V4	61	0.265	8.211E-08	13	105	124	14	104	812
-------------DTFLTCSVCEEPFKNPVGL-PCLHSFCKECLTKHILStTKAQKNPkaFTCPK--CKRHVDSPDPH---QPPHSWADLFppNHFVLSLMEG-VKIRSDS------------------
>A0A2I4B9U6	61	0.244	8.211E-08	1	108	124	17	139	819
-GGPSKMEGLA-LTALLECPLCLEQLDTSAKVLPCQHTFCVTCLQR---QEEASCSQLLCPECGAPALVRTveelpenlllVRLLEGLQglsgPDRDIQQVIYDVPPGVEDEllESQNREkqgQSEAL---------------
>K0RJ98	61	0.227	8.211E-08	0	102	124	303	416	884
AAFGERGASVaAHLKQDLSCPICHDRFHEPVSL-LCGHTFCRKCLSWWLERqgvrlggedSEEEGGededggsasnRGSCPA--CRRAI----PSTKLGVNTALRSVMMALYG--SEMNQRRR---------------------
>T1JAV6	61	0.263	8.211E-08	2	90	124	0	92	885
--MASKEVSplvSPTPDTEHTCIICNEKYRQPRVL-PCLHVFCEDCLDKLIYNEDHDRIlsnVICCPDCKQETKISNKGAI-GFPIDYITCNLMDKV---------------------------------
>D7FV25	61	0.264	8.211E-08	9	107	124	15	106	1677
---------VREFRKGLLCSICNEFLSDTYNL-PCGHSFCRECIDDALAERNS------CPD--CMNPAWQKDTLKMALTDSTVQDWVAN-CERLYQAhvaRQAARDGESS----------------
>A0A396JQ48	61	0.350	1.124E-07	2	78	124	0	69	73
--MVGGLVNKAKLTAPLTCPLCSNIFREPTTIPECLHTFCRECIERKFIDERLNH----CPV--CKVDLGY-YPLDKLK---------------------------------------------
>A0A7S0Z099	61	0.240	1.124E-07	14	105	124	9	96	100
--------------EQTTCPICYEVMQppkhAPTLLFPCGHTFCALCIASHIKANH----RHTCPY--CRHKIESQAP------NMILQQLIDGFAERKREAaasgERDRRFLS------------------
>A0A7S2NTW6	61	0.200	1.124E-07	6	65	124	33	97	113
------RMALHDLDNSMRCPICSNLLNSraiPVSIPPCHHTFCSECIRNSLrcSVNTTTKRQALCPVCRCN----------------------------------------------------------
>UPI000867C534	61	0.276	1.124E-07	9	102	124	72	151	191
---------IEEVDRLLRCAICFEIFHRPVTLPDCQHTFCGSCLFQSLQQREA------CPH--CRTEV---YPDRQGKRAFPIDSLLEVL---LSEHPDKKR---------------------
>A0D5N3	61	0.277	1.124E-07	9	91	124	9	75	211
---------LQQVNQHLLCSICREVFYNPIRA-TCGHTFCGTCLVRWIQQKKS------CPL--CRHHLE-----RNYKFDKDI--LATKIV--------------------------------
>A0A7L4JEI1	61	0.280	1.124E-07	9	123	124	0	109	212
---------MKELNEHIVCFLCAGYFIDATTITECLHTFCKSCIVKYLQTSKY------CPMSRdC--------PHGQMHPGVCLSHLSlageEKRIREFYQSRGLDRVTQPS-GDDTVGGDPmgLPySTfdHS
>A0A3B4CWG1	61	0.233	1.124E-07	2	100	124	0	88	227
--MA---SSLTALEKDLTCAICQEIYKEPLIL-LCSHSFCRACLKENWRERGARE----CPSCRKRSFL------ENPPVNQALKSACESFIQerncSLSAKSQG-----------------------
>A0A6P9AR20	61	0.273	1.124E-07	2	92	124	0	83	243
--MASTSLAAPERKDEF-CDLCSKYLTDPISL-ECGHNFCRPCITDHYRERKKEGLFF-CPV--CEEPI----PEGKLR--RILQQpTVEeklRLLP-------------------------------
>J0WP15	61	0.259	1.124E-07	6	86	124	156	228	258
------EEKMADLRKQVECEICLETLWKPWALTDCGHTFCQTCLVSLFDRQ-----KFECPTCRARV---THRPVEIFAFKSVIHTI-------------------------------------
>A0A0T6B9G0	61	0.250	1.124E-07	1	107	124	78	178	261
-GMVFESITTKPTSnsDELQCIICTELFIKATTL-NCSHSFCKYCIEEWRKKNKN------CPI--CRAKIITANP--TIVLDNFIAKVLESAPDDTKQHRDeviKTRDVLPT----------------
>UPI001458EB13	61	0.254	1.124E-07	8	115	124	9	118	287
--------PVDSLwYKYLKCSICLEYYCNPHTL-KCGHSFCISCLGQLERNGREQNPgtnpnqiKLRCPT--CRSPLSAKSIRKrKLTVNYTLQEFVENWL-----NEQRtIRTRTVHVRSVASQS--------
>K1R4S8	61	0.268	1.124E-07	2	89	124	0	91	296
--MATPVVK----DCELNCPICLEKFNIPKKL-PCLHIFCEPCIQSYVQTSETKEHEestnfFRCPLCRFKVEWSTLSASEwtqsKLQTDHMILSLLER----------------------------------
>UPI00129E8DA8	61	0.224	1.124E-07	18	121	124	8	99	303
------------------CPICLDTMDDASHVMPCLHQFCFGCIRRWAESRP------TCPLCKRR----VESILHSVRADDSFQEVV---VGQQERARTAPRQAAP--AQEQPGAVPIsrqPPA--
>A0A2T7PTR4	61	0.205	1.124E-07	18	88	124	11	83	324
------------------CAVCTSDFTTPKIL-PCGHLFCRECVVTWLDSKSDAG----CPLCTCPISEHQGNSsqssadvVDALPTDSVMEAIVD-----------------------------------
>A0A7S2MF07	61	0.230	1.124E-07	17	117	124	97	199	345
-----------------TCPICYELMagkeHQPTLLFPCGHTFCAACLRMHLEKLD----RKTCPY--CRETVSSQAP--NISLAQVIDGFVERqqsvsrgeVMPELLQGAEAA--AQPKLPRQPYGAAP------
>UPI0010A79CDC	61	0.300	1.124E-07	2	108	124	0	109	346
--MDRAELgkgLVAQLERLSTCPLCGAAFQDPVLL-DCDHSFCRRCVGRRWDGQARAGAGLSCP--GCGHLCPRRSLRTNVRLDvevRISCGLRDRLGDAGSRAGRRRGGRIPTM---------------
>A0A7S3LKQ4	61	0.273	1.124E-07	8	106	124	94	193	364
--------SITKLEECITCPICLDLFESAVVL-PCSHSFCNQCWNDEKSRtaakpKKKRGVRieYSCPQ--CRSVLADGH---RTVRNIHIDQIVDGYRAALANLGTDLRCSQP-----------------
>A0A2H8TLS5	61	0.239	1.124E-07	9	100	124	97	176	366
---------IKTMDSDLQCPICNEWLFKA-TSANCNHTFCETCIKKWLKINKS------CPV--CRTTIEFT--STSIAVDNFITNLCY-LFGGYTKVRRE-----------------------
>A0A7S0JXD1	61	0.245	1.124E-07	14	73	124	315	368	386
--------------EEDNCPICQDAMADAVALVPCGHRFCRECATTWIEGHQSN-----CPV--CRQPVAqDAHP--------------------------------------------------
>F0Z6I8	61	0.220	1.124E-07	10	67	124	22	74	395
----------SEVEEELVCSICANIMIDPTSSLLCsSHVFCKACLVKWLEKSQS------CPTCRCEVP--------------------------------------------------------
>K1PYX1	61	0.242	1.124E-07	2	90	124	0	88	465
--MAE-STSVEPEKEPFRCPICLERLNIPRYL-PCLHTFCEVCIQTYISSSTTRDKEddfniINCPV--CRQQVE--EPVKDISSEDWVKELpVNKW---------------------------------
>UPI001A987DC4	61	0.214	1.124E-07	2	122	124	0	123	476
--MAEK---IAVVESFLSCHVCSETFRDPVSL-SCSHSFCSSCLQQFWEQAGNKN----CPI--CKSKSSTDEPAVNLTLKRLADSFADRqnngstqTAPE-KEKEEVVCEEHPEVpywfcEDEQKAVCPVCefSLH-
>UPI000C051368	61	0.310	1.124E-07	6	63	124	14	70	479
------DEFVTEVERDLECSICHFPLKDP-VLTRCGHRFCKECLEENFRWQEADEKPFTCPEDR------------------------------------------------------------
>UPI00045724DF	61	0.234	1.124E-07	4	122	124	18	132	504
----RRSFFVlcfQPVDDLLRCGICFEYFDIAMIIPQCSHNYCSLCVRKFLSYKTQ------CPIC-CAT---VTEP--ELRNNRLLDELV-KCFRSVRELLLECDlepSPSPTQTMPKSASEkpPGgPRGH-
>S8E8M8	61	0.247	1.124E-07	0	106	124	220	333	533
AQVQKSEELVNSFEQNLSCQICMDLISQPHGLSPCGHVACQSCLQEWFRSAPAGEDemydedepdaliyrKKTCPC--CRTVV-ASRPI----PLFVVKSLTSALEKAKAQPGVPRRTTPP-----------------
>A0A061IWP4	61	0.206	1.124E-07	7	95	124	189	267	546
-------IQADALREELTCSVCKGLYVRPCSILPCLHVFCAGCVSRWIDAGNRN-----CIQ--CRSEVW------EVRPAHKLQSCVEellKISPELS----------------------------
>A0A1U8QAM1	61	0.193	1.124E-07	4	90	124	208	300	551
----KKKLKISLDVEHIKCSICLNIWHNVVTVAPCLHNFCNGCFSEWLRRSQQKQSDVLCPQCRavvhCVGRNHFLHNVEEeiLQNDLSLQRTGEEV---------------------------------
>UPI0007B413BD	61	0.273	1.124E-07	15	89	124	12	91	558
---------------DLTCPICVGYFSNPVIL-NCGHCFCKDCLFSCWKEAHI---PKGCPTCKeiiqneeflCNRRLQNLAIIGKLLKPHVLQSIRDM----------------------------------
>A0A238F6Q9	61	0.254	1.124E-07	12	116	124	34	127	613
------------LDASLRCPICSELFVGPVILTTCYHTFCSRCLRQSLSERRK------CPQCAMETDT------SRLRKNQRIEEVVQAWQKArCVDLADHRRYQPPDIQSCSSHRS-------
>A0A5C3ETR9	61	0.262	1.124E-07	1	91	124	61	157	644
-GDAYDYVQgNDEISAFLHCPICLGPFYEPVGSVRCSHTFCKLCITTALAEagpdgEQDEGAPsrsraTRCPS--CRTEVG----LDDFRPTALLiKNMVDTLL--------------------------------
>A0A6P8PAS4	61	0.241	1.124E-07	2	90	124	0	82	653
--MASGGSSLSDAltKDFLTCKICLEQYTKPKIL-SCLHTYCEACLEELIANNQ-----LRCPE--CREEITLPEAVRSLKTNFFINSLLDLI---------------------------------
>UPI001458C42B	61	0.276	1.124E-07	2	106	124	0	102	655
--MAEcgRPPEL-DLH-LLECPICLERLQKPKSL-PCLHCFCQECLGTYITKelsgKMASETSFPCPV--CRRVTPPINPVE--SNDKWAEQFpTNAVIQDLIQLKQ--RSSEP-----------------
>UPI000B45B555	61	0.236	1.124E-07	2	106	124	0	102	660
--MAEGGLP-AELDlQLLECPICLERLQQPKSL-PCLHSFCQDCLGTCITKemsgQMASATSFSCPVCR-----RMTHPVNQTKT----KDKWAKHFPTntvINELLQlKERSSEP-----------------
>K1R1G8	61	0.252	1.124E-07	2	99	124	0	109	660
--MASSKEEGAPLATDIrtTCPICFESFKTPRIL-PCLHTFCHNCLSSYILStckTKESPVGFPCPLCRRFVPapsfsLELEKWSEHIPVKKTFQVLIekgDKLCDACQREDE------------------------
>A0A7M5X5J2	61	0.312	1.124E-07	11	90	124	166	242	812
-----------SLEKNCECPICLERMCDPRTL-TCHHSFCKECLDETVQVDDYGMASIKCPSCRENTYLEST--VSKLKCDLHLKSNIDLL---------------------------------
>A0A667YED4	61	0.257	1.124E-07	14	108	124	7	96	823
--------------DLLECPLCFGQLDESAKVLPCQHTFCKSCLQRH-EASHSQ---LLCPE--CRTPVPD-RSVEELPANLLLVRLLEELQgPtGPRRTGQSARYTVPLV---------------
>A0A0G4FE05	61	0.232	1.124E-07	2	106	124	0	109	847
--MSVEESPLSlwkRFESHLKCPICKGFFTVP-TVTDCGHVFCSSCIRQFFLSNEK---KHNCPSCNKECASGKLKEVKALY--SAVQSLVEtregrlrKFVrKALREASSEEFENTP-----------------
>V4B7T7	61	0.265	1.124E-07	13	88	124	0	76	906
-------------DEEHQCPICSKKLTEPKIL-TCLHVFCEACLEELLKENSDEGVqphKIKCPQCEQETQVP-MNGVSDLQTEHVISDILD-----------------------------------
>UPI00148A15BF	61	0.215	1.124E-07	7	94	124	22	99	927
-------LEMKEIDSLLRCPICYDFMHTAMILPECSHTFCSFCIRQHLSHTNQ------CPACNhgaCE---------NNLRNNRLVDDLIvqFKAIRSL-----------------------------
>A0A3A3A4K5	61	0.252	1.124E-07	4	123	124	62	188	967
----TKEISISDethpqYSNEWAFAICTELLYQPLTLLDCLHTFCGFCLKEWFAAqggsrrRSSSSLRFTCPACR--------AAVRETRPNATVTTLLDMFLaanPGRAKS---ATEKEEIAQRYKHGDSVFPSVstrnHS
>A0A0F9C6Y4	61	0.275	1.539E-07	13	69	124	6	61	72
-------------EETLCCGICKAVWTDPRT-TACGHTFCRACIEKWIAIaTSRSGCRTSCPLCR-RHPLP------------------------------------------------------
>T1FZW4	61	0.276	1.539E-07	9	102	124	8	93	106
---------IKDMNDLITCSLCSGYLVDATTITHCMHTCCPKCLKRTAASSNSDAKK--------NNYTTTTSKKIKLRSDKTMQNLVYKMVPGLYQNELNRR---------------------
>A0A0L8HG23	61	0.271	1.539E-07	1	77	124	12	88	113
-GSDSHSTTVVDMD---LCPICLDEFRDPRVL-PCQHSFCMQCLQNHVDSHKsdiFRKGVFHCPSCRALTYPTYKfKPVSGV----------------------------------------------
>A0A6D2IS87	61	0.242	1.539E-07	7	100	124	16	103	116
-------VDLRVVKPLLSCQICSKLMKQATSITLCLDHFCWECIYDYVTEHGGQS----CPVCG---VYLGSRPLSKIRRDQQYERLINTIFPqEKKEVEME-----------------------
>A0A5J4W9C2	61	0.206	1.539E-07	17	101	124	7	95	148
-----------------TCPICRDPYpNNPQmnIILECNHTYCDQCITSWFGTADA---KPLCPTCRRQCQVYDAGGAFGIEIDHNLAQLANKklqiVLDHFGNDQQER----------------------
>UPI000D734FF6	61	0.246	1.539E-07	17	85	124	11	76	200
-----------------ECPLCLERFKSPRIL-PCFHTFCLQCLSRLIETQSS-RSSFPCPTCRTRVKIP-SGGAAKFQVNFYIEN--------------------------------------
>J9IMK3	61	0.322	1.539E-07	7	102	124	10	99	284
-------VPRSTFVKDLTCFLCKGLYREAHTLNECMCTFCKICAFEYFSVKEN---SRKCPKC-CQEIRG--RVFEQIVKDNTMQTVTDLIFPEFKQREDALR---------------------
>A0A7R9WMQ0	61	0.306	1.539E-07	6	104	124	25	116	301
------EFSLRGIHEHLLCRLCSGYYKEPYTVTECLHTFCKSCL--YYATAA--GCNY-CVI--CKVYLG--NDVEKFAaLDFSMQRLVDTIImPEVRREEDHQEVQ-------------------
>UPI00145579D0	61	0.285	1.539E-07	1	96	124	9	95	304
-GMDQFR------QDNLHCSICTQYFIKPKML-DCLHSFCLKCLQE-LKAplDSDQSTRLVCPTCVCETTLR-EKGVHGLPDNSTLSALVAE--SRLQE---------------------------
>A0A2V1AP71	61	0.310	1.539E-07	16	99	124	29	105	325
----------------LECSICSEVMHVP-FLASCGHSFCYNCLNAWFANKVN------CPT--CRTELE-QPPVLNIRlKDisKNITDIIIETMEDTHHKEQ------------------------
>A0A6M1ZZ04	61	0.212	1.539E-07	16	120	124	35	129	353
----------------LDCPICFEPYTNPHIITTCLHVFCKTCLEKSMDRRAQ------CPS--CNTAFKAEDLKYSFNDNNRLEAIKNKI-----EEKLGIKpEPKPAPVSPKKRKTPseGPS---
>A0A3B4EIY2	61	0.260	1.539E-07	16	88	124	15	76	406
----------------LKCSICFELFGEPVTL-ACGHSYCHSCIESHLVRGRRN-----CPQ--CRFSLPAQH---KLRKNVSLSNILD-----------------------------------
>A0A1S3KFY3	61	0.282	1.539E-07	10	86	124	14	88	424
----------AKIRENFTnCSICLKDFEDP-TILPCLHTYCKRCLASYIPENIP-GSKFLCPLCQKETKLP-EDGVEGFNHNYFIDSL-------------------------------------
>A0A673N0A4	61	0.281	1.539E-07	14	77	124	20	76	424
--------------EDLQCPLCCEVFDIPVML-SCKHSFCKTCIQTHWVRMGTRQ----CPLCRC--TERSSRPPINL----------------------------------------------
>UPI00142595C8	61	0.268	1.539E-07	15	122	124	13	103	433
---------------DLECAICLSRFEQPKTL-ECMHTYCLQCIQKWVEMHG----KMECPTCGQEHDL-TKEDLKKLASNTMISQLLEYVI--------KTEDQTPT---KCSFCDNQPAYH-
>A0A6P6X3U2	61	0.234	1.539E-07	2	108	124	0	102	434
--MSFKTRH-ATIERLLACGICQKLVRDCTTIDECCHTFCKKCITGKITEENLRN----CPE--CNIDLG-GAPLQRLKHDYRWQSIRNKYVsiKKLakPKVEDVAREAKNHV---------------
>A0A2N1LH77	61	0.241	1.539E-07	13	122	124	24	121	445
-------------EAALRCQVCKDFYKTP-MITSCSHTFCSLCIRRALSNDGK------CPMCRATEQE------LKLRSNWSVEETVEafsKVRTialNLARN-QGNRSQSPKRKAVEISSD----AH-
>H2AWY0	61	0.215	1.539E-07	7	100	124	16	108	445
-------PNISQLDALLRCHICKDFLKVP-VLTPCGHTFCSICIREYINRQSK------CPL--CLNELRESMLRSEFLVNeivQSFQSVRTKLLevvkmPTISGSEDK-----------------------
>A0A395NDN5	61	0.260	1.539E-07	13	122	124	24	121	453
-------------EAALRCQVCKDFYKTP-MITSCSHTFCSICIRRALSNDGK------CPMCRATEQE------LKLRSNWSMEETVEAFSKARIAAlnlarNQGSRSQSP--KRKANEVS--PDAH-
>A0A671WVZ9	61	0.272	1.539E-07	14	123	124	1	80	454
--------------EYLCCPVCQDVFREPVVL-SCSHSFCKDCLQSCWRQKQIQE----CPVCK-----------RKSSNDHPPVSLV---IKNLCEAFRVQR-----------ASDDFRSLHS
>A0A7M7N9I5	61	0.207	1.539E-07	7	123	124	10	130	460
-------IPLDPLKESFSCPICMCLYHMT-TLTQCGHRYCEGCILEWIDRKRR------CPC--CNAPVRIAELIRDTGFDALIQIVVrqknkaeDAYFSDLiKKCNEPSDKFEPMVsDEPSDKADPTacdePSSTS
>UPI000BB019CD	61	0.290	1.539E-07	9	108	124	0	80	468
---------MDEEDDLTTCSICFDAFLQP-KLLGCRHTFCKPCLQEY--TKKVEVSEIVCPLCRQKQSLD----------DKGLDGLMDNYFVSL------RRPESPVI---------------
>UPI0010A1E977	61	0.204	1.539E-07	18	97	124	15	89	468
------------------CSICNKMMSHPVSI-NCGHSYCKSCIERDCNKvSSETGLKIkpSCPLCG------SPFSLENLRPNKDLENIID-VIKEMEEE--------------------------
>A0A067N4R7	61	0.242	1.539E-07	9	93	124	180	271	483
---------LEGIRNALQCQICLETLDKPWTLNPCGHISCQACLQSWFATQTeghatRPGRRYehlvkTCPI--CREQI-IYRPRQAFVLRNVLEALADHAVDA------------------------------
>A0A2I4BWR7	61	0.252	1.539E-07	10	76	124	27	86	486
----------RTMDEDLMCPICRDTFQDPVQL-FCSHNYCRSCLKDWWNGKRL----LDCPI--CRSISPTRDPPEN-----------------------------------------------
>W9YP34	61	0.226	1.539E-07	9	117	124	20	127	487
---------LAPLESSLRCQVCKDFFTTP-MMTSCSHTFCSLCIRRYLSQEGR------CPACRepdQEVKLRRNWVLEELVANFTVSrkRLLDFARSGMESLEEDATEtQRPKKRRKVEQSTP------
>A0A3B3BS70	61	0.236	1.539E-07	14	89	124	7	72	498
--------------EDLNCSLCLTLFNSPVVL-PCGHSFCSPCITEALSARQQ------CPL--CSSAVAAEE-AKCLPANLILKSLVEK----------------------------------
>A0A5J5EVP8	61	0.241	1.539E-07	7	123	124	17	123	499
-------PFISSLDAALRCEVCKEFYTAPVM-TNCCHTFCSICIRRAFNNDGK------CPACRTNGQE------YQLRRNTIVQDLLDAFLGCRDKLFHfATKEQDSIFrdERESTPSNPQPSSQS
>A0A7S1Y372	61	0.263	1.539E-07	4	90	124	25	108	501
----RQRNAIHELRSFLLCPLCGQDLDKAVTLPNCSHTFCYECIDNY-------GCDaWECPVPGCHMPLTKTASSrvgSSFKVSPQYETIVKSL---------------------------------
>A0A024GG39	61	0.258	1.539E-07	10	123	124	320	426	508
----------EDDERFLICSICLEYFQRSVTL-DCSHTFCGFCVGNWFRTSLS------CPQCRGSIKL---VPV----RNRALDDLVQRLVgtsPSYRAttmkrlNEQEAYiSGKKQLFRLSGQTLTF---HS
>K1RZN5	61	0.296	1.539E-07	15	89	124	10	89	514
---------------DLNCPICLEKFNLPKKL-PCLHTFCELCIQSYVQASETTEDTkfFRCPLCRFKIEWSTLSASEWTRsklqTDHMILSLLER----------------------------------
>A0A7D9JX85	61	0.215	1.539E-07	18	119	124	125	229	514
------------------CTICYCSYTDPVSLPKCGHTFCKSCIERAFTYQKK------CPICQ-----EVYGACEGDQPDGTMEvQFSTKYLPGyerygcyvityvIPNGRQGNRHPKPGHKYAGTKRQAFlP----
>A0A3M7GVL8	61	0.188	1.539E-07	9	116	124	73	177	533
---------ISAMRDLVTCQICHRFMYEPYAL-SCGHTYCYTCLSQWLGSNK----KKTCPD--CRMVI-TQQP----TPSYIIRELVlvflsrNELLPDGetsDEHHSSAREEAEIVSKDKANTD-------
>A0A6P7LB87	61	0.275	1.539E-07	9	65	124	6	58	534
---------LASLsEDHFQCSLCHNTFSDPIT-TPCGHSFCRTCIHEHWDDSE----FCHCPTCQKR----------------------------------------------------------
>A0A6P3W991	61	0.230	1.539E-07	2	96	124	0	109	538
--MAlWQEDTPRMLEDELTCPVCLDLFRDPHQL-PCGHNFCMPCLQR-LRGgsggSSLRGSiassssstsssgsflrgRFRCPECR-----KTHRSSACVQRNFKLANIADGYRRRKEQ---------------------------
>A0A371D6G5	61	0.221	1.539E-07	9	89	124	243	333	548
---------IASIESNLTCQVCMEIMLKPYGLSPCGHVLCMSCLLEWFKAappgvdemddddypNALPYRKKTCPC--CRTTVH-NRPIP-LYVVKSLASAVDK----------------------------------
>A0A267GZE4	61	0.271	1.539E-07	13	88	124	63	141	606
-------------DEFLVCKICMEPFKTPKCL-ACLHTFCEVCIENHIASeaaykKYSDYREFTCPLCRKRTQLP-LGGAKKLPDNFLISNLSD-----------------------------------
>A0A1Y2GLN5	61	0.255	1.539E-07	16	101	124	226	297	613
----------------LQCSICVDYFSSPFTI-ECGHTFCYACLHSWIEIHKS------CPT--CRTKLL-RRPTFSLNIREQVQNSI----AGLLEPERKA----------------------
>UPI001600A30A	61	0.313	1.539E-07	2	93	124	0	92	618
--MAAREkFHIGEPEEvdLLTCPICLETFdsdqRKPRSL-QCLHTFCHGCLQD-FSANKR---TLECPTCRHETALPSQ-GVKGLPHNFWISNIAQASKPA------------------------------
>UPI00148AB7C2	61	0.237	1.539E-07	18	89	124	20	98	639
------------------CPICFESYKTPRFL-PCLHTFCHACLSSYIMSscqQKKRPVGFGCPLCRsfVPAPVYNKSPekwAENFPIDKPLEALCAK----------------------------------
>UPI00145890DC	61	0.257	1.539E-07	1	95	124	4	107	667
-GFVQEESSVEsvslSLDSLvLECPICLEQLRHPKSL-PCLHSFCQECLSSYITKefsgETASVPSFSCPVCRrVTEPVNMSEDKESWAEQFPTNNLAVEMIRHLQ----------------------------
>A0A7J6CSU2	61	0.269	1.539E-07	9	96	124	0	76	762
---------MDSLNiEELSCPVCHEIFKAPVLL-SCSHNVCKECLEQLWKAKETQE----CPVCG-------RRPSKNPSSNFVLKTLCKSFLKERNE---------------------------
>UPI000C04A3E5	61	0.232	1.539E-07	6	88	124	1	84	763
------ESILKNLKSSITCPQCSDSFNDP-RLSPCLHSFCRKCLEQLW-SQHSSKRSFRCPVCETEETVPaesQEFEISESPSDFHLNRLLD-----------------------------------
>UPI0018F59139	61	0.263	1.539E-07	1	108	124	4	103	782
-GGSRMD-DLALL-DLLECPVCFERLDATAKVLPCQHTFCKPCLQRIFNARK----ELRCPE--CRTPVAC--SIEELPVNLLLVRLLDgiKYGQSNGRLIPARMPQAPTC---------------
>UPI0008146FFD	61	0.284	1.539E-07	4	98	124	13	95	785
----EEEEPLA-LIELLECPLCMKPLDVTAKVLPCQHTFCKPCLLRLEASSSPHTC---CPE--CRAPLSGT--VENLPTN--L--LLARLLQGLQRER-------------------------
>A0A7R9LUC3	61	0.292	1.539E-07	2	80	124	327	404	888
--MRHREsIGNKELNDRLKCFLCNGYLVNPTIIIDCDHSFCKSCLIKHLESNTP-KSRY-CP--RCDQQINKTKPKLNLKnkPN-------------------------------------------
>A0A3N4IFB7	61	0.232	1.539E-07	6	91	124	33	104	956
------QSDLAKLRKCVECVICQELLFEPYWL-QCGHIFCYRCLVEWFEQKKS------CPECRAKVDIQPTG-------AFLIRDMVETFI--------------------------------
>A0A6A4HIW8	61	0.231	1.539E-07	3	84	124	918	1009	1315
---AEKESQEAAIEEgDLECPICFDNFQHT-VVTRCGHTFCKECIHDVLDTpfvvpadapAAYQPNERPCPV--CRTPISKELLFEesaFLPTDAELQ---------------------------------------
>A0A6P8AZ13	61	0.164	1.539E-07	9	72	124	1010	1073	1424
---------LKEIEA-FSCPICMDAVEDPAIVLPCGHALCRECLTQWISNselRSGDNNSAKCPE--CRGQIDSKK---------------------------------------------------
>A0A1Y1JMG8	61	0.290	1.539E-07	1	78	124	440	518	1779
-GGLTLENFIQSLKRELTCPICLDYFYLPVTM-NCGHTFCRYCIGH----NKLNGKN--CPLCRqalghtvCiNTIISNLVRIYNLR---------------------------------------------
>UPI00035A16BA	61	0.271	1.539E-07	2	99	124	0	104	1900
--MATGTRLMREINDqFLSCKLCEGKFREPKTL-TCLHTFCLSCLQAHFDTEAEGRSgrysiylrHVTCPVCQRKTELP-TGGVRRLPDNFLVSNLTDVLAKRTATKEQ------------------------
>A0A2R2MQN5	61	0.226	1.539E-07	13	88	124	10	91	1907
-------------DQFLVCKICLEPYKQPKTL-DCLHVFCSDCIEKHMDAQMERTSyryasymrNVSCPLCRKRTDIP-NGGVRKLPDNFLVSNLTE-----------------------------------
>A0A672Y8W4	60	0.233	2.107E-07	8	63	124	1	59	96
--------SLSKPEEllahELSCPICLQLFSDPLVL-PCGHNYCRECISKTAVSDSVSKVLPCCPECR------------------------------------------------------------
>A0A3N4KKQ8	60	0.235	2.107E-07	9	93	124	28	99	110
---------LHPLDAALRCQVCKDFFTAP-VLTNCQHTFCSECIRRALQSDRV------CPLCRAPEQE------YRLRKNQVVADLVDAFVAA------------------------------
>A0A7S2HB07	60	0.311	2.107E-07	12	72	124	55	109	117
------------MERTFQCGICLDTLNKPVTV-PCGHNFCKGCIEGLFAS---EGRGACCPN--CRFILPNQR---------------------------------------------------
>A0A7S1CG34	60	0.238	2.107E-07	6	93	124	49	124	129
------EVDMEKVSKELVCPICLSLVKDAQCVQECLHRFCSDCIHKCLRNKRQ------CPA--CRKTVPSRR---SLRRDERFDTLL-SLFPA------------------------------
>A0A151RKJ6	60	0.275	2.107E-07	5	65	124	32	93	175
-----RRVRVSEIDKLSHCPICMDEFKvgdQACRL-PCNHTYCSECILRWLNNSK------TCPVCRlnldgCR----------------------------------------------------------
>UPI00077A8406	60	0.323	2.107E-07	1	65	124	11	74	179
-GGYDDE-FVNKVEDDLICPICHLPLKKAVQTMQCGHRFCKACIDSHFASQKTAGESTSCPNDRIR----------------------------------------------------------
>R7TKD1	60	0.283	2.107E-07	14	90	124	9	87	190
--------------DLLHCMICFEQYDSPKML-RCAHTFCAECLQGYYSTYQQQKRavpgKIPCPTCRELTTLP-SNGVSGLRNDFKVQKIEEMF---------------------------------
>A0A1X7UM98	60	0.237	2.107E-07	1	74	124	10	83	208
-GMAQFSKKdlsiVEDLPkqAEIECPVCLNILTDPHLVSCCGHNFCGSCIERVKASNGS------CPMCKDSVIADDSYPL-------------------------------------------------
>A0A3M0LJZ3	60	0.226	2.107E-07	1	123	124	20	141	218
-GGGQREAAAAGL-----CPICLGDVDNAAHVDTCLHTFCFGCIRQWAAVRAA------CPLCRQR----FGRILHTVRADDDYEEITwnktNDLPPTNSEGERdaaglpGSRpkggKPESGVKSVAQLKCMYTNAHS
>A0A7S3BEH0	60	0.203	2.107E-07	10	119	124	26	135	233
----------EELRRLLTCTICKQLLYEAVTINECMHSFCKACCEAHYTMQASQRRgvghdDYKCPQ--CEIKLPSN--VHDITlPDDSLDKMTAALFPR----EHARRRELAQrlLREARAEADAAP----
>A0A3M7IGN2	60	0.181	2.107E-07	18	122	124	46	175	277
------------------CPICYQDFTDPAK-TPCGHVYCRECLEAWLKQTTN------CPTCRtlliAQAQIEPQ-PnviseIEALDLDfevdqqavmlelHAFDELVGSTLDAIYEQfpidEQTRIyidyvSLLPKAVAAGLLMKPerqFPDDH-
>A0A6J8CFA2	60	0.256	2.107E-07	16	90	124	16	95	283
----------------LRCSICLGVYRRPHTL-QCGHSFCTSCLKNLarLTKEQLPQCPfprlkFSCPTCRKRTLV-SSVLNRRMHVNYSIQDFVDNW---------------------------------
>UPI0003F09C15	60	0.237	2.107E-07	9	84	124	13	88	314
---------MDDIDkKILLCPICQERFTSPKIL-PCVHTFCEKCLKSWVEKKHGQ---LTCPSCRKPhaVPPGGVRALNnNLFVNEMLE---------------------------------------
>A0A4S4M4T5	60	0.278	2.107E-07	1	92	124	183	271	318
-GRLRRlELEREAEKETLQCRLCRFTSRWPRVV-PCGHVFCQGCLEGLWMQKDAQSAP-RCPT--CQEEIH-QRPIPCLpmqeRTN-ALQD--EEVFP-------------------------------
>A0A183LDT7	60	0.218	2.107E-07	9	83	124	12	95	327
---------VNPVDENLICGICHGVFIIP-VVTECGHTFCANCLKIWLNSklehlnhltisdNERTRFQFTCPT--CRTKLNVNNPQQNNSINSVV----------------------------------------
>A0A1S3RG28	60	0.264	2.107E-07	1	81	124	189	266	355
-GEAEARLSAS--CDHLRCSICTEVFTEPVSL-NCQHTFCKSCIQQSLKALQQ------CPLCGsClfrdsTFEINKPKPKPRLKPEP------------------------------------------
>E3JZL1	60	0.272	2.107E-07	6	104	124	224	313	356
------ELEIAGGKQNYKCPLCIGQLNVPVVSEKCQHAFCKGCFEAYLDQNQAQ--MLVCPNSGCSAMLDK----NSVKVDEALADRIRQL---LRRAEMREDSQ-------------------
>UPI000BAE797F	60	0.270	2.107E-07	16	92	124	21	103	362
----------------FTCPLCLRHYTDPKQL-DCLHNFCEGCIKDYIKSSDDDELhdgKFTCPVCHipTTVSVPKSNPetwAGQLPDNHLITSLADG-VP-------------------------------
>A7RGK7	60	0.333	2.107E-07	1	63	124	9	67	411
-GGYEAE-FVEPLPEEYECPICQLAFRDPIQIEECGHRFCQSCLQEL---RRLQGSPVLCPMDR------------------------------------------------------------
>A0A0L0DDV0	60	0.224	2.107E-07	1	118	124	47	157	441
-GGGNAVADATPYAELLTCSICQEIMHKAMALVPCMHNFCAGCYAQWAKNSHE------CPMCRAT--------VSDAADNHTIRNLVEAFLKDHpDQARNAdelaalDRAAKSLVSRRSPPTSPY-----
>UPI0014255ED9	60	0.221	2.107E-07	2	122	124	0	132	444
--MAEKKINqfLNDLEEKvLECSICFKRLQQPKSL-NCLHSFCLHCLQDLVKAKG----ELICPTCSKSYPI-SEDGLEKLLPNTFINNLLESI-EKMEEAEtleckcekgikatfycQECRECICSVCYDHHKRFPALTSH-
>A0A2K0U5G9	60	0.238	2.107E-07	13	116	124	24	119	447
-------------EAALRCQVCKDFYKTP-MITSCSHTFCSLCIRRALSNDGK------CPMCRATEQE------LKLRSNWSMEETVEAFSKARAAAlnlalNQGNRSQSPKRKAVEMSSD-------
>UPI000F68606F	60	0.291	2.107E-07	2	92	124	0	87	462
--MATGGISqVSSLESALLCGICLSEFdatlRRPLILPKCGHTFCRICVKNL----AARGEVL-CPSCRCR--YQDVDP-DELPINFNVQCLASSDRP-------------------------------
>UPI000D723A81	60	0.252	2.107E-07	8	93	124	5	81	479
--------PVKSLQEEATCPLCLEYLTDS-VITACGHNFCHSCLSRCWEG---PGPAASCPQ--CRDLVQQGPP----QPNRQLaQQLSLQAVQG------------------------------
>UPI00093AC944	60	0.242	2.107E-07	2	104	124	0	88	488
--MA-AESPLESLQDEATCSVCLEFFKDLQMLMDCGHNVCRACITQCWEGLVT---DVCCPQCR------QSFPQRNLSLKRQL----EKGVEIAKQAPEGTKEQ-------------------
>A0A1E4RSJ8	60	0.288	2.107E-07	5	90	124	32	124	497
-----RNVTYKSPTEHLNCPICQQPFINPFT-TICGHTFCKECILECFkmskenirqtHESESHSLKGCCPL--DRTPLDSTN-INDLFPTPlIISNLIDDL---------------------------------
>A0A0F4GEZ0	60	0.240	2.107E-07	9	91	124	75	145	511
---------LDDMRHIITCKVCQRFLYEPYTL-TCGHTFCYSCLSQWM----GQNHKKTCPD--CRTIVREQ-P----TPAYLIKEMVFIFV--------------------------------
>A0A437CDD6	60	0.238	2.107E-07	0	107	124	214	320	518
AGtTDTRNRKIGVCEKELlsCCSLCEDVLKDPVS-TSCGHWFCRQCITSYWNQTNSSGLC-SCPQ--CAETSKTREELETFSQNRTVQDVG--LQELLDEHEIsvKRRYENTT----------------
>M7X5M1	60	0.264	2.107E-07	7	121	124	31	139	575
-------PSLSVLESSLRCPICSEFFTAPVILTNCSHSFDSRCLRDYLAVHKR------CPSC------LAETDESRIRKNLALQEVLNAWQSARDEilrLEDAASSASTRIAGPSRQSplSPTPlSA--
>A0A1S3JIF9	60	0.305	2.107E-07	13	107	124	10	93	613
-------------DNFLTCSICLGEYEDP-RLLSCCHTFCYGCICDY--ASQTRGRIFQCPL--CREVI-NKDGLVKLKKDF----RVHKTKELLSQRPQHEAS-SPS----------------
>UPI001457F2AF	60	0.250	2.107E-07	1	76	124	4	80	664
-GTQQQRQVNNDCSHLLECPICLEQMREPKSL-PCLHSFCEECLGTYIVTdlsgEMAAATSFPCPV--CRKITSPVDPSDS-----------------------------------------------
>UPI0004629B10	60	0.229	2.107E-07	16	122	124	26	138	708
----------------LSCPICLERFSQPKIL-PCLHTYCQGCLETLLDGRTEEEDaeeeeieaeaqELRCPE--CRTWVPlPAGGVAALKTNFFINGLLDLACPA------GRAPSSPACALCPLIGQEPPrtaSSH-
>UPI0018799C1C	60	0.274	2.107E-07	9	119	124	0	115	712
---------MDDLTllDLLECPVCFERLDVTARVLPCQHTFCKPCLQRILKAHK----ELRCPE--CRTLVFC--GIEALPANLLLVRLLDGVRAGQSSGRAGsfRRpgtltlqdCKKGSAAPKGLQSSPFqP----
>UPI00148A5BE0	60	0.284	2.107E-07	11	121	124	4	111	738
-----------SLNELLECSVCLDRLDHTSKVLPCQHTFCRRCLDEIYGTKR----ELRCPE--CRTLVE--IPVEELPSNILLIRLLEGLKtknseRTRSPARHGEHGYNESLFSKQSSTLNPPSA--
>UPI001864027C	60	0.220	2.107E-07	14	122	124	116	222	753
--------------DAFTCRICWGYLYEPVTL-PCGHCFCRKCL-------PRESMPVCCKECKDSSKLT---DVQNYRVNVVLSNLLSKYFSSelLAvQLRQeGNRlyaekKLEAALEKYNEAIQIAPRDH-
>UPI0018D73DF0	60	0.298	2.107E-07	14	90	124	16	88	782
--------------DRLQCSICNDYFREPRAL-DCMHKFCLKCLQELCNQQISNGSKIICPLCSKETR---TKDVADLPQCHMLSALVEEF---------------------------------
>A0A7M7NFX0	60	0.301	2.107E-07	2	94	124	0	84	792
--MAAK--AVEKLVRELVCAVCMNTLKNPKSL-SCRHTFCKECLKQCDKASQGRSGGIKCPMCREVTTL-SREGVAGLKSNP----LIYRVLEVL-----------------------------
>UPI0016018473	60	0.267	2.107E-07	1	107	124	129	238	814
-GQKDNKMAAASFHEELTCGICKDLLTKPKAL-PCQHTFClSPCLEN----VAGRGQTVKCPICRRKFRLPPQ-GVAGLPDNLMAANMCERLQqqTSLSGEtgEQrqsGNRcSFHPS----------------
>UPI001237C180	60	0.280	2.107E-07	16	121	124	952	1052	1574
----------------LCCPICLDVLRDPVTV-PCGHNFCQGCLQALXPAarppdGGGAGGAARCPL--CQEPVPA---ALRLCKNRAL----CELLPLLAAATGGS---SPSSSAAATPTSPAgasPMA--
>A0A388L7I2	60	0.264	2.107E-07	11	94	124	338	414	1668
-----------SLPEECLCPICGALFRDPIML-DSGHSFCRKCLRKWWSSND--GKQKICPLTR---MLHD-GP---LTPNYALEKVtasVDTVLQHL-----------------------------
>A0A7R9YCP3	60	0.269	2.107E-07	13	75	124	3981	4036	5162
-------------DQDVECSICLGEFVNPHV-TACNHVFCKDCIEDWLATDPEDS----CPL--CRTPTYLDGPFE------------------------------------------------
>A0A0E9VKS8	60	0.365	2.885E-07	7	69	124	33	87	96
-------LKIEDLNEHIVCYLCAGYFIDATTITECLHTFCKSCIVKYLQTSKY------CPM--CNIKIH------------------------------------------------------
>UPI0006B10827	60	0.237	2.885E-07	12	119	124	5	118	161
------------LNDLLECSVCFEQLDVTSKVLPCQHTFCKRCLEEIVTSHK----ELRCPE--CRVLVETQ--VDDLPANillvRLLEGLRNNSRPSktniLGSEDQDQKQTTPqhvasaGLKTTAALTAPLP----
>UPI0003F0B984	60	0.235	2.885E-07	15	99	124	8	85	165
---------------NYICSICKSYFIDPVT-TECGHNFCRPCLYTFWEEASN---ALSCPECKksCSTNVK-----DNIRLNirVFLA--RRAVVSSLQSSEQ------------------------
>A0A7R8ZJV2	60	0.228	2.885E-07	34	103	124	9	70	171
----------------------------------CSCVVCRTCIVKYLDTSKF------CPK--CDVLVHESDPLLGLKPDKTMQDIVYKLVPGLYLSEMRRRR--------------------
>A0A7S4VP32	60	0.275	2.885E-07	12	90	124	53	126	176
------------LHTSLTCPLCSQLMTQPSTLGGCGHTFCSSCINFY------SGKHDICPLPGCGIPLSlNSGGNKFVKINPQLNSVVSSL---------------------------------
>A0A452I9J4	60	0.281	2.885E-07	16	122	124	25	128	189
----------------LECKICYNYFdleRRAPKLLECLHTFCQECLSQ-LHLRAAHG-TICCPVCRHRTALPDQR-VHSLPVNTKLAEAFPLQLRARDPLPQ---DRLPPVPRPAAGPQSRPAPH-
>A0A2G8L1L7	60	0.256	2.885E-07	13	90	124	12	81	218
-------------EDFLSCPICIQHFKEPKVL-PCLHRYCSDCLESYIKQQKG---ELQCSV--CREFF--TIPPEGFKTDYFMKNLIEYV---------------------------------
>A0A7S2RUE0	60	0.219	2.885E-07	17	115	124	108	204	238
-----------------TCPICYELMkgenRAPVLVFPCGHTFCSCCLTKYCggHKTNQVGQQKTCPC--CRTEITSSA------INHSLRQLIESFLQSRVHLLEGKQACDPPTDSVPSTS--------
>UPI0004416F49	60	0.211	2.885E-07	5	90	124	32	134	244
-----RRCALLQLEDQFTCPLCFDIISAPYVLngATCGHTFCASCILKWYLARmhdcGSWHENVVCPMCR-SALIHTPDLGDNPRsifycpftpnrvADTAIKTLVRKV---------------------------------
>A0A183AA24	60	0.212	2.885E-07	1	106	124	1	129	268
-GYPTERFP-APVDENLICSICHGVFAYP-VVTNCGHTFCFACLDEWLRSpscqdcnersyeeedDQSQSLNQQCPACRhlledslhlphCITE-GYSSSITVARPVLALRNLIGSMPMACAYAHRGCKSVKP-----------------
>A0A061SH51	60	0.270	2.885E-07	7	90	124	27	103	275
-------VYVQDPSDNLICPICMGIFSDACTLLGCHHVFCRTCISQAVRLKRE------CPA--CRKSLPSKRKVSQLFtRNRLANNFVGEL---------------------------------
>A0A4W5JPY6	60	0.265	2.885E-07	12	99	124	7	92	287
------------LEEDLSCPVCCEICREPVIL-SCSHSLCRACLEECWSKGGTQD----CPICRRRSS-RDQPPLNlALRhACETL--LRErepKDTPGLhSEKLQ------------------------
>A0A0D0BQD4	60	0.233	2.885E-07	0	83	124	175	261	293
AGaIKRFKKDMAEFEDSFDCAVCKGILKKPTVSykdssLGCGHSSCQACLQSWFSQCQDQVWDYTCPV--CREEVRNP-PAENFQLSAVL----------------------------------------
>A0A7J5XYT5	60	0.247	2.885E-07	18	98	124	7	93	311
------------------CHLCKEYLRDPVSI-PCGHIFCAVCLKTYWDHADHTG-SYMCPQCRQRlgaTQAEiQEKIHDRLKQMEELKQAVDTLkssaHTALQECE-------------------------
>UPI0018CD76E3	60	0.226	2.885E-07	9	83	124	8	74	315
---------IGGVDEELICPICSGVLEDPIQIASCEHSFCRQCITQWITRQS------TCPI--DRSTIETTHIREVPRIFKTL----------------------------------------
>A0A2D0S573	60	0.260	2.885E-07	16	88	124	16	78	390
----------------LKCPICFEIFTDPVTL-ECGHSYCLQCIKDHL----KRTVRKKCPQ--CRAEL---RPDCKLHKNVTISTILE-----------------------------------
>UPI00186B275B	60	0.242	2.885E-07	2	100	124	0	92	390
--MAFSPELIHDLQEELICSLCRKYFTDPISI-DCGHSFCHCCLLDgW---QEAASTSFSCPEC------ENVSQLKDFKTNIHLEKLVcvaKKLRLHCSQYPEG-----------------------
>A0A455R748	60	0.273	2.885E-07	10	100	124	22	105	396
----------SKLEARFECPICLQCLQDP-LLTSCGHRFCKECINAWLKQKGG-----TCPVDGQVLNEET-----DLFPDnftrREINDLEERASQNHSQKDDG-----------------------
>UPI00148A1C24	60	0.190	2.885E-07	16	88	124	10	92	411
----------------FDCPICLEKLREPKYL-PCLHTFCELCIQSFIDSsisdcvRIHKTISFVCPVCRRvnsppAQNISAKEWAKQLPINHQLLTIID-----------------------------------
>A0A2R6PQG5	60	0.207	2.885E-07	7	115	124	87	187	455
-------VELPALRTYVQCPICLGIIKKTRTVMECLHRFCRECIDKSMRLGNNE-----CPA--CRAHCASRR---SLRDDPRFNTLIEILYEDLekYEEELAFHEEEKTRNKQIQAS--------
>UPI0015D03B56	60	0.318	2.885E-07	9	77	124	0	61	463
---------MASFEEELSCSICCGIFNDPVLL-SCSHSFCKECLSDAWAKKRAKE----CPL--CRRKSSKDFPPLNL----------------------------------------------
>UPI000CEAE84F	60	0.210	2.885E-07	12	122	124	5	121	479
------------LDSYLCCHICSETFREPVSL-GCHHSFCSSCLDKFWVQTKNKN----CPV--CKRKSSKDHP----KVNFQLKELSDK-----YAGRQKAGEKDCVpdedrdVVCTKHTDEPkwfceveqravchvceFPSHH-
>A0A6J0SHA5	60	0.260	2.885E-07	18	90	124	15	79	480
------------------CPICFECLTHPVTL-DCGHNFCRGCITKYSEEWEWMG-ELECPI--CKAKFQKGH----FRPNWQLASLVQEI---------------------------------
>UPI001590FCE2	60	0.326	2.885E-07	14	62	124	9	53	482
--------------EEMTCPVCHQPFLDP-VITDCGHTFCHACLIQSWRDSDAAGC---CPQC-------------------------------------------------------------
>UPI0006D50409	60	0.295	2.885E-07	9	118	124	322	425	490
---------IETLDREMLCSICNDIIYEATTL-NCRHTFCRVCLFEWKKKKKE------CPVCRAKIKTE-TRP---LVIDSFIDKLADTVggeLKTRRMEVKEERTSKPirGASSYSNRTSPY-----
>A0A1A7YPJ6	60	0.242	2.885E-07	9	115	124	15	107	490
---------LKSIDTLLRCPICFDFLNIA-MMTKCSHNFCSLCIRKFLSYKLL------CPL--CNTPMTEQ----DLRNNRLLDDLVIN-FQTARQELSKANFESPPISPKTPAS--------
>A0A6A5XZJ0	60	0.277	2.885E-07	9	91	124	80	155	520
---------VSACDSNLVCLICHSPFDRPVKL-PCEHYFCRECVDHAWDAQ--QEDLRSCPT--CRTKVDPQKDLS--PVPRIIETMLDELV--------------------------------
>A0A6P4ZFV5	60	0.289	2.885E-07	9	90	124	5	82	531
---------LKDIsDEFLQCQVCFRTYSRP-KLLGCLHTFCEACLVDHV---PEGTYDITCPVCSQTTPLP-QDGVSKLKEDSFISNLVATV---------------------------------
>U6GKA6	60	0.228	2.885E-07	8	119	124	52	215	531
--------PLKAVEKMFRCPLCNGYFRDAVTIKECLHTFCRWCLYDYVEGAETE--EVCCPYCERDMQLMTPHrdgagkdsrhymPritaacvagagnvvslssnssgasaaaaaaNAAVLFDRTMQNVVDKLFPHFAQQErleeeelqrfmqQHQHKQLPPEYLLGTLSSAGP----
>A0A6A4WYE4	60	0.261	2.885E-07	6	90	124	432	510	573
------REQIKKQRECLECSICLGVFKKPVTL-GCSHTFCRGCIEEASRAQPlgyGGGQSRQCPMCRQMT--------SSLVPCLALENLASYL---------------------------------
>A0A7J5Z7F4	60	0.201	2.885E-07	9	93	124	0	108	577
---------MESLEKQLICPICLEIFTKPVVILPCQHNLCRKCANDVFQASNpylttrsgstvSSGGRFRCPSCRhevvldrhgstaCRGTCWWRTSSTcSTRAAPGKQNLIDMFNQG------------------------------
>UPI000719D46E	60	0.213	2.885E-07	9	108	124	18	108	591
---------LQGLDGALRCPICYDFINVSMILPNCSHNYCSLCIRRYI------GYKTRCPTC----SMAVSEP--ELRNNRLLDDIVRhflQLRPTLLKLVKASSEKAPAV---------------
>A0A7J6MLY4	60	0.267	2.885E-07	9	64	124	542	594	620
---------LAEIAAESTCCICHDLCRNA-SLTNCGHMFCRECLARWL--GGTISSRGTCPKCRC-----------------------------------------------------------
>V3Z568	60	0.276	2.885E-07	8	90	124	2	92	630
--------SLSTGSEyHLTCGLCCQDFDSPVTL-KCLHSFCQSCIQSYIDKRSkeveAEGCFL-CPVCDeiiqspCD-TLPISRWAEKLPSSQFLKCLADTI---------------------------------
>B5Y4F6	60	0.227	2.885E-07	13	87	124	39	116	631
-------------DASLRCGICRELFRIPTSVVACGHVFCACCVRDSFQTQLYRTLKKsaSCPLCR-DGKVVEKDPsfAKTLRPNPLLEQLV------------------------------------
>A0A0N1NXR0	60	0.304	2.885E-07	9	90	124	87	158	655
---------VSDYDPHLMCPICHVPFVDPIVL-DCDHTFCRQCYDEYCREPDP---RVQCPT--CRAYIL-GRPQ---RASRLIVNMCDDV---------------------------------
>A0A210PYI8	60	0.262	2.885E-07	4	96	124	15	108	668
----ERRQSLDS--QLLECPICLEQLRHPKSL-PCLHSFCQECLGSYITKelsgKTASASSFSCPVCRKVTEPVSQSEAKETWAEQFPTNnlAVEMI--KLSQ---------------------------
>UPI000BAFE869	60	0.218	2.885E-07	9	86	124	4	89	705
---------VKAVREQIRCPVCGDRFQEPKTL-ACLHSFCKKCISDHIVKttkNQSDPTTFNCPVCRKETPQPanaSQSPstwTENLQTNAALTSI-------------------------------------
>A0A1S3IN05	60	0.276	2.885E-07	18	106	124	22	107	706
------------------CQICFEEFnpdRQPKFL-PCSHTFCLACIQKHAEAhnSLVSDAKFPCPMCRLDVSVP-ANGLQNLPNNIY----IGKVLDVLEQ--QGFQSSLP-----------------
>A0A6P5ATB5	60	0.281	2.885E-07	1	93	124	520	604	719
-GSAASGPSKDADDQEKTCPICLDDFNDPKTIPQCKHKFCKNCLDQALKAASQ------CPI--CKTVVGT---LTGTQPKRgTMRDRVDNYttLPG------------------------------
>UPI000B45768E	60	0.252	2.885E-07	11	107	124	4	110	800
-----------SLNELLECSVCLERLDGTSKVLPCQHTFCRRCLDEIFSTKH----ELRCPECRTLVEIRVEELPLNILLVRLLEGIKTKQVtertysPdsGKQEILQstahGSRSsrQSPS----------------
>UPI0014257E6C	60	0.259	2.885E-07	15	122	124	483	573	863
---------------DLECAICLSRFQQPKTL-KCMHTYCLQCIQKWVETHG----KMKCPTCGQNHNL-TKEDLKKLASNEMISHILEYV--------KKTEDQTPT---KCSVCENQPAYH-
>A8N3A4	60	0.250	2.885E-07	3	116	124	873	973	1155
---AFAEQVLANLSkEEVTeCPICFGEVEYPMFVPDCMHQFCKECITSHIGICEEKGQSPTCPSCG-------QGPLKS-------SDLVE-IVRNKKDGNQPPNSQDPEPEIVLRRND-------
>A0A0C2W922	60	0.225	2.885E-07	0	83	124	852	939	1208
AATARLKAEKESLEssvEDDECPICFDLLTDA-VVTPCTHVFCRECIMDVLNTlpvevpDNERGHP--CPS--CRSPISKGRLFSRAAFEATV----------------------------------------
>A0A1V9YY89	60	0.268	2.885E-07	3	69	124	34	96	1764
---SREEERMSVLHGH--CPVCLKELVDAVLIEDCLHEFCKSCILQWVEHLRVRNAPVRCPL--CRVSFH------------------------------------------------------
>V4BST2	59	0.266	3.950E-07	10	69	124	3	58	73
----------ASINNALECSICFDSVKSPKIL-PCGHTFCLGCIERYI---GNKTETVTCPICKQDVKIP------------------------------------------------------
>A0A7S2EHD8	59	0.298	3.950E-07	13	65	124	61	113	115
-------------NEEDECPICLGanTASDAGVL-PCGHGFCEGCILDW---SRAHGSPFPCPICRtsCR----------------------------------------------------------
>UPI00074FD8B2	59	0.260	3.950E-07	2	120	124	0	111	125
--MEGKGL-VAELQRAAICPACRGHFKDPVTL-DCDHSYCRACITRYWEEAAAAGKgprVLSCPQ--CKMVFE----RKNLRTNVKLA--VEvKITQHL-NAKTAEVPLGPSPRRRRGGWIPATS---
>UPI0015FFC44E	59	0.255	3.950E-07	3	93	124	3	89	134
---AREAVSLQTklTDDFLVCAICMDTFVRPKVL-PCQHRFCAACLTSYAAGRSQ----FPCPL--CQQWVDlPWGGVDALPVDFLVNSLVEAVRES------------------------------
>A0A1X7RNJ0	59	0.232	3.950E-07	9	106	124	20	126	169
---------LFDLEKELSCSICTDILHLPLTLLDCLHTFCGPCLKEWFawqataarasSTSSRNKKIYTCPS--CRDAVRGTK--ADWRLATLLEGFL-KANPGkgksAEEKEELGRGYVP-----------------
>A0A7R9R231	59	0.214	3.950E-07	1	65	124	1	64	175
-GIDTNRLVANKIDEGLLCPICCDILEEPVMIDICEHAFCRKCIGIWM------GGHKTCPECsyakkGCN----------------------------------------------------------
>Q0R0E4	59	0.235	3.950E-07	5	89	124	11	87	183
-----KRKQRQDSEVAANCPICCGLLRQCVALIPCGHAFCKACVQAWLKQSPS------CPT--CRSSVEDGQWVRVRVVDEVLNLLQSK----------------------------------
>UPI001591E343	59	0.185	3.950E-07	2	93	124	0	107	213
--MAvtKTSKKIPAAAPSTECPVCYEPFQSPkvsRRVLSCGHAFCHDCLVKCLLVSRDEGRlqnCLTCPVCRfvtflCRKRASLNPPPLELPLSPSLlsSGLANTLVvPG------------------------------
>UPI001955E6C4	59	0.255	3.950E-07	6	89	124	37	107	250
------ETDVNDAEDnEFTCPVCLEIFISPMT-TQCGHTFCESCLRECLRPQK--------PVCAvCRSDLHQWNKAER------LQDLMQK----------------------------------
>A0A668VMV5	59	0.365	3.950E-07	13	64	124	5	48	251
-------------EEDFLCPVCHEVFKDPVVL-SCSHSFCKDCLQKWWSGKK----TYDCP---C-----------------------------------------------------------
>UPI0015B08D02	59	0.227	3.950E-07	4	120	124	8	142	251
----RRDEGLAAafPYEEYECKICYNYYdldRRAPKILECLHTFCEECLNT-LHLREDRPWRISCPLCRHRTPIPEYRILNlpnntkvtdafpfYIESDPLPQDSLPPYPPPLHPALTGhRREEATGAASGASQSETAPS---
>A0A3P8RT30	59	0.258	3.950E-07	12	100	124	6	79	258
------------LNLNLTCSVCLSIFTDPVTL-PCGHSFCRQCVIE----------VHSCPQCRAALSTEARR----LPTSVVLKSLAEKVREAEKMKEEG-----------------------
>A0A0B1PDE0	59	0.308	3.950E-07	12	117	124	35	124	269
------------LSANLTrCPLCGEIFDQPKVL-ACFHTFCKPCLEKQIESPG----RINCPQCSLETQICTDQGVDSLLSDFAVINL---------QEQQKVRASS---YVVSNSSSP------
>A0A419Q8D2	59	0.229	3.950E-07	6	123	124	5	129	279
------ERFLGHVDDSFLCNICQGVFISP-VVTDCGHTFCAKCLEGWISAScpmPKSSCPednyckrqsLRCPT--CRHKLSQTGDRE---YDeKSIINVVSRPVLALRNFINGLLTHCEHSSRGCTFVGPVEVMHS
>A0A369JXH9	59	0.180	3.950E-07	7	121	124	131	289	291
-------LDVSQLDDHVNCEICTARMWSPHILPECGHTFCQSCLQDWFSTtlaqfmashphynvndpaphlrhfqpmflmhhphaaaylaqmqQQNPQPEYTCPT--CREPV-KNRPAE----DFALKALVRTIAAATGEnsprkpvAEQlGRGKARAPVRTSGPWDGFFPRA--
>A0A401Q401	59	0.223	3.950E-07	14	122	124	27	156	315
--------------ESLTCSVCQSLFVEPVRL-DCEHNFCKSCIQKFW-GKQRQAVS--CPECRQvlpRRSFTTSRMLVNlceevrqlelkLEQDRSLCeeewgNLREDTESELSLCEEHREklilfcEVDEILICAKCVDSPVHSAH-
>A0A3G2S4D9	59	0.280	3.950E-07	7	75	124	34	112	335
-------VAMAQIEQGLLCGICIELYDRPCVLSPCGHVFCAGCLVTWFSVaqevnedpydERRQGLirrKKMCPS--CRAQINTP-PVE------------------------------------------------
>C4Y4M3	59	0.263	3.950E-07	16	121	124	27	131	335
----------------LECSVCSELMHVP-FLASCGHSFCYGCLNSWFESKVN------CPT--CRTDMETQpvlnivlRDVSKTISDVILDTLQDEARQSLLEARSERIsEYEDDMRHGRLFGEAFKSA--
>UPI000CEB0951	59	0.256	3.950E-07	13	88	124	8	80	354
-------------EGDLSCPVCRDVFKDPVLL-SCGHSLCKTCLQETWKQRESRE----CPVCRrkCSKDWYPPNLSLKSRCEAFSQSHVE-----------------------------------
>A0A5C3QXU9	59	0.225	3.950E-07	0	72	124	219	298	356
ATIKRRRATAAyqQLQDHFTCAMCFDALSDPHSFSSCGHAFCALCALKHFFSRLHEACgswheHVDCPVCRCPLLLPEEK---------------------------------------------------
>G3B3T1	59	0.232	3.950E-07	9	94	124	17	88	357
---------LGDLADSLECSVCAEIMVMP-VISSCGHSFCYECCSSWFENKA------TCPT--CRHELDTP-PA----LNVVLKDISHRLVDVL-----------------------------
>A0A2G5CZ90	59	0.244	3.950E-07	1	94	124	76	159	383
-GDEFIDVEESLIRKYLTCPICLGIMQQTHAVNECLHRFCKDCIDQSLLWVNHE-----CPA--CRKHLPSKH---NLRKDTRYDRIIMEFYPNI-----------------------------
>A0A0D2ND78	59	0.296	3.950E-07	16	69	124	323	369	386
----------------LTCPICRDAPTAPIRL-DCSHVFCEDCLAEWLEREP------TCPMCRCNVKPP------------------------------------------------------
>UPI0018853E3E	59	0.248	3.950E-07	10	121	124	2	122	416
----------SSLLDALECAICLNQLSDSNRVLPCQHTFCLHCLQDVVASRGQ----LHCPE--CRTPVTT--PVDQLPQNIVLIRLLETLRtnpftaappapppPAAADAagRQAALaSLREALAEFDPLSSkPAPAA--
>A0A443HS22	59	0.218	3.950E-07	9	118	124	20	125	419
---------VAPLESALRCQVCKDFFDNP-VITSCSHTFCSLCIRRCLSTEGK------CPACR------SSDQELKLRRNWAVQELVDSFknaRPGiLELARNAARTAEENeseqpVAKKRKLEQPG-----
>UPI000E1CC453	59	0.271	3.950E-07	15	123	124	197	305	424
---------------ELECKICYHRYdaraRKP-KLLSCGHRVCAKCLRRMVALGDASPRRLSCPFCRRETPV----PGEDVQR---LQD-DSKVLAVLtYHERAKKRgaSLSPEVILCPSVLEPFaePSPSS
>UPI0014583B78	59	0.212	3.950E-07	14	123	124	1	131	434
--------------DDIYCPVCLDAFKEP-KLLLCRHTFCKDCLEQLIKRyEPMTKRQIVCPCCRTENPLQikgiAGYPNNYFVRDQKVtgnkQHLDAGLDPDegytgvLREddiEEDGQGTEENCFSDEQQWTRPrvlrFPRNHS
>A0A3B4F3Q6	59	0.254	3.950E-07	2	115	124	0	108	445
--MAER----ALLENYLSCHVCSETFRDPVSL-SCSHSFCSSCLQKFWEQNKNKK----CPI--CKRKSTKDHPLKSGSSEtekgkKKFTVVCSKHeeVPKLFcVDEQ--RAVCPVCDFSLHQS--------
>A0A4Y7T6D0	59	0.234	3.950E-07	6	119	124	87	205	446
------EKHLSSVESAVQCQICMDLPERPFTLSPCGHVLCLLCLQEWFKTslgpvddddevdaDDALTRDKTCPS--CRTVVKH-------RPCPAF--MVKEVVSTF--AKGASSSQTPQVdVTDSIDDDPwagiFP----
>A0A5K3EPW0	59	0.226	3.950E-07	12	122	124	118	221	448
------------LDEYLSCPICSRILLECQSVQPCLHSFCKHCLLSWRVRSDE------CPT--CRGKIRDY--AKNCQLDAIVQEYL-KSHPDydlTSEEKSAIKEQIVEYEAQLHSQSAQPEAgH-
>UPI000BAF9327	59	0.285	3.950E-07	14	83	124	7	73	453
--------------ESLDCPICHDKFVSPKIL-PCCHTICKPCIRLLLHTSTSFG-KITCPLCQTDTPL-NEEGLDSLFDNYFV----------------------------------------
>A0A1A8M7X9	59	0.252	3.950E-07	9	115	124	17	109	474
---------LKSIDTLLRCPICFD-FLNITMMTKCSHNFCSLCIRKFLSYKLL------CPL--CNTPLTEQ----DLRNNRLLDDLVLN-FQTARQELSKANFESPPISPKTPAS--------
>UPI0018656705	59	0.194	3.950E-07	2	123	124	0	117	475
--MAER-----LLTDFLCCHICSEIFKEPVSL-RCNHSFCRTCVHQFWEKTKSRN----CPICKRRSSMDDPG------VNVSLKELADSYTgrkkAGLAERKEiicSKHTERPmwfCVDEGTAVCSLCesPKHHS
>A0A0L8H9X2	59	0.256	3.950E-07	16	86	124	26	102	481
----------------LTCSICSGKFHSPRAL-PCLHTYCKTCLSSYIQAylSETNKGSFPCPDCQEDtQPIDPTRPyiewADGFPENFFLTDM-------------------------------------
>UPI001477266B	59	0.289	3.950E-07	2	77	124	0	68	485
--MANKARQFSFSKEDLLCPLCSEVFSQPVQL-QCGHNYCKTCLHDLWERRGLRE----CPL--CRTRSFSVRPPVNL----------------------------------------------
>A0A163D320	59	0.263	3.950E-07	2	91	124	73	154	510
--MAALEYP-AAPDSNLVCLICHAPFDRPVQL-PCEHYFCRDCLDHAW--APQPSARKTCPT--CRRHVDAEH---ALRPvPRIIETMLDELL--------------------------------
>A0A286UH14	59	0.244	3.950E-07	7	91	124	4	77	512
-------VYVNEVNLNLICCICQTPFLSPVVTTTCSHTFCRDCIERSLEEQP------CCPV--DRTPL----SVSDLRsENLLLRNMVDELI--------------------------------
>A0A1Y2GQR1	59	0.223	3.950E-07	16	91	124	68	130	519
----------------LQCSVCCEYFTEPVSA-PCGHTFCRACILQALEVRNG------CPL--CRTKIDPAMLYEVI----ALSRICDELL--------------------------------
>UPI0015C38CDC	59	0.284	3.950E-07	10	118	124	22	114	526
----------APLESALRCQVCKDFFDTP-MMTSCSHTFCSLCIRRCFAADGR------CPTCRA----ADQD--SKLRRNWTAQELVDTFQRARPSALELARR---GVAETGPESGPG-----
>A0A072P6H8	59	0.245	3.950E-07	9	106	124	74	179	543
---------VSDYDSHLMCPICHVPFLDPVVL-ECDHTFCQACLTEY-RDGLSSPTRSQCPTCR-TLLLSPPRKASRLIVNmcNDIavrcpnQDCQD-LVPrGCIEShatKECPHEQLP-----------------
>UPI0018971E0D	59	0.247	3.950E-07	2	90	124	0	78	558
--MAQKGVQLGQ-KRCF-CSICLNLPREPVTI-SCGHSYCTNCIKSFWDKEDQKGIH-SCPQCR-ETFL---SPV--LEKSTTLAVLTDQL---------------------------------
>UPI000675BF7B	59	0.264	3.950E-07	5	108	124	61	157	599
-----RKISAGGIKELVQCPLCLEVLHNPKML-PCQHTFCQACLTAYVDAEP----VIDCPIC-C-TKIQVQG--TNFTADvTTCEHCKLKFCKlCWSQHMEDMRVQIGSI---------------
>A0A2B4REH4	59	0.296	3.950E-07	2	122	124	0	112	613
--MARRKNFLyDAIKKELECSLCQEQFTetnQPKVV-ICQHTFCESCLQRRLRRQIGKGLS--CPNCGVITEC----PNNNI--DRLPSNLAHKRLRDILEAHGGSDR---GLINLESKEQNFCKRH-
>A0A210Q184	59	0.268	3.950E-07	2	103	124	0	101	655
--MAEGGFLKNQDQHLLECPICLEQLQQPKSL-PCLHTFCLDCLGTYIKKelsgKRASETYFSCPICR-----EMTHPVNQAEaKDNWAQQFpTNGLIQELAQLKMKSTE--------------------
>A0A6P8IA08	59	0.275	3.950E-07	6	123	124	1	111	661
------ESFLEDLKKHVQCSLCNDTXTEPKIL-PCFHTFCKPCVGXHAELIDXVN-VFKCP--RCKSQIHLPEPXS--VEDLQPSSLHSRILKGLALAK---GEKVCSVSESHSPASWycFECDHS
>A0A1D1YIH1	59	0.288	3.950E-07	0	105	124	62	162	704
AGAGGRE---GEADRDLLCPICMGMIRDA-FLTVCGHSFCYMCIVTHLNNKND------CPCCGhylTSNQLYPNFLLNKLLKKTSVQQIAKRASPveHLRMALQQGCEMS------------------
>UPI0009A33DD0	59	0.250	3.950E-07	14	121	124	7	126	779
--------------DLLECPVCFERLDATAKVLPCQHTFCKPCLQRIFNARK----ELLCPECRTPVACGIEELPVNLLLVRLLDGIKYgqsnvRIIPdRLPQApsnqEHGQRStdtrslQASVVNTAKSPIEKVPCA--
>A0A1L8F523	59	0.252	3.950E-07	9	91	124	384	457	810
---------ISDLKHKLSCSKCREIYTEPVTL-PCGHNFCRVCIERTW--KELRNEKYFCNE--CTVRYREQPP---LKRNVTLSNI-TKLF--------------------------------
>UPI000D72D164	59	0.283	3.950E-07	0	102	124	28	141	829
AG-AMEEVSEVIPRDFLSCRLCKEEFEEP-KLLPCLHSFCHACLASYIRDtkdmvpvalGDQEPPGFLCPL--CGTGVETRDPTE--LPDNVLArRLSYpstPLPPGdaasCAQCRQKGR---------------------
>A0A6V7UQL7	59	0.234	3.950E-07	1	120	124	48	186	842
-GSPYTEEQV-EVPEQYKCFLCKGLLRDAVLAACCGHSFCAECYQQQLLANPLEQ----CPGPDCSQQISadSLIPNKSLRAAiqkylneggvnkpsvlTDTQSLLHKLMPDLALA-QAQRELatttGPSVAATNIPASiaqPPPS---
>M1V895	59	0.306	3.950E-07	16	116	124	108	184	855
----------------LECPICFDLFRAAVT-TRCGHTFCFSCIMRHFRNHKS------CPVCGGFLT------RDQIAPDSSVQKAV-----RLAQA------ASPSLLTRSKTSS-------
>A0A1S3K3C8	59	0.304	3.950E-07	1	89	124	20	107	992
-GSAS-PVSVESVNEEYLCTLCEEKFNQP-RLLSCLHTFCLPCLEK-LTKDPETDAPleaITCPLCKQETKIP-AKGCEELSQDLVMVNLLDM----------------------------------
>A0A2B4STP4	59	0.273	3.950E-07	11	94	124	8	87	1018
-----------QPSESLKCPICRELFRDPVISTQCGHTFCRNCIRN--GVPLTGNSSTKCPLDG--TILQRSHLVSNLAVRGQIEDLLIHCRHGL-----------------------------
>M1UWC0	59	0.204	3.950E-07	18	99	124	847	937	1126
------------------CPICLESIDDAVALRNCAHVFCRDCILTLLLSNRHGNAQ--CPVCRkgCSfADVMSTPRRSRFRVDlergfflsTKLARLVNDLVEAVQAFER------------------------
>A0A0K1H4P2	59	0.242	3.950E-07	9	102	124	1037	1119	1314
---------LDELCEEYTCAICQTLVLDAHTVCPDEHLFCRTCLEQWLVNKSD------CPT--CRKPAKTKKP---LRL-RVINNAVEKLAsRALTKDQAEAR---------------------
>A0A7S0GUH5	59	0.256	5.407E-07	10	86	124	15	83	122
----------SSLDDDAHaCPICRETFVDAFS-TLCGHTFCFACINRHLEHGS------TCPC--CSQPLSSDSLFPNLALDKLLRDL-------------------------------------
>A0A7S3TSQ6	59	0.383	5.407E-07	12	83	124	48	111	127
------------LNPYLVCTLCMGYFSDASTIIECLHTFCRRCILAHFRDSSH------CPT--CNANLE-PNPRDYVRPCgRTL----------------------------------------
>UPI00145817F1	59	0.220	5.407E-07	1	94	124	3	106	128
-GGTSHDVPDSPGPPrearLLDCPICLEQLHEPKSL-PCLHSFCQECLSTFITKdlsgKMASATAFPCPV--CRKMTQPVNPSEdkekwaqQFPANVIVKDLVKS--PAL-----------------------------
>A0A7S1XQ30	59	0.267	5.407E-07	16	86	124	98	157	163
----------------LDCPICFNHYHRPVVL-PCNHMFCETCIGEWLHEQS------TCPL--CRVEVPSNH-NSQLGS-RTLSSL-------------------------------------
>C3YDU6	59	0.237	5.407E-07	16	90	124	7	84	190
----------------LICPVCNDQFKSPLTL-PCLHSVCRKCAEEILvsrenERNVTSGSVLKCPACKKEVPL-DSRGLDGLTENFILRNIIDSM---------------------------------
>A0A7N4PYN4	59	0.234	5.407E-07	2	119	124	0	125	211
--MSEGESKESVGSE---CPVCYEKFRDlegASRTLSCGHVFCHDCLVKYLLSCKVDGQiqrTIICPICRYVTFLSKKSSrWPSLSSEKNLQTLV---VPmGLDNLPLGHTNpltiPHPLWvsSQGQTNQSPFP----
>UPI00074FE5E4	59	0.282	5.407E-07	1	86	124	3	91	224
-GKARKEAPTAASAE---CPVCYETFQSPavsRRILSCGHTFCHDCLVKCFLASQANGRlqnGLVCPICRFITLLCRKRTCWHSKPDPNTHSL-------------------------------------
>UPI000EAA19EB	59	0.243	5.407E-07	3	120	124	2	104	231
---ASGEETLEgQLGQEATCPLCLDFFEQPMFL-SCGHNLCRDCLAQL-------GPEPSCPQ--CRVKVE---PGSAC-PNRALANVV-RLV-KRRRLSEGAQEESSGQRLCQEHGQPLQS---
>I0YN70	59	0.179	5.407E-07	6	102	124	1	99	263
------DIDLSSLEAETRCSVCLGIVKSCRLVSGCMHRFCADCIEKWLRV----ASEPSCPQ--CRVQMQSRRDCKrDVRFDRLLKLLYTNLRsyeaqvydPK-AEVLQEAR---------------------
>A0A3N0YPQ7	59	0.236	5.407E-07	10	117	124	2	96	284
----------SPLSLQIKCSVCLSDFTDPVTL-SCEHSFCRECITGHMQASLG---PSACPEC--------QRPYnkEDLKSSRLLRNMTSTVREHLAE-RKSNRSTSK--EGTQALNSP------
>A0A1X6NEB2	59	0.186	5.407E-07	4	106	124	124	263	287
----RPSISLSELEELVTCEICTLKMWTPYTL-PCGHTFCQPCLTDWFNTtlaqhitnnphynpavvaalratlngpnvpaglrrtyeaqialleHQHPPPSYTCPTCRtvCR-----TKPVEVY----TLKSVVRNVADALSETSPQKRTSTP-----------------
>A0A1D2A0C8	59	0.244	5.407E-07	7	122	124	74	198	288
-------VPANPLLERMRCTYCAGGYMQPLVLTSCMHRFCTACWSNWASRQECLGRAPNCPQ--CNTPV----PPGAVRVDTDFDALVNIVLgphrraggppPPLASGRQGWRagaavQEPPGADCTASLHAPGVAGH-
>A0A5J5CVC2	59	0.247	5.407E-07	18	98	124	7	93	289
------------------CHLCKEYLRDPVSI-PCGHIFCAVCLKTYWDHADHTG-SYLCPQCKQRlgaTQAEiQEKIHDRLKQMEELKQAVDSLknsaHTALQECE-------------------------
>A0A485KLE5	59	0.252	5.407E-07	0	100	124	66	158	293
AADVRRRMQVlrdshAKVQQPFRCPICLDTFGEIVVeCAECAHAFCQPCLLESLKRKDK------CPLCRC-----VPTP---LRRNRPVERLVSALPETCQFLENG-----------------------
>UPI00148A5B59	59	0.213	5.407E-07	10	90	124	51	138	294
----------SDVIGLLKCNICWDFFTEP-TILPCGHTFCMGCLNEigrHRVKNAKQAVscdvTILCPNCRHGVMLDDVNNLKNgVRLNYALSSIKETL---------------------------------
>A0A3M7Q7B5	59	0.275	5.407E-07	2	87	124	4	81	345
--MSKKITIRSSiLNEHFQCGICQGYIIDATTIAECLHSFCKSCIVHFI-----TDIELKCPT--CNRTIKDVD--SCIKSDAALQRLI------------------------------------
>A0A6J8C901	59	0.243	5.407E-07	2	108	124	0	104	348
--MAT--AAIGRVNEFdiFTCPICLEKLKSPKSL-PCSHNFCEVCIGEFILSTEcRTGHKlssYLCPV--CRSNITPTNPEDETSqlASTLPQNL--SI---LSQMDQESTKQDCHM---------------
>UPI0010694143	59	0.226	5.407E-07	16	90	124	23	85	360
----------------FECSICLEVLKDAVQVGDCGHQFCAQCIEDILKSDPR------CPS--CRIRISKQ----NVFKDHAARRLIKKL---------------------------------
>A0A7R9QHH7	59	0.265	5.407E-07	9	72	124	9	65	361
---------VDPVSQHLMCSICHNVFDTA-VITKCGHTFCRDCLDQWLTTDDQKE----CPD--CRQVLSARK---------------------------------------------------
>A0A7M7PFU0	59	0.243	5.407E-07	2	119	124	0	111	363
--MATSLEQMQAVNkKNLECPICLSFFKKLNNL-TCSHTFCKGCLETLLESRG----KLLCPTCRKKTSVP-GGDVGRLQSNITVRSLVED-VETQGQVFTNRNQENNSLQRKWNKCRKHP----
>UPI000D73686D	59	0.308	5.407E-07	8	99	124	2	92	364
--------SMSQLvEDVFTCSLCLEKVREPRTL-PCLHTFCRYCLSAYV-RQKVKDWVFPCPLCGQDTRPNTKGLSVDQWLDtFPASNFLTQLMRVL-EARQ------------------------
>A0A261Y6N3	59	0.223	5.407E-07	16	120	124	34	136	407
----------------LKCSVCHDLLNNPQTVMECGHTFCRKCIEDEL------GETRRCPRCHLPGIMKnlTPNPVRNTLV-HCVQALINlKTVssPtsCIQQSKISKRASSESI--VRATLSPLLS---
>D2VQ69	59	0.256	5.407E-07	5	76	124	356	423	437
-----RPVSASELTElgEAECSICLQPFNRPVKL-GCNHIYCEQCITEWASSGNQTATQ--CPV--CRTAI-SGVPSSS-----------------------------------------------
>A0A2J6PQ30	59	0.243	5.407E-07	7	108	124	22	119	440
-------PSLSSVDSALRCQVCKDYYTTP-MITSCAHTFCSLCIRRCLNNDGR------CPACR------AQDQELKLRFNGAMEDLVEafkKARPEiwLFANKPvevlRAPSQSPSL---------------
>A0A210QLX6	59	0.271	5.407E-07	18	85	124	13	79	443
------------------CPVCLDVYNEP-KLLPCRHTFCRVCLEKHRKSSKHQDKRqLVCPL--CRTKIDlTPKGIPGFHTNYFVGD--------------------------------------
>UPI001886182C	59	0.256	5.407E-07	7	115	124	13	107	474
-------VALKNVDALLRCPICFDFLNTS-MMTKCSHNFCSLCIRKFF------SHKLHCPV--CNTQATEQ----DLRNNRLLDELVVNFQAGRQQLSQ-SYFDSPPISRTYPAS--------
>A0A2S7PPT8	59	0.221	5.407E-07	8	108	124	62	151	497
--------SLADVDSLLRCQVCKDFFTTP-MITSCAHTFCSLCIRRCLSNDSK------CPACRsVDQEI-------KLKPNGVVEDLVEAFKRARPAALELARKpaIEPSV---------------
>L8GWD5	59	0.244	5.407E-07	4	83	124	40	122	525
----QPSPKLSSSRRSVGCPICFEPIRDPRLLRVCGHTFCYDCLKRaHFKDKQegwvlDEAIAIPCPM--CRTVTHV-SSASDLPRNWSL----------------------------------------
>A0A433P6Y5	59	0.235	5.407E-07	14	98	124	98	172	529
--------------PDLECPICKGLFREAVVIPCCGTTYCDECIRKWLLEKD-----FTCESCG-----TPERDLDGLVPNMDVRESVEAYLREFARSR-------------------------
>A0A5E4EJL3	59	0.246	5.407E-07	16	81	124	28	93	540
----------------FKCNICLELADqDP-IVTPCGHLYCWPCLYRWLRVCSSESNKLQCPA--CTTVIKEKKliPIYGIESDR------------------------------------------
>A0A7R8WAS2	59	0.250	5.407E-07	5	73	124	108	175	542
-----RELFVDKVNEDFICSICLNVLYKPLETLECHHLFCAHCIRDWLAKNPQ----ATCPIDRktiSPTSLHTPSP--------------------------------------------------
>A0A1E7FUJ4	59	0.258	5.407E-07	4	64	124	227	288	596
----TTEEEVDPPDyERFKCEICYEYLNEPVGCGKCSSRFCRSCLQRVYESDKERNQKPRCPVCRC-----------------------------------------------------------
>UPI0001CB9671	59	0.260	5.407E-07	7	122	124	15	110	640
-------PELKAIDDSLRCEICFEYFTTALILPTCSHNYCSLCIRRFMNYKSQ------CPT--CQTPV--LEP--ELRNNRVLDNLVKNYL-----------SIRPKLLRSLSDSNTPPvisSEH-
>A0A4U5NDS5	59	0.256	5.407E-07	1	106	124	27	119	643
-GDLSRPSSSS---KHYNCPICQKIFMQPYS-TVCGHTFCSPCIMNLLHTGE-------CPKCPiCGTQLDKFN--ARIFPNHMVASMAD---EELQRtiAKRNRRIQDP-----------------
>R9P0H4	59	0.202	5.407E-07	11	90	124	54	137	668
-----------DISAFLHCPICLGPFLEPFASTACSHTFCRQCIATALTTQQQPDQDsdplaaiqaNRCPTCRTTVEIDDFQP-TAL----LIKNMVDTL---------------------------------
>UPI001455A675	59	0.272	5.407E-07	10	104	124	34	129	673
----------EDIDDstDISCPLCQDYFHEPKIL-DCLHTVCRPCLEKSVSKKEDGFKTVLCPV--CDVETRALNGLTGLMNNNTLRGLVEEAVlkDKISGAVSKVRCQ-------------------
>W9R960	59	0.250	5.407E-07	3	99	124	33	127	673
---AEEDVAMEDADKDILCPICMQIIKDA-FLTACGHSFCYVCLVTHLRNKSD------CPS--CGHYLTTAHIFPNFLLDKCLKktsaSRVAKTaspFEHFRQALQ------------------------
>A0A7J7D4Y3	59	0.244	5.407E-07	11	96	124	47	133	679
-----------EVDKDFLCPICMQIIKDA-FLTACGHSFCYMCIVTHLRNKND------CPCCGHFLTTNQIFPnllLGKLLKNSACQisktaSPVDHFLRALQQ---------------------------
>UPI0014724C29	59	0.252	5.407E-07	18	87	124	10	72	693
------------------CsPICQDVLRDPVSL-SCSHSFCEDCLKTWWKGRQIHE----CPVCRRRSSMEY--PL-NFRSKEHGEDFI------------------------------------
>A0A7S2N1P8	59	0.247	5.407E-07	3	94	124	422	505	700
---AYFERVLGELDklsrEQIECPICMGPMTpQECSVTRCGHLFCKSCIQEWLAGQEI------CPQ--CRTP---QRPCTLLPACDALS--REKERPSL-----------------------------
>A0A6P6NAK0	59	0.254	5.407E-07	14	121	124	7	112	766
--------------DLLECPLCLEPLEESAKVLPCQHTFCMPCLQQHEASHPHQ---MCCPE--CRSAVP--GSVHELPTNplllRLLQSLQER-GPLFTPRDRSVRYISSAVQEELYNSYiqDLPKA--
>A0A1B7NZG3	59	0.248	5.407E-07	9	115	124	10	132	862
---------LVNLETELTCsqqpdlaqQICTDILYQPLTLLDCLHTFCGACLKEWFSWQAshppnvSRNTKVTCPS--CRAKIRETRHDAKVTtlLDLFLQSNPHRVRGAgeRKELEQKYKPGDALIPPRAVDS--------
>A0A6A4KIC8	59	0.285	5.407E-07	1	123	124	313	432	907
-GMPSTR-SVGDLPPELHCPLCKDVMKDAVlTSKCCFKSFCDKCIRDHIISKSI------C-VCGATNIL-----ADDLLPNKTLRDAINRILESnNSSAEnagsacqvQDMESKIPQLKMEPRVPSPSLSATS
>UPI0014777A6B	59	0.288	5.407E-07	7	100	124	21	109	924
-------LKMEELAllDLLQCPQCFERLDISAKVLPCQHTFCKPCLWRS-ETSKSEGQILThCPE--CRTPV-QARSVEELPPN-LL--LV-RLLEGLSQGSMG-----------------------
>A0A4Y2JK85	59	0.230	5.407E-07	12	121	124	24	141	964
------------LNDLLECSVCLEQLDSTSKVLPCQHTFCKRCLHEILNSHK----ELRCPE--CRILVDSK--IEELPCNillvRLLEGIKNNVRPKRigsstditpRSAESSSQQQTPPHpqLPQPLGSLPRtPSA--
>UPI000CE1E9D2	59	0.184	5.407E-07	4	122	124	116	263	968
----RKRRSVSEEEPQSGCVLCQDVLKDPVS-TSCGHWFCRRCITSHWDQSAASGHR-SCPDCSSRStpDVGLKEPLDehqiSLRrrcehateesgkempLNRIYTEL--YITEGLREEVQTQHEvrQLETSSKTNRRHDapirnqdilkPLPDQH-
>A0A0L0DC92	59	0.296	5.407E-07	18	71	124	433	479	1124
------------------CPICQDDFEDAVIL-PCKHMFCESCVTEWFHYNK------TCPMCRAEIPIAET----------------------------------------------------
>A0A370TWL0	59	0.224	5.407E-07	11	123	124	913	1031	1245
-----------ELYASINCGICQDVPQEP-MGTNCGHVFCRDCLESYMNSKAVDQDDIECPT--CNTVISQTfNPAGhGIQEDDE-QDAPEpgpK--PRRGQGKQRRQKKVPenSKGRDAMGFEPYtPystwLTHS
>V2X949	59	0.247	5.407E-07	3	83	124	894	983	1330
---AEKESEDAALEDE-DCPICYDVFTDAVVTAPCAHVFCRECIFNVLNTpanehpdepNKYKPDERPCPSCRsaiCADRLFTRAAFE--PTDAEL----------------------------------------
>A0A0D2FGS6	59	0.240	5.407E-07	10	83	124	1249	1331	1449
----------ANPREILLCRICIRVFYQPVKVLNCLHIFCHSCIQESFSHQSrlnnesslsSAGTRFTCPLCRAPVKGTARSPAFDMMLDHYL----------------------------------------
>A0A2A9MDH2	59	0.275	5.407E-07	0	78	124	633	705	2346
AGRAQNE------DRHI-CPICLDVIVDPVILRACCHRFCFTCLAAAAISSPAKGELPKCPSCRtCIVPVDAEAAVGCAR---------------------------------------------
>C3YLA0	59	0.372	7.402E-07	12	70	124	13	65	68
------------LEEDLCCGICQETFRRPKAL-PCLHTFCEECLTE----TANLG-DLCCPLCRREVPLPT-----------------------------------------------------
>C3YEX1	59	0.314	7.402E-07	2	90	124	0	77	78
--MASRPAAAFSSQTHL-CKVCSKVFDQPKVL-TCLHTFCRSCLENI----PAFGGALTCPTCGQDTPL-QQDGVQSL-PDNTL---VAKL---------------------------------
>M0TRI9	59	0.376	7.402E-07	2	78	124	20	85	86
--MVRRDL----LAKCMTCPLCLKLLRDATTIIECLHTFCRKCIYEKLNDEETNH----CPS--CNIYLG-PLPLDKLR---------------------------------------------
>UPI0005EFDEBA	59	0.224	7.402E-07	16	101	124	11	90	102
----------------LTCPICTELFVEATML-SCTHIFCHDCIESWNRGQKNRA----CPV--CSKPVTSM--IRSTGLDDLIENMIADFRdfpPELKNKRKER----------------------
>A0A7R9ZQJ2	59	0.257	7.402E-07	1	96	124	57	148	165
-GM---RQSLSQLQQLLTCPLCKKMFKKPTTLSSCAHSFCVECIDDHCRDAWV------CPVEGCGMPMSVVGGHKgSYRkINPQLLQICssfEQICHALGQ---------------------------
>UPI001907395F	59	0.301	7.402E-07	3	65	124	31	85	165
---ARTEDT--SFSADLSCGICLDVLQRPYTVVPCLHTFDKECLVEWWKTNG------TCPICKRR----------------------------------------------------------
>Q55CL1	59	0.258	7.402E-07	6	63	124	5	55	206
------ELFVDRISPHFICPIGGGVIEDP-VVTPCGHTFCNPCLIKWLQSRRQ------CPTDR------------------------------------------------------------
>A0A7S4DD54	59	0.244	7.402E-07	14	100	124	54	134	209
--------------DRYECGICAGVMVAPHVV-DCagiGHTFCGPCVAEWMGQARAEGCETTCPY--CRQAITAALPV--FLVD---QDI-HKAVKEAEECEEK-----------------------
>UPI00140202B6	59	0.261	7.402E-07	1	88	124	4	80	215
-GDITDQIQ----NDLLNCKICLSRFIQPKML-PCAHTYCQGCLEKMVRSDR----KLQCPE--CREVFDVRGGVSKLKTNFHINSLMD-----------------------------------
>B8BJD9	59	0.211	7.402E-07	14	119	124	77	185	220
--------------ENAKCSICLNLWHDVVTVAPCLHNFCNGCFSEWLRRSSANSRDKSqsaaCPQ--CRTAV------QSVGRNHFLHNIEEAILQAFS-SLQRSDEEIALLESYASVKTniawhafiPFP----
>A0A411HB62	59	0.243	7.402E-07	12	85	124	46	119	223
------------LKDNITCPICFGVFKDPVisRASLCSHVFCLECINNWKAASGHDK----CPVCRVSLKSFKKVPvVSNLCNDiSALMD--------------------------------------
>A0A1Y2GJY8	59	0.263	7.402E-07	10	64	124	66	118	229
----------SDSNAEFSCNICFDTSVSP-VLTLCGHLFCWSCLHQWLEAQRQ---NPTCPVCkaGC-----------------------------------------------------------
>M2Y2N9	59	0.202	7.402E-07	16	89	124	0	77	236
----------------MTCPICLDRLRNSTFCEPCFHSFCYNCLLSWFRTlkRSKQSSRATCPLCKAEvaGIVHSVKSERHYKR-RQLSNfICDK----------------------------------
>A0A0E0QLH1	59	0.245	7.402E-07	3	63	124	235	288	309
---STTHAKVAPKEPTFTCPVCLNKLDKP-STTNCGHIFCEKCIQAWLKAQKK------CPTCR------------------------------------------------------------
>UPI00148AD9D5	59	0.230	7.402E-07	18	84	124	3	75	337
------------------CPICFERLKSPVCCVPCGHVFCNVCIHRWRTSreRPLRGVFFnyqsqetqSCPQ--CRTEIHN---LQRVRFDdHEIQ---------------------------------------
>A0A0L7REJ8	59	0.201	7.402E-07	1	119	124	22	162	380
-GMKEY------LEPRFECPICLTWLHDP-VLTSCGHKFCSQCIYTWLQKEgaccpidskplKSEGDLFRdlytsreisqqrmpCPyqQFGCEvklSPVDMEAHINQCIHNGSLSSSRNLVLKALPQ-LSISRNQTNAITAESKLWDPPP----
>UPI000D624C35	59	0.244	7.402E-07	14	99	124	256	330	385
--------------EGLICPVCLDVFFRPHSCKPCGHVFCEPCLRR-VAKNRARSTP--CPL--CRSIISYTD------VNKDLNQTAMTSFPKLYNSRR------------------------
>A0A1S7HL32	59	0.234	7.402E-07	7	116	124	16	117	412
-------PQLAQLDTLVRCHICKDFLKVP-VLTPCCHTFCSLCIREYLTREPK------CPL--CLNDLRE----SSLRSEFLVNEIIgsfKSVRKALLESLEsvKTNTEDPSLIELSDEED-------
>A0A2T3Z4S2	59	0.270	7.402E-07	13	122	124	24	121	442
-------------EAALRCQVCKDFYKTP-MITSCSHTFCSICIRRALSNDGK------CPM--CRSTEQELKLRSNWSMEETVEAFTKARVTALSLARNhRPRSQSP--KRKAIEASPH--AH-
>A0A7I8W7X9	59	0.250	7.402E-07	10	73	124	166	224	456
----------DEIDGELMCPICLEVYYLPHKCLPCKHVFCSPCLRRL---NGSRSEQTKCPL--CRVIIQKCLP--------------------------------------------------
>A0A3Q3X4T0	59	0.246	7.402E-07	16	88	124	15	74	463
----------------LTCPVCLSIFEDPVVL-PCSHSFCRECLKQSL------CPVKTCPL--CRKLFEEGGE----TSNRSLRDVCE-----------------------------------
>A0A0L8G2L8	59	0.215	7.402E-07	13	102	124	5	105	470
-------------ETEFTlsaCTICLEGYTEPRVL-PCLHTYCTNCLKEYISSKLQQVKDescFLCPTCRksihCLSNSNLDQLVTQFPIDICMNVLVslEKQLKHLMDDESKIR---------------------
>V9KL17	59	0.175	7.402E-07	10	102	124	2	113	501
----------SNLECDLTCPICLDFYTDP-VLTKCGHNFCRSCLlrcgegeleeEDWdlqgavvgegqldLEGEQDEEEPggriICCPQ--CRSEIN----LDDVYTNRQLVSVIQTL-RNLYTSAQALR---------------------
>A0A6S7J8F8	59	0.227	7.402E-07	8	89	124	8	94	587
--------PNDKLEEDMPCTVCLGTLREPTTL-PCLHSFCKVCLGSVVEKRRKEAPldrpirEFNCPNCRSEFTLEPDETVANMQPKQQISNKVNK----------------------------------
>A0A194S5W7	59	0.279	7.402E-07	6	121	124	33	130	629
------QPSLASVDSTLRCPICTELFAAPVILTTCSHSFDSRCLREYLVGHKR------CPSClReC--------SEDNIRLNLALQATVAA--AALLHLQSLAAPSSPS---PAARPSP-PSA--
>UPI000BAE6B75	59	0.272	7.402E-07	2	83	124	0	79	636
--MVSREP--SNIEPNVdidNCGICLGDFKKPKIL-PCFHTFCLDCLKSYV-EKTGRNGKFTCPLC----LVETDTPdggVERFQTNFYI----------------------------------------
>UPI000B458CF4	59	0.239	7.402E-07	6	94	124	11	100	664
------EISRPEMDSHLLdCPICLEKLHQPKSL-PCLHSFCQECLSTFITNdisgNMASATAFPCPVCR-----KMTNPVNAAEdKDKWAQQFpANNLIKGL-----------------------------
>K1QI86	59	0.232	7.402E-07	18	122	124	60	172	696
------------------CPICARELNSPKCL-PCLHTFCEACVSRHVATSLSQGKavQIRCPV--CATPVSSaraiTDPMEfskSLPTNHFISSLMaERLLkQKLCKPCLKTHKNTPAITWCSYCAETLCKEH-
>A0A7S1B451	59	0.229	7.402E-07	1	108	124	285	383	731
-GGTVTNASKDSVDSIFRCPICLCYMRKASIVMVCLHRFCSACIEKCIRVGKRE-----CPS--CRVHIPSRR---SLRRDDAFDSLMRKIYGnDLDKVEKHEEEAVAAV---------------
>A0A077WQQ8	59	0.337	7.402E-07	2	75	124	753	823	1024
--MAKQSGETGEDSEADECPLCLDVADSKIML-PCMHMFCRDCLMTYFERKEAKGEAYECPS--CRKQVEQADLLE------------------------------------------------
>UPI000440C59B	59	0.287	7.402E-07	14	79	124	841	905	1113
--------------EEAECPLCMDVMDHPMMFPECMHQCCKDCVAGYFETSLAKGDSVCCPSCN-RGPVKEKDMLEVFRP--------------------------------------------
>A0A7R8W080	59	0.281	7.402E-07	13	76	124	15	70	1140
-------------DDDLCCPICLELMNSPVT-TRCGHSFCQECIVQAF-----RSEVKRCPK--CSFDLNALDPLSS-----------------------------------------------
>A0A383WE39	59	0.280	7.402E-07	2	106	124	0	95	1263
--MASEaiESALYALGKELTCSICLSIMHQPCARLACCHYFCRECIQQSLRVKAA------CPI--CKSAAHRRDVFEDAKLDRIIA-LYGHLEAALGQ--QLLCSQLP-----------------
>UPI00146EFC62	59	0.241	7.402E-07	4	106	124	179	280	1267
----RRGVSVEEMLP--CCALCQDVLKDPVSI-SCEHQFCRTCIASHWGQSASSGGS-SCPQCGkqSRTSLGLQ------TADGGLQDVLDehkisqrKRFECVTEGTDKTGSLTP-----------------
>A0A6T7PT39	59	0.277	7.402E-07	0	103	124	1016	1109	1292
AGGAIQDEA-EELCEEYICAICQGLVLDAHTV--CadEHVFCGSCLMKWLENKND------CPT--CRKPAAQPH---RLRiINNAVEKLAARVLDTKAlQERAKRRE--------------------
>UPI00186AE07E	59	0.223	7.402E-07	16	122	124	144	266	1916
----------------FRCRKCHGFLCDPVSL-PCGHTFCKVCLEQ------EPRCVLCCipgpgvPSCsgaasGESLPLPVPGPspaMPRLRVNVLLSNLLTKWFPGPTQAsrlrHEGNRlyqEHKPeqALEKYCEALDLAPNDH-
>UPI000BAF2E6A	59	0.216	7.402E-07	10	119	124	1843	1956	2051
----------SKPEEEETCCICMDTLNNPKKLQKCGHVFCTGCIEDYFKYKPA------CPSCGQIyGKMTGDQPTGtiSIRKEyQTLEGFSDcKgtivLTYSFHNGRQGEEHPNPgTPYKGIYRSGYVP----
>W2PDN7	58	0.381	1.013E-06	3	77	124	25	94	109
---ARTEtLRMANINEFFICKLCKGYFRDPYTSKECLHTFCYGCIRGYYLYHPKSS---SCPT--CNVNLG-AKPLAKI----------------------------------------------
>UPI0018CD18BC	58	0.261	1.013E-06	14	78	124	15	70	114
--------------ERFECPVCLDGYENPSTIKVCGHTFCKACILEWRERHSS------CPM--CRSSFG-LGDLKNFR---------------------------------------------
>A0A3P8WGE3	58	0.296	1.013E-06	13	119	124	21	115	133
-------------ERFMWCPLCLEQLDFSAKVLPCQHTFCKACLQR--QESAAQTHQLLCPDCG--------DPVPARTVDELPTNL---LLVRLLESLQGsPLQQSPSLALCRALCNFNP----
>A0D8C6	58	0.259	1.013E-06	12	87	124	26	92	137
------------MQQLFDCPICLQTLLQPITL-TCGHTFCKPCVRsKYFYQSYN-----SCPVCRAPIQIY----LNQFKVNILLENLI------------------------------------
>A0A0D0C4P4	58	0.282	1.013E-06	9	92	124	45	127	158
---------VEQLQLNLQCPVCYDPPYQPYTL-ECGHLFCAKCLMEARPQTEKSDTGFRCPLCNVPTT-RTPHPVHAVRHClEIMANGAGKTMP-------------------------------
>UPI00189C3049	58	0.205	1.013E-06	8	119	124	15	154	209
--------PSSSLVEavDLECPICYQEYnqhsKSPRML-ECLHVFCTECLQRIQLSPcdpsiTPSQLVLPCPLCRhltpletgdaltlpCNSLILSRLPRVSLRtpPASSLATVTQRVVLSLEGNSRDNRLiIMPTVSLRVQQMHPGrP----
>A9JS81	58	0.237	1.013E-06	11	119	124	28	140	218
-----------DGNQEEMCPICLSGFKNKKTLDKCKHSFCEDCISRALQVKKA------CPMCGCLyGQLTGNQPDGkmEIFRDPSLHlpgyekygTIVIRYtFPA---GIQGPNHPNPGVRYPGTTREAFlP----
>A0A6I8RRI4	58	0.234	1.013E-06	14	106	124	9	115	245
--------------DEYECKICYNYFdldRRAPKLLECLHTFCQECLNT-LHRREDRPWRLSCPVCRHRTVVPDSRvdalPINtkvaeafplYVRPDdPFPQDI---LPPITYHQQRGlQYHQRP-----------------
>A0A7R9QRN5	58	0.252	1.013E-06	1	63	124	1	55	248
-GFAEQRFTTA-VDEEFRCPICRDIVEEPITS-QCQHVFCKACIHEWLSREPS------CPVSR------------------------------------------------------------
>A0A670Y7Q2	58	0.271	1.013E-06	15	120	124	7	111	250
---------------EYECRICYNLFdleRHAPKLLECLHTFCRECLSELYqltDGGRSAGPCITCPVCRhCTALPEGQ--VQSLPVN---TKLVEAI---LLQLRGWA-PLLPELrPQHLFLPVPRPS---
>A0A087FZS4	58	0.239	1.013E-06	6	119	124	2	105	309
------ETSIADkkvIMKCFTCLICNNLFDQATTITECLHSFCRKCIHDKITEENLRA----CPV--CNVDLGEQS-----NHDAPLE--PEKLAEEVEAVPQIQSSAKPLNEYRRRRKNPMP----
>K1S4A3	58	0.234	1.013E-06	2	86	124	0	91	360
--MAVERKTVGKYVP-FNCPICLEPIKKPKCL-PCTHTFCEACLQSYITRvsigKEEAKLEFSCPVCRrmtgCpKQDAPVEEWAKHFPAHTFLNSL-------------------------------------
>UPI000870A484	58	0.215	1.013E-06	17	100	124	3	88	386
-----------------QCIICTDDFDHSadIACLPCGHTFHQSCLDQWL------KNSFTCPTCRCRVKVRDVRRVFLTSLDSTIcdasqlgKDLSETTVKNL-ELRQK-----------------------
>A0A0L0H525	58	0.262	1.013E-06	12	123	124	32	129	388
------------LDDSFRCTICKDFYRAAMSL-PCSHTFCSLCLRSHL------AHTMECPT--CRITV---QGLADMKPNRALDDSV--------MHFSRCRSLHlPFLsSLLSSRVCPVPvtraDTHS
>A0A6A6FUN7	58	0.243	1.013E-06	10	119	124	21	118	406
----------APLENALHCQICKEFYDTP-MITSCNHTFCSRCIRTSLSADGK------CPACR------ASDQASKLRNNWAIQEVVSTFLDARPTALEVARkSQQETATPNKNGKRKRP----
>A0A0C9PK53	58	0.276	1.013E-06	6	81	124	22	87	424
------EISSRILESRFECPICLSCMRDP-ILTSCGHRFCSKCLHKWLEEKSN-----SCPV--DSTPLKPEN--GDLFLDR------------------------------------------
>UPI000E1E1727	58	0.257	1.013E-06	12	99	124	0	92	431
------------MQRDLSCPLCRELFREPVTA-ECGHTFCRRCLAGAGDTaGDTAGDKdtdkggtaaaVTCPTCG-----AAARP-EQLRVNEPMEHLVQCLrqLP-LDHCEE------------------------
>UPI0014716469	58	0.260	1.013E-06	10	78	124	2	64	455
----------SNAEEELSCPICHDIIKDP-SVLSCSHTCCKGCLKSWWKEKKTRE----CPVCK-TISSKVKQPRQVLR---------------------------------------------
>UPI0015A9D209	58	0.353	1.013E-06	2	66	124	0	56	462
--MA---SSSSLPDEDLACPLCKAIFTDPVLL-KCSHIFCEACLHKWWEANRAGE----CPICREKT---------------------------------------------------------
>UPI001447A5C8	58	0.241	1.013E-06	2	85	124	0	85	468
--MTTRR---AHLEDDLSCPICGHILSQPVVL-TCRDRFCKACLKDSWETQGS-ECSHHCPLCwRCssmdQIVVSTllERSCESFKMNRSWND--------------------------------------
>A0A1Y2AFR2	58	0.243	1.013E-06	9	90	124	19	88	468
---------VKPVNANLLCPICRLPLLNP-VVTPCGHTFCKECILESLKVSDK------CP---CDRKELKENEFN--KVDRLIHNILNEL---------------------------------
>A0A1E5REQ0	58	0.217	1.013E-06	7	94	124	26	108	474
-------PSLSDFDSLLRCHICKDFLSVP-VVTPCSHTFCSLCIRQHLHTEAK------CPL--CLQDVQESSLVSEYLMSEIIKcykkDLRGKLLTKL-----------------------------
>A0A6P7T9H4	58	0.250	1.013E-06	10	92	124	2	87	474
----------ESLYENFICNLCLEPYTEPKSL-PCLHCFCLECLLQYLQSRQPTTAspssvlyydNFPCPVCKYKVRLEWQQRLS--FAN--LRSVVDS-FP-------------------------------
>A0A6F9B7G7	58	0.311	1.013E-06	2	77	124	0	69	481
--MTAKPVRLASLsEQDLLCPVCCEVFSHPVLL-KCGHNSCKECLQKLWEWKGGRE----CPV--CQTASPSARPPINL----------------------------------------------
>UPI000F4EAC84	58	0.236	1.013E-06	16	90	124	19	83	536
----------------LLCSTCLEVFTDPVT-TPCGHNFCKSCLTQFW-----NKCEIcCCPSCK---EEFTKRP--EVKINTSLSEIIEHF---------------------------------
>A0A669CG18	58	0.250	1.013E-06	2	88	124	0	72	544
--MASNMLP----EKQFYCPVCEQVFTDPVT-TPCGHNFCQTCIQSKW-----EGTDICqCPA--CDRSFP-SRP--EISINIAFKELAD-----------------------------------
>A0A2P6NGF8	58	0.247	1.013E-06	6	105	124	265	351	556
------ENEKKAMEEEFSCIVCQELIMTAMTL-ECSHSFCQQCLSSWMLTKKM------CPY--CRTVITKQ-PIRS----RTVDNAIEKFTASLSdQDKIRWNERK------------------
>A0A2R6NH37	58	0.178	1.013E-06	0	123	124	174	337	567
AGMqqlnstdvgaiATHRSLLSSILPSLTCQICLLLMHRPFALAPCGHVACHPCLVSWFSNdtstsalpaaarpvppadgsaSSTQPTPsappprsnlavhrkKTCPH--CRAVVR-EKPVEVW----IIKDMVGNVVRsGLADEESiplELRSSGTEPTAEASNADPW---HS
>A0A1U7LTR1	58	0.250	1.013E-06	9	118	124	147	257	579
---------IASVEtQCTNCPICLTDVPIAPRIAKCGHVFCLPCIIRYLAEKNPSDSRFRkwkkCPICWDSVYIEEMKPIKWIQADdSNIPRVNTDV--SL---RLMRREQGSTLILPRDNTNAF-----
>A0A182Y5H0	58	0.236	1.013E-06	16	70	124	16	70	587
----------------LQCLICMKHIEDPRLCPQCSKLFCYNCIRQWLQKADSESGNPTCPYCRCTCNIET-----------------------------------------------------
>UPI000BAF5019	58	0.247	1.013E-06	2	99	124	0	99	629
--MASSKAETLDLGKEVknVCPICFESFKTPRYL-ACFHTFCHNCLSSYILStckSKENPVGFPCPL--CRQFVPAPSFLG--EPDKWTELIpINKVVQAMSkKKEQ------------------------
>UPI000B45DDDD	58	0.250	1.013E-06	16	117	124	14	117	655
----------------LECPICLERLRQPKTL-PCLHCFCQDCLGTYITKelsgKMASATSFPCPICRGiATPVNqadtKANWAKQFPTNGVIQELI-KL------KEQSSEPLYCTpCQTKGNPSNP------
>UPI0012F6891A	58	0.235	1.013E-06	12	100	124	0	98	697
------------MEASLTCAVCLNLFREPVTLPLCSHNFCKSCVLECaapeLRTvhvSPVSAAgasallTVQCPLCRKVSYL--AGGLSSLPVNTTLAEVV-RLMGATKQDERG-----------------------
>A0A507EAC8	58	0.252	1.013E-06	18	84	124	36	97	703
------------------CAICRSTFKEA-YVTACGHSFCYECITMYLHSSASGAIP--CPV--CQTIITDSHISPNFRLNTLIE---------------------------------------
>A0A1D2A8I2	58	0.255	1.013E-06	1	90	124	13	91	722
-GMSD---TVQLLVQAVTCPLCHGPFVNPHSFGTCGHTFCRVCVVERLEGPGVTSSM--CPT--CRQPAWK----NDLVYNHRMANVVESV---------------------------------
>UPI000CD7C6E7	58	0.217	1.013E-06	9	122	124	48	175	744
---------VEEIDEDLICYICLQPFVTPLDI-PCGHTFCGACLSTFLRVQQL------CPIDRkplsanlCfPSSIVLRKLLEKLPVqcpntticDKILQrgDLEDHLsqrCPGagaVAAVKPPRNSSTPPVSSQRQSS---PSKH-
>T1EF07	58	0.274	1.013E-06	8	97	124	27	112	772
--------KIEDIQkKFLSCHVCKELYRQP-KLLPCLHSFCLPCLNSYV---PDHSLSLACPICRQHSILPV-SGVSGLRDNNFVSELATQLRNFLGKE--------------------------
>A0A1L8F523	58	0.267	1.013E-06	10	65	124	190	244	810
----------AGMRSELTCFMCRGIYKMPVTL-PCGHNFCLICIERTWKRRKGFEEDFSCPECQHR----------------------------------------------------------
>UPI0014589CA8	58	0.267	1.013E-06	11	122	124	4	100	864
-----------SLNELLECSVCLERLDGTSKVLPCQHTFCRRCLDEIVCTKH----ELRCPE--CRTLVEIR--VEDLPLNILL---V-RLLEGIKTKQATERSFSPNSGKQEIIQS---AAH-
>A0A6J8E7S7	58	0.315	1.013E-06	4	93	124	4	91	922
----RPALSIEKLKRHfLECTICKEQYDDedkhPRVL-PCLHSFCYSCLRRLI-----ENKKYTCPLCNSDFRTENITP-DVFPKDNTRRDLLDFVHAA------------------------------
>M2RUZ0	58	0.220	1.013E-06	1	106	124	637	762	922
-GDANKfaEQVLANLgdDDETECPICFDVMSEPMLIPQCAHKSCKDCIVAFIETCRDKGEEGRCPTC-SRGPVKESDLLEVVRdkdakADESTQgptptfalrrnDFRSSTkLDALLQNLRRLRDQDP-----------------
>A0A4S2LPH7	58	0.284	1.013E-06	2	107	124	0	98	947
--MVRPsdiEFCLGVIKRFLVCPICLDNFRNP-LITACAHLFCAFCIQEHIGRKRQAN----CPL--CNREFTRRSLKVSGKVDR-IASACEAILTA-YEVESGN-SVSPS----------------
>A0A1Y2H7U1	58	0.265	1.013E-06	2	80	124	799	874	1091
--MPSRSAGNKDAPAASECPLCLDLVAEP-TILKCFHVFCRECLLESLACMTRRGDPQSCPM--CRIPVADSDVFSVLKSD-------------------------------------------
>A0A177DMP8	58	0.282	1.013E-06	10	93	124	104	182	1132
----------DSLRSHLTCKICDRLLYQPYTI-SCGHTYCYTCLCTWFVANKA---RKTCPD--CRIVVKDlPAPAYVIRDMTSVFIARAELLPA------------------------------
>A0A0G4FIY6	58	0.277	1.013E-06	12	108	124	1186	1292	1371
------------LRRHLLCPACEKPMRMPYTLQPCGHTICIDCLRPLLSAdGQEIGRPVLCMVCQKQGRTGEEEPsdvepvveiLPSIgLPNRALEGLL-RHLDELEEAERVVKRQSRSI---------------
>Q4UBM9	58	0.231	1.013E-06	6	103	124	232	349	1375
------RFDLSILIDILTCYLCKGLLYNAHTIKDCMHTFCKSCLilstfesffYSLIDSSIQLYIVIyivimvimmivdglVCPM--CFTPIHTSI-AEGVESDTNIQTIVDKLFPEFAEHERKQKE--------------------
>A0A1I7S8E9	58	0.236	1.387E-06	16	86	124	2	69	72
----------------YKCGICIEQLENPVLIRECGHLFCEACLSQWATVRKNAGLS--CPF--CRTDYTARGLIRvEYSFKRNLQNV-------------------------------------
>A0A3P9DUH3	58	0.294	1.387E-06	15	77	124	19	85	86
---------------NLSCSICYDIFRDPIML-SCSHSFCKDCLQMWWKEKPVRKCRICiCqmthPVTWSVGSPLSRRPGSSV----------------------------------------------
>A0A6P5V7M5	58	0.257	1.387E-06	5	71	124	52	117	128
-----KETPKKNAEKEkvgETCRICLLEMEDPYEL-PCGHSFCKGCIQKTFKARND-GYVQSCPM--CRAVFHTT----------------------------------------------------
>UPI001AACEEC1	58	0.198	1.387E-06	15	103	124	1	99	158
---------------ELSCSVCSELYVpEAHVVsTPCGHMFHNDCIRQWLERSK------TCPDCRatCistklikmhfNVTAHVACPTSQ-RNNadaVPMESLMDNITIKLSELEDALRR--------------------
>A0A3B4EL90	58	0.252	1.387E-06	11	89	124	21	88	174
-----------DTEEDYICPICQDIYRLPVRITRCRHVFCKTCLETAV-----QSLGPCCPM--CRTFV-SKRPERAI--DVQ-ERMREK----------------------------------
>A0A0W8DKW6	58	0.227	1.387E-06	16	117	124	6	105	224
----------------WSCPICLGRFERPVLVSCCGQSFCRSCLDDALRQADA------CPM--CRSPLL-SGPF-SVTSNRALEDALSALSsssPRCStTEKQAATSfvDAPerKLATRTRDSEP------
>A0A6G1HZI9	58	0.316	1.387E-06	9	68	124	24	79	246
---------VADPNDRLKCPICRNPFLQPIEVGTCGHLFCASCIYEYV-DSAVHNAHL-CPE--CRGPI-------------------------------------------------------
>UPI0018851FD8	58	0.275	1.387E-06	6	74	124	206	267	273
------EPAAAPVERRLQCPLCLSR-RTATAATPCGHLFCWSCVVDWLQTQPS------CPVCREEAPPHRLVPL-------------------------------------------------
>A0A0S7MHP7	58	0.255	1.387E-06	16	107	124	164	251	293
----------------LTCAVCLDVFFRPRSCLPCAHVFCEPCLRR-LARNRAAHTP--CPLCRrliCNTGFHR-------ELDHRARTLFPKVWATRRQNFQNslsARWPLPS----------------
>UPI0018DA27D5	58	0.272	1.387E-06	16	103	124	19	100	301
----------------LTCPLCTNQFKEPKIL-DCLHSFCLECLQKLSLNQEDSTTAIKCPTCGRKT---STTGIEDLCANLSLCVLVEE--AQIQEQLQGQGS--------------------
>W4K3B2	58	0.192	1.387E-06	7	106	124	163	288	320
-------VPIDALEDIICCEICTHKMWSPYTLSGCGHTFCQSCLSDWFSTthvqhlaahpaypahpppvdadtyarlpahirayiPQQPGPKYTCPA--CRQAVH-RRPTESF----VLKNVV-RVVAA-ARGEHSPRKPTP-----------------
>A0A1W0WKB5	58	0.259	1.387E-06	4	83	124	6	79	321
----RFEDP-DSVDRELICSICGGVFENPVELESCEHVFCSACIERWLLESSK------CPIDRKSVHSKSGNtPRAAPRIFRTL----------------------------------------
>A0A2I0T340	58	0.234	1.387E-06	18	121	124	6	104	338
------------------CPVCLDSWEDAAYAMPCLHQFCFQCIRRWANSKPE------CPLCKRR----VQSIVHSVRADNDFEEV--AITPsALASAAVGTRqaagapTPPPTHTTPRHPQTPHPLA--
>A0A226DP55	58	0.250	1.387E-06	9	97	124	111	195	354
---------VTELMEMFRCPICQDYLIEA-TATSCGHTFCATCLESW------KKVKPICPLCSKQVKCHIRLFNDDLLIEKMINKCDDfpqDIARGLYQA--------------------------
>A0A7M7PSM1	58	0.291	1.387E-06	1	78	124	1	72	365
-GYST-EKFVTTPNPNLICGICACVLRDA-VLTRCGHAFCQTCLDTWLARPLAG----TCPQCRtCISKFQV-SPVWAIR---------------------------------------------
>A0A7R9Q875	58	0.246	1.387E-06	12	83	124	254	320	381
------------LEDLIKCSICLQVLNKAVD-TRCGHTFCRECLNDWLSRPQT---SKECPE--CRQPLPTrKRTRSQTTADNSL----------------------------------------
>A0A196SGV3	58	0.258	1.387E-06	2	63	124	321	374	398
--MYGESVSLQSLRDR-SCSVCMDELTRPIKL-SCGHVFCEACIAQWFEKED------TCPLCR------------------------------------------------------------
>A0A1L0B3L8	58	0.246	1.387E-06	1	62	124	5	64	407
-GMKGKKFKiqkLKDFDTLLHCNICKDILNVP-VLTPCNHTYCSRCIREYLRNCNEKN----CPLC-------------------------------------------------------------
>UPI0011E9FF68	58	0.298	1.387E-06	17	92	124	6	79	414
-----------------TCYLCKEYLRDPVSI-PCGHVFCSICLKTYWDHAEHTG-SFLCPECRVTyNKRPTPRRMGSSRS-STLQRNADSFPP-------------------------------
>UPI0018D90629	58	0.275	1.387E-06	1	68	124	3	69	417
-GGVT-DLVLDETQKELqECPICYTEYKDPRML-DCSHSFCLKCLQELKLTQNKDDKSIVCPLCRKETVL-------------------------------------------------------
>A0A7S2YEC9	58	0.250	1.387E-06	9	100	124	182	266	438
---------VDALLDEFRCVICFGTLRRTKIVRDCLHRFCENCVETCLRRFKTNA----CPV--CRTEIPTRR---NLTFDHVYNSLIDSL--GLHdvagEHEEG-----------------------
>R1G4R8	58	0.235	1.387E-06	3	119	124	246	378	451
---AQATAPAAAADElALTCPICLEPIDsHPVA-TTCLHVFCRGCIAGWLE----QADEATCPM--CREPLEgasgqlTAVPLPAAadastaprRTGWTLlewqQMLVEqaSVEAELaARAEATARSDEQQAAFVYHSGVPRP----
>A0A087HKR9	58	0.242	1.387E-06	7	108	124	98	197	462
-------LQLGNIRRDVQCPICLGIIKKTRTVMECLHRFCRECIDKSMRLGNNE-----CPACRkhCasRRSLRD-DPNFDAFIAASFQDI-DKFEAEIQSSiAQVSQRQSEAL---------------
>F6UHI9	58	0.238	1.387E-06	9	90	124	6	79	467
---------VQSLQQETTCGICLTFFTKPVTL-NCGHNFCQFCLSR---SREAGVTHFSCPECRevC-----QSFPGLNVRLSK-LAAICKKL---------------------------------
>UPI000BAEC560	58	0.291	1.387E-06	13	83	124	5	72	473
-------------EEGNVCAICWDEFSKPKIL-PCRHTFCKPCLKGYL--KKTENCtEIKCPMCRQTHQL-DADGLDGLLDNYFV----------------------------------------
>UPI000A1D1E8C	58	0.240	1.387E-06	12	89	124	100	170	488
------------LDSRYECAICIDWLNEP-VLTSCGHRFCRSCLTAWLQKNNQ-----CCPLDnKCLSAEHDIFPDNYTR--REIEQLKHK----------------------------------
>UPI00077A1358	58	0.314	1.387E-06	10	63	124	6	57	491
----------EKLAEHFECAVCMEQFKEPKVL-PCLHTYCKMCLQELLKEQGS-DYVINCPECR------------------------------------------------------------
>A0A423TSV1	58	0.298	1.387E-06	14	86	124	16	85	566
--------------EDLMCAVCSEAFeagtREPVVLPQCGHTFCRPCLQNL----KAMTQTLKCPACRKK---HKGLPVAKLPANFTVLNL-------------------------------------
>B8BQB9	58	0.241	1.387E-06	2	107	124	11	116	624
--MA---SSIDSIRASLLCPLCNTIMKEASTL-ECGHSFCHDCIQGY------TCNSWTCPVVGCDLPVAVKGGGGNnsfMKKNpqigavvSSLQSIVDNIAKAPDRWWEGNNNSKKS----------------
>A0A210QC32	58	0.267	1.387E-06	0	73	124	2	82	666
AGG---PLPADQLNKEntvltgqlLECPICLEQMRSPKSL-PCLHSFCEECLSTYIFADLSGDMaamtAFPCPVCR-KITSPVNHP--------------------------------------------------
>A0A7S4R842	58	0.230	1.387E-06	9	106	124	32	125	806
---------LTNLGKSLTCPLCLHTLSSPVLL-PCIHAFCRNCITTHFNSHSKN-----CPICKikCtkRSAIPSSH-VSDLVVGykRTLKAFG--MVPIVYDA-QVTMTQMP-----------------
>D5G5M0	58	0.228	1.387E-06	9	91	124	40	110	884
---------LQKLQKCVTCVICHDMLFEPFSL-QCGHVFCYTCMVDWLGLYKKR----TCPE--CRAVVKTQ-PA----PAYLIRDMIETFV--------------------------------
>UPI00051C6E51	58	0.269	1.387E-06	1	122	124	288	415	927
-GMPSIR-SVGDLPPELHCPLCKEVMKDAVlTSKCCFTSFCDKCIRDYIISKSM------C-ICGATSIL-----ADDLLPNKTLRDTINRILEsnnssaehggsALQvQDMESARNLPPKIPSPSQSAAsrgellPPPPPH-
>A0A409VBH8	58	0.211	1.387E-06	11	106	124	895	1002	1158
-----------DTDDNPDCPICFSELETPVIIPRCMHQFCKDCIVSHIGICEGKKQEPNCPTC-STGPVKSSELLEIIRADKNSPDTSEpRIVlrrnsfesstklDALIQNLRKLRDQDP-----------------
>A0A0L0F746	57	0.261	1.898E-06	4	90	124	6	80	88
----RNFVYTSTPEDDLTCSICSDAYSEP-LDTKCGHTFCKDCLSTWMKRKK------CCPLD----NIHVSK--KNLKiTDSTVQDRLDEL---------------------------------
>R7V430	57	0.240	1.898E-06	17	90	124	17	92	95
-----------------TCDICTEVFRQPKVL-PCQHTFCFECLQKFCENCNKHRIyritSFPCPS--CRKLIHlPAGGIQQLPNDFRVAQICEFI---------------------------------
>A0A182NKV2	57	0.272	1.898E-06	15	69	124	47	96	118
---------------DVECPICLGDYNSPVIV-NCGHSFCKACIEEC----RKTGNRMTCPVCKEKLVVE------------------------------------------------------
>A0A0C3KQ65	57	0.300	1.898E-06	13	90	124	60	132	162
-------------ERDLSCAICLGLLCQPLTLPDCGHTYCCSCLESFFAKrvERRPSSQRTCPTCR---NMATSAPV----PVFTLHGLLDGL---------------------------------
>A0A674JPF3	57	0.277	1.898E-06	7	75	124	1	67	187
-------LSLRDDNPmqlSLVCPICLGSFKDPVIL-DCGHNYCQACITDCWGASGT-GL---CPQCRKSLPEGELRGLE------------------------------------------------
>A0A2A2J5J0	57	0.224	1.898E-06	16	99	124	40	118	188
----------------LCCPICYNVYASVPSILKCGHTFCTACLQTMIRNetptlNERYELVFHCPL--CREQCTY----SNLTKNY----LVEDLLQSIQEVPQ------------------------
>A0A7S2X0F0	57	0.221	1.898E-06	12	115	124	8	101	192
------------LREATTCTICLSTIQNTRAVKECLHRFCRECIEVAMRQNRPE-----CPL--CKTRIPSRR---SCKEDKAFDALLESIYGDLDQLRAAERKKSEEWWSKNKGS--------
>A0CCT6	57	0.259	1.898E-06	12	87	124	0	66	198
------------MQQLFDCPICLQTLLQPITL-TCGHTFCKPCVRnKYFYQNYN-----SCPVCRAPIQIY----LNQFKVNILLETLI------------------------------------
>A0A6G1KE18	57	0.275	1.898E-06	10	63	124	21	78	208
----------ATVPEDLCCSICLDEYEsgehQAVTMEPCGHVFGKCCIVEWFQNSENHANSTSCPMCR------------------------------------------------------------
>UPI00109BEB27	57	0.206	1.898E-06	39	120	124	3	91	214
---------------------------------------CRSCIFEWIETXRH------CPV--CKTEIHKTRPILNIRPDRILQDIVYKLAPqvsdcqnGLYKAERnsETKVXNPVCILLQYYVQnaktkPvFPS---
>A0A6A5X563	57	0.245	1.898E-06	7	63	124	171	225	230
-------LNVDKISEVLECEICLAPVDNPVRVNVCQHIFCRGCLQHWIEDG--EGGTRMCPKCR------------------------------------------------------------
>F6UQ46	57	0.285	1.898E-06	8	68	124	4	63	272
--------PESSPEKGL-CPICQELLREPVS-TDCGHFFCQACLIQH-AKKALEEDVFYCPVCRklCSQSI-------------------------------------------------------
>A0A0D2WIE8	57	0.264	1.898E-06	16	108	124	53	144	309
----------------LQCPVCLCLIQNAHGNIECLHRFCEECI-----TSAVRMGPKQCPS--CRGSLPTRR---SLRHDSNLDQLVAAMYGDHEQfekqqneysAEQIRRKQAQTL---------------
>A0A444T7X4	57	0.216	1.898E-06	10	88	124	41	112	317
----------SRMEEIVTCSICLQVFDSlhliPKMI-ECGHTFCSPCLTKLFRNNPS------CPN--CRAEIKGTE--SSLPINYSILKVVD-----------------------------------
>UPI00109FCE6E	57	0.225	1.898E-06	15	121	124	77	189	320
---------------EYECRICYNFFdleRHAPKLLECLHTFCQDCLAQlHLRGgehsPRGRGAPpdshLTCPVCRHRTALPDGR-VHSLPVNT-------KLVEGI---LQQLRGWAPLLrdlraQRLLLLQVPRPPA--
>A0A7S1N1K8	57	0.247	1.898E-06	4	94	124	55	158	380
----TREASNSGLTQTFMCQICLchEDVQHAFTVPGCGHLFCRTCLSGYLTSQIHDGRVYvSCPsvsgqdTARCRTQL-TPADVAAIVQDHeVLAKFRNfKAVkdePNL-----------------------------
>A0A4P9Y7Y5	57	0.221	1.898E-06	12	120	124	23	131	394
------------LDELLRCTICKTPFDAPMLLPDCGHSYCSLCIRKHLRQENY------CPS--CRTPVQEKQLvkvkcLEEVvllfrrhRAN-TLSWMNDRVgRTGILDGE-ARREEDPVVEKPPTT---YPS---
>UPI000E55B04E	57	0.250	1.898E-06	9	107	124	5	98	429
---------LQDFQSALTCSICMNYFLEPVTI-DCRHTLCQPCLYFCWDEAQT---PRCCPH--CREIVEKT----DYRTNtvvKKLASLARQVRpPSVsSSGEQLCRRNGET----------------
>UPI0005325FDB	57	0.295	1.898E-06	18	119	124	275	365	430
------------------CSICLGEINNAARIDGCFHTFCFDCIQQWAATKAV------CPL--CRQPF--NHVLHTVRADDDNQEHVVGL-SARQQrttARERVRSRSP---QRRYHLRPRP----
>UPI0014029915	57	0.268	1.898E-06	12	93	124	10	78	434
------------LRRELTCSVCLELFRQPVIL-GCGHSFCRACIGRVWESRERQR------------RLVQTFPAQSFTKNFLAANLVERLREA------------------------------
>UPI001AEFBC02	57	0.216	1.898E-06	18	88	124	15	81	439
------------------CSNCKELMSHPVSI-NCGHSYCKSCIQSYYNKvipKTELKIMLDCPL--CRSPF----SLENLQPNKELENIID-----------------------------------
>A0A0A8L2J8	57	0.237	1.898E-06	7	100	124	41	124	449
-------PQLADLDSLLRCHICKD-FLSASVLTPCGHSFCSICIRKYLQKESK------CPL--CLSELTE----SMLQKEFLVQEICSsyvKLRDSLLQHLTK-----------------------
>UPI0018E1EF15	57	0.261	1.898E-06	9	96	124	0	73	458
---------MASIPENLICSICQEVFKHPVLL-TCNHSFCRGCLKTCWKEKPGAE----CPA--CRRRFSKEEP----PIDMSLQRQCETF---LQQ---------------------------
>UPI0009823097	57	0.222	1.898E-06	2	88	124	0	81	467
--MASA-ANMKNIREIATCSICFNLMTHPMSI-RCGHSFCQSCIMDICKKlsQWQEGLKiFNCPL--CQHRFTTKH----LSYNRDMENIVE-----------------------------------
>UPI0004973B27	57	0.245	1.898E-06	6	107	124	7	87	473
------EMETTSLQRDLTCPVCQGIFRDP-MLLPCSHSFCRECLEGIAKFSKK------CAV--CRAAFQDGQAI----TNRALNSACETF-------EQTHR-PKPT----------------
>A0A1Q9DFP1	57	0.252	1.898E-06	16	90	124	235	297	489
----------------LRCAICQEVFVDPVCGVECQHVFCSSCIGRAVTRQSQ------CPL--CRVPL---DPM-QLRQSQPIQALVDDL---------------------------------
>A0A7S2RTX7	57	0.247	1.898E-06	10	101	124	287	368	489
----------SELRTELTCSICQDPFLHTNTL-ECGHSFCEPCINSWL------SKCLSCPI--CRDPVEKP-PVKSRCLDKAVEvTLQNNNVTA-WEALQQR----------------------
>R7YGS6	57	0.211	1.898E-06	8	117	124	19	125	495
--------PFQSLENALRCQVCKDFYDTP-MITSCSHTFCSLCIRKALTSDGK------CPACR------ASDQASKLRRNWAVQEIVDAFqaaRPaalkvaqehgSLKEGREGRRNK---LKRGFQDTNP------
>A8WVG4	57	0.231	1.898E-06	9	106	124	11	113	498
---------VGKLQKELRCGICCSTFKDPVHA-TCHHSFCRSCLDSCFQRKR----KVQCPICRtildkrsCRDTFQITHAVQNyLKLAEAFkQDIENmKTFRTLPPEKAFLESQMP-----------------
>V9KST5	57	0.173	1.898E-06	6	90	124	6	113	502
------ESSESALRKELQCSVCLDLFQDPVIL-SCGHNFCQSCILHVWDSgrawsgtaggnrrsSDSGGNRreaaaggegatgragaYSCPE--CRQTFST----KSFTKNFLVANLVEKL---------------------------------
>K1W6T5	57	0.244	1.898E-06	10	99	124	232	311	519
----------STLDAELTCPLCKKALREATRTPCCDTAFCEECIQTYLVDHD-----FECPQ--CESKIT---SLDKLQPDQDLRDRVQAYQDGQKEGKE------------------------
>A0A6A6H3S8	57	0.240	1.898E-06	1	119	124	14	132	524
-GLAAYQ-DARALVRLLQCSQCSRPLRTPVTL-PCGNSVCRECLpQTHLRENisypnaPDRHYGFQCPFPGC----GEEHPLADCSVDVVL----YKILESVAMEVSRSREASdntPTALEEVMQWGDIP----
>R8BKX7	57	0.304	1.898E-06	9	90	124	99	171	544
---------VGTVDENLLCPICKTPFLNPHTTKACGHTFCKDCLGHALELRSA------CPI--CRTNFSQRHTVE-VPCPRIVHAQLDKL---------------------------------
>S2K3Q4	57	0.234	1.898E-06	13	116	124	9	115	615
-------------ESCLECSICYSVFVQATNIAECGHRFCLKCIQTSLKESSV------CPT--CQKPADIKHLTADPRLDNVLgfiDTMKNAILshPltplslSLRQQQQQHMSQRAQNMNTTSNSD-------
>UPI0018D7213B	57	0.256	1.898E-06	14	91	124	18	93	643
--------------ESLKCGLCQNFYFKP-KIMDCVHTFCEDCLLKYRNMKYPKNTRIPCPVCGDETELP-IGGIAGLKSNFHLSGVVEEMV--------------------------------
>UPI000B458050	57	0.234	1.898E-06	2	89	124	9	102	648
--LDSREISIfAGLTD---CPICLNQLECPKSL-PCLHTFCKECLDTFIVKhaSDTTSVPvsFPCPMCRRETQpvdasVSRTRWAEQYPKNNLILAILDM----------------------------------
>UPI000B45F426	57	0.200	1.898E-06	8	87	124	13	101	660
--------PKPAMDTHLLdCPICLEQLHQPKSL-PCLHSFCQKCLSTFITKDPSEKMaaatSFLCPVCRMITQPvnhseGKEKWAQQFPTNGLINSLV------------------------------------
>UPI000B911D51	57	0.223	1.898E-06	7	117	124	13	121	663
-------PDLRTIDNLLRCSICFEYLNVAMIIPSCSHNYCSLCIRRYMKYKRQ------CPS--CNIEV----SASELCNNRTLDELVKtfiAVRPHIlklckkSEAEEQAGCPPPDEEKTSKKSaSP------
>UPI0014715128	57	0.260	1.898E-06	16	106	124	9	89	765
----------------LECPLCFEQLDVSAKVLPCQHTFCVSCLQRH----EATNSQLFCPE--CRAPVP-ARTLEELPTNILL---V-QLLEGLQGSGGPRRiKQTP-----------------
>UPI000BAFE5C7	57	0.235	1.898E-06	13	89	124	133	216	780
-------------EGNLTiCPICKQELSMPKHL-PCLHTFCESCIADYFKLlkGKSNSFRIRCPTCkeyqpGKRVTVPASDIAHLLPTNHFLLNIIAR----------------------------------
>A0A2P5DVQ4	57	0.238	1.898E-06	10	93	124	219	291	793
----------ANLPSELKCPVCNSFFKAAVMIPCCQHSFCQKCIYQVLLEKKS------CPEC-----FSTKCGIEDLLPNVSLRQAIEHFLES------------------------------
>K8Z037	57	0.235	1.898E-06	14	122	124	383	498	825
--------------DAWVCPVCLQHFDEPCRLPRCTHTFCKTCIQGIIRNlvaahhqqQQHQQLSPPAPHCPlCRLKFT---PAE-VQPDQALsQEMsAARVRCGNARCE---RLMTPLESKRHQDECPYgvaPCPH-
>A0A1Z5KMS0	57	0.239	1.898E-06	4	94	124	19	102	836
----RIQTALDNMGRALKCPVCLSTLRDnPVVLSSCVHAFCQSCLTRSFESSTKETC---CPI--CKVPCHRRRSVSEA---PFLGKLAHAYQRTL-----------------------------
>UPI00148A239F	57	0.200	1.898E-06	13	90	124	8	109	883
-------------DEFLVCPMCHERYKGP-KLLPCLHSFCRSCLTSDLEKSTGKNLQpevngnsdentalknsklYNCPV--CKADIHISIPSGNnntdqwadLFPDnSFIQNMIEKI---------------------------------
>UPI0014591A23	57	0.264	1.898E-06	8	89	124	20	104	905
--------PLPSLEsEEHACPICEEKLNQPKVL-DCLHVFCQACLEKALEEPTDGGDassgYIKCQTCKQETKVP-TKGLEDLQADYVTVDLLEM----------------------------------
>E9AL48	57	0.303	1.898E-06	14	108	124	395	486	919
--------------DDLVCGVCMSVCRQP-TAAACGHLFCRRCLQSWMQENR----TATCPL--DRTPILVELLHTDARAQRQINALACRCPASLSRASQWALRQlgsaSPVL---------------
>A0A5N5T8Y5	57	0.260	1.898E-06	13	85	124	320	387	1132
-------------NQNLYCGICTKRYKKPKVL-PCLHTFCEQCLIDY---TPSESLTLTCPMCK-QQSIMPKDGISGLQVNKKLQS--------------------------------------
>J8PZI2	57	0.227	1.898E-06	0	74	124	894	970	1170
AAMEKLSEKFSDDKslQSLECSICTaDPIDlDKVLFTECGHSFCEKCLFEYIEFQNGKKLSLKCPN--CREPIDEGRLL-------------------------------------------------
>A0A3S0ZWS3	57	0.238	1.898E-06	5	121	124	4	128	1185
-----KRVAVRDLNPHILCALCGGYLIQATTVIECLHSFCRTCIVNFLETSKIHDTRYlLCPseltvrhlkkFIKCKFQLNEGHLInlfrakEELTDDLMLQDI--ALV-------YSWRKDMPMHIVYTVEEVDLPAA--
>A0A6G0UTQ4	57	0.220	1.898E-06	1	102	124	665	772	1210
-GLLRKnsDVILGNEDESTKCVICIQsELRDPAILSTCPHFFCFSCIEQWMYTNP------CCPM--CKVPLEKLKHLLQPRPtkfpvefDRvrgevmVVEDMLEAY--ELEQIKNANR---------------------
>V3ZI62	57	0.322	2.598E-06	2	63	124	0	58	68
--MEEHSEVI--PRRFLCCKICNEEYRQPKYL-PCLHSFCKTCLIDYVKQNSTSEGFFNCPECG------------------------------------------------------------
>A0A4C1YJ37	57	0.235	2.598E-06	16	83	124	7	66	105
----------------LKCPICQDKLSKKLVSTKCGHVFCQRCLLTWLNTQNN------CPT--CRRRLGKRSAYHVLYLDNNL----------------------------------------
>UPI0006EC724E	57	0.261	2.598E-06	1	106	124	2	103	121
-GMG----LVAQLHRSTICPVCRDHFKDPVLL-DCDHSYCRACITGFWARGGAQ--VLSCPQ--CHRVFEKKNLRTHVKLAvevKIAQNLSAKTAqdPLTPKCRRGRRGCLP-----------------
>A0A182GHM4	57	0.252	2.598E-06	17	93	124	47	115	157
-----------------ECPICLsDVFDKPVVV-NCGHTFCRECIRSSMAKYKN------CPM--CNQVLIEALFLSDLRFTRKLNS-SSKLqVPS------------------------------
>X0Y880	57	0.264	2.598E-06	17	122	124	11	129	173
-----------------QCPVCIDVAVPPVVLVPCGHVVCGPCLQKLQASaiaSSQQEPRFECPTCREDTK-DFVVPVAArqralLRANtqQALDDVSFMadYDEQRHAAEKRRRlssSSSSSSSRVSGTQSPV-SMH-
>UPI001891B1AA	57	0.271	2.598E-06	6	63	124	103	158	188
------ETGTSLLSPDiFRCSVCSEVLRDPVS-NTCGHNYCKDCITEYWAQSEHGGER--CPKCR------------------------------------------------------------
>A0A3B4WLK7	57	0.252	2.598E-06	13	106	124	5	104	217
-------------EDDLSCPVCQDIFKNPVVL-SCSHSFCKDCLQSWWREKPlqewseslcslhSEKLKLFCldhqqPV--CLVCLH-SKAHSNHRFCP-----IDEAAQERKKELQE--SLSP-----------------
>A0A670JLZ8	57	0.183	2.598E-06	5	93	124	7	113	219
-----KEIPAA--APSVECPVCYESFQSPkvsRRVLSCGHAFCHDCLVKCLLASRDEGRlqnCLTCPVCRfvtflCRkraclpSKISSNPPPLELPLSPSLLSLGpanTLVVPG------------------------------
>A0A2K5HBJ6	57	0.273	2.598E-06	7	99	124	3	90	227
-------VILQVFQRELTCPICMNYFVDPVTI-DCGHSFCRPCF--YLNWQDI-PLLVQC--SGCRKSAQQRNLKTNIHLKK-MASLARKasLWLFLSSEEQ------------------------
>A0A7K7WYW4	57	0.407	2.598E-06	9	62	124	0	47	236
---------MKELNEHIVCFLCAGYFIDATTITECLHTFCKSCIVKYLQTSKY------CPMC-------------------------------------------------------------
>A0A2K6NXC2	57	0.228	2.598E-06	14	81	124	9	73	258
--------------EEDVCPICQERLKEAVS-TNCGHLFCRVCLTQHVEKASASG-VFCCPLCRkpCSEEVLGT---GYICPNH------------------------------------------
>A0A146ZRA2	57	0.267	2.598E-06	2	72	124	0	59	265
--MASKQ------REDLLCPVCHDIYRNPVIL-TCEHSFCIDCLKANWAERETTE----CPVCRRRSSLPPMH---------------------------------------------------
>A0A7S2Y620	57	0.305	2.598E-06	6	102	124	165	269	285
------EFSVDPIQHLFICSLCKGFYREPHTLTkQCLHTFCKSCLVLnmAFQEEDLEGKDplhahgFWCPEC---QDYLGSDWRKHALPDRALQHLMDKVMfrDMAAQDEEDER---------------------
>A0A7S3F348	57	0.246	2.598E-06	12	92	124	207	276	315
------------IKDELTCAICKEIFTAPITIKDCMHTFCSDCLRHSLEVSKS------CPLCKAKCI-----SMRDAHMHPIIANLTAKVQP-------------------------------
>A0A6V7WB46	57	0.295	2.598E-06	6	66	124	22	75	325
------EKQQKQIPTEFICSLCKRVFEQP-LLLSCGHSFCRKCLQPWLRKSTN------CPFCRSNT---------------------------------------------------------
>A0A366RJ27	57	0.243	2.598E-06	15	119	124	40	160	373
---------------EIECGMCQDRMSNPedktcsAIIFPCGHMFCPPCVKEYREYNRSNGVPYKCPV--CRFELKGRVcgcPDKETLFDPTqHQDegLLDKLKDELSKEKGAcAFCQLSILanglrSIALYIHDPAP----
>A0A1S3M365	57	0.274	2.598E-06	8	97	124	2	80	374
--------SIASLPEgNLSCSVCRDIFRDPVIL-SCRHSICKVCLLELWKHND----VLECPLCRRRSSLE-------LPFDLNLKRQCEAVLQERSRE--------------------------
>B0WRM6	57	0.223	2.598E-06	2	102	124	0	89	397
--MASEQVPddAAEVTRLFECCICHQGLQDAHICAQCSQPFCRKCIDEWLAKEAN------CPC--CRRALSAAGLVKARTFD-QMQQVVNRLVAS----EGRNR---------------------
>A0A482WBA5	57	0.239	2.598E-06	10	80	124	23	82	404
----------SGPESRFECPICLAWLRDP-VLTSCGHRFCRSCMESWLERENA-----CCPI--DNTKLHKD---VDIFPD-------------------------------------------
>A0A3B4VBY6	57	0.220	2.598E-06	13	122	124	9	141	437
-------------NSDLSCPVCHDIFKEPVVL-SCSHSFCNDCLEQrasagseSLCSLHSEKLRLFCldhqqPVCLiCRdSKAHNNhrfRPIDEAAQDHrgklqiTLKPLQEklKLITALSeEEEQKSRMMK--LKIERQIKEQFKKLH-
>A0A2V1E3J0	57	0.229	2.598E-06	7	86	124	209	296	440
-------LEASKLQDDTSCPICtLDYeFPDPkrnaadpnnytraIRLKCCGHIFCSECLQQWLGSiSKNSGC---CPKCRQDMLTP---PIYAV--DKALQGL-------------------------------------
>A0A2J7ZW35	57	0.252	2.598E-06	1	63	124	367	422	446
-GTYMRRDEASETGTFGACPVCQDPVTTPVRL-DCGHIFCEECILEWLERDR------TCPLCR------------------------------------------------------------
>UPI00144503C9	57	0.223	2.598E-06	18	116	124	6	111	449
------------------CTICSDFFDHSrdVAAIHCGHTFHYECLLQWFQTAP----TKTCPQ--CRKQVSTRHIISKLFFDiggedectadpESLQNELDRMRALLSSKEQDWRDRQKMVEGLKDTVD-------
>A0A7S1NMP8	57	0.256	2.598E-06	8	85	124	4	71	453
--------PMPSNDSLLECPICLSTYQDPYIIVSCAHTFCKNCL-----DSLQQ---PKCPI--CRKPFTERHKLPNYALTQLLQS--------------------------------------
>A0A668U260	57	0.275	2.598E-06	2	78	124	8	79	467
--MSGKQTF---IKSHLSCHLCSEMFRDPVTL-TCTHSFCSSCLKTFWEQTKKKN----CPRCKKRnskKYPEINFPLKELR---------------------------------------------
>A0A6J8D910	57	0.260	2.598E-06	2	89	124	0	91	480
--MATSiESHVVDIT---TCAICLEKLNIPKYL-PCLHTFCESCLRTYITAifEKEHKQSIECPVCRTTVTIskEVNTPdewAKVLPLNFLIVGLLEK----------------------------------
>UPI0004A551A0	57	0.262	2.598E-06	9	88	124	43	112	492
---------ITALEDSLLCGVCQGSYIDAVSLMPCLHTFCGACLKPWLLGHA------TCPQCR----IDVSHATESRMADQLTEALIE-----------------------------------
>A0A3L6TDQ5	57	0.248	2.598E-06	0	120	124	45	162	499
AAVARR----SSMAPCVTCGLRGGILRDATTISECLHSFCRKSIYQKFEDEDI----KCCPNCytdlGCapleklRSLI--SFPICNLlyRADHGLQHIRSTMFP---IKKRKVDEISP--LHPALVSQPSPS---
>A0A5B8MLQ4	57	0.300	2.598E-06	16	64	124	0	48	500
----------------MQCKICLEAAENT-RVTKCGHTFCEECLSLWWLNEKAQNKQQTCPTCRrC-----------------------------------------------------------
>UPI00112DDF7E	57	0.293	2.598E-06	2	74	124	0	68	503
--MEAEQEP-GPLASGLRCPLCSLTFAEPLELPRCQHFFCRKCIFQYWQEEGQ-----RCPECGteCEGDLYRINPL-------------------------------------------------
>J9I7A6	57	0.258	2.598E-06	14	99	124	77	154	555
--------------ESFQCPLCKEIAADPGVIKHCLHFFCKNCIETCIRQYKKE-----CPM--CKKNMGTKR---ELRRNRAFENII-KVLSkdiEIYQDNQ------------------------
>A0A0C3C0A8	57	0.202	2.598E-06	4	74	124	174	249	568
----KHQTTLTQTQQSITCQVCLELMYNPYALSPCGHLACYDCLLGWFKAtPEDQPDPPpvlvrkkTCPH--CRAAI-TDRPV-------------------------------------------------
>E4YT67	57	0.250	2.598E-06	12	87	124	57	119	608
------------FEPDLHCSICVSMFKEPHV-TRCGHTFCRGCLSRSLAISPK------CPK--CDTPVSRNDHF----PNHAINDMI------------------------------------
>A0A5M6C9Q9	57	0.234	2.598E-06	12	101	124	317	399	655
------------LDAALTCSICKKLVWEAVRA-PCCHTaFCEECITTWLVEHD-----FECPS--CESKVP---SLDKLEADEELREKVKHYVEGeveRSKEEEGA----------------------
>UPI0018D9AF42	57	0.263	2.598E-06	13	102	124	15	101	657
-------------EHQLDCPICSKHLQEPKIL-DCLHSFCLGCLKDLRVRQGVENPTLTCPVCSHKTKVGDVADLLDYL---TLSALVEEVTMKEQLLEgQGSR---------------------
>A0A232FL85	57	0.279	2.598E-06	2	86	124	66	157	657
--MSRHTVFRSSlgvLEDMIICPICKKKLQSPKML-DCQHTFCRKCLEIKLEEssiSDDSEKVLSCPVCSSTTRLSTspEKLPTNLSVERVLRAV-------------------------------------
>A0A210PII3	57	0.315	2.598E-06	16	107	124	9	97	667
----------------LLCPLCSQGYDTP-RLLPCEHSFCSGCLQTYIGSlGLVAGDKgFPCPVCTLTTPVPdNTAPVEEWASLFPL----NRLFEALLQLPSPSKS-SPT----------------
>UPI001ABEE6FC	57	0.285	2.598E-06	14	118	124	7	99	742
--------------DLLNCPVCLGKLDATAKVLPCQHTFCQPCLQRILKARK----ELKCPE--CRTSVNGT--IEELPAN-LL--LV-RLLEGLKSGQSLVRKNSFQRVGGLSTSDSF-----
>A0A316UZW9	57	0.194	2.598E-06	3	93	124	218	323	745
---AAQSSSLSYLHNQATCTICLELSWRPHVLTPCGHSFCARCLIDWFkrplpdedpipsfydaeqrqrlEQQATHRRKKICPH--CRTKV--VGPPAEI---WAVKGMVDRLHQS------------------------------
>A0A7N2MME7	57	0.246	2.598E-06	5	123	124	517	640	835
-----KNVNVREkLLKEFSCLICRQVMTFPIT-TPCAHNFCKSCLEGAFAGKTfvrersrngrslrSQKNVMCCPS--CPTDISDF--LENPQVNRELMDVIESL-KSKTEEENGN-NIEESIKETDGSEE---SAdHS
>UPI0014586533	57	0.203	2.598E-06	13	90	124	9	110	846
-------------DQFLKCPVCLQNYTSP-KLLPCLHTFCRQCLVEVLkksigddngsstesdsetEKPAPHGKHFNCPVCRADIELNVPNGNSNFaqwtdmFPDnHFVSSLMEKI---------------------------------
>UPI00077F80FE	57	0.293	2.598E-06	2	86	124	0	90	862
--MESPDISLSQSEEDTTdsCHMCKGKFEQPRVL-SCLHVFCEECLKEKIAENGYVQNLIECPDCGQETKLSskgvSALPLDYIECNRlDLRAL-------------------------------------
>A0A067T052	57	0.250	2.598E-06	3	63	124	909	974	1318
---AEKESANASIEEE-DCPICYDAMTDA-VVTGCAHIFCRECIIDFLHQplpdGGDHGCKPdqrPCPVCR------------------------------------------------------------
>UPI0003F0D529	57	0.168	2.598E-06	12	90	124	4	115	1379
------------MERELSCTICMELYNEP-LLLPCAHTFCRKCLEDLIaksngfaatatstchgddggdcrpeadepcdvptDSKDSDGIVINCPTCRREVILRSETGLNGLVRNFLLDSIVSRY---------------------------------
>A0A671L503	57	0.384	3.555E-06	10	61	124	15	61	88
----------SKLVEELSCPVCCEIFKHPVLL-SCSHSFCKECLQQFWRTKKTQE----CPV--------------------------------------------------------------
>A0A5J4W7Q9	57	0.283	3.555E-06	4	83	124	13	83	91
----WQNESVQRLEESLRCSICGEFMRNASQAMPCGHCFCTICIRKSFSIRKG------CPL--CRREID--GPIQSVPgLDRVI----------------------------------------
>A0A493SW51	57	0.235	3.555E-06	15	65	124	6	50	104
---------------DVTCPVCQGAPKEPSYVLPCLHRFCFGCIMRWAKRSS------TCPLCRQR----------------------------------------------------------
>A0A1I7SKW6	57	0.243	3.555E-06	13	86	124	35	93	120
-------------DDQLKCPICGFFFRQPVRL-DCGHSFCKNCIDKWLRSCNS------CSLCR--------QPTLQPRRNQDLERV-------------------------------------
>A0A7S0HCC6	57	0.229	3.555E-06	3	63	124	72	126	139
---STSPFKMDEVEKALECAMCLNFLYQPTTL-QCGHSFCRRCIRSWLLSLNA-----ICPLCR------------------------------------------------------------
>A0A090XCJ9	57	0.237	3.555E-06	3	86	124	6	98	148
---ATRRATLGRARmETSKCNICLDTAKDAVVS-LCGHLFCWPCLHQWLETRPNRQ---VCPVCKagiqqgqgdppCTaGEAPSRTPGTNCRQDRPDKDL-------------------------------------
>A0A484GHT6	57	0.242	3.555E-06	2	120	124	0	136	175
--MSEGESK-ESLGGE--CPVCYEKFREmegASRTLSCGHMFCHDCLVKYFLSTRVDGQvqrTVVCPVCRYVTFLDKKSSCWPSKLDKSSQTLVVPLdpPPGLLREPQiflisshgiplgKQDSILPGRsLAELLEASPVPS---
>R7V2L8	57	0.232	3.555E-06	2	89	124	0	96	192
--MAGGNSLMNEIyDQFLLCKICYEIYKRPKTL-ICLHTFCSDCLEKHQDAEVERSYRymlysraISCPICRKKTELPSGgvcRLPDNFLVD-NLTDVVNR----------------------------------
>A0A6P7YG19	57	0.230	3.555E-06	2	92	124	0	96	210
--MPDEEdSKGSSLKE---CPVCYERLHSigiAERKLKCGHVFCHDCLVKYLLTNNEEGPikkSIVCPLCRYVTFLSKKGPSPNsaVKNDQTLEVPLSPTFP-------------------------------
>UPI0003F0B9E0	57	0.269	3.555E-06	2	121	124	0	126	214
--MSEGESKDSSGSE---CPVCYEKFRDlegASRTLSCGHVFCHDCLVKYLLSTRVDGQvqrTIVCPICRYVTFLSKKSSRWPSMLDKSSQTLAVPVgLPSVPPSDTLGHTnplAIPQPVWRPSSSSPSPGA--
>UPI00022F56C0	57	0.274	3.555E-06	7	66	124	1	60	248
-------VPLYEDNQEDICPICLDPLKKAVS-TDCRHLFCRTCLTQHMDKASGSG-VFSCPVCRkpCSV---------------------------------------------------------
>A0A2I0X135	57	0.250	3.555E-06	9	108	124	3	103	250
---------VEELRkgEEGECPICLEAFEDA-VLTPCAHRLCRECLLASW-RSTTSGL---CPV--CRTTVNKQDLITaptDCRFQVDVEkNWVEssKVSALLHELEKLRGSGSKSI---------------
>UPI0010A58143	57	0.218	3.555E-06	11	123	124	38	155	251
-----------SMNGCFDCNICLDFAREP-VVTHCGHLYCWPCIYKWLHLQTetlTSDEHPQCPVCKaCissTTIIPlYGRGQASLaqseRHDEKESDLDISIPP---------RPPAASVEAPLPSSSPhntYQNQHS
>A0A7N6BK23	57	0.290	3.555E-06	11	72	124	3	59	254
-----------QLENDFTCSVCHDICRESVVL-SCAHSFCKGCLKTWWNDKP----VHECPVCKETFLLERNR---------------------------------------------------
>A0A7S0SB68	57	0.241	3.555E-06	16	122	124	67	181	272
----------------LSCPVCFDDPPACPQVTLCGHAFCFPCISRHALTNRREGQPAKCPMCFTPLRLADLRGirrrhiaLPETRKMtrmTLLSRHRDSSVPTL-----ARRSSSSSLiaAEAVTESGEWPlSAH-
>D8PNN2	57	0.240	3.555E-06	9	90	124	181	252	276
---------LAKFEDELSCPI-----VAAHVTNPCGHSFCGECGNQWLKINK----KTVCPN--CRTAVHRKAPmIPNIALDHAISVYVSSL---------------------------------
>A0A165RSJ1	57	0.285	3.555E-06	2	60	124	141	203	292
--MKRTNINvLPELEDHITCEICVMKMWSPYTLPGCGHTFCQSCLEDWFNStlaKHLQDHPNYRP---------------------------------------------------------------
>A0A6P8JMT4	57	0.268	3.555E-06	0	63	124	224	283	299
AGkkFLQRSSSAKDLDPNTpQCILCLEPRSNS-SLTPCGHIFCWSCLLEWLEERDE------CPLCR------------------------------------------------------------
>A0A6J8CAX7	57	0.257	3.555E-06	2	64	124	0	60	299
--MAEADNS-NTLSD---CAICLEILKVPRRL-PCSHIFCEVCISEYIVStvDDPEQKTFNCPVCRmC-----------------------------------------------------------
>A0A4Y9XMX8	57	0.179	3.555E-06	7	121	124	143	279	308
-------IPTDSLDDLATCEICTCIMWKPATLPDCGHTFCQSCLTDWFSTilaqhltahphynpnhppprvgpellnalpqalhpyiltvmQNNSHPPYTCPT--CRVAVR-NRPVEVF----ALKNLVHTV------AEAKGERPPPSV------AVPAPVA--
>A0A5E3WUX2	57	0.218	3.555E-06	16	96	124	3	92	315
----------------FSCAICLNEWHDPETLrsLPCGHTFCGTCIQEVLNRPNP-----LCPSCRagpikpsllrpvC-VSVEPRNPIARGTPSrRRVSAMSIEILPNLFE---------------------------
>A0A1C7NBA3	57	0.294	3.555E-06	2	77	124	261	328	329
--LEEKELSYEEL-QLLKCALCLEP-RTITTTTPCGHLFCWNCIVEWCQNKPE------CPL--CRSSVHTSHlvPLQNF----------------------------------------------
>A0A3B3I494	57	0.291	3.555E-06	13	60	124	46	89	343
-------------EESFLCSICLELFNQPTSI-PCGHTFCLQCITDYWDTSTA---LLLCP---------------------------------------------------------------
>A0A6M1ZW94	57	0.252	3.555E-06	14	103	124	17	101	344
--------------EELECAICIEPLNNPHMISKCLHVFCKSCIDESMERKSE------CPS--CNTAFKAknlkhSHDHES-RLDR-LKSKIREFFPKESESSEEATS--------------------
>R7TUM5	57	0.228	3.555E-06	17	86	124	295	355	359
-----------------TCPICKDSMRDAVIIPCCGWSFCDPCVREALVDSD----DHTCPQC----HVKNQSP-ENLIPNVNLRKI-------------------------------------
>A0A4Z2GK40	57	0.227	3.555E-06	5	86	124	121	207	371
-----RPPTMASLEEELTCSVCRDFFSRGRPL-PCGHSFCPACVREAWGGggGGEGRRRFACPQCeeeGGEVPCDCCPPaADDGRPPPAVKTC-------------------------------------
>A0A4W2DBL4	57	0.228	3.555E-06	0	56	124	1	56	393
AGSATTPNPLQTLQEEAVCAICLDYFKDPVSI-GCGHNFCRGCVTQLWGKEDNEQDR-------------------------------------------------------------------
>UPI0014024A81	57	0.241	3.555E-06	16	103	124	13	91	473
----------------LSCPICLELFVDPVLV-HCERNFCRSCIACY---RQSQQGSLCCPECALDTL-----DL-SLQSNRILKNvteLVRRLV-GL-EEEEGERE--------------------
>A0A0L7LHT3	57	0.226	3.555E-06	6	75	124	22	86	496
------EIVLSDqPESRYECPVCLNWLRDP-VITTCGHKFCKSCITSWLQNSGH------CPIDNinlsCTVKVT---PLD------------------------------------------------
>A0A1J8QJU9	57	0.206	3.555E-06	6	117	124	227	336	530
------EDAISNVEANVQCQICMELLLKPYALSPCGHVLCVTCLQEWFKKAPPSDDemyddddpdyllcrKKTCPT--CRAGIR-NRPIPVF------------VVKSIASALSKARGTSPT-ASLSTSGSP------
>A0A1J9S7X3	57	0.283	3.555E-06	10	115	124	22	114	548
----------APFESALRCQVCKDFFDTP-MMTSCSHTFCSLCIRRCFAADGR------CPTCRA----TDQD--SKLRRNWTAQELVDAFQRARPGALELARTGGAAAADDSENS--------
>A0A177WMH0	57	0.285	3.555E-06	8	83	124	36	105	550
--------PFKAMDESLRCPICKELF-DAAMILPCIHTFCSLCIRQSLLVKMQ------CPSCGKDvTGLHALKNNREIRSNYMI----------------------------------------
>A0A0G2GW92	57	0.235	3.555E-06	10	108	124	51	150	559
----------RQIVRLVQCPACSRPYRIPVTL-PCGHSLCRHCLPESFQRQNisypatpERRLGIKCPISDC----GREHPVGECNVDVTLSKIME-LVAQIMDDSKPATDDSPTM---------------
>G3JQS7	57	0.260	3.555E-06	9	120	124	75	191	583
---------LQDVIHLFHCRLCDKLFKEPVTL-PCGRSICRLCIpEPHLRSRisypavDDRLEGFRCPFASCD----KEHTLGDCGVDVTLSKLAEHIRDECAQRHQDAANQSPStappLQQHSLASAP-PS---
>A0A1I7XRZ8	57	0.250	3.555E-06	15	117	124	112	213	591
---------------NLKCGVCRNYISEAVTVSGCMHSFCESCLLKSIYKDSV------CPNKECGRIIEK----NGYKKDRTLQMLVYKMNPkTFYSEVNKQNEQSdvkkvlPSdiLETCSKICDP------
>A0A3B8UBT8	57	0.214	3.555E-06	2	103	124	8	103	629
--MAAVSNPLTSFakiceDKKLQCSICLGPYKDPYKISDCFHSFCRDCI-----AKTIQSMQNSCPQCKREYQI------TALKYDVILHKRICRLWQMHSKGLNPYRE--------------------
>A0A0J0XED7	57	0.247	3.555E-06	2	80	124	79	157	665
--MPQHEVVynyVEDVDPNLVCSICQSALVNPVTTASCKHTFCRDCITRALAHSPS------CPIDRSAltlSSLADTEPLVQLMLD-------------------------------------------
>UPI0018D924EC	57	0.246	3.555E-06	16	91	124	9	84	665
----------------LLCFLCNEKFKRPKIL-DCLHSYCEKCIKEMQKSNKQRTDNIRCPNCRQITPVGVGGAKANIFLARLVEDaAVSEIV--------------------------------
>UPI0007EFC66F	57	0.242	3.555E-06	3	117	124	483	600	677
---AEKTASKDKLLKEFSCLLCKNVMTLPLT-TPCAHNFCKSCLEGKFAGQSfmiersrggrtlrSQKNTMTCPA--CPTDISEF--LQNAQINRELMDLIEKL-----QESSKEEADAPVEFPAASSEDP------
>UPI0014587168	57	0.270	3.555E-06	13	91	124	6	87	706
-------------EDFLTCHLCKKYYTDPRYL-PCLHTLCKKCITQDVQNTGGQPGHYACPL--CFKPAGfsrNNAPqstIENLPENTMVSGMVDVVL--------------------------------
>A0A2R5GFJ0	57	0.230	3.555E-06	3	108	124	568	675	776
---ARKGSSgIAELCSELVCPICQEALMNTSTL-ECNHMFCEPCINHWLAKSLN------CPICRNKVFraPTRSHPMDKIvllalqssRQQEALEGMVER--KKEYEEQLAADAQRKEL---------------
>M3AJS9	57	0.226	3.555E-06	20	104	124	0	91	831
--------------------ICTDILYQPLTLLDCLHTFCGGCLKEWFTWqataattsrNRHNTSPYTCPQ--CREHVRGTK--ADWRTTTLLEGFL-KANPGKgksDEEKEEMRQQ-------------------
>A0A6J8BBX4	57	0.265	3.555E-06	3	89	124	6	97	903
---SPRESPIDSLacsleNDENTCSKCESTFNQPKIL-TCLHVFCQSCLEKEIEEKNESAPKdaIICPKCKQETSIP-EKGIQELPIDHVTIDLLEM----------------------------------
>A0A2C9JZL4	57	0.300	3.555E-06	2	115	124	0	117	973
--MASSEESKCAEDStatLLFCRLCQAVYRQPKIL-PCLHSFCRPCLVSAVSHTAGRGTVIVCPVCSNEAKLPANGIVgvpDNCFLNRLCQEYVSEVQTHLV-ARSLHSGQEPSAKLSEFSS--------
>A0A6G6FQB7	57	0.236	3.555E-06	0	106	124	688	813	974
AGDSKvyAEGVLANLgqEEGAECPICFDVMETPTILPDCMHQCCKDCIVAFIERCREKGEDGKCPTC-FRGPVRESDLLEVVRsrkpvsddahaptPTVTLRrnDFRSSTkLEALIQDLRRLRDQDP-----------------
>UPI00165CA69C	57	0.222	3.555E-06	13	88	124	130	208	989
-------------EEQLsCCAMCQKVLTDP-ISTSCGHRFCRPCIISYWVQSAP-SKSFSCPQCGERSRTGAGRlPanqSSYAPGDVGLQEILE-----------------------------------
>A0A397TF53	57	0.271	3.555E-06	17	75	124	844	900	1108
-----------------ECPICYDNLVNG-VLMPCMHSACRQCIMEYFQSQELLGKSGQCPVCR-RGPITENDLLD------------------------------------------------
>A0A078BB37	57	0.196	3.555E-06	16	123	124	0	123	1130
----------------MQCPNCIQNYQSevhiPRILIGCGHTLCEKCILSGFSMSQNSNSQklaLECPECG---TINEAESVNSFPKNLALLNMNPQVTPTLQQKQQNpisNRlSKKPVLgskdltkaMKSPRKEEPLCNQHS
>UPI000B77F0BB	57	0.267	3.555E-06	14	105	124	930	1020	1172
--------------ENTECPICMEYADDP-VLTPCAHRMCRECILSSWRAPTT-GL---CPI--CRTLLKKTElitcPTEdKFRVDveKNWKesSKVSKLLECL---ERIRRSSS------------------
>A0A0H5RB04	57	0.305	3.555E-06	10	68	124	999	1050	1253
----------AQADPDL-CPICRDDLIDP-IVTPCGHIFCTSCLTSYI--GKSAGAK--CPL-RCRIQF-------------------------------------------------------
>A0A2P2HDA2	57	0.245	3.555E-06	11	63	124	1157	1202	1408
-----------QIESQETCPICLDTLEQP-VITACAHTFCKGCIEQVIERQHK------CPMCR------------------------------------------------------------
>UPI001891CFD5	57	0.250	3.555E-06	7	74	124	183	245	1576
-------VRAASLQHQSRCGVCEQIQTDPISI-NCGHTFCRQCINSYWSQSAESG-VFACPHCRKR---SKTRPV-------------------------------------------------
>A0A1S3IYU1	57	0.260	3.555E-06	18	85	124	1513	1575	1918
------------------CVICMDPMVNPKRLEKCGHVFCTSCIDKSFRLSKP-----VCPTCGTVyGVIKGNQPPGEMR-DRTLRS--------------------------------------
>A0A6C0HIM2	56	0.254	4.865E-06	16	64	124	15	64	84
----------------FNCPICYETVSKRVTM-PCSHAFCCKCTNEWLQTCNEENKQVTCPMCRysC-----------------------------------------------------------
>A0A401RJV3	56	0.322	4.865E-06	0	61	124	1	60	96
AGEANASLE-ADLRRALSCSVCLELFREPVTL-ACGHSFCQGCITHVWRSRERQQRLASAPV--------------------------------------------------------------
>UPI001AAD929F	56	0.354	4.865E-06	2	63	124	0	58	106
--MASRG-PVKDLQADSLCPLCSCYFNDPVT-TECGHSYCRVCLVAH-SGGKENTGQLMCPSCG------------------------------------------------------------
>A0A5C3PJP6	56	0.285	4.865E-06	27	96	124	23	85	107
---------------------------EPHVSSPCGHTFCAECVVEWMKKNISNAPK--CPL--CRTAL-TQGSL--VAPNFALKATIDKYVAALAE---------------------------
>UPI0006B0D66F	56	0.267	4.865E-06	12	123	124	5	108	133
------------LNDILECSVCLEQLDTSSKVLPCQHTFCRRCLEEIVNSHK----ELRCPE--CRVLVETK--VEDLPCNILLI----RLLEGIKNNSRFTRNSSTGngrrLEVSCGSSSNQTIPHS
>L1JBJ3	56	0.245	4.865E-06	18	74	124	102	154	157
------------------CPICMEKFKSKVA-TKCGHLFCNKCIRKWISEVHS-GRK--CPKCRKRVGVSDLRPI-------------------------------------------------
>A0A2H3CB87	56	0.210	4.865E-06	17	73	124	3	56	168
-----------------ECAICLFEYQDPVSL-PCGHVYCSRCVSDHISKTTTDGFTALCPT--CRKSFHIVAP--------------------------------------------------
>A0A7E4VP47	56	0.228	4.865E-06	16	92	124	40	116	181
----------------LFCPVCYCAFASAPVVLRCGHSFCRPCI-GYLIKdatvmaRPLTNPTYQCPL--CRVNINAN---DKLVKNYALESIMTSVMP-------------------------------
>A0A6D2IDI1	56	0.277	4.865E-06	9	116	124	83	179	188
---------LENMKRDATCAICRKIFHYATGITVCEHIFCLNCIHG----KITEHEWTCCPV--CYAKLG-PEPLKNLRLDREYENLAQFVLS----KEQEDAEKEPKRAKTSHASS-------
>F7AKB7	56	0.223	4.865E-06	14	119	124	25	134	212
--------------QEEQCPICLSGFKDKQTLEKCKHSFCGDCISRALQVKKA------CPICGCLyGELTGNQPdgkMEFVR-DASLHlpgyeqygaiIIRYTFQPGI----QGPKHPNPGVRYPGTTREAFlP----
>A0A1E7EU02	56	0.303	4.865E-06	8	108	124	30	115	233
--------SISQFARLLVCPLCSKIFDRPTTLSSCAHSFCMNCIDEY--ASNA----YECPVKGCNMPMSiVGSNGGSYR----------KINPQLSQSIESLRTICKSL---------------
>A0A673APB1	56	0.363	4.865E-06	18	61	124	15	52	234
------------------CPICSEIFKDPVVL-SCSHSFCKNCLRNWWAEQPLQ-----CPL--------------------------------------------------------------
>A0A0B2PQK6	56	0.158	4.865E-06	20	108	124	5	95	253
--------------------ICEGILRKTKAVMECMHRFCGKCIEKSMRLSNNE-----CPV--CRVHCPSRR---SLRDDPNFDNIIAAIYPDIdkYEEEEElamyeserthNKEESPTI---------------
>A0A2S4V6Y3	56	0.250	4.865E-06	6	105	124	123	209	259
------ELEIAGGRQNYKCPLCIGFLTIPVVSQLCSHPFCKGCFEAYLEQNGGTSAP--CPNAGCSKTIDAQ----SVQVDQALA--V-----RVRQFRQRAERQK------------------
>W1NWQ5	56	0.252	4.865E-06	9	107	124	24	128	288
---------LARLQEeewhDLDCPICLSPIADAHpTITRCTHLFCRPCILTSLRHHPT---NPRCPI--CRTPLSNsdlfslPQPPQAPPPDPSVTkNLSSKT-ATLIKLLVSSRPNNPS----------------
>A0A3Q3E8F6	56	0.375	4.865E-06	14	61	124	5	47	323
--------------ENLSCPICLDIFKDPVTL-SCFHSFCKDCLQNCWKEKENKE----CPL--------------------------------------------------------------
>A0A6A4ZCU5	56	0.283	4.865E-06	4	62	124	94	147	343
----EDEVTLpESLRTMLECTICHDIFTCATEVTCCGHVFCKGCIERWVKERGS------CPVC-------------------------------------------------------------
>A0A6G0XK58	56	0.230	4.865E-06	16	119	124	171	273	352
----------------LKCSICFEFFMDSLTL-SCSHTFCGSCLRHWFLHSM------TCPT--CRVHVTDM-PV----RTRALDDLCAQLVdPkdtawiARQEAflsEQARLTKKArkiRHAFLETQSLPWP----
>A0A7R9F4F1	56	0.247	4.865E-06	9	93	124	277	350	357
---------LENVMEQFLCICCQDLVFEPVT-TECLHTFCKRCLHRSFAAQ-----VYTCPC--CRTELGKDYEME---INEPLSQILVKMFPG------------------------------
>A0A0D2G4F4	56	0.280	4.865E-06	18	74	124	315	364	366
------------------CTLCLEPFRDP-SATTCGHVFCWTCVQDWVKEKAE------CPLCRQNVLPQKILPL-------------------------------------------------
>A0A7S2I394	56	0.263	4.865E-06	0	75	124	105	174	390
AGQLAVKATAPSADD---CPICLQPLHECCE-TPCGHKFHKPCLEHYFLVAREPGTRAKCPI--CRSPVHAPLPVE------------------------------------------------
>A0A7J5YNH9	56	0.194	4.865E-06	10	100	124	93	207	409
----------SRLEEDLCCTVCHDIFKDPVVL-SCSHSFCRDCLKNWWTEKSHQRVstlrgqrssealcslhsetlKLFCldhqqPVCVvCRD--SEKHSDHRFRPiDEATRQHKKKLQETLQPLKEK-----------------------
>A0A1X7UXU7	56	0.267	4.865E-06	1	86	124	16	93	414
-GYSYKFVD-DDLPEKYNCAICTFVARDPQQVTCCSHIYCKSCLLHH----KQKSGSFNCPT--CREPLDGKY-FPDGRIDREIKDL-------------------------------------
>A0A1Y2HTW8	56	0.269	4.865E-06	4	64	124	223	281	421
----EQPTPVSGL---FECNICLDTASHP-VVTLCGHLFCWPCLDPWFKSCTARHSAVTCPVCksGC-----------------------------------------------------------
>A0A077WM56	56	0.246	4.865E-06	14	94	124	358	429	434
--------------DHLRCPICEGLFREATITPCCGATFCDECIRGYMLEND-----FCCQD--CNTQI--KLGLDGLIPNMDVRESVDNYVREC-----------------------------
>UPI000D72BF79	56	0.236	4.865E-06	18	90	124	11	78	440
------------------CPVCHELYSEP-KLLPCAHTICRDCVLLWLRKTTWKG---SCPL--CRTPIlskTTQQLVQ--QSDHDLIKAVDEL---------------------------------
>A0A1S3WLV2	56	0.298	4.865E-06	15	78	124	7	68	446
---------------EYVCSICKKDFLDPVTL-PCKHSFCKPCLcFRWESTQATSG----CPACGepCPPKTWKSNLVLNTR---------------------------------------------
>A0A553MUR2	56	0.236	4.865E-06	13	88	124	8	72	473
-------------EEDFYCPICCDIFREP-ILLPCSHSICNICVKTFWNRKGIQE----CPI--CRDVSSNPHP----PINIVLRNMCD-----------------------------------
>A0A553NDE7	56	0.234	4.865E-06	9	122	124	35	153	481
---------VEDLDRKYECPICLLCQRNPHQ-TSCGHRFCYSCIITWLNEGR------TCPKDNCSLGEGDIFPdamahreilqllVKCPRADqgcTNVTRLADAsiHVERCSFKKEQDQSLHP------LQSPPRPvSIH-
>J9F223	56	0.246	4.865E-06	16	96	124	340	410	487
----------------LHCPVCFCVFASAPFILKCGHSFCQNCIKNIVENSYSEQ-IFECPM--CRQVI-----SSEIRFTRNY--LVDALLQSVYE---------------------------
>UPI0018A7DEED	56	0.240	4.865E-06	12	86	124	1	70	510
------------MEGALTCPVCSHVYergeRDPLVL-PCGHTFCRGCLVSL----QVDGC-FACPSCRAS---HHSESLDAFPVNFSLLNL-------------------------------------
>K2SS04	56	0.250	4.865E-06	13	102	124	86	180	516
-------------DANLCCLICMEPFVNPKRL-LCEHTFCEQCLNDHIRYAVGQSFNYpgsgaRCPT--CRREL--NMDVEPLGVARIVTNMLDELLvkcPSRNEgcAWQGQR---------------------
>UPI001ABE1F01	56	0.266	4.865E-06	9	96	124	2	86	525
---------LAALKEELTCFLCPNMYTDDLTHLKCGHSFCRECLEYVLETQSASANfkGFTCPE--CREELE-MLPMP--QKNVSLHKIAKHVLSAKQE---------------------------
>A0A6A6BLJ6	56	0.246	4.865E-06	1	119	124	13	127	531
-GLAAHE-DARALVRLIQCPQCSRPFRTPVTL-PCGHSLCRQCLpepyqRQNISYPATQDRlyGIQCPLPYC----TKEHPVGDCTVDVTLSKVMESI-NAVVESSRSAAEHSPII----LEEIPYP----
>W6L4U4	56	0.268	4.865E-06	7	73	124	101	166	587
-------VVMRTTPDDFECPICISPPVAP-RITECGHLFCMPCILQYLSFRKANNLQRLCPICNSAVAGFTLRP--------------------------------------------------
>A0A7M7GPB3	56	0.274	4.865E-06	2	90	124	0	79	606
--MTSNVVFVEEPSSHLLCPVCKNLLLEPMISVECGHTFCKACLQN---TGEGVASLAECPV--------DSKPLKGTRsvPNRSIESQIDEL---------------------------------
>A0A6P7FC57	56	0.247	4.865E-06	0	93	124	35	139	617
AGI--KDGSLAVLEELVQCGICLEKMKEPRML-TCQHTFCKSCLKNLVTAKNlvlKSGPsskvtlsselkNAKCPVCQTEIVLRnGLESLEELPKNFHIETLL-KLLEG------------------------------
>A0A1D2NJZ4	56	0.315	4.865E-06	9	65	124	337	386	620
---------LELMESELSCSVCNEVFIQA-TVIECGHTFCSFCIHEW--SRKKQE----CPICRKR----------------------------------------------------------
>UPI000874C2CB	56	0.212	4.865E-06	5	93	124	39	144	621
-----RDDSLDALDELVQCGICLERLSDPRML-HCQHTFCLTCLQTHIIAknlkirsdntsveqmkvNLSENVKsFQCPMCQKEVALEKGFDsLEELPKNLYIDSLL-KLMDG------------------------------
>A0A251TYB3	56	0.229	4.865E-06	11	106	124	141	241	630
-----------DLPSELRCPICVTYFKEAVMIPCCQHSFCKKCICEVL------PVTSRCPKC-SSTKYRVEHLLPNLSLRHAIEHFIEsqilatapesdlqKYVPDEESGIQG-KEISP-----------------
>A0A286UEF7	56	0.187	4.865E-06	12	107	124	148	275	659
------------ISPSITCQICLEPMYRPYTLAPCGHTACYGCLLSWFRAVPqaipqppppelegnfdpdepqllARGAPLlimkkkNCPH--CRAEIR-EAPIESWgIKDivaHLVAsksDITDQVFPTLeRREETSTRE--PT----------------
>A0A2J7QA68	56	0.275	4.865E-06	12	96	124	93	171	678
------------MNDLLECKLCNKRLRRPKML-PCQHTYCLSCLQG-LVQPTSKAVD--CPDCGLQVPLRTTGPdgVVELPPNLYL----DSLLTVLQQ---------------------------
>A0A210PSI2	56	0.262	4.865E-06	13	88	124	6	84	706
-------------EDFLTCHLCKKYYTDPRYL-PCLHTLCKTCISKDVRDTAGHSGQYACPLCykpaGFPQSNDPQNIVENLPENAMISGMVD-----------------------------------
>A0A0P1AN09	56	0.250	4.865E-06	3	86	124	5	76	768
---SRRLEAVRLIREQLRCTLCNNIFQEPQCL-DCKHNFCLPCILQHLKQNKS-----HCPTCQ-----LPTRPSEVTR-NQFLESI-------------------------------------
>A0A3B3HNL0	56	0.286	4.865E-06	11	123	124	11	114	781
-----------SLMALLKCPLCLEKLDASARVLPCQHTFCVSCLQR----QEAAHAQLLCPECGAPVPVKTVQEL----PENLL--LV-QLLQGLQTPRNSQRvHHPPSSARGSEDQQLGDSQgHS
>A0A6I9QKJ9	56	0.252	4.865E-06	1	119	124	281	405	819
-GLPTAR-PVSDLPPELHCPLCKEVMKDAVlTSKCCFKSFCDKCIRDYIISKSV------C-VCGATDIL-----ADDLLPNRTLRETISRIMESTtnstenagnlvhVQDMESARqvqpkNQSPTLSAASKDEHkPLP----
>A7T2A1	56	0.245	4.865E-06	10	102	124	114	212	854
----------DDIRQQLACGICHALLRDARVL-PCLHTYCRRCIEDIILHR--QSVRAHCPSCNREIPLDSYCTAKELPRDavaIALQDelaLRDggvMICDVCDESEPESR---------------------
>UPI0009B43F27	56	0.244	4.865E-06	12	106	124	5	95	873
------------LTALLECPLCLEQLDVSAKVLPCQHTFCLTCLQK----QEAASSQLFCPECGTFIPVRT---VEELPANLLLVQILEALQGStgpISRYRQIARYAVP-----------------
>UPI0001CBBA7B	56	0.241	4.865E-06	4	88	124	55	133	929
----EDKTNITDLIDDmfLTCAICNNRFNQPKVL-SCLHSFCTGCLESY---ESSNGGELECPVCGKD----ERRSIRDLPHNTLAMGLID-----------------------------------
>A0A6G1IB26	56	0.236	4.865E-06	10	116	124	68	176	1142
----------DSIRSMVTCKICYGLLYEPYT-TSCGHTYCYSCLCNSFGAPSSGGASgKSCPE--CRTTLdHAPAPSYLVR--ELTHHLIKKpeLLPtgeTLDQHAEWQKEQADMVQRDKTNTD-------
>G4TMC9	56	0.252	4.865E-06	18	94	124	748	831	1174
------------------CPICLEPFgIDAVVAAPCAHQFCRPCIQGHIarprteEDNQFKDHERDCPCCRQTISLNllfERAPFE--PTNEELE-LADDTLDSL-----------------------------
>A0A5M3MD66	56	0.241	4.865E-06	3	106	124	858	958	1263
---AEKESADAMIDADMECPICTDTFTDA-VVTACSHSFCRECLVDILNRplaqgNDDSGPKYksnerPCPTC-C-------SPVSG---DKIFS--REAFEPS-EEELNGtaARSSSP-----------------
>D8UAG2	56	0.252	4.865E-06	14	119	124	1225	1328	2215
--------------EALLCGLCGDYLQRAIAVHPCGHTYCGSCLSEHLSSLMAAGCRLGCPE-GCTVFTH----LAANQPARRLEEIL--VGPrhndgGCEQERIGTGSSGGVAGATAAAAMALP----
>C3YDS0	56	0.323	6.657E-06	5	69	124	4	61	62
-----RRISLG--PEFLRCGICLDAFTNPKAL-SCLHTFCRDCLAQY----AARRSSFPCPNCRRTVFLP------------------------------------------------------
>V4A4F4	56	0.315	6.657E-06	13	69	124	7	59	63
-------------NPNLECSICLESFKTPKIL-SCGHSFCFECLVKYIGDIKK---KFPCPYCKQYVRIP------------------------------------------------------
>A5DPA2	56	0.255	6.657E-06	4	81	124	38	125	145
----QQESKTKALH-NLECPICFDTITTA-TATPCGHVFCLECLQQSVSSSTARGQTARhgvglCPLCRMkvnfkDTMVLRMKPahASVLPPDP------------------------------------------
>A0A2K5CSQ0	56	0.270	6.657E-06	9	99	124	5	90	173
---------LKAFQRTVTCPICMNYFLDPVTL-DCGHSFCRPCL--YLSWQDIQ-VLAQCSKCRKTTQ---QR---NLKTNINLKNLAslarkASLWQFLRSEEQ------------------------
>A0D0G5	56	0.267	6.657E-06	13	94	124	106	183	185
-------------NEDEVCQICFEKKIE--KLLPCGHSYCQNCIDGWFSVKLRDS----CPM--CRTRFTKQKMLENsyCFPDEkdFIDSFKEEVLKHL-----------------------------
>A0A485KB47	56	0.240	6.657E-06	9	91	124	100	170	195
---------MDTMREMLQCSLCMDIFTEATGVPCCGHVFCDVCIEQYVDRFDS------CPT--CQSEL----SLAQLAPARLTQRMANELI--------------------------------
>A0A0D2PVB3	56	0.277	6.657E-06	16	69	124	2	54	195
----------------LQCSICLCTLKEPMCL-PCGHIYCKNCLSDHVNVHTNPGMTSTCPDCRATFNLG------------------------------------------------------
>UPI0008112E78	56	0.252	6.657E-06	37	102	124	25	85	214
-------------------------------------VICRSCILQHLIKNPN------CPVPGCnKVTLHSTDPFKTLRSDRQLQELINKVVPNLLADEQERR---------------------
>A0A2R8Q914	56	0.247	6.657E-06	15	103	124	7	81	240
[truncated: 1,138,363 more chars]
