# Supplementary material for: Uncoupled evolution of the Polycomb system and deep origin of non-canonical PRC1
Source: Commun Biol. 2023 Nov 10;6:1144. doi: 10.1038/s42003-023-05501-x (PMC10638273; doi:10.1038/s42003-023-05501-x)
Supplement: Supplementary file 8 — Supplementary Data 5 [file 42003_2023_5501_MOESM8_ESM.zip › Supplementary Data 5/PCGF_putative_checks/PCGF_alphafold_remainedputative/PAUCHR028915_PCGF_c2bfc.result/PAUCHR028915_PCGF_c2bfc_unrelaxed_rank_1_model_2.pdb]

MODEL     1                                                                     
ATOM      1  N   ALA A   1       9.199 -27.392 -29.971  1.00 52.08           N  
ATOM      2  CA  ALA A   1       8.214 -26.330 -30.154  1.00 52.08           C  
ATOM      3  C   ALA A   1       8.563 -25.106 -29.311  1.00 52.08           C  
ATOM      4  CB  ALA A   1       6.817 -26.834 -29.801  1.00 52.08           C  
ATOM      5  O   ALA A   1       8.789 -25.220 -28.104  1.00 52.08           O  
ATOM      6  N   GLY A   2       9.402 -24.128 -29.763  1.00 62.14           N  
ATOM      7  CA  GLY A   2      10.001 -22.873 -29.339  1.00 62.14           C  
ATOM      8  C   GLY A   2       8.989 -21.879 -28.803  1.00 62.14           C  
ATOM      9  O   GLY A   2       7.934 -21.673 -29.407  1.00 62.14           O  
ATOM     10  N   MET A   3       8.596 -21.893 -27.485  1.00 66.01           N  
ATOM     11  CA  MET A   3       7.719 -20.941 -26.810  1.00 66.01           C  
ATOM     12  C   MET A   3       8.089 -19.507 -27.173  1.00 66.01           C  
ATOM     13  CB  MET A   3       7.785 -21.130 -25.293  1.00 66.01           C  
ATOM     14  O   MET A   3       9.250 -19.113 -27.056  1.00 66.01           O  
ATOM     15  CG  MET A   3       6.798 -22.154 -24.759  1.00 66.01           C  
ATOM     16  SD  MET A   3       6.962 -22.412 -22.949  1.00 66.01           S  
ATOM     17  CE  MET A   3       5.947 -23.902 -22.745  1.00 66.01           C  
ATOM     18  N   ALA A   4       7.548 -18.897 -28.210  1.00 73.78           N  
ATOM     19  CA  ALA A   4       7.551 -17.483 -28.575  1.00 73.78           C  
ATOM     20  C   ALA A   4       7.580 -16.596 -27.333  1.00 73.78           C  
ATOM     21  CB  ALA A   4       6.332 -17.151 -29.432  1.00 73.78           C  
ATOM     22  O   ALA A   4       6.888 -16.870 -26.350  1.00 73.78           O  
ATOM     23  N   ARG A   5       8.608 -15.930 -27.091  1.00 81.59           N  
ATOM     24  CA  ARG A   5       8.786 -14.915 -26.057  1.00 81.59           C  
ATOM     25  C   ARG A   5       7.680 -13.867 -26.122  1.00 81.59           C  
ATOM     26  CB  ARG A   5      10.154 -14.242 -26.194  1.00 81.59           C  
ATOM     27  O   ARG A   5       7.380 -13.339 -27.195  1.00 81.59           O  
ATOM     28  CG  ARG A   5      10.757 -13.799 -24.871  1.00 81.59           C  
ATOM     29  CD  ARG A   5      12.182 -13.291 -25.043  1.00 81.59           C  
ATOM     30  NE  ARG A   5      12.679 -12.656 -23.825  1.00 81.59           N  
ATOM     31  NH1 ARG A   5      13.470 -10.764 -24.888  1.00 81.59           N  
ATOM     32  NH2 ARG A   5      13.692 -10.987 -22.617  1.00 81.59           N  
ATOM     33  CZ  ARG A   5      13.279 -11.470 -23.780  1.00 81.59           C  
ATOM     34  N   ARG A   6       6.848 -13.804 -25.006  1.00 82.34           N  
ATOM     35  CA  ARG A   6       5.809 -12.788 -24.873  1.00 82.34           C  
ATOM     36  C   ARG A   6       6.389 -11.477 -24.352  1.00 82.34           C  
ATOM     37  CB  ARG A   6       4.696 -13.275 -23.943  1.00 82.34           C  
ATOM     38  O   ARG A   6       7.186 -11.476 -23.411  1.00 82.34           O  
ATOM     39  CG  ARG A   6       3.836 -14.379 -24.538  1.00 82.34           C  
ATOM     40  CD  ARG A   6       2.791 -14.875 -23.548  1.00 82.34           C  
ATOM     41  NE  ARG A   6       1.715 -13.904 -23.368  1.00 82.34           N  
ATOM     42  NH1 ARG A   6       0.012 -15.402 -23.807  1.00 82.34           N  
ATOM     43  NH2 ARG A   6      -0.476 -13.218 -23.309  1.00 82.34           N  
ATOM     44  CZ  ARG A   6       0.420 -14.177 -23.495  1.00 82.34           C  
ATOM     45  N   GLU A   7       6.258 -10.450 -25.223  1.00 82.92           N  
ATOM     46  CA  GLU A   7       6.738  -9.120 -24.861  1.00 82.92           C  
ATOM     47  C   GLU A   7       5.654  -8.316 -24.149  1.00 82.92           C  
ATOM     48  CB  GLU A   7       7.223  -8.366 -26.102  1.00 82.92           C  
ATOM     49  O   GLU A   7       4.503  -8.290 -24.590  1.00 82.92           O  
ATOM     50  CG  GLU A   7       8.362  -9.059 -26.836  1.00 82.92           C  
ATOM     51  CD  GLU A   7       8.908  -8.246 -28.000  1.00 82.92           C  
ATOM     52  OE1 GLU A   7       9.877  -7.479 -27.802  1.00 82.92           O  
ATOM     53  OE2 GLU A   7       8.361  -8.377 -29.117  1.00 82.92           O  
ATOM     54  N   VAL A   8       5.929  -7.837 -22.908  1.00 83.58           N  
ATOM     55  CA  VAL A   8       5.031  -6.966 -22.157  1.00 83.58           C  
ATOM     56  C   VAL A   8       5.685  -5.601 -21.954  1.00 83.58           C  
ATOM     57  CB  VAL A   8       4.651  -7.583 -20.792  1.00 83.58           C  
ATOM     58  O   VAL A   8       6.884  -5.515 -21.679  1.00 83.58           O  
ATOM     59  CG1 VAL A   8       3.680  -6.675 -20.040  1.00 83.58           C  
ATOM     60  CG2 VAL A   8       4.047  -8.973 -20.986  1.00 83.58           C  
ATOM     61  N   SER A   9       4.852  -4.555 -22.171  1.00 86.07           N  
ATOM     62  CA  SER A   9       5.378  -3.209 -21.967  1.00 86.07           C  
ATOM     63  C   SER A   9       5.426  -2.853 -20.485  1.00 86.07           C  
ATOM     64  CB  SER A   9       4.529  -2.183 -22.719  1.00 86.07           C  
ATOM     65  O   SER A   9       4.601  -3.326 -19.700  1.00 86.07           O  
ATOM     66  OG  SER A   9       3.265  -2.023 -22.098  1.00 86.07           O  
ATOM     67  N   VAL A  10       6.349  -2.139 -20.127  1.00 84.29           N  
ATOM     68  CA  VAL A  10       6.539  -1.665 -18.760  1.00 84.29           C  
ATOM     69  C   VAL A  10       5.337  -0.827 -18.332  1.00 84.29           C  
ATOM     70  CB  VAL A  10       7.839  -0.843 -18.620  1.00 84.29           C  
ATOM     71  O   VAL A  10       4.928  -0.863 -17.169  1.00 84.29           O  
ATOM     72  CG1 VAL A  10       7.933  -0.214 -17.231  1.00 84.29           C  
ATOM     73  CG2 VAL A  10       9.058  -1.722 -18.895  1.00 84.29           C  
ATOM     74  N   ALA A  11       4.798  -0.092 -19.226  1.00 85.01           N  
ATOM     75  CA  ALA A  11       3.635   0.746 -18.945  1.00 85.01           C  
ATOM     76  C   ALA A  11       2.471  -0.089 -18.419  1.00 85.01           C  
ATOM     77  CB  ALA A  11       3.214   1.510 -20.197  1.00 85.01           C  
ATOM     78  O   ALA A  11       1.745   0.343 -17.520  1.00 85.01           O  
ATOM     79  N   SER A  12       2.386  -1.191 -18.942  1.00 86.29           N  
ATOM     80  CA  SER A  12       1.280  -2.070 -18.577  1.00 86.29           C  
ATOM     81  C   SER A  12       1.472  -2.649 -17.180  1.00 86.29           C  
ATOM     82  CB  SER A  12       1.138  -3.204 -19.593  1.00 86.29           C  
ATOM     83  O   SER A  12       0.499  -2.993 -16.505  1.00 86.29           O  
ATOM     84  OG  SER A  12       0.829  -2.692 -20.878  1.00 86.29           O  
ATOM     85  N   LEU A  13       2.645  -2.617 -16.628  1.00 87.17           N  
ATOM     86  CA  LEU A  13       2.967  -3.181 -15.322  1.00 87.17           C  
ATOM     87  C   LEU A  13       2.882  -2.117 -14.233  1.00 87.17           C  
ATOM     88  CB  LEU A  13       4.367  -3.802 -15.337  1.00 87.17           C  
ATOM     89  O   LEU A  13       2.846  -2.441 -13.044  1.00 87.17           O  
ATOM     90  CG  LEU A  13       4.522  -5.107 -16.120  1.00 87.17           C  
ATOM     91  CD1 LEU A  13       5.987  -5.525 -16.168  1.00 87.17           C  
ATOM     92  CD2 LEU A  13       3.666  -6.207 -15.500  1.00 87.17           C  
ATOM     93  N   ASN A  14       2.851  -0.933 -14.645  1.00 88.13           N  
ATOM     94  CA  ASN A  14       2.905   0.188 -13.713  1.00 88.13           C  
ATOM     95  C   ASN A  14       1.781   0.116 -12.684  1.00 88.13           C  
ATOM     96  CB  ASN A  14       2.850   1.517 -14.468  1.00 88.13           C  
ATOM     97  O   ASN A  14       2.001   0.371 -11.499  1.00 88.13           O  
ATOM     98  CG  ASN A  14       3.409   2.672 -13.660  1.00 88.13           C  
ATOM     99  ND2 ASN A  14       2.751   3.823 -13.737  1.00 88.13           N  
ATOM    100  OD1 ASN A  14       4.424   2.531 -12.972  1.00 88.13           O  
ATOM    101  N   ARG A  15       0.675  -0.303 -13.110  1.00 85.72           N  
ATOM    102  CA  ARG A  15      -0.471  -0.338 -12.207  1.00 85.72           C  
ATOM    103  C   ARG A  15      -0.275  -1.385 -11.115  1.00 85.72           C  
ATOM    104  CB  ARG A  15      -1.759  -0.624 -12.981  1.00 85.72           C  
ATOM    105  O   ARG A  15      -0.847  -1.270 -10.029  1.00 85.72           O  
ATOM    106  CG  ARG A  15      -2.262   0.556 -13.797  1.00 85.72           C  
ATOM    107  CD  ARG A  15      -3.680   0.329 -14.303  1.00 85.72           C  
ATOM    108  NE  ARG A  15      -3.716  -0.656 -15.381  1.00 85.72           N  
ATOM    109  NH1 ARG A  15      -3.693   0.904 -17.085  1.00 85.72           N  
ATOM    110  NH2 ARG A  15      -3.757  -1.335 -17.574  1.00 85.72           N  
ATOM    111  CZ  ARG A  15      -3.722  -0.360 -16.677  1.00 85.72           C  
ATOM    112  N   CYS A  16       0.526  -2.308 -11.424  1.00 90.88           N  
ATOM    113  CA  CYS A  16       0.741  -3.425 -10.510  1.00 90.88           C  
ATOM    114  C   CYS A  16       1.861  -3.114  -9.524  1.00 90.88           C  
ATOM    115  CB  CYS A  16       1.073  -4.698 -11.288  1.00 90.88           C  
ATOM    116  O   CYS A  16       1.982  -3.772  -8.489  1.00 90.88           O  
ATOM    117  SG  CYS A  16      -0.215  -5.195 -12.453  1.00 90.88           S  
ATOM    118  N   LEU A  17       2.569  -2.107  -9.818  1.00 95.05           N  
ATOM    119  CA  LEU A  17       3.764  -1.867  -9.016  1.00 95.05           C  
ATOM    120  C   LEU A  17       3.707  -0.494  -8.355  1.00 95.05           C  
ATOM    121  CB  LEU A  17       5.022  -1.977  -9.882  1.00 95.05           C  
ATOM    122  O   LEU A  17       4.711  -0.014  -7.823  1.00 95.05           O  
ATOM    123  CG  LEU A  17       5.271  -3.332 -10.546  1.00 95.05           C  
ATOM    124  CD1 LEU A  17       6.456  -3.244 -11.502  1.00 95.05           C  
ATOM    125  CD2 LEU A  17       5.506  -4.409  -9.493  1.00 95.05           C  
ATOM    126  N   ALA A  18       2.525   0.068  -8.374  1.00 95.27           N  
ATOM    127  CA  ALA A  18       2.389   1.405  -7.801  1.00 95.27           C  
ATOM    128  C   ALA A  18       1.481   1.386  -6.574  1.00 95.27           C  
ATOM    129  CB  ALA A  18       1.847   2.378  -8.845  1.00 95.27           C  
ATOM    130  O   ALA A  18       0.460   0.694  -6.560  1.00 95.27           O  
ATOM    131  N   CYS A  19       1.945   2.172  -5.645  1.00 97.60           N  
ATOM    132  CA  CYS A  19       1.182   2.320  -4.410  1.00 97.60           C  
ATOM    133  C   CYS A  19      -0.042   3.201  -4.628  1.00 97.60           C  
ATOM    134  CB  CYS A  19       2.059   2.911  -3.307  1.00 97.60           C  
ATOM    135  O   CYS A  19       0.073   4.314  -5.145  1.00 97.60           O  
ATOM    136  SG  CYS A  19       1.194   3.147  -1.738  1.00 97.60           S  
ATOM    137  N   PRO A  20      -1.237   2.759  -4.162  1.00 95.90           N  
ATOM    138  CA  PRO A  20      -2.443   3.561  -4.376  1.00 95.90           C  
ATOM    139  C   PRO A  20      -2.506   4.787  -3.468  1.00 95.90           C  
ATOM    140  CB  PRO A  20      -3.578   2.585  -4.055  1.00 95.90           C  
ATOM    141  O   PRO A  20      -3.288   5.707  -3.719  1.00 95.90           O  
ATOM    142  CG  PRO A  20      -2.959   1.562  -3.159  1.00 95.90           C  
ATOM    143  CD  PRO A  20      -1.509   1.422  -3.524  1.00 95.90           C  
ATOM    144  N   LEU A  21      -1.719   4.850  -2.405  1.00 97.13           N  
ATOM    145  CA  LEU A  21      -1.750   5.966  -1.465  1.00 97.13           C  
ATOM    146  C   LEU A  21      -0.828   7.090  -1.927  1.00 97.13           C  
ATOM    147  CB  LEU A  21      -1.343   5.499  -0.065  1.00 97.13           C  
ATOM    148  O   LEU A  21      -1.232   8.255  -1.959  1.00 97.13           O  
ATOM    149  CG  LEU A  21      -2.313   4.551   0.642  1.00 97.13           C  
ATOM    150  CD1 LEU A  21      -1.743   4.116   1.988  1.00 97.13           C  
ATOM    151  CD2 LEU A  21      -3.675   5.214   0.821  1.00 97.13           C  
ATOM    152  N   CYS A  22       0.355   6.737  -2.434  1.00 97.33           N  
ATOM    153  CA  CYS A  22       1.306   7.776  -2.811  1.00 97.33           C  
ATOM    154  C   CYS A  22       1.388   7.916  -4.326  1.00 97.33           C  
ATOM    155  CB  CYS A  22       2.691   7.469  -2.242  1.00 97.33           C  
ATOM    156  O   CYS A  22       2.038   8.831  -4.835  1.00 97.33           O  
ATOM    157  SG  CYS A  22       3.479   6.024  -2.986  1.00 97.33           S  
ATOM    158  N   LYS A  23       0.815   6.942  -5.017  1.00 94.59           N  
ATOM    159  CA  LYS A  23       0.776   6.924  -6.476  1.00 94.59           C  
ATOM    160  C   LYS A  23       2.181   6.812  -7.063  1.00 94.59           C  
ATOM    161  CB  LYS A  23       0.084   8.179  -7.010  1.00 94.59           C  
ATOM    162  O   LYS A  23       2.407   7.174  -8.219  1.00 94.59           O  
ATOM    163  CG  LYS A  23      -1.297   8.423  -6.420  1.00 94.59           C  
ATOM    164  CD  LYS A  23      -2.269   7.311  -6.795  1.00 94.59           C  
ATOM    165  CE  LYS A  23      -3.677   7.606  -6.295  1.00 94.59           C  
ATOM    166  NZ  LYS A  23      -4.585   6.434  -6.473  1.00 94.59           N  
ATOM    167  N   GLY A  24       3.077   6.389  -6.244  1.00 94.50           N  
ATOM    168  CA  GLY A  24       4.431   6.060  -6.662  1.00 94.50           C  
ATOM    169  C   GLY A  24       4.734   4.575  -6.587  1.00 94.50           C  
ATOM    170  O   GLY A  24       3.870   3.778  -6.217  1.00 94.50           O  
ATOM    171  N   TYR A  25       6.016   4.151  -7.097  1.00 95.89           N  
ATOM    172  CA  TYR A  25       6.426   2.755  -6.994  1.00 95.89           C  
ATOM    173  C   TYR A  25       6.598   2.343  -5.537  1.00 95.89           C  
ATOM    174  CB  TYR A  25       7.731   2.519  -7.761  1.00 95.89           C  
ATOM    175  O   TYR A  25       6.904   3.177  -4.682  1.00 95.89           O  
ATOM    176  CG  TYR A  25       7.561   2.516  -9.261  1.00 95.89           C  
ATOM    177  CD1 TYR A  25       6.962   1.440  -9.912  1.00 95.89           C  
ATOM    178  CD2 TYR A  25       8.001   3.588 -10.030  1.00 95.89           C  
ATOM    179  CE1 TYR A  25       6.805   1.432 -11.294  1.00 95.89           C  
ATOM    180  CE2 TYR A  25       7.850   3.590 -11.413  1.00 95.89           C  
ATOM    181  OH  TYR A  25       7.099   2.507 -13.403  1.00 95.89           O  
ATOM    182  CZ  TYR A  25       7.251   2.510 -12.035  1.00 95.89           C  
ATOM    183  N   PHE A  26       6.334   1.122  -5.270  1.00 98.05           N  
ATOM    184  CA  PHE A  26       6.326   0.612  -3.904  1.00 98.05           C  
ATOM    185  C   PHE A  26       7.679   0.829  -3.237  1.00 98.05           C  
ATOM    186  CB  PHE A  26       5.965  -0.877  -3.887  1.00 98.05           C  
ATOM    187  O   PHE A  26       8.723   0.576  -3.842  1.00 98.05           O  
ATOM    188  CG  PHE A  26       4.509  -1.151  -4.149  1.00 98.05           C  
ATOM    189  CD1 PHE A  26       3.531  -0.677  -3.283  1.00 98.05           C  
ATOM    190  CD2 PHE A  26       4.117  -1.883  -5.262  1.00 98.05           C  
ATOM    191  CE1 PHE A  26       2.182  -0.929  -3.523  1.00 98.05           C  
ATOM    192  CE2 PHE A  26       2.772  -2.139  -5.509  1.00 98.05           C  
ATOM    193  CZ  PHE A  26       1.806  -1.662  -4.638  1.00 98.05           C  
ATOM    194  N   ARG A  27       7.664   1.301  -1.972  1.00 97.55           N  
ATOM    195  CA  ARG A  27       8.786   1.357  -1.041  1.00 97.55           C  
ATOM    196  C   ARG A  27       8.508   0.520   0.203  1.00 97.55           C  
ATOM    197  CB  ARG A  27       9.082   2.805  -0.642  1.00 97.55           C  
ATOM    198  O   ARG A  27       7.579   0.811   0.959  1.00 97.55           O  
ATOM    199  CG  ARG A  27       9.533   3.683  -1.798  1.00 97.55           C  
ATOM    200  CD  ARG A  27       9.807   5.111  -1.349  1.00 97.55           C  
ATOM    201  NE  ARG A  27       8.576   5.808  -0.988  1.00 97.55           N  
ATOM    202  NH1 ARG A  27       9.471   7.928  -1.196  1.00 97.55           N  
ATOM    203  NH2 ARG A  27       7.278   7.660  -0.586  1.00 97.55           N  
ATOM    204  CZ  ARG A  27       8.445   7.130  -0.924  1.00 97.55           C  
ATOM    205  N   GLN A  28       9.257  -0.460   0.329  1.00 97.91           N  
ATOM    206  CA  GLN A  28       8.955  -1.410   1.394  1.00 97.91           C  
ATOM    207  C   GLN A  28       7.525  -1.929   1.279  1.00 97.91           C  
ATOM    208  CB  GLN A  28       9.172  -0.768   2.765  1.00 97.91           C  
ATOM    209  O   GLN A  28       6.718  -1.750   2.194  1.00 97.91           O  
ATOM    210  CG  GLN A  28      10.616  -0.367   3.035  1.00 97.91           C  
ATOM    211  CD  GLN A  28      10.798   0.296   4.388  1.00 97.91           C  
ATOM    212  NE2 GLN A  28      11.792  -0.160   5.142  1.00 97.91           N  
ATOM    213  OE1 GLN A  28      10.051   1.211   4.751  1.00 97.91           O  
ATOM    214  N   ALA A  29       7.282  -2.591   0.209  1.00 98.28           N  
ATOM    215  CA  ALA A  29       5.943  -3.083  -0.109  1.00 98.28           C  
ATOM    216  C   ALA A  29       5.410  -3.981   1.004  1.00 98.28           C  
ATOM    217  CB  ALA A  29       5.954  -3.836  -1.437  1.00 98.28           C  
ATOM    218  O   ALA A  29       6.023  -4.998   1.336  1.00 98.28           O  
ATOM    219  N   HIS A  30       4.226  -3.606   1.565  1.00 98.43           N  
ATOM    220  CA  HIS A  30       3.534  -4.365   2.601  1.00 98.43           C  
ATOM    221  C   HIS A  30       2.105  -4.693   2.182  1.00 98.43           C  
ATOM    222  CB  HIS A  30       3.529  -3.589   3.920  1.00 98.43           C  
ATOM    223  O   HIS A  30       1.360  -3.808   1.754  1.00 98.43           O  
ATOM    224  CG  HIS A  30       4.778  -3.765   4.724  1.00 98.43           C  
ATOM    225  CD2 HIS A  30       4.990  -4.368   5.917  1.00 98.43           C  
ATOM    226  ND1 HIS A  30       6.002  -3.283   4.312  1.00 98.43           N  
ATOM    227  CE1 HIS A  30       6.915  -3.584   5.220  1.00 98.43           C  
ATOM    228  NE2 HIS A  30       6.327  -4.242   6.204  1.00 98.43           N  
ATOM    229  N   THR A  31       1.858  -5.994   2.358  1.00 98.17           N  
ATOM    230  CA  THR A  31       0.559  -6.490   1.916  1.00 98.17           C  
ATOM    231  C   THR A  31      -0.323  -6.837   3.112  1.00 98.17           C  
ATOM    232  CB  THR A  31       0.712  -7.727   1.011  1.00 98.17           C  
ATOM    233  O   THR A  31       0.124  -7.508   4.045  1.00 98.17           O  
ATOM    234  CG2 THR A  31      -0.645  -8.218   0.517  1.00 98.17           C  
ATOM    235  OG1 THR A  31       1.526  -7.388  -0.119  1.00 98.17           O  
ATOM    236  N   LEU A  32      -1.532  -6.319   2.989  1.00 97.53           N  
ATOM    237  CA  LEU A  32      -2.512  -6.703   3.998  1.00 97.53           C  
ATOM    238  C   LEU A  32      -2.960  -8.148   3.799  1.00 97.53           C  
ATOM    239  CB  LEU A  32      -3.725  -5.770   3.951  1.00 97.53           C  
ATOM    240  O   LEU A  32      -3.415  -8.517   2.714  1.00 97.53           O  
ATOM    241  CG  LEU A  32      -3.511  -4.353   4.486  1.00 97.53           C  
ATOM    242  CD1 LEU A  32      -4.658  -3.445   4.056  1.00 97.53           C  
ATOM    243  CD2 LEU A  32      -3.377  -4.370   6.005  1.00 97.53           C  
ATOM    244  N   MET A  33      -2.986  -8.941   4.843  1.00 96.24           N  
ATOM    245  CA  MET A  33      -3.177 -10.385   4.741  1.00 96.24           C  
ATOM    246  C   MET A  33      -4.655 -10.728   4.588  1.00 96.24           C  
ATOM    247  CB  MET A  33      -2.600 -11.093   5.967  1.00 96.24           C  
ATOM    248  O   MET A  33      -5.003 -11.739   3.975  1.00 96.24           O  
ATOM    249  CG  MET A  33      -1.099 -10.913   6.129  1.00 96.24           C  
ATOM    250  SD  MET A  33      -0.151 -11.611   4.722  1.00 96.24           S  
ATOM    251  CE  MET A  33      -0.536 -13.373   4.920  1.00 96.24           C  
ATOM    252  N   ASP A  34      -5.533  -9.853   4.937  1.00 94.99           N  
ATOM    253  CA  ASP A  34      -6.962 -10.153   4.931  1.00 94.99           C  
ATOM    254  C   ASP A  34      -7.584  -9.831   3.574  1.00 94.99           C  
ATOM    255  CB  ASP A  34      -7.678  -9.374   6.036  1.00 94.99           C  
ATOM    256  O   ASP A  34      -8.552 -10.474   3.161  1.00 94.99           O  
ATOM    257  CG  ASP A  34      -7.351  -9.884   7.428  1.00 94.99           C  
ATOM    258  OD1 ASP A  34      -7.078 -11.093   7.587  1.00 94.99           O  
ATOM    259  OD2 ASP A  34      -7.368  -9.069   8.376  1.00 94.99           O  
ATOM    260  N   CYS A  35      -6.929  -8.881   2.798  1.00 97.03           N  
ATOM    261  CA  CYS A  35      -7.529  -8.482   1.530  1.00 97.03           C  
ATOM    262  C   CYS A  35      -6.495  -8.487   0.411  1.00 97.03           C  
ATOM    263  CB  CYS A  35      -8.159  -7.095   1.648  1.00 97.03           C  
ATOM    264  O   CYS A  35      -6.838  -8.302  -0.758  1.00 97.03           O  
ATOM    265  SG  CYS A  35      -6.990  -5.802   2.119  1.00 97.03           S  
ATOM    266  N   LEU A  36      -5.194  -8.628   0.762  1.00 96.74           N  
ATOM    267  CA  LEU A  36      -4.050  -8.781  -0.131  1.00 96.74           C  
ATOM    268  C   LEU A  36      -3.811  -7.506  -0.932  1.00 96.74           C  
ATOM    269  CB  LEU A  36      -4.267  -9.962  -1.082  1.00 96.74           C  
ATOM    270  O   LEU A  36      -3.291  -7.558  -2.049  1.00 96.74           O  
ATOM    271  CG  LEU A  36      -4.456 -11.332  -0.429  1.00 96.74           C  
ATOM    272  CD1 LEU A  36      -4.647 -12.405  -1.496  1.00 96.74           C  
ATOM    273  CD2 LEU A  36      -3.268 -11.666   0.467  1.00 96.74           C  
ATOM    274  N   HIS A  37      -4.149  -6.405  -0.447  1.00 97.52           N  
ATOM    275  CA  HIS A  37      -3.767  -5.132  -1.046  1.00 97.52           C  
ATOM    276  C   HIS A  37      -2.421  -4.654  -0.513  1.00 97.52           C  
ATOM    277  CB  HIS A  37      -4.841  -4.073  -0.784  1.00 97.52           C  
ATOM    278  O   HIS A  37      -2.131  -4.801   0.676  1.00 97.52           O  
ATOM    279  CG  HIS A  37      -6.133  -4.343  -1.488  1.00 97.52           C  
ATOM    280  CD2 HIS A  37      -6.433  -4.392  -2.807  1.00 97.52           C  
ATOM    281  ND1 HIS A  37      -7.307  -4.599  -0.814  1.00 97.52           N  
ATOM    282  CE1 HIS A  37      -8.277  -4.796  -1.692  1.00 97.52           C  
ATOM    283  NE2 HIS A  37      -7.773  -4.676  -2.908  1.00 97.52           N  
ATOM    284  N   THR A  38      -1.621  -4.175  -1.458  1.00 98.19           N  
ATOM    285  CA  THR A  38      -0.241  -3.832  -1.132  1.00 98.19           C  
ATOM    286  C   THR A  38      -0.049  -2.318  -1.116  1.00 98.19           C  
ATOM    287  CB  THR A  38       0.743  -4.466  -2.132  1.00 98.19           C  
ATOM    288  O   THR A  38      -0.592  -1.609  -1.966  1.00 98.19           O  
ATOM    289  CG2 THR A  38       2.188  -4.258  -1.689  1.00 98.19           C  
ATOM    290  OG1 THR A  38       0.482  -5.872  -2.225  1.00 98.19           O  
ATOM    291  N   PHE A  39       0.700  -1.857  -0.132  1.00 98.42           N  
ATOM    292  CA  PHE A  39       1.031  -0.447   0.034  1.00 98.42           C  
ATOM    293  C   PHE A  39       2.481  -0.279   0.474  1.00 98.42           C  
ATOM    294  CB  PHE A  39       0.094   0.211   1.052  1.00 98.42           C  
ATOM    295  O   PHE A  39       3.141  -1.254   0.839  1.00 98.42           O  
ATOM    296  CG  PHE A  39      -1.366  -0.020   0.771  1.00 98.42           C  
ATOM    297  CD1 PHE A  39      -2.086   0.872  -0.015  1.00 98.42           C  
ATOM    298  CD2 PHE A  39      -2.018  -1.129   1.292  1.00 98.42           C  
ATOM    299  CE1 PHE A  39      -3.438   0.660  -0.277  1.00 98.42           C  
ATOM    300  CE2 PHE A  39      -3.369  -1.347   1.035  1.00 98.42           C  
ATOM    301  CZ  PHE A  39      -4.077  -0.451   0.251  1.00 98.42           C  
ATOM    302  N   CYS A  40       2.890   1.005   0.471  1.00 98.65           N  
ATOM    303  CA  CYS A  40       4.183   1.284   1.085  1.00 98.65           C  
ATOM    304  C   CYS A  40       4.088   1.231   2.605  1.00 98.65           C  
ATOM    305  CB  CYS A  40       4.702   2.652   0.644  1.00 98.65           C  
ATOM    306  O   CYS A  40       3.076   1.633   3.182  1.00 98.65           O  
ATOM    307  SG  CYS A  40       4.910   2.811  -1.143  1.00 98.65           S  
ATOM    308  N   LYS A  41       5.107   0.765   3.200  1.00 98.34           N  
ATOM    309  CA  LYS A  41       5.109   0.724   4.659  1.00 98.34           C  
ATOM    310  C   LYS A  41       4.915   2.119   5.248  1.00 98.34           C  
ATOM    311  CB  LYS A  41       6.411   0.113   5.178  1.00 98.34           C  
ATOM    312  O   LYS A  41       4.071   2.316   6.125  1.00 98.34           O  
ATOM    313  CG  LYS A  41       6.465  -0.036   6.692  1.00 98.34           C  
ATOM    314  CD  LYS A  41       7.754  -0.711   7.141  1.00 98.34           C  
ATOM    315  CE  LYS A  41       7.860  -0.761   8.660  1.00 98.34           C  
ATOM    316  NZ  LYS A  41       9.109  -1.448   9.105  1.00 98.34           N  
ATOM    317  N   PRO A  42       5.637   3.090   4.774  1.00 98.41           N  
ATOM    318  CA  PRO A  42       5.463   4.439   5.317  1.00 98.41           C  
ATOM    319  C   PRO A  42       4.057   4.990   5.089  1.00 98.41           C  
ATOM    320  CB  PRO A  42       6.503   5.264   4.555  1.00 98.41           C  
ATOM    321  O   PRO A  42       3.538   5.734   5.925  1.00 98.41           O  
ATOM    322  CG  PRO A  42       6.781   4.476   3.316  1.00 98.41           C  
ATOM    323  CD  PRO A  42       6.613   3.017   3.630  1.00 98.41           C  
ATOM    324  N   CYS A  43       3.505   4.634   3.985  1.00 98.63           N  
ATOM    325  CA  CYS A  43       2.151   5.079   3.675  1.00 98.63           C  
ATOM    326  C   CYS A  43       1.145   4.486   4.654  1.00 98.63           C  
ATOM    327  CB  CYS A  43       1.774   4.692   2.245  1.00 98.63           C  
ATOM    328  O   CYS A  43       0.250   5.186   5.131  1.00 98.63           O  
ATOM    329  SG  CYS A  43       2.676   5.614   0.980  1.00 98.63           S  
ATOM    330  N   LEU A  44       1.285   3.267   4.961  1.00 97.99           N  
ATOM    331  CA  LEU A  44       0.398   2.614   5.918  1.00 97.99           C  
ATOM    332  C   LEU A  44       0.564   3.214   7.310  1.00 97.99           C  
ATOM    333  CB  LEU A  44       0.673   1.109   5.963  1.00 97.99           C  
ATOM    334  O   LEU A  44      -0.421   3.430   8.020  1.00 97.99           O  
ATOM    335  CG  LEU A  44       0.142   0.287   4.787  1.00 97.99           C  
ATOM    336  CD1 LEU A  44       0.646  -1.150   4.874  1.00 97.99           C  
ATOM    337  CD2 LEU A  44      -1.382   0.323   4.755  1.00 97.99           C  
ATOM    338  N   GLN A  45       1.761   3.476   7.671  1.00 97.62           N  
ATOM    339  CA  GLN A  45       2.036   4.048   8.985  1.00 97.62           C  
ATOM    340  C   GLN A  45       1.344   5.398   9.152  1.00 97.62           C  
ATOM    341  CB  GLN A  45       3.542   4.199   9.201  1.00 97.62           C  
ATOM    342  O   GLN A  45       0.748   5.671  10.196  1.00 97.62           O  
ATOM    343  CG  GLN A  45       4.265   2.880   9.436  1.00 97.62           C  
ATOM    344  CD  GLN A  45       5.760   3.056   9.626  1.00 97.62           C  
ATOM    345  NE2 GLN A  45       6.345   2.250  10.506  1.00 97.62           N  
ATOM    346  OE1 GLN A  45       6.385   3.908   8.987  1.00 97.62           O  
ATOM    347  N   GLU A  46       1.473   6.169   8.122  1.00 98.16           N  
ATOM    348  CA  GLU A  46       0.829   7.479   8.140  1.00 98.16           C  
ATOM    349  C   GLU A  46      -0.690   7.346   8.188  1.00 98.16           C  
ATOM    350  CB  GLU A  46       1.247   8.300   6.917  1.00 98.16           C  
ATOM    351  O   GLU A  46      -1.359   8.074   8.925  1.00 98.16           O  
ATOM    352  CG  GLU A  46       2.692   8.777   6.962  1.00 98.16           C  
ATOM    353  CD  GLU A  46       3.122   9.507   5.699  1.00 98.16           C  
ATOM    354  OE1 GLU A  46       4.340   9.724   5.508  1.00 98.16           O  
ATOM    355  OE2 GLU A  46       2.233   9.865   4.894  1.00 98.16           O  
ATOM    356  N   TYR A  47      -1.198   6.512   7.451  1.00 97.56           N  
ATOM    357  CA  TYR A  47      -2.636   6.270   7.386  1.00 97.56           C  
ATOM    358  C   TYR A  47      -3.175   5.819   8.738  1.00 97.56           C  
ATOM    359  CB  TYR A  47      -2.956   5.220   6.318  1.00 97.56           C  
ATOM    360  O   TYR A  47      -4.154   6.376   9.240  1.00 97.56           O  
ATOM    361  CG  TYR A  47      -4.418   4.850   6.251  1.00 97.56           C  
ATOM    362  CD1 TYR A  47      -4.902   3.720   6.906  1.00 97.56           C  
ATOM    363  CD2 TYR A  47      -5.318   5.629   5.531  1.00 97.56           C  
ATOM    364  CE1 TYR A  47      -6.248   3.375   6.845  1.00 97.56           C  
ATOM    365  CE2 TYR A  47      -6.666   5.293   5.463  1.00 97.56           C  
ATOM    366  OH  TYR A  47      -8.455   3.829   6.058  1.00 97.56           O  
ATOM    367  CZ  TYR A  47      -7.121   4.166   6.122  1.00 97.56           C  
ATOM    368  N   PHE A  48      -2.545   4.827   9.331  1.00 96.43           N  
ATOM    369  CA  PHE A  48      -3.008   4.275  10.599  1.00 96.43           C  
ATOM    370  C   PHE A  48      -2.841   5.288  11.724  1.00 96.43           C  
ATOM    371  CB  PHE A  48      -2.250   2.987  10.935  1.00 96.43           C  
ATOM    372  O   PHE A  48      -3.662   5.347  12.641  1.00 96.43           O  
ATOM    373  CG  PHE A  48      -2.521   1.856   9.979  1.00 96.43           C  
ATOM    374  CD1 PHE A  48      -3.749   1.748   9.339  1.00 96.43           C  
ATOM    375  CD2 PHE A  48      -1.546   0.901   9.721  1.00 96.43           C  
ATOM    376  CE1 PHE A  48      -4.002   0.702   8.453  1.00 96.43           C  
ATOM    377  CE2 PHE A  48      -1.792  -0.147   8.838  1.00 96.43           C  
ATOM    378  CZ  PHE A  48      -3.021  -0.245   8.206  1.00 96.43           C  
ATOM    379  N   ALA A  49      -1.756   6.018  11.684  1.00 96.72           N  
ATOM    380  CA  ALA A  49      -1.542   7.074  12.670  1.00 96.72           C  
ATOM    381  C   ALA A  49      -2.665   8.107  12.621  1.00 96.72           C  
ATOM    382  CB  ALA A  49      -0.192   7.749  12.443  1.00 96.72           C  
ATOM    383  O   ALA A  49      -3.146   8.560  13.662  1.00 96.72           O  
ATOM    384  N   ALA A  50      -3.048   8.494  11.424  1.00 96.72           N  
ATOM    385  CA  ALA A  50      -4.137   9.448  11.231  1.00 96.72           C  
ATOM    386  C   ALA A  50      -5.453   8.896  11.770  1.00 96.72           C  
ATOM    387  CB  ALA A  50      -4.278   9.803   9.753  1.00 96.72           C  
ATOM    388  O   ALA A  50      -6.216   9.615  12.420  1.00 96.72           O  
ATOM    389  N   LYS A  51      -5.753   7.637  11.613  1.00 95.65           N  
ATOM    390  CA  LYS A  51      -6.972   6.998  12.100  1.00 95.65           C  
ATOM    391  C   LYS A  51      -6.985   6.929  13.625  1.00 95.65           C  
ATOM    392  CB  LYS A  51      -7.115   5.594  11.511  1.00 95.65           C  
ATOM    393  O   LYS A  51      -8.020   7.163  14.253  1.00 95.65           O  
ATOM    394  CG  LYS A  51      -7.453   5.577  10.028  1.00 95.65           C  
ATOM    395  CD  LYS A  51      -8.920   5.904   9.785  1.00 95.65           C  
ATOM    396  CE  LYS A  51      -9.310   5.684   8.329  1.00 95.65           C  
ATOM    397  NZ  LYS A  51     -10.695   6.168   8.047  1.00 95.65           N  
ATOM    398  N   LYS A  52      -5.852   6.604  14.107  1.00 95.39           N  
ATOM    399  CA  LYS A  52      -5.706   6.551  15.559  1.00 95.39           C  
ATOM    400  C   LYS A  52      -5.984   7.912  16.190  1.00 95.39           C  
ATOM    401  CB  LYS A  52      -4.304   6.073  15.941  1.00 95.39           C  
ATOM    402  O   LYS A  52      -6.679   8.002  17.204  1.00 95.39           O  
ATOM    403  CG  LYS A  52      -4.109   5.859  17.435  1.00 95.39           C  
ATOM    404  CD  LYS A  52      -2.707   5.351  17.749  1.00 95.39           C  
ATOM    405  CE  LYS A  52      -2.506   5.149  19.244  1.00 95.39           C  
ATOM    406  NZ  LYS A  52      -1.131   4.657  19.557  1.00 95.39           N  
ATOM    407  N   ALA A  53      -5.458   8.963  15.629  1.00 96.29           N  
ATOM    408  CA  ALA A  53      -5.636  10.327  16.122  1.00 96.29           C  
ATOM    409  C   ALA A  53      -7.106  10.737  16.082  1.00 96.29           C  
ATOM    410  CB  ALA A  53      -4.793  11.302  15.304  1.00 96.29           C  
ATOM    411  O   ALA A  53      -7.567  11.497  16.936  1.00 96.29           O  
ATOM    412  N   GLN A  54      -7.840  10.167  15.194  1.00 95.84           N  
ATOM    413  CA  GLN A  54      -9.252  10.490  15.016  1.00 95.84           C  
ATOM    414  C   GLN A  54     -10.140   9.520  15.791  1.00 95.84           C  
ATOM    415  CB  GLN A  54      -9.624  10.472  13.533  1.00 95.84           C  
ATOM    416  O   GLN A  54     -11.363   9.673  15.814  1.00 95.84           O  
ATOM    417  CG  GLN A  54      -8.928  11.548  12.711  1.00 95.84           C  
ATOM    418  CD  GLN A  54      -9.222  11.435  11.227  1.00 95.84           C  
ATOM    419  NE2 GLN A  54      -8.349  12.006  10.404  1.00 95.84           N  
ATOM    420  OE1 GLN A  54     -10.225  10.838  10.823  1.00 95.84           O  
ATOM    421  N   GLY A  55      -9.526   8.566  16.432  1.00 93.37           N  
ATOM    422  CA  GLY A  55     -10.271   7.572  17.188  1.00 93.37           C  
ATOM    423  C   GLY A  55     -11.113   6.664  16.312  1.00 93.37           C  
ATOM    424  O   GLY A  55     -12.206   6.252  16.707  1.00 93.37           O  
ATOM    425  N   LEU A  56     -10.682   6.552  15.038  1.00 92.69           N  
ATOM    426  CA  LEU A  56     -11.420   5.726  14.088  1.00 92.69           C  
ATOM    427  C   LEU A  56     -10.851   4.312  14.039  1.00 92.69           C  
ATOM    428  CB  LEU A  56     -11.383   6.352  12.691  1.00 92.69           C  
ATOM    429  O   LEU A  56      -9.698   4.089  14.416  1.00 92.69           O  
ATOM    430  CG  LEU A  56     -12.084   7.703  12.535  1.00 92.69           C  
ATOM    431  CD1 LEU A  56     -11.801   8.290  11.156  1.00 92.69           C  
ATOM    432  CD2 LEU A  56     -13.585   7.556  12.762  1.00 92.69           C  
ATOM    433  N   LYS A  57     -11.688   3.388  13.635  1.00 93.26           N  
ATOM    434  CA  LYS A  57     -11.261   2.005  13.443  1.00 93.26           C  
ATOM    435  C   LYS A  57     -10.396   1.865  12.194  1.00 93.26           C  
ATOM    436  CB  LYS A  57     -12.473   1.077  13.349  1.00 93.26           C  
ATOM    437  O   LYS A  57     -10.548   2.629  11.238  1.00 93.26           O  
ATOM    438  CG  LYS A  57     -13.274   0.972  14.638  1.00 93.26           C  
ATOM    439  CD  LYS A  57     -14.373  -0.076  14.528  1.00 93.26           C  
ATOM    440  CE  LYS A  57     -15.178  -0.181  15.817  1.00 93.26           C  
ATOM    441  NZ  LYS A  57     -16.380  -1.050  15.651  1.00 93.26           N  
ATOM    442  N   TYR A  58      -9.496   0.888  12.235  1.00 95.86           N  
ATOM    443  CA  TYR A  58      -8.577   0.667  11.124  1.00 95.86           C  
ATOM    444  C   TYR A  58      -9.247  -0.132  10.013  1.00 95.86           C  
ATOM    445  CB  TYR A  58      -7.318  -0.061  11.605  1.00 95.86           C  
ATOM    446  O   TYR A  58      -9.940  -1.117  10.279  1.00 95.86           O  
ATOM    447  CG  TYR A  58      -6.571   0.671  12.693  1.00 95.86           C  
ATOM    448  CD1 TYR A  58      -6.093   1.963  12.489  1.00 95.86           C  
ATOM    449  CD2 TYR A  58      -6.341   0.072  13.927  1.00 95.86           C  
ATOM    450  CE1 TYR A  58      -5.402   2.641  13.488  1.00 95.86           C  
ATOM    451  CE2 TYR A  58      -5.652   0.740  14.934  1.00 95.86           C  
ATOM    452  OH  TYR A  58      -4.505   2.689  15.698  1.00 95.86           O  
ATOM    453  CZ  TYR A  58      -5.188   2.023  14.705  1.00 95.86           C  
ATOM    454  N   CYS A  59      -9.015   0.348   8.786  1.00 95.85           N  
ATOM    455  CA  CYS A  59      -9.505  -0.346   7.601  1.00 95.85           C  
ATOM    456  C   CYS A  59      -8.506  -0.241   6.455  1.00 95.85           C  
ATOM    457  CB  CYS A  59     -10.855   0.222   7.166  1.00 95.85           C  
ATOM    458  O   CYS A  59      -7.553   0.538   6.526  1.00 95.85           O  
ATOM    459  SG  CYS A  59     -10.819   1.992   6.809  1.00 95.85           S  
ATOM    460  N   CYS A  60      -8.745  -1.163   5.429  1.00 97.36           N  
ATOM    461  CA  CYS A  60      -7.897  -1.122   4.242  1.00 97.36           C  
ATOM    462  C   CYS A  60      -8.091   0.182   3.479  1.00 97.36           C  
ATOM    463  CB  CYS A  60      -8.198  -2.309   3.327  1.00 97.36           C  
ATOM    464  O   CYS A  60      -9.223   0.600   3.231  1.00 97.36           O  
ATOM    465  SG  CYS A  60      -7.244  -2.307   1.794  1.00 97.36           S  
ATOM    466  N   PRO A  61      -6.940   0.833   3.064  1.00 96.83           N  
ATOM    467  CA  PRO A  61      -7.012   2.128   2.384  1.00 96.83           C  
ATOM    468  C   PRO A  61      -7.342   1.998   0.899  1.00 96.83           C  
ATOM    469  CB  PRO A  61      -5.610   2.709   2.583  1.00 96.83           C  
ATOM    470  O   PRO A  61      -7.584   3.004   0.226  1.00 96.83           O  
ATOM    471  CG  PRO A  61      -4.982   1.843   3.626  1.00 96.83           C  
ATOM    472  CD  PRO A  61      -5.664   0.505   3.610  1.00 96.83           C  
ATOM    473  N   SER A  62      -7.346   0.790   0.454  1.00 96.23           N  
ATOM    474  CA  SER A  62      -7.652   0.609  -0.962  1.00 96.23           C  
ATOM    475  C   SER A  62      -9.087   1.023  -1.274  1.00 96.23           C  
ATOM    476  CB  SER A  62      -7.431  -0.846  -1.376  1.00 96.23           C  
ATOM    477  O   SER A  62      -9.999   0.760  -0.488  1.00 96.23           O  
ATOM    478  OG  SER A  62      -7.630  -1.008  -2.770  1.00 96.23           O  
ATOM    479  N   ALA A  63      -9.279   1.719  -2.349  1.00 94.07           N  
ATOM    480  CA  ALA A  63     -10.597   2.192  -2.765  1.00 94.07           C  
ATOM    481  C   ALA A  63     -11.539   1.022  -3.037  1.00 94.07           C  
ATOM    482  CB  ALA A  63     -10.480   3.076  -4.004  1.00 94.07           C  
ATOM    483  O   ALA A  63     -11.204   0.112  -3.799  1.00 94.07           O  
ATOM    484  N   GLY A  64     -12.652   1.054  -2.347  1.00 93.26           N  
ATOM    485  CA  GLY A  64     -13.650   0.033  -2.624  1.00 93.26           C  
ATOM    486  C   GLY A  64     -13.481  -1.212  -1.773  1.00 93.26           C  
ATOM    487  O   GLY A  64     -14.252  -2.165  -1.899  1.00 93.26           O  
ATOM    488  N   CYS A  65     -12.521  -1.192  -0.967  1.00 95.71           N  
ATOM    489  CA  CYS A  65     -12.294  -2.314  -0.063  1.00 95.71           C  
ATOM    490  C   CYS A  65     -12.878  -2.031   1.316  1.00 95.71           C  
ATOM    491  CB  CYS A  65     -10.800  -2.612   0.058  1.00 95.71           C  
ATOM    492  O   CYS A  65     -12.674  -0.950   1.871  1.00 95.71           O  
ATOM    493  SG  CYS A  65     -10.428  -4.093   1.022  1.00 95.71           S  
ATOM    494  N   THR A  66     -13.622  -2.999   1.918  1.00 93.74           N  
ATOM    495  CA  THR A  66     -14.316  -2.798   3.185  1.00 93.74           C  
ATOM    496  C   THR A  66     -13.708  -3.671   4.279  1.00 93.74           C  
ATOM    497  CB  THR A  66     -15.819  -3.107   3.053  1.00 93.74           C  
ATOM    498  O   THR A  66     -14.310  -3.856   5.339  1.00 93.74           O  
ATOM    499  CG2 THR A  66     -16.492  -2.155   2.069  1.00 93.74           C  
ATOM    500  OG1 THR A  66     -15.986  -4.452   2.589  1.00 93.74           O  
ATOM    501  N   THR A  67     -12.533  -4.172   4.032  1.00 95.58           N  
ATOM    502  CA  THR A  67     -11.879  -5.033   5.012  1.00 95.58           C  
ATOM    503  C   THR A  67     -11.464  -4.232   6.243  1.00 95.58           C  
ATOM    504  CB  THR A  67     -10.645  -5.729   4.409  1.00 95.58           C  
ATOM    505  O   THR A  67     -10.755  -3.230   6.129  1.00 95.58           O  
ATOM    506  CG2 THR A  67      -9.986  -6.656   5.425  1.00 95.58           C  
ATOM    507  OG1 THR A  67     -11.047  -6.497   3.268  1.00 95.58           O  
ATOM    508  N   ARG A  68     -11.879  -4.729   7.387  1.00 95.37           N  
ATOM    509  CA  ARG A  68     -11.558  -4.088   8.658  1.00 95.37           C  
ATOM    510  C   ARG A  68     -10.406  -4.803   9.356  1.00 95.37           C  
ATOM    511  CB  ARG A  68     -12.786  -4.055   9.570  1.00 95.37           C  
ATOM    512  O   ARG A  68     -10.265  -6.022   9.241  1.00 95.37           O  
ATOM    513  CG  ARG A  68     -13.924  -3.198   9.041  1.00 95.37           C  
ATOM    514  CD  ARG A  68     -14.987  -2.954  10.103  1.00 95.37           C  
ATOM    515  NE  ARG A  68     -16.335  -3.111   9.562  1.00 95.37           N  
ATOM    516  NH1 ARG A  68     -16.991  -0.943  10.015  1.00 95.37           N  
ATOM    517  NH2 ARG A  68     -18.450  -2.403   9.017  1.00 95.37           N  
ATOM    518  CZ  ARG A  68     -17.256  -2.152   9.533  1.00 95.37           C  
ATOM    519  N   LEU A  69      -9.551  -3.984  10.011  1.00 93.17           N  
ATOM    520  CA  LEU A  69      -8.441  -4.538  10.780  1.00 93.17           C  
ATOM    521  C   LEU A  69      -8.745  -4.506  12.274  1.00 93.17           C  
ATOM    522  CB  LEU A  69      -7.151  -3.766  10.493  1.00 93.17           C  
ATOM    523  O   LEU A  69      -8.698  -3.444  12.899  1.00 93.17           O  
ATOM    524  CG  LEU A  69      -6.675  -3.758   9.039  1.00 93.17           C  
ATOM    525  CD1 LEU A  69      -6.192  -2.365   8.648  1.00 93.17           C  
ATOM    526  CD2 LEU A  69      -5.572  -4.790   8.832  1.00 93.17           C  
ATOM    527  N   GLU A  70      -9.385  -5.611  12.745  1.00 87.79           N  
ATOM    528  CA  GLU A  70      -9.820  -5.665  14.137  1.00 87.79           C  
ATOM    529  C   GLU A  70      -8.638  -5.882  15.077  1.00 87.79           C  
ATOM    530  CB  GLU A  70     -10.859  -6.772  14.334  1.00 87.79           C  
ATOM    531  O   GLU A  70      -8.453  -6.979  15.608  1.00 87.79           O  
ATOM    532  CG  GLU A  70     -12.155  -6.542  13.572  1.00 87.79           C  
ATOM    533  CD  GLU A  70     -13.109  -7.724  13.638  1.00 87.79           C  
ATOM    534  OE1 GLU A  70     -14.327  -7.535  13.421  1.00 87.79           O  
ATOM    535  OE2 GLU A  70     -12.633  -8.849  13.911  1.00 87.79           O  
ATOM    536  N   THR A  71      -7.709  -4.931  15.157  1.00 88.48           N  
ATOM    537  CA  THR A  71      -6.527  -5.040  16.005  1.00 88.48           C  
ATOM    538  C   THR A  71      -6.069  -3.662  16.475  1.00 88.48           C  
ATOM    539  CB  THR A  71      -5.372  -5.743  15.266  1.00 88.48           C  
ATOM    540  O   THR A  71      -6.417  -2.647  15.868  1.00 88.48           O  
ATOM    541  CG2 THR A  71      -4.963  -4.965  14.020  1.00 88.48           C  
ATOM    542  OG1 THR A  71      -4.244  -5.846  16.144  1.00 88.48           O  
ATOM    543  N   GLN A  72      -5.376  -3.668  17.645  1.00 87.94           N  
ATOM    544  CA  GLN A  72      -4.805  -2.438  18.185  1.00 87.94           C  
ATOM    545  C   GLN A  72      -3.505  -2.076  17.472  1.00 87.94           C  
ATOM    546  CB  GLN A  72      -4.560  -2.574  19.688  1.00 87.94           C  
ATOM    547  O   GLN A  72      -3.069  -0.924  17.512  1.00 87.94           O  
ATOM    548  CG  GLN A  72      -5.831  -2.771  20.503  1.00 87.94           C  
ATOM    549  CD  GLN A  72      -5.625  -2.510  21.984  1.00 87.94           C  
ATOM    550  NE2 GLN A  72      -6.576  -1.817  22.601  1.00 87.94           N  
ATOM    551  OE1 GLN A  72      -4.621  -2.928  22.568  1.00 87.94           O  
ATOM    552  N   HIS A  73      -3.014  -3.124  16.821  1.00 91.32           N  
ATOM    553  CA  HIS A  73      -1.772  -2.954  16.076  1.00 91.32           C  
ATOM    554  C   HIS A  73      -1.951  -3.344  14.612  1.00 91.32           C  
ATOM    555  CB  HIS A  73      -0.651  -3.782  16.707  1.00 91.32           C  
ATOM    556  O   HIS A  73      -1.573  -4.446  14.208  1.00 91.32           O  
ATOM    557  CG  HIS A  73      -0.356  -3.410  18.125  1.00 91.32           C  
ATOM    558  CD2 HIS A  73       0.438  -2.443  18.643  1.00 91.32           C  
ATOM    559  ND1 HIS A  73      -0.908  -4.073  19.199  1.00 91.32           N  
ATOM    560  CE1 HIS A  73      -0.466  -3.528  20.320  1.00 91.32           C  
ATOM    561  NE2 HIS A  73       0.353  -2.537  20.010  1.00 91.32           N  
ATOM    562  N   PRO A  74      -2.438  -2.422  13.711  1.00 92.77           N  
ATOM    563  CA  PRO A  74      -2.847  -2.722  12.337  1.00 92.77           C  
ATOM    564  C   PRO A  74      -1.683  -3.181  11.461  1.00 92.77           C  
ATOM    565  CB  PRO A  74      -3.412  -1.389  11.839  1.00 92.77           C  
ATOM    566  O   PRO A  74      -1.874  -3.987  10.547  1.00 92.77           O  
ATOM    567  CG  PRO A  74      -2.826  -0.361  12.751  1.00 92.77           C  
ATOM    568  CD  PRO A  74      -2.613  -0.986  14.100  1.00 92.77           C  
ATOM    569  N   LEU A  75      -0.454  -2.802  11.821  1.00 94.17           N  
ATOM    570  CA  LEU A  75       0.693  -3.195  11.009  1.00 94.17           C  
ATOM    571  C   LEU A  75       1.027  -4.668  11.218  1.00 94.17           C  
ATOM    572  CB  LEU A  75       1.910  -2.331  11.347  1.00 94.17           C  
ATOM    573  O   LEU A  75       1.700  -5.281  10.386  1.00 94.17           O  
ATOM    574  CG  LEU A  75       1.891  -0.896  10.816  1.00 94.17           C  
ATOM    575  CD1 LEU A  75       3.105  -0.127  11.326  1.00 94.17           C  
ATOM    576  CD2 LEU A  75       1.850  -0.890   9.292  1.00 94.17           C  
ATOM    577  N   SER A  76       0.554  -5.209  12.243  1.00 94.46           N  
ATOM    578  CA  SER A  76       0.760  -6.631  12.500  1.00 94.46           C  
ATOM    579  C   SER A  76       0.017  -7.490  11.482  1.00 94.46           C  
ATOM    580  CB  SER A  76       0.304  -6.992  13.914  1.00 94.46           C  
ATOM    581  O   SER A  76       0.378  -8.647  11.258  1.00 94.46           O  
ATOM    582  OG  SER A  76      -1.080  -6.734  14.078  1.00 94.46           O  
ATOM    583  N   LYS A  77      -0.932  -6.904  10.890  1.00 94.91           N  
ATOM    584  CA  LYS A  77      -1.723  -7.608   9.885  1.00 94.91           C  
ATOM    585  C   LYS A  77      -1.123  -7.436   8.493  1.00 94.91           C  
ATOM    586  CB  LYS A  77      -3.170  -7.113   9.897  1.00 94.91           C  
ATOM    587  O   LYS A  77      -1.671  -7.935   7.508  1.00 94.91           O  
ATOM    588  CG  LYS A  77      -3.928  -7.447  11.173  1.00 94.91           C  
ATOM    589  CD  LYS A  77      -4.150  -8.948  11.315  1.00 94.91           C  
ATOM    590  CE  LYS A  77      -5.044  -9.272  12.504  1.00 94.91           C  
ATOM    591  NZ  LYS A  77      -5.249 -10.743  12.659  1.00 94.91           N  
ATOM    592  N   CYS A  78      -0.026  -6.778   8.435  1.00 96.43           N  
ATOM    593  CA  CYS A  78       0.647  -6.543   7.163  1.00 96.43           C  
ATOM    594  C   CYS A  78       1.965  -7.306   7.095  1.00 96.43           C  
ATOM    595  CB  CYS A  78       0.901  -5.050   6.958  1.00 96.43           C  
ATOM    596  O   CYS A  78       2.629  -7.499   8.115  1.00 96.43           O  
ATOM    597  SG  CYS A  78      -0.581  -4.031   7.125  1.00 96.43           S  
ATOM    598  N   ARG A  79       2.255  -7.747   5.870  1.00 98.03           N  
ATOM    599  CA  ARG A  79       3.500  -8.477   5.652  1.00 98.03           C  
ATOM    600  C   ARG A  79       4.312  -7.849   4.524  1.00 98.03           C  
ATOM    601  CB  ARG A  79       3.215  -9.947   5.338  1.00 98.03           C  
ATOM    602  O   ARG A  79       3.754  -7.434   3.507  1.00 98.03           O  
ATOM    603  CG  ARG A  79       2.760 -10.757   6.541  1.00 98.03           C  
ATOM    604  CD  ARG A  79       3.931 -11.156   7.428  1.00 98.03           C  
ATOM    605  NE  ARG A  79       3.492 -11.503   8.776  1.00 98.03           N  
ATOM    606  NH1 ARG A  79       4.469 -13.597   8.777  1.00 98.03           N  
ATOM    607  NH2 ARG A  79       3.309 -12.867  10.615  1.00 98.03           N  
ATOM    608  CZ  ARG A  79       3.757 -12.655   9.387  1.00 98.03           C  
ATOM    609  N   TYR A  80       5.593  -7.824   4.828  1.00 98.23           N  
ATOM    610  CA  TYR A  80       6.493  -7.394   3.765  1.00 98.23           C  
ATOM    611  C   TYR A  80       6.412  -8.334   2.568  1.00 98.23           C  
ATOM    612  CB  TYR A  80       7.935  -7.323   4.276  1.00 98.23           C  
ATOM    613  O   TYR A  80       6.562  -9.549   2.714  1.00 98.23           O  
ATOM    614  CG  TYR A  80       8.925  -6.850   3.240  1.00 98.23           C  
ATOM    615  CD1 TYR A  80       9.889  -7.713   2.723  1.00 98.23           C  
ATOM    616  CD2 TYR A  80       8.899  -5.539   2.775  1.00 98.23           C  
ATOM    617  CE1 TYR A  80      10.804  -7.280   1.769  1.00 98.23           C  
ATOM    618  CE2 TYR A  80       9.809  -5.096   1.821  1.00 98.23           C  
ATOM    619  OH  TYR A  80      11.659  -5.539   0.380  1.00 98.23           O  
ATOM    620  CZ  TYR A  80      10.756  -5.973   1.325  1.00 98.23           C  
ATOM    621  N   ASP A  81       6.155  -7.771   1.424  1.00 98.10           N  
ATOM    622  CA  ASP A  81       6.029  -8.556   0.200  1.00 98.10           C  
ATOM    623  C   ASP A  81       7.299  -8.467  -0.643  1.00 98.10           C  
ATOM    624  CB  ASP A  81       4.822  -8.087  -0.616  1.00 98.10           C  
ATOM    625  O   ASP A  81       7.477  -7.517  -1.408  1.00 98.10           O  
ATOM    626  CG  ASP A  81       4.425  -9.070  -1.704  1.00 98.10           C  
ATOM    627  OD1 ASP A  81       5.318  -9.682  -2.328  1.00 98.10           O  
ATOM    628  OD2 ASP A  81       3.208  -9.230  -1.941  1.00 98.10           O  
ATOM    629  N   ARG A  82       8.151  -9.387  -0.524  1.00 98.03           N  
ATOM    630  CA  ARG A  82       9.469  -9.367  -1.148  1.00 98.03           C  
ATOM    631  C   ARG A  82       9.357  -9.432  -2.668  1.00 98.03           C  
ATOM    632  CB  ARG A  82      10.325 -10.527  -0.636  1.00 98.03           C  
ATOM    633  O   ARG A  82      10.134  -8.794  -3.381  1.00 98.03           O  
ATOM    634  CG  ARG A  82      10.837 -10.335   0.783  1.00 98.03           C  
ATOM    635  CD  ARG A  82      11.756 -11.470   1.210  1.00 98.03           C  
ATOM    636  NE  ARG A  82      11.974 -11.474   2.654  1.00 98.03           N  
ATOM    637  NH1 ARG A  82      13.525 -13.186   2.624  1.00 98.03           N  
ATOM    638  NH2 ARG A  82      12.930 -12.207   4.609  1.00 98.03           N  
ATOM    639  CZ  ARG A  82      12.809 -12.289   3.292  1.00 98.03           C  
ATOM    640  N   THR A  83       8.419 -10.145  -3.053  1.00 96.97           N  
ATOM    641  CA  THR A  83       8.232 -10.324  -4.489  1.00 96.97           C  
ATOM    642  C   THR A  83       7.839  -9.007  -5.152  1.00 96.97           C  
ATOM    643  CB  THR A  83       7.160 -11.390  -4.784  1.00 96.97           C  
ATOM    644  O   THR A  83       8.446  -8.600  -6.144  1.00 96.97           O  
ATOM    645  CG2 THR A  83       7.092 -11.704  -6.275  1.00 96.97           C  
ATOM    646  OG1 THR A  83       7.479 -12.590  -4.068  1.00 96.97           O  
ATOM    647  N   ILE A  84       6.888  -8.357  -4.633  1.00 96.45           N  
ATOM    648  CA  ILE A  84       6.418  -7.097  -5.199  1.00 96.45           C  
ATOM    649  C   ILE A  84       7.523  -6.047  -5.108  1.00 96.45           C  
ATOM    650  CB  ILE A  84       5.143  -6.597  -4.485  1.00 96.45           C  
ATOM    651  O   ILE A  84       7.764  -5.306  -6.064  1.00 96.45           O  
ATOM    652  CG1 ILE A  84       3.982  -7.570  -4.723  1.00 96.45           C  
ATOM    653  CG2 ILE A  84       4.779  -5.186  -4.954  1.00 96.45           C  
ATOM    654  CD1 ILE A  84       3.546  -7.670  -6.178  1.00 96.45           C  
ATOM    655  N   GLN A  85       8.131  -6.141  -3.992  1.00 97.77           N  
ATOM    656  CA  GLN A  85       9.206  -5.173  -3.809  1.00 97.77           C  
ATOM    657  C   GLN A  85      10.332  -5.404  -4.813  1.00 97.77           C  
ATOM    658  CB  GLN A  85       9.753  -5.240  -2.382  1.00 97.77           C  
ATOM    659  O   GLN A  85      10.845  -4.454  -5.408  1.00 97.77           O  
ATOM    660  CG  GLN A  85      10.786  -4.166  -2.068  1.00 97.77           C  
ATOM    661  CD  GLN A  85      10.220  -2.762  -2.167  1.00 97.77           C  
ATOM    662  NE2 GLN A  85      10.850  -1.925  -2.985  1.00 97.77           N  
ATOM    663  OE1 GLN A  85       9.225  -2.431  -1.514  1.00 97.77           O  
ATOM    664  N   ASP A  86      10.706  -6.560  -5.023  1.00 97.16           N  
ATOM    665  CA  ASP A  86      11.766  -6.902  -5.966  1.00 97.16           C  
ATOM    666  C   ASP A  86      11.379  -6.513  -7.391  1.00 97.16           C  
ATOM    667  CB  ASP A  86      12.085  -8.397  -5.897  1.00 97.16           C  
ATOM    668  O   ASP A  86      12.195  -5.962  -8.133  1.00 97.16           O  
ATOM    669  CG  ASP A  86      13.007  -8.754  -4.744  1.00 97.16           C  
ATOM    670  OD1 ASP A  86      13.650  -7.846  -4.174  1.00 97.16           O  
ATOM    671  OD2 ASP A  86      13.095  -9.954  -4.406  1.00 97.16           O  
ATOM    672  N   LEU A  87      10.208  -6.771  -7.728  1.00 95.01           N  
ATOM    673  CA  LEU A  87       9.738  -6.407  -9.060  1.00 95.01           C  
ATOM    674  C   LEU A  87       9.771  -4.895  -9.254  1.00 95.01           C  
ATOM    675  CB  LEU A  87       8.318  -6.932  -9.291  1.00 95.01           C  
ATOM    676  O   LEU A  87      10.241  -4.406 -10.284  1.00 95.01           O  
ATOM    677  CG  LEU A  87       7.708  -6.657 -10.666  1.00 95.01           C  
ATOM    678  CD1 LEU A  87       8.595  -7.235 -11.764  1.00 95.01           C  
ATOM    679  CD2 LEU A  87       6.299  -7.232 -10.751  1.00 95.01           C  
ATOM    680  N   ALA A  88       9.262  -4.215  -8.361  1.00 95.34           N  
ATOM    681  CA  ALA A  88       9.270  -2.756  -8.423  1.00 95.34           C  
ATOM    682  C   ALA A  88      10.690  -2.221  -8.587  1.00 95.34           C  
ATOM    683  CB  ALA A  88       8.624  -2.166  -7.172  1.00 95.34           C  
ATOM    684  O   ALA A  88      10.942  -1.358  -9.431  1.00 95.34           O  
ATOM    685  N   ASP A  89      11.603  -2.796  -7.845  1.00 95.17           N  
ATOM    686  CA  ASP A  89      12.997  -2.362  -7.878  1.00 95.17           C  
ATOM    687  C   ASP A  89      13.633  -2.659  -9.234  1.00 95.17           C  
ATOM    688  CB  ASP A  89      13.796  -3.039  -6.763  1.00 95.17           C  
ATOM    689  O   ASP A  89      14.350  -1.822  -9.786  1.00 95.17           O  
ATOM    690  CG  ASP A  89      13.448  -2.514  -5.381  1.00 95.17           C  
ATOM    691  OD1 ASP A  89      12.921  -1.386  -5.272  1.00 95.17           O  
ATOM    692  OD2 ASP A  89      13.707  -3.234  -4.392  1.00 95.17           O  
ATOM    693  N   ARG A  90      13.389  -3.755  -9.690  1.00 93.57           N  
ATOM    694  CA  ARG A  90      13.981  -4.150 -10.964  1.00 93.57           C  
ATOM    695  C   ARG A  90      13.453  -3.286 -12.104  1.00 93.57           C  
ATOM    696  CB  ARG A  90      13.703  -5.626 -11.253  1.00 93.57           C  
ATOM    697  O   ARG A  90      14.202  -2.920 -13.012  1.00 93.57           O  
ATOM    698  CG  ARG A  90      14.513  -6.585 -10.395  1.00 93.57           C  
ATOM    699  CD  ARG A  90      14.152  -8.037 -10.677  1.00 93.57           C  
ATOM    700  NE  ARG A  90      14.797  -8.946  -9.734  1.00 93.57           N  
ATOM    701  NH1 ARG A  90      16.489  -9.573 -11.177  1.00 93.57           N  
ATOM    702  NH2 ARG A  90      16.396 -10.451  -9.062  1.00 93.57           N  
ATOM    703  CZ  ARG A  90      15.893  -9.655  -9.993  1.00 93.57           C  
ATOM    704  N   VAL A  91      12.252  -3.020 -12.062  1.00 92.09           N  
ATOM    705  CA  VAL A  91      11.657  -2.164 -13.084  1.00 92.09           C  
ATOM    706  C   VAL A  91      12.248  -0.760 -12.991  1.00 92.09           C  
ATOM    707  CB  VAL A  91      10.119  -2.106 -12.949  1.00 92.09           C  
ATOM    708  O   VAL A  91      12.618  -0.166 -14.006  1.00 92.09           O  
ATOM    709  CG1 VAL A  91       9.540  -1.008 -13.841  1.00 92.09           C  
ATOM    710  CG2 VAL A  91       9.502  -3.460 -13.295  1.00 92.09           C  
ATOM    711  N   LEU A  92      12.327  -0.267 -11.868  1.00 91.41           N  
ATOM    712  CA  LEU A  92      12.881   1.068 -11.671  1.00 91.41           C  
ATOM    713  C   LEU A  92      14.322   1.137 -12.166  1.00 91.41           C  
ATOM    714  CB  LEU A  92      12.818   1.461 -10.192  1.00 91.41           C  
ATOM    715  O   LEU A  92      14.707   2.097 -12.836  1.00 91.41           O  
ATOM    716  CG  LEU A  92      13.204   2.903  -9.857  1.00 91.41           C  
ATOM    717  CD1 LEU A  92      12.284   3.880 -10.581  1.00 91.41           C  
ATOM    718  CD2 LEU A  92      13.157   3.133  -8.350  1.00 91.41           C  
ATOM    719  N   GLU A  93      15.031   0.149 -11.831  1.00 92.12           N  
ATOM    720  CA  GLU A  93      16.412   0.069 -12.296  1.00 92.12           C  
ATOM    721  C   GLU A  93      16.480   0.035 -13.820  1.00 92.12           C  
ATOM    722  CB  GLU A  93      17.106  -1.164 -11.711  1.00 92.12           C  
ATOM    723  O   GLU A  93      17.304   0.723 -14.426  1.00 92.12           O  
ATOM    724  CG  GLU A  93      18.566  -1.300 -12.119  1.00 92.12           C  
ATOM    725  CD  GLU A  93      19.451  -0.202 -11.551  1.00 92.12           C  
ATOM    726  OE1 GLU A  93      20.406   0.224 -12.240  1.00 92.12           O  
ATOM    727  OE2 GLU A  93      19.189   0.235 -10.408  1.00 92.12           O  
ATOM    728  N   ALA A  94      15.692  -0.755 -14.390  1.00 89.13           N  
ATOM    729  CA  ALA A  94      15.664  -0.894 -15.843  1.00 89.13           C  
ATOM    730  C   ALA A  94      15.304   0.429 -16.514  1.00 89.13           C  
ATOM    731  CB  ALA A  94      14.674  -1.982 -16.254  1.00 89.13           C  
ATOM    732  O   ALA A  94      15.877   0.785 -17.546  1.00 89.13           O  
ATOM    733  N   LEU A  95      14.347   1.105 -15.978  1.00 87.38           N  
ATOM    734  CA  LEU A  95      13.926   2.384 -16.540  1.00 87.38           C  
ATOM    735  C   LEU A  95      15.025   3.431 -16.391  1.00 87.38           C  
ATOM    736  CB  LEU A  95      12.644   2.873 -15.861  1.00 87.38           C  
ATOM    737  O   LEU A  95      15.213   4.270 -17.275  1.00 87.38           O  
ATOM    738  CG  LEU A  95      11.381   2.052 -16.126  1.00 87.38           C  
ATOM    739  CD1 LEU A  95      10.222   2.577 -15.285  1.00 87.38           C  
ATOM    740  CD2 LEU A  95      11.028   2.078 -17.609  1.00 87.38           C  
ATOM    741  N   SER A  96      15.743   3.436 -15.285  1.00 88.55           N  
ATOM    742  CA  SER A  96      16.852   4.356 -15.053  1.00 88.55           C  
ATOM    743  C   SER A  96      17.971   4.139 -16.066  1.00 88.55           C  
ATOM    744  CB  SER A  96      17.398   4.192 -13.635  1.00 88.55           C  
ATOM    745  O   SER A  96      18.578   5.100 -16.544  1.00 88.55           O  
ATOM    746  OG  SER A  96      18.041   2.938 -13.485  1.00 88.55           O  
ATOM    747  N   GLN A  97      18.273   2.982 -16.353  1.00 86.06           N  
ATOM    748  CA  GLN A  97      19.314   2.623 -17.310  1.00 86.06           C  
ATOM    749  C   GLN A  97      18.929   3.044 -18.725  1.00 86.06           C  
ATOM    750  CB  GLN A  97      19.589   1.119 -17.265  1.00 86.06           C  
ATOM    751  O   GLN A  97      19.789   3.433 -19.518  1.00 86.06           O  
ATOM    752  CG  GLN A  97      20.280   0.658 -15.989  1.00 86.06           C  
ATOM    753  CD  GLN A  97      20.382  -0.853 -15.890  1.00 86.06           C  
ATOM    754  NE2 GLN A  97      20.834  -1.343 -14.741  1.00 86.06           N  
ATOM    755  OE1 GLN A  97      20.057  -1.574 -16.839  1.00 86.06           O  
ATOM    756  N   ALA A  98      17.673   2.796 -19.090  1.00 82.42           N  
ATOM    757  CA  ALA A  98      17.168   3.175 -20.407  1.00 82.42           C  
ATOM    758  C   ALA A  98      17.276   4.682 -20.623  1.00 82.42           C  
ATOM    759  CB  ALA A  98      15.720   2.720 -20.572  1.00 82.42           C  
ATOM    760  O   ALA A  98      17.509   5.140 -21.744  1.00 82.42           O  
ATOM    761  N   ARG A  99      17.118   5.438 -19.593  1.00 78.80           N  
ATOM    762  CA  ARG A  99      17.211   6.892 -19.680  1.00 78.80           C  
ATOM    763  C   ARG A  99      18.662   7.340 -19.819  1.00 78.80           C  
ATOM    764  CB  ARG A  99      16.576   7.546 -18.451  1.00 78.80           C  
ATOM    765  O   ARG A  99      18.954   8.304 -20.530  1.00 78.80           O  
ATOM    766  CG  ARG A  99      15.058   7.467 -18.426  1.00 78.80           C  
ATOM    767  CD  ARG A  99      14.478   8.151 -17.196  1.00 78.80           C  
ATOM    768  NE  ARG A  99      13.047   7.894 -17.062  1.00 78.80           N  
ATOM    769  NH1 ARG A  99      12.612   9.795 -15.823  1.00 78.80           N  
ATOM    770  NH2 ARG A  99      10.911   8.352 -16.351  1.00 78.80           N  
ATOM    771  CZ  ARG A  99      12.193   8.681 -16.412  1.00 78.80           C  
ATOM    772  N   GLN A 100      19.621   6.700 -19.130  1.00 72.13           N  
ATOM    773  CA  GLN A 100      21.045   7.020 -19.127  1.00 72.13           C  
ATOM    774  C   GLN A 100      21.713   6.566 -20.422  1.00 72.13           C  
ATOM    775  CB  GLN A 100      21.738   6.377 -17.925  1.00 72.13           C  
ATOM    776  O   GLN A 100      22.719   7.142 -20.843  1.00 72.13           O  
ATOM    777  CG  GLN A 100      21.390   7.027 -16.593  1.00 72.13           C  
ATOM    778  CD  GLN A 100      21.992   6.297 -15.408  1.00 72.13           C  
ATOM    779  NE2 GLN A 100      21.291   6.320 -14.279  1.00 72.13           N  
ATOM    780  OE1 GLN A 100      23.078   5.717 -15.505  1.00 72.13           O  
ATOM    781  N   GLY A 101      21.249   5.626 -21.130  1.00 60.53           N  
ATOM    782  CA  GLY A 101      21.726   5.135 -22.412  1.00 60.53           C  
ATOM    783  C   GLY A 101      21.266   5.982 -23.584  1.00 60.53           C  
ATOM    784  O   GLY A 101      21.894   5.978 -24.644  1.00 60.53           O  
ATOM    785  N   SER A 102      20.279   6.844 -23.408  1.00 56.09           N  
ATOM    786  CA  SER A 102      19.775   7.770 -24.416  1.00 56.09           C  
ATOM    787  C   SER A 102      20.427   9.142 -24.283  1.00 56.09           C  
ATOM    788  CB  SER A 102      18.255   7.906 -24.308  1.00 56.09           C  
ATOM    789  O   SER A 102      20.317   9.978 -25.183  1.00 56.09           O  
ATOM    790  OG  SER A 102      17.881   8.350 -23.015  1.00 56.09           O  
ATOM    791  N   ARG A 103      21.239   9.503 -23.226  1.00 54.47           N  
ATOM    792  CA  ARG A 103      21.963  10.754 -23.020  1.00 54.47           C  
ATOM    793  C   ARG A 103      23.426  10.614 -23.427  1.00 54.47           C  
ATOM    794  CB  ARG A 103      21.866  11.196 -21.558  1.00 54.47           C  
ATOM    795  O   ARG A 103      24.154  11.606 -23.495  1.00 54.47           O  
ATOM    796  CG  ARG A 103      21.430  12.642 -21.380  1.00 54.47           C  
ATOM    797  CD  ARG A 103      21.184  12.980 -19.916  1.00 54.47           C  
ATOM    798  NE  ARG A 103      20.858  14.392 -19.736  1.00 54.47           N  
ATOM    799  NH1 ARG A 103      21.638  14.509 -17.565  1.00 54.47           N  
ATOM    800  NH2 ARG A 103      20.745  16.366 -18.569  1.00 54.47           N  
ATOM    801  CZ  ARG A 103      21.081  15.086 -18.624  1.00 54.47           C  
ATOM    802  N   SER A 104      23.957   9.503 -23.918  1.00 52.85           N  
ATOM    803  CA  SER A 104      25.322   9.392 -24.421  1.00 52.85           C  
ATOM    804  C   SER A 104      25.351   9.388 -25.946  1.00 52.85           C  
ATOM    805  CB  SER A 104      25.989   8.124 -23.887  1.00 52.85           C  
ATOM    806  O   SER A 104      26.424   9.402 -26.552  1.00 52.85           O  
ATOM    807  OG  SER A 104      25.223   7.556 -22.839  1.00 52.85           O  
ATOM    808  N   GLN A 105      24.295   9.905 -26.683  1.00 48.45           N  
ATOM    809  CA  GLN A 105      24.502  10.174 -28.102  1.00 48.45           C  
ATOM    810  C   GLN A 105      24.034  11.578 -28.470  1.00 48.45           C  
ATOM    811  CB  GLN A 105      23.774   9.136 -28.957  1.00 48.45           C  
ATOM    812  O   GLN A 105      22.831  11.840 -28.535  1.00 48.45           O  
ATOM    813  CG  GLN A 105      24.582   7.871 -29.211  1.00 48.45           C  
ATOM    814  CD  GLN A 105      23.794   6.809 -29.954  1.00 48.45           C  
ATOM    815  NE2 GLN A 105      24.043   5.546 -29.624  1.00 48.45           N  
ATOM    816  OE1 GLN A 105      22.966   7.121 -30.816  1.00 48.45           O  
ATOM    817  N   SER A 106      24.333  12.715 -27.729  1.00 39.56           N  
ATOM    818  CA  SER A 106      24.360  13.948 -28.508  1.00 39.56           C  
ATOM    819  C   SER A 106      25.757  14.228 -29.052  1.00 39.56           C  
ATOM    820  CB  SER A 106      23.889  15.130 -27.659  1.00 39.56           C  
ATOM    821  O   SER A 106      26.740  14.182 -28.309  1.00 39.56           O  
ATOM    822  OG  SER A 106      24.490  15.098 -26.376  1.00 39.56           O  
ATOM    823  N   PRO A 107      26.112  13.989 -30.429  1.00 54.57           N  
ATOM    824  CA  PRO A 107      27.216  14.671 -31.108  1.00 54.57           C  
ATOM    825  C   PRO A 107      26.828  16.057 -31.618  1.00 54.57           C  
ATOM    826  CB  PRO A 107      27.547  13.734 -32.273  1.00 54.57           C  
ATOM    827  O   PRO A 107      25.649  16.321 -31.864  1.00 54.57           O  
ATOM    828  CG  PRO A 107      26.255  13.055 -32.595  1.00 54.57           C  
ATOM    829  CD  PRO A 107      25.211  13.530 -31.625  1.00 54.57           C  
ATOM    830  N   SER A 108      27.230  17.197 -30.888  1.00 45.48           N  
ATOM    831  CA  SER A 108      27.802  18.289 -31.669  1.00 45.48           C  
ATOM    832  C   SER A 108      27.707  19.614 -30.919  1.00 45.48           C  
ATOM    833  CB  SER A 108      27.097  18.408 -33.021  1.00 45.48           C  
ATOM    834  O   SER A 108      26.677  19.919 -30.314  1.00 45.48           O  
ATOM    835  OG  SER A 108      25.701  18.578 -32.847  1.00 45.48           O  
ATOM    836  N   LEU A 109      28.896  20.375 -30.750  1.00 43.85           N  
ATOM    837  CA  LEU A 109      29.538  21.415 -31.546  1.00 43.85           C  
ATOM    838  C   LEU A 109      30.444  22.283 -30.680  1.00 43.85           C  
ATOM    839  CB  LEU A 109      28.486  22.286 -32.238  1.00 43.85           C  
ATOM    840  O   LEU A 109      30.042  22.723 -29.600  1.00 43.85           O  
ATOM    841  CG  LEU A 109      27.698  21.628 -33.372  1.00 43.85           C  
ATOM    842  CD1 LEU A 109      26.462  22.455 -33.709  1.00 43.85           C  
ATOM    843  CD2 LEU A 109      28.581  21.450 -34.602  1.00 43.85           C  
ATOM    844  N   SER A 110      31.821  22.177 -30.802  1.00 48.75           N  
ATOM    845  CA  SER A 110      32.914  23.045 -31.227  1.00 48.75           C  
ATOM    846  C   SER A 110      33.254  24.072 -30.153  1.00 48.75           C  
ATOM    847  CB  SER A 110      32.556  23.759 -32.531  1.00 48.75           C  
ATOM    848  O   SER A 110      32.392  24.846 -29.731  1.00 48.75           O  
ATOM    849  OG  SER A 110      31.399  24.560 -32.365  1.00 48.75           O  
ATOM    850  N   ARG A 111      34.343  23.883 -29.453  1.00 42.10           N  
ATOM    851  CA  ARG A 111      35.191  25.070 -29.433  1.00 42.10           C  
ATOM    852  C   ARG A 111      36.664  24.689 -29.326  1.00 42.10           C  
ATOM    853  CB  ARG A 111      34.802  25.989 -28.273  1.00 42.10           C  
ATOM    854  O   ARG A 111      37.046  23.907 -28.453  1.00 42.10           O  
ATOM    855  CG  ARG A 111      34.950  27.470 -28.584  1.00 42.10           C  
ATOM    856  CD  ARG A 111      34.224  28.336 -27.564  1.00 42.10           C  
ATOM    857  NE  ARG A 111      34.486  29.757 -27.779  1.00 42.10           N  
ATOM    858  NH1 ARG A 111      35.946  29.968 -26.001  1.00 42.10           N  
ATOM    859  NH2 ARG A 111      35.464  31.782 -27.316  1.00 42.10           N  
ATOM    860  CZ  ARG A 111      35.298  30.499 -27.032  1.00 42.10           C  
ATOM    861  N   SER A 112      37.315  24.390 -30.490  1.00 44.48           N  
ATOM    862  CA  SER A 112      38.625  24.722 -31.040  1.00 44.48           C  
ATOM    863  C   SER A 112      39.399  25.645 -30.105  1.00 44.48           C  
ATOM    864  CB  SER A 112      38.480  25.378 -32.413  1.00 44.48           C  
ATOM    865  O   SER A 112      38.849  26.622 -29.594  1.00 44.48           O  
ATOM    866  OG  SER A 112      37.386  24.822 -33.123  1.00 44.48           O  
ATOM    867  N   SER A 113      40.470  25.224 -29.497  1.00 48.74           N  
ATOM    868  CA  SER A 113      41.910  25.371 -29.313  1.00 48.74           C  
ATOM    869  C   SER A 113      42.321  26.840 -29.322  1.00 48.74           C  
ATOM    870  CB  SER A 113      42.670  24.614 -30.403  1.00 48.74           C  
ATOM    871  O   SER A 113      41.880  27.608 -30.178  1.00 48.74           O  
ATOM    872  OG  SER A 113      42.072  23.353 -30.649  1.00 48.74           O  
ATOM    873  N   SER A 114      42.877  27.368 -28.235  1.00 46.75           N  
ATOM    874  CA  SER A 114      44.182  28.013 -28.340  1.00 46.75           C  
ATOM    875  C   SER A 114      44.842  28.152 -26.973  1.00 46.75           C  
ATOM    876  CB  SER A 114      44.049  29.389 -28.994  1.00 46.75           C  
ATOM    877  O   SER A 114      44.215  28.620 -26.020  1.00 46.75           O  
ATOM    878  OG  SER A 114      42.812  29.990 -28.654  1.00 46.75           O  
ATOM    879  N   SER A 115      45.834  27.313 -26.671  1.00 50.32           N  
ATOM    880  CA  SER A 115      47.241  27.315 -26.283  1.00 50.32           C  
ATOM    881  C   SER A 115      47.754  28.735 -26.070  1.00 50.32           C  
ATOM    882  CB  SER A 115      48.090  26.611 -27.343  1.00 50.32           C  
ATOM    883  O   SER A 115      47.576  29.601 -26.929  1.00 50.32           O  
ATOM    884  OG  SER A 115      48.413  27.499 -28.399  1.00 50.32           O  
ATOM    885  N   SER A 116      48.101  29.089 -24.817  1.00 41.07           N  
ATOM    886  CA  SER A 116      49.441  29.571 -24.499  1.00 41.07           C  
ATOM    887  C   SER A 116      49.584  29.868 -23.010  1.00 41.07           C  
ATOM    888  CB  SER A 116      49.766  30.826 -25.311  1.00 41.07           C  
ATOM    889  O   SER A 116      48.744  30.556 -22.425  1.00 41.07           O  
ATOM    890  OG  SER A 116      48.587  31.557 -25.600  1.00 41.07           O  
ATOM    891  N   SER A 117      50.220  28.961 -22.220  1.00 43.98           N  
ATOM    892  CA  SER A 117      51.057  29.092 -21.032  1.00 43.98           C  
ATOM    893  C   SER A 117      52.100  30.191 -21.209  1.00 43.98           C  
ATOM    894  CB  SER A 117      51.750  27.767 -20.715  1.00 43.98           C  
ATOM    895  O   SER A 117      52.568  30.436 -22.323  1.00 43.98           O  
ATOM    896  OG  SER A 117      50.868  26.676 -20.921  1.00 43.98           O  
ATOM    897  N   PRO A 118      52.905  30.702 -20.098  1.00 51.68           N  
ATOM    898  CA  PRO A 118      53.448  30.332 -18.789  1.00 51.68           C  
ATOM    899  C   PRO A 118      53.700  31.541 -17.891  1.00 51.68           C  
ATOM    900  CB  PRO A 118      54.762  29.629 -19.139  1.00 51.68           C  
ATOM    901  O   PRO A 118      53.465  32.680 -18.303  1.00 51.68           O  
ATOM    902  CG  PRO A 118      55.272  30.351 -20.344  1.00 51.68           C  
ATOM    903  CD  PRO A 118      54.228  31.333 -20.789  1.00 51.68           C  
ATOM    904  N   PHE A 119      53.211  31.482 -16.731  1.00 51.01           N  
ATOM    905  CA  PHE A 119      53.526  31.950 -15.386  1.00 51.01           C  
ATOM    906  C   PHE A 119      55.011  32.265 -15.257  1.00 51.01           C  
ATOM    907  CB  PHE A 119      53.117  30.906 -14.343  1.00 51.01           C  
ATOM    908  O   PHE A 119      55.858  31.457 -15.644  1.00 51.01           O  
ATOM    909  CG  PHE A 119      52.245  31.453 -13.245  1.00 51.01           C  
ATOM    910  CD1 PHE A 119      52.797  31.856 -12.035  1.00 51.01           C  
ATOM    911  CD2 PHE A 119      50.872  31.565 -13.424  1.00 51.01           C  
ATOM    912  CE1 PHE A 119      51.991  32.363 -11.018  1.00 51.01           C  
ATOM    913  CE2 PHE A 119      50.061  32.071 -12.412  1.00 51.01           C  
ATOM    914  CZ  PHE A 119      50.623  32.468 -11.210  1.00 51.01           C  
ATOM    915  N   PRO A 120      55.424  33.494 -14.739  1.00 51.46           N  
ATOM    916  CA  PRO A 120      56.713  33.445 -14.046  1.00 51.46           C  
ATOM    917  C   PRO A 120      56.588  33.702 -12.546  1.00 51.46           C  
ATOM    918  CB  PRO A 120      57.521  34.555 -14.725  1.00 51.46           C  
ATOM    919  O   PRO A 120      55.576  34.242 -12.092  1.00 51.46           O  
ATOM    920  CG  PRO A 120      56.499  35.548 -15.176  1.00 51.46           C  
ATOM    921  CD  PRO A 120      55.141  34.915 -15.078  1.00 51.46           C  
ATOM    922  N   SER A 121      57.179  32.772 -11.751  1.00 50.02           N  
ATOM    923  CA  SER A 121      57.937  32.671 -10.509  1.00 50.02           C  
ATOM    924  C   SER A 121      58.652  33.980 -10.189  1.00 50.02           C  
ATOM    925  CB  SER A 121      58.955  31.532 -10.593  1.00 50.02           C  
ATOM    926  O   SER A 121      59.249  34.599 -11.071  1.00 50.02           O  
ATOM    927  OG  SER A 121      58.302  30.276 -10.641  1.00 50.02           O  
ATOM    928  N   ALA A 122      58.381  34.576  -9.029  1.00 48.87           N  
ATOM    929  CA  ALA A 122      59.452  35.087  -8.178  1.00 48.87           C  
ATOM    930  C   ALA A 122      58.887  35.754  -6.927  1.00 48.87           C  
ATOM    931  CB  ALA A 122      60.325  36.071  -8.953  1.00 48.87           C  
ATOM    932  O   ALA A 122      57.917  36.512  -7.004  1.00 48.87           O  
ATOM    933  N   HIS A 123      59.115  35.146  -5.749  1.00 43.56           N  
ATOM    934  CA  HIS A 123      59.714  35.370  -4.438  1.00 43.56           C  
ATOM    935  C   HIS A 123      60.196  36.809  -4.291  1.00 43.56           C  
ATOM    936  CB  HIS A 123      60.876  34.402  -4.208  1.00 43.56           C  
ATOM    937  O   HIS A 123      60.840  37.348  -5.194  1.00 43.56           O  
ATOM    938  CG  HIS A 123      60.904  33.815  -2.832  1.00 43.56           C  
ATOM    939  CD2 HIS A 123      60.074  32.936  -2.223  1.00 43.56           C  
ATOM    940  ND1 HIS A 123      61.879  34.128  -1.910  1.00 43.56           N  
ATOM    941  CE1 HIS A 123      61.647  33.464  -0.790  1.00 43.56           C  
ATOM    942  NE2 HIS A 123      60.557  32.734  -0.954  1.00 43.56           N  
ATOM    943  N   SER A 124      59.720  37.544  -3.236  1.00 46.56           N  
ATOM    944  CA  SER A 124      60.218  38.296  -2.089  1.00 46.56           C  
ATOM    945  C   SER A 124      59.113  39.136  -1.458  1.00 46.56           C  
ATOM    946  CB  SER A 124      61.382  39.197  -2.502  1.00 46.56           C  
ATOM    947  O   SER A 124      58.334  39.779  -2.165  1.00 46.56           O  
ATOM    948  OG  SER A 124      62.495  38.423  -2.915  1.00 46.56           O  
TER     949      SER A 124                                                      
ENDMDL                                                                          
END                                                                             
