# Supplementary material for: Uncoupled evolution of the Polycomb system and deep origin of non-canonical PRC1
Source: Commun Biol. 2023 Nov 10;6:1144. doi: 10.1038/s42003-023-05501-x (PMC10638273; doi:10.1038/s42003-023-05501-x)
Supplement: Supplementary file 8 — Supplementary Data 5 [file 42003_2023_5501_MOESM8_ESM.zip › Supplementary Data 5/PCGF_putative_checks/PCGF_alphafold_remainedputative/PAUCHR028915_PCGF_c2bfc.result/PAUCHR028915_PCGF_c2bfc_unrelaxed_rank_2_model_1.pdb]

MODEL     1                                                                     
ATOM      1  N   ALA A   1     -33.730  17.066  -1.706  1.00 59.95           N  
ATOM      2  CA  ALA A   1     -33.595  15.776  -2.377  1.00 59.95           C  
ATOM      3  C   ALA A   1     -32.730  14.820  -1.561  1.00 59.95           C  
ATOM      4  CB  ALA A   1     -33.006  15.961  -3.774  1.00 59.95           C  
ATOM      5  O   ALA A   1     -31.600  15.154  -1.196  1.00 59.95           O  
ATOM      6  N   GLY A   2     -33.230  14.096  -0.504  1.00 64.29           N  
ATOM      7  CA  GLY A   2     -32.859  13.074   0.462  1.00 64.29           C  
ATOM      8  C   GLY A   2     -31.899  12.042  -0.100  1.00 64.29           C  
ATOM      9  O   GLY A   2     -32.148  11.468  -1.162  1.00 64.29           O  
ATOM     10  N   MET A   3     -30.556  12.348  -0.121  1.00 69.18           N  
ATOM     11  CA  MET A   3     -29.514  11.402  -0.509  1.00 69.18           C  
ATOM     12  C   MET A   3     -29.655  10.092   0.257  1.00 69.18           C  
ATOM     13  CB  MET A   3     -28.127  12.001  -0.269  1.00 69.18           C  
ATOM     14  O   MET A   3     -29.667  10.086   1.490  1.00 69.18           O  
ATOM     15  CG  MET A   3     -27.704  13.010  -1.325  1.00 69.18           C  
ATOM     16  SD  MET A   3     -25.962  13.552  -1.122  1.00 69.18           S  
ATOM     17  CE  MET A   3     -25.925  14.950  -2.278  1.00 69.18           C  
ATOM     18  N   ALA A   4     -30.533   9.110  -0.190  1.00 77.39           N  
ATOM     19  CA  ALA A   4     -30.592   7.718   0.248  1.00 77.39           C  
ATOM     20  C   ALA A   4     -29.207   7.205   0.632  1.00 77.39           C  
ATOM     21  CB  ALA A   4     -31.197   6.841  -0.845  1.00 77.39           C  
ATOM     22  O   ALA A   4     -28.228   7.454  -0.075  1.00 77.39           O  
ATOM     23  N   ARG A   5     -28.980   7.046   1.869  1.00 83.16           N  
ATOM     24  CA  ARG A   5     -27.790   6.425   2.441  1.00 83.16           C  
ATOM     25  C   ARG A   5     -27.438   5.136   1.704  1.00 83.16           C  
ATOM     26  CB  ARG A   5     -27.995   6.138   3.930  1.00 83.16           C  
ATOM     27  O   ARG A   5     -28.302   4.284   1.486  1.00 83.16           O  
ATOM     28  CG  ARG A   5     -27.618   7.297   4.838  1.00 83.16           C  
ATOM     29  CD  ARG A   5     -27.804   6.946   6.307  1.00 83.16           C  
ATOM     30  NE  ARG A   5     -26.730   7.492   7.132  1.00 83.16           N  
ATOM     31  NH1 ARG A   5     -27.046   6.018   8.883  1.00 83.16           N  
ATOM     32  NH2 ARG A   5     -25.401   7.610   9.001  1.00 83.16           N  
ATOM     33  CZ  ARG A   5     -26.395   7.039   8.337  1.00 83.16           C  
ATOM     34  N   ARG A   6     -26.252   5.098   0.984  1.00 80.68           N  
ATOM     35  CA  ARG A   6     -25.728   3.887   0.361  1.00 80.68           C  
ATOM     36  C   ARG A   6     -25.065   2.983   1.395  1.00 80.68           C  
ATOM     37  CB  ARG A   6     -24.731   4.238  -0.744  1.00 80.68           C  
ATOM     38  O   ARG A   6     -24.211   3.432   2.163  1.00 80.68           O  
ATOM     39  CG  ARG A   6     -25.384   4.669  -2.048  1.00 80.68           C  
ATOM     40  CD  ARG A   6     -24.354   4.899  -3.146  1.00 80.68           C  
ATOM     41  NE  ARG A   6     -24.988   5.109  -4.444  1.00 80.68           N  
ATOM     42  NH1 ARG A   6     -23.097   5.964  -5.460  1.00 80.68           N  
ATOM     43  NH2 ARG A   6     -25.048   5.760  -6.646  1.00 80.68           N  
ATOM     44  CZ  ARG A   6     -24.376   5.610  -5.514  1.00 80.68           C  
ATOM     45  N   GLU A   7     -25.757   1.851   1.584  1.00 83.51           N  
ATOM     46  CA  GLU A   7     -25.224   0.851   2.504  1.00 83.51           C  
ATOM     47  C   GLU A   7     -24.256  -0.092   1.794  1.00 83.51           C  
ATOM     48  CB  GLU A   7     -26.360   0.051   3.146  1.00 83.51           C  
ATOM     49  O   GLU A   7     -24.569  -0.623   0.727  1.00 83.51           O  
ATOM     50  CG  GLU A   7     -27.288   0.889   4.013  1.00 83.51           C  
ATOM     51  CD  GLU A   7     -28.306   0.059   4.779  1.00 83.51           C  
ATOM     52  OE1 GLU A   7     -28.654   0.429   5.923  1.00 83.51           O  
ATOM     53  OE2 GLU A   7     -28.760  -0.970   4.230  1.00 83.51           O  
ATOM     54  N   VAL A   8     -23.028  -0.175   2.238  1.00 82.62           N  
ATOM     55  CA  VAL A   8     -22.030  -1.099   1.709  1.00 82.62           C  
ATOM     56  C   VAL A   8     -21.602  -2.078   2.799  1.00 82.62           C  
ATOM     57  CB  VAL A   8     -20.799  -0.347   1.155  1.00 82.62           C  
ATOM     58  O   VAL A   8     -21.390  -1.684   3.948  1.00 82.62           O  
ATOM     59  CG1 VAL A   8     -19.785  -1.328   0.570  1.00 82.62           C  
ATOM     60  CG2 VAL A   8     -21.227   0.675   0.103  1.00 82.62           C  
ATOM     61  N   SER A   9     -21.574  -3.330   2.395  1.00 84.66           N  
ATOM     62  CA  SER A   9     -21.134  -4.355   3.336  1.00 84.66           C  
ATOM     63  C   SER A   9     -19.621  -4.319   3.524  1.00 84.66           C  
ATOM     64  CB  SER A   9     -21.565  -5.742   2.858  1.00 84.66           C  
ATOM     65  O   SER A   9     -18.882  -4.005   2.590  1.00 84.66           O  
ATOM     66  OG  SER A   9     -20.805  -6.144   1.732  1.00 84.66           O  
ATOM     67  N   VAL A  10     -19.205  -4.493   4.694  1.00 82.24           N  
ATOM     68  CA  VAL A  10     -17.800  -4.549   5.088  1.00 82.24           C  
ATOM     69  C   VAL A  10     -17.085  -5.642   4.296  1.00 82.24           C  
ATOM     70  CB  VAL A  10     -17.645  -4.801   6.604  1.00 82.24           C  
ATOM     71  O   VAL A  10     -15.913  -5.495   3.943  1.00 82.24           O  
ATOM     72  CG1 VAL A  10     -16.172  -4.951   6.979  1.00 82.24           C  
ATOM     73  CG2 VAL A  10     -18.290  -3.668   7.401  1.00 82.24           C  
ATOM     74  N   ALA A  11     -17.795  -6.662   4.027  1.00 84.21           N  
ATOM     75  CA  ALA A  11     -17.232  -7.760   3.245  1.00 84.21           C  
ATOM     76  C   ALA A  11     -16.837  -7.291   1.848  1.00 84.21           C  
ATOM     77  CB  ALA A  11     -18.227  -8.914   3.155  1.00 84.21           C  
ATOM     78  O   ALA A  11     -15.836  -7.750   1.292  1.00 84.21           O  
ATOM     79  N   SER A  12     -17.558  -6.429   1.391  1.00 85.28           N  
ATOM     80  CA  SER A  12     -17.359  -5.914   0.040  1.00 85.28           C  
ATOM     81  C   SER A  12     -16.155  -4.980  -0.024  1.00 85.28           C  
ATOM     82  CB  SER A  12     -18.610  -5.181  -0.444  1.00 85.28           C  
ATOM     83  O   SER A  12     -15.525  -4.841  -1.074  1.00 85.28           O  
ATOM     84  OG  SER A  12     -19.721  -6.059  -0.492  1.00 85.28           O  
ATOM     85  N   LEU A  13     -15.699  -4.433   1.034  1.00 85.34           N  
ATOM     86  CA  LEU A  13     -14.608  -3.468   1.122  1.00 85.34           C  
ATOM     87  C   LEU A  13     -13.293  -4.164   1.457  1.00 85.34           C  
ATOM     88  CB  LEU A  13     -14.918  -2.402   2.175  1.00 85.34           C  
ATOM     89  O   LEU A  13     -12.225  -3.550   1.385  1.00 85.34           O  
ATOM     90  CG  LEU A  13     -16.026  -1.406   1.826  1.00 85.34           C  
ATOM     91  CD1 LEU A  13     -16.281  -0.464   2.998  1.00 85.34           C  
ATOM     92  CD2 LEU A  13     -15.664  -0.621   0.571  1.00 85.34           C  
ATOM     93  N   ASN A  14     -13.442  -5.368   1.871  1.00 87.27           N  
ATOM     94  CA  ASN A  14     -12.289  -6.149   2.309  1.00 87.27           C  
ATOM     95  C   ASN A  14     -11.229  -6.245   1.216  1.00 87.27           C  
ATOM     96  CB  ASN A  14     -12.725  -7.548   2.750  1.00 87.27           C  
ATOM     97  O   ASN A  14     -10.032  -6.160   1.497  1.00 87.27           O  
ATOM     98  CG  ASN A  14     -11.668  -8.255   3.576  1.00 87.27           C  
ATOM     99  ND2 ASN A  14     -11.303  -9.463   3.162  1.00 87.27           N  
ATOM    100  OD1 ASN A  14     -11.185  -7.721   4.577  1.00 87.27           O  
ATOM    101  N   ARG A  15     -11.645  -6.354   0.060  1.00 85.54           N  
ATOM    102  CA  ARG A  15     -10.732  -6.505  -1.068  1.00 85.54           C  
ATOM    103  C   ARG A  15      -9.947  -5.220  -1.313  1.00 85.54           C  
ATOM    104  CB  ARG A  15     -11.499  -6.900  -2.332  1.00 85.54           C  
ATOM    105  O   ARG A  15      -8.840  -5.256  -1.855  1.00 85.54           O  
ATOM    106  CG  ARG A  15     -12.027  -8.325  -2.312  1.00 85.54           C  
ATOM    107  CD  ARG A  15     -12.503  -8.770  -3.688  1.00 85.54           C  
ATOM    108  NE  ARG A  15     -13.809  -8.205  -4.015  1.00 85.54           N  
ATOM    109  NH1 ARG A  15     -14.583 -10.091  -5.102  1.00 85.54           N  
ATOM    110  NH2 ARG A  15     -15.919  -8.237  -4.923  1.00 85.54           N  
ATOM    111  CZ  ARG A  15     -14.767  -8.845  -4.679  1.00 85.54           C  
ATOM    112  N   CYS A  16     -10.498  -4.167  -0.905  1.00 89.33           N  
ATOM    113  CA  CYS A  16      -9.912  -2.851  -1.136  1.00 89.33           C  
ATOM    114  C   CYS A  16      -8.976  -2.463   0.002  1.00 89.33           C  
ATOM    115  CB  CYS A  16     -11.007  -1.796  -1.290  1.00 89.33           C  
ATOM    116  O   CYS A  16      -8.152  -1.559  -0.147  1.00 89.33           O  
ATOM    117  SG  CYS A  16     -12.157  -2.132  -2.642  1.00 89.33           S  
ATOM    118  N   LEU A  17      -9.078  -3.152   1.056  1.00 93.40           N  
ATOM    119  CA  LEU A  17      -8.344  -2.741   2.248  1.00 93.40           C  
ATOM    120  C   LEU A  17      -7.339  -3.810   2.663  1.00 93.40           C  
ATOM    121  CB  LEU A  17      -9.311  -2.458   3.401  1.00 93.40           C  
ATOM    122  O   LEU A  17      -6.774  -3.746   3.758  1.00 93.40           O  
ATOM    123  CG  LEU A  17     -10.315  -1.325   3.181  1.00 93.40           C  
ATOM    124  CD1 LEU A  17     -11.324  -1.283   4.323  1.00 93.40           C  
ATOM    125  CD2 LEU A  17      -9.593   0.011   3.048  1.00 93.40           C  
ATOM    126  N   ALA A  18      -7.109  -4.757   1.804  1.00 94.46           N  
ATOM    127  CA  ALA A  18      -6.204  -5.853   2.142  1.00 94.46           C  
ATOM    128  C   ALA A  18      -4.960  -5.829   1.258  1.00 94.46           C  
ATOM    129  CB  ALA A  18      -6.921  -7.195   2.010  1.00 94.46           C  
ATOM    130  O   ALA A  18      -5.050  -5.573   0.055  1.00 94.46           O  
ATOM    131  N   CYS A  19      -3.890  -6.089   1.965  1.00 96.78           N  
ATOM    132  CA  CYS A  19      -2.611  -6.191   1.271  1.00 96.78           C  
ATOM    133  C   CYS A  19      -2.531  -7.480   0.462  1.00 96.78           C  
ATOM    134  CB  CYS A  19      -1.454  -6.131   2.267  1.00 96.78           C  
ATOM    135  O   CYS A  19      -2.761  -8.568   0.994  1.00 96.78           O  
ATOM    136  SG  CYS A  19       0.176  -6.272   1.500  1.00 96.78           S  
ATOM    137  N   PRO A  20      -2.161  -7.420  -0.850  1.00 95.02           N  
ATOM    138  CA  PRO A  20      -2.075  -8.630  -1.671  1.00 95.02           C  
ATOM    139  C   PRO A  20      -0.920  -9.541  -1.261  1.00 95.02           C  
ATOM    140  CB  PRO A  20      -1.863  -8.082  -3.085  1.00 95.02           C  
ATOM    141  O   PRO A  20      -0.918 -10.729  -1.595  1.00 95.02           O  
ATOM    142  CG  PRO A  20      -1.290  -6.716  -2.883  1.00 95.02           C  
ATOM    143  CD  PRO A  20      -1.790  -6.178  -1.573  1.00 95.02           C  
ATOM    144  N   LEU A  21       0.096  -9.030  -0.555  1.00 96.18           N  
ATOM    145  CA  LEU A  21       1.269  -9.801  -0.158  1.00 96.18           C  
ATOM    146  C   LEU A  21       1.007 -10.561   1.137  1.00 96.18           C  
ATOM    147  CB  LEU A  21       2.482  -8.882   0.011  1.00 96.18           C  
ATOM    148  O   LEU A  21       1.260 -11.766   1.217  1.00 96.18           O  
ATOM    149  CG  LEU A  21       3.042  -8.255  -1.266  1.00 96.18           C  
ATOM    150  CD1 LEU A  21       4.177  -7.293  -0.932  1.00 96.18           C  
ATOM    151  CD2 LEU A  21       3.518  -9.338  -2.229  1.00 96.18           C  
ATOM    152  N   CYS A  22       0.414  -9.957   2.181  1.00 96.59           N  
ATOM    153  CA  CYS A  22       0.206 -10.603   3.472  1.00 96.59           C  
ATOM    154  C   CYS A  22      -1.243 -11.046   3.634  1.00 96.59           C  
ATOM    155  CB  CYS A  22       0.592  -9.661   4.612  1.00 96.59           C  
ATOM    156  O   CYS A  22      -1.570 -11.790   4.560  1.00 96.59           O  
ATOM    157  SG  CYS A  22      -0.533  -8.262   4.811  1.00 96.59           S  
ATOM    158  N   LYS A  23      -2.125 -10.580   2.719  1.00 93.79           N  
ATOM    159  CA  LYS A  23      -3.544 -10.922   2.725  1.00 93.79           C  
ATOM    160  C   LYS A  23      -4.220 -10.442   4.006  1.00 93.79           C  
ATOM    161  CB  LYS A  23      -3.733 -12.432   2.567  1.00 93.79           C  
ATOM    162  O   LYS A  23      -5.259 -10.973   4.403  1.00 93.79           O  
ATOM    163  CG  LYS A  23      -3.182 -12.991   1.264  1.00 93.79           C  
ATOM    164  CD  LYS A  23      -3.440 -14.488   1.146  1.00 93.79           C  
ATOM    165  CE  LYS A  23      -2.878 -15.052  -0.152  1.00 93.79           C  
ATOM    166  NZ  LYS A  23      -3.120 -16.521  -0.269  1.00 93.79           N  
ATOM    167  N   GLY A  24      -3.540  -9.575   4.642  1.00 93.67           N  
ATOM    168  CA  GLY A  24      -4.078  -8.874   5.797  1.00 93.67           C  
ATOM    169  C   GLY A  24      -4.420  -7.424   5.508  1.00 93.67           C  
ATOM    170  O   GLY A  24      -4.191  -6.936   4.400  1.00 93.67           O  
ATOM    171  N   TYR A  25      -5.175  -6.691   6.517  1.00 94.81           N  
ATOM    172  CA  TYR A  25      -5.460  -5.268   6.370  1.00 94.81           C  
ATOM    173  C   TYR A  25      -4.172  -4.456   6.313  1.00 94.81           C  
ATOM    174  CB  TYR A  25      -6.339  -4.774   7.523  1.00 94.81           C  
ATOM    175  O   TYR A  25      -3.167  -4.831   6.923  1.00 94.81           O  
ATOM    176  CG  TYR A  25      -7.762  -5.270   7.457  1.00 94.81           C  
ATOM    177  CD1 TYR A  25      -8.636  -4.811   6.475  1.00 94.81           C  
ATOM    178  CD2 TYR A  25      -8.237  -6.198   8.378  1.00 94.81           C  
ATOM    179  CE1 TYR A  25      -9.950  -5.264   6.411  1.00 94.81           C  
ATOM    180  CE2 TYR A  25      -9.549  -6.659   8.324  1.00 94.81           C  
ATOM    181  OH  TYR A  25     -11.695  -6.639   7.281  1.00 94.81           O  
ATOM    182  CZ  TYR A  25     -10.396  -6.187   7.339  1.00 94.81           C  
ATOM    183  N   PHE A  26      -4.169  -3.435   5.562  1.00 97.12           N  
ATOM    184  CA  PHE A  26      -2.979  -2.634   5.301  1.00 97.12           C  
ATOM    185  C   PHE A  26      -2.354  -2.152   6.605  1.00 97.12           C  
ATOM    186  CB  PHE A  26      -3.320  -1.437   4.408  1.00 97.12           C  
ATOM    187  O   PHE A  26      -3.057  -1.673   7.496  1.00 97.12           O  
ATOM    188  CG  PHE A  26      -3.526  -1.798   2.962  1.00 97.12           C  
ATOM    189  CD1 PHE A  26      -2.494  -2.353   2.215  1.00 97.12           C  
ATOM    190  CD2 PHE A  26      -4.753  -1.583   2.348  1.00 97.12           C  
ATOM    191  CE1 PHE A  26      -2.682  -2.688   0.876  1.00 97.12           C  
ATOM    192  CE2 PHE A  26      -4.949  -1.915   1.011  1.00 97.12           C  
ATOM    193  CZ  PHE A  26      -3.912  -2.466   0.276  1.00 97.12           C  
ATOM    194  N   ARG A  27      -1.061  -2.289   6.757  1.00 96.53           N  
ATOM    195  CA  ARG A  27      -0.198  -1.701   7.777  1.00 96.53           C  
ATOM    196  C   ARG A  27       0.819  -0.751   7.153  1.00 96.53           C  
ATOM    197  CB  ARG A  27       0.522  -2.794   8.568  1.00 96.53           C  
ATOM    198  O   ARG A  27       1.662  -1.172   6.358  1.00 96.53           O  
ATOM    199  CG  ARG A  27      -0.405  -3.662   9.404  1.00 96.53           C  
ATOM    200  CD  ARG A  27       0.354  -4.769  10.122  1.00 96.53           C  
ATOM    201  NE  ARG A  27      -0.553  -5.728  10.747  1.00 96.53           N  
ATOM    202  NH1 ARG A  27       1.116  -7.158  11.459  1.00 96.53           N  
ATOM    203  NH2 ARG A  27      -1.081  -7.642  11.901  1.00 96.53           N  
ATOM    204  CZ  ARG A  27      -0.171  -6.840  11.367  1.00 96.53           C  
ATOM    205  N   GLN A  28       0.633   0.512   7.442  1.00 96.58           N  
ATOM    206  CA  GLN A  28       1.453   1.505   6.758  1.00 96.58           C  
ATOM    207  C   GLN A  28       1.326   1.375   5.243  1.00 96.58           C  
ATOM    208  CB  GLN A  28       2.919   1.371   7.175  1.00 96.58           C  
ATOM    209  O   GLN A  28       2.309   1.098   4.553  1.00 96.58           O  
ATOM    210  CG  GLN A  28       3.167   1.659   8.649  1.00 96.58           C  
ATOM    211  CD  GLN A  28       4.622   1.485   9.044  1.00 96.58           C  
ATOM    212  NE2 GLN A  28       5.107   2.358   9.920  1.00 96.58           N  
ATOM    213  OE1 GLN A  28       5.304   0.573   8.566  1.00 96.58           O  
ATOM    214  N   ALA A  29       0.176   1.638   4.749  1.00 97.45           N  
ATOM    215  CA  ALA A  29      -0.172   1.489   3.339  1.00 97.45           C  
ATOM    216  C   ALA A  29       0.706   2.375   2.460  1.00 97.45           C  
ATOM    217  CB  ALA A  29      -1.647   1.818   3.116  1.00 97.45           C  
ATOM    218  O   ALA A  29       0.675   3.602   2.578  1.00 97.45           O  
ATOM    219  N   HIS A  30       1.469   1.765   1.534  1.00 97.34           N  
ATOM    220  CA  HIS A  30       2.338   2.445   0.581  1.00 97.34           C  
ATOM    221  C   HIS A  30       1.982   2.070  -0.854  1.00 97.34           C  
ATOM    222  CB  HIS A  30       3.805   2.114   0.861  1.00 97.34           C  
ATOM    223  O   HIS A  30       1.841   0.888  -1.174  1.00 97.34           O  
ATOM    224  CG  HIS A  30       4.430   2.990   1.900  1.00 97.34           C  
ATOM    225  CD2 HIS A  30       5.456   3.870   1.821  1.00 97.34           C  
ATOM    226  ND1 HIS A  30       3.999   3.016   3.208  1.00 97.34           N  
ATOM    227  CE1 HIS A  30       4.735   3.877   3.891  1.00 97.34           C  
ATOM    228  NE2 HIS A  30       5.626   4.409   3.072  1.00 97.34           N  
ATOM    229  N   THR A  31       1.848   3.138  -1.599  1.00 96.84           N  
ATOM    230  CA  THR A  31       1.415   2.972  -2.982  1.00 96.84           C  
ATOM    231  C   THR A  31       2.578   3.200  -3.944  1.00 96.84           C  
ATOM    232  CB  THR A  31       0.264   3.936  -3.326  1.00 96.84           C  
ATOM    233  O   THR A  31       3.328   4.167  -3.801  1.00 96.84           O  
ATOM    234  CG2 THR A  31      -0.242   3.704  -4.746  1.00 96.84           C  
ATOM    235  OG1 THR A  31      -0.815   3.731  -2.406  1.00 96.84           O  
ATOM    236  N   LEU A  32       2.683   2.228  -4.843  1.00 95.19           N  
ATOM    237  CA  LEU A  32       3.646   2.415  -5.923  1.00 95.19           C  
ATOM    238  C   LEU A  32       3.151   3.459  -6.918  1.00 95.19           C  
ATOM    239  CB  LEU A  32       3.907   1.090  -6.644  1.00 95.19           C  
ATOM    240  O   LEU A  32       2.059   3.324  -7.474  1.00 95.19           O  
ATOM    241  CG  LEU A  32       4.630   0.010  -5.837  1.00 95.19           C  
ATOM    242  CD1 LEU A  32       4.641  -1.307  -6.605  1.00 95.19           C  
ATOM    243  CD2 LEU A  32       6.050   0.453  -5.503  1.00 95.19           C  
ATOM    244  N   MET A  33       3.935   4.459  -7.233  1.00 93.27           N  
ATOM    245  CA  MET A  33       3.513   5.614  -8.022  1.00 93.27           C  
ATOM    246  C   MET A  33       3.447   5.265  -9.505  1.00 93.27           C  
ATOM    247  CB  MET A  33       4.464   6.792  -7.803  1.00 93.27           C  
ATOM    248  O   MET A  33       2.698   5.888 -10.260  1.00 93.27           O  
ATOM    249  CG  MET A  33       4.439   7.346  -6.388  1.00 93.27           C  
ATOM    250  SD  MET A  33       2.787   7.990  -5.915  1.00 93.27           S  
ATOM    251  CE  MET A  33       1.914   6.432  -5.599  1.00 93.27           C  
ATOM    252  N   ASP A  34       4.055   4.233  -9.963  1.00 91.75           N  
ATOM    253  CA  ASP A  34       4.141   3.873 -11.375  1.00 91.75           C  
ATOM    254  C   ASP A  34       2.937   3.036 -11.802  1.00 91.75           C  
ATOM    255  CB  ASP A  34       5.438   3.111 -11.656  1.00 91.75           C  
ATOM    256  O   ASP A  34       2.504   3.106 -12.954  1.00 91.75           O  
ATOM    257  CG  ASP A  34       6.677   3.979 -11.521  1.00 91.75           C  
ATOM    258  OD1 ASP A  34       6.699   5.101 -12.071  1.00 91.75           O  
ATOM    259  OD2 ASP A  34       7.641   3.535 -10.860  1.00 91.75           O  
ATOM    260  N   CYS A  35       2.264   2.249 -10.864  1.00 94.45           N  
ATOM    261  CA  CYS A  35       1.151   1.374 -11.215  1.00 94.45           C  
ATOM    262  C   CYS A  35      -0.018   1.567 -10.257  1.00 94.45           C  
ATOM    263  CB  CYS A  35       1.595  -0.088 -11.205  1.00 94.45           C  
ATOM    264  O   CYS A  35      -1.110   1.046 -10.490  1.00 94.45           O  
ATOM    265  SG  CYS A  35       2.244  -0.641  -9.612  1.00 94.45           S  
ATOM    266  N   LEU A  36       0.251   2.361  -9.128  1.00 95.07           N  
ATOM    267  CA  LEU A  36      -0.744   2.750  -8.134  1.00 95.07           C  
ATOM    268  C   LEU A  36      -1.265   1.531  -7.381  1.00 95.07           C  
ATOM    269  CB  LEU A  36      -1.907   3.489  -8.800  1.00 95.07           C  
ATOM    270  O   LEU A  36      -2.423   1.505  -6.959  1.00 95.07           O  
ATOM    271  CG  LEU A  36      -1.570   4.820  -9.472  1.00 95.07           C  
ATOM    272  CD1 LEU A  36      -2.828   5.455 -10.054  1.00 95.07           C  
ATOM    273  CD2 LEU A  36      -0.898   5.765  -8.481  1.00 95.07           C  
ATOM    274  N   HIS A  37      -0.569   0.500  -7.248  1.00 96.00           N  
ATOM    275  CA  HIS A  37      -0.872  -0.632  -6.380  1.00 96.00           C  
ATOM    276  C   HIS A  37      -0.325  -0.409  -4.974  1.00 96.00           C  
ATOM    277  CB  HIS A  37      -0.301  -1.924  -6.967  1.00 96.00           C  
ATOM    278  O   HIS A  37       0.766   0.141  -4.807  1.00 96.00           O  
ATOM    279  CG  HIS A  37      -0.986  -2.368  -8.220  1.00 96.00           C  
ATOM    280  CD2 HIS A  37      -2.273  -2.714  -8.455  1.00 96.00           C  
ATOM    281  ND1 HIS A  37      -0.325  -2.498  -9.423  1.00 96.00           N  
ATOM    282  CE1 HIS A  37      -1.180  -2.905 -10.346  1.00 96.00           C  
ATOM    283  NE2 HIS A  37      -2.369  -3.044  -9.785  1.00 96.00           N  
ATOM    284  N   THR A  38      -1.155  -0.755  -4.001  1.00 96.96           N  
ATOM    285  CA  THR A  38      -0.858  -0.456  -2.604  1.00 96.96           C  
ATOM    286  C   THR A  38      -0.501  -1.729  -1.842  1.00 96.96           C  
ATOM    287  CB  THR A  38      -2.047   0.240  -1.917  1.00 96.96           C  
ATOM    288  O   THR A  38      -1.149  -2.764  -2.014  1.00 96.96           O  
ATOM    289  CG2 THR A  38      -1.687   0.674  -0.500  1.00 96.96           C  
ATOM    290  OG1 THR A  38      -2.422   1.395  -2.678  1.00 96.96           O  
ATOM    291  N   PHE A  39       0.495  -1.618  -0.992  1.00 97.64           N  
ATOM    292  CA  PHE A  39       0.967  -2.707  -0.145  1.00 97.64           C  
ATOM    293  C   PHE A  39       1.326  -2.195   1.245  1.00 97.64           C  
ATOM    294  CB  PHE A  39       2.179  -3.397  -0.780  1.00 97.64           C  
ATOM    295  O   PHE A  39       1.454  -0.987   1.454  1.00 97.64           O  
ATOM    296  CG  PHE A  39       1.955  -3.827  -2.204  1.00 97.64           C  
ATOM    297  CD1 PHE A  39       1.423  -5.078  -2.491  1.00 97.64           C  
ATOM    298  CD2 PHE A  39       2.277  -2.980  -3.256  1.00 97.64           C  
ATOM    299  CE1 PHE A  39       1.215  -5.480  -3.809  1.00 97.64           C  
ATOM    300  CE2 PHE A  39       2.072  -3.374  -4.576  1.00 97.64           C  
ATOM    301  CZ  PHE A  39       1.542  -4.625  -4.850  1.00 97.64           C  
ATOM    302  N   CYS A  40       1.559  -3.154   2.145  1.00 97.99           N  
ATOM    303  CA  CYS A  40       2.121  -2.775   3.436  1.00 97.99           C  
ATOM    304  C   CYS A  40       3.589  -2.388   3.300  1.00 97.99           C  
ATOM    305  CB  CYS A  40       1.976  -3.918   4.440  1.00 97.99           C  
ATOM    306  O   CYS A  40       4.328  -3.002   2.528  1.00 97.99           O  
ATOM    307  SG  CYS A  40       0.265  -4.416   4.735  1.00 97.99           S  
ATOM    308  N   LYS A  41       3.983  -1.387   4.038  1.00 97.08           N  
ATOM    309  CA  LYS A  41       5.388  -0.991   3.999  1.00 97.08           C  
ATOM    310  C   LYS A  41       6.299  -2.164   4.350  1.00 97.08           C  
ATOM    311  CB  LYS A  41       5.644   0.175   4.955  1.00 97.08           C  
ATOM    312  O   LYS A  41       7.267  -2.440   3.637  1.00 97.08           O  
ATOM    313  CG  LYS A  41       7.070   0.704   4.918  1.00 97.08           C  
ATOM    314  CD  LYS A  41       7.244   1.906   5.837  1.00 97.08           C  
ATOM    315  CE  LYS A  41       8.684   2.401   5.844  1.00 97.08           C  
ATOM    316  NZ  LYS A  41       8.864   3.569   6.758  1.00 97.08           N  
ATOM    317  N   PRO A  42       6.039  -2.863   5.433  1.00 97.48           N  
ATOM    318  CA  PRO A  42       6.869  -4.016   5.789  1.00 97.48           C  
ATOM    319  C   PRO A  42       6.880  -5.093   4.706  1.00 97.48           C  
ATOM    320  CB  PRO A  42       6.216  -4.539   7.071  1.00 97.48           C  
ATOM    321  O   PRO A  42       7.897  -5.761   4.505  1.00 97.48           O  
ATOM    322  CG  PRO A  42       4.822  -4.002   7.036  1.00 97.48           C  
ATOM    323  CD  PRO A  42       4.831  -2.699   6.289  1.00 97.48           C  
ATOM    324  N   CYS A  43       5.742  -5.315   4.067  1.00 97.75           N  
ATOM    325  CA  CYS A  43       5.634  -6.295   2.992  1.00 97.75           C  
ATOM    326  C   CYS A  43       6.514  -5.907   1.810  1.00 97.75           C  
ATOM    327  CB  CYS A  43       4.182  -6.431   2.535  1.00 97.75           C  
ATOM    328  O   CYS A  43       7.197  -6.756   1.235  1.00 97.75           O  
ATOM    329  SG  CYS A  43       3.103  -7.207   3.758  1.00 97.75           S  
ATOM    330  N   LEU A  44       6.488  -4.688   1.449  1.00 95.95           N  
ATOM    331  CA  LEU A  44       7.318  -4.193   0.356  1.00 95.95           C  
ATOM    332  C   LEU A  44       8.799  -4.307   0.704  1.00 95.95           C  
ATOM    333  CB  LEU A  44       6.968  -2.739   0.032  1.00 95.95           C  
ATOM    334  O   LEU A  44       9.615  -4.666  -0.147  1.00 95.95           O  
ATOM    335  CG  LEU A  44       5.683  -2.512  -0.766  1.00 95.95           C  
ATOM    336  CD1 LEU A  44       5.376  -1.021  -0.864  1.00 95.95           C  
ATOM    337  CD2 LEU A  44       5.800  -3.132  -2.154  1.00 95.95           C  
ATOM    338  N   GLN A  45       9.151  -3.967   1.897  1.00 95.51           N  
ATOM    339  CA  GLN A  45      10.535  -4.054   2.349  1.00 95.51           C  
ATOM    340  C   GLN A  45      11.067  -5.479   2.225  1.00 95.51           C  
ATOM    341  CB  GLN A  45      10.659  -3.572   3.795  1.00 95.51           C  
ATOM    342  O   GLN A  45      12.196  -5.689   1.777  1.00 95.51           O  
ATOM    343  CG  GLN A  45      10.557  -2.060   3.951  1.00 95.51           C  
ATOM    344  CD  GLN A  45      10.677  -1.609   5.394  1.00 95.51           C  
ATOM    345  NE2 GLN A  45      11.182  -0.397   5.597  1.00 95.51           N  
ATOM    346  OE1 GLN A  45      10.317  -2.344   6.320  1.00 95.51           O  
ATOM    347  N   GLU A  46      10.237  -6.374   2.694  1.00 96.12           N  
ATOM    348  CA  GLU A  46      10.604  -7.784   2.606  1.00 96.12           C  
ATOM    349  C   GLU A  46      10.715  -8.235   1.152  1.00 96.12           C  
ATOM    350  CB  GLU A  46       9.586  -8.652   3.350  1.00 96.12           C  
ATOM    351  O   GLU A  46      11.633  -8.977   0.796  1.00 96.12           O  
ATOM    352  CG  GLU A  46       9.640  -8.503   4.863  1.00 96.12           C  
ATOM    353  CD  GLU A  46       8.569  -9.307   5.584  1.00 96.12           C  
ATOM    354  OE1 GLU A  46       8.399  -9.128   6.811  1.00 96.12           O  
ATOM    355  OE2 GLU A  46       7.895 -10.122   4.915  1.00 96.12           O  
ATOM    356  N   TYR A  47       9.833  -7.878   0.346  1.00 95.14           N  
ATOM    357  CA  TYR A  47       9.803  -8.227  -1.070  1.00 95.14           C  
ATOM    358  C   TYR A  47      11.033  -7.686  -1.790  1.00 95.14           C  
ATOM    359  CB  TYR A  47       8.532  -7.686  -1.731  1.00 95.14           C  
ATOM    360  O   TYR A  47      11.707  -8.420  -2.517  1.00 95.14           O  
ATOM    361  CG  TYR A  47       8.472  -7.927  -3.220  1.00 95.14           C  
ATOM    362  CD1 TYR A  47       8.813  -6.922  -4.122  1.00 95.14           C  
ATOM    363  CD2 TYR A  47       8.074  -9.159  -3.727  1.00 95.14           C  
ATOM    364  CE1 TYR A  47       8.758  -7.138  -5.495  1.00 95.14           C  
ATOM    365  CE2 TYR A  47       8.015  -9.386  -5.098  1.00 95.14           C  
ATOM    366  OH  TYR A  47       8.302  -8.592  -7.331  1.00 95.14           O  
ATOM    367  CZ  TYR A  47       8.359  -8.372  -5.973  1.00 95.14           C  
ATOM    368  N   PHE A  48      11.311  -6.415  -1.626  1.00 93.60           N  
ATOM    369  CA  PHE A  48      12.434  -5.773  -2.300  1.00 93.60           C  
ATOM    370  C   PHE A  48      13.759  -6.318  -1.781  1.00 93.60           C  
ATOM    371  CB  PHE A  48      12.379  -4.254  -2.109  1.00 93.60           C  
ATOM    372  O   PHE A  48      14.729  -6.429  -2.534  1.00 93.60           O  
ATOM    373  CG  PHE A  48      11.233  -3.594  -2.826  1.00 93.60           C  
ATOM    374  CD1 PHE A  48      10.733  -4.127  -4.007  1.00 93.60           C  
ATOM    375  CD2 PHE A  48      10.654  -2.438  -2.317  1.00 93.60           C  
ATOM    376  CE1 PHE A  48       9.672  -3.518  -4.673  1.00 93.60           C  
ATOM    377  CE2 PHE A  48       9.593  -1.823  -2.976  1.00 93.60           C  
ATOM    378  CZ  PHE A  48       9.104  -2.364  -4.154  1.00 93.60           C  
ATOM    379  N   ALA A  49      13.844  -6.548  -0.485  1.00 93.74           N  
ATOM    380  CA  ALA A  49      15.037  -7.156   0.100  1.00 93.74           C  
ATOM    381  C   ALA A  49      15.317  -8.521  -0.521  1.00 93.74           C  
ATOM    382  CB  ALA A  49      14.881  -7.285   1.613  1.00 93.74           C  
ATOM    383  O   ALA A  49      16.469  -8.856  -0.805  1.00 93.74           O  
ATOM    384  N   ALA A  50      14.286  -9.345  -0.701  1.00 94.11           N  
ATOM    385  CA  ALA A  50      14.398 -10.660  -1.327  1.00 94.11           C  
ATOM    386  C   ALA A  50      14.862 -10.540  -2.776  1.00 94.11           C  
ATOM    387  CB  ALA A  50      13.062 -11.396  -1.260  1.00 94.11           C  
ATOM    388  O   ALA A  50      15.695 -11.326  -3.234  1.00 94.11           O  
ATOM    389  N   LYS A  51      14.407  -9.567  -3.549  1.00 93.03           N  
ATOM    390  CA  LYS A  51      14.788  -9.331  -4.939  1.00 93.03           C  
ATOM    391  C   LYS A  51      16.237  -8.862  -5.039  1.00 93.03           C  
ATOM    392  CB  LYS A  51      13.858  -8.302  -5.583  1.00 93.03           C  
ATOM    393  O   LYS A  51      16.966  -9.269  -5.946  1.00 93.03           O  
ATOM    394  CG  LYS A  51      12.449  -8.816  -5.838  1.00 93.03           C  
ATOM    395  CD  LYS A  51      12.413  -9.793  -7.006  1.00 93.03           C  
ATOM    396  CE  LYS A  51      10.985 -10.168  -7.379  1.00 93.03           C  
ATOM    397  NZ  LYS A  51      10.946 -11.257  -8.401  1.00 93.03           N  
ATOM    398  N   LYS A  52      16.565  -7.996  -4.129  1.00 92.03           N  
ATOM    399  CA  LYS A  52      17.940  -7.511  -4.053  1.00 92.03           C  
ATOM    400  C   LYS A  52      18.915  -8.659  -3.807  1.00 92.03           C  
ATOM    401  CB  LYS A  52      18.079  -6.460  -2.951  1.00 92.03           C  
ATOM    402  O   LYS A  52      19.976  -8.725  -4.431  1.00 92.03           O  
ATOM    403  CG  LYS A  52      19.446  -5.792  -2.901  1.00 92.03           C  
ATOM    404  CD  LYS A  52      19.509  -4.729  -1.812  1.00 92.03           C  
ATOM    405  CE  LYS A  52      20.887  -4.085  -1.738  1.00 92.03           C  
ATOM    406  NZ  LYS A  52      20.961  -3.057  -0.656  1.00 92.03           N  
ATOM    407  N   ALA A  53      18.591  -9.582  -2.877  1.00 92.93           N  
ATOM    408  CA  ALA A  53      19.416 -10.739  -2.540  1.00 92.93           C  
ATOM    409  C   ALA A  53      19.571 -11.670  -3.740  1.00 92.93           C  
ATOM    410  CB  ALA A  53      18.814 -11.495  -1.358  1.00 92.93           C  
ATOM    411  O   ALA A  53      20.616 -12.302  -3.912  1.00 92.93           O  
ATOM    412  N   GLN A  54      18.630 -11.709  -4.664  1.00 93.15           N  
ATOM    413  CA  GLN A  54      18.613 -12.571  -5.841  1.00 93.15           C  
ATOM    414  C   GLN A  54      19.190 -11.853  -7.057  1.00 93.15           C  
ATOM    415  CB  GLN A  54      17.190 -13.047  -6.138  1.00 93.15           C  
ATOM    416  O   GLN A  54      19.389 -12.464  -8.109  1.00 93.15           O  
ATOM    417  CG  GLN A  54      16.625 -13.991  -5.086  1.00 93.15           C  
ATOM    418  CD  GLN A  54      15.178 -14.365  -5.349  1.00 93.15           C  
ATOM    419  NE2 GLN A  54      14.542 -14.998  -4.370  1.00 93.15           N  
ATOM    420  OE1 GLN A  54      14.637 -14.086  -6.424  1.00 93.15           O  
ATOM    421  N   GLY A  55      19.560 -10.581  -6.923  1.00 89.61           N  
ATOM    422  CA  GLY A  55      20.098  -9.804  -8.028  1.00 89.61           C  
ATOM    423  C   GLY A  55      19.084  -9.547  -9.126  1.00 89.61           C  
ATOM    424  O   GLY A  55      19.439  -9.491 -10.305  1.00 89.61           O  
ATOM    425  N   LEU A  56      17.793  -9.685  -8.765  1.00 89.05           N  
ATOM    426  CA  LEU A  56      16.712  -9.485  -9.724  1.00 89.05           C  
ATOM    427  C   LEU A  56      16.271  -8.025  -9.750  1.00 89.05           C  
ATOM    428  CB  LEU A  56      15.520 -10.384  -9.383  1.00 89.05           C  
ATOM    429  O   LEU A  56      16.501  -7.286  -8.790  1.00 89.05           O  
ATOM    430  CG  LEU A  56      15.749 -11.891  -9.509  1.00 89.05           C  
ATOM    431  CD1 LEU A  56      14.602 -12.658  -8.861  1.00 89.05           C  
ATOM    432  CD2 LEU A  56      15.905 -12.288 -10.973  1.00 89.05           C  
ATOM    433  N   LYS A  57      15.722  -7.586 -10.865  1.00 88.73           N  
ATOM    434  CA  LYS A  57      15.135  -6.257 -11.010  1.00 88.73           C  
ATOM    435  C   LYS A  57      13.842  -6.137 -10.209  1.00 88.73           C  
ATOM    436  CB  LYS A  57      14.869  -5.945 -12.483  1.00 88.73           C  
ATOM    437  O   LYS A  57      13.138  -7.128 -10.005  1.00 88.73           O  
ATOM    438  CG  LYS A  57      16.130  -5.796 -13.322  1.00 88.73           C  
ATOM    439  CD  LYS A  57      15.805  -5.378 -14.750  1.00 88.73           C  
ATOM    440  CE  LYS A  57      17.066  -5.230 -15.591  1.00 88.73           C  
ATOM    441  NZ  LYS A  57      16.747  -4.935 -17.020  1.00 88.73           N  
ATOM    442  N   TYR A  58      13.553  -4.914  -9.719  1.00 91.90           N  
ATOM    443  CA  TYR A  58      12.365  -4.658  -8.913  1.00 91.90           C  
ATOM    444  C   TYR A  58      11.126  -4.531  -9.791  1.00 91.90           C  
ATOM    445  CB  TYR A  58      12.546  -3.386  -8.079  1.00 91.90           C  
ATOM    446  O   TYR A  58      11.132  -3.797 -10.782  1.00 91.90           O  
ATOM    447  CG  TYR A  58      13.730  -3.436  -7.145  1.00 91.90           C  
ATOM    448  CD1 TYR A  58      13.757  -4.319  -6.068  1.00 91.90           C  
ATOM    449  CD2 TYR A  58      14.825  -2.599  -7.336  1.00 91.90           C  
ATOM    450  CE1 TYR A  58      14.845  -4.367  -5.204  1.00 91.90           C  
ATOM    451  CE2 TYR A  58      15.919  -2.639  -6.478  1.00 91.90           C  
ATOM    452  OH  TYR A  58      17.000  -3.568  -4.564  1.00 91.90           O  
ATOM    453  CZ  TYR A  58      15.920  -3.525  -5.416  1.00 91.90           C  
ATOM    454  N   CYS A  59      10.073  -5.281  -9.436  1.00 93.01           N  
ATOM    455  CA  CYS A  59       8.777  -5.200 -10.101  1.00 93.01           C  
ATOM    456  C   CYS A  59       7.644  -5.152  -9.083  1.00 93.01           C  
ATOM    457  CB  CYS A  59       8.581  -6.391 -11.039  1.00 93.01           C  
ATOM    458  O   CYS A  59       7.845  -5.465  -7.908  1.00 93.01           O  
ATOM    459  SG  CYS A  59       8.684  -7.994 -10.213  1.00 93.01           S  
ATOM    460  N   CYS A  60       6.467  -4.632  -9.600  1.00 94.80           N  
ATOM    461  CA  CYS A  60       5.283  -4.601  -8.749  1.00 94.80           C  
ATOM    462  C   CYS A  60       4.825  -6.013  -8.400  1.00 94.80           C  
ATOM    463  CB  CYS A  60       4.149  -3.842  -9.435  1.00 94.80           C  
ATOM    464  O   CYS A  60       4.702  -6.865  -9.282  1.00 94.80           O  
ATOM    465  SG  CYS A  60       2.606  -3.832  -8.496  1.00 94.80           S  
ATOM    466  N   PRO A  61       4.583  -6.247  -7.058  1.00 94.61           N  
ATOM    467  CA  PRO A  61       4.213  -7.581  -6.581  1.00 94.61           C  
ATOM    468  C   PRO A  61       2.746  -7.916  -6.843  1.00 94.61           C  
ATOM    469  CB  PRO A  61       4.497  -7.510  -5.078  1.00 94.61           C  
ATOM    470  O   PRO A  61       2.314  -9.046  -6.602  1.00 94.61           O  
ATOM    471  CG  PRO A  61       5.294  -6.258  -4.899  1.00 94.61           C  
ATOM    472  CD  PRO A  61       4.999  -5.336  -6.048  1.00 94.61           C  
ATOM    473  N   SER A  62       2.006  -6.933  -7.340  1.00 94.58           N  
ATOM    474  CA  SER A  62       0.600  -7.185  -7.639  1.00 94.58           C  
ATOM    475  C   SER A  62       0.447  -8.159  -8.802  1.00 94.58           C  
ATOM    476  CB  SER A  62      -0.122  -5.876  -7.961  1.00 94.58           C  
ATOM    477  O   SER A  62       1.193  -8.087  -9.781  1.00 94.58           O  
ATOM    478  OG  SER A  62      -1.510  -6.099  -8.144  1.00 94.58           O  
ATOM    479  N   ALA A  63      -0.425  -9.114  -8.701  1.00 92.29           N  
ATOM    480  CA  ALA A  63      -0.664 -10.136  -9.717  1.00 92.29           C  
ATOM    481  C   ALA A  63      -1.118  -9.508 -11.031  1.00 92.29           C  
ATOM    482  CB  ALA A  63      -1.702 -11.142  -9.224  1.00 92.29           C  
ATOM    483  O   ALA A  63      -2.074  -8.730 -11.057  1.00 92.29           O  
ATOM    484  N   GLY A  64      -0.327  -9.800 -12.096  1.00 91.37           N  
ATOM    485  CA  GLY A  64      -0.777  -9.326 -13.396  1.00 91.37           C  
ATOM    486  C   GLY A  64      -0.217  -7.963 -13.760  1.00 91.37           C  
ATOM    487  O   GLY A  64      -0.529  -7.422 -14.822  1.00 91.37           O  
ATOM    488  N   CYS A  65       0.536  -7.425 -12.868  1.00 93.22           N  
ATOM    489  CA  CYS A  65       1.173  -6.137 -13.118  1.00 93.22           C  
ATOM    490  C   CYS A  65       2.611  -6.323 -13.589  1.00 93.22           C  
ATOM    491  CB  CYS A  65       1.147  -5.272 -11.858  1.00 93.22           C  
ATOM    492  O   CYS A  65       3.391  -7.032 -12.950  1.00 93.22           O  
ATOM    493  SG  CYS A  65       1.746  -3.588 -12.119  1.00 93.22           S  
ATOM    494  N   THR A  66       3.041  -5.656 -14.704  1.00 91.77           N  
ATOM    495  CA  THR A  66       4.359  -5.819 -15.307  1.00 91.77           C  
ATOM    496  C   THR A  66       5.182  -4.543 -15.162  1.00 91.77           C  
ATOM    497  CB  THR A  66       4.249  -6.196 -16.796  1.00 91.77           C  
ATOM    498  O   THR A  66       6.198  -4.372 -15.840  1.00 91.77           O  
ATOM    499  CG2 THR A  66       3.618  -7.574 -16.970  1.00 91.77           C  
ATOM    500  OG1 THR A  66       3.441  -5.224 -17.471  1.00 91.77           O  
ATOM    501  N   THR A  67       4.730  -3.626 -14.320  1.00 91.95           N  
ATOM    502  CA  THR A  67       5.426  -2.360 -14.121  1.00 91.95           C  
ATOM    503  C   THR A  67       6.769  -2.584 -13.433  1.00 91.95           C  
ATOM    504  CB  THR A  67       4.577  -1.380 -13.290  1.00 91.95           C  
ATOM    505  O   THR A  67       6.831  -3.195 -12.364  1.00 91.95           O  
ATOM    506  CG2 THR A  67       5.288  -0.041 -13.123  1.00 91.95           C  
ATOM    507  OG1 THR A  67       3.323  -1.165 -13.949  1.00 91.95           O  
ATOM    508  N   ARG A  68       7.810  -2.058 -14.055  1.00 90.84           N  
ATOM    509  CA  ARG A  68       9.166  -2.168 -13.524  1.00 90.84           C  
ATOM    510  C   ARG A  68       9.552  -0.916 -12.745  1.00 90.84           C  
ATOM    511  CB  ARG A  68      10.167  -2.413 -14.655  1.00 90.84           C  
ATOM    512  O   ARG A  68       9.206   0.199 -13.141  1.00 90.84           O  
ATOM    513  CG  ARG A  68       9.996  -3.754 -15.351  1.00 90.84           C  
ATOM    514  CD  ARG A  68      11.047  -3.967 -16.431  1.00 90.84           C  
ATOM    515  NE  ARG A  68      10.821  -5.209 -17.165  1.00 90.84           N  
ATOM    516  NH1 ARG A  68      12.807  -5.117 -18.341  1.00 90.84           N  
ATOM    517  NH2 ARG A  68      11.357  -6.863 -18.666  1.00 90.84           N  
ATOM    518  CZ  ARG A  68      11.662  -5.727 -18.056  1.00 90.84           C  
ATOM    519  N   LEU A  69      10.215  -1.117 -11.598  1.00 88.56           N  
ATOM    520  CA  LEU A  69      10.665  -0.002 -10.772  1.00 88.56           C  
ATOM    521  C   LEU A  69      12.113   0.358 -11.089  1.00 88.56           C  
ATOM    522  CB  LEU A  69      10.525  -0.344  -9.287  1.00 88.56           C  
ATOM    523  O   LEU A  69      13.013  -0.468 -10.924  1.00 88.56           O  
ATOM    524  CG  LEU A  69       9.131  -0.758  -8.815  1.00 88.56           C  
ATOM    525  CD1 LEU A  69       9.170  -1.178  -7.349  1.00 88.56           C  
ATOM    526  CD2 LEU A  69       8.136   0.379  -9.024  1.00 88.56           C  
ATOM    527  N   GLU A  70      12.290   1.353 -12.003  1.00 77.79           N  
ATOM    528  CA  GLU A  70      13.570   1.731 -12.596  1.00 77.79           C  
ATOM    529  C   GLU A  70      14.438   2.492 -11.598  1.00 77.79           C  
ATOM    530  CB  GLU A  70      13.350   2.575 -13.854  1.00 77.79           C  
ATOM    531  O   GLU A  70      14.679   3.689 -11.765  1.00 77.79           O  
ATOM    532  CG  GLU A  70      12.989   1.759 -15.087  1.00 77.79           C  
ATOM    533  CD  GLU A  70      12.423   2.602 -16.219  1.00 77.79           C  
ATOM    534  OE1 GLU A  70      11.861   2.029 -17.180  1.00 77.79           O  
ATOM    535  OE2 GLU A  70      12.544   3.845 -16.145  1.00 77.79           O  
ATOM    536  N   THR A  71      14.471   2.089 -10.288  1.00 80.39           N  
ATOM    537  CA  THR A  71      15.266   2.786  -9.283  1.00 80.39           C  
ATOM    538  C   THR A  71      16.009   1.791  -8.395  1.00 80.39           C  
ATOM    539  CB  THR A  71      14.387   3.700  -8.410  1.00 80.39           C  
ATOM    540  O   THR A  71      15.601   0.634  -8.275  1.00 80.39           O  
ATOM    541  CG2 THR A  71      13.640   4.721  -9.261  1.00 80.39           C  
ATOM    542  OG1 THR A  71      13.434   2.899  -7.699  1.00 80.39           O  
ATOM    543  N   GLN A  72      17.274   2.180  -7.974  1.00 78.35           N  
ATOM    544  CA  GLN A  72      18.127   1.418  -7.068  1.00 78.35           C  
ATOM    545  C   GLN A  72      17.537   1.379  -5.661  1.00 78.35           C  
ATOM    546  CB  GLN A  72      19.536   2.011  -7.030  1.00 78.35           C  
ATOM    547  O   GLN A  72      17.855   0.485  -4.874  1.00 78.35           O  
ATOM    548  CG  GLN A  72      20.281   1.913  -8.354  1.00 78.35           C  
ATOM    549  CD  GLN A  72      21.765   2.193  -8.215  1.00 78.35           C  
ATOM    550  NE2 GLN A  72      22.549   1.732  -9.184  1.00 78.35           N  
ATOM    551  OE1 GLN A  72      22.204   2.820  -7.246  1.00 78.35           O  
ATOM    552  N   HIS A  73      16.566   2.283  -5.514  1.00 84.44           N  
ATOM    553  CA  HIS A  73      15.850   2.362  -4.246  1.00 84.44           C  
ATOM    554  C   HIS A  73      14.341   2.348  -4.463  1.00 84.44           C  
ATOM    555  CB  HIS A  73      16.258   3.620  -3.477  1.00 84.44           C  
ATOM    556  O   HIS A  73      13.705   3.403  -4.500  1.00 84.44           O  
ATOM    557  CG  HIS A  73      17.713   3.669  -3.134  1.00 84.44           C  
ATOM    558  CD2 HIS A  73      18.717   4.433  -3.623  1.00 84.44           C  
ATOM    559  ND1 HIS A  73      18.279   2.854  -2.177  1.00 84.44           N  
ATOM    560  CE1 HIS A  73      19.572   3.117  -2.092  1.00 84.44           C  
ATOM    561  NE2 HIS A  73      19.863   4.072  -2.959  1.00 84.44           N  
ATOM    562  N   PRO A  74      13.657   1.165  -4.613  1.00 85.47           N  
ATOM    563  CA  PRO A  74      12.254   0.980  -4.990  1.00 85.47           C  
ATOM    564  C   PRO A  74      11.285   1.572  -3.969  1.00 85.47           C  
ATOM    565  CB  PRO A  74      12.106  -0.542  -5.065  1.00 85.47           C  
ATOM    566  O   PRO A  74      10.174   1.971  -4.325  1.00 85.47           O  
ATOM    567  CG  PRO A  74      13.234  -1.076  -4.243  1.00 85.47           C  
ATOM    568  CD  PRO A  74      14.378  -0.105  -4.315  1.00 85.47           C  
ATOM    569  N   LEU A  75      11.815   1.762  -2.712  1.00 88.04           N  
ATOM    570  CA  LEU A  75      10.954   2.330  -1.680  1.00 88.04           C  
ATOM    571  C   LEU A  75      10.813   3.838  -1.860  1.00 88.04           C  
ATOM    572  CB  LEU A  75      11.509   2.020  -0.288  1.00 88.04           C  
ATOM    573  O   LEU A  75       9.868   4.443  -1.348  1.00 88.04           O  
ATOM    574  CG  LEU A  75      11.384   0.571   0.185  1.00 88.04           C  
ATOM    575  CD1 LEU A  75      12.030   0.403   1.557  1.00 88.04           C  
ATOM    576  CD2 LEU A  75       9.920   0.145   0.223  1.00 88.04           C  
ATOM    577  N   SER A  76      11.724   4.422  -2.582  1.00 88.31           N  
ATOM    578  CA  SER A  76      11.682   5.851  -2.875  1.00 88.31           C  
ATOM    579  C   SER A  76      10.528   6.190  -3.812  1.00 88.31           C  
ATOM    580  CB  SER A  76      13.004   6.311  -3.492  1.00 88.31           C  
ATOM    581  O   SER A  76      10.039   7.321  -3.818  1.00 88.31           O  
ATOM    582  OG  SER A  76      13.246   5.642  -4.718  1.00 88.31           O  
ATOM    583  N   LYS A  77      10.081   5.253  -4.538  1.00 86.48           N  
ATOM    584  CA  LYS A  77       9.004   5.421  -5.509  1.00 86.48           C  
ATOM    585  C   LYS A  77       7.655   5.039  -4.907  1.00 86.48           C  
ATOM    586  CB  LYS A  77       9.275   4.586  -6.761  1.00 86.48           C  
ATOM    587  O   LYS A  77       6.627   5.102  -5.584  1.00 86.48           O  
ATOM    588  CG  LYS A  77      10.387   5.134  -7.643  1.00 86.48           C  
ATOM    589  CD  LYS A  77      10.310   4.570  -9.056  1.00 86.48           C  
ATOM    590  CE  LYS A  77      11.435   5.102  -9.933  1.00 86.48           C  
ATOM    591  NZ  LYS A  77      11.313   4.621 -11.342  1.00 86.48           N  
ATOM    592  N   CYS A  78       7.685   4.705  -3.655  1.00 93.17           N  
ATOM    593  CA  CYS A  78       6.471   4.395  -2.908  1.00 93.17           C  
ATOM    594  C   CYS A  78       6.069   5.561  -2.013  1.00 93.17           C  
ATOM    595  CB  CYS A  78       6.667   3.136  -2.064  1.00 93.17           C  
ATOM    596  O   CYS A  78       6.928   6.261  -1.475  1.00 93.17           O  
ATOM    597  SG  CYS A  78       7.180   1.692  -3.019  1.00 93.17           S  
ATOM    598  N   ARG A  79       4.743   5.799  -1.942  1.00 96.30           N  
ATOM    599  CA  ARG A  79       4.202   6.871  -1.111  1.00 96.30           C  
ATOM    600  C   ARG A  79       3.197   6.327  -0.101  1.00 96.30           C  
ATOM    601  CB  ARG A  79       3.543   7.944  -1.980  1.00 96.30           C  
ATOM    602  O   ARG A  79       2.423   5.420  -0.415  1.00 96.30           O  
ATOM    603  CG  ARG A  79       4.525   8.745  -2.821  1.00 96.30           C  
ATOM    604  CD  ARG A  79       5.311   9.738  -1.976  1.00 96.30           C  
ATOM    605  NE  ARG A  79       6.458  10.275  -2.703  1.00 96.30           N  
ATOM    606  NH1 ARG A  79       6.335  12.379  -1.758  1.00 96.30           N  
ATOM    607  NH2 ARG A  79       7.969  11.901  -3.293  1.00 96.30           N  
ATOM    608  CZ  ARG A  79       6.918  11.517  -2.583  1.00 96.30           C  
ATOM    609  N   TYR A  80       3.359   6.874   1.064  1.00 97.13           N  
ATOM    610  CA  TYR A  80       2.367   6.558   2.085  1.00 97.13           C  
ATOM    611  C   TYR A  80       0.983   7.042   1.670  1.00 97.13           C  
ATOM    612  CB  TYR A  80       2.759   7.184   3.427  1.00 97.13           C  
ATOM    613  O   TYR A  80       0.797   8.224   1.368  1.00 97.13           O  
ATOM    614  CG  TYR A  80       1.799   6.867   4.548  1.00 97.13           C  
ATOM    615  CD1 TYR A  80       0.955   7.847   5.066  1.00 97.13           C  
ATOM    616  CD2 TYR A  80       1.734   5.589   5.091  1.00 97.13           C  
ATOM    617  CE1 TYR A  80       0.070   7.560   6.101  1.00 97.13           C  
ATOM    618  CE2 TYR A  80       0.853   5.291   6.126  1.00 97.13           C  
ATOM    619  OH  TYR A  80      -0.848   5.992   7.646  1.00 97.13           O  
ATOM    620  CZ  TYR A  80       0.026   6.281   6.623  1.00 97.13           C  
ATOM    621  N   ASP A  81       0.045   6.118   1.617  1.00 96.93           N  
ATOM    622  CA  ASP A  81      -1.333   6.418   1.239  1.00 96.93           C  
ATOM    623  C   ASP A  81      -2.201   6.659   2.472  1.00 96.93           C  
ATOM    624  CB  ASP A  81      -1.918   5.281   0.398  1.00 96.93           C  
ATOM    625  O   ASP A  81      -2.673   5.709   3.100  1.00 96.93           O  
ATOM    626  CG  ASP A  81      -3.206   5.668  -0.308  1.00 96.93           C  
ATOM    627  OD1 ASP A  81      -4.014   6.425   0.271  1.00 96.93           O  
ATOM    628  OD2 ASP A  81      -3.415   5.208  -1.451  1.00 96.93           O  
ATOM    629  N   ARG A  82      -2.363   7.844   2.828  1.00 97.37           N  
ATOM    630  CA  ARG A  82      -3.058   8.233   4.050  1.00 97.37           C  
ATOM    631  C   ARG A  82      -4.529   7.836   3.993  1.00 97.37           C  
ATOM    632  CB  ARG A  82      -2.930   9.739   4.287  1.00 97.37           C  
ATOM    633  O   ARG A  82      -5.103   7.414   4.999  1.00 97.37           O  
ATOM    634  CG  ARG A  82      -3.542  10.211   5.596  1.00 97.37           C  
ATOM    635  CD  ARG A  82      -3.283  11.692   5.838  1.00 97.37           C  
ATOM    636  NE  ARG A  82      -4.439  12.350   6.440  1.00 97.37           N  
ATOM    637  NH1 ARG A  82      -3.547  14.478   6.324  1.00 97.37           N  
ATOM    638  NH2 ARG A  82      -5.635  14.152   7.212  1.00 97.37           N  
ATOM    639  CZ  ARG A  82      -4.538  13.659   6.657  1.00 97.37           C  
ATOM    640  N   THR A  83      -5.085   7.977   2.898  1.00 95.90           N  
ATOM    641  CA  THR A  83      -6.500   7.682   2.708  1.00 95.90           C  
ATOM    642  C   THR A  83      -6.776   6.196   2.918  1.00 95.90           C  
ATOM    643  CB  THR A  83      -6.974   8.100   1.303  1.00 95.90           C  
ATOM    644  O   THR A  83      -7.688   5.827   3.662  1.00 95.90           O  
ATOM    645  CG2 THR A  83      -8.483   7.930   1.158  1.00 95.90           C  
ATOM    646  OG1 THR A  83      -6.636   9.475   1.082  1.00 95.90           O  
ATOM    647  N   ILE A  84      -6.068   5.333   2.297  1.00 95.09           N  
ATOM    648  CA  ILE A  84      -6.247   3.889   2.410  1.00 95.09           C  
ATOM    649  C   ILE A  84      -5.967   3.445   3.844  1.00 95.09           C  
ATOM    650  CB  ILE A  84      -5.332   3.127   1.425  1.00 95.09           C  
ATOM    651  O   ILE A  84      -6.688   2.608   4.393  1.00 95.09           O  
ATOM    652  CG1 ILE A  84      -5.785   3.369  -0.019  1.00 95.09           C  
ATOM    653  CG2 ILE A  84      -5.316   1.631   1.751  1.00 95.09           C  
ATOM    654  CD1 ILE A  84      -5.015   2.558  -1.053  1.00 95.09           C  
ATOM    655  N   GLN A  85      -4.966   4.093   4.324  1.00 96.73           N  
ATOM    656  CA  GLN A  85      -4.614   3.753   5.699  1.00 96.73           C  
ATOM    657  C   GLN A  85      -5.734   4.133   6.663  1.00 96.73           C  
ATOM    658  CB  GLN A  85      -3.312   4.443   6.107  1.00 96.73           C  
ATOM    659  O   GLN A  85      -6.076   3.361   7.561  1.00 96.73           O  
ATOM    660  CG  GLN A  85      -2.793   4.017   7.473  1.00 96.73           C  
ATOM    661  CD  GLN A  85      -2.445   2.542   7.535  1.00 96.73           C  
ATOM    662  NE2 GLN A  85      -2.870   1.877   8.605  1.00 96.73           N  
ATOM    663  OE1 GLN A  85      -1.801   2.003   6.629  1.00 96.73           O  
ATOM    664  N   ASP A  86      -6.225   5.252   6.530  1.00 95.94           N  
ATOM    665  CA  ASP A  86      -7.318   5.727   7.373  1.00 95.94           C  
ATOM    666  C   ASP A  86      -8.550   4.837   7.230  1.00 95.94           C  
ATOM    667  CB  ASP A  86      -7.672   7.175   7.026  1.00 95.94           C  
ATOM    668  O   ASP A  86      -9.197   4.498   8.223  1.00 95.94           O  
ATOM    669  CG  ASP A  86      -6.637   8.172   7.515  1.00 95.94           C  
ATOM    670  OD1 ASP A  86      -5.823   7.824   8.397  1.00 95.94           O  
ATOM    671  OD2 ASP A  86      -6.637   9.318   7.015  1.00 95.94           O  
ATOM    672  N   LEU A  87      -8.847   4.506   6.071  1.00 93.60           N  
ATOM    673  CA  LEU A  87      -9.993   3.640   5.818  1.00 93.60           C  
ATOM    674  C   LEU A  87      -9.794   2.273   6.463  1.00 93.60           C  
ATOM    675  CB  LEU A  87     -10.222   3.478   4.313  1.00 93.60           C  
ATOM    676  O   LEU A  87     -10.716   1.732   7.079  1.00 93.60           O  
ATOM    677  CG  LEU A  87     -10.794   4.693   3.580  1.00 93.60           C  
ATOM    678  CD1 LEU A  87     -10.814   4.443   2.075  1.00 93.60           C  
ATOM    679  CD2 LEU A  87     -12.193   5.017   4.092  1.00 93.60           C  
ATOM    680  N   ALA A  88      -8.697   1.687   6.241  1.00 94.16           N  
ATOM    681  CA  ALA A  88      -8.361   0.402   6.848  1.00 94.16           C  
ATOM    682  C   ALA A  88      -8.506   0.458   8.366  1.00 94.16           C  
ATOM    683  CB  ALA A  88      -6.942  -0.012   6.467  1.00 94.16           C  
ATOM    684  O   ALA A  88      -9.087  -0.445   8.974  1.00 94.16           O  
ATOM    685  N   ASP A  89      -8.014   1.540   8.959  1.00 94.29           N  
ATOM    686  CA  ASP A  89      -8.069   1.726  10.406  1.00 94.29           C  
ATOM    687  C   ASP A  89      -9.512   1.859  10.888  1.00 94.29           C  
ATOM    688  CB  ASP A  89      -7.261   2.957  10.821  1.00 94.29           C  
ATOM    689  O   ASP A  89      -9.883   1.290  11.917  1.00 94.29           O  
ATOM    690  CG  ASP A  89      -5.761   2.745  10.713  1.00 94.29           C  
ATOM    691  OD1 ASP A  89      -5.306   1.582  10.741  1.00 94.29           O  
ATOM    692  OD2 ASP A  89      -5.027   3.751  10.601  1.00 94.29           O  
ATOM    693  N   ARG A  90     -10.262   2.586  10.203  1.00 92.31           N  
ATOM    694  CA  ARG A  90     -11.655   2.801  10.579  1.00 92.31           C  
ATOM    695  C   ARG A  90     -12.452   1.504  10.492  1.00 92.31           C  
ATOM    696  CB  ARG A  90     -12.294   3.869   9.689  1.00 92.31           C  
ATOM    697  O   ARG A  90     -13.310   1.238  11.337  1.00 92.31           O  
ATOM    698  CG  ARG A  90     -11.805   5.280   9.972  1.00 92.31           C  
ATOM    699  CD  ARG A  90     -12.535   6.311   9.123  1.00 92.31           C  
ATOM    700  NE  ARG A  90     -11.982   7.650   9.307  1.00 92.31           N  
ATOM    701  NH1 ARG A  90     -13.935   8.570  10.129  1.00 92.31           N  
ATOM    702  NH2 ARG A  90     -12.058   9.866   9.906  1.00 92.31           N  
ATOM    703  CZ  ARG A  90     -12.659   8.692   9.780  1.00 92.31           C  
ATOM    704  N   VAL A  91     -12.237   0.791   9.513  1.00 89.89           N  
ATOM    705  CA  VAL A  91     -12.921  -0.485   9.334  1.00 89.89           C  
ATOM    706  C   VAL A  91     -12.509  -1.453  10.441  1.00 89.89           C  
ATOM    707  CB  VAL A  91     -12.621  -1.101   7.949  1.00 89.89           C  
ATOM    708  O   VAL A  91     -13.354  -2.143  11.017  1.00 89.89           O  
ATOM    709  CG1 VAL A  91     -13.143  -2.534   7.870  1.00 89.89           C  
ATOM    710  CG2 VAL A  91     -13.232  -0.245   6.841  1.00 89.89           C  
ATOM    711  N   LEU A  92     -11.277  -1.526  10.700  1.00 90.90           N  
ATOM    712  CA  LEU A  92     -10.763  -2.402  11.748  1.00 90.90           C  
ATOM    713  C   LEU A  92     -11.349  -2.026  13.105  1.00 90.90           C  
ATOM    714  CB  LEU A  92      -9.234  -2.333  11.802  1.00 90.90           C  
ATOM    715  O   LEU A  92     -11.714  -2.902  13.892  1.00 90.90           O  
ATOM    716  CG  LEU A  92      -8.545  -3.317  12.750  1.00 90.90           C  
ATOM    717  CD1 LEU A  92      -8.886  -4.752  12.363  1.00 90.90           C  
ATOM    718  CD2 LEU A  92      -7.036  -3.099  12.741  1.00 90.90           C  
ATOM    719  N   GLU A  93     -11.396  -0.749  13.339  1.00 91.97           N  
ATOM    720  CA  GLU A  93     -12.015  -0.250  14.563  1.00 91.97           C  
ATOM    721  C   GLU A  93     -13.485  -0.651  14.642  1.00 91.97           C  
ATOM    722  CB  GLU A  93     -11.879   1.272  14.652  1.00 91.97           C  
ATOM    723  O   GLU A  93     -13.963  -1.071  15.697  1.00 91.97           O  
ATOM    724  CG  GLU A  93     -12.464   1.868  15.924  1.00 91.97           C  
ATOM    725  CD  GLU A  93     -11.723   1.445  17.182  1.00 91.97           C  
ATOM    726  OE1 GLU A  93     -12.351   1.379  18.263  1.00 91.97           O  
ATOM    727  OE2 GLU A  93     -10.504   1.179  17.085  1.00 91.97           O  
ATOM    728  N   ALA A  94     -14.184  -0.460  13.586  1.00 89.06           N  
ATOM    729  CA  ALA A  94     -15.605  -0.794  13.524  1.00 89.06           C  
ATOM    730  C   ALA A  94     -15.828  -2.285  13.759  1.00 89.06           C  
ATOM    731  CB  ALA A  94     -16.192  -0.377  12.177  1.00 89.06           C  
ATOM    732  O   ALA A  94     -16.775  -2.677  14.446  1.00 89.06           O  
ATOM    733  N   LEU A  95     -15.040  -3.116  13.124  1.00 87.33           N  
ATOM    734  CA  LEU A  95     -15.144  -4.563  13.277  1.00 87.33           C  
ATOM    735  C   LEU A  95     -14.842  -4.981  14.712  1.00 87.33           C  
ATOM    736  CB  LEU A  95     -14.189  -5.275  12.315  1.00 87.33           C  
ATOM    737  O   LEU A  95     -15.464  -5.907  15.238  1.00 87.33           O  
ATOM    738  CG  LEU A  95     -14.543  -5.198  10.829  1.00 87.33           C  
ATOM    739  CD1 LEU A  95     -13.446  -5.843   9.989  1.00 87.33           C  
ATOM    740  CD2 LEU A  95     -15.888  -5.866  10.564  1.00 87.33           C  
ATOM    741  N   SER A  96     -13.853  -4.344  15.347  1.00 89.63           N  
ATOM    742  CA  SER A  96     -13.499  -4.609  16.738  1.00 89.63           C  
ATOM    743  C   SER A  96     -14.654  -4.277  17.676  1.00 89.63           C  
ATOM    744  CB  SER A  96     -12.259  -3.808  17.138  1.00 89.63           C  
ATOM    745  O   SER A  96     -14.906  -5.003  18.640  1.00 89.63           O  
ATOM    746  OG  SER A  96     -12.533  -2.417  17.122  1.00 89.63           O  
ATOM    747  N   GLN A  97     -15.296  -3.237  17.490  1.00 89.46           N  
ATOM    748  CA  GLN A  97     -16.442  -2.793  18.277  1.00 89.46           C  
ATOM    749  C   GLN A  97     -17.624  -3.743  18.111  1.00 89.46           C  
ATOM    750  CB  GLN A  97     -16.849  -1.373  17.878  1.00 89.46           C  
ATOM    751  O   GLN A  97     -18.383  -3.968  19.057  1.00 89.46           O  
ATOM    752  CG  GLN A  97     -15.864  -0.302  18.326  1.00 89.46           C  
ATOM    753  CD  GLN A  97     -16.254   1.087  17.857  1.00 89.46           C  
ATOM    754  NE2 GLN A  97     -15.361   2.051  18.052  1.00 89.46           N  
ATOM    755  OE1 GLN A  97     -17.349   1.292  17.324  1.00 89.46           O  
ATOM    756  N   ALA A  98     -17.873  -4.132  16.902  1.00 86.54           N  
ATOM    757  CA  ALA A  98     -18.956  -5.068  16.607  1.00 86.54           C  
ATOM    758  C   ALA A  98     -18.746  -6.395  17.331  1.00 86.54           C  
ATOM    759  CB  ALA A  98     -19.066  -5.297  15.102  1.00 86.54           C  
ATOM    760  O   ALA A  98     -19.711  -7.041  17.747  1.00 86.54           O  
ATOM    761  N   ARG A  99     -17.512  -6.821  17.426  1.00 85.27           N  
ATOM    762  CA  ARG A  99     -17.176  -8.059  18.122  1.00 85.27           C  
ATOM    763  C   ARG A  99     -17.380  -7.915  19.626  1.00 85.27           C  
ATOM    764  CB  ARG A  99     -15.732  -8.468  17.826  1.00 85.27           C  
ATOM    765  O   ARG A  99     -17.777  -8.869  20.298  1.00 85.27           O  
ATOM    766  CG  ARG A  99     -15.515  -8.984  16.412  1.00 85.27           C  
ATOM    767  CD  ARG A  99     -14.076  -9.429  16.189  1.00 85.27           C  
ATOM    768  NE  ARG A  99     -13.841  -9.817  14.801  1.00 85.27           N  
ATOM    769  NH1 ARG A  99     -11.751 -10.721  15.191  1.00 85.27           N  
ATOM    770  NH2 ARG A  99     -12.633 -10.730  13.075  1.00 85.27           N  
ATOM    771  CZ  ARG A  99     -12.742 -10.422  14.359  1.00 85.27           C  
ATOM    772  N   GLN A 100     -17.028  -6.789  20.266  1.00 83.51           N  
ATOM    773  CA  GLN A 100     -17.166  -6.507  21.691  1.00 83.51           C  
ATOM    774  C   GLN A 100     -18.631  -6.328  22.077  1.00 83.51           C  
ATOM    775  CB  GLN A 100     -16.366  -5.261  22.072  1.00 83.51           C  
ATOM    776  O   GLN A 100     -19.017  -6.603  23.215  1.00 83.51           O  
ATOM    777  CG  GLN A 100     -14.857  -5.467  22.048  1.00 83.51           C  
ATOM    778  CD  GLN A 100     -14.086  -4.197  22.354  1.00 83.51           C  
ATOM    779  NE2 GLN A 100     -12.786  -4.211  22.079  1.00 83.51           N  
ATOM    780  OE1 GLN A 100     -14.654  -3.211  22.834  1.00 83.51           O  
ATOM    781  N   GLY A 101     -19.466  -5.776  21.293  1.00 77.47           N  
ATOM    782  CA  GLY A 101     -20.894  -5.598  21.507  1.00 77.47           C  
ATOM    783  C   GLY A 101     -21.671  -6.900  21.458  1.00 77.47           C  
ATOM    784  O   GLY A 101     -22.712  -7.032  22.105  1.00 77.47           O  
ATOM    785  N   SER A 102     -21.144  -7.858  20.716  1.00 65.95           N  
ATOM    786  CA  SER A 102     -21.726  -9.192  20.607  1.00 65.95           C  
ATOM    787  C   SER A 102     -21.296 -10.080  21.770  1.00 65.95           C  
ATOM    788  CB  SER A 102     -21.327  -9.844  19.282  1.00 65.95           C  
ATOM    789  O   SER A 102     -22.039 -10.972  22.184  1.00 65.95           O  
ATOM    790  OG  SER A 102     -19.950 -10.179  19.281  1.00 65.95           O  
ATOM    791  N   ARG A 103     -20.186  -9.798  22.471  1.00 60.85           N  
ATOM    792  CA  ARG A 103     -19.660 -10.506  23.633  1.00 60.85           C  
ATOM    793  C   ARG A 103     -20.277  -9.977  24.923  1.00 60.85           C  
ATOM    794  CB  ARG A 103     -18.136 -10.384  23.693  1.00 60.85           C  
ATOM    795  O   ARG A 103     -20.429 -10.720  25.895  1.00 60.85           O  
ATOM    796  CG  ARG A 103     -17.398 -11.548  23.052  1.00 60.85           C  
ATOM    797  CD  ARG A 103     -15.888 -11.384  23.152  1.00 60.85           C  
ATOM    798  NE  ARG A 103     -15.194 -12.654  22.961  1.00 60.85           N  
ATOM    799  NH1 ARG A 103     -13.515 -12.202  24.482  1.00 60.85           N  
ATOM    800  NH2 ARG A 103     -13.533 -14.193  23.347  1.00 60.85           N  
ATOM    801  CZ  ARG A 103     -14.082 -13.013  23.597  1.00 60.85           C  
ATOM    802  N   SER A 104     -20.766  -8.768  25.060  1.00 60.65           N  
ATOM    803  CA  SER A 104     -21.459  -8.169  26.196  1.00 60.65           C  
ATOM    804  C   SER A 104     -22.949  -8.491  26.166  1.00 60.65           C  
ATOM    805  CB  SER A 104     -21.257  -6.653  26.208  1.00 60.65           C  
ATOM    806  O   SER A 104     -23.628  -8.410  27.192  1.00 60.65           O  
ATOM    807  OG  SER A 104     -19.901  -6.325  25.956  1.00 60.65           O  
ATOM    808  N   GLN A 105     -23.515  -9.223  25.131  1.00 54.52           N  
ATOM    809  CA  GLN A 105     -24.877  -9.746  25.085  1.00 54.52           C  
ATOM    810  C   GLN A 105     -24.889 -11.264  25.241  1.00 54.52           C  
ATOM    811  CB  GLN A 105     -25.562  -9.347  23.777  1.00 54.52           C  
ATOM    812  O   GLN A 105     -25.934 -11.900  25.092  1.00 54.52           O  
ATOM    813  CG  GLN A 105     -26.090  -7.919  23.770  1.00 54.52           C  
ATOM    814  CD  GLN A 105     -26.768  -7.550  22.463  1.00 54.52           C  
ATOM    815  NE2 GLN A 105     -26.500  -6.343  21.977  1.00 54.52           N  
ATOM    816  OE1 GLN A 105     -27.524  -8.344  21.895  1.00 54.52           O  
ATOM    817  N   SER A 106     -23.648 -11.882  25.576  1.00 46.59           N  
ATOM    818  CA  SER A 106     -23.772 -13.252  26.064  1.00 46.59           C  
ATOM    819  C   SER A 106     -24.257 -13.282  27.510  1.00 46.59           C  
ATOM    820  CB  SER A 106     -22.435 -13.985  25.951  1.00 46.59           C  
ATOM    821  O   SER A 106     -23.766 -12.524  28.350  1.00 46.59           O  
ATOM    822  OG  SER A 106     -21.354 -13.070  26.004  1.00 46.59           O  
ATOM    823  N   PRO A 107     -25.663 -13.446  27.786  1.00 43.96           N  
ATOM    824  CA  PRO A 107     -26.236 -13.678  29.114  1.00 43.96           C  
ATOM    825  C   PRO A 107     -25.331 -14.522  30.008  1.00 43.96           C  
ATOM    826  CB  PRO A 107     -27.543 -14.415  28.810  1.00 43.96           C  
ATOM    827  O   PRO A 107     -24.719 -15.486  29.540  1.00 43.96           O  
ATOM    828  CG  PRO A 107     -27.367 -14.949  27.425  1.00 43.96           C  
ATOM    829  CD  PRO A 107     -25.998 -14.570  26.938  1.00 43.96           C  
ATOM    830  N   SER A 108     -24.411 -13.987  30.794  1.00 45.51           N  
ATOM    831  CA  SER A 108     -24.212 -14.490  32.149  1.00 45.51           C  
ATOM    832  C   SER A 108     -25.082 -15.713  32.418  1.00 45.51           C  
ATOM    833  CB  SER A 108     -24.520 -13.399  33.176  1.00 45.51           C  
ATOM    834  O   SER A 108     -26.302 -15.663  32.251  1.00 45.51           O  
ATOM    835  OG  SER A 108     -25.723 -12.725  32.848  1.00 45.51           O  
ATOM    836  N   LEU A 109     -24.938 -16.935  31.736  1.00 47.63           N  
ATOM    837  CA  LEU A 109     -25.384 -18.085  32.515  1.00 47.63           C  
ATOM    838  C   LEU A 109     -25.113 -17.873  34.001  1.00 47.63           C  
ATOM    839  CB  LEU A 109     -24.687 -19.361  32.035  1.00 47.63           C  
ATOM    840  O   LEU A 109     -23.957 -17.765  34.417  1.00 47.63           O  
ATOM    841  CG  LEU A 109     -25.085 -19.870  30.648  1.00 47.63           C  
ATOM    842  CD1 LEU A 109     -24.114 -20.948  30.181  1.00 47.63           C  
ATOM    843  CD2 LEU A 109     -26.515 -20.400  30.663  1.00 47.63           C  
ATOM    844  N   SER A 110     -25.613 -16.806  34.720  1.00 45.73           N  
ATOM    845  CA  SER A 110     -26.034 -16.590  36.100  1.00 45.73           C  
ATOM    846  C   SER A 110     -26.920 -17.730  36.593  1.00 45.73           C  
ATOM    847  CB  SER A 110     -26.780 -15.262  36.232  1.00 45.73           C  
ATOM    848  O   SER A 110     -27.782 -18.216  35.857  1.00 45.73           O  
ATOM    849  OG  SER A 110     -27.941 -15.254  35.420  1.00 45.73           O  
ATOM    850  N   ARG A 111     -26.366 -18.816  37.259  1.00 41.53           N  
ATOM    851  CA  ARG A 111     -26.492 -19.243  38.649  1.00 41.53           C  
ATOM    852  C   ARG A 111     -27.936 -19.598  38.986  1.00 41.53           C  
ATOM    853  CB  ARG A 111     -25.987 -18.151  39.595  1.00 41.53           C  
ATOM    854  O   ARG A 111     -28.847 -18.802  38.749  1.00 41.53           O  
ATOM    855  CG  ARG A 111     -25.475 -18.677  40.926  1.00 41.53           C  
ATOM    856  CD  ARG A 111     -24.550 -17.679  41.609  1.00 41.53           C  
ATOM    857  NE  ARG A 111     -24.092 -18.168  42.906  1.00 41.53           N  
ATOM    858  NH1 ARG A 111     -25.150 -16.522  44.133  1.00 41.53           N  
ATOM    859  NH2 ARG A 111     -23.918 -18.136  45.196  1.00 41.53           N  
ATOM    860  CZ  ARG A 111     -24.388 -17.608  44.076  1.00 41.53           C  
ATOM    861  N   SER A 112     -28.456 -20.846  38.770  1.00 45.43           N  
ATOM    862  CA  SER A 112     -29.387 -21.289  39.802  1.00 45.43           C  
ATOM    863  C   SER A 112     -28.898 -22.566  40.477  1.00 45.43           C  
ATOM    864  CB  SER A 112     -30.778 -21.518  39.207  1.00 45.43           C  
ATOM    865  O   SER A 112     -28.589 -23.551  39.803  1.00 45.43           O  
ATOM    866  OG  SER A 112     -30.746 -21.404  37.795  1.00 45.43           O  
ATOM    867  N   SER A 113     -27.933 -22.493  41.459  1.00 46.50           N  
ATOM    868  CA  SER A 113     -27.983 -23.084  42.792  1.00 46.50           C  
ATOM    869  C   SER A 113     -29.422 -23.282  43.256  1.00 46.50           C  
ATOM    870  CB  SER A 113     -27.230 -22.209  43.795  1.00 46.50           C  
ATOM    871  O   SER A 113     -30.203 -22.329  43.296  1.00 46.50           O  
ATOM    872  OG  SER A 113     -26.920 -20.947  43.229  1.00 46.50           O  
ATOM    873  N   SER A 114     -30.189 -24.342  42.861  1.00 56.90           N  
ATOM    874  CA  SER A 114     -31.314 -24.825  43.655  1.00 56.90           C  
ATOM    875  C   SER A 114     -31.219 -26.328  43.893  1.00 56.90           C  
ATOM    876  CB  SER A 114     -32.638 -24.492  42.966  1.00 56.90           C  
ATOM    877  O   SER A 114     -30.924 -27.090  42.970  1.00 56.90           O  
ATOM    878  OG  SER A 114     -32.645 -24.970  41.632  1.00 56.90           O  
ATOM    879  N   SER A 115     -30.607 -26.818  45.009  1.00 51.29           N  
ATOM    880  CA  SER A 115     -31.111 -27.457  46.220  1.00 51.29           C  
ATOM    881  C   SER A 115     -31.979 -28.666  45.887  1.00 51.29           C  
ATOM    882  CB  SER A 115     -31.912 -26.460  47.058  1.00 51.29           C  
ATOM    883  O   SER A 115     -32.883 -28.577  45.055  1.00 51.29           O  
ATOM    884  OG  SER A 115     -33.304 -26.684  46.913  1.00 51.29           O  
ATOM    885  N   SER A 116     -31.511 -29.982  45.982  1.00 48.62           N  
ATOM    886  CA  SER A 116     -32.117 -30.956  46.884  1.00 48.62           C  
ATOM    887  C   SER A 116     -31.935 -32.378  46.365  1.00 48.62           C  
ATOM    888  CB  SER A 116     -33.605 -30.659  47.072  1.00 48.62           C  
ATOM    889  O   SER A 116     -32.219 -32.661  45.200  1.00 48.62           O  
ATOM    890  OG  SER A 116     -34.108 -29.899  45.987  1.00 48.62           O  
ATOM    891  N   SER A 117     -30.940 -33.147  46.913  1.00 53.35           N  
ATOM    892  CA  SER A 117     -31.092 -34.190  47.922  1.00 53.35           C  
ATOM    893  C   SER A 117     -30.178 -35.376  47.634  1.00 53.35           C  
ATOM    894  CB  SER A 117     -32.546 -34.661  47.991  1.00 53.35           C  
ATOM    895  O   SER A 117     -29.947 -35.721  46.473  1.00 53.35           O  
ATOM    896  OG  SER A 117     -33.435 -33.559  47.930  1.00 53.35           O  
ATOM    897  N   PRO A 118     -29.726 -36.039  48.794  1.00 53.19           N  
ATOM    898  CA  PRO A 118     -28.807 -37.031  49.357  1.00 53.19           C  
ATOM    899  C   PRO A 118     -29.215 -38.466  49.030  1.00 53.19           C  
ATOM    900  CB  PRO A 118     -28.888 -36.771  50.864  1.00 53.19           C  
ATOM    901  O   PRO A 118     -30.394 -38.737  48.791  1.00 53.19           O  
ATOM    902  CG  PRO A 118     -30.293 -36.319  51.099  1.00 53.19           C  
ATOM    903  CD  PRO A 118     -30.994 -36.232  49.774  1.00 53.19           C  
ATOM    904  N   PHE A 119     -28.223 -39.285  48.514  1.00 49.97           N  
ATOM    905  CA  PHE A 119     -27.551 -40.576  48.431  1.00 49.97           C  
ATOM    906  C   PHE A 119     -28.541 -41.682  48.086  1.00 49.97           C  
ATOM    907  CB  PHE A 119     -26.841 -40.900  49.750  1.00 49.97           C  
ATOM    908  O   PHE A 119     -29.693 -41.649  48.524  1.00 49.97           O  
ATOM    909  CG  PHE A 119     -25.397 -40.476  49.782  1.00 49.97           C  
ATOM    910  CD1 PHE A 119     -24.400 -41.317  49.303  1.00 49.97           C  
ATOM    911  CD2 PHE A 119     -25.037 -39.235  50.291  1.00 49.97           C  
ATOM    912  CE1 PHE A 119     -23.063 -40.927  49.332  1.00 49.97           C  
ATOM    913  CE2 PHE A 119     -23.703 -38.838  50.323  1.00 49.97           C  
ATOM    914  CZ  PHE A 119     -22.718 -39.686  49.844  1.00 49.97           C  
ATOM    915  N   PRO A 120     -28.088 -43.109  47.833  1.00 55.67           N  
ATOM    916  CA  PRO A 120     -26.926 -43.978  47.629  1.00 55.67           C  
ATOM    917  C   PRO A 120     -27.251 -45.210  46.788  1.00 55.67           C  
ATOM    918  CB  PRO A 120     -26.531 -44.378  49.053  1.00 55.67           C  
ATOM    919  O   PRO A 120     -28.408 -45.420  46.416  1.00 55.67           O  
ATOM    920  CG  PRO A 120     -27.825 -44.487  49.792  1.00 55.67           C  
ATOM    921  CD  PRO A 120     -28.930 -44.015  48.892  1.00 55.67           C  
ATOM    922  N   SER A 121     -26.205 -45.875  46.055  1.00 58.92           N  
ATOM    923  CA  SER A 121     -25.382 -47.020  45.679  1.00 58.92           C  
ATOM    924  C   SER A 121     -26.207 -48.080  44.955  1.00 58.92           C  
ATOM    925  CB  SER A 121     -24.719 -47.633  46.913  1.00 58.92           C  
ATOM    926  O   SER A 121     -27.336 -48.373  45.352  1.00 58.92           O  
ATOM    927  OG  SER A 121     -23.848 -46.702  47.531  1.00 58.92           O  
ATOM    928  N   ALA A 122     -25.711 -48.613  43.783  1.00 53.74           N  
ATOM    929  CA  ALA A 122     -25.448 -50.042  43.632  1.00 53.74           C  
ATOM    930  C   ALA A 122     -25.114 -50.388  42.184  1.00 53.74           C  
ATOM    931  CB  ALA A 122     -26.649 -50.856  44.107  1.00 53.74           C  
ATOM    932  O   ALA A 122     -25.776 -49.915  41.257  1.00 53.74           O  
ATOM    933  N   HIS A 123     -23.839 -50.768  41.918  1.00 50.02           N  
ATOM    934  CA  HIS A 123     -23.014 -51.758  41.236  1.00 50.02           C  
ATOM    935  C   HIS A 123     -23.851 -52.620  40.297  1.00 50.02           C  
ATOM    936  CB  HIS A 123     -22.287 -52.641  42.252  1.00 50.02           C  
ATOM    937  O   HIS A 123     -24.942 -53.063  40.661  1.00 50.02           O  
ATOM    938  CG  HIS A 123     -20.850 -52.276  42.445  1.00 50.02           C  
ATOM    939  CD2 HIS A 123     -20.232 -51.591  43.436  1.00 50.02           C  
ATOM    940  ND1 HIS A 123     -19.866 -52.622  41.544  1.00 50.02           N  
ATOM    941  CE1 HIS A 123     -18.702 -52.165  41.975  1.00 50.02           C  
ATOM    942  NE2 HIS A 123     -18.897 -51.536  43.121  1.00 50.02           N  
ATOM    943  N   SER A 124     -23.410 -52.689  38.952  1.00 59.69           N  
ATOM    944  CA  SER A 124     -23.301 -53.958  38.239  1.00 59.69           C  
ATOM    945  C   SER A 124     -21.921 -54.122  37.611  1.00 59.69           C  
ATOM    946  CB  SER A 124     -24.378 -54.060  37.158  1.00 59.69           C  
ATOM    947  O   SER A 124     -21.312 -53.144  37.172  1.00 59.69           O  
ATOM    948  OG  SER A 124     -25.669 -53.893  37.718  1.00 59.69           O  
TER     949      SER A 124                                                      
ENDMDL                                                                          
END                                                                             
