# Supplementary material for: Uncoupled evolution of the Polycomb system and deep origin of non-canonical PRC1
Source: Commun Biol. 2023 Nov 10;6:1144. doi: 10.1038/s42003-023-05501-x (PMC10638273; doi:10.1038/s42003-023-05501-x)
Supplement: Supplementary file 8 — Supplementary Data 5 [file 42003_2023_5501_MOESM8_ESM.zip › Supplementary Data 5/PCGF_putative_checks/PCGF_alphafold_remainedputative/PAUCHR028915_PCGF_c2bfc.result/PAUCHR028915_PCGF_c2bfc_unrelaxed_rank_3_model_4.pdb]

MODEL     1                                                                     
ATOM      1  N   ALA A   1      11.718   0.783 -38.389  1.00 67.70           N  
ATOM      2  CA  ALA A   1      11.359   2.046 -37.748  1.00 67.70           C  
ATOM      3  C   ALA A   1      11.707   2.025 -36.262  1.00 67.70           C  
ATOM      4  CB  ALA A   1       9.873   2.336 -37.940  1.00 67.70           C  
ATOM      5  O   ALA A   1      11.149   1.233 -35.499  1.00 67.70           O  
ATOM      6  N   GLY A   2      13.000   2.142 -35.773  1.00 72.88           N  
ATOM      7  CA  GLY A   2      13.722   2.134 -34.510  1.00 72.88           C  
ATOM      8  C   GLY A   2      13.226   3.182 -33.533  1.00 72.88           C  
ATOM      9  O   GLY A   2      13.009   4.336 -33.909  1.00 72.88           O  
ATOM     10  N   MET A   3      12.084   3.064 -32.773  1.00 73.12           N  
ATOM     11  CA  MET A   3      11.652   4.003 -31.741  1.00 73.12           C  
ATOM     12  C   MET A   3      12.829   4.438 -30.875  1.00 73.12           C  
ATOM     13  CB  MET A   3      10.562   3.379 -30.868  1.00 73.12           C  
ATOM     14  O   MET A   3      13.611   3.602 -30.416  1.00 73.12           O  
ATOM     15  CG  MET A   3       9.223   3.230 -31.572  1.00 73.12           C  
ATOM     16  SD  MET A   3       7.870   2.773 -30.419  1.00 73.12           S  
ATOM     17  CE  MET A   3       6.741   1.938 -31.567  1.00 73.12           C  
ATOM     18  N   ALA A   4      13.539   5.543 -31.177  1.00 76.69           N  
ATOM     19  CA  ALA A   4      14.488   6.297 -30.362  1.00 76.69           C  
ATOM     20  C   ALA A   4      14.076   6.291 -28.893  1.00 76.69           C  
ATOM     21  CB  ALA A   4      14.607   7.731 -30.872  1.00 76.69           C  
ATOM     22  O   ALA A   4      12.887   6.375 -28.575  1.00 76.69           O  
ATOM     23  N   ARG A   5      14.803   5.572 -28.133  1.00 80.93           N  
ATOM     24  CA  ARG A   5      14.732   5.553 -26.675  1.00 80.93           C  
ATOM     25  C   ARG A   5      14.719   6.969 -26.109  1.00 80.93           C  
ATOM     26  CB  ARG A   5      15.907   4.766 -26.090  1.00 80.93           C  
ATOM     27  O   ARG A   5      15.578   7.787 -26.447  1.00 80.93           O  
ATOM     28  CG  ARG A   5      15.675   4.281 -24.668  1.00 80.93           C  
ATOM     29  CD  ARG A   5      16.803   3.377 -24.189  1.00 80.93           C  
ATOM     30  NE  ARG A   5      16.513   2.800 -22.879  1.00 80.93           N  
ATOM     31  NH1 ARG A   5      18.395   3.662 -21.854  1.00 80.93           N  
ATOM     32  NH2 ARG A   5      16.918   2.381 -20.658  1.00 80.93           N  
ATOM     33  CZ  ARG A   5      17.276   2.949 -21.800  1.00 80.93           C  
ATOM     34  N   ARG A   6      13.561   7.309 -25.479  1.00 84.05           N  
ATOM     35  CA  ARG A   6      13.419   8.585 -24.784  1.00 84.05           C  
ATOM     36  C   ARG A   6      13.770   8.445 -23.307  1.00 84.05           C  
ATOM     37  CB  ARG A   6      11.995   9.124 -24.936  1.00 84.05           C  
ATOM     38  O   ARG A   6      13.399   7.460 -22.666  1.00 84.05           O  
ATOM     39  CG  ARG A   6      11.917  10.640 -25.023  1.00 84.05           C  
ATOM     40  CD  ARG A   6      10.527  11.111 -25.428  1.00 84.05           C  
ATOM     41  NE  ARG A   6       9.856  11.810 -24.335  1.00 84.05           N  
ATOM     42  NH1 ARG A   6       8.454  13.034 -25.704  1.00 84.05           N  
ATOM     43  NH2 ARG A   6       8.345  13.283 -23.428  1.00 84.05           N  
ATOM     44  CZ  ARG A   6       8.887  12.707 -24.492  1.00 84.05           C  
ATOM     45  N   GLU A   7      14.653   9.282 -22.960  1.00 84.10           N  
ATOM     46  CA  GLU A   7      15.069   9.369 -21.564  1.00 84.10           C  
ATOM     47  C   GLU A   7      14.089  10.205 -20.746  1.00 84.10           C  
ATOM     48  CB  GLU A   7      16.478   9.958 -21.459  1.00 84.10           C  
ATOM     49  O   GLU A   7      13.673  11.282 -21.177  1.00 84.10           O  
ATOM     50  CG  GLU A   7      17.577   9.013 -21.922  1.00 84.10           C  
ATOM     51  CD  GLU A   7      18.968   9.621 -21.838  1.00 84.10           C  
ATOM     52  OE1 GLU A   7      19.958   8.916 -22.138  1.00 84.10           O  
ATOM     53  OE2 GLU A   7      19.068  10.812 -21.466  1.00 84.10           O  
ATOM     54  N   VAL A   8      13.544   9.592 -19.701  1.00 81.33           N  
ATOM     55  CA  VAL A   8      12.654  10.275 -18.767  1.00 81.33           C  
ATOM     56  C   VAL A   8      13.365  10.479 -17.431  1.00 81.33           C  
ATOM     57  CB  VAL A   8      11.340   9.490 -18.557  1.00 81.33           C  
ATOM     58  O   VAL A   8      14.041   9.574 -16.936  1.00 81.33           O  
ATOM     59  CG1 VAL A   8      10.415  10.234 -17.596  1.00 81.33           C  
ATOM     60  CG2 VAL A   8      10.644   9.249 -19.895  1.00 81.33           C  
ATOM     61  N   SER A   9      13.232  11.715 -16.941  1.00 83.14           N  
ATOM     62  CA  SER A   9      13.833  12.012 -15.645  1.00 83.14           C  
ATOM     63  C   SER A   9      13.028  11.393 -14.507  1.00 83.14           C  
ATOM     64  CB  SER A   9      13.944  13.523 -15.439  1.00 83.14           C  
ATOM     65  O   SER A   9      11.795  11.404 -14.534  1.00 83.14           O  
ATOM     66  OG  SER A   9      12.672  14.090 -15.173  1.00 83.14           O  
ATOM     67  N   VAL A  10      13.710  10.818 -13.634  1.00 80.92           N  
ATOM     68  CA  VAL A  10      13.127  10.199 -12.448  1.00 80.92           C  
ATOM     69  C   VAL A  10      12.306  11.231 -11.678  1.00 80.92           C  
ATOM     70  CB  VAL A  10      14.213   9.591 -11.533  1.00 80.92           C  
ATOM     71  O   VAL A  10      11.267  10.902 -11.102  1.00 80.92           O  
ATOM     72  CG1 VAL A  10      13.598   9.076 -10.233  1.00 80.92           C  
ATOM     73  CG2 VAL A  10      14.954   8.469 -12.258  1.00 80.92           C  
ATOM     74  N   ALA A  11      12.694  12.446 -11.686  1.00 80.40           N  
ATOM     75  CA  ALA A  11      11.996  13.525 -10.992  1.00 80.40           C  
ATOM     76  C   ALA A  11      10.574  13.687 -11.521  1.00 80.40           C  
ATOM     77  CB  ALA A  11      12.766  14.835 -11.135  1.00 80.40           C  
ATOM     78  O   ALA A  11       9.659  14.024 -10.766  1.00 80.40           O  
ATOM     79  N   SER A  12      10.445  13.406 -12.710  1.00 85.34           N  
ATOM     80  CA  SER A  12       9.145  13.594 -13.345  1.00 85.34           C  
ATOM     81  C   SER A  12       8.158  12.514 -12.914  1.00 85.34           C  
ATOM     82  CB  SER A  12       9.286  13.588 -14.868  1.00 85.34           C  
ATOM     83  O   SER A  12       6.944  12.689 -13.038  1.00 85.34           O  
ATOM     84  OG  SER A  12      10.145  14.631 -15.297  1.00 85.34           O  
ATOM     85  N   LEU A  13       8.655  11.429 -12.310  1.00 85.47           N  
ATOM     86  CA  LEU A  13       7.811  10.302 -11.930  1.00 85.47           C  
ATOM     87  C   LEU A  13       7.372  10.417 -10.474  1.00 85.47           C  
ATOM     88  CB  LEU A  13       8.553   8.980 -12.149  1.00 85.47           C  
ATOM     89  O   LEU A  13       6.636   9.564  -9.974  1.00 85.47           O  
ATOM     90  CG  LEU A  13       8.780   8.562 -13.602  1.00 85.47           C  
ATOM     91  CD1 LEU A  13       9.663   7.321 -13.665  1.00 85.47           C  
ATOM     92  CD2 LEU A  13       7.448   8.312 -14.302  1.00 85.47           C  
ATOM     93  N   ASN A  14       7.836  11.382  -9.827  1.00 86.16           N  
ATOM     94  CA  ASN A  14       7.634  11.509  -8.387  1.00 86.16           C  
ATOM     95  C   ASN A  14       6.152  11.495  -8.025  1.00 86.16           C  
ATOM     96  CB  ASN A  14       8.297  12.784  -7.862  1.00 86.16           C  
ATOM     97  O   ASN A  14       5.751  10.849  -7.056  1.00 86.16           O  
ATOM     98  CG  ASN A  14       9.780  12.606  -7.600  1.00 86.16           C  
ATOM     99  ND2 ASN A  14      10.468  13.705  -7.316  1.00 86.16           N  
ATOM    100  OD1 ASN A  14      10.302  11.489  -7.652  1.00 86.16           O  
ATOM    101  N   ARG A  15       5.374  12.062  -8.819  1.00 85.62           N  
ATOM    102  CA  ARG A  15       3.955  12.176  -8.496  1.00 85.62           C  
ATOM    103  C   ARG A  15       3.257  10.825  -8.611  1.00 85.62           C  
ATOM    104  CB  ARG A  15       3.275  13.198  -9.410  1.00 85.62           C  
ATOM    105  O   ARG A  15       2.232  10.593  -7.968  1.00 85.62           O  
ATOM    106  CG  ARG A  15       3.745  14.627  -9.193  1.00 85.62           C  
ATOM    107  CD  ARG A  15       3.020  15.604 -10.108  1.00 85.62           C  
ATOM    108  NE  ARG A  15       3.493  16.972  -9.919  1.00 85.62           N  
ATOM    109  NH1 ARG A  15       1.701  17.960 -10.992  1.00 85.62           N  
ATOM    110  NH2 ARG A  15       3.376  19.257 -10.118  1.00 85.62           N  
ATOM    111  CZ  ARG A  15       2.856  18.060 -10.343  1.00 85.62           C  
ATOM    112  N   CYS A  16       3.819  10.002  -9.406  1.00 89.82           N  
ATOM    113  CA  CYS A  16       3.205   8.706  -9.671  1.00 89.82           C  
ATOM    114  C   CYS A  16       3.606   7.686  -8.613  1.00 89.82           C  
ATOM    115  CB  CYS A  16       3.600   8.199 -11.058  1.00 89.82           C  
ATOM    116  O   CYS A  16       2.956   6.649  -8.467  1.00 89.82           O  
ATOM    117  SG  CYS A  16       3.049   9.265 -12.408  1.00 89.82           S  
ATOM    118  N   LEU A  17       4.605   8.030  -7.852  1.00 93.97           N  
ATOM    119  CA  LEU A  17       5.150   7.035  -6.936  1.00 93.97           C  
ATOM    120  C   LEU A  17       5.026   7.502  -5.489  1.00 93.97           C  
ATOM    121  CB  LEU A  17       6.617   6.746  -7.267  1.00 93.97           C  
ATOM    122  O   LEU A  17       5.653   6.934  -4.593  1.00 93.97           O  
ATOM    123  CG  LEU A  17       6.898   6.174  -8.657  1.00 93.97           C  
ATOM    124  CD1 LEU A  17       8.401   6.107  -8.908  1.00 93.97           C  
ATOM    125  CD2 LEU A  17       6.263   4.796  -8.807  1.00 93.97           C  
ATOM    126  N   ALA A  18       4.230   8.531  -5.265  1.00 94.59           N  
ATOM    127  CA  ALA A  18       4.091   9.075  -3.917  1.00 94.59           C  
ATOM    128  C   ALA A  18       2.680   8.855  -3.380  1.00 94.59           C  
ATOM    129  CB  ALA A  18       4.436  10.562  -3.905  1.00 94.59           C  
ATOM    130  O   ALA A  18       1.703   8.953  -4.125  1.00 94.59           O  
ATOM    131  N   CYS A  19       2.680   8.510  -2.121  1.00 97.18           N  
ATOM    132  CA  CYS A  19       1.417   8.319  -1.416  1.00 97.18           C  
ATOM    133  C   CYS A  19       0.736   9.656  -1.146  1.00 97.18           C  
ATOM    134  CB  CYS A  19       1.645   7.577  -0.099  1.00 97.18           C  
ATOM    135  O   CYS A  19       1.350  10.570  -0.593  1.00 97.18           O  
ATOM    136  SG  CYS A  19       0.136   7.312   0.857  1.00 97.18           S  
ATOM    137  N   PRO A  20      -0.602   9.781  -1.475  1.00 95.42           N  
ATOM    138  CA  PRO A  20      -1.292  11.050  -1.229  1.00 95.42           C  
ATOM    139  C   PRO A  20      -1.556  11.299   0.254  1.00 95.42           C  
ATOM    140  CB  PRO A  20      -2.606  10.891  -1.998  1.00 95.42           C  
ATOM    141  O   PRO A  20      -1.841  12.432   0.652  1.00 95.42           O  
ATOM    142  CG  PRO A  20      -2.792   9.415  -2.137  1.00 95.42           C  
ATOM    143  CD  PRO A  20      -1.439   8.763  -2.145  1.00 95.42           C  
ATOM    144  N   LEU A  21      -1.474  10.314   1.135  1.00 96.90           N  
ATOM    145  CA  LEU A  21      -1.745  10.455   2.561  1.00 96.90           C  
ATOM    146  C   LEU A  21      -0.495  10.907   3.309  1.00 96.90           C  
ATOM    147  CB  LEU A  21      -2.253   9.134   3.144  1.00 96.90           C  
ATOM    148  O   LEU A  21      -0.555  11.824   4.131  1.00 96.90           O  
ATOM    149  CG  LEU A  21      -3.636   8.675   2.678  1.00 96.90           C  
ATOM    150  CD1 LEU A  21      -3.947   7.287   3.229  1.00 96.90           C  
ATOM    151  CD2 LEU A  21      -4.704   9.677   3.104  1.00 96.90           C  
ATOM    152  N   CYS A  22       0.672  10.288   3.032  1.00 96.99           N  
ATOM    153  CA  CYS A  22       1.875  10.639   3.778  1.00 96.99           C  
ATOM    154  C   CYS A  22       2.790  11.532   2.947  1.00 96.99           C  
ATOM    155  CB  CYS A  22       2.628   9.380   4.206  1.00 96.99           C  
ATOM    156  O   CYS A  22       3.775  12.066   3.460  1.00 96.99           O  
ATOM    157  SG  CYS A  22       3.382   8.480   2.833  1.00 96.99           S  
ATOM    158  N   LYS A  23       2.510  11.763   1.697  1.00 94.59           N  
ATOM    159  CA  LYS A  23       3.271  12.609   0.781  1.00 94.59           C  
ATOM    160  C   LYS A  23       4.703  12.105   0.629  1.00 94.59           C  
ATOM    161  CB  LYS A  23       3.274  14.059   1.267  1.00 94.59           C  
ATOM    162  O   LYS A  23       5.606  12.876   0.297  1.00 94.59           O  
ATOM    163  CG  LYS A  23       1.887  14.633   1.514  1.00 94.59           C  
ATOM    164  CD  LYS A  23       1.040  14.613   0.248  1.00 94.59           C  
ATOM    165  CE  LYS A  23      -0.337  15.216   0.486  1.00 94.59           C  
ATOM    166  NZ  LYS A  23      -1.235  15.030  -0.693  1.00 94.59           N  
ATOM    167  N   GLY A  24       4.861  10.878   0.939  1.00 94.48           N  
ATOM    168  CA  GLY A  24       6.112  10.167   0.727  1.00 94.48           C  
ATOM    169  C   GLY A  24       5.998   9.051  -0.294  1.00 94.48           C  
ATOM    170  O   GLY A  24       4.930   8.837  -0.871  1.00 94.48           O  
ATOM    171  N   TYR A  25       7.206   8.372  -0.667  1.00 95.26           N  
ATOM    172  CA  TYR A  25       7.181   7.236  -1.581  1.00 95.26           C  
ATOM    173  C   TYR A  25       6.425   6.062  -0.971  1.00 95.26           C  
ATOM    174  CB  TYR A  25       8.605   6.807  -1.945  1.00 95.26           C  
ATOM    175  O   TYR A  25       6.387   5.908   0.253  1.00 95.26           O  
ATOM    176  CG  TYR A  25       9.314   7.772  -2.864  1.00 95.26           C  
ATOM    177  CD1 TYR A  25       8.937   7.896  -4.199  1.00 95.26           C  
ATOM    178  CD2 TYR A  25      10.362   8.560  -2.400  1.00 95.26           C  
ATOM    179  CE1 TYR A  25       9.588   8.783  -5.051  1.00 95.26           C  
ATOM    180  CE2 TYR A  25      11.020   9.450  -3.242  1.00 95.26           C  
ATOM    181  OH  TYR A  25      11.275  10.434  -5.402  1.00 95.26           O  
ATOM    182  CZ  TYR A  25      10.627   9.554  -4.564  1.00 95.26           C  
ATOM    183  N   PHE A  26       5.856   5.293  -1.859  1.00 97.59           N  
ATOM    184  CA  PHE A  26       5.011   4.190  -1.416  1.00 97.59           C  
ATOM    185  C   PHE A  26       5.811   3.198  -0.580  1.00 97.59           C  
ATOM    186  CB  PHE A  26       4.382   3.477  -2.617  1.00 97.59           C  
ATOM    187  O   PHE A  26       6.921   2.815  -0.955  1.00 97.59           O  
ATOM    188  CG  PHE A  26       3.288   4.264  -3.286  1.00 97.59           C  
ATOM    189  CD1 PHE A  26       2.151   4.637  -2.580  1.00 97.59           C  
ATOM    190  CD2 PHE A  26       3.396   4.631  -4.621  1.00 97.59           C  
ATOM    191  CE1 PHE A  26       1.136   5.366  -3.196  1.00 97.59           C  
ATOM    192  CE2 PHE A  26       2.386   5.359  -5.243  1.00 97.59           C  
ATOM    193  CZ  PHE A  26       1.256   5.725  -4.530  1.00 97.59           C  
ATOM    194  N   ARG A  27       5.269   2.804   0.549  1.00 97.37           N  
ATOM    195  CA  ARG A  27       5.696   1.690   1.389  1.00 97.37           C  
ATOM    196  C   ARG A  27       4.600   0.636   1.499  1.00 97.37           C  
ATOM    197  CB  ARG A  27       6.089   2.185   2.782  1.00 97.37           C  
ATOM    198  O   ARG A  27       3.512   0.915   2.007  1.00 97.37           O  
ATOM    199  CG  ARG A  27       7.290   3.117   2.789  1.00 97.37           C  
ATOM    200  CD  ARG A  27       7.649   3.564   4.199  1.00 97.37           C  
ATOM    201  NE  ARG A  27       8.818   4.439   4.206  1.00 97.37           N  
ATOM    202  NH1 ARG A  27       8.744   4.865   6.475  1.00 97.37           N  
ATOM    203  NH2 ARG A  27      10.380   5.813   5.179  1.00 97.37           N  
ATOM    204  CZ  ARG A  27       9.312   5.037   5.287  1.00 97.37           C  
ATOM    205  N   GLN A  28       4.877  -0.516   0.984  1.00 97.77           N  
ATOM    206  CA  GLN A  28       3.836  -1.535   0.890  1.00 97.77           C  
ATOM    207  C   GLN A  28       2.621  -1.010   0.130  1.00 97.77           C  
ATOM    208  CB  GLN A  28       3.420  -2.008   2.283  1.00 97.77           C  
ATOM    209  O   GLN A  28       1.509  -0.992   0.663  1.00 97.77           O  
ATOM    210  CG  GLN A  28       4.537  -2.692   3.059  1.00 97.77           C  
ATOM    211  CD  GLN A  28       4.104  -3.135   4.445  1.00 97.77           C  
ATOM    212  NE2 GLN A  28       4.494  -4.345   4.829  1.00 97.77           N  
ATOM    213  OE1 GLN A  28       3.426  -2.394   5.163  1.00 97.77           O  
ATOM    214  N   ALA A  29       2.856  -0.698  -1.076  1.00 98.08           N  
ATOM    215  CA  ALA A  29       1.838  -0.082  -1.923  1.00 98.08           C  
ATOM    216  C   ALA A  29       0.604  -0.973  -2.034  1.00 98.08           C  
ATOM    217  CB  ALA A  29       2.406   0.209  -3.310  1.00 98.08           C  
ATOM    218  O   ALA A  29       0.689  -2.104  -2.519  1.00 98.08           O  
ATOM    219  N   HIS A  30      -0.577  -0.444  -1.633  1.00 98.20           N  
ATOM    220  CA  HIS A  30      -1.874  -1.107  -1.717  1.00 98.20           C  
ATOM    221  C   HIS A  30      -2.869  -0.271  -2.514  1.00 98.20           C  
ATOM    222  CB  HIS A  30      -2.425  -1.386  -0.317  1.00 98.20           C  
ATOM    223  O   HIS A  30      -3.053   0.916  -2.236  1.00 98.20           O  
ATOM    224  CG  HIS A  30      -2.024  -2.718   0.231  1.00 98.20           C  
ATOM    225  CD2 HIS A  30      -2.756  -3.825   0.502  1.00 98.20           C  
ATOM    226  ND1 HIS A  30      -0.724  -3.023   0.569  1.00 98.20           N  
ATOM    227  CE1 HIS A  30      -0.673  -4.264   1.025  1.00 98.20           C  
ATOM    228  NE2 HIS A  30      -1.893  -4.772   0.995  1.00 98.20           N  
ATOM    229  N   THR A  31      -3.443  -1.000  -3.466  1.00 97.93           N  
ATOM    230  CA  THR A  31      -4.362  -0.335  -4.382  1.00 97.93           C  
ATOM    231  C   THR A  31      -5.805  -0.734  -4.086  1.00 97.93           C  
ATOM    232  CB  THR A  31      -4.027  -0.666  -5.848  1.00 97.93           C  
ATOM    233  O   THR A  31      -6.103  -1.917  -3.906  1.00 97.93           O  
ATOM    234  CG2 THR A  31      -4.955   0.074  -6.806  1.00 97.93           C  
ATOM    235  OG1 THR A  31      -2.673  -0.282  -6.121  1.00 97.93           O  
ATOM    236  N   LEU A  32      -6.599   0.321  -4.033  1.00 96.86           N  
ATOM    237  CA  LEU A  32      -8.029   0.051  -3.924  1.00 96.86           C  
ATOM    238  C   LEU A  32      -8.591  -0.445  -5.252  1.00 96.86           C  
ATOM    239  CB  LEU A  32      -8.779   1.308  -3.476  1.00 96.86           C  
ATOM    240  O   LEU A  32      -8.465   0.231  -6.275  1.00 96.86           O  
ATOM    241  CG  LEU A  32      -8.504   1.790  -2.050  1.00 96.86           C  
ATOM    242  CD1 LEU A  32      -9.180   3.135  -1.806  1.00 96.86           C  
ATOM    243  CD2 LEU A  32      -8.977   0.756  -1.035  1.00 96.86           C  
ATOM    244  N   MET A  33      -9.328  -1.524  -5.235  1.00 95.50           N  
ATOM    245  CA  MET A  33      -9.738  -2.200  -6.462  1.00 95.50           C  
ATOM    246  C   MET A  33     -10.950  -1.515  -7.083  1.00 95.50           C  
ATOM    247  CB  MET A  33     -10.053  -3.671  -6.186  1.00 95.50           C  
ATOM    248  O   MET A  33     -11.179  -1.620  -8.289  1.00 95.50           O  
ATOM    249  CG  MET A  33      -8.863  -4.468  -5.677  1.00 95.50           C  
ATOM    250  SD  MET A  33      -7.422  -4.383  -6.811  1.00 95.50           S  
ATOM    251  CE  MET A  33      -8.044  -5.382  -8.193  1.00 95.50           C  
ATOM    252  N   ASP A  34     -11.613  -0.681  -6.420  1.00 94.22           N  
ATOM    253  CA  ASP A  34     -12.820  -0.046  -6.940  1.00 94.22           C  
ATOM    254  C   ASP A  34     -12.489   1.264  -7.652  1.00 94.22           C  
ATOM    255  CB  ASP A  34     -13.822   0.207  -5.812  1.00 94.22           C  
ATOM    256  O   ASP A  34     -13.137   1.622  -8.637  1.00 94.22           O  
ATOM    257  CG  ASP A  34     -14.394  -1.074  -5.229  1.00 94.22           C  
ATOM    258  OD1 ASP A  34     -14.598  -2.049  -5.984  1.00 94.22           O  
ATOM    259  OD2 ASP A  34     -14.647  -1.106  -4.005  1.00 94.22           O  
ATOM    260  N   CYS A  35     -11.391   1.945  -7.209  1.00 96.37           N  
ATOM    261  CA  CYS A  35     -11.069   3.234  -7.812  1.00 96.37           C  
ATOM    262  C   CYS A  35      -9.632   3.256  -8.318  1.00 96.37           C  
ATOM    263  CB  CYS A  35     -11.283   4.365  -6.806  1.00 96.37           C  
ATOM    264  O   CYS A  35      -9.218   4.207  -8.983  1.00 96.37           O  
ATOM    265  SG  CYS A  35     -10.315   4.184  -5.292  1.00 96.37           S  
ATOM    266  N   LEU A  36      -8.805   2.246  -7.961  1.00 96.31           N  
ATOM    267  CA  LEU A  36      -7.438   2.007  -8.414  1.00 96.31           C  
ATOM    268  C   LEU A  36      -6.503   3.107  -7.922  1.00 96.31           C  
ATOM    269  CB  LEU A  36      -7.387   1.923  -9.941  1.00 96.31           C  
ATOM    270  O   LEU A  36      -5.497   3.407  -8.568  1.00 96.31           O  
ATOM    271  CG  LEU A  36      -8.170   0.777 -10.584  1.00 96.31           C  
ATOM    272  CD1 LEU A  36      -8.016   0.815 -12.101  1.00 96.31           C  
ATOM    273  CD2 LEU A  36      -7.708  -0.565 -10.027  1.00 96.31           C  
ATOM    274  N   HIS A  37      -6.799   3.726  -6.810  1.00 97.43           N  
ATOM    275  CA  HIS A  37      -5.863   4.620  -6.137  1.00 97.43           C  
ATOM    276  C   HIS A  37      -4.989   3.857  -5.146  1.00 97.43           C  
ATOM    277  CB  HIS A  37      -6.615   5.742  -5.419  1.00 97.43           C  
ATOM    278  O   HIS A  37      -5.463   2.938  -4.474  1.00 97.43           O  
ATOM    279  CG  HIS A  37      -7.324   6.677  -6.346  1.00 97.43           C  
ATOM    280  CD2 HIS A  37      -6.863   7.435  -7.369  1.00 97.43           C  
ATOM    281  ND1 HIS A  37      -8.679   6.916  -6.268  1.00 97.43           N  
ATOM    282  CE1 HIS A  37      -9.021   7.782  -7.207  1.00 97.43           C  
ATOM    283  NE2 HIS A  37      -7.938   8.113  -7.889  1.00 97.43           N  
ATOM    284  N   THR A  38      -3.725   4.235  -5.169  1.00 97.85           N  
ATOM    285  CA  THR A  38      -2.746   3.484  -4.391  1.00 97.85           C  
ATOM    286  C   THR A  38      -2.275   4.296  -3.187  1.00 97.85           C  
ATOM    287  CB  THR A  38      -1.532   3.088  -5.252  1.00 97.85           C  
ATOM    288  O   THR A  38      -2.080   5.509  -3.288  1.00 97.85           O  
ATOM    289  CG2 THR A  38      -0.581   2.182  -4.477  1.00 97.85           C  
ATOM    290  OG1 THR A  38      -1.989   2.396  -6.420  1.00 97.85           O  
ATOM    291  N   PHE A  39      -2.118   3.598  -2.083  1.00 98.21           N  
ATOM    292  CA  PHE A  39      -1.625   4.162  -0.832  1.00 98.21           C  
ATOM    293  C   PHE A  39      -0.661   3.200  -0.147  1.00 98.21           C  
ATOM    294  CB  PHE A  39      -2.791   4.492   0.106  1.00 98.21           C  
ATOM    295  O   PHE A  39      -0.580   2.027  -0.517  1.00 98.21           O  
ATOM    296  CG  PHE A  39      -3.861   5.336  -0.531  1.00 98.21           C  
ATOM    297  CD1 PHE A  39      -3.814   6.723  -0.449  1.00 98.21           C  
ATOM    298  CD2 PHE A  39      -4.916   4.743  -1.213  1.00 98.21           C  
ATOM    299  CE1 PHE A  39      -4.804   7.507  -1.038  1.00 98.21           C  
ATOM    300  CE2 PHE A  39      -5.909   5.520  -1.804  1.00 98.21           C  
ATOM    301  CZ  PHE A  39      -5.851   6.901  -1.714  1.00 98.21           C  
ATOM    302  N   CYS A  40       0.034   3.796   0.911  1.00 98.45           N  
ATOM    303  CA  CYS A  40       0.800   2.895   1.764  1.00 98.45           C  
ATOM    304  C   CYS A  40      -0.124   2.055   2.638  1.00 98.45           C  
ATOM    305  CB  CYS A  40       1.771   3.683   2.642  1.00 98.45           C  
ATOM    306  O   CYS A  40      -1.179   2.527   3.066  1.00 98.45           O  
ATOM    307  SG  CYS A  40       2.945   4.689   1.708  1.00 98.45           S  
ATOM    308  N   LYS A  41       0.263   0.871   2.873  1.00 98.03           N  
ATOM    309  CA  LYS A  41      -0.536   0.015   3.745  1.00 98.03           C  
ATOM    310  C   LYS A  41      -0.703   0.641   5.127  1.00 98.03           C  
ATOM    311  CB  LYS A  41       0.103  -1.369   3.871  1.00 98.03           C  
ATOM    312  O   LYS A  41      -1.819   0.729   5.643  1.00 98.03           O  
ATOM    313  CG  LYS A  41      -0.717  -2.356   4.689  1.00 98.03           C  
ATOM    314  CD  LYS A  41      -0.076  -3.738   4.703  1.00 98.03           C  
ATOM    315  CE  LYS A  41      -0.868  -4.715   5.561  1.00 98.03           C  
ATOM    316  NZ  LYS A  41      -0.257  -6.077   5.558  1.00 98.03           N  
ATOM    317  N   PRO A  42       0.344   1.092   5.728  1.00 98.23           N  
ATOM    318  CA  PRO A  42       0.198   1.715   7.046  1.00 98.23           C  
ATOM    319  C   PRO A  42      -0.691   2.957   7.016  1.00 98.23           C  
ATOM    320  CB  PRO A  42       1.635   2.082   7.424  1.00 98.23           C  
ATOM    321  O   PRO A  42      -1.418   3.224   7.976  1.00 98.23           O  
ATOM    322  CG  PRO A  42       2.373   2.125   6.126  1.00 98.23           C  
ATOM    323  CD  PRO A  42       1.732   1.150   5.180  1.00 98.23           C  
ATOM    324  N   CYS A  43      -0.608   3.700   5.923  1.00 98.40           N  
ATOM    325  CA  CYS A  43      -1.440   4.890   5.781  1.00 98.40           C  
ATOM    326  C   CYS A  43      -2.917   4.519   5.721  1.00 98.40           C  
ATOM    327  CB  CYS A  43      -1.050   5.670   4.526  1.00 98.40           C  
ATOM    328  O   CYS A  43      -3.750   5.166   6.358  1.00 98.40           O  
ATOM    329  SG  CYS A  43       0.542   6.513   4.659  1.00 98.40           S  
ATOM    330  N   LEU A  44      -3.237   3.473   5.006  1.00 97.52           N  
ATOM    331  CA  LEU A  44      -4.619   3.017   4.918  1.00 97.52           C  
ATOM    332  C   LEU A  44      -5.106   2.492   6.265  1.00 97.52           C  
ATOM    333  CB  LEU A  44      -4.757   1.927   3.852  1.00 97.52           C  
ATOM    334  O   LEU A  44      -6.243   2.752   6.663  1.00 97.52           O  
ATOM    335  CG  LEU A  44      -4.774   2.399   2.398  1.00 97.52           C  
ATOM    336  CD1 LEU A  44      -4.736   1.203   1.452  1.00 97.52           C  
ATOM    337  CD2 LEU A  44      -6.003   3.261   2.129  1.00 97.52           C  
ATOM    338  N   GLN A  45      -4.288   1.815   6.948  1.00 97.27           N  
ATOM    339  CA  GLN A  45      -4.653   1.267   8.251  1.00 97.27           C  
ATOM    340  C   GLN A  45      -4.994   2.379   9.239  1.00 97.27           C  
ATOM    341  CB  GLN A  45      -3.521   0.401   8.805  1.00 97.27           C  
ATOM    342  O   GLN A  45      -5.985   2.288   9.967  1.00 97.27           O  
ATOM    343  CG  GLN A  45      -3.365  -0.936   8.094  1.00 97.27           C  
ATOM    344  CD  GLN A  45      -2.212  -1.760   8.638  1.00 97.27           C  
ATOM    345  NE2 GLN A  45      -2.362  -3.080   8.611  1.00 97.27           N  
ATOM    346  OE1 GLN A  45      -1.195  -1.214   9.078  1.00 97.27           O  
ATOM    347  N   GLU A  46      -4.143   3.357   9.222  1.00 97.88           N  
ATOM    348  CA  GLU A  46      -4.380   4.496  10.103  1.00 97.88           C  
ATOM    349  C   GLU A  46      -5.654   5.240   9.714  1.00 97.88           C  
ATOM    350  CB  GLU A  46      -3.184   5.452  10.080  1.00 97.88           C  
ATOM    351  O   GLU A  46      -6.435   5.641  10.580  1.00 97.88           O  
ATOM    352  CG  GLU A  46      -1.940   4.897  10.757  1.00 97.88           C  
ATOM    353  CD  GLU A  46      -0.745   5.833  10.676  1.00 97.88           C  
ATOM    354  OE1 GLU A  46       0.367   5.436  11.093  1.00 97.88           O  
ATOM    355  OE2 GLU A  46      -0.922   6.974  10.193  1.00 97.88           O  
ATOM    356  N   TYR A  47      -5.831   5.404   8.482  1.00 96.86           N  
ATOM    357  CA  TYR A  47      -7.006   6.096   7.964  1.00 96.86           C  
ATOM    358  C   TYR A  47      -8.284   5.356   8.341  1.00 96.86           C  
ATOM    359  CB  TYR A  47      -6.917   6.242   6.442  1.00 96.86           C  
ATOM    360  O   TYR A  47      -9.219   5.953   8.879  1.00 96.86           O  
ATOM    361  CG  TYR A  47      -8.152   6.843   5.816  1.00 96.86           C  
ATOM    362  CD1 TYR A  47      -9.133   6.034   5.247  1.00 96.86           C  
ATOM    363  CD2 TYR A  47      -8.340   8.221   5.792  1.00 96.86           C  
ATOM    364  CE1 TYR A  47     -10.272   6.584   4.668  1.00 96.86           C  
ATOM    365  CE2 TYR A  47      -9.475   8.781   5.215  1.00 96.86           C  
ATOM    366  OH  TYR A  47     -11.559   8.506   4.085  1.00 96.86           O  
ATOM    367  CZ  TYR A  47     -10.434   7.956   4.657  1.00 96.86           C  
ATOM    368  N   PHE A  48      -8.333   4.082   8.106  1.00 95.64           N  
ATOM    369  CA  PHE A  48      -9.529   3.292   8.374  1.00 95.64           C  
ATOM    370  C   PHE A  48      -9.774   3.175   9.874  1.00 95.64           C  
ATOM    371  CB  PHE A  48      -9.405   1.898   7.752  1.00 95.64           C  
ATOM    372  O   PHE A  48     -10.923   3.156  10.321  1.00 95.64           O  
ATOM    373  CG  PHE A  48      -9.389   1.905   6.247  1.00 95.64           C  
ATOM    374  CD1 PHE A  48     -10.121   2.846   5.534  1.00 95.64           C  
ATOM    375  CD2 PHE A  48      -8.640   0.969   5.545  1.00 95.64           C  
ATOM    376  CE1 PHE A  48     -10.108   2.855   4.141  1.00 95.64           C  
ATOM    377  CE2 PHE A  48      -8.621   0.971   4.153  1.00 95.64           C  
ATOM    378  CZ  PHE A  48      -9.357   1.914   3.453  1.00 95.64           C  
ATOM    379  N   ALA A  49      -8.691   3.049  10.620  1.00 95.92           N  
ATOM    380  CA  ALA A  49      -8.814   3.022  12.075  1.00 95.92           C  
ATOM    381  C   ALA A  49      -9.443   4.312  12.596  1.00 95.92           C  
ATOM    382  CB  ALA A  49      -7.449   2.801  12.721  1.00 95.92           C  
ATOM    383  O   ALA A  49     -10.295   4.279  13.487  1.00 95.92           O  
ATOM    384  N   ALA A  50      -9.013   5.438  12.074  1.00 96.25           N  
ATOM    385  CA  ALA A  50      -9.555   6.739  12.456  1.00 96.25           C  
ATOM    386  C   ALA A  50     -11.030   6.851  12.079  1.00 96.25           C  
ATOM    387  CB  ALA A  50      -8.755   7.862  11.800  1.00 96.25           C  
ATOM    388  O   ALA A  50     -11.838   7.364  12.856  1.00 96.25           O  
ATOM    389  N   LYS A  51     -11.428   6.350  10.955  1.00 94.74           N  
ATOM    390  CA  LYS A  51     -12.818   6.377  10.510  1.00 94.74           C  
ATOM    391  C   LYS A  51     -13.697   5.504  11.401  1.00 94.74           C  
ATOM    392  CB  LYS A  51     -12.926   5.917   9.056  1.00 94.74           C  
ATOM    393  O   LYS A  51     -14.821   5.885  11.738  1.00 94.74           O  
ATOM    394  CG  LYS A  51     -12.352   6.904   8.050  1.00 94.74           C  
ATOM    395  CD  LYS A  51     -13.254   8.121   7.884  1.00 94.74           C  
ATOM    396  CE  LYS A  51     -12.826   8.978   6.701  1.00 94.74           C  
ATOM    397  NZ  LYS A  51     -13.567  10.274   6.659  1.00 94.74           N  
ATOM    398  N   LYS A  52     -13.133   4.384  11.703  1.00 93.94           N  
ATOM    399  CA  LYS A  52     -13.845   3.469  12.590  1.00 93.94           C  
ATOM    400  C   LYS A  52     -14.091   4.106  13.954  1.00 93.94           C  
ATOM    401  CB  LYS A  52     -13.063   2.164  12.754  1.00 93.94           C  
ATOM    402  O   LYS A  52     -15.185   3.991  14.511  1.00 93.94           O  
ATOM    403  CG  LYS A  52     -13.800   1.098  13.552  1.00 93.94           C  
ATOM    404  CD  LYS A  52     -12.988  -0.187  13.649  1.00 93.94           C  
ATOM    405  CE  LYS A  52     -13.713  -1.246  14.469  1.00 93.94           C  
ATOM    406  NZ  LYS A  52     -12.929  -2.515  14.551  1.00 93.94           N  
ATOM    407  N   ALA A  53     -13.110   4.777  14.517  1.00 95.39           N  
ATOM    408  CA  ALA A  53     -13.202   5.436  15.817  1.00 95.39           C  
ATOM    409  C   ALA A  53     -14.230   6.563  15.790  1.00 95.39           C  
ATOM    410  CB  ALA A  53     -11.837   5.974  16.239  1.00 95.39           C  
ATOM    411  O   ALA A  53     -14.886   6.838  16.797  1.00 95.39           O  
ATOM    412  N   GLN A  54     -14.441   7.131  14.644  1.00 95.73           N  
ATOM    413  CA  GLN A  54     -15.375   8.242  14.490  1.00 95.73           C  
ATOM    414  C   GLN A  54     -16.748   7.748  14.040  1.00 95.73           C  
ATOM    415  CB  GLN A  54     -14.833   9.266  13.491  1.00 95.73           C  
ATOM    416  O   GLN A  54     -17.684   8.539  13.907  1.00 95.73           O  
ATOM    417  CG  GLN A  54     -13.564   9.967  13.958  1.00 95.73           C  
ATOM    418  CD  GLN A  54     -13.006  10.922  12.920  1.00 95.73           C  
ATOM    419  NE2 GLN A  54     -11.794  11.412  13.156  1.00 95.73           N  
ATOM    420  OE1 GLN A  54     -13.657  11.215  11.913  1.00 95.73           O  
ATOM    421  N   GLY A  55     -16.907   6.484  13.857  1.00 93.06           N  
ATOM    422  CA  GLY A  55     -18.164   5.900  13.415  1.00 93.06           C  
ATOM    423  C   GLY A  55     -18.553   6.316  12.009  1.00 93.06           C  
ATOM    424  O   GLY A  55     -19.737   6.492  11.713  1.00 93.06           O  
ATOM    425  N   LEU A  56     -17.484   6.627  11.245  1.00 92.06           N  
ATOM    426  CA  LEU A  56     -17.730   7.064   9.875  1.00 92.06           C  
ATOM    427  C   LEU A  56     -17.581   5.901   8.899  1.00 92.06           C  
ATOM    428  CB  LEU A  56     -16.770   8.193   9.492  1.00 92.06           C  
ATOM    429  O   LEU A  56     -16.915   4.910   9.205  1.00 92.06           O  
ATOM    430  CG  LEU A  56     -16.924   9.504  10.264  1.00 92.06           C  
ATOM    431  CD1 LEU A  56     -15.768  10.447   9.944  1.00 92.06           C  
ATOM    432  CD2 LEU A  56     -18.261  10.162   9.943  1.00 92.06           C  
ATOM    433  N   LYS A  57     -18.258   6.042   7.792  1.00 92.61           N  
ATOM    434  CA  LYS A  57     -18.131   5.047   6.731  1.00 92.61           C  
ATOM    435  C   LYS A  57     -16.789   5.175   6.015  1.00 92.61           C  
ATOM    436  CB  LYS A  57     -19.276   5.183   5.726  1.00 92.61           C  
ATOM    437  O   LYS A  57     -16.188   6.251   5.999  1.00 92.61           O  
ATOM    438  CG  LYS A  57     -20.645   4.845   6.298  1.00 92.61           C  
ATOM    439  CD  LYS A  57     -21.726   4.898   5.227  1.00 92.61           C  
ATOM    440  CE  LYS A  57     -23.091   4.527   5.791  1.00 92.61           C  
ATOM    441  NZ  LYS A  57     -24.186   4.790   4.810  1.00 92.61           N  
ATOM    442  N   TYR A  58     -16.364   4.065   5.417  1.00 94.91           N  
ATOM    443  CA  TYR A  58     -15.068   4.026   4.749  1.00 94.91           C  
ATOM    444  C   TYR A  58     -15.175   4.540   3.318  1.00 94.91           C  
ATOM    445  CB  TYR A  58     -14.505   2.601   4.751  1.00 94.91           C  
ATOM    446  O   TYR A  58     -16.062   4.125   2.568  1.00 94.91           O  
ATOM    447  CG  TYR A  58     -14.334   2.018   6.133  1.00 94.91           C  
ATOM    448  CD1 TYR A  58     -13.481   2.613   7.060  1.00 94.91           C  
ATOM    449  CD2 TYR A  58     -15.023   0.872   6.513  1.00 94.91           C  
ATOM    450  CE1 TYR A  58     -13.319   2.078   8.334  1.00 94.91           C  
ATOM    451  CE2 TYR A  58     -14.868   0.328   7.784  1.00 94.91           C  
ATOM    452  OH  TYR A  58     -13.858   0.404   9.946  1.00 94.91           O  
ATOM    453  CZ  TYR A  58     -14.015   0.938   8.686  1.00 94.91           C  
ATOM    454  N   CYS A  59     -14.277   5.490   2.966  1.00 95.05           N  
ATOM    455  CA  CYS A  59     -14.157   6.017   1.611  1.00 95.05           C  
ATOM    456  C   CYS A  59     -12.695   6.136   1.199  1.00 95.05           C  
ATOM    457  CB  CYS A  59     -14.838   7.381   1.505  1.00 95.05           C  
ATOM    458  O   CYS A  59     -11.798   6.014   2.035  1.00 95.05           O  
ATOM    459  SG  CYS A  59     -14.174   8.617   2.643  1.00 95.05           S  
ATOM    460  N   CYS A  60     -12.530   6.228  -0.203  1.00 96.78           N  
ATOM    461  CA  CYS A  60     -11.181   6.429  -0.720  1.00 96.78           C  
ATOM    462  C   CYS A  60     -10.633   7.788  -0.300  1.00 96.78           C  
ATOM    463  CB  CYS A  60     -11.168   6.312  -2.244  1.00 96.78           C  
ATOM    464  O   CYS A  60     -11.299   8.810  -0.472  1.00 96.78           O  
ATOM    465  SG  CYS A  60      -9.549   6.621  -2.983  1.00 96.78           S  
ATOM    466  N   PRO A  61      -9.379   7.772   0.292  1.00 96.24           N  
ATOM    467  CA  PRO A  61      -8.783   9.010   0.799  1.00 96.24           C  
ATOM    468  C   PRO A  61      -8.188   9.875  -0.310  1.00 96.24           C  
ATOM    469  CB  PRO A  61      -7.691   8.512   1.748  1.00 96.24           C  
ATOM    470  O   PRO A  61      -7.745  10.997  -0.051  1.00 96.24           O  
ATOM    471  CG  PRO A  61      -7.432   7.101   1.327  1.00 96.24           C  
ATOM    472  CD  PRO A  61      -8.664   6.572   0.651  1.00 96.24           C  
ATOM    473  N   SER A  62      -8.253   9.426  -1.494  1.00 96.09           N  
ATOM    474  CA  SER A  62      -7.727  10.233  -2.590  1.00 96.09           C  
ATOM    475  C   SER A  62      -8.593  11.464  -2.835  1.00 96.09           C  
ATOM    476  CB  SER A  62      -7.631   9.403  -3.870  1.00 96.09           C  
ATOM    477  O   SER A  62      -9.822  11.388  -2.768  1.00 96.09           O  
ATOM    478  OG  SER A  62      -7.032  10.153  -4.913  1.00 96.09           O  
ATOM    479  N   ALA A  63      -7.985  12.553  -3.043  1.00 93.17           N  
ATOM    480  CA  ALA A  63      -8.691  13.813  -3.260  1.00 93.17           C  
ATOM    481  C   ALA A  63      -9.602  13.728  -4.481  1.00 93.17           C  
ATOM    482  CB  ALA A  63      -7.696  14.959  -3.422  1.00 93.17           C  
ATOM    483  O   ALA A  63      -9.162  13.342  -5.566  1.00 93.17           O  
ATOM    484  N   GLY A  64     -10.927  14.058  -4.261  1.00 93.85           N  
ATOM    485  CA  GLY A  64     -11.870  14.093  -5.368  1.00 93.85           C  
ATOM    486  C   GLY A  64     -12.494  12.742  -5.663  1.00 93.85           C  
ATOM    487  O   GLY A  64     -13.328  12.621  -6.562  1.00 93.85           O  
ATOM    488  N   CYS A  65     -12.100  11.773  -4.995  1.00 95.49           N  
ATOM    489  CA  CYS A  65     -12.667  10.447  -5.216  1.00 95.49           C  
ATOM    490  C   CYS A  65     -13.853  10.201  -4.293  1.00 95.49           C  
ATOM    491  CB  CYS A  65     -11.606   9.368  -4.999  1.00 95.49           C  
ATOM    492  O   CYS A  65     -13.775  10.461  -3.091  1.00 95.49           O  
ATOM    493  SG  CYS A  65     -12.173   7.700  -5.399  1.00 95.49           S  
ATOM    494  N   THR A  66     -14.968   9.687  -4.844  1.00 93.73           N  
ATOM    495  CA  THR A  66     -16.196   9.500  -4.080  1.00 93.73           C  
ATOM    496  C   THR A  66     -16.516   8.016  -3.926  1.00 93.73           C  
ATOM    497  CB  THR A  66     -17.384  10.217  -4.748  1.00 93.73           C  
ATOM    498  O   THR A  66     -17.638   7.651  -3.570  1.00 93.73           O  
ATOM    499  CG2 THR A  66     -17.169  11.727  -4.776  1.00 93.73           C  
ATOM    500  OG1 THR A  66     -17.528   9.741  -6.092  1.00 93.73           O  
ATOM    501  N   THR A  67     -15.527   7.197  -4.138  1.00 94.99           N  
ATOM    502  CA  THR A  67     -15.745   5.758  -4.038  1.00 94.99           C  
ATOM    503  C   THR A  67     -15.897   5.334  -2.579  1.00 94.99           C  
ATOM    504  CB  THR A  67     -14.591   4.971  -4.686  1.00 94.99           C  
ATOM    505  O   THR A  67     -15.041   5.641  -1.747  1.00 94.99           O  
ATOM    506  CG2 THR A  67     -14.845   3.469  -4.622  1.00 94.99           C  
ATOM    507  OG1 THR A  67     -14.463   5.365  -6.058  1.00 94.99           O  
ATOM    508  N   ARG A  68     -16.972   4.574  -2.352  1.00 94.22           N  
ATOM    509  CA  ARG A  68     -17.247   4.053  -1.017  1.00 94.22           C  
ATOM    510  C   ARG A  68     -16.851   2.584  -0.910  1.00 94.22           C  
ATOM    511  CB  ARG A  68     -18.727   4.224  -0.667  1.00 94.22           C  
ATOM    512  O   ARG A  68     -17.053   1.812  -1.849  1.00 94.22           O  
ATOM    513  CG  ARG A  68     -19.149   5.670  -0.463  1.00 94.22           C  
ATOM    514  CD  ARG A  68     -20.622   5.782  -0.098  1.00 94.22           C  
ATOM    515  NE  ARG A  68     -21.087   7.165  -0.147  1.00 94.22           N  
ATOM    516  NH1 ARG A  68     -23.288   6.661   0.340  1.00 94.22           N  
ATOM    517  NH2 ARG A  68     -22.655   8.837  -0.006  1.00 94.22           N  
ATOM    518  CZ  ARG A  68     -22.342   7.551   0.062  1.00 94.22           C  
ATOM    519  N   LEU A  69     -16.226   2.239   0.288  1.00 91.80           N  
ATOM    520  CA  LEU A  69     -15.858   0.851   0.547  1.00 91.80           C  
ATOM    521  C   LEU A  69     -16.917   0.158   1.399  1.00 91.80           C  
ATOM    522  CB  LEU A  69     -14.497   0.778   1.245  1.00 91.80           C  
ATOM    523  O   LEU A  69     -16.989   0.380   2.610  1.00 91.80           O  
ATOM    524  CG  LEU A  69     -13.346   1.521   0.565  1.00 91.80           C  
ATOM    525  CD1 LEU A  69     -12.075   1.406   1.400  1.00 91.80           C  
ATOM    526  CD2 LEU A  69     -13.118   0.981  -0.843  1.00 91.80           C  
ATOM    527  N   GLU A  70     -17.902  -0.356   0.690  1.00 86.90           N  
ATOM    528  CA  GLU A  70     -19.066  -0.939   1.351  1.00 86.90           C  
ATOM    529  C   GLU A  70     -18.715  -2.266   2.018  1.00 86.90           C  
ATOM    530  CB  GLU A  70     -20.208  -1.138   0.352  1.00 86.90           C  
ATOM    531  O   GLU A  70     -19.087  -3.332   1.524  1.00 86.90           O  
ATOM    532  CG  GLU A  70     -20.858   0.160  -0.106  1.00 86.90           C  
ATOM    533  CD  GLU A  70     -21.745  -0.013  -1.329  1.00 86.90           C  
ATOM    534  OE1 GLU A  70     -22.240   1.003  -1.868  1.00 86.90           O  
ATOM    535  OE2 GLU A  70     -21.949  -1.173  -1.750  1.00 86.90           O  
ATOM    536  N   THR A  71     -17.874  -2.251   3.011  1.00 87.79           N  
ATOM    537  CA  THR A  71     -17.449  -3.436   3.747  1.00 87.79           C  
ATOM    538  C   THR A  71     -17.034  -3.069   5.169  1.00 87.79           C  
ATOM    539  CB  THR A  71     -16.282  -4.147   3.036  1.00 87.79           C  
ATOM    540  O   THR A  71     -16.767  -1.902   5.462  1.00 87.79           O  
ATOM    541  CG2 THR A  71     -15.073  -3.226   2.908  1.00 87.79           C  
ATOM    542  OG1 THR A  71     -15.907  -5.307   3.789  1.00 87.79           O  
ATOM    543  N   GLN A  72     -17.181  -4.079   6.088  1.00 87.12           N  
ATOM    544  CA  GLN A  72     -16.721  -3.899   7.460  1.00 87.12           C  
ATOM    545  C   GLN A  72     -15.202  -4.012   7.550  1.00 87.12           C  
ATOM    546  CB  GLN A  72     -17.379  -4.921   8.387  1.00 87.12           C  
ATOM    547  O   GLN A  72     -14.595  -3.542   8.515  1.00 87.12           O  
ATOM    548  CG  GLN A  72     -18.888  -4.758   8.509  1.00 87.12           C  
ATOM    549  CD  GLN A  72     -19.457  -5.455   9.731  1.00 87.12           C  
ATOM    550  NE2 GLN A  72     -20.736  -5.221  10.006  1.00 87.12           N  
ATOM    551  OE1 GLN A  72     -18.753  -6.198  10.423  1.00 87.12           O  
ATOM    552  N   HIS A  73     -14.691  -4.619   6.470  1.00 90.71           N  
ATOM    553  CA  HIS A  73     -13.247  -4.809   6.409  1.00 90.71           C  
ATOM    554  C   HIS A  73     -12.651  -4.120   5.186  1.00 90.71           C  
ATOM    555  CB  HIS A  73     -12.903  -6.300   6.390  1.00 90.71           C  
ATOM    556  O   HIS A  73     -12.369  -4.770   4.177  1.00 90.71           O  
ATOM    557  CG  HIS A  73     -13.340  -7.032   7.619  1.00 90.71           C  
ATOM    558  CD2 HIS A  73     -12.784  -7.112   8.851  1.00 90.71           C  
ATOM    559  ND1 HIS A  73     -14.482  -7.801   7.660  1.00 90.71           N  
ATOM    560  CE1 HIS A  73     -14.610  -8.324   8.868  1.00 90.71           C  
ATOM    561  NE2 HIS A  73     -13.593  -7.922   9.610  1.00 90.71           N  
ATOM    562  N   PRO A  74     -12.349  -2.787   5.232  1.00 89.91           N  
ATOM    563  CA  PRO A  74     -11.946  -1.982   4.077  1.00 89.91           C  
ATOM    564  C   PRO A  74     -10.642  -2.465   3.447  1.00 89.91           C  
ATOM    565  CB  PRO A  74     -11.782  -0.578   4.665  1.00 89.91           C  
ATOM    566  O   PRO A  74     -10.449  -2.329   2.236  1.00 89.91           O  
ATOM    567  CG  PRO A  74     -11.585  -0.798   6.130  1.00 89.91           C  
ATOM    568  CD  PRO A  74     -12.334  -2.036   6.531  1.00 89.91           C  
ATOM    569  N   LEU A  75      -9.782  -3.156   4.240  1.00 91.60           N  
ATOM    570  CA  LEU A  75      -8.505  -3.612   3.703  1.00 91.60           C  
ATOM    571  C   LEU A  75      -8.698  -4.818   2.790  1.00 91.60           C  
ATOM    572  CB  LEU A  75      -7.542  -3.967   4.840  1.00 91.60           C  
ATOM    573  O   LEU A  75      -7.824  -5.137   1.981  1.00 91.60           O  
ATOM    574  CG  LEU A  75      -6.954  -2.792   5.622  1.00 91.60           C  
ATOM    575  CD1 LEU A  75      -6.048  -3.299   6.738  1.00 91.60           C  
ATOM    576  CD2 LEU A  75      -6.191  -1.857   4.689  1.00 91.60           C  
ATOM    577  N   SER A  76      -9.829  -5.412   2.880  1.00 93.36           N  
ATOM    578  CA  SER A  76     -10.136  -6.536   2.001  1.00 93.36           C  
ATOM    579  C   SER A  76     -10.351  -6.072   0.565  1.00 93.36           C  
ATOM    580  CB  SER A  76     -11.376  -7.281   2.496  1.00 93.36           C  
ATOM    581  O   SER A  76     -10.212  -6.858  -0.375  1.00 93.36           O  
ATOM    582  OG  SER A  76     -12.516  -6.441   2.458  1.00 93.36           O  
ATOM    583  N   LYS A  77     -10.598  -4.831   0.435  1.00 93.20           N  
ATOM    584  CA  LYS A  77     -10.812  -4.248  -0.886  1.00 93.20           C  
ATOM    585  C   LYS A  77      -9.512  -3.690  -1.458  1.00 93.20           C  
ATOM    586  CB  LYS A  77     -11.871  -3.147  -0.822  1.00 93.20           C  
ATOM    587  O   LYS A  77      -9.512  -3.069  -2.522  1.00 93.20           O  
ATOM    588  CG  LYS A  77     -13.264  -3.647  -0.470  1.00 93.20           C  
ATOM    589  CD  LYS A  77     -13.831  -4.540  -1.567  1.00 93.20           C  
ATOM    590  CE  LYS A  77     -15.259  -4.967  -1.258  1.00 93.20           C  
ATOM    591  NZ  LYS A  77     -15.827  -5.826  -2.341  1.00 93.20           N  
ATOM    592  N   CYS A  78      -8.492  -3.948  -0.732  1.00 95.60           N  
ATOM    593  CA  CYS A  78      -7.183  -3.488  -1.180  1.00 95.60           C  
ATOM    594  C   CYS A  78      -6.295  -4.664  -1.569  1.00 95.60           C  
ATOM    595  CB  CYS A  78      -6.502  -2.663  -0.088  1.00 95.60           C  
ATOM    596  O   CYS A  78      -6.436  -5.760  -1.025  1.00 95.60           O  
ATOM    597  SG  CYS A  78      -7.516  -1.305   0.537  1.00 95.60           S  
ATOM    598  N   ARG A  79      -5.473  -4.377  -2.567  1.00 97.67           N  
ATOM    599  CA  ARG A  79      -4.512  -5.385  -3.004  1.00 97.67           C  
ATOM    600  C   ARG A  79      -3.097  -4.816  -3.030  1.00 97.67           C  
ATOM    601  CB  ARG A  79      -4.886  -5.920  -4.388  1.00 97.67           C  
ATOM    602  O   ARG A  79      -2.887  -3.676  -3.448  1.00 97.67           O  
ATOM    603  CG  ARG A  79      -6.113  -6.818  -4.390  1.00 97.67           C  
ATOM    604  CD  ARG A  79      -5.772  -8.240  -3.964  1.00 97.67           C  
ATOM    605  NE  ARG A  79      -6.882  -8.871  -3.255  1.00 97.67           N  
ATOM    606  NH1 ARG A  79      -7.290 -10.458  -4.884  1.00 97.67           N  
ATOM    607  NH2 ARG A  79      -8.568 -10.406  -2.981  1.00 97.67           N  
ATOM    608  CZ  ARG A  79      -7.577  -9.910  -3.708  1.00 97.67           C  
ATOM    609  N   TYR A  80      -2.214  -5.661  -2.492  1.00 98.04           N  
ATOM    610  CA  TYR A  80      -0.808  -5.297  -2.618  1.00 98.04           C  
ATOM    611  C   TYR A  80      -0.400  -5.194  -4.082  1.00 98.04           C  
ATOM    612  CB  TYR A  80       0.079  -6.319  -1.900  1.00 98.04           C  
ATOM    613  O   TYR A  80      -0.547  -6.153  -4.843  1.00 98.04           O  
ATOM    614  CG  TYR A  80       1.555  -6.021  -2.001  1.00 98.04           C  
ATOM    615  CD1 TYR A  80       2.418  -6.892  -2.661  1.00 98.04           C  
ATOM    616  CD2 TYR A  80       2.089  -4.867  -1.437  1.00 98.04           C  
ATOM    617  CE1 TYR A  80       3.779  -6.622  -2.755  1.00 98.04           C  
ATOM    618  CE2 TYR A  80       3.449  -4.587  -1.526  1.00 98.04           C  
ATOM    619  OH  TYR A  80       5.631  -5.196  -2.276  1.00 98.04           O  
ATOM    620  CZ  TYR A  80       4.284  -5.469  -2.186  1.00 98.04           C  
ATOM    621  N   ASP A  81       0.062  -3.985  -4.462  1.00 97.84           N  
ATOM    622  CA  ASP A  81       0.473  -3.731  -5.840  1.00 97.84           C  
ATOM    623  C   ASP A  81       1.982  -3.893  -6.001  1.00 97.84           C  
ATOM    624  CB  ASP A  81       0.044  -2.329  -6.278  1.00 97.84           C  
ATOM    625  O   ASP A  81       2.744  -2.962  -5.729  1.00 97.84           O  
ATOM    626  CG  ASP A  81       0.078  -2.142  -7.785  1.00 97.84           C  
ATOM    627  OD1 ASP A  81       0.955  -2.730  -8.453  1.00 97.84           O  
ATOM    628  OD2 ASP A  81      -0.779  -1.398  -8.308  1.00 97.84           O  
ATOM    629  N   ARG A  82       2.474  -4.985  -6.439  1.00 97.89           N  
ATOM    630  CA  ARG A  82       3.887  -5.339  -6.525  1.00 97.89           C  
ATOM    631  C   ARG A  82       4.606  -4.477  -7.556  1.00 97.89           C  
ATOM    632  CB  ARG A  82       4.049  -6.820  -6.874  1.00 97.89           C  
ATOM    633  O   ARG A  82       5.758  -4.087  -7.353  1.00 97.89           O  
ATOM    634  CG  ARG A  82       3.599  -7.766  -5.773  1.00 97.89           C  
ATOM    635  CD  ARG A  82       3.811  -9.223  -6.159  1.00 97.89           C  
ATOM    636  NE  ARG A  82       3.330 -10.131  -5.121  1.00 97.89           N  
ATOM    637  NH1 ARG A  82       3.710 -12.057  -6.340  1.00 97.89           N  
ATOM    638  NH2 ARG A  82       2.837 -12.188  -4.225  1.00 97.89           N  
ATOM    639  CZ  ARG A  82       3.294 -11.457  -5.231  1.00 97.89           C  
ATOM    640  N   THR A  83       3.935  -4.230  -8.545  1.00 96.98           N  
ATOM    641  CA  THR A  83       4.530  -3.442  -9.619  1.00 96.98           C  
ATOM    642  C   THR A  83       4.820  -2.019  -9.149  1.00 96.98           C  
ATOM    643  CB  THR A  83       3.612  -3.400 -10.855  1.00 96.98           C  
ATOM    644  O   THR A  83       5.923  -1.507  -9.350  1.00 96.98           O  
ATOM    645  CG2 THR A  83       4.303  -2.716 -12.030  1.00 96.98           C  
ATOM    646  OG1 THR A  83       3.266  -4.738 -11.232  1.00 96.98           O  
ATOM    647  N   ILE A  84       3.881  -1.423  -8.580  1.00 96.13           N  
ATOM    648  CA  ILE A  84       4.052  -0.061  -8.085  1.00 96.13           C  
ATOM    649  C   ILE A  84       5.138  -0.035  -7.012  1.00 96.13           C  
ATOM    650  CB  ILE A  84       2.730   0.507  -7.523  1.00 96.13           C  
ATOM    651  O   ILE A  84       5.985   0.862  -6.998  1.00 96.13           O  
ATOM    652  CG1 ILE A  84       1.693   0.652  -8.642  1.00 96.13           C  
ATOM    653  CG2 ILE A  84       2.972   1.847  -6.823  1.00 96.13           C  
ATOM    654  CD1 ILE A  84       2.047   1.706  -9.682  1.00 96.13           C  
ATOM    655  N   GLN A  85       5.058  -1.053  -6.216  1.00 97.70           N  
ATOM    656  CA  GLN A  85       6.056  -1.120  -5.154  1.00 97.70           C  
ATOM    657  C   GLN A  85       7.460  -1.282  -5.728  1.00 97.70           C  
ATOM    658  CB  GLN A  85       5.745  -2.270  -4.196  1.00 97.70           C  
ATOM    659  O   GLN A  85       8.402  -0.629  -5.273  1.00 97.70           O  
ATOM    660  CG  GLN A  85       6.646  -2.310  -2.969  1.00 97.70           C  
ATOM    661  CD  GLN A  85       6.516  -1.071  -2.104  1.00 97.70           C  
ATOM    662  NE2 GLN A  85       7.649  -0.520  -1.683  1.00 97.70           N  
ATOM    663  OE1 GLN A  85       5.406  -0.611  -1.818  1.00 97.70           O  
ATOM    664  N   ASP A  86       7.606  -2.072  -6.683  1.00 96.89           N  
ATOM    665  CA  ASP A  86       8.895  -2.291  -7.333  1.00 96.89           C  
ATOM    666  C   ASP A  86       9.398  -1.013  -8.000  1.00 96.89           C  
ATOM    667  CB  ASP A  86       8.791  -3.417  -8.364  1.00 96.89           C  
ATOM    668  O   ASP A  86      10.578  -0.673  -7.891  1.00 96.89           O  
ATOM    669  CG  ASP A  86       8.846  -4.800  -7.740  1.00 96.89           C  
ATOM    670  OD1 ASP A  86       9.043  -4.907  -6.510  1.00 96.89           O  
ATOM    671  OD2 ASP A  86       8.695  -5.792  -8.485  1.00 96.89           O  
ATOM    672  N   LEU A  87       8.529  -0.333  -8.612  1.00 94.72           N  
ATOM    673  CA  LEU A  87       8.901   0.920  -9.259  1.00 94.72           C  
ATOM    674  C   LEU A  87       9.368   1.945  -8.231  1.00 94.72           C  
ATOM    675  CB  LEU A  87       7.723   1.482 -10.058  1.00 94.72           C  
ATOM    676  O   LEU A  87      10.379   2.621  -8.436  1.00 94.72           O  
ATOM    677  CG  LEU A  87       7.371   0.749 -11.354  1.00 94.72           C  
ATOM    678  CD1 LEU A  87       6.118   1.351 -11.981  1.00 94.72           C  
ATOM    679  CD2 LEU A  87       8.541   0.798 -12.331  1.00 94.72           C  
ATOM    680  N   ALA A  88       8.657   2.058  -7.231  1.00 94.74           N  
ATOM    681  CA  ALA A  88       9.025   2.982  -6.161  1.00 94.74           C  
ATOM    682  C   ALA A  88      10.406   2.652  -5.602  1.00 94.74           C  
ATOM    683  CB  ALA A  88       7.982   2.948  -5.047  1.00 94.74           C  
ATOM    684  O   ALA A  88      11.234   3.545  -5.408  1.00 94.74           O  
ATOM    685  N   ASP A  89      10.678   1.379  -5.408  1.00 94.88           N  
ATOM    686  CA  ASP A  89      11.955   0.930  -4.863  1.00 94.88           C  
ATOM    687  C   ASP A  89      13.100   1.233  -5.827  1.00 94.88           C  
ATOM    688  CB  ASP A  89      11.910  -0.569  -4.556  1.00 94.88           C  
ATOM    689  O   ASP A  89      14.178   1.658  -5.405  1.00 94.88           O  
ATOM    690  CG  ASP A  89      11.027  -0.903  -3.366  1.00 94.88           C  
ATOM    691  OD1 ASP A  89      10.764  -0.011  -2.532  1.00 94.88           O  
ATOM    692  OD2 ASP A  89      10.594  -2.071  -3.261  1.00 94.88           O  
ATOM    693  N   ARG A  90      12.880   1.046  -7.049  1.00 92.43           N  
ATOM    694  CA  ARG A  90      13.922   1.276  -8.044  1.00 92.43           C  
ATOM    695  C   ARG A  90      14.238   2.763  -8.171  1.00 92.43           C  
ATOM    696  CB  ARG A  90      13.501   0.712  -9.403  1.00 92.43           C  
ATOM    697  O   ARG A  90      15.400   3.144  -8.329  1.00 92.43           O  
ATOM    698  CG  ARG A  90      13.468  -0.807  -9.456  1.00 92.43           C  
ATOM    699  CD  ARG A  90      13.269  -1.317 -10.877  1.00 92.43           C  
ATOM    700  NE  ARG A  90      13.111  -2.768 -10.910  1.00 92.43           N  
ATOM    701  NH1 ARG A  90      14.914  -3.139 -12.306  1.00 92.43           N  
ATOM    702  NH2 ARG A  90      13.662  -4.904 -11.550  1.00 92.43           N  
ATOM    703  CZ  ARG A  90      13.896  -3.601 -11.589  1.00 92.43           C  
ATOM    704  N   VAL A  91      13.270   3.520  -8.066  1.00 90.02           N  
ATOM    705  CA  VAL A  91      13.462   4.965  -8.132  1.00 90.02           C  
ATOM    706  C   VAL A  91      14.242   5.440  -6.908  1.00 90.02           C  
ATOM    707  CB  VAL A  91      12.113   5.713  -8.227  1.00 90.02           C  
ATOM    708  O   VAL A  91      15.180   6.231  -7.030  1.00 90.02           O  
ATOM    709  CG1 VAL A  91      12.314   7.215  -8.032  1.00 90.02           C  
ATOM    710  CG2 VAL A  91      11.441   5.431  -9.570  1.00 90.02           C  
ATOM    711  N   LEU A  92      13.869   4.942  -5.841  1.00 89.99           N  
ATOM    712  CA  LEU A  92      14.561   5.301  -4.608  1.00 89.99           C  
ATOM    713  C   LEU A  92      16.028   4.891  -4.670  1.00 89.99           C  
ATOM    714  CB  LEU A  92      13.885   4.643  -3.403  1.00 89.99           C  
ATOM    715  O   LEU A  92      16.907   5.649  -4.252  1.00 89.99           O  
ATOM    716  CG  LEU A  92      14.423   5.036  -2.026  1.00 89.99           C  
ATOM    717  CD1 LEU A  92      14.292   6.540  -1.815  1.00 89.99           C  
ATOM    718  CD2 LEU A  92      13.691   4.271  -0.928  1.00 89.99           C  
ATOM    719  N   GLU A  93      16.235   3.759  -5.151  1.00 90.55           N  
ATOM    720  CA  GLU A  93      17.603   3.281  -5.332  1.00 90.55           C  
ATOM    721  C   GLU A  93      18.382   4.186  -6.283  1.00 90.55           C  
ATOM    722  CB  GLU A  93      17.606   1.842  -5.855  1.00 90.55           C  
ATOM    723  O   GLU A  93      19.542   4.514  -6.025  1.00 90.55           O  
ATOM    724  CG  GLU A  93      17.152   0.815  -4.828  1.00 90.55           C  
ATOM    725  CD  GLU A  93      17.008  -0.585  -5.404  1.00 90.55           C  
ATOM    726  OE1 GLU A  93      16.542  -1.495  -4.681  1.00 90.55           O  
ATOM    727  OE2 GLU A  93      17.365  -0.774  -6.589  1.00 90.55           O  
ATOM    728  N   ALA A  94      17.778   4.559  -7.314  1.00 87.24           N  
ATOM    729  CA  ALA A  94      18.421   5.416  -8.307  1.00 87.24           C  
ATOM    730  C   ALA A  94      18.739   6.790  -7.723  1.00 87.24           C  
ATOM    731  CB  ALA A  94      17.534   5.558  -9.542  1.00 87.24           C  
ATOM    732  O   ALA A  94      19.806   7.350  -7.983  1.00 87.24           O  
ATOM    733  N   LEU A  95      17.835   7.338  -6.984  1.00 85.45           N  
ATOM    734  CA  LEU A  95      18.042   8.641  -6.362  1.00 85.45           C  
ATOM    735  C   LEU A  95      19.154   8.576  -5.321  1.00 85.45           C  
ATOM    736  CB  LEU A  95      16.747   9.138  -5.713  1.00 85.45           C  
ATOM    737  O   LEU A  95      19.938   9.518  -5.183  1.00 85.45           O  
ATOM    738  CG  LEU A  95      15.607   9.500  -6.666  1.00 85.45           C  
ATOM    739  CD1 LEU A  95      14.360   9.886  -5.877  1.00 85.45           C  
ATOM    740  CD2 LEU A  95      16.028  10.631  -7.598  1.00 85.45           C  
ATOM    741  N   SER A  96      19.201   7.490  -4.552  1.00 86.72           N  
ATOM    742  CA  SER A  96      20.239   7.303  -3.544  1.00 86.72           C  
ATOM    743  C   SER A  96      21.622   7.220  -4.182  1.00 86.72           C  
ATOM    744  CB  SER A  96      19.970   6.039  -2.726  1.00 86.72           C  
ATOM    745  O   SER A  96      22.593   7.756  -3.644  1.00 86.72           O  
ATOM    746  OG  SER A  96      18.745   6.147  -2.021  1.00 86.72           O  
ATOM    747  N   GLN A  97      21.728   6.610  -5.242  1.00 85.20           N  
ATOM    748  CA  GLN A  97      22.993   6.469  -5.956  1.00 85.20           C  
ATOM    749  C   GLN A  97      23.452   7.806  -6.531  1.00 85.20           C  
ATOM    750  CB  GLN A  97      22.866   5.433  -7.074  1.00 85.20           C  
ATOM    751  O   GLN A  97      24.652   8.079  -6.600  1.00 85.20           O  
ATOM    752  CG  GLN A  97      22.714   4.003  -6.573  1.00 85.20           C  
ATOM    753  CD  GLN A  97      22.465   3.012  -7.693  1.00 85.20           C  
ATOM    754  NE2 GLN A  97      22.289   1.744  -7.336  1.00 85.20           N  
ATOM    755  OE1 GLN A  97      22.430   3.382  -8.871  1.00 85.20           O  
ATOM    756  N   ALA A  98      22.539   8.557  -7.017  1.00 82.46           N  
ATOM    757  CA  ALA A  98      22.854   9.875  -7.561  1.00 82.46           C  
ATOM    758  C   ALA A  98      23.382  10.806  -6.473  1.00 82.46           C  
ATOM    759  CB  ALA A  98      21.623  10.485  -8.227  1.00 82.46           C  
ATOM    760  O   ALA A  98      24.282  11.611  -6.719  1.00 82.46           O  
ATOM    761  N   ARG A  99      22.784  10.657  -5.301  1.00 80.92           N  
ATOM    762  CA  ARG A  99      23.242  11.469  -4.178  1.00 80.92           C  
ATOM    763  C   ARG A  99      24.634  11.040  -3.724  1.00 80.92           C  
ATOM    764  CB  ARG A  99      22.258  11.376  -3.010  1.00 80.92           C  
ATOM    765  O   ARG A  99      25.460  11.880  -3.362  1.00 80.92           O  
ATOM    766  CG  ARG A  99      20.962  12.139  -3.235  1.00 80.92           C  
ATOM    767  CD  ARG A  99      20.059  12.088  -2.011  1.00 80.92           C  
ATOM    768  NE  ARG A  99      18.786  12.762  -2.252  1.00 80.92           N  
ATOM    769  NH1 ARG A  99      18.005  12.505  -0.093  1.00 80.92           N  
ATOM    770  NH2 ARG A  99      16.720  13.572  -1.662  1.00 80.92           N  
ATOM    771  CZ  ARG A  99      17.840  12.945  -1.335  1.00 80.92           C  
ATOM    772  N   GLN A 100      24.931   9.734  -3.593  1.00 79.13           N  
ATOM    773  CA  GLN A 100      26.235   9.234  -3.168  1.00 79.13           C  
ATOM    774  C   GLN A 100      27.311   9.559  -4.200  1.00 79.13           C  
ATOM    775  CB  GLN A 100      26.178   7.725  -2.925  1.00 79.13           C  
ATOM    776  O   GLN A 100      28.483   9.721  -3.852  1.00 79.13           O  
ATOM    777  CG  GLN A 100      25.423   7.333  -1.663  1.00 79.13           C  
ATOM    778  CD  GLN A 100      25.331   5.830  -1.476  1.00 79.13           C  
ATOM    779  NE2 GLN A 100      24.267   5.377  -0.822  1.00 79.13           N  
ATOM    780  OE1 GLN A 100      26.210   5.082  -1.917  1.00 79.13           O  
ATOM    781  N   GLY A 101      26.967   9.523  -5.438  1.00 72.52           N  
ATOM    782  CA  GLY A 101      27.943   9.894  -6.450  1.00 72.52           C  
ATOM    783  C   GLY A 101      28.347  11.354  -6.383  1.00 72.52           C  
ATOM    784  O   GLY A 101      29.482  11.706  -6.711  1.00 72.52           O  
ATOM    785  N   SER A 102      27.443  12.176  -5.840  1.00 65.41           N  
ATOM    786  CA  SER A 102      27.806  13.584  -5.712  1.00 65.41           C  
ATOM    787  C   SER A 102      28.596  13.837  -4.433  1.00 65.41           C  
ATOM    788  CB  SER A 102      26.555  14.464  -5.731  1.00 65.41           C  
ATOM    789  O   SER A 102      29.488  14.688  -4.406  1.00 65.41           O  
ATOM    790  OG  SER A 102      26.907  15.836  -5.783  1.00 65.41           O  
ATOM    791  N   ARG A 103      28.357  12.907  -3.392  1.00 61.54           N  
ATOM    792  CA  ARG A 103      29.075  13.094  -2.135  1.00 61.54           C  
ATOM    793  C   ARG A 103      30.517  12.609  -2.251  1.00 61.54           C  
ATOM    794  CB  ARG A 103      28.365  12.360  -0.996  1.00 61.54           C  
ATOM    795  O   ARG A 103      31.388  13.051  -1.499  1.00 61.54           O  
ATOM    796  CG  ARG A 103      28.727  12.875   0.388  1.00 61.54           C  
ATOM    797  CD  ARG A 103      27.674  12.501   1.422  1.00 61.54           C  
ATOM    798  NE  ARG A 103      28.233  12.458   2.770  1.00 61.54           N  
ATOM    799  NH1 ARG A 103      26.201  12.159   3.827  1.00 61.54           N  
ATOM    800  NH2 ARG A 103      28.132  12.273   5.057  1.00 61.54           N  
ATOM    801  CZ  ARG A 103      27.521  12.297   3.882  1.00 61.54           C  
ATOM    802  N   SER A 104      30.898  11.685  -3.108  1.00 59.68           N  
ATOM    803  CA  SER A 104      32.310  11.333  -3.227  1.00 59.68           C  
ATOM    804  C   SER A 104      33.073  12.376  -4.037  1.00 59.68           C  
ATOM    805  CB  SER A 104      32.467   9.957  -3.875  1.00 59.68           C  
ATOM    806  O   SER A 104      34.305  12.415  -4.004  1.00 59.68           O  
ATOM    807  OG  SER A 104      31.789   8.966  -3.122  1.00 59.68           O  
ATOM    808  N   GLN A 105      32.438  13.459  -4.431  1.00 57.34           N  
ATOM    809  CA  GLN A 105      33.262  14.482  -5.066  1.00 57.34           C  
ATOM    810  C   GLN A 105      33.285  15.763  -4.238  1.00 57.34           C  
ATOM    811  CB  GLN A 105      32.757  14.778  -6.479  1.00 57.34           C  
ATOM    812  O   GLN A 105      33.913  16.750  -4.629  1.00 57.34           O  
ATOM    813  CG  GLN A 105      33.051  13.671  -7.483  1.00 57.34           C  
ATOM    814  CD  GLN A 105      32.543  13.991  -8.876  1.00 57.34           C  
ATOM    815  NE2 GLN A 105      32.038  12.977  -9.570  1.00 57.34           N  
ATOM    816  OE1 GLN A 105      32.601  15.141  -9.324  1.00 57.34           O  
ATOM    817  N   SER A 106      32.801  15.710  -2.998  1.00 46.39           N  
ATOM    818  CA  SER A 106      32.988  16.942  -2.239  1.00 46.39           C  
ATOM    819  C   SER A 106      34.206  16.848  -1.325  1.00 46.39           C  
ATOM    820  CB  SER A 106      31.742  17.256  -1.410  1.00 46.39           C  
ATOM    821  O   SER A 106      34.362  15.872  -0.589  1.00 46.39           O  
ATOM    822  OG  SER A 106      31.340  16.125  -0.657  1.00 46.39           O  
ATOM    823  N   PRO A 107      35.535  17.353  -1.757  1.00 46.18           N  
ATOM    824  CA  PRO A 107      36.747  17.439  -0.939  1.00 46.18           C  
ATOM    825  C   PRO A 107      36.472  17.961   0.470  1.00 46.18           C  
ATOM    826  CB  PRO A 107      37.631  18.414  -1.720  1.00 46.18           C  
ATOM    827  O   PRO A 107      35.654  18.866   0.648  1.00 46.18           O  
ATOM    828  CG  PRO A 107      36.723  19.016  -2.744  1.00 46.18           C  
ATOM    829  CD  PRO A 107      35.345  18.452  -2.550  1.00 46.18           C  
ATOM    830  N   SER A 108      36.416  17.140   1.490  1.00 46.46           N  
ATOM    831  CA  SER A 108      36.778  17.263   2.898  1.00 46.46           C  
ATOM    832  C   SER A 108      37.340  18.647   3.205  1.00 46.46           C  
ATOM    833  CB  SER A 108      37.798  16.192   3.286  1.00 46.46           C  
ATOM    834  O   SER A 108      38.388  19.028   2.679  1.00 46.46           O  
ATOM    835  OG  SER A 108      38.916  16.224   2.416  1.00 46.46           O  
ATOM    836  N   LEU A 109      36.617  19.788   3.212  1.00 49.93           N  
ATOM    837  CA  LEU A 109      37.082  21.004   3.871  1.00 49.93           C  
ATOM    838  C   LEU A 109      36.866  20.921   5.379  1.00 49.93           C  
ATOM    839  CB  LEU A 109      36.361  22.230   3.306  1.00 49.93           C  
ATOM    840  O   LEU A 109      35.761  20.621   5.836  1.00 49.93           O  
ATOM    841  CG  LEU A 109      36.766  22.665   1.897  1.00 49.93           C  
ATOM    842  CD1 LEU A 109      35.763  23.673   1.345  1.00 49.93           C  
ATOM    843  CD2 LEU A 109      38.173  23.252   1.902  1.00 49.93           C  
ATOM    844  N   SER A 110      37.825  20.299   6.159  1.00 43.45           N  
ATOM    845  CA  SER A 110      38.599  20.601   7.358  1.00 43.45           C  
ATOM    846  C   SER A 110      37.873  21.605   8.246  1.00 43.45           C  
ATOM    847  CB  SER A 110      39.979  21.144   6.982  1.00 43.45           C  
ATOM    848  O   SER A 110      37.340  22.604   7.757  1.00 43.45           O  
ATOM    849  OG  SER A 110      39.861  22.331   6.217  1.00 43.45           O  
ATOM    850  N   ARG A 111      37.236  21.080   9.309  1.00 40.48           N  
ATOM    851  CA  ARG A 111      37.294  21.200  10.762  1.00 40.48           C  
ATOM    852  C   ARG A 111      37.837  22.563  11.177  1.00 40.48           C  
ATOM    853  CB  ARG A 111      38.158  20.087  11.360  1.00 40.48           C  
ATOM    854  O   ARG A 111      38.965  22.919  10.832  1.00 40.48           O  
ATOM    855  CG  ARG A 111      37.591  19.484  12.635  1.00 40.48           C  
ATOM    856  CD  ARG A 111      38.237  18.146  12.962  1.00 40.48           C  
ATOM    857  NE  ARG A 111      37.707  17.579  14.199  1.00 40.48           N  
ATOM    858  NH1 ARG A 111      39.765  17.359  15.224  1.00 40.48           N  
ATOM    859  NH2 ARG A 111      37.859  16.713  16.320  1.00 40.48           N  
ATOM    860  CZ  ARG A 111      38.445  17.218  15.245  1.00 40.48           C  
ATOM    861  N   SER A 112      37.038  23.649  11.179  1.00 40.37           N  
ATOM    862  CA  SER A 112      37.424  24.736  12.073  1.00 40.37           C  
ATOM    863  C   SER A 112      36.308  25.064  13.059  1.00 40.37           C  
ATOM    864  CB  SER A 112      37.791  25.986  11.272  1.00 40.37           C  
ATOM    865  O   SER A 112      35.160  25.271  12.659  1.00 40.37           O  
ATOM    866  OG  SER A 112      36.901  26.165  10.184  1.00 40.37           O  
ATOM    867  N   SER A 113      36.291  24.429  14.217  1.00 36.52           N  
ATOM    868  CA  SER A 113      36.342  24.924  15.589  1.00 36.52           C  
ATOM    869  C   SER A 113      36.181  26.440  15.636  1.00 36.52           C  
ATOM    870  CB  SER A 113      37.658  24.522  16.255  1.00 36.52           C  
ATOM    871  O   SER A 113      36.867  27.165  14.912  1.00 36.52           O  
ATOM    872  OG  SER A 113      38.154  23.314  15.703  1.00 36.52           O  
ATOM    873  N   SER A 114      34.972  26.959  15.823  1.00 42.72           N  
ATOM    874  CA  SER A 114      34.910  28.163  16.645  1.00 42.72           C  
ATOM    875  C   SER A 114      33.473  28.498  17.030  1.00 42.72           C  
ATOM    876  CB  SER A 114      35.539  29.348  15.909  1.00 42.72           C  
ATOM    877  O   SER A 114      32.593  28.558  16.169  1.00 42.72           O  
ATOM    878  OG  SER A 114      34.923  29.539  14.647  1.00 42.72           O  
ATOM    879  N   SER A 115      33.004  27.981  18.167  1.00 38.47           N  
ATOM    880  CA  SER A 115      32.615  28.622  19.419  1.00 38.47           C  
ATOM    881  C   SER A 115      32.012  30.001  19.170  1.00 38.47           C  
ATOM    882  CB  SER A 115      33.818  28.744  20.355  1.00 38.47           C  
ATOM    883  O   SER A 115      32.561  30.795  18.403  1.00 38.47           O  
ATOM    884  OG  SER A 115      34.469  29.990  20.178  1.00 38.47           O  
ATOM    885  N   SER A 116      30.672  30.108  19.302  1.00 41.54           N  
ATOM    886  CA  SER A 116      30.038  31.041  20.228  1.00 41.54           C  
ATOM    887  C   SER A 116      28.678  31.496  19.709  1.00 41.54           C  
ATOM    888  CB  SER A 116      30.936  32.256  20.463  1.00 41.54           C  
ATOM    889  O   SER A 116      28.561  31.940  18.565  1.00 41.54           O  
ATOM    890  OG  SER A 116      31.896  32.380  19.428  1.00 41.54           O  
ATOM    891  N   SER A 117      27.623  30.808  20.166  1.00 37.60           N  
ATOM    892  CA  SER A 117      26.477  31.384  20.862  1.00 37.60           C  
ATOM    893  C   SER A 117      26.644  32.888  21.051  1.00 37.60           C  
ATOM    894  CB  SER A 117      26.280  30.710  22.221  1.00 37.60           C  
ATOM    895  O   SER A 117      27.733  33.361  21.383  1.00 37.60           O  
ATOM    896  OG  SER A 117      26.581  29.327  22.145  1.00 37.60           O  
ATOM    897  N   PRO A 118      25.626  33.650  20.908  1.00 48.10           N  
ATOM    898  CA  PRO A 118      24.500  34.053  21.753  1.00 48.10           C  
ATOM    899  C   PRO A 118      23.308  34.560  20.944  1.00 48.10           C  
ATOM    900  CB  PRO A 118      25.089  35.172  22.616  1.00 48.10           C  
ATOM    901  O   PRO A 118      23.470  34.980  19.795  1.00 48.10           O  
ATOM    902  CG  PRO A 118      26.064  35.870  21.723  1.00 48.10           C  
ATOM    903  CD  PRO A 118      26.162  35.105  20.434  1.00 48.10           C  
ATOM    904  N   PHE A 119      22.143  33.963  21.198  1.00 38.66           N  
ATOM    905  CA  PHE A 119      20.852  34.322  21.771  1.00 38.66           C  
ATOM    906  C   PHE A 119      20.588  35.815  21.617  1.00 38.66           C  
ATOM    907  CB  PHE A 119      20.790  33.927  23.249  1.00 38.66           C  
ATOM    908  O   PHE A 119      21.490  36.633  21.810  1.00 38.66           O  
ATOM    909  CG  PHE A 119      19.830  32.804  23.538  1.00 38.66           C  
ATOM    910  CD1 PHE A 119      18.532  33.071  23.956  1.00 38.66           C  
ATOM    911  CD2 PHE A 119      20.226  31.481  23.391  1.00 38.66           C  
ATOM    912  CE1 PHE A 119      17.641  32.034  24.223  1.00 38.66           C  
ATOM    913  CE2 PHE A 119      19.342  30.440  23.657  1.00 38.66           C  
ATOM    914  CZ  PHE A 119      18.051  30.718  24.074  1.00 38.66           C  
ATOM    915  N   PRO A 120      19.236  36.212  21.806  1.00 48.37           N  
ATOM    916  CA  PRO A 120      18.107  36.943  21.225  1.00 48.37           C  
ATOM    917  C   PRO A 120      17.972  38.359  21.779  1.00 48.37           C  
ATOM    918  CB  PRO A 120      16.897  36.087  21.610  1.00 48.37           C  
ATOM    919  O   PRO A 120      18.639  38.710  22.755  1.00 48.37           O  
ATOM    920  CG  PRO A 120      17.233  35.537  22.959  1.00 48.37           C  
ATOM    921  CD  PRO A 120      18.645  35.924  23.294  1.00 48.37           C  
ATOM    922  N   SER A 121      17.345  39.405  21.086  1.00 42.95           N  
ATOM    923  CA  SER A 121      16.572  40.446  21.756  1.00 42.95           C  
ATOM    924  C   SER A 121      15.818  41.309  20.749  1.00 42.95           C  
ATOM    925  CB  SER A 121      17.485  41.325  22.611  1.00 42.95           C  
ATOM    926  O   SER A 121      16.376  41.708  19.725  1.00 42.95           O  
ATOM    927  OG  SER A 121      18.071  40.573  23.659  1.00 42.95           O  
ATOM    928  N   ALA A 122      14.488  41.101  20.719  1.00 38.91           N  
ATOM    929  CA  ALA A 122      13.478  41.998  21.277  1.00 38.91           C  
ATOM    930  C   ALA A 122      13.649  43.417  20.742  1.00 38.91           C  
ATOM    931  CB  ALA A 122      13.549  41.995  22.802  1.00 38.91           C  
ATOM    932  O   ALA A 122      14.774  43.904  20.605  1.00 38.91           O  
ATOM    933  N   HIS A 123      12.658  43.945  20.144  1.00 37.04           N  
ATOM    934  CA  HIS A 123      11.799  45.086  20.439  1.00 37.04           C  
ATOM    935  C   HIS A 123      11.794  46.085  19.286  1.00 37.04           C  
ATOM    936  CB  HIS A 123      12.248  45.776  21.728  1.00 37.04           C  
ATOM    937  O   HIS A 123      12.842  46.372  18.703  1.00 37.04           O  
ATOM    938  CG  HIS A 123      11.574  45.250  22.956  1.00 37.04           C  
ATOM    939  CD2 HIS A 123      11.887  44.212  23.766  1.00 37.04           C  
ATOM    940  ND1 HIS A 123      10.426  45.811  23.472  1.00 37.04           N  
ATOM    941  CE1 HIS A 123      10.062  45.139  24.551  1.00 37.04           C  
ATOM    942  NE2 HIS A 123      10.931  44.163  24.751  1.00 37.04           N  
ATOM    943  N   SER A 124      10.693  46.289  18.678  1.00 56.15           N  
ATOM    944  CA  SER A 124       9.875  47.496  18.619  1.00 56.15           C  
ATOM    945  C   SER A 124       8.870  47.428  17.474  1.00 56.15           C  
ATOM    946  CB  SER A 124      10.757  48.735  18.460  1.00 56.15           C  
ATOM    947  O   SER A 124       9.188  46.933  16.390  1.00 56.15           O  
ATOM    948  OG  SER A 124      11.719  48.804  19.498  1.00 56.15           O  
TER     949      SER A 124                                                      
ENDMDL                                                                          
END                                                                             
