# Supplementary material for: Uncoupled evolution of the Polycomb system and deep origin of non-canonical PRC1
Source: Commun Biol. 2023 Nov 10;6:1144. doi: 10.1038/s42003-023-05501-x (PMC10638273; doi:10.1038/s42003-023-05501-x)
Supplement: Supplementary file 8 — Supplementary Data 5 [file 42003_2023_5501_MOESM8_ESM.zip › Supplementary Data 5/PCGF_putative_checks/PCGF_alphafold_remainedputative/PAUCHR028915_PCGF_c2bfc.result/PAUCHR028915_PCGF_c2bfc_unrelaxed_rank_4_model_3.pdb]

MODEL     1                                                                     
ATOM      1  N   ALA A   1      12.259  12.412 -36.462  1.00 55.53           N  
ATOM      2  CA  ALA A   1      13.209  12.694 -35.389  1.00 55.53           C  
ATOM      3  C   ALA A   1      13.085  11.670 -34.264  1.00 55.53           C  
ATOM      4  CB  ALA A   1      12.996  14.104 -34.846  1.00 55.53           C  
ATOM      5  O   ALA A   1      12.003  11.486 -33.700  1.00 55.53           O  
ATOM      6  N   GLY A   2      13.553  10.365 -34.323  1.00 72.43           N  
ATOM      7  CA  GLY A   2      13.684   9.112 -33.596  1.00 72.43           C  
ATOM      8  C   GLY A   2      13.822   9.302 -32.098  1.00 72.43           C  
ATOM      9  O   GLY A   2      14.555  10.183 -31.643  1.00 72.43           O  
ATOM     10  N   MET A   3      12.774   9.619 -31.292  1.00 72.38           N  
ATOM     11  CA  MET A   3      12.882   9.687 -29.837  1.00 72.38           C  
ATOM     12  C   MET A   3      13.867   8.647 -29.315  1.00 72.38           C  
ATOM     13  CB  MET A   3      11.513   9.485 -29.186  1.00 72.38           C  
ATOM     14  O   MET A   3      13.786   7.472 -29.677  1.00 72.38           O  
ATOM     15  CG  MET A   3      10.607  10.702 -29.273  1.00 72.38           C  
ATOM     16  SD  MET A   3       8.896  10.346 -28.711  1.00 72.38           S  
ATOM     17  CE  MET A   3       8.004  11.700 -29.525  1.00 72.38           C  
ATOM     18  N   ALA A   4      15.221   8.884 -29.304  1.00 80.15           N  
ATOM     19  CA  ALA A   4      16.263   8.131 -28.610  1.00 80.15           C  
ATOM     20  C   ALA A   4      15.706   7.439 -27.369  1.00 80.15           C  
ATOM     21  CB  ALA A   4      17.419   9.052 -28.228  1.00 80.15           C  
ATOM     22  O   ALA A   4      14.859   7.997 -26.667  1.00 80.15           O  
ATOM     23  N   ARG A   5      15.568   6.161 -27.474  1.00 83.62           N  
ATOM     24  CA  ARG A   5      15.263   5.308 -26.330  1.00 83.62           C  
ATOM     25  C   ARG A   5      15.988   5.791 -25.078  1.00 83.62           C  
ATOM     26  CB  ARG A   5      15.641   3.855 -26.626  1.00 83.62           C  
ATOM     27  O   ARG A   5      17.203   6.000 -25.099  1.00 83.62           O  
ATOM     28  CG  ARG A   5      14.926   2.841 -25.747  1.00 83.62           C  
ATOM     29  CD  ARG A   5      15.143   1.417 -26.239  1.00 83.62           C  
ATOM     30  NE  ARG A   5      14.703   0.433 -25.253  1.00 83.62           N  
ATOM     31  NH1 ARG A   5      15.951  -1.305 -26.124  1.00 83.62           N  
ATOM     32  NH2 ARG A   5      14.633  -1.646 -24.279  1.00 83.62           N  
ATOM     33  CZ  ARG A   5      15.097  -0.837 -25.221  1.00 83.62           C  
ATOM     34  N   ARG A   6      15.203   6.283 -24.062  1.00 84.63           N  
ATOM     35  CA  ARG A   6      15.761   6.615 -22.755  1.00 84.63           C  
ATOM     36  C   ARG A   6      15.727   5.409 -21.823  1.00 84.63           C  
ATOM     37  CB  ARG A   6      14.999   7.784 -22.127  1.00 84.63           C  
ATOM     38  O   ARG A   6      14.722   4.698 -21.754  1.00 84.63           O  
ATOM     39  CG  ARG A   6      15.792   8.540 -21.072  1.00 84.63           C  
ATOM     40  CD  ARG A   6      15.146   9.876 -20.731  1.00 84.63           C  
ATOM     41  NE  ARG A   6      13.948   9.703 -19.915  1.00 84.63           N  
ATOM     42  NH1 ARG A   6      13.552  11.963 -19.649  1.00 84.63           N  
ATOM     43  NH2 ARG A   6      12.146  10.427 -18.690  1.00 84.63           N  
ATOM     44  CZ  ARG A   6      13.218  10.698 -19.420  1.00 84.63           C  
ATOM     45  N   GLU A   7      16.926   4.978 -21.451  1.00 85.54           N  
ATOM     46  CA  GLU A   7      17.086   3.880 -20.503  1.00 85.54           C  
ATOM     47  C   GLU A   7      17.027   4.382 -19.063  1.00 85.54           C  
ATOM     48  CB  GLU A   7      18.406   3.144 -20.749  1.00 85.54           C  
ATOM     49  O   GLU A   7      17.661   5.382 -18.722  1.00 85.54           O  
ATOM     50  CG  GLU A   7      18.491   2.475 -22.113  1.00 85.54           C  
ATOM     51  CD  GLU A   7      19.761   1.660 -22.304  1.00 85.54           C  
ATOM     52  OE1 GLU A   7      19.720   0.422 -22.125  1.00 85.54           O  
ATOM     53  OE2 GLU A   7      20.805   2.266 -22.633  1.00 85.54           O  
ATOM     54  N   VAL A   8      16.098   3.887 -18.304  1.00 84.05           N  
ATOM     55  CA  VAL A   8      15.982   4.227 -16.890  1.00 84.05           C  
ATOM     56  C   VAL A   8      16.307   3.004 -16.036  1.00 84.05           C  
ATOM     57  CB  VAL A   8      14.571   4.757 -16.548  1.00 84.05           C  
ATOM     58  O   VAL A   8      15.898   1.887 -16.360  1.00 84.05           O  
ATOM     59  CG1 VAL A   8      14.491   5.170 -15.079  1.00 84.05           C  
ATOM     60  CG2 VAL A   8      14.207   5.930 -17.457  1.00 84.05           C  
ATOM     61  N   SER A   9      17.122   3.236 -14.999  1.00 87.43           N  
ATOM     62  CA  SER A   9      17.457   2.148 -14.086  1.00 87.43           C  
ATOM     63  C   SER A   9      16.267   1.775 -13.209  1.00 87.43           C  
ATOM     64  CB  SER A   9      18.648   2.533 -13.206  1.00 87.43           C  
ATOM     65  O   SER A   9      15.524   2.649 -12.757  1.00 87.43           O  
ATOM     66  OG  SER A   9      18.280   3.536 -12.274  1.00 87.43           O  
ATOM     67  N   VAL A  10      16.041   0.560 -13.116  1.00 86.00           N  
ATOM     68  CA  VAL A  10      14.979   0.006 -12.284  1.00 86.00           C  
ATOM     69  C   VAL A  10      15.127   0.512 -10.851  1.00 86.00           C  
ATOM     70  CB  VAL A  10      14.987  -1.539 -12.307  1.00 86.00           C  
ATOM     71  O   VAL A  10      14.131   0.758 -10.166  1.00 86.00           O  
ATOM     72  CG1 VAL A  10      13.941  -2.100 -11.345  1.00 86.00           C  
ATOM     73  CG2 VAL A  10      14.743  -2.053 -13.725  1.00 86.00           C  
ATOM     74  N   ALA A  11      16.311   0.690 -10.384  1.00 86.64           N  
ATOM     75  CA  ALA A  11      16.592   1.167  -9.032  1.00 86.64           C  
ATOM     76  C   ALA A  11      15.965   2.538  -8.793  1.00 86.64           C  
ATOM     77  CB  ALA A  11      18.098   1.226  -8.790  1.00 86.64           C  
ATOM     78  O   ALA A  11      15.510   2.834  -7.686  1.00 86.64           O  
ATOM     79  N   SER A  12      15.962   3.308  -9.797  1.00 88.75           N  
ATOM     80  CA  SER A  12      15.435   4.663  -9.676  1.00 88.75           C  
ATOM     81  C   SER A  12      13.918   4.655  -9.520  1.00 88.75           C  
ATOM     82  CB  SER A  12      15.826   5.501 -10.894  1.00 88.75           C  
ATOM     83  O   SER A  12      13.335   5.622  -9.026  1.00 88.75           O  
ATOM     84  OG  SER A  12      17.236   5.600 -11.005  1.00 88.75           O  
ATOM     85  N   LEU A  13      13.259   3.538  -9.888  1.00 89.31           N  
ATOM     86  CA  LEU A  13      11.804   3.438  -9.852  1.00 89.31           C  
ATOM     87  C   LEU A  13      11.330   2.881  -8.514  1.00 89.31           C  
ATOM     88  CB  LEU A  13      11.299   2.554 -10.995  1.00 89.31           C  
ATOM     89  O   LEU A  13      10.130   2.871  -8.231  1.00 89.31           O  
ATOM     90  CG  LEU A  13      11.503   3.094 -12.411  1.00 89.31           C  
ATOM     91  CD1 LEU A  13      11.097   2.045 -13.442  1.00 89.31           C  
ATOM     92  CD2 LEU A  13      10.714   4.383 -12.612  1.00 89.31           C  
ATOM     93  N   ASN A  14      12.230   2.429  -7.751  1.00 89.92           N  
ATOM     94  CA  ASN A  14      11.908   1.741  -6.505  1.00 89.92           C  
ATOM     95  C   ASN A  14      11.030   2.602  -5.601  1.00 89.92           C  
ATOM     96  CB  ASN A  14      13.187   1.334  -5.771  1.00 89.92           C  
ATOM     97  O   ASN A  14      10.080   2.103  -4.994  1.00 89.92           O  
ATOM     98  CG  ASN A  14      13.795   0.059  -6.322  1.00 89.92           C  
ATOM     99  ND2 ASN A  14      15.025  -0.235  -5.915  1.00 89.92           N  
ATOM    100  OD1 ASN A  14      13.166  -0.655  -7.107  1.00 89.92           O  
ATOM    101  N   ARG A  15      11.275   3.873  -5.588  1.00 89.35           N  
ATOM    102  CA  ARG A  15      10.537   4.767  -4.701  1.00 89.35           C  
ATOM    103  C   ARG A  15       9.080   4.889  -5.137  1.00 89.35           C  
ATOM    104  CB  ARG A  15      11.191   6.150  -4.665  1.00 89.35           C  
ATOM    105  O   ARG A  15       8.200   5.145  -4.312  1.00 89.35           O  
ATOM    106  CG  ARG A  15      12.545   6.172  -3.975  1.00 89.35           C  
ATOM    107  CD  ARG A  15      13.153   7.568  -3.971  1.00 89.35           C  
ATOM    108  NE  ARG A  15      14.502   7.567  -3.412  1.00 89.35           N  
ATOM    109  NH1 ARG A  15      14.740   9.865  -3.445  1.00 89.35           N  
ATOM    110  NH2 ARG A  15      16.442   8.542  -2.664  1.00 89.35           N  
ATOM    111  CZ  ARG A  15      15.225   8.658  -3.175  1.00 89.35           C  
ATOM    112  N   CYS A  16       8.865   4.694  -6.401  1.00 92.38           N  
ATOM    113  CA  CYS A  16       7.528   4.842  -6.966  1.00 92.38           C  
ATOM    114  C   CYS A  16       6.708   3.573  -6.765  1.00 92.38           C  
ATOM    115  CB  CYS A  16       7.609   5.178  -8.454  1.00 92.38           C  
ATOM    116  O   CYS A  16       5.479   3.605  -6.844  1.00 92.38           O  
ATOM    117  SG  CYS A  16       8.486   6.717  -8.807  1.00 92.38           S  
ATOM    118  N   LEU A  17       7.392   2.507  -6.479  1.00 95.54           N  
ATOM    119  CA  LEU A  17       6.708   1.219  -6.459  1.00 95.54           C  
ATOM    120  C   LEU A  17       6.724   0.616  -5.058  1.00 95.54           C  
ATOM    121  CB  LEU A  17       7.358   0.250  -7.451  1.00 95.54           C  
ATOM    122  O   LEU A  17       6.317  -0.532  -4.866  1.00 95.54           O  
ATOM    123  CG  LEU A  17       7.366   0.686  -8.917  1.00 95.54           C  
ATOM    124  CD1 LEU A  17       8.203  -0.278  -9.752  1.00 95.54           C  
ATOM    125  CD2 LEU A  17       5.942   0.771  -9.457  1.00 95.54           C  
ATOM    126  N   ALA A  18       7.202   1.358  -4.107  1.00 95.82           N  
ATOM    127  CA  ALA A  18       7.304   0.856  -2.739  1.00 95.82           C  
ATOM    128  C   ALA A  18       6.264   1.512  -1.835  1.00 95.82           C  
ATOM    129  CB  ALA A  18       8.708   1.093  -2.188  1.00 95.82           C  
ATOM    130  O   ALA A  18       6.010   2.715  -1.941  1.00 95.82           O  
ATOM    131  N   CYS A  19       5.724   0.638  -0.981  1.00 97.52           N  
ATOM    132  CA  CYS A  19       4.752   1.094   0.007  1.00 97.52           C  
ATOM    133  C   CYS A  19       5.438   1.853   1.137  1.00 97.52           C  
ATOM    134  CB  CYS A  19       3.971  -0.089   0.576  1.00 97.52           C  
ATOM    135  O   CYS A  19       6.371   1.340   1.758  1.00 97.52           O  
ATOM    136  SG  CYS A  19       2.764   0.375   1.838  1.00 97.52           S  
ATOM    137  N   PRO A  20       4.960   3.115   1.430  1.00 96.04           N  
ATOM    138  CA  PRO A  20       5.597   3.878   2.506  1.00 96.04           C  
ATOM    139  C   PRO A  20       5.341   3.279   3.886  1.00 96.04           C  
ATOM    140  CB  PRO A  20       4.955   5.262   2.383  1.00 96.04           C  
ATOM    141  O   PRO A  20       6.061   3.586   4.840  1.00 96.04           O  
ATOM    142  CG  PRO A  20       3.684   5.029   1.632  1.00 96.04           C  
ATOM    143  CD  PRO A  20       3.862   3.820   0.758  1.00 96.04           C  
ATOM    144  N   LEU A  21       4.353   2.409   4.086  1.00 96.94           N  
ATOM    145  CA  LEU A  21       4.004   1.831   5.380  1.00 96.94           C  
ATOM    146  C   LEU A  21       4.826   0.577   5.654  1.00 96.94           C  
ATOM    147  CB  LEU A  21       2.510   1.499   5.433  1.00 96.94           C  
ATOM    148  O   LEU A  21       5.360   0.407   6.753  1.00 96.94           O  
ATOM    149  CG  LEU A  21       1.551   2.690   5.468  1.00 96.94           C  
ATOM    150  CD1 LEU A  21       0.106   2.209   5.394  1.00 96.94           C  
ATOM    151  CD2 LEU A  21       1.779   3.523   6.725  1.00 96.94           C  
ATOM    152  N   CYS A  22       5.022  -0.324   4.605  1.00 97.32           N  
ATOM    153  CA  CYS A  22       5.742  -1.570   4.842  1.00 97.32           C  
ATOM    154  C   CYS A  22       7.141  -1.514   4.241  1.00 97.32           C  
ATOM    155  CB  CYS A  22       4.973  -2.754   4.256  1.00 97.32           C  
ATOM    156  O   CYS A  22       7.945  -2.427   4.440  1.00 97.32           O  
ATOM    157  SG  CYS A  22       4.910  -2.760   2.451  1.00 97.32           S  
ATOM    158  N   LYS A  23       7.454  -0.450   3.508  1.00 95.15           N  
ATOM    159  CA  LYS A  23       8.759  -0.230   2.889  1.00 95.15           C  
ATOM    160  C   LYS A  23       9.103  -1.356   1.918  1.00 95.15           C  
ATOM    161  CB  LYS A  23       9.846  -0.110   3.958  1.00 95.15           C  
ATOM    162  O   LYS A  23      10.278  -1.614   1.650  1.00 95.15           O  
ATOM    163  CG  LYS A  23       9.549   0.929   5.029  1.00 95.15           C  
ATOM    164  CD  LYS A  23       9.393   2.321   4.430  1.00 95.15           C  
ATOM    165  CE  LYS A  23       9.154   3.371   5.507  1.00 95.15           C  
ATOM    166  NZ  LYS A  23       8.764   4.688   4.920  1.00 95.15           N  
ATOM    167  N   GLY A  24       8.114  -2.075   1.520  1.00 95.35           N  
ATOM    168  CA  GLY A  24       8.210  -3.093   0.486  1.00 95.35           C  
ATOM    169  C   GLY A  24       7.464  -2.727  -0.783  1.00 95.35           C  
ATOM    170  O   GLY A  24       6.876  -1.648  -0.874  1.00 95.35           O  
ATOM    171  N   TYR A  25       7.617  -3.592  -1.902  1.00 95.96           N  
ATOM    172  CA  TYR A  25       6.868  -3.376  -3.135  1.00 95.96           C  
ATOM    173  C   TYR A  25       5.374  -3.570  -2.907  1.00 95.96           C  
ATOM    174  CB  TYR A  25       7.356  -4.325  -4.234  1.00 95.96           C  
ATOM    175  O   TYR A  25       4.968  -4.358  -2.050  1.00 95.96           O  
ATOM    176  CG  TYR A  25       8.729  -3.986  -4.763  1.00 95.96           C  
ATOM    177  CD1 TYR A  25       8.919  -2.902  -5.617  1.00 95.96           C  
ATOM    178  CD2 TYR A  25       9.837  -4.749  -4.412  1.00 95.96           C  
ATOM    179  CE1 TYR A  25      10.182  -2.587  -6.109  1.00 95.96           C  
ATOM    180  CE2 TYR A  25      11.104  -4.443  -4.897  1.00 95.96           C  
ATOM    181  OH  TYR A  25      12.518  -3.055  -6.228  1.00 95.96           O  
ATOM    182  CZ  TYR A  25      11.266  -3.362  -5.744  1.00 95.96           C  
ATOM    183  N   PHE A  26       4.578  -2.818  -3.621  1.00 97.91           N  
ATOM    184  CA  PHE A  26       3.133  -2.787  -3.422  1.00 97.91           C  
ATOM    185  C   PHE A  26       2.534  -4.178  -3.594  1.00 97.91           C  
ATOM    186  CB  PHE A  26       2.476  -1.808  -4.400  1.00 97.91           C  
ATOM    187  O   PHE A  26       2.846  -4.879  -4.558  1.00 97.91           O  
ATOM    188  CG  PHE A  26       2.702  -0.361  -4.054  1.00 97.91           C  
ATOM    189  CD1 PHE A  26       2.256   0.157  -2.844  1.00 97.91           C  
ATOM    190  CD2 PHE A  26       3.363   0.481  -4.939  1.00 97.91           C  
ATOM    191  CE1 PHE A  26       2.464   1.496  -2.521  1.00 97.91           C  
ATOM    192  CE2 PHE A  26       3.575   1.820  -4.623  1.00 97.91           C  
ATOM    193  CZ  PHE A  26       3.124   2.326  -3.415  1.00 97.91           C  
ATOM    194  N   ARG A  27       1.698  -4.610  -2.653  1.00 97.39           N  
ATOM    195  CA  ARG A  27       0.791  -5.751  -2.728  1.00 97.39           C  
ATOM    196  C   ARG A  27      -0.665  -5.296  -2.700  1.00 97.39           C  
ATOM    197  CB  ARG A  27       1.057  -6.726  -1.579  1.00 97.39           C  
ATOM    198  O   ARG A  27      -1.116  -4.702  -1.719  1.00 97.39           O  
ATOM    199  CG  ARG A  27       2.458  -7.317  -1.585  1.00 97.39           C  
ATOM    200  CD  ARG A  27       2.707  -8.192  -0.364  1.00 97.39           C  
ATOM    201  NE  ARG A  27       1.975  -9.453  -0.446  1.00 97.39           N  
ATOM    202  NH1 ARG A  27       2.755 -10.274   1.567  1.00 97.39           N  
ATOM    203  NH2 ARG A  27       1.309 -11.521   0.298  1.00 97.39           N  
ATOM    204  CZ  ARG A  27       2.014 -10.413   0.473  1.00 97.39           C  
ATOM    205  N   GLN A  28      -1.327  -5.487  -3.766  1.00 97.60           N  
ATOM    206  CA  GLN A  28      -2.672  -4.935  -3.898  1.00 97.60           C  
ATOM    207  C   GLN A  28      -2.666  -3.421  -3.710  1.00 97.60           C  
ATOM    208  CB  GLN A  28      -3.620  -5.586  -2.889  1.00 97.60           C  
ATOM    209  O   GLN A  28      -3.340  -2.898  -2.820  1.00 97.60           O  
ATOM    210  CG  GLN A  28      -3.846  -7.073  -3.128  1.00 97.60           C  
ATOM    211  CD  GLN A  28      -4.743  -7.706  -2.081  1.00 97.60           C  
ATOM    212  NE2 GLN A  28      -5.655  -8.565  -2.523  1.00 97.60           N  
ATOM    213  OE1 GLN A  28      -4.617  -7.425  -0.885  1.00 97.60           O  
ATOM    214  N   ALA A  29      -1.958  -2.757  -4.613  1.00 98.05           N  
ATOM    215  CA  ALA A  29      -1.795  -1.307  -4.539  1.00 98.05           C  
ATOM    216  C   ALA A  29      -3.149  -0.602  -4.557  1.00 98.05           C  
ATOM    217  CB  ALA A  29      -0.925  -0.810  -5.692  1.00 98.05           C  
ATOM    218  O   ALA A  29      -3.932  -0.771  -5.494  1.00 98.05           O  
ATOM    219  N   HIS A  30      -3.450   0.224  -3.534  1.00 97.92           N  
ATOM    220  CA  HIS A  30      -4.672   1.007  -3.394  1.00 97.92           C  
ATOM    221  C   HIS A  30      -4.359   2.483  -3.168  1.00 97.92           C  
ATOM    222  CB  HIS A  30      -5.524   0.469  -2.243  1.00 97.92           C  
ATOM    223  O   HIS A  30      -3.530   2.823  -2.321  1.00 97.92           O  
ATOM    224  CG  HIS A  30      -6.303  -0.758  -2.595  1.00 97.92           C  
ATOM    225  CD2 HIS A  30      -7.635  -0.959  -2.724  1.00 97.92           C  
ATOM    226  ND1 HIS A  30      -5.702  -1.970  -2.858  1.00 97.92           N  
ATOM    227  CE1 HIS A  30      -6.635  -2.866  -3.136  1.00 97.92           C  
ATOM    228  NE2 HIS A  30      -7.817  -2.277  -3.061  1.00 97.92           N  
ATOM    229  N   THR A  31      -5.037   3.256  -3.944  1.00 97.20           N  
ATOM    230  CA  THR A  31      -4.799   4.695  -3.938  1.00 97.20           C  
ATOM    231  C   THR A  31      -5.944   5.429  -3.245  1.00 97.20           C  
ATOM    232  CB  THR A  31      -4.628   5.239  -5.368  1.00 97.20           C  
ATOM    233  O   THR A  31      -7.116   5.177  -3.535  1.00 97.20           O  
ATOM    234  CG2 THR A  31      -4.314   6.731  -5.354  1.00 97.20           C  
ATOM    235  OG1 THR A  31      -3.556   4.542  -6.013  1.00 97.20           O  
ATOM    236  N   LEU A  32      -5.499   6.254  -2.316  1.00 95.60           N  
ATOM    237  CA  LEU A  32      -6.486   7.150  -1.723  1.00 95.60           C  
ATOM    238  C   LEU A  32      -6.912   8.224  -2.718  1.00 95.60           C  
ATOM    239  CB  LEU A  32      -5.924   7.804  -0.458  1.00 95.60           C  
ATOM    240  O   LEU A  32      -6.072   8.954  -3.247  1.00 95.60           O  
ATOM    241  CG  LEU A  32      -5.551   6.859   0.686  1.00 95.60           C  
ATOM    242  CD1 LEU A  32      -4.850   7.627   1.801  1.00 95.60           C  
ATOM    243  CD2 LEU A  32      -6.790   6.146   1.217  1.00 95.60           C  
ATOM    244  N   MET A  33      -8.206   8.424  -2.916  1.00 94.08           N  
ATOM    245  CA  MET A  33      -8.717   9.305  -3.962  1.00 94.08           C  
ATOM    246  C   MET A  33      -8.669  10.763  -3.516  1.00 94.08           C  
ATOM    247  CB  MET A  33     -10.149   8.920  -4.338  1.00 94.08           C  
ATOM    248  O   MET A  33      -8.634  11.671  -4.348  1.00 94.08           O  
ATOM    249  CG  MET A  33     -10.279   7.511  -4.893  1.00 94.08           C  
ATOM    250  SD  MET A  33      -9.245   7.245  -6.385  1.00 94.08           S  
ATOM    251  CE  MET A  33     -10.293   8.025  -7.644  1.00 94.08           C  
ATOM    252  N   ASP A  34      -8.513  11.068  -2.255  1.00 93.03           N  
ATOM    253  CA  ASP A  34      -8.526  12.437  -1.750  1.00 93.03           C  
ATOM    254  C   ASP A  34      -7.147  13.081  -1.873  1.00 93.03           C  
ATOM    255  CB  ASP A  34      -8.993  12.468  -0.293  1.00 93.03           C  
ATOM    256  O   ASP A  34      -7.036  14.295  -2.056  1.00 93.03           O  
ATOM    257  CG  ASP A  34     -10.439  12.034  -0.125  1.00 93.03           C  
ATOM    258  OD1 ASP A  34     -11.331  12.619  -0.776  1.00 93.03           O  
ATOM    259  OD2 ASP A  34     -10.688  11.100   0.668  1.00 93.03           O  
ATOM    260  N   CYS A  35      -6.024  12.250  -1.844  1.00 94.89           N  
ATOM    261  CA  CYS A  35      -4.675  12.804  -1.868  1.00 94.89           C  
ATOM    262  C   CYS A  35      -3.804  12.077  -2.886  1.00 94.89           C  
ATOM    263  CB  CYS A  35      -4.036  12.718  -0.482  1.00 94.89           C  
ATOM    264  O   CYS A  35      -2.659  12.467  -3.121  1.00 94.89           O  
ATOM    265  SG  CYS A  35      -3.910  11.034   0.158  1.00 94.89           S  
ATOM    266  N   LEU A  36      -4.341  10.897  -3.450  1.00 95.37           N  
ATOM    267  CA  LEU A  36      -3.745  10.105  -4.520  1.00 95.37           C  
ATOM    268  C   LEU A  36      -2.439   9.465  -4.059  1.00 95.37           C  
ATOM    269  CB  LEU A  36      -3.492  10.975  -5.754  1.00 95.37           C  
ATOM    270  O   LEU A  36      -1.524   9.265  -4.861  1.00 95.37           O  
ATOM    271  CG  LEU A  36      -4.725  11.606  -6.403  1.00 95.37           C  
ATOM    272  CD1 LEU A  36      -4.315  12.476  -7.586  1.00 95.37           C  
ATOM    273  CD2 LEU A  36      -5.711  10.528  -6.841  1.00 95.37           C  
ATOM    274  N   HIS A  37      -2.288   9.206  -2.808  1.00 96.76           N  
ATOM    275  CA  HIS A  37      -1.184   8.400  -2.299  1.00 96.76           C  
ATOM    276  C   HIS A  37      -1.545   6.919  -2.281  1.00 96.76           C  
ATOM    277  CB  HIS A  37      -0.788   8.861  -0.895  1.00 96.76           C  
ATOM    278  O   HIS A  37      -2.680   6.556  -1.961  1.00 96.76           O  
ATOM    279  CG  HIS A  37      -0.162  10.219  -0.864  1.00 96.76           C  
ATOM    280  CD2 HIS A  37       0.905  10.722  -1.528  1.00 96.76           C  
ATOM    281  ND1 HIS A  37      -0.639  11.240  -0.070  1.00 96.76           N  
ATOM    282  CE1 HIS A  37       0.110  12.315  -0.249  1.00 96.76           C  
ATOM    283  NE2 HIS A  37       1.054  12.027  -1.128  1.00 96.76           N  
ATOM    284  N   THR A  38      -0.573   6.060  -2.689  1.00 97.54           N  
ATOM    285  CA  THR A  38      -0.825   4.636  -2.884  1.00 97.54           C  
ATOM    286  C   THR A  38      -0.175   3.814  -1.775  1.00 97.54           C  
ATOM    287  CB  THR A  38      -0.305   4.160  -4.253  1.00 97.54           C  
ATOM    288  O   THR A  38       0.958   4.090  -1.374  1.00 97.54           O  
ATOM    289  CG2 THR A  38      -0.698   2.710  -4.516  1.00 97.54           C  
ATOM    290  OG1 THR A  38      -0.859   4.988  -5.283  1.00 97.54           O  
ATOM    291  N   PHE A  39      -0.886   2.857  -1.287  1.00 98.04           N  
ATOM    292  CA  PHE A  39      -0.434   1.932  -0.253  1.00 98.04           C  
ATOM    293  C   PHE A  39      -0.885   0.510  -0.565  1.00 98.04           C  
ATOM    294  CB  PHE A  39      -0.960   2.361   1.120  1.00 98.04           C  
ATOM    295  O   PHE A  39      -1.731   0.298  -1.436  1.00 98.04           O  
ATOM    296  CG  PHE A  39      -0.663   3.795   1.464  1.00 98.04           C  
ATOM    297  CD1 PHE A  39       0.514   4.138   2.119  1.00 98.04           C  
ATOM    298  CD2 PHE A  39      -1.560   4.802   1.131  1.00 98.04           C  
ATOM    299  CE1 PHE A  39       0.792   5.465   2.439  1.00 98.04           C  
ATOM    300  CE2 PHE A  39      -1.289   6.130   1.447  1.00 98.04           C  
ATOM    301  CZ  PHE A  39      -0.113   6.459   2.102  1.00 98.04           C  
ATOM    302  N   CYS A  40      -0.297  -0.456   0.192  1.00 98.38           N  
ATOM    303  CA  CYS A  40      -0.841  -1.808   0.130  1.00 98.38           C  
ATOM    304  C   CYS A  40      -2.218  -1.871   0.780  1.00 98.38           C  
ATOM    305  CB  CYS A  40       0.102  -2.797   0.814  1.00 98.38           C  
ATOM    306  O   CYS A  40      -2.470  -1.196   1.780  1.00 98.38           O  
ATOM    307  SG  CYS A  40       1.751  -2.856   0.081  1.00 98.38           S  
ATOM    308  N   LYS A  41      -3.068  -2.662   0.238  1.00 97.67           N  
ATOM    309  CA  LYS A  41      -4.389  -2.821   0.839  1.00 97.67           C  
ATOM    310  C   LYS A  41      -4.282  -3.319   2.278  1.00 97.67           C  
ATOM    311  CB  LYS A  41      -5.242  -3.784   0.013  1.00 97.67           C  
ATOM    312  O   LYS A  41      -4.904  -2.758   3.182  1.00 97.67           O  
ATOM    313  CG  LYS A  41      -6.671  -3.931   0.516  1.00 97.67           C  
ATOM    314  CD  LYS A  41      -7.493  -4.835  -0.394  1.00 97.67           C  
ATOM    315  CE  LYS A  41      -8.912  -5.016   0.130  1.00 97.67           C  
ATOM    316  NZ  LYS A  41      -9.725  -5.893  -0.765  1.00 97.67           N  
ATOM    317  N   PRO A  42      -3.471  -4.365   2.516  1.00 97.92           N  
ATOM    318  CA  PRO A  42      -3.334  -4.842   3.894  1.00 97.92           C  
ATOM    319  C   PRO A  42      -2.754  -3.783   4.829  1.00 97.92           C  
ATOM    320  CB  PRO A  42      -2.382  -6.033   3.761  1.00 97.92           C  
ATOM    321  O   PRO A  42      -3.123  -3.725   6.005  1.00 97.92           O  
ATOM    322  CG  PRO A  42      -1.666  -5.808   2.469  1.00 97.92           C  
ATOM    323  CD  PRO A  42      -2.579  -5.059   1.541  1.00 97.92           C  
ATOM    324  N   CYS A  43      -1.862  -2.980   4.291  1.00 98.33           N  
ATOM    325  CA  CYS A  43      -1.270  -1.914   5.092  1.00 98.33           C  
ATOM    326  C   CYS A  43      -2.319  -0.882   5.487  1.00 98.33           C  
ATOM    327  CB  CYS A  43      -0.135  -1.235   4.326  1.00 98.33           C  
ATOM    328  O   CYS A  43      -2.359  -0.438   6.635  1.00 98.33           O  
ATOM    329  SG  CYS A  43       1.339  -2.262   4.147  1.00 98.33           S  
ATOM    330  N   LEU A  44      -3.154  -0.535   4.558  1.00 96.88           N  
ATOM    331  CA  LEU A  44      -4.222   0.417   4.841  1.00 96.88           C  
ATOM    332  C   LEU A  44      -5.228  -0.172   5.825  1.00 96.88           C  
ATOM    333  CB  LEU A  44      -4.933   0.825   3.549  1.00 96.88           C  
ATOM    334  O   LEU A  44      -5.707   0.527   6.721  1.00 96.88           O  
ATOM    335  CG  LEU A  44      -4.201   1.832   2.661  1.00 96.88           C  
ATOM    336  CD1 LEU A  44      -4.941   2.011   1.339  1.00 96.88           C  
ATOM    337  CD2 LEU A  44      -4.050   3.169   3.380  1.00 96.88           C  
ATOM    338  N   GLN A  45      -5.567  -1.403   5.685  1.00 96.43           N  
ATOM    339  CA  GLN A  45      -6.512  -2.065   6.578  1.00 96.43           C  
ATOM    340  C   GLN A  45      -6.015  -2.040   8.020  1.00 96.43           C  
ATOM    341  CB  GLN A  45      -6.753  -3.508   6.130  1.00 96.43           C  
ATOM    342  O   GLN A  45      -6.784  -1.760   8.942  1.00 96.43           O  
ATOM    343  CG  GLN A  45      -7.605  -3.628   4.874  1.00 96.43           C  
ATOM    344  CD  GLN A  45      -7.808  -5.067   4.438  1.00 96.43           C  
ATOM    345  NE2 GLN A  45      -8.989  -5.365   3.909  1.00 96.43           N  
ATOM    346  OE1 GLN A  45      -6.909  -5.903   4.574  1.00 96.43           O  
ATOM    347  N   GLU A  46      -4.745  -2.368   8.142  1.00 97.15           N  
ATOM    348  CA  GLU A  46      -4.147  -2.357   9.474  1.00 97.15           C  
ATOM    349  C   GLU A  46      -4.116  -0.946  10.054  1.00 97.15           C  
ATOM    350  CB  GLU A  46      -2.732  -2.940   9.433  1.00 97.15           C  
ATOM    351  O   GLU A  46      -4.403  -0.749  11.237  1.00 97.15           O  
ATOM    352  CG  GLU A  46      -2.691  -4.439   9.176  1.00 97.15           C  
ATOM    353  CD  GLU A  46      -1.279  -4.996   9.089  1.00 97.15           C  
ATOM    354  OE1 GLU A  46      -1.118  -6.197   8.775  1.00 97.15           O  
ATOM    355  OE2 GLU A  46      -0.326  -4.224   9.338  1.00 97.15           O  
ATOM    356  N   TYR A  47      -3.762  -0.011   9.281  1.00 96.06           N  
ATOM    357  CA  TYR A  47      -3.687   1.384   9.700  1.00 96.06           C  
ATOM    358  C   TYR A  47      -5.052   1.894  10.145  1.00 96.06           C  
ATOM    359  CB  TYR A  47      -3.147   2.258   8.564  1.00 96.06           C  
ATOM    360  O   TYR A  47      -5.183   2.475  11.225  1.00 96.06           O  
ATOM    361  CG  TYR A  47      -3.114   3.731   8.896  1.00 96.06           C  
ATOM    362  CD1 TYR A  47      -4.126   4.585   8.464  1.00 96.06           C  
ATOM    363  CD2 TYR A  47      -2.070   4.271   9.640  1.00 96.06           C  
ATOM    364  CE1 TYR A  47      -4.098   5.943   8.765  1.00 96.06           C  
ATOM    365  CE2 TYR A  47      -2.033   5.627   9.947  1.00 96.06           C  
ATOM    366  OH  TYR A  47      -3.017   7.797   9.807  1.00 96.06           O  
ATOM    367  CZ  TYR A  47      -3.050   6.453   9.506  1.00 96.06           C  
ATOM    368  N   PHE A  48      -6.090   1.675   9.346  1.00 94.53           N  
ATOM    369  CA  PHE A  48      -7.426   2.172   9.652  1.00 94.53           C  
ATOM    370  C   PHE A  48      -8.023   1.424  10.838  1.00 94.53           C  
ATOM    371  CB  PHE A  48      -8.343   2.039   8.432  1.00 94.53           C  
ATOM    372  O   PHE A  48      -8.754   2.007  11.642  1.00 94.53           O  
ATOM    373  CG  PHE A  48      -7.958   2.930   7.282  1.00 94.53           C  
ATOM    374  CD1 PHE A  48      -7.309   4.138   7.508  1.00 94.53           C  
ATOM    375  CD2 PHE A  48      -8.244   2.559   5.975  1.00 94.53           C  
ATOM    376  CE1 PHE A  48      -6.951   4.965   6.446  1.00 94.53           C  
ATOM    377  CE2 PHE A  48      -7.889   3.380   4.908  1.00 94.53           C  
ATOM    378  CZ  PHE A  48      -7.244   4.583   5.146  1.00 94.53           C  
ATOM    379  N   ALA A  49      -7.755   0.117  10.900  1.00 94.93           N  
ATOM    380  CA  ALA A  49      -8.202  -0.662  12.052  1.00 94.93           C  
ATOM    381  C   ALA A  49      -7.613  -0.113  13.348  1.00 94.93           C  
ATOM    382  CB  ALA A  49      -7.823  -2.131  11.880  1.00 94.93           C  
ATOM    383  O   ALA A  49      -8.309  -0.015  14.361  1.00 94.93           O  
ATOM    384  N   ALA A  50      -6.319   0.250  13.351  1.00 95.58           N  
ATOM    385  CA  ALA A  50      -5.645   0.822  14.513  1.00 95.58           C  
ATOM    386  C   ALA A  50      -6.248   2.174  14.887  1.00 95.58           C  
ATOM    387  CB  ALA A  50      -4.149   0.966  14.244  1.00 95.58           C  
ATOM    388  O   ALA A  50      -6.455   2.463  16.068  1.00 95.58           O  
ATOM    389  N   LYS A  51      -6.579   3.007  13.933  1.00 94.19           N  
ATOM    390  CA  LYS A  51      -7.188   4.311  14.176  1.00 94.19           C  
ATOM    391  C   LYS A  51      -8.588   4.164  14.765  1.00 94.19           C  
ATOM    392  CB  LYS A  51      -7.246   5.126  12.883  1.00 94.19           C  
ATOM    393  O   LYS A  51      -8.966   4.906  15.674  1.00 94.19           O  
ATOM    394  CG  LYS A  51      -5.889   5.608  12.393  1.00 94.19           C  
ATOM    395  CD  LYS A  51      -5.316   6.685  13.306  1.00 94.19           C  
ATOM    396  CE  LYS A  51      -4.059   7.309  12.714  1.00 94.19           C  
ATOM    397  NZ  LYS A  51      -3.420   8.271  13.661  1.00 94.19           N  
ATOM    398  N   LYS A  52      -9.303   3.229  14.208  1.00 93.43           N  
ATOM    399  CA  LYS A  52     -10.645   2.949  14.711  1.00 93.43           C  
ATOM    400  C   LYS A  52     -10.601   2.495  16.168  1.00 93.43           C  
ATOM    401  CB  LYS A  52     -11.331   1.887  13.851  1.00 93.43           C  
ATOM    402  O   LYS A  52     -11.408   2.940  16.987  1.00 93.43           O  
ATOM    403  CG  LYS A  52     -12.782   1.629  14.227  1.00 93.43           C  
ATOM    404  CD  LYS A  52     -13.421   0.593  13.311  1.00 93.43           C  
ATOM    405  CE  LYS A  52     -14.863   0.308  13.707  1.00 93.43           C  
ATOM    406  NZ  LYS A  52     -15.494  -0.707  12.812  1.00 93.43           N  
ATOM    407  N   ALA A  53      -9.658   1.619  16.528  1.00 94.58           N  
ATOM    408  CA  ALA A  53      -9.498   1.102  17.884  1.00 94.58           C  
ATOM    409  C   ALA A  53      -9.126   2.218  18.856  1.00 94.58           C  
ATOM    410  CB  ALA A  53      -8.440   0.001  17.914  1.00 94.58           C  
ATOM    411  O   ALA A  53      -9.512   2.185  20.027  1.00 94.58           O  
ATOM    412  N   GLN A  54      -8.489   3.259  18.385  1.00 95.14           N  
ATOM    413  CA  GLN A  54      -8.052   4.381  19.209  1.00 95.14           C  
ATOM    414  C   GLN A  54      -9.078   5.511  19.191  1.00 95.14           C  
ATOM    415  CB  GLN A  54      -6.693   4.898  18.736  1.00 95.14           C  
ATOM    416  O   GLN A  54      -8.917   6.514  19.889  1.00 95.14           O  
ATOM    417  CG  GLN A  54      -5.562   3.891  18.895  1.00 95.14           C  
ATOM    418  CD  GLN A  54      -4.247   4.390  18.326  1.00 95.14           C  
ATOM    419  NE2 GLN A  54      -3.275   3.492  18.204  1.00 95.14           N  
ATOM    420  OE1 GLN A  54      -4.106   5.572  17.998  1.00 95.14           O  
ATOM    421  N   GLY A  55     -10.132   5.363  18.455  1.00 91.78           N  
ATOM    422  CA  GLY A  55     -11.148   6.398  18.353  1.00 91.78           C  
ATOM    423  C   GLY A  55     -10.657   7.647  17.646  1.00 91.78           C  
ATOM    424  O   GLY A  55     -11.071   8.759  17.980  1.00 91.78           O  
ATOM    425  N   LEU A  56      -9.612   7.449  16.824  1.00 91.40           N  
ATOM    426  CA  LEU A  56      -9.034   8.574  16.097  1.00 91.40           C  
ATOM    427  C   LEU A  56      -9.648   8.697  14.707  1.00 91.40           C  
ATOM    428  CB  LEU A  56      -7.515   8.416  15.985  1.00 91.40           C  
ATOM    429  O   LEU A  56     -10.203   7.729  14.181  1.00 91.40           O  
ATOM    430  CG  LEU A  56      -6.735   8.411  17.300  1.00 91.40           C  
ATOM    431  CD1 LEU A  56      -5.267   8.088  17.044  1.00 91.40           C  
ATOM    432  CD2 LEU A  56      -6.877   9.752  18.011  1.00 91.40           C  
ATOM    433  N   LYS A  57      -9.608   9.878  14.176  1.00 91.43           N  
ATOM    434  CA  LYS A  57     -10.073  10.120  12.813  1.00 91.43           C  
ATOM    435  C   LYS A  57      -9.090   9.560  11.789  1.00 91.43           C  
ATOM    436  CB  LYS A  57     -10.282  11.616  12.575  1.00 91.43           C  
ATOM    437  O   LYS A  57      -7.896   9.438  12.070  1.00 91.43           O  
ATOM    438  CG  LYS A  57     -11.386  12.230  13.424  1.00 91.43           C  
ATOM    439  CD  LYS A  57     -11.620  13.692  13.065  1.00 91.43           C  
ATOM    440  CE  LYS A  57     -12.776  14.285  13.858  1.00 91.43           C  
ATOM    441  NZ  LYS A  57     -12.883  15.762  13.662  1.00 91.43           N  
ATOM    442  N   TYR A  58      -9.582   9.209  10.634  1.00 93.68           N  
ATOM    443  CA  TYR A  58      -8.777   8.616   9.571  1.00 93.68           C  
ATOM    444  C   TYR A  58      -8.039   9.691   8.783  1.00 93.68           C  
ATOM    445  CB  TYR A  58      -9.657   7.789   8.629  1.00 93.68           C  
ATOM    446  O   TYR A  58      -8.639  10.685   8.365  1.00 93.68           O  
ATOM    447  CG  TYR A  58     -10.377   6.652   9.313  1.00 93.68           C  
ATOM    448  CD1 TYR A  58      -9.669   5.613   9.912  1.00 93.68           C  
ATOM    449  CD2 TYR A  58     -11.767   6.615   9.361  1.00 93.68           C  
ATOM    450  CE1 TYR A  58     -10.329   4.562  10.542  1.00 93.68           C  
ATOM    451  CE2 TYR A  58     -12.437   5.570   9.988  1.00 93.68           C  
ATOM    452  OH  TYR A  58     -12.369   3.513  11.197  1.00 93.68           O  
ATOM    453  CZ  TYR A  58     -11.710   4.550  10.575  1.00 93.68           C  
ATOM    454  N   CYS A  59      -6.726   9.505   8.646  1.00 94.38           N  
ATOM    455  CA  CYS A  59      -5.880  10.387   7.849  1.00 94.38           C  
ATOM    456  C   CYS A  59      -4.935   9.583   6.965  1.00 94.38           C  
ATOM    457  CB  CYS A  59      -5.077  11.321   8.754  1.00 94.38           C  
ATOM    458  O   CYS A  59      -4.779   8.375   7.152  1.00 94.38           O  
ATOM    459  SG  CYS A  59      -4.052  10.458   9.965  1.00 94.38           S  
ATOM    460  N   CYS A  60      -4.401  10.319   5.886  1.00 95.77           N  
ATOM    461  CA  CYS A  60      -3.428   9.688   5.002  1.00 95.77           C  
ATOM    462  C   CYS A  60      -2.117   9.425   5.733  1.00 95.77           C  
ATOM    463  CB  CYS A  60      -3.172  10.563   3.776  1.00 95.77           C  
ATOM    464  O   CYS A  60      -1.564  10.325   6.368  1.00 95.77           O  
ATOM    465  SG  CYS A  60      -1.885   9.924   2.681  1.00 95.77           S  
ATOM    466  N   PRO A  61      -1.626   8.112   5.684  1.00 95.62           N  
ATOM    467  CA  PRO A  61      -0.411   7.726   6.406  1.00 95.62           C  
ATOM    468  C   PRO A  61       0.864   8.181   5.700  1.00 95.62           C  
ATOM    469  CB  PRO A  61      -0.496   6.198   6.448  1.00 95.62           C  
ATOM    470  O   PRO A  61       1.963   8.019   6.236  1.00 95.62           O  
ATOM    471  CG  PRO A  61      -1.423   5.837   5.332  1.00 95.62           C  
ATOM    472  CD  PRO A  61      -2.341   6.998   5.080  1.00 95.62           C  
ATOM    473  N   SER A  62       0.702   8.795   4.559  1.00 95.70           N  
ATOM    474  CA  SER A  62       1.886   9.282   3.859  1.00 95.70           C  
ATOM    475  C   SER A  62       2.540  10.434   4.615  1.00 95.70           C  
ATOM    476  CB  SER A  62       1.526   9.730   2.442  1.00 95.70           C  
ATOM    477  O   SER A  62       1.849  11.299   5.157  1.00 95.70           O  
ATOM    478  OG  SER A  62       2.682  10.147   1.737  1.00 95.70           O  
ATOM    479  N   ALA A  63       3.810  10.467   4.722  1.00 93.24           N  
ATOM    480  CA  ALA A  63       4.566  11.495   5.433  1.00 93.24           C  
ATOM    481  C   ALA A  63       4.297  12.877   4.846  1.00 93.24           C  
ATOM    482  CB  ALA A  63       6.060  11.183   5.389  1.00 93.24           C  
ATOM    483  O   ALA A  63       4.408  13.077   3.634  1.00 93.24           O  
ATOM    484  N   GLY A  64       3.843  13.803   5.705  1.00 93.92           N  
ATOM    485  CA  GLY A  64       3.647  15.177   5.271  1.00 93.92           C  
ATOM    486  C   GLY A  64       2.276  15.423   4.670  1.00 93.92           C  
ATOM    487  O   GLY A  64       1.970  16.539   4.245  1.00 93.92           O  
ATOM    488  N   CYS A  65       1.503  14.436   4.596  1.00 94.77           N  
ATOM    489  CA  CYS A  65       0.152  14.591   4.069  1.00 94.77           C  
ATOM    490  C   CYS A  65      -0.839  14.890   5.188  1.00 94.77           C  
ATOM    491  CB  CYS A  65      -0.278  13.332   3.318  1.00 94.77           C  
ATOM    492  O   CYS A  65      -0.849  14.205   6.213  1.00 94.77           O  
ATOM    493  SG  CYS A  65      -1.872  13.491   2.483  1.00 94.77           S  
ATOM    494  N   THR A  66      -1.679  15.922   5.055  1.00 92.71           N  
ATOM    495  CA  THR A  66      -2.612  16.340   6.095  1.00 92.71           C  
ATOM    496  C   THR A  66      -4.053  16.099   5.658  1.00 92.71           C  
ATOM    497  CB  THR A  66      -2.422  17.827   6.451  1.00 92.71           C  
ATOM    498  O   THR A  66      -4.986  16.657   6.240  1.00 92.71           O  
ATOM    499  CG2 THR A  66      -1.040  18.078   7.044  1.00 92.71           C  
ATOM    500  OG1 THR A  66      -2.573  18.619   5.267  1.00 92.71           O  
ATOM    501  N   THR A  67      -4.216  15.257   4.618  1.00 93.43           N  
ATOM    502  CA  THR A  67      -5.557  14.988   4.112  1.00 93.43           C  
ATOM    503  C   THR A  67      -6.333  14.100   5.080  1.00 93.43           C  
ATOM    504  CB  THR A  67      -5.507  14.320   2.725  1.00 93.43           C  
ATOM    505  O   THR A  67      -5.846  13.043   5.487  1.00 93.43           O  
ATOM    506  CG2 THR A  67      -6.910  14.113   2.163  1.00 93.43           C  
ATOM    507  OG1 THR A  67      -4.763  15.152   1.827  1.00 93.43           O  
ATOM    508  N   ARG A  68      -7.528  14.558   5.418  1.00 92.52           N  
ATOM    509  CA  ARG A  68      -8.444  13.789   6.254  1.00 92.52           C  
ATOM    510  C   ARG A  68      -9.427  12.994   5.402  1.00 92.52           C  
ATOM    511  CB  ARG A  68      -9.205  14.713   7.208  1.00 92.52           C  
ATOM    512  O   ARG A  68      -9.942  13.500   4.403  1.00 92.52           O  
ATOM    513  CG  ARG A  68      -8.339  15.321   8.299  1.00 92.52           C  
ATOM    514  CD  ARG A  68      -9.141  16.241   9.210  1.00 92.52           C  
ATOM    515  NE  ARG A  68      -8.279  16.960  10.143  1.00 92.52           N  
ATOM    516  NH1 ARG A  68      -9.978  18.240  11.046  1.00 92.52           N  
ATOM    517  NH2 ARG A  68      -7.827  18.485  11.800  1.00 92.52           N  
ATOM    518  CZ  ARG A  68      -8.697  17.894  10.994  1.00 92.52           C  
ATOM    519  N   LEU A  69      -9.643  11.697   5.780  1.00 89.38           N  
ATOM    520  CA  LEU A  69     -10.560  10.837   5.040  1.00 89.38           C  
ATOM    521  C   LEU A  69     -11.957  10.878   5.651  1.00 89.38           C  
ATOM    522  CB  LEU A  69     -10.043   9.396   5.016  1.00 89.38           C  
ATOM    523  O   LEU A  69     -12.135  10.546   6.825  1.00 89.38           O  
ATOM    524  CG  LEU A  69      -8.620   9.195   4.492  1.00 89.38           C  
ATOM    525  CD1 LEU A  69      -8.211   7.731   4.618  1.00 89.38           C  
ATOM    526  CD2 LEU A  69      -8.512   9.663   3.045  1.00 89.38           C  
ATOM    527  N   GLU A  70     -12.811  11.751   5.105  1.00 79.57           N  
ATOM    528  CA  GLU A  70     -14.108  12.105   5.673  1.00 79.57           C  
ATOM    529  C   GLU A  70     -15.123  10.983   5.473  1.00 79.57           C  
ATOM    530  CB  GLU A  70     -14.630  13.404   5.053  1.00 79.57           C  
ATOM    531  O   GLU A  70     -16.010  11.086   4.623  1.00 79.57           O  
ATOM    532  CG  GLU A  70     -14.044  14.662   5.676  1.00 79.57           C  
ATOM    533  CD  GLU A  70     -13.404  15.594   4.659  1.00 79.57           C  
ATOM    534  OE1 GLU A  70     -12.700  16.546   5.067  1.00 79.57           O  
ATOM    535  OE2 GLU A  70     -13.609  15.371   3.445  1.00 79.57           O  
ATOM    536  N   THR A  71     -14.758   9.732   5.807  1.00 80.36           N  
ATOM    537  CA  THR A  71     -15.718   8.638   5.711  1.00 80.36           C  
ATOM    538  C   THR A  71     -15.513   7.637   6.844  1.00 80.36           C  
ATOM    539  CB  THR A  71     -15.607   7.915   4.356  1.00 80.36           C  
ATOM    540  O   THR A  71     -14.424   7.554   7.416  1.00 80.36           O  
ATOM    541  CG2 THR A  71     -14.233   7.276   4.184  1.00 80.36           C  
ATOM    542  OG1 THR A  71     -16.609   6.893   4.283  1.00 80.36           O  
ATOM    543  N   GLN A  72     -16.665   7.102   7.379  1.00 80.93           N  
ATOM    544  CA  GLN A  72     -16.649   6.048   8.388  1.00 80.93           C  
ATOM    545  C   GLN A  72     -15.961   4.792   7.860  1.00 80.93           C  
ATOM    546  CB  GLN A  72     -18.071   5.717   8.841  1.00 80.93           C  
ATOM    547  O   GLN A  72     -15.505   3.953   8.640  1.00 80.93           O  
ATOM    548  CG  GLN A  72     -18.788   6.878   9.516  1.00 80.93           C  
ATOM    549  CD  GLN A  72     -18.195   7.229  10.867  1.00 80.93           C  
ATOM    550  NE2 GLN A  72     -17.998   8.520  11.111  1.00 80.93           N  
ATOM    551  OE1 GLN A  72     -17.916   6.347  11.685  1.00 80.93           O  
ATOM    552  N   HIS A  73     -15.861   4.772   6.555  1.00 84.95           N  
ATOM    553  CA  HIS A  73     -15.245   3.617   5.912  1.00 84.95           C  
ATOM    554  C   HIS A  73     -14.197   4.049   4.892  1.00 84.95           C  
ATOM    555  CB  HIS A  73     -16.309   2.749   5.237  1.00 84.95           C  
ATOM    556  O   HIS A  73     -14.480   4.112   3.693  1.00 84.95           O  
ATOM    557  CG  HIS A  73     -17.304   2.169   6.191  1.00 84.95           C  
ATOM    558  CD2 HIS A  73     -17.260   1.049   6.950  1.00 84.95           C  
ATOM    559  ND1 HIS A  73     -18.522   2.760   6.445  1.00 84.95           N  
ATOM    560  CE1 HIS A  73     -19.186   2.026   7.323  1.00 84.95           C  
ATOM    561  NE2 HIS A  73     -18.442   0.982   7.645  1.00 84.95           N  
ATOM    562  N   PRO A  74     -12.975   4.435   5.316  1.00 86.12           N  
ATOM    563  CA  PRO A  74     -11.942   5.015   4.455  1.00 86.12           C  
ATOM    564  C   PRO A  74     -11.554   4.098   3.298  1.00 86.12           C  
ATOM    565  CB  PRO A  74     -10.762   5.219   5.409  1.00 86.12           C  
ATOM    566  O   PRO A  74     -11.200   4.577   2.218  1.00 86.12           O  
ATOM    567  CG  PRO A  74     -11.047   4.318   6.567  1.00 86.12           C  
ATOM    568  CD  PRO A  74     -12.535   4.157   6.692  1.00 86.12           C  
ATOM    569  N   LEU A  75     -11.766   2.781   3.463  1.00 88.11           N  
ATOM    570  CA  LEU A  75     -11.364   1.850   2.415  1.00 88.11           C  
ATOM    571  C   LEU A  75     -12.358   1.871   1.259  1.00 88.11           C  
ATOM    572  CB  LEU A  75     -11.245   0.430   2.975  1.00 88.11           C  
ATOM    573  O   LEU A  75     -12.042   1.425   0.154  1.00 88.11           O  
ATOM    574  CG  LEU A  75     -10.023   0.147   3.851  1.00 88.11           C  
ATOM    575  CD1 LEU A  75     -10.081  -1.275   4.398  1.00 88.11           C  
ATOM    576  CD2 LEU A  75      -8.737   0.370   3.063  1.00 88.11           C  
ATOM    577  N   SER A  76     -13.521   2.389   1.537  1.00 88.85           N  
ATOM    578  CA  SER A  76     -14.545   2.465   0.500  1.00 88.85           C  
ATOM    579  C   SER A  76     -14.178   3.494  -0.564  1.00 88.85           C  
ATOM    580  CB  SER A  76     -15.903   2.813   1.111  1.00 88.85           C  
ATOM    581  O   SER A  76     -14.573   3.363  -1.725  1.00 88.85           O  
ATOM    582  OG  SER A  76     -15.833   4.032   1.831  1.00 88.85           O  
ATOM    583  N   LYS A  77     -13.334   4.392  -0.189  1.00 87.57           N  
ATOM    584  CA  LYS A  77     -12.952   5.442  -1.128  1.00 87.57           C  
ATOM    585  C   LYS A  77     -11.572   5.175  -1.721  1.00 87.57           C  
ATOM    586  CB  LYS A  77     -12.971   6.809  -0.442  1.00 87.57           C  
ATOM    587  O   LYS A  77     -11.072   5.966  -2.524  1.00 87.57           O  
ATOM    588  CG  LYS A  77     -14.363   7.288  -0.055  1.00 87.57           C  
ATOM    589  CD  LYS A  77     -15.134   7.802  -1.264  1.00 87.57           C  
ATOM    590  CE  LYS A  77     -16.465   8.421  -0.858  1.00 87.57           C  
ATOM    591  NZ  LYS A  77     -17.249   8.876  -2.045  1.00 87.57           N  
ATOM    592  N   CYS A  78     -11.025   4.039  -1.330  1.00 93.18           N  
ATOM    593  CA  CYS A  78      -9.755   3.635  -1.921  1.00 93.18           C  
ATOM    594  C   CYS A  78      -9.978   2.823  -3.192  1.00 93.18           C  
ATOM    595  CB  CYS A  78      -8.933   2.821  -0.923  1.00 93.18           C  
ATOM    596  O   CYS A  78     -10.975   2.109  -3.310  1.00 93.18           O  
ATOM    597  SG  CYS A  78      -8.555   3.708   0.604  1.00 93.18           S  
ATOM    598  N   ARG A  79      -9.086   3.064  -4.156  1.00 96.49           N  
ATOM    599  CA  ARG A  79      -9.195   2.364  -5.431  1.00 96.49           C  
ATOM    600  C   ARG A  79      -7.961   1.506  -5.692  1.00 96.49           C  
ATOM    601  CB  ARG A  79      -9.393   3.359  -6.576  1.00 96.49           C  
ATOM    602  O   ARG A  79      -6.833   1.944  -5.455  1.00 96.49           O  
ATOM    603  CG  ARG A  79     -10.756   4.033  -6.578  1.00 96.49           C  
ATOM    604  CD  ARG A  79     -11.829   3.135  -7.177  1.00 96.49           C  
ATOM    605  NE  ARG A  79     -12.884   2.839  -6.212  1.00 96.49           N  
ATOM    606  NH1 ARG A  79     -14.531   3.995  -7.347  1.00 96.49           N  
ATOM    607  NH2 ARG A  79     -15.023   2.927  -5.379  1.00 96.49           N  
ATOM    608  CZ  ARG A  79     -14.144   3.254  -6.315  1.00 96.49           C  
ATOM    609  N   TYR A  80      -8.291   0.281  -6.138  1.00 97.84           N  
ATOM    610  CA  TYR A  80      -7.207  -0.578  -6.601  1.00 97.84           C  
ATOM    611  C   TYR A  80      -6.520   0.023  -7.822  1.00 97.84           C  
ATOM    612  CB  TYR A  80      -7.735  -1.977  -6.935  1.00 97.84           C  
ATOM    613  O   TYR A  80      -7.164   0.276  -8.843  1.00 97.84           O  
ATOM    614  CG  TYR A  80      -6.669  -2.925  -7.429  1.00 97.84           C  
ATOM    615  CD1 TYR A  80      -6.684  -3.398  -8.739  1.00 97.84           C  
ATOM    616  CD2 TYR A  80      -5.647  -3.350  -6.588  1.00 97.84           C  
ATOM    617  CE1 TYR A  80      -5.706  -4.273  -9.199  1.00 97.84           C  
ATOM    618  CE2 TYR A  80      -4.664  -4.226  -7.036  1.00 97.84           C  
ATOM    619  OH  TYR A  80      -3.730  -5.547  -8.791  1.00 97.84           O  
ATOM    620  CZ  TYR A  80      -4.701  -4.681  -8.342  1.00 97.84           C  
ATOM    621  N   ASP A  81      -5.243   0.368  -7.644  1.00 97.61           N  
ATOM    622  CA  ASP A  81      -4.466   0.958  -8.729  1.00 97.61           C  
ATOM    623  C   ASP A  81      -3.797  -0.122  -9.576  1.00 97.61           C  
ATOM    624  CB  ASP A  81      -3.413   1.920  -8.175  1.00 97.61           C  
ATOM    625  O   ASP A  81      -2.719  -0.611  -9.229  1.00 97.61           O  
ATOM    626  CG  ASP A  81      -2.832   2.838  -9.235  1.00 97.61           C  
ATOM    627  OD1 ASP A  81      -2.582   2.379 -10.370  1.00 97.61           O  
ATOM    628  OD2 ASP A  81      -2.620   4.032  -8.932  1.00 97.61           O  
ATOM    629  N   ARG A  82      -4.370  -0.553 -10.675  1.00 97.84           N  
ATOM    630  CA  ARG A  82      -3.935  -1.659 -11.522  1.00 97.84           C  
ATOM    631  C   ARG A  82      -2.593  -1.352 -12.177  1.00 97.84           C  
ATOM    632  CB  ARG A  82      -4.985  -1.961 -12.593  1.00 97.84           C  
ATOM    633  O   ARG A  82      -1.750  -2.239 -12.324  1.00 97.84           O  
ATOM    634  CG  ARG A  82      -4.728  -3.246 -13.363  1.00 97.84           C  
ATOM    635  CD  ARG A  82      -5.868  -3.570 -14.318  1.00 97.84           C  
ATOM    636  NE  ARG A  82      -5.699  -4.883 -14.934  1.00 97.84           N  
ATOM    637  NH1 ARG A  82      -7.621  -4.761 -16.210  1.00 97.84           N  
ATOM    638  NH2 ARG A  82      -6.285  -6.621 -16.317  1.00 97.84           N  
ATOM    639  CZ  ARG A  82      -6.535  -5.418 -15.819  1.00 97.84           C  
ATOM    640  N   THR A  83      -2.469  -0.146 -12.551  1.00 97.22           N  
ATOM    641  CA  THR A  83      -1.245   0.263 -13.231  1.00 97.22           C  
ATOM    642  C   THR A  83      -0.046   0.160 -12.293  1.00 97.22           C  
ATOM    643  CB  THR A  83      -1.357   1.701 -13.769  1.00 97.22           C  
ATOM    644  O   THR A  83       0.994  -0.389 -12.663  1.00 97.22           O  
ATOM    645  CG2 THR A  83      -2.449   1.808 -14.829  1.00 97.22           C  
ATOM    646  OG1 THR A  83      -1.669   2.587 -12.687  1.00 97.22           O  
ATOM    647  N   ILE A  84      -0.159   0.676 -11.128  1.00 96.59           N  
ATOM    648  CA  ILE A  84       0.936   0.650 -10.164  1.00 96.59           C  
ATOM    649  C   ILE A  84       1.256  -0.794  -9.786  1.00 96.59           C  
ATOM    650  CB  ILE A  84       0.597   1.473  -8.901  1.00 96.59           C  
ATOM    651  O   ILE A  84       2.426  -1.178  -9.711  1.00 96.59           O  
ATOM    652  CG1 ILE A  84       0.449   2.958  -9.255  1.00 96.59           C  
ATOM    653  CG2 ILE A  84       1.665   1.271  -7.822  1.00 96.59           C  
ATOM    654  CD1 ILE A  84       1.736   3.610  -9.740  1.00 96.59           C  
ATOM    655  N   GLN A  85       0.146  -1.491  -9.618  1.00 97.78           N  
ATOM    656  CA  GLN A  85       0.347  -2.890  -9.257  1.00 97.78           C  
ATOM    657  C   GLN A  85       1.061  -3.649 -10.372  1.00 97.78           C  
ATOM    658  CB  GLN A  85      -0.990  -3.560  -8.938  1.00 97.78           C  
ATOM    659  O   GLN A  85       1.973  -4.436 -10.109  1.00 97.78           O  
ATOM    660  CG  GLN A  85      -0.854  -4.969  -8.375  1.00 97.78           C  
ATOM    661  CD  GLN A  85      -0.088  -5.005  -7.066  1.00 97.78           C  
ATOM    662  NE2 GLN A  85       0.886  -5.905  -6.974  1.00 97.78           N  
ATOM    663  OE1 GLN A  85      -0.368  -4.231  -6.145  1.00 97.78           O  
ATOM    664  N   ASP A  86       0.690  -3.473 -11.557  1.00 97.26           N  
ATOM    665  CA  ASP A  86       1.304  -4.132 -12.706  1.00 97.26           C  
ATOM    666  C   ASP A  86       2.776  -3.750 -12.836  1.00 97.26           C  
ATOM    667  CB  ASP A  86       0.553  -3.778 -13.991  1.00 97.26           C  
ATOM    668  O   ASP A  86       3.626  -4.607 -13.088  1.00 97.26           O  
ATOM    669  CG  ASP A  86       0.991  -4.612 -15.182  1.00 97.26           C  
ATOM    670  OD1 ASP A  86       1.870  -4.164 -15.950  1.00 97.26           O  
ATOM    671  OD2 ASP A  86       0.451  -5.726 -15.356  1.00 97.26           O  
ATOM    672  N   LEU A  87       3.084  -2.508 -12.649  1.00 95.71           N  
ATOM    673  CA  LEU A  87       4.468  -2.052 -12.725  1.00 95.71           C  
ATOM    674  C   LEU A  87       5.311  -2.686 -11.624  1.00 95.71           C  
ATOM    675  CB  LEU A  87       4.536  -0.526 -12.622  1.00 95.71           C  
ATOM    676  O   LEU A  87       6.440  -3.117 -11.871  1.00 95.71           O  
ATOM    677  CG  LEU A  87       4.018   0.259 -13.829  1.00 95.71           C  
ATOM    678  CD1 LEU A  87       4.042   1.755 -13.537  1.00 95.71           C  
ATOM    679  CD2 LEU A  87       4.843  -0.063 -15.070  1.00 95.71           C  
ATOM    680  N   ALA A  88       4.786  -2.692 -10.491  1.00 95.64           N  
ATOM    681  CA  ALA A  88       5.483  -3.316  -9.369  1.00 95.64           C  
ATOM    682  C   ALA A  88       5.783  -4.784  -9.657  1.00 95.64           C  
ATOM    683  CB  ALA A  88       4.659  -3.185  -8.091  1.00 95.64           C  
ATOM    684  O   ALA A  88       6.901  -5.252  -9.431  1.00 95.64           O  
ATOM    685  N   ASP A  89       4.813  -5.495 -10.229  1.00 95.64           N  
ATOM    686  CA  ASP A  89       4.963  -6.913 -10.542  1.00 95.64           C  
ATOM    687  C   ASP A  89       6.003  -7.126 -11.640  1.00 95.64           C  
ATOM    688  CB  ASP A  89       3.621  -7.514 -10.965  1.00 95.64           C  
ATOM    689  O   ASP A  89       6.804  -8.060 -11.569  1.00 95.64           O  
ATOM    690  CG  ASP A  89       2.649  -7.668  -9.808  1.00 95.64           C  
ATOM    691  OD1 ASP A  89       3.095  -7.745  -8.643  1.00 95.64           O  
ATOM    692  OD2 ASP A  89       1.427  -7.716 -10.064  1.00 95.64           O  
ATOM    693  N   ARG A  90       5.965  -6.287 -12.619  1.00 94.00           N  
ATOM    694  CA  ARG A  90       6.901  -6.426 -13.730  1.00 94.00           C  
ATOM    695  C   ARG A  90       8.333  -6.163 -13.276  1.00 94.00           C  
ATOM    696  CB  ARG A  90       6.529  -5.475 -14.869  1.00 94.00           C  
ATOM    697  O   ARG A  90       9.263  -6.847 -13.708  1.00 94.00           O  
ATOM    698  CG  ARG A  90       5.257  -5.863 -15.605  1.00 94.00           C  
ATOM    699  CD  ARG A  90       4.912  -4.864 -16.700  1.00 94.00           C  
ATOM    700  NE  ARG A  90       3.660  -5.208 -17.369  1.00 94.00           N  
ATOM    701  NH1 ARG A  90       4.652  -5.812 -19.366  1.00 94.00           N  
ATOM    702  NH2 ARG A  90       2.376  -5.934 -19.129  1.00 94.00           N  
ATOM    703  CZ  ARG A  90       3.566  -5.650 -18.620  1.00 94.00           C  
ATOM    704  N   VAL A  91       8.484  -5.222 -12.442  1.00 92.43           N  
ATOM    705  CA  VAL A  91       9.812  -4.908 -11.925  1.00 92.43           C  
ATOM    706  C   VAL A  91      10.311  -6.056 -11.051  1.00 92.43           C  
ATOM    707  CB  VAL A  91       9.810  -3.588 -11.121  1.00 92.43           C  
ATOM    708  O   VAL A  91      11.468  -6.468 -11.157  1.00 92.43           O  
ATOM    709  CG1 VAL A  91      11.136  -3.402 -10.387  1.00 92.43           C  
ATOM    710  CG2 VAL A  91       9.536  -2.402 -12.045  1.00 92.43           C  
ATOM    711  N   LEU A  92       9.492  -6.566 -10.232  1.00 92.38           N  
ATOM    712  CA  LEU A  92       9.862  -7.678  -9.364  1.00 92.38           C  
ATOM    713  C   LEU A  92      10.252  -8.902 -10.185  1.00 92.38           C  
ATOM    714  CB  LEU A  92       8.708  -8.028  -8.421  1.00 92.38           C  
ATOM    715  O   LEU A  92      11.220  -9.592  -9.857  1.00 92.38           O  
ATOM    716  CG  LEU A  92       9.001  -9.085  -7.354  1.00 92.38           C  
ATOM    717  CD1 LEU A  92      10.107  -8.604  -6.421  1.00 92.38           C  
ATOM    718  CD2 LEU A  92       7.737  -9.415  -6.567  1.00 92.38           C  
ATOM    719  N   GLU A  93       9.494  -9.126 -11.206  1.00 92.86           N  
ATOM    720  CA  GLU A  93       9.807 -10.230 -12.107  1.00 92.86           C  
ATOM    721  C   GLU A  93      11.161 -10.025 -12.782  1.00 92.86           C  
ATOM    722  CB  GLU A  93       8.712 -10.390 -13.165  1.00 92.86           C  
ATOM    723  O   GLU A  93      11.948 -10.966 -12.904  1.00 92.86           O  
ATOM    724  CG  GLU A  93       8.878 -11.622 -14.042  1.00 92.86           C  
ATOM    725  CD  GLU A  93       7.687 -11.877 -14.951  1.00 92.86           C  
ATOM    726  OE1 GLU A  93       7.619 -12.962 -15.573  1.00 92.86           O  
ATOM    727  OE2 GLU A  93       6.814 -10.985 -15.042  1.00 92.86           O  
ATOM    728  N   ALA A  94      11.403  -8.837 -13.225  1.00 90.00           N  
ATOM    729  CA  ALA A  94      12.665  -8.515 -13.885  1.00 90.00           C  
ATOM    730  C   ALA A  94      13.843  -8.684 -12.930  1.00 90.00           C  
ATOM    731  CB  ALA A  94      12.630  -7.091 -14.435  1.00 90.00           C  
ATOM    732  O   ALA A  94      14.898  -9.190 -13.320  1.00 90.00           O  
ATOM    733  N   LEU A  95      13.702  -8.230 -11.712  1.00 87.82           N  
ATOM    734  CA  LEU A  95      14.759  -8.347 -10.715  1.00 87.82           C  
ATOM    735  C   LEU A  95      15.013  -9.809 -10.361  1.00 87.82           C  
ATOM    736  CB  LEU A  95      14.396  -7.560  -9.453  1.00 87.82           C  
ATOM    737  O   LEU A  95      16.158 -10.210 -10.143  1.00 87.82           O  
ATOM    738  CG  LEU A  95      14.357  -6.038  -9.591  1.00 87.82           C  
ATOM    739  CD1 LEU A  95      13.879  -5.399  -8.291  1.00 87.82           C  
ATOM    740  CD2 LEU A  95      15.729  -5.501  -9.984  1.00 87.82           C  
ATOM    741  N   SER A  96      13.954 -10.596 -10.231  1.00 89.88           N  
ATOM    742  CA  SER A  96      14.076 -12.019  -9.933  1.00 89.88           C  
ATOM    743  C   SER A  96      14.817 -12.756 -11.044  1.00 89.88           C  
ATOM    744  CB  SER A  96      12.696 -12.644  -9.727  1.00 89.88           C  
ATOM    745  O   SER A  96      15.609 -13.661 -10.775  1.00 89.88           O  
ATOM    746  OG  SER A  96      11.984 -12.704 -10.951  1.00 89.88           O  
ATOM    747  N   GLN A  97      14.601 -12.435 -12.214  1.00 88.94           N  
ATOM    748  CA  GLN A  97      15.267 -13.045 -13.360  1.00 88.94           C  
ATOM    749  C   GLN A  97      16.746 -12.672 -13.401  1.00 88.94           C  
ATOM    750  CB  GLN A  97      14.584 -12.627 -14.664  1.00 88.94           C  
ATOM    751  O   GLN A  97      17.586 -13.485 -13.790  1.00 88.94           O  
ATOM    752  CG  GLN A  97      13.198 -13.228 -14.852  1.00 88.94           C  
ATOM    753  CD  GLN A  97      12.486 -12.690 -16.079  1.00 88.94           C  
ATOM    754  NE2 GLN A  97      11.195 -12.982 -16.192  1.00 88.94           N  
ATOM    755  OE1 GLN A  97      13.092 -12.016 -16.919  1.00 88.94           O  
ATOM    756  N   ALA A  98      17.011 -11.456 -13.078  1.00 85.29           N  
ATOM    757  CA  ALA A  98      18.395 -10.990 -13.061  1.00 85.29           C  
ATOM    758  C   ALA A  98      19.205 -11.716 -11.991  1.00 85.29           C  
ATOM    759  CB  ALA A  98      18.447  -9.482 -12.832  1.00 85.29           C  
ATOM    760  O   ALA A  98      20.390 -11.998 -12.185  1.00 85.29           O  
ATOM    761  N   ARG A  99      18.516 -12.034 -10.862  1.00 83.99           N  
ATOM    762  CA  ARG A  99      19.196 -12.745  -9.783  1.00 83.99           C  
ATOM    763  C   ARG A  99      19.407 -14.212 -10.142  1.00 83.99           C  
ATOM    764  CB  ARG A  99      18.401 -12.634  -8.481  1.00 83.99           C  
ATOM    765  O   ARG A  99      20.432 -14.801  -9.792  1.00 83.99           O  
ATOM    766  CG  ARG A  99      18.399 -11.238  -7.878  1.00 83.99           C  
ATOM    767  CD  ARG A  99      17.707 -11.210  -6.522  1.00 83.99           C  
ATOM    768  NE  ARG A  99      17.635  -9.856  -5.981  1.00 83.99           N  
ATOM    769  NH1 ARG A  99      16.734 -10.492  -3.951  1.00 83.99           N  
ATOM    770  NH2 ARG A  99      17.153  -8.280  -4.381  1.00 83.99           N  
ATOM    771  CZ  ARG A  99      17.174  -9.546  -4.773  1.00 83.99           C  
ATOM    772  N   GLN A 100      18.429 -14.860 -10.741  1.00 79.38           N  
ATOM    773  CA  GLN A 100      18.550 -16.266 -11.114  1.00 79.38           C  
ATOM    774  C   GLN A 100      19.614 -16.459 -12.191  1.00 79.38           C  
ATOM    775  CB  GLN A 100      17.206 -16.810 -11.600  1.00 79.38           C  
ATOM    776  O   GLN A 100      20.248 -17.514 -12.262  1.00 79.38           O  
ATOM    777  CG  GLN A 100      16.185 -17.009 -10.488  1.00 79.38           C  
ATOM    778  CD  GLN A 100      14.843 -17.494 -11.003  1.00 79.38           C  
ATOM    779  NE2 GLN A 100      13.788 -17.250 -10.233  1.00 79.38           N  
ATOM    780  OE1 GLN A 100      14.755 -18.083 -12.085  1.00 79.38           O  
ATOM    781  N   GLY A 101      19.795 -15.489 -13.056  1.00 69.93           N  
ATOM    782  CA  GLY A 101      20.858 -15.624 -14.039  1.00 69.93           C  
ATOM    783  C   GLY A 101      22.246 -15.557 -13.430  1.00 69.93           C  
ATOM    784  O   GLY A 101      23.183 -16.176 -13.938  1.00 69.93           O  
ATOM    785  N   SER A 102      22.271 -14.944 -12.196  1.00 62.33           N  
ATOM    786  CA  SER A 102      23.579 -14.806 -11.564  1.00 62.33           C  
ATOM    787  C   SER A 102      23.849 -15.954 -10.597  1.00 62.33           C  
ATOM    788  CB  SER A 102      23.680 -13.471 -10.824  1.00 62.33           C  
ATOM    789  O   SER A 102      25.000 -16.216 -10.242  1.00 62.33           O  
ATOM    790  OG  SER A 102      23.582 -12.386 -11.730  1.00 62.33           O  
ATOM    791  N   ARG A 103      22.763 -16.722 -10.192  1.00 58.89           N  
ATOM    792  CA  ARG A 103      22.968 -17.794  -9.223  1.00 58.89           C  
ATOM    793  C   ARG A 103      23.360 -19.093  -9.918  1.00 58.89           C  
ATOM    794  CB  ARG A 103      21.706 -18.009  -8.384  1.00 58.89           C  
ATOM    795  O   ARG A 103      23.673 -20.086  -9.258  1.00 58.89           O  
ATOM    796  CG  ARG A 103      21.964 -18.682  -7.046  1.00 58.89           C  
ATOM    797  CD  ARG A 103      20.933 -18.275  -6.002  1.00 58.89           C  
ATOM    798  NE  ARG A 103      20.476 -19.420  -5.220  1.00 58.89           N  
ATOM    799  NH1 ARG A 103      19.019 -18.202  -3.904  1.00 58.89           N  
ATOM    800  NH2 ARG A 103      19.234 -20.464  -3.594  1.00 58.89           N  
ATOM    801  CZ  ARG A 103      19.578 -19.359  -4.241  1.00 58.89           C  
ATOM    802  N   SER A 104      23.278 -19.172 -11.283  1.00 56.25           N  
ATOM    803  CA  SER A 104      23.857 -20.373 -11.875  1.00 56.25           C  
ATOM    804  C   SER A 104      25.378 -20.283 -11.933  1.00 56.25           C  
ATOM    805  CB  SER A 104      23.297 -20.602 -13.280  1.00 56.25           C  
ATOM    806  O   SER A 104      26.053 -21.273 -12.221  1.00 56.25           O  
ATOM    807  OG  SER A 104      22.062 -19.925 -13.445  1.00 56.25           O  
ATOM    808  N   GLN A 105      26.017 -19.297 -11.214  1.00 52.95           N  
ATOM    809  CA  GLN A 105      27.466 -19.446 -11.135  1.00 52.95           C  
ATOM    810  C   GLN A 105      27.922 -19.637  -9.692  1.00 52.95           C  
ATOM    811  CB  GLN A 105      28.164 -18.231 -11.750  1.00 52.95           C  
ATOM    812  O   GLN A 105      28.810 -18.926  -9.216  1.00 52.95           O  
ATOM    813  CG  GLN A 105      28.284 -18.293 -13.266  1.00 52.95           C  
ATOM    814  CD  GLN A 105      28.985 -17.080 -13.850  1.00 52.95           C  
ATOM    815  NE2 GLN A 105      28.936 -16.945 -15.171  1.00 52.95           N  
ATOM    816  OE1 GLN A 105      29.565 -16.271 -13.119  1.00 52.95           O  
ATOM    817  N   SER A 106      27.134 -20.221  -8.792  1.00 49.46           N  
ATOM    818  CA  SER A 106      27.950 -20.727  -7.694  1.00 49.46           C  
ATOM    819  C   SER A 106      28.368 -22.174  -7.936  1.00 49.46           C  
ATOM    820  CB  SER A 106      27.193 -20.621  -6.369  1.00 49.46           C  
ATOM    821  O   SER A 106      27.531 -23.024  -8.246  1.00 49.46           O  
ATOM    822  OG  SER A 106      25.808 -20.427  -6.597  1.00 49.46           O  
ATOM    823  N   PRO A 107      29.446 -22.493  -8.707  1.00 46.28           N  
ATOM    824  CA  PRO A 107      30.058 -23.822  -8.768  1.00 46.28           C  
ATOM    825  C   PRO A 107      29.941 -24.587  -7.452  1.00 46.28           C  
ATOM    826  CB  PRO A 107      31.522 -23.521  -9.097  1.00 46.28           C  
ATOM    827  O   PRO A 107      30.016 -23.987  -6.376  1.00 46.28           O  
ATOM    828  CG  PRO A 107      31.704 -22.080  -8.745  1.00 46.28           C  
ATOM    829  CD  PRO A 107      30.400 -21.548  -8.224  1.00 46.28           C  
ATOM    830  N   SER A 108      28.888 -25.340  -7.233  1.00 46.44           N  
ATOM    831  CA  SER A 108      28.998 -26.636  -6.571  1.00 46.44           C  
ATOM    832  C   SER A 108      30.346 -26.789  -5.875  1.00 46.44           C  
ATOM    833  CB  SER A 108      28.802 -27.771  -7.577  1.00 46.44           C  
ATOM    834  O   SER A 108      31.389 -26.830  -6.532  1.00 46.44           O  
ATOM    835  OG  SER A 108      28.954 -27.298  -8.904  1.00 46.44           O  
ATOM    836  N   LEU A 109      30.779 -25.933  -4.895  1.00 48.16           N  
ATOM    837  CA  LEU A 109      31.799 -26.502  -4.021  1.00 48.16           C  
ATOM    838  C   LEU A 109      31.384 -27.885  -3.531  1.00 48.16           C  
ATOM    839  CB  LEU A 109      32.056 -25.580  -2.826  1.00 48.16           C  
ATOM    840  O   LEU A 109      30.287 -28.056  -2.995  1.00 48.16           O  
ATOM    841  CG  LEU A 109      32.840 -24.299  -3.114  1.00 48.16           C  
ATOM    842  CD1 LEU A 109      32.461 -23.210  -2.116  1.00 48.16           C  
ATOM    843  CD2 LEU A 109      34.340 -24.569  -3.074  1.00 48.16           C  
ATOM    844  N   SER A 110      31.332 -28.889  -4.426  1.00 42.65           N  
ATOM    845  CA  SER A 110      31.863 -30.230  -4.207  1.00 42.65           C  
ATOM    846  C   SER A 110      32.185 -30.464  -2.735  1.00 42.65           C  
ATOM    847  CB  SER A 110      33.116 -30.455  -5.053  1.00 42.65           C  
ATOM    848  O   SER A 110      32.798 -29.614  -2.085  1.00 42.65           O  
ATOM    849  OG  SER A 110      34.128 -29.523  -4.712  1.00 42.65           O  
ATOM    850  N   ARG A 111      31.200 -30.870  -1.980  1.00 42.56           N  
ATOM    851  CA  ARG A 111      31.143 -32.072  -1.154  1.00 42.56           C  
ATOM    852  C   ARG A 111      32.539 -32.630  -0.902  1.00 42.56           C  
ATOM    853  CB  ARG A 111      30.264 -33.136  -1.815  1.00 42.56           C  
ATOM    854  O   ARG A 111      33.213 -33.076  -1.833  1.00 42.56           O  
ATOM    855  CG  ARG A 111      29.338 -33.857  -0.849  1.00 42.56           C  
ATOM    856  CD  ARG A 111      28.269 -34.655  -1.582  1.00 42.56           C  
ATOM    857  NE  ARG A 111      27.292 -35.224  -0.657  1.00 42.56           N  
ATOM    858  NH1 ARG A 111      27.536 -37.395  -1.407  1.00 42.56           N  
ATOM    859  NH2 ARG A 111      26.064 -36.921   0.284  1.00 42.56           N  
ATOM    860  CZ  ARG A 111      26.966 -36.512  -0.596  1.00 42.56           C  
ATOM    861  N   SER A 112      33.501 -31.889  -0.271  1.00 43.75           N  
ATOM    862  CA  SER A 112      34.552 -32.695   0.341  1.00 43.75           C  
ATOM    863  C   SER A 112      34.234 -33.001   1.801  1.00 43.75           C  
ATOM    864  CB  SER A 112      35.901 -31.981   0.244  1.00 43.75           C  
ATOM    865  O   SER A 112      33.839 -32.110   2.556  1.00 43.75           O  
ATOM    866  OG  SER A 112      35.723 -30.576   0.183  1.00 43.75           O  
ATOM    867  N   SER A 113      33.452 -33.992   2.154  1.00 45.72           N  
ATOM    868  CA  SER A 113      33.710 -35.084   3.087  1.00 45.72           C  
ATOM    869  C   SER A 113      35.012 -34.862   3.850  1.00 45.72           C  
ATOM    870  CB  SER A 113      33.764 -36.421   2.347  1.00 45.72           C  
ATOM    871  O   SER A 113      36.086 -34.795   3.248  1.00 45.72           O  
ATOM    872  OG  SER A 113      33.418 -36.255   0.983  1.00 45.72           O  
ATOM    873  N   SER A 114      35.111 -34.072   4.869  1.00 47.28           N  
ATOM    874  CA  SER A 114      35.982 -34.512   5.954  1.00 47.28           C  
ATOM    875  C   SER A 114      35.404 -34.138   7.314  1.00 47.28           C  
ATOM    876  CB  SER A 114      37.378 -33.906   5.800  1.00 47.28           C  
ATOM    877  O   SER A 114      34.966 -33.004   7.518  1.00 47.28           O  
ATOM    878  OG  SER A 114      37.312 -32.491   5.776  1.00 47.28           O  
ATOM    879  N   SER A 115      34.490 -34.876   7.947  1.00 45.66           N  
ATOM    880  CA  SER A 115      34.587 -35.526   9.250  1.00 45.66           C  
ATOM    881  C   SER A 115      35.550 -34.782  10.169  1.00 45.66           C  
ATOM    882  CB  SER A 115      35.040 -36.978   9.092  1.00 45.66           C  
ATOM    883  O   SER A 115      36.703 -34.542   9.804  1.00 45.66           O  
ATOM    884  OG  SER A 115      36.443 -37.050   8.900  1.00 45.66           O  
ATOM    885  N   SER A 116      35.112 -33.841  10.981  1.00 42.11           N  
ATOM    886  CA  SER A 116      35.515 -33.937  12.380  1.00 42.11           C  
ATOM    887  C   SER A 116      34.771 -32.922  13.241  1.00 42.11           C  
ATOM    888  CB  SER A 116      37.024 -33.727  12.520  1.00 42.11           C  
ATOM    889  O   SER A 116      34.740 -31.732  12.920  1.00 42.11           O  
ATOM    890  OG  SER A 116      37.651 -33.729  11.249  1.00 42.11           O  
ATOM    891  N   SER A 117      33.581 -33.156  13.689  1.00 40.88           N  
ATOM    892  CA  SER A 117      33.204 -33.022  15.093  1.00 40.88           C  
ATOM    893  C   SER A 117      34.413 -33.190  16.008  1.00 40.88           C  
ATOM    894  CB  SER A 117      32.131 -34.047  15.460  1.00 40.88           C  
ATOM    895  O   SER A 117      35.255 -34.061  15.779  1.00 40.88           O  
ATOM    896  OG  SER A 117      31.898 -34.940  14.384  1.00 40.88           O  
ATOM    897  N   PRO A 118      34.592 -32.298  16.958  1.00 44.83           N  
ATOM    898  CA  PRO A 118      34.231 -32.712  18.315  1.00 44.83           C  
ATOM    899  C   PRO A 118      33.968 -31.527  19.243  1.00 44.83           C  
ATOM    900  CB  PRO A 118      35.453 -33.508  18.779  1.00 44.83           C  
ATOM    901  O   PRO A 118      34.469 -30.426  19.001  1.00 44.83           O  
ATOM    902  CG  PRO A 118      36.619 -32.822  18.143  1.00 44.83           C  
ATOM    903  CD  PRO A 118      36.101 -31.751  17.226  1.00 44.83           C  
ATOM    904  N   PHE A 119      32.753 -31.159  19.468  1.00 35.33           N  
ATOM    905  CA  PHE A 119      32.286 -30.869  20.819  1.00 35.33           C  
ATOM    906  C   PHE A 119      32.817 -31.900  21.808  1.00 35.33           C  
ATOM    907  CB  PHE A 119      30.755 -30.838  20.864  1.00 35.33           C  
ATOM    908  O   PHE A 119      32.837 -33.097  21.514  1.00 35.33           O  
ATOM    909  CG  PHE A 119      30.180 -29.454  21.004  1.00 35.33           C  
ATOM    910  CD1 PHE A 119      29.959 -28.902  22.259  1.00 35.33           C  
ATOM    911  CD2 PHE A 119      29.860 -28.705  19.879  1.00 35.33           C  
ATOM    912  CE1 PHE A 119      29.427 -27.621  22.392  1.00 35.33           C  
ATOM    913  CE2 PHE A 119      29.328 -27.425  20.003  1.00 35.33           C  
ATOM    914  CZ  PHE A 119      29.111 -26.885  21.261  1.00 35.33           C  
ATOM    915  N   PRO A 120      33.117 -31.611  23.153  1.00 47.91           N  
ATOM    916  CA  PRO A 120      33.558 -30.777  24.273  1.00 47.91           C  
ATOM    917  C   PRO A 120      34.563 -31.486  25.177  1.00 47.91           C  
ATOM    918  CB  PRO A 120      32.258 -30.482  25.026  1.00 47.91           C  
ATOM    919  O   PRO A 120      34.716 -32.708  25.098  1.00 47.91           O  
ATOM    920  CG  PRO A 120      31.438 -31.722  24.873  1.00 47.91           C  
ATOM    921  CD  PRO A 120      32.163 -32.663  23.953  1.00 47.91           C  
ATOM    922  N   SER A 121      35.611 -30.823  25.770  1.00 47.93           N  
ATOM    923  CA  SER A 121      36.188 -31.255  27.039  1.00 47.93           C  
ATOM    924  C   SER A 121      36.472 -30.066  27.951  1.00 47.93           C  
ATOM    925  CB  SER A 121      37.476 -32.044  26.801  1.00 47.93           C  
ATOM    926  O   SER A 121      36.974 -29.036  27.498  1.00 47.93           O  
ATOM    927  OG  SER A 121      37.222 -33.197  26.017  1.00 47.93           O  
ATOM    928  N   ALA A 122      35.665 -29.775  29.030  1.00 38.59           N  
ATOM    929  CA  ALA A 122      35.861 -29.956  30.466  1.00 38.59           C  
ATOM    930  C   ALA A 122      37.340 -30.121  30.801  1.00 38.59           C  
ATOM    931  CB  ALA A 122      35.068 -31.161  30.964  1.00 38.59           C  
ATOM    932  O   ALA A 122      38.049 -30.890  30.147  1.00 38.59           O  
ATOM    933  N   HIS A 123      38.042 -29.115  31.495  1.00 38.10           N  
ATOM    934  CA  HIS A 123      38.850 -29.298  32.695  1.00 38.10           C  
ATOM    935  C   HIS A 123      39.673 -28.052  33.001  1.00 38.10           C  
ATOM    936  CB  HIS A 123      39.770 -30.511  32.542  1.00 38.10           C  
ATOM    937  O   HIS A 123      40.241 -27.440  32.094  1.00 38.10           O  
ATOM    938  CG  HIS A 123      40.907 -30.285  31.596  1.00 38.10           C  
ATOM    939  CD2 HIS A 123      42.228 -30.095  31.823  1.00 38.10           C  
ATOM    940  ND1 HIS A 123      40.738 -30.233  30.229  1.00 38.10           N  
ATOM    941  CE1 HIS A 123      41.911 -30.021  29.655  1.00 38.10           C  
ATOM    942  NE2 HIS A 123      42.831 -29.934  30.600  1.00 38.10           N  
ATOM    943  N   SER A 124      39.300 -27.270  34.005  1.00 46.14           N  
ATOM    944  CA  SER A 124      39.999 -26.906  35.233  1.00 46.14           C  
ATOM    945  C   SER A 124      39.370 -25.680  35.885  1.00 46.14           C  
ATOM    946  CB  SER A 124      41.478 -26.641  34.949  1.00 46.14           C  
ATOM    947  O   SER A 124      38.979 -24.735  35.196  1.00 46.14           O  
ATOM    948  OG  SER A 124      42.111 -27.804  34.445  1.00 46.14           O  
TER     949      SER A 124                                                      
ENDMDL                                                                          
END                                                                             
