# Supplementary material for: Uncoupled evolution of the Polycomb system and deep origin of non-canonical PRC1
Source: Commun Biol. 2023 Nov 10;6:1144. doi: 10.1038/s42003-023-05501-x (PMC10638273; doi:10.1038/s42003-023-05501-x)
Supplement: Supplementary file 8 — Supplementary Data 5 [file 42003_2023_5501_MOESM8_ESM.zip › Supplementary Data 5/PCGF_putative_checks/PCGF_alphafold_remainedputative/PAUCHR028915_PCGF_c2bfc.result/PAUCHR028915_PCGF_c2bfc_unrelaxed_rank_5_model_5.pdb]

MODEL     1                                                                     
ATOM      1  N   ALA A   1      30.428  19.925   3.275  1.00 64.17           N  
ATOM      2  CA  ALA A   1      30.476  18.477   3.465  1.00 64.17           C  
ATOM      3  C   ALA A   1      29.541  17.765   2.493  1.00 64.17           C  
ATOM      4  CB  ALA A   1      30.115  18.118   4.905  1.00 64.17           C  
ATOM      5  O   ALA A   1      28.364  18.116   2.383  1.00 64.17           O  
ATOM      6  N   GLY A   2      29.919  17.366   1.195  1.00 75.91           N  
ATOM      7  CA  GLY A   2      29.411  16.759  -0.025  1.00 75.91           C  
ATOM      8  C   GLY A   2      28.628  15.484   0.224  1.00 75.91           C  
ATOM      9  O   GLY A   2      29.002  14.677   1.078  1.00 75.91           O  
ATOM     10  N   MET A   3      27.266  15.484   0.573  1.00 74.20           N  
ATOM     11  CA  MET A   3      26.470  14.264   0.679  1.00 74.20           C  
ATOM     12  C   MET A   3      26.823  13.286  -0.436  1.00 74.20           C  
ATOM     13  CB  MET A   3      24.976  14.590   0.637  1.00 74.20           C  
ATOM     14  O   MET A   3      26.883  13.668  -1.606  1.00 74.20           O  
ATOM     15  CG  MET A   3      24.448  15.214   1.918  1.00 74.20           C  
ATOM     16  SD  MET A   3      22.618  15.139   2.034  1.00 74.20           S  
ATOM     17  CE  MET A   3      22.292  16.673   2.947  1.00 74.20           C  
ATOM     18  N   ALA A   4      27.863  12.399  -0.324  1.00 79.63           N  
ATOM     19  CA  ALA A   4      28.182  11.271  -1.196  1.00 79.63           C  
ATOM     20  C   ALA A   4      26.913  10.605  -1.719  1.00 79.63           C  
ATOM     21  CB  ALA A   4      29.046  10.253  -0.454  1.00 79.63           C  
ATOM     22  O   ALA A   4      25.898  10.555  -1.020  1.00 79.63           O  
ATOM     23  N   ARG A   5      26.618  10.779  -2.897  1.00 83.84           N  
ATOM     24  CA  ARG A   5      25.618  10.014  -3.635  1.00 83.84           C  
ATOM     25  C   ARG A   5      25.533   8.582  -3.116  1.00 83.84           C  
ATOM     26  CB  ARG A   5      25.939  10.011  -5.131  1.00 83.84           C  
ATOM     27  O   ARG A   5      26.558   7.925  -2.921  1.00 83.84           O  
ATOM     28  CG  ARG A   5      24.850   9.391  -5.993  1.00 83.84           C  
ATOM     29  CD  ARG A   5      25.184   9.483  -7.475  1.00 83.84           C  
ATOM     30  NE  ARG A   5      24.090   8.987  -8.305  1.00 83.84           N  
ATOM     31  NH1 ARG A   5      25.424   7.625  -9.611  1.00 83.84           N  
ATOM     32  NH2 ARG A   5      23.166   7.731  -9.992  1.00 83.84           N  
ATOM     33  CZ  ARG A   5      24.229   8.115  -9.301  1.00 83.84           C  
ATOM     34  N   ARG A   6      24.298   8.256  -2.623  1.00 83.53           N  
ATOM     35  CA  ARG A   6      24.037   6.895  -2.164  1.00 83.53           C  
ATOM     36  C   ARG A   6      23.217   6.119  -3.189  1.00 83.53           C  
ATOM     37  CB  ARG A   6      23.311   6.913  -0.817  1.00 83.53           C  
ATOM     38  O   ARG A   6      22.220   6.627  -3.707  1.00 83.53           O  
ATOM     39  CG  ARG A   6      23.201   5.546  -0.159  1.00 83.53           C  
ATOM     40  CD  ARG A   6      22.598   5.639   1.236  1.00 83.53           C  
ATOM     41  NE  ARG A   6      22.316   4.318   1.790  1.00 83.53           N  
ATOM     42  NH1 ARG A   6      22.454   4.986   3.997  1.00 83.53           N  
ATOM     43  NH2 ARG A   6      21.991   2.801   3.483  1.00 83.53           N  
ATOM     44  CZ  ARG A   6      22.254   4.038   3.089  1.00 83.53           C  
ATOM     45  N   GLU A   7      23.784   5.003  -3.591  1.00 84.25           N  
ATOM     46  CA  GLU A   7      23.094   4.079  -4.487  1.00 84.25           C  
ATOM     47  C   GLU A   7      22.325   3.020  -3.702  1.00 84.25           C  
ATOM     48  CB  GLU A   7      24.089   3.409  -5.438  1.00 84.25           C  
ATOM     49  O   GLU A   7      22.836   2.472  -2.723  1.00 84.25           O  
ATOM     50  CG  GLU A   7      24.778   4.377  -6.389  1.00 84.25           C  
ATOM     51  CD  GLU A   7      25.791   3.704  -7.301  1.00 84.25           C  
ATOM     52  OE1 GLU A   7      25.719   3.897  -8.536  1.00 84.25           O  
ATOM     53  OE2 GLU A   7      26.663   2.976  -6.777  1.00 84.25           O  
ATOM     54  N   VAL A   8      21.035   2.900  -3.978  1.00 81.69           N  
ATOM     55  CA  VAL A   8      20.212   1.886  -3.328  1.00 81.69           C  
ATOM     56  C   VAL A   8      19.770   0.844  -4.354  1.00 81.69           C  
ATOM     57  CB  VAL A   8      18.978   2.512  -2.639  1.00 81.69           C  
ATOM     58  O   VAL A   8      19.476   1.181  -5.503  1.00 81.69           O  
ATOM     59  CG1 VAL A   8      18.239   1.468  -1.804  1.00 81.69           C  
ATOM     60  CG2 VAL A   8      19.397   3.697  -1.771  1.00 81.69           C  
ATOM     61  N   SER A   9      19.830  -0.395  -3.880  1.00 84.74           N  
ATOM     62  CA  SER A   9      19.389  -1.477  -4.755  1.00 84.74           C  
ATOM     63  C   SER A   9      17.868  -1.517  -4.859  1.00 84.74           C  
ATOM     64  CB  SER A   9      19.909  -2.822  -4.248  1.00 84.74           C  
ATOM     65  O   SER A   9      17.165  -1.165  -3.909  1.00 84.74           O  
ATOM     66  OG  SER A   9      19.262  -3.190  -3.042  1.00 84.74           O  
ATOM     67  N   VAL A  10      17.369  -1.800  -5.975  1.00 83.08           N  
ATOM     68  CA  VAL A  10      15.943  -1.913  -6.261  1.00 83.08           C  
ATOM     69  C   VAL A  10      15.303  -2.919  -5.307  1.00 83.08           C  
ATOM     70  CB  VAL A  10      15.689  -2.331  -7.726  1.00 83.08           C  
ATOM     71  O   VAL A  10      14.158  -2.742  -4.884  1.00 83.08           O  
ATOM     72  CG1 VAL A  10      14.199  -2.567  -7.970  1.00 83.08           C  
ATOM     73  CG2 VAL A  10      16.229  -1.271  -8.685  1.00 83.08           C  
ATOM     74  N   ALA A  11      16.001  -3.951  -4.936  1.00 82.45           N  
ATOM     75  CA  ALA A  11      15.501  -4.982  -4.030  1.00 82.45           C  
ATOM     76  C   ALA A  11      15.146  -4.391  -2.669  1.00 82.45           C  
ATOM     77  CB  ALA A  11      16.533  -6.096  -3.871  1.00 82.45           C  
ATOM     78  O   ALA A  11      14.203  -4.843  -2.016  1.00 82.45           O  
ATOM     79  N   SER A  12      15.885  -3.428  -2.298  1.00 85.72           N  
ATOM     80  CA  SER A  12      15.670  -2.810  -0.993  1.00 85.72           C  
ATOM     81  C   SER A  12      14.375  -2.004  -0.970  1.00 85.72           C  
ATOM     82  CB  SER A  12      16.849  -1.908  -0.626  1.00 85.72           C  
ATOM     83  O   SER A  12      13.785  -1.798   0.093  1.00 85.72           O  
ATOM     84  OG  SER A  12      18.054  -2.652  -0.571  1.00 85.72           O  
ATOM     85  N   LEU A  13      13.870  -1.618  -2.141  1.00 85.61           N  
ATOM     86  CA  LEU A  13      12.683  -0.778  -2.255  1.00 85.61           C  
ATOM     87  C   LEU A  13      11.416  -1.627  -2.265  1.00 85.61           C  
ATOM     88  CB  LEU A  13      12.749   0.076  -3.523  1.00 85.61           C  
ATOM     89  O   LEU A  13      10.309  -1.099  -2.137  1.00 85.61           O  
ATOM     90  CG  LEU A  13      13.843   1.145  -3.565  1.00 85.61           C  
ATOM     91  CD1 LEU A  13      13.881   1.811  -4.936  1.00 85.61           C  
ATOM     92  CD2 LEU A  13      13.622   2.180  -2.468  1.00 85.61           C  
ATOM     93  N   ASN A  14      11.562  -2.849  -2.372  1.00 86.50           N  
ATOM     94  CA  ASN A  14      10.449  -3.774  -2.555  1.00 86.50           C  
ATOM     95  C   ASN A  14       9.419  -3.639  -1.436  1.00 86.50           C  
ATOM     96  CB  ASN A  14      10.956  -5.215  -2.639  1.00 86.50           C  
ATOM     97  O   ASN A  14       8.214  -3.642  -1.693  1.00 86.50           O  
ATOM     98  CG  ASN A  14      11.390  -5.600  -4.039  1.00 86.50           C  
ATOM     99  ND2 ASN A  14      11.876  -6.826  -4.193  1.00 86.50           N  
ATOM    100  OD1 ASN A  14      11.291  -4.802  -4.975  1.00 86.50           O  
ATOM    101  N   ARG A  15       9.859  -3.400  -0.266  1.00 84.09           N  
ATOM    102  CA  ARG A  15       8.953  -3.348   0.877  1.00 84.09           C  
ATOM    103  C   ARG A  15       8.096  -2.088   0.840  1.00 84.09           C  
ATOM    104  CB  ARG A  15       9.739  -3.408   2.189  1.00 84.09           C  
ATOM    105  O   ARG A  15       6.981  -2.073   1.367  1.00 84.09           O  
ATOM    106  CG  ARG A  15      10.406  -4.750   2.446  1.00 84.09           C  
ATOM    107  CD  ARG A  15      11.170  -4.757   3.763  1.00 84.09           C  
ATOM    108  NE  ARG A  15      11.896  -6.009   3.959  1.00 84.09           N  
ATOM    109  NH1 ARG A  15      12.465  -5.576   6.156  1.00 84.09           N  
ATOM    110  NH2 ARG A  15      13.127  -7.531   5.159  1.00 84.09           N  
ATOM    111  CZ  ARG A  15      12.494  -6.369   5.091  1.00 84.09           C  
ATOM    112  N   CYS A  16       8.632  -1.099   0.187  1.00 89.29           N  
ATOM    113  CA  CYS A  16       7.958   0.194   0.160  1.00 89.29           C  
ATOM    114  C   CYS A  16       6.924   0.247  -0.958  1.00 89.29           C  
ATOM    115  CB  CYS A  16       8.972   1.324  -0.018  1.00 89.29           C  
ATOM    116  O   CYS A  16       6.030   1.095  -0.943  1.00 89.29           O  
ATOM    117  SG  CYS A  16      10.191   1.424   1.311  1.00 89.29           S  
ATOM    118  N   LEU A  17       7.016  -0.733  -1.830  1.00 93.56           N  
ATOM    119  CA  LEU A  17       6.167  -0.663  -3.014  1.00 93.56           C  
ATOM    120  C   LEU A  17       5.242  -1.873  -3.092  1.00 93.56           C  
ATOM    121  CB  LEU A  17       7.021  -0.577  -4.282  1.00 93.56           C  
ATOM    122  O   LEU A  17       4.626  -2.123  -4.130  1.00 93.56           O  
ATOM    123  CG  LEU A  17       7.920   0.654  -4.411  1.00 93.56           C  
ATOM    124  CD1 LEU A  17       8.837   0.516  -5.622  1.00 93.56           C  
ATOM    125  CD2 LEU A  17       7.080   1.922  -4.512  1.00 93.56           C  
ATOM    126  N   ALA A  18       5.153  -2.587  -1.996  1.00 93.77           N  
ATOM    127  CA  ALA A  18       4.319  -3.786  -1.993  1.00 93.77           C  
ATOM    128  C   ALA A  18       3.039  -3.563  -1.192  1.00 93.77           C  
ATOM    129  CB  ALA A  18       5.095  -4.973  -1.430  1.00 93.77           C  
ATOM    130  O   ALA A  18       3.061  -2.911  -0.145  1.00 93.77           O  
ATOM    131  N   CYS A  19       2.002  -4.127  -1.767  1.00 96.06           N  
ATOM    132  CA  CYS A  19       0.702  -4.054  -1.111  1.00 96.06           C  
ATOM    133  C   CYS A  19       0.629  -5.022   0.064  1.00 96.06           C  
ATOM    134  CB  CYS A  19      -0.418  -4.361  -2.106  1.00 96.06           C  
ATOM    135  O   CYS A  19       0.935  -6.206  -0.081  1.00 96.06           O  
ATOM    136  SG  CYS A  19      -2.071  -4.305  -1.381  1.00 96.06           S  
ATOM    137  N   PRO A  20       0.167  -4.548   1.257  1.00 93.80           N  
ATOM    138  CA  PRO A  20       0.080  -5.432   2.422  1.00 93.80           C  
ATOM    139  C   PRO A  20      -1.045  -6.456   2.303  1.00 93.80           C  
ATOM    140  CB  PRO A  20      -0.182  -4.464   3.579  1.00 93.80           C  
ATOM    141  O   PRO A  20      -1.038  -7.472   3.004  1.00 93.80           O  
ATOM    142  CG  PRO A  20      -0.732  -3.234   2.932  1.00 93.80           C  
ATOM    143  CD  PRO A  20      -0.205  -3.159   1.527  1.00 93.80           C  
ATOM    144  N   LEU A  21      -1.995  -6.269   1.400  1.00 95.33           N  
ATOM    145  CA  LEU A  21      -3.142  -7.155   1.239  1.00 95.33           C  
ATOM    146  C   LEU A  21      -2.831  -8.274   0.250  1.00 95.33           C  
ATOM    147  CB  LEU A  21      -4.366  -6.366   0.766  1.00 95.33           C  
ATOM    148  O   LEU A  21      -3.081  -9.447   0.535  1.00 95.33           O  
ATOM    149  CG  LEU A  21      -4.991  -5.410   1.783  1.00 95.33           C  
ATOM    150  CD1 LEU A  21      -6.081  -4.572   1.123  1.00 95.33           C  
ATOM    151  CD2 LEU A  21      -5.552  -6.185   2.971  1.00 95.33           C  
ATOM    152  N   CYS A  22      -2.245  -7.935  -0.886  1.00 96.26           N  
ATOM    153  CA  CYS A  22      -2.000  -8.958  -1.896  1.00 96.26           C  
ATOM    154  C   CYS A  22      -0.539  -9.394  -1.887  1.00 96.26           C  
ATOM    155  CB  CYS A  22      -2.380  -8.444  -3.284  1.00 96.26           C  
ATOM    156  O   CYS A  22      -0.168 -10.349  -2.571  1.00 96.26           O  
ATOM    157  SG  CYS A  22      -1.284  -7.149  -3.906  1.00 96.26           S  
ATOM    158  N   LYS A  23       0.321  -8.679  -1.141  1.00 93.24           N  
ATOM    159  CA  LYS A  23       1.745  -8.979  -1.023  1.00 93.24           C  
ATOM    160  C   LYS A  23       2.445  -8.864  -2.374  1.00 93.24           C  
ATOM    161  CB  LYS A  23       1.953 -10.378  -0.442  1.00 93.24           C  
ATOM    162  O   LYS A  23       3.533  -9.413  -2.564  1.00 93.24           O  
ATOM    163  CG  LYS A  23       1.248 -10.608   0.886  1.00 93.24           C  
ATOM    164  CD  LYS A  23       1.771  -9.670   1.967  1.00 93.24           C  
ATOM    165  CE  LYS A  23       1.082  -9.915   3.302  1.00 93.24           C  
ATOM    166  NZ  LYS A  23       1.382  -8.832   4.287  1.00 93.24           N  
ATOM    167  N   GLY A  24       1.827  -8.234  -3.276  1.00 93.79           N  
ATOM    168  CA  GLY A  24       2.386  -7.886  -4.573  1.00 93.79           C  
ATOM    169  C   GLY A  24       2.645  -6.400  -4.732  1.00 93.79           C  
ATOM    170  O   GLY A  24       2.428  -5.623  -3.800  1.00 93.79           O  
ATOM    171  N   TYR A  25       3.252  -5.961  -5.918  1.00 95.07           N  
ATOM    172  CA  TYR A  25       3.466  -4.543  -6.184  1.00 95.07           C  
ATOM    173  C   TYR A  25       2.141  -3.822  -6.398  1.00 95.07           C  
ATOM    174  CB  TYR A  25       4.365  -4.357  -7.410  1.00 95.07           C  
ATOM    175  O   TYR A  25       1.164  -4.425  -6.850  1.00 95.07           O  
ATOM    176  CG  TYR A  25       5.810  -4.719  -7.164  1.00 95.07           C  
ATOM    177  CD1 TYR A  25       6.618  -3.927  -6.350  1.00 95.07           C  
ATOM    178  CD2 TYR A  25       6.370  -5.852  -7.744  1.00 95.07           C  
ATOM    179  CE1 TYR A  25       7.950  -4.256  -6.122  1.00 95.07           C  
ATOM    180  CE2 TYR A  25       7.701  -6.190  -7.523  1.00 95.07           C  
ATOM    181  OH  TYR A  25       9.800  -5.717  -6.489  1.00 95.07           O  
ATOM    182  CZ  TYR A  25       8.482  -5.387  -6.711  1.00 95.07           C  
ATOM    183  N   PHE A  26       2.124  -2.558  -6.038  1.00 97.29           N  
ATOM    184  CA  PHE A  26       0.901  -1.766  -6.084  1.00 97.29           C  
ATOM    185  C   PHE A  26       0.342  -1.715  -7.501  1.00 97.29           C  
ATOM    186  CB  PHE A  26       1.159  -0.346  -5.570  1.00 97.29           C  
ATOM    187  O   PHE A  26       1.082  -1.478  -8.458  1.00 97.29           O  
ATOM    188  CG  PHE A  26       1.369  -0.268  -4.082  1.00 97.29           C  
ATOM    189  CD1 PHE A  26       0.364  -0.654  -3.203  1.00 97.29           C  
ATOM    190  CD2 PHE A  26       2.571   0.193  -3.562  1.00 97.29           C  
ATOM    191  CE1 PHE A  26       0.556  -0.583  -1.825  1.00 97.29           C  
ATOM    192  CE2 PHE A  26       2.770   0.267  -2.186  1.00 97.29           C  
ATOM    193  CZ  PHE A  26       1.761  -0.121  -1.319  1.00 97.29           C  
ATOM    194  N   ARG A  27      -0.942  -1.946  -7.650  1.00 96.68           N  
ATOM    195  CA  ARG A  27      -1.770  -1.702  -8.828  1.00 96.68           C  
ATOM    196  C   ARG A  27      -2.870  -0.691  -8.524  1.00 96.68           C  
ATOM    197  CB  ARG A  27      -2.384  -3.010  -9.333  1.00 96.68           C  
ATOM    198  O   ARG A  27      -3.728  -0.937  -7.674  1.00 96.68           O  
ATOM    199  CG  ARG A  27      -1.361  -4.024  -9.818  1.00 96.68           C  
ATOM    200  CD  ARG A  27      -2.024  -5.302 -10.314  1.00 96.68           C  
ATOM    201  NE  ARG A  27      -2.274  -6.238  -9.221  1.00 96.68           N  
ATOM    202  NH1 ARG A  27      -3.056  -7.935 -10.579  1.00 96.68           N  
ATOM    203  NH2 ARG A  27      -2.947  -8.235  -8.309  1.00 96.68           N  
ATOM    204  CZ  ARG A  27      -2.758  -7.467  -9.372  1.00 96.68           C  
ATOM    205  N   GLN A  28      -2.732   0.363  -9.290  1.00 97.06           N  
ATOM    206  CA  GLN A  28      -3.637   1.466  -8.982  1.00 97.06           C  
ATOM    207  C   GLN A  28      -3.523   1.880  -7.518  1.00 97.06           C  
ATOM    208  CB  GLN A  28      -5.081   1.083  -9.309  1.00 97.06           C  
ATOM    209  O   GLN A  28      -4.508   1.841  -6.778  1.00 97.06           O  
ATOM    210  CG  GLN A  28      -5.327   0.816 -10.787  1.00 97.06           C  
ATOM    211  CD  GLN A  28      -6.748   0.366 -11.074  1.00 97.06           C  
ATOM    212  NE2 GLN A  28      -7.350   0.933 -12.114  1.00 97.06           N  
ATOM    213  OE1 GLN A  28      -7.299  -0.483 -10.367  1.00 97.06           O  
ATOM    214  N   ALA A  29      -2.345   2.222  -7.150  1.00 97.77           N  
ATOM    215  CA  ALA A  29      -2.017   2.557  -5.767  1.00 97.77           C  
ATOM    216  C   ALA A  29      -2.945   3.643  -5.230  1.00 97.77           C  
ATOM    217  CB  ALA A  29      -0.561   3.005  -5.659  1.00 97.77           C  
ATOM    218  O   ALA A  29      -3.018   4.739  -5.791  1.00 97.77           O  
ATOM    219  N   HIS A  30      -3.583   3.365  -4.130  1.00 97.46           N  
ATOM    220  CA  HIS A  30      -4.468   4.288  -3.428  1.00 97.46           C  
ATOM    221  C   HIS A  30      -4.087   4.403  -1.956  1.00 97.46           C  
ATOM    222  CB  HIS A  30      -5.924   3.840  -3.560  1.00 97.46           C  
ATOM    223  O   HIS A  30      -3.899   3.391  -1.278  1.00 97.46           O  
ATOM    224  CG  HIS A  30      -6.568   4.261  -4.843  1.00 97.46           C  
ATOM    225  CD2 HIS A  30      -7.533   5.176  -5.095  1.00 97.46           C  
ATOM    226  ND1 HIS A  30      -6.228   3.713  -6.061  1.00 97.46           N  
ATOM    227  CE1 HIS A  30      -6.958   4.276  -7.009  1.00 97.46           C  
ATOM    228  NE2 HIS A  30      -7.758   5.167  -6.449  1.00 97.46           N  
ATOM    229  N   THR A  31      -4.001   5.642  -1.589  1.00 96.65           N  
ATOM    230  CA  THR A  31      -3.568   5.937  -0.228  1.00 96.65           C  
ATOM    231  C   THR A  31      -4.738   6.433   0.617  1.00 96.65           C  
ATOM    232  CB  THR A  31      -2.441   6.986  -0.215  1.00 96.65           C  
ATOM    233  O   THR A  31      -5.518   7.277   0.172  1.00 96.65           O  
ATOM    234  CG2 THR A  31      -1.959   7.259   1.206  1.00 96.65           C  
ATOM    235  OG1 THR A  31      -1.340   6.507  -0.997  1.00 96.65           O  
ATOM    236  N   LEU A  32      -4.758   5.834   1.802  1.00 94.76           N  
ATOM    237  CA  LEU A  32      -5.736   6.331   2.763  1.00 94.76           C  
ATOM    238  C   LEU A  32      -5.268   7.643   3.386  1.00 94.76           C  
ATOM    239  CB  LEU A  32      -5.986   5.293   3.860  1.00 94.76           C  
ATOM    240  O   LEU A  32      -4.202   7.696   4.004  1.00 94.76           O  
ATOM    241  CG  LEU A  32      -6.590   3.962   3.408  1.00 94.76           C  
ATOM    242  CD1 LEU A  32      -6.689   2.998   4.586  1.00 94.76           C  
ATOM    243  CD2 LEU A  32      -7.959   4.184   2.776  1.00 94.76           C  
ATOM    244  N   MET A  33      -6.081   8.661   3.388  1.00 93.24           N  
ATOM    245  CA  MET A  33      -5.667  10.010   3.762  1.00 93.24           C  
ATOM    246  C   MET A  33      -5.643  10.171   5.279  1.00 93.24           C  
ATOM    247  CB  MET A  33      -6.599  11.051   3.141  1.00 93.24           C  
ATOM    248  O   MET A  33      -4.910  11.009   5.807  1.00 93.24           O  
ATOM    249  CG  MET A  33      -6.553  11.087   1.622  1.00 93.24           C  
ATOM    250  SD  MET A  33      -4.872  11.443   0.978  1.00 93.24           S  
ATOM    251  CE  MET A  33      -4.724  13.196   1.423  1.00 93.24           C  
ATOM    252  N   ASP A  34      -6.203   9.327   6.022  1.00 91.43           N  
ATOM    253  CA  ASP A  34      -6.271   9.465   7.473  1.00 91.43           C  
ATOM    254  C   ASP A  34      -5.050   8.837   8.142  1.00 91.43           C  
ATOM    255  CB  ASP A  34      -7.553   8.827   8.013  1.00 91.43           C  
ATOM    256  O   ASP A  34      -4.566   9.340   9.158  1.00 91.43           O  
ATOM    257  CG  ASP A  34      -8.802   9.611   7.653  1.00 91.43           C  
ATOM    258  OD1 ASP A  34      -8.716  10.845   7.468  1.00 91.43           O  
ATOM    259  OD2 ASP A  34      -9.883   8.991   7.555  1.00 91.43           O  
ATOM    260  N   CYS A  35      -4.517   7.764   7.521  1.00 94.22           N  
ATOM    261  CA  CYS A  35      -3.386   7.079   8.138  1.00 94.22           C  
ATOM    262  C   CYS A  35      -2.206   7.001   7.177  1.00 94.22           C  
ATOM    263  CB  CYS A  35      -3.789   5.673   8.581  1.00 94.22           C  
ATOM    264  O   CYS A  35      -1.114   6.577   7.561  1.00 94.22           O  
ATOM    265  SG  CYS A  35      -4.355   4.617   7.229  1.00 94.22           S  
ATOM    266  N   LEU A  36      -2.419   7.344   5.853  1.00 94.77           N  
ATOM    267  CA  LEU A  36      -1.429   7.443   4.786  1.00 94.77           C  
ATOM    268  C   LEU A  36      -0.864   6.069   4.440  1.00 94.77           C  
ATOM    269  CB  LEU A  36      -0.295   8.387   5.192  1.00 94.77           C  
ATOM    270  O   LEU A  36       0.318   5.944   4.112  1.00 94.77           O  
ATOM    271  CG  LEU A  36      -0.684   9.843   5.450  1.00 94.77           C  
ATOM    272  CD1 LEU A  36       0.546  10.663   5.822  1.00 94.77           C  
ATOM    273  CD2 LEU A  36      -1.378  10.436   4.228  1.00 94.77           C  
ATOM    274  N   HIS A  37      -1.612   5.036   4.595  1.00 95.94           N  
ATOM    275  CA  HIS A  37      -1.249   3.710   4.108  1.00 95.94           C  
ATOM    276  C   HIS A  37      -1.804   3.465   2.709  1.00 95.94           C  
ATOM    277  CB  HIS A  37      -1.752   2.631   5.068  1.00 95.94           C  
ATOM    278  O   HIS A  37      -2.924   3.878   2.400  1.00 95.94           O  
ATOM    279  CG  HIS A  37      -1.081   2.657   6.405  1.00 95.94           C  
ATOM    280  CD2 HIS A  37       0.214   2.468   6.754  1.00 95.94           C  
ATOM    281  ND1 HIS A  37      -1.765   2.898   7.576  1.00 95.94           N  
ATOM    282  CE1 HIS A  37      -0.917   2.858   8.591  1.00 95.94           C  
ATOM    283  NE2 HIS A  37       0.290   2.599   8.118  1.00 95.94           N  
ATOM    284  N   THR A  38      -0.893   2.838   1.898  1.00 96.88           N  
ATOM    285  CA  THR A  38      -1.216   2.663   0.486  1.00 96.88           C  
ATOM    286  C   THR A  38      -1.543   1.204   0.183  1.00 96.88           C  
ATOM    287  CB  THR A  38      -0.057   3.130  -0.414  1.00 96.88           C  
ATOM    288  O   THR A  38      -0.858   0.297   0.659  1.00 96.88           O  
ATOM    289  CG2 THR A  38      -0.469   3.134  -1.883  1.00 96.88           C  
ATOM    290  OG1 THR A  38       0.330   4.457  -0.035  1.00 96.88           O  
ATOM    291  N   PHE A  39      -2.584   1.055  -0.624  1.00 97.48           N  
ATOM    292  CA  PHE A  39      -3.022  -0.261  -1.075  1.00 97.48           C  
ATOM    293  C   PHE A  39      -3.386  -0.232  -2.555  1.00 97.48           C  
ATOM    294  CB  PHE A  39      -4.219  -0.743  -0.250  1.00 97.48           C  
ATOM    295  O   PHE A  39      -3.492   0.841  -3.153  1.00 97.48           O  
ATOM    296  CG  PHE A  39      -3.990  -0.695   1.237  1.00 97.48           C  
ATOM    297  CD1 PHE A  39      -3.462  -1.790   1.909  1.00 97.48           C  
ATOM    298  CD2 PHE A  39      -4.303   0.447   1.962  1.00 97.48           C  
ATOM    299  CE1 PHE A  39      -3.249  -1.748   3.285  1.00 97.48           C  
ATOM    300  CE2 PHE A  39      -4.093   0.497   3.338  1.00 97.48           C  
ATOM    301  CZ  PHE A  39      -3.567  -0.602   3.997  1.00 97.48           C  
ATOM    302  N   CYS A  40      -3.664  -1.477  -3.083  1.00 97.99           N  
ATOM    303  CA  CYS A  40      -4.229  -1.539  -4.426  1.00 97.99           C  
ATOM    304  C   CYS A  40      -5.710  -1.178  -4.412  1.00 97.99           C  
ATOM    305  CB  CYS A  40      -4.040  -2.933  -5.024  1.00 97.99           C  
ATOM    306  O   CYS A  40      -6.417  -1.479  -3.449  1.00 97.99           O  
ATOM    307  SG  CYS A  40      -2.317  -3.470  -5.087  1.00 97.99           S  
ATOM    308  N   LYS A  41      -6.079  -0.537  -5.428  1.00 96.44           N  
ATOM    309  CA  LYS A  41      -7.496  -0.196  -5.510  1.00 96.44           C  
ATOM    310  C   LYS A  41      -8.368  -1.446  -5.441  1.00 96.44           C  
ATOM    311  CB  LYS A  41      -7.789   0.577  -6.797  1.00 96.44           C  
ATOM    312  O   LYS A  41      -9.313  -1.508  -4.651  1.00 96.44           O  
ATOM    313  CG  LYS A  41      -9.224   1.069  -6.911  1.00 96.44           C  
ATOM    314  CD  LYS A  41      -9.436   1.884  -8.180  1.00 96.44           C  
ATOM    315  CE  LYS A  41     -10.888   2.320  -8.329  1.00 96.44           C  
ATOM    316  NZ  LYS A  41     -11.099   3.130  -9.566  1.00 96.44           N  
ATOM    317  N   PRO A  42      -8.084  -2.448  -6.231  1.00 97.29           N  
ATOM    318  CA  PRO A  42      -8.896  -3.665  -6.168  1.00 97.29           C  
ATOM    319  C   PRO A  42      -8.860  -4.328  -4.793  1.00 97.29           C  
ATOM    320  CB  PRO A  42      -8.260  -4.569  -7.226  1.00 97.29           C  
ATOM    321  O   PRO A  42      -9.861  -4.900  -4.353  1.00 97.29           O  
ATOM    322  CG  PRO A  42      -6.871  -4.043  -7.393  1.00 97.29           C  
ATOM    323  CD  PRO A  42      -6.883  -2.568  -7.110  1.00 97.29           C  
ATOM    324  N   CYS A  43      -7.725  -4.252  -4.195  1.00 97.54           N  
ATOM    325  CA  CYS A  43      -7.579  -4.835  -2.866  1.00 97.54           C  
ATOM    326  C   CYS A  43      -8.465  -4.117  -1.856  1.00 97.54           C  
ATOM    327  CB  CYS A  43      -6.121  -4.778  -2.412  1.00 97.54           C  
ATOM    328  O   CYS A  43      -9.120  -4.758  -1.032  1.00 97.54           O  
ATOM    329  SG  CYS A  43      -5.032  -5.898  -3.318  1.00 97.54           S  
ATOM    330  N   LEU A  44      -8.487  -2.849  -1.952  1.00 95.01           N  
ATOM    331  CA  LEU A  44      -9.326  -2.061  -1.055  1.00 95.01           C  
ATOM    332  C   LEU A  44     -10.804  -2.338  -1.309  1.00 95.01           C  
ATOM    333  CB  LEU A  44      -9.038  -0.567  -1.225  1.00 95.01           C  
ATOM    334  O   LEU A  44     -11.589  -2.455  -0.365  1.00 95.01           O  
ATOM    335  CG  LEU A  44      -7.770  -0.040  -0.552  1.00 95.01           C  
ATOM    336  CD1 LEU A  44      -7.541   1.422  -0.924  1.00 95.01           C  
ATOM    337  CD2 LEU A  44      -7.859  -0.204   0.961  1.00 95.01           C  
ATOM    338  N   GLN A  45     -11.158  -2.432  -2.517  1.00 94.38           N  
ATOM    339  CA  GLN A  45     -12.543  -2.703  -2.888  1.00 94.38           C  
ATOM    340  C   GLN A  45     -13.010  -4.044  -2.328  1.00 94.38           C  
ATOM    341  CB  GLN A  45     -12.706  -2.684  -4.409  1.00 94.38           C  
ATOM    342  O   GLN A  45     -14.120  -4.150  -1.803  1.00 94.38           O  
ATOM    343  CG  GLN A  45     -12.635  -1.291  -5.018  1.00 94.38           C  
ATOM    344  CD  GLN A  45     -12.722  -1.307  -6.533  1.00 94.38           C  
ATOM    345  NE2 GLN A  45     -13.154  -0.193  -7.113  1.00 94.38           N  
ATOM    346  OE1 GLN A  45     -12.402  -2.312  -7.176  1.00 94.38           O  
ATOM    347  N   GLU A  46     -12.190  -4.972  -2.498  1.00 95.50           N  
ATOM    348  CA  GLU A  46     -12.512  -6.298  -1.980  1.00 95.50           C  
ATOM    349  C   GLU A  46     -12.595  -6.290  -0.456  1.00 95.50           C  
ATOM    350  CB  GLU A  46     -11.475  -7.324  -2.445  1.00 95.50           C  
ATOM    351  O   GLU A  46     -13.477  -6.925   0.126  1.00 95.50           O  
ATOM    352  CG  GLU A  46     -11.555  -7.649  -3.929  1.00 95.50           C  
ATOM    353  CD  GLU A  46     -10.450  -8.582  -4.399  1.00 95.50           C  
ATOM    354  OE1 GLU A  46     -10.296  -8.770  -5.627  1.00 95.50           O  
ATOM    355  OE2 GLU A  46      -9.734  -9.130  -3.532  1.00 95.50           O  
ATOM    356  N   TYR A  47     -11.731  -5.635   0.107  1.00 94.25           N  
ATOM    357  CA  TYR A  47     -11.691  -5.534   1.561  1.00 94.25           C  
ATOM    358  C   TYR A  47     -12.955  -4.872   2.097  1.00 94.25           C  
ATOM    359  CB  TYR A  47     -10.457  -4.746   2.012  1.00 94.25           C  
ATOM    360  O   TYR A  47     -13.592  -5.389   3.017  1.00 94.25           O  
ATOM    361  CG  TYR A  47     -10.399  -4.510   3.502  1.00 94.25           C  
ATOM    362  CD1 TYR A  47     -10.780  -3.287   4.048  1.00 94.25           C  
ATOM    363  CD2 TYR A  47      -9.963  -5.509   4.366  1.00 94.25           C  
ATOM    364  CE1 TYR A  47     -10.726  -3.064   5.420  1.00 94.25           C  
ATOM    365  CE2 TYR A  47      -9.905  -5.297   5.739  1.00 94.25           C  
ATOM    366  OH  TYR A  47     -10.233  -3.858   7.615  1.00 94.25           O  
ATOM    367  CZ  TYR A  47     -10.288  -4.073   6.256  1.00 94.25           C  
ATOM    368  N   PHE A  48     -13.312  -3.779   1.533  1.00 92.08           N  
ATOM    369  CA  PHE A  48     -14.483  -3.041   1.989  1.00 92.08           C  
ATOM    370  C   PHE A  48     -15.760  -3.823   1.705  1.00 92.08           C  
ATOM    371  CB  PHE A  48     -14.549  -1.666   1.316  1.00 92.08           C  
ATOM    372  O   PHE A  48     -16.710  -3.778   2.490  1.00 92.08           O  
ATOM    373  CG  PHE A  48     -13.444  -0.733   1.733  1.00 92.08           C  
ATOM    374  CD1 PHE A  48     -12.877  -0.826   2.998  1.00 92.08           C  
ATOM    375  CD2 PHE A  48     -12.972   0.237   0.858  1.00 92.08           C  
ATOM    376  CE1 PHE A  48     -11.854   0.036   3.386  1.00 92.08           C  
ATOM    377  CE2 PHE A  48     -11.950   1.102   1.239  1.00 92.08           C  
ATOM    378  CZ  PHE A  48     -11.393   1.000   2.503  1.00 92.08           C  
ATOM    379  N   ALA A  49     -15.745  -4.448   0.579  1.00 92.63           N  
ATOM    380  CA  ALA A  49     -16.887  -5.291   0.235  1.00 92.63           C  
ATOM    381  C   ALA A  49     -17.071  -6.410   1.256  1.00 92.63           C  
ATOM    382  CB  ALA A  49     -16.715  -5.875  -1.165  1.00 92.63           C  
ATOM    383  O   ALA A  49     -18.197  -6.720   1.651  1.00 92.63           O  
ATOM    384  N   ALA A  50     -16.013  -6.986   1.665  1.00 93.22           N  
ATOM    385  CA  ALA A  50     -16.038  -8.061   2.654  1.00 93.22           C  
ATOM    386  C   ALA A  50     -16.510  -7.547   4.011  1.00 93.22           C  
ATOM    387  CB  ALA A  50     -14.657  -8.699   2.781  1.00 93.22           C  
ATOM    388  O   ALA A  50     -17.295  -8.209   4.693  1.00 93.22           O  
ATOM    389  N   LYS A  51     -16.117  -6.389   4.409  1.00 91.27           N  
ATOM    390  CA  LYS A  51     -16.513  -5.786   5.678  1.00 91.27           C  
ATOM    391  C   LYS A  51     -17.994  -5.419   5.673  1.00 91.27           C  
ATOM    392  CB  LYS A  51     -15.667  -4.547   5.972  1.00 91.27           C  
ATOM    393  O   LYS A  51     -18.683  -5.580   6.683  1.00 91.27           O  
ATOM    394  CG  LYS A  51     -14.223  -4.856   6.339  1.00 91.27           C  
ATOM    395  CD  LYS A  51     -14.126  -5.545   7.695  1.00 91.27           C  
ATOM    396  CE  LYS A  51     -12.678  -5.721   8.131  1.00 91.27           C  
ATOM    397  NZ  LYS A  51     -12.572  -6.520   9.389  1.00 91.27           N  
ATOM    398  N   LYS A  52     -18.374  -4.909   4.577  1.00 90.74           N  
ATOM    399  CA  LYS A  52     -19.786  -4.573   4.414  1.00 90.74           C  
ATOM    400  C   LYS A  52     -20.664  -5.814   4.548  1.00 90.74           C  
ATOM    401  CB  LYS A  52     -20.026  -3.906   3.059  1.00 90.74           C  
ATOM    402  O   LYS A  52     -21.718  -5.768   5.186  1.00 90.74           O  
ATOM    403  CG  LYS A  52     -21.441  -3.379   2.870  1.00 90.74           C  
ATOM    404  CD  LYS A  52     -21.596  -2.656   1.539  1.00 90.74           C  
ATOM    405  CE  LYS A  52     -23.019  -2.156   1.335  1.00 90.74           C  
ATOM    406  NZ  LYS A  52     -23.180  -1.460   0.023  1.00 90.74           N  
ATOM    407  N   ALA A  53     -20.252  -6.901   3.955  1.00 91.28           N  
ATOM    408  CA  ALA A  53     -20.987  -8.163   4.008  1.00 91.28           C  
ATOM    409  C   ALA A  53     -21.044  -8.705   5.433  1.00 91.28           C  
ATOM    410  CB  ALA A  53     -20.348  -9.190   3.077  1.00 91.28           C  
ATOM    411  O   ALA A  53     -22.024  -9.344   5.823  1.00 91.28           O  
ATOM    412  N   GLN A  54     -20.120  -8.362   6.245  1.00 92.31           N  
ATOM    413  CA  GLN A  54     -20.022  -8.846   7.618  1.00 92.31           C  
ATOM    414  C   GLN A  54     -20.647  -7.855   8.596  1.00 92.31           C  
ATOM    415  CB  GLN A  54     -18.562  -9.104   7.994  1.00 92.31           C  
ATOM    416  O   GLN A  54     -20.785  -8.150   9.785  1.00 92.31           O  
ATOM    417  CG  GLN A  54     -17.924 -10.254   7.227  1.00 92.31           C  
ATOM    418  CD  GLN A  54     -16.462 -10.455   7.579  1.00 92.31           C  
ATOM    419  NE2 GLN A  54     -15.843 -11.469   6.985  1.00 92.31           N  
ATOM    420  OE1 GLN A  54     -15.893  -9.703   8.378  1.00 92.31           O  
ATOM    421  N   GLY A  55     -21.094  -6.776   8.077  1.00 88.11           N  
ATOM    422  CA  GLY A  55     -21.666  -5.747   8.931  1.00 88.11           C  
ATOM    423  C   GLY A  55     -20.648  -5.103   9.854  1.00 88.11           C  
ATOM    424  O   GLY A  55     -20.977  -4.719  10.978  1.00 88.11           O  
ATOM    425  N   LEU A  56     -19.389  -5.189   9.431  1.00 86.88           N  
ATOM    426  CA  LEU A  56     -18.320  -4.636  10.256  1.00 86.88           C  
ATOM    427  C   LEU A  56     -17.972  -3.218   9.817  1.00 86.88           C  
ATOM    428  CB  LEU A  56     -17.076  -5.525  10.188  1.00 86.88           C  
ATOM    429  O   LEU A  56     -18.270  -2.823   8.688  1.00 86.88           O  
ATOM    430  CG  LEU A  56     -17.181  -6.893  10.864  1.00 86.88           C  
ATOM    431  CD1 LEU A  56     -16.123  -7.841  10.309  1.00 86.88           C  
ATOM    432  CD2 LEU A  56     -17.042  -6.754  12.376  1.00 86.88           C  
ATOM    433  N   LYS A  57     -17.380  -2.500  10.764  1.00 88.48           N  
ATOM    434  CA  LYS A  57     -16.904  -1.151  10.474  1.00 88.48           C  
ATOM    435  C   LYS A  57     -15.645  -1.185   9.613  1.00 88.48           C  
ATOM    436  CB  LYS A  57     -16.631  -0.388  11.772  1.00 88.48           C  
ATOM    437  O   LYS A  57     -14.865  -2.137   9.681  1.00 88.48           O  
ATOM    438  CG  LYS A  57     -17.869  -0.150  12.623  1.00 88.48           C  
ATOM    439  CD  LYS A  57     -17.555   0.713  13.838  1.00 88.48           C  
ATOM    440  CE  LYS A  57     -18.812   1.037  14.635  1.00 88.48           C  
ATOM    441  NZ  LYS A  57     -18.506   1.284  16.075  1.00 88.48           N  
ATOM    442  N   TYR A  58     -15.482  -0.172   8.803  1.00 90.63           N  
ATOM    443  CA  TYR A  58     -14.329  -0.062   7.917  1.00 90.63           C  
ATOM    444  C   TYR A  58     -13.112   0.465   8.669  1.00 90.63           C  
ATOM    445  CB  TYR A  58     -14.647   0.855   6.732  1.00 90.63           C  
ATOM    446  O   TYR A  58     -13.174   1.522   9.301  1.00 90.63           O  
ATOM    447  CG  TYR A  58     -15.814   0.386   5.898  1.00 90.63           C  
ATOM    448  CD1 TYR A  58     -15.741  -0.798   5.167  1.00 90.63           C  
ATOM    449  CD2 TYR A  58     -16.990   1.125   5.838  1.00 90.63           C  
ATOM    450  CE1 TYR A  58     -16.814  -1.234   4.395  1.00 90.63           C  
ATOM    451  CE2 TYR A  58     -18.069   0.699   5.070  1.00 90.63           C  
ATOM    452  OH  TYR A  58     -19.036  -0.906   3.591  1.00 90.63           O  
ATOM    453  CZ  TYR A  58     -17.971  -0.480   4.353  1.00 90.63           C  
ATOM    454  N   CYS A  59     -12.068  -0.337   8.665  1.00 92.02           N  
ATOM    455  CA  CYS A  59     -10.793   0.044   9.262  1.00 92.02           C  
ATOM    456  C   CYS A  59      -9.646  -0.168   8.281  1.00 92.02           C  
ATOM    457  CB  CYS A  59     -10.538  -0.757  10.539  1.00 92.02           C  
ATOM    458  O   CYS A  59      -9.801  -0.871   7.280  1.00 92.02           O  
ATOM    459  SG  CYS A  59     -11.794  -0.513  11.814  1.00 92.02           S  
ATOM    460  N   CYS A  60      -8.522   0.590   8.573  1.00 94.19           N  
ATOM    461  CA  CYS A  60      -7.329   0.399   7.756  1.00 94.19           C  
ATOM    462  C   CYS A  60      -6.794  -1.021   7.896  1.00 94.19           C  
ATOM    463  CB  CYS A  60      -6.245   1.403   8.146  1.00 94.19           C  
ATOM    464  O   CYS A  60      -6.596  -1.507   9.011  1.00 94.19           O  
ATOM    465  SG  CYS A  60      -4.718   1.231   7.198  1.00 94.19           S  
ATOM    466  N   PRO A  61      -6.528  -1.681   6.645  1.00 93.00           N  
ATOM    467  CA  PRO A  61      -6.093  -3.080   6.654  1.00 93.00           C  
ATOM    468  C   PRO A  61      -4.606  -3.233   6.967  1.00 93.00           C  
ATOM    469  CB  PRO A  61      -6.403  -3.554   5.231  1.00 93.00           C  
ATOM    470  O   PRO A  61      -4.119  -4.354   7.133  1.00 93.00           O  
ATOM    471  CG  PRO A  61      -6.566  -2.299   4.437  1.00 93.00           C  
ATOM    472  CD  PRO A  61      -6.859  -1.170   5.384  1.00 93.00           C  
ATOM    473  N   SER A  62      -3.950  -2.126   7.107  1.00 93.59           N  
ATOM    474  CA  SER A  62      -2.529  -2.210   7.427  1.00 93.59           C  
ATOM    475  C   SER A  62      -2.310  -2.771   8.828  1.00 93.59           C  
ATOM    476  CB  SER A  62      -1.871  -0.834   7.311  1.00 93.59           C  
ATOM    477  O   SER A  62      -3.086  -2.489   9.743  1.00 93.59           O  
ATOM    478  OG  SER A  62      -0.466  -0.934   7.472  1.00 93.59           O  
ATOM    479  N   ALA A  63      -1.294  -3.604   9.015  1.00 89.06           N  
ATOM    480  CA  ALA A  63      -0.990  -4.237  10.296  1.00 89.06           C  
ATOM    481  C   ALA A  63      -0.685  -3.191  11.365  1.00 89.06           C  
ATOM    482  CB  ALA A  63       0.184  -5.201  10.149  1.00 89.06           C  
ATOM    483  O   ALA A  63       0.207  -2.358  11.191  1.00 89.06           O  
ATOM    484  N   GLY A  64      -1.510  -3.265  12.503  1.00 90.32           N  
ATOM    485  CA  GLY A  64      -1.232  -2.397  13.636  1.00 90.32           C  
ATOM    486  C   GLY A  64      -1.907  -1.043  13.530  1.00 90.32           C  
ATOM    487  O   GLY A  64      -1.717  -0.180  14.389  1.00 90.32           O  
ATOM    488  N   CYS A  65      -2.583  -0.834  12.490  1.00 92.62           N  
ATOM    489  CA  CYS A  65      -3.280   0.436  12.324  1.00 92.62           C  
ATOM    490  C   CYS A  65      -4.733   0.323  12.770  1.00 92.62           C  
ATOM    491  CB  CYS A  65      -3.219   0.894  10.867  1.00 92.62           C  
ATOM    492  O   CYS A  65      -5.430  -0.622  12.398  1.00 92.62           O  
ATOM    493  SG  CYS A  65      -3.825   2.576  10.606  1.00 92.62           S  
ATOM    494  N   THR A  66      -5.187   1.268  13.614  1.00 89.24           N  
ATOM    495  CA  THR A  66      -6.538   1.220  14.160  1.00 89.24           C  
ATOM    496  C   THR A  66      -7.368   2.398  13.655  1.00 89.24           C  
ATOM    497  CB  THR A  66      -6.519   1.225  15.700  1.00 89.24           C  
ATOM    498  O   THR A  66      -8.407   2.724  14.232  1.00 89.24           O  
ATOM    499  CG2 THR A  66      -5.918  -0.066  16.246  1.00 89.24           C  
ATOM    500  OG1 THR A  66      -5.738   2.335  16.159  1.00 89.24           O  
ATOM    501  N   THR A  67      -6.930   2.944  12.562  1.00 90.86           N  
ATOM    502  CA  THR A  67      -7.650   4.085  12.010  1.00 90.86           C  
ATOM    503  C   THR A  67      -8.985   3.646  11.415  1.00 90.86           C  
ATOM    504  CB  THR A  67      -6.817   4.805  10.934  1.00 90.86           C  
ATOM    505  O   THR A  67      -9.031   2.736  10.584  1.00 90.86           O  
ATOM    506  CG2 THR A  67      -7.541   6.042  10.413  1.00 90.86           C  
ATOM    507  OG1 THR A  67      -5.560   5.202  11.497  1.00 90.86           O  
ATOM    508  N   ARG A  68      -9.992   4.361  11.826  1.00 88.98           N  
ATOM    509  CA  ARG A  68     -11.344   4.075  11.358  1.00 88.98           C  
ATOM    510  C   ARG A  68     -11.711   4.958  10.171  1.00 88.98           C  
ATOM    511  CB  ARG A  68     -12.357   4.269  12.489  1.00 88.98           C  
ATOM    512  O   ARG A  68     -11.398   6.151  10.157  1.00 88.98           O  
ATOM    513  CG  ARG A  68     -12.534   3.045  13.374  1.00 88.98           C  
ATOM    514  CD  ARG A  68     -13.553   3.291  14.478  1.00 88.98           C  
ATOM    515  NE  ARG A  68     -13.455   2.288  15.535  1.00 88.98           N  
ATOM    516  NH1 ARG A  68     -15.197   3.140  16.790  1.00 88.98           N  
ATOM    517  NH2 ARG A  68     -14.061   1.283  17.509  1.00 88.98           N  
ATOM    518  CZ  ARG A  68     -14.238   2.239  16.609  1.00 88.98           C  
ATOM    519  N   LEU A  69     -12.332   4.293   9.167  1.00 86.77           N  
ATOM    520  CA  LEU A  69     -12.757   5.029   7.981  1.00 86.77           C  
ATOM    521  C   LEU A  69     -14.240   5.377   8.060  1.00 86.77           C  
ATOM    522  CB  LEU A  69     -12.479   4.214   6.716  1.00 86.77           C  
ATOM    523  O   LEU A  69     -14.977   4.791   8.857  1.00 86.77           O  
ATOM    524  CG  LEU A  69     -11.028   3.784   6.491  1.00 86.77           C  
ATOM    525  CD1 LEU A  69     -10.931   2.858   5.283  1.00 86.77           C  
ATOM    526  CD2 LEU A  69     -10.130   5.003   6.312  1.00 86.77           C  
ATOM    527  N   GLU A  70     -14.593   6.426   7.318  1.00 78.67           N  
ATOM    528  CA  GLU A  70     -15.988   6.847   7.237  1.00 78.67           C  
ATOM    529  C   GLU A  70     -16.886   5.700   6.783  1.00 78.67           C  
ATOM    530  CB  GLU A  70     -16.136   8.038   6.286  1.00 78.67           C  
ATOM    531  O   GLU A  70     -16.509   4.919   5.907  1.00 78.67           O  
ATOM    532  CG  GLU A  70     -17.349   8.910   6.576  1.00 78.67           C  
ATOM    533  CD  GLU A  70     -17.076   9.993   7.607  1.00 78.67           C  
ATOM    534  OE1 GLU A  70     -18.043  10.606   8.115  1.00 78.67           O  
ATOM    535  OE2 GLU A  70     -15.885  10.232   7.910  1.00 78.67           O  
ATOM    536  N   THR A  71     -18.202   5.631   7.349  1.00 74.29           N  
ATOM    537  CA  THR A  71     -19.101   4.484   7.290  1.00 74.29           C  
ATOM    538  C   THR A  71     -19.837   4.442   5.954  1.00 74.29           C  
ATOM    539  CB  THR A  71     -20.123   4.516   8.442  1.00 74.29           C  
ATOM    540  O   THR A  71     -20.026   3.369   5.378  1.00 74.29           O  
ATOM    541  CG2 THR A  71     -20.741   3.140   8.666  1.00 74.29           C  
ATOM    542  OG1 THR A  71     -19.466   4.935   9.645  1.00 74.29           O  
ATOM    543  N   GLN A  72     -20.020   5.554   5.354  1.00 78.20           N  
ATOM    544  CA  GLN A  72     -20.919   5.522   4.206  1.00 78.20           C  
ATOM    545  C   GLN A  72     -20.143   5.354   2.903  1.00 78.20           C  
ATOM    546  CB  GLN A  72     -21.767   6.795   4.152  1.00 78.20           C  
ATOM    547  O   GLN A  72     -20.556   4.600   2.020  1.00 78.20           O  
ATOM    548  CG  GLN A  72     -22.783   6.905   5.280  1.00 78.20           C  
ATOM    549  CD  GLN A  72     -23.726   8.081   5.107  1.00 78.20           C  
ATOM    550  NE2 GLN A  72     -24.974   7.907   5.529  1.00 78.20           N  
ATOM    551  OE1 GLN A  72     -23.336   9.137   4.600  1.00 78.20           O  
ATOM    552  N   HIS A  73     -18.976   5.978   2.905  1.00 81.39           N  
ATOM    553  CA  HIS A  73     -18.166   5.897   1.695  1.00 81.39           C  
ATOM    554  C   HIS A  73     -16.686   5.743   2.032  1.00 81.39           C  
ATOM    555  CB  HIS A  73     -18.379   7.136   0.824  1.00 81.39           C  
ATOM    556  O   HIS A  73     -15.942   6.726   2.043  1.00 81.39           O  
ATOM    557  CG  HIS A  73     -19.786   7.296   0.343  1.00 81.39           C  
ATOM    558  CD2 HIS A  73     -20.770   8.139   0.736  1.00 81.39           C  
ATOM    559  ND1 HIS A  73     -20.320   6.523  -0.666  1.00 81.39           N  
ATOM    560  CE1 HIS A  73     -21.574   6.886  -0.874  1.00 81.39           C  
ATOM    561  NE2 HIS A  73     -21.872   7.864  -0.036  1.00 81.39           N  
ATOM    562  N   PRO A  74     -16.214   4.513   2.279  1.00 80.36           N  
ATOM    563  CA  PRO A  74     -14.834   4.314   2.729  1.00 80.36           C  
ATOM    564  C   PRO A  74     -13.807   4.705   1.669  1.00 80.36           C  
ATOM    565  CB  PRO A  74     -14.772   2.813   3.022  1.00 80.36           C  
ATOM    566  O   PRO A  74     -12.692   5.113   2.006  1.00 80.36           O  
ATOM    567  CG  PRO A  74     -15.903   2.224   2.241  1.00 80.36           C  
ATOM    568  CD  PRO A  74     -16.976   3.264   2.098  1.00 80.36           C  
ATOM    569  N   LEU A  75     -14.236   4.647   0.372  1.00 83.59           N  
ATOM    570  CA  LEU A  75     -13.290   4.972  -0.689  1.00 83.59           C  
ATOM    571  C   LEU A  75     -13.177   6.482  -0.873  1.00 83.59           C  
ATOM    572  CB  LEU A  75     -13.715   4.317  -2.006  1.00 83.59           C  
ATOM    573  O   LEU A  75     -12.275   6.962  -1.564  1.00 83.59           O  
ATOM    574  CG  LEU A  75     -13.563   2.797  -2.087  1.00 83.59           C  
ATOM    575  CD1 LEU A  75     -14.192   2.269  -3.372  1.00 83.59           C  
ATOM    576  CD2 LEU A  75     -12.092   2.402  -2.004  1.00 83.59           C  
ATOM    577  N   SER A  76     -14.042   7.212  -0.258  1.00 86.52           N  
ATOM    578  CA  SER A  76     -14.047   8.662  -0.423  1.00 86.52           C  
ATOM    579  C   SER A  76     -12.776   9.288   0.142  1.00 86.52           C  
ATOM    580  CB  SER A  76     -15.273   9.275   0.256  1.00 86.52           C  
ATOM    581  O   SER A  76     -12.322  10.327  -0.341  1.00 86.52           O  
ATOM    582  OG  SER A  76     -15.287   8.967   1.640  1.00 86.52           O  
ATOM    583  N   LYS A  77     -12.199   8.602   1.056  1.00 86.34           N  
ATOM    584  CA  LYS A  77     -10.994   9.146   1.676  1.00 86.34           C  
ATOM    585  C   LYS A  77      -9.738   8.506   1.092  1.00 86.34           C  
ATOM    586  CB  LYS A  77     -11.031   8.943   3.191  1.00 86.34           C  
ATOM    587  O   LYS A  77      -8.625   8.789   1.540  1.00 86.34           O  
ATOM    588  CG  LYS A  77     -12.037   9.829   3.911  1.00 86.34           C  
ATOM    589  CD  LYS A  77     -11.461  10.392   5.203  1.00 86.34           C  
ATOM    590  CE  LYS A  77     -12.473  11.264   5.934  1.00 86.34           C  
ATOM    591  NZ  LYS A  77     -12.081  11.494   7.357  1.00 86.34           N  
ATOM    592  N   CYS A  78      -9.949   7.688   0.148  1.00 92.18           N  
ATOM    593  CA  CYS A  78      -8.824   7.061  -0.536  1.00 92.18           C  
ATOM    594  C   CYS A  78      -8.470   7.819  -1.810  1.00 92.18           C  
ATOM    595  CB  CYS A  78      -9.144   5.604  -0.871  1.00 92.18           C  
ATOM    596  O   CYS A  78      -9.352   8.158  -2.601  1.00 92.18           O  
ATOM    597  SG  CYS A  78      -9.585   4.606   0.568  1.00 92.18           S  
ATOM    598  N   ARG A  79      -7.233   8.098  -1.969  1.00 95.88           N  
ATOM    599  CA  ARG A  79      -6.781   8.865  -3.125  1.00 95.88           C  
ATOM    600  C   ARG A  79      -5.745   8.085  -3.928  1.00 95.88           C  
ATOM    601  CB  ARG A  79      -6.199  10.210  -2.685  1.00 95.88           C  
ATOM    602  O   ARG A  79      -4.847   7.465  -3.356  1.00 95.88           O  
ATOM    603  CG  ARG A  79      -7.244  11.211  -2.219  1.00 95.88           C  
ATOM    604  CD  ARG A  79      -7.257  12.459  -3.090  1.00 95.88           C  
ATOM    605  NE  ARG A  79      -8.491  12.564  -3.864  1.00 95.88           N  
ATOM    606  NH1 ARG A  79      -9.405  14.243  -2.567  1.00 95.88           N  
ATOM    607  NH2 ARG A  79     -10.561  13.421  -4.367  1.00 95.88           N  
ATOM    608  CZ  ARG A  79      -9.483  13.409  -3.598  1.00 95.88           C  
ATOM    609  N   TYR A  80      -5.987   8.202  -5.224  1.00 97.44           N  
ATOM    610  CA  TYR A  80      -4.985   7.634  -6.118  1.00 97.44           C  
ATOM    611  C   TYR A  80      -3.642   8.335  -5.948  1.00 97.44           C  
ATOM    612  CB  TYR A  80      -5.445   7.735  -7.575  1.00 97.44           C  
ATOM    613  O   TYR A  80      -3.557   9.561  -6.052  1.00 97.44           O  
ATOM    614  CG  TYR A  80      -4.461   7.158  -8.564  1.00 97.44           C  
ATOM    615  CD1 TYR A  80      -3.761   7.983  -9.441  1.00 97.44           C  
ATOM    616  CD2 TYR A  80      -4.231   5.788  -8.624  1.00 97.44           C  
ATOM    617  CE1 TYR A  80      -2.855   7.455 -10.356  1.00 97.44           C  
ATOM    618  CE2 TYR A  80      -3.328   5.249  -9.534  1.00 97.44           C  
ATOM    619  OH  TYR A  80      -1.749   5.562 -11.297  1.00 97.44           O  
ATOM    620  CZ  TYR A  80      -2.645   6.090 -10.394  1.00 97.44           C  
ATOM    621  N   ASP A  81      -2.651   7.525  -5.640  1.00 97.22           N  
ATOM    622  CA  ASP A  81      -1.307   8.058  -5.434  1.00 97.22           C  
ATOM    623  C   ASP A  81      -0.436   7.842  -6.670  1.00 97.22           C  
ATOM    624  CB  ASP A  81      -0.654   7.411  -4.211  1.00 97.22           C  
ATOM    625  O   ASP A  81       0.108   6.754  -6.870  1.00 97.22           O  
ATOM    626  CG  ASP A  81       0.528   8.202  -3.682  1.00 97.22           C  
ATOM    627  OD1 ASP A  81       1.350   8.685  -4.490  1.00 97.22           O  
ATOM    628  OD2 ASP A  81       0.641   8.342  -2.444  1.00 97.22           O  
ATOM    629  N   ARG A  82      -0.304   8.838  -7.459  1.00 97.68           N  
ATOM    630  CA  ARG A  82       0.382   8.756  -8.745  1.00 97.68           C  
ATOM    631  C   ARG A  82       1.876   8.520  -8.555  1.00 97.68           C  
ATOM    632  CB  ARG A  82       0.152  10.030  -9.560  1.00 97.68           C  
ATOM    633  O   ARG A  82       2.496   7.782  -9.323  1.00 97.68           O  
ATOM    634  CG  ARG A  82      -1.247  10.144 -10.145  1.00 97.68           C  
ATOM    635  CD  ARG A  82      -1.395  11.384 -11.015  1.00 97.68           C  
ATOM    636  NE  ARG A  82      -2.762  11.538 -11.506  1.00 97.68           N  
ATOM    637  NH1 ARG A  82      -2.317  13.420 -12.769  1.00 97.68           N  
ATOM    638  NH2 ARG A  82      -4.436  12.548 -12.711  1.00 97.68           N  
ATOM    639  CZ  ARG A  82      -3.168  12.502 -12.327  1.00 97.68           C  
ATOM    640  N   THR A  83       2.389   9.126  -7.622  1.00 96.63           N  
ATOM    641  CA  THR A  83       3.818   9.024  -7.351  1.00 96.63           C  
ATOM    642  C   THR A  83       4.195   7.596  -6.964  1.00 96.63           C  
ATOM    643  CB  THR A  83       4.245   9.991  -6.231  1.00 96.63           C  
ATOM    644  O   THR A  83       5.158   7.038  -7.494  1.00 96.63           O  
ATOM    645  CG2 THR A  83       4.027  11.442  -6.645  1.00 96.63           C  
ATOM    646  OG1 THR A  83       3.472   9.721  -5.054  1.00 96.63           O  
ATOM    647  N   ILE A  84       3.427   6.975  -6.119  1.00 96.02           N  
ATOM    648  CA  ILE A  84       3.708   5.617  -5.665  1.00 96.02           C  
ATOM    649  C   ILE A  84       3.492   4.635  -6.814  1.00 96.02           C  
ATOM    650  CB  ILE A  84       2.826   5.231  -4.456  1.00 96.02           C  
ATOM    651  O   ILE A  84       4.277   3.701  -6.995  1.00 96.02           O  
ATOM    652  CG1 ILE A  84       3.093   6.174  -3.277  1.00 96.02           C  
ATOM    653  CG2 ILE A  84       3.066   3.773  -4.057  1.00 96.02           C  
ATOM    654  CD1 ILE A  84       4.504   6.077  -2.715  1.00 96.02           C  
ATOM    655  N   GLN A  85       2.466   4.979  -7.525  1.00 97.35           N  
ATOM    656  CA  GLN A  85       2.184   4.119  -8.669  1.00 97.35           C  
ATOM    657  C   GLN A  85       3.313   4.180  -9.694  1.00 97.35           C  
ATOM    658  CB  GLN A  85       0.859   4.511  -9.324  1.00 97.35           C  
ATOM    659  O   GLN A  85       3.725   3.151 -10.234  1.00 97.35           O  
ATOM    660  CG  GLN A  85       0.409   3.558 -10.423  1.00 97.35           C  
ATOM    661  CD  GLN A  85       0.160   2.151  -9.914  1.00 97.35           C  
ATOM    662  NE2 GLN A  85       0.699   1.161 -10.617  1.00 97.35           N  
ATOM    663  OE1 GLN A  85      -0.512   1.955  -8.896  1.00 97.35           O  
ATOM    664  N   ASP A  86       3.777   5.324  -9.920  1.00 96.75           N  
ATOM    665  CA  ASP A  86       4.872   5.514 -10.866  1.00 96.75           C  
ATOM    666  C   ASP A  86       6.138   4.805 -10.390  1.00 96.75           C  
ATOM    667  CB  ASP A  86       5.150   7.004 -11.073  1.00 96.75           C  
ATOM    668  O   ASP A  86       6.835   4.169 -11.183  1.00 96.75           O  
ATOM    669  CG  ASP A  86       4.115   7.684 -11.952  1.00 96.75           C  
ATOM    670  OD1 ASP A  86       3.347   6.982 -12.645  1.00 96.75           O  
ATOM    671  OD2 ASP A  86       4.069   8.933 -11.954  1.00 96.75           O  
ATOM    672  N   LEU A  87       6.409   4.896  -9.173  1.00 94.58           N  
ATOM    673  CA  LEU A  87       7.577   4.229  -8.606  1.00 94.58           C  
ATOM    674  C   LEU A  87       7.448   2.714  -8.724  1.00 94.58           C  
ATOM    675  CB  LEU A  87       7.760   4.625  -7.139  1.00 94.58           C  
ATOM    676  O   LEU A  87       8.412   2.030  -9.077  1.00 94.58           O  
ATOM    677  CG  LEU A  87       8.223   6.059  -6.876  1.00 94.58           C  
ATOM    678  CD1 LEU A  87       8.228   6.348  -5.378  1.00 94.58           C  
ATOM    679  CD2 LEU A  87       9.605   6.293  -7.476  1.00 94.58           C  
ATOM    680  N   ALA A  88       6.349   2.250  -8.419  1.00 94.73           N  
ATOM    681  CA  ALA A  88       6.092   0.816  -8.523  1.00 94.73           C  
ATOM    682  C   ALA A  88       6.280   0.328  -9.956  1.00 94.73           C  
ATOM    683  CB  ALA A  88       4.683   0.490  -8.033  1.00 94.73           C  
ATOM    684  O   ALA A  88       6.898  -0.713 -10.188  1.00 94.73           O  
ATOM    685  N   ASP A  89       5.811   1.062 -10.923  1.00 94.49           N  
ATOM    686  CA  ASP A  89       5.911   0.699 -12.333  1.00 94.49           C  
ATOM    687  C   ASP A  89       7.366   0.700 -12.799  1.00 94.49           C  
ATOM    688  CB  ASP A  89       5.083   1.655 -13.194  1.00 94.49           C  
ATOM    689  O   ASP A  89       7.786  -0.189 -13.542  1.00 94.49           O  
ATOM    690  CG  ASP A  89       3.586   1.454 -13.031  1.00 94.49           C  
ATOM    691  OD1 ASP A  89       3.161   0.356 -12.611  1.00 94.49           O  
ATOM    692  OD2 ASP A  89       2.826   2.400 -13.329  1.00 94.49           O  
ATOM    693  N   ARG A  90       8.059   1.655 -12.365  1.00 92.16           N  
ATOM    694  CA  ARG A  90       9.455   1.763 -12.778  1.00 92.16           C  
ATOM    695  C   ARG A  90      10.287   0.624 -12.198  1.00 92.16           C  
ATOM    696  CB  ARG A  90      10.040   3.110 -12.350  1.00 92.16           C  
ATOM    697  O   ARG A  90      11.171   0.089 -12.871  1.00 92.16           O  
ATOM    698  CG  ARG A  90       9.488   4.296 -13.125  1.00 92.16           C  
ATOM    699  CD  ARG A  90      10.091   5.611 -12.649  1.00 92.16           C  
ATOM    700  NE  ARG A  90       9.543   6.750 -13.379  1.00 92.16           N  
ATOM    701  NH1 ARG A  90      11.464   7.160 -14.595  1.00 92.16           N  
ATOM    702  NH2 ARG A  90       9.612   8.478 -14.891  1.00 92.16           N  
ATOM    703  CZ  ARG A  90      10.207   7.460 -14.287  1.00 92.16           C  
ATOM    704  N   VAL A  91      10.020   0.308 -11.000  1.00 90.67           N  
ATOM    705  CA  VAL A  91      10.732  -0.790 -10.355  1.00 90.67           C  
ATOM    706  C   VAL A  91      10.386  -2.107 -11.045  1.00 90.67           C  
ATOM    707  CB  VAL A  91      10.399  -0.874  -8.848  1.00 90.67           C  
ATOM    708  O   VAL A  91      11.267  -2.931 -11.302  1.00 90.67           O  
ATOM    709  CG1 VAL A  91      10.949  -2.166  -8.245  1.00 90.67           C  
ATOM    710  CG2 VAL A  91      10.955   0.342  -8.110  1.00 90.67           C  
ATOM    711  N   LEU A  92       9.191  -2.290 -11.329  1.00 89.88           N  
ATOM    712  CA  LEU A  92       8.740  -3.496 -12.013  1.00 89.88           C  
ATOM    713  C   LEU A  92       9.396  -3.621 -13.384  1.00 89.88           C  
ATOM    714  CB  LEU A  92       7.216  -3.489 -12.163  1.00 89.88           C  
ATOM    715  O   LEU A  92       9.814  -4.711 -13.780  1.00 89.88           O  
ATOM    716  CG  LEU A  92       6.581  -4.774 -12.697  1.00 89.88           C  
ATOM    717  CD1 LEU A  92       6.917  -5.950 -11.785  1.00 89.88           C  
ATOM    718  CD2 LEU A  92       5.071  -4.609 -12.831  1.00 89.88           C  
ATOM    719  N   GLU A  93       9.457  -2.566 -14.066  1.00 90.34           N  
ATOM    720  CA  GLU A  93      10.120  -2.526 -15.366  1.00 90.34           C  
ATOM    721  C   GLU A  93      11.602  -2.868 -15.240  1.00 90.34           C  
ATOM    722  CB  GLU A  93       9.951  -1.149 -16.013  1.00 90.34           C  
ATOM    723  O   GLU A  93      12.141  -3.623 -16.051  1.00 90.34           O  
ATOM    724  CG  GLU A  93      10.469  -1.074 -17.442  1.00 90.34           C  
ATOM    725  CD  GLU A  93      10.131   0.237 -18.135  1.00 90.34           C  
ATOM    726  OE1 GLU A  93      10.362   0.353 -19.360  1.00 90.34           O  
ATOM    727  OE2 GLU A  93       9.631   1.154 -17.447  1.00 90.34           O  
ATOM    728  N   ALA A  94      12.243  -2.289 -14.284  1.00 87.15           N  
ATOM    729  CA  ALA A  94      13.667  -2.524 -14.059  1.00 87.15           C  
ATOM    730  C   ALA A  94      13.936  -3.990 -13.735  1.00 87.15           C  
ATOM    731  CB  ALA A  94      14.182  -1.629 -12.935  1.00 87.15           C  
ATOM    732  O   ALA A  94      14.918  -4.567 -14.208  1.00 87.15           O  
ATOM    733  N   LEU A  95      13.138  -4.586 -12.937  1.00 85.65           N  
ATOM    734  CA  LEU A  95      13.292  -5.985 -12.555  1.00 85.65           C  
ATOM    735  C   LEU A  95      13.049  -6.904 -13.748  1.00 85.65           C  
ATOM    736  CB  LEU A  95      12.331  -6.340 -11.418  1.00 85.65           C  
ATOM    737  O   LEU A  95      13.717  -7.930 -13.893  1.00 85.65           O  
ATOM    738  CG  LEU A  95      12.614  -5.688 -10.063  1.00 85.65           C  
ATOM    739  CD1 LEU A  95      11.508  -6.029  -9.070  1.00 85.65           C  
ATOM    740  CD2 LEU A  95      13.972  -6.131  -9.530  1.00 85.65           C  
ATOM    741  N   SER A  96      12.038  -6.603 -14.601  1.00 86.29           N  
ATOM    742  CA  SER A  96      11.720  -7.382 -15.793  1.00 86.29           C  
ATOM    743  C   SER A  96      12.882  -7.380 -16.781  1.00 86.29           C  
ATOM    744  CB  SER A  96      10.463  -6.837 -16.471  1.00 86.29           C  
ATOM    745  O   SER A  96      13.170  -8.400 -17.411  1.00 86.29           O  
ATOM    746  OG  SER A  96      10.681  -5.522 -16.953  1.00 86.29           O  
ATOM    747  N   GLN A  97      13.519  -6.341 -16.924  1.00 84.00           N  
ATOM    748  CA  GLN A  97      14.660  -6.203 -17.823  1.00 84.00           C  
ATOM    749  C   GLN A  97      15.853  -7.015 -17.326  1.00 84.00           C  
ATOM    750  CB  GLN A  97      15.052  -4.732 -17.973  1.00 84.00           C  
ATOM    751  O   GLN A  97      16.622  -7.551 -18.127  1.00 84.00           O  
ATOM    752  CG  GLN A  97      14.034  -3.900 -18.742  1.00 84.00           C  
ATOM    753  CD  GLN A  97      14.381  -2.423 -18.764  1.00 84.00           C  
ATOM    754  NE2 GLN A  97      13.440  -1.600 -19.215  1.00 84.00           N  
ATOM    755  OE1 GLN A  97      15.484  -2.025 -18.379  1.00 84.00           O  
ATOM    756  N   ALA A  98      16.048  -7.049 -16.081  1.00 81.24           N  
ATOM    757  CA  ALA A  98      17.147  -7.799 -15.477  1.00 81.24           C  
ATOM    758  C   ALA A  98      16.977  -9.299 -15.703  1.00 81.24           C  
ATOM    759  CB  ALA A  98      17.240  -7.496 -13.984  1.00 81.24           C  
ATOM    760  O   ALA A  98      17.959 -10.018 -15.900  1.00 81.24           O  
ATOM    761  N   ARG A  99      15.688  -9.743 -15.740  1.00 78.84           N  
ATOM    762  CA  ARG A  99      15.404 -11.160 -15.941  1.00 78.84           C  
ATOM    763  C   ARG A  99      15.583 -11.552 -17.404  1.00 78.84           C  
ATOM    764  CB  ARG A  99      13.984 -11.495 -15.479  1.00 78.84           C  
ATOM    765  O   ARG A  99      16.084 -12.638 -17.704  1.00 78.84           O  
ATOM    766  CG  ARG A  99      13.811 -11.492 -13.969  1.00 78.84           C  
ATOM    767  CD  ARG A  99      12.413 -11.935 -13.561  1.00 78.84           C  
ATOM    768  NE  ARG A  99      12.221 -11.849 -12.116  1.00 78.84           N  
ATOM    769  NH1 ARG A  99      10.172 -12.917 -12.116  1.00 78.84           N  
ATOM    770  NH2 ARG A  99      11.089 -12.186 -10.146  1.00 78.84           N  
ATOM    771  CZ  ARG A  99      11.161 -12.318 -11.463  1.00 78.84           C  
ATOM    772  N   GLN A 100      15.122 -10.788 -18.372  1.00 76.95           N  
ATOM    773  CA  GLN A 100      15.234 -11.072 -19.799  1.00 76.95           C  
ATOM    774  C   GLN A 100      16.694 -11.089 -20.243  1.00 76.95           C  
ATOM    775  CB  GLN A 100      14.449 -10.044 -20.615  1.00 76.95           C  
ATOM    776  O   GLN A 100      17.061 -11.827 -21.160  1.00 76.95           O  
ATOM    777  CG  GLN A 100      12.938 -10.217 -20.532  1.00 76.95           C  
ATOM    778  CD  GLN A 100      12.182  -9.139 -21.285  1.00 76.95           C  
ATOM    779  NE2 GLN A 100      11.101  -8.647 -20.689  1.00 76.95           N  
ATOM    780  OE1 GLN A 100      12.566  -8.751 -22.392  1.00 76.95           O  
ATOM    781  N   GLY A 101      17.540 -10.249 -19.688  1.00 68.07           N  
ATOM    782  CA  GLY A 101      18.952 -10.263 -20.038  1.00 68.07           C  
ATOM    783  C   GLY A 101      19.646 -11.559 -19.666  1.00 68.07           C  
ATOM    784  O   GLY A 101      20.564 -11.999 -20.361  1.00 68.07           O  
ATOM    785  N   SER A 102      19.098 -12.287 -18.709  1.00 63.80           N  
ATOM    786  CA  SER A 102      19.726 -13.544 -18.314  1.00 63.80           C  
ATOM    787  C   SER A 102      19.176 -14.715 -19.120  1.00 63.80           C  
ATOM    788  CB  SER A 102      19.519 -13.800 -16.820  1.00 63.80           C  
ATOM    789  O   SER A 102      19.886 -15.690 -19.373  1.00 63.80           O  
ATOM    790  OG  SER A 102      18.139 -13.915 -16.517  1.00 63.80           O  
ATOM    791  N   ARG A 103      17.942 -14.613 -19.662  1.00 59.83           N  
ATOM    792  CA  ARG A 103      17.360 -15.739 -20.385  1.00 59.83           C  
ATOM    793  C   ARG A 103      17.832 -15.763 -21.835  1.00 59.83           C  
ATOM    794  CB  ARG A 103      15.832 -15.680 -20.332  1.00 59.83           C  
ATOM    795  O   ARG A 103      17.866 -16.821 -22.465  1.00 59.83           O  
ATOM    796  CG  ARG A 103      15.152 -16.988 -20.704  1.00 59.83           C  
ATOM    797  CD  ARG A 103      13.775 -17.109 -20.066  1.00 59.83           C  
ATOM    798  NE  ARG A 103      12.984 -18.167 -20.688  1.00 59.83           N  
ATOM    799  NH1 ARG A 103      10.955 -17.402 -19.891  1.00 59.83           N  
ATOM    800  NH2 ARG A 103      11.043 -19.284 -21.197  1.00 59.83           N  
ATOM    801  CZ  ARG A 103      11.662 -18.282 -20.591  1.00 59.83           C  
ATOM    802  N   SER A 104      18.237 -14.684 -22.479  1.00 60.41           N  
ATOM    803  CA  SER A 104      18.800 -14.802 -23.821  1.00 60.41           C  
ATOM    804  C   SER A 104      20.185 -15.439 -23.785  1.00 60.41           C  
ATOM    805  CB  SER A 104      18.878 -13.430 -24.491  1.00 60.41           C  
ATOM    806  O   SER A 104      20.659 -15.964 -24.795  1.00 60.41           O  
ATOM    807  OG  SER A 104      17.616 -13.052 -25.012  1.00 60.41           O  
ATOM    808  N   GLN A 105      20.733 -15.884 -22.652  1.00 55.98           N  
ATOM    809  CA  GLN A 105      22.040 -16.528 -22.718  1.00 55.98           C  
ATOM    810  C   GLN A 105      21.932 -18.023 -22.432  1.00 55.98           C  
ATOM    811  CB  GLN A 105      23.012 -15.874 -21.735  1.00 55.98           C  
ATOM    812  O   GLN A 105      22.942 -18.730 -22.404  1.00 55.98           O  
ATOM    813  CG  GLN A 105      23.585 -14.551 -22.225  1.00 55.98           C  
ATOM    814  CD  GLN A 105      24.507 -13.899 -21.212  1.00 55.98           C  
ATOM    815  NE2 GLN A 105      24.433 -12.577 -21.107  1.00 55.98           N  
ATOM    816  OE1 GLN A 105      25.280 -14.579 -20.529  1.00 55.98           O  
ATOM    817  N   SER A 106      20.695 -18.646 -22.481  1.00 47.69           N  
ATOM    818  CA  SER A 106      20.786 -20.102 -22.459  1.00 47.69           C  
ATOM    819  C   SER A 106      20.569 -20.691 -23.850  1.00 47.69           C  
ATOM    820  CB  SER A 106      19.765 -20.689 -21.484  1.00 47.69           C  
ATOM    821  O   SER A 106      19.545 -20.432 -24.486  1.00 47.69           O  
ATOM    822  OG  SER A 106      19.724 -19.934 -20.285  1.00 47.69           O  
ATOM    823  N   PRO A 107      21.593 -20.949 -24.704  1.00 43.98           N  
ATOM    824  CA  PRO A 107      21.506 -21.751 -25.927  1.00 43.98           C  
ATOM    825  C   PRO A 107      20.876 -23.121 -25.691  1.00 43.98           C  
ATOM    826  CB  PRO A 107      22.967 -21.890 -26.362  1.00 43.98           C  
ATOM    827  O   PRO A 107      21.139 -23.758 -24.668  1.00 43.98           O  
ATOM    828  CG  PRO A 107      23.761 -21.369 -25.208  1.00 43.98           C  
ATOM    829  CD  PRO A 107      22.808 -20.883 -24.154  1.00 43.98           C  
ATOM    830  N   SER A 108      19.603 -23.314 -25.914  1.00 54.07           N  
ATOM    831  CA  SER A 108      18.801 -24.474 -26.291  1.00 54.07           C  
ATOM    832  C   SER A 108      19.675 -25.596 -26.841  1.00 54.07           C  
ATOM    833  CB  SER A 108      17.747 -24.083 -27.328  1.00 54.07           C  
ATOM    834  O   SER A 108      20.536 -25.360 -27.691  1.00 54.07           O  
ATOM    835  OG  SER A 108      18.343 -23.401 -28.418  1.00 54.07           O  
ATOM    836  N   LEU A 109      20.310 -26.472 -26.003  1.00 46.58           N  
ATOM    837  CA  LEU A 109      20.745 -27.847 -26.219  1.00 46.58           C  
ATOM    838  C   LEU A 109      19.866 -28.540 -27.255  1.00 46.58           C  
ATOM    839  CB  LEU A 109      20.719 -28.631 -24.905  1.00 46.58           C  
ATOM    840  O   LEU A 109      18.654 -28.662 -27.064  1.00 46.58           O  
ATOM    841  CG  LEU A 109      21.789 -28.265 -23.875  1.00 46.58           C  
ATOM    842  CD1 LEU A 109      21.349 -28.692 -22.479  1.00 46.58           C  
ATOM    843  CD2 LEU A 109      23.124 -28.905 -24.240  1.00 46.58           C  
ATOM    844  N   SER A 110      19.866 -28.183 -28.529  1.00 50.14           N  
ATOM    845  CA  SER A 110      19.363 -28.914 -29.687  1.00 50.14           C  
ATOM    846  C   SER A 110      20.020 -30.285 -29.802  1.00 50.14           C  
ATOM    847  CB  SER A 110      19.601 -28.116 -30.970  1.00 50.14           C  
ATOM    848  O   SER A 110      21.238 -30.410 -29.655  1.00 50.14           O  
ATOM    849  OG  SER A 110      20.983 -27.868 -31.159  1.00 50.14           O  
ATOM    850  N   ARG A 111      19.523 -31.278 -29.145  1.00 40.27           N  
ATOM    851  CA  ARG A 111      19.074 -32.662 -29.254  1.00 40.27           C  
ATOM    852  C   ARG A 111      19.014 -33.105 -30.712  1.00 40.27           C  
ATOM    853  CB  ARG A 111      17.704 -32.836 -28.596  1.00 40.27           C  
ATOM    854  O   ARG A 111      18.415 -32.426 -31.548  1.00 40.27           O  
ATOM    855  CG  ARG A 111      17.767 -33.356 -27.168  1.00 40.27           C  
ATOM    856  CD  ARG A 111      16.402 -33.327 -26.496  1.00 40.27           C  
ATOM    857  NE  ARG A 111      16.367 -34.177 -25.309  1.00 40.27           N  
ATOM    858  NH1 ARG A 111      14.541 -35.414 -25.996  1.00 40.27           N  
ATOM    859  NH2 ARG A 111      15.543 -35.862 -23.984  1.00 40.27           N  
ATOM    860  CZ  ARG A 111      15.484 -35.149 -25.099  1.00 40.27           C  
ATOM    861  N   SER A 112      20.101 -33.686 -31.262  1.00 40.48           N  
ATOM    862  CA  SER A 112      20.547 -34.683 -32.230  1.00 40.48           C  
ATOM    863  C   SER A 112      19.483 -35.753 -32.452  1.00 40.48           C  
ATOM    864  CB  SER A 112      21.849 -35.336 -31.765  1.00 40.48           C  
ATOM    865  O   SER A 112      19.044 -36.406 -31.503  1.00 40.48           O  
ATOM    866  OG  SER A 112      22.436 -34.593 -30.711  1.00 40.48           O  
ATOM    867  N   SER A 113      18.577 -35.631 -33.400  1.00 45.70           N  
ATOM    868  CA  SER A 113      17.920 -36.880 -33.773  1.00 45.70           C  
ATOM    869  C   SER A 113      17.880 -37.052 -35.288  1.00 45.70           C  
ATOM    870  CB  SER A 113      16.500 -36.928 -33.209  1.00 45.70           C  
ATOM    871  O   SER A 113      17.453 -36.149 -36.010  1.00 45.70           O  
ATOM    872  OG  SER A 113      16.477 -36.478 -31.865  1.00 45.70           O  
ATOM    873  N   SER A 114      18.956 -37.608 -35.918  1.00 44.00           N  
ATOM    874  CA  SER A 114      19.322 -38.475 -37.033  1.00 44.00           C  
ATOM    875  C   SER A 114      18.186 -39.429 -37.387  1.00 44.00           C  
ATOM    876  CB  SER A 114      20.583 -39.273 -36.700  1.00 44.00           C  
ATOM    877  O   SER A 114      17.590 -40.049 -36.504  1.00 44.00           O  
ATOM    878  OG  SER A 114      20.428 -39.970 -35.475  1.00 44.00           O  
ATOM    879  N   SER A 115      17.455 -38.986 -38.400  1.00 46.99           N  
ATOM    880  CA  SER A 115      16.861 -39.270 -39.702  1.00 46.99           C  
ATOM    881  C   SER A 115      17.457 -40.531 -40.318  1.00 46.99           C  
ATOM    882  CB  SER A 115      17.058 -38.087 -40.651  1.00 46.99           C  
ATOM    883  O   SER A 115      18.671 -40.738 -40.271  1.00 46.99           O  
ATOM    884  OG  SER A 115      18.371 -38.084 -41.186  1.00 46.99           O  
ATOM    885  N   SER A 116      16.849 -41.598 -40.298  1.00 50.39           N  
ATOM    886  CA  SER A 116      17.063 -42.326 -41.544  1.00 50.39           C  
ATOM    887  C   SER A 116      16.179 -43.566 -41.620  1.00 50.39           C  
ATOM    888  CB  SER A 116      18.532 -42.728 -41.685  1.00 50.39           C  
ATOM    889  O   SER A 116      16.168 -44.384 -40.698  1.00 50.39           O  
ATOM    890  OG  SER A 116      19.051 -43.177 -40.445  1.00 50.39           O  
ATOM    891  N   SER A 117      14.995 -43.380 -42.049  1.00 51.14           N  
ATOM    892  CA  SER A 117      14.066 -44.394 -42.535  1.00 51.14           C  
ATOM    893  C   SER A 117      14.337 -44.738 -43.995  1.00 51.14           C  
ATOM    894  CB  SER A 117      12.621 -43.918 -42.375  1.00 51.14           C  
ATOM    895  O   SER A 117      14.423 -43.847 -44.843  1.00 51.14           O  
ATOM    896  OG  SER A 117      12.465 -43.178 -41.176  1.00 51.14           O  
ATOM    897  N   PRO A 118      14.943 -45.875 -44.363  1.00 59.34           N  
ATOM    898  CA  PRO A 118      15.141 -46.334 -45.740  1.00 59.34           C  
ATOM    899  C   PRO A 118      14.040 -47.282 -46.210  1.00 59.34           C  
ATOM    900  CB  PRO A 118      16.492 -47.052 -45.681  1.00 59.34           C  
ATOM    901  O   PRO A 118      13.611 -48.158 -45.456  1.00 59.34           O  
ATOM    902  CG  PRO A 118      16.762 -47.237 -44.223  1.00 59.34           C  
ATOM    903  CD  PRO A 118      15.776 -46.413 -43.446  1.00 59.34           C  
ATOM    904  N   PHE A 119      13.044 -46.706 -46.835  1.00 53.82           N  
ATOM    905  CA  PHE A 119      11.977 -47.188 -47.704  1.00 53.82           C  
ATOM    906  C   PHE A 119      12.551 -47.909 -48.918  1.00 53.82           C  
ATOM    907  CB  PHE A 119      11.084 -46.028 -48.156  1.00 53.82           C  
ATOM    908  O   PHE A 119      13.397 -47.362 -49.628  1.00 53.82           O  
ATOM    909  CG  PHE A 119       9.748 -45.986 -47.465  1.00 53.82           C  
ATOM    910  CD1 PHE A 119       8.631 -46.576 -48.044  1.00 53.82           C  
ATOM    911  CD2 PHE A 119       9.608 -45.355 -46.236  1.00 53.82           C  
ATOM    912  CE1 PHE A 119       7.393 -46.538 -47.407  1.00 53.82           C  
ATOM    913  CE2 PHE A 119       8.374 -45.313 -45.593  1.00 53.82           C  
ATOM    914  CZ  PHE A 119       7.268 -45.905 -46.180  1.00 53.82           C  
ATOM    915  N   PRO A 120      12.567 -49.226 -49.084  1.00 59.96           N  
ATOM    916  CA  PRO A 120      12.831 -49.694 -50.447  1.00 59.96           C  
ATOM    917  C   PRO A 120      11.554 -50.019 -51.217  1.00 59.96           C  
ATOM    918  CB  PRO A 120      13.673 -50.955 -50.229  1.00 59.96           C  
ATOM    919  O   PRO A 120      10.565 -50.458 -50.624  1.00 59.96           O  
ATOM    920  CG  PRO A 120      13.394 -51.360 -48.817  1.00 59.96           C  
ATOM    921  CD  PRO A 120      12.798 -50.188 -48.093  1.00 59.96           C  
ATOM    922  N   SER A 121      11.140 -49.198 -52.245  1.00 52.89           N  
ATOM    923  CA  SER A 121      10.699 -49.075 -53.631  1.00 52.89           C  
ATOM    924  C   SER A 121      10.424 -50.442 -54.247  1.00 52.89           C  
ATOM    925  CB  SER A 121      11.745 -48.333 -54.463  1.00 52.89           C  
ATOM    926  O   SER A 121      11.276 -51.332 -54.202  1.00 52.89           O  
ATOM    927  OG  SER A 121      11.985 -47.040 -53.933  1.00 52.89           O  
ATOM    928  N   ALA A 122       9.143 -50.860 -54.243  1.00 55.05           N  
ATOM    929  CA  ALA A 122       8.388 -51.916 -54.914  1.00 55.05           C  
ATOM    930  C   ALA A 122       7.952 -51.477 -56.309  1.00 55.05           C  
ATOM    931  CB  ALA A 122       7.171 -52.312 -54.080  1.00 55.05           C  
ATOM    932  O   ALA A 122       7.506 -50.343 -56.499  1.00 55.05           O  
ATOM    933  N   HIS A 123       8.635 -52.003 -57.336  1.00 45.82           N  
ATOM    934  CA  HIS A 123       8.475 -52.848 -58.514  1.00 45.82           C  
ATOM    935  C   HIS A 123       7.268 -52.417 -59.342  1.00 45.82           C  
ATOM    936  CB  HIS A 123       8.334 -54.316 -58.106  1.00 45.82           C  
ATOM    937  O   HIS A 123       6.171 -52.246 -58.805  1.00 45.82           O  
ATOM    938  CG  HIS A 123       8.936 -55.272 -59.085  1.00 45.82           C  
ATOM    939  CD2 HIS A 123      10.202 -55.737 -59.210  1.00 45.82           C  
ATOM    940  ND1 HIS A 123       8.207 -55.862 -60.094  1.00 45.82           N  
ATOM    941  CE1 HIS A 123       9.000 -56.652 -60.799  1.00 45.82           C  
ATOM    942  NE2 HIS A 123      10.215 -56.594 -60.283  1.00 45.82           N  
ATOM    943  N   SER A 124       7.645 -51.865 -60.581  1.00 50.74           N  
ATOM    944  CA  SER A 124       7.126 -52.373 -61.846  1.00 50.74           C  
ATOM    945  C   SER A 124       7.946 -51.861 -63.025  1.00 50.74           C  
ATOM    946  CB  SER A 124       5.660 -51.975 -62.024  1.00 50.74           C  
ATOM    947  O   SER A 124       8.375 -50.705 -63.035  1.00 50.74           O  
ATOM    948  OG  SER A 124       4.858 -52.542 -61.002  1.00 50.74           O  
TER     949      SER A 124                                                      
ENDMDL                                                                          
END                                                                             
