# Supplementary material for: Uncoupled evolution of the Polycomb system and deep origin of non-canonical PRC1
Source: Commun Biol. 2023 Nov 10;6:1144. doi: 10.1038/s42003-023-05501-x (PMC10638273; doi:10.1038/s42003-023-05501-x)
Supplement: Supplementary file 8 — Supplementary Data 5 [file 42003_2023_5501_MOESM8_ESM.zip › Supplementary Data 5/PCGF_putative_checks/PCGF_alphafold_remainedputative/PYGBIF005603_PCGF_458fe.result/PYGBIF005603_PCGF_458fe.a3m]

#224	1
>101
MSGPIDSITEKMEVDGAAADSSSSFFAESQSTVQDYSKEENMKSVKINNDNNFEENEELNKDTEEDEEMEETETREPILDGRFITFPMRILNDSLRCTLCGGYFYEAATIKECLHTFCRPCILKYFYDDVSNTACPICGVKSEISEPEARIKADHAYQNIINKIMPQFQVEDLEREVAFYREKGMDAEALVAESRLDELKKKLLKLQSNTATRLPNYLLARPVS
>UPI000D73E1B0	119	0.333	3.884E-26	78	203	224	0	122	395
------------------------------------------------------------------------------MNGASKRIKITDLNPNLICVLCGGYFIDATTLTECLHSFCKKCIVKYLE---TSKQCPVCDVLVHKTRPHLHIRSDKTLQDLVYKLVPGLYKNEMKRRRDFYSKHPEVAPKKVGEERGDEMAERII--------------------
>UPI000C71B6F3	118	0.306	7.241E-26	78	221	224	0	141	1334
------------------------------------------------------------------------------MDGISKRRTyLREVKPHLICPLCRGYLIDATTVVECLHSFCRSCIIKHLR---REAQCPSCKQLLNTAKP--NIKADKTLQDIVYKLVPGLYQLEMKRRREFYSKHPDHADATTPEQRGEDVSGRLIFAPEDAISLSLEYLPtgADP--
>UPI000C7162AA	117	0.375	1.349E-25	84	202	224	8	124	1483
------------------------------------------------------------------------------------RLRLSKLNEQLTCKLCGGYFVDATTIIECLHSFCRSCIVKYLE---TNKYCPICEVQVHKSKPLINIRPDHTLQDIVYKLVPGCYQNEMRRRREFYAKHPeVKSSTMTPESRGEPTESHI---------------------
>UPI000995A06D	117	0.337	2.515E-25	80	223	224	14	150	1432
--------------------------------------------------------------------------------GRRVH--LAKLNEQLTCKLCGGYFIDATTIIECLHSFCRSCIVKYLEN---NKYCPICEVQVHKSRPLLNIRPDHTLQDIVYKLVPGCYQNEMRCRREFYAKHPeLCNQVTSPEARGEPIESHIYSPDESLNLSLEYY---NPHS
>UPI00158A4055	117	0.290	2.515E-25	4	202	224	923	1136	2503
----LSVICNKKEEEKSE-TKNKSIEAQNNDNVDDITNKQLMqeKDRKVDKQLNRCSSaiENSNADTNEKKDAalskndAETELNKKSIthnstamsgeSGGRIR--LAKLNDQLTCKLCGGYFIDATTIIECLHSFCKSCIVKYLE---TNKYCPICEVQVHKSKPLLNIRPDHTLQDIVYKLVPGCYQNEMRCRREFYEKNPdAKLTSMSPEARGEPIESHI---------------------
>UPI0018A00D68	116	0.294	3.433E-25	3	196	224	182	370	583
---PFYLISLNTENEGSTEDIN---FTCTVEQLQDLvgKLKDAAKSVeKATALTNFHCLVASSS-TDSQPSLQDC-CSFPLNMHRTTRIKITELNPHLMCVLCGGYFIDATTIIECLHSFCKMCIVRYLE---TSKYCPICDVQVHKTKPLLNIRSDKTLQDIVYKLVPGLFKNEMKRRRDFYADHPVDASNGSNEDRGE---------------------------
>A0A7M7MTX7	116	0.305	3.433E-25	72	223	224	69	217	1519
------------------------------------------------------------------------QLRVRKMSGIGKRTYLREVNPYLICPLCRGYLIDATTVVECLHSFCRSCILKHL---NTEAHCPSCKHVLNKAKP--NIKADKALQDIVYKLVPGLYHKEMRKRREFYKKHPEHADLATPEQRGEDVSGRLIFAPEDAVSLSLEYLPpgADPMS
>UPI000C2007CD	116	0.303	4.685E-25	75	222	224	15	164	1107
---------------------------------------------------------------------------RPMM-PSVKKVPLNSIKDQITCSLCKGYFIDATTIIECLHTFCRSCIVRYLE---THKYCPVCDVLVHKTRPLTNIRPDKTMQDIVYKLVPRLYQEEMCRRRDFYISHPEATPTVLEEKNetlydyiLSPEDNVCVSLNYYGSKVLPRY-LKCPV-
>UPI00149019A9	115	0.300	6.395E-25	15	196	224	254	431	650
---------------GKLKDAAKSVEKASQMRLQPASR-WRLGSYSFSADRLPTFIVYSPQDPPIPNRATRI-VVPPlIIMHRTTRIKITELNPHLMCVLCGGYFIDATTIIECLHSFCKRCIVRYLE---TSKYCPICDVQVHKTKPLLNIRSDKTLQDIVYKLVPGLFKNEMKRRRDFYAEHPVDASNGSNEDRGE---------------------------
>UPI000625DCED	115	0.347	6.395E-25	79	221	224	4	142	1407
-------------------------------------------------------------------------------SGGY-RLHLSTLNEQLTCKLCGGYFIDATTIIECLHSFCRSCIIKYLE---SNKYCPICEVQVHKSKPLLNIRPDHTLQDIVYKLVPGCYQNEMRCRREFYNKFPdAKLQVSSPESRGEPIESHIYSLDESLSLSL-EYYIPSP--
>UPI0013F196DB	115	0.346	6.395E-25	80	202	224	6	124	1438
--------------------------------------------------------------------------------GLRVR--LSKLNEQLTCRLCSGYFIDATTIIECLHSFCRSCIVKYLEN---NKYCPICEVQVHKSRPLLNIRPDHTLQDIVYKLVPGCYQNEMRCRREFYAKHPeVRNQVTSPEARGEPVESHI---------------------
>UPI00077193E0	115	0.330	8.729E-25	74	203	224	40	164	193
--------------------------------------------------------------------------QETTMAGISRRTYLRDVNPYLMCPLCRGYLIDATTVVECLHSFCRSCILKHLR---SEAHCPSCRHVLNKAKP--NMKADKALQDIVYKLVPGLYHREMRRRRDFYKKHPEHADSTSSEQRGEDVSGRLI--------------------
>UPI001470F766	115	0.311	1.191E-24	38	201	224	162	324	535
--------------------------------------ENQGSSEDISFTCTVEQLQDLVgklKDAAKSVEKAR-LLLPPRAMHRTTRIKITELNPHLMCVLCGGYFIDATTIIECLHSFCKMCIVRYLE---TSKYCPICDVQVHKTKPLLNIRSDKTLQDIVYKLVPGLFKNEMKRRRDFYAEHPVDASNGSNEDRGEVADEE----------------------
>UPI0008758C5E	115	0.333	1.191E-24	86	223	224	7	149	1165
--------------------------------------------------------------------------------------PINDLNPHITCQICSGYFIDATTITECLHTFCRSCIVKYLE---SNKYCPVCDVQVHKTKPLLNIRADKTIQDIVYKLVPRLFQNEMQRRRDFYESHPEGKPSS-LEMCGEAAYQHLltpeesvcLTLNYHGSNGTPRYLrCPAAVS
>UPI00160AEAC5	114	0.331	1.626E-24	80	223	224	14	150	1483
--------------------------------------------------------------------------------GHKLR--LSKLNEQLTCKLCGGYFIDATTIIECLHSFCRSCIVKYLEN---NKYCPICEVQVHKSKPLLNIRPDYTLQDIVYKLVPGCYQNEMRCRREFYSKHPeERSQVLSPEARGEPIESHIYSPDESLSLSL-QYF--NPQS
>A0A0A9W5G5	114	0.322	2.219E-24	83	200	224	13	127	172
-----------------------------------------------------------------------------------VRAKLTDVNPHLVCVLCHGYFVDATTIAECLHSFCRSCIFRHLE---RKPICPICEVAVHNTKLHRSLRPDKTLQDIVYKLVPGLYRNEMQRRREFYKQHPFRDEYLEPECRGVGLDR-----------------------
>UPI001363E020	114	0.323	2.219E-24	81	215	224	2	134	330
---------------------------------------------------------------------------------RTTRIKITELNPHLMCALCGGYFIDATTIVECLHSFCKTCIVRYLE---TNKYCPMCDVQVHKTRPLLSIRSDKTLQDIVYKLVPGLFKDEMKRRRDFYAAYPVaEVPNGSGEERGEVLEQEQEQEQEQEQGSLPD--------
>A0A6A4S559	114	0.317	2.219E-24	32	196	224	86	252	442
--------------------------------LQYHVKNGQVDKV---NEPFYlmslnTENEGSSEDINFTCTMEQLQdcCRSFSLTmHRTTRIKITELNPHLMCVLCGGYFIDATTIIECLHSFCKMCIVRYLE---ASKYCPICDVQVHKTKPLLNIRSDKTLQDIVYKLVPGLFKNEMKRRRDFYAEHPVDASNGSNEDRGE---------------------------
>UPI0008541F19	114	0.335	2.219E-24	46	196	224	227	374	586
----------------------------------------------ISFSNYMTSYGALNVIPMEEIERERKPFYRAIMH-RTTRIKITELNPHLMCVLCGGYFIDATTIIECLHSFCKTCIVHYLE---TSKYCPICDVQVHKTRPLLNIRADKTLQDIVYKLVPGLFKNEMKRRRDFYADHPTAAAANgSNEDRGE---------------------------
>UPI0009957AB8	113	0.341	3.028E-24	87	203	224	9	120	1416
---------------------------------------------------------------------------------------LRDVNPHLICPLCRGYFIDATTVVECLHSFCRSCILKHLR---AAGHCPSCKHVLNKAKP--NIKADKTLQDIVYKLVPGLYHKEMRMRREFYKMHPEQAKSATPEQRGEDVSGRLI--------------------
>A0A195FRI0	113	0.368	3.028E-24	80	200	224	6	122	1444
--------------------------------------------------------------------------------GQRVC--LARLNEHLTCKLCGGYFIDATTIIECLHSFCKSCIVKYLE---SNKYCPICEVQVHKSRPLLNIRPDHILQDIVYKLVPGCYQNEMRRRREFYSKHPeESIQTISPEARGKPIES-----------------------
>A0A4Y2HPT9	113	0.314	4.133E-24	81	201	224	2	119	195
---------------------------------------------------------------------------------RTTRLKITDLNQHFICVLCDGYLVDATTIVECLHSFCRTCIVRYLEN---SRFCPVCDVQVHKTKPLLSIRSDTTLQDVVYKLIPGLYQNEMQRRREFYAEHPEEAAKCSSEERGEGAEQR----------------------
>UPI001403CCD0	113	0.299	4.133E-24	85	220	224	5	138	229
-------------------------------------------------------------------------------------LKLRELNAHITCPLCRGYLIDATTVTECLHTFCKSCLVRYLED---HNTCPTCKIVIHQSHPTQYIGHDRTMQDIVYKLVPGLQEAEMKRQREFYWTRGLEMPGdAKGEVNGEETPERKPKAEENGEEDDGDYHRTD---
>E9IUE0	113	0.368	4.133E-24	87	200	224	11	121	1427
---------------------------------------------------------------------------------------LAKLNEQLICKLCGGYFIDATTIIECLHSFCKSCIVKYLEN---NKYCPICDVQIHKSRPLLNIRPDRMLQDIVYKLVPGCYQNEMRCRREFYAKHPECSQAISPEARGEPVES-----------------------
>A0A151WH53	113	0.362	4.133E-24	80	202	224	6	124	1449
--------------------------------------------------------------------------------GQRVC--LARLNEHLTCKLCGGYFIDATTIIECLHSFCKSCIVKYLE---SNKYCPICEVQVHKSRPLLNIRPDHILQDIVYKLVPGCYQNEMRCRREFYAKHPEACiQAMSPEARGEPIESHI---------------------
>UPI0010BD2425	113	0.269	5.640E-24	1	220	224	106	326	1241
-SGPTAS-SDKRERQNRRAHS------EPREEAANAPKDNNL--ISINRDSLREK---VNKDVKnpkiEEDSRKEQAVPPPLPIYPMKKAKLVDVNDHLTCPLCHGYFVDATTIVECLHSFCRTCIIKHLSKNQFPF-CPVCKFQLAGTKLHQYLRSDSTLQDIVYKLVPSLFRNEMKRRRDFYANTPLSPKSPnytnlSSEEKGDLINvDRLIFHESDTISVLleycPKDLAVR---
>UPI000718ECFA	113	0.335	5.640E-24	87	221	224	9	140	1600
---------------------------------------------------------------------------------------LRDVNPYLICPLCRGYLIDATTVVECLHSFCRSCILKHL---NKEARCPTCNHALNKAKP--NIKADKTLQDIVYKIVPGIYHKEMRKRREFYRGHPQYADAATPEQRGEDVSGRLIFAPEDAISCSLEYLPpgADP--
>A0A6P7KHT0	112	0.300	7.695E-24	18	196	224	93	260	485
------------------ADRIEIFY----STYQNHKKDLERLLARLIIEHPFERTV-LSAAWQSSGLFSHS----TSLNmHRTTRIKITELNPHLMCVLCGGYFIDATTIIECLHSFCKMCIVRYLE---TSKFCPICDVQVHKTKPLLNIRSDKTLQDIVYKLVPGLFKNEMKRRRDFYAEHPVDASNGSNEDRGE---------------------------
>UPI001560DCD2	112	0.318	7.695E-24	46	196	224	165	317	525
----------------------------------------------INFNCTMEQLQDLVGKMKDAAKSLEKATQTPryiyrIMH-RTTRIKITELNPHLMCVLCGGYFIDASTIIECLHSFCKTCIVQYLE---TSKFCPICDVQVHKTKPLHNIRSDKTLQDIVYKLVPGLFKNEMKRRRDFYADHPLaDAANGSNEDRGE---------------------------
>UPI0006D5148F	112	0.340	1.050E-23	84	218	224	15	137	918
------------------------------------------------------------------------------------RLKITDVNPHLICVLCGGYYIDATTVIECLHSFCKSCIVKYLE---KNKYCPICDVQIHKTNPLLNIRTDKTLQNIVYKLVPSLFKNEMQRRVEFYQKHPESLPAI-PEQRGEV--------SDNTPVLFPDELL-----
>A0A6P8YBI0	112	0.330	1.050E-23	68	200	224	0	123	1337
--------------------------------------------------------------------MTSAKAKAP---ARPV---FGTLNEHLVCTLCKGYFVDATTITECLHSFCRSCIVQYI---QGSSFCPRCEVQLHKGSPLRSLKPDKTLQDIVFKLVPNLFHNEMQRRRVYYDAHPQYADQTTPEQRGDCLER-----------------------
>A0A195CW96	112	0.362	1.050E-23	80	202	224	6	124	1448
--------------------------------------------------------------------------------GQRVC--LAKLNEQLTCKLCGGYFIDATTIIECLHSFCKSCIVKYLE---SNKYCPICEVQVHKSRPLLNIRPDYTLQDIVYKLVPGCYQNEMRCRKEFYAKHPDECiETVSPESRGEPIESHI---------------------
>UPI000C141CE7	112	0.307	1.050E-23	59	200	224	4	137	1600
-----------------------------------------------------------NKQPDKKiVKMAEQNTV-AVVPQRTL---LGEVNEHITCPLCRGYYIDATTIVECLHSFCRSCIIKHLR---AKSYCPVCEMMINSAKP--NIKPDKALQDIVYKLVPGLFQKEMERRQQFYSSRPGPAATATPEQRGEDTER-----------------------
>V4B1J5	111	0.346	1.433E-23	81	203	224	2	122	202
---------------------------------------------------------------------------------RSKKIKIGDVNPHLLCVLCGGYFVDATTIIECLHSFCKTCIIRYLE---SNKTCPSCDVLIHKTRPRLNIRSDKTLQDIVYKLVPGLYKNEMRRRREFYSQYPnKDDTNSPSEKRGDEMAERFI--------------------
>A0A6P4ZMB7	111	0.307	1.433E-23	81	223	224	2	141	332
---------------------------------------------------------------------------------RTTHLPITELNPHLMCVICGGYFIDATTIIECLHSFCKTCIVKYL---DTSKYCPVCDVQVHKTRPLLNIRADKTLQSLVYKLVPNLFKDEMKRRRDFYGQCPDQDLAASSEERGEVEDLQIYTPDEHISLSLEYYRESEAAS
>UPI000C6CCD85	111	0.336	1.433E-23	86	201	224	6	117	334
--------------------------------------------------------------------------------------KLKDLNIHLTCVLCGGYYIDATTIIECLHSFCKTCIVQYL---DTHKFCPICDAQVHKTRPLLNIRSDQTLQDIVYKLVPGLFKNEMKRRREFYAQHPEVVPAS-SEERGEVLGGE----------------------
>UPI0014039142	111	0.306	1.433E-23	58	201	224	287	430	633
----------------------------------------------------------LRISIDPDASWSRLSERGHFSSKmhRTTRIKITELNPHLMCVLCGGYFIDATTIIECLHSFCKTCIVRYLE---TSKYCPICDVQVHKTRPLLNIRSDKTLQDIVYKLVPGLFKDEMKRRRDFYAAHPsADAANGSNEDRGEVTEEE----------------------
>UPI000C6DD2F4	111	0.335	1.433E-23	81	211	224	66	195	648
---------------------------------------------------------------------------------RPTRLKITDLNPHLTCILCGGYLVDATTIIECLHSFCRTCIVRYLE---TTKFCPICDVQVHKAKPLLNIRADKTLQDIVYKLVPGLFQNEMKRRREFYAEHP-DADIngrISPEDRGEVAEQRFIYTPDETIS------------
>A0A2C9M9D4	111	0.302	1.433E-23	78	219	224	0	131	1098
------------------------------------------------------------------------------MNG-TTRLKIGDINKNLICVLCGGYLIDATTIIECLHSFCRTCIVTFL---KTSRTCPVCDTVVHKTRPHQNIRSDKLLQDLVYKLVPGLYKDEMRRRREFYTLHYEAAPKRAGEERGDEMSDR------FTFTEEENISLA----
>UPI000E6D96E6	111	0.336	1.433E-23	83	200	224	21	140	1455
-----------------------------------------------------------------------------------VVVPqrtlLGDINVHITCPICRGYYIDATTIVECLHSFCRSCIIKYLQVNRNNSYCPVCEMMINSSKP--NIKLDKALQDIVYKLVPGLFQKEMERRQKFYASRPGPAATATPEQRGEDTER-----------------------
>UPI0013F25838	111	0.333	1.433E-23	87	203	224	34	145	1482
---------------------------------------------------------------------------------------LREVNPQLICPLCRGYFVDATTVVECLHSFCRSCILKHLNE---APYCPSCKNALNMRKPH--IKSDKTLQDIVYKLVPGLYHKEMRKRREFYKKHPEHADSATSEQRGEDVSGRLI--------------------
>UPI00096B1EDA	111	0.299	1.955E-23	84	220	224	5	134	226
------------------------------------------------------------------------------------RIKLKTLNSHITCKICKGYLIDATTVTECLHTFCKSCLVKHLEE---NNTCPTCSIVIHQSHPLQYISFDRTMQDIVYKLVPDLQKNEIARERDFYRQRGLPCPKDIPPNPGDVEDEK----QANDVHAESDYHRQD---
>UPI00143D22D9	111	0.350	1.955E-23	84	202	224	8	124	1266
------------------------------------------------------------------------------------RLRLSKLNEQLTCTLCAGYLIDATTIIECLHSFCRSCIVKYLE---VNKYCPICEVLVHKSKPLLNIRPDYTLQDIVYKLVPSCYQNEMRCRREFYAKHPeVKSSTMSPESRGEPIESHI---------------------
>A0A5N4ABC6	111	0.342	2.667E-23	84	223	224	5	149	224
------------------------------------------------------------------------------------RVPIVELNNYLTCKLCRGYFIDATTIIECLHTFCRSCIVQYL---VKNKYCPVCDVQVHKTKPLLNIRPDKTLQDIVYKLVPRLFQNEMCRRREFYTSHP-DARPSDLEQCGEAsyqhiLSpDETICLSLNYhdSSGPPRYLRCPtAVS
>A0A433U2C1	111	0.307	2.667E-23	78	220	224	0	137	289
------------------------------------------------------------------------------MEGTS-RLKIGEINKNLICTLCGGYFVDATTIIECLHSFCRTCVVTYL---KTSKTCPTCDTVVHKTRPHQNIRSDLLLQDLVYKLVPGLYKDEMRRRREFYTNHYHAAPKRPGEERGDEMSDRFA-YTEEESISLALYLLPD---
>A0A7J7BR73	111	0.322	2.667E-23	84	223	224	5	149	846
------------------------------------------------------------------------------------RVPIVDLNDYLTCKLCKGYFIDATTIIECLHTFCRTCIVQYL---DKNKYCPVCDVQVHKTKPLLNIRPDKTLQDIVYKLVPRLFQNEMCRRREFYQSHPEGRPSN-LEQCGEASYQHILSPDETICLSLnyhgsgtpPRYLRCPtAVS
>UPI000BA7E59E	111	0.338	2.667E-23	81	203	224	2	122	1063
---------------------------------------------------------------------------------RLSRLPVVDVNPYLTCVLCGGYFVDATTVTECLHSFCKTCIVRYL---DTNKFCPICEVQVHKTRPLLNIRADKTLQDIVYKLVPGLFQNEMKRRRDFYSSHPTEAAcVTCQEDRGELTEQRVI--------------------
>UPI000626BD5B	110	0.310	3.639E-23	77	220	224	1	138	230
-----------------------------------------------------------------------------VLTGaMERRIKLKTLNSHITCKICRGYLIDATTVTECLHTFCKSCLVKHLEE---KHTCPTCQIVIHQSHPLQYISFDRTMQDIVYKLVPDLQENEIKREREFYRARGLPCPKDVL-PNAGELEEEK---QSADAHAESDYHRAD---
>A0A0P4WT35	110	0.308	3.639E-23	78	223	224	0	127	238
------------------------------------------------------------------------------MSGLR-RLRVRELHPNLLCILCGGYYVDATTIVECLHSFCKTCIVRYLE---SSKFCPICDVQVHKTKPLLSIRPDKTLQDIVYKLVPGLYPNEMCKRREFYSSHPETPPAT-PEDGGSDLGRCYT---------LPD----DPVS
>UPI0003F06108	110	0.344	3.639E-23	81	223	224	2	149	310
---------------------------------------------------------------------------------RTTKLKMTELNPHLMCVLCGGYFIDATTIIECLHSFCRTCIVRYLE---TSKYCPICDTQVHKTRPLLNIRSDRTLQSIVYKMVPGLFRDEMKRRRDFYAGNthsaSTSAAAQSAEERGEVDENFLYKDDEKISLSLEYYIAAqnghRTVS
>UPI001293A9FE	110	0.346	3.639E-23	78	200	224	0	119	337
------------------------------------------------------------------------------MHG-TTRVKITELNPHLMCALCGGYFIDAATIVECLHSFCRTCIVRYLE---TNKYCPMCDAQVHKTRPLLSIRSDKTLQDIVYKLVPGLFKDEMKRRRDFYAAYPVAEAALgSQEERGEVAER-----------------------
>A0A6P7SNQ4	110	0.347	3.639E-23	70	203	224	5	139	589
----------------------------------------------------------------------ETEISKSPEKSHSVGIKITELNPHLTCILCGGYFIDATTIIECLHPFCRACIVRYLE---SSKFCPICEVMVHKTRPLQNIRADETLQDLVYKLVPGLYRNEMKRRRDFYASHkvhlGNHTAQTPGEDRGDEAIERLI--------------------
>A0A2M4CY02	110	0.298	3.639E-23	75	219	224	153	308	1250
---------------------------------------------------------------------------RPLSPYRPSHAQLSTVNPCITCNLCKGYLIDATTIVECLHSFCHSCIMKHLR---TEQYCPQCEMMINKAKP--NIKPDATLQAIVYKLVPGLYENELRRRRAFYRQHPEMAAIATPEQRGDDTEHlifgpnEKISLsleyaekelaQDNEELLTPKYLLC----
>UPI000C251E79	110	0.306	3.639E-23	86	223	224	7	149	1258
--------------------------------------------------------------------------------------PITDINVHITCKICNGYFVDATTIIECLHTFCRSCIVKYLE---KNKYCPVCDVQVHKTKPLLNIRPDKTIQDLVYKLVPRLFQNEMQKRRAFYDSHPESKPSS-LEQCGEATYQHLltpeeticLTLAYHGSEDRPRYLrCPAAVS
>UPI0011429B6B	110	0.313	3.639E-23	87	221	224	9	140	1386
---------------------------------------------------------------------------------------LRDINQHLICLLCRGYLIDATTVVECLHSFCRSCILKHL---STSAQCPSCKHVLNKAKP--NIKADKTLQEIVYKLVPGLYHREMLKRREFYKKHPEHANLTTPEQRGEDVSGRLIFNPEDVVSLSLEYLPpeADP--
>UPI0017468F78	110	0.373	3.639E-23	87	200	224	12	123	1438
---------------------------------------------------------------------------------------LAKLNDQLTCKLCGGYFIDATTIIECLHSFCKSCIVKYLEN---NKYCPICDVQIHKSKPLLNIRSDRILQDIVYKLVPGCYQNEMRCRREFYAKHSeVCTQAMSPEERGEPVES-----------------------
>UPI00073DB57F	110	0.343	3.639E-23	90	223	224	22	149	1478
------------------------------------------------------------------------------------------LNEQLTCKLCSGYFIDATTIIECLHSFCRSCIVKYLE---KSKYCPICEVQVHKSKPLLNIRPDHTLQDIVYKIVPGCYQNEMRLRQDFYVNHPEEKSKVSPEAYGDPVDSHIY-MQDESISLSLQYF--DPQS
>A0A2P8YN32	110	0.308	4.964E-23	84	206	224	5	124	178
------------------------------------------------------------------------------------RIKLKTLNSHITCKICRGYLIDATTVTECLHTFCKSCLVKHLEE---NNTCPTCQIVIHQSHPLQYISFDRTMQDIVYKLVPNLQDNEIKREREFYRMRGLPCPKDIPPIAGELEEEKVAPDQ-----------------
>UPI0006B10663	110	0.302	4.964E-23	85	222	224	11	159	352
-------------------------------------------------------------------------------------VKLADLNPHLQCVLCGGYFIDATTITECLHSFCRVCIVNYL---KAHKYCPVCDVLIHKTRPMLNIRPDQTLQDIVYKLVPGLFNNEMKRRREFYAQNPeAVAKGLVPASsegRGEVQEgGRLIftpedifslSMEYSPLDPFPGTHQPEPV-
>H2XLG0	110	0.325	4.964E-23	81	202	224	2	113	354
---------------------------------------------------------------------------------RSVKLRVRDLHPHVTCHLCNGYFIDATTIIECLHSFCRTCIVRYLEN---RRSCPVCRVQVHKTRPLLNIRSDQTLQDIVYKLVPGLRSDEMKRRRRFWGEN--------PESKKDfAIWREL---------------------
>UPI0014035DCB	110	0.338	4.964E-23	76	196	224	3	118	407
----------------------------------------------------------------------------PMMH-RTTRIKMTEFNPHLICVLCGGYFIDATTITECLHSFCKTCIVRYLE---SSKFCPVCDVQVHKTRPLLNLRSDKTLQDIVYKLVPGLFKDEMKRRRDFYSAHP-AADVGSNEARGE---------------------------
>A0A6P7VF34	110	0.316	4.964E-23	89	221	224	10	148	428
-----------------------------------------------------------------------------------------ELNPHLTCVLCGGYFIDATTIIECLHSFCRTCIVRYLW---VHKMCPVCDVQVHKTRPLLNIRSDQTLQDIVYKLVPGLFKNEMRRRREFYSRLPESARTALPassEERGDVrgVERLIFAPEDRISVSLEysarDVLPIRP--
>A0A2R7VUM5	110	0.320	4.964E-23	84	223	224	33	184	1007
------------------------------------------------------------------------------------RIKITDVNPHLLCVLCGGYYIDATTVIECFHSFCKSCIVKYLE---KNKYCPICDVLIHKTSPLLNIRPDKTLQNVVYKLVPSLFKNEMQRRVEFYQKHP-DSPTAIPEQRGEisdstPLffPDELliICLQHQGfHSSHPvnqRYLhcpAALPVS
>A0A5E4Q2Z8	110	0.281	4.964E-23	59	200	224	4	137	1109
-----------------------------------------------------------NQQPDKKVAKMTAQSNSAVVPHRTL---LGEVNEHITCPLCHGYYIDAITIVECLHSFCRSCIIKHLQE---KKYCPVCEMMINAAKP--NIKLDKALQDIVYKLVPGLFQREMERRQQFYSSRPGPAASATPEQRGEDTER-----------------------
>A0A1W4XSN1	110	0.323	4.964E-23	84	216	224	5	132	1193
------------------------------------------------------------------------------------RIPITEINEYLTCKLCKGYFIDATTIIECLHTFCRSCIVKYLEN---NKYCPVCDVQVHKTKPLLNIRPDKTLQDIVYKLVPRLFQNEMCKRREFYTSHPEVRPSN-LEQCGEVSYQHILSPDETICISL-NY-------
>A0A026WL87	110	0.333	4.964E-23	87	203	224	9	120	1465
---------------------------------------------------------------------------------------LRDVNPYLICKICRGYLIDAVTVVECLHSFCRSCILKHL---GNVAHCPSCKHALNKAKP--NIKADKALQDIVYKLVPGLYHKEMLKRREFYKKHPEHANSATPEQRGEDVSGRLI--------------------
>UPI000718DA3D	110	0.335	4.964E-23	90	223	224	22	149	1477
------------------------------------------------------------------------------------------LNEQLTCKLCSGYFIDATTIIECLHSFCRSCIVKYLE---KSKYCPICEVQVHKSKPLLNIRPDYTLQNIVYKVVPGCYQNEMRVRRDFYLNHPEEQSKVSPEARGEPIDSHIYTQDESINLSL-QYF--DPQS
>S4RQ11	109	0.301	6.772E-23	81	223	224	2	144	207
---------------------------------------------------------------------------------RTTHIRMTELNPHLICVLCGGYFIDATSITECLHSFCKTCIVRYLE---SSKFCPVCDVQVHKTRPLLNLRSDKTLQDIVYKLVPGLFKDEMKRRRDFYAGHpeGDGCKGDSSEARGEVADEDKQNIADDEIISLSiEYTEGPPSS
>A0A7R9P6E5	109	0.296	6.772E-23	84	211	224	9	132	230
------------------------------------------------------------------------------------RIKLEALNNHIICTICQGYLIDATTVTECLHTFCKSCLVKHLEE---NNTCPTCQQVIHQSHPLNYISFDRTMQDIVYKLVPELQDNEMKREREFYRKRNLPCPKDVPPNAGDA-EEEKPAMDAHAES------------
>UPI000595EB3F	109	0.288	6.772E-23	77	211	224	2	132	232
-----------------------------------------------------------------------------IIDAMERRIKLKTLNSHITCKICRGYLIDATTVTECLHTFCKSCLVKHLEE---KHTCPTCQIVIHQSHPLQYISFDRTMQDIVYKLVPDLQENEIKREREFYRARGLPCPKDIL-PNAAEIEEEKANADAHAET------------
>G3UCV2	109	0.338	6.772E-23	83	223	224	3	138	237
-----------------------------------------------------------------------------------VRVKIKDLNEHIVCCLCAGYFVDATTITECLHTFCKSCIVKYL---QTSKYCPMCNIKIHETQPLLNLKLDRVMQDIVYKLVPGLQDSEEKRIREFYQSRGLD-RVTQPSGEGMSLaAGCLLTTLSFSEPALSN--LGLPFS
>A0A1I8G3X5	109	0.318	6.772E-23	81	196	224	2	114	284
---------------------------------------------------------------------------------RVVKMRLSQLNPHITCPLCAGYYIDATTIVECLHSFCRSCLLRHL---AGSKCCPVCDILLHKTDPRKAIKADRSLQSLVYKLVPGLFKAEMTRRREFYQANPSRDLSLGPEGRGE---------------------------
>L8H7D5	109	0.415	6.772E-23	63	221	224	74	219	326
---------------------------------------------------------------EEEEDVEESEHRPPILDGRNIIFKTRLLSGFLVCQLCMGVLRDAHTIRECLHTFCKSCLYKYF---QTTADCPLCGVDLR-PNPFERIRFDRTVQTIVNKIFSDLIEKDIAKEAHFYRSRGM-------IQEAERVEGILLKTQESKAPRTAE--VARP--
>A0A7L3CE66	109	0.326	6.772E-23	81	221	224	2	134	360
---------------------------------------------------------------------------------RTTRIKITELNPHLMCALCGGYFIDATTIVECLHSFCKTCIVRYLE---TNKYCPMCDVQVHKTRPLLSIRSDKTLQDIVYKLVPGLFKDEMKRRRDFYAAYPMAEGEYQP--RGPPLAPAVPP---STSQPLPPSAPAVP--
>A0A0D9RJ62	109	0.344	6.772E-23	50	196	224	105	238	449
--------------------------------------------------NNKNSLEILLGRIFHQAEMHRT-TRIKIT----------ELNPHLMCVLCGGYFIDATTIIECLHSFCKTCIVRYLE---TSKYCPICDVQVHKTRPLLNIRSDKTLQDIVYKLVPGLFKNEMKRRRDFYAAHPsADAANGSNEDRGE---------------------------
>A0A1E1XF27	109	0.324	6.772E-23	89	221	224	10	154	550
-----------------------------------------------------------------------------------------ELNEHLTCVLCGGYFVDATTIIECLHSFCKTCIVKYL---QVHKMCPVCDVQVHKTRPLQNIRSDPTLQDIVYKLVPGLYKNEMRRRRQYYASLAPSERASLPissEGRGDiqNVERlifnyeDLISLTLEYSARdiLPlrPLLLGPP--
>A0A553PN27	109	0.354	6.772E-23	84	205	224	3	123	721
------------------------------------------------------------------------------------SVPVRSLNPHLMCALCSGYFIDPVTITECLHSFCKSCIIKYL---DLNKKCPICDLHIHKTRPLLNIRSDKTLQEIVYKLVPGLHQEEMRRRQLFYEQHPVrDANYQSFkEEKEKMFFSSLDKM------------------
>UPI0008F99D4D	109	0.401	6.772E-23	87	188	224	7	105	1239
---------------------------------------------------------------------------------------VREMNPHLICTLCGGYFIDATTIIECLHSFCKSCIVKHLE---TSKYCPICDVQVHKTRPLENIRPDHILQEIVYKLVPGLYQNEMRCRREFYRKNGENVPA-----------------------------------
>UPI000DC6C8FF	109	0.335	6.772E-23	87	221	224	9	140	1381
---------------------------------------------------------------------------------------LRDINQHLVCLLCRGYLIDATTIVECLHSFCRSCILKAL---STSAQCPSCKHALNKAKP--NIKADKALQEIVYKLVPGLYHREMLRRREFYKKHPEHANLTTPEQRGEDVSGRLIFNPEDVVSLSLEYLPpeADP--
>UPI00158A4055	109	0.343	6.772E-23	76	202	224	1	123	2503
----------------------------------------------------------------------------PGTTGGRIR--LAELNDQLTCKLCQGYFIDATTIVECLHSFCKSCIVKYL---KKNKYCPICEVLVHECKPLLGIKPDYTLQDIVYKLVPGCYQNEMRCRREFYDKYPeAKIAGMSPEARGEPIESHI---------------------
>E0VYM5	109	0.322	9.238E-23	84	201	224	3	116	221
------------------------------------------------------------------------------------RIKLKTLNSHITCKICRGYLIDATTVTECLHTFCKSCLVKHLEE---NNTCPTCNIVIHQSHPLQYISFDRTMQDIVYKLVPHLQENEMKQEREFYRLRGLPCPKDVP-VAGSDLEEK----------------------
>A0A067RL54	109	0.296	9.238E-23	84	211	224	5	128	226
------------------------------------------------------------------------------------RIKLKTLNSHITCKICRGYLIDATTVTECLHTFCKSCLVKHLEE---NNTCPTCQIVIHQSHPLQYISFDRTMQDIVYKLVPNLQDNEIKREREFYRIRGLPCPKDIP-PTAGELEEEKAAPDQHAES------------
>A0A7R9G9H4	109	0.364	9.238E-23	86	192	224	7	110	566
--------------------------------------------------------------------------------------KVRDLHPQIICPLCGGYFIDATTIVECLHSFCRSCIVRYLE---TSKYCPICDVQIHKTKPLLNIRPDKTLQDIVFKLVPGLFEDEMRRRREFYSKHPESEPADLEE-------------------------------
>A0A6A4WEF8	109	0.279	9.238E-23	81	223	224	2	129	747
---------------------------------------------------------------------------------RARRLQIRQLGPELTCHLCHGYFVDAFTVVECLHSFCKSCIMDHV---KKSCDCPKCGTQLNKARLTSALRPDQTLQSVVYKLVPRLFNEEMQRRRDFYQDHPQRDRSLSPERRGDVSSQQFV------------YTLTDPIS
>UPI00083BCD07	109	0.308	9.238E-23	84	223	224	19	163	1042
------------------------------------------------------------------------------------RIPITNLNGHLTCSLCKGYFVDATTIIECLHSFCRSCIVKYL---QTNRYCPVCDVQVHKTKPLLNIRPDKTLQDIVYKLVPKLFQNEMQRRRQYYSDHP-DIKPSGLEQCGEASYQHLltpdesicISFNYHGNSRTKRYLrCPAAVS
>A0A1B6CER0	109	0.327	1.260E-22	86	201	224	5	117	225
--------------------------------------------------------------------------------------KLKTLNCHITCKICRGYLVDATTVTECLHTFCKSCLVKHLEE---NNTCPSCQIVIHQSHPLQYISFDRTMQDIVYKLVPNLQENEIKRERDFYRSRGLPCPKDIPPNPGEEIDEK----------------------
>UPI0018E56FD0	109	0.333	1.260E-22	84	201	224	5	124	225
------------------------------------------------------------------------------------RIKLKTLNSHITCKICRGYFIDATTVTECLHTFCKSCLVKHLEE---NNTCPTCNIVIHQSHPLQYISFDRTMQDIVYKLVPDLQDNEIKRERDFYRARGLPCPkdAALAADKpgaGDEPEQQ----------------------
>UPI0015891968	109	0.296	1.260E-22	77	202	224	2	126	228
-----------------------------------------------------------------------------LTDAMERRIKLKTLNSHITCKICRGYLIDATTVTECLHTFCKSCLVKHLEE---KHTCPTCQIVIHQSHPLQYISFDRTMQDIVYKLVPDLQENEIKREREFYRARGLPCPkdILPNASETEDEQSEI---------------------
>A0A7K4LR84	109	0.304	1.260E-22	81	222	224	2	144	263
---------------------------------------------------------------------------------RTTRIKITELNPHLMCALCGGYFIDATTIVECLHSFCKTCIVRYLE---TNKYCPMCDVQVHKTRPLLSIRSDKTLQDIVYKLVPGLFKDEMKRRRNFYTAYPVAEGGYPRPPR--PLRREPGGRPSGISSmGIPHFHPPRedkkgPV-
>A0A7L0TGL0	109	0.323	1.260E-22	81	215	224	2	133	356
---------------------------------------------------------------------------------RTTRIKITELNPHLMCALCGGYFIDATTIVECLHSFCKTCIVRYLE---TNKYCPMCDVQVHKTRPLLSIRSDKTLQDIVYKLVPGLFKDEMKRRRDFYAAYPMAEGECqprgPPRPRLCPPEGS----ASPSAPAVPN--------
>A0A443SPR8	109	0.371	1.260E-22	84	195	224	3	112	376
------------------------------------------------------------------------------------TVKLIDLNDHIKCKLCGGYLIDATTIIECLHSFCKTCIVKYLEE---NKCCPTCDTQIHKTKPLLNIRSDPSLQDIVYKIVPGLFKEEMKRRREFYQKHPETAQnVSSTEDRG----------------------------
>UPI0004625FA9	109	0.287	1.260E-22	68	213	224	33	182	388
--------------------------------------------------------------------LSWQMQRKDTLSSpgskmhRTTRIKITELNPHLMCALCGGYFIDATTIVECLHSFCKTCIVRYLE---TNKYCPMCDVQVHKTRPLLSIRSDKTLQDIVYKLVPGLFKDEMKRRRDFYAAYPLaEVPNGSNEDRGEVSEQEKGNLSDDEIVSL----------
>UPI000B45929D	109	0.379	1.260E-22	81	196	224	2	113	482
---------------------------------------------------------------------------------RSTRLKITELNPHLVCVLCGGYLIDATTIVECLHSFCKTCIVRYLE---SSKFCPICDVQVHKTKPLLNIRLDHTLQDIVYKLVPGLFKDEMTRRREFYKDQPNDANAA-LELRGK---------------------------
>A0A0A9W5V3	109	0.335	1.260E-22	84	222	224	5	143	731
------------------------------------------------------------------------------------RIKVTEVNPHLICVLCRGYYIDATTIIECLHSFCKTCIVKYL---HTNKYCPICDVQVHKTSPLLNIRSDKTLQNIVYKLVPSLFKSEMDRRVEFYRQHPEHLPAF-PEERGEIADNTPILLPDEVLIICLEYLcdkpPAEPV-
>A0A1V9WZ45	109	0.275	1.260E-22	61	222	224	75	251	918
-------------------------------------------------------------DVAEDEERHEGAAVPagaPVNNvpmYPVKKAKLAEVNDHLTCPLCLGYFVDATTIVECLHSFCRTCIIKHLSK-NQFPTCPVCKFQLAGTKLHQYLRSDSTLQDIVYKLVPGLFRNEMGRRRQFYANIPLSPKSPnytnlSSEERGDLVNvERLIFDSSDNFAIsleyCPKDLAVRQV-
>UPI00193CF7E7	109	0.313	1.260E-22	85	217	224	6	136	1039
-------------------------------------------------------------------------------------LKVTDLNPQLICVLCGGYYIDATTIIECFHSFCRSCIVRYLE---SNKYCPICDVQVHKTRPLQNIRPDTTLQTIVYKLVPGLYQNEMRCRREFYAKHPeAKVQAQSPEARGELTDQSPIFLPDDQISICLEYM------
>A0A1E1W5S2	108	0.317	1.719E-22	84	212	224	5	130	225
------------------------------------------------------------------------------------RIKLKALNSHITCKICRGYFIDATTVTECLHTFCKSCLVKHLEE---NNTCPTCSIVIHQSHPLQYISFDRTMQDIVYKLVPDLQDNELKRERDFYRARGLTCPKDAALANDKMCNGEEPEQPDNTDCH-----------
>H2ZJE2	108	0.355	1.719E-22	68	185	224	3	117	226
--------------------------------------------------------------------MNSPDEVKPVLQGSDLIVKIRSLNPHIVCALCAGYFIDATTISECSHTFCKSCIVKHL---QTKKFCPECSQKVHETQPLMNLRSDRVMQDIVYKLVPNLFQAEQQREAEFYRSRGID--------------------------------------
>A0A0K8UQA7	108	0.307	1.719E-22	84	197	224	12	122	231
------------------------------------------------------------------------------------RVKLKTINPHITCKICGGYFIDATTVTECLHTFCKSCLVKHLEE---KKTCPTCDMVIHQSHPLQYISFDRTMQDIVYKLVPNLQEDEMRRERDFYKSRNIPCPKDMPQNHDDD--------------------------
>A0A674H5V7	108	0.317	1.719E-22	76	223	224	27	167	288
----------------------------------------------------------------------------PLRNEEEVKVKMKELNEHIVCFLCAGYFIDATTITECLHTFCKSCIVKYL---QTSKYCPMCNTKIHETQPLLNLKLDRVMQDIVYKLVPGLQHSEEKRIREFYQSRGLDRVTQPSGGGGTGGHGRAV-LGGCGGHR---GLTVPPVS
>A0A210QZZ0	108	0.344	1.719E-22	81	203	224	2	123	494
---------------------------------------------------------------------------------RTTRIKITELNPHLICVLCGGYYIDAATIIECLHSFCRTCIVRYLE---SSKYCPICDVMVHKTKPLQNVKSDKTLQDLVYKLVPGLYKSEMKRRRDLYNAHPEAAHHCtgPCEEKGDEDQDRLI--------------------
>G3MKP5	108	0.295	1.719E-22	89	221	224	10	155	552
-----------------------------------------------------------------------------------------ELNEHLTCVLCGGYFVDATTIIECLHSFCKTCIVKYLE---VHKMCPVCDVQVHKTRPLQNIRSDQTLQDIVYKLVPGLYKNEMRRRRQYYASLAPSVRASLPpisiEGRGDiqnverlifnyeDLISVIVEYSARDVLPIRPLLLGPP--
>UPI000BB06E3E	108	0.361	1.719E-22	68	196	224	0	117	914
--------------------------------------------------------------------MHRQNTG-PLLN------P--SLNPHLICVLCGGYLIDATTIVECLHSFCKTCIVRYLE---TSKFCPICDVQVHKTKPFTNIRLDHTLQDLVYKLVPGLFHNEMKRRRDFYRERGKDvDRLWSDHNRLE---------------------------
>UPI0005F38BBD	108	0.373	1.719E-22	87	200	224	11	122	1467
---------------------------------------------------------------------------------------LAKLNEQLTCKLCGGYFIDATTIIECLHSFCRSCIVKYLAN---NKYCPICEVQVHKSRPLLNIRPDRMLQDIVYKLVPGCYQNEMRCRKEFYAKHPEACnQAFSPEARGEPVNS-----------------------
>UPI0005ED5189	108	0.379	1.719E-22	80	202	224	6	124	1470
--------------------------------------------------------------------------------GQRVC--LAKLNEQLTCKLCGGYFIDATTIIECLHSFCRSCIVKYLE---SNKYCPICGVQIHKKHPLVNIRSDHMLQDIVYKLVPGCYQNEMRCRREFYAKHPkACSKALSSEARGEPIHSHI---------------------
>UPI000D73A884	108	0.321	1.719E-22	87	221	224	51	182	1474
---------------------------------------------------------------------------------------LRDFNPHLICPLCRGYLIDATTVVECLHSFCRSCILKYL---NTAAHCPSCKHAINKAKP--NIKADKTLQEIVYKLVPGLYHREMLKRKEFYKKHPEHANSATPEQRGEGVSGCLMFNPEDVVSLSLEYLPpgADP--
>A0A482XMW9	108	0.300	1.719E-22	78	220	224	0	139	1483
------------------------------------------------------------------------------MVGRGGRVKLTEVNPHLVCVLCRGYLIDATTITECLHSFCRSCIILYLE---TKSYCPICEVQIHKTKPYLNLKLDKTLQDIVYKLVPGLFHSEMRRRQEFYKNHPVHDLHLHPEARGLAIDRLIYSPDDSISLSLEYYDMER---
>A0A1I8NC34	108	0.287	1.719E-22	12	199	224	108	284	1558
------------QCDSSSAASTTSENSSSSSSSSALSvKNENCDTViKTEMENSeNCSADSMQQNEANDLQLAAMKHR-PIL--------LSSMNPHIICSLCFGYLIDATTIVECLHSFCHSCLIKHLR---TEQYCPRCEMMINTAKP--NIKPDTTLQAIVYKLVPGLYEKELMRKRAFYKDRPEEAALASPEQRGDDTE------------------------
>A0A6P3WXR7	108	0.333	1.719E-22	87	203	224	9	120	1580
---------------------------------------------------------------------------------------LREVNPHLICPLCRGYLIDATTVVECLHSFCRSCILKHL---SKAAHCPSCKHALHKAKP--NIKADKALQEIVYKMVPGLYHKEMRKRREFYKKHPEQVDSATLEQRGEDVSGRLI--------------------
>V3ZDJ1	108	0.300	2.344E-22	84	219	224	5	144	213
------------------------------------------------------------------------------------RIPVTEVNPHLLCVLCGGYFVDATTIIECLHSYCRTCIVRYLE---TSKMCPLCDVLVHKTKPLENLRADKTLQDLVYKLVPGLFESEMANRRKFYGEHPEECEDATLEDRGeacmeksEEVEEEQISLVLELSANDKRYLLC----
>UPI001304007D	108	0.282	2.344E-22	77	220	224	2	138	230
-----------------------------------------------------------------------------IISAMERRIKLKTLNSHITCKICRGYLIDATTVTECLHTFCKSCLVKHLEE---KHTCPACQIVIHQSHPLQYISFDRTMQDIVYKLVPDLQENEIKREREFYRARGLPCPKDVLPNAADVEEE-----KATTDAHAEsDYHRAD---
>UPI000C251CB0	108	0.353	2.344E-22	86	197	224	7	119	231
--------------------------------------------------------------------------------------KLKTLNSHITCKICRGYLIDATTVTECLHTFCKSCLVKHLEE---NNTCPTCNIVIHQSHPLQYISFDRTMQDIVYKLVPDLQRDEINREKEFYRQRGLpnpkDVQLTNGELRGDE--------------------------
>A0A5F9D093	108	0.310	2.344E-22	81	221	224	2	143	241
---------------------------------------------------------------------------------RTTRIKITELNPHLMCALCGGYFIDATTIVECLHSFCKTCIVRYLE---TNKYCPMCDVQVHKTRPLLSIRSDKTLQDIVYKLVPGLFKDEMKRRRDFYAAYPlTEGECAGADDEIVSLSIEFLRRGVGPGRRpgqTPPHGASAP--
>UPI001560D781	108	0.343	2.344E-22	74	201	224	14	141	363
--------------------------------------------------------------------------RSAKLDKmhRTTRIKITELNPHLMCALCGGYFIDATTIVECLHSFCKTCIVGYLE---TNKYCPMCDVQLHKTRPLLSIRADKTLQDIVYKLVPGLFKDEMKRRRDFYAANPtADTANGSNEDRGEVQEEE----------------------
>UPI00189A4753	108	0.316	2.344E-22	89	221	224	10	148	616
-----------------------------------------------------------------------------------------ELNPHLTCVLCGGYFVDATTIIECLHSFCKTCIVRYLE---KHKLCPVCDVQVHKTRPLLNIRSDQTLQDIVYKLVPGLFRNEMRRRREFYASLPPSERSSRPissEGRGDVRNvERLIfnreDLISvSLEYSARDILPIRP--
>UPI000A2C078A	108	0.341	2.344E-22	77	203	224	7	132	765
-----------------------------------------------------------------------------IIMNKSTRLKITDLNPHLSCILCGGYFIDATTITECVHSFCRACIVRYLE---TSKYCPVCEVQVHKSRPLHYIRSDKTLQDIVYKLVPGLFHNEMKRRRELYASQPPEAikESRDAEDRGECLDEKFI--------------------
>UPI00083C2DD1	108	0.338	2.344E-22	68	200	224	0	123	1015
--------------------------------------------------------------------MEET----PKTGGKHQKVKLNEINSYLTCQICKGYLIDATTISECLHSFCRSCIIKFLQD---KSHCPVCEVIINKAKP--NLKLDKALQDIVYKLVPELFLKEMHRRQTFYAEHPDLAARVNPEQRGEDTER-----------------------
>A0A7R8W6T2	108	0.357	2.344E-22	84	181	224	6	100	2308
------------------------------------------------------------------------------------RVKLNEVNEHITCPICGGYFIDATTIVECLHSFCRACIVRYLE---TSKNCPICDVQIHRAKPLLNIRPDKQLQDVVYKLVPGLFQDEMRRRREFYTE------------------------------------------
>A0A6B2EF25	108	0.336	3.198E-22	86	197	224	5	114	225
--------------------------------------------------------------------------------------KLKTLNSHITCKICRGYFIDATTVTECLHTFCKSCLVKHLEE---NNTCPTCGNVIHQSHPLQYISFDRTMQDIVYKLVPNLQDNEMRREREFYKTRNLPCPKDLPQNhELEE--------------------------
>UPI0018E90069	108	0.317	3.198E-22	76	223	224	27	170	231
----------------------------------------------------------------------------PLRNEEEVKVKMKELNEHIVCCLCAGYFIDATTITECLHTFCKSCIVKYL---QTSKYCPMCNTKIHETQPLLNLKLDRVMQDVLYKLVPGLQESEEKRIREFYQSRGLD-RVTQPSSEDPVVDTMGLPYSSFDHSRAHYYRYDEHVS
>S4R6M0	108	0.333	3.198E-22	76	207	224	24	150	265
----------------------------------------------------------------------------PLRNEEEVNVKIKDLNEHIVCILCAGYFVDATTITECLHTFCKSCIVKYL---QTSKHCPMCNIKIHETQPLLNLKLDRVMQEIVYKLVPGLQNDEERRIREFYQSRGLDR--VVQAEGGESTAAEQTSLQS----------------
>A0A672GAZ7	108	0.345	3.198E-22	76	214	224	25	155	277
----------------------------------------------------------------------------PLRNEEEVKLKIKDLNEHIVCYLCAGYFIDATTITECLHTFCKSCIVKYL---QTSKYCPMCNIKIHETQPLLNLKLDRVMQDIVYKLVPGLQESEDKRIKEFYQSRGLERviqPAVASEP--------LLKLEIPDATGLP---------
>A0A6L5D5F5	108	0.347	3.198E-22	74	191	224	14	128	322
--------------------------------------------------------------------------REPKVSKMERKIKLKTLNTHITCKICRGYLVEATTVTECLHTFCKSCLVKHLEE---NNTCPSCQIVIHQSHPLQYISFDRTMQDIVFKLVPGLQDDEIRREREFYRARGLPCPRDVP--------------------------------
>A0A6L5CSS5	108	0.359	3.198E-22	87	200	224	8	117	808
---------------------------------------------------------------------------------------LNDLNPHLLCVLCGGYFVDATTIIECLHSFCKTCIVRYLE---TSKYCPICDVQVHKTKPLQNIRSDRTLQDIVYKLVPGLFQKEMQLRRQFYADHP-DVAATSREDAGDALDS-----------------------
>A0A6A4WG57	108	0.365	3.198E-22	76	197	224	5	121	848
----------------------------------------------------------------------------PAGRGR---VPMLEVNPHVMCVLCGGYFIDATTIIECLHSFCRKCIVTYLE---SSRYCPICDVQVHKTKPLLSIRPDATLQDIVYKLVPGLYRDEMRRRREFYASRPaSELPGERGEARGEE--------------------------
>UPI000BA7E681	108	0.338	3.198E-22	81	203	224	2	122	1031
---------------------------------------------------------------------------------RPSRLRVMEVNPYLTCVLCGGYFVDATTIIECLHSFCKTCIVQYLE---SSKFCPICDVQVHKTRPLLNIRADKTLQDIVYKLVPGLFRNEMKRRRDFYETNPEAAAhVTCQEDRGELTEQRVI--------------------
>A0A347ZJE8	108	0.293	3.198E-22	81	223	224	2	139	1274
---------------------------------------------------------------------------------RPRRLKITDLNPHLICVLCGGYYVDATTIIECLHSFCKACIVRYLE---TNKYCPICDVQVHKTRPLQNIRSDKTLQDIVYKLVPGLFQKEMRCRREFYAKHPEAQPTSRIDQGEDSDQSHIYTPDEAISLSL-EY-IKSPTS
>UPI0012D4AE72	108	0.353	3.198E-22	87	199	224	34	144	1318
---------------------------------------------------------------------------------------LKTVNEHITCTLCGGYLIDATTIVECLHSFCRSCIKMHLDNKNRAVNCPRCKIEINTAKP--NIKPDATLQAIVYKLVPGLYEKELLRRRAFYKLRTREAQEATPEQRGDDTE------------------------
>B0XGN2	107	0.295	4.361E-22	84	203	224	3	121	223
------------------------------------------------------------------------------------RIKLKTLNKHITCEICSGYFIDATTVTECLHTFCKSCLVKHLEE---NNTCPTCENVIHQSHPLQYISFDRTMQDIVYKLVPNLLENETQREREFYKSRNLQCPKDMPQQQqdGDDKANELA--------------------
>A0A452F1R3	107	0.313	4.361E-22	86	223	224	6	152	239
--------------------------------------------------------------------------------------KLWDINAHITCRLCGGYLIDATTVTECLHTFCRSCLVKYLEE---NNTCPTCRIVIHQSHPLQYIGHDRTMQDIVYKLVPGLQEAEARNQREFYRKLGLEVPgdakgeACSAKQHLDPhRDGETKADDSSNKEHLqgqPrgDPRCTSPVS
>UPI00084DD384	107	0.308	4.361E-22	76	211	224	2	130	246
----------------------------------------------------------------------------PKMLARKIK--LWDINAHITCRLCNGYLVDATTVTECLHTFCRSCLVKYLEE---NNTCPTCRIVIHQSHPLQYIGHDRTMQDIVYKLVPGLQEVEMRKQREFYHKLGMEVPGHIKAE--TCTAKQYVEVHRNGET------------
>A0A3B3TFC2	107	0.353	4.361E-22	76	208	224	6	131	250
----------------------------------------------------------------------------PDMLTRRIK--LWDLNPHITCHLCEGYLIDATTVTECLHTFCRSCLVKYLEE---NNTCPTCRIVIHQSHPLQYIGHDRTMQDIVYKLVPGLQDAEMKKQRDFYQKLGMEVPG-DVKAELCGLKAQL-ELQHN---------------
>A0A267H2H9	107	0.328	4.361E-22	83	205	224	8	129	274
-----------------------------------------------------------------------------------VHLPINQLNEHITCRLCQGYLIDATTIVECLHAFCRSCLLTHLTQQHA---CPVCDIQLHKGDPYRAIRLDRALQSLVYKLVPGLFKSEMTRRRQFYVEHPSagSDRALSPEKRGDLLAPETASL------------------
>A0A7M7RAS1	107	0.299	4.361E-22	81	203	224	2	125	479
---------------------------------------------------------------------------------RKTRLKITDLNKHLTCSLCKGYIVDATSIIECLHSFCRSCIVRYL---HTSKQCPVCDTQVHKTRPLLNIRSDKTLQNLVYKLVPSMFKGEMKRRREFYKSHPQASTSLAQtvsrEERGEMDEQELI--------------------
>A0A293MWG2	107	0.312	4.361E-22	89	221	224	72	210	505
-----------------------------------------------------------------------------------------ELNPHLTCMLCGGYFVDATTIIECLHSFCKTCIVRYL---SLHKICPVCDVQVHKTRPLVNIRSDQTLQDIVYKLVPGLFKNEMRKRREFYARLPPSARGCIPvssEERGDArgVERliftpeDLFSLSLEYCAR--DVLPIRP--
>UPI0018A6D9CF	107	0.294	4.361E-22	78	223	224	0	127	532
------------------------------------------------------------------------------MSGLR-RLRVAELHPNLLCILCGGYYVDATTIVECLHSFCKTCIVRYLE---SSKFCPICDVQVHKTKPLLSIRPDKTLQDIVYKLVPGLYQNEMCRRREFYTGHPETQPMS-QEDGGSDVGRWYI---------LPD----DPVS
>A0A7R9RVJ5	107	0.304	4.361E-22	84	223	224	19	144	793
------------------------------------------------------------------------------------RLKVADLAPQLTCPLCKGYFIDATTITECLHSFCKTCIIGYL---KSNQFCPTCEVQVHKTKPLLSIKPDQTLQSIVYKLVPGLYHAEMRNRKQFLQLHPeIDTSAMDPESRGEMRGHRFI------------YAPEDPIS
>UPI001885202A	107	0.348	4.361E-22	75	204	224	7	132	1376
---------------------------------------------------------------------------EP---GRP---RLDDLRSQLTCVICAGYFIDATTIVECLHTFCRSCILRHLE---ASSYCPVCDVMIHRTKGSSSLKADRILQTMVYKMIPGLFRGEMKRRREFYQMKPYAgmASAGDPEPgrpRLDDLRSQLTC-------------------
>UPI00148741B0	107	0.328	5.948E-22	74	194	224	56	180	193
--------------------------------------------------------------------------RLPHLEGkgsdqEKTVVPLSQLTPYISCSVCKGYLIDAATITECLHTFCKSCIVKHFEQ---SNRCPKCDIVVHEAKPHKNLRMDPQLQNIVYKLVPGLEEKEKKQRSEFYKENclGPPKPAAVPQPR-----------------------------
>A0A444TPK8	107	0.300	5.948E-22	84	213	224	3	128	221
------------------------------------------------------------------------------------RIKLKTLNEHIVCAICSGYLIDATTVTECLHTFCKSCLVKHLEE---RNTCPTCDIIIHQSHPLNYISFDRTMQDIVFKLVPNLQENEMKREREFYRIRGEICPKDIP-QLGEEEAQQEKNVVSTDYHRL----------
>A0A7E5W787	107	0.327	5.948E-22	84	201	224	5	123	224
------------------------------------------------------------------------------------RIKLKTLNSHITCKICRGYFIDATTVTECLHTFCKSCLVKHLEE---NNTCPTCNIVIHQSHPLQYISFDRTMQDIVYKLVPDLQDNEIKRERDFYRARnlpcPKDAALAADKPGADEPEQQ----------------------
>UPI0018654D11	107	0.333	5.948E-22	76	207	224	6	128	250
----------------------------------------------------------------------------PDMLTRKIK--LWDINAHITCRLCEGYLIDATTVTECLHTFCRSCLVKYLEE---NNTCPTCRIVIHQSHPLQYIGHDRTMQDIVYKLVPGLQEAEMKKQRDFYQKLGME----VPGDIKGELCSMKVHLDS----------------
>Q4QR06	107	0.338	5.948E-22	76	196	224	24	144	259
----------------------------------------------------------------------------PLRNEEVVKVKIKELNEHIVCYLCAGYFIDATTITECLHTFCKSCIVKYL---QTSKYCPLCNIKIHETQPLLNLKLDRVMQDIVYKLVPGLQENEDSRIRDFYHSRGLERvlqPSAVEDSVGD---------------------------
>UPI001560B182	107	0.287	5.948E-22	8	193	224	6	187	313
--------TEEMEHESRAGYYNTAGFAFERAGILfgDLRKEAEEGEGEGEGDeieNEASETGSAAAAVDGSVNEEESD------DEDERTIPLSEMSPYIRCTICTGYFIDATTITECLHTFCKSCIVKHF---FYSNRCPKCNVVVHQTQPLYNIRLDRQLQDLVYKLVPHLEQNEKRQLHDFYKERGLEVPKPVAPQ------------------------------
>UPI00073FDEF5	107	0.300	5.948E-22	11	223	224	0	218	315
-----------MEAESSEAIS-SVFGVEDNGGEAKTAVEEAGADDEIEQGSGFeldleagEEGLDSNENSKEEDENEESEHGSAADEGdssddkDERTFPLFEVFPYIRCTLCNGYFVDATTITECLHTFCKSCIVKHF---FYSNRCPNCNVVVHQTQPLYNIRLDRQLQDIVYKMVPHLEERERKRMHDFYQERGLEVPKPAAPPPTVKTSKQKKGLLPQSVFTIPPEL---DVS
>A0A7N4NSV6	107	0.298	5.948E-22	53	217	224	78	245	345
-----------------------------------------------------EEDEELEEDEDEDEEEEGS--RFPLgLDGNRLDsedeeermISLSELTPYILCSICKGYLIDATTITECLHTFCKSCIVRHFY---YSNRCPKCNIVVHQTQPLYNIRLDRQLQDIVYKLVINLEEREKKQMHDFYKERGLEVPKPAVPQPVPVSRGRPRKVL-GSVFRIPPEL------
>A0A7R9Q441	107	0.254	5.948E-22	52	203	224	83	227	366
----------------------------------------------------FKANGNTNGPKTSGHQLLMRPPREPIV--------IKEFNELIQCSICEGYLIDATTVIECLHSFCKTCIISHLDsNTPKSRFCPRCDQQIHKTKPKLNIRSDPTLQDIVYKLVPGLYKNEMTRRKEFYSHESQSAVGLSNEEKGEMSGERLI--------------------
>A0A6G1R275	107	0.323	5.948E-22	68	196	224	52	178	391
--------------------------------------------------------------------RRQQQALPPSRMHGATRIRITALNPHLMCALCGGYFIDATTIAECLHSFCKTCIVRYLE---TNKFCPMCDVQVHKTRPLLSIRADKTLQDIVYKLVPGLFKDEMKRRRDFYAAYPMaEVPNGSNEERGE---------------------------
>UPI00077FB065	107	0.336	5.948E-22	86	196	224	7	116	431
--------------------------------------------------------------------------------------KVADLNNLLTCVICKGYYIDATTIVECLHSFCRTCIVRYL---QTEKYCPKCEVQVHKTRPLVNIRSDQTLQDIVYKLVPNLFKNEMKRRRDFYSQSNIDIRNIpsSSEKRGD---------------------------
>A0A6P6YD98	107	0.290	5.948E-22	47	203	224	52	213	964
-----------------------------------------------NNNNNNNVSKRIVDNENCIPSKDSSSTTATTIisnNDETIKYFLTDFNDVITCFLCKGYLIDATTINECLHSFCKTCILRYFDDDnnPKSRSCPKCDTQVHKTKPKLNIRSDPTRQDIVYKLVPGLYKSEMNRRKEFYRRFPDKAMGLSNEEKGEINGERLI--------------------
>A0A6P8ZZV8	107	0.281	5.948E-22	84	223	224	12	136	998
------------------------------------------------------------------------------------RLPVAELHPHLMCVLCGGYYVDATTIIECLHSFCKSCLVRHLE---TSKYCPICEVQVHKTKPLLNIRPDETLQTMVYKLVPGLFQREMKFRQEFYAKHP-EAPPSSPEDRGivDPIECQF-------------YSPDEPVS
>A0A6L5DJ15	107	0.290	5.948E-22	70	202	224	49	179	1053
----------------------------------------------------------------------EQELRRP-------RTRISDMHAHLVCVLCGGYYVDATTIVECLHSFCRSCIVRYLE---SSKFCPMCDVQVHKTRPLLNLRSDKTLQGLVYKLVPGIYANEMKRRREYYaklKEKGaegesINISGTSPEDRGEPENPEI---------------------
>A0A1W4XLD8	107	0.289	5.948E-22	35	200	224	7	169	1286
-----------------------------------YNKNLSRKIYELTNSVSFlfhRKSHAISIYIEHKLRSDPMTMHLPKL-AKPEKIRLVEINSHLTCYLCKGYFIDATTISECLHSFCRSCLIKFLQD---NSHCPICEVLINKAKP--NIKLDKTLQDIVYKLVPELFLNEMLRRQRFYQKHPEAAAKATPEDRGEDTER-----------------------
>UPI0018A864E2	107	0.283	5.948E-22	19	199	224	124	297	1549
-------------------DSSSSNSNNDNKSIKNESNQSCDTVIKTELESNDQQHHQLLANDNGQDEMENNDlqlsamRQRPIL--------MSSVNSHIICSLCFGYLIDATTIVECLHSFCHSCLIKHLR---TEQYCPRCEMMINTAKP--NIKPDTTLQAIVYKLVPGLYEKELMRKRAFYKDRPEEAALATPEQRGDDTE------------------------
>A0A6H5HEF8	106	0.324	8.111E-22	86	196	224	5	112	202
--------------------------------------------------------------------------------------KLKSLNAYITCKICRGYLVDATTVTECLHTFCKSCLVKHLEE---NNTCPTCQIVIHQSYPLQYISFDRTMQDIVYKLVPNLQENEMKRERDFYSSRGLVCPKDIVAPTGD---------------------------
>UPI00187D9F85	106	0.342	8.111E-22	87	197	224	6	113	219
---------------------------------------------------------------------------------------LKTLNKHITCKICRGYFIDATTVTECLHTFCKSCLVKHLED---NSTCPACDSVIHQSHPLNYISFDRTMQDIVYKLVPNLQENETKRERDFYKSRNMPCPKDIPQNHDDD--------------------------
>A0A226N7T8	106	0.322	8.111E-22	81	200	224	2	119	233
---------------------------------------------------------------------------------RTTRIKITELNPHLMCALCGGYFIDAATIVECLHSFCKTCIVRYLE---ANKYCPMCDAQVHKTRPLLSIRSDRTLQDVVYKLVPGLFTDEMKRRRDFYATYPVaEVPNGSNEDRGEVPQR-----------------------
>UPI00084D8D7E	106	0.338	8.111E-22	76	196	224	24	144	258
----------------------------------------------------------------------------PLRNEEVVKVKMKELNEHIVCYLCAGYFIDATTITECLHTFCKSCLVKYL---QTSKYCPLCNIKIHETQPLLNLKLDRVLQDIVYKLVPGLQENEDSRIRDFYHSRGLERvlqSSAVEDSVGD---------------------------
>UPI0006B10CC5	106	0.330	8.111E-22	84	203	224	5	122	308
------------------------------------------------------------------------------------RLRVMEVNPYLTCVLCGGYFVDATTIIECLHSFCKTCIVRYLE---SSKFCPICDVQVHKTRPLMNIRADKTLQDIVYKLVPGLFRNEMKRRRDFFDTNPEAAAyVTCPEDRGELTEQRVI--------------------
>A0A6P7ZVV0	106	0.330	8.111E-22	81	206	224	2	125	332
---------------------------------------------------------------------------------RSRRIKITELNPHLMCALCGGYFIDATTIVECLHSFCKTCIVPYLE---ANKFCPMCDAQVHKTRPLLSIRSDKTLQDIVYKLVPGLFKDEMKRRHKFYSAYPlPDVLGDPTDSRGDLTDQEKVMLK-----------------
>A0A6P8IYP2	106	0.309	8.111E-22	84	222	224	3	135	368
------------------------------------------------------------------------------------SMKLKSLNPHITCVLCGGYLVDATTIIECLHSFCRSCIIRWL---QKSYHCPVCETEIHKTRPFLNIRPDRVLQDIVYKLVPGFYHDELQRRKDFEEKL-NEASKAGLKDEADEIEIDENERQDNEKKDL--DLIEDPV-
>A0A1B6J145	106	0.320	8.111E-22	74	200	224	1	125	403
--------------------------------------------------------------------------QAPPLPqqprGR-VR--LTEVNPHLVCVLCHGYFIDATTMAECPHSFCRSCIVLYLE---TKSYCPICEVQIHKTKPHLNLKPDKTLQDIVYKLVPGLFHDEMRRRRAFYAKYPNRDLYLSPEARGVGVER-----------------------
>UPI001458D762	106	0.344	8.111E-22	81	203	224	2	123	493
---------------------------------------------------------------------------------RTTRIKITELNPHLICVLCGGYYIEAATIIECLHSFCRTCIVRYLE---SSKYCPICDVMVHKTKPLQNVKSDKTLQDLVYKLVPGLYKSEMKRRRDLYNAHPEATHHCtgPSEEKGDEDQDRLI--------------------
>A0A224YW43	106	0.302	8.111E-22	89	221	224	10	148	641
-----------------------------------------------------------------------------------------EINPHLTCVLCNGYFIDATTIIECLHSFCKTCIVKYLE---KNKLCPVCDVQVHKTRPLLNIRSDQTLQDIVYKLVPGLFRNEMARRRQFYDSLSPSESSAKPtssEGRGDvrNVERLIFNRDDMISVSLEysarDILPIRP--
>A0A194PLM5	106	0.319	8.111E-22	59	200	224	4	137	1096
-----------------------------------------------------------NKVPDEKiVKMAEQ-------NNSAV-VPQRTLigevNEHITCTLCRGYYIDATTIVECLHSFCRSCIIKHL---QVKSYCPVCEMMINSAKP--NIKLDKALQDIVYKLVPGLFQKEMERRQQFYASRPGPAASATPEQRGEDTER-----------------------
>UPI0005F45D18	106	0.324	8.111E-22	87	203	224	9	120	1475
---------------------------------------------------------------------------------------LRSINPHLICLLCRGYLIDATTVVECLHSFCRSCIVKYLNN---AAHCPTCKHTINKAKP--NIKADKTLQEVVYKLVPGLYHKEMLKRREFYKKHPEHASSATLEQRGEDVSGRLI--------------------
>UPI000BF79852	106	0.262	8.111E-22	67	222	224	215	388	2015
-------------------------------------------------------------------EGDEQHEGATVPTGTPVSnVPmypvkkakLTDVNKHLKCPLCHGYFVDATTIVECLHSFCRTCIIKHLSK-NQFPNCPECKFQLAGTKLHQYLRSDSTLQDIVYKLVPGLFRNEMERRRQFYANIPLSPKSPnytnlSSEERGDLVNvERLIFDSSDNFAIsleyCPKDLAVRQV-
>UPI0018859860	106	0.308	1.106E-21	83	223	224	2	142	222
-----------------------------------------------------------------------------------VEIKLEDINPHITCKICKGYFVDATTITECLHTFCKSCLVKHLEE---RNTCPECSSIIHQSHPLQYISFDRTMQDIVFKLVPNILEDEMERERLFYKTRGLPNPkdQTAAEDEVNGVAEEAVKGQDY--HRLDeqvNISLACSSS
>A0A7R9MLZ8	106	0.336	1.106E-21	87	205	224	35	149	224
---------------------------------------------------------------------------------------LSDVNAELTCILCSGYFIDATTISECLHSFCKSCIVKYL---QTNKCCPICETQVHTTKPLLSIRSDKILQDIVYKLIPDVFKSEMHRRRDFYAKHTDEAPVS-AEDRGEVVDQRMFYM------------------
>UPI001486FC6B	106	0.330	1.106E-21	85	194	224	119	227	240
-------------------------------------------------------------------------------------LPLSEMIPYICCSICKGYLIDAATITECLHTFCKSCIVKHFEQ---SNRCPKCDIVVHEAKPHNNLRMDPQLQNIVYKLVPGLEEKERKKRREFYKENclGPPKPAAVPQPR-----------------------------
>U3KN25	106	0.302	1.106E-21	86	214	224	6	128	250
--------------------------------------------------------------------------------------KLWDINAHITCRLCSGYLIDATTVTECLHTFCRSCLVKYLEE---NNTCPTCRIVIHQSHPLQYIGHDRTMQDIVYKLVPGLQEAEMRKQREFYHKLGMEVP---GDTKGEACSAKQHSDPHRNGEHLP---------
>UPI000443D5DC	106	0.308	1.106E-21	76	223	224	24	166	259
----------------------------------------------------------------------------PLRNEEEVKLKIKDLNEHIVCYLCAGYFIDATTITECLHTFCKSCIVKYL---QTSKYCPMCNIKIHETQPLLNLKLDRVMQDIVYKLVPGLQESEDKRIKDFYQSRGL---ERVIQPAGDDVsESAALPFTSFDHSKAHFYRYDEQVS
>UPI001884C9B3	106	0.279	1.106E-21	81	223	224	2	129	296
---------------------------------------------------------------------------------RARRLKIRELGAELTCYLCNGYFVDAFTVVECLHSFCKSCIMNHV---KKTCACPRCGTLLNQARLTVALRPDQTLQSVVYKLVPRLFNDEMQRRREFYAHHPQRDRSLSPERRGDVSSQQFV------------YTLTDPIS
>UPI00074FC793	106	0.315	1.106E-21	76	223	224	28	171	307
----------------------------------------------------------------------------PLRNEEEVKVKMKELNEHIVCFLCAGYFIDATTITECLHTFCKSCIVKYL---QTSKYCPLCSTKIHETQPLLNLKLDRVMQDIVYKLVPGLQESEERRIREFCQSRGL--ERITQPSNEDHVSDRMgLPCTDFDHSRAHYYRFDEHVS
>A0A0X3P4S8	106	0.341	1.106E-21	86	213	224	7	129	315
--------------------------------------------------------------------------------------PLRDLNPLLTCALCQGYLIDATTIEECLHSFCKSCIIKFLE---RLNTCPVCGTLLHKTRPQYAIRSDHVLQAIVYKLVPNLFENEMSLRRGFYSKLPfSERRSLSPEKRGDLT---LNIYKPNEEERL----------
>UPI00189F50CE	106	0.340	1.106E-21	74	196	224	97	225	436
--------------------------------------------------------------------------RPPALSGvfspadihRTARIRITELXPHLMCVLCGGYFIDTTTIIECLHSFCKRCILRYLE---TSKYCPICDVHVHETRPLLNIRSDKTLQDIVYKLVSGLFKNEMKRRRDFYAAHPsADAANGANEDRED---------------------------
>T1J8D6	106	0.303	1.106E-21	81	223	224	31	179	805
---------------------------------------------------------------------------------RSTKIKITDLNAHLVCYLCGGYYIDATTIIECLHSFCKTCIVRYLQN---NKYCPVCEVQVHKTRPLLNIRADKTLQDIVYKLVPGLFKAEMKRRRQFYAEHPQADTSSSLnshEDRGEVEDHRFfytaeesisLSLEYAENGRIP---TSEPTS
>E0VGV1	106	0.404	1.106E-21	85	183	224	9	104	886
-------------------------------------------------------------------------------------LKLLDLNPHLMCVLCGGYYIDATTIVECLHSFCRSCIVKHLE---SSKYCPICEVQVHKTKPLLNIRPDKTLQNIVYKLVPGLFANEMRSRRKFYRERP----------------------------------------
>B0X709	106	0.290	1.106E-21	76	221	224	30	179	1324
----------------------------------------------------------------------------PVSPYKPSKIHLSSVNPYITCNLCKGYLIDATTIVECLHSFCHSCIMKHLR---TEQYCPQCEMMINKAKP--NIKPDATLQAIVYKLVPGLYEKELLRKRAFYRQHPDQAALATPEQRGEDTEhlifgpSEKISLSlEYAEKELadDNEELQRP--
>A0A1I8P2E6	106	0.285	1.106E-21	14	199	224	98	278	1544
--------------DGLTISDTNNVISTSQqcdsSSVSTTSSDHHSSSVK-NESCDTVIKTELEssesgpTETANDLQLSAMKHR-PIL--------LSSMNAHIICGLCFGYLIDATTIVECLHSFCHSCLIKHLR---TEQYCPRCEMMINTAKP--NIKPDTTLQAIVYKLVPGLYEKELMRKRAFYKDRPEEAALASPEQRGDDTE------------------------
>A0A7R9PWP6	106	0.322	1.508E-21	90	215	224	1	120	221
------------------------------------------------------------------------------------------LNPHITCKICRGYLIDATTVTECLHTFCKSCLVKHLEE---HNSCPTCEIVIHQSHPLQYISFDRTMQDIVYKLVPNLQQNETKRERDFYRRRGL----PYPKANTDKVcEKDVYTFPTNTTTKEEN--------
>A0A0P4WM82	106	0.324	1.508E-21	84	197	224	3	113	222
------------------------------------------------------------------------------------RIKLRTLNEHIVCAICSGYLVDATTVTECLHTFCKSCLVKHLEE---RNTCPTCDIVIHQSHPLNYIAFDRTMQDIVCKLVPMLQEDELKREREFYRARGEVCPKDLPQANEED--------------------------
>A0A0A9XEZ0	106	0.307	1.508E-21	86	197	224	5	115	222
--------------------------------------------------------------------------------------KLKTLNAYITCKICRGYLVDATTVTECLHTFCKSCLVKHLEE---NNTCPTCQIVIHQSYPLQYISFDRTMQDIVYKLVPDLQANEMKRERDFYKARGLVCPkdIITPAGEAED--------------------------
>UPI0008F9C15B	106	0.344	1.508E-21	86	201	224	5	116	224
--------------------------------------------------------------------------------------KLKSLNEYITCKICQGYLVDATTVTECLHTFCKSCLVKHLEE---NNTCPQCQIVIHQSHPLQYISFDRTMQDIVYKLVPQLQKNELKREQEFYRIRGLPCPKDLL-PNGTELEPE----------------------
>A0A1S3CYV0	106	0.305	1.508E-21	80	197	224	4	118	228
--------------------------------------------------------------------------------GDKKKIKVKTLNNILTCKICKGYLIDATTVTECLHTFCKSCLVQHLDE---KNTCPSCNIIIHQSHPLQYISFDRTMQDLVYKLVPNLQANEMKREREFYRIRGLPCPKDLLLEDEEE--------------------------
>UPI00094E0038	106	0.338	1.508E-21	84	201	224	7	120	228
------------------------------------------------------------------------------------RIRLRSINNHIACKICKGYLIDATTVTECLHTFCKSCLVKHLEE---NNTCPICSIVIHQSHPLQYISFDRTMQDIVYKLVPNLMEVELSREREFYRVRGLPNPKDIPLQNLD-LNSE----------------------
>UPI0003F095CF	106	0.330	1.508E-21	76	204	224	28	157	260
----------------------------------------------------------------------------PGSDKEVLTIKIRDVNPHVVCILCAGYFIDATTVTECLHTFCKSCIVKYL---QTSKCCPMCNIKIHETQPLINLKADRTMQDIVFKLVPNLYENEEDRKREFYKSRGLDkvqnQVQTSLSGRLDPTASHFYR-------------------
>UPI00096AF87A	106	0.298	1.508E-21	64	206	224	5	140	426
----------------------------------------------------------------EGGEAANATTKdQPQ---RPAKVRLTEINAYLTCYLCKGYLIDATTISECLHSFCRGCIIRFLEE---NSHCPVCEVIINKAKP--NLKLDKILQDIVYKLVPGLFLNEMTRRKRFYKAHPEVAAKVSPEERGEDTERNIFNPQ-----------------
>A0A6J1RXH0	106	0.297	1.508E-21	68	223	224	0	136	1032
--------------------------------------------------------------------MNNCDTEQP---GRR-RLRVAELHPHLMCILCGGYYVDATTIIECLHSFCKSCLVRYLE---SNKYCPICEVQVHKTKPLLNIRPDETLQTMVYKLVPGLFHREMRYRQEFYAQHP-EAPDSNPEDRGivDPIECQY-------------YSPEEPVS
>UPI0005CF341C	106	0.304	1.508E-21	74	200	224	111	234	1582
--------------------------------------------------------------------------RMSVQSGGH-RLRLSTLNEQLTCKLCGGYYIDATTIIECLHSFCKSCIVKYLEN---NKFCPICDAQVHKNKPLLNIRPDRTLQDIVYKLVPGCYQNEMRFRKEFYAKHPdEKNGVSSLEALGEPVES-----------------------
>A0A6H5IVJ3	106	0.316	1.508E-21	76	215	224	487	619	1899
----------------------------------------------------------------------------PNMDGISKRRTyLREVKPHLICPLCRGYLIDATTVVECLHSFCRSCIIKHL---KREAQCPSCKQLLNTAKP--NIKADKTLQDIVYKLVPGLYQLEMKRRREFYSKHPDHVSASL----KSETSSTLDRLQhAKTVTTTTN--------
>U5EX59	105	0.339	2.057E-21	86	191	224	5	107	222
--------------------------------------------------------------------------------------KLKTLNKHITCEICHGYFIDATTVTECLHTFCKSCLVKHLEE---NNTCPSCGDVIHQSHPLQYISFDRTMQDIVYKLVPNLMENEMKREREFYRLRNLPCPKDMP--------------------------------
>A0A1X7UXZ4	105	0.336	2.057E-21	87	193	224	7	110	226
---------------------------------------------------------------------------------------VKDINQHITCSLCAGYLIDATTIIECLHTFCKTCIVKYLQN---CNSCPVCNTVVHETQPLLNIRPDRTMQDIVYKLVPSLYNAEQKRREEFYRERGEEDPNVQPPP------------------------------
>UPI000E6E11B8	105	0.301	2.057E-21	86	220	224	7	134	226
--------------------------------------------------------------------------------------KLKTLNNHITCKICRGYFIDATTVTECLHTFCKSCLVKHLEE---NNSCPTCTIVIHQSHPLQYISFDRTMQDIVFKLVPDLQENENKRERDFYRLRGLPFPKDLPPVPGEP-DEQL----STTDVHIEtDYHRQD---
>A0A6J2XIZ6	105	0.305	2.057E-21	84	201	224	7	120	228
------------------------------------------------------------------------------------RIKLKSINSHITCKICKGYLIDATTVTECLHTFCKSCLVKHLEE---NNTCPMCNIVIHQSHPLQYISFDRTMQDIVYKLVPNLLNNETIRERDFYKVRGLSNPKDIPLASLD-LNSE----------------------
>A0A0B8RXF9	105	0.320	2.057E-21	76	209	224	27	154	261
----------------------------------------------------------------------------PLRNEEEVKVKMKELNEHIVCFLCAGYFIDATTITECLHTFCKSCIVKFL---QTSKYCPLCSTKIHETQPLLNLKLDRVMQDIVYKLVPGLQESEERRIREFYQSRGLERGS--QASHEDPASDR-VGLPYTT--------------
>R7V8G4	105	0.290	2.057E-21	81	216	224	2	146	277
---------------------------------------------------------------------------------RVTQLNMTKLNEHLMCVLCGGYLIDATISVECLHAFCRSCIMKYTE---GCRTCPICDTLIHKTRPQLNLRPDKTLQDLVYKLVPGLFEDEMKRRREFYEAHPSPEESNslnADEERGRVkghydcaarVEEERISLSLQIANRMPPY-------
>A0A1S3F9V0	105	0.275	2.057E-21	1	217	224	44	245	345
-SGCSGSRPQELEFEGSLGRLKGRF--------EDYDEE-------------LEEEEEMEEDEEEDEEEEEEEMSHFSL-RLEAGRPESEDEEerlinlaELTpyilCSICKGYLIDATTITECLHTFCKSCIVRHFY---YSNRCPKCNIVVHQTQPLYNIRLDRQLQDIVYKLVINLEEREKKQMHDFYKERGLEVPKPAVPQPVPSNKGRAKKvLES--VFRIPPEL------
>A0A1I8AA99	105	0.292	2.057E-21	17	201	224	3	179	348
-----------------ASTSTSTKKKSSRSPSQDNSMPPILS--RINRSR--ESSQKRTKDDSEpgpSFSFSEQKLKPELQDGYFLE--LRTINAHITCPLCHGYFVEATTVVDCLHTFCKSCLLQHFED--VDNCCPKCNSLIHQSHPSHYVSFDRTMQDIVYKLVPGLQSEEMRLRREFASSL---ESSIDDEQEEKEEKEE----------------------
>E9HN18	105	0.339	2.057E-21	90	201	224	11	118	919
------------------------------------------------------------------------------------------LNPHLTCLLCGGYYIEATTIIECLHSFCKSCIVRYLE---TNKFCPVCEVQVHKTKPLLNIRSDQTLQDIVYKLVPGLFQHEMRLRREFYSKHPNQLPSN-PEDRGEVTDQR----------------------
>A0A195CTJ4	105	0.321	2.057E-21	87	221	224	9	140	1370
---------------------------------------------------------------------------------------LRDVNPHLICLLCRGYLIDATTVGECLHSFCKSCILKYL---NTAAHCPSCKHAINKAKP--NIKADKALQAIVYKLVPGLYHREMLKRREFYKKHSEHANLATPEQRGEDVSGRLIFNPEDVVSLSLEYLPpgADP--
>A0A6J2TPC7	105	0.284	2.057E-21	16	199	224	243	413	1779
----------------SEASTSSGWSTTTSSSVSSAQSEDAGSSA--------ADDEELN-DADNKT-MAETNQIATTTTSMKTPRPvlLTAVNPHIICHLCKGYLINATTIVECLHSFCHSCLINHLRQ---ERYCPRCEMVINNAKP--NIKSDTTLQAIVYKLVPGLYERELMRKRAFYKDRPEDAALATPEQRGDDTE------------------------
>UPI0018856034	105	0.280	2.804E-21	85	223	224	6	129	207
-------------------------------------------------------------------------------------LKIRELGAELTCYLCNGYFVDAFTVVECLHSFCKSCIIKHVR---KKCSCPRCETQINQARLTAALRPDQTLQSVVYKLVPRLFNAEMQRRREFYGRHPRRDRSLSPERRGDVSSQQFVC------------TLADPIS
>UPI0006D4F063	105	0.306	2.804E-21	78	201	224	0	120	225
------------------------------------------------------------------------------MSDMERKIKLKTLNAYITCKICRGYLVDATTVTECLHTFCKSCMVKHLED---NNTCPTCQIVIHQSHPLQYISFDRTMQDIVYKLVPNLQENEIKREREFYKSRGLPCPKDAIVPTGDAEEEK----------------------
>A0A4W3JXP9	105	0.344	2.804E-21	86	198	224	6	121	238
--------------------------------------------------------------------------------------KLWDINAHITCRLCNGYLIDATTVTECLHTFCRSCLVKYLEE---NNTCPTCRIVIHQSHPLQYIGHDRTMQDIVYKLVPGLQEAELTKQKDFYQKLGlempgeVKGETCTAKQQLDPL-------------------------
>UPI000C04FAC4	105	0.304	2.804E-21	78	213	224	0	134	244
------------------------------------------------------------------------------MDSKEVVIRICDLNPHVVCSLCAGYFVDATTITECLHTFCKSCIVKYF---QTSKNCPMCNLQIHETQPLFNLRLDRTMQDIVAKVVPGILEAEEKRRREFYASRGMVVEKPAQNEneNEKPTRETVVKRDYSEAKNL----------
>UPI000F554DC3	105	0.328	2.804E-21	78	201	224	0	119	247
------------------------------------------------------------------------------MDSKEVIIRICDLNPHVVCSLCAGYFVDATTITECLHTFCKSCIVKYF---QTSKKCPMCNLQIHETQPLFNLRLDRTMQDIVAKVVPGILEAEEKRRREFYASRGMAVEK--PAQgNGDENENE----------------------
>UPI0009E39E8B	105	0.285	2.804E-21	79	221	224	5	157	254
-------------------------------------------------------------------------------SNRERKLKLQDLNSFITCEICRGYLIKPTTITECLHTFCRSCIVKYL-QDSEDNKCPACSILIHETNPFEMLRSDQTLEDVIYKLVPKLQENEQKREKEFNEQHnseeekkskkePKDNRETAPDSKTDEPASKRVKLSAEDQDSKENYHRDDP--
>UPI00140325CD	105	0.301	2.804E-21	57	221	224	21	175	276
---------------------------------------------------------EWWQEEEEDDEESNGGT--P---GQVESICLADVNPYILCPICGGYFIDATTITECLHTFCKSCIVKHF---DYSNRCPKCNITVHQTQPLYNIRLDRKLQDIVYKLVPNLESSEKIRLHEFYHERGLEVPKPVVQVPISGKGSRIRPLgKKLPLSVTP---LAEP--
>UPI0008790EA4	105	0.280	2.804E-21	11	191	224	0	184	309
-----------MEWKSSPTQSLPSAFPDKeDNAVEKTVAEEAMDSMMedeeaVCARSGADSCGARDSDYLTAGSRSGQ-RRESGTseDTDERSLPLVELFPYICCTLCNGFFIDATTITECLHTFCKSCIVKHF---FYSNRCPNCNVVVHQTQPLYNIRLDRQLQDIVYKMVPNLEEKERERMHDFYKERGLEVPKPAP--------------------------------
>UPI00112E149F	105	0.338	2.804E-21	81	213	224	2	134	325
---------------------------------------------------------------------------------RTRRIKITELNPHLMCALCGGYFIDATTIVECLHTFCKTCIVPYLE---ANKFCPMCDTQVHKTRPLLSIRLDKTLQDIVYKLVPGLFKDEMKRRRAFYAAYPlPDVLSDANEARseVTDQEKEKAALRDNEIVSL----------
>A0A4E0QY84	105	0.368	2.804E-21	84	196	224	5	115	372
------------------------------------------------------------------------------------NIPVVLINPLLTCKLCGGYLIDATTIVECLHSFCRSCIVGYLE---LHTTCPICDTLLHKTRPHYAIRPDRALQAIVYKLIPDLFEKEMAYRRQFYKEHPCSElRSLSPEKRGD---------------------------
>A0A6J8C3Z3	105	0.312	2.804E-21	81	203	224	33	154	436
---------------------------------------------------------------------------------RTLKIKITELNPQLICVLCGGYLVDASTIVECLHSFCKTCIARYLDN---SKCCPICDTMVHKTKPMQNVRLDKTLQDLVYKLVPGLYKNEMKRRRDFYAAYPvdPDRPPGPSEDRGNEDHDRLI--------------------
>A0A4Y2N4B5	105	0.360	2.804E-21	89	196	224	20	127	467
-----------------------------------------------------------------------------------------DLNPLLTCVLCKGYYIDATTIIECLHSFCKTCIVRYL---QSNKFCPTCDVQVHKTRPLLNIRSDQTLQDIVYKLVPGLFKNEMKRRRDFYRQDDALVQKSIPsssEKRGD---------------------------
>A0A7E4SAZ7	105	0.333	2.804E-21	84	218	224	5	127	772
------------------------------------------------------------------------------------RIKITDVNPHLLCVLCGGYYIDATTIIECLHSFCKSCIVKYLE---KNKYCPICDVQIHKTFPLLNIRSDKTLQNIVYKLVPSLFKDEMQRRVSFYEKNPNLLPSV-PEDRGE--------ITDTTPILFPDELL-----
>A0A6J1TLZ9	105	0.345	2.804E-21	88	200	224	15	124	1292
----------------------------------------------------------------------------------------STLNEHLVCTLCKGYLVDATTIVECLHSFCRSCIVQYV---QAKHSCPRCEAQLDSGDRLKSLKPDKTLQDIIFKLVPNLFHNEMQRRRVYYDAHPQYADQTTPEQRGDCLER-----------------------
>UPI0018CDF979	105	0.281	2.804E-21	30	199	224	224	387	1712
------------------------------NIIVDIKEECGAENVMIKTE---EESVECSQETVVADKENEIESN--STDSNIFAKPkpvlLSAVNPNIICGLCKGYLIDATTIVECLHSFCHSCLIQHLR---MEQYCPRCEMIINTAKP--NIKPDTTLQAIVYKLVPGLYEKELLRKRAFYKNRPEDAALATPEQRGDDIE------------------------
>R7T634	104	0.322	3.823E-21	81	207	224	0	117	142
---------------------------------------------------------------------------------QPLKLRIRDFNPHIVCSLCAGYYIDATTITECLHTFCKSCIVKYL---QCNKCCPQCTTKIHETQPFLNLKPDRVLQDIVYKLVPGLYESEEKRKQEFFKSRGL-----IPEKKLDD-DAEAPSLTS----------------
>A0A151PHG9	104	0.404	3.823E-21	87	185	224	0	95	223
---------------------------------------------------------------------------------------MKELNEHIVCCLCAGYFIDATTITECLHTFCKSCIVKYL---QTSKYCPMCNTKIHETQPLLNLKLDRVMQDIVYKLVPGLQENEEKRIREFYQSRGLD--------------------------------------
>A0A7K7WU23	104	0.357	3.823E-21	87	209	224	0	117	223
---------------------------------------------------------------------------------------MKELNEHIVCCLCAGYFIDATTITECLHTFCKSCIVKYL---QTSKYCPMCNTKIHETQPLLNLKLDRVMQDIVYKLVPGLQESEEKRIREFYQSRGLDR--VTQPSNEDPVGGDPMGLPYST--------------
>UPI000C6D4B55	104	0.319	3.823E-21	84	201	224	3	118	225
------------------------------------------------------------------------------------RIRLKTLNPYITCKICKGYLIDATTVTECLHTFCKSCLVKHLED---NNTCPTCEIVIHQSHPLQYISYDRTMQDIVYKLVPNLQTNEIKREKEFYRRRGLPYPKATPSGvNEKETSSQ----------------------
>A0A2C9JDV0	104	0.292	3.823E-21	81	220	224	3	134	227
---------------------------------------------------------------------------------RKVR--LKTVNPFITCYICKGYLIDSTTITECLHTFCKSCIVKYLEE---KNTCPKCHIEIHQSYPLNYISFDRTMQDIVYKLVPNLQEKEFQRMQDFYRKRGLTVPSSIVN---DENSNECNKSQSQENHEDEDHHRSD---
>A0A6J8C2I7	104	0.303	3.823E-21	78	222	224	2	153	235
------------------------------------------------------------------------------LEEELLKIRISQLNSHITCSLCYGYFIDATTTTECLHTFCKSCIVKYL---QTSKSCPQCGVKIHETQPQLHLRADRTMQDIVYKIVPALFENEEKRREEFYNSRGFSKLKKgvvekIPEPKLTCIqvsdDRHMYKYDEKISICLERYHVhSMPV-
>UPI00099FCCE4	104	0.336	3.823E-21	81	201	224	2	120	243
---------------------------------------------------------------------------------RTTKIKITELNPHLMCVLCGGYFIDATTIVECLHSFCKMCIVCYLE---TSKFCPICDVQIHKTKPLLNIRSDKTLQDIVYRLVPGLFKDEMKRRRDFYVAHPsLDAGNGSNEERGEVADEE----------------------
>UPI00145BC71B	104	0.335	3.823E-21	76	211	224	6	134	250
----------------------------------------------------------------------------PEMLTRKIK--LWDINAHITCRLCEGYLIDATTVTECLHTFCRSCLVKYLEE---NNTCPTCRIVIHQSHPLQYIGHDRTMQDIVYKLVPGLQDAELKKQRDFYQKLGMEVP---GDVKsEMCLTKPHLDPQRNGET------------
>B5LUQ2	104	0.358	3.823E-21	81	196	224	2	115	354
---------------------------------------------------------------------------------RVSDVPVTFFNPYLTCNLCRGYLIDATTIVECLHSFCRSCILTYL---KLNTTCPVCETLLHKTKPHCAIRPDRALQAIVYKLIPNLFEKEMLCRRKFYEAHPsYHSRSLSPEKRGD---------------------------
>A0A1S3HQX2	104	0.306	3.823E-21	81	203	224	2	122	419
---------------------------------------------------------------------------------RTTRLKITELNPHLMCALCGGYLTDAATVVECLHSFCKTCIVRYME---TSKFCPICDVMVHKTKPLTNVRLDKTLQDLVYKLVPGLFKNEMKRRREFYSANPDLVFDSSLEARGEVApEDRLI--------------------
>UPI000BB0BDFE	104	0.330	3.823E-21	83	205	224	4	126	422
-----------------------------------------------------------------------------------VRIKITELNPHLICVLCGGYYIDASTIRECLHSFCRTCITRYLE---TTKYCPICDVMVHKTKPLQYVKSDKNLQDLVYKLVPGLYKDEMKRRRDFYADHseaeGLD-PPRPSEARGFEDKDRMIYM------------------
>A0A1B0CBW1	104	0.257	3.823E-21	85	223	224	157	310	577
-------------------------------------------------------------------------------------VPIKDVNECITCHICKGYIIDATTIVECCHSFCHSCIVPHLR---TKEYCPKCELIINKTKP--NIKPDATFQAIVYKLVPGLYEKELLRRRNFYETRPEEAKLATPEQRGEDTEHLIFRPTEKISLSLeyafidehksrspelakPKYLQCPaifPVS
>A0A5E4N5C9	104	0.387	3.823E-21	86	196	224	6	112	606
--------------------------------------------------------------------------------------KVTDLNPHLLCVLCSGYFVDATTVIECLHSFCRSCIVKYLE---RNKYCPICDVLVHKSKPLSNIRPDHTLQNIVYKLVPRLFQREMLMRRDFYSRNKVYIP-RDPMSRGD---------------------------
>UPI000B90E5B9	104	0.271	3.823E-21	76	221	224	37	183	707
----------------------------------------------------------------------------PMMH-RPTRLKITDVNPHLICILCGGYLIDATTMIECLHSYCRACIVAYLRQ---SRQCPRCDTIVHKTRPLLNIRSDKTLQNLVYKLVPNLFKDEMKRRRDFYAKHPQASTSMqSPnarEERGEVCEDSLVIYTEDEYISLSlDYYFAQP--
>A0A1S3HR36	104	0.322	3.823E-21	81	196	224	5	119	793
---------------------------------------------------------------------------------RTTKLQLTDLNPHLMCALCGGYFVDAATITECLHSFCKTCIVRYLE---SSKYCPICDVMVHKTRPLVNVRLDKTLQDLVYKLVPGLFKNEMKRRRDFFAVNPLPDPSFglSNEDKGE---------------------------
>A0A336KIP9	104	0.292	3.823E-21	71	199	224	47	171	1305
-----------------------------------------------------------------------SESTEPtIPQQKSNKIPLNLVNAHITCSICKGYLIDATTLVECLHSFCHSCIMKHLR---IQDYCPKC--DVLVNKAKLNIKPDTTLQAIVYKLVPELYEKELLRRRAFYKMCPKEAALATPDQRGEDTE------------------------
>A0A7R8UCX6	104	0.295	3.823E-21	15	199	224	134	339	1573
---------------GSITNESSSSCSESHSTsVSDNSKASsssdsssdsksscNSDSTKAkENENGSSANNETCDTKDNENALVESSgTNSADADsdlssssmfGRPRQILLKNVNAHITCSLCTGYLIDATTIVECLHSFCHSCIMNYLRKDQY---CPRCEMMINTTK-HNNIKLDTTLQAIVYKLVPGLYEKELLRKRAFYSTRPEEAKLATPEQRGDDTE------------------------
>UPI00177E4AAD	104	0.250	3.823E-21	30	219	224	170	377	1750
------------------------------STLNQTSAPPTMTTTTTNRKDTATTPAEANnKNAAAADALVATD--DASVDNLIVDKPrkvlLSVMNPHIICHLCNGYLIDATTIVECLHSFCHSCLIKHLR---TEQYCPRCEMMINTAKP--NIKPDTTLQAIVYKLVPGLYERELMRKRAFYKDRPEEAAMATPEQRGDDTEHlifspsdymslslefadtdELVRRKSGYGELLkPRYLQC----
>A0A0S7HDA3	104	0.306	5.213E-21	76	212	224	6	129	140
----------------------------------------------------------------------------PDMLTRKIK--LCHINAHITCRLCEGYLIDATTVTECLHTFCRSCLVKYLEE---NNTCPTCRIVIHQSHPLQYIGHDRTMQDIVYKLVPGLQEAEIKKQRDFYQKLGMEVP--------GDIKGELCNMKTHLDQR-----------
>B4N5I1	104	0.315	5.213E-21	84	197	224	3	113	222
------------------------------------------------------------------------------------RVKLKTINPHITCKICGGYFIDATTVTECLHTFCKSCLVKHLEE---KKTCPTCDNIIHQSHPLQYISFDRTMQDIVYKLVPKLQEDESRRERDFYKSRNMPCPKDITPNHEDD--------------------------
>A0A7R8YSB0	104	0.330	5.213E-21	90	197	224	9	114	223
------------------------------------------------------------------------------------------LNAHITCKICSGYFIDATTVTECLHTFCKSCLVKHLEE---KKTCPTCKNVIHQSHPLQYISFDRTMQDIVYKLVPNLQGNEMRREREFYKARNMPCPKDLPQNHdVDD--------------------------
>J3JXH5	104	0.306	5.213E-21	86	196	224	7	114	225
--------------------------------------------------------------------------------------KLKTLNNHITCKICRGYLIDATTVTECLHTFCKSCLVKHLEE---NNTCPTCKIVIHQSHPLQYISFDRTMQDIVYKLVPDLQKNEIESEREFYKARRLPNPKDIPLTNGE---------------------------
>A0A1D2N3S6	104	0.339	5.213E-21	86	191	224	5	107	225
--------------------------------------------------------------------------------------KLRSFNPFITCKICRGYLIDATTVTECLHTFCKSCLVKHLEE---NNTCPECEIVIHQSHPLQYISFDRTMQDIVYKLVPHLQENEARREREFYRSRGLACPKDFP--------------------------------
>A0A6P7FZC0	104	0.333	5.213E-21	86	196	224	7	114	227
--------------------------------------------------------------------------------------KLRTLNSHITCKICRGYLIDATTVTECLHTFCKTCLVKHLEE---NNTCPTCSIVIHQSHALQYISFDRTMQDIVYKLVPDLQKDETAREKDFYRQRGLPYPKDIPLTNGD---------------------------
>A0A7L4NDU1	104	0.404	5.213E-21	87	185	224	0	95	227
---------------------------------------------------------------------------------------MKELNEHIVCCLCAGYFIDATTITECLHTFCKSCIVKYL---QTSKYCPMCNTKIHETQPLLNLKLDRVMQDIVYKLVPGLQESEEKRIREFYQSRGLD--------------------------------------
>A0A7K9FMN6	104	0.404	5.213E-21	87	185	224	0	95	229
---------------------------------------------------------------------------------------MKELNEHIVCCLCAGYFIDATTITECLHTFCKSCIVKYL---QTSKYCPMCNTKIHETQPLLNLKLDRVMQDIVYKLVPGLQESEEKRIREFYQSRGLD--------------------------------------
>UPI001ABE09ED	104	0.315	5.213E-21	86	209	224	6	132	242
--------------------------------------------------------------------------------------KLWDINAHITCRLCNGYLVDATTVTECLHTFCRSCLVKYLEE---NNTCPTCRIVIHQSHPLQYIGHDRTMQDIVYKLVPGLQEAEIRKQRDFYHKLGmevpgdIKAEMCAAKQHVEAVRNGESKPEENT--------------
>A0A7K9C252	104	0.404	5.213E-21	87	185	224	0	95	247
---------------------------------------------------------------------------------------MKELNEHIVCCLCAGYFIDATTITECLHTFCKSCIVKYL---QTSKYCPMCNTKIHETQPLLNLKLDRVMQDIVYKLVPGLQESEEKRIREFYQSRGLD--------------------------------------
>A0A7K7BGX1	104	0.404	5.213E-21	87	185	224	0	95	249
---------------------------------------------------------------------------------------MKELNEHIVCCLCAGYFIDATTITECLHTFCKSCIVKYL---QTSKYCPMCNTKIHETQPLLNLKLDRVMQDIVYKLVPGLQESEEKRIREFYQSRGLD--------------------------------------
>A0A2P6MZX1	104	0.465	5.213E-21	53	191	224	7	145	267
-----------------------------------------------------EDTNHSNKDEEEEEE-ENSNYREPIVDGRDIKFETRILNEFLVCSLCMGYIKDAHTIVECLHTFCKSCITKYLRD---KTDCPTCEVALG-PYPLDKIKFDRQIHNIVCKIFPQFEAEDAEEERKYYSSVGLKtdpppAPAPAP--------------------------------
>UPI000FFB87F5	104	0.404	5.213E-21	87	185	224	0	95	297
---------------------------------------------------------------------------------------MKELNEHIVCCLCAGYFIDATTITECLHTFCKSCIVKYL---QTSKYCPMCNTKIHETQPLLNLKLDRVMQDIVYKLVPGLQESEEKRIREFYQSRGLD--------------------------------------
>A0A2C9JST2	104	0.304	5.213E-21	87	219	224	8	155	947
---------------------------------------------------------------------------------------VRDLNPHILCALCGGYLIQATTVIECLHSFCRTCIVKFLE---TSKVCPICDAQIHKTRPLLNIRPDQTLQSLVYKLVPGLFQDEMRRRREFHATLSeSDLEDLTLEERGEaKLEREykqgddhvslILQMAYRKETRKPfkvkdtRYLLC----
>UPI001AAE162D	104	0.314	5.213E-21	76	199	224	87	205	1697
----------------------------------------------------------------------------PLSPYRPSRVKLGSVHPCITCHLCKGYLIDATTIVECLHSFCHSCIMKHLR---TEQYCPQCEMMINKAKP--NIKPDATLQAIVYKLVPRLYENELRRRRAFYRLHPEMATVATPEQRGEDTE------------------------
>UPI0015A9F832	104	0.292	7.107E-21	50	187	224	2	138	219
--------------------------------------------------GYFRLFVLLKVDFNSDSDQHPAGGSDLKQNSEMLTRKiqLWDINAHITCRLCEGYLIDATTVTECLHTFCRSCLVKYLEE---NNTCPACRIVIHQSHPLQYIGHDRTMQDIVYKLVPGLQDAEVKKQRDFYQKLGMEVP------------------------------------
>A0A2P2I498	104	0.305	7.107E-21	84	201	224	3	120	224
------------------------------------------------------------------------------------RIKLKTLNEHIICAICSGYLIDATTVTECLHTFCKSCLVKHLEE---KNTCPSCELVIHQSHPLNYISFDRTMQDIVYKLVPNLQEKELRLERDFYRVRGEVCPrdlPPTPDDRAAALPSE----------------------
>UPI0012D3E084	104	0.319	7.107E-21	84	202	224	3	118	224
------------------------------------------------------------------------------------RIKLHTLNKHITCEICSGYFIDATTVTECLHTFCKSCLVKHLEE---NNTCPRCGNVIHQSHPLQYISFDRTMQDIVYKLVPNLQGDEMKREREFYKSRNLPNPKDQPQNIEDDAFDRL---------------------
>UPI000719B731	104	0.345	7.107E-21	68	200	224	0	126	233
--------------------------------------------------------------------MEEDVTVKP------LTLRIQDLNPHIVCSLCAGYFIDATTITECLHTFCKSCIVKYL---QTRKHCPSCNVKVHETQPLLKLKLDIVMQDIVYKLVPRLYEKEQARQKIFYQTRGLHLGHVRPdrsEQSFDQLAR-----------------------
>A0A0L8GLG9	104	0.338	7.107E-21	88	220	224	9	130	238
----------------------------------------------------------------------------------------RQVNPHIVCSLCAGYFIDATTITECLHTFCKSCIVKYL---QSSKCCPHCNMKIHETQPLANLRADRTLQDIVYKLVPGLFENEEKRREEFYNSRGL------GNEKKDGDENTL--LKPSTIINHPDGHQYR---
>UPI000B90D14C	104	0.345	7.107E-21	76	185	224	6	111	242
----------------------------------------------------------------------------PISQPQ-LKLKIKDLNQNIVCILCAGYFIDATTITECLHTFCKSCIVKYL---QMSKQCPMCNIKIHETQPLINLRPDRTMQDVVYGLVPNLFESEERRKRDFYRARGLD--------------------------------------
>UPI00032AD503	104	0.261	7.107E-21	3	217	224	31	251	351
---PVLTPEPPAEEEGPAPvpEAGAPGCSGSRPLALDLERSLGRLTGRFEDDDeELEEDEELEEDEEEEEEEELSHFSLRLEGGRADSedeeerlINLSELTPYILCSICKGYLIDATTITECLHTFCKSCIVRHFY---YSNRCPKCNIVVHQTQPLYNIRLDRQLQDIVYKLVINLEEREKKQMHDFYKERGLEVPKPAVPQSVPSSKGRSKKvLES--VFRIPPEL------
>A0A139WGK5	104	0.388	7.107E-21	81	183	224	2	101	373
---------------------------------------------------------------------------------RAKKPQITDLNQHLICKLCKGYFVDATTIIECLHSFCRSCIVKYL---AANKYCPVCDVQVHKSKPLLNIRQDRTLQDIVYKLVPRLFQNEVQRRRDFYKTHP----------------------------------------
>L7MCL7	104	0.291	7.107E-21	87	203	224	53	168	596
---------------------------------------------------------------------------------------LADLNSVITCMLCNGYLVDATTLVECLHSFCKVCIVQFL---NTSLLCPICDVPVHQTKPHQSIRLDRTLQDIVYKVVPGLYQKEMKKRRDYYKKHPEHAASVsCPEDRGivDD-SSRLI--------------------
>UPI001455914A	104	0.273	7.107E-21	81	221	224	2	144	739
---------------------------------------------------------------------------------RPTRLKITDVNPHLICILCGGYLIDATTMNECLHSYCRACIVSYLRQ---SRQCPICDTVVHKTRPLLNIRSDKTLQNLVYKLVPNLFKDEMKRRREFYAKHPQASTSMqSPnarEERGEVCDDSLVIYTKDEYISLSlDYYFPQP--
>UPI000E6E3ED4	104	0.314	7.107E-21	78	200	224	4	124	793
------------------------------------------------------------------------------TSWEDIA-PRRprliEVNPYITCMLCRGYLVDATTIVECLHSFCRSCIINHL---NVKCYCPVCELMINMAKP--NIKPDKALQDIVYKLVPGLFEREMERRRMFYEKHPKAAALASPEQRGEDMER-----------------------
>A0A7R8XDP3	104	0.357	7.107E-21	80	188	224	13	118	1129
--------------------------------------------------------------------------------SKATRIQINEINPHILCPLCGGYLIEATTIVECLHSFCRSCLVKYL---DSSRSCPICDVQIHKAKPLLNIKVDKTLQDIVYKLVPGLFQNEMQRRRTFYAEHPENTPS-----------------------------------
>UPI0018856A6E	104	0.315	7.107E-21	84	196	224	9	119	1215
------------------------------------------------------------------------------------RRPrLDDLRPHLTCVICAGYFIDATTIVECLHTFCRSCILRHL---AASSYCPVCDVMIHRTKGSTSLRADRILQTMVYKLVPGLFRDEMKQRRQFYEMKPYADPELPGWAKGD---------------------------
>A0A084VEU3	104	0.301	7.107E-21	17	199	224	36	225	1815
-----------------APSSSSSSSSASAST-SDTDPTSNSKTTPVvpsssNNNNNSTPSttmTALMIDDEGKTAGEGTVASATVSSGplspyRPSRVTLGSVNACITCNLCKGYLIDATTIVECLHSFCHSCIIKHL---HTEQYCPQCEVMINKAKP--NIKPDVPLQSIVFKLVPELYENELRRRRDFYRDHPASAALATPAQRGEDTE------------------------
>A0A183IZU1	103	0.342	9.688E-21	84	192	224	4	111	220
------------------------------------------------------------------------------------RIKLKTLNPYITCYICKGYLIDATTVTECLHTFCKSCLLKHLDE---HNTCPKCEILIHQSHPRNYISYDRTLQDIVYKLVPDLFNKEMQRREAFYRERGlpFDNPLATTE-------------------------------
>A0A7R8X766	103	0.388	9.688E-21	86	188	224	5	104	227
--------------------------------------------------------------------------------------KLKTLNSHITCKLCRGYLIDATTVTECLHTFCKSCIVKHLED---NNTCPECETVIHQSHPLNFISFDRTMQDIVFKLVPHLQKDEEEREREFYRSRGLPCPS-----------------------------------
>T1L376	103	0.318	9.688E-21	81	215	224	3	132	232
---------------------------------------------------------------------------------RLIS--LKYLNPHITCNICKGYLIDATTVTECLHTFCKSCLVKHLEE---RNTCPSCHLIIHQSHPLNYIAYDRTMQDIVYKLVPNLQLNEQKREREFYRKRGLPYPKANSNSYSNSNDKDVYKYQNESNTNEEN--------
>UPI00077ACD84	103	0.344	9.688E-21	79	221	224	5	156	253
-------------------------------------------------------------------------------SNREIKLKLQELNSYITCELCRGYLVKPTTITECLHTFCRSCIVKYF-QDSDDNQCPICGILIHETNPFEMLRSDQTLQDVISKILPCLQENEVKREKEFYeQQRLEDQKKTedeeiqnansVLDSRTDEPEIKKEKLSADCNSK-ENFHRDDP--
>A0A0R3UH52	103	0.279	9.688E-21	86	221	224	7	156	265
--------------------------------------------------------------------------------------PIEELNSMLTCYICKGYIIDATTVVECLHSFCKTCIIKFLE---HRNTCPVCDTLLHKTRPQYAIRSDYVLQAIVYKLLPKVFEREMSSRREFYASLPsDDVRPLSPEKRGDitlsayvdkEEERvslELSFWRDSHPSP-PgiqptTYLLCPP--
>UPI0018F47B7A	103	0.284	9.688E-21	0	221	224	0	177	278
MSGP----EEEMEFGGfPASDSRS------------------------CSAGN-SELESWQEDESSEEE-----------VGQDENICLADVNPYILCPVCGGYFIDATTITECLHTFCKSCIVKHF---DYSNRCPKCNIIVHQTQPLYNIRLDRKLQDIVYKLVPNLESNEKKRLHDFYRERGLEVPKPvgPVPSNGKV--SRIRSLGKKLA--LPMVPLDRP--
>A0A1L8ERZ9	103	0.315	9.688E-21	81	222	224	2	147	317
---------------------------------------------------------------------------------RTMRIKMTELNPHLMCALCGGYFIDAATIVECLHSFCKTCILRYLE---AHKFCPMCDSQVHKGRPLLSIRSDKTLQDIVYKLVPGLFRGEMKRRRDFYAsySRSKDRSSTEQGQNVSEsgespaQEEQNISLsiQFSEDTRDE---LQDPV-
>A0A2B4SCI7	103	0.309	9.688E-21	29	195	224	140	288	440
-----------------------------QNTVQ-----SILHSLKVNkAAGLDRIPSRLLKD-------AEAELAPSITYLKRIKLPVTLLNEHITCKLCNGYLIDAATITECLHTFCKSCLVRHIE---LVNRCPTCDNQIHESQPLYNIRLDRTMQDIVYKLLPKVEKEEKRRERKFYKDRGM----PYPDPKV----------------------------
>A0A147BBG3	103	0.330	9.688E-21	79	203	224	12	135	718
-------------------------------------------------------------------------------SGRMPRALLRDLNAALSCMLCGGYLVNAATLVDCLHSFCKVCIVRYL---DTSKLCPICDVPVHKSRPLSCLRVDKTLQDIVYKVVPGLYQREMKQRREFYDQHPDAASKVpCLEDRGvVEASSRLI--------------------
>A0A1B6CGP0	103	0.364	9.688E-21	81	187	224	2	105	730
---------------------------------------------------------------------------------RPRSIKITDLNPHLMCVLCGGYYIDATTIIECLHSFCKSCLVRYLE---SNKYCPICDVQVHKTNPLLNIRQDQTLQNIVYKLVPGLYQNELKSRREFYKLHPDRKP------------------------------------
>A0A6B2EDN5	103	0.270	9.688E-21	85	223	224	2	155	1155
-------------------------------------------------------------------------------------VQLKDVNECITCHICKGYIIDATTIVECCHSFCHSCIVPHLR---TKEYCPKCELIISKTKP--NIKPDATFQAIVYKLVPGLYEKELLRRRAFYSSRPEEAKLASPEQRGEDiehlifrptekislsLEYAFIDEHKNRSPELakPKYLQCPaifPVS
>UPI0006C9DA85	103	0.321	9.688E-21	87	200	224	11	122	1263
---------------------------------------------------------------------------------------LAELNSLLTCKLCGGYYIDATTISECLHSFCKSCIVKHLE---TSKQCPVCSIVIHKSKPLLNIKPDLILQDIVYKLVPGCYQNEMQKRKEFYAKNPeAKIHLISPEARGEPEDS-----------------------
>A0A7R9KI43	103	0.291	9.688E-21	53	205	224	14	167	1333
-----------------------------------------------------EKSNEMYKSERNNTSERQTSTQEqaggPGGKPPTYKRPrLSDINAELTCILCNGYFIDATTISECLHSFCKSCIVKYL---LTNKCCPICETQVHGTKPLLSIRSDKILQDIVYKLIPDVFKNEMHRRRDYYTTNTEAVPVS-AEDRGEVVDHRMFYM------------------
>UPI00077F9C11	103	0.327	1.321E-20	84	196	224	3	112	202
------------------------------------------------------------------------------------RIRLKTLNPHITCKICKGYLIDATTVIECLHTFCKSCLVKHLED---NNTCPTCEIVIHQSHPLQYISYDRTMQDIVFKLVPNLQQNEVRRERDFYKRRGMPYPKTIPNNCIE---------------------------
>A0A6J2XC11	103	0.315	1.321E-20	86	196	224	7	114	225
--------------------------------------------------------------------------------------KLKTLNNYITCKICRGYLIDATTVTECLHTFCKSCLVKHLEE---NNTCPTCKIVIHQSHPLQYISFDRTMQDIVYKLVPELQKTECDKEKEFYRIRGLQNPKDIPLANGE---------------------------
>C1C1X3	103	0.333	1.321E-20	78	199	224	0	119	230
------------------------------------------------------------------------------MSGEERRIELRDINEMITCKICQGYLIDATTVTECLHTFCKSCIVKHLED---SNTCPECEDTIHQSHPLDYIAFDRTMQDLVYKIVPRLEKEEYDRERCFYAERGLPCPKDQQEEgKKDEEE------------------------
>A0A7M7NVF3	103	0.326	1.321E-20	58	204	224	11	142	242
----------------------------------------------------------LNLDV-----KEESGTARTRLD-RQVF--LYEINENITCKLCRGYLIDATTITECLHTFCKSCLVKYLEE---NNTCPTCRILIHQSHPLTYVGFDRTMQDIVYKLVPNLLKSEERREKEFYESFG----KTEPEEKQDDLQNDITK-------------------
>A0A0K0F4W2	103	0.330	1.321E-20	78	198	224	20	138	253
------------------------------------------------------------------------------IKGDHFLLPLRNVNPQITCPICNGYFVDATTVIECVHTFCRSCLLKHFED--GDNTCPACHIEIHQCYPSQYVIFDRTMQDIVYKLVPGMWEEEQKRRKDFERKKAIENGEIVDEEIPEEV-------------------------
>UPI0009A45F3A	103	0.341	1.321E-20	59	187	224	37	160	294
-----------------------------------------------------------NSELESWQEEDESSEGEVAQDEQSIC--LADVNPYILCPVCGGYFIDATTITECLHTFCKSCIVKHF---DYSNRCPKCNIIVHQTQPLYNIRLDRKLQDIVYKLVPNLESSEKKRLHDFYRERGLEVP------------------------------------
>UPI00188941C0	103	0.310	1.321E-20	89	221	224	10	154	369
-----------------------------------------------------------------------------------------EVNPNLTCVLCNGYFIDATTIIECLHSFCKTCIVKYLE---KSKLCPVCDVQVHKTRPLLNIRADQTLQDIVYKVVPGLFRNEMARRRQFYNSLSPSESSAKPtssEERGDVRNvERLIfnrddmislSLEYSAREVLPirPLLLGPP--
>A0A1D2NKW5	103	0.324	1.321E-20	85	196	224	6	115	1190
-------------------------------------------------------------------------------------VKLKDITSNLTCKLCLGYLVDATTIIECLHSFCKSCIVKYLEKsaDLEEKYCPVCDVQLHSTKPFTSIRPDLMLQEIVYKLVPGLFKNEMCRRRKFYEE----SKEFLPSNQLD---------------------------
>UPI0006C97E3A	103	0.342	1.321E-20	90	199	224	14	121	1408
------------------------------------------------------------------------------------------LNEHLTCRVCGGYFVDATTIMECLHTFCKSCIVKHL---DRSKYCPVCGIQVHKSKPLLNIRPDQALQDIVYKLVPSCYQNEMRYRKEFYDKHPdERSKVTTSEAMGEPTE------------------------
>A0A1E1XBR6	103	0.328	1.321E-20	75	196	224	12	133	2546
---------------------------------------------------------------------------PPGAGGRAGPRPqVASLNAHLTCQLCKGYLVDAMTLIKCLHSFCRSCILKHLE---TGHTCPVCDLRLSKINMESHLIRDDILQNVVYKAVPGLYQKEMKRRRDFYSSKGNkgDQASLSPEEKGE---------------------------
>A0A6P7VWF9	103	0.312	1.321E-20	74	196	224	17	133	2562
--------------------------------------------------------------------------RPP---WE--RPPVASLNSCLSCPLCRGYLVDAVTLVKCLHSFCKSCILKHLE---TGSSCPVCELRLSKINMEVQLRRDEILQNIVYKAIPGLYQKEMKRRRDFYSSRsGKDERATlTPEEKGE---------------------------
>T1J8E1	102	0.327	1.800E-20	81	190	224	2	114	136
---------------------------------------------------------------------------------RPTRIKITDLNPHLMCVLCGGYFMDATTIIECLHSFCKSCIVRYLE---TSKYCPICDVQIHKTKPLLNIRSDQTLQEIVYKLVPGLFQskgnknNEMKRRREFYSQHPQQEWKST---------------------------------
>A0A7L1QLV7	102	0.323	1.800E-20	87	222	224	0	130	208
---------------------------------------------------------------------------------------MKELNEHIVCFLCAGYFIDATTITECLHTFCKSCIVKYL---QTSKYCPMCNTKIHETQPLLNLKLDRVMQDIVYKLVPGLQHSEEKRIREFYQSRGLDRVTQPSGESGGLQPLRAVGRGHRGHWAWPQTL--RPW-
>UPI0018A1265B	102	0.279	1.800E-20	28	217	224	56	250	293
----------------------------SGSRPPELEPERSLGGFR----GHFEdEDEELEEDEELDEEEEEEEEemshfslrlegGRPDSEDEEERLiNLSELTPYILCSICKGYLIDATTITECLHTFCKSCIVRHFY---YSNRCPKCNIVVHQTQPLYNIRLDRQLQDIVYKLVINLEEREKKQMHDFYKERGLEVPKPAVPQPVPSSKGRSKKvLES--VFRIPPEL------
>A0A6A4WAY6	102	0.291	1.800E-20	72	222	224	5	154	330
------------------------------------------------------------------------ETR-P---DRAVA--LSELTPHLVCPLCGGYYVDATAIVECLHTFCRSCILRHLE---TSSYCPalTCDVMIHRTKGAISLRPDATLQSIVYKTVPGLHRDEMQRRQLFYADKPDADAELAPSSKGcyEEGAGRYYAPDDTIDVRIqyashnPEELV--PV-
>A0A090LD86	102	0.316	1.800E-20	78	197	224	101	218	334
------------------------------------------------------------------------------ITGDHFLLPLRNVNPQITCPICNGYFVDATTVIECVHTFCRSCLLKHFEE--GDNTCPACHIEIHQCYPSQYVIFDRTMQDIVYKLVPGMWEEEQKRRKEFEKMKAIESGQAVGDEVNDE--------------------------
>UPI001425847D	102	0.311	1.800E-20	68	218	224	11	147	428
--------------------------------------------------------------------MVELEDEKPLM------LQVCQLNQHIVCILCAGYFVDATTITECLHTFCKSCIVKYL---QTSKHCPMCNIKIHETQPLVNLRPDRTMQDIVFTLVPHLWKDETLRKREFYRSRGIGKIQRIKEVEVKKL---LAHEQIHHPTQ--DHLL-----
>A0A6P4HD41	102	0.269	1.800E-20	1	199	224	152	353	1555
-STPPVTTTNAVECAEAANSTSSSSSSSSSSSSSSSSSSSSWSTTRRAPSEDASSNGGASAD-EEKTEEDQGAADAPSTatttsDLATTSRPrpvlLTAVNPHIICHLCQGYLINATTIVECLHSFCHSCLINHLR---KERFCPRCEMVINNAKP--NIKSDTTLQAIVYKLVPGLYERELMRKRAFYKDRPQEAALATPEQRGDDTE------------------------
>UPI0007E75BA8	102	0.281	1.800E-20	13	199	224	160	342	1603
-------------VDANEASSSSS----SSSSSSSSSCSSSWSTTRRAPSEDASSNGGASADEEKTEEDQGTSATATTTSDLATTsRPrpvlLTAVNPHIICHLCQGYLINATTIVECLHSFCHSCLINHLR---KERFCPRCEMVINNAKP--NIKSDTTLQAIVYKLVPGLYERELMRKRAFYKDRPQEAALATPEQRGDDTE------------------------
>A0A1B0BVA4	102	0.265	1.800E-20	9	199	224	207	384	2601
---------EDDEVDaGNATTTTTAATATITTTITTTTTTTPAKQQNSSSKNTAAAIESVCNESDSTEQLLSMKP-SPVL--------LSAVNPHIICSLCFGYLIDATTIVECLHSFCHSCLIKHLRTQEY---CPRCEMVINTVKP--NIKSDTTLQAIVYKLVPSLYEKELMRKRAFYKDRPEEAALATPEQRGDDTE------------------------
>UPI000BAF0582	102	0.294	2.454E-20	83	215	224	5	132	240
-----------------------------------------------------------------------------------LKIKIQLINPHIVCSMCAGYFIDATTITECLHTFCKSCIVKHL---QSSKNCPQCGVKVHETQPLLHLRPDRTMQDIVYKLVPHLFESEEKRKEEFYNSRGFE-----TQKKGQVLAGVVEKksgPKLSCILSIPN--------
>A0A7S2SQ63	102	0.342	2.454E-20	60	223	224	2	169	265
------------------------------------------------------------QEEEEEEEERQKESALPPPpapedpaaesDGRTVKLDMDRLNSLFTCRICGGYFRDAHTITECLHTFCKSCLLKSFNE--GYNVCPHCKVDLG-PQPRNLILYDRTMQELVNKVLPGLDREDEEKEADFYAARGIKRKAI--EQPTDEqAMAQPSSVSTSTAASVPS--PASPAS
>A0A068YG94	102	0.296	2.454E-20	86	221	224	7	158	279
--------------------------------------------------------------------------------------PVVELNHLLTCHLCKGYIIDATTVIECLHSFCKTCIINYLDN---HNTCPVCDTLLHKTRPQCAIRSDYAMQAIVYKLLPKVFDREMASRRNFYKSLlPEDRSLLSPEKRGDislnayvekEEERvsiELSLWRDRCGPSLPvgiqstTYLLCPP--
>T1JH45	102	0.324	2.454E-20	84	191	224	53	157	286
------------------------------------------------------------------------------------RIKLKTINPHIICKICRGYLIDATTVTECLHTFCKSCLVKHLED---NNTCPSCEIVIHQSHPLQYISFDRTMQDIVYKLVPNLQEHEYRRERDFYKSRGLPYPKQTP--------------------------------
>A0A6P7Y6D1	102	0.271	2.454E-20	5	217	224	13	203	303
-----CCLTDEMEVDARSVPSSSS------------AEEEDEElEVGVSGAAEF-ELGGSGYPSSENEEATGSDEE----NERMIN--LSELNAYILCSICKGYLIDATTITECLHTFCKSCIVRHFY---YSNRCPKCNIIVHQTQPLYNIRLDRQLQDIVYKLVINLEDREKKKMFDFYKERGLDVPKPAAPQPVAANRSRSRKVL-GAVFRIPPEL------
>UPI0004D0764E	102	0.294	2.454E-20	28	217	224	56	250	317
----------------------------SGSRPPELEPERSLGRFR----GRFEdEDEELEEDEelEEEEEEEEEEMSHFSLrleGGRPESedeeerlINLSELNPYILCSICKGYLIDATTITECLHTFCKSCIVRHFY---YSNRCPKCNIVVHQTQPLYNIRLDRQLQDIVYKLVINLEEREKKQMHDFYKERGLEVPKPAVPQPVPSSKGRSKKvLES--VFRIPPEL------
>UPI00074FB4CD	102	0.274	2.454E-20	6	217	224	22	226	326
------ELPEAPGCSGAA----SRFERESRSQSSGEGNEEMEEE---------EEEEEI--EEEEEVAALERGHREPFgsfgmeegaMDSddedeRMIN--LSELTPYIMCSICKGYFIDATTITECLHTFCKSCIVRHFY---YSNRCPKCNIVVHQTQPLYNIRLDRQLQDIVYKLVVNLEEREKKQMHDFYRERGLEIPKPAVPQSVAVVRGRPRKV-VGSVFRIPPEL------
>UPI00062A8E9D	102	0.281	2.454E-20	16	217	224	41	230	330
----------------AAAEEGPPPLPEAGAPGCSGSRPPELEPQRVLGGlrGRFEdEDEEL----EEEEELEEEEEEERLIN-------LSELTPYILCSICKGYLIDATTITECLHTFCKSCIVRHFY---YSNRCPKCNIVVHQTQPLYNIRLDRQLQDIVYKLVINLEEREKKQMHDFYKERGLEVPKPAVPQPVPSSKGRSKKvLES--VFRIPPEL------
>A0A7M4FZA5	102	0.278	2.454E-20	3	223	224	57	265	362
---PPGDEDEDVEVDGAPGCSGARalpFaFERSRSesSVdgdeEDEDEEELEdEELPTGPGARFrACGDEL--DSDEDRE-------------RMIN--LSELNPYILCSICKGYFIDATTITECLHTFCKSCIVRHFY---YSNRCPKCNIVVHQTQPLYNIRLDRQLQDIVYKLVVNLEEREKKQMHDFYKERGLEVPKPAIPQPVPVSRGRPRKVL-GSVFRIPPEL---DVS
>G5BK62	102	0.320	2.454E-20	76	199	224	123	244	452
----------------------------------------------------------------------------PSIMHRTTRIKITELNPHLMCALCGGYFIDATTIVECLHSFCKTCIVRYLE---TNKYCPMCDVPVLACGLGESRGSDKTLQDIVYKLVPGLFKDEMKRRRDFYAAYPlTEVPNGSNEDRGEVLE------------------------
>A0A482VB31	102	0.344	2.454E-20	86	201	224	5	115	629
--------------------------------------------------------------------------------------KLKSLNPYITCNICKGYLIDATAITECLHTFCKSCLIKHLE---ANTTCPTCDIVIHHSYPRQYINFDRTMQDIVYKLVPELQESEIEREKEFYRQRGLPCPKEML--TGEETKEE----------------------
>A0A7R9LUC3	102	0.271	2.454E-20	74	201	224	499	619	888
--------------------------------------------------------------------------REPIV--------VKEFNELIQCFLCKGYLIDATTVIECLHSFCKTCIINHLEsNTPKSRLCPRCDSQIHRTKPKLFIRSDPTLQDIIYKLVPGLYKNEMTRRKEFYSKETDSETVRLSNEEKGEMSGE----------------------
>A0A443SWM5	102	0.314	2.454E-20	70	196	224	6	129	1086
----------------------------------------------------------------------ETQSSPVWRSPKAKCTSLSDINPVLTCVLCGGYFIDATTIVECLHSFCKSCIVRYLE---TSTTCPICDAQLHKTKPLLSIRSDKTLQDIIYKLVPGLFKSEMMKRKAYFVAHPEAVDCCTAEERGE---------------------------
>A0A6F9D869	102	0.314	2.454E-20	81	196	224	4	121	1166
---------------------------------------------------------------------------------RKVKLRVRELHDHLTCFLCDGYFIDATTIIECLHSFCRTCIVRYL---TDHKSCPICNVQVHKTRPLLNIRSDQTLQEIVYNLVPDLRKNEMKHRRQFWSDHemikfDVMCRGLTPEDLGE---------------------------
>A0A7K8DT89	102	0.404	3.345E-20	87	185	224	0	95	203
---------------------------------------------------------------------------------------MKELNEHIVCFLCAGYFIDATTITECLHTFCKSCIVKYL---QTSKYCPMCNTKIHETQPLLNLKLDRVMQDIVYKLVPGLQHSEEKRIREFYQSRGLD--------------------------------------
>UPI000DCA1A05	102	0.349	3.345E-20	86	191	224	5	107	224
--------------------------------------------------------------------------------------KLKTLNCHITCKICRGYLVDATTVTECLHTFCKSCLVKHLEE---NNSCPTCQIVIHQSHPLQYISFDRTMQDIVFKLVPGLQLDEIKREREFYRIRGLPYPKEVP--------------------------------
>A0A7L3QWL0	102	0.404	3.345E-20	87	185	224	0	95	224
---------------------------------------------------------------------------------------MKELNEHIVCFLCAGYFIDATTITECLHTFCKSCIVKYL---QTSKYCPMCNTKIHETQPLLNLKLDRVMQDIVYKLVPGLQHSEEKRIREFYQSRGLD--------------------------------------
>A0A7L3GWE8	102	0.404	3.345E-20	87	185	224	0	95	226
---------------------------------------------------------------------------------------MKELNEHIVCFLCAGYFIDATTITECLHTFCKSCIVKYL---QTSKYCPMCNTKIHETQPLLNLKLDRVMQDIVYKLVPGLQHSEEKRIREFYQSRGLD--------------------------------------
>A0A1S3IMS6	102	0.344	3.345E-20	80	197	224	4	119	234
--------------------------------------------------------------------------------GGERRIRLKTVNPHITCRLCKGYLIDATTITECLHTFCKCCIVKYLEE---NNTCPTCQIVIHQSHPLNYISHDRTMQDIVYKLVPNLHKNEQDREEKFYSKRGLPLPrSLSGVENGDE--------------------------
>A0A2C9JDU8	102	0.305	3.345E-20	83	213	224	4	131	240
-----------------------------------------------------------------------------------IKMNIQDINPHVVCSLCNGYFIDATTITECLHTFCKSCIVKYL---MNCKHCPQCQLKVHETHPLFLLRPDRTLQDIVYKLIPNLFENEELRREEFNKSRGMAVDKKPGNKTEEPVIPKLSSIINNHDGHL----------
>A0A7M7NTY4	102	0.307	3.345E-20	83	204	224	10	133	241
-----------------------------------------------------------------------------------IKLKIRELNQHIVCILCAGYYIDATTVTECLHTFCKSCIVKYL---QTSKICPMCNQKVHETQPVLNLRPDRTMQDVVLKLVPKLFEKEEQRKMEFYKSRGLDkvqskVQQKSFSGKLDPTGGHFYK-------------------
>UPI0018E2320E	102	0.345	3.345E-20	79	191	224	13	122	248
-------------------------------------------------------------------------------DSDEPKLPLNQFYPYIRCALCCGFFIDATTITECLHTFCKSCIVRHF---LYSNRCPTCSILVHETQPLYNIRPDRQLQDIVYKMVPFLEELERERMCKFYKERGLVAPKPVP--------------------------------
>A0A7K8HNL3	102	0.404	3.345E-20	87	185	224	0	95	250
---------------------------------------------------------------------------------------MKELNEHIVCFLCAGYFIDATTITECLHTFCKSCIVKYL---QTSKYCPMCNTKIHETQPLLNLKLDRVMQDIVYKLVPGLQHSEEKRIREFYQSRGLD--------------------------------------
>A0A2B4S8I9	102	0.272	3.345E-20	79	221	224	5	157	254
-------------------------------------------------------------------------------SNREKKLKLQDLNSFITCKLCSGYLIKPTTITECLHTFCRSCIVRYL-QDRDDNKCPTCSILIHETNPFEMLRSDQTLEDVVYKLVPALQANEEEREREFYMQQSVEERKKINEEPKEngtnafdstdyKLASKRVKLSGDEYDSGENFHRDDP--
>UPI000C7711AA	102	0.314	3.345E-20	78	215	224	0	133	274
------------------------------------------------------------------------------MSGGATERSIRmcDINEMITCKICSGYLIDATTIVECLHTFCKSCIVKHL-NSDDNNTCPQCDEVIHQSHPLNFIKFDRTMQDLVYKLVPNLEKNEYKRERDFYAEKGV----PCPKDVEAETEKD-EKLKKEEEDQTPD--------
>A0A2G8LFR3	102	0.341	3.345E-20	74	185	224	178	291	329
--------------------------------------------------------------------------QPPWIMSfalalQPLRINIRELNQHVVCILCAGYFIDATTIIECLHTFCKSCIVKYL---QTSKQCPMCNIKIHETQPLLNLRPDRTMQDIIFKLIPGLFEGEEQRKKQFYKSRGLD--------------------------------------
>UPI0014872188	102	0.268	3.345E-20	0	217	224	22	241	337
MP-PPPPISPAGE-EGPASLAQAGAPGCSRSRPPALEPERSLGRLR----GRFEdXDEELEEDEEmEEEEEEEEEMSHFSLRLKSGRADSEDEEErlinlvELTpyilCSICKGYLIDATTITECLHTFCKSCIVRHFY---YSNRCPKCNLVVHQTQPLYNIRLDRQLQDIVYKLVINLEEREKKQMHDFYKERGLEVPKPAVPQPVPSSKGRTKKvLKS--VFRIPPEL------
>A0A6P7U849	102	0.350	3.345E-20	87	203	224	5	120	693
---------------------------------------------------------------------------------------LRDLNAALSCMLCGGYLVNAATLVDCLHSFCKVCIVRYL---DTSKLCPICDVPVHKSRPLSCLRVDKTLQDIVYKVVPGLYQREMKQRREFYDQH-LDAASKVPclEDRGvVEASSRLI--------------------
>UPI0018641059	102	0.308	3.345E-20	85	198	224	32	151	813
-------------------------------------------------------------------------------------LPLKEFYPYIRCALCTGFFIDATTITECLHTFCKSCIVKHF---FYSNRCPNCDIVVHQTQPLYNIRPDRQLQDIVYKMVPTLEEAERQRMCAFYKERGLVVPKPavsamlptkLPKQKQKDL-------------------------
>A0A6J2XU47	102	0.336	3.345E-20	77	195	224	7	121	1138
-----------------------------------------------------------------------------IMMQSAKKVPISDINECITCKLCKGYFIDATTIIECLHTFCRSCIVRYLE---SNKYCPICDVQVHKTKPLLNIRYDKTIQDLVYKLVPRLYCNEIKRRKEYYESHPEEKPTV-LEQTL----------------------------
>UPI00084AE385	102	0.252	3.345E-20	58	197	224	15	157	1291
----------------------------------------------------------ISQDWGEGVGLfanpSSQAPQPPKPSkGSAgVNISLGDLNPHFVCVLCFGYFVDATTITECLHTFCRSCIVSFL---KEHRHCPHCDTLLLKTRPFSSLRSDRVLQALVYKTVPGLFQTEMRRRIRFYQNTPEAVGTPAYQRDVEE--------------------------
>B3MDC9	102	0.304	3.345E-20	65	199	224	169	304	1568
-----------------------------------------------------------------DEERGEDEAQTATTTSDLATtsRPrpvlLTAVNPHIICHLCTGYLVDATTIVECLHSFCHSCLINHLR---KERFCPRCKMVINSAKP--NIKSDTTLQAIVYKLVPGLYERELMRKRAFYKDRPQEAALATPEQRGDDTE------------------------
>A0A6P4F7A2	102	0.301	3.345E-20	13	199	224	163	343	1583
-------------VDSNEASSSSSSSSSSSSSSSSWSTTRRAPSEDASSNGGASADEE---KTEEDQASSATATTTSDLATTSRPRPvlLTAVNPHIICHLCQGYLINATTIVECLHSFCHSCLINHLR---KERFCPRCEMVINNAKP--NIKSDTTLQAIVYKLVPGLYERELMRKRAFYKDRPQEAALATPEQRGDDTE------------------------
>UPI000A1D11C9	102	0.277	3.345E-20	17	199	224	157	337	1586
-----------------AVESVEATFSSSSSTSSS-SSSWSMTRA---ASEEASSNGGASAD-EEKLEEEQQQQQAATAattsDLATTSRPrpvlLTAVNPHIICHLCQGYLINATTIVECLHSFCHSCLINHLR---KERFCPRCEMVINNAKP--NIKSDTTLQAIVYKLVPGLYERELMRKRAFYKDRPEDAALATPEQRGDDTE------------------------
>UPI00126738B4	101	0.300	4.558E-20	76	208	224	3	130	162
----------------------------------------------------------------------------PNATPKPERIKLVEINPHLTCYLCKGYYVDATTISECLHSFCRSCIIKFL---HKHSYCPICEVIINKAKP--NLKLDKTLQDIVYKLVPELFLNEMKRRQRFYRDQPDLAAKVTLEERGEDTERTIFNPRDT---------------
>A0A6A4IWB4	101	0.273	4.558E-20	77	222	224	24	160	222
-----------------------------------------------------------------------------IVSKMKVK--LADLNSFLTCCICGGYLINATTITECVHTFCRSCLLQHI---KSSNKCPSCNGIIHPSQPLKSLRPDQTMQDIVYKLVPGLRENEEKREIEFNQKAGLPTKKNSP-QTNDKAVSDYVKKNYAGGIRIKDH---QPI-
>A0A147BRM3	101	0.350	4.558E-20	84	197	224	15	125	238
------------------------------------------------------------------------------------RIRLKTLNNHIICKICKGYLIDATTVTECLHTFCKSCLVKHLED---NNTCPTCEIVIHQSYPLQYISYDRTMQDIVYKLVPNLQYNEIKRERDFYRRKGLPCPKVHTPGMLSE--------------------------
>A0A0X3Q3S1	101	0.318	4.558E-20	87	221	224	12	143	245
---------------------------------------------------------------------------------------LSDLNAHVTCNICNGYLIDAVSITECLHPFCKSCIVNYL---TANNTCPVCGILIHQSHPLNYISADRTLQDIVYKIVPNLKDNERKARTEFYRSIGWKPPS--NEDLVGECAKTLEQSKDRTpdkSSHSPSY-QQDP--
>UPI0010A44B2A	101	0.352	4.558E-20	63	187	224	1	121	249
---------------------------------------------------------------EETPARAETERSCNGL-GTEPMLPLKDFYPYIRCSLCNGFFVDATTITECLHTFCKSCIVKYF---LYSNRCPNCAIVVHQTQPLYNIRPDRQLQDIVFKMVPHLEEEERTRMCEFYTQRGLAVP------------------------------------
>UPI001962EAF5	101	0.321	4.558E-20	79	223	224	44	181	278
-------------------------------------------------------------------------------DERTIS--ITDVSPFIRCTICTGFFIEATTITECLHTFCKSCIVKHF---FYSNRCPKCNVVVHQTQPLYNIRLDRQLQDIVYKLVPNLERNEKKHMHEFYKERGLEVPKLtTPQPCTVKPGKQRRGLHAQSVFRIPPEL---DVS
>A0A7L1CRC2	101	0.297	4.558E-20	53	193	224	31	166	286
-----------------------------------------------------EEEEELEGDAGPRFGTDDGE-QESD-DDRERMINLSELTPYIMCSICKGYLIDATTITECLHTFCKSCIVRHFY---YSNRCPKCNIVVHQTQPLYNIRPDRQLQDIVYKLVVNLEEREKKQMHDFYKERGLEVPKPAVPQ------------------------------
>A0A6J2V9B7	101	0.252	4.558E-20	11	198	224	0	183	289
-----------MEESSERVEAGSSgQCSDRQAVLNgDVMDESHKES-----HCSASDHNPPNTDnSEESKEYDDDDER---------TLPLRDFYPYIRCALCNGFLIDATTITECLHTFCKSCIVKHF---FYSNRCPNCSIVVHQTQPLYNIRPDRQLQDIVYKMVPHLEEAERTQMCEFYKARGLAVPKPvavtpmvpvkAPKQKKDLL-------------------------
>UPI00168CDC59	101	0.278	4.558E-20	28	217	224	56	254	321
----------------------------SRSRPPELEPERSLGRLR----GRFEdEDEELEEDEElEEEEEEEEEEEEEEMSHFSLRLeggrPESEEEEerlinlsELTqyilCSICKGYLIDATTITECLHTFCKSCIVRHFY---YSNRCPKCNIVVHQTQPLYNIRLDRQLQDIVYKLVINLEEREKKQMHDFYKERGLEVPKPAVPQPVPSSKGRSKKvLES--VFRIPPEL------
>UPI0018F4E371	101	0.252	4.558E-20	2	217	224	72	272	369
--GP-ARPTRRHHGDGDDDDDDEEEEDEDD---DDEDEEEEGRRCPLGlQAGGRLDSEEDDDDDDEDDDDDDEE------EERMIN--LSELTPYILCSICKGYFIDATTITECLHTFCKSCIVRHFY---YSNRCPKCNIVVHQTQPLYNIRLDRQLQDIVYKLVINLEEREKKQMHDFYKERGLEVPKPAVPQPVPVSRGRPRKVL-GSVFRIPPEL------
>UPI00188498E3	101	0.299	4.558E-20	81	213	224	10	141	419
---------------------------------------------------------------------------------RAVG--VADLTPHLVCTLCGGYYIDATTIVECLHTFCRSCILRHLE---ASIYCPalTCDVMIHRTKGAVSLRPDTTLQSIVYKTVPGLYRDEMGRRQQFYRDKPGADPDLTPIMKGaqEEASSRFYAPDDTIDVRI----------
>UPI00146E351C	101	0.295	4.558E-20	61	217	224	154	322	422
-------------------------------------------------------------DDDEDDEEEEIEEEE--LEGnhrtRFVT-DDRDLDsdddrerminlAELTpyilCSICKGYFIDATTITECLHTFCKSCIVRHFY---YSNRCPKCNIVVHQTQPLYNIRLDRQLQDIVYKLVVNLEEREKKQMHDFYKERGLEVPKPAVPQPVPVSRGRPRKVL-GSMFRIPPEL------
>UPI001898FC5A	101	0.336	4.558E-20	87	195	224	5	111	605
---------------------------------------------------------------------------------------LADLNSVITCVLCGGYLVNATTLVECLHSFCKVCIVQFL---ATSHLCPICDVPVHKTKPHQSIRIDDTLQNIVYKVVPGLYQKEMKKRRDFYEKHTeHDAHVTCPEDRG----------------------------
>UPI00046C342C	101	0.338	4.558E-20	89	206	224	13	125	738
-----------------------------------------------------------------------------------------EINSYLTCYLCKGYLIDATTISECLHSFCRSCIIKFL---QKNCYCPVCEVIINKAKP--CLKLDKTLQDIVYKLVPGLFVNEMYRRKEFYQNRPGLAPKVSPEERGEDTERTIFNPQ-----------------
>A0A6J2XCH5	101	0.288	4.558E-20	89	223	224	14	157	1357
-----------------------------------------------------------------------------------------EINQYLTCYLCKGYLIDATTISECLHSFCRSCIIQFLQD---NSYCPVCKVIINKAKP--NLKLDKTLQDIVYKLVPELFMKEMLRRKNYYKDYPEIAAKVSPEERGEDTERtifnphemislslEYICDDSAPgAIHIPGLLLGSDSS
>B4KSV9	101	0.281	4.558E-20	16	199	224	93	279	1525
----------------AFASSCSSFSSSSSSSSSSSSAWSNIEDANSNGGASADEehcaNEEAPQAAAADAAAAAAAAAAATTSLMMTTTPrpvlLTAVNAHIICHLCQGYLINATTIVECLHSFCHSCLINHLR---KERYCPRCEMVINNAKP--NIKSDTTLQAIVYKLVPGLYERELMRKRAFYKDRPEEAALATPEQRGDDTE------------------------
>UPI0007E63427	101	0.276	4.558E-20	6	199	224	156	347	1583
------STPPGAEsLENAAASSSSS--SSSSSTSSSSCSWSTTRRAPSEDASSNGGASADEEKTEEDQQAAASSTATTTSDLATTSRPrpvlLTAVNPHIICHLCQGYLINATTIVECLHSFCHSCLINHLR---KERFCPRCEMVINNAKP--NIKSDTTLQAIVYKLVPGLYERELMRKRAFYKDRPQEAALATPEQRGDDTE------------------------
>A0A182INB8	101	0.278	4.558E-20	14	199	224	27	219	1840
--------------EGTAA---KVFIAPSPSPApsssataasPSVSVEESSDSKPPSNNNTTSttttMTTELVIDDDVKTEGvtGGVSAVGPLSPYRPSRVTLGSVNACITCNLCKGYLIDATTIVECLHSFCHSCIIKHL---HTEQYCPQCEVMINKAKP--NIKPDVPLQSIVFKLVPELYENELRRRRDFYRDHPEAATLATPAQRGEDTE------------------------
>A0A6A4WAW2	101	0.310	6.212E-20	68	196	224	15	137	193
--------------------------------------------------------------------RRRSLTRRKRPGGRP---RLGDLRSHITCVLCAGYFIDATTIVECLHTFCRSCILCHLE---SSSCCPVCATTIHRTKGSSSLRADATLQTLVYKMVPDLFSQEMQQRRDFYEEKPYADPELPSWAKGD---------------------------
>A0A2R5LIZ5	101	0.316	6.212E-20	88	223	224	4	130	218
----------------------------------------------------------------------------------------RDLNPHIVCLLCAGYLIDAASITECLHTFCKSCIVKYL---QTSRLCPICNTKVHETQPHLSLRQDRTLQDIVYKVVPELLENETKQRKEFEERRGE----AIAEQRVEE-ERQLSHTHHYANDEL-VHICLEPTS
>V4AN48	101	0.320	6.212E-20	83	216	224	0	128	218
-----------------------------------------------------------------------------------LKIRIRDVNPHIVCSLCAGYFIDATTITECLHTFCKSCIVKYL---QSSKKCPQCSVKVHESQPVFFLRPDRTLQDIVYKLVPHLFENEEKKREEFNRTR--NANQETQGCEPGGLAPRLSSIINNPQGHLYKY-------
>Q5DGJ4	101	0.320	6.212E-20	87	214	224	12	132	246
---------------------------------------------------------------------------------------LSDLNEFITCKLCKGYLIDAVSITECLHSFCKSCIVKYSEE---KRECPVCGILIHQSHPLNYMSFDRTLQDIVYKIVPDLKQEERRRREVFYRSLG---KTPPPSEDLGKENHELGS-KENVTGTIP---------
>UPI00109B91CD	101	0.352	6.212E-20	78	211	224	0	127	253
------------------------------------------------------------------------------MDSEEVlTIKVRDLNPHVVCSLCAGYFIDATTITECLHTFCRSCIVKYL---QTSKYCPTCNLKIHETQPLVNLQLDRTMQEIVLKVIPNLFRDEERRRKQFYASRGlPDTKAHITCK--DP---DLQKTQSANFT------------
>UPI001AAD7B88	101	0.295	6.212E-20	67	223	224	21	174	271
-------------------------------------------------------------------EKEEEPVTAPspryMAAGTECLVNLADLNPYILCSICKGYFVDATTITECLHTFCKSCIVKHFY---YSNRCPKCNVVVHQTQPLYNIRLDRQLQDIVYKLVVNLEEREKKQMCDFYSERGLEVPKPTVPQpnitnRGRP--RKLV----GPVFRMPPEL---DVS
>A0A6S7G0Q7	101	0.276	6.212E-20	84	222	224	11	164	276
------------------------------------------------------------------------------------TLKLSEINENLTCPLCKGYLIDACTIVECLHSFCKSCIVRFL---DTSYNCPVCHTEVHKTKPMVNVRPDPTLQDIVYKIVPDLYENERLSRKSFQasldgneeRQGGCHVEGVanIADHsdavyvTLDHHQRNI--LKSNQRKIFPtRYLRCSkhvPV-
>A0A3S0ZLV7	101	0.300	6.212E-20	53	222	224	15	188	287
-----------------------------------------------------EPAENLTH-ITSSLSLDEIPKTYPEKDG-FLRIPVHAVNPHLICGLCQGYLYEACTITECMHSFCKSCLVKHL---QRSLNCPMCAILIHPTDPFVHIRLDGLLQDIVYALLPQVEKDETEKERLFYEKNGGKRPAYKQELRRSCVSKaNLIK-SSPVTTKVshghsqsifPPFVQTPPV-
>A0A1B6CGT3	101	0.307	6.212E-20	84	200	224	6	119	290
------------------------------------------------------------------------------------RVKLTEVNPHLVCVLCHGYFIDATTMVECPHSFCRSCIILHLE---TKSFCPICEVQIHKTKPHLHLKPDKTLQDIVYKLVPGLFHSEMRRRREFYVNYPNHDLYLSSEARGVGVDR-----------------------
>UPI0018E6EEEA	101	0.264	6.212E-20	9	223	224	26	226	323
---------EELEVGGApgcSGAGSLQFdFERSRSESSGEEEEEELEEEELEGGPGAG----FGACREEEGELDSDAERE-----RMIN--LSELTPYILCSICKGYFIDATTITECLHTFCKSCIVRHFY---YSNRCPKCNIVVHQTQPLYNIRLDRQLQDIVYKLVVNLEDREKKQMHDFYKERGLEVPKPAVPQPVPVSRGRPRKVL-GSVFRIPPEL---DVS
>A0A6I9YIU2	101	0.316	6.212E-20	79	217	224	96	228	332
-------------------------------------------------------------------------------DERMIN--LSELVPYIMCSICKGYFIDATTITECLHTFCKSCIVRHFY---YSNRCPKCNIVVHQTQPLYNIRLDRQLQDIVYKLVVNLEEREKKRMHDFYRERGLEIPKLAAPQP-MPLGRGRPRKAVGSVFRIPPEL------
>A0A132AE05	101	0.268	6.212E-20	20	203	224	41	214	337
--------------------SRRSAPNQIQSIMIDKSKNGHIATGEINNVKT--STGSSSSSLSSSTSKIDQEERK------FV----KDLNEFISCYLCKGYLIDATTIIECLHSFCKTCILKYFDdnNNPKAQSCPKCLKQVHSTKPKVNIRSDPTLQDIVYKLVPGLFKNEMMRRKEYFMRYPEKASGLSNEEKGEMNGERLI--------------------
>UPI000A3041AF	101	0.271	6.212E-20	28	217	224	60	253	353
----------------------------SRSRPPALEPERSLGRLR----GRFED---YDEDLEEEEEMEEEEEEEEDMShfSLRLESGRADSEDeeerlinlvELTpyilCSICKGYLIDATTITECLHTFCKSCIVRHFY---YSNRCPKCNIVVHQTQPLYNIRLDRQLQDIVYKLVINLEEREKKQMHDFYKERGLEVPKPAAPQPVPSSKGRTKKvLES--VFRIPPEL------
>UPI0018D7DAE6	101	0.281	6.212E-20	15	217	224	50	263	370
---------------GPAEEEREMEGAPSCSGSRP-VPFEFERSRSESSGDDEEEEEDDDEDDEEEEEEEEMEEEElegdPGArfgtddgeldsdDDRERMINLAELTPYILCSICKGYFIDATTITECLHTFCKSCIVRHFY---YSNRCPKCNIVVHQTQPLYNIRLDRQLQDIVYKLVVNLEEREKKQMHDFYKERGLEVPKPavpqpVPASRGRP--RKVL----GSVFRIPPEL------
>UPI000DCA19D3	101	0.416	6.212E-20	86	181	224	7	99	605
--------------------------------------------------------------------------------------KVTDLNPHLLCVLCGGYFVDATTVIECLHSFCRSCIVKYLE---RNKYCPICDVLIHKSKPLSNIRPDHTLQTIVYKLVPFLFQKEMSLRRDFYSQ------------------------------------------
>A0A7R9XCG2	101	0.365	6.212E-20	83	196	224	18	129	858
-----------------------------------------------------------------------------------VKIHLTAVNSQLTCVLCSGYLIDATTIVECLHSFCRSCLLRYLE---SNNFCPICDVQVYKSKPHLNIRSDTILQSLVYKMIPSLYQREMSKRRTFYENHPeIDCSLLDSESRGD---------------------------
>UPI000C208103	101	0.290	6.212E-20	76	206	224	3	128	1060
----------------------------------------------------------------------------PLPNVKQDKIKLVEINEYITCKLCQGYFIDATTISECLHSFCRSCIIQFLQE---NSHCPVCEMIINKAKP--NIKLDKTLQDIVYKLVPELFINEMARRQWFYMSRPEEKAKTTPEERGVDTERTIFNLR-----------------
>A0A6P7FD11	101	0.323	6.212E-20	74	206	224	2	127	1144
--------------------------------------------------------------------------QHPI--KMPERIKLAEINPYLTCYLCKGYLIDATTISECLHSFCRSCIIKFLQD---NSYCPICEVIINKAKP--NLKLDKTLQDIVYKLVPELFLREMTRRKQYYQEYPQIAARVSPEERGEDTERTIFNPQ-----------------
>UPI0011E5BC09	101	0.278	6.212E-20	10	199	224	103	286	1476
----------KSETTTTAAVVEGSSFASSCSSSSSSSSSSAWSNI---EDAN--SNGGVSADEEHANEEAPSAATAATSSTSMMTTPrpvlLTAVNAHIICHLCQGYLINATTIVECLHSFCHSCLINHLR---KERYCPRCEMVINNAKP--NIKSDTTLQAIVYKLVPGLYERELMRKRAFYKDRPQEAALATPEQRGDDTE------------------------
>UPI00189B89A2	101	0.322	6.212E-20	75	196	224	10	133	2658
---------------------------------------------------------------------------PPGSAGGSGAGPRPDvvgLNPCLTCKLCKGYLVDAMTLVKCLHSFCRSCILKHL---KTGHACPVCDLRLSKINVESHLIKDDTLQNVVYKAVPGLYQKEMKRRRDFYGSKGskVDQASLSPEQKGE---------------------------
>A0A0B6YQF5	100	0.294	8.466E-20	85	220	224	1	130	214
-------------------------------------------------------------------------------------VRLKTVNPFITCYICKGYLVDATTITECLHTFCKSCIVKYLEE---KNTCPKCGIEIHQSYPLNYVSFDRTMQDIVYKLVPNLQERENERMKEFYKKRGLPIPSNIVN---DENSNECNKTPSQEHPEDGDHHRSD---
>A0A7K5CCN4	100	0.404	8.466E-20	87	185	224	0	95	224
---------------------------------------------------------------------------------------MKELNEHIVCFLCAGYFIDATTITECLHTFCKSCIVKYL---QTSKYCPMCNTKIHETQPLLNLKLDRVMQDIVYKLVPGRQHSEEKRIREFYQSRGLD--------------------------------------
>A0A6P8YAS6	100	0.306	8.466E-20	78	201	224	0	119	227
------------------------------------------------------------------------------MTSMERRIKLRTLNLHITCKICRGYLVDATTVTECLHTFCKSCLVKHLEE---NNTCPTCTIVIHQSHPLQYISFDRTMQDIVYKLVPGFQENEIKREKEFYRLRDLPYPKDIPAM-GSEAETE----------------------
>UPI000BA7FEEB	100	0.319	8.466E-20	83	201	224	4	119	228
-----------------------------------------------------------------------------------LNIRIRDLNPHIVCILCAGYFIDATTITECLHTFCKSCIVKFL---QTSKHCPMCNIKVHETQPLLNLKSDRTLQDIVYKIVPSLWENELKQREDFEKMRGLTETNTEGCKEEEDSNKE----------------------
>V3ZIG2	100	0.327	8.466E-20	75	184	224	3	107	229
---------------------------------------------------------------------------KAVTNGGRMR--ITEVNPHLICALCGGYLIDATTIVECLHSFCKTCIMRYLE---TSKYCPICEVLIHKTRPWQNIRLDETLQNIVYKVVPGLFQREMKRRREYYDNQPV---------------------------------------
>UPI001458EF7A	100	0.400	8.466E-20	89	183	224	33	124	257
-----------------------------------------------------------------------------------------DVNEHIVCSLCGGYFIDATTTTECLHTFCKSCIVKYL---QTSKSCPQCGNKVHESQPLIHLRADRTMQDIVYKLVPNLFENEEKRREDFYKSRG----------------------------------------
>A0A3B4BTQ9	100	0.323	8.466E-20	85	223	224	32	167	261
-------------------------------------------------------------------------------------LPLKEFYPYIRCALCTGFFIDATTITECLHTFCKSCIVKHF---FYSNRCPSCDIVVHQTQPLYNIRPDRQLQDIVYKMVPTLEVAERKQMCAFYKERGlvVPKPVAVPAMLPTKLAKQKQKdLTAQSVFTIPPEL---DVS
>A0A672NTB9	100	0.328	8.466E-20	50	193	224	15	154	278
--------------------------------------------------GFFRTDASLSgGDESRDTDHsQRTHEQHPD-DER--SLPLRDFYPYIRCALCNGFFIDATTITECLHTFCKSCIVKHF---FYSNRCPNCSIVVHQTQPMYSIRPDRQLQDIVFKMVPYLEEDERSRIYAFYKQRGLDVPKSVASP------------------------------
>A0A6P6L726	100	0.335	8.466E-20	60	193	224	27	155	279
------------------------------------------------------------QDERRDSD-HSQRTHETHPDDEH-SLPLREFYPYIRCALCNGFFIDATTITECLHTFCKSCIVKHF---FYSNRCPNCSIVVHQTQPLYSIRPDRQLQDIVFKMVPYLEEDERSRIYAFYKQRGLDVPKPVASP------------------------------
>A0A5J6BTH1	100	0.299	8.466E-20	82	196	224	3	116	286
----------------------------------------------------------------------------------FINHRVKDLNEFVKCNLCYGYLIDATTIIECMHSFCKTCIMKHLED---FNTCPTCDCQLHETKPYLDVKTDKVLQSIVYQLYPSVFKDEMKRRREFHSNYKVKSELChlSPEKRGE---------------------------
>A0A7K7Y6V8	100	0.288	8.466E-20	53	217	224	38	196	293
-----------------------------------------------------EEEEEMEGDTRarfgtDDGELDSDDDRE-----RMIN--LTELTPYIQCSICKGYFIDATTITECLHTFCKSCIVRHFY---YSNRCPKCNIVVHQTQPLYNIRLDRQLQDIVYKLVVNLEEREKKQMHDFYKERGLEVPKPAVPQPVLPTRGRPRKVL-GSVFRIPPEL------
>F7DRR0	100	0.303	8.466E-20	52	223	224	33	197	298
----------------------------------------------------FGENEGMSG-EEEGEEDDEGIGEQP--SGGEAEehmINLTDLNPYILCSICKGYLIDATTITECLHTFCKSCIVKHFY---YTNRCPKCNIVVHQTQPLYNIRLDRQLQDIVFKLVVDLEQREKNQMYAFYKERGLDVPKHnVP----QPISSSRAKQKKTIEPvfRIPPEL---DVS
>A0A0K0E3C9	100	0.296	8.466E-20	78	201	224	101	223	319
------------------------------------------------------------------------------IKGDHFLLPLRNVNPQITCPICNGYFVDATTVIECVHTFCRSCLLKHFEE--GDNTCPACHIEIHQCYPSQYVIFDRTMQDIVYKLVPGMWEEEQKRRKEFEKMKaAENGEIVNSELHDENTEGE----------------------
>A0A7J7VCE5	100	0.260	8.466E-20	0	193	224	22	223	345
MPSPRPTSPPALTPAPAAGEEGPPPLAEAGAPGCSSSRPPELKPER--SLGRFvDEDEELEEDEELEEEEEEEEEEMSHFSLRLEGcRPESEDEEerlinlsELTpyilCSICKGYLIDATTITECLHTFCKSCIVRHFY---YSNRCPKCNIVVHQTQPLYNIRLDRQLQDIVYKLVIDLEEREKKQMHDFYKERGLEVPKPAVPQ------------------------------
>A0A4S2L724	100	0.324	8.466E-20	81	196	224	2	115	350
---------------------------------------------------------------------------------RVTRIPVVVINPMLTCKLCNGYLIDATTIVECLHSFCRSCILSYL---KLHTTCPICDTLLHKTRPHYAIRPDRALQAMVYKLIPNLFEKEMSCRREFFKDHPtAETRSLSPEKKGE---------------------------
>A0A0K8STG6	100	0.336	8.466E-20	74	192	224	2	113	447
--------------------------------------------------------------------------QRPRMGPRRTL--VREVNPHLICVLCRGYFIEATTITECLHSFCRSCLVKYLE---TSKFCPICDVQLHKNNPLLSVRCDPTLQQLVYKLIPGLYANEMARRRKYYSELG--GPSSDPE-------------------------------
>A0A3M6TCQ5	100	0.347	8.466E-20	84	198	224	4	121	487
------------------------------------------------------------------------------------TMQLQDLNPHIMCVLCGGYLVDATTIVECLHSFCRSCIVKYL---QTSYHCPVCDVEVHKTKPLLHIRPDRTLQDIVYKIVPGIYHEEVNRRKEFEasqtdkNESATDETATSNDQEKENL-------------------------
>UPI0009E63C38	100	0.338	8.466E-20	84	222	224	38	167	526
------------------------------------------------------------------------------------TMHLQDLNAHIMCVLCGGYLVDATTIVECLHSFCRSCIVKYL---QTSYHCPVCDVEVHKTKPLLHIRPDRTLQDIVYKIVPGIYHEEVNRRKEFEaNQKGKDEPAS------EETASDsaASKEKEKEKEDLP---FDDPV-
>UPI0018A72F11	100	0.321	8.466E-20	84	223	224	5	138	633
------------------------------------------------------------------------------------RVKLTELNAHLVCVLCSGYFVDATTIIECLHTFCKTCIVRYL---HTSSFCPICDVQVHKTKPLLSLREDRTLQDVVFKLVPGLFHSETRRRHHFYKEHP-EAGGDRTEQSLRE-RRHFFHVDDQISLSL-EYLPSPPPS
>A0A7R9BIC1	100	0.385	8.466E-20	76	184	224	19	124	810
----------------------------------------------------------------------------PIGCDNDRKIPLRLINPHITCRLCRGYLVDATTVTECLHTFCKSCIVKHLED---NNNCPECENVIHQSHPLQYISFDRTMQDIVSKLIPDLATDELRRQKAFYESRGM---------------------------------------
>UPI0008F9DA82	100	0.336	8.466E-20	85	200	224	3	115	1100
-------------------------------------------------------------------------------------VKLTDVNPELVCVLCHGYFIDATAIKECLHSFCRSCIILYLE---AKNYCPKCQVPINTSKPHLSLKPDKTRQDIVYKLVPGLFHSEMRRRQEFYQKNRFRDLHLHPEARGVDVDR-----------------------
>UPI000DCA148D	100	0.358	8.466E-20	76	195	224	25	135	1123
----------------------------------------------------------------------------PCIGGR---VKLTDVNPHLVCVLCHGYFVDATSIVECLHSFCRSCIVLHL---DKNNFCPICREDIQNSKV---LKPDKALQDIVYKLVPGLFHSEMKRRQNFYKEHPHRDMHLHPESRG----------------------------
>A0A6J2SYE1	100	0.278	8.466E-20	21	199	224	169	350	1591
---------------------NSSSFASSCSSSSSSSSSSSSSSSSSSAWSNIEdanSNGGASADEEHcSNEEAPQAAATTATTTLMMTTPrpvlLTAVNAHIICHLCQGYLINATTIVECLHSFCHSCLINHLR---KERYCPRCEMVINNAKP--NIKSDTTLQAIVYKLVPGLYERELMRKRAFYKDRPQEAALATPEQRGDDTE------------------------
>A0A6P4JAU3	100	0.288	8.466E-20	21	199	224	163	338	1607
---------------------SSSCFSSSSST----SSSSSWSTTRA-ASEEASSNGGASAD-EEKLEEEQQQaaTATATTTSDLATtsRPrpvlLTAVNPHIICHLCQGYLINATTIVECLHSFCHSCLINHLR---KERFCPRCEMVINNAKP--NIKSDTTLQAIVYKLVPGLYERELMRKRAFYKDRPEDAALATPEQRGDDTE------------------------
>UPI000C26CFC9	100	0.284	8.466E-20	16	199	224	164	339	1621
----------------SSSSSSSSSSSSSSSAISDGgaSADEEASSV-----NHTEPETEADSEETSSTAAAATTTTATTTTGSPHPVLLTAVNPHIICHLCQGYLINATTIVECLHSFCHSCLINHLR---KERYCPRCEMVINNAKP--NIKSDTTLQAIVYKLVPGLYERELMRKRAFYKDRPEEAALATPEQRGDDTE------------------------
>A0A433U273	100	0.408	8.466E-20	84	181	224	46	140	2051
------------------------------------------------------------------------------------RLRISELNPHLLCALCGGYLIDATTIIECLHSFCKTCILRYLE---SSNYCPICEVLIHKTRPWQNIRLDHALQNAVYKTVPGLFQNEMKRRREFYQK------------------------------------------
>A0A369S855	100	0.325	1.154E-19	85	212	224	6	125	222
-------------------------------------------------------------------------------------VKVQQINPHVICYLCQGYLIDATTITECLHSFCRSCIVKHF---DKSLLCPLCNLRVHETRPHLNIRSDTTLQEIVYGLVPGLLKEENRRRLDFYNQHGV----TMPKSEL--LSNNLNKrRQSEDSQR-----------
>V8NTK0	100	0.285	1.154E-19	87	212	224	8	123	229
---------------------------------------------------------------------------------------VKDFNPYITCCICKGYLIKPTTVTECLHTFCKSCIVQHFED---SNDCPRCGNQVHETNPLEMLRLDNTLEEIIFKLVPGLREKELHREAEFWKKNK-------PIENGEEEESGLMKKFIRCSTR-----------
>UPI001090723A	100	0.308	1.154E-19	87	201	224	8	124	236
---------------------------------------------------------------------------------------VKDFNPHITCYICKGYLIKPTTVTECLHTFCKTCIVQHFED---SNDCPRCGNQVHETNPLEMLRLDNTLEEIIFKLVPGLREQELQREIEFWKknkppENGQDESPKADKSKVDEEDDE----------------------
>UPI000A309018	100	0.336	1.154E-19	87	197	224	8	120	236
---------------------------------------------------------------------------------------VKDFNPYITCSICKGYLIKPTTVTECLHTFCKTCIVQHFED---SNDCPRCGNQVHETNPLEMLRLDNTLEEIIFKLVPGLREQELQRELEFWkknkpQENGQDDISKVDKSRADE--------------------------
>A0A0S7MHG2	100	0.338	1.154E-19	85	218	224	24	159	243
-------------------------------------------------------------------------------------LPLPQFYPYIRCTVCCGFFIDATTITECLHTFCKSCIVKHF---FSSNRCPTCSIVVHETQPLYNIRPDRQLQDIVYKMVPFLEELEREKMCNFYKERGLAVPKPVPISPKGPivLKKRKDNFPRAVFTIPPElniYLL-----
>A0A0B6Z8P9	100	0.336	1.154E-19	83	207	224	9	127	245
-----------------------------------------------------------------------------------IKIRIQDINPHVVCSLCGGYFIDATTITECLHTFCKSCIVKYL---MSCKHCPQCQLKVHETHPLFLLRPDRTLQDIVYKLIPNLFENEELRREEFNKSRGMAIDKK-PGTKKEEPS--IPKLSS----------------
>A0A498MTT0	100	0.286	1.154E-19	50	223	224	15	184	249
--------------------------------------------------GSFRTDASLSgEDESRDTDYSQKSHEQHHDDER--SLPLREFYPYIRCALCNGFFIDATTITECLHTFCKSCIVKHF---FCSNRCPNCSIVVHQTQPLYSIRPDRQLQDIVFKMVPYLEEDERTRIYAFYKQRGLDIPKPVASPatyPVKPPQRQKKDMLSQSVFTIPSEL---DVS
>A0A1I8GAH6	100	0.349	1.154E-19	74	196	224	5	119	278
--------------------------------------------------------------------------QNPGQTAKNKRVKLKSLNHLITCKLCKGYLIEAATVTECLHTFCKSCIVKYLE---TKNTCPDCGILIHHSHPLHYISLDRTLQDVVYKLVPNLLQREREREEKFYRRRGLE-----PPNRED---------------------------
>A0A0R3WC59	100	0.305	1.154E-19	86	223	224	7	147	279
--------------------------------------------------------------------------------------PVVELNHLLTCHLCKGYIIDATTVVECLHSFCKTCIINYLDN---HNTCPVCDTLLHKTRPQCAIRSDYAMQAIVYKLLPKVFDREMASRRNFYnSLHPEERGPLSPEKRGDiSLNAYVEKEEERVSIELSLWRdrcgPAPPVS
>A0A0R3T3Z3	100	0.342	1.154E-19	84	196	224	5	115	288
------------------------------------------------------------------------------------NIPILELNPLLTCALCKGYIIDATTVIECLHSFCRTCIVNYL---VNHNTCPVCDTLLHKTRPFCAIRPDIALQAIVYKLLPKVFENEMSSRRKFYGALPQgDRLLISPEKRGD---------------------------
>A0A3B3R4Q2	100	0.381	1.154E-19	84	193	224	82	188	312
------------------------------------------------------------------------------------SFPLAELFPYICCTICKGFFIEATTITECLHTFCKSCIVKHF---FYSNRCPNCNVVVHQTQPLYNIRLDRQLQDIVFKMIPHLEERERERMQSFYKERGLEVPKPVGPS------------------------------
>UPI0015D5D6FA	100	0.278	1.154E-19	2	217	224	22	227	327
--GPAEE-DREMEGAPSCSGSRSVPFeferSRSESSGDDEEDEEDEEEEEM-------EEEELEGDPGarfgtDDGELDSDDDRE-----RMIN--LAELTPYILCSICKGYFIDATTITECLHTFCKSCIVRHFY---YSNRCPKCNIVVHQTQPLYNIRLDRQLQDIVYKLVVNLEEREKKQMHDFYKERGLEVPKPavpqpVPASRGRP--RKVL----GSVFRIPPEL------
>A0A6J0T809	100	0.277	1.154E-19	53	217	224	82	243	347
-----------------------------------------------------EEDEALEGAPTDAFGRFGVEEGEMDTDDEDERmIKLSELTPYIMCSICKGYFIDATTITECLHTFCKSCIVRHFY---YSNRCPKCNIVVHQTQPLYNIRLDRQLQDIVYKLVVSLEEREKKQMHDFYRERGLEIPKLAVPQPTTAARGRHRKI-VGSAFHVPPEL------
>UPI0015AD9F39	100	0.301	1.154E-19	24	191	224	112	281	410
------------------------YCAVRQKLVVDM--EEMREPDAGHTVENGTEADKQNQDFERSGEPCENDdlgtvdDRE-SNDGtdDERSLNLTQFYPYIRCALCNGFYIDATTITECLHTFCKSCIVKHF---FYSNRCPNCNIVVHQTQPLYNIRPDRQLQDIVFKMLPDLEERERERMCAFYKQRGLEVPKPVP--------------------------------
>A0A291S0P2	100	0.255	1.154E-19	81	201	224	2	129	440
---------------------------------------------------------------------------------RKTRLKLTDLNPLLTCSLCKGYLIDATTLTECLHSFCRSCLVRYL---QTSKQCPKCDTLVHKTRPLHnasssrlarspgNLGVDRALQNIVYKLVPGLFKDEMKKRRDFYTQNPQAGTSSTSSP--GDLEAR----------------------
>UPI001401E406	100	0.313	1.154E-19	81	223	224	487	625	723
---------------------------------------------------------------------------------RVVS--LVDVNSFITCYLCKGYLVDATTITECLHTFCKSCIVKHF---DYSNRCPQCNVVVHQTQPLYNIRSDGTMQDIVYKLVPNLEENEKRRMRDFYLSRGLELPkpavyyvAAGPGERGKKADKR--KGLSFTE---PSATLAC-VS
>A0A5N4A130	100	0.296	1.154E-19	76	217	224	2	143	905
----------------------------------------------------------------------------PGVQKRMTARQilLKELNPFLTCTLCRGYLIDATSLVDCLHVFCRACILRYFEN--FKLGCPTCN-VVYKKKNNSCFRPDPIVQSLVYKLVPGLYSKEVQRREDFYRSTGVRAsSSCSEDSVLGDLNDEHEEWVSSTCGDQNQYL------
>UPI0011BEF262	100	0.265	1.154E-19	16	199	224	29	211	1522
----------------AFASSCSTFSSSSSSSSSSSSAWSNIEDANSNGGASADEEHCANEEAPQAAAAAAAAAAAATTSLMMTTTPrpvlLTAVNAHIICHLCQGYLINATTIVECLHSFCHSCLINHLR---KERYCPRCEMVINNAKP--NIKSDTTLQAIVYKLVPGLYERELMRKRAFYKDRPEEAALATPEQRGDDTE------------------------
>A0A6P8WT29	100	0.269	1.154E-19	16	199	224	164	341	1564
----------------SAAEGNSSSSASSCSSTSSSAWSTT------NSEDACSSNGGASADEEPtTAEEAPAATTTTSTTSLMMTTPrpvlLTAVNPHIICHLCQGYLINATTIVECLHSFCHSCLINHLR---KERYCPRCEMVINNAKP--NIKSDTTLQAIVYKLVPGLYERELMRKRAFYKDRPQEAALATPEQRGDDTE------------------------
>UPI0009E198C6	100	0.345	1.572E-19	83	195	224	4	109	131
-----------------------------------------------------------------------------------IKLPVTTLNEHIICKLCNGYLVDAATITECLHTFCKSCLVRHIE---LVNRCPTCNSLVHKSQPLYNIKLDRTMQDIVYKLLPRVEREEKRRERKFYKDRGI----PYPDPKG----------------------------
>A0A1Z5LC71	100	0.309	1.572E-19	89	223	224	13	138	163
-----------------------------------------------------------------------------------------DLNPHIVCLLCAGYLIDAASITECLHTFCKSCIVKYL---QTSRLCPICNTRVHETQPHLSLRQDRTLQDIVYKVVPALLENETKRRKEFEKFHGQ----AITDQRLEEEE------QSSNMHRYANdelvHVCLEPSS
>E9HN92	100	0.362	1.572E-19	86	187	224	5	103	225
--------------------------------------------------------------------------------------KLRSLNSHIICKICGGYLIDATTVTECLHTFCKSCLVKHLEE---NNTCPSCNIMIHQSHPLQYISFDRTMQDIVYKLVPDLQDNETKREKDFYFNCGIICP------------------------------------
>A0A1D2MRG1	100	0.283	1.572E-19	87	214	224	6	150	226
---------------------------------------------------------------------------------------LRSFNPFITCKICGGYLVDATTVTECLHTFCKTCLVKHLEE---NNKCPQCKIVIHQSHPLQYISFDRTMQDIVYKLVPNLQESEAKREQEYYWKRGrfcPNAALPNNNQKGrnspagvdkkvennpQQPDAELvdICLESRTETMIP---------
>D4AE11	100	0.315	1.572E-19	85	193	224	111	218	232
-------------------------------------------------------------------------------------LPLSEMIPYISCSICKGYLIDAATITECLHTFCKSCIVKHFE---HSNRCPKCNIIVHEAKPHNNLRMDPQLQNIVYKLVSGLEEKEKKQRREFYKEnRGQTPkPAAVPQP------------------------------
>B3S391	100	0.347	1.572E-19	84	201	224	3	113	232
------------------------------------------------------------------------------------TLALKELNPCLTCSLCDGYLVNATTVVECLHTFCKSCIVKHLED---SNNCPKCDNVVHQSHPLQYISYDRTMQDLVYKLVPGLQERELETEREFYESRGLRW----PKKRLSDSENE----------------------
>UPI00077B002E	100	0.286	1.572E-19	83	211	224	4	123	249
-----------------------------------------------------------------------------------VKLPLSTLNEHIICKLCNGYLVDAATITECLHTFCKSCLVRHI---DLINQCPTCNTVIHETQPLYNIRLDRTMQDIVYKLLPKLEREEKRREHKFYKDRNI------PYPDTKACHSQAVPGPSKAVT------------
>UPI00109BF09D	100	0.351	1.572E-19	81	222	224	8	143	257
---------------------------------------------------------------------------------RKIR--IRDLNPHLTCMLCKGYFVNPVTITECIHTFCKSCLVRHI---SLVNKCPSCGIVIHETQPVYNIRSDRTMQDIINKILPRIEHDERKREKRFYKTKGlpyPASPLRAPFSNSSMLKEQKTKLLPT--KSLAN--LSKPV-
>UPI00035962F6	100	0.289	1.572E-19	61	223	224	9	164	273
-------------------------------------------------------------DESRACAAESSLHRWPrrIDENNTLWIPIHSVNPHLICGLCQGYLYEACTITECMHSFCKNCIVKHLE---RSLNCPMCAILIHPTDPFVHIRLDGLLQDIVYALLPHVEKEELERERLFYEKHGD--SLGYPEQKKEK--------SASVPYAHPGYPLslskSHPHS
>A0A7L0R6V4	100	0.288	1.572E-19	61	217	224	27	194	291
-------------------------------------------------------------DDDEDDEEEEVEEEEEEMEGdtrarlciQTLTnfclqrmINLTELTPYILCSICKGYFIDATTITECLHTFCKSCIVRHFY---YSNRCPKCNIVVHQTQPLYNIRLDRQLQDIVYKLVVNLEEREKKQMHDFYKERGLEVPKPavpqpVPPSRGRP--RKVL----GSVFRIPPEL------
>A0A2B4SJ02	100	0.366	1.572E-19	84	192	224	4	109	324
------------------------------------------------------------------------------------TMQLQDLNPHIMCVLCGGYLVDATTIVECLHSFCRSCIVKYL---QTSYHCPVCDVEVHKTKPLLHIRPDRTLQDIVYKIVPGIYHEEVNRRKEFEESQTDKNESATEE-------------------------------
>UPI0018860C97	100	0.308	1.572E-19	84	213	224	7	139	333
------------------------------------------------------------------------------------RIKITDLNSHLTCPLCAGYLVDATTIVECLHSFCKTCIVAFLE---TNKFCPRCDVQVHKTCPQLSIKADKTLQDVVYKLVPGLFKDEMKRRRDFYSETrvlepGEVVETFnIAEDEIISLSIQFYERNKTTERQC----------
>UPI001A9E7DB2	100	0.307	1.572E-19	87	213	224	5	131	339
---------------------------------------------------------------------------------------LRDLNAALSCMLCGGYLVNAATLVDCLHSFCKVCIVRYL---DTSKLCPICDVPVHKSRPLSCLRVDKTLQDIVYKVVPGLYQKEMKQRREFYDQYPdAAAKVACLEDRGvvEASSRHIFSPQDTVSVSL----------
>A0A6P8J3S4	100	0.290	1.572E-19	84	207	224	3	120	382
------------------------------------------------------------------------------------SMKLKSLNPHITCVLCGGYLVDATTIIECLHSFCRSCIICWLE--RRSFHCPVCETEIHKTRPFLNIRPDRVLQDVVYKLVPGLYHDEVHRRKKFEEEF----EKVEKERRGEVVEQETYEEES----------------
>UPI001A9EB0BC	100	0.336	1.572E-19	87	203	224	5	120	693
---------------------------------------------------------------------------------------LRDLNTALSCMLCGGYLVNAATLIECLHSFCKVCIVRYL---DTSKLCPICDVPVHKSRPLSCLRVDTTLQDIVYKVVPGLYQREMKQRREFYDQHPDAAfkVPCVEDSGVVDVSSRLI--------------------
>K1QPL1	100	0.333	1.572E-19	84	188	224	10	111	855
------------------------------------------------------------------------------------RMPVQELNPYLTCVLCGGYLIDATTIIECLHSFCRTCIVHYL---HTSNYCPVCECLVHKKHPHQNLRSDKTLQDVVYKLVPGLFMEEMRRRRQYYNVQTDDSQS-----------------------------------
>A0A1B6IZN7	100	0.348	1.572E-19	78	185	224	1	106	922
------------------------------------------------------------------------------MASQPKPVKVTDVNPHLLCVLCGGYYVDATTIIECLHSFCKSCIVRYLE---TNKYCPICDVQVHKSKPLLNIRSDRTLQAIVYKLVPGLFQRELNCRKEFYkKQSGLN--------------------------------------
>UPI0008757F27	100	0.333	1.572E-19	81	200	224	6	120	1159
---------------------------------------------------------------------------------RPEKIKLREINPYLTCYLCKGYLVDATTISECLHSFCRSCIIKFLQE---NSFCPVCEVIINKAKP--NLKLDKTLQDIVYKLVPELFLKEMTRRKLFYQQYPQIAVRVSPEERGEDTER-----------------------
>UPI000C777443	100	0.308	1.572E-19	70	192	224	46	158	1168
----------------------------------------------------------------------EKEKERKKLD--LVA-----LNPYIMCAVCKGYLIDPVTVVECLHSFCKSCIVKHV---DGSKACPSCGVQIHKTKPLLSLRADKALQDIVYKVVPGLYRTEMKNRVNFYNNHPEAEPASLED-------------------------------
>B4LM44	100	0.265	1.572E-19	13	199	224	106	280	1509
-------------VEGSSFASSCS----SSSSSSSSSAWSNIEDA--------NSNGGVSADEEHANEEAPSAATAAATSStSMMTTPrpvlLTAVNAHIICHLCQGYLINATTIVECLHSFCHSCLINHLR---KERYCPRCEMVINNAKP--NIKSDTTLQAIVYKLVPGLYERELMRKRAFYKDRPQEAALATPEQRGDDTE------------------------
>A7SGN9	99	0.336	2.142E-19	85	204	224	3	123	174
-------------------------------------------------------------------------------------LQLRELNPHITCGLCRGYLIKPTTITECLHTFCRSCIILRFQDGEVNL-CPTCNILIHETNPLEMLRSDKTLEDIIYKLVPGLQEDEIRRTKEFYESYSLSPPCKVIKTEGDtsALHRKPVK-------------------
>UPI000811812E	99	0.336	2.142E-19	84	184	224	3	100	220
------------------------------------------------------------------------------------RVKLRTLNPYISCIICRGYLIDATTVTECLHTFCKSCLVKHLEE---KNTCPKCRIVIHQSHPLQYISYDRTLQDVVYKLVPDMQKCQERRQKEFYRSRGL---------------------------------------
>UPI0018D8A0A4	99	0.338	2.142E-19	74	197	224	2	119	223
--------------------------------------------------------------------------RRPFMDRR---VKLVDLNEQICCKLCNGYLIDATTITECLHTFCKSCLVKFLEE---NNTCPICHLVIHQSHPLNYVGFDRTMQDIVYKLVPDLLQNEKKKERLFYESFGKKEPEEKEEETKDE--------------------------
>A0A5S6QE60	99	0.317	2.142E-19	75	197	224	13	130	237
---------------------------------------------------------------------------ETAMESRRVL--LRGLNPFITCYVCKGYLIDATTVSECLHAFCKSCLVSHLRE---KTTCPKCEIVIHQSHPLNYVMHDRNLQDIVYKLVPNLYKNEMQRREAFYRERNLPFENPLKSERKDE--------------------------
>A0A553PF53	99	0.325	2.142E-19	87	215	224	10	132	242
---------------------------------------------------------------------------------------LRDLNEMITCKICQGYLIDATTVTECLHTFCKSCIVKHLED---ANTCPECEDLIHQSHPLDYIAFDRTMQDLVYKIVPQLEKAEYDRERAFYAERGLPCPK---DQMAEENEEQKKAQEEQQMTPDAN--------
>UPI0018971F6F	99	0.301	2.142E-19	74	207	224	10	142	250
--------------------------------------------------------------------------RSPdSASEDESKLPLSQFYPYIRCALCCGFLIDATTITECLHTFCKRCIVKHF---FGSNKCPTCSIVVHQTQPLYNIRPDRQLQDIVYKMVPFLEESEREKMCNFYKERGLAVPKPvVLSPQVPVVWRKQKKGSS----------------
>H3AVN5	99	0.283	2.142E-19	53	223	224	84	243	262
-----------------------------------------------------EEEGEGGSGLEEEEEEDASEE-----DERMVI--LTEVNPYILCSICKGYFIDATTITECLHTFCKSCIVRHFY---YSNRCPKCNIIVHQTQPLYNIRLDRQLQDIVFRLVPKLEEREKKQIHDFYKERGLEVPKPvmPQPPPAGRMSRPKKSLSTAAVFRIPAEL---DVS
>UPI0009E61687	99	0.269	2.142E-19	72	221	224	25	179	277
------------------------------------------------------------------------QFQMAVLqSNRERKLKLQDLNSFITCEICRGYLIKPTTITECLHTFCRSCIVKYL-QDSDDNNCPSCSSQIHETNPFDLLRSDKTLEDIIHKLVPKLQEREQRREREFLEQLnSENEKKTKEAEETKEYASDSATEPANKRKKLsateENYHRDDP--
>A0A6P6QKQ5	99	0.312	2.142E-19	31	193	224	3	154	278
-------------------------------TVDRVVEEGSTRGFS-RTDVSLSGGDE-SRDTDHSQRSHETQ---PD-DER--SLPLRDFYPYIRCALCNGFFIDATTITECLHTFCKSCIVKHF---FYSNRCPNCSIVVHQTQPLNSIRPDRQLQDIVFKMVPYLEEDERSRIYAFYKQRGLGVPKPVASP------------------------------
>UPI00193ACF4E	99	0.362	2.142E-19	62	185	224	1	120	285
--------------------------------------------------------------EQQDDSMTEPST-EPQYREADLIIKIRELNPHIVCALCAGYFIDATTITECSHTFCKGCIVKHF---QTKKSCPECGDEVHETQPLNNLRSDRVMQDVVYKLVPNLFKNEQEAEATFYRSKGID--------------------------------------
>A0A0N4U857	99	0.299	2.142E-19	46	208	224	385	540	645
----------------------------------------------VDNENS-KVVEKLVKST--KIEIAEVDgTAKNVTGGYKIQ--LKSLSPYITCPICHGYFIEATTVTECLHTFCKSCLLKHFED--ENNCCPKCNGLIHQSHPSHYVSFDRTMQELVYKLVPGLQAREEESRRAF----GISEKNDSGEKqilKKEENNEEKVEHKCN---------------
>A0A7R8HBQ2	99	0.304	2.142E-19	89	216	224	12	134	806
-----------------------------------------------------------------------------------------DLNPLIVCTLCDGYFIDPVTLVECLHSFCKTCIMKHVE---KSEICPICDTVIHKTKPFSSMREDKTLQDIVFKIVPGLHHNEMLRRKKFYATHP--AKGNIPDEVEKELRHKIFFNQDDKFSISIQY-------
>A0A6A0GW58	99	0.360	2.142E-19	84	183	224	7	103	835
------------------------------------------------------------------------------------RIPLTELNPHLICVLCKGYYIDATTIIECLHSFCKSCIVRYF---HSSVFCPICDVQVHKTRPLLSLREDRTLQDVVYKLVPGLFEAEMDRRASFYANNP----------------------------------------
>A0A653CJZ6	99	0.305	2.142E-19	86	206	224	11	126	1283
--------------------------------------------------------------------------------------KLKEINPYLTCHLCKGYLIDATTISECLHSFCRSCIIKFLQE---NSHCPVCEVIINKAKP--NLKLDKTLQDVVYKLVPELFLREMTRRRLHYQQYPEIAARVSPEERGEDTERTIFNPQ-----------------
>A7S0J2	99	0.372	2.919E-19	83	184	224	0	98	99
-----------------------------------------------------------------------------------LRVKVTDLNPHFICKLCNGYLINPVTITECIHTFCKSCLLRHI---SLVNRCPVCNEVIHETTPIYNIRVDRTMQDIINKIFPKLEKEENRRERKFYRTKGL---------------------------------------
>A0A1B6FU75	99	0.419	2.919E-19	87	179	224	0	89	124
---------------------------------------------------------------------------------------LSDLNAHLLCVLCGGYYIDATTICECLHSFCRSCIVKHLE---TSKFCPICDVQLHKSKPLLSIRPDTTLQRLVYKVVPGLFQRELERRRQFY--------------------------------------------
>UPI0003F0BE7D	99	0.366	2.919E-19	89	197	224	8	113	224
-----------------------------------------------------------------------------------------EVNAHITCRICHGYFIDATTITECLHTFCKSCIVRYLEE---HNTCPTCGIVIHQSHPLHYIGHDRTMQDIVYKLVPKLQMDEEYREKRFYELQGMQYPHNDSETETEE--------------------------
>UPI0010A4C1BF	99	0.278	2.919E-19	87	221	224	8	135	235
---------------------------------------------------------------------------------------VKDFNRHITCYLCRGYLIKPTTVTECLHTFCKSCIVQHFEE---SNECPQCGIQVHETNPLEMLRLDKTLEEIIFKLVPGLREKEEQREIDFWRKTksksnGEDSP-RSKKPRLDDYDDE--------QERGGDYHRSDP--
>K1RL99	99	0.268	2.919E-19	38	216	224	7	196	239
--------------------------------------ELSNETEKINLSSESVSKPEIASEPASLLEQLKLLPEPPSLSKEPIVLQLRELNPYITCALCGGYLYEASTITECMHTFCKTCIVRYTE---RSLTCPTCDTPIHPTDPFVHIRHDSTLQDIVYRLLPKVAEVEQKREIEFYenheKETGevilpklqlPPSPPRTPPPRMDQplLPSEYIR-KKKKEPVLGNF-------
>A0A0R3VU51	99	0.298	2.919E-19	90	216	224	11	141	241
------------------------------------------------------------------------------------------LNPHLTCNICHGYLIDAVSITECLHPFCKSCIVKYL---STNNTCPVCAITIHQSHPLNYISADRTLQDIVYKIVPNLKEAERKNRSDFYQSIGQSPPPSedlIYEHKtlsiNNVVEGSAKSVQNSVPPADPNF-------
>A0A3Q3WCA2	99	0.300	2.919E-19	85	214	224	34	163	252
-------------------------------------------------------------------------------------LPLNQFYPYIRCGLCCGFLIDATTITECLHTFCKSCIVKHFY---HSIRCPTCSIVVHQTQPLYNIRPDRQLQDIVYKMVPLLEESERQRMTTFYRKRGLEVPnpvLASPPVPVVVRRQKKDKVPQSVFTIPP---------
>UPI001ABE4218	99	0.288	2.919E-19	87	201	224	32	146	258
---------------------------------------------------------------------------------------VKEFNPHITCYICKGYLIKPTTVTECLHTFCKSCIVQHFEE---SNDCPKCGIQVHETNPWEMLRLDNTLEEIIFKLVPGLREEEEDRESEFWkRKRPQEngEDGLPSNKRLKDDEEE----------------------
>UPI0015F8BC37	99	0.314	2.919E-19	79	221	224	52	187	288
-------------------------------------------------------------------------------SGDEPELPLKQFYPYIRCTLCCGILIDSTTITECLHTFCKSCIVKHF---FYSNRCPNCSIVVHQTQPLYNIKPDRQLQDIVYKMLPHLEEMEKARMIDFYKQRGLEVPKPVMASPAVP----VLKNQKQRRALLPQSVFAIP--
>A0A3Q2UGF6	99	0.314	2.919E-19	76	199	224	27	146	311
----------------------------------------------------------------------------PLRNEEEVKVKMKELNEHIVCCLCAGYFIDATTITECLHTFCKSCIVKYL---QTSKYCPMCNTKIHETQPLLNLKLDRVMQDIVYKLVPGLQESECSEGGLCCRD-GCQEQPRAQHPVGRALS------------------------
>UPI000F5568BE	99	0.297	2.919E-19	84	223	224	3	140	313
------------------------------------------------------------------------------------SVKIQDLNSHIVCVLCGGYLVDATTIVECLHSFCRSCIVKYL---QASYHCPVCDVEVHKTKPLLNIRPDRTLQEIVFKLVPGLYQAELKLRNEFEeKQREENKPPEENEAVNEVTEKKEIEMDDPVFITLEYYRSKRNWS
>A0A7E4USY2	99	0.274	2.919E-19	23	211	224	13	198	321
-----------------------SGFADCHATCVPIS--EAANNMRRSNNGNNGRRKNPRHPTESSPPTEEASSSSPPApvykaveHGNRLDLPLVALTPFITCKLCRGYYVDVLTVEDCLHSFCKSCLLKHFDE--TDNTCPTCGNMIHQSHPTHYVRFDRQLQDIVYKIVPGMQEEEQRRRAAFWAK-------YVPDSSDSESERERAQFENlNTGT------------
>A0A670I1B4	99	0.314	2.919E-19	55	193	224	51	202	329
-------------------------------------------------------NEEMEEDEEEEEEEVE-EAAAAALGGGSTDpfggFGMEEGEDederminlsELTpyimCSICKGYFIDATTITECLHTFCKSCIVRHFY---YSNRCPKCNIVVHQTQPLYNIRLDRQLQDIVYKLVVSLEEREKKQMHDFYRERGLEIPKPAVPQ------------------------------
>UPI0014259BD9	99	0.278	2.919E-19	80	221	224	11	158	332
--------------------------------------------------------------------------------SKSTKIKITELNRHLTCFLCAGYFIDATTIIECLHSFCRTCIVPFL---QKTNQCPMCDVQVHKTRPLLNIRADKTLQSLVYKLVPGLLKNEMCRRREYFSLNPDARRSLPPNAREERGELGLESLFIYTddedislsmEYRLPRVAPPHP--
>A0A1I8AXW6	99	0.351	2.919E-19	51	178	224	8	128	361
---------------------------------------------------NFEKNESF-KNSETSPIAGPSQLQKP--TDNFVS--LSSINPYITCPLCNGYFVDATTVIDCLHTFCKSCLLKYFDE--DNTDCPKCHYQIHQSHPSHYVAFDRTMQDIVYKLVPGMQAEEQRRREQF---------------------------------------------
>UPI000A2A6AC9	99	0.318	2.919E-19	84	196	224	3	115	376
------------------------------------------------------------------------------------SMNVKTLNPHIICVLCGGYLVDATTIIECLHSFCRSCIICWLE---KSYKCPVCETEIHKTRPYLNIRPDRVLQDIVYKLVPGLYDNELRRRKDFdtgVEEEGKDESHDKPNKKDD---------------------------
>UPI00139053A6	99	0.294	2.919E-19	87	222	224	6	130	392
---------------------------------------------------------------------------------------LKDLNPHIICVLCGGYLVDATTIVECLHSFCRSCIVSWL---QASYHCPVCDTEVHKTRPFLNIRPDCVLQDIVYKLVPGLYQRELNYREEFKTKLQENDPTRVEPK--DE-----VKGDSNNKKH-EDDVIEDPV-
>UPI0018A756B1	99	0.310	2.919E-19	68	183	224	0	111	404
--------------------------------------------------------------------MASSEGGGPKVSGG-VSVSMSELNPHFVCLLCFGYFVDATTIIECMHTFCKSCIVNFLR---TKRQCPRCETLLTKSRPCNSLRPDRVMQALVFKTVPGLFQAEMRRRIEFYQGHP----------------------------------------
>R7TA34	99	0.305	2.919E-19	84	223	224	5	145	409
------------------------------------------------------------------------------------RVSVKSLNDHLICVLCGGYFISATAITECLHTFCKDCIVRYLE---TSIYCPVCDTLVHKTKPTLCLRRDNATQDLVYKLVPKLLTNEVQRRRAFYsQNHPPLNHVTNTTPHEDHVTKRARKFFTEDEKMSVQLLLsdnGKPVS
>UPI001884A8A8	99	0.311	2.919E-19	76	208	224	9	138	439
----------------------------------------------------------------------------PS-DGARTRVTVAQLAPHLVCTLCGGYYVDATTIAECLHTFCRSCILRHLR---TTRCCPaaTCDVLIHRTKGATSLRPDTTLQSIVYKTVPGLYRDEMRRRRQFYLDK-LDADTDLPLASKGAWEEGAVRFYSH---------------
>D7ELL9	99	0.347	2.919E-19	87	204	224	16	130	818
---------------------------------------------------------------------------------------VKDMNDVLVCTLCNGYLVDATTLTECHHVFCRGCILRHFE--TCKTACPSCN-LVYKKKNQVFFKADPQIQSIVYKVVPGLYSKEMQRREDFYRSTGVRASSSCSDDSVLEREREIIK-------------------
>UPI00193AD0A8	99	0.392	2.919E-19	83	184	224	4	102	867
-----------------------------------------------------------------------------------LSLKLRDLNDHLVCALCGGYFIDATTIIECLHSFCRSCIVTYL---ASNKCCPKCEIPAHKTRPLLNIRSDKTLQDVVYKLVPNLFDKEIKRKESFHEETGI---------------------------------------
>UPI00065B51D9	99	0.302	2.919E-19	84	201	224	5	120	1009
------------------------------------------------------------------------------------RVAVRDLNPHILCALCGGYLIQATTVIECLHSFCRSCIVNFLE---TSKVCPICDVQVHKTRPLLNIRADQTLQSLVYKLVPGLFQDEMRKRREFHSTLPrCELAELSLEERGEACMER----------------------
>UPI000B93938D	99	0.317	2.919E-19	75	200	224	19	138	1078
---------------------------------------------------------------------------EPVVPCRGGRVKLTDVNRQLICVLCHGYLVDATSIVECLHSFCRSCIVLHL---DKNNFCPICREDIQNSKV---LKPDKALQDIVYKLVPGLYHSEMKRRQEFYQKHPHRDMHLQPECRGVSVDR-----------------------
>A0A226EL70	99	0.316	2.919E-19	85	204	224	6	116	1146
-------------------------------------------------------------------------------------VKLKDISSNLSCNLCRGYMIDATTTIECLHSFCKSCIVKHLE---SSEYCPVCDVQLHSTKPLSGIRSDQMLQEIIYKLVPGIFTREMERRRQFYNTH----PNSIPTSQLD--SGQIFK-------------------
>UPI0007E6521D	99	0.277	2.919E-19	8	199	224	157	344	1583
--------TNAVEsVEASSSSSSSS--SSSSSSSSSWSTTRRATSEDASSNGGASADED---KTEEDRTDQASTTAASTTSDLATTsRPrpvlLTAVNPHIICHLCQGYLINATTIVECLHSFCHSCLINHLR---KERFCPRCEMVINNAKP--NIKSDTTLQAIVYKLVPGLYERELMRKRAFYKDRPQEAALATPEQRGDDTE------------------------
>B3NRS5	99	0.269	2.919E-19	9	199	224	178	365	1604
---------ESIEASSSSSSSSSSSSSSSSSSSSSSSWSTTRRATSEDASSNGGASVEEEKTEDDQTGASSTATTTSDLATTSRPHPvlLTAVNPHIICHLCQGYLINATTIVECLHSFCHSCLINHLR---KERFCPRCEMVINNAKP--NIKSDTTLQAIVYKLVPGLYERELMRKRAFYKDRPEEAALATPEQRGDDTE------------------------
>A0A7J7JXS1	98	0.293	3.976E-19	81	196	224	2	108	120
---------------------------------------------------------------------------------RVSKLKLAEVTPYLVCKLCNGYFIDPCTAQDCLHTFCKTCIVKHLYQ---HCTCPICDVVIHKTRPLEMIRHDQTIQDLVYKLVPGVFGKEMERRREFYSDHPD------PDVNGE---------------------------
>A0A5B7ENE6	98	0.321	3.976E-19	84	221	224	5	145	195
------------------------------------------------------------------------------------RVKLTQLNAHLVCVLCSGYFVDATTIIECLHTFCKTCIVRYL---QTSSFCPICDVQVHKTKPLLSLREDRTLQDVVFKLVPGLFHSEMKRRYYFYKEHpeggGDKTEQSLRERRhffhVDDQIS--LSLEHVSAPPCPTQSLVHP--
>UPI00071E555C	98	0.331	3.976E-19	81	222	224	41	180	236
---------------------------------------------------------------------------------RNTRIGIADVNPYLNCILCGGYYIDATTIIECLHSFCRTCIVRYLE---SSKFCPICDVMVHKTKPLQNIRPDNTLQNLVYKLVPSLFKDEMKRRRTLYLSLSADELIDVSSSHRQSLRSlgFLAPLHfSREAAGSPP--LTHPI-
>T1FNZ7	98	0.307	3.976E-19	79	221	224	8	138	241
-------------------------------------------------------------------------------SDRKIR--LKTLNPCITCMLCKGYMIEATTITECLHTFCKSCIVKFLEE---NNTCPKCGLVIHQSHPLNYISHDRTMHDIVFKLVPNLREDEIRREDDFYKSNGIPNPKISTDEKENSTSPE------TTNRHIPGN-QAAP--
>A0A564YGD3	98	0.298	3.976E-19	75	223	224	2	140	244
---------------------------------------------------------------------------EPPLNEQ---TDLASLNPHLTCKLCHGYLIDAVSITECLHPFCKSCIVKHL---ATKNTCPECGIIIHQSHPLNYISADRTLQDIVYKIVPNLKEVERKNRADFYRSIG---RSPPPN---EDFINEYKALSISQNTDCSNKNIPsdSPSS
>UPI00106C7A91	98	0.371	3.976E-19	85	197	224	4	113	253
-------------------------------------------------------------------------------------VKIREINPHIVCSLCAGYFIDATTITECLHTFCRRCIVKYL---QLSKYCPTCNLKVHETQPLLNVSLDRTMQDIVFKIVPNLFEDEEAKEHAFYEERGMSVPKKETEDCESD--------------------------
>UPI00138FA481	98	0.317	3.976E-19	79	201	224	6	125	254
-------------------------------------------------------------------------------SNRERKLQLRELNPHITCGLCRGYLIKPTTITECLHTFCRSCIILRFQDGEVNL-CPTCNILIHETNPLEMLRSDKTLEDIIYKLVPGLQEDEIRRTKEFYESCPKKRTN--PSADGEEAKGR----------------------
>A0A6P3WDI4	98	0.309	3.976E-19	85	223	224	31	165	258
-------------------------------------------------------------------------------------LPLRDFYPYIRCSLCNGFLVDATTITECLHTFCKSCIVKFF---FYSNRCPNCAIVVHQTQPLYNIRPDRQLQDIVYKMVPHLEKHERKCLIDFYKERGLEVPKTAAVQSVAQTKAQKAqkdPLPQSVFT-LPPEL---DVS
>A0A6G0UX28	98	0.320	3.976E-19	79	211	224	32	161	281
-------------------------------------------------------------------------------NKTELVLPLKILNDRITCILCNGYFVDATTILDCLHTFCKSCLLKHFED--HDNTCPKCQTLIHQSHPTHYVAFDRTLQDIVYKLVPGMQAEEVKRRQGYVANHTPSDSEA--EQYSEEESSQKqADPQDKTKT------------
>UPI00099F769E	98	0.296	3.976E-19	85	223	224	56	191	286
-------------------------------------------------------------------------------------LPLNQFYPYIRCALCCGFLIDATTITECLHTFCKSCIVKHF---FYSNRCPNCSIVVHQTQPLYNIRPDRQLQDIVYKMLPHLEELERARMIDFYKQRGlevpkpVVASPAVPVLKNQKQRRELLPQSVFT---IPPEL---DVS
>A0A4Y2CW44	98	0.353	3.976E-19	88	199	224	9	118	287
----------------------------------------------------------------------------------------RDLNPHIVCILCAGYFIDATTITECLHTFCKSCIVKYL---QTTKFCPMCNIKVHETQPLLNLKIDRTLQDIVYKVVPGLWDNEMKRCQDFEKMRGLKKyEEESADGTLEDVE------------------------
>UPI0018E3A7D0	98	0.283	3.976E-19	74	195	224	59	179	293
--------------------------------------------------------------------------RLPNLEWEGANqeehlVPLSQLTPHISCYICKGYLIDAATITECLHSFCKSCIIKHFE---HSNRCPKCDIVVHEAKPLNSLRLDPQLQNIVYKLVAGLEEKEEKRRHEFYNQ---NCPQPGPSSEG----------------------------
>A0A2K6BNZ7	98	0.271	3.976E-19	14	217	224	42	251	356
--------------EGPAPLSETGAPGCSGSRPPELEPERSLGRFR----GRFEdEDEEL--EEEEELEEEEEEEEEDMshfslrLEGgrqdsedeeeRLIN--LSELTPYILCSICKGYLIDATTITECLHTFCKSCIVRHFY---YSNRCPKCNIVVHQTQPLYNIRLDRQLQDIVYKLVINLEEREKKQMHDFYKERGLEVPKPgncsTPSPSKQRRSKKVL----ESVFRIPPEL------
>A0A7S2TTX5	98	0.331	3.976E-19	36	205	224	118	295	396
------------------------------------SEKEKPAPVKRpSDDNDDDEDDDEDEDEDEDEDEDESQIVQPITDSREITFKLRDMNEHLVCKLCHGYFREAHTIMECLHTFCKVCLYNYLltRDDrvgtSRKSDCPICKCNLINAEPmKNHVRFDRTKQNIVDLILPRFKQKDQSLKRKPSDVKTSQVSVAPPPPKKQKPAEETKKM------------------
>UPI0007AD94F0	98	0.319	3.976E-19	81	201	224	2	120	406
---------------------------------------------------------------------------------RTTRIKITELNPHLMCALCGGYFIDATTIVECLHSFCKTCIVRYLE---TNKYCPMCDVQVHKTRPLLSIRSDKTLQDIVYKLVPGLFKGAAKDGEDFPSRVPVPAvPLGSQEERGEVAERE----------------------
>A0A6J8C2Q9	98	0.362	3.976E-19	78	179	224	0	96	480
------------------------------------------------------------------------------MEGSKLK--LAELNAHLICVLCGGYLIDATSIVECLHSFCRTCIIHYL---HTSNYCPVCEVLVHKKRPLEHIRPDNTLQDIVYKTVPGLFKEEMKRRRKFY--------------------------------------------
>A0A0T6BEI9	98	0.306	3.976E-19	80	201	224	3	122	1020
--------------------------------------------------------------------------------SRPVY--LKLLNSFLTCPLCSGYYIDATTLVDCMHSFCKSCILKHFEN--NKLVCPTCNVVCKKKENFSYYKSDMQLQTLVYKIIPGLYAKEIQRREEFYRTAGVRASSSCSDDSviGDNMQEH----------------------
>A0A6A4JFD1	98	0.250	3.976E-19	14	192	224	17	202	1126
--------------DGSTAKTNQSKWREIPSDVAALDWSPHCAGAPPQFNRTRCPYPQFGSRVGKVRNLSYCRSVSSVL-GLLFRIflkqrirmgPrrtlVREVNPRLICVLCRGYFIEATTITECLHSFCRSCLVKYLE---TSKFCPICDVQLHKNNPLLSVRCDPTLQQLVYKLIPGLYANEMARRRKYYSELG--GPSSDPE-------------------------------
>A0A067QW91	98	0.345	3.976E-19	78	186	224	0	106	1254
------------------------------------------------------------------------------MEGTVGRKPrVRDLNAHLICFLCGGYYVDATTIVECLHSFCRSCIVRHLE---ASKFCPICDVQVHKAKPLHSIRSDGTLQTLAYKLVPGLFQSEMQRRREFNAGSGTTC-------------------------------------
>A0A1W4VR01	98	0.270	3.976E-19	9	199	224	173	351	1630
---------ESVEASSSSSSSSSSSSSSSSSSSSSWSTTRRATSEDASADeDKTEEDQATSEAATTTSDLATTSRPRPVL--------LTAVNSHIICHLCQGYLINATTIVECLHSFCHSCLINHLR---KERFCPRCEMVINNAKP--NIKSDTTLQAIVYKLVPGLYERELMRKRAFYKDRPQEAALATPEQRGDDTE------------------------
>A0A3S5BPJ1	98	0.311	5.417E-19	78	183	224	2	104	139
------------------------------------------------------------------------------VNNDEKKIRLSELNEFITCNICKGYLIDAVTITECLHSFCKSCLVKHLEE---KFDCPVCGVLIHHSHPLNYVSFDRTLQDIVYKVVPYLREQEKSAREAFYQRIG----------------------------------------
>A0A6F8ZPM0	98	0.278	5.417E-19	73	208	224	3	135	193
-------------------------------------------------------------------------QRTPLVQPRLV----KDFNHFITCYLCRGYLIKPTTVTECLHTFCKSCIIQHFED---SNDCPKCGIQVHETNPLEMLRLDNTLEEIIFKLVPGLREKEQQQEIDFWRKNNDEEDGDEDDQdyhRSDpQIAICLDCLHNN---------------
>UPI00167F2AA9	98	0.233	5.417E-19	0	181	224	0	183	205
MPLPSLSPARPAEVSSPEVQEG------SLDAAKAEGAEEALWPARQNLPSTITTAPPAGKDDHSTSGEVGAQKRltsKPSKSGKKAAVeydqgnliPLSELTPHISCYICKGYLIDATTITECLHAFCKSCIIKHFE---HSYRCPKCNIVVHEAKPHNHLRSDPQLQNIVYKLVAGLEEKEKKQRQEFYKE------------------------------------------
>R7UJY4	98	0.343	5.417E-19	81	208	224	9	132	235
---------------------------------------------------------------------------------RKVR--LKTINPHITCSLCKGYLVEATTITECLHTFCKTCIVKYLEE---HTSCPKCGELIHQSHPLNYISHDRTMQDIVFKLVPNLQQSESKRFDDFYTTRGLPIPKTHPvglEDQKDVTKEE--RTQSH---------------
>UPI0011319A8E	98	0.277	5.417E-19	74	221	224	4	139	239
--------------------------------------------------------------------------RTPLVQTSLV----KDFNHFITCYLCRGYLIKPTTVTECLHTFCKSCIIQHFED---RNDCPKCGIQVHETNPLEMLRLDNTLEEIIFKLVPGLREKEGQQEIDFWRKNKSK-----ENSQGDCLGSKKLGLSDEDDDDDQDYHRSDP--
>UPI0002659338	98	0.308	5.417E-19	86	221	224	5	126	250
--------------------------------------------------------------------------------------KLKTLNVHITCRICKGYLIDATTVTECLHTFCKSCLVKHLEE---KNTCPQCETLIHQSHPLNYVAYDRTMQDVVYRLVPDLQKKELRREHDFYKSKGL------PFPR--NL---LPNLQALLKDIEPNAKDAEP--
>UPI0013B3C146	98	0.338	5.417E-19	85	218	224	24	159	252
-------------------------------------------------------------------------------------LPLTQFYPYIRCTVCCGFFIDATTITECLHTFCKSCIVKHF---FSSNRCPTCSIVVHETQPLYNIRPDRQLQDIVYKMVPFLEELEREKMCNFYKERGlaMPKPVAVSPQGPIVLKKRKDNFHRAVFTIPPElniYLL-----
>A0A673AF43	98	0.309	5.417E-19	85	223	224	25	157	252
-------------------------------------------------------------------------------------LPLNQFYPYIRCALCCGFFIDATTITECLHTFCKSCIVKHF---FHSNRCPTCSIIVHQTQPLYNIRPDRQLQDIVYKMVPFLEELEREQMCKFYRDRGLEVPKAvivSPPVVLKRQKKDTVPQSVFT---IPPEL---DVS
>A0A672H877	98	0.288	5.417E-19	85	223	224	24	159	254
-------------------------------------------------------------------------------------LPLSQFYPYIRCALCCGFLIDATTITECLHTFCKSCIVKHF---FCSNRCPTCSIVVHQTQPLYNIRPDRQLQDIVYKMVPLLEDFEREQMCQFYKERGLQVPkpaAAFPPAAVEPVKRQKKDNAPQSVFTIPPEL---DVS
>A0A1A7W8S1	98	0.308	5.417E-19	72	217	224	13	158	256
------------------------------------------------------------------------ETNSPeSHSDDELKVPINQFYPYIRCALCCGFFIDATTITECLHTFCKTCIVKHF---FYSNRCPTCSIVVHQTQPLYNIRPDRQLQDIVYKMVPFLEKLERDQQCNFYKERGlpVPKPAIVSPQVPVLMKRQKRDHLSLTAFTVPPEL------
>A0A6P7T5D0	98	0.310	5.417E-19	84	215	224	36	157	259
------------------------------------------------------------------------------------RIRLKSVNVHITCTLCSGYLIDATTITECLHTFCKSCLVQYLDD---NNTCPTCEIVIHQSHPLNYISHDRTMQDIVYKLVPELQENELRRQQQFYKSRGVPFPKSIGANE-ECVETE------RTHTQPPD--------
>UPI0014874EA8	98	0.361	5.417E-19	85	189	224	31	132	260
-------------------------------------------------------------------------------------LPLNQLYPYIRCALCCGFFIDATTITECLHTFCKCCIVKHF---FHSNRCPTCGIVVHQTQPLYNIRPDRQLQDIVYKMVPFLEKSEQVRMCNFYKERGLPVPKA----------------------------------
>A0A2D0QLV8	98	0.318	5.417E-19	49	206	224	1	150	263
-------------------------------------------------DDSCEGNESL---GEGSCSGAEDQEKAPenMITCAERSLPLRDLYPYIRCGLCNGFFIDATTITECLHTFCKSCIVKHF---FCSNRCPNCSIVVHQTQPLYNIRPDRLLQDIVYKTVPYLEEVERAQIYAFYKERGLPIPKPAP----SMLPIKLLKQK-----------------
>A0A6I9IYE1	98	0.281	5.417E-19	61	196	224	75	231	346
-------------------------------------------------------------DEDEDEEMEEEEEEEeeeeemghfslrleggrPDSEEEEEErlIHLSELTPYILCSICKGYLIDATTITECLHTFCKSCIVRHFY---YSNRCPKCNIVVHQTQPLYNIRLDRQLQDIVYKLVINLEEREKKQMHDFYKERGLEVPKPavpqpVPSSKGK---------------------------
>A0A2U9CFF7	98	0.258	5.417E-19	52	223	224	107	282	377
----------------------------------------------------FRSREELGVCPCSHAFHKNLARHKPptggKASWRSERgnpqLPLNQFYPYIRCALCCGFLIDATTITECLHTFCKSCIVKHF---FYSNRCPTCSIVVHQTQPIYNIRPDRQLQDIVYKMVPFLEELEREQMCNFYKERGLEVPKSvvISSPSPVVLRRQKKDNAPQTVFTIPPEL---DVS
>A0A7J6ZCA8	98	0.319	5.417E-19	87	223	224	15	150	877
---------------------------------------------------------------------------------------LKDLNSLLTCTLCRGYLIDATTLVDCLHVFCRSCILRYFEN--FKLGCPTCN-VVYKKKYNTCFRSDSIIQALVYKLVPGLYSKEVQRREDFYRSTGVRAgSSCSEDSVLGELNdvHEVWVLS--TCGDQNQYLAPeDPIS
>UPI00187243E7	98	0.266	5.417E-19	9	199	224	167	351	1585
---------ESLETATSSSSSSSSTSSTSSSSSSSSSWSTTRRAPSEDASTSADE-----EKTEEEQQAAASSTATTTSDLATTSRPrpvlLTAVNPHIICHLCQGYLINATTIVECLHSFCHSCLINHLR---KERFCPRCEMVINNAKP--NIKSDTTLQAIVYKLVPGLYERELMRKRAFYKDRPQEAALATPEQRGDDTE------------------------
>UPI00195493CB	98	0.276	5.417E-19	9	199	224	180	363	1598
---------ESVEASSSSSSSSSSSSSSSWSTARR-ATSEDASS----NGGASAEEEKMEED-QTGAVATASSTATTTSDLATTSRPrpvlLTAVNPHIICHLCQGYLINATTIVECLHSFCHSCLINHLR---KERFCPRCEMVINNAKP--NIKSDTTLQAIVYKLVPGLYERELMRKRAFYKDRPEEAALATPEQRGDDTE------------------------
>S4RSJ7	98	0.296	7.380E-19	81	216	224	1	139	228
---------------------------------------------------------------------------------RVVS--LVDVNSFITCYLCKGYLVDATTITECLHTFCKSCIVKHF---DYSNRCPQCNVVVHQTQPLYNIRSDGTMQDIVYKLVPNLEENEKRRMRDFYLSRGLElpkpvTPYCSPLSNGAlflMLVSC-YEMNSNFALHMiINY-------
>A0A6P8V6C1	98	0.330	7.380E-19	86	191	224	22	124	231
--------------------------------------------------------------------------------------PLSEFYPYIRCALCSYFLIDATTIIECLHTFCKSCIVKHF---FYNNRCPTCSTVVHQTQPTYNIRPDRQLQDIVYKMVPFLEESERKQMCQFYKERGLDVPNTGP--------------------------------
>A0A3B3B5T7	98	0.268	7.380E-19	79	223	224	20	160	255
-------------------------------------------------------------------------------SDDETKLPLNQFYPYIRCGLCCGFLIDASTITECLHTFCKSCIVKHF---FHTNRCPTCSIVVHQTQPLYNVRPDRQLQDIVYKMVPFLEELERKQICNFYKKRGLPVPKPvVPSPQGPV----VVKRQKRDSFPLPVF-TIPPeldVS
>C3ZTD4	98	0.328	7.380E-19	89	216	224	23	147	256
-----------------------------------------------------------------------------------------DLNPYIVCRLCGGYLIDATTITECLHPFCHSCLLKHL---DFSNRCPTCNVIIHETNPLYNIRPDRTLQDIIYKLLPALEEDEKKREKTFYEERGIEyplRPPTPPPPPPKPIRKPLAQKSTNQE---PSY-------
>A0A6V7VQA9	98	0.335	7.380E-19	51	178	224	8	126	270
---------------------------------------------------NFEKNESFKNSENSSTA---GTSQKPM--ENFVS--LSSINPYITCPLCNGYFVDATTVIDCLHTFCKSCLLKYFDE--DNTDCPKCHYQIHQSHPSHYVAFDRTMQDIVYKLVPGMQAEEQRRREQF---------------------------------------------
>A0A7I4YT17	98	0.315	7.380E-19	34	201	224	7	163	280
----------------------------------DEKKAENGHKRKRASRSSHEVKAKVSKKEDGD-----SETRE---VKESYSLQLKKINAHLTCNLCKGYLIDATTVIDCLHTFCKSCLLTYFED--EDNCCPSCEQLIHQSHPSHYVAFDRTMQDIVYKLVPGLLESERKRRLDFLRDKKRLAGEEVDEEE-DEAEKK----------------------
>UPI001ABE45C7	98	0.313	7.380E-19	87	223	224	57	186	283
---------------------------------------------------------------------------------------LADLNPYIRCSICEGYFIDATTITECLHTFCKSCIVRHFY---YSNRCPKCNVVVHQTQPLYNIRLDRQLQDIVFKLVANLEEREKKQMYDFYSERGLEIPKPVVPQSASTVRGRPKKLF-GPLFHIPPEL---DVS
>UPI001AEF6AEE	98	0.285	7.380E-19	53	196	224	85	235	330
-----------------------------------------------------EEEEEMEEEEEEEEEMShfslRLESGRPDSEDEEERlLNLAELTPYIMCSICKGYLIDATTITECLHTFCKSCVVRHFY---YSNRCPKCSIVVHQTQPLYNIRLDRQLQDIVYKLVVNLEEREKKQMHDFYKERGLEVPKPavpqpVPSSKGK---------------------------
>A0A7K5KRL2	98	0.322	7.380E-19	81	193	224	2	119	332
---------------------------------------------------------------------------------RTTRIKITELNPHLMCALCGGYFIDATTIVECLHSFCKTCIVRYLE---TNKYCPMCDVsrssRIPLISPsfptFPRSRSDKTLQDIVYKLVPGLFKDEMKRRRDFYATYPVAEGECHNEQ------------------------------
>UPI00034FF0A1	98	0.276	7.380E-19	38	217	224	96	252	352
--------------------------------------EEEMSHFSLRLEGGRPDSE----DEDEDEE-------------RLIN--LTELTPYILCSICKGYLIDATTITECLHTFCKSCIVRHFY---YSNRCPKCNIVVHQTQPLYNIRLDRQLQDIVYKLVINLEEREKKQMHDFYKERGLEVPKPAVPQTAPSNKGRTKKvLES--VFRIPPEL------
>A0A5E4N4X4	98	0.325	7.380E-19	76	195	224	27	138	1140
----------------------------------------------------------------------------PCKGGGRVK--LTDINPHLVCVLCHGYFVDATSIVECLHSFCRSCIVLHL---DKKNFCPICQEEIQ---NIKALKPDKALQDIVYKLVPGLFHSEMKRRQEFYQKHPHRDMHLHPESRG----------------------------
>UPI00094F1783	98	0.317	7.380E-19	88	223	224	18	158	1237
----------------------------------------------------------------------------------------SELNSCITCGLCKGYFIDATTIIECLHTFCRSCIVRYL---NTHKYCPICDVQVHKSKPLLNIRQDKTLQALVYKLVPRLYQDEAKRRKAFYEANP-TAKPSPSEQEisarfdyiLAPDESVDFTLSYTGSCIKPRYIRCsSAVS
>P35820	98	0.269	7.380E-19	6	199	224	170	360	1601
------STPPAVEsVEASSSSSSSSSSSSSSSSSWPTTRRATSEDASSNGGASADE-EKSEEDPTAAVAASSTATTTSDLATTSRPRPvlLTAVNPHIICHLCQGYLINATTIVECLHSFCHSCLINHLR---KERFCPRCEMVINNAKP--NIKSDTTLQAIVYKLVPGLYERELMRKRAFYKDRPEEAALATPEQRGDDTE------------------------
>A0A6A4WHT9	97	0.283	1.005E-18	81	223	224	13	155	223
---------------------------------------------------------------------------------RAVT--LSELTPHLVCPLCGGYYVDATAIVECLHTFCRSCILLHL---HTTRRCPVegCDVLVQKAQGASaaNLRPDATLQSIVYKTVPGLHRDEMQRRRLFYADNQDNAAGTPSGPKATEEDQGSAFYDASDIIDLqIQYAPQRPKS
>A0A5J6BTG1	97	0.305	1.005E-18	86	219	224	4	123	233
--------------------------------------------------------------------------------------KVSSLNKFITCFICKGYLIDAVSVTECLHTFCKSCIVKYLED---NNDCPQCKIVIHLSHPENCISIDRTMQEIVYKLVPNLKECERKRREEYYRSISMEIPS----------NEDLTRFKSE-DDPTPDYDTA----
>UPI0009E299AE	97	0.400	1.005E-18	84	178	224	3	94	239
------------------------------------------------------------------------------------TVKLRELNPFIICGICNGYLIDATTITECLHTFCRSCIVKHLQEDNF---CPTCKIVIHQSYPMNYISPDRTMQEIVYKLVPDLQERELQRQKEF---------------------------------------------
>UPI00139058A3	97	0.300	1.005E-18	78	206	224	0	124	251
------------------------------------------------------------------------------MDDIEVQVKIRDVNPHIVCSLCAGYFVEATTVTECLHTFCKSCIVKYL---QSSKCCPTCNLQIHETQPLLNLQLDRTMQDVVHKVVPGIEEDEERRKREFYDLRGL--PVERPAMLIHALEQdHVEKPQ-----------------
>UPI000F4FF5BD	97	0.300	1.005E-18	61	223	224	2	164	258
-------------------------------------------------------------DIREGNESLCADDRE-SVPGTNVTcaersLPLRELYPYIRCALCNGFFIDATTITECLHTFCKSCIVKHF---FCSNRCPNCSIIVHQTQPLYNIRPDRQLQDIVYKTVPYLEEVERAHMCAFYKERGLpipksAAPSMLPIKFLKQKPRDHMPQSVFT---IPPEL---DVS
>A0A1I7SE20	97	0.338	1.005E-18	77	208	224	37	175	286
-----------------------------------------------------------------------------IQDGQHgYMVKLRLLNPNLTCGLCEGYLIDAITIMDCLHSFCKSCLLMYFED---NKDCPKCHFVIHQSHPTHYVTYDRTLQEIVYKLVPGLLEAEQKRRKLFYEERkrlgiidGEDEEESdhVLKKDEQEYENGVVPLKSN---------------
>UPI0011B58A1B	97	0.280	1.005E-18	30	223	224	81	265	360
------------------------------SGTQCYLKPPRWSHVhKSRMSLSTHEVEETHQNKDASPYISDTDSEdEPKL-------PLNQFYPYIRCGLCCGFLIDATTITECLHTFCKSCIVKHF---FYGNRCPTCSIVVHQTQPLYNIRPDRQLQDIVYKMIPFLEELERDQMCNFYKQRGMEVPKPVVLSPPTPTVAR--KPKKDTSTHsvftIPPEL---DVS
>A0A482XMB4	97	0.372	1.005E-18	80	197	224	6	115	1254
--------------------------------------------------------------------------------GRKIL--LRDLNAHLICVLCGGYYIDATSISECLHTFCRSCIVKFL---KMSKFCPICDVQLNSKNPLLSLSPDKTLQRLVYKMVPGLYSSEMARRRNFYHS---DASAASSSSSADD--------------------------
>A0A6I9YR30	97	0.268	1.369E-18	87	221	224	8	136	181
---------------------------------------------------------------------------------------VKDFNPYITCCICKGYLIKPTTVTECLHTFCKSCIVQHFED---SNDCPRCGNQVHETNPLEMLRLDNTLEEIIFKLVPGLREKELHREAEFWKKN------KPIENGGEEnANSENAKDGENGdeNQEDKDYHRSDP--
>UPI000D0A15EB	97	0.250	1.369E-18	87	221	224	8	137	191
---------------------------------------------------------------------------------------VKDFNHFITCYVCKGYLIKPTTVTECLHTFCKSCIIQHFED---SNDCPKCGIQVHETNPREMLRLDNTLEEIIFKLVPGLREKEQQQEIEFWRSRKWKENGEEDGPRSK--RSRLDDDDDGGGGGDGDYHRSDP--
>A0A087UV45	97	0.302	1.369E-18	84	211	224	3	140	223
------------------------------------------------------------------------------------RISLSSLNPHISCSICKGYLIDATAITECLHTFCKSCIVRRL-DQKDGNKCPKCDVVIHRSNPLLGIRPDRTMQDIVYKLVPKLQCREMIREKIFCQMKGIayprrNAKIKemqTPECQtksVDAVSEDRVCIQLETKT------------
>UPI00141A38A4	97	0.293	1.369E-18	87	197	224	8	120	224
---------------------------------------------------------------------------------------VKDFNPHITCCICKGYLIKPTTVTECLHTFCKSCIVQHFEE---SNDCPRCGNQVHETNPLEMLRLDNTLEEIIFKLVPGLREQELYRETEFWkknkpQENGDEENPKSEDPKDDE--------------------------
>A0A0N4VEL3	97	0.312	1.369E-18	77	197	224	13	138	233
-----------------------------------------------------------------------------IPAKKAVQVPdeykivLKVLNPHITCPICKGYFVEAITITECLHTFCKSCLLKHFEN--EDNCCPKCSGLIHQSHPSHYVSFDRTMQELVYKLVPGLQAAEEERRNAYAQSTsGTCVIKKEPEEVKSE--------------------------
>H3AQS8	97	0.301	1.369E-18	87	197	224	8	120	234
---------------------------------------------------------------------------------------VEDFNPYITCFICKGYLIKPTTVTECLHTFCKSCIVQHFED---SNDCPRCGNQVHETNPLEMLRLDNTLEEIIFKLVPGLREEEQQREAEFWkknrhQENGEDEDPKAKKPKVEE--------------------------
>A0A5A9NQ57	97	0.267	1.369E-18	87	201	224	8	120	235
---------------------------------------------------------------------------------------VRDFNRHITCSICCGYLIKPTAVTECLHTFCKSCIVQHFEE---SNECPECGIQVHETNPLEMLRLDKTLEEIIFKLVPGLRDKDEQQESEFWRKNKLKSNGAdGPRAKKPCLSDE----------------------
>W5KNY7	97	0.266	1.369E-18	87	221	224	8	137	239
---------------------------------------------------------------------------------------VRDFNRYITCSMCRGYLIKPTAVTECLHTFCKSCIVQHFEE---SNECPECGIQVHETNPLEMLRLDKTLEEIIFKLVPGLREKEEQQEIEFWRKNKSRAngeEGPRPKRiRLSEEDDEKDDEQGG------DYHRSDP--
>UPI000A2A4A53	97	0.298	1.369E-18	89	221	224	15	146	242
-----------------------------------------------------------------------------------------DINPLLTCRLCRGYMIKPTCITECLHTFCRSCIVKHLSQ-KEINECPTCNIIIHETNPMEMLRADQMLEDVIYKLIPGLQQNEELREREFNRKKkKIEEQSSVISDRESPVRSSVDTMYRTTIS-FNNYHRDEP--
>A0A4S2LXC8	97	0.339	1.369E-18	87	201	224	10	115	247
---------------------------------------------------------------------------------------LSDLNDYITCRLCKGYLIDAVSITECLHPFCKSCIVKYLEE---RYDCPSCGILIHQSHPLNYISYDRTLQDIVYKVVPDLKRRERQRRQDFYCSMG----KSPPPS--EELVRE----------------------
>UPI000F551CF2	97	0.313	1.369E-18	79	196	224	5	121	254
-------------------------------------------------------------------------------SNREKKLRLQDLNLFITCKLCSGYLIKPTTITECLHTFCRSCIVRYL-QDRDDNKCPSCSILIHETNPFEMLRLDKTLEDVIYKLIPELQANEEEREQEFYKQQNVEERKKIKEEHIE---------------------------
>A0A4Z2C5F1	97	0.264	1.369E-18	67	214	224	5	155	255
-------------------------------------------------------------------EKRKSQQRSTSLsdcdSDDEPKIPLNQFYPYIRCGLCCGFLIDASTITECLHTFCKSCIVKHF---FYSNRCPTCSIVVHETQPLYNIRPDRQLQDIVYKMVPFLEEFEREQMRNFYKSRGLEVPnpvISSPSPVVSK-KQRKEPLPQSIFTIPP---------
>UPI0007B78F2F	97	0.323	1.369E-18	61	193	224	27	154	260
-------------------------------------------------------------DERRDSD-HSQRTHETHPDDER-SLPLREFYPYIRCALCNGFLIDATTIIECLHTFCKSCIVKHF---FYSNRCPNCSIVVHQTQPLYSIRPDRQLQDIVFKMVPYLEEDEKSRIYAFYKQRGLDVPKPVTSP------------------------------
>A0A016T6J8	97	0.282	1.369E-18	34	208	224	5	173	282
----------------------------------DKEKEEKKPEVgqKRKRAGKSGNENKAKMSKKDDGESERGEVKE------TYSLQLKKINAHLTCGLCKGYLIDATTVIDCLHTFCKSCLLTYFEE--EDNCCPTCEQLIHQSHPSHYVAFDRTMQDIVYKLVPGLIEAERKRRLEFLKDKKREAGEIVEEDEEETEKKEESPLGTN---------------
>A0A310U5E6	97	0.294	1.369E-18	52	197	224	34	176	290
----------------------------------------------------FGENDGMSSEDDEGivEQLSGGEAEEHMIN-------LTDLNPYILCSICKGYLIDATTITECLHTFCKSCIVKHFY---YTNRCPKCNIVVHQTQPLYNIRLDRQLQDIVFKLVVNLEQREKTQMHAFYKERGLDVPKPnipqpIPSSRAKP--------------------------
>A0A6P3WCY9	97	0.285	1.369E-18	84	201	224	5	120	318
------------------------------------------------------------------------------------RIKITDLNPNLICPLCVGYFIDATTIVECLHSYCKSCIVSFLE---RNNYCPQCEGQGQKTPTQLSIRPDQALQDIVYKLVPGLFKDEMKRRRDFYAGHPaANGLDTLNGERGGVREQE----------------------
>UPI001458E236	97	0.322	1.369E-18	86	203	224	7	121	552
--------------------------------------------------------------------------------------KLSELNPHLICVLCGGYLIDATTIMRCLHSFCKTCIVHYL---QTSHYCPVCTGLVHKKNPFSELRSDHLLQNIVYKAVPGLFTDEMNRRRACYKSKDRETEINIVGQRSVEIGRRII--------------------
>UPI0006D4E645	97	0.404	1.369E-18	86	183	224	6	101	807
--------------------------------------------------------------------------------------PLvREVNPHLICVLCSGYFIEATTIVECLHSFCRSCLLKYLEN---NKFCPICDVQLHKNNPMLSVRCDPILQQLVYKLVPGLYAKEMARRRKYYSELG----------------------------------------
>UPI00094EE4DA	97	0.333	1.369E-18	87	200	224	12	120	1225
---------------------------------------------------------------------------------------LNEINEYLTCYLCKGYFIDATTISECLHSFCRSCIIKFLQD---KSYCPVC--ELIINKAKPNLKLDKTRQDIVYKLVPQLFFKEMLRRKTLYKNHPEIAAKVSPEERGEDIER-----------------------
>UPI00187DCB9A	97	0.294	1.369E-18	87	223	224	21	171	1389
---------------------------------------------------------------------------------------LKTVSQQITCFLCKGYLIDATTIVECLHSFCHSCIIKRL---KTTEYCPIC--ELMINKKKPNIKRDATLQAIVYKLVPGLYEKELLRKRAFYKAHPKEAVLASPEQRGEDTEHLILSPNENIPLSLeyadveeiedqielkrPKYLQCPavfPVS
>UPI00065F26F8	96	0.286	1.865E-18	87	201	224	8	112	117
---------------------------------------------------------------------------------------VKDFNPYITCYICKGYLIKPTTVTECLHTFCKTCIVQHFED---SNDCPRCGNQVHETNPLEMLRLDNTLEEIIFKLVPGLREQELERESEFWKKNK-------PQENGQDLEHH----------------------
>A0A3M0JK38	96	0.322	1.865E-18	81	200	224	2	108	148
---------------------------------------------------------------------------------RTTRIKITELNPHLMCALCGGYFIDAATIVECLHSFCRTCIVRYLE---TNKYCPMCDAQVR-----------QTLQDIVYKLVPGLFKDEMKRRRDFYSAYPVaEAPLGSQEERGEVTER-----------------------
>UPI001458BCB6	96	0.397	1.865E-18	85	182	224	5	99	225
-------------------------------------------------------------------------------------VKLRTVNSCITCTLCRGYLIEATTITECLHTFCKSCLVRYLED---HNSCPKCQTLIHQSHPMNYISHDRTMQDIVYKLVPNLQQKELRRQQEFYRKH-----------------------------------------
>V4ADV5	96	0.394	1.865E-18	81	184	224	3	101	228
---------------------------------------------------------------------------------RKIR--LRTVNAEITCSLCKGYLIDATTITECLHTFCKSCIVKFLEE---NTTCPKCKEVIHQSYPLNYISFDRTMQDIVYKLVPNLQEKEYKRQVEFCKKKGI---------------------------------------
>A0A6F9DNE0	96	0.384	1.865E-18	84	187	224	7	108	229
------------------------------------------------------------------------------------TVKLRELNEHITCLICGGYLIDATTITECLHTFCRSCLVSRIEE--EKHNCPKCGLLIHHSHPLQYIAHDRTMQGIVEKLVPGLQEREWRRQLKFYHEKNMQIP------------------------------------
>UPI00099F4BF9	96	0.310	1.865E-18	87	197	224	8	120	236
---------------------------------------------------------------------------------------VKDFNHFITCYVCKGYLIKPTTVTECLHTFCRSCIIQHFED---SNDCPKCGIQVHETNPREMLRLDNTLEEIIFKLVPGLREKEQQQEIEFWRSRkwkenGEEDGPRSKRSRLDD--------------------------
>A0A6P8G615	96	0.304	1.865E-18	87	197	224	8	119	237
---------------------------------------------------------------------------------------VRDFNRYITCYLCRGYLIKPTTVTECLHTFCKSCIVQHFEE---SNECPQCGIQVHETNPLEMLRLDKTLEEIIFKLVPDLREKEEQRELEFWRKTkskGNGEDGPIPKKaRLGD--------------------------
>A0A2B4SH59	96	0.321	1.865E-18	84	223	224	3	127	239
------------------------------------------------------------------------------------SVKLRELNPFITCGICSGYLIDATTITECLHTFCRSCIVKHLQE---ENFCPTCKIVIHQSYPMNYISADRTMQEIVYKLVPGLQERELQRQKEF--------EVAMFMYRTGEQQNEYNAMN-LTKTHVDN---PSPSS
>A0A6J1U6R1	96	0.255	1.865E-18	87	221	224	8	136	244
---------------------------------------------------------------------------------------VKDFNPYITCCICKGYLIKPTTVTECLHTFCKSCIVQHFED---SNDCPRCGNQVHETNPLEMLRLDNTLEEIIFKLVPGLREKELHRETEFWKKN-----KPIENGEGENSNSENPKDGENGdeNQEDKDYHRSDP--
>T2MCY6	96	0.309	1.865E-18	87	195	224	6	114	245
---------------------------------------------------------------------------------------VKELNQNFICAICNGYLIRPVAITECLHYFCRSCIVKYLET-AAEYKCPNCSTLIHETNPWDMLREDKKLEFLVYKLVPNLAQNERNRRKLFYSRRGmLDPDACDADSNL----------------------------
>A0A7M5X4R8	96	0.317	1.865E-18	84	187	224	4	106	254
------------------------------------------------------------------------------------SIKVKELNDNFTCIICNGYLIRPVAITECLHYFCRSCIVKYLET-TSEYKCPYCETLIHETNPWELLREDKKLEYIIYQLVPGLAQNEKKRRKLFYSRRGMVDP------------------------------------
>UPI000F5F25A9	96	0.287	1.865E-18	85	214	224	27	155	254
-------------------------------------------------------------------------------------LPLNQFYPYIRCALCCGFLIDATTITECLHTFCKSCIVKHF---FHSNRCPTCSIVVHQTQPLYNIRPDRQLQDIVYKMVPFLEELERVQMTTFYKDRGLEVPKAvgVSPQGPAVLRRQKKDLPQSVFTIPP---------
>A0A3Q1CE36	96	0.302	1.865E-18	85	201	224	27	142	256
-------------------------------------------------------------------------------------LPINQFYPYIRCALCCGFLIDATTITECLHTFCKSCIVKHF---FYSNRCPTCTIVVHQTQPLYNIRPDRQLQDIVYKMIPFLEESERQQMCKFYKERGLEVPKPvvMSPPRPVVLRRQ----------------------
>A0A668AIW7	96	0.283	1.865E-18	85	223	224	29	163	258
-------------------------------------------------------------------------------------LPLNQFYPYIRCGLCCGFLIDATTITECLHTFCKSCIVKHF---FYSNRCPTCTIVVHQTQPLYNIRPDRQLQDIVYKMVPSLEELEREQMCNFYKKRGLEVPKPvvVSPPGPAVLRRQKKDIIHQSVFTIPPEL---DVS
>A0A7S4DS77	96	0.308	1.865E-18	19	205	224	103	299	379
-------------------DSESAADGKKDTSARD-SNNEEPGLAKRPSENNededVDEDDDEDEDEDEDEDEDESQIVQPITDSREITFKLRDMNEHLVCKLCDGYFRDAHTIMECLHTFCKVCLYNYLltRDDrvgtSRKSDCPICKCNLINAEPmKNHVRFDRTKQNIVDLILPHFKQKDQSLKRKPSDVKASQVSVAPPPPKKQKALEETKKM------------------
>UPI0010FCC649	96	0.363	1.865E-18	84	193	224	4	110	419
------------------------------------------------------------------------------------TMQLNDLNPHILCVLCGGYLVDATTIVECLHSFCRSCIVKYL---QTSYNCPVCDVEVHKTKPLLHIRPDRTLQDIVFKIVPGIYHEEVNRRKEFDANQQEECEQAPGDS------------------------------
>F2UN13	96	0.303	1.865E-18	63	190	224	300	428	569
---------------------------------------------------------------DESGSGSSSEEDDPtatVISGQTMRYNLERLNPYLMCRLCDGYLIDATTLSECLHTFCKSCIVNFFE---SNNSCPVCGTLAHEINPHDTLRQDRTMQTIVYKLVPGLLEDETHRRRVFEAELnGEELPSPT---------------------------------
>A0A482WD66	96	0.347	1.865E-18	87	201	224	50	159	1006
---------------------------------------------------------------------------------------VKDLNDVLICTLCSGYLIDATTLIECHHVFCRGCILRYFEN--CKAACPSCNTVYK-KKNQVFFRADPQIQSIVYKVVPGLYSKEMQRREDFYRSTGVRASSSCSDD--SVLERE----------------------
>UPI000BAF8C97	96	0.368	1.865E-18	85	187	224	5	104	1066
-------------------------------------------------------------------------------------VKLRTVNPHITCTLCKGYLIEATTITECLHTFCKSCIVGYL---KKKKNCPKCDILIHQSHPLNYISHDRTMQDIVYKLVPHLQDKEKKRRQEFAAKHGLSDE------------------------------------
>A0A1J1I6N3	96	0.319	1.865E-18	81	199	224	166	279	1273
---------------------------------------------------------------------------------RSEKISLNDVHPYITCFLCRGYLIEATTIVECLHTYCHSCLMKHL---TKEKCCPQC--DMSINKSKTNIKYDATIQSIVYKLVPGLYQKELLRRRAFYKQHPLEAKLASPEERGDDTE------------------------
>UPI00193E8F8A	96	0.335	1.865E-18	80	203	224	6	127	1276
--------------------------------------------------------------------------------GRKIL--LRDLNAHLLCVLCGGYYIDATSISECLHTFCRSCIVKYVE---KTRFCPICEVQLNNKNPLLSLSPDKTLQRLVYKMVPGLYSSEMARRRSFY-QNGETSAGSSSDETdassCDVPDSHLI--------------------
>A0A504Z169	96	0.313	2.540E-18	87	201	224	11	121	154
---------------------------------------------------------------------------------------LSDLNEYITCRLCKGYLIDAVSITECLHPFCKSCIVKYLEE---KYDCPSCGILIHQSHPLNYISFDRTLQDIVYKVVPNLREREKKLREEFYHSMGKTPPECEDLGR-DQNDRR----------------------
>A0A3B3RVX7	96	0.291	2.540E-18	87	201	224	8	124	235
---------------------------------------------------------------------------------------VKEFNHFITCYVCKGYLIKPTTVTECLHTFCKSCIVQHFED---SNDCPKCGIQVHETNPLEMLRLDNTLEEIIFKLVPGLREKEQQQEIEFWkknksKENGEDDGPRNKKPRLDDENEE----------------------
>A0A6J2WGG8	96	0.255	2.540E-18	87	221	224	8	137	237
---------------------------------------------------------------------------------------VRDFNRYITCSMCRGYLIKPTAVTECLHTFCKSCIVQHFEE---SNECPECGIQVHETNPLEMLRLDKTLEEIIFKLVPGLREKEEQQEMDFWKKNksKTNGEADSPRSK----KARLSDKEEDEGEKGGDYHRSDP--
>UPI0014035D43	96	0.296	2.540E-18	88	221	224	14	139	241
----------------------------------------------------------------------------------------RDLNPFVTCSLCRGYLIKPTAVTECLHTFCKSCIVQHFEE---SNECPKCGIQVHETNPLEMLRQDKTLEEIIFKLIPGLRECEEKRERDFWNAQ------RNQEYRNDEENRpKRLKLEDDGPCGNGDFHRSDP--
>UPI00046C2951	96	0.295	2.540E-18	76	223	224	18	163	246
----------------------------------------------------------------------------PLRNEEEVKVKMKELNEHIVCCLCAGYFIDATTITECLHTFCKSCIVKYL---QTSKYCPMCNTKIHETQPLLNLKLDRVMQDVVYKLVPGLQESEWGEGcRAPLGGRGXGGAAVRSRGWDPVVDTMGLPYSSFDHSRAHYYRYDEHVS
>A0A2G8KV92	96	0.250	2.540E-18	81	203	224	2	138	330
---------------------------------------------------------------------------------RKTRLKLTELNPLLTCSLCTGYLIDATTLTECLHSFCRSCLVRYL---HTSQHCPKCDTLVHKTRPllnasssqsarsPGNLGVDRVLQNIVYKLVPGLFKDEMKKRRDFYTRNPQAGTSSgnspvDLEARGEVSEEALV--------------------
>G3RY27	96	0.279	2.540E-18	36	217	224	58	238	338
------------------------------------SRPPELKPPEL-NLGRFRG-QELEEEEEEEEDMSHFSLR---LEGgrqdsedeeeRLIN--LSELTPYILCSICKGYLTDATTITECLYTFCKSCIVRHFY---YSNRCPKCNIAVHQTQPLYNIRLDRQLQDIVYKLVINLEEREKKQMHAFYQERGLEVPKPAGPQPVPSSKGRSKKiLES--VFRIPPEL------
>A0A7S0C817	96	0.297	2.540E-18	12	193	224	85	265	407
------------EEKGVQSDKKFDGLREDGKIAAQPnkdSKTENESKSKIGSNENDGSTEQMTSDVVNEIE-ENKGPKPPEIKQGSVEFSVCSINAHLVCGLCRGYFRDPYTITECLHTFCKSCL--FFAFQSGFRRCPTCD-KSLEPDPFRCVLSDRSLHELVHKIFPSLQDMDDEYEEEFYKARGIKRKVSLEES------------------------------
>UPI0004D07AFE	96	0.336	3.459E-18	87	197	224	8	119	170
---------------------------------------------------------------------------------------VKDFNPYITCYICKGYLIKPTTVTECLHTFCKTCIVQHFED---SNDCPRCGNQVHETNPLEMLRLDNTLEEIIFKLVPGL-REQLERESEFWkknkpQENGQDDMAKTDKPKVDE--------------------------
>A0A7S1Z6H7	96	0.357	3.459E-18	76	184	224	76	181	201
----------------------------------------------------------------------------PVVSGGTIDFPLSPVHSRLICTLCMGYFRDPYTIAECLHTFCKSCLFFAFR--SGFRRCPECETSLE-PDPFKEALSDRTMQTLVDKIFPHLKEKDDRDEREFYARRGI---------------------------------------
>A0A061HUN0	96	0.306	3.459E-18	85	193	224	92	199	213
-------------------------------------------------------------------------------------VPLSQLTPYISCSICKGYLIDATTITECLHSFCKSCIVKHF---DHSNRCPKCNIVVHQSRPHSKLRLDPHLQNIVYKVVAGLEEKEKKQRREFSKENCpvTPKPAAVPEP------------------------------
>A0A0V1AX80	96	0.357	3.459E-18	87	184	224	7	101	220
---------------------------------------------------------------------------------------LRSLNPYITCYVCKGYLIDATTVTECLHAFCKTCLLNHL---SSNVTCPKCEIVIHQSHPTNYIMPDRSLQDIVYKLVPNLFRNEMERREAFHKKHGL---------------------------------------
>UPI000719DA74	96	0.309	3.459E-18	80	203	224	3	125	233
--------------------------------------------------------------------------------GHERSVKLKKINLNITCWLCKGYLIDATTVTECLHTFFKSCIVKXLEE---NNTCPTCEMVIHQSHPLQYFRFDRTMQDIVYKMVPNLQEKETKREREFFRRRGlPYVKSPPPGGGNDEiLMNQLA--------------------
>A0A3Q3DLJ7	96	0.302	3.459E-18	80	221	224	4	134	234
--------------------------------------------------------------------------------GR--THRVRDFNHFITCYLCGGYLIKPTTVTECLHTFCKSCIVQHFEE---SNDCPKCGIQVHETNPLEMLRLDNTLEEIIFKLVPGLREQEEDRELEFWRKN--QRSEKLP---VDALGAGLPDSISAGAGDD-DYHRSDP--
>UPI00112DECF1	96	0.310	3.459E-18	87	197	224	8	120	235
---------------------------------------------------------------------------------------VKEFNPYINCYICKGYLIKPTTVTECLHTFCKSCIVQHFEE---SNDCPKCGNQVHETNPLEMLRLDNTLEEIIFKLVPGLREEEQRREAEFWkrnkpQENGTDGSPKAKRPRTDE--------------------------
>W5LV92	96	0.283	3.459E-18	87	201	224	8	124	235
---------------------------------------------------------------------------------------VRDFNHFITCYVCKGYLIKPTTVTECLHTFCKSCIVQHFED---SNDCPKCGIQVHETNPLEMLRLDNTLEEIIFKLVPGLREKEQQQEIEFWRKNNskENGEGESPKSkraRIEDEEEE----------------------
>A0A3M6TZ24	96	0.400	3.459E-18	84	178	224	3	94	239
------------------------------------------------------------------------------------SVKLRELNPFITCGICSGYLIDATTITECLHTFCRSCIVKHLQD---ENFCPSCKIVIHQSYPMNYISADRTMQEIVYKLVPGLQERELQRQKEF---------------------------------------------
>UPI000F54EAED	96	0.295	3.459E-18	79	221	224	5	151	248
-------------------------------------------------------------------------------SNRERKLKLQDLNTFITCELCNGYLIKPTTITECLHTFCRSCIVKYF-QDSGDNKCPSCSILIHETNPFEMLRSDKTLEDVIHKLIPKLQESECKRERQFCAQHndGTAVKAKeIVDMKLSqvhETEEPMAKRTKLSGTD-ENFHRDDP--
>A0A7J8KFM3	96	0.267	3.459E-18	74	220	224	25	172	277
--------------------------------------------------------------------------QEAIMDGTEIAVSPRSLHSELMCPICLDMLKNTMTTKECLHRFCSDCIVTALR--SGNKECPTCRKKLV---SKRSLRPDPNFDALISKIYPSREEYEAHQDRvliRLSRLHNQQALSSSIEEglRMQAMHSRYVKTTGNaTVDHLSKYLALR---
>A0A0N4YZI3	96	0.266	3.459E-18	64	213	224	27	175	280
----------------------------------------------------------------HDAKSKASKKEESDADSREVkesySIQLKKINAHLTCNLCKGYLIDAITVIDCLHTFCKSCLLTYFEE--EDNCCPTCEQLIHQSHPSHYVAFDRTMQDIVYKLVPGLLESERKRRLDFLK---DKKRLAGEEVDEDEEKTEKKEDASQGTNRC----------
>UPI0018D89A56	96	0.300	3.459E-18	86	192	224	10	119	307
--------------------------------------------------------------------------------------KMTDINPLIVCILCGGYYVDATTIVECMHSYCRACIVAYLRQ---SKQCPTCDILVHKSRPMQKIRPDTTLQKLVYKMVPGLYRDEIRRRRDFHRTHvqhsenGESTSSSPPE-------------------------------
>A0A6J8EK12	96	0.270	3.459E-18	5	182	224	116	283	444
-----DSIEQK---DNSKDEKVDENLNTTESNLNNEDTEQPSCSTVLNNSQSEEK-------PEAKLSLKEQLAQIPVcpsLSKEPVSVRLCAINTYITCALCGGYLYEASTITECMHTFCKTCIVRHIE---KCLSCPTCDTEIHPTDPIVNIRHDSTIQDIVYRLLPNVAEEEQKREKEYYEEH-----------------------------------------
>UPI001403A4B2	96	0.290	3.459E-18	40	223	224	2	176	600
----------------------------------------NLKTVclaKTNLENVYSVTVNLLelsflNDVGYETSHHESKMNE--STGDVKPNPnVGDVNCHLICTVCQGYLVDATTITECLHSFCRSCVVPHVAE---FHQCPSCSVPLSTTKPFSQLRRDYTLQSIVYKMIPRLARNELERRRKFRLER-SDATTMADDNKTEE-----CYLQSFFA---PN----DPIS
>A0A3Q0ITY4	96	0.298	3.459E-18	85	217	224	7	137	945
-------------------------------------------------------------------------------------LKVTDLNPFLICVLCKGYYIDATTIVECLHSFCKTCIVKYL---KRHKYCPICDVLVYKTKPLQSIRPDTRLQNVVYKLIPGLYEKEMQRRQMFFSSTPiQNSLGLTGEDKGIITESSDIILPDENISITLEYL------
>UPI000875A4E6	96	0.291	3.459E-18	87	206	224	16	132	1070
---------------------------------------------------------------------------------------VRDLNPVITCRLCEGYFVDATTLVDCLHVFCRACILRHFENSKTG--CPTCNTMYK-KKSQTCFRPDPQIQTLVYKLVPALYAKEMQRREDFYRSTGVRASSSCSDDSVIDRERDMINDQ-----------------
>UPI0018E2CF33	95	0.302	4.711E-18	70	178	224	68	171	202
----------------------------------------------------------------------EKEEVESDQEENLV--PLSQLTPYISCYICKGYLIDAATITECLHSFCKSCIVKHFE---HSNKCPKCNTVVHEAKPQNSLRLDPQLQNIVYKLVEGLEEKEKKQRREF---------------------------------------------
>A0A6P8EYJ4	95	0.288	4.711E-18	87	199	224	9	123	210
---------------------------------------------------------------------------------------VKDFNHFITCYVCKGYLIKPTTVTECLHTFCKSCIVQHFEE---SNDCPKCGIQVHETNPLEMLRLDNTLEEIIFKLVPGLRESEQQQEMEFWkrnksKENGEDGSPRAKRARLDDEE------------------------
>B3S390	95	0.317	4.711E-18	87	190	224	4	104	214
---------------------------------------------------------------------------------------LKDINEHITCGLCKGYLVDASTITECLHTYCKSCLVRYVQD---SNRCPTCDIVIHETQPLYNIRMDRTMQDIVDKFVPWLKEAERERLNKFYIDHGLQNPFTT---------------------------------
>A0A673HVC2	95	0.306	4.711E-18	31	193	224	3	154	278
-------------------------------TVDRVVEEGSTRGCSRTDASLSGEDE--RRDSDHSQRTHET---HPD-DERSLH--LREFYPYIRCALCNGFFIDATTITECLHTFCKSCIVKHF---FYSNRCPNCSIVVHQTQPLYSIRSDRQLQDIVFKMVPYLEEDEKSRIYAFYKRRGLDVPKPVASP------------------------------
>A0A6A4WK65	95	0.279	4.711E-18	81	222	224	13	159	287
---------------------------------------------------------------------------------RAVT--LSELTPHLVCPLCGGYYVDATAIVECLHTFCRSCILLHL---HTTRRCPVegCDVLVQKAQGASaaNLRPDATLQSIVYKTVPGLHRDEMQRRRLFYADNQDNAAGTPSGPKATEEdqgsafydASDIIDLQIQYAPQRPGDVV--PV-
>A0A1I8C9G3	95	0.319	4.711E-18	80	201	224	95	212	325
--------------------------------------------------------------------------------GDNLMLPLKTINPLIVCKLCNGYFIEATTVIECVHTFCRSCLLKHFEE--NDNNCPTCNLEIHQCYPSQYVAFDRTMQDIVYKLVPGLYEEEQKRVKAFNKKRAIENGESYEED--EEVEKE----------------------
>B8CC82	95	0.321	4.711E-18	49	184	224	63	196	355
-------------------------------------------------DNNDDDEQSTNSKEEPiDKEARPSSIILRTAGASFVDFPVSNLRDHLICSLCKGYFRDPYTVADCLHSFCRSCLIAQF--TVGRHRCPTCDISLE-PDPFREVLADRTLQEVVEKVFPWMQTKEEQDEKEFYASRGI---------------------------------------
>A0A2S2NZ06	95	0.294	4.711E-18	87	218	224	8	139	393
---------------------------------------------------------------------------------------VKSLNPHLVCVLCAGYYIDPTTIVECLHSFCRSCIVKYLE---TSRFCPICDVQLHKTRPLLSIRRDKILERLVYKIVPGLHAKEMARRSlpntELY-LSPDDLISLVLQYHIEDTSSQTVDIEENETNNAVNQDL-----
>G7YWZ9	95	0.345	6.415E-18	81	185	224	2	108	112
---------------------------------------------------------------------------------RVTRIPVVVINPMLTCKLCNGYLIDATTIVECLHSFCRSCILSYL---KLHTTCPICDTLLHKTRPHYAIRPDRALQAMVYKLIPNLFEKEMSCRREFFkgmisKTHGFD--------------------------------------
>Q8K3S6	95	0.281	6.415E-18	86	193	224	74	180	194
--------------------------------------------------------------------------------------PLSQMIPYISCFICKGYLIDAATITECLHSFCKSCIVKHFE---HSNRCPKCNLIVHQAKPHKNLRMDPQLQSIVYKLVAGLEENEKKQRREFNKEHclGPPEPAADPQP------------------------------
>A0A6I8QVN2	95	0.260	6.415E-18	87	221	224	8	133	233
---------------------------------------------------------------------------------------VKEFNPHITCYICKGYLIKPTTVTECLHTFCKTCIVQHFEE---SNDCPKCGNQVHETNPLEMLRLDNTLEEIIFKLVPGLREGEQNRELEFWKRKQ-------PHENGDDgvnVKRPREDEEENDDDR--DYHRSDP--
>UPI0018860E0C	95	0.304	6.415E-18	85	223	224	20	154	249
-------------------------------------------------------------------------------------VPLNQFYPYIRCGLCCGFLIDATTITECLHTFCKSCIVKHFFN---SNRCPSCTIIVHETQPLYNIRPDRQLQDIVYKMIPYLEEFEREQMCNFYKRRGLVIPKSVGFSTPAPLASKRQKKDpvPQCVINIPPEL---DVS
>UPI00105690F0	95	0.289	6.415E-18	84	221	224	20	149	250
------------------------------------------------------------------------------------TISLSQFYPYIRCPLCCGFLIDATTITECLHTFCKSCIVKYF---FYSNRCPTCSIVVHQTQPLYNIRPDRQLQDIVYKMVPFLEHNERELMCKFYNARALEVPK--PELPPPPTAGVIQKPKKDS---IPRPLLTVP--
>A0A226F459	95	0.288	6.415E-18	83	193	224	1	106	256
-----------------------------------------------------------------------------------LNVRLESVNPCITCKICKGYLIAASTVTECLHTFCKSCLVQHLEN---RNTCPECEVVIDPVDPLKHVRFDRTLQDIVYKLVPKLEESELKRERDFYQ--PPAPPITVPAS------------------------------
>A0A7S2NRS4	95	0.313	6.415E-18	75	222	224	41	188	270
---------------------------------------------------------------------------PPIIENGFASFSIPSINSHLICSLCNGYYREPHTIPECLHTYCKSCLYMSFR--SGFKNCPKCN-KSLEPDPYKAVLFDRTMHEIVNKIFPHLAEQDAKDEEEFYMRRGIKRkqESKPQENKTKATDKK-KPIKSTWEDSM-DFQLipdAEPV-
>A0A2U9CDH2	95	0.321	6.415E-18	87	195	224	9	117	275
---------------------------------------------------------------------------------------VRDFNHFITCYLCRGYLIKPTTVTECLHTFCKSCIVQHFEE---SNDCPECGIQVHETNPLEMLRLDNTLEEIIFKLVPGLREKEEQRELEFWRrnqPRGHGQEALRCQRFG----------------------------
>A0A3B4E030	95	0.272	6.415E-18	87	221	224	65	192	292
---------------------------------------------------------------------------------------VKDFNHFITCYVCKGYLIKPTTVTECLHTFCKSCIVQHFED---SNECPKCGIQVHETNPLEMLRLDNTLEEIIFKLVPGLREREQQREIEFW-KRNKSKENADDDGR----KCKRAKMEEEIDDHgDGDYHRSDP--
>UPI0010FC6F24	95	0.415	6.415E-18	90	178	224	21	106	444
------------------------------------------------------------------------------------------LNPHILCVLCGGYLVDATTIVECLHSFCRSCIVKYL---QTSYNCPVCDVEVHKTKPLLHIRPDRTLQDIVYKIVPGIYHEEVNRRKEF---------------------------------------------
>A0A0N4TM55	95	0.274	6.415E-18	12	180	224	265	434	573
------------EKGHYANRCHKGLLAFLSNTayLAHEQREKDEKEAR-GNGQQFGSLGKPQQVPQPKAIFKMS--RKPTLIGDEYKILLKTLNPHITCPLCKGYFIEATTVTDCLHTFCKSCLLKHFEN--VNNCCPKCSNLIHqacsKSHPSHYVSFDRTMQELVYKLVPGVQIREEENQNAFLR-------------------------------------------
>UPI0008F9BFE4	95	0.362	6.415E-18	78	191	224	4	116	1183
------------------------------------------------------------------------------LAKSEKRLQLREVNPYLICVLCGGYFVDAASIVECLHTFCWTCIVKYLE---KNKFCPICDVQAYKTKPHLSIRPDYTIQRLTYKMVPGLFAKEMKRRKEFYlsSDPPPTAVNLPP--------------------------------
>UPI0008546B5B	94	0.262	8.735E-18	87	201	224	8	122	158
---------------------------------------------------------------------------------------VKEFNPYVTCYICKGYLVKPTTVTECLHTFCKSCIVQHFEE---SNDCPKCGNQVHETNPLEMLRLDNTLEEIIFKLVPGLREREQLEETEFWkRKRPEEngEDGFPGSKRLKDDEEE----------------------
>A0A4Y2M777	94	0.383	8.735E-18	84	182	224	3	100	231
------------------------------------------------------------------------------------RVSLRSLNPFISCYICNGYLIDATAITECLHTFCKSCIVKHL-DSKKGNTCPKCDVVIHRSNPLQGIRLDRKMQDIVYKLVPNLQLREMLREERFCRER-----------------------------------------
>UPI001AACB531	94	0.289	8.735E-18	87	197	224	8	118	233
---------------------------------------------------------------------------------------VKEFNPYVTCYICKGYLIKPTTVTECLHTFCKSCIVQHFEE---SNDCPKCGNQVHETNPLEMLRLDNTLEEIIFKLVPGLREREDQKETEFWkRKHpGESGEDGYPNNkRLKD--------------------------
>UPI00159CA375	94	0.310	8.735E-18	87	197	224	9	124	244
---------------------------------------------------------------------------------------VRDFNHFITCYLCRGYLIKPTTVTECLHTFCKSCIVQHFED---SNDCPRCGIQVHETNPLEMLRLDNTLEEIIFKLVPGLREKEEQRELEFWRrnqkENGQEALRRqrfgLPDVGGDD--------------------------
>UPI0001CBB3B6	94	0.305	8.735E-18	87	215	224	6	129	252
---------------------------------------------------------------------------------------VREFNHFITCSICGGYLIKPSTIAECLHTFCKSCIVRHFEE---SKNCPRCGIQVHETHPCEMLRMDKTMEDIVFKLVPGIQEREKQRERDFWTSR----ESEEPKQGGgnDEPDAKRLKTDNGEANEEYN--------
>UPI00145BF1BF	94	0.300	8.735E-18	87	201	224	8	124	253
---------------------------------------------------------------------------------------VRDFNHYITCYVCKGYLIKPTTVTECLHTFCKRCIVQHFED---SNDCPKCGIQVHETNPLEMLRLDNTLEEIIFKLVPGLREKEQQQEIEFWrktksRENGGDDSPRAKRARMDDEDEE----------------------
>A0A5J5CS51	94	0.272	8.735E-18	87	211	224	9	123	257
---------------------------------------------------------------------------------------VKDFNHFITCYLCRGYLIKPTTVTECLHTFCKSCIVQHFEE---SNDCPKCGIQVHETNPLEMLRLDNTLEEIIFKLVPGLREKEEQQELEFWKKNQ-------PRENGQDLYEYLCERLSQTTT------------
>UPI0008FA961D	94	0.301	8.735E-18	87	197	224	8	120	281
---------------------------------------------------------------------------------------VRDFNHFITCYICKGYLIKPTTVTECLHTFCKSCIVQHFED---SNDCPKCGIQVHETNPLEMLRLDNTLEEVIFKLVPGLREKEQQQEIEFWRrnklkESPDEDGPICKKARLDE--------------------------
>A0A7M5WVR3	94	0.273	8.735E-18	87	211	224	6	130	430
---------------------------------------------------------------------------------------LEHVNPFLTCAVCKGYLVDATTIVECLHSFCRGCIIRHLEN---SYNCPKCSTEIHKTKPFEYIRSDPSLQEIVYKLVPELYQNEETRKEHWKKQEKKDSTKEEGNNRKDDEEenpRILVTLKYFRGT------------
>UPI00084B5A5F	94	0.256	8.735E-18	8	221	224	762	965	1245
--------PRKFELTIPLGPSLKR-HRDQQKMKENISKALSLDAIKFSLDkEGFSSNTRVSSKINAgGDKLLTADTSEP-----RTRIPMDVVNTHFICSLCNGYFVDATTIVVCLHSFCCACIVRYLE---HSVFCPVCEVLLHATVPTSKLRPDPQLQALLYAILPELYYEEQRRRREFYsSSKGrIRDEKL---CRVIPEDPSLVSLSAGRQPSLPK--ISEP--
>UPI00122F2CF4	94	0.284	1.189E-17	86	223	224	6	146	184
--------------------------------------------------------------------------------------KLWDINAHITCRLCSGYLIDATTVTECLHTFCRSCLVKYLEE---NNTCPTCRIVIHQSHPLQYIGHDRTMQDIVYKLVPGLQEGKCQSiHLDFCVRSTAFEGLFSPGSWLWTSRSAGRPVGAGSAEPLawgPGRMgaMCWPVS
>UPI001939B950	94	0.394	1.189E-17	84	187	224	7	108	225
------------------------------------------------------------------------------------NVKLRDLNEHITCFVCGGYLIEATTIVDCLHTFCKSCLIKRLL--SKNYDCPKCGNQIHHSHPLQYIGYDRTLQDVVNKLVPSLQRLETAREEKFYHERGLDCP------------------------------------
>A0A1D1UGJ7	94	0.432	1.189E-17	87	183	224	7	100	226
---------------------------------------------------------------------------------------MKELTSLLRCPLCHGQIVDATTITECLHTFCKSCIVKFLED---NTSCPTCGSLIHQSYPLDYISHDRTIQDIVNKVFPDLKQRESDRELQFYRDHP----------------------------------------
>A0A401S6G6	94	0.246	1.189E-17	87	221	224	8	135	235
---------------------------------------------------------------------------------------VREFNAFITCYICKGYLIKPTTVTECLHTFCKSCIVQHFED---TNDCPKCGIQVHETNPLEMLRLDNTLEEIIFKLVPGLKEMEKRQEEEFWKKNK-------PQENGEDNEGpkaKKAKIDEEEDQEDQDYHRSDP--
>UPI000A2A86C3	94	0.357	1.189E-17	84	178	224	9	100	237
------------------------------------------------------------------------------------TISLSEINEHITCRLCDGYLIDATTIVECLHTFCRSCIVKHLRQ---CNYCPTCKITLHQSHPMNYISTDRTLQDIVYRLVPGLQEREKQRQKEF---------------------------------------------
>F0X051	94	0.368	1.189E-17	77	190	224	15	127	239
-----------------------------------------------------------------------------IMDGRKVSFRYKDINRHFICTLCNGYFRDAQTIKECLHTFCNGCIRSYFWRNRDAHKCPTCSVHLG-VKPWTQLISDPSIQGLISKIFPDPTQQEKKEELKFYKHLSIKRKEII---------------------------------
>UPI000BF4B043	94	0.339	1.189E-17	87	198	224	6	113	253
---------------------------------------------------------------------------------------LRSLTAYLSCRICRGYLIEATTVTECLHTFCKSCLVKHLEE---RNTCPQCETLIHQSHPLNYIAYDRTMQDVVYRLVPELQKKELKREWEFYENKGLAFPRTLP-PNLQAL-------------------------
>A0A1S3JAC5	94	0.372	1.189E-17	75	192	224	26	135	259
---------------------------------------------------------------------------EPVLKIR-----IRNLNPHIVCSLCAGYFMDATTIRECLHTFCKSCIVKYL---QSSKNCPQCGIKIHETQPLSGLKADNVMQDIVYKLVTNLFENEEKRKEEFCKSRGINVAKELNE-------------------------------
>A0A2B4SIR5	94	0.300	1.189E-17	84	223	224	3	140	280
------------------------------------------------------------------------------------SMKIQDLNSHILCVLCGGYLVDATTIVECLHSFCRSCIVKYL---QASYHCPVCDVEVHKTKPLLNIRPDRTLQEIVFKLVPGLYQAELKLKQEFEEK--QREENKSPEENEaanEITDKKEIIMDDPVFITLEYYRRKRNWS
>UPI0008116889	94	0.333	1.189E-17	16	209	224	15	196	322
----------------ATAAVSKSKVRNSSSSVERSKKQSSAKhhiSTKMEVDsSSSNSRAEVNPEVKIKIE-DEDEPEKP----RALT----TFNPLMTCILCGGYFVDATTIVECLDTFCKSCIVKYLEDDSNPKNCPICETAINKNKPLLSLREDKLKQDIVYKLVPQAFKCEMERRRDFYSTHSD------AEPKSDEDAGRLTN-QLNT--------------
>A0A3P6U1Y1	94	0.323	1.189E-17	87	216	224	7	126	565
---------------------------------------------------------------------------------------LSLLNAHLICGLCGGYLIDATVLTNCVHAFCRSCILRYLLD---NKVCPLCDSLIHEGRPGFALRPDITLQRVVYKLVPGLLRVELDRIAAF-RARFSQNPTA----VLKKVNKQLAKMKSTTT--MDNY-------
>UPI00094EE5F8	94	0.293	1.189E-17	87	208	224	19	142	1084
---------------------------------------------------------------------------------------VKELNAYCTCKLCHGYFIDATTLIDCLHTFCRGCILRHFDNSKAQVQCPVC--PALYKKKSQCFRSDMQMQALVYKVVPYLYYKEMQRREDFYRSTGVRAGSSCSDDsvidRERDMMHEMEELVSH---------------
>A0A183BYM0	94	0.316	1.189E-17	80	214	224	30	154	1098
--------------------------------------------------------------------------------ARENVIKLSSLNPYIMCPLCNGYLVEATTVIDCLHTFCKSCLLKYFEE---NSDCPKCHNQIHQSHPSHYVAFDRTMQDIVYKLVPGMQAEEQRRREQFKKRH--------QLKDGRELNGRAApQLPPHTVTVVP---------
>A0A1W4W2N8	94	0.310	1.189E-17	87	201	224	16	128	1243
---------------------------------------------------------------------------------------VKDLNPYITCNLCNGYLIEATTLVDCLHVFCRACILRYFEN--SKMGCPMCNTVYK-KKNFPCFRPDPIMQSLVYKLVPGLYSKEVQRRDDFYRSTAIRAsSSCSEDSVIGDLSQE----------------------
>UPI0010A4CD21	94	0.304	1.619E-17	87	199	224	8	119	235
---------------------------------------------------------------------------------------VKDFNHFITCYLCKGYLIKPTTVTECLHTFCKSCIVQYFEE---SNECPRCGIQVHETNPLEMLRLDNTLEEIIFKLVPGLREKEQRQEIEFWRtnKSKENAEENGPKSKRAKLE------------------------
>A0A6G1SNH2	94	0.320	1.619E-17	80	185	224	1	104	244
--------------------------------------------------------------------------------GTSSNIKLSELNEFISCPVCHGYLIDATTVNECLHTFCKSCIVKHIQN--DNNECPKCQTVIHERRPLDYILYDRSKQDIVYKLVPQLYISEMNRRMAVQDLRDID--------------------------------------
>A0A7S4M3Q8	94	0.370	1.619E-17	52	201	224	0	143	255
----------------------------------------------------FFMAEHLV-DEESDSSEGGIE---PVSDGRTITFKPQILNEFLTCNICRGYYREPVTVRECLHTFCKSCMYKYIVDNsGPRLSCPDCG-YALGSRPFESVKEDCVLQELAIKIFPQVFDKDKDDEERFYEYIG--KPLKRPGEDLSETGKR----------------------
>A0A5D6XX71	94	0.377	1.619E-17	76	188	224	26	138	257
----------------------------------------------------------------------------PLLvDARKVTIELVQINEHFVCSLCHGYLRDAQAIKECLHTFCNGCIRPHFMSDKRNNSCPTCRVELG-VRPWEQLMPDPAIQELTVKILPDFREQDRILAEDFYAQLGIPRKA-----------------------------------
>V4ADD6	94	0.366	1.619E-17	79	190	224	26	134	259
-------------------------------------------------------------------------------DESKVYVPVVNINCYLTCGICKGYLYEASTITDCMHTFCKSCIVKFTE---KNVHCPTCNIVIHPTEPLINIKLDRTLQDILYSLLPHVAEEELEREKKFYEIHGIEKKYIP---------------------------------
>UPI000C050423	94	0.321	1.619E-17	86	194	224	5	110	322
--------------------------------------------------------------------------------------KIQDLNPHIMCMLCGGYLVDATTIVECLHSFCRSCIVKYL---QASYHCPVCAVEVHKTKPLLYIRPDRTLQEIVFKLVPGLYQAEQKLRHDFEENQIDEREESKPSGK-----------------------------
>A0A6P6YCF6	94	0.283	1.619E-17	25	182	224	96	241	1114
-------------------------YTFSQKTICSTGQQTNdlkKSSNDINDDG-YCIKESI------------TNQQNNNGSGRKRKHPlLSDINEMITCAICSGYFIDATTIVECLDTFCKSCIVNYLE---TSKSCPICDVPLSKIKPHQSLRQDKLKQSLVYKLIPQIFIDEMKRRRKFYDEH-----------------------------------------
>UPI00087066CD	94	0.268	1.619E-17	78	223	224	0	149	1701
------------------------------------------------------------------------------MAGRPKLVSV---NSAITCSLCKGYLINAMTLCRCMHTFCRSCIHRYL---DTSSTCPTCQQRVFRSRMDTHMLPDHTLQSIVYRVVPGLYEDEMRRRRQFYentdersdertEERGFPERVILSDK--DKVSVVLAYRENEEYPKL--YLeLAAamPVS
>A0A2S2QGS2	93	0.305	2.204E-17	87	217	224	8	124	210
---------------------------------------------------------------------------------------LKSLNPHLLCVLCAGYYVDPTTIVECLHSFCRSCIVKYLE---TSRFCPICDVQLHKTKPLLSIRRDKILERLVYKIVPGLYAKEMDRR-----ALPLKELYLSP----DDLVS--VVLQYHVEDAGPKAL------
>UPI0003596549	93	0.255	2.204E-17	67	203	224	76	211	213
-------------------------------------------------------------------EEKKAAVEEPDQEECLV--PLSQLTPYISCFICKGYLIDAATITECLHSFCKSCIIKHFE---HSNRCPKCNIVVHEAKPHNKLRLDPHLQNIVYKLVAGLEEKEKKQRQEFSKENcsetPKPADVPQPDTSGEGNTKEVV--------------------
>UPI001455460D	93	0.312	2.204E-17	84	212	224	3	126	218
------------------------------------------------------------------------------------RVKLVDLNEQICCKLCNGYLIDATTITECLHTFCKSCLVKFLEE---NNTCPVCHLVIHQSHPLNYVGFDRTMQDIVYKLVPNLQQSEKGKEKLFYESFGKKE----PEEKEAEETKEdcILKEEDTDCHR-----------
>H3CKS7	93	0.262	2.204E-17	87	221	224	8	139	254
---------------------------------------------------------------------------------------VRDFNHFITCYLCRGYLIKPTTVTECLHTFCKSCIVQHFED---SNDCPKCGIQVHETNPLEMLRLDNTLEEIIFKLVPGLRErtEEEQQELEFWKQNQPKANSQADPQ--SGLDARYIYADDCDNGGDKDYHRSDP--
>A0A2I4AYC8	93	0.293	2.204E-17	87	217	224	29	158	256
---------------------------------------------------------------------------------------LSQFYPYIRCALCCGFLIDATTITECLHTFCKCCIVKHF---FCSNKCPTCSIVVHQTQPLYNIRPDRQLQDIVYKMVPFLEEFERERMSNFYKERGLPVPKSvvFPPQVPVVWKKQKKDIFPSSVFTMPPEL------
>A0A6J2R8G1	93	0.295	2.204E-17	86	196	224	7	125	275
--------------------------------------------------------------------------------------PLvKDFNHFITCYLCRGYLIKPTTVTECLHTFCKSCIVQHFED---SNDCPRCGIQVHETNPLEMLRLDNTLEEIIFKLVPGLRESESQEKLDFWkknqpRENGQAENARrqrigLPDVRGD---------------------------
>UPI001884D3CE	93	0.250	2.204E-17	81	218	224	73	207	304
---------------------------------------------------------------------------------RLVS--LSELTPYISCFVCKGYLIDATTVTECLHTFCKSCIIKHFE---HSYRCPKCNIVVHEAKPHNHLRSDPQLQAIVYKLVAGLEEKEKKQRQEFYKENcpetpkPDAVPQPGPSSEGN--TEELVELC--LSSREPSISL-----
>R7TSP8	93	0.333	2.204E-17	84	179	224	5	97	521
------------------------------------------------------------------------------------RLNLQELNSHLLCSLCSGYLIDATTIIECLHSFCKTCLVNHL---QKTKFCPTCEVQIHKTKPLENVRADKALQALVYKLVPGLLHRERQRRRDFY--------------------------------------------
>A0A653CIU7	93	0.276	2.204E-17	74	201	224	1	127	1044
--------------------------------------------------------------------------RQTMANGGRNRILVKDLNSVITCRLCDGYLIDATTLVDCFHVFCRACILRHFEN--NKTACpiPMCNTSYK-KKSQPCFRPDPLIQSLVYKLVPSLYAREIQRREDFYRSTGVRASSSCSDDSVIERERQ----------------------
>A0A2A6BDX3	93	0.359	2.204E-17	75	177	224	321	421	1157
---------------------------------------------------------------------------RPMDTRKEFVLPLEKINGQITCSVCGGYFIEATTVTECLHTFCKSCILAHFEE--GHTHCPKCDMTIHQSHPSHYVSFDRTMQDIVHKLVPGLLHEETERRKE----------------------------------------------
>T1G7Q0	93	0.355	3.001E-17	77	183	224	2	105	109
-----------------------------------------------------------------------------LLPDTENKIKVMDLNPHLLCSLCSGYMINASTIIECLHSFCKSCIYSYVE---SNKYCPICDVQIHKTKPHTNIKPDKTLQTLIYRLVPNLLKNEMQRRQTFFDENP----------------------------------------
>A0A4W4G458	93	0.259	3.001E-17	87	221	224	10	137	237
---------------------------------------------------------------------------------------VKEFNHFITCYMCKGYLIKPTTVTECLHTFCKSCIVQHFED---SNECPKCGIQVHETNPLEMLRLDNTLEEIIFKLVPGLREKEQQQEIEFWKKNKSKENCDDD----GPLCKKVKVADENSDVGDGDYHRGDP--
>A0A5A9PXV3	93	0.275	3.001E-17	87	201	224	8	124	239
---------------------------------------------------------------------------------------VKDFNHFITCYVCKGYLIKPTIVTECLHTFCKSCIVQHFED---CNDCPKCAIQVHETNPLEMLRLDNTLEEIIFKLVPGLREKEQQQEKEFWRRNeskeNLDEGSAICKKaRLDEEEDE----------------------
>A0A3P8UDK6	93	0.317	3.001E-17	85	191	224	27	130	254
-------------------------------------------------------------------------------------LPLNQFYPYIRCALCCGFLIDATTVTECLHSFCKSCIVKHF---FSSNRCPTCSTVVHQTQPLYNIRPDRKLQDIVYKMVPFLEELEREEMYNFYTDRGLEVPKSVF--------------------------------
>R7VEW5	93	0.352	3.001E-17	84	188	224	48	149	268
------------------------------------------------------------------------------------RLRVRDVNSHVTCRLCKGYLIDASTIQKCLHSFCRSCLVRFL---ASNHACPVCGVLLNRSEPLLNVRLDRTLQNLVYKLVPGLFKDEMQRRHHRYFSPKGTAPA-----------------------------------
>A0A2K5F7Q5	93	0.348	3.001E-17	89	196	224	8	113	276
-----------------------------------------------------------------------------------------ELNPHLMCVLCGGYFADATTVIECLHSFSKTCIVRYLE---TSKYCPICDVQVLKIRPLLNIRSDKTLRDSLYKLVPGFFKKEMKRRRDFYAAHPsADAANGSNEDRGE---------------------------
>UPI000626674E	93	0.338	3.001E-17	70	198	224	1	119	786
----------------------------------------------------------------------ETVTREPLQEWRK---PLvKDLNDHIVCPLCRGYLIDATTLAECLHSFCRGCIARRLR--SGVRACPVC--STEALSP---LMPDASLQRLVYLIVPGLFRSELERRTRF-RATNPQCPPPTPLHGGLEL-------------------------
>A0A498N801	93	0.354	4.085E-17	86	208	224	6	124	168
--------------------------------------------------------------------------------------KLWDINAHITCRLCEGYLIDATTVTECLHTFCRSCLVKYLEE---NNTCPTCRIVIHQSHPLQYIGHDRTMQDIVYKLVPGLQEGDLKSEDTANKEAGdEKAEEDNDYHRSDEQVS--ICLECN---------------
>H2XLZ0	93	0.336	4.085E-17	81	184	224	19	118	223
---------------------------------------------------------------------------------RKIR--LRNLNEHITCYLCHGYLIDATTITECLHTFCKSCIVSHVED--GRNECPKCEAVIHHSYPLQYLAYDRTMQDIVEKLVPKLKQSEWSRRIQFCHKNNL---------------------------------------
>UPI00117EE31A	93	0.345	4.085E-17	91	193	224	48	151	223
-------------------------------------------------------------------------------------------EDEFypyiRCALCCGFFIDATTITECLHTFCKSCIVKHF---FHSNRCPTCSIIVHQTQPLYNIRPDRQLQDIVYKMVPLLEELEREQMCKLYRDRGLEVPEAVMDS------------------------------
>A0A7L3NDP2	93	0.336	4.085E-17	87	193	224	0	103	226
---------------------------------------------------------------------------------------MKELNEHIVCCLCAGYFIDATTITECLHTFCKSCIVKYL---QTSKYCPMCNTKIHETQPLLNLKLDRVMQDIVYKLVPGLQERETWVGGGLWEVAGVGELTAPPSP------------------------------
>UPI001054F3C8	93	0.290	4.085E-17	87	194	224	9	115	233
---------------------------------------------------------------------------------------VRDFNHFITCYLCRGYLIKPTTVTECLHTFCKSCIVQHFEE---SNDCPKCGIQVHETNPLEMLRLDNTLEEIIFKLVPGLREKEEHQEQEFWRrnQPKENGQESLSCQR-----------------------------
>E9FY34	93	0.301	4.085E-17	78	223	224	4	137	238
------------------------------------------------------------------------------TDDGKTQPSVGDVNCHLICTVCKGYLVDATTITECLHSFCRSCVVPHVAE---FHQCPSCSVPLSTTKPFSQLRRDYTLQSIVYKMVPRLARNELDRRKQFRQER--FAGASKMNNFVEDSKAEECYLQSFFA---PN----DPIS
>UPI0010693B50	93	0.410	4.085E-17	79	178	224	5	103	240
-------------------------------------------------------------------------------SNKTITVELRELNDLLTCYLCKGYWIRPTTIAECLHTFCRSCIVRYL-DDSDENECPRCSTVIHETNPLELLRADQTLEDIIFKLVPHLQESEKQRETNF---------------------------------------------
>A0A7S0NCW8	93	0.410	4.085E-17	75	171	224	6	101	247
---------------------------------------------------------------------------EPgaaVLEGSDVVFPTRIMNEHLICSLCMGYLRDAMTVTECLHTFCKPCIMQHFSE---YLTCPTCEMDLG-PAPHEKVRTDRAMQNIVDKVFPHFAKEE----------------------------------------------------
>A0A3P9IH66	93	0.278	4.085E-17	87	201	224	9	113	247
---------------------------------------------------------------------------------------VRDFNHFITCYLCRGYLIKPTTVTECLHTFCKSCIVQHFEE---SNDCPKCGIQVHETNPLEMLRLDNTLEEIIFKLVPGLRENEEKQEVEFWKKNQ-------PKENGQENSRR----------------------
>A0A1J4MPH7	93	0.312	4.085E-17	51	220	224	1	174	281
---------------------------------------------------NFSRNKKGSIDnSKYTYEPGDLETKVTE-NGLDVSFKRRVVSDLLICPICEGFFRGATTIRECLHTFCKTCIIKHIE--SKGSECPKCGQDIGIY-PLQGLVFDRTIQNITDKIFPEFKEKERKLYSEFLEKYGDEAEIN-DEKDLMSLtkpiASQLseIKLKpvDFTEQFYKELLLPE---
>A0A2P4YWP0	93	0.300	4.085E-17	51	222	224	1	161	283
---------------------------------------------------NFSRNrKGVKDDLKYTYEPGDLETKVTE-NGLDVSFKRKVVSDLLLCPICEGFFRGATTIRECLHTFCKACIIEHIE--SKGSECPKCGQNIGIY-PLQGLVFDRTIQNITDKIFPEFKDKERKLYSEFLEKYGDEADIHD--------EKDLMSLTKPTASQLLNKIKLKPI-
>A0A7L0XUJ7	93	0.300	4.085E-17	81	200	224	2	117	327
---------------------------------------------------------------------------------RTTRIKITELNPHLMCALCGGYFIDATTIVECLHSFCKTCIVRYLE---TNKYCPMCDVQVHKTRPLLSIRSDKTLQDIVYKLVPGLFKG-TATGRGGWGGLGTVPGTAGQFPNGSNEDR-----------------------
>D2H542	93	0.313	4.085E-17	81	213	224	2	132	343
---------------------------------------------------------------------------------RTTRIKIAELNPHLMCALCGGYFIDAATIVECLHSSTPPPPVRYLE---TNKYCPMCDVQVHKTRPLLSIRSDKTLQDIVYKLVPGLFKDEMKRRRDFYAAYPlTEVPNGSNEDRGEVLEQEKGALSDNEIVSL----------
>A0A210PYB0	93	0.299	4.085E-17	76	222	224	96	231	352
----------------------------------------------------------------------------PSRRKEPINVQLRDINPYITCGLCGGYLYEASTITECMHSFCKTCIVRHTE---RHLNCPSCDAAIHPTDPFVHIRNDSTIQDIVYRLLPHIAEEEQRREKLFYEEH--------EKATGEQITPKLTLPPPPPRTPPPNSIPPMPV-
>A0A7I8VCQ6	93	0.292	4.085E-17	80	222	224	6	147	498
--------------------------------------------------------------------------------GHPVRqIQISSLNESIMCALCGGYLINATSITECHHSFCRSCIMRFVE---TSRICPICDVKLHETRPWESLRLDLTLQKIVFQLVPGLATREFLQRRRFQRiQKSCGRDEEADEEEIPQMSICLEC-KENNQT-LYDYKryLKCPV-
>A0A2H2IEC1	93	0.262	4.085E-17	3	216	224	218	443	542
---PKLTLEEKLEklRKKKERKERRRQSEKEESMRQKYG-QRKMKPVA--SKWNFGPISSINQrrrDEMmaffPKASFTSSEDGKPAVMNNFrratVKYNMEVLNPFITCGVCDGYIVDATTIIDCMHTFCKSCLLGYFE--SDNNSCPTCGTFIHGSHPLHYVTYDRAVNELVNQFVPKLEKEELEMRKKFLRdcreALGIDTVAEDREKR-ERLERERVTGTNRCyAEEPPRY-------
>A0A2P4W4K6	93	0.331	4.085E-17	76	221	224	302	446	547
----------------------------------------------------------------------------PKVTNNFrratVKYEMEVLNPFITCSICDGYIVDATTIIDCMHTFCKSCLLKYF--DADNKTCPTCGTFIHGSHPTHYVTYDRAFNDLVNQFVPKLEDKELEARKKFLRDCreaiGID---TAAEDR--ERAERLEKERVTGTNRC--YPLERP--
>A0A1L7N259	93	0.347	4.085E-17	87	201	224	15	123	892
---------------------------------------------------------------------------------------VKDLNDALVCTLCNGYLIDATTLSECYHVFCRGCILRHFE---SKAACPLCN-FVYKKKNQVFFKADPQIQAVVYKVVPALYSKEMQRREDFYRSTGVRASSSCSDD--SVLERE----------------------
>A0A6J2X8T0	93	0.301	4.085E-17	68	203	224	0	130	1070
--------------------------------------------------------------------MRNLET-NPVNMAELQKHQVKDLNSVLVCRLCEGYLIDATALVECLHTFCRGCILRYFEN--NKTQCPVC--PAVYKKKTQCFRSDSQIQALVYKLVPSLFVKEMQRREEFYRSTGVRTGSSCSDDSVIDRERDML--------------------
>UPI001432D122	93	0.307	4.085E-17	81	192	224	4	113	1268
---------------------------------------------------------------------------------RTVQ-QLSEFNDLLTCRICQGYMIDPTTFDCCSHTFCRSCILKHL---LRDVHCPQCKASGGSKHISEdNLRSDDTLRALIYKLVPGIYQRECQRLVEFEREHGfCDDEEVLQE-------------------------------
>A0A7D9JV84	92	0.352	5.560E-17	84	188	224	3	104	181
------------------------------------------------------------------------------------RIKMKELNEFITCSICSGYLINASTVTECLHTFCRSCIVKHLEE---NTHCPKCEKVIHHSHPMNYLRLDRTMQDVVYKLVPSLQNREKKREDKFKRKNNPTAKS-----------------------------------
>UPI000B90F8FC	92	0.310	5.560E-17	78	223	224	16	145	256
------------------------------------------------------------------------------LRGRpkPLVIRLTSVNPYITCHLCGGYLVDATTIIECLHTFCKSCLVQYLY---TSKRCPTCDTLIHETNPFSCIRLDRTKQDILNKLLPYVASDETENQKLFYKRRGITAP-----QKGD----------SRTPSPSPPPSLTPPSS
>A0A5J6BXQ8	92	0.290	5.560E-17	82	222	224	3	151	278
----------------------------------------------------------------------------------FVNHTAKDLNEFVTCNLCNGYLIDATTLTECMHSFCKTCIVKYLEN---FSTCPICNCQLHKGKPYLDVKSDNVLQSIVYLLFPSVFEEEKKRRkihsnskvkseiCYFSREK-RDELYKDPFSGLEDdfISVELI-MR-NNASSLLNCMETPPV-
>A0A7S4C3W2	92	0.407	5.560E-17	75	177	224	72	170	288
---------------------------------------------------------------------------PPVRNGRQISFQTRIINPHLVCTLCMGYFKDACTIIECLHTFCRACIHRHF---KDSNVCPTCDSHLG-TNPRDLVRTDRTLQSIVDKVFPQFADYECGTKRA----------------------------------------------
>UPI000D727F57	92	0.292	5.560E-17	85	190	224	80	182	302
-------------------------------------------------------------------------------------LPIKNINQYITCGICYGYLYEASTVTECMHSFCKNCIVRHVE---RSLHCPTCHILIHPTDPFVHIRLDRLLQDIVYGLLPHLAEDELAKKKKFYADCASDSRASP---------------------------------
>A0A4W5K4C2	92	0.333	5.560E-17	81	194	224	2	108	303
---------------------------------------------------------------------------------RTTRIKITELNPHLMCVLCGGYFIDATTIIECLHSFCKMCIVRYLE---TSKYCPICDVPVHKTKPLLNIRSDKTLQDIVYKLVPGLF---KSKWNVFWKTH-DRGEVADEDKR-----------------------------
>A0A6I9XUH1	92	0.288	5.560E-17	81	219	224	2	153	315
---------------------------------------------------------------------------------RTTRIKITELNPHLMCVICGGYFIDATTIIECLHSFCKTCIVHYLE---SSKYCPICDVQVHKTKPLLNIRSDKTLQDIVYKLVPGltgcpsrtsLSGAEHSScgELNLYTKGGNQCRlattynSICPFSRVEQ-KGSNEKEKANEEAKDKRYLRC----
>A9V6D0	92	0.350	5.560E-17	80	179	224	152	248	381
--------------------------------------------------------------------------------AHQLRVKMVDVNQYIVCQICMGYIVNATTISECLHSFCRSCIVKHFR---KSKICPVCNQQAHETAPLDTLRQDRTLQSIINKLLPDVAEAEREARRAFY--------------------------------------------
>A0A183T519	92	0.318	5.560E-17	78	209	224	10	131	386
------------------------------------------------------------------------------MSASKIN--LSLLNAHLICGLCGGYLIDATVLTNCVHAFCRSCILRYILD---NKVCPLCDSLIHEGRPGFALRPDITLQRVVYKLVPGLLRVELDRIVAF-RARFSQNPTA----VLKKVSKQLTKMKSPT--------------
>UPI000FFB228B	92	0.336	5.560E-17	81	196	224	2	112	407
---------------------------------------------------------------------------------RTTRIKITELNPHLMCALCGGYFIDATTIVECLHSFCKTCIVRYLE---TNKYCPMCDVQVHKTRPLLSIRSDKTLQDIVYKLVPGLFKG-TALGGDNW-PFPPSAPAVPNGSNED---------------------------
>F1KYK1	92	0.310	5.560E-17	89	202	224	4	115	739
-----------------------------------------------------------------------------------------DFNENLCCSLCKSYLIDAVTLSECLHSFCRSCLLAHL---CHESRCPKCACDLGPELSEAFVRDDP-LQRIVYKMVPDVYWEEMRRRGEFYKRRTIsnEEKAIMFEKNLLQLSSEL---------------------
>A0A1D1VJC0	92	0.300	5.560E-17	94	222	224	15	139	749
----------------------------------------------------------------------------------------------FTCRLCDGVLIDATTLPECHHAFCRSCLVHYCtRTNVDVFTCPVldCGAEIHTSRPLEKIKNDTTLQTVVYKLFPDAYEDEMLKRREFYRLHPQTVfPGYLHMQR--ELTREELGIIQN-----PSW-LPRPV-
>A0A6P3WXS2	92	0.248	5.560E-17	68	215	224	0	148	935
--------------------------------------------------------------------MRKQAVSEPTANSMEVAereKPLvKDLNEHIMCPLCRGYLIDATTLAECLHSFCRGCIVR-LSN--GARVCPVCGVRT--TPP---LLPDTRLQRLVYLVVPGLFRAELQRRRHFLVLNPLCPPLPPPLGainlTLDDLVSlSLEELDETEWEMCED--------
>G7YJ33	92	0.298	7.568E-17	84	197	224	6	114	119
------------------------------------------------------------------------------------NVKLSTLNGHLICGLCGGYLIDATVLTECVHVFCRSCIVKYL---TEHKVCPLCQSLIQETRPGHALRPDTVLQRVVYKLVPGLLKTEMQRLTEFC--SSMSASETLQNTRASE--------------------------
>R7VGM1	92	0.303	7.568E-17	86	211	224	10	140	205
--------------------------------------------------------------------------------------PLvSDLHQHLICVLCRGYLVEATAIVECLHSFCRSCIVRNL---ATSKYCPVCDVAITTAKPSLCIRPDEILQRLVYKIVPNLFEDELKRRKCFYADQPPEERTN-PKAPLVQLchnyrppsSSRLRRGRSSEAT------------
>A0A7K6NCY1	92	0.305	7.568E-17	87	197	224	0	114	228
---------------------------------------------------------------------------------------MKELNEHIVCCLCAGYFIDATTITECLHTFCKSCIVKYL---QTSKYCPMCNTKIHETQPLLNLKLDRVMQDIVYKLVPGLQESESSHGSQVvpWCQQGrgeltPAPPHISPDTVGGD--------------------------
>Q5CSC1	92	0.294	7.568E-17	51	220	224	1	175	284
---------------------------------------------------NFSRNRKGVKD-DSKYIYEPGDLETKVTeNGLDVSFKRKVVSDLLICPICEGFFRGATTIRECLHTFCKACIIEHIE--SKGAECPKCGQNIGIY-PLQGLVFDRTIQNITDKIFPEFKDKERKLYTEFLEKYGDEADIH-DEKDLMSLtkpiTSQLlnkIKLKpiDSTANFYNEILLPE---
>A0A7D9IUN9	92	0.262	7.568E-17	84	223	224	4	155	286
------------------------------------------------------------------------------------TVHLNSLNANITCSLCGGYFVEATTIMECLHSFCKSCIVKYLE---TSYNCPVCQTEIHKTRPLLHVRPDPVLQDLVYKLVPSLYdeyhkaKQEFKKRMsqeetaqdETSEQHGDSKVPHVPDPIYVTLEqRQRDKNKNEQIKIFPiRYLRC-PSS
>UPI0010FCC2F1	92	0.306	7.568E-17	84	216	224	10	145	288
------------------------------------------------------------------------------------RIKLEELNPFIMCELCKGYLIKPTTIAECLHTFCRSCIVQYLQE-SEENICPQCSTVIHETNPFEMLRSDQKLQDIIFKLVPGLHERERVREEEFNRsvRLGkRDTEGLKRKQKESDVDAEqPRKKHKNTSRRTTDH-------
>A0A3M7T0F6	92	0.320	7.568E-17	81	183	224	2	101	299
---------------------------------------------------------------------------------RTLSLKIGQVNSYLVCPLCKGYLIDSYTINECLHSFCKSCIIKYI---KRKECCPVCKINIIKDRMNLFLKPDVNLQCIVYKIVPELFKKEMKRRRQFYLTHP----------------------------------------
>A0A7D9K6Q4	92	0.268	7.568E-17	74	215	224	27	169	335
--------------------------------------------------------------------------QEAITDDTEITISPRSLHSELMCPICLDMLKNTMTTKECLHRFCQDCIITALR--SGNKECPTCRKKLV---SKRSLRPDPNFDALIAKIYPDREEYEAHQEKvlqKLSKHHNQQALTSSIEEglKLQAMNRvqRVRKL-SNEEQSVPN--------
>A0A183WR22	92	0.307	7.568E-17	94	196	224	0	100	335
----------------------------------------------------------------------------------------------LTSRVXXXXLIDATTVVECLHSFCRSCILTYL---QHKTTCPVCETLLHKTKPHYAIRPDRALQAIVYKLIPNLFEKEMLSRRKFYEAHPsLHSRSLSPEKRGD---------------------------
>A0A6M2DDU3	92	0.272	7.568E-17	74	197	224	64	194	1049
--------------------------------------------------------------------------QRPIdrvlMVADSEPRPrLSDLNRALTCGYCKGYLINAVKIEDCHHTFCRSCIVQYINN--ENKQCPTClsSAPSQNEKPQPnlqmsNLILDRVLQSCVYKMVPGLYRREQQRQAEFYMQHGL---SNAFPSKLED--------------------------
>A0A1W0WMQ9	92	0.263	7.568E-17	81	220	224	2	143	1165
---------------------------------------------------------------------------------RILRLPTAQLYPHLRCELCEGFLIDAVALPECHHEFCKACIVNycYLQGPKGPFYCPIeaCKAEIHKTRPLSMLKNDTDMQTLIYKLFPSVYKDEMANRRRFYEEHPQALTSFTETVRRPPTADDLGTLRNFEW--LPRDVPPR---
>T2M5Z3	91	0.299	1.030E-16	79	221	224	4	145	167
-------------------------------------------------------------------------------NSHKVCIKLRDLNPYLVCMLCAGYFVDATTIIECLHTFCKSCIVRHL---QSSKRCPTCNIQIHETEPMSKLMLDRTMQDIIQKLIPWVFIDESRRAQDFECKLNKQVVTDIPKNDFQKL--ELVELKnSYLSDEQINLCLClerRP--
>A0A0B2VL32	91	0.301	1.030E-16	89	202	224	4	115	237
-----------------------------------------------------------------------------------------DFNENLCCSLCKSYLIDAVTLTECLHFFCRSCLLAHL---CHESRCPKCASDLG-TELSEAFVRDETLQRLVYKMVPDVYWEELRRRGDFYKRRTIsnEEKAILFEKNLLQLSSEL---------------------
>A0A6V7UIG6	91	0.333	1.030E-16	51	173	224	8	122	291
---------------------------------------------------NFEKNETFKNSENSSSTAGTS--QKPM--ENFVS--LSSINPYITCPLCNGYFVDATTVIDCLHTFCKSCLLKYFDE--DNTDCPKCHYQIHQSHPSHYVAFDRTMQDIVYKLVPGMQKNNVE--------------------------------------------------
>A0A7S1K2X3	91	0.309	1.030E-16	54	195	224	27	177	335
------------------------------------------------------ENDESQQSAEEEPNFDQQEDVKTyqTNDELDVEFRVRVLADLLTCRMCGGFFKDAMTVKECLHTFCKSCIYGYLSKQDLRKKCycpyPDCGEDLG-AQPFDAVESDRTLQNLVDKLFPEFAEREKKEREGLYRFCGLDhlleDSPGVPEQNG----------------------------
>UPI0014585DD1	91	0.290	1.030E-16	76	222	224	100	235	356
----------------------------------------------------------------------------PSRRKEPINVRIRDINPYITCGLCGGYLYEASTITECMHSFCKTCIVRHTE---RHLNCPTCDAAIHPTDPFVHIRNDSTIQDIVYRLLPDIAEEEQRREKLFYEEHErVTGVQITPKLTLPPPPPR---------TPPPNSIPPMPV-
>C3YJ50	91	0.312	1.030E-16	58	169	224	388	493	628
----------------------------------------------------------LSHDGKRDHFCDSCSFASP---YKFVMVKICDINPHIVCILCAGYFIDATTVTECLHTFCKSCIVKYL---QTSKFCPMCNIKIHETQPLLNLRPDRTMQDIVYKVVPGLWE------------------------------------------------------
>UPI00140395E1	91	0.300	1.030E-16	84	193	224	4	111	631
------------------------------------------------------------------------------------SLPLSRLQSNLTCSICQGYLIDATTITECMHTFCKSCLLQRVE--SGRTFCPRCGIQLQRSRLGEQLKLDHAVQALVYAAVPGLWHEEQRRRKHFVDHHPLSTSVAPPLQ------------------------------
>UPI000E6E4127	91	0.268	1.030E-16	74	215	224	71	227	1063
--------------------------------------------------------------------------QRPIdrvlMVADSEPRPrLSDINRALTCGYCKGYLINAVKIEDCHHTFCRSCIVQYIKN--VNKQCPTClssaSTQSDKQQPyleLSNLILDRVLQSCVYKMVPGLYRREQQRQAEFYKQHGLSNTYLakvEDNVRficPDELMSLSVEYES-TDARIEN--------
>A0A2M4BB48	91	0.300	1.030E-16	84	223	224	89	217	1120
------------------------------------------------------------------------------------RRRVKDFNDSITCTLCNGYLIEATTVNDCLHAFCRSCIVQYL---KSDRHCPRCKSYNSKPVTVTSLRPDRTLRALVYKLVPGLHKSEIQRMVQFYNDRQQPAPGSLAGTDDDHLQA-LLEDQNF-------YSPDEPIS
>A0A7I8VQ06	91	0.350	1.402E-16	82	201	224	23	131	248
----------------------------------------------------------------------------------FIVRSIRELNQQIVCSLCAGYFIDATTITECLHTFCKSCIVKYL---QTMKACPVCYTKIHETNPLLNLKKDQVMQDIVYKLIDGLYEREQDRVAKFFASRGMT--------QGDEQERQ----------------------
>A0A6A3ZAC5	91	0.362	1.402E-16	80	190	224	24	138	251
--------------------------------------------------------------------------------ARTETVRMADINEFLICKLCKGYLRDPYTVKECLHTFCYGCIRGYYLYDGESCSCPTCRVRLG-AKPWTHIMPDPAMKELTEKLLPDYSVKEEEEERVFYSKLGikrkrVDAPATP---------------------------------
>A0A2G5U4P9	91	0.263	1.402E-16	37	220	224	243	440	540
-------------------------------------KEESMRqkygSRKIkaeASKWNFGPISSINQRRREemmvyfpKANFSSTNGVPPVMNNfrrATVKCDMEVLNPFFTCSICDGYIVDAITIIDCMHTFCKRCLLNYFDN--DNKTCPTCGTFIHGSHPTHYVTYDRALNDLVNQFVPKMEDNELEARKKLLRDCreaiGIDTAAE-DRERAERLERERV----TGTNRCYPLELPR---
>G0NYJ7	91	0.269	1.402E-16	37	221	224	264	460	561
-------------------------------------KEEIMRqkygSRKIkaeASKWNFGPISSINQ--RRREEMMAYFPRANFTSDNgvpnvmtnfrraTVKYNMEVLNPFITCSICDGYIVDATTIIDCMHTFCKSCLLSYFDN--DNRTCPTCGTFIHGSHPTHYVTYDRAVNELVNQFVPKLEKKEMESRKQFLRDCreaiGIDTAAE-DRERQERLERERI----TGTNRC--YPLEKP--
>A0A1D1VC24	91	0.295	1.402E-16	83	222	224	4	136	856
-----------------------------------------------------------------------------------LRLPRDILRQYITCYLCDGVLIDATALPECSHEFCRSCIVKHCSR-PGAAVCPVgdCGAEIHKTKPLAKIKNDTTLQTLVYKLFPHVYKDEMEKRRVFYQENPKSREF--FNANLREATQEDLGVIQNV------DWLPRPV-
>A0A4Z2D4T6	91	0.297	1.402E-16	85	223	224	10	153	1006
-------------------------------------------------------------------------------------VKLSSLNGHLICGLCGGYLIDATVLTECIHVFCRSCILKYLLE---NKICPLCQSLIQETRPGQALRPDIALQRIVYKLVPGLLKTEMKRLSEF-KELYLKESLYTENVVcsKEVLAKRNNPCStagysvSNlCSSPLPTALATRSLS
>A0A6P7FPL6	91	0.284	1.402E-16	87	216	224	26	149	1014
---------------------------------------------------------------------------------------VRDLNEVITCRLCEGYLVDATALTECFHVFCRACILRHFENSKTG--CPICN-TIYKRKSQTCFRADPQTQTLVYKLVPSLFARESQRREDFYRSTGVRASSSCSDD--SVIERE-RDMMNDQEEILSNY-------
>UPI000BF37972	91	0.282	1.402E-16	78	195	224	0	120	1188
------------------------------------------------------------------------------MAGSCNGRPnLASVNPSLTCALCKGYLVNAMTLIRCMHSFCKSCIHRHL---DTSSACPTCQQRVFRSRMDLHMVPDTTIQSIVYKTVPGLYANEMRRRRDFYesQEEPTEAfaeKLACGEDRG----------------------------
>T1JS07	91	0.344	1.907E-16	84	170	224	4	87	96
------------------------------------------------------------------------------------NISLKSLNDHITCHICNGYLIDATTITECLHTFCKTCIIMWL---KEHQVCPMCKDQFLQTRSLLNIRSDPTLQDIVYKIVPGLFTE-----------------------------------------------------
>A0A7M3RY89	91	0.330	1.907E-16	85	211	224	9	124	225
-------------------------------------------------------------------------------------VRLSDLNAHVTCNICNGYLIDAVSITECLHPFCKSCIVNYL---TANNTCPVCGILIHQSHPLNYISADRTLQDIVYKI----ALDERNARTEFYRSIGQKPPA--NEDLIGECARTL--EQSKEGT------------
>A0A7S0QIP1	91	0.323	1.907E-16	77	204	224	12	140	250
-----------------------------------------------------------------------------VLEGSDVVFPTKLMNEHLICSLCMGYLRDAQTITECLHTFCKRCVHLHFRE---YATCPTCEITLG-PAPFEKLRSDRAMQNIVDKVFPHFAKEEAAAEKHYQegssgKRKSDEASAESDSKRKKLLGSVAAK-------------------
>UPI0008547CF1	91	0.299	1.907E-16	78	223	224	33	170	267
------------------------------------------------------------------------------ITGSEYLVNLAAVNPCILCSICKGYFIDATTITECLHTFCKSCIVKHFY---YSNRCPKCNVVVHQTQPLYNIRLDRQLQDIVYKLVINLEERKRQYHCLFC-ERGLEIPKPtVPQPNLTG-RGRPRKLL-GPVFRIPPEL---DVS
>Q16QT7	91	0.280	1.907E-16	80	218	224	32	167	276
--------------------------------------------------------------------------------SRTNRRKVKDFNDSITCSLCNGYLIEATTINDCLHTFCRSCIVRHLE---GNKYCPKCKSYNNKTITVANLRPDRILRSLVYKLVPGLHRSENQRAAKYYADQCSQDEHPAGGSRKPPDHSYLDDQNFFSPDELINLSL-----
>UPI0005CF0F6F	91	0.303	1.907E-16	71	217	224	4	151	808
-----------------------------------------------------------------------QERREPDDDAglKEKEKPLvKDLNQHIVCPLCQGYLIDATTLVECLHSFCRGCIIQRL--NAGPRACPVC--KTAAVAP---LAADLGLQRLVYLVVPGLFRSEQERRRHFHQANpqcpGLGLPPLgAPDLGFDDLVSlSLCELgaKSAASTR---YL------
>A0A1W0X084	91	0.252	1.907E-16	85	190	224	6	116	938
-------------------------------------------------------------------------------------LPRSALMRRFKCGICDGLLIDAVALPDCEHAYCRSCIVQHcweWKKDDSNCRCPnsECRREIRKTMPWEALRSHTDLQAIIYKLFPDAYEEEMARRREFYCSNPPTEKESI---------------------------------
>A0A1V9XLS8	91	0.290	1.907E-16	84	192	224	5	111	1272
------------------------------------------------------------------------------------RRPsLASVNPSLTCALCKGYLVNAMTLVRCMHSFCKSCINRHL---DTSSACPTCQQRVFRSRMDLHMVADTTLQSVVYKTVPGLYANEMRRRRDFYESRKEEPTETFAE-------------------------------
>A0A7M7KQP7	91	0.294	1.907E-16	78	189	224	5	112	1595
------------------------------------------------------------------------------TDGGY-RPSLASINPSLTCALCKGYLVNAMTLIRCMHSFCKSCIHRHL---DTSSACPTCQQRVFRSRMDLHMVADNTLQSIVYKTVPGLFANEMRRRWDFYEQNEDSPDAI----------------------------------
>R7V7L0	90	0.368	2.595E-16	85	179	224	6	95	100
-------------------------------------------------------------------------------------VKLTELNPHLICVLCGGYYVDATTITECLHTFCKTCIVRYL---DSSKYCPVCDVMVHKTKPLLHIRSDHLLQALVYKMVPGLFT--IFGRRDFW--------------------------------------------
>A0A7S0Q4F3	90	0.438	2.595E-16	67	171	224	21	120	134
-------------------------------------------------------------------EYDET-YVPPVRHGRDITFQTRIVNPHLVCHLCMGYFKDACTIIECLHTFCRACIHRHF---KDSNACPTCDSHLG-TNPRDLVRTDRTLQSIVDKIFPQFAHRE----------------------------------------------------
>UPI000FFB454D	90	0.416	2.595E-16	87	170	224	0	80	239
---------------------------------------------------------------------------------------MKELNEHIVCCLCAGYFIDATTITECLHTFCKSCIVKYL---QTSKYCPMCNTKIHETQPLLNLKLDRVMQDIVYKLVPGLQEN-----------------------------------------------------
>A0A7D9E7Y1	90	0.390	2.595E-16	79	178	224	5	103	240
-------------------------------------------------------------------------------SNKTITVKLCEFNDLLTCYLCKGYWIRPTTIAECLHTFCRSCIVQYL-DDSDENECPKCCTVIHETNPLELLRADQTLEDIIFKLVPHLQESEQQRENSF---------------------------------------------
>A7SGP3	90	0.431	2.595E-16	84	178	224	4	95	241
------------------------------------------------------------------------------------TMSMNQVNEHITCKLCNGYLIDATTIIECLHTFCRSCIVKYLHE---NNHCPTCNVFLHHSHPMNYISADRTMQEIVFKLVPGLQEWELQRQKEF---------------------------------------------
>A0A6P8ICX0	90	0.306	2.595E-16	89	212	224	15	127	246
-----------------------------------------------------------------------------------------DLNPLLTCGLCRGYMIKPTCITECLHTFCRSCIVKHLCQ-KEINECPTCDIVIHETNPLEMLRADQMLEDVIYKLIPGLQQDEERREQEFNKK---------VKKRKEE-SSNCERMQNDTQVR-----------
>A0A2C9L0E8	90	0.299	2.595E-16	86	221	224	29	146	250
--------------------------------------------------------------------------------------PIQSVNPHLICGLCQGYLYEACTITECMHSFCKNCIVKHL---DRSLNCPMCAILIHPTDPFVHIRFDGLLQDIVYALLPHVEKDELMKEKAFYEKH----------------NREINKTQTRVAVKAqPAILPTPP--
>UPI00138FA89B	90	0.248	2.595E-16	84	221	224	10	169	270
------------------------------------------------------------------------------------TLKLSDLNPFITCGLCEGYLIKPTTITECLHTFCKSCIVTYL-QDSEDNTCPSCNTVIHETNPFDLLRymtgtmlgrgediehpfrlirSDQTLEDIVFKLVPGLQQDEKERENKFSRTPSTKTGSHLLRHKenGEEPPRKRSRIGKDIKEGKENYHRDDP--
>A0A3Q2W6A8	90	0.327	2.595E-16	81	196	224	2	110	319
---------------------------------------------------------------------------------RTTRIKITELNPHLMCVLCGGYFIDATTIIECLHSFCKMCIVRYLE---TSKYCPICDVQVHKTKPLLNIRSDKTLQDIVYKLVPGLFKS--KSRI-FTVQSDFSSNGT-NEDRGE---------------------------
>A0A3Q4ANM2	90	0.327	2.595E-16	81	196	224	2	115	329
---------------------------------------------------------------------------------RTTRIKITELNPHLMCVLCGGYFIDATTIIECLHSFCKMCIVRYLE---TSKYCPICDVQVHKTKPLLNIRSDKTLQDIVYKLVPGLFKS--KTRPSiliFFHACFPIASNGSNEDRGE---------------------------
>A0A6P8J931	90	0.302	2.595E-16	84	222	224	3	128	568
------------------------------------------------------------------------------------SMKLKSLNPHITCVLCGGYLVDATTIIECLHSFCRSCIVRYLE---TSFHCPVCDVEIHKTRPLLHIKPDRVLQDIVYKLVPGLSPG-LSPGLCF--GHSDNKERITPGETGDTAE---VKSDQNG---CPD-VIDDPV-
>UPI0011420506	90	0.285	2.595E-16	72	215	224	1	140	845
------------------------------------------------------------------------EKNAPIINmeAKKKEKPLvKDLNEHIVCPLCGGYLIDATTLVECLHSFCRGCIVRRLS--SGARACPVCNVAAS---PP--LLPDTRLQRLVYLAVPGLSRSELERRRHFRLVNPQCPPLASPVGALDLTVEDLVSLSLREVTDAEN--------
>UPI000C204DB8	90	0.314	2.595E-16	78	195	224	5	118	876
------------------------------------------------------------------------------LSGNMKK-PrgigLKELNPLLTCPLCSGYLIDATKLLDCLHTFCRSCIVKHFEN---SKCCPVknC------LQPYKDKKPDMTLQTLVYKIVPGLYSKEIQRRDDFYRSTDARASSSCSDDSL----------------------------
>UPI00051B47F3	90	0.316	3.531E-16	81	196	224	2	112	211
---------------------------------------------------------------------------------RTTRIKITELNPHLMCALCGGYFIDATTIVECLHSFCKTCIVRYLE---TNKYCPMS--VGTWGALQVE-GSDKTLQDIVYKLVPGLFKDEMKRRRDFYAAYPMaEVPNGSNEDRGE---------------------------
>A0A7K6EQ87	90	0.333	3.531E-16	87	197	224	0	110	225
---------------------------------------------------------------------------------------MKELNEHIVCFLCAGYFIDATTITECLHTFCKSCIVKYL---QTSKYCPMCNTKIHETQPLLNLKLDRVMQDIVYKLVPGLQhsTGGLGSGAGGCRgRRGLTVPPVSPDTVGGD--------------------------
>UPI000641786F	90	0.306	3.531E-16	85	207	224	4	121	256
-------------------------------------------------------------------------------------LKLQELNPYLTCMLCSGYLIDATTLVECSHSFCRSCLLKYLE---SSYNCPKCTTEIHKTKPLEYTRSDPVLQEIVYKLVPELYFEE-EKRREKWQK--IDKNIGGFRSKiCKDLRKDISKKNS----------------
>A0A7S4P2T1	90	0.357	3.531E-16	67	206	224	15	143	286
-------------------------------------------------------------------EKEEKEEEICWIEGRNLVFKRRHFNKFFTCGLCEGYLREAHTIRECLHSFCKSCILKYL---QTKKTCPTCSVDLG-VHPQRLLKFDRALQQLQDKVYPEAKKEDERREAEFFKERGE------PNPHEEE-ERPKKKLK-----------------
>A0A1S3IKS6	90	0.302	3.531E-16	73	181	224	4	107	292
-------------------------------------------------------------------------TRASDKNAQLVH--LNELNPFLTCGICKGYLIDATTITECLHSFCKSCIVRH---GQFYLNCPTCNLQIHPTLPLLHCKLDSQKQDIVFKLLPNIYKNEQKRRKLFWKE------------------------------------------
>A0A183LJM2	90	0.273	3.531E-16	78	221	224	0	139	370
------------------------------------------------------------------------------MTSSYPGVKLSSINGHLICGLCGGYLIDATVLTECIHVFCRSCILKYLLE---HKICPLCQSLIQETRPGQALRPDVALQRIVYKLVPGLLKTEMKRISEF-KELYLKELSCTDKMvcTKEILPK--NCIPSSTASYSISDLCSSP--
>A0A672Y7F8	90	0.231	3.531E-16	91	222	224	9	145	546
-------------------------------------------------------------------------------------------EDQFLCSICLDVFTDPVTI-PCGHNFCKSCITEHW-DNNEIYQCPMCKKAFD---PRPELNANTFISEMVAQFRleaqhePNISSSDQQ-----AAKPGEVPCDVCTEPKLKALKSCLVCLTSYCQTHLEPHLtcsalrrhkLIHPV-
>A0A6J2SXR1	90	0.255	3.531E-16	84	223	224	13	138	1386
------------------------------------------------------------------------------------SAPqLSQFNELLTCHICRGYMIDPTTVDTCYHTYCRSCILIHL---LRDAYCPQCKSSGGKHIREDNLRSDDTLRALIYKLVPGLYQREGERQMEFKKQH----------KELDAEEDLLLKSQRQQQQEF--YTPGEPIS
>A0A1I8PXH2	90	0.270	3.531E-16	48	202	224	23	165	1506
------------------------------------------------NSNNSAINTNANHQTKSTGKMDKFYPPRPKINA---------FNELFKCQLCQGYLINPTTIDACTHTYCRSCIVRHLSEDEF---CPQCKGNGGKTLSPANLKSDNVLRSIIYKLVPGLYQKERERIVQFVNNTKNEAPQPLGGSPPEPLSSLL---------------------
>A0A7K7Z0R1	89	0.321	4.804E-16	87	197	224	0	108	222
---------------------------------------------------------------------------------------MKELNEHIVCFLCAGYFIDATTITECLHTFCKSCIVKYL---QTSKYCPMCNTKIHETQPLLNLKLDRVMQDIVYKLVPGLQHNGPRCvPEPPVPCRGLTVPPVSPDTVGGD--------------------------
>A0A7M7NTT8	89	0.312	4.804E-16	77	202	224	4	131	231
-----------------------------------------------------------------------------ILRGQQVPiyIRLTEVNQYITCHLCGGYLIDATTLTECLHTFCKSCLIMYI---KKNELCPTCDVLIHPSNPVLSLKLDRTIQEIVYKLLPYIEEDEKAREVRFWKERNLEQPqkeLPSPEPVVAPRNTEL---------------------
>A0A7J7JHY7	89	0.367	4.804E-16	85	182	224	4	98	231
-------------------------------------------------------------------------------------VQLSSLTSHLICKLCSGYLIEATTIIECLHTFCKSCIVRYLDE---DNKCPECQLQIHQSHPLSYIMLDRKMQDIVYKAVPGLQAKEEQRIKDFYAQR-----------------------------------------
>A0A3P6TY78	89	0.305	4.804E-16	85	204	224	10	132	245
-------------------------------------------------------------------------------------VRLSDLNAHVTCNICNGYLIDAVSITECLHpckcspfslncLVCKSCIVNYL---AANNTCPVCGILIHQSHPLNYISADRTLQDIVYKIVPNLKENERNARTEFYRSIGRK-----PPSNEGECAKTLEK-------------------
>A0A6U4U5M8	89	0.348	4.804E-16	75	206	224	9	134	252
---------------------------------------------------------------------------EAKLEGSDVVFQTKHMNQHLICSLCMGYLRDANTVTECLHTFCKVCIYKHLAE--YSF-CPTCEVSLGPT-PKDRIRSDRAIQNIVDKVFPHFAREEAAAEKA-YKGGSESAKGGSDATKESEAKRRKV-MQ-----------------
>A0A3M7SVL8	89	0.327	4.804E-16	87	199	224	20	125	254
---------------------------------------------------------------------------------------LTDVNTFITCVLCKGYLIDATTITECLHTFCKKCIVEYLEE---NTNCPICDTLLHQSHPLLYIAHDRTLQSIVYKLVPDLERAELQRQLKYF----DDNQLEYPRELKEKLE------------------------
>A0A4D9DI17	89	0.411	4.804E-16	87	171	224	0	81	265
---------------------------------------------------------------------------------------MKELNEHIVCCLCAGYFIDATTITECLHTFCKSCIVKYL---QTSKYCPMCNTKIHETQPLLNLKLDRVMQDVVYKLVPGLQESD----------------------------------------------------
>UPI0014258830	89	0.269	4.804E-16	35	201	224	1	165	276
-----------------------------------YSRLKNVhKTARsaINRAHHYQQNKALKsKKFLKVNSKPSYKVAKVHVQLEPVQVKLTSINQYITCFLCGGYLVDASTVTECLHTFCKSCIVIHV---QRSITCPVCDALIHETNPLSNIRFDRTKQDIIYELLPRIPKEEQARFEAFYKSRNL---PLPPSSNEDVPNKR----------------------
>A0A7S0EYT2	89	0.461	4.804E-16	64	167	224	165	263	276
----------------------------------------------------------------EDEEYDDT-YVAPVRDPRNITFQTRILNPHLVCTLCMGYFNDACTIIECLHTFCRACIMRHFRE---SQVCPTCDSNLG-TNPRDLVRTDRTLQSIVDKVFPQF--------------------------------------------------------
>A0A6F9DNT6	89	0.324	4.804E-16	31	178	224	57	195	318
-------------------------------QLNKVAEDLQLNTKKMGKTTYFEFH--MNNTTLPATEITNTTT--PAGDEEKIN--IQDINIFLCCKLCCGYLVDATTITECLHSFCKSCILKHF---QLHNSCPICGVVVHNTTPVSGLKPDIVLQDIVNKLLPGIPTGELHHFAEF---------------------------------------------
>A0A2R5LA84	89	0.274	4.804E-16	60	223	224	6	175	371
------------------------------------------------------------QTTNRTWELSLYElHRTPqevITDSTEIAVSPRSLHSELMCPICLDMLKNTMTTKECLHRFCQECIITALR--SGNKECPTCRKKLV---SKRSLRADPNFDMLIAKIYPSRDEYEAHQERvlAKLKHSQALAHNIEEGMRMQALNRgqRVRKnaTDDNAATPTPaTACLSTPVS
>UPI00143DFCB0	89	0.301	4.804E-16	78	198	224	0	118	756
------------------------------------------------------------------------------MDANEREKPLvKDLNEHIICPLCRGYFVDATTLVECLHSFCRGCIVRRLSN--GVRACPVCNVP---TLPP--LFPDERLQRLVYLIVPGLFRSELERRRHFRivnpQCMPLVPPVGAPELTFDDL-------------------------
>UPI000C255816	89	0.279	4.804E-16	78	206	224	3	127	1049
------------------------------------------------------------------------------VKGRNKIL-VKDLNSVITCRLCEGYLIDATALTECVHVFCRACILRYFENNKTG--CPTCN-TIYKKKSQTCFKSDPQTQSLVYKLVPALYSKEIQRREDFYRSTGVRASSSCSDDSVIDRERDMMNDQ-----------------
>A0A803K9D9	89	0.258	6.535E-16	87	208	224	8	125	213
---------------------------------------------------------------------------------------VKEFNPHITCYICKGYLIKPTTVTECLHTFCKTCIVQHFEE---SNDCPKCGNQVHETNPLEMLRLDNTLEEIIFKLVPGLREDgvNVKRPREDEEENDDDRDYHRSDP---QIAICLDCLRNN---------------
>A0A1D2NKX3	89	0.381	6.535E-16	89	185	224	73	166	247
-----------------------------------------------------------------------------------------EINCYLMCQLCSGYLIDATAIIECQHTFCKSCILKYLE---TNSYCPICDVQLNKAKPHLSLRSDVIIQRLVYKLVPGLLVSEIRRRRDFSIKNGMD--------------------------------------
>G4ZAI0	89	0.269	6.535E-16	78	223	224	2	151	253
------------------------------------------------------------------------------LDARTVTVKLAELTEHLGCALCHGILRDAHTIPDCLHSFCKSCIYRHFLV-KGSCVCPKCN-KTLSPRPITTLITDQKLQEVVDRIFPEFKEQEVILEKEFYAKNNFKLREANSAEPMDGANGSssspmaSSRGRSNANTPTKKSHGAKAVS
>H2Z0V8	89	0.289	6.535E-16	24	181	224	10	156	253
------------------------FGKHLQKTAE---KLSIKTSVV--SKTLFYE-LKLNS-LSSSSNQENQNiIKEKETDAMKVK--LADLNVHICCKICCGYLVDATTITECLHSFCKSCITKHL---AVYMSCPVCNVSLTNSNLLTSVKPDIVLQDIVDKLLPGLQTCERQSFVEFSKE------------------------------------------
>A0A7S3TRG4	89	0.483	6.535E-16	75	167	224	33	121	284
---------------------------------------------------------------------------PPTLSGRELTFQTRVLNPYLVCTLCMGYFSDASTIIECLHTFCRRCILAHFRD---SSHCPTCNANLE-PNPRDYVRTDRTLQAIVDKVFPQF--------------------------------------------------------
>A0A1I7T0M6	89	0.262	6.535E-16	37	221	224	186	382	483
-------------------------------------KEESMRqkygSRKIkaeASKWNFGPISSINQRRREEmmaffpKANFTSDNGVPKVMNNFrkatVKYNMEVLNPFITCSICDGYIVDATTIIDCMHTFCKSCLLTYFE--SDNKTCPTCGTFIHGSHPTHYVTYDRAVNELVNQFVPKLEKIEMDTRKKFLRdcreALGIDTAAE-DRERKERLERERI----TGTNRC--YPLEKP--
>T1KWU7	89	0.327	6.535E-16	83	195	224	23	132	556
-----------------------------------------------------------------------------------IKTKLSSLSDSFKCQLCGGYIINATTINECLHSFCRSCIVKHF---NCNHDCPKCGLKFSETSKWETLRMDSMLQSLIYKLIPGLFRSEMKLRKEFHSKSNDSPCDYFDEQKV----------------------------
>A0A0N4TP75	89	0.273	6.535E-16	25	186	224	48	207	1033
-------------------------FPEKLILDQRFCCERNTLPLSVMNNGNVPDTVTGGK-TLELTEYDR--FRRPhkaISDSTEIRISTRMLSSELCCPICLDLLTTTMTTKECLHRFCSECITTALL--RGNKECPTCRKKLV---SKRSLRPDPNFDALINKIWPDRQIYEQMQQKAmemFHQQSNVEA-------------------------------------
>A0A2M4AG41	89	0.307	6.535E-16	84	198	224	108	221	1125
------------------------------------------------------------------------------------RRRVKDFNDSITCTLCNGYLIEATTINDCLHAFCRSCIVQYL---AKQRYCPRCKSYNSKPITVTSLRPDRTLRALVYKLVPGLHKSEIQRMVQFYteSQPGPGSQAGSDDDHLQAL-------------------------
>A0A6P8YW78	89	0.349	6.535E-16	79	181	224	4	103	1213
-------------------------------------------------------------------------------DAKDASKELQALNPLITCKICGGYFIDATTVTECLHTFCRSCIVKHF---KKSLFCPECDVQVERGCPLNKLRPDPRKQLLVYKIVPRLHQNEVARQWNFIKK------------------------------------------
>A0A7M5XA01	89	0.318	8.890E-16	51	198	224	5	155	191
---------------------------------------------------NKESNEEITSETKIAPQSTNNENDSAIQENQQKQLPqhkfmLCALNPHIVCMLCAGYLVNATTIVECLHTFCKSCIVRHI---QIFRKCPTCGNNLPETEPLSGLRLDRTMQDIISKVLTHIEKDEAKREMEFYKEQqKLNAEKEEAEKKEEPL-------------------------
>A0A0R3UBG3	89	0.292	8.890E-16	81	223	224	2	156	318
---------------------------------------------------------------------------------RPKMINLSLLNGHLICGLCGGYLIDATVLKNCIHAFCRSCILKYLSE--LNKVCPLCQTLIQEGRPpdgLEALRPDVTLQRVVYKLVPGLLRVEIDRIAEFHKRYAKNPSKVTREVRLSCKEAQALEdstsadhlgsgLSSPTPTPLATRSLSRSVS
>K3X845	89	0.256	8.890E-16	52	201	224	38	187	413
----------------------------------------------------YEEVELIEDCTLYDIYR---QPRAPITDPSaTKTLPVRVLNAELTCPICLGIIRNTMVVMECLHRFCGECIQKCLR--LGNKECPSCRIHIP---SKRSLRRDENFDALIKTIYPDLAEfernedkliEEINRSRHF--NNAFTESAKVGAQNQEKLRRQ----------------------
>A0A4Z2D0T6	89	0.288	8.890E-16	74	195	224	22	141	472
--------------------------------------------------------------------------QEPITDGTVIAVSPRSLKSELMCPICLDILKVTMTTKECLHRFCSECIITALR--SGNKECPTCRKKLV---SKRSLRRDPNFDALIAKIYPSRQEYEAHQDKilaRLNRQHLSSALTRSLEQQL----------------------------
>A0A154PF23	89	0.286	8.890E-16	68	196	224	0	112	829
--------------------------------------------------------------------MEATEREKPL---------VKDVNEHIVCPLCRGYLVDATTLVECLHSFCRGCIVRRLS--SGARACPVCNV---ATSPP--LQPDVKLQRLVYLLVPGLFRSELDRRRHFRRVNPQCPPSTPPLGSLD---------------------------
>UPI0014434138	89	0.283	8.890E-16	59	199	224	4	125	848
-----------------------------------------------------------NAVSEPNTDMEATEREKPL---------VKELNEHIVCPLCRGYLVDATTLVECLHSFCRGCIVRRLS--SGARACPVC--DVATSPP---LLPDAKLQRLVYLLVPGLFRSELERRRHF---RLVNPQCPPLAPPLGALE------------------------
>K1PP40	89	0.325	8.890E-16	90	214	224	6	133	894
------------------------------------------------------------------------------------------LNPHLICVLCGGYLIDATTIVECLHSFCKTCIVRYLE---TSKFCPICDVQVHKTKPFTNIRLDHTLQDLVYKLVPGLFHNvdklwDDPNRLEYY----LDDDGEIQRERvifaEDEQISLALQLSSDGkPPPLP---------
>UPI00148B5918	89	0.254	8.890E-16	67	223	224	14	144	1404
-------------------------------------------------------------------EMENTQT-----TG--FRRDLGEFNDLLTCRICLGYMIDPTTVDYCYHTYCRSCILKHL---LRDVYCPQCKGSGGKQITEDNLRSDDTLRALIYKMVPGLYQRECDRLVEFEEQH-------------KELDAEDV-LKTDKEQEF--FTPAEPIS
>A0A484BCX9	89	0.244	8.890E-16	87	221	224	21	160	1441
---------------------------------------------------------------------------------------LSQFNEQFTCHICRGYMIDPTTVDNCYHTYCRSCILKHL---LRDVYCPQCKSSGGKHISEDNLRSDDTLRALIYKLVPGLYQRECERLAEFKEQHQELAAEEDLlhksarEQQQDlSLEYHPATLKNCGSTEKPPICyLQCP--
>A0A443RXW4	88	0.234	1.209E-15	60	218	224	1	141	193
------------------------------------------------------------KDVDgESKERSEIAASEasASVSGLQAKRKYQELDSEITCPICSELFIEPVHV-SCSHTFCNYCIERWKRNPNSRQECPVCR------KPIKHVIREIVVENLIDKIVGEMDAQEKQRRVDVIETR---------KQKLEELQN-----DSSTADDTPQEIL-----
>A0A7K6Q922	88	0.426	1.209E-15	87	168	224	0	78	201
---------------------------------------------------------------------------------------MKELNEHIVCFLCAGYFIDATTITECLHTFCKSCIVKYL---QTSKYCPMCNTKIHETQPLLNLKLDRVMQDIVYKLVPGLQ-------------------------------------------------------
>A0A7K9Q9V4	88	0.426	1.209E-15	87	168	224	0	78	211
---------------------------------------------------------------------------------------MKELNEHIVCFLCAGYFIDATTITECLHTFCKSCIVKYL---QTSKYCPMCNTKIHETQPLLNLKLDRVMQDIVYKLVPGLQ-------------------------------------------------------
>A0A7K9JBC2	88	0.426	1.209E-15	87	168	224	0	78	236
---------------------------------------------------------------------------------------MKELNEHIVCFLCAGYFIDATTITECLHTFCKSCIVKYL---QTSKYCPMCNTKIHETQPLLNLKLDRVMQDIVYKLVPGLQ-------------------------------------------------------
>A0A7L3A4K4	88	0.426	1.209E-15	87	168	224	0	78	256
---------------------------------------------------------------------------------------MKELNEHIVCFLCAGYFIDATTITECLHTFCKSCIVKYL---QTSKYCPMCNTKIHETQPLLNLKLDRVMQDIVYKLVPGLQ-------------------------------------------------------
>UPI00193A5556	88	0.366	1.209E-15	81	181	224	102	199	328
---------------------------------------------------------------------------------QVLKVPVCEINENICCKLCCGYLVNATTIKECLHAFCRSCIVHHF---QTSQRCPVCDVLLHETDPLAYVKHDVLLQDIVCKLLPGLDRSEKNREDEFYEK------------------------------------------
>A0A3Q0JED8	88	0.391	1.209E-15	87	178	224	22	110	935
---------------------------------------------------------------------------------------VRDVNPHLLCVLCRGYFVEATSIVECLHSFCKSCIVKYI---KTSRYCPICDVQLNRQDPFLSLKPDEILQRLCYKIVPGLYKSEKLRRKDF---------------------------------------------
>A0A6P8UTD0	88	0.239	1.209E-15	91	222	224	589	725	1128
-------------------------------------------------------------------------------------------EDQFLCSICLDLFTDPVTI-PCGHNFCKDCITDHW-DTNDRCQCPMCK-EAFNTRPD--LRVNTFISEMVA----QFRQSAQQKASSSSSEQQVFKPAEVPcdvctETKLKALKSCLVCLTSYCETHLEPHLtmsglkrhqLIDPV-
>B4LM45	88	0.241	1.209E-15	79	223	224	16	142	1378
-------------------------------------------------------------------------------NG-SVR-ELNQFNELLTCRICQGYMIEPTTVDACYHTYCRSCILKHL---LRDVYCPQCKSSGGKHISEDNLRSDETLRALIYKLVPGLYQRECKRLAEFREQH----------QELDA-DEELLRPQLEQQQEF--FTPGEPIS
>UPI00145538A9	88	0.292	1.645E-15	78	222	224	18	145	263
------------------------------------------------------------------------------LRGRpkPLVVRLTEINQYITCHLCSGYYVDATTIIECLHTFCKSCLIQYL---HTSKKCPTCDVLIHETNPFSCIRLDRTKQDVLNKLLPYVSSDEHENKILFYKQRGIQ----FPEQ---------VETQSRSASPIDPTL---PV-
>A0A670HX84	88	0.226	1.645E-15	86	218	224	6	149	390
--------------------------------------------------------------------------------------PVQDLCEEATCPICLEYFRDPVIIPECGHNFCRACLTQCWGESEGEASCPQCREIIQ----HRNLIPNRPLQNVVEILVaekvslPGEKGAEgkgkiCEKHQEplklFCKE--EEAPICVVCDRSKEHKKhEVIPLeEASQEYKVPLYLL-----
>A0A1I7XJG6	88	0.281	1.645E-15	23	166	224	254	398	428
-----------------------SMFPDKKSlaEVTCYKMSKKKEKV--DRESGTKRKRASKTALEPKAKILKKENEADIRDvevKESYTLPLKKINAHVTCGLCKGYLIDATTIIECLHTFCKSCLLNYFEE--EDNCCPKCKQLIHQSHPSHYVAFDRTMQDIVYKLVPG---------------------------------------------------------
>UPI0010FABB9D	88	0.255	1.645E-15	86	222	224	3	127	479
--------------------------------------------------------------------------------------KVSFLDEELICSICCEIFKDPVILL-CSHSFCRSCLQQYW-DQKSSRECPLCRRRSSIKKP----APNLVLQNVIESYLKQKSQSEAAEKRELY--CGVHGEKLLFFCEDDQ---EVLCVVCQTSKKHRNHQLC-PV-
>A0A6P8X4N6	88	0.257	1.645E-15	84	223	224	11	133	1469
------------------------------------------------------------------------------------RRQMGDFNEQLSCRICLGYMIDPTTVDYCYHTYCRSCILKHL---LRDVYCPQCKASGGKQINEDNLRSDDTLRALIYKMVPGLYQRECERLVEFEEQHKD------LDSDLDDV------LQAEKEQEF--FTPTEPIS
>T1G3T2	87	0.402	2.237E-15	83	169	224	1	84	89
-----------------------------------------------------------------------------------IKLRIRDINPHIVCSLCAGYFIEATTITECLHTFCKSCIVRFL---QTSKCCPQCGLKVHETQPLLNLKPDRVLQDIIFKLVPGLYE------------------------------------------------------
>A0A5D6XKN8	87	0.255	2.237E-15	52	221	224	39	209	407
----------------------------------------------------YEEVELVEDCTLYDLYR---QPRAPVTDPRaTKTLPVRVLNAELTCPICLGVIRSTMVVMECLHRFCGECIQKCLR--LSNRECPSCRIHIP---SKRSLRRDENFDALISKIYPDLaaferdeakLIEEINRSRHY--NNAFTESAKVGAQNQEKIRRQLgnggGKKKATESEALP---TAAP--
>UPI00083C63F1	87	0.294	2.237E-15	68	196	224	0	112	828
--------------------------------------------------------------------MEATEREKPL---------VKDLNEHIVCPLCRGYLIDATTLVECLHSFCRGCIVRRLS--SGARACPVC--SVATSPP---LLPDVKLQRLVYLVVPGLFRSELERRRHFRLVNPQCPPLALPLGALD---------------------------
>A0A7N5ZW53	87	0.306	3.042E-15	87	197	224	12	116	230
---------------------------------------------------------------------------------------VRDFNHFITCYLCRGYLIKPTTVTECLHTFCKSCIVQHFEE---SNDCPKCGIQVHETNPLEMLRLDNTLEEIIFKLVPGLRETENTRCQRF---RLPDAGGDVGGVGGDD--------------------------
>A0A225WQ78	87	0.342	3.042E-15	77	184	224	2	108	231
-----------------------------------------------------------------------------LVEARTETLRMTAINEFFTCTLCKGYYRDPYTSKECLHTFCFGCIRGYYVYHPKSSECPTCKVKLG-AKPWTKIIPDPAMKELADKLLPDYSAREEAEERLYYRKLGI---------------------------------------
>F6ZZ26	87	0.264	3.042E-15	22	185	224	33	214	269
----------------------SRFFTRSQVFIayrayvsrvnagavvtMDYIKFGkHLRKLAENLAIRTKSLGKIVYYELKVPEMKENERQpnavEAKPNDDEIKIKLADLNIHISCKICCGYLVDATTITECLHSFCKSCITKHL---AVYLTCPICDVKLQNANIYSSVKADIVLQDIVDKLLPGIQTMENRNFLEFHKNPDSD--------------------------------------
>UPI0015C320B2	87	0.284	3.042E-15	71	193	224	35	161	274
-----------------------------------------------------------------------SESRHPHLGKERANqeescVPLSQLTPYISCSICKGYLIDAATITECLHSFCKSCILKPF---DHSHRCPKCNIVVHEAKRHHNLRLDRHLQNXVYKGVAGLEEKEKKRRHQFSKENcsQTPKPAAVPQP------------------------------
>UPI00174C4CC5	87	0.273	3.042E-15	58	196	224	24	164	352
----------------------------------------------------------WNSTIKQNWELSLYElQRTPqeaITDGLEIVVSPRSLHSELMCPICLDMLKNTMTTKECLHQFCADCIITALR--SGNKECPTCRKKLV---SKRSLRPDPNFDALISKIYPshDEYKAHQERvLARIYKHNNQQALSHSIEEGLK---------------------------
>A0A226DYL1	87	0.314	3.042E-15	58	180	224	31	148	404
----------------------------------------------------------LSKTWElSDYELHRTP-QEAITDGSEIAVSPRALHSELMCPICLDMLHETMTTKECLHRFCAECIITALR--SGNKECPTCRKKLV---SKRSLRRDPNFDMLISKIYPSREEYEAQQQKAIAR-------------------------------------------
>A0A6P8UVK5	87	0.246	3.042E-15	91	222	224	20	156	561
-------------------------------------------------------------------------------------------EDQFLCSICLDVFTDPVTI-PCGHNFCKTCITEHW-DTSDKYLCPMCKKEFN-------IRPELHVNTFISEMVAQFRQSAQQKASSSSSEQQVFKPAEVPcdvctETKLKALKSCLVCLTSYCETHLEPHLtmsglkrhqLIDPV-
>A0A158RC21	87	0.301	3.042E-15	89	202	224	7	120	764
-----------------------------------------------------------------------------------------DLNENLCCSSCKSYLIDAVTLTECLHSYCRACLLRDIEK-NESYNCTKCGVSCGNDLGEAFVR-DDTLQKLVYKMVPDLYWQELHQRGEFLRKRivSPDEKATILDKRLLQLASEL---------------------
>A0A151JWY7	87	0.278	3.042E-15	68	214	224	0	134	845
--------------------------------------------------------------------MEAKEREKPL---------VKDLNEHIVCPLCRGYLIDATTLVECLHSFCRGCIVRRLS--SGARACPVC--SVATSPP---LLPDTLLQRLVYLAVPGLFRSELERRCHFRlvnpQCPPLAPPVGALELTLDDLVSLSLQELEDTEDEMP---------
>UPI000E33F593	87	0.273	3.042E-15	86	223	224	143	281	997
--------------------------------------------------------------------------------------PLvKDLNEHIVCPLCRGYLIDATTLVECLHSFCRGCIVRRLS--SGARACPVCNVAAS---PP--LLPDTRLQRLVYLAVPGLFRSELERRRHFRLVNPQCPPLTPPVGALELTQEDLVSLSlrelKDVEEGMPkkGHDLSRNeVS
>G4YW37	87	0.365	4.136E-15	80	196	224	23	144	251
--------------------------------------------------------------------------------ARTETLRMADINEFLICKLCKGYLRDPYTVKECLHTFCHGCIRGfYLYDSTKSCSCPTCHVRLG-AKPWAHIIPDPAMKELTEKLLPDYRAKEEEEESVFYAKLGikrkrVDAPATPRRSRMK---------------------------
>A0A7S2SVQ2	87	0.255	4.136E-15	74	201	224	26	153	280
--------------------------------------------------------------------------REPrkRLEGQVVERPLHLINAELTCPVCLGTLRNTMIVMECLHRFCNECIQKSLR--IGRKECPSCRIHVP---SRRSLRQDTNFDAIIKKIHPNLTKElqsEEKRIAQHNRERNLNNAFTLSCQAGIQLQQQ----------------------
>R7TL35	87	0.375	4.136E-15	89	184	224	156	248	340
-----------------------------------------------------------------------------------------DLNSLFVCTLCNGYFYNATTITECLHTFCKSCLVKHV---DRSLHCPKCKILIHPTDPFVHMRHDSTIQDIMFRIFPNLESENQKKEEEFYVSRGL---------------------------------------
>UPI001955D81F	87	0.244	4.136E-15	74	223	224	26	196	379
--------------------------------------------------------------------------QEAIMDSTEIAVSPRSLHSELMCPICLDMLKNTMTTKECLHRFCSECIVTALR--SGNKECPTCRKKLV---SKRSLRADPNFDALISKMYPSRDEYEAHQDKvleQLSRLHNNDALNSSIEQGLRMQARhraqRVRKLhpesenttfsggEDNGDTRshvshdsVPSHHTSAPVS
>UPI00074FB2D3	87	0.310	4.136E-15	86	182	224	5	96	476
--------------------------------------------------------------------------------------PVRELCEEVTCPICLEYFRDPVTIAECGHNFCRACLTCSWGESGGEASCPQCRGKAQ----EGNLRPNRQLANIVEiaqKL--SLQVEEARKEEA--RER-----------------------------------------
>A0A2A2K8L1	87	0.307	4.136E-15	76	211	224	25	163	619
----------------------------------------------------------------------------PIkmdLAKGIYEVPLQRMAPFMMCSICSGYLIDACTVVDCCRTFCKSCLLKYF-DDGENTDCPQCASMIHQSHPTQYVSMDRTMQEIIYKMIPGLKRMERKERLEFIkQEKRSKGEEVDDNEEERQRQERLLEKERNTNT------------
>UPI0007719B12	87	0.280	4.136E-15	86	205	224	8	121	848
--------------------------------------------------------------------------------------PLvKDLNEHIVCPLCRGYLIDATTLVECLHSFCRGCIVRRLS--SGARACPVCG---AATLPP--LLPDLGLQRLVYLLVPGLFRSELERRRHFRLVNPQCPPLIPPLGALELTMDDMVSL------------------
>UPI00083BD037	87	0.302	4.136E-15	87	217	224	11	146	874
---------------------------------------------------------------------------------------VKDLNPMLTCSLCDGYFIDATSIIECHHTFCRSCILKYF---KKKRECPSCPKTKKDKDKKISIKPDEQMQALLYKMIPGLYANEMLRRAKFHKKPTADDSAEdesdeqqqRPQDREQTVSVSGLCTSSGLWNEHPRSL------
>UPI0005EDC285	87	0.264	4.136E-15	68	220	224	0	142	879
--------------------------------------------------------------------MEAKEREKPL---------VKDLSEHIVCPLCRGYLIDATTLVECLHSFCRGCIVRRLS--SGARACPVC--SAATSPP---LLPDTQLQRLVYLTVPGLFRSELERRRHFRlvnpQCPPLTPPVGALELTLEDFISLSLQELDDTEDRTPkeNHDSSR---
>UPI00096AEC38	87	0.293	4.136E-15	87	223	224	12	148	965
---------------------------------------------------------------------------------------VKEINPFITCTLCDGYFFDATTLVECLHTFCRGCLLKNFE----NRLCPTCNMDYK--KRTVCFKPDKQIQALVYKIVPHLYAKENQRMEDFYRSTTVRASSSCSDDSVIERERNQVVTNEEGDTHVkqigeGKFLTSeDPIS
>A0A6J0C0C7	87	0.295	4.136E-15	77	198	224	2	112	1047
-----------------------------------------------------------------------------VADGTRKPL-VKDLHDHIVCPLCRGYLIDATTLVECLHSFCRGCIVRRL--GSGARACPVCG---ALTLPP--LLPDLALQHLVYLAVPGLYRSELERRRHF---RLVNPQCPPPAPPLGGL-------------------------
>UPI00073D53FC	87	0.288	4.136E-15	86	212	224	24	151	1741
--------------------------------------------------------------------------------------PLvKDLNEHIVCPLCRGYLVDATTLTECLHSFCRGCIVRRLS--SGARLCPVCNESAS---PP--LLPDARLQRLVYLVVPGLYRSELERRRHFRlvnpQCPPLPQPFGALELTLDDLVSlSLRELtdTNNEMTR-----------
>U4UPI6	86	0.404	5.624E-15	88	171	224	18	98	102
----------------------------------------------------------------------------------------SQLNSCITCGLCKGYFIDATTIIECLHTFCRSCIVRYL---NTHKYCPICDVQVHKSKPLLNIRQDKTLQALVYKLVPRLYQGE----------------------------------------------------
>A0A2D4C781	86	0.345	5.624E-15	76	182	224	3	106	245
----------------------------------------------------------------------------P-ADTRTVTIQLSALTEYLGCVLCHGMLRDAHTIPECLHSFCKSCIYRHFLV-QGSRSCPKCFISLK-PRPHTTLISDQKLQDVVDRIFPEFKDDDERLEAEFYREH-----------------------------------------
>A0A0R3X3Z2	86	0.275	5.624E-15	86	221	224	7	159	279
--------------------------------------------------------------------------------------PVVELNHLLTCHLCKGYIIDATTVVECLHSFCKTCIINYLDN---HNTCPVCDTLLHKTRPQCAIRSDSAMQAIVYKLLPKPGSCKMICHCfSFsLALHPDERGLLSPEKRGDislnayvekEEERvsiELSLWRDRCGPTPPasiqstTYLLCPP--
>UPI000388F7A5	86	0.258	5.624E-15	86	174	224	5	87	290
--------------------------------------------------------------------------------------PAKNIKDEATCSICLDLFTDPVT-TECGHSFCRECIAQLCEEKEIDIVCPQCRQTFQ----KSNLRPNRELKNIVDSI-PQLLSSERLR-------------------------------------------------
>A0A1X7V0B5	86	0.270	5.624E-15	65	180	224	14	129	303
-----------------------------------------------------------------DLSLYEVQ-RKPhdvVTDGSLLRISPRALHSELMCPICLDLMKNAQTTKECLHRFCQECIITALR--SGNKECPTCRKKLA---SKRSLRSDPNFDALIAKIYPNrdeLLQQQDKPRLTFHQ-------------------------------------------
>A0A5A8EKD2	86	0.254	5.624E-15	75	189	224	26	137	376
---------------------------------------------------------------------------RPLPEGREVTIQLGKLDDELRCPICRDVLKHTHVVMQCMHRFCRRCIERAVR---ASHCCPFCRESIP---SRRSTRPDKAFDGLIGLLYPDLdvYEAEEERRlEDFSRSFSANAAAI----------------------------------
>A0A183EL53	86	0.262	5.624E-15	52	186	224	34	169	394
----------------------------------------------------YALYFELISGPKPSSEFAMFQHRRPhkaVTDSTEIRISTRMLSSELCCPICLDLLTTTMTTKECLHRFCSECITTALL--RGNKECPTCRKKLV---SKRSLRPDPNFDALINKIWPDRQIYEQMQQKAmemFHQQSNVEA-------------------------------------
>A0A2P5DNI0	86	0.263	5.624E-15	27	220	224	44	230	497
---------------------------EEQGKLLDEDTEEEEGGVKKQVSEDDEGEEE---DKAEDSEWSPSSSSQPKPEFVFVELP--DIRRDVQCPICLGIIKKTRTVMECLHRFCRECIDKSMR--MGNNECPACRTHCA---SRRSLRDDPNYDNLIALLYPDIekYEEEFSQELAFHeeertRNKQIQASIAQIFQRQSE---ALIKRR-TVGKDTPDTYMTR---
>A0A0R3RL32	86	0.273	5.624E-15	88	202	224	6	120	754
----------------------------------------------------------------------------------------SDLNENLSCSLCKSYLIDAVTLTECLHSYCRSCLLGNIEK-AEVYHCTKCAASFGKDLSEAFVR-DDTLQKLVYKMVPDVYWQELIQRGEFLKKRivSPDEKATILDKKLMQLASEL---------------------
>UPI000718E660	86	0.278	5.624E-15	86	199	224	23	127	969
--------------------------------------------------------------------------------------PLvKNLNEHIVCPLCRGYLVDATTLTECLHSFCRGCIVRRLS--SGARLCPVCNVSAS---PP--LLPDARLQRLVYLVVPGLYRSELERRRHF---RLVNPQCPPLPQPFGALE------------------------
>UPI000A0EE0E4	86	0.278	5.624E-15	86	199	224	18	122	1323
--------------------------------------------------------------------------------------PLvKNLHEHIICPLCRGYLIDATTLVECLHSFCRGCIVRRL--GSGARVCPVCG---ALTLPP--LLPDFALQRLVYLAVPGLYRSELERRRHF---RSVNPQCPPPAAPIGALS------------------------
>A0A3L8DAW9	86	0.282	5.624E-15	68	191	224	22	144	2245
--------------------------------------------------------------------REQQLHRDPVsapasnMEAKEKERPLvQDLNEHIVCPLCRGYLIDATTLVECLHSFCRGCILRRLS--SGVRVCPVCSVAAS---PQ--LLPDVRLQRLVYLAVPGLFRSELERRRHF-RLVNPQCPLLAP--------------------------------
>A0A1B0D0E1	86	0.320	7.646E-15	80	179	224	7	103	166
--------------------------------------------------------------------------------GSNVPHPrrkVRDFNSLITCSVCQGYIIEATTITDCLHTFCRSCILKHLE---RSNFCPTCSAK-PVT--VSNLRPDRILKTLIYKLVPGLYQSESQRVAEFH--------------------------------------------
>A0A485LRD4	86	0.366	7.646E-15	90	190	224	6	101	211
------------------------------------------------------------------------------------------LNPHLVCFLCHGYLRDAHTLSECLHSFCKSCILRHFHD--GARACPKCHADLGVT-PK--CVFDRTLHEIVDKLFPNLKDEDAALEREFYAAHGFEKQLLP---------------------------------
>A0A226EJ47	86	0.308	7.646E-15	70	189	224	21	135	241
----------------------------------------------------------------------NNATKKPK-ERVPVKEELTQINQYLMCSLCSGYLIDATSIIECQHTFCKSCILKYLE---TNGYCPICDIELNTVKPHLSLRSDVIVQRLVYKLVPGLLLSELRRRRE-YAESKDVVKAA----------------------------------
>A0A0L0H5I7	86	0.236	7.646E-15	51	173	224	18	138	348
---------------------------------------------------NADESESQSED-DYRLRLSAYEKQRPpipiITDDTQVTLPLKVLSEEFTCPVCRNILQQTMVTVECMHRFCYACIREALF--KGNKECPACRRECH---SMRNLRPDTRFDEIIRMIYPSLGSSETE--------------------------------------------------
>A0A200PQA9	86	0.248	7.646E-15	20	212	224	6	204	362
--------------------SSENLEDDSQQRHRHYQQQQKHQQVHHGNDeVENEEAAEAEEQEQEQDEGDNDSDRSPSSSGddndEYLFVKLSDIRKEVQCPICLGIIRKTRTVMECLHRFCRECIDKSMR--LGNNECPACRTHCA---SRRSLRDDPNYDALIATLYPDIDKYE-EKELAFsdeekTRNKHIQASIAQTFQRQSEaLGRRRTTAKSvTSFTR-----------
>H3G011	86	0.284	7.646E-15	21	171	224	115	255	914
---------------------SSSIFSTSFVPVSAAMAQQPKARDELNSDGEAENDSELVL-TDYDR----TRKVVPLVHGRRIVMNTKILSTELTCPICLDILTNTMTSKECLHRFCSDCISMALL--KGNKECPTCRAKLV---SKRSLRHDTNFDELIKRIFPDRQKYE----------------------------------------------------
>UPI0013F23467	86	0.298	7.646E-15	68	191	224	13	119	1076
--------------------------------------------------------------------MEVAEREKPL---------LKDLNEHIMCQLCRGYLIDATTLVECLHSFCRGCIVRLY---SGARACPICGVKT--TPP---LLPDTRLQRLVYLVVPGLFRSELQRRRHFLVMNPLCPPLPPP--------------------------------
>UPI0013EF4834	86	0.243	7.646E-15	80	223	224	20	149	1550
--------------------------------------------------------------------------------GDGAVHEMREFNDLMTCRICQGYMIEPTTVDYCYHTYCRSCILKHL---LRDVYCPQCKGSGGKQISEDNLRSDDTMRALIYKLVPGLYQRECQRLVEFEEQH---------RELVEDAEDVLGPQQQHQEQEF--FTPGEPIS
>T1EJS0	85	0.433	1.040E-14	87	169	224	0	79	84
---------------------------------------------------------------------------------------LRDVNANLCCVLCSGYLVDATTIIECLHTFCRSCILRYLE---SSDTCPVCDASVHPADPTMGIKADKTLQALVYKIVPGLYQ------------------------------------------------------
>K3WCL9	85	0.339	1.040E-14	77	182	224	2	109	117
-----------------------------------------------------------------------------VADTRTVSIQLSQLAEHLTCTLCQGMLRDAQTIPECLHSFCKSCIYRYFLvqcDPNAPKACPKCNMSLK-ARPIMTLISDQKVQDVVDKVFPEYKKRDRELETEFYERH-----------------------------------------
>A0A3P7JWB1	85	0.304	1.040E-14	38	174	224	14	140	144
--------------------------------------EVGQKRKRMGKSGNESKAKMSKKDEGESERVEVKET---------YSLQLKKINTHLTCGLCKGYLIDATTVIDCLHTFCKSCLLTYFEE--EDNCCPTCEQLIHQSHPSHYVAFDRTMQDIVYKLVPGrFYLESFLR-------------------------------------------------
>UPI001602BFD9	85	0.307	1.040E-14	89	196	224	9	122	235
-----------------------------------------------------------------------------------------DVNPHITCMLCKGYLVDATTITECLHTFCKSCIVQYLEE---NNDCPTCKQVIHQSHPLNYISHDRTMQDIVSNFrwqVAQFsmtvfiFTAELKKQQDFYKKRGLPFPGQPLDGEED---------------------------
>A0A6P7W1C8	85	0.261	1.040E-14	60	200	224	6	149	378
------------------------------------------------------------QTTNRTWELSLYElHRTPqdvITDGTEIAVSPRSLHSELMCPICLDMLKNTMTTKECLHRFCQECIITALR--SGNKECPTCRKKLV---SKRSLRADPNFDMLIAKIYPSRDEYEAHQERvlaKLNKQHSQALAHSIEEGmRMQALNR-----------------------
>H3H116	85	0.257	1.040E-14	25	177	224	0	149	398
-------------------------MAEPPQNPYSFTREEYDELVR--NTPNYQVSERSKYDEIElvdDCTLFDIyrQPRAPVTDPSATrTLSVRVLNADLTCPICLGIIKETMVVMECLHRFCGECISTAIR--HSKRECPSCRIHIP---SKRSLRPDPNFDALVRKIHPNL--AEFERHED----------------------------------------------
>UPI0013F26D2C	85	0.211	1.040E-14	86	214	224	5	129	981
--------------------------------------------------------------------------------------PAKTLQDELTCPICLDYFKDPVSL-DCDHNFCQACITQFWEGLATDVSCPQCR----VTFPQRSLRLNRQLRNVVEaarelRLSPG-REPEPERLCEKHKKP------LKLFCKEDEIPICLVCDRSKEhrdHTVIP---------
>B6AI95	85	0.357	1.413E-14	63	178	224	6	125	279
---------------------------------------------------------------DEDENRQKSYSYEPgdletvVTDhGLDVAFRIKVIADLLECPLCKGFFRNATTIKECLHTFCNVCIINYIE--SGKESCPKCG-EYMGVHPIEGLVFDRTIQNITDKIFPQFRILENQLKKEF---------------------------------------------
>T1JJM4	85	0.267	1.413E-14	74	200	224	40	165	390
--------------------------------------------------------------------------QEAITDNTEIAVSPRSLHSELMCPICLDMLKNTMTTKECLHRFCQECIITALR--SGNKECPTCRKKLV---SKRSLRPDPNFDMLISKIYPSRDEYEAHQEKvlaKLNRTHNQNVIASIEEGiRFQALNR-----------------------
>T1KWU9	85	0.306	1.413E-14	84	194	224	19	126	433
------------------------------------------------------------------------------------NLKLSHFNNQFKCSLCLGYIINATTINECLDSFCRSCIVKHFND---NHDCPKCGLKLNETRKWETLRMDSILQSFIYKLVPGLFRSELKLRKEFHSKSNVSPCDYYDEQK-----------------------------
>A0A7M7IPZ6	85	0.292	1.413E-14	86	217	224	31	162	773
--------------------------------------------------------------------------------------PLvKDLNDHIVCPLCRGYLIDATTLVECLHSFCRGCILRRLHN--GPKTCPVC--SASALNP---PIADVGLQRLVYLVVPGLFRSEQERRRHFRQVNPQCAGGLtqlplgAPDLSFDDLVSlSLCELDSTSEGST-RYL------
>UPI000A1D0F79	85	0.242	1.413E-14	80	205	224	22	145	1369
--------------------------------------------------------------------------------ASFASRDIRQFHDLITCGICRGYMIDPTTVDTCYHTYCRSCILKHL---LRMVYCPDCKASGGKEISETNLRSDDTLRSLIFKLVPGLYQRECKELEEFEKQH-EDLVDENPAPREQEffTATELVSL------------------
>UPI000329B927	85	0.256	1.413E-14	84	223	224	8	142	1550
------------------------------------------------------------------------------------TLKVREFNEFLSCHICGGYLINPTTVDNCLHTYCRSCIVQHLHQDTY---CPLCKAAGGGKQINVsNLKSDDVLRALIFKLVPGLYQKEHERALQYkvaQRRNGQQ----SSEVEEDAEEVCNEREQETVDEHF--FEPAEPIS
>A0A7S3ZJF1	85	0.336	1.921E-14	79	194	224	15	124	231
-------------------------------------------------------------------------------DWRRTSFKIADVNPHLVCALCGGYFRDCHTITECLHSFCQVCILAHLRQ--NKNSCPRCGVDLG-PHPMTAVLHDRQLQAVVDKIFPEFEDIDRQARQA---RRSLEAPPSAPRAR-----------------------------
>A0A482SWM6	85	0.320	1.921E-14	68	222	224	0	147	249
--------------------------------------------------------------------MGEVEANV-IVDWEYVS-------SHLTCPLCQGLYRDAHTISECLHTFCKGCLMKelTFKSVRGSIACPTCSTaLGHIQSIHTKIVHDRNLQSIVDKLFPEFDEQE----RGFVRQLTIGDSRKRG--REDnELHKSPVhkKTQSNsTAVAQINSGLAPPI-
>A0A7S3ALQ4	85	0.451	1.921E-14	75	167	224	34	122	271
---------------------------------------------------------------------------EPVRDEKNIIFQTRILNQHLVCTLCMGYFKDACTIIECLHTFCRSCIMRHF---CESNVCPQCDSQLG-TNPKDLVRTDRTLQSIVDKVFPQF--------------------------------------------------------
>A0A2P6MR59	85	0.299	1.921E-14	74	177	224	25	128	310
--------------------------------------------------------------------------RAPIVDNSQTTIQIRNLNVEITCPICLGILHDTMTVMECLHRFCSECIEKCLRTGLTNlrrKECPACRVKCT---SRRHLRRDTNFDGIIAAVYPHLDDYEAKQEEE----------------------------------------------
>A0A7R9UF62	85	0.352	1.921E-14	52	184	224	55	187	314
----------------------------------------------------FEDASLLGKPVMHlTAEEAEEELAKLRQETKFVRFRVADINQHLICRLCNGYFRDAHTINECLHTFCKSCLFIRLHE--GMKKCpaPGCQTDLSVT-AEGLICADRQMQSIVDKLFPHLRVEDAENEAKFYRERNI---------------------------------------
>A0A6G0Y7P0	85	0.258	1.921E-14	73	181	224	20	124	330
-------------------------------------------------------------------------QRTPhevITDDTEIAVPLRSLERELMCPICLDLLNKTVA-TKCLHRFCSECITTALR--SGNKECPTCRQKIK---SKRCVRPDPGFDNLIAKFYPN-REDYYAYQRNFIEK------------------------------------------
>A0A6P7XSC7	85	0.256	1.921E-14	86	206	224	5	104	411
--------------------------------------------------------------------------------------PVTDLQDEATCSICLEYFRDPVSV-ECGHSFCRPCISEAWRGIYTNFSCPQCR----KTSKWKKLRPNRQLANVV----------EISRRIVAQEQEGK------LQSRLEPLRKELAKAQ-----------------
>UPI00074FC36B	85	0.282	1.921E-14	86	183	224	5	98	578
--------------------------------------------------------------------------------------PVQELSEELTCSICLEYFRDPVMLTECGHNFCRLCLTRSWGEPPADASCPQCR---EMVQP-RNLKPNRQLANVVE-IAKKLRlQGEREREVKAVEGKG----------------------------------------
>A0A151WQG0	85	0.305	1.921E-14	68	198	224	0	113	852
--------------------------------------------------------------------MEAKEREKPL---------VKDLNEHIVCPLCRGYLIDATTLVECLHSFCRGCIVRRLS--SGARACPVC--SVATSPP---LLPDTRLQRLVYLAVPGLFRSELERRCHF-RLVNPQCPPLVPPVGALEL-------------------------
>A0A3B4WP77	84	0.250	2.611E-14	78	212	224	25	146	182
------------------------------------------------------------------------------LRPRAVSsRSGSMLEEELSCPVCCEIFKEPVVL-KCSHSFCRACLQQFWNKKKARRECPVCRRKCSLTEPTVSL----ALKNVADTFL-----KEQERK---TSPAGTAARLASLQQE-DEEKRELVKKKSDSITR-----------
>UPI001780D878	84	0.258	2.611E-14	84	223	224	8	139	213
------------------------------------------------------------------------------------TLKVREFNELLSCSLCEGYLINPTTVDNCLHTYCRSCIVQHL---LGEACCPQCKLAGGVKQINVtNLKSDDVLRALIFKLVPGLYQKERERALHF------RATQHNGQQKTDD--DEAVSIDScEQDTIEENFFaPAEPIS
>A0A2I3TAL0	84	0.250	2.611E-14	53	201	224	84	236	305
-----------------------------------------------------EEEEELEEEEEEEEEEDMSHFSLRLEGGRQDSedeeehlINLSELTPYILCSICKGYLIDATTITECLYTFCKSCVVRHFY---YSNRCPKWNIAVHQTQPLYNIRLGRQLQDIVYKLVINLEEREKKQMHDFYQERGLELPKPAVPQPVPSISGE----------------------
>A0A4W6FPN3	84	0.339	2.611E-14	81	186	224	4	106	331
---------------------------------------------------------------------------------RTTRIKITELNPHLMCVLCGGYFIDATTIIECLHSFCKMCIVRYLE---TSKYCPICDVQVHKTEFLFLSRSDKTLQDIVYKLVPGLFKSKIDSSNGSNEDRGEVA-------------------------------------
>UPI0013F39954	84	0.285	2.611E-14	89	213	224	10	132	337
-----------------------------------------------------------------------------------------ELNPHLMCALYGGYFIDTTTIVECLHSFCKTFIVRYLE---TNKYCPMCDVQVHKTGPLLSIRSDKTFQDIVYKLVSGLFKDVMKGRRNFYAAYPlTEVPNGFNNDHVEILEQEKRALGDNEIVSL----------
>UPI000B93154A	84	0.271	2.611E-14	61	174	224	17	129	345
-------------------------------------------------------------DLNKMWELSLYErHRAPqvaVTDNTEVEVSPRSLQNELMCPICLEVLKKTMTAKECLHRFCSDCIVTALR--SGNKECPTCRKKLV---SKRSLRRDPNFDLIISKIYPNLDEYEAQQ-------------------------------------------------
>UPI0011CF27EE	84	0.247	2.611E-14	86	181	224	5	99	362
--------------------------------------------------------------------------------------PAESLRDELSCPICLEYFTDPVTI-ECGHNFCWACIRQCWGESETNFSCPQCR----ETAQQRNLRPNRQLGNVVE-LVKRLRfqavtEPEGERVCELHQE------------------------------------------
>A0A2H5Q1F4	84	0.241	2.611E-14	12	221	224	18	223	481
------------QLQGEEQQRQDSF---QQSHAKQSRHERQQLELQQNEQQQLEEDqkddEEVEGEGDEEDEENEDDSEGPSSDtsgekPEFVFVELPEIRKDVQCPICLGIIKKTRTVMECLHRFCRECIDKSMR--LGNNECPACRTHCA---SRRSLRDDPNYDALISALYPDIDKYE-EEELAFHeeertRNKQIQASIAKIFQRQSE---ALVK------RRTPGKDTASP--
>K7FUA4	84	0.236	2.611E-14	59	220	224	69	246	538
-----------------------------------------------------------NKQTRENKAPASCPSHLPPPESTMAAAePLQNIKAEVTCPICQELFLDPVTS-ECGHSFCRECIAQHC-QGDRDIACPLCNEKLR----KGNLRPNRELKNIVE-LVksqavedPrGGYVCKMHREPlRFYckedetpvcmaceRSRAHRAHTVVPvEEAVQEHKKQTLR-KYEDATSPPSVDPAR---
>K7GBI6	84	0.250	2.611E-14	86	177	224	56	142	550
--------------------------------------------------------------------------------------PVKNLEDEVTCSLCLEYFRDPILITKCAHSFCRDCITQHCKDQGPGVRCPHCRKTFH----QENLISNRQLANMVE-IVQCLKKTAQNRREE----------------------------------------------
>A0A336MGF1	84	0.252	2.611E-14	44	223	224	9	168	1211
--------------------------------------------FKINNNNNNNITNDKTMDTNRNI------TRKP-------RTKLKAINNFLMCCLCKGYIVEATAITECLHSFCRSCIVKHLTEQTY---CPKCKIQ---NVSKANLRPDDIIKALVYKTIPGLYQSEVQKTKKFNKAHnieshhGDDSSTTVDDDKKQNDDKSVENKQHYFS---PD----EPIS
>UPI0006B8090E	84	0.248	2.611E-14	85	223	224	9	139	1511
-------------------------------------------------------------------------------------LKVREFNDLLSCHLCAGYMINPTTVDNCLHTYCRSCIVQHL---QREASCPLCKILGGFKQVNMgNLRPDDVMRALIFKMVPGLYQKERERAIQY------NVSQLNSEQRINVEEASNV-VGSEQETIEENFFAPnEPIS
>A0A0P1AX44	84	0.257	3.548E-14	78	209	224	0	126	251
------------------------------------------------------------------------------MDAGTVAVKLAELSEIVGCALCHGILRDAHTIPDCLHSFCKSCIYRHFLV-KGSSICPKCN-KILNPRPIASLVTDQKLQTVVDHIFPEFKEKEVILEKEFYTKFDF---KLKTDKKTDDVSGSTRPIRTTT--------------
>A0A068Y968	84	0.274	3.548E-14	80	223	224	1	151	317
--------------------------------------------------------------------------------SRSKKISLSLLNGHLICGLCGGYLIDATVLTNCIHAFCRSCILKYISE--LNNVCPLCQMliQEGRSSPSCdALRPDVTLQRVVYKLVPGLLKVEIDRIAEFRRRYLKNPGKVIREVRHSCRESQMLEDTGSTDSAVsglsstPTPLATRSLS
>A0A7S2SWT7	84	0.250	3.548E-14	74	222	224	12	133	370
--------------------------------------------------------------------------RAPralLAPGTVLERPSRRIDVEIRCPICLGIFRNPVVVMDCLHRFCAGCIEKYLR--VGRKECPSCRIHVPTRRL---LRPDDAMEAIITEIHPDLDAHEAQQDA------GISTWAWRSPGR-----------------RWP--MLARPW-
>A0A3R7K6C0	84	0.269	3.548E-14	52	176	224	34	151	373
----------------------------------------------------YEEMELVDDCTLFDIYR---QPRAPVTDPKvTKSLPVRVLNADLTCPICLGIIKETMVVMECLHRFCGECISTAIRQ--SKRECPSCRIHIP---SKRSLRPDTNFDALITKIHPNLAEFERNEDR-----------------------------------------------
>A0A443SWQ7	84	0.245	3.548E-14	74	219	224	224	347	479
--------------------------------------------------------------------------RQPdaavSVSGQQVKRKYEDIfDSELTCPICSELFIEPVHV-SCSHTFCNYCIELWKRNPNSHQECPVCR------KPMKHVIREIVIENLIDKIVEEMDAQEKQRRVDVIEAR----------------KKKLEEFQSN----LPVPLLP----
>UPI00193EFE89	84	0.238	3.548E-14	86	207	224	5	119	485
--------------------------------------------------------------------------------------PAKTLQDELTCSICLEYFKDPVSL-DCDHNFCRACITQFWEGLATNVSCPQCRVTFS----QRNLRLNRQLRNIVEAArelrLPSGREPEPERLCEKH-----KAPLKLF-CKEDEIPICLVCDRS----------------
>UPI0007DB836C	84	0.260	3.548E-14	86	174	224	5	91	490
--------------------------------------------------------------------------------------PAKGLCEEATCPLCLDFFKDPVII-DCGHNFCRSCLAKYWGEPGPEASCPQCREKI----PQRTLRPNRQLANmaeLVQKLQEGRKKEEGRR-------------------------------------------------
>A0A7S0HAW5	84	0.282	3.548E-14	74	201	224	90	212	492
--------------------------------------------------------------------------RPPVPDDSTAisKIPARILNAELTCPICLSIVRSTHTFMECLHRFCQECIEKYLR--LGQKECPKCRVKVS---SRRALRPDPQFDKLIQAFYPDIDAYE-EKEEEFISK--VNAESHTIAAAVEEgLRRQ----------------------
>A0A671M6C4	84	0.242	3.548E-14	93	223	224	5	132	521
---------------------------------------------------------------------------------------------ELKCSICLDVFTDPVS-TPCGHNFCKTCLNKCW-DNSQTCSCPYCK-ETFKQRPD--LKINTTLREIVD----HYKKKSLEKKSVTFSEVLCD---ICEERKLKALKSCLVCQSSYCETHLEPHLrvaglkkhkLMDPVS
>A0A7L1P2A1	83	0.250	4.821E-14	88	210	224	6	111	139
----------------------------------------------------------------------------------------RSLQDELTCPVCLEYFTDPVLVADCGHNFCRACVTQCWEDSARRLCCPQCREPV----PQRLFRPNRSLGNIVH-IV---------------RQLGLPSAAPGPEPqrcsrHGEPL--RLLCLQDGRA-------------
>UPI000B8F69EC	83	0.339	4.821E-14	85	186	224	27	122	263
-------------------------------------------------------------------------------------LPINQFYPYIRCALCCGFLIDATTITECLHTFCKSCIVKHF---FRSNRCPTCSIVVHQTQPHYNIRPDRQLQDIVYKMIPFLEEGKcMEQD----SSKGMRA-------------------------------------
>UPI00083C3A82	83	0.243	4.821E-14	88	213	224	3	144	288
----------------------------------------------------------------------------------------EDLQEELTCPICLEYFQDPVSI-ECGHNFCRGCLHRSWAPGGGPFPCPECR---HPSAP-AALRPNWALARLTEKtrrrrlgpVPPGlcsrhweplrLFCEEDQRPVCLVcresQEHQTHAMAPIDEAF-ESYREKLLKSQRNLVSKM----------
>A0A662X7H6	83	0.282	4.821E-14	52	174	224	37	150	358
----------------------------------------------------YEEMELVEDCTLFDIYR---QPRPPVTDPNaTKTLPVRVLNADLTCPICLGIIKETMVVMECLHRFCGACISTAIRQ--NQRQCPSCRIHIP---SKRSLRPDRNFDELVRKIHPNL--AEFER-------------------------------------------------
>A0A2P4XLU4	83	0.281	4.821E-14	52	182	224	35	161	387
----------------------------------------------------YEEIELVDDCTLFDIYR---QPRAPITDPNaTKTLSVRQLNADLTCPICLSILKETMVVMECLHRFCGECISTAIRQ--SNRECPSCRIHIP---SKRSLRPDTNFDALISKIHPNLAEFEAHEEQiieQFNRSR-----------------------------------------
>UPI0007EFB4CC	83	0.268	4.821E-14	48	181	224	21	152	394
------------------------------------------------NNNNSSVHRNQNSDEQPQGEQSDSNgSRSPSPDGddeEYIIVHLPDIRKEVQCPICLGIIRKTRTVMDCLHRFCRECIDKSMR--LGNNECPACRTHCA---SRRSLRDDPKYDRLISTLYPDVEKYE-EEELAFHEE------------------------------------------
>A0A484K9L9	83	0.265	4.821E-14	59	211	224	31	186	450
-----------------------------------------------------------NQDDEEADEGDDSDESSPSSSdaekDEFITLRLSEIRKEVQCPICLGIIRKTRTVMECLHRFCRECIDKSMR--MGNNECPACRTHCA---SRRSLRDDPNYDALIAILYPDIDKYE-EEELAFHeeevaRNKQIQASIAQTLRRQTEALGRKRTPRSNQTT------------
>A0A251S9C6	83	0.270	4.821E-14	26	201	224	2	178	451
--------------------------AQKRSNDSVYEDEEDVE-LQRNNQNVSDESE--NDDVEQDEEDSENDDDSPSSSGsdkdEFVYVKLAEVRKDVQCPICLGIIRKTRKVMECLHRFCRECIDKSMR--MGNNECPACRAHCA---SRRSLRDDPNFDALIALLYPDIDKYEAEElafaEEEKARNKQIQAAIAQTSRRqLEALGKK----------------------
>A0A6J5V9C8	83	0.304	4.821E-14	78	192	224	0	99	459
------------------------------------------------------------------------------MAGQVVKVKRETLEACMTCPLCNKLLKEATTISLCLHTFCRKCIYEKLSD-EEVDCCPVCNIDLG-CLPVEKLRPDHNLQDIRAKIFP------LKRRK-------IDAPEITPE-------------------------------
>A0A0N4UBA9	83	0.281	4.821E-14	58	186	224	12	139	467
----------------------------------------------------------LRQGVDSDSLAYNQ--RKPhkaVTDSSEITISTRLLSAELCCPICLDLLTVTMATKECLHRFCCECITTALL--RGNKECPTCRKKLV---SKRSLRPDPNLDALINKIWPDRQAYDLMQQKAmdmFHQQCNVGA-------------------------------------
>UPI00077236CC	83	0.289	4.821E-14	61	181	224	111	221	517
-------------------------------------------------------------DEDEDEDEDEEEDEKP----EFVFVELSEIRKDVQCPICLGIIKKTRTVMECLHRFCRECIDKSMR--LGNNECPACRTHCA---SRRSLRDDPNYDALIAALYPDIDKYE-EEELAFHEE------------------------------------------
>UPI00109FBCD9	83	0.282	4.821E-14	31	161	224	461	585	984
-------------------------------TLQPFfyvGKKENMR-------LNFLERKHAHLQTEKR--ENETSSLPPSLPGDsamaATRGPVRDLREGTTCSICLDYFRDPVIIHECGHNFCRTCLIQYWEKSEGEASCPQCRERVEQSS----ITRNQQLANFVE--------------------------------------------------------------
>A0A177B4N3	83	0.269	6.551E-14	85	221	224	4	155	227
-------------------------------------------------------------------------------------VKLKDIKPYITCSLCEGYLIHASTITECLHSFCKSCIVKYLAD---NKNCPECDKILHPTNPLTVVMVDNTLQDLIYKLLPNLKKGipylncthlvvNTEKAITFYRKHDMKIPPDIDYKKkdVDKIPEKYI-IDNTIDLELKPYnienidLLCRP--
>UPI00122F0EAB	83	0.262	6.551E-14	87	221	224	8	143	263
---------------------------------------------------------------------------------------VKDFNPYIICCIYKGYLIKPTAVTECLHIFCKTCTVQHFEDSNG---CPRCGNQVHETNPSERLSLDNTLEEIIFKLVPGPQEQELES--EFWkknkpQENGQDDTSKVDKPKVDEEGDENQDDKDYHSASLvVHYHRIDP--
>A0A452IMY2	83	0.212	6.551E-14	86	215	224	5	138	266
--------------------------------------------------------------------------------------PEKTLQDELTCPICLEYFKDPVSL-DCDHNFCQACITQFWEGLATDVSCPQCRA----TFPQRNLRLNRQLRNVVEAVrelrLSSGREPETEGLCEKHKEPlklflnvTLDPDTAHPELVLSE-DRKSVRYG-DTWQDLPN--------
>UPI00074FC302	83	0.217	6.551E-14	86	181	224	5	99	329
--------------------------------------------------------------------------------------PVRELSEELTCPICLEYFSDPVILTECGHHFCRDCLTRsWGESETAEASCPVCKQ----TARTRDLRPNRQLANVVEiakRL--SLHGGEAEERiCEKHRE------------------------------------------
>A0A0V1IYX0	83	0.310	6.551E-14	86	204	224	106	214	360
--------------------------------------------------------------------------------------KPKHLNEFL-CSLCMGYMIEATTVVECMHHFCRSCILLHIE---KDAHCPTCGILINKFKLESALRLDHTLQLLIYKLIPTVYKEEILRRARF------QVMNETPEEREKEFSNDYIR-------------------
>A0A3R7JUP1	83	0.299	6.551E-14	62	197	224	151	285	395
--------------------------------------------------------------IEEDKQLSRQVRNVSGGVREQETVRMVDINEFFICKLCKGYLRDAYTIKECLHTFCHGCIRGYYLY-NNSCSCPTCNVSLG-AKPWTQIIPDPAIQELAAKLLPDYSQKEDAEERVFYAKLGVKRKQPdTPRKDLQD--------------------------
>A0A1A9WBZ9	83	0.269	6.551E-14	50	175	224	1	125	422
--------------------------------------------------NNSVKMASLEPAQNKTWDLSLYElQRKPqeiITDSTEIAVSPRSLHSELMCPICLDMLKKTMTTKECLHRFCQDCIITALR--SGNKECPTCRKKLV---SKRSLRPDPNFDLLISKIYPSREEYEAIQE------------------------------------------------
>A0A4U5PPW3	83	0.233	6.551E-14	50	214	224	27	199	448
--------------------------------------------------NNHEQKQEPRSDIDDDGGVESDRSQ-PsssineDVKEEYVVVKLSEIRKEVQCPICLGIIRKTRTVMECLHRFCRECIDKSMR--LGNNECPACRTHCA---SRRSLRDDPNYDALIAALYPDIDKYE-EEELAFQedekaRNKEIQATIAqTFDRQAEALSRKRSTAKATAavfARRTP---------
>UPI001419CC7F	83	0.231	6.551E-14	86	197	224	6	122	477
--------------------------------------------------------------------------------------PVQSLCDEVTCSICQDYFKDPVTIAECGHNFCRSCLRQCWRKlEATENSCPQCRITVQ----RRNLIFNEHLANVVEkakKLSPHLRKGKvCEKHQEtlklFCKEHGTPICVVCDRSKEHE--------------------------
>UPI000CE63BF7	83	0.238	6.551E-14	86	214	224	5	127	483
--------------------------------------------------------------------------------------PAKTLQDEVTCPICLEYFKDPVSL-DCDHSFCRACITQCWGRFATDISCPQCREIF----PQRSLRPNRQLRNIVEAARElRLQtVKEPERLCEKHKEP------LKLFCKEDEIPICLVCDRSKQhrdHTVIP---------
>A0A034WIP7	83	0.256	6.551E-14	85	223	224	9	139	499
-------------------------------------------------------------------------------------LKVREFNELLSCHLCGGYMINPTTVDNCLHTYCRSCIVQHL---QREASCPQCKEVGGIKQVNMgNLRSDDVMRALIFKMVPGLYQKERERAIQF------NVTQLNSQQRinVEEAANVVSREQETVEENFfaPN----EPIS
>A0A3Q0G7N2	83	0.229	6.551E-14	86	184	224	5	108	519
--------------------------------------------------------------------------------------PGQDIQEEIKCPICLEYLTDPVTL-ECGHNFCRACISDYCEkwEEHESLECPVCRAKIQ----KGNLRPNWQLANVVEGIkhlefVPGaedLCVSHKKELSLFCEEDGV---------------------------------------
>UPI000CED44DE	83	0.252	6.551E-14	38	218	224	81	257	526
--------------------------------------EEEEEEVK----PQVEEDDDDGDDDEEEEDKAEDSDERPSSSShpkpEFVFVELPEIRKDVQCPICLGIIKKTRTVMECLHRFCRECIDKSMR--MGNNECPACRTHCA---SRRSLRDDPNYDALIAILYPDIEKYE-EEELAFHeeertRNKQIQASIAQIFQRQSE---ALIKRRGTPGKDTPDTFL-----
>A0A6D2HWA4	83	0.273	6.551E-14	53	207	224	91	249	527
-----------------------------------------------------EEKVEAEADEEEEEEEEEEEedskERSPSSTpgdqSELMDIDLSEIRKDVQCPICLGIIKKTRTVMECLHRFCRECIDKSMR--LGNNECPACRKHCA---SRRSLRDDPTFDALIAALFPNIDSYE-EEELAFHedemaRNKQIQASIAEISQRQSE---ALVKRKS----------------
>UPI000CE244BE	83	0.264	6.551E-14	12	212	224	76	265	529
------------EEDGDGDDDE----AEDKQTVKQQQQQEKEK----------EENEE--EEEEEDAEAEDSQGSPSSTSqekPEFVFVQLTDIRKDVQCPICLGIIKKTRTVMECLHRFCRECIDKSMR--MGNNECPACRTHCA---SRRSLRDDPNYDALIAALYPDIDKYE-EEELAFHeeemtRNKQIQASIAQILQRQSEAlvkRRQLGNTPSTFTTR-----------
>A0A672YGN6	83	0.260	6.551E-14	92	222	224	10	145	546
--------------------------------------------------------------------------------------------DQFLCSICLDFFTDPVTI-PCGHNFCKPCISEHW-DNKENYQCPMCQKAFD---P----KPEPYINTLISQMMAQF-RHEAQHEPNICSsdqqtvKPGEVPCDVCTGPKLKALKSCLVCLISYCQTHLELHLtvpglkrhqLIHPV-
>A0A6H5IT88	83	0.269	6.551E-14	74	198	224	22	138	920
--------------------------------------------------------------------------RRPKPS-------VKELNEHIVCSLCRGYLIDATTLVECLHSFCRGCIVRRL--QAGPKNCPVC-CASASQDP---LVHDVALQRLVYLVVPGLYKSEIERRRHFRQVNPqctnlTRQPVGAPELTFDDL-------------------------
>A0A7S2FVP6	83	0.250	8.901E-14	46	185	224	4	138	301
----------------------------------------------VNEDSQWEEAVEIDGLTLYDIHR---QPRKQIANDERIKRSVRSINSELTCPVCLGVLHSTMIVMECLHRFCSECIQKCLR--VGRKECPSCRIHVP---SRRSLRYDTNFDAVIGKIYPNLDEYEENEEKmisDFNKARNLN--------------------------------------
>A0A445I6A1	83	0.285	8.901E-14	61	209	224	106	253	387
-------------------------------------------------------------DKDEDGDEDEDEE-------EYVTIDLANL-KELRCPICLGILRKTKAVMECMHRFCGKCIEKSMR--LSNNECPVCRVHCP---SRRSLRDDPNFDNIIAAIYPDIDKYEEEEELAMYeseRTHnkeespTIDVDITIGESIQDvnrEISSSADSHQSNT--------------
>UPI000511B37B	83	0.262	8.901E-14	51	220	224	17	186	437
---------------------------------------------------NYRENThETPQDEEESDRSPLQSTEE---KDEFVMVKLAEIRKEVQCPICLGIIRKTRTVMECLHRFCRECIDKSMR--LGNNECPACRTHCA---SRRSLRDDPNYDALIAAIYPDIDKYE-EEELAFHeeekaRNKQIQASIAQTFQRqTEALGRKrtIAKDTAAVRRSRGSYRNAR---
>A0A072UYT1	83	0.272	8.901E-14	38	178	224	12	158	440
--------------------------------------EENEESENeINNTSQ--PNDELESDQRHSSENEEDEDEEedEDDDEEYVAIKLSDVRKEVQCPICLGIIRKTRTVMECLHRFCRECIDKSMR--LGNNECPACRTHCA---SRRSLRDDPNYDALIAAIYPDidkyeeeelaLHEDEMTRHKQF---------------------------------------------
>A0A6P7XYY4	83	0.213	8.901E-14	86	201	224	5	135	441
--------------------------------------------------------------------------------------PAQSLRDEASCSICLDYFTDPVM-TDCGHNFCRSCITQHWEERDTNFPCPQCRAMSQ----QRNLRPNRQLANvteMVKKLsqIPvrpkeaNLSEeavQECKKKLKMYLEHlrkGLENHlkfKSTEEKKAEELKSE----------------------
>A0A1Q3CKE8	83	0.245	8.901E-14	12	181	224	13	174	470
------------EED-SAANHINHAAKQSRHQLQRHDEEEPNEEQ--QHDQNHHDHQLLqEEEEDEGDDFEESQSYDTGEKPEFVFVELPDIRKDVQCPICLGIIKKTRTVMECLHRFCRECIDKSMR--LGNNECPACRTHCA---SRRSLRDDPNYDALISALYPDIHKYE-EEELAFHEE------------------------------------------
>UPI00193F7623	83	0.218	8.901E-14	86	214	224	5	129	486
--------------------------------------------------------------------------------------PAKTLQDELTCPICLEYFKDPVSL-DCDHSFCQACITQFWGGFTTDVSCPQCR----VTFPQRNLRLNRQLRNIVEaarelRLQTG-KEPEPERLCEKHKEP------LKLFCKEDEIPICLVCDRSKEhrdHTVIP---------
>UPI00074FE1A7	83	0.290	8.901E-14	86	181	224	5	97	494
--------------------------------------------------------------------------------------PVRELCEEVTCPICLEYFRDPATIAECGHNFCRACLTRSWGE-AAEASCPMCKQTAQ---P-RNLRANRQLANVVEiakKL--SLQGEEAEERiCEKHRE------------------------------------------
>A0A7J6E0X7	83	0.266	8.901E-14	61	220	224	81	238	500
-------------------------------------------------------------DDDEDEDEEDSE-GTPssssQLKPEFVSVELPEIRKDVQCPICLGIIKKTRTVMECLHRFCRECIDKSMR--MGNNECPACRTHCA---SRRSLRDDPNYDALIAILYPDIEKYE-EEELAFHedertRNKQIQASIAQIFQRQSE---ALIKRR-TLGKDTPDTYTAR---
>UPI0010A06DF8	83	0.260	8.901E-14	86	181	224	6	95	1028
--------------------------------------------------------------------------------------PVKDLFEEATCSICLEYFRDPVIIPECGHNFCRSCLIQYWGKSEAKASCPECRKTVQ----EKNLIPNRSLANVAEKA--KMRAEAKERVCEKHQE------------------------------------------
>A0A6P7XYM3	83	0.243	8.901E-14	84	222	224	3	143	1103
------------------------------------------------------------------------------------TTPAESLRDEASCSICLDYFTDPVM-TDCGHNFCRSCITQSWEGRDTDFLCPQCRKRSR----QRNLRPNRQLGNITEiakKLSEisvRLKEENLCEKHEeklklFCQedQRAI-CVEITAETQADDQTH--YKLQCETGTE---FLLSFPV-
>UPI000811942A	83	0.241	8.901E-14	84	223	224	8	139	1507
------------------------------------------------------------------------------------TLKVREFNELLSCSLCDGYLINPTTVDNCLHTYCRSCIVQHL---LGEACCPQCKLAGGGKQINVtNLKSDDVLRALIFKLVPGLYQKERERVLHF-RATQHNGQEKTDDEEAVSIDS---CEQDTIEENF--FAPAEPIS
>A0A0L0CJ45	83	0.273	8.901E-14	86	223	224	74	195	1591
--------------------------------------------------------------------------------------KINAFNELFTCYLCQGYMINPTTIDVCAHTYCRSCIARHL---AVECYCPQCGKPIN----TTNLQSDDVLRSIIYKLVPGLYQKERERLVQFVNNKKNEGKLIgSTEQSLNEL------LESDDELFSP----TDPIS
>F0WM00	82	0.346	1.209E-13	78	181	224	7	108	244
------------------------------------------------------------------------------LDNRTVTVPLISINHHFVCVLCDGYLREAHTIPECLHSFCKSCIYRHFLI-YQERTCPKCN-LLLKPCPITTLVSDQQIQNLLDCVWPELLKQDAIQEKEFYSK------------------------------------------
>F2U4M6	82	0.292	1.209E-13	72	174	224	15	115	267
------------------------------------------------------------------------QQRQPqkvISDGRSVSVPIHIFNEEVRCPICLGLIENTYTAMSCLHRFCAECIQKCLR--LGKKECPTCRAPLA---SRRRLRRDDMFDQIISTVYPSRDIYDEQQ-------------------------------------------------
>A0A7S1YM11	82	0.261	1.209E-13	79	195	224	52	176	316
-------------------------------------------------------------------------------DSFRLSIPLKTLNEEFTCPICLGYMRKTSMVMECLHRFCEECIQKCLR--IGKKECPSCRIKIP---TRRSLRPDTKFDAIVSCILGPLEELEKEEEREaerakekhkLYaatRKRGmMDQASSVAAQRG----------------------------
>A0A0R3X060	82	0.254	1.209E-13	80	223	224	1	151	316
--------------------------------------------------------------------------------SHSKKINLSLLNGHLICGLCGGYLIDATVLTNCIHAFCRSCILKYIAE--LNNVCPLCQTLIQEGRSSSgcdALRPDITLQRVVYKLVPGLLRVEIDRIAEFHKRYLKNPSKVIREVRHSCKESQvLEDTGSTDSTvsglsSTPTPLATRSLS
>UPI000CED3801	82	0.283	1.209E-13	83	223	224	5	130	352
-----------------------------------------------------------------------------------INVRRETLEACMTCPLCNELFHEATALAPCLHTFCRKCIYEKLSDEKIKY-CPVCHTDLG-GHPVEKLRRDHNLQDICSKILP------LKRRK--IAEPEFTPSISLPVDGEEESPSSSPKVQ----TQIPPDD-AKNVS
>A0A4W3GPS9	82	0.247	1.209E-13	84	181	224	3	97	352
------------------------------------------------------------------------------------SFSVQRLTEELNCPICLDFFTDPVTL-ECGHNFCRSCITRSWEK-QETNSCPECRQVI----AKRNLKVNWALVKIVEKAQElSLASTEMaiKRHCEKHRE------------------------------------------
>A0A1I8B0C2	82	0.248	1.209E-13	90	215	224	11	134	365
------------------------------------------------------------------------------------------LEKHITCSLCHDYLSDAVTLTGCLHFFCRSCLLQHLSSaGPDSRKCPKCKIELGSEHI---YKRDLRLQELVYKLVPDLFWRQLRRvaRRHHRSSRDSNGSAASPSERRIQQRRMLLQLSTQLCS--PN--------
>UPI0014098F66	82	0.248	1.209E-13	90	221	224	9	150	420
------------------------------------------------------------------------------------------LKDELTCPICLDIYRDPTSL-GCSHSFCRDCISQALRSQQSPARCPLC--QSSAGAP----KPNFQLRNIVQKFMdaPEHREEETQGDQceEKGKSSGQPEEVVLCDSCLQEpqpaVKTCLSCEASLCQAHLskhsssnaqKNHVLVEP--
>UPI000D6299DC	82	0.277	1.209E-13	79	196	224	13	121	448
-------------------------------------------------------------------------------NNQVVKIPRDAISACMTCPICNKLFRDATTIPECLHTFCRKCIHKKL-TDEELECCPICNIDLGCV-PLEKLSkPDHNLQDIRAKIFPS------KRRR--VKAPEVVPSVTLPLRRKE---------------------------
>A0A2Y9ECA2	82	0.257	1.209E-13	83	177	224	2	90	469
-----------------------------------------------------------------------------------VTAALAGLQAEANCPICLDYLRDPVTI-ECGHNFCRSCIQQSWEDRQDSFPCPVCRHPCQ----EWQLRSNTQLGNIaeIAKL---LHITRRKRKRE----------------------------------------------
>A0A397DFD5	82	0.250	1.643E-13	50	175	224	41	163	200
--------------------------------------------------NTASNYEEYRLAAGYDVNLYDIcrQPREPQ--DRTLHIPASSLDEELNCSICTGIIRDAMVITACLHRFCANCIERHIHEKGKNTVCPVCNTPFT---TRRALRPDPTFDNLIKMVYGDVDAYEKAEE------------------------------------------------
>A0A267DRX1	82	0.315	1.643E-13	87	178	224	4	93	208
---------------------------------------------------------------------------------------LRQLNNILVCSLCAGYLIDATRLTDCFHVFCKSCIVGHL-QTVRPSRCPECGQELKLEE-EGCLRQDRVLQDLVYKLVPGLRASEVHRRLDF---------------------------------------------
>W4FF58	82	0.336	1.643E-13	90	190	224	8	103	210
------------------------------------------------------------------------------------------INAHLVCILCQGYFRDAHTLPECLHSFCKSCIFRHFH--LGCRTCPKCHADLGVS-PK--CIFDRTLHEIVDKLFPTLKDTDAALEAEFYASHGFQKRVLP---------------------------------
>UPI0011CEDF67	82	0.227	1.643E-13	86	214	224	5	129	262
--------------------------------------------------------------------------------------PAKTLQDELTCSICLEYFKDPVSL-DCDHNFCQACITQCWEGLATNVFCPQCR----VTFPQRNLRLNRQLRNIVEAAkelrLPSGRELESERLCEKHKEP------LKLFCKEDKIPISLVCDRSKEhrdHTIIP---------
>A0A6V7U376	82	0.290	1.643E-13	46	171	224	7	121	342
----------------------------------------------INPDFNSYDNEETNYD----------EVRPPhkqLVNSGGIKMPvlVKKLGPSLTCPICLDLLRN-TTVTECLHRFCADCIKNSIY--KTNRQCPTCRRKIV---SKRNLRSDPNIDLLIDTIWPDRNIYE----------------------------------------------------
>UPI0013F21DA5	82	0.182	1.643E-13	86	213	224	5	169	375
--------------------------------------------------------------------------------------PMENLQEEATCPVCLEYFTEPVSL-ECGHNFCRACISQCWEGSDTAASCPQCRQTVQ----QRNLRPNRQLANMVeitkqlslqaakgkkiqahlktlreerEKLLGlkvtGkkrsqeyLKQTETERQKivsEFQKlQQFLEGQERLLLAQLEKLDEEIVKIQSENITKL----------
>A0A2D4C1K4	82	0.257	1.643E-13	16	178	224	4	164	383
----------------STAPSNPYVFTreEYDSLVA------KMPHPVISARSEYEE-VELVEDC--TLYXXYRQPRQPVTSPEVTrTLPVRVLNADLTCPICLGIIRNTEVVMECLHRFCGDCIQKCLR--VGXXECPSCRIHIP---SKRSLRKDTNFDELIAKIYPNLDEfqsqeekxiEEINRTRHF---------------------------------------------
>G4ZGG9	82	0.283	1.643E-13	52	177	224	39	155	407
----------------------------------------------------YEEVELVDDCTLFDIYR---QPRAPVTDpAATKTLSVRQLNADLTCPICLGIIKETMVVMECLHRFCGDCISTAIRQ--SKRECPSCRIHIP---SKRSLRPDPNFDALISKIHPNL--AEFERNED----------------------------------------------
>UPI00126328C4	82	0.252	1.643E-13	49	221	224	56	231	423
-------------------------------------------------DVNFEEQKiEASQDGDEaeaEAEDDDDSEATPSSTSQdkpaFVYVELPEIRKDVQCPICLGIIKKTRTVMECLHRFCRECIDKSMR--LGNNECPACRTHCA---SRRSLRDDPNYDALIAALYPDIDKYE-EEELAFHeeertRNKQIQASIAQIFQRQSE---ALVKRRTQGKDTLGAF-MTRP--
>UPI000B782696	82	0.250	1.643E-13	50	181	224	23	152	453
--------------------------------------------------NNHHEHQQPPRDDGDDDVADESDRSPSSSNGeekeEYVVVKLSEIRKEVQCPICLGIIRKTRTVMECLHRFCRECIDKSMR--LGNNECPACRTHCA---SRRSLRDDPNYDALIAALYPDIDKYE-EEELAFHEE------------------------------------------
>A0A2K3P6S2	82	0.264	1.643E-13	38	178	224	19	157	475
--------------------------------------ENEMNSQDQPNDED-ESDQSHSSDSDEEEEKEEDE------DEEYVAIKLSEVRKEVQCPICLGIIRKTRTVMECLHRFCRECIDKSMR--LGNNECPACRTHCA---SRRSLRDDPNFDAIIAAIYPDidkyeeeelaLHEDELARHKQF---------------------------------------------
>UPI00193F73B4	82	0.220	1.643E-13	86	214	224	5	129	485
--------------------------------------------------------------------------------------PAKTLQDELTCSICLEYFKDPVSL-DCDHNFCRACITQCWEGLATNISCPQCR----VTFPQKNLRLNRQLRNVVEAArelgLSSGREPETERLCEKHKEP------LKLFCKEDKIPICLVCDRSkehRAHTVIP---------
>A0A2P6RU36	82	0.256	1.643E-13	53	207	224	74	222	503
-----------------------------------------------------EEDEEYDRDEvdDYDGSPSSTSQQNP----EFVLVQLADIRKDVHCPICLGIIKKTRTVMECLHRFCRECIDKSMR--MGNNECPACRTHCA---SRRSLRDDPNYDAIIATLYPDIEKYE-KEELAFHeeeRTRNEQIQASIAQIFQRQ-SEALIKRRS----------------
>A0A402FVN2	82	0.240	1.643E-13	86	205	224	5	128	520
--------------------------------------------------------------------------------------PVEELCEEASCSICLDFFTDPVTIPECGHSFCRACLGRAWGDPGVQaASCPQCRGRAQ----EGNLRPNQQLANMVgliQKLRPveekgGVCEKHREPLKLFCRDDGAPLCVVCGASREHE-GHELAPL------------------
>UPI0015918BA0	82	0.247	1.643E-13	86	181	224	6	97	520
--------------------------------------------------------------------------------------PVKDLCDEATCSICLEYFTDPVTIAECGHNFCRSCLSQCWEVGATRASCPHCRETVQ----QKNLIPNRQLANFVE-ITKKLSlRGEKERVCEKHQE------------------------------------------
>UPI0015F7A6C4	82	0.252	1.643E-13	91	222	224	9	152	564
-------------------------------------------------------------------------------------------EEQFQCSICLDVFTEPVS-TPCGHNFCKVCISRYW-DTTDLCQCPMCKTTFY-TRPE--LKTNTAFRDVVDnfKMI-RIRDRDEIRDTDEIRdtdESPAEAGEVSCDVctgtRLKALKSCLECLTSFCETHLqPhqrvtglkRHKLIDPV-
>A0A0D2W0N2	82	0.243	1.643E-13	15	190	224	3	184	712
---------------GSRADSSKAAKAASAASASTPRSKSQIQshSQHGQNDDHHDDD---NDDDDDDDD-------APqFLEGGKVSVRLRTLTPWLVCRICLGYCVTPTVIVECMHPFCKSCIVKHIRTTRWNATrkklpniqvlCPECDHPLY-DNPYHSLKQDRLLADILQLLLPDVVREELARHQQFldtlYAPQTPHAACTP---------------------------------
>A0A0G4GKQ4	82	0.309	1.643E-13	62	201	224	6	141	877
--------------------------------------------------------------TEEGLNDFGQEDRRVIDTGasLDVEFRLKVLADLMTCEICEGFFCDPYTVKECLHTFCRSCIVEYIYQ--EGKKCPRCSQPFE-GNYLQCVVSDRAILNLSQKLFPNFTKKEAAERKALEDFIGCPLDAL---NRTEETEGR----------------------
>P25172	82	0.254	1.643E-13	80	193	224	18	128	1368
--------------------------------------------------------------------------------ASPASRDVRQFHDLITCRLCRGYMIDPTTVDYCYHTYCRSCILKHL---LRAVYCPECKASGGKEINELNLKSDDTLRSLIYKLVPGLYQRECKELADFKEQHDLVDEQTTDEP------------------------------
>T1EI68	81	0.400	2.231E-13	84	178	224	1	92	93
------------------------------------------------------------------------------------RFQLRTLNQYFLCSICNGYIHNATTITECLHTFCKKCILDY---TKFYLNCPICQELIHPTNPMEEIMHDSPIQDLLYKLMPSVYEEELRRERLF---------------------------------------------
>A0A453LQN7	81	0.348	2.231E-13	60	165	224	69	178	247
------------------------------------------------------------KDGDEQEEAEErrgrgrKRGRRPGAPRGLVMVKRELLARCMTCPLCNRLLRDATTVSECLHTFCRKCIYKKF-NDEEVESCPVCDIDLGCT-PVEKLRADHSLQDVRSKIFP----------------------------------------------------------
>A0A5D6XSM4	81	0.316	2.231E-13	77	191	224	3	118	261
-----------------------------------------------------------------------------LADTRTVTLALAPLVEHLGCVLCSGLLRDAHTIPECLHSFCKSCIFRYFLVqcDPNAPSCPKCAMALS-ARPIATLISDQRLQDVVDRIFPEHKARDAVLENEFYARHGFAKKKAEP--------------------------------
>A0A1W0X529	81	0.306	2.231E-13	76	171	224	22	116	286
----------------------------------------------------------------------------PLDDGRVVHTTGRLLESELQCNICLDILRNTRTTKECLHRFCFECIQKALEQssRSEDRKCPVCRAKLV---SMRALRADPLFDQIISAIFPNVHSLE----------------------------------------------------
>A0A0R3SHN2	81	0.285	2.231E-13	80	195	224	1	117	317
--------------------------------------------------------------------------------SDSKKIKLSLLNGHLICGLCGGYLIDATVLTNCIHAFCRSCILKYISE--HNNVCPLCQTLIKEGSSSTscdALRPDVTLQRVVYKLVPGLLKVEIDRVSEFHKRYMKNPSKVVREVRL----------------------------
>A0A085M884	81	0.288	2.231E-13	83	223	224	46	190	335
-----------------------------------------------------------------------------------ITIPLEGVIPLFSCGICSGYLIDAVSLLTCTDSFCRSCFLKYIRD---EDSCPLCGTFLNMNKLETCFKNDEMLQSLIYKLVPRLLVAELKSREEFYEKvRGLPLNLKPSLQylVGDEIvdeDIELLPLTDKHFGLFPK-LCApnDPIS
>UPI00045735BD	81	0.208	2.231E-13	71	181	224	82	188	386
-----------------------------------------------------------------------TEQR---ADGEMASeQELENLRNEATCSICLEFYTDPVS-TDCGHNFCRDCILQCWGTGQESVSCPQCRQQI----PQRCVRPNRTLSNIVEsvqRLSLNLRLEEVGIQCEEHQE------------------------------------------
>A0A484E6Z9	81	0.245	2.231E-13	74	222	224	53	210	396
--------------------------------------------------------------------------RAPVTDPNaTKTLSVRQLNADLTCPICLGIIKQTMVVMECLHRFCGECISTAIRQ--SKRECPSCRIHIP---SKRSLRPDANFDALIRKIHPNLAEFErnehqiiaqLNRSRHFnnaYTEGtrmGVISQAATRRQRRKTVES----TTSASSSRPssPSHTASPPV-
>UPI00051147CF	81	0.280	2.231E-13	50	181	224	17	139	438
--------------------------------------------------NHRENSHETPQDEEESDRSPSQSTEE---KDEFVIVKLAEIRKEVQCPICLGIIRKTRTVMECLHRFCRECIDKSMR--LGNNECPACRTHCA---SRRSLRDDPNYDSLIAAIYPDIDKYE-EEELAFHEE------------------------------------------
>A0A2P5CK41	81	0.288	2.231E-13	61	181	224	21	139	443
-------------------------------------------------------------DGHEQLEDEEESDRSPsSSNGdkdEYIVVKLAEIRKEVQCPICLGIIRKTRTVMECLHRFCRECIDKSMR--LGNNECPACRTHCA---SRRSLRDDPNYDALIAALYPDIDKYE-EQELAFHEE------------------------------------------
>A0A1U8M7A7	81	0.247	2.231E-13	46	221	224	70	245	486
----------------------------------------------LQGDDEDEDDDEDGDDEDDsDGSQSSTSQEKP----EFVLVELPEIRKDVQCPICLGIIKKTRTVMECLHRFCRECIDKSMR--LGNNECPACRTHCA---SRRSLRDDPNYDALIAALYPDIDKYE-EEELAFHeeertRNKQIQASIAQIFQRQSEAlvkRRSLGKESSTFLTRSQRHHRsAHP--
>UPI001126275C	81	0.263	2.231E-13	86	176	224	29	111	491
--------------------------------------------------------------------------------------PTEILRHEVSCSICLDYFKEPVSI-ECGHNFCRPCISRCWEGLEMDFPCPQCRKRSR----QRNLRPNRQLANVVEVL---AKEPEMKRRR-----------------------------------------------
>UPI001963F693	81	0.274	2.231E-13	84	217	224	8	139	547
------------------------------------------------------------------------------------SFP----EDNLQCPICLNVFSDPVT-TPCGHNFCKTCLSQHW-DKSDLCSCPICNKRFHM-RPE--ISTNMVMEKISVQI-KKRKVETPENSVAPWKvETPESAVAPgqvkcdvCADMKYKALKSCLGCLTSYCEAHLEPHL------
>A0A0N5APD0	81	0.250	2.231E-13	88	219	224	11	125	681
----------------------------------------------------------------------------------------QQLNENILCKLCQHYIIDAVTILECVHSFCRSCLLKHL---KESKTCPLCKIELG-PKFTKAFKRDFFLQSMVYKLVPHVYWNEIKQRAEYLRKSVIT-------------EEEIGFLLDNNMTDLANHICA----
>A0A674DH74	81	0.255	2.231E-13	70	222	224	154	316	718
----------------------------------------------------------------------ERQVHQPInnLEERHMTemaSPRSFLsEDQFQCSVCLDMFTDPVS-TPCGHNFCKVCISRYW-DSTDMCQCPVCKHKF-FTRPE--LLVNTFISEMAVQFRRSVQVEAPISPNQSLTESGEVACDVCTGTKLKALKSCLECLTSFCEMHLqPhqrvagmkRHKLINPV-
>A0A0V0RQP9	81	0.310	2.231E-13	86	204	224	607	715	861
--------------------------------------------------------------------------------------KPKHLN-EFICSLCMGYMIEATTVVECMHHFCRSCILLHIE---KDAHCPSCGILINKFKLESALKLDHTLQLLIYKLIPTVYKEEILRRARF------QVMNESPEEREKEFSNDYIR-------------------
>A0A6P7XYM3	81	0.238	2.231E-13	76	205	224	480	602	1103
----------------------------------------------------------------------------PCVLGEIMAAanPAESLQDEASCSICLDYFTDPVM-TDCGHNFCRSCITQSWEGRDTDFPCPQCRKRSR----QRNLRPNRQLAN-VTEIAKKLTMGAKKRGVAimFHK----DVQVQILHSRKDK-EGRFLFL------------------
>A0A1W0A8F3	81	0.309	3.031E-13	88	221	224	9	141	246
----------------------------------------------------------------------------------------SSVNAYFTCPLCKGYFRQPYTIRECIHTFCKSCIFKYIVT-QDKRACPVCQGtfgtfPLSGTKrkPPE-IVQDHVMEGLVKKLFPSLDTQDAKEEKAFYIKHNIPIKAgVVLEPKAKET--KFKRLKGN-----PIKIVLRP--
>A0A085NAG0	81	0.298	3.031E-13	80	203	224	14	127	299
--------------------------------------------------------------------------------GR-ITLPLRQIIPHLLCRICNGYLVDAISLLDCNHSFCRSCFLEYI---KKKCNCPVCGNFLNKNKLETCFKNDWLLQSMVYKIIPALQMAEERDRKTVYEK--LRASST----NLQVLIQRLV--------------------
>A0A2U1MNR1	81	0.272	3.031E-13	83	218	224	7	129	414
-----------------------------------------------------------------------------------VKLPKKLVAACMTCPICNKLYRDATTVAECLHTFCRKCISKKF-NDDELECCPICNADLGCV-PEEKLRSDNSLQDMRGKIFPS------KRRR--VKAPEVTPSVTLPLRRK---ERSLSSLVVNTPRVSPQTTL-----
>A0A7C9CZW9	81	0.250	3.031E-13	59	212	224	24	193	433
-----------------------------------------------------------NDDDDEEDENDEQKQSEAESDGssssssdessdsdekeEFLVVRLSDIRKEVQCPICLGIIRKTRTVMECLHRFCRECIDKSMR--MGNNECPACRKHCA---SRRSLRDDPNFDSLIATLYPDIDQYE-EEELAFQedekaRNKQIQAAIAQTFRRQSEaLSRKRRRSQGNYRRR-----------
>A0A7J6DUI2	81	0.265	3.031E-13	41	210	224	0	174	443
-----------------------------------------MPAQKRSHDASEDDPMESNQeDSHEQPGDEEESDRSPSSSSgdkdEFIIVKLAEIRKEVQCPICLGIIRKTRTVMECLHRFCRECIDKSMR--LGNNECPACRTHCA---SRRSLRDDPNYDALISALYPDIDKYE-EEELAFHeeekaRNKQIQATIAQTLRRQSEaLGRKKTNAKSTAA-------------
>UPI000772B918	81	0.250	3.031E-13	39	181	224	44	175	475
---------------------------------------ESEQSPSLSNEGEEEEEEEEEEDDDDDDDADDDDEKQ-----EYVVVKLSEIRKEVQCPICLGIIRKTRTVMECLHRFCRECIDKSMR--LGNNECPACRTHCA---SRRSLRDDPNYDALIAALYPDIDKYE-EEELAFHEE------------------------------------------
>UPI00075000D2	81	0.280	3.031E-13	85	198	224	4	106	485
-------------------------------------------------------------------------------------VPFSELWEEASCSICLGYFRDPVTIPECGHNFCRACLTRSWGE--SGASCPQCG---ETAQP-GNLQPNRQLANIVG-IVQRLSLLE-ERRGE---AKGVEEKRRLCEKHREPL-------------------------
>A0A059A0M8	81	0.250	3.031E-13	67	207	224	72	212	489
-------------------------------------------------------------------EEEEDSQGSPSSSSeekpEFVYVKLSDIRKDVQCPICLGIIRKTRTVMECLHRFCRECIDKSMR--LGNNECPACRTHCA---SRRSLRDDPNFDALIAALYPDIDKYE-EEELAFHeeeRNRNKQIQASIA-QILQRQSEALVKRRS----------------
>UPI000331874F	81	0.257	3.031E-13	7	200	224	268	470	562
-------CTEQAQQQ-ARAEQLERTFREGARQLQDLEKEHGEEDLKQHLAQALREYralmEELNrskKDFEaiiqaKNKELEQTKEEKKKVQAQkeeVLSHVHDVLENELQCIICSEYFIEAVTL-NCAHSFCSYCISEWM---KRKIECPICRKDIK--SKTHSL----VLDNCINKMVENLSAEVKERRVALTRERkgscGVKLAMTCVQRRgGKPLRR-----------------------
>UPI00051EECA8	81	0.252	3.031E-13	98	196	224	294	393	604
--------------------------------------------------------------------------------------------------LCLAPVVDvnvsdnlPVKMK----SFCKTCIVRYLE---TSKYCPICDVQVHKTRPLLNIRSDKTLQDIVYKLVPGLFKNEMKRRRDFYAAHPsADAANGSNEDRGE---------------------------
>A0A0G4GJV3	81	0.300	3.031E-13	76	177	224	82	177	628
----------------------------------------------------------------------------PLVDlDSFLTLEGGTLDKELVCPICLGYLKQTVTIKACLHRFCAECIEKCLR--SGGRECPQCRFRIG---SRRECRPDPIYDGMVRRLFPD--VEEFERQQE----------------------------------------------
>A0A5N5MN61	81	0.270	3.031E-13	74	210	224	421	547	634
--------------------------------------------------------------------------QEKEMVGQVVRVKRKKLEACMTCPLCNHLLNEATTISLCLHTFCRKCIHKKL-THEKVDCCPICNMHLG-RLPTEKLRSDNYLQDMRAKIFP-FKRREVK---DFE----VMPSVALPEKKKGEQRERARDLQTSRA-------------
>UPI00141969EF	81	0.240	3.031E-13	86	205	224	343	466	796
--------------------------------------------------------------------------------------PVQSLCDEATCSICQDYFKDPVTIAECGHNFCRSCLRGCWRKlEATENSCPQCRITVQ----RRNLIFNEHLANVVEiakKLSPHLgkgKVCEKHQEtlKLFCKEHGTPICVVCDRSKEHE-NHKVIPL------------------
>A0A7S3L8X3	81	0.261	3.031E-13	61	221	224	635	804	870
-------------------------------------------------------------DSSEEDAAGEIADRDhlPSIKQGRLEFNLNvPLQSQLICELCMGYFREPYRITTCLHTFCKSCLLLALE--RAGHQCPSCQTYLGrLAKPNEiAFKPDRMLHDLMDKvLFPELAIADDDAEAEFYASLGIQKKAEFREKKGKDESTQSTAEESRTvsFQVVPfagKSALQRP--
>A0A6A4KB67	81	0.291	3.031E-13	99	218	224	14	117	951
---------------------------------------------------------------------------------------------------CSQPMESKARFCP----VCKTCIVKYL---QTNKYCPICDVQVHKTSPLLNIRSDKTLQNIVYKLVPSLFKSEMERRVEFYRQHPEHLPAF-PEERGE--------IADNTPIMLPDEVL-----
>A0A024U3J8	81	0.301	4.116E-13	88	215	224	8	151	182
----------------------------------------------------------------------------------------SELNPHFVCTLCDGYFRQPYTIRECIHTFCKSCIFKYIVS-GVSNQCPICQLefgtyplSGTKTKPPQ-IVQDHVMEGLVRKLFPHLDPQDKADEEAFYEKLKFKARSESTVTHGKEakfkrMGGALVKMvmrpvKSTLrATGTPP--------
>A0A024UQM9	81	0.255	4.116E-13	47	175	224	44	166	203
-----------------------------------------------NTASNYEE-FRLAAGYDMNLYDICRQPREPQ--DRTLHIPASSLDEELNCAICTGIIRDAMVITACLHRFCTVCIHRHIHEKGKNTVCPVCNTPFT---TRRALRPDPTFDNLIKMVYGDVDAYEQAEE------------------------------------------------
>A0A2Y9SD46	81	0.318	4.116E-13	87	197	224	8	116	254
---------------------------------------------------------------------------------------VKDFNPYIICCIYNGYLIKPTTVKECLHTFCKTCIVQHFEDSNG---CPRYGNQVHETNPLERLSLDNTLQEIMFKLVPGL--QELER--KFWkknkpQENGQDDTSKVDKPKVDE--------------------------
>A0A0R3W564	81	0.260	4.116E-13	87	223	224	8	151	316
---------------------------------------------------------------------------------------LSLLNGHLICGLCGGYLIDATVLTNCIHAFCRSCILKYIAE--LNNVCPLCQTLIQEGRSSSgcdALRPDVTLQRVVYKLVPGLLKIEIDRIADFHKRYLKNPSRVIREVRHSCKESQVLEDTGSTDSAVsglsstPTPLATRSLS
>UPI00074FEBFD	81	0.230	4.116E-13	86	181	224	5	104	318
--------------------------------------------------------------------------------------PVQELCQEASCSICLEFFSDPVTLTECGHNFCQACLTRRWEESGTEPSCPQCRGRA----PKRKFWPNRQLANfveIIKKLRPseekgGLCEKHQEPLKFFCKE------------------------------------------
>A0A2D0RBV4	81	0.250	4.116E-13	91	220	224	31	145	427
-------------------------------------------------------------------------------------------EDQLQCSICLDVFTEPVT-TLCGHNFCKSCLTQWWEK-SQHCYCPLCKEKFT-KKPE--LKINTTLREIAD---------------NFKKKSGPDKPELLCDActgeKLKELKSCLDCVLSLCETHLePHNHVPR---
>UPI000CD9B5A4	81	0.275	4.116E-13	81	196	224	4	109	440
---------------------------------------------------------------------------------QVVKLRRESVAACMTCPICNKLFRDATTIPECLHTFCRKCIHKKLTDDELE-CCPICNIDLGCV-PLEKLRPDHSLQDVRGKIFPS------KRRR--VKAPEVVPSVTLPLRRKE---------------------------
>UPI00125D8AEB	81	0.256	4.116E-13	34	181	224	13	150	447
----------------------------------PTTEEEEEKDDDLHPENQNQNDEEADEGDDSDESSSSSDAEK----DEFITLRLSEIRKEVQCPICLGIIRKTRTVMECLHRFCRECIDKSMR--MGNNECPACRTHCA---SRRSLRDDPNYDALIAILYPDIDKYE-EEELAFHEE------------------------------------------
>A0A1Q3D1R6	81	0.236	4.116E-13	34	181	224	13	148	450
----------------------------------DFLLRDHTNDTNTANTNNHVQLEDAAYESDRSPSSSDEEKQE------YVTVKLSEIRKEVQCPICLGIIRKTRTVMECLHRFCRECIDKSMR--MGNNECPACRTHCA---SRRSLRDDPNYDALIAALYPDIDKYE-EEELAFHEE------------------------------------------
>A0A7N2R4U8	81	0.262	4.116E-13	53	181	224	14	148	458
-----------------------------------------------------EELVEVDDPLEHDHSNHEQHQEEPqesdrshsSSNGdskdEFVVVKLSDIRKEVQCPICLGIIRKTRTVMECLHRFCRECIDKSMR--LGNNECPACRTHCA---SRRSLRDDPKYDALISALYPDIDKYE-EEELAFHEE------------------------------------------
>UPI000D1C5B74	81	0.250	4.116E-13	74	223	224	61	212	469
--------------------------------------------------------------------------QSPPVDGsnEYITVYLSEIRKEMQCPICLGIIRKTRTVMECLHRFCRECIDKSMR--LGNNECPACRTHCA---SRRSLRDDPNFDSLIAALYQDIDKYEEEEmsllEEETWKNKQIQADIAETAKRQSE---ALAKRRTAKATAAAIVRKAhgkfRPVS
>A0A6P8DGH1	81	0.258	4.116E-13	61	181	224	102	219	477
-------------------------------------------------------------DGEEEEEREDSEGSPSSSSGdkpEYVYVELAEIRKDVQCPICLGIIKKTRTVMDCLHRFCRECIDKSMR--LGNNECPACRKHCA---SRRSLRDDPNFDALIAALYPDIDKYE-QEELAFHEE------------------------------------------
>A0A6J1EA43	81	0.273	4.116E-13	68	214	224	76	215	486
--------------------------------------------------------------------LEIIEHR-PMATA-TVKVETEKLMGCLTCPLCNNLFTDATTISECLHTFCRDCIYEKITEEELEG-CPVCNTNLGGV-PLEKLRADHTMDDLREKTFP------CQRRKEKAPETTQSAVSLPTKRKersLSSLDIDNTNMISHSAAKIP---------
>A0A6P5TJK6	81	0.301	4.116E-13	29	181	224	30	180	489
-----------------------------QSRAQDeyqlLQEEEKVVAVEGNEENEEEEEEEEEHDRDEagDSEGSPSSTSEEKPEFLFVQLP--EIRKDVHCPICLGIIKKTRTVMECLHRFCRECIDKSMR--MGNNECPACRTHCA---SRRSLRDDPNYDALIAALYPDIEKYE-EEELAFHEE------------------------------------------
>A0A4U5M1C0	81	0.265	4.116E-13	75	201	224	41	167	503
---------------------------------------------------------------------------KPITDDTKIKITTRTLATELSCPICLDLLTQTMTTKDCLHRFCSECITTALL--RGNKECPTCRKKLV---SKRGLRPDKNFDALIAKIWPDRQVlEKMQQlaNERFAQRSNLEAlqKSIEAGMKAQALNRR----------------------
>A0A1E5VNV6	81	0.293	4.116E-13	83	208	224	11	123	555
-----------------------------------------------------------------------------------VRRDL--LTPGLTCPLCKGLFREATALTECLHTFCRECIMEQI-NGKDIEYCPVCDVHLG-CDPEQKLRSDKNLQDIRNKLFP---IKEKE------TDSTKAATTLPPKRKKRSLSSLLVDTPST---------------
>A0A1W0WMP4	81	0.267	4.116E-13	84	221	224	57	192	559
------------------------------------------------------------------------------------TVALSEINARFSCPLCRGYIIDCVTAEECGHAYCRSCIARHIAN--GTVTCPSCARfinKDEPGEPFQKLKADPVLQRLIFKLVPNLVSKETERRATYLG----SEKAARQEVKQSVGDGALfFNDRSCVCIELKPRLISPP--
>A0A0E0R9Z4	81	0.267	4.116E-13	82	220	224	1	137	833
----------------------------------------------------------------------------------FILVKLMDIRKEVQCPICLGIIQKARIITECLHRFCRDCIEKsmWL----GNDECPACRTLAS----SHSLKVDPNFDALILTLYPDLHKDE-EEELAFTEEKTCRKKIQastdeAPHRRKEALGKKRSAAKAIGSSRSQGNMLAR---
>A0A6P4JXA3	81	0.222	4.116E-13	87	191	224	42	146	1411
---------------------------------------------------------------------------------------VRQFHDLITCGICRGYMVDPTTVDDCYHTYCRSCILKHL---LRVPYCPECkRSRGKEISEITefNLRSDDMLRTLIYKMVPGLYQRECQALADFEEQHKDLVDEKSP--------------------------------
>G1KGD9	80	0.277	5.589E-13	90	174	224	9	93	162
------------------------------------------------------------------------------------------MEEEVTCSVCLEYFKDPVTI-ECGHNFCRSCLTRFWEESGNKETfCPLCRERVQ----QRNLRSNWQLANIIEitKTLPQgpRRAKDTER-------------------------------------------------
>A0A1W0X363	80	0.370	5.589E-13	84	183	224	4	100	231
------------------------------------------------------------------------------------RIRMRSLLPIIQCRLCKGCIVDATTIKECLHSFCKSCLVKYL---QKNRSCPKCEILIHQSHPLDYIGHDHIVQKIVSKIFPHLDQDEKQRELQYYLQNP----------------------------------------
>A0A672GUK6	80	0.276	5.589E-13	90	212	224	10	128	242
------------------------------------------------------------------------------------------INAHITCRLCEGYLIDATTVTECLHTFCRSCLVKYLEE---NNTCPTCRIVIHQSHPLQYIGARSLIENAetkVYfhSFVPswSILAAEIKKQRDFYQKLGMEVP--------GDIKGELCNMKTHLDQR-----------
>UPI00097D8FD3	80	0.277	5.589E-13	76	212	224	6	129	249
----------------------------------------------------------------------------PDMLTRKIK--LCHINAHITCRLCEGYLIDATTVTECLHTFCRSCLVKYLEE---NNTCPTCRIVIHQSHPLQYIGXKQASPRLIFFCFFSCFAAEIKKQRDFYQKLGMEVP--------GDIKGELCNMKTHLDQR-----------
>D0NGJ0	80	0.302	5.589E-13	78	196	224	23	138	252
------------------------------------------------------------------------------VEARTETLRMANINEFFICKLCKGYFRDPYTSKECLHTFCYGCIRGYYLYHPKISSCPTCKLNLG-AKPMAKLLPDPAMKELASKFLPDYTAKEDAEERLYYMKFGIKRKQ--PDTRSD---------------------------
>A0A0H5R0S1	80	0.292	5.589E-13	83	181	224	3	95	266
-----------------------------------------------------------------------------------VTVPAREINPDLTCPVCLSIINETWTVKECLHRFCQSCIETAIR--LGSKQCPACRVSCP---SRRSLRPDKGFDAIISAFYPDLAKQE-EEHIKFVQE------------------------------------------
>A0A7L4GDJ5	80	0.226	5.589E-13	74	211	224	3	167	316
--------------------------------------------------------------------------QEAIMDGTEIAVSPRSLHSELMCPICLDMLKNTMTTKECLHRFCSDCIVTALRSGygpgagglgtgggpaspavprPRNKECPTCRKKLV---SKRSLRPDPNFDALISKIYPSRDEYEAHQDRvlaKLSRLHNQQALSSSIEEglKMQAMHRaqRVRKLhqESDNAT------------
>A0A6J0VFI9	80	0.232	5.589E-13	87	198	224	6	102	320
---------------------------------------------------------------------------------------LQHLCDETTCPICLEYFKDPVTV-DCGHNFCQACLTQYWGKPGREASCPQCRVPC----PQRDFKPNRQLASIV----------EIAKKFRLQRTRGAEALGKVCERHQEPL-------------------------
>A0A402FX23	80	0.250	5.589E-13	86	194	224	5	116	361
--------------------------------------------------------------------------------------PVEELCEEASCSICLDFFRDPVTIPECGHSFCRACLAQTWGDPGVQaASCPQCRGRAQ----EGNLRPNQQLANMVgliQKLRPveeKGGVCEKHREPLKLSCRDDGAPLCVVCSR-----------------------------
>A0A2I0W907	80	0.273	5.589E-13	68	195	224	0	110	407
--------------------------------------------------------------------MANAE--ESIAPPQEVRVQRKLLLACMTCPLCHKLLRDATAISECLHTFCRKCIFDNLAD-EDADCCPICNIDLGCV-PLEKLRPDHNLEDIRTKIFP-------------YKRRKVNAPEALPLMTL----------------------------
>A0A4W3HTM5	80	0.178	5.589E-13	86	181	224	7	102	407
--------------------------------------------------------------------------------------PLtrKLIENEATCSICLEFYTDPVS-TDCGHNFCRDCILQCWGTGQGSVSCPQCRQQI----PQRSVRPNRTLSNMVEsvqRLSLNLRLEEVGIQCEEHEE------------------------------------------
>UPI0004572846	80	0.183	5.589E-13	87	181	224	6	98	431
---------------------------------------------------------------------------------------LENLRNEATCSICLEFYTDPVS-TDCGHNFCRDCILQCWGTGQGSVSCPQCRQQI----PQRSVRPNRTLSNMVEsvqRLSLNLRLEEVGIQCEEHEE------------------------------------------
>A0A0D9VYT9	80	0.402	5.589E-13	79	165	224	2	85	445
-------------------------------------------------------------------------------DG-EVRVRREALAARLTCPLCKGLFREATAITECLHTFCKECIMEKI-DDEEIDCCPVCDISLG-GDPEEKLRPDHNIQDIRNKVFP----------------------------------------------------------
>A0A5P1FBW8	80	0.274	5.589E-13	62	181	224	29	153	452
--------------------------------------------------------------EEEDDEGEQKQQSPPPPNQqqprlrskkkvRFIVVKLADIRREVQCPICLGIIRKTRTVMECLHRFCRECIDKSMR--LGNNECPACRTHCA---SRRSLRDDPNYDALIAALYPDIDKYE-EEELAFHEE------------------------------------------
>A0A1U8ADJ1	80	0.276	5.589E-13	63	181	224	37	153	453
---------------------------------------------------------------DEDDDGEEDFDGSPSSSGgdkdEFVLVRLSDVRKEVQCPICLGIIRKTRTVMECLHRFCRECIDKSMR--LGNNECPACRTHCA---SRRSLRDDPNYDALIAALYPDIDKYE-EEELAFHEE------------------------------------------
>UPI0003C10106	80	0.247	5.589E-13	87	187	224	4	102	454
---------------------------------------------------------------------------------------VQTLGAELYCSICLDLYKDPVIL-ECSHNFCRACISQVWDKAAGRLSCPECRQVFH----NWNMKPNRTLTNIVQK-YKNIDLEEQQhqasRERDEVKEKGFYCE------------------------------------
>A0A2G5CVI1	80	0.259	5.589E-13	53	201	224	62	208	475
-----------------------------------------------------EENE--NDDEEEEEDSNGSRSSKDEDNDEYVTVNLADIRKEVQCPICLGIIRKTRTVMECLHRFCRECIDKSMR--MGNNECPACRTHCA---SRRSLRDDPNYDALIAALYQDIDKYEAEelafREEEKTRNKQIQASIAQTFQRqTEALGRK----------------------
>UPI00052E9D1D	80	0.264	5.589E-13	96	196	224	166	279	490
------------------------------------------------------------------------------------------------CALCIaqgDLFHGTVpktrAILemqpaECAERvslFCKTCIVRYLE---TSKYCPICDVQVHKTRPLLNIRSDKTLQDIVYKLVPGLFKNEMKRRRDFYAAHPsADAANGSNEDRGE---------------------------
>UPI0015521642	80	0.258	5.589E-13	83	163	224	3	81	494
-----------------------------------------------------------------------------------VT-PVEEIEDEIKCPICLKYLTDPVSI-HCGHNFCRVCITQhyetWAEGDYDPVCCPNCRALIR----KGTLRPNYQLANIVDKI------------------------------------------------------------
>A0A1S4AIW1	80	0.226	5.589E-13	31	219	224	51	241	495
-------------------------------QVDEQEEEEDEQTQAQDNDDEDEDDqEEINQSSEDDSEGSGTD---PEAFDELIAVSRSEIRTNVQCPICLGIIKRTRVVMGCQHRFCRECIDKSMR--LGNNECPACRIHCA---SRRSLRDDPGFDTLIEAIYPDVEKYEEEELVFLEEERALNEQIQASIAQISQRQSEaLIKRRkvgkdiaASSAQRTPrNYHNA----
>UPI00142E0F25	80	0.260	5.589E-13	38	207	224	50	223	496
--------------------------------------EEEVKRDEAEEEEVVEEDEE-DADEEEEEEKDEEEeedskEKSPSsasgVNSEFVEIDLGEIRKDVQCPICLGIIKKTRTVMECLHRFCRECIDKSMR--LGNKECPACRKRCA---SRRSLRDDPTFDALIAALFSNIDTYE-EEEFAFHeddkaRNKQIQASIAEVSQRQSE---ALVKRKS----------------
>A0A553MZF4	80	0.232	5.589E-13	78	221	224	8	156	538
------------------------------------------------------------------------------LSGmaSFVA-PQ---NEDLQCSICLDVFSDPVT-TPCGHNFCRSCLNKCW-TDFKTCFCPVCKKKFN---PKPELQVNTTLRELVqhfQKLSPEESAVE-CDFCEVTKQKAVKTCLTCQCSYCDthlEPHRRVPRLQKHlliTAVENPEELIChkhqRP--
>UPI0011762100	80	0.231	5.589E-13	91	222	224	9	146	556
-------------------------------------------------------------------------------------------EEQFLCSICLEVFTEPVS-TPCGHNFCKACITKCW-DNSDKCECPMCK------KPFVN-KPDLFVNTLVSEMVAQFRKSvDVKAASSNIQQQKPVKPVEVPCDfcpgtKLKALKSCLVCLASYCETHLePhqrvatlkRHKLIDPV-
>UPI0006C9D678	80	0.286	5.589E-13	78	217	224	45	184	865
------------------------------------------------------------------------------TKGSAVGGKpfVRDLNKHILCRLCFGYLIDATTLVECMHSYCRSCIIYRMKN--GPKTCPACDTIVT-SRP----RPDVALQRLIYLAVPGLYKSELERRRNFHlpipnfQNPGTgQLPQGAPELSYDDLVSlSLCRLDLPAATR---YL------
>A0A803JPH0	80	0.282	7.589E-13	89	173	224	11	91	182
-----------------------------------------------------------------------------------------DLRDKLSCSVCLGIYRDPVTL-PCGHTYCRVCIGRTWEEQGESPSCPECRHRYR-SRPE--LSRNLALSSIVESFCPTAPEQEHE--------------------------------------------------
>A0A401RTM0	80	0.305	7.589E-13	86	198	224	48	159	247
--------------------------------------------------------------------------------------KLWDINAHITCRLCNGYLIDATTVTECLHTFCRSCLVKYLEE---NNTCPTCRIVIHQSHPLQYIghRGDFKL-KLCNK-----RKTELKKQKDFYQKLGlempgeVKGETCTAKQQFDPL-------------------------
>A0A7S2UQJ8	80	0.284	7.589E-13	83	177	224	38	127	290
-----------------------------------------------------------------------------------IKIPLKVLSAEFQCPICLGYMKKTCIVMECLHRFCGECIQKCLR--VGKKECPSCRVHIP---SRRNLRPDHGFDNLIQNIYGDITALEKQEEQE----------------------------------------------
>A0A1D1UTC9	80	0.292	7.589E-13	72	174	224	14	114	306
------------------------------------------------------------------------QHRTPhKLDtvGEAVSTSARFLEAELSCAICLDILRDTRTTKECLHRFCGECISQALR--SGNKECPNCRSKLA---SMRSLRPDPLFDNIIRIVFPNRADLDKQQ-------------------------------------------------
>A0A5B8MBP2	80	0.314	7.589E-13	94	194	224	29	131	330
----------------------------------------------------------------------------------------------LTCPLCKEPYKEATTITECIHTFCRACLDSKLQI-GKDNECPTCRTPLG-ADPyqKNQIRFDAVLNDIVTKLFPreGDSERDKQREVRSLKERALLAELAKPKKR-----------------------------
>V9EFB7	80	0.264	7.589E-13	52	171	224	34	148	339
----------------------------------------------------YEEIELVDDCTLFDIY---CQPRAPVTDPNvTKTLSIQQLNADLTCPICRGIMKDTMVVMGCLHRFCGECILAVMLDPQSKNECPNCRTHIP---TKRSLRPDSNFDALIHTIYPNLTEFE----------------------------------------------------
>UPI000B77A3FE	80	0.268	7.589E-13	78	196	224	0	108	401
------------------------------------------------------------------------------MAGQVVKVKRDIIQACMTCPLCKKLLRDATTISLCLHTFCRKCIYEKLSD-EEVDCCPVCNIDLG-YLPVEKLRPDHNMQDIRAKIFP------FKRRKNNASE--VMPSIALPAKRKE---------------------------
>A0A0P1B6M6	80	0.308	7.589E-13	78	184	224	179	284	409
------------------------------------------------------------------------------VEARTETLHLTHINEFFVCKLCNGYFRDPYTSKECLHTFCYGCIRGYYLYNPKSNSCSVCKMSLG-AKPLAQFLPDPAMKELADKLLPDFHAKEEAEEQMYYKKFGI---------------------------------------
>A0A2G9GQ23	80	0.250	7.589E-13	27	181	224	6	154	449
---------------------------PLENTTPPPSPPQPPEEEKADDSHQGSENHNHNQ-TDNTCDSDES----PySSDGekdEFIVVKLAEIRKEVQCPICLGIIRKTCTVMECLHRFCRECIDKSMR--LGNNECPACRTHCA---SRRSLRDDPNYDALIAALYPDIDKYEEEQELAFHEE------------------------------------------
>A0A0L9V5C0	80	0.240	7.589E-13	60	209	224	25	183	453
------------------------------------------------------------KTEEEDAQQREQDnyesngsdsHRPPSSpsedNSEFVFVELLEIRKEVQCPICLGIIKKTRTVMECLHRFCRECIDKSMR--MGNNECPACRTHCA---SRRSLRDDPNYDALIAALYPDIEKYE-EEELEF-REEDKNRNKLIQASIAKVVQRQseaLVKRRRDT--------------
>V7AGR3	80	0.236	7.589E-13	60	211	224	32	185	453
------------------------------------------------------------QQQEEDNYESNGSdsHRPPSSpsedNSEFVFLELLEIRKEVQCPICLGIIKKTRTVMECLHRFCRECIDKSMR--LGNNECPACRTHCA---SRRSLRDDPNYDALIAALYPDIEKYE-EEELEF-REEDKNRNKLIQASIAKVVQRQseaLVKRRRETPS------------
>UPI000B781662	80	0.274	7.589E-13	53	216	224	58	232	456
-----------------------------------------------------EEDEEDDDDDAEDDEGDkhgggGVADRTPsfITNGnvnkeGLILIKLSDIRKEVQCPICLGIIRKTRTVMECLHRFCRECIDKSMR--MGNNECPACRKHCA---SRRSLRDDPNYDALIAALYPDIDRYE-EEELAFqederVRNKQIQAAIAqTFRLQTEALSRKRKRSQSNHRKR-RNY-------
>UPI0015925511	80	0.235	7.589E-13	86	171	224	3	86	477
--------------------------------------------------------------------------------------PVESLHKEATCSICLEYFRDPVSI-PCGHSFCRSCIAQCWKERSTDFSCPQCRVVS----LQRNFRPNRELGNVVEiakRLGSGAEQEE----------------------------------------------------
>A0A6A2XPX9	80	0.240	7.589E-13	53	207	224	77	227	489
-----------------------------------------------------EEDEDGDGDGEDEDDSDGSQSSTSQEKPEYVFVELPEIRKDVQCPICLGIIKKTRTVMECLHRFCRECIDKSMR--LGNNECPACRTHCA---SRRSLRDDPNYDALIAALYPDIDKYE-EQELAFHeeeRTRNKQIQASIA-QVLQRQSEALVKRRS----------------
>UPI0002C3317B	80	0.264	7.589E-13	53	207	224	66	217	493
-----------------------------------------------------EEDGEANDDEEEEEDEAYDCDGSPSQeKPEFVLVQLPDIRKDVHCPICLGIIKKTRTVMECLHRFCRECIDKSMR--MGNNECPACRTHCA---SRRSLRDDPNYDALIATLYPDIEKYE-EEELAFHeeeRTRNEQIQASIAQIFQRQ-SEALIKRRS----------------
>UPI0011760597	80	0.238	7.589E-13	78	205	224	25	141	519
------------------------------------------------------------------------------LRPRAVSsRSGSMLEEELSCPICCEIFKDPVVL-KCSHSFCRACLQQFWNKKKARRECPVCRRKCSLTEPTVSL----ALKNVADTFL-----REQQRQAATAAGTGDQAAA---EAEVKCLtHGEVLKL------------------
>A0A0K0EMD1	80	0.266	7.589E-13	67	214	224	22	168	856
-------------------------------------------------------------------EYDEIRKPHPIKGGdTTVSIGSRTLKTELTCPICLDLLQTTMTSKECLHRFCEQCITLCL--QRGNKECPTCRKKLV---SKRSLRRDENFDSLVNAIFPDRKLfDELQNAVnaKFDEKANLEAlqKSIAEGMKAQTAAKKKVKLQTN--NELP---------
>A0A6P7XDJ2	80	0.274	7.589E-13	86	205	224	573	698	1082
--------------------------------------------------------------------------------------PAESLQDEASCSICLDYFTDPVIL-DCGHNFCRSCITQSWEGRGANFPCPQCRRNSQ----TRKLRPNRQLANIteIAKTLSQFsvrpkEEDQLEKPEDklklFHEEEDMKKYKEKVKMHLEPLRKKLKEL------------------
>UPI0014717761	80	0.267	7.589E-13	87	193	224	30	137	1470
---------------------------------------------------------------------------------------VRQFHGLITCGLCHGYMIDPTTVDHCYHTYCRSCILKHL---LRVAYCPQCKSSGGKEVSEINLRSDDILRSLIYKLVPGLYRRECDQLADFREQHrelfdGDDQQAL-PEP------------------------------
>A0A317VFQ1	80	0.236	7.589E-13	86	202	224	542	666	1475
--------------------------------------------------------------------------------------PLGDLEKELTCSICTDLLYQPLTLLNCLHTFCGSCLKEWFSAQasrpssSVRFTCPSCRAGVRETRPNATVT--TLLDMIItatpDKDRPDAEKEEIARR---Y-KPGDSVFPALPAERspagSDDEDRRL---------------------
>UPI00096B5433	79	0.453	1.030E-12	89	163	224	9	80	108
-----------------------------------------------------------------------------------------DLNDVITCKICSGYFIDATTIVECLHTFCRSCIVKYLE---RNKYCPVCEVQVHKTKPLLSIKRDKTIQDVVYKL------------------------------------------------------------
>A0A183ELL8	79	0.222	1.030E-12	88	202	224	6	121	194
----------------------------------------------------------------------------------------ENISENVVCWLCNSYLIDAVSLSECMHSYCRSCLLQSLDKGGGTFRCLKCDRPIA-RDLSEAFARDNTIQNLVYKSAPDVFWQELKQRGEYLKKRavPSDEKALILDKKLVQLASEL---------------------
>A0A1V9Z2S4	79	0.327	1.030E-12	82	184	224	3	110	240
----------------------------------------------------------------------------------YLTVASSKINVYFTCSLCTGYFRQPYTIRECIHTFCKSCIFKYIVT-QDKRACPVCDGPFG-TYPLSgtkrkppEIVQDHVMEGLVKKLFPQLDVQDTQEETKFYAKHAI---------------------------------------
>H9JGF7	79	0.229	1.030E-12	87	197	224	128	255	338
---------------------------------------------------------------------------------------VKHLEENNTCPTCNivihqshplqyisfdRTMQDIVyKLVPDLQDICKSCLVKHLEE---NNTCPTCNIVIHQSHPLQYISFDRTMQDIVYKLVPDLQDNELKRERDFYRARGLpcpkDTALAADKPTGDE--------------------------
>A0A2G8LEF4	79	0.368	1.030E-12	61	173	224	136	245	352
-------------------------------------------------------------DEKEiKSEIKMTSARKHRRNVLHL-VRLTDINAYITCFLCGGYMYNATTITECLHSFCRKCILQHF---QKDNRCPTCDIVIHESIPFSFIRQDGHLQTIINKLLPSFERMEKE--------------------------------------------------
>A0A673IT70	79	0.243	1.030E-12	90	210	224	7	124	371
------------------------------------------------------------------------------------------LNEELQCSICLDVFTDPVT-TPCGHNFCRTCLNKHWTN-TQTCFCPFCK-ETFSRRPD--LKINTTLREVVQHFMEKLYLGESEVLCDICDERKQkKATEKQAEDLIKELQQEITDLkKKNTE-------------
>A0A0N4ZPU1	79	0.276	1.030E-12	72	215	224	25	170	410
------------------------------------------------------------------------EIRKPhAIKGgdTTVSIGSRTLQTELTCPICLDLLQTTMTSKECLHRFCEPCITLCL--QRGNKECPTCRKKLV---SKRSLRRDENFDSLINAIFPDRRIfDELQNAVnaKFDEKANLEAlqKSIAEGIKAQSSAKKKAKLQVNN-CEVPN--------
>A0A3L7H3X0	79	0.234	1.030E-12	14	181	224	59	215	431
--------------DGSSLEKSAHVKVGSQeNNVRDHEEEKqDAASVRTGKCqekkRNRCQIDEIHEDTDVPNK---VSKQDP-------SIPLASFDaSDLECSLCMRLFYEPVT-TPCGHTFCLKCLERCL---DHNAKCPLCKDVLLQCLPSRKYSKNVIMEELIAKFLP----EELKERRRLHEE------------------------------------------
>A0A670Z9F0	79	0.287	1.030E-12	83	173	224	5	94	438
-----------------------------------------------------------------------------------ITPPLRDLCDEITCPICLESFKDPVTITTCGHNFCRACLSCYCqgtERGGVGTPCPQCRKTFH---HGQNIIPNRPLANVV-QIAEKFRRAEEE--------------------------------------------------
>UPI00053CA4D5	79	0.287	1.030E-12	50	178	224	26	151	445
--------------------------------------------------NHEDEPEEEDRDDHDDVEAEESDRSSFSSDGkdkEFVTVNLSEVRKEVQCPICLGIIRKTRTVMECLHRFCRECIDKSMR--LGNNECPACRTHCA---SRRSLRDDKNFDKLIAYLYPDIDKYE-EEELAF---------------------------------------------
>A0A443N369	79	0.246	1.030E-12	60	181	224	29	148	462
------------------------------------------------------------QKLQHEQEPDADSEGSPSSSGdketEFVVVKLSEIRKEVQCPICLGIIRKTRTVMECLHRFCRECIDKSMR--LGNNECPACRTHCA---SRRSLRDDPNYDALISALYPDIDKYE-EEELAFHEE------------------------------------------
>UPI0019D6101E	79	0.296	1.030E-12	84	207	224	8	120	469
------------------------------------------------------------------------------------RVRRDALAARMTCPLCRGLLREATAITQCLHTFCRVCIMEKI-NDEDVNCCPVCNIDLG-CDPEEKLRPDHNLQDIRNKLFPI-----KKRKVD-----SVKAPTRLPPKRKQrSLSSLVVKTPS----------------
>A0A1D1VC37	79	0.275	1.030E-12	84	178	224	8	103	475
------------------------------------------------------------------------------------TVELRQLSAKFACPLCRGYMIDCVVAEECGHSYCRSCIARHIA--GGLVTCPACHKlinQEEPGEPFDKLRADPILQRMIYKLVPSLLARETMQRAEY---------------------------------------------
>A0A5B6ZTB0	79	0.269	1.030E-12	53	212	224	47	197	478
-----------------------------------------------------EEDEDEDEDEEEEEEEDSDESRSsddPEKLPEFVSVVLPEVRKDVQCPICLGIIKKTRTVMECMHRFCRECIDKSMR--LGNNECPACRTHCA---SRRSLRDDPRYDAIIESLYPDIVKYE-EEELTFHEE-----ERARNEQ-IQALIGQIFRRQSEALVR-----------
>A0A7K5IH25	79	0.243	1.030E-12	88	218	224	9	146	478
----------------------------------------------------------------------------------------RSLREELTCAICCDLFSEPVML-DCMHHFCRGCIQEYWDRCAHGPSCPQCRRRF----PSPAFRTHYLLSGLVDKVRRCGSQEHQHKMQAsgFCQagERGTDAtrALCSPHPsshrqfpHCEALSDPRLCKQSNRHSH-PVHLL-----
>A0A251PZX9	79	0.273	1.030E-12	29	181	224	30	183	487
-----------------------------QSRAQDeyqlLQEEEKVLAVEENEENEEEEEEE-EEEEEHDRDEAGDSEGSPSSTSeekpEFLFVQLSEIRKDVHCPICLGIIKKTRTVMECLHRFCRECIDKSMR--MGNNECPACRTHCA---SRRSLRDDPNYDALIAALYPDIEKYE-EEELAFHEE------------------------------------------
>UPI0004572609	79	0.237	1.030E-12	90	181	224	9	97	491
------------------------------------------------------------------------------------------LTEELICPVCLDLFTDPVLL-CCSHSFCRSCITRFWEN-QGENTCPVC----QETFPERNLRTNRALANLSEKaqelsLTP--KETGIKRRCEKHQE------------------------------------------
>A0A6J0LAY4	79	0.262	1.030E-12	61	208	224	88	234	493
-------------------------------------------------------------DDEEEEEEDSKEKSPSSTSGdksEFIDIDPAEIRKDVQCPICLGIIKKTRTVMECLHRFCRECIDKSMR--LGNKECPACRKRCA---SRRSLRDDPTFDALIAALFSNIDTYE-EEEFAFHeddkaRNKQIQASIAEVSQRQSE---ALVKRKSY---------------
>A0A402FZ47	79	0.227	1.030E-12	86	182	224	5	101	503
--------------------------------------------------------------------------------------PVEELCEEASCSVCLEYFQDPVMIPECRHNFCRACLDRTWGEPGKEASCPLCRGRAQ---P-RNLLPNQQLANMVEtiqKLRPlEAKAKGAEGRGRVCQEH-----------------------------------------
>UPI000462CAB1	79	0.250	1.030E-12	86	174	224	5	91	505
--------------------------------------------------------------------------------------PANRLCEEATCPLCLDFFKDPVII-DCGHNFCSSCLAKCWGEPVPEASCPQCREKI----PQRTFRPNRQLANmaeLVQKLQEGRKKEEGRR-------------------------------------------------
>A0A423W4L0	79	0.325	1.030E-12	61	175	224	155	263	506
-------------------------------------------------------------DTEEDTEMLSSTDRED--TGEDI----RRLDESLRinmdCGICYQLLYEPWT-TPCGHTFCRHCIKKALEQSTAGPVCPTCRRVLPMTYLDNRLGPaNEFLQRLTRYFWP----EELEQR------------------------------------------------
>UPI001B3A8848	79	0.263	1.030E-12	90	216	224	13	129	550
------------------------------------------------------------------------------------------LEKHLTCSICMDTFDNPVT-TSCGHSFCEKCLNSNF--QYNDKVCPLCKT------PQVRILnVNIVLRDIVQQ---QKEKKTQEENNDVYTGKdGEVACDVCIEQKLKAKKSCLVCLASFCSTHLKNH-------
>A0A7I4XY25	79	0.250	1.030E-12	74	201	224	24	154	555
--------------------------------------------------------------------------RTPhksLADNTELRLRAGTLSTELSCPICLDLLTQTMTTKECLHRFCAECITTALF--RGNKECPTCRKKLV---SKRSLRPDPNFDSLIAKIWPDRKTYEDLQSVaseKFAAQTNMDALRSSIEEgiKAQEVNRR----------------------
>A0A6P4H5J0	79	0.271	1.030E-12	72	182	224	10	120	1259
------------------------------------------------------------------------EPKEPHSDTESISPASRDVRQFhymITCRLCRGYMIDPTTVDICYHTYCRSCILKHL---LRTVYCPDCKASGGKEISELNLKLDDTLRSLIYKLVPGLYQRECKELADFEKQH-----------------------------------------
>A0A1A9YPD6	79	0.245	1.030E-12	73	223	224	54	193	1601
-------------------------------------------------------------------------TRAAAISATNWQKPkVNAFNELFTCYLCQGYMINPTAIDNCMHAYCRSCIVKYL---LSESFCPQC--ELNNRKPVTlvNLKSDDIMRSIIYKLVPGLYHNEWERVNKFINNSQLNNENTTSATAVAV----------NCPAELENFFaPTEPIS
>A0A7L2YLV3	79	0.258	1.399E-12	61	217	224	31	197	294
-------------------------------------------------------------DEEEEMEEEEMEgdsgARFGTDDGeldsdddRERMINLAELTPYILCSICKGYFIDATTITECLHTFCKSCIVRHFY---YSNRCPKCNIVVHQTQPLYNISKN-SLSGYLECL--GFIWnmsdgeGEKKQMHDFYKERGLEVPKPAVPQPVPVSRGRPRKVL-GSVFRIPPEL------
>UPI001590723E	79	0.252	1.399E-12	90	180	224	9	105	306
------------------------------------------------------------------------------------------LCEEATCSICLEYFIDPVTI-DCGHNFCQACFNQLWEDPNVDSSCPQCRERIK----QRNYKPNRQLANIVE-IVKNFQerkglkrkWEEPQRQQEppkfFWR-------------------------------------------
>A0A668SWY2	79	0.256	1.399E-12	91	222	224	7	140	326
-------------------------------------------------------------------------------------------EDSLRCPICLSVFTKPVTI-PCGHNFCLDCITEYWST-LSVLQCPLCK-ETFYTRPL--LRVNPVIAEMAEKV-----KNSVQEMFLSSAERaGTEDVLCsmCAASQVRALKSCLMCLVSYCQTHLePhqrisalkKHKLIDPV-
>A0A2C9VG08	79	0.260	1.399E-12	78	196	224	0	108	353
------------------------------------------------------------------------------MAGQVVKVKRELIQTCMTCPLCKKLLRDATTISLCLHTFCRKCIYEKFSD-EEVDCCPVCHIDLG-CLPAEKLRPDHNMQDIRAKIFP------FKRRK--IKAPEVMPSIALPAKRKE---------------------------
>UPI0007EFA4A8	79	0.257	1.399E-12	48	181	224	19	152	402
------------------------------------------------NQNNNNSSVQRNQNSDEQPQEEQSDsngSRSSSPAGddeEYIIVHLPDIRKEVQCPICLGIIRKTRTVMECLHRFCRECIDKSMR--LGNNECPACRTHCA---SRRSLRDDPKYDALISALYPDIDKYE-EEELAFHEE------------------------------------------
>A0A0B0N1B0	79	0.257	1.399E-12	78	209	224	0	125	429
------------------------------------------------------------------------------MANQVVKVKREAIAACMTCPLCNKLLRDATTISECLHTFCRKCIYDKIEE-EELECCPICNIDLGCV-PLEKLRPDHNLQDVRAKIFP------LKRRK--VKAPEVVPPVTVPTRRKERSLSSLVvnapKVSSQT--------------
>UPI0018AEDC8F	79	0.250	1.399E-12	60	219	224	40	200	448
------------------------------------------------------------KD-ESDGEDDSSSSQSEAVKEEYIIVKLSDVRKEVQCPICLGIIRKTRTVMECLHRFCRECIDKSMR--LGNNECPACRTHCA---SRRSLRDDPNYDTLIATLYPEIDKYE-EEETAFHeeeRTRNkrIQATIAETSRRQSEAlgkKRPMVKPTTAVFTRRSSYRNA----
>UPI001017122F	79	0.237	1.399E-12	53	209	224	27	183	453
-----------------------------------------------------EEEEDAQQQEDNYESNGSDSHRAPSSpsedNSEFVFVELLEIRKEVQCPICLGIIKKTRTVMECLHRFCRECIDKSMR--LGNNECPACRTHCA---SRRSLRDDPNYDALIAALYPDIEKYE-EEELEF-REEDKNRNKLIQASIAKVVQRQseaLVKRRRDT--------------
>A0A6S7M1Q3	79	0.284	1.399E-12	47	210	224	23	192	456
-----------------------------------------------NNQNIHEESEEENDDQDvEQDEQAETDddgsaSSSCSDKDEFILVKLAEIRKEVQCPICLGIIRKTRTVMECLHRFCRECIDKSMR--LGNNECPACRAHCA---SRRSLRDDPNYDALIAVLYPDIDKYEAE-EFAFHeeeraRNKQIQASIAQTSRRqLEALGKKRTNAKATAA-------------
>UPI000E77F113	79	0.247	1.399E-12	86	175	224	5	93	484
--------------------------------------------------------------------------------------PAKTLQEEATCSICLDYFKDPVMIIDCGHNFCRACITQCLWGWETNLSCPCCRGRF----LQRNLKPNRQLANVaeVAKQFSlQLFREPRGQR------------------------------------------------
>UPI0003D08EF4	79	0.247	1.399E-12	86	170	224	5	83	484
--------------------------------------------------------------------------------------PLGTLDHEATCPICLEFFTEPITLT-CGHNFCQSCITQYWEKSGPNCSCPQCRQAVR----QRTLSPNWQLTNVVE-IVKQLKAQ-----------------------------------------------------
>I1HI17	79	0.258	1.399E-12	61	208	224	88	230	495
-------------------------------------------------------------DEERDDDDSESSESEGDMD-EFIVVKLMDIRKEVQCPICLGIIRKTRTVMECLHRFCRDCIDKSMR--LGNNECPACRTHCK---SRRSLRDDPNFDALILALYPDIDKYE-EEELAFGEEEKTRNKKI-QESIAETFRRQteaLVKKRST---------------
>A0A6P7XCM7	79	0.274	1.399E-12	86	205	224	5	130	514
--------------------------------------------------------------------------------------PAESLQDEASCSICLDYFTDPVIL-DCGHNFCRSCITQTWEGKGPNFPCPQCRRNSQ----TRKLRPNRQLANIteIAKTLSQFSvrpKEEDQPEKpedklkLFHEEEDMKKYKEKVKMHLEPLRKKLKEL------------------
>UPI0002A4CE9D	79	0.259	1.399E-12	76	205	224	23	141	519
----------------------------------------------------------------------------PSLRPRAVSsRSGSMLEEELSCPVCCEIFKEPVVL-KCSHSFCRACLQEFWNKKKARRECPICRRKCSLTEPTVSL----ALKNVADTFL-----REQERRTATSRD-GTGAEGKGLEVKCAS-HGEAVKL------------------
>A0A044SQV0	79	0.286	1.399E-12	47	192	224	307	440	559
-----------------------------------------------NTSNSINKSGEMLLDGINFYETNFDMSRKPTLIGDEYKVLLKTLNPHITCSLCKGYFIEATTVTDCLHTFCKSCLLKHFEN----------------SHPSHYVSFDRTMQELVYKLVPGVQTREEENQNAFLqtlrTESGENGKLEIDE-------------------------------
>A0A7J0F7V2	79	0.275	1.399E-12	78	197	224	0	108	581
------------------------------------------------------------------------------MTSQVVKVRREILSACMTCPLCNKILREATTISLCLHTFCRKCIYQKLSD-EEVDSCPVCDIDLG-CIPVEKLRPDHNLQDIRAKIFP-------FRRRKI--KSPDVAPSISLPVKRKE--------------------------
>Q4MZG7	79	0.271	1.399E-12	16	180	224	195	358	735
----------------SESDSKSMTKAEFQRRMAVLTSWYNKLPIIISRkDNSIQIPKRVTVLPKE---------KNPILieseYGLDVRFNLTILIDILTCPLCKGLFHNAQTIRDCMHTFCKSClILSTFEN---GLVCPTCFSPIL-SSITEGVEPDTNIQTIVDKLFPHFAQneqkliDEMKERKKNYK-------------------------------------------
>UPI001591DD0D	79	0.284	1.399E-12	86	181	224	28	125	1046
--------------------------------------------------------------------------------------PVRDLCEEATCSICLGYFKDPVIIHECGHNFCRSCLIQCWEKSEGQASCPQCRETVEQSS----IRKNQQLANfveIIKKfshLVGKKEAEGKGRMCEKHQE------------------------------------------
>UPI0018F4DF79	79	0.216	1.399E-12	75	173	224	698	797	1539
---------------------------------------------------------------------------KPVLNQEVLSVnmasrqQVQSLAEETICPICLDFFTDPVTL-DCGHNFCRSCISQCWEK-KEINSCPECREEF----PERNLRINRALGNLAEKARKlKLNPKEME--------------------------------------------------
>A0A6J2T3P2	79	0.248	1.399E-12	87	223	224	41	155	1555
---------------------------------------------------------------------------------------VREFHEQIICRICQGYMIDPTTVDYCYHTYCRSCILKHL---LRDVYCPQCK-PSGKQINEFNLKSDDTLRAFIFKLVPGLYQRESKRLAEFV------------EQHVDLDTEEIQKQKQEFFTP------AEPIS
>A0A1B0G5W4	79	0.246	1.399E-12	71	223	224	60	191	1601
-----------------------------------------------------------------------TNWQKPKVNA---------FNELFTCYLCQGYMINPTAIDNCMHAYCRSCIVKYL---LSESFCPQCEVNNRKAVTLANLKSDDIMRSIIYKLVPGLYHNEWERANKFANNSQLNNEITTSSM----------AIAVNCPAELENFFaPTEPIS
>A0A7K4J309	79	0.270	1.899E-12	81	213	224	2	146	232
---------------------------------------------------------------------------------RTTRIKITELNPHLMCALCGGYFIDATTIVECLHSFCKTCIVRYLE---TNKYCPMCDVQVHKTRPLLSISgrwaPHGLLlaplWCIhlpLGAILnptPPSPADEMKRRRDFYAAYPLaEVPNGSNEDRGEVSEQDKANLTDDEIVSL----------
>UPI0018766DDE	79	0.271	1.899E-12	87	221	224	8	139	259
---------------------------------------------------------------------------------------VKDFNPYIICCIYKGYLIKPTTVTERLHTFCKTYIIQHFEDSNG---CPRCGNQVHETNPLERLSLENTLEEIIFKLVPGLQEQELER--EFWkknqpQENGHDDTSKVDRPKVDEECDE---NQDDKDYHRRDYHRIDP--
>K7F7Y3	79	0.229	1.899E-12	86	195	224	6	122	308
--------------------------------------------------------------------------------------PAKTLEDEMTCSICLDYFDDPVSL-DCDHSFCRGCITQYRGRLTTDVSCPQCR----RTFPQGNLRPNRQLRSIVDaarelrlqagmKPAPeSLCKKHQEPLKLFCREDGIPICVVCDRSKG----------------------------
>A0A1W0WRZ2	79	0.285	1.899E-12	74	175	224	16	113	322
--------------------------------------------------------------------------RKPQTipdDDQEIRVTQRFLESELSCAICLDILRNTRTTKECLHRFCDECISQALR--SGNKECPNCRAHLA---SMRSLRPDPIFDAIIGTIFPN--RAELDRQ------------------------------------------------
>UPI000EFE94AE	79	0.257	1.899E-12	73	174	224	20	118	331
-------------------------------------------------------------------------QRTPhkvITDNTEIAVPRRSLEKEFMCPICLDMLTKTVS-TKCLHRFCNECIVTALR--SGNKECPTCRKKIK---SKRCLRANPEFDLLISKIYPNREEYNAHQ-------------------------------------------------
>A0A5D3CZD3	79	0.289	1.899E-12	83	196	224	7	115	399
-----------------------------------------------------------------------------------VKLPTEKLMRCLTCPLCHNLFTNATTISECLHTFCRDCISEKIAEEELEG-CPVCNTNLGGV-PLEKLRADHTMDDLREKIFPCKVRKEKEPEK---TQLSSSSSVSLPTKRKE---------------------------
>UPI00112A8E5D	79	0.231	1.899E-12	86	204	224	5	133	400
--------------------------------------------------------------------------------------PAEALRDEATCSICLEYFTDPVSV-ECGHNFCRPCIAQYWEGMDRNFPCPQCRKRTR----KRSFRPNRQLANMteMEQLQSCLKslRKELMNVQAFQtkeqeRTRKLKENVEIQRQRivseFEELNRflRLEK-------------------
>A0A2N9EJ90	79	0.284	1.899E-12	63	181	224	24	140	458
---------------------------------------------------------------EHKEELEESDRSLSSSNGdnknEFIVVKLSDIRKEVQCPICLGIIRKTRTVMECLHRFCRECIDKSMR--LGNNECPACRTHCA---SRRSLRDDPKYDALISALYPDIDKYE-EEELAFHDE------------------------------------------
>UPI0019D52DB7	79	0.290	1.899E-12	84	207	224	8	119	465
------------------------------------------------------------------------------------RVRRDALAARMTCPLCQGLLREATAITQCLHTFCRVCIMEKI-NDEDVDCCPVCNIDLG-CDPEEKLRPDHNLQDIRNKLFPI-----KKRKVD-----SVTAPTTSPPKKKQRSLSSLVKTPS----------------
>UPI00186B13DA	79	0.268	1.899E-12	78	167	224	0	84	466
------------------------------------------------------------------------------MDARAL---IENLKADLTCSICLGYFTDPVTV-KCGHSFCTECLFQWEKGADGTLTCPECRGVIKDSD----LVPNRNLQNlsITTKILrPHL--------------------------------------------------------
>UPI00074FC33D	79	0.235	1.899E-12	86	171	224	5	89	478
--------------------------------------------------------------------------------------PEKTLQDEATCSICLDYFQDPVMVIDCGHNFCRNCIAQCCEGSTFKvLPCPQCRKPF----PMKNLHSNRHLWNIVElaKQFSKRRANE----------------------------------------------------
>UPI001590A84B	79	0.207	1.899E-12	86	182	224	6	101	482
--------------------------------------------------------------------------------------PVQNLCDEATCSICLEYFKDPVIIAQCGHNFCRSCLIQCWGESEAEASCPQCRERVQ----RRDLISNRQLANFVE-IAKNLSLQEGKEEGggkgRFCEKH-----------------------------------------
>A0A445IC69	79	0.258	1.899E-12	38	209	224	69	229	496
--------------------------------------EEEEEEVeeAAQNDNNDEEKPQDSDDIPSSGSEE-----KP----EFVYVELLEIRKDVQCPICLGIIKKTRTVMECLHRFCRECIDKSMR--LGNNECPACRTHCA---SRRSLRDDPNYDALISALYPDIEKYEEEelefREEEKNRNKQIQASIAKVVQRQSE---ALVKRRKDT--------------
>A0A6A6KQC6	79	0.250	1.899E-12	53	209	224	90	244	506
-----------------------------------------------------EEKQPAAQDSEESQS-SSSEDEKPEY-SLFVFVELPDIRKDVQCPICLGIIKKTRTVMECLHRFCRECIDKSMR--LGNNECPACRTHCA---SRRSLRDDPNYDALIAALYPDIDKYE-EEELAFHeeertRNKQIQASIAQIFQRQSEaLVRRRTMGKETT--------------
>UPI00096B366D	79	0.320	1.899E-12	89	188	224	9	102	879
-----------------------------------------------------------------------------------------DLNDVITCKICSGYFIDATTIVECLHT--SVSLSTW----RGNKYCPVCEVQVHKTKPLLSIKRDKTIQDVVYKIVPRLFHDEMQRCKDFYDKHPESKPS-----------------------------------
>B4GB41	79	0.233	1.899E-12	87	205	224	20	140	1495
---------------------------------------------------------------------------------------VRQFHGLITCGLCQGYMIDPTTVDYCYHTYCRSCILKHL---LRVAYCPQCKASGGKEISEINLRSDDTLRSLIYKLVPGLYRRACDQLAEFTEQHrvLFEADDQPPEPEPEPeffTSSDLVSL------------------
>A0A401QAT0	78	0.217	2.577E-12	90	177	224	0	85	128
------------------------------------------------------------------------------------------MEEDLSCAVCHDLYKDPVLL-DCDHSFCRSCITQYWEE-AGTTSCPICR----KENPSRDLRPIRTLSNIVEMFVksdkGDKIQQECSRHKE----------------------------------------------
>A0A250YMQ3	78	0.198	2.577E-12	86	195	224	2	127	129
--------------------------------------------------------------------------------------PVALVEaivEEVTCPICMNFLREPVSM-DCGHTFCHSCVSGLWEipggSQNWSYTCPLCRAPVQ---P-RNLRPNWQLASVVEKVHllrtcPevGLkgDVCELHREQlnMFCKEDGlmmCNACSQSPEPRG----------------------------
>A0A7S2S4H1	78	0.294	2.577E-12	103	214	224	0	104	176
-------------------------------------------------------------------------------------------------------FRDPYTITECLHTFCKSCL--FFAIQSGYRRCPTCETSLE-PDPFKEVLCDRTLQELVDKIFPHLKQQDEMEEHEFYKRRGIK----LKREFKETLSHHTAVAKSNPSTLLP---------
>A0A425CPH9	78	0.315	2.577E-12	87	198	224	0	111	220
---------------------------------------------------------------------------------------MADINEFFICKLCKGYYRDPYTAKECLHTFCHGCIRGFYLH-TSSCTCPTCGVNLG-AKPWTQFIPDPAIKELSEKYLPDYREAEETEEQEFYANFGIKRkqPDTLSENRPSAL-------------------------
>UPI0009A262B6	78	0.242	2.577E-12	87	180	224	6	103	230
---------------------------------------------------------------------------------------LERMKDEAVCSICLDFYNDPVTI-DCGHNFCRDCIQNYWAPVRGKVTCPQCRTQFT----QRNVRPNHFVSNIVEnvrKLSlgqgetPSLCPEHDEKLKMFCR-------------------------------------------
>A0A6G0WCW8	78	0.309	2.577E-12	88	222	224	8	140	250
----------------------------------------------------------------------------------------KDVNPHFICTLCHGYFRQPYTIRECIHTFCKSCIFRYIVSGVGNN-CPICQLefgtyplSGTKTKPPQ-IVQDHVMEGLVRKLFPQLDVQDKVDEEKFYKKLNFKTRNESTVSRSKE--AKFKRMKGQNVK-----MILRPV-
>UPI0004575F58	78	0.226	2.577E-12	90	181	224	9	97	254
------------------------------------------------------------------------------------------LTEELICLVCLDFFTDPVLL-CCSHSFCRSCITQCWEN-KGVNTCPVCQEPF----PERNLRTNRALANLSEKaqelrLTP--KETEIKRRCEKHQQ------------------------------------------
>A0A6J0MMD8	78	0.259	2.577E-12	86	212	224	5	124	303
--------------------------------------------------------------------------------------KRDTMRARLSCPICDSILLDATTISECLHTFCRKCIYEKITEEEIEG-CPVCNIDLGGT-PLDKLRPDHNLQDLRAKIFPVKGRKVPARR----KERSM-SSLVVTKRKVSDQAGRRRRRRTKTVTR-----------
>UPI0019D5A6D9	78	0.298	2.577E-12	80	218	224	25	164	353
--------------------------------------------------------------------------------GDVVRLKRSALAACLTCPLCGRLLRDAAAITECLHTFCRKCISEEFIN-KEVCCCPICSIDLG-CAPLEKLRIDHSLQFVRSKIFPkkqKVEGPEVTSSVASPIKRKERSLSSlkIPAPRVS-MQKCLTKRR-TKASRLRNLSL-----
>UPI0010A0AA20	78	0.228	2.577E-12	86	177	224	5	89	363
--------------------------------------------------------------------------------------PVQNLCEETTCSICREYFTDPVII-DCGHIFCQSCITEAWGNSDQDASCPQCREPCQ----QRNVRPNRQLASIVE-IVKKFSLQ-MARGVE----------------------------------------------
>A0A5N6M3V5	78	0.260	2.577E-12	83	204	224	36	147	367
-----------------------------------------------------------------------------------VKLRRKELAACMTCPICNKLFRNATTIPECLHTFCKKCIHKKL-TDEELECCPICEIDLGCV-PLEKLRPDHNLQDVRGKIFPS------KRR---VKAPEVVSSVILPLRRKErSLSSLVVC-------------------
>A0A0D2VAT8	78	0.222	2.577E-12	82	221	224	56	203	375
----------------------------------------------------------------------------------YVIVKLSDVRKEVQCPICLGIIRKTRTVMECLHRFCRECIDKSMR--MGNNECPACRTHCA---SRRSLRDDPNYDSLIAALYPDIEKHEEEeltlHEEEKARNKQIQASITqTLHRQLEVLGRkRTVKanasatiRRSNCRYQRRKYRASEP--
>S8CS93	78	0.236	2.577E-12	59	216	224	25	199	428
-----------------------------------------------------------NPD-DSLQGYQNHEQQKPgnssesegtssSGDGekqEYITVKLAEVRKEVQCPICLGIIRKTRTVMECLHRFCRECIDKSMR--LGNNECPACRTHCA---SRRSLRDDPNYDTLIATLYPDIDKYE-EEELIFHeeeKARNEKIQALiaqTFRRQAEALGKKRTPLRYTTpatfSRRTNNY-------
>A0A3S9KRY8	78	0.255	2.577E-12	59	181	224	20	140	431
-----------------------------------------------------------NQDLQPDdvNELERSPS--PSSDeeetADLVDVNLPEIRKEVQCPICLGIIRKTRTVMECLHRFCRECIDKSMR--LGNNECPACRTHCA---SRRSLRDDPNFDTLISILYPDIDKYE-EEELAFHEE------------------------------------------
>A0A164T568	78	0.257	2.577E-12	92	220	224	21	157	449
--------------------------------------------------------------------------------------------ELLTCRICDNICKDPVNITECLHIFCNRCITKKIQE-EDLNSCPECKVYLGCV-PLDKIRPDHNWNSIREALFPSLGKAEQQDDEQEYKESepsnGeAEQPNSLPGRRkqksLSSLENK-INVSAGSATRIqnPQKLVGR---
>A0A5N6M5S0	78	0.243	2.577E-12	29	208	224	3	187	456
-----------------------------QTRSNDSASEDEDDDVELQRHNQNVSVE--SEEEEEDVKHEEQESNDdesPSSSGsdkdEFVYVNLAEVRKDVQCPICLGIIRKTRKVMECLHRFCRECIDKSMR--LGNNECPACRAHCA---SRRSLRDDPNFDALIALLYPDIDKYEAE-ELAFSddekaRNKQIQASIAQTSRRqLEALGKKRANAKAT---------------
>UPI001940029E	78	0.256	2.577E-12	84	194	224	3	122	480
------------------------------------------------------------------------------------TTPSRKMEEEATCSICLEYLAEPVTI-DCGHNFCRACITQYCEhgkpESGTKFPCPECRMPFERGK----FRSNRKLANIVDnikqlRLKPGKGQENLCKRHQeklklFCEEDGEAICVVCRESR-----------------------------
>A0A5N5MZZ5	78	0.233	2.577E-12	62	214	224	91	246	503
--------------------------------------------------------------TESDRSQSSSSINE-DVKEEYVVVKLSEIRKEVQCPICLGIIRKTRTVMECLHRFCRECIDKSMR--LGNNECPACRTHCA---SRRSLRDDPNYDTLISALYPNIDKYE-EEELAFqedekVRNKQIQATIAqTFHRQAEALSRKKTTTKATAaaafARRTP---------
>UPI0018A1FA15	78	0.232	2.577E-12	86	189	224	6	113	508
--------------------------------------------------------------------------------------PVKNLQDEVTCSLCLDYFKDPIIITKCSHSFCRACITQHCKDPGTDARCPHCRKSFQ----QENLISNRSLANtveIVQQCLnrtakKQGEESEAEKHQEVLKLFGEDDQEA----------------------------------
>A0A672ZC87	78	0.246	2.577E-12	74	205	224	17	143	521
--------------------------------------------------------------------------QSPKLASalrpRAISsHSGSVLEEELSCPICCEIFKDPVVL-KCSHSFCRVCLQQFWNKKKARRECPVCRRKCSLTEPTVSL----ALKNVADTFL-----REQDRKNAVAGKGGkEDKEVEVEEERCSA-HGEVLKL------------------
>A0A183C474	78	0.279	2.577E-12	90	206	224	30	135	577
------------------------------------------------------------------------------------------LSEHISCPLCGDFLSDAVTLTGCLHFFCRLCLLRHISsESASKNCCPKCDVQLGPEKPF--FHRDPALQELVFKLVPDI----------FWRRLARVARSRRRPSRKSLSERHILKRR-----------------
>A0A6P6Q730	78	0.252	2.577E-12	78	223	224	2	142	580
------------------------------------------------------------------------------LPGEFLS------EDQFTCSICLDVFTNPVSI-PCGHSFCSSCITSYWEGQGKSCFCPLCK-ESFRKRPE--LHINHTLKEITEqfKRMAEITLSAPRSAPADSQSLPFTAPKPAVQHRTVELPRGLLpEMKSrfqRTSSSEP---LAshDAVS
>UPI000177CD06	78	0.266	2.577E-12	87	191	224	10	115	1371
---------------------------------------------------------------------------------------VRQFHDLITCGLCRGYMVDPTTVDDCYHTYCRSCILKHL---LRMPYCPDCkmsRGAKEISEITEsNLRSDDVLRTLIYKMVPGLYQRECQALADFEEQHKDLVDEKSP--------------------------------
>UPI0007E6E4FE	78	0.252	2.577E-12	87	193	224	37	144	1522
---------------------------------------------------------------------------------------VRQFHGLITCGLCQGYMIDPTTVDYCYHTYCRSCILKHL---LRVAYCPQCKASGGKEISEINLRSDDTLRSLIYKLVPGLYRRACDQLADFKEQHralfGADDQQPEPEP------------------------------
>A0A7S0W4M1	78	0.271	3.498E-12	75	175	224	5	102	110
---------------------------------------------------------------------------RPLIDtSDEIRVPARLLNAELTCPICLSICRSTHTFMECLHRFCQECIETSLR--VDKKECPKCRIKVA---SRRALRPDQQFDSLVSAFHPDIDAyEEVEER------------------------------------------------
>A0A674I997	78	0.255	3.498E-12	90	181	224	26	117	129
------------------------------------------------------------------------------------------LQEEATCPVCLEYFTEPVTL-ECGHNFCRACISQCWEGSDTATSCPQCRETVQ----QRNLRPNRqLLRNIVEaarelKLQTG-REPEPERLCEKHKE------------------------------------------
>A0A7S3E4N6	78	0.237	3.498E-12	94	220	224	19	152	203
----------------------------------------------------------------------------------------------LTCSICGDLYKEATTITECLHSFCRTCIDPLMQMGSNANKCPVCGIQLA-TDPysTGQIQFDRVLNDIVVKLFPrasdGARSKEREERFRLEQalKRQREQPKPPPPKKAQRTSASTAPQSQPPQTYRLGHLVAR---
>A0A183SU26	78	0.347	3.498E-12	87	167	224	12	100	271
---------------------------------------------------------------------------------------LSDLNAHVTCNICNGYLIDAVSITECLHpcncpVFclnclvCKSCIVNYL---TANNTCPVCGILIHQSHPLNYISADRTLQDIVYKIVPNL--------------------------------------------------------
>A0A4W3GPG0	78	0.204	3.498E-12	87	181	224	6	98	367
---------------------------------------------------------------------------------------LENLRNEATCSICLEFYTDLVTI-DCGHNFCRDCILQCWGTGQGSVSCPQCRQQI----PQRSVRPNRTLSNMVEsvrRLSLNLRLEEVGIQCEEHEE------------------------------------------
>UPI000C1D5A04	78	0.266	3.498E-12	47	181	224	34	153	407
-----------------------------------------------NHNNGEAENEEVSNGSPSSSDEEKDE---------FVIVKLSEIRKEVQCPICLGIIRKTRTVMECLHRFCRECIDKSMR--LGNNECPACRTHCA---SRRSLRDDPNYDALIAALYPDIDKFE-EEEFAFHEE------------------------------------------
>UPI000F7CAF7E	78	0.250	3.498E-12	50	173	224	7	128	414
--------------------------------------------------NDASEVVALRNDHEQPEDEVESDRSGSLSDedkDEFVVVKLSDIRKEVQCPICLGIIRKTRTVMECLHRFCRECIDKSMR--LGNNECPACRTHCA---SRRSLRDDPNYDALIAALYPNIDKYEEE--------------------------------------------------
>A0A6A4T6S4	78	0.240	3.498E-12	85	222	224	8	147	424
-------------------------------------------------------------------------------------FSLRSLEDELTCSICLSPFDCPVTI-PCGHNFCQSCLLATW---KEAYSCPQCRTHFS-TKPE--LKKNTVLSTVVETF--NLRSN-KSDVCPF----GENQEAQLKDViRCDiciEVEAsqtCLTCMASFCEEHLrphrenPNFAvhqLSEPV-
>A0A5P1EHY1	78	0.272	3.498E-12	27	181	224	14	164	456
---------------------------PPPRPAPDHDEEEGGVGGEQNRDQQEEEEEeevELLEQEEDDSEVEDGGAGSSE-KDEFILVKLADIRKEVQCPICLGIIRKTRTVMECLHRFCRECIDKSMR--LGNNECPACRTHCA---SRRSLRDDPNYDALIAALYPDIDKYE-EEELAFHEE------------------------------------------
>K7FI33	78	0.272	3.498E-12	86	173	224	6	88	463
--------------------------------------------------------------------------------------PAVVFEDTASCPICLDYFNEPVTL-DCGHNFCRACICRWWEGATSAVSCPFC----LEVFPQGNFRANRQLEALVNLIVKRLKGENEQ--------------------------------------------------
>A0A6P9C1I3	78	0.269	3.498E-12	86	173	224	11	95	474
--------------------------------------------------------------------------------------PLRDLCDEVTCPICLNGFKDPVTITTCGHNFCSTCLSSYCQgPEKSGTTCPQCRKTFDQG---QNIIPNRSLANVVE-IVKKFRRAKQK--------------------------------------------------
>UPI00193FC80C	78	0.227	3.498E-12	86	214	224	5	129	486
--------------------------------------------------------------------------------------PAKTLQDEITCTLCLEYFKDPVSL-DCGHNFCQACITQCWEGFDTDVSCPECGKLF----PQRNLRLNRQLRNIVEaaRILrlQSGREPETKQLCEKHKEP------LKLFCKEDEIPICLVCDRSKEhrdHTVIP---------
>UPI0004626F66	78	0.250	3.498E-12	88	182	224	7	101	487
----------------------------------------------------------------------------------------QDLAQEATCPICLEYFKDPVTIAECGHNYCRACLAKFWGESAEAGLCPECR----ETGRRKNLIPNRPLSNIV-KILPteeyHLQEENvAEGPRTVCEKH-----------------------------------------
>A0A151P606	78	0.255	3.498E-12	90	182	224	9	96	505
------------------------------------------------------------------------------------------FQEEVTCSLCLDYFTDPV-ITDCGHNFCRTCISKCWGELEPNVCCPQCR----ETAPQRNLRPNRQLGNMVE-LVKQLKlQAGREPEGQYVCER-----------------------------------------
>UPI0010168172	78	0.248	3.498E-12	78	205	224	25	146	524
------------------------------------------------------------------------------LRPRAVSsRSWSMLEDELSCPICCEIFKEPVVL-KCSHSFCRACLQQFWNKKKARRECPVCRRKCSLTEPTVSL----ALKN-----VADTYLREQERRTS-VAGPGTGASVAAEEAvVLEEkcaTHGEVLKL------------------
>UPI0015E0D11E	78	0.233	3.498E-12	85	222	224	8	147	711
-------------------------------------------------------------------------------------FSLRSLEDELTCSICLSPFDCPVTI-PCGHNFCQSCLLATW---KGTYSCPQCRTHFS-TKPE--LKKNTVLSTVVETF--NLSSN--KSDVCL---LGEEQEAELKDViRCDtCMEAEasqtcLTCMASFCEEHLrphrenPNFAvhqLSEPV-
>UPI0018CEC90C	78	0.274	3.498E-12	84	223	224	27	149	1441
------------------------------------------------------------------------------------RLQVREINQVFLCYLCNGYMVNPTSIDTCLHTYCRSCIVQYLS--SKNIYCPQCTPVISKQISLNNLKSDDILRDVIYKVVPGLYQHEYERIQRF-RE----------EKRnsVDNLTDEKYELGDDF------FLPTEPIS
>J9J5Y3	78	0.355	4.747E-12	88	194	224	18	121	193
----------------------------------------------------------------------------------------RDLHSYLKCPLCTGFFRDAHTINECLDTFCKSCIYKYFYEDQNKENCPKCNIHLG-GRPLETIISDQTIQKIVDLLYPQFKKKDEQAIKMMYQAFASTDP--LPKDR-----------------------------
>A0A4X2KYG7	78	0.273	4.747E-12	86	166	224	5	83	260
--------------------------------------------------------------------------------------PVRLLQEEVTCAICLDYLHEPVTI-DCGHNFCRACITRCWDEMGRRFPCPQCRARS----PKRKLRPNCQLANVAtaaKRLRPG---------------------------------------------------------
>A0A6J0VAW0	78	0.258	4.747E-12	86	205	224	7	108	289
--------------------------------------------------------------------------------------PIQALLKELTCTVCLEGFRDPVMIIGCGHNFCRPCIIQYWGGSFRNVVCPQCRTTFSKAK----LKPNRQLSNVV----------ELTRDLSL--QTPRDPPASPPSS--SSLSEDLCPL------------------
>UPI0004624EF8	78	0.212	4.747E-12	86	181	224	5	95	383
--------------------------------------------------------------------------------------PMKKLCEQLACRICMEYFKKPVIL-SCGHNFCQSCLDRWWE--RRDAYCPQCREEVQEGD----IRPNRQLANVVE-LVKELesqKAEEKGRVCQWHQE------------------------------------------
>A0A6J1IYE8	78	0.269	4.747E-12	83	212	224	5	125	396
-----------------------------------------------------------------------------------VKVETEKLMGCLTCPLCNNLFTDATTISECLHTFCRDCIYEKITEEELEG-CPVCNTNLGGV-PLEKLRADHTMDDLREKTFP------CQRRKEKAPETTQSAVSLPTKRKERSLSSLHID-NTNTISH-----------
>A0A1Y1HSW0	78	0.291	4.747E-12	75	192	224	150	258	422
---------------------------------------------------------------------------EPEL-GELLLSPL--ISRELRCPICKDVLRDPCFTVPCGHVFCHGCITESLNQ--GSRACPICRTVLERSNPT--VRA-RTLDNLLSevKIYCQNGVAYSETEKTWLREEG---PSTCPE-------------------------------
>UPI0018FF41E2	78	0.286	4.747E-12	64	181	224	27	141	425
----------------------------------------------------------------EDGQSEESD-RSPSSSqgdkDEFIAVKLSDIRKEVQCPICLGIIKKTRTVMECLHRFCRECIDKSMR--LGNKECPACRTHCA---SRRSLRDDPNYDTLIAVLYPDIDKYE-EEELAFQEE------------------------------------------
>UPI000441D925	78	0.238	4.747E-12	88	213	224	7	118	427
----------------------------------------------------------------------------------------QTLQEELTCSICYDLFRNPVML-ECMHHFCKECIQKYWNSCSGTATCPQCRQKF----PSRSFHPNFLVSNVVETV--RKSVSEQHRR-----KSQMDLQKLLQSYQMK--YEKLLKMKRVTEEKI----------
>A0A5J4ZQP4	78	0.266	4.747E-12	53	181	224	12	140	427
-----------------------------------------------------EEDESLqrNQKHHEQDEDGNESDGSPSSSvgdkDEFVIVKLAEIRKEVQCPICLGIIRKTRTVMECLHRFCRECIDKSMR--LGNNECPACRTHCA---SRRSLRDDPNYDTLIAALYPDIDKYE-EEELAFHEE------------------------------------------
>UPI000C9D5212	78	0.269	4.747E-12	61	181	224	24	141	427
-------------------------------------------------------------DRSEDGESEESD--RSSSSGQedkdeFVAVKLSDIRRDVQCPICLGIIRKTRTVMECLHRFCRECIDKSMR--LGNNECPACRTHCA---SRRSLRDDPNFDTLIAVLYPDIDKYE-EEELAFQEE------------------------------------------
>UPI00192246DD	78	0.268	4.747E-12	78	196	224	0	108	428
------------------------------------------------------------------------------MANQVVKVKREAIVACMTCPLCNKLLRDATTISECLHTFCRKCIYGKIED-EELECCPICNIDLGCV-PLQKLRPDHNLQDVRSKIFP------LKTRKA--KAPDVPAPVTMPMRRKE---------------------------
>A0A072VBI9	78	0.252	4.747E-12	60	178	224	96	200	433
------------------------------------------------------------QDSDESSDSEE----KP----EYVYVELSDIRKDVQCPICLGIIKKTRTVMECLHRFCRECIDKSMR--LGNNECPACRTHCA---SRRSLRDDPNYDALIATLYPNIEKYE-EEELEF---------------------------------------------
>A0A5N6MDT2	78	0.280	4.747E-12	41	173	224	0	144	451
-----------------------------------------MPSQKRTHDAIYEEDEddvELqrnsRNTLEESDEDENVEQAETDDDGsassscsdkeEFILVKLAEIRKEVQCPICLGIIRKTRTVMECLHRFCRECIDKSMR--MGNNECPACRAHCA---SRRSLRDDPNYDALIAVLYPDIDKSEAE--------------------------------------------------
>A0A670I015	78	0.257	4.747E-12	89	177	224	7	98	459
-----------------------------------------------------------------------------------------DVGEEATCPICMEYLTDPVTL-DCGHNFCRDCIVKYFDTwepmQVGDLECPVCKARMQ----RGSFRSNWQLANIVEKikfISPNKGGKDlCKRHRE----------------------------------------------
>UPI00140229D9	78	0.268	4.747E-12	86	182	224	5	95	471
--------------------------------------------------------------------------------------PLGRLFSEVTCSICLDFFQEPVAL-ECDHNFCRLCISRSWEKGDAFYSCPECREVFK----EKRLKPNRMLANIVEG-VRELKLEPRQGQSAFYCQR-----------------------------------------
>A0A6I9RLU2	78	0.262	4.747E-12	60	181	224	57	172	475
------------------------------------------------------------QDGDSDGEGGSQSSDDDADKEEFILVKLADIRKEVQCPICLGIIRKTRTVMECLHRFCRECIDKSMR--LGNNECPACRTHCA---SRRSLRDDPNYDALIAALYPDIDKYE-EEELAFHEE------------------------------------------
>A0A6P7XKD9	78	0.225	4.747E-12	86	181	224	5	101	487
--------------------------------------------------------------------------------------PAERLREEVTCSICLDYFTDPVT-TNCAHNFCRSCIAQSWKGAEKYFTCPQCRTRSR----KRSLRPNRQLANVVEiakKLWqdsENLCQQHEEKLKLFCEE------------------------------------------
>UPI000B5D8B27	78	0.250	4.747E-12	53	201	224	68	228	494
-----------------------------------------------------EEEDEVEGDADEEQE-EQVEEKQPaeyseeSQSSsseeekpEFVFVELPDIRKDVQCPICLGIIKKTRTVMECLHRFCRECIDKSMR--LGNNECPACRTHCA---SRRSLRDDPNYDALIAALYPDIDKYE-EEELAFHeeertRNKKIQASIAQIFQRqSDALVRR----------------------
>UPI00053C9E2A	78	0.255	4.747E-12	54	221	224	83	245	497
------------------------------------------------------EENESNED-EEEEEGESKERSQSSTSGdqsEYMDVDLADVRKDVQCPICLGIIRKTRTVMECLHRFCRECIDKSMR--LGNNECPACRKHCA---SRRSLRDDPKFDALIAALFTNVDQYE-EEELAFHeeekvRNKQIQASIAQISQRQSD---ALVKRRSFGKEAA---ILSRP--
>A0A1D1Y8R4	78	0.243	4.747E-12	61	181	224	76	192	504
-------------------------------------------------------------DSEADADDAGSSSSSGDVDdkNEYVVVKLADIRREVQCPICLGIIRKTRTVMDCLHRFCRECIDKSMR--LGNNECPACRTHCA---SRRSLRDDPNYDALISALYPDIDKYE-EEELAFHEE------------------------------------------
>A0A7J6DHL2	78	0.216	4.747E-12	70	215	224	24	184	516
----------------------------------------------------------------------EWNRREeKRTDKRYtMSFPGEFLSEEqFTCSICLDVFTNPVSI-PCGHSFCSSCITSYWEGQGKSCFCPLCK-ESFRKRPE--LHINHTLREITEQ-FKRMAETTMSAPRSepadspsnlFSAvKPGaQSRPVELPRGFLPEMRSRFQRtsssepLVSHDAHSLPP--------
>A0A0M3JVJ4	78	0.364	4.747E-12	102	197	224	311	397	521
------------------------------------------------------------------------------------------------------YFIEATTVIECLHTFCKSCLLKHFEN--ENNCCPKCNSLIHQSHPSHYVSFDRTMQELVYKLVPGLQAKEEEYRSAF-------AKSIKEESDGDE--------------------------
>A0A6J1R210	78	0.288	4.747E-12	115	202	224	1	87	1417
-------------------------------------------------------------------------------------------------------------------TVCRSCIVKYLAN---NKYCPICEVQVHKSRPLLNIRPDYMLQDIVYKLVPGCYQNEMRCRREFYAKHPeaCSQDAMPPEARGEPADSHI---------------------
>UPI000596A407	78	0.218	4.747E-12	85	223	224	9	134	1489
-------------------------------------------------------------------------------------LKVSEFNDLLSCYLCSGYLINPTAVENCLHTYCRTCIVRHL---QREATCPLCKIAANFKQIDVgNLRSDDVLRALIFKMVPGLYQKERELAIQCNSQQQINVEEAT-----DDVRRE----QETIGDHFfaPN----EPIS
>A0A6P9AZF9	77	0.244	6.441E-12	84	171	224	5	88	180
------------------------------------------------------------------------------------SFPV--LLEELTCSICLDYFQDPVLIPECGHNFCRGCLTRSWGTSESKASCPQCRQTFA---PRS-LLPNRQLARVLEeaRLCGGHPGEE----------------------------------------------------
>A0A2R6QLE0	77	0.275	6.441E-12	58	181	224	22	141	187
----------------------------------------------------------LNLQ-ERTEDNEETDGSGSSTDGdkdELVAVELEDMRKEVQCPICLGIIRKTRTVMECLHRFCRECIDKSMR--LGNNECPACRAHCA---SRRSLRDDPNFDALIAVLYPDIDKYE-EEELALYEE------------------------------------------
>A0A7J8EV74	77	0.226	6.441E-12	92	192	224	11	124	189
--------------------------------------------------------------------------------------------EELACPICMTYLREPVSI-DCGHSFCHSCLSGLWEvpreSQNWGYTCPLCRTPVQ---P-GNLRPNWQLANVVEKirlldLHPGmmlkGNVCELHREQlkMFCKEDGlmtCEACSRSPE-------------------------------
>A0A4D9DG51	77	0.241	6.441E-12	86	194	224	5	123	263
--------------------------------------------------------------------------------------PSWEMQEEATCSICLEYLAEPVTI-DCGHNFCRACITHYSErgepESGTKFPCPECRAPFEKGK----FRPNRQLANIVDnikqlRLKPGKGQKEnlCERHQEklklFCEEDGEAICVVCRESR-----------------------------
>A0A5S6QCT0	77	0.291	6.441E-12	74	166	224	13	103	295
--------------------------------------------------------------------------RIPtSSNGDFISIVPRAFKSEITCPICLDTLKDTMRSKECLHRFCRECINRALR--TGNKECPTCRAKLP---SKRSLIPDPNYDSIISVVTsaPD---------------------------------------------------------
>UPI0009E2FEEB	77	0.261	6.441E-12	75	200	224	4	120	315
---------------------------------------------------------------------------KAMVEPQVVRVKRKVLSACMTCPLCHKLLRDATAISTCLHTFCRKCIVDYFSD-EDWGCCPICNIGLGRT-PVEKLRPDHNLEVIRTKILP-------YKRRKFNAPKVLRLTTLPIRRKERSLSS-----------------------
>UPI000E77A58E	77	0.258	6.441E-12	89	222	224	8	150	324
-----------------------------------------------------------------------------------------DIEDDAICSICLEYLTEPVTI-ACGHNFCRACITQYCEEkgTGTPLTCPQCRAQFQKGE----FKPNTQLNNIVQKIKqlglkPGkGQKEDLCERHEerlklFCEDDGETICLVCEKSR-DHKSHTVVPkeeaAQEYKVTLDPD--TANPW-
>UPI000D72376C	77	0.240	6.441E-12	89	183	224	8	110	340
-----------------------------------------------------------------------------------------ELQEEATCPICLGYLTEPVTV-ACGHNFCRACLTRHCEQQgaKTPPACPQCRAPFQ----KGQFNPNTQLSNIVLKLQqlgPqpgagrteGLCERHQERLKLFCQEDG----------------------------------------
>A0A336MFY5	77	0.291	6.441E-12	60	176	224	5	118	340
------------------------------------------------------------KDKTWDLSLYE-LHRTPqpvIQDNTEIAVSPRSLHSEIMCPICLAMLKHTMTTKECLHRFCSDCIITALR--SGNKECPTCRKKLV---SKRSLRADPNFDLLISKIYPSREEYEADQER-----------------------------------------------
>A0A6J0VDM4	77	0.261	6.441E-12	87	171	224	0	81	342
---------------------------------------------------------------------------------------MASLHDETTCPICLEYFADPVT-TDCGHNFCRACITQCCGEeggGGGEAKCPQCR----ETVGAGSLRPNRTLANIV-AIAKRFQEGE----------------------------------------------------
>A0A0R4IVY0	77	0.257	6.441E-12	90	219	224	6	128	342
------------------------------------------------------------------------------------------LNEELQCSICLDVFTDPVT-TPCGHNFCRTCLDQYWTN-THTCCCPICKEKFS-KQPD--LKVNIALREVVEHLKqesrPAESEQTMEDRLKKIQEinHSEDPNKTAAVSR-----SLLLPFQ---TLHMSNWMLA----
>UPI0010166C98	77	0.245	6.441E-12	61	182	224	46	150	391
-------------------------------------------------------------DEDEDESEDE-----------YITIDLSDF-KELKCAICLGIIRNTRTVTECLHRFCKECIEKSMR--LGINECPICRVHVP---SRRSLREDPNFDKLIAALVPDIDKYEEQEALGFVEDH-----------------------------------------
>R4GDG9	77	0.226	6.441E-12	87	179	224	6	97	400
---------------------------------------------------------------------------------------VQDLCEEATCSICFDYFKDPVTIT-CGHNFCRACLTQSWEkSGNTDASCPFCR----ETVLQRKLTTNWQLANIiaaVKKLNPNYEGGKQEPWKSVY--------------------------------------------
>UPI0011764EA9	77	0.230	6.441E-12	87	201	224	6	129	401
---------------------------------------------------------------------------------------VENLQEEITCAVCLDFFRDPVMLLGCGHNFCRRCLDCCSADAAGAGSCPQCRLPF----PRDGFRPNRQLANVVAAVqelaMP--AAEELCRQHcqpftLFCRRNGILLCAACAENRahravpLEEAARE----------------------
>UPI000F7C5390	77	0.245	6.441E-12	62	209	224	34	181	450
--------------------------------------------------------------EEEENNKSEDSDHTPSSasqdKSEFVFVELLEIRKEVQCPICLGIIKKTRTVMECLHRFCRECIDKSMR--LGNNECPACRTHCA---SRRSLRDDPNYDALIAALYPDIEKYE-KEELEF-REEDKNRNMLIQASiaRVVERQSEaLVKRRRDT--------------
>A0A4W5P381	77	0.209	6.441E-12	14	179	224	22	219	453
--------------DYVRGGKKSHFLALLQDlTLTD---SKSFTCIHVGRYGCFSC-------QIRSFQMDKMQ---PSL------LKITELNPNLICPLCVGYFIDATTIVECLHSFCKTCIVAFLE---TNKFCPRCDVQVHKTCPQLSIRlvtlrvcvcvcvcvrvrvrarlseylcyyasisatnmllslvsgfiicisffrSDKTLQDIVYKLVPGLFKDEMKRRRDFY--------------------------------------------
>UPI0009E28DE7	77	0.282	6.441E-12	77	197	224	11	122	455
-----------------------------------------------------------------------------VVDGslQVVRVKREVLVACMTCSLCNKLLRDATTISECLHTFCRKCIFDKL-NDDEEECCPICQLDLGVV-PTEKLRPDHNLEDIRAKIFP-------YKRRKF---HGLEvVPSITLPVRRKE--------------------------
>A0A7K8J3E8	77	0.250	6.441E-12	88	218	224	9	144	463
----------------------------------------------------------------------------------------RSLREELTCAICCELFSEPVML-DCMHHFCKGCIQEYWESCAHVPSCPQCRRKF----PSRTFRTHYLLSGLVEKVRRCGSEEHRQKMQvsGFCQA-GEKGTALkvvlvsCSPSKMSQLCLNLkfpvLCQQSNRPSH-PVYLL-----
>A0A6P7WVK6	77	0.247	6.441E-12	88	181	224	7	106	468
----------------------------------------------------------------------------------------ESLRDEASCSMCLDYFTDPVT-TDCGHNFCRSCITQNWERRDTNFSCPQCR----ETTQQSNLRSNRQLANvteMVKKLSqcsvrPkeeDLYEEHEERLKLFCEE------------------------------------------
>UPI000B5D3BF0	77	0.259	6.441E-12	64	209	224	74	233	477
----------------------------------------------------------------EDEEQEEQaEEKQPAQDSeesqssssedekpEFVFVELPEVRKDVQCPICLGIIKKTRTVMECLHRFCRECIDKSMR--LGNNECPACRTHCA---SRRSLRDDPNYDALIAALYPDIDKYE-EEELAFHeeertRNKQIQASIAQIFQRQSEaLVRRRTMGKETT--------------
>A0A1L8EMY0	77	0.314	6.441E-12	92	161	224	9	76	489
--------------------------------------------------------------------------------------------EYLRCPVCLDLFQEPVTI-PCGHSFCLGCITQCWSLQGSSTSCPQCRCPFRTDSP-PRLCKNSILSQIVD--------------------------------------------------------------
>UPI001590BE33	77	0.224	6.441E-12	88	182	224	8	100	490
----------------------------------------------------------------------------------------QRLRDEATCSICRDFFKDPVTSPECGHNFCRSCLIECWGESEAEASCPHCRQSVQ----RRSLIPNRQLANFVE-IAKNLSVqggKEEERKGGVCEEH-----------------------------------------
>UPI00159192C6	77	0.247	6.441E-12	86	173	224	6	90	492
--------------------------------------------------------------------------------------PVQDLCDEATCSICLEYFKDPVTTAECGHNFCRSCLVQCCGARGRQASCPQCRETVQ----KRNLIPNRQLAHLVELIKElSLQREEEE--------------------------------------------------
>A0A6P7XYF3	77	0.234	6.441E-12	86	182	224	5	96	492
--------------------------------------------------------------------------------------PAESLGDETVCSICLDYFTDPVM-TNCGHNFCRSCITQSWEGRDTDFPCPRCRKRSR----QRNLRPNRQLANMTE-IAKKFsQTSERPKEENLCKKH-----------------------------------------
>UPI00158FF65E	77	0.268	6.441E-12	92	170	224	12	88	496
--------------------------------------------------------------------------------------------DEATCPICMEYFKDPVTV-DCGHNFCQACITRHLGESNADPSCPQCREKLE---P-NNFSPNRQLANltvLVKKVQEGRQAE-----------------------------------------------------
>Q9FKW0	77	0.267	6.441E-12	34	207	224	71	242	522
----------------------------------DDAEEDEEEEVEAEEDEEAEEEEE--EEEEEEEEEEDSKERSPsSISGdqsEFMEIDLGEIRKDVQCPICLGIIKKTRTVMECLHRFCRECIDKSMR--LGNNECPACRKHCA---SRRSLRDDPKFDALIAALFTNIDSYE-EEELAFHedemaRNKQIQASIAQISQRQSE---ALVKRRS----------------
>A0A6P3VPH6	77	0.213	6.441E-12	91	222	224	8	132	538
-------------------------------------------------------------------------------------------EEQLQCSICLAVFTDPVS-TPCGHNFCMWCIKEYW-DTIQNYQCPMCKEKFS-VRPA--LKVNTTFREVVD---------------DFKKRSGLAKPEVPCDictgSRPKAVKSCLVCMVSYCEAHLePhervavlkKHTLIDPV-
>A0A7E4W7W1	77	0.267	6.441E-12	90	203	224	5	115	989
------------------------------------------------------------------------------------------IERNITCPLCHGYLIDAVTLQECTHFFCRRCFLLHL---QREKTCPQC--AIKLTDLKTAFFRDDVLQNLIYKLTPATYWREVELRADFIEKRVVTAEERrqIADLNLIQFQQHLI--------------------
>A0A1S3EC92	77	0.299	8.739E-12	58	184	224	23	137	143
----------------------------------------------------------IDADTDEDEE-EEVEEEE------YVTIDMSLVRKEVECPICLGIIRKTSTVMECLHRFCRKCIDKSMR--LGNKECPSCRTHLA---SRRSLKDDPNYDILIATLFPNIDKFEEEEFASLEEELGL---------------------------------------
>A0A6J0VJP5	77	0.247	8.739E-12	86	198	224	5	102	235
--------------------------------------------------------------------------------------PVRQLCDETTCPICLEYFKDPVTI-DCRHNFCQAYITQCWQEPGREASCPQCRVPC----PQRDFKPNRQLASIV----------EIAKKFRLQRTRGAEALGKVCERHQEPL-------------------------
>V4KY23	77	0.280	8.739E-12	85	203	224	4	109	359
-------------------------------------------------------------------------------------VKRETMKACLSCPLCDHILRDATTISECLHTFCRKCIYEKITEDEIES-CPVCNIDLG-STPLEKLRPDHNLQDLRAKIFP------LKRRK-------VKAPEIvsLPARRKERSMSSLV--------------------
>A0A6J1D078	77	0.279	8.739E-12	83	211	224	6	125	405
-----------------------------------------------------------------------------------VKVKSEKLKACLTCPLCTNLFANATTVSECLHTFCRDCIYDKITADELEG-CPVCNTNLGGV-PLEKLRADHTMDDLREKIFP------CKRRMEKAPETAEH-PNSLPAKRKERSFSSLEIVEANTET------------
>A0A2K1ZI71	77	0.327	8.739E-12	80	192	224	3	110	408
--------------------------------------------------------------------------------GQVVKVQKERIAACMTCPLCNKLFREATTISECLHTFCRKCIYMKI-TDEELDSCPVCDIKLGCS-PLEKLRADHSLQDLRARIFP--SKRKKAREPATVSSVPEDVPSV-PE-------------------------------
>UPI0009A2653A	77	0.208	8.739E-12	79	211	224	2	135	431
-------------------------------------------------------------------------------SGRQ----LQSLIDQTICPICLDFFTDPVTL-GCGHNFCRTCIIQSWEN-KEINSCPECRAEF----PERTLSVNRALANLTEeaqklKFIPkergKAQRDQLKSSLDSLieKKSAVLEKELNQKQKISEVREQASSLQAHITS------------
>A0A5E4F8T5	77	0.268	8.739E-12	60	181	224	27	139	437
------------------------------------------------------------QDEEEsDRSLSPSNEEK----DEYIIVKLAEIRKEVQCPICLGIIRKTRTVMECLHRFCRECIDKSMR--LGNNECPACRTHCA---SRRSLRDDPNYDALIAAIYPDIDKYE-EEELAFHEE------------------------------------------
>UPI000D62FDAF	77	0.250	8.739E-12	41	181	224	0	153	445
-----------------------------------------MPAQKRSNDSVYededEDDFELqrnTQNISEESEEDdvEQEEQESDDDGspssscsdkdEYVFVKLADVRKEVQCPICLGIIRKTRKVMECLHRFCRECIDKSMR--LGNNECPACRAHCA---SRRSLRDDPNYDALIAILYPDIDKYEAE-ELAFHEE------------------------------------------
>G1KK44	77	0.215	8.739E-12	86	181	224	5	101	457
--------------------------------------------------------------------------------------PLQDLCEEATCSVCLDYFNDPVIL-DCGHNFCRACLTQTWEkPGNTETSCPQCREIVS----QKNLRTNPLLANFVEitkKLsVPGsKKAKGKERICEKHQE------------------------------------------
>L1LBP6	77	0.293	8.739E-12	59	217	224	150	319	458
-----------------------------------------------------------NPDVSESPNPIET-MRRPMLietaEGLDIRFVLGILTDILSCRLCKGLFYNAHTVRECMHTFCKSCLI--LSTIECGLMCPTCFTPIP-ADILEGIEYDHNIQGLVDKIFPKFNEIESEQKKILDEIMGVSSTestpmASFPRQSGSEAEgfvphlSQLETPRSNLLNNTPFYL------
>A0A7L0YWY3	77	0.241	8.739E-12	88	218	224	9	141	468
----------------------------------------------------------------------------------------RSLREELTCAICCELFSEPVML-DCMHHFCKGCIQEYWDSCAHVPSCPQCRRKF----PGRAFRTHYLLAGLVEK-VRRCGSEEHQQKMqvsSFCQagEKGTGCPCVLFsSQKVIAMSKpkfpRLCK-QSNRHSH-PVHLL-----
>UPI001591FA24	77	0.247	8.739E-12	86	170	224	5	83	476
--------------------------------------------------------------------------------------PLQGLREEATCSICLDYFATPATI-ECGHSFCRACLVQYWAESGAGPCCPQCREATQQRI----LRPNLQLDNLV-QLVRKLKED-----------------------------------------------------
>UPI00141AB708	77	0.242	8.739E-12	88	220	224	7	165	477
----------------------------------------------------------------------------------------RKLQEEATCSICLDYFTDPVM-TACGHNFCRACIQLSWEkargkkgrrKQKGSFPCPECRAMS----PQRNLLPNRLLTKVAEmaRQHPGLQKQDLCQEHQeplklFCQEDQSPICVVCRESREHRLHRVLpaeeavqgykLKLEEDTeylreqITRTGN-LQAR---
>UPI0013F2A8C4	77	0.260	8.739E-12	86	194	224	5	122	480
--------------------------------------------------------------------------------------PSRKMEEEATCSICLEYLAEPVTI-DCGHNFCRACITHYCEhgkpESGIKFPCPECRMPFERGK----FRSNRKLANIVDnikqlRLKPGkGQENLCERHQEklklFCEEDGEAICVICRESR-----------------------------
>A0A6P8P8F8	77	0.263	8.739E-12	87	177	224	7	91	481
---------------------------------------------------------------------------------------PSELRDETTCPICLDYFVEPV-LTECGHSFCRPCLARCWRGSRAHFPCPQCRVPTE----GRSLRPNRPLAN-VTEIAKRLAACAGKRCRA----------------------------------------------
>UPI000B8CC47A	77	0.320	8.739E-12	68	173	224	0	97	490
--------------------------------------------------------------------MTGGKSKLPMLDTRDKVV------ERMTCGICNNLFEDATTINECLHTFCKKCIHKRFLE-EDQKECPVCGIELD-SNPMKNLRPDHLLQALRQKLFLGERKRDKE--------------------------------------------------
>UPI0004F163D6	77	0.255	8.739E-12	30	207	224	61	230	498
------------------------------STLEKKDDEQEQEEVKRDEAEKEEEEEE----GDEEPE-EDSKEKSPSADkSEFMEIDLGEIRKDVQCPICLGIIKKTRTVMECLHRFCRECIDKSMR--LGNNECPACRKHCA---SRRSLRDDPKFDALIAALFTNIDTYE-EEEFAFHeddkaRNKQIQASIAEISQRQSE---ALVKRKS----------------
>UPI00098D7706	77	0.264	8.739E-12	53	209	224	64	230	499
-----------------------------------------------------EEEEEEEGDEEEEEEEEEAAQHdkeKPQdsdetpSSGseekpEFVYVELLEIRKDVQCPICLGIIKKTRTVMECLHRFCRECIDKSMR--LGNNECPACRTHCA---SRRSLRDDPNYDALISALYPDIEKYE-EEELEF-REEEKNRNKLIQASIAKVVQRQseaLVKRRKDT--------------
>UPI00146BD220	77	0.226	8.739E-12	90	205	224	38	142	521
------------------------------------------------------------------------------------------LEEELSCPVCCDIFRDPVVL-KCSHSFCRDCLQQFWNKKKARRECPVCRRKCSLTEPTVSL----ALKNVADTF---LREQELRTAGTGGRPGGT------GEQEVEErciTHGEVLKL------------------
>UPI0004628F10	77	0.233	8.739E-12	86	174	224	9	92	626
--------------------------------------------------------------------------------------PVKDLCEEATCSICLEYFKDPVSL-ECRHNFCRDCVTQCWEKSGTTETfCPQCKERV----LQSNLRPNPSLANIV-KIAKELSLQGPRR-------------------------------------------------
>UPI001446F717	77	0.263	8.739E-12	85	222	224	8	147	715
-------------------------------------------------------------------------------------FSLMSLEDELTCSICLSTFDCPVTI-PCGHNFCQDCLLATW---KDSYSCPQCRTHFS-TKPE--LKKNTVLSTVVETFVlrtnrseAGLVVEEsKAEEKDVLRcDTCMEAEASktcltCMASFCDE---HLRPHQENPIFRL--HQLSEPV-
>A0A6A5WAG1	77	0.217	8.739E-12	80	203	224	3	135	902
--------------------------------------------------------------------------------GERVT--MVDLEKELTCSICTDLLYQPLTLLDCLHTFCGACLKEWFAfqastaTSIHPYTCPSCRASVRTTQPNATV---TTLLEMFSKAHPekGKSEQEKKNDKEKYKPGDVVLPKLrkrdesAAAQREEEEERRVL--------------------
>A0A3L7H272	76	0.261	1.186E-11	71	194	224	35	165	169
-----------------------------------------------------------------------SESRHPHLGKERANqeescVPLSQLTPYISCSICKGYLIDAATITECLHSFCKSCILKPF---DHSHRCPKCNIVVHEAKRHHNLRLDRHLQNSVQRSGrPRGKRKEAKasilQRKLFTNTKACCCSTARPFKR-----------------------------
>UPI0010A89AED	76	0.247	1.186E-11	78	181	224	0	99	262
------------------------------------------------------------------------------MDGKKV----QSLRDEVTCPVCLDFFRNPVII-ACGHSFCWICINEWAEeEPRVVFPCPECRAQSPKGPflPNWRLRK---LTAIIQKhsSVPPLNSG-MKDEFEHFRE------------------------------------------
>E4XD86	76	0.260	1.186E-11	58	178	224	17	127	266
----------------------------------------------------------LNKLYDDIKELDKKE--------EYVGVSLSPISNLLACPICNGYLVNATAITECLHVFCRSCLIRKLQQ---TQECplPHCREKVIVS-AEGALRYDRTLQDLIHLLVPRVLQVETKLENDF---------------------------------------------
>M4B5J1	76	0.280	1.186E-11	90	220	224	56	192	287
------------------------------------------------------------------------------------------INPFFICKLCNGYFRDPYTAKECLHTFCHGCVRGFYLH-TPSSSCPTCGVNLG-AKPWTQFIPDPALKELSEKYLPDYRAKEeaegtsaAESEQEFYAKFGIKRKEPDAPHDDQQCASKFRRpLGQSPGHMIPFELLPR---
>A0A0L0D358	76	0.387	1.186E-11	74	166	224	10	99	295
--------------------------------------------------------------------------QDAVIQGGKLVVRTRALNAYLVCELCNGYFRNATTVSECLHTFCEPCILRHF--DSGSTKCPTCETDLG-ADPFTAIRQDMALKSLVERIFPN---------------------------------------------------------
>A0A5P1EHL4	76	0.325	1.186E-11	94	216	224	0	108	387
----------------------------------------------------------------------------------------------MTCPLCKKLLRDATTIYECLHTFCRKCILEKL-TDEEVDCCPICNIDLGCV-PVEKLRPDHSLQDVRAKIFP------FKRRK---VNAPEVAEAITLPVRRKE--RSLSSIVVNT-PRVPTH-------
>A0A5J9W9A3	76	0.234	1.186E-11	80	223	224	28	188	387
--------------------------------------------------------------------------------GGVVRAKRSALAACLTCPLCSRLLRDAVTITECLHTFCRKCISEEFIN-KAICRCPTCSIDLG-CAPLEKLRVDHSLQYVRSKVFPskrqKIEAAEvtppftspIKRKEKSLSSLTIHAPqvslqKCMTKRRtkascLHNLSSHSTFRGSNVTKKVRGW---RPLS
>UPI0005402273	76	0.282	1.186E-11	81	197	224	3	108	429
---------------------------------------------------------------------------------QVVKVRREKIAACMTCPLCNKLLKEATTISLCLHTFCRKCIYRKISD-EDVDSCPVCNIHLG-CIPEEKLRPDHNLQDIRAKIFP-------LRGRKV--EAPEVAPSVSPPAKRKE--------------------------
>A0A3Q2PJ88	76	0.213	1.186E-11	78	212	224	25	195	443
------------------------------------------------------------------------------LRPRAVSsRSGSMLEDELSCPICCEIFKEPVVL-KCSHSFCRACLQQFWNKKKARRECPICRRKCSLTEPTVSLAlknvADTFLreqeTELKKDLIPlkknlrRLYEakqecddttvhiknqteaTEKQIRQEFQElreflEREEEARLA-ALQEEDEEKKELVRKKSDSITR-----------
>UPI000515256F	76	0.233	1.186E-11	86	207	224	5	113	459
--------------------------------------------------------------------------------------PAESFRDEASCSICLSFFQDPVSI-HCGHNFCRACITRCWEEAEENFACPQC----KETAPQRNLRPNRELAKII----------EIAKRLSLQAAKGgxKHQEALKLFCEEDQTPICLVCRES----------------
>UPI0003C91ED4	76	0.234	1.186E-11	89	178	224	4	95	469
-----------------------------------------------------------------------------------------DLQEELTCSICLDYFQDPVSI-ECGHNFCRDCLQRGWA-GKGKXTCPECR---QLSAPST-MRPNRALARLTERMrcrrpdsaLPDLCGRHWEPLRLF---------------------------------------------
>UPI0018F6C037	76	0.252	1.186E-11	88	195	224	7	112	476
----------------------------------------------------------------------------------------KNLQEELTCSVCMEYFVDPVTL-SCGHSFCRLCVLKSWEETQESFSCPECR---GACEP-GDLQINQRLGNlaLIGKqLRPHLLQQNPAGEGLLCGEHQQTLKLFCQEDKL----------------------------
>A0A402FFW8	76	0.240	1.186E-11	86	181	224	5	100	478
--------------------------------------------------------------------------------------PTKTLVDEATCSICLDFFQDPVMIIECGHNFCRNCITKSWKGSDCSAFCPECRHLFS----WTSLKPNRQLGNMVEtakQLSLHLEnSLDMERRCKEHQK------------------------------------------
>R0ISF0	76	0.247	1.186E-11	63	180	224	67	181	478
---------------------------------------------------------------EEDSKERSQPSSGPggeQSDSEYIDVDLADIRREVQCPICLGIIKKTRTVMECLHRFCQECIDKSMR--LGNNECPTCRKHCA---SRRSLREDKLFDAFIATLFPNIDKFE-EEELAFHQ-------------------------------------------
>UPI00193FAEC4	76	0.230	1.186E-11	86	185	224	5	102	487
--------------------------------------------------------------------------------------PAEKLLAELTCSVCKDYFKDPVCL-DCGHNFCQACITRWWKGSTTNFRCPECRKTFS----QRNFKRNRHLRNIVEAsrtlTLESAKEPEVERVGEK-RKRTLD--------------------------------------
>UPI0004A551A0	76	0.271	1.186E-11	64	222	224	25	178	492
----------------------------------------------------------------EEEERKEQEQRKLKLE-RLIT----ALEDSLLCGVCQGSYIDAVSLMPCLHTFCGACLKPWL---LGHATCPQCR--IDVSHATESRMADQLTEALIE-YDPtkARPTGERDQAKAIY-KRGerIFATMARDEDDESDMDEDLVFPCPCCApgnTNRSGYTCARPI-
>UPI0018A20DA9	76	0.230	1.186E-11	86	185	224	5	102	493
--------------------------------------------------------------------------------------PAKILQGEVTCSVCLDYFKDPVTL-DCGHNFCQACIAQCWEGLCVNFWCPECRRTFS----QRNFKPNRQLRNIVEAsrmlTVKSTKEPEVERVCEIH-KRALD--------------------------------------
>H3AZG7	76	0.227	1.186E-11	93	215	224	28	156	503
---------------------------------------------------------------------------------------------ELYCSICLDFYKDPVIL-DCSHSFCRACISQVWEKRERDLSCPQCRQVF----PERSLRPNLALANIVESFKEiGLRAEASQQSRK--RQKSEEKEEFYCEEHEEKLklfceeDQKMVCLicglsQSHKSHNLlPN--------
>UPI00094E1576	76	0.244	1.186E-11	78	205	224	25	144	522
------------------------------------------------------------------------------LRPRAVSsRSGSVLEDELSCPVCCEIFKEPVVL-KCSHSFCRACLQQFWNKKAARRECPICRRKCSLTEPTVSL----ALKNVADTFL-----REQRRQPDGPGAPGLSGGRADAQQevRCDA-HGEVLKL------------------
>UPI00053A7609	76	0.269	1.186E-11	53	207	224	92	245	525
-----------------------------------------------------EEEEEDEEEEEEDEEEDSKETGPSSLPGdqsEYMEIDLGEIRKDVQCPICLGIIRKTRTVMECLHRFCQECIDKSMR--LGNNECPACRKHCA---SRRSLRDDPKFDSLIAALFTNIDSYE-EEELAFHedekaRNKQIQASIAQISQRQSE---ALVKRRS----------------
>A0A3L6SVP6	76	0.286	1.186E-11	79	214	224	220	342	651
-------------------------------------------------------------------------------DGAVVMVKRELLARCMTCPLCRRLLRDATTISECLHTFCRKCIYKKL-NDEDLDHCPECKIDLGCT-PAEKLRADHNIQDVRSKVFP-FKRKKINAEEA-------ESPITLPIKRK---ERSISSLVVNTPRITP---------
>A0A402FLV9	76	0.219	1.186E-11	90	171	224	9	85	689
------------------------------------------------------------------------------------------LCEEATCSICLDFFTDPVMTAECDHSFCRPCLAQIYGESGAEASCPQCRGRIQ----LNNLRPNRQLANFV-KLIEDLSPEE----------------------------------------------------
>UPI000B4F95C2	76	0.240	1.186E-11	62	181	224	428	544	730
--------------------------------------------------------------IQEDMELPNKVFKQDLPADQvakpDLSIPLASFDaSDLECSLCMRLFYEPVT-TPCGHTFCLKCLERCL---DHNAKCPLCKDVLFQCLPSRKYSKNVIMEELIAKFLP----EELKERRRLYEE------------------------------------------
>A0A5N7BUZ1	76	0.222	1.186E-11	87	221	224	11	161	934
---------------------------------------------------------------------------------------LGDLEKELTCSICTELLYQPLTLLDCLHTFCGCCLKEWFSAQasrrrppsSVRFTCPQCRAVVRETRPNATVTtlLDMVLTANPDRAKPEAEKEEIAQRythgQSIFPRTGspenINAESDDEDRRLIAEVRELSLRESRAQTR--EHRSARP--
>A0A2A2JNK0	76	0.262	1.186E-11	58	171	224	12	123	962
----------------------------------------------------------LNTAEGAEITLTEYDkIREPhplLPPSTSVRITPKMLSD-LTCPICLDLLSQTMATKECLHRFCSECITMALL--RGNKECPTCRKKLV---SKRSLRPDPNFDLLINSIFPDRSVFE----------------------------------------------------
>E0VN50	76	0.247	1.608E-11	115	203	224	24	107	124
-------------------------------------------------------------------------------------------------------------------SLCRSCIIKYL---SRHSFCPVCEVQIHKTKPYLNLRLDKALQDVVYKLVPGLYHNEMKRRREFYAKNKEQIPLATPEQCG--LEERLI--------------------
>A0A7K7DQV1	76	0.250	1.608E-11	86	166	224	1	79	144
--------------------------------------------------------------------------------------PVETLQEEAICAICLDYFADPVSI-GCGHNFCRGCISRLWARGPAAFTCPQCRKSFS----QRSFRPNLQLANmvhIIRQLHPG---------------------------------------------------------
>UPI0009A387A7	76	0.237	1.608E-11	90	181	224	9	97	154
------------------------------------------------------------------------------------------LTEEAICPICLDFFTDPAIL-DCGHNFCRSCITQSWEKQEINS-CPECRREF----PERNLRVNRSLANLAEkarklKLNP--QEKESKPHCEEHQE------------------------------------------
>A0A3B3XPN7	76	0.266	1.608E-11	90	212	224	10	118	238
------------------------------------------------------------------------------------------INAHITCRLCEGYLIDATTVTECLHTFCRSCLVKYLEE---NNTCPTCRIVIHQSHPLQYIGHLRyPLLFVVFAS----RAAEIKKQRDFYQKLGMEVP--------GDIKGELCNMKTHLDQR-----------
>A0A401T9Z0	76	0.226	1.608E-11	90	181	224	9	97	255
------------------------------------------------------------------------------------------LTEEVICPICLDFFTDPVIL-DCGHNFCRSCITRSWEKQEINS-CPECRQEF----PDRHLRDNRALANLAEKartlnVNP--QEKESKHHCEEHQE------------------------------------------
>A0BGS0	76	0.247	1.608E-11	79	175	224	37	129	273
-------------------------------------------------------------------------------DKEPTDHQVAKIFDELQCPICLSLFEQPVYIKDCSHRFCKECIEKSIRF-QREKSCPTCRKKIA---TRRDLRVDEVVNKILNTVVPDIKQYRMQEE------------------------------------------------
>A0A669PX94	76	0.304	1.608E-11	81	219	224	2	122	314
---------------------------------------------------------------------------------RTTRIKITELNPHLMCALCGGYFIDAATIVECLHSFCKTCIVRYLE---ANKYCPMCDAQVHKTRPLLSIRSPR----------PqqQRSVLEMQRCAHGARRKAPRCPPSLPPPRV-PLEG------SHGGLRFPSALTA----
>A0A1B6QHH5	76	0.309	1.608E-11	80	205	224	28	147	388
--------------------------------------------------------------------------------GDVVMLRRSSLAACLTCPLCGRLFRDAATITECLHTFCRKCISEEFIN-KEVCCCPICSIHLG-CAPLEKLRIDHSLQYVRSKVFP-FKKQKVEDPE---VTSPITSPIKTKERSLSSLTKHAPQM------------------
>UPI0007B984F4	76	0.224	1.608E-11	91	223	224	9	168	405
-------------------------------------------------------------------------------------------EEQLLCSICLDVFDNPVS-TPCGHSFCMTCIGHYW-DSVKHCQCPLCK-QTFKRKPD--LHINRTLREIIEQFKrmkenPGASGGDGAGREaeEGVRKQdsvdGTVRPGQLPGYLLEEMKQRLTRHRaySNslashneTGSELPvtpntestsdtqPPGFARPVS
>A0A4W4G7K1	76	0.256	1.608E-11	87	163	224	7	78	409
---------------------------------------------------------------------------------------LEELHTELTCPICLDMFNEPVIL-ECGHHFCRSCIRQCWEaKSEESTSCPKCRKRCTRS-----LRPNSLLCNVVQSL------------------------------------------------------------
>UPI00053FCCAE	76	0.273	1.608E-11	37	181	224	28	173	422
-------------------------------------KEEQADAIvdEVNNDEQHKTRAPLNQlkqgrqegDviLEEDSDSSHSED-PPEFS--YVD--LQAIRKEVQCPICLGIIKKTRTVMECLHRFCRECIDKSMR--MGNNECPACRTHCA---SRRSLRDDPRYDELIASLYPDIKKFEDE-EVAFYEE------------------------------------------
>A0A7C9EGJ0	76	0.275	1.608E-11	81	196	224	3	108	429
---------------------------------------------------------------------------------QVVRVKRDKIAACMKCPLCNKLLKEATTISLCLHTFCRKCIYDKLSD-EDVDSCPVCDINLGCV-PVDKLRPDHNLQDIRAKIFP------LKRRK--VEAPEVPASVSPPAKRKE---------------------------
>A0A7I8L684	76	0.237	1.608E-11	63	179	224	56	171	435
---------------------------------------------------------------DEEGEEEQKQEVEGGREDDKEAVPyvlikLSDIRKEVQCPICLGIIRKTRTVMECLHRFCRECIDKSMR--LGNNECPACRTHCA---SRRSLRDDPNFDALIAVLYPDIDRYE-QEELAFH--------------------------------------------
>Q22U80	76	0.297	1.608E-11	86	169	224	39	118	447
--------------------------------------------------------------------------------------PLKKLNYMLTCPICLDIFQEPVYVKGCSHRFCKECIEKAIRS-SKMKQCPTCR-RIIGTKRL--LRVDFNVQEIINLIYGDISK------------------------------------------------------
>UPI00186AEF5A	76	0.255	1.608E-11	88	173	224	7	90	465
----------------------------------------------------------------------------------------ENLKEELTCPICQDYFSHPVTL-GCGHSFCRPCLLRSWTEIGQPCPCPLCRRAFQIRDLKHNYRLGK-LASIAKNLSPYLLKQMKE--------------------------------------------------
>UPI00174F28C4	76	0.262	1.608E-11	87	182	224	6	99	467
---------------------------------------------------------------------------------------LAELQAEASCPICLDYLRDPVTI-ECGHTFCHSCIYQRWEDLLGTFPCPVC---LH-HCPNRKLKRNTQLCHIIEivKQIPtSGSERKLQEEKPLCGKH-----------------------------------------
>A0A7K5SFC1	76	0.243	1.608E-11	88	218	224	9	144	471
----------------------------------------------------------------------------------------RSLREELTCAICCELFSEPVML-DCMHHFCKGCIQEYWESCTHVPSCPQCRRKF----PSRSFRTHYLLSGLVEK-VRRCGSEEHQHKMqvsGFCQA-GEKGTALkvvlvsYSPSKMSRLCINLkfpgLCQQSNRPSH-PVHLL-----
>A0A7R5KRY4	76	0.247	1.608E-11	90	197	224	9	119	473
------------------------------------------------------------------------------------------LQEETTCAVCLDFFHDPVMILSCGHNFCRRCLDCCSVDAAGGGSCPQCRVPF----PHGGFRPNRQLANVVAAIqeldMP--AAQELCRRHQqpltlFSHRDGILVCAACAERRAEP--------------------------
>A0A484E4U6	76	0.250	1.608E-11	71	200	224	242	371	475
-----------------------------------------------------------------------SEEEAVVIDGGFNTAaqkRARENEEEekerlMTCPVCMEYFYGSATL-PCSHTFCGLCISSWFR---TSLSCPECRNVVK-TVP---VR-NRALDELIEKLVGEKETfKSLVRRRAWMQRRLMGPQGYICGSDGDEIES-----------------------
>UPI000511BBDC	76	0.247	1.608E-11	0	181	224	0	175	476
MSGQKRSLPRPQRpsvaQSVAAGDPPS---PAAQPQEQHDEDEEGLEEMAEG-----EEKTPTNppqQQDGRDGESDGSQSEDDLTDeEQFVPVRLPDIRKEVQCAICLGIIRKTRTVMECLHRFCRACIDKSMR--LGNNECPACRTHCA---SRRSLRDDSNYDTIIATLYPDIDKYE-EEELAFHEE------------------------------------------
>A0A7N4NRL0	76	0.217	1.608E-11	87	201	224	6	126	480
---------------------------------------------------------------------------------------LTTLEDEVNCPICQDILREPVTI-DCGHNFCRGCLTRYCEipgpGPGEQPTCPLCKDPF---CP-GGLRPNWQLASVVEnieklKLAPpsGLEEdlcEEHEEKIYFFCE--DDEKQLCVKCR-EALEHR----------------------
>UPI0010A577AC	76	0.275	1.608E-11	60	178	224	63	176	482
------------------------------------------------------------QDKEEKAEDsEESPSSETEEKPEFVFVELLEIRKDVQCPICLGIIKKTRTVMECLHRFCRECIDKSMR--LGNNECPACRTHCA---SRRSLRDDPNYDSLIAALYPDIEKYE-EEELEF---------------------------------------------
>K7GFX1	76	0.238	1.608E-11	86	173	224	5	86	484
--------------------------------------------------------------------------------------PMESLQEEVTCSLCLDYFKDPV-ITACGHNFCRACLIRCWEGPGPAIPCPQCRAAVQQRHTW----PNRQLANMV-SIVQQLSLQAIQ--------------------------------------------------
>A0A0A0KB89	76	0.252	1.608E-11	56	181	224	72	187	495
--------------------------------------------------------EEATGDRDSEGTQSSSSEEKP----EFIFVELSGIRKDVQCPICLGIIKKTRTVMECLHRFCRECIDKSMR--LGNNECPACRTHCA---SRRSLRDDPNYDALIAALYPDIDKYE-EEELTFHEE------------------------------------------
>UPI0006B0C1CB	76	0.260	1.608E-11	68	182	224	324	424	503
--------------------------------------------------------------------RSEQEKAKKDVQNQFSDL----VENELMCSICSELFVEATTL-QCSHTFCRSCIEEW---KKKKKECPICRTRI--VSQTKALVVDSFIDSMVTKLNPQLQ----ERRNTILKER-----------------------------------------
>A0A6P8G7B2	76	0.282	1.608E-11	85	183	224	2	89	505
-------------------------------------------------------------------------------------FSTSSLEDDLQCPVCCEVFTDPVVL-DCSHSFCRFCLDAYWKD-QPNRPCPVCRRHFPGRTPPANL----ALRNIVE-----VYNREKERAGCKQSERG----------------------------------------
>UPI000F7C57DE	76	0.246	1.608E-11	59	209	224	92	238	507
-----------------------------------------------------------NDDKEQPQDSGETPSSDSDEKPEFVFVELLEIRKDVQCPICLGIIKKTRTVMECLHRFCRECIDKSMR--LGNNECPACRTHCA---SRRSLRDDPNYDALIAALYPDIEKYE-EEELEF-REEEKNRNKLIQASIAKVVQRQseaLVKRRKDT--------------
>UPI00148F5DA8	76	0.225	1.608E-11	78	205	224	25	144	523
------------------------------------------------------------------------------LRPRAVSsRSGSMLEEELSCPVCCEIFKDPVVL-KCSHSFCRVCLQQFWNKKKARRECPICRRKCSLTEPTVSL----ALKNVADTFL-----REQERR---TGAAGAGADWTRGQAQVEEVtcttHGEVLKL------------------
>UPI00165CB81C	76	0.263	1.608E-11	78	205	224	25	146	524
------------------------------------------------------------------------------LRPRAVSsRSGSMLEDELSCPVCCEIFKEPVVL-KCSHSFCRACLQQFWNKKKARRECPICRRKCSLTEPTVSL----ALKNVADTFL-----REQERRKA-TAGLGAEAGAAgEDAVVLEEkcaTHGEVLKL------------------
>A0A1B0DF62	76	0.282	1.608E-11	114	197	224	340	421	532
------------------------------------------------------------------------------------------------------------------HSICKSCLVKHLEE---NNTCPTCGNVIHQSHPLQYISFDRTMQDIVYKLVPNLQDNEMRREREFYKTRNLPCPKDLPQNhELEE--------------------------
>UPI001126BE13	76	0.297	1.608E-11	86	169	224	5	82	541
--------------------------------------------------------------------------------------PVKNLQEEATCSLCLDYFSDPVSI-ECGHNFCRPCISKCWEGLQADFPCPQCRERS----GERSFRPNRQLAS-VTEIAKQLFQ------------------------------------------------------
>UPI0018904F5C	76	0.250	1.608E-11	25	214	224	318	519	1319
-------------------------FQEEEQHLQDLEKEQGEEDLKQQLAQALQEHralmEELNrskKDFEaiiqaKNKELEQTKEEKNKVQAQkeeVLSHVNDVLENELQCIICSEYFIEAVTL-NCAHSFCSYCINEWM---KRKIECPICRKDIK--SKTHSL----VLDNCINKMVDNLSSEVKERRIVLIRERKVtmkrrnDPECTAPIKKQKKRVAELgLNLSSTSDDEPP---------
>UPI00052973BA	76	0.255	2.181E-11	86	176	224	5	93	143
--------------------------------------------------------------------------------------PVPELPREASCPICLEYFREPVSI-RCGHNFCRGCISRCWEWPTSSFSCPTCR----ETAPERNLRPSRELERVLrvaRRLSLKAEEEEGEEER-----------------------------------------------
>A0A7C9AUT3	76	0.259	2.181E-11	27	181	224	71	220	237
---------------------------EGQPSTDDEDPSEQQPS-HQSRPRQLPPKQEVDATTaagAEDEDSDVSDTGDPQ-HQEFAYVDLQSIRKEVQCPICLGIIKKTRTVMECLHRFCRECIDKSMR--MGNNECPACRTHCA---SRRSLRDDPRYDAIIAALYPDIRKFE-EEELAFCEE------------------------------------------
>A0A670I153	76	0.230	2.181E-11	86	181	224	6	98	261
--------------------------------------------------------------------------------------PVQDLCAEATCPICLDFFKDPVTTT-CGHDFCRGCLSRY------SGVCPICKARMQ----RGNFRPNWQLANIVEkiKLLPpnkgekDLCKKHEEKLHLFCKE------------------------------------------
>UPI000FD6222A	76	0.240	2.181E-11	86	181	224	40	138	335
--------------------------------------------------------------------------------------PMAALPPEASCPVCLELFRDPVSI-HCGHNFCRGCIERCWEWATDTFPCPRCR----ETAPERSLRPSRELAkvlDIARRLglgeLPGeGEEEEVEEGCGKHRE------------------------------------------
>A0A7S4G8H7	76	0.250	2.181E-11	58	173	224	67	178	361
----------------------------------------------------------LERDADTDAPPAKKPRRTP---SRKAAVPrttadMSSMEENLQCGVCQEVFYKPVTCIPCMHNFCAACFSQWME---RSDACPQCRVKV------VEVRRNHAIANVAEdflKSYPDRRRSEAE--------------------------------------------------
>A0A7J6X1V2	76	0.340	2.181E-11	78	165	224	0	85	408
------------------------------------------------------------------------------MSNGCVKIRKKTPVDCLTCPLCFNLFTEATTICLCFHTFCRACIYQKLE-GDRKNCCPVCNVYLG-SCPEEKLRPDNNLQAIRIKVFP----------------------------------------------------------
>Q0V9C7	76	0.240	2.181E-11	72	166	224	0	103	415
------------------------------------------------------------------------EDRSPvrlLLPQRLFRVPamaAADLRDELSCSICLILYTDPVTL-PCGHNFCRGCIGAAWDSQGGSgaYSCPECREEYP-ERPA--LPRNRTLGNIAARLLtiapePG---------------------------------------------------------
>A0A7N0UDU4	76	0.263	2.181E-11	81	207	224	3	148	432
---------------------------------------------------------------------------------QSVNVEREKLAACMRCGICNRLLRDATTVSECMHHFCRKCIYKNITV-EEVDTCPVCGVSLG-ADPLEKLRPDHSLRELRNKIFrskilearPTYVEPEPEPLSASYSRRkerslsslGANAPKQRSEPvasgkRLKPLTRRSSYLQS----------------
>A0A1I7SL96	76	0.254	2.181E-11	73	173	224	27	126	434
-------------------------------------------------------------------------QRKPhpaITDNTMVKLGSRTLSTEITCPICLDLFTSTMGTKECLHRFCSECISTALL--RNNRECPTCRKKIV---SKRSLRPDENMDILINNLWPerRLY-DEMQ--------------------------------------------------
>W9S7D5	76	0.248	2.181E-11	56	178	224	17	139	444
--------------------------------------------------------EDANLDEAHHHPADDDQEsdRSPSPSdenkNEYIVVKLAEVRKEVQCPICLGIIRKTRTVMECLHRFCRECIDKSMR--LGNNECPACRTHCA---SRRSLRDDPNYDALIAALYPDIDKYE-EEELAF---------------------------------------------
>UPI001ABDBB54	76	0.248	2.181E-11	93	223	224	27	168	449
---------------------------------------------------------------------------------------------EFSCSCCHDILVNPTTL-KCGHSFCRHCLAQWWLS-SKKTECPLC-----CDKCEEFPKVNILLRNIIEKLFPDTIKekyEDLKQKVDITRALQAFNKYGIFQSRLsswgrGDFSGVLAVLKGVTvvllvcyriTQACEHDLLAhKPVS
>A0A068TVY6	76	0.261	2.181E-11	59	181	224	46	165	456
-----------------------------------------------------------NDNGEQADDADDSDGSASSSDGekdEFIIMKLSEIRKEVQCPICLGIIRKTRTVMECLHRFCRECIDKSMR--LGNNECPACRTHCA---SRRSLRDDPKYDALIAALYPDIDKYE-EEELAFHEE------------------------------------------
>V9KRX2	76	0.244	2.181E-11	87	173	224	6	89	475
---------------------------------------------------------------------------------------VENLTEELNCCVCLDFFKDPVLL-ECGHNFCRSCITGFWEK-QVPKTCPECRWVS----PTNRLRANRMLAKLAEKaqnLSTTLKWEERK--------------------------------------------------
>UPI0015AC7D4C	76	0.244	2.181E-11	91	222	224	8	132	481
-------------------------------------------------------------------------------------------EDELCCSVCCDIFKEPVVL-KCCHSFCRKCVKQYWEE-KSSRECPICRTKASMEDPPVNL----ALRSIVESYLKQKTESEAEKHEAAVKSEaccSLHGEKILLFCEEDQ---EPLCLVCQTSKKHRNH-QVCPV-
>A0A674K1P8	76	0.268	2.181E-11	89	194	224	8	121	482
-----------------------------------------------------------------------------------------DIKDDAICSICLGYLTEPVTI-ACGHNFCRACITQYCEQwgTGTPLTCPQCRAQFQKGE----FKPNTQLNNIVQKLQqlglkPGKGQKEklCERHEErlklFCEEDGETICLVCEKSR-----------------------------
>A0A7K4LI38	76	0.234	2.181E-11	87	182	224	0	91	486
---------------------------------------------------------------------------------------LEVLNIDTTCAICLDYLQDPVMI-PCGHSFCRACITQYWKPVVKDFSCPTCR---HVC-VQQIMYPNRQLASIVEaaRQLP-FVKDKMQNEKICYKHH-----------------------------------------
>UPI0018F540FE	76	0.270	2.181E-11	90	163	224	5	74	519
------------------------------------------------------------------------------------------LEDKLVCPICLELFEEPVTL-PCGHSCCRLCIEGHWGQRQADTDCPACRARFP-RRPD--LRKNVALSDVVEAV------------------------------------------------------------
>UPI001476E203	76	0.227	2.181E-11	74	191	224	17	134	520
--------------------------------------------------------------------------QSPKAeNGlrpRAVTsHSASVLEDELTCPVCCEIFRYPVVL-KCSHSFCRACLQQFWNQKKARRECPVCRVKCSLAEPTVSL----ALKNVSDTFLRKQRIQDESSGAAVWEPVPVTVVAKCP--------------------------------
>UPI001444A1E3	76	0.223	2.181E-11	74	189	224	17	126	526
--------------------------------------------------------------------------QSPKLASalrpRAVSsRSGSMLEEELSCPVCCEIFKEPVVL-KCSHSFCRDCLQQFWNKKKARRECPVCRRKCSLTEPTVSL----ALKNVADTFL-----REQNRRAA-TAGTGEGADGT----------------------------------
>A0A2D4IFJ6	76	0.250	2.181E-11	24	202	224	323	501	553
------------------------FCSELQKTKEEHGEErlkDQLAQVLLQHQALMEELNRNKKDFEEiikakDRELKETkEEKEKARAQKEEALSQmnDVLENELQCTICSEHFIEAVTL-NCAHSFCSYCIDEWM---KRKMECPICRGTIL--SKTRSL----VLDNCIDKMVENLDAETKHRRLSVIQERkGMQIVPPTPPS--DSESSSL---------------------
>UPI00155F62E9	76	0.235	2.181E-11	5	173	224	174	322	609
-----DSSAEPPETEAAAAAAQ-----PDSAAIQAV--EEDLQPDRKRRKTGCSEAESSQKVTPKDAFMEKGKAGGPKTD---------KMEESLTCIICQDLLHDCVSLQPCMHTFCAACYSNWME---RSSFCPTCRC------PVERIRKNHILNNLVEAYLqqhPekCRSEEDLQ--------------------------------------------------
>UPI0016537318	76	0.273	2.181E-11	71	215	224	43	173	652
-----------------------------------------------------------------------TNTERMSLCGSFLS------DEQFLCSICLDWFNNP-SSTPCGHSFCMACISKYW-DGCKVFMCPLCK-KTFQKRPE--LEINRTLREITDQFRPmtgegGVRIE--KRGGRGGRNRGM------PVNFIYELKKKLPQHQLKTALTLPD--------
>A0A5N5IAF5	76	0.248	2.181E-11	83	222	224	74	222	694
-----------------------------------------------------------------------------------VRVRRETIAACMTCPLCDKLFRDATTISECLHTFCRKCIYNKISD-EELEVCPICNIDLGCV-PLEKLRPDHSWQDVRAKIFPfkrrKVSAPEvmpsvtlPARRKErslsslVVSTPRVSAQATMTGRRTKAVARKASALQASS------FLVERPI-
>UPI0018A20B36	76	0.250	2.181E-11	87	220	224	0	150	721
---------------------------------------------------------------------------------------MEQLREDVTCSICLNVFSDPVSI-ECGHNFCRGCLLTHWSEGSVQGHlCPECRAPFS----RDRMIPDTRVKNLVEKITkPQQEEPEPQGPGAQPEPGGPVQLVRLDEEEnliLDEeaLRRCLeqggvgnspvcvvsiVGEQRCGKSFLMNYLLRR---
>A0A388K6C2	76	0.257	2.181E-11	87	223	224	17	136	831
---------------------------------------------------------------------------------------LSDLRKETECPICLGIIRKTRTVMECLHRFCRECIDKAMR--IGNNECPACRVHCA---SRRSLRADPNFDSLIAALYPDVDKYE-EEELAF---RDED----------TERNRRLMQMP-RAAERRPRICCSgtkPPAS
>A0A319EE05	76	0.238	2.181E-11	87	203	224	524	649	1431
---------------------------------------------------------------------------------------LGDLEKELTCSICTDLLYQPLTLLDCLHTFCGCCLKEWFSAQasrarsSVRFTCPSCRAVVRETRPNATV---TTLLDMVLAASPDRDKsaEEKEEIAQRY-KHGDSVfPALLSSERsaaaPDEEDRRLL--------------------
>T1EIN4	75	0.345	2.958E-11	85	165	224	1	78	79
-------------------------------------------------------------------------------------VQMQSINQFFICSICNGYLHMATTITECLHTFCKGCLIKHLE---YNLHCPKCLTIIHPTDPKINIRHDSMIQDLLYKVLP----------------------------------------------------------
>UPI0006D9154C	75	0.218	2.958E-11	90	216	224	9	122	176
------------------------------------------------------------------------------------------LEEEMNCSVCQELFKDPV-ITKCGHNFCRECVCEYWKE-KTSQSCPICRADSAISD----LITNHTLRNIVETYKKEGKKSKVQSESVCSQHR--------EELKLYCLEdQEAICVICQTSRKHKNH-------
>A0A7S4M4F3	75	0.221	2.958E-11	52	202	224	10	169	195
----------------------------------------------------FSRAACLSAD--ESNMLTEYDlHREPlplVPNNEERTLILRKLNQELTCSICLCVINTCSVVRHCLHRFCHECITKYLR--VGKKECPTCR---GTCANQRHLRPDPRFDELVQVLYPDLEAHEEEQEKmieeinnsiDVAYQRQVQEMMARQQEELDkqvKLEKEL---------------------
>A0A6A4NG15	75	0.248	2.958E-11	34	178	224	55	187	202
----------------------------------DYGDEEEAeedeETCQHQNDNN---------DEKPQNS-DETPSSDSDDKSEFVYIELQEVRKDVQCPICLGIIKKTRTVMECLHRFCRECIDKSMR--LGNNECPACRTHCA---SRRSLRDDLNYDALIASLYPNIEKYE-EEELEF---------------------------------------------
>H3A5Q4	75	0.223	2.958E-11	90	218	224	7	122	292
------------------------------------------------------------------------------------------LEDEMTCCVCQELFKDPVTL-RCGHNFCQECVCEYWKE-KTSQSCPICRADSAISD----LKINYTLRNIVE-----TYKKE-------GKKSKVQSESICSEHeeklKLYCLEdQEAICLVCQTSRKHKNHTL-----
>UPI0013CEA6B7	75	0.224	2.958E-11	90	175	224	9	91	305
------------------------------------------------------------------------------------------LKDELTCPICLDIYRNPMSL-GCGHSFCEECIQK--EQkcQRGPSKCPLC---LSPTGPTGELKPNFHLRNIVENFLDaSVHQGEEKQE------------------------------------------------
>J9VWB1	75	0.209	2.958E-11	74	181	224	13	133	313
--------------------------------------------------------------------------RPPLLSTpttrvirtfEEIRIPVKTEEvyPELECAICSHILGAPQSLVPCGHSFCGPCAWKWIKTNNSRATCPHCRIEISMTDP---IVPNIVVDQIVDrklqKLAHGLEKEAMlLDRQEKLRE------------------------------------------
>A0A3Q3GJM6	75	0.261	2.958E-11	92	213	224	10	126	317
--------------------------------------------------------------------------------------------DQFLCSICLDVFTDPVSI-PCGHNFCKSCITHHW-DVNAPCQCPLCS-KVFNSRPE--LHVN----TFISEMAVQFRQSAVKRNSRMSlkknTNSGEVLCDVCTESKVKALKSCLMCLTSYCETHL----------
>A0A5P1EGS4	75	0.416	2.958E-11	94	165	224	0	69	322
----------------------------------------------------------------------------------------------MTCPLCNKLLRDATTISECLHTFCRKCIFQKL-DDEEVDCCPICKIDLGCV-PVEKLRTDHNLQDIRAKIFP----------------------------------------------------------
>A0A287SM86	75	0.305	2.958E-11	83	200	224	58	166	424
-----------------------------------------------------------------------------------VMVKRAALVERLTCPLCRRLLRDAATITECLHTFCRKCISKEFID-KEICYCPTCNIDLG-CAPEEKLRVDHSLQYVRSKIFP-------SKRRKVVDQEAISPFASPAKRKERSLSS-----------------------
>A0A1R3JLA1	75	0.277	2.958E-11	78	217	224	4	155	433
------------------------------------------------------------------------------TTGLEVSkVDREKLVACMTCPLCNKLFKDATTISECLHSFCRKCIYEKLTkENLGN--CPVCKIDLG-CAPLEKLRADNNWQDIRTKIFPSKRKQSNEPESTFLvalpaarrREKSLSSLGVTTPEEVSAksyLTGRRSKLtaRKTTGNRDSLYL------
>B8AZJ8	75	0.262	2.958E-11	61	212	224	82	231	451
-------------------------------------------------------------DEDRDSPSSESD---GDMD-EFILVKLMDIRKEVQCPICLGIIRKTRTVMECLHRFCRDCIDKSMR--LGNNECPACRTHCA---SRRSLRDDPNYDALILALYPDIDKYE-EEELAFseeerTRNKKIQASIAETFRRQSEAlvkKRSVAKATGSTITR-----------
>UPI0012ECCBB9	75	0.230	2.958E-11	91	181	224	5	89	464
-------------------------------------------------------------------------------------------DEDLCCPVCIEIFKDPVVL-SCSHSFCKDCLKNWWRE-KRIQECPVCKRRSSRSEPPRNL----ALKNLCEAFLPERDQRASESLCSLHSE------------------------------------------
>A0A7L2EK52	75	0.243	2.958E-11	86	194	224	2	119	464
--------------------------------------------------------------------------------------PMDALPAEASCPICLEYFRDPVSI-HCGHHFCRSCIERCWEWPTAGFACPRCR----DTAPQRSLRPSRELArvlDIARRLSrgqalgtGHEEEEGCQRHREplevFCKEDGALLCAICRESR-----------------------------
>D2VH26	75	0.238	2.958E-11	59	173	224	164	273	543
-----------------------------------------------------------NQQTQELADQEEQRTQE-IDDA---------MANELTCPICSGIFYRPVSVIPCLHNFCSSCLSSWLNPSnnnsyfGQNMNCPTCRATIQE------VRKNPTLNNLTEtylKTHPkqDREKEEKE--------------------------------------------------
>A0A1I8C685	75	0.285	2.958E-11	92	182	224	2	89	570
--------------------------------------------------------------------------------------------DSLTCRLCKNYLIDCVTTTSCLHSFCRSCLFKHI---AKEATCPGCPGKTILPNLSTALRRDNKLQKIVYVVSPESYWREMEARGEFCQKR-----------------------------------------
>A0A177AZ99	75	0.268	2.958E-11	64	217	224	3	151	600
----------------------------------------------------------------EDWVLNEYDkQRSPLtlnvkLENRNVINNPKNL-SEITCPICLGILRDTMTTKECLHRFCNGCIIAALRN--GNKECPTCRKKLI---SKRSLRPDPNFDAIISII--HQQSDNSECNDDIYKENYAEANRK-SHSKL--FRKQLMNKKRNSNKNLQKYL------
>UPI0018E7F269	75	0.240	2.958E-11	87	181	224	3	96	609
---------------------------------------------------------------------------------------VQKLQDEATCSICLEYFKAPVSI-HCGHNFCWACISQCWGESEPNFSCPQCR----VTAQQRNFRPNRELANMVE-LVKQLKLEagkdpEGERVCEKHRE------------------------------------------
>A0A3B4EE32	75	0.284	2.958E-11	15	165	224	362	514	743
---------------GISRDASaTSIDDPSERQTCCKSKEETERSASINNQSSFLKRKHSGeKDdtTSEDGTIKRSkpdEQRNVGTTWGSVIADLIDPSD-LECSLCMRLFYEPVTA-PCGHTFCLKCLERCL---DHNTTCPLCKEDLSEYLAQGQYSKTILMEDIICKYFP----------------------------------------------------------
>A0A1R3G9G9	75	0.270	2.958E-11	78	217	224	437	590	944
------------------------------------------------------------------------------TTGLEVSkVDREKLVACMTCPLCNKLFKDATTISECLHTFCRKCIYEKLTkEHLGN--CPVCNIDLG-CAPLEKLRADNNWQDIRTKIFPNskrKQSNEpaesaflvalpaARRREKSLSSLGVTAPEEVSAK--SYLTGRRSKLtaRKTTGNRDSLYL------
>UPI00155FBAEC	75	0.252	2.958E-11	87	177	224	6	86	952
---------------------------------------------------------------------------------------LSSLEDDLSCPVCFEVFTDPVTI-KCNHNVCKACLTQHWKS-KGSQDCPVCRRKSSMTDP----SVNFTLQ----KIAESFRKEQHSKRCE----------------------------------------------
>A0A7R8UCH8	75	0.278	2.958E-11	84	196	224	78	184	1596
------------------------------------------------------------------------------------RLKVKEFNDLISCSLCSGYLINATTSDHCGHWFCRSCILRHC---KTSKHCPksKCGKPLS----LSNLRLDEQLKTLVYKLVPGLYHNEIERQLQWGSSDGKD-EAVNQDSEED---------------------------
>A0A4W3GGU3	75	0.255	4.011E-11	90	175	224	9	82	85
------------------------------------------------------------------------------------------LTEELICLVCLDFFTDPVLL-CCSHSFCRSCITQCWEN-KGVNTCPVCQEPF----PERNLRTNRALANLSEK------AQELSRR------------------------------------------------
>A0A674JEN4	75	0.247	4.011E-11	88	180	224	13	95	108
----------------------------------------------------------------------------------------KTLQDELTCPICLDYFKDPVSL-DCDHNFCRACITQCW--GGIPVSCPQCRETVQ----ERNLRLNRQLANMVE-IANRLSLQAYE--PSWYR-------------------------------------------
>A0A7J7X2Z6	75	0.203	4.011E-11	92	184	224	11	113	189
--------------------------------------------------------------------------------------------EELACPICMAYLREPVSI-DCGHSFCHSCLAGLWEvpgeSQNWGYTCPLCRTPVQ---P-GNLRPNWQLANVVEKvcllgLHPgmGLKGDVCELHGEqlkmFCKEDGL---------------------------------------
>A0A1J1I8L8	75	0.235	4.011E-11	87	223	224	6	134	218
---------------------------------------------------------------------------------------VKTFNKILTCLLCKGYLIEATTINTCMHSFCRSCIVKHVKV-FEKYFCPNCETDIR----LSNLRPDMRLRSLVYKIIPGLFAKEQQesiKRNE--KQRNLVNGSTFT----SKLDKQLLCSEDDSLSKQYFYDQNEPIS
>A0A067C7R9	75	0.266	4.011E-11	80	221	224	1	141	240
--------------------------------------------------------------------------------ASMLHVASSSINPYITCTLCNGYFRQPYTVRECIHTFCKSCIFKHIVT-QDKRACPVCEGPFG-TYPLSgtkrkppEIVQDHAMEGLVKKLLSKLDVQDAQDEVAFYAKHDiPHKSSATPGS-----SQREVKYKKLKGKQL--HVVLRP--
>U3FTF7	75	0.267	4.011E-11	87	197	224	8	120	253
---------------------------------------------------------------------------------------VKDFNPFITCYICKVYLIKPTAVVEYFLTVSKTCIVQHFDD---SNDCPRCGNQVHETNPLEMLRLDNTLEEIIFKLVPGLREQELERESEFWkknkpQENGQDVSSKVDKPKVDE--------------------------
>A0A3Q2EJF2	75	0.237	4.011E-11	85	213	224	10	144	287
-------------------------------------------------------------------------------------FRMSAVTEDLCCPICQDIFKDPVVI-SCSHSFCKTCLQKWWKE-KKTLECPICKRKSSRSDPPRNL----VLKNLCEayerpnnhrlKIF-CLDHQQpvcvICRDSKIHNQHHFRPLNEAAQEKREELQKFLKPLQEKL-TRM----------
>A0A5D2PM80	75	0.306	4.011E-11	78	178	224	0	98	327
------------------------------------------------------------------------------MSNDYINVQRRPLMEFLTCPLCSNIYREATTICVCLHTFCRQCIYEKVEK-EKTHYCPTCDAYLG-SIPQHMLRNDHKLEKLVMQIFPLEKPNEDNTENRF---------------------------------------------
>A0A7J7HBS3	75	0.227	4.011E-11	78	220	224	3	152	338
------------------------------------------------------------------------------IKWLLVKLP--ALRTYVQCPICLgiGIIKKTRTVTECLHRYCRECIDKWMR--MGNKECPACRTHCA---SQCSLRDDPQFDALIHFLYDDIEKYE-EKELAFHEEEKTRDKQASTSMKhghlsGDsgincpDLSRKTGKdTESTSGSRLPrKYSRKR---
>A0A4D9AQQ2	75	0.248	4.011E-11	38	181	224	21	157	367
--------------------------------------EEEKPEDSLQESENHNQEQTVNsSDSDESSDSSDAE------KDEFITVKLGEIRKEVQCPICLgmdnGIIRKTRTVMECLHRFCRECIDKSMR--LGNNECPACRTHCA---SRRSLRDDPNYDALIATLYPDIDKYE-EEELAFHEE------------------------------------------
>A0A3B4D0K8	75	0.255	4.011E-11	91	218	224	9	134	375
-------------------------------------------------------------------------------------------EDELQCSICLDVFTDPVT-TSCGHNFCRVCLKEYW-DSSSRCQCPVCKEEFS-KRPE--LRVNTFISGLAAQFKKSRSQAElLEVMEEKQKAADMQAEEFIkeLEQEVSDLKRRDTELEqlSHTEDHL--HLL-----
>A0A7J0EEQ3	75	0.301	4.011E-11	81	173	224	5	95	410
---------------------------------------------------------------------------------QVVAIKSERIAACMTCPICHKLFKNATTISECLHTFCRKCIHDLI-TKEDLDCCPVCNVYLGCS-PLDKLRADHSLQDIRAAIFGALGRREPK--------------------------------------------------
>UPI0018F33CED	75	0.265	4.011E-11	83	176	224	3	89	423
-----------------------------------------------------------------------------------VT-EEASLREELTCAICCDLFTDPVML-ECLHHFCKECIQRYWASCPRVASCPQCRREV----PGRAFRRDFLVSGVVEK-VKKCCVEEHQRER-----------------------------------------------
>A0A670HZN8	75	0.242	4.011E-11	89	181	224	7	103	427
-----------------------------------------------------------------------------------------DVGKEATCPICMEYLTDPVTL-ACGH-FCRDCIVKYFDtwEHIGDLECPICKARMQ----RGNFRPNWQLANIVEkiKLLPpnkgekDLCKKHEEKLHLFCKE------------------------------------------
>A0A7S1CRJ7	75	0.257	4.011E-11	76	210	224	37	162	441
----------------------------------------------------------------------------PHFSStNPFHRSLSSLDLSFRCTICFELYNVPVSLYPCLHTFCSMCIRKNLRTQfcgmKRKAECPVCN---------TNLLSGSGSTNWEKAILPN---RDLESKVDLYRE-GVRGELRRSLVRLDVLERR-ERMRKNIE-------------
>Q23JD8	75	0.326	4.011E-11	71	171	224	11	111	447
-----------------------------------------------------------------------QQEQDQFL--EKKRFPLNLLNSFLVCGICDGYFRFAHTITECGHTFCKICIHDYISknqNTKNKRKCPSCKGELEI-HLSKSIRKDPYKQQMVDFLYPQFAKQE----------------------------------------------------
>W5MRJ1	75	0.231	4.011E-11	88	169	224	10	85	449
----------------------------------------------------------------------------------------SVLEDELSCPVCCEIFKDPIILT-CSHSFCQACLQQYWEQ-KGSQECPVCRRRSSTKHPPINL----ALKNLCEAFLEEGHQ------------------------------------------------------
>W5Q9D7	75	0.228	4.011E-11	88	207	224	3	137	474
----------------------------------------------------------------------------------------EDFQEELTCAICLDYFADPVSI-ECGHNFCRGCLCRTWAPGGSPVRCPECRRP---SAP-ASMRPNWALARLTERMrrrrlgpVPaglcGRHWEplrlfcEDDQRlvCLVCRESQeHQAHTMAPDEACKSYREKLLKTQS----------------
>UPI0019661649	75	0.278	4.011E-11	88	163	224	9	82	477
----------------------------------------------------------------------------------------EALEKELICPICLDFFEDPVIL-QCGHNFCRYCILLHWEENGSDfsgYQCPECR----RTFPEITFTRNFLVKNLVNKL------------------------------------------------------------
>UPI0015531EB7	75	0.233	4.011E-11	86	194	224	5	123	481
--------------------------------------------------------------------------------------PSQKMQEDATCSICLEYLTEPVTI-DCGHNFCRACITQYSEHGepvsGTTFPCPECRMPFEKTK----FRSNRKLANIVDnikqlRLKPGkgqkenLCEQHQEKLKLFCEEDGEAICVVCRESR-----------------------------
>UPI0013F2F9CA	75	0.276	4.011E-11	14	181	224	109	281	497
--------------EGAAAgEESSSLANLAQGKVS--SKEDRAKSQeeeeqeaasvrtgkcleKKRNRCQIEtqEDTELPNKVSKQDLPAEQGA-TPDLSIAFGSFDAADLE----CSLCMRLFYEPVT-TPCGHTFCLKCLERCL---DHNAKCPLCKDVLLQCLPSRKYSKNVIMEELIAKFLP----EDLKERRRLYEE------------------------------------------
>UPI0006963613	75	0.275	4.011E-11	55	195	224	372	499	501
-------------------------------------------------------NKELEQTKEEKEKV--QAQKEEVLS--YMN---DVLENELQCIICSEYFIEAVTL-NCAHSFCSYCINEWM---KRKIECPICRKDIK--SKTHSL----VLDNCIDKMVDKLSSEVKERRTVLIRERkvlGIRPKALrAPAKRL----------------------------
>U6KLS9	75	0.248	4.011E-11	63	220	224	63	257	526
---------------------------------------------------------------DEDSEEEQCIAFEGD-EGLDVSFPLKAVEKLFRCPLCNGYFRDAVTIKECLHTFCRWCLYDYVEGGeTEEVCCPYCERNMQMMTPHRdgedsrhympritaacvagagsvvslnsnssgtsaaaaanaAVLFDRTMQNLVDKLFPHFAQQERLEEEElqrFMQQH--QHKQLPPEYLVGGLSS------SGTLRRevLP-HKRAR---
>UPI00074FB84B	75	0.230	4.011E-11	83	189	224	2	112	533
-----------------------------------------------------------------------------------VEGPLKKLCEEASCSICLDYFKDPVSIAECGHNFCRACLTRGWGEPGASsePACPQCRGRTQ----EGSLRRNQQLAtfvELIKQLSPleaKGAVCEKHREPlkFFCKE--VEAPVC----------------------------------
>UPI0011E50165	75	0.223	4.011E-11	78	214	224	64	195	562
------------------------------------------------------------------------------LNALYVQVELAEIREKVQCPICLGIIRNTRAVKECLHRFCQECIAKYML--LRSNECPACRTHC----GSNSLRADPRYDALIEAFYPDFGKSKMvssfhlLSLEDSMRSKPLDTSTVPSVNRQNQLEG-----TTNAITQTP---------
>A0A2R6X6K8	75	0.257	4.011E-11	88	223	224	47	165	572
----------------------------------------------------------------------------------------RDILELMRCPICLGILRNTRTVMECLHRFCRECIDKAMR--LGRKECPTCRAHCA---SRRSLRDDPHFDALIAAMFPD--IEKLQKE-----ESTLLEETLISNRQTQKKIEEAVKRQSEAVAR-----FKRPKS
>Q4SQS1	75	0.248	4.011E-11	91	212	224	8	130	619
-------------------------------------------------------------------------------------------EEQVHCSICLDVFTNPVSI-PCGHNFCQSCIIGYWKS-SPLHQCPMCK-KSFYKRPD--ISVNTVLREIAEqfkeiRVLQGAVSEE-GREKRWTRERGkmEDEELLLEEDQVQQVVDELKQKQEEERKR-----------
>UPI000653646B	75	0.257	4.011E-11	55	214	224	327	476	1276
-------------------------------------------------------NKELEQTKEEKEKV--QAQKEEVLS--HVN---DVLENELQCIICSEYFIEAVTL-NCAHSFCSYCINEWM---KRKVECPICRKDIK--SKTHSL----VLDNCINKMVDNLSSEVKERRIVLIRERKVtmkrrnDPECTAPIKKQKKRVAELaLSLSSTSDDEPP---------
>UPI00067C56D1	75	0.267	4.011E-11	55	202	224	370	509	1313
-------------------------------------------------------NKELEQTKEEKEKV--QAQKEKVLS--HVN---DVLENELQCIICSEYFIEAVTL-NCAHSFCSFCISEWM---KRKAECPICRKDIE--SQTHSL----VLDNCINKMVDNLGSEVKERRSLLLRERKvtmkrrTDPECTAPLKkqkRIGEFARHL---------------------
>UPI00074FFEFB	75	0.239	4.011E-11	23	168	224	181	341	1496
-----------------------SAFQQLQNYLEkeehlRLSRLEEMekEMVKRNEENGARFSEEVShlsrliTEMEEKFQQSENEfLQDPktILSrdrERAMAAGslIKEFCEETTCSVCLDYFREPVTI-ECGHNFCQACLTQCWAKSDTGASCPLCGEVLQ----QKNFKPNRQLANLVE-LVKKLQ-------------------------------------------------------
>A0A2G5CV88	74	0.250	5.439E-11	2	171	224	8	188	194
--GALDYIEENYRdQDEETTSSNISTRRLKQKEKMDVLEEE--ESEEENNDSyedecehyNIEEEPQIEKEEEEVDDYDGEEVREDesvgsdneeKNDDKYVTMKLSKIYGNIACPICSGILKKARAATECMHRFCGECIDKAME--TGNQECPVCRVQIP---NLRSLRDDVNYDRIVAIICADMKKYE----------------------------------------------------
>UPI0015AAFFA5	74	0.270	5.439E-11	117	198	224	23	104	197
---------------------------------------------------------------------------------------------------------------------CRTCIVRYL---QTNKFCPTCEVQVHKTRPLVNIRSDQTLQDIVYKLVPGLFKNEMKRRRDFYSQQNAFVQGSIPtssEKRGDVW-------------------------
>A0A0G4IQ93	74	0.275	5.439E-11	83	223	224	16	149	277
-----------------------------------------------------------------------------------VVVPQRANDADLTCAVCMSVINEAWTVKECLHRFCHQCIEQSLR--FSGPQCPACRVKCP---SHRSLRQDKAFDAIISSFYPDLeKQQELQDKyvQEVIQAHNSRAHA---ESVAKGVSKQLVHRsKQSRSIRDP---LASEAS
>A0A4W3GTX7	74	0.236	5.439E-11	88	175	224	4	88	398
----------------------------------------------------------------------------------------QSLNEELNCPVCLEIFTNPVTL-DCGHSFCRSCIccNQSWEK-KERNACPECRTVFS----KRTMRCNWVLERMVQKvrqLNP--APKETERR------------------------------------------------
>H3B2S6	74	0.219	5.439E-11	74	163	224	2	84	469
--------------------------------------------------------------------------RERKMSSLILA---ESLTSEVTCPICHEFYKDPVRL-ECEHNFCRACISRYWSsEEEGGFTCPLCREIF----PQLQLKTNRLLASIVERV------------------------------------------------------------
>UPI0004575FC3	74	0.241	5.439E-11	88	175	224	5	89	470
----------------------------------------------------------------------------------------QSLNEDLNCPLCLEIFTDPVTL-DCGHSFCRSCIacTQSWEK-KERNACPECRTVFS----KRTMRCNWVLARMVQKVRQlNLAPKETERR------------------------------------------------
>A0A7K9L4Z0	74	0.250	5.439E-11	88	218	224	9	144	471
----------------------------------------------------------------------------------------RSLREELTCAICCELFSEPVML-DCMHHFCKGCIQEYWDRCAHGPSCPQCRRKF----PSRAFRTHYLLSGLVDK-VRRCGSEEQQHKMqvsGFCQagEKGtalkVVLVSCSPSKKsLLCLNLKFLGLckQSNRHSH-PVHLL-----
>UPI00155738B4	74	0.241	5.439E-11	86	194	224	5	123	479
--------------------------------------------------------------------------------------PIEQMLEEATCSICLEYLTEPVTI-DCGHNFCRACITQYSEhresESGTMILCPQCREPLQKGK----LRSNRQLADIVENIKklglkPeNAQKENLCERHEeklqlFCEEDGEAICVICRESR-----------------------------
>UPI001ABDDFC3	74	0.230	5.439E-11	83	172	224	4	89	481
-----------------------------------------------------------------------------------IRLPV--LENQLTCPICLEVFKDPVML-QCGHSYCRHCLLGLMKESHIHLLCPVCRQEVDYSSSPPNVSLNHLIETL--KILSEEQtTAEM---------------------------------------------------
>A0A6P5L641	74	0.273	5.439E-11	87	167	224	8	86	505
---------------------------------------------------------------------------------------LENLRADLICSICLGYFTDPVTV-KCGHSFCTECLVKCREGAEDILTCPECRQVIQ----ISNLVPNKNLQNlsITSKIIrPHL--------------------------------------------------------
>A0A672FYM3	74	0.235	5.439E-11	91	219	224	9	135	556
-------------------------------------------------------------------------------------------EDQFLCPICLDVFFQPASI-PCGHNFCLPCISSYW-DGPQACQCPICKASFQQ-------RPDLKVNTFISELASHFKSLEVTDVCAGVgdQQRAGDGSAVpcdiCTDTKKDAVRSCVECLSSYCSVHLePHYRAA----
>U6LBM9	74	0.220	5.439E-11	80	222	224	80	277	560
--------------------------------------------------------------------------------GLDVSFPLKAVEKMFRCPLCNGYFRDAVTIKECLHTFCRWCLYDYVEgSETEEVCCPYCERNMQLMTPHRdgagkdsrhymprvtaacvagagsvvsvssntsgtsaaaaaanaAVLFDRTMQNLVDKLFPHfaqqerLEEEELQRymQQHQHKQLPPEylagGLSSPGALRREALSHRRARLEARAATE--EALGPRPI-
>A0A6A4L8A5	74	0.252	5.439E-11	68	183	224	157	287	567
--------------------------------------------------------------------LEKYElARDVILSGLHVDPtsdPLKDLErttastigsrghgkpertDDFDCTVCLKLLYEPVT-TPCGHTFCRSCLFQSM---DRGNRCPLCRTVLFIS-PRTCAIS-FTLNNIIKKTFPEEY-DERKLENESLTNPG----------------------------------------
>UPI000B9124B5	74	0.243	5.439E-11	74	177	224	22	123	631
--------------------------------------------------------------------------RDP-LSGR-----LQQLGEELQCPLCLEYYEDPVAL-PCLHNFCRKCIGGAVKPSGANKQevqCPLCRKkayhDGSANSCVANLPRNFQIAGIVEKF--RAAEKEKQRAEE----------------------------------------------
>A0A5N7B038	74	0.225	5.439E-11	87	212	224	11	149	926
---------------------------------------------------------------------------------------LGDLEKELVCSICTELLYQPLTLLDCLHTFCGSCLKEWFSTQasrrrpssSVRFTCPSCRAVVRETRPNATVTtlLDMVLTANPDRARPEAEKEEIAQR---YKPGqsifpvASNAESDEEDRRLIEEARELSLRESGPRTR-----------
>UPI0018F6D3E8	74	0.271	5.439E-11	67	166	224	454	552	937
-------------------------------------------------------------------EMAEAEIVKFFHLGSAMA---DNLNADLSCPICMDYFTEPVSL-ECGHNFCRDCILSACRaqpEAGGRIPCPQCRQET----GQREVRANRLLANIVEgfqRMWqPG---------------------------------------------------------
>A0A6P7XDI7	74	0.235	5.439E-11	88	171	224	39	122	1000
----------------------------------------------------------------------------------------ENLQEEVSCPICLDYFIDPVS-TECGHNYCHSCIIQSWEGIETNFPCPQCR-KTSQQRI---LRVNRQLANItemVKKLSgcPVRPKEE----------------------------------------------------
>UPI0015AE2A1B	74	0.244	5.439E-11	91	222	224	8	132	1017
-------------------------------------------------------------------------------------------EDELCCSVCCDIFKEPVVL-KCCHSFCRECVHQYWKE-KSPRECPICRTKASMEDPPVNL----ALRSIVESYLKQKTESEADKSEAAVKSEaccSLHGQKLLLFCEEDQ---EPLCLVCHTSKKHGNH-QVRPV-
>A0A319BPY9	74	0.214	5.439E-11	79	203	224	438	583	1391
-------------------------------------------------------------------------------DGSAKTYPmstdphpgpgLGDLEKELTCSICTDLLYQPLTLLDCLHTFCGSCLKEWFTAQasrarsssSVRFTCPSCRAVVRETRPNATV---TTLLDMVLAASPDRDKsAEEKEEIALRYKHGDSVfPVLSSADRsgdvSDDEDRRLL--------------------
>A0A7S3XVN3	74	0.276	7.373E-11	80	197	224	1	118	149
--------------------------------------------------------------------------------GGTLLAPLRPLSLELTCPVCRGLVRRATLVKECLHRFCGACIEKCLR--VGNKECPTCRAHVA---SRRSLRADPAWDAAVRAVFPrGAEHAEAQaaKRAEEYNRRHMlhNAFAAAFRRRAEE--------------------------
>A0A4W3GJ23	74	0.242	7.373E-11	92	181	224	11	97	210
--------------------------------------------------------------------------------------------EELNCAICLDFFTDPVSL-GCGHNFCRSCIIRSWEK-QENRSCPECRQVT----AERKLQVNRALAKIVEKarefsLDPTL--TAVNRQCEKHRE------------------------------------------
>A0A067C3X8	74	0.266	7.373E-11	87	203	224	11	125	215
---------------------------------------------------------------------------------------PDALHAHLVCSLCYGYFRDVHTLSECLHSFCKSCLLRHLH--GGSRRCPICDMDLG---PTPHYVFDRTLNALLQKLMPELEASDAALEAAFmhsTQESPRRSSSPRTETPYSDMAIHVV--------------------
>A0A674J893	74	0.212	7.373E-11	86	183	224	9	116	249
--------------------------------------------------------------------------------------PEREVEDEATCPICLDYFSDPVTV-DCGHSSCKTCVTTycdnWEEGNHGPLCCPICREKIE----KVNFRPNWDLAGLVEhvkqlGLKPGKEEKEnlCERHKEklsqFCEEDG----------------------------------------
>A0A7S3UFC0	74	0.329	7.373E-11	83	164	224	4	90	252
-----------------------------------------------------------------------------------VDVPVRrskaALEVCFTCPICSMLFREPHTVVECMHTFCKDCIQALVKDQCSANQCPLCREKLGYS-PFKsgEIKSDVLLAEIVKKVF-----------------------------------------------------------
>A0A6I8N2Q6	74	0.220	7.373E-11	90	194	224	9	121	253
------------------------------------------------------------------------------------------IQEEVTCPICLGFMKEPVS-TDCGHCFCSSCISALLEtsgtTPGETHPCPQCRTSFQ---P-ETLRHNRHLGNIVAalRLLgPGARPAEtlCERHGEslrlFCQEDGKAVCALCDQSR-----------------------------
>A0A4Y2BFQ4	74	0.293	7.373E-11	116	207	224	65	149	256
--------------------------------------------------------------------------------------------------------------------FCKSCLVKHLED---NNTCPTCEIVIHQSHPLQYISYDRTMQDIVYKLVPNLQQNEVRRERDFYKRRGMPYPKTIPNNCIEKEAG----LQS----------------
>T0RC26	74	0.241	7.373E-11	75	165	224	49	134	273
---------------------------------------------------------------------------RPVTTAAPLDVPVTELDAELTCPICLGVLQQTTVVPACLHRFCRGCIDACLA--SGKHECPSCRAGIP---TKRALRADTAFDALVRLLHP----------------------------------------------------------
>A0A4X1TLC4	74	0.306	7.373E-11	52	206	224	76	245	276
----------------------------------------------------FEdEDEELEEDEDLDEEEEEEEEEEmshfslrleggrPDSEDEEERLiNLSELTPYILCSICKGYLIDATTITECLHTFCKSCIVRHFY---YSNRCPKCNIVVHQTQPLYNISANEGTGHIkpLEKKFVRVSGEATIGHVEkFLRRKmGLDPACQVDIICGDHLLERYQTLR-----------------
>UPI0011566803	74	0.230	7.373E-11	75	181	224	12	118	280
---------------------------------------------------------------------------RPRLCGEVCSSPapaagaVEKLQSAAKCPVCRDYFRAPVSI-HCGHSFCRACVSQCWGESETNFACPLCR----GTAPHRSQRPNWQLGDLVEGVKP-LQEPEGDRVLKKHRQ------------------------------------------
>A0A024GF03	74	0.250	7.373E-11	59	182	224	12	157	293
-----------------------------------------------------------NRTVQLHHTLSHQKSAHPPQNSHFlkVTVPISSINDHFVCVLCEGYLRDAHTIPEClhsctscnsprknnhNHTFvfiaitvCKSCIYRHFLI-QQERTCPKCN-LLLKPCPITTLVSDQQIQNLLDFVWPELSEKDAIEEKAFYAQH-----------------------------------------
>A0A0K9PR13	74	0.248	7.373E-11	79	201	224	3	126	336
-------------------------------------------------------------------------------DGnEYVQVKLVDIRKEVQCPICLGIIRKTRTVMECLHRFCRECIDKSMR--LGNNECPACRTHCA---SRRSLRDDPKYDALIAALYPdiDMYEEEemTLHEEEAYRNKLIQESMAETLRRqTEALGKR----------------------
>UPI001128F75B	74	0.228	7.373E-11	90	171	224	5	83	375
------------------------------------------------------------------------------------------LEEELSCSICLSVYQDPVLLT-CGHNFCLNCIEKvWDSQKAKNFTCPECRMKFS-KRPR--LRKNRKLCNIVTRYLSTWAKKE----------------------------------------------------
>UPI0012F6607F	74	0.231	7.373E-11	89	167	224	4	81	384
-----------------------------------------------------------------------------------------DLREELNCSICWDIYTDPVTL-PCGHSFCQGCIGRTWDGQkeiGETPSCPECRQRYR-RQPE--LKRNLRLRNIAERLLSAL--------------------------------------------------------
>UPI000FFD3236	74	0.230	7.373E-11	90	197	224	9	119	431
------------------------------------------------------------------------------------------LQGEATCAVCLDFFHDPVMILSCGHNFCRRCLECCSADAAGRASCPQCRVPF----PHGDFRPNRQLANVVAAVreldTP--TAQELCRKHEqpltlFSHRDGILVCAACAEHRAEP--------------------------
>A0A6P8WD68	74	0.223	7.373E-11	88	181	224	2	87	456
----------------------------------------------------------------------------------------SSLEEDLCCPVCKEVFRDPVLL-SCCHSFCKACLQTWW-DGKEEKECPVCRRKSSKDEPPCNL----VLKNLSETFL--LERDQRSSECSLHSE------------------------------------------
>A0A7L2SW19	74	0.250	7.373E-11	87	181	224	5	103	484
---------------------------------------------------------------------------------------MDALPGEASCPICLEYFRDPVSI-HCGHHFCRPCIERCWEWPTAGFACPRCR----DTAPERSLRPSRELARVLeiarrlsrgEALAPGPEEEEEEEGCRRHRE------------------------------------------
>UPI00188E5F4E	74	0.215	7.373E-11	90	208	224	8	146	498
------------------------------------------------------------------------------------------IQEEVTCPICLDLLKEPLSL-DCGHSFCRACIttnnKESTATQEEKSSCPVCRISYE---PGH-LRPNRHLANIVEqlrgvKMSPeGEQKKELCvRHGEklllFCKQDGQVICWLcerSQEHRGHQtfLIEEIVqeyqeKLQRT---------------
>UPI0004ED7258	74	0.250	7.373E-11	89	183	224	7	100	516
-----------------------------------------------------------------------------------------NIKEEVTCPICLELLTEPVSVQDCGHTFCRDCITLNYRttkDQQGKGTCPLCRVGYLF--PS--LQLNRHVANIVEKI--KAVKSGPEEEPKVYncERHG----------------------------------------
>UPI001A982EF9	74	0.228	7.373E-11	74	205	224	17	144	522
[truncated: 2,391,276 more chars]
