# Supplementary material for: Uncoupled evolution of the Polycomb system and deep origin of non-canonical PRC1
Source: Commun Biol. 2023 Nov 10;6:1144. doi: 10.1038/s42003-023-05501-x (PMC10638273; doi:10.1038/s42003-023-05501-x)
Supplement: Supplementary file 8 — Supplementary Data 5 [file 42003_2023_5501_MOESM8_ESM.zip › Supplementary Data 5/PCGF_putative_checks/PCGF_alphafold_remainedputative/PYGBIF005603_PCGF_458fe.result/PYGBIF005603_PCGF_458fe_unrelaxed_rank_1_model_3.pdb]

MODEL     1                                                                     
ATOM      1  N   MET A   1      41.156  31.282   5.099  1.00 36.15           N  
ATOM      2  CA  MET A   1      40.454  32.133   4.143  1.00 36.15           C  
ATOM      3  C   MET A   1      38.961  31.826   4.135  1.00 36.15           C  
ATOM      4  CB  MET A   1      41.032  31.953   2.738  1.00 36.15           C  
ATOM      5  O   MET A   1      38.554  30.703   3.832  1.00 36.15           O  
ATOM      6  CG  MET A   1      42.385  32.619   2.542  1.00 36.15           C  
ATOM      7  SD  MET A   1      42.774  32.913   0.773  1.00 36.15           S  
ATOM      8  CE  MET A   1      43.893  34.333   0.923  1.00 36.15           C  
ATOM      9  N   SER A   2      38.240  32.382   5.141  1.00 38.09           N  
ATOM     10  CA  SER A   2      37.178  33.308   5.519  1.00 38.09           C  
ATOM     11  C   SER A   2      36.417  32.806   6.742  1.00 38.09           C  
ATOM     12  CB  SER A   2      36.208  33.517   4.356  1.00 38.09           C  
ATOM     13  O   SER A   2      36.065  31.627   6.820  1.00 38.09           O  
ATOM     14  OG  SER A   2      35.710  32.275   3.887  1.00 38.09           O  
ATOM     15  N   GLY A   3      36.770  33.313   7.951  1.00 33.05           N  
ATOM     16  CA  GLY A   3      36.220  33.906   9.159  1.00 33.05           C  
ATOM     17  C   GLY A   3      34.703  33.887   9.196  1.00 33.05           C  
ATOM     18  O   GLY A   3      34.052  33.858   8.150  1.00 33.05           O  
ATOM     19  N   PRO A   4      33.969  34.134  10.391  1.00 42.61           N  
ATOM     20  CA  PRO A   4      33.002  33.434  11.239  1.00 42.61           C  
ATOM     21  C   PRO A   4      31.593  34.014  11.130  1.00 42.61           C  
ATOM     22  CB  PRO A   4      33.564  33.627  12.650  1.00 42.61           C  
ATOM     23  O   PRO A   4      31.432  35.208  10.863  1.00 42.61           O  
ATOM     24  CG  PRO A   4      34.189  34.985  12.629  1.00 42.61           C  
ATOM     25  CD  PRO A   4      34.099  35.530  11.233  1.00 42.61           C  
ATOM     26  N   ILE A   5      30.516  33.159  11.091  1.00 38.08           N  
ATOM     27  CA  ILE A   5      29.172  33.422  11.593  1.00 38.08           C  
ATOM     28  C   ILE A   5      28.858  32.474  12.747  1.00 38.08           C  
ATOM     29  CB  ILE A   5      28.114  33.278  10.477  1.00 38.08           C  
ATOM     30  O   ILE A   5      29.002  31.256  12.616  1.00 38.08           O  
ATOM     31  CG1 ILE A   5      28.432  34.224   9.313  1.00 38.08           C  
ATOM     32  CG2 ILE A   5      26.709  33.540  11.027  1.00 38.08           C  
ATOM     33  CD1 ILE A   5      27.235  34.539   8.427  1.00 38.08           C  
ATOM     34  N   ASP A   6      28.975  32.925  13.991  1.00 29.25           N  
ATOM     35  CA  ASP A   6      28.267  33.086  15.257  1.00 29.25           C  
ATOM     36  C   ASP A   6      26.755  33.089  15.044  1.00 29.25           C  
ATOM     37  CB  ASP A   6      28.702  34.376  15.955  1.00 29.25           C  
ATOM     38  O   ASP A   6      26.249  33.784  14.160  1.00 29.25           O  
ATOM     39  CG  ASP A   6      30.035  34.243  16.671  1.00 29.25           C  
ATOM     40  OD1 ASP A   6      30.453  33.104  16.974  1.00 29.25           O  
ATOM     41  OD2 ASP A   6      30.670  35.285  16.938  1.00 29.25           O  
ATOM     42  N   SER A   7      25.969  32.160  15.710  1.00 32.61           N  
ATOM     43  CA  SER A   7      24.860  32.380  16.633  1.00 32.61           C  
ATOM     44  C   SER A   7      23.993  31.132  16.763  1.00 32.61           C  
ATOM     45  CB  SER A   7      24.004  33.560  16.171  1.00 32.61           C  
ATOM     46  O   SER A   7      23.670  30.487  15.763  1.00 32.61           O  
ATOM     47  OG  SER A   7      23.141  33.173  15.116  1.00 32.61           O  
ATOM     48  N   ILE A   8      23.997  30.437  17.917  1.00 30.74           N  
ATOM     49  CA  ILE A   8      23.183  30.287  19.119  1.00 30.74           C  
ATOM     50  C   ILE A   8      22.079  29.262  18.870  1.00 30.74           C  
ATOM     51  CB  ILE A   8      22.573  31.636  19.561  1.00 30.74           C  
ATOM     52  O   ILE A   8      21.396  29.313  17.844  1.00 30.74           O  
ATOM     53  CG1 ILE A   8      23.682  32.632  19.918  1.00 30.74           C  
ATOM     54  CG2 ILE A   8      21.616  31.435  20.740  1.00 30.74           C  
ATOM     55  CD1 ILE A   8      23.200  34.069  20.062  1.00 30.74           C  
ATOM     56  N   THR A   9      21.936  28.178  19.644  1.00 27.17           N  
ATOM     57  CA  THR A   9      21.230  27.608  20.786  1.00 27.17           C  
ATOM     58  C   THR A   9      20.166  26.617  20.325  1.00 27.17           C  
ATOM     59  CB  THR A   9      20.574  28.708  21.642  1.00 27.17           C  
ATOM     60  O   THR A   9      19.433  26.884  19.371  1.00 27.17           O  
ATOM     61  CG2 THR A   9      21.620  29.485  22.435  1.00 27.17           C  
ATOM     62  OG1 THR A   9      19.869  29.615  20.786  1.00 27.17           O  
ATOM     63  N   GLU A  10      20.213  25.380  20.753  1.00 33.00           N  
ATOM     64  CA  GLU A  10      19.362  24.678  21.709  1.00 33.00           C  
ATOM     65  C   GLU A  10      19.584  23.170  21.642  1.00 33.00           C  
ATOM     66  CB  GLU A  10      17.888  25.005  21.458  1.00 33.00           C  
ATOM     67  O   GLU A  10      19.500  22.572  20.567  1.00 33.00           O  
ATOM     68  CG  GLU A  10      17.146  25.492  22.694  1.00 33.00           C  
ATOM     69  CD  GLU A  10      15.719  25.928  22.405  1.00 33.00           C  
ATOM     70  OE1 GLU A  10      14.977  26.249  23.361  1.00 33.00           O  
ATOM     71  OE2 GLU A  10      15.340  25.949  21.213  1.00 33.00           O  
ATOM     72  N   LYS A  11      20.458  22.620  22.408  1.00 26.95           N  
ATOM     73  CA  LYS A  11      20.650  21.537  23.368  1.00 26.95           C  
ATOM     74  C   LYS A  11      19.323  20.870  23.718  1.00 26.95           C  
ATOM     75  CB  LYS A  11      21.326  22.058  24.638  1.00 26.95           C  
ATOM     76  O   LYS A  11      18.382  21.539  24.151  1.00 26.95           O  
ATOM     77  CG  LYS A  11      22.774  22.481  24.440  1.00 26.95           C  
ATOM     78  CD  LYS A  11      23.456  22.779  25.769  1.00 26.95           C  
ATOM     79  CE  LYS A  11      24.902  23.213  25.571  1.00 26.95           C  
ATOM     80  NZ  LYS A  11      25.635  23.306  26.869  1.00 26.95           N  
ATOM     81  N   MET A  12      18.936  19.780  23.070  1.00 31.43           N  
ATOM     82  CA  MET A  12      18.252  18.701  23.778  1.00 31.43           C  
ATOM     83  C   MET A  12      18.866  17.349  23.433  1.00 31.43           C  
ATOM     84  CB  MET A  12      16.759  18.699  23.441  1.00 31.43           C  
ATOM     85  O   MET A  12      18.999  17.004  22.257  1.00 31.43           O  
ATOM     86  CG  MET A  12      15.857  18.824  24.658  1.00 31.43           C  
ATOM     87  SD  MET A  12      14.101  19.106  24.205  1.00 31.43           S  
ATOM     88  CE  MET A  12      13.276  18.165  25.519  1.00 31.43           C  
ATOM     89  N   GLU A  13      19.873  16.881  24.186  1.00 24.08           N  
ATOM     90  CA  GLU A  13      20.340  15.670  24.854  1.00 24.08           C  
ATOM     91  C   GLU A  13      19.181  14.723  25.154  1.00 24.08           C  
ATOM     92  CB  GLU A  13      21.081  16.021  26.147  1.00 24.08           C  
ATOM     93  O   GLU A  13      18.214  15.107  25.815  1.00 24.08           O  
ATOM     94  CG  GLU A  13      22.542  15.594  26.153  1.00 24.08           C  
ATOM     95  CD  GLU A  13      23.375  16.324  27.195  1.00 24.08           C  
ATOM     96  OE1 GLU A  13      24.593  16.051  27.298  1.00 24.08           O  
ATOM     97  OE2 GLU A  13      22.806  17.175  27.914  1.00 24.08           O  
ATOM     98  N   VAL A  14      18.994  13.603  24.334  1.00 34.34           N  
ATOM     99  CA  VAL A  14      18.595  12.286  24.822  1.00 34.34           C  
ATOM    100  C   VAL A  14      19.515  11.218  24.235  1.00 34.34           C  
ATOM    101  CB  VAL A  14      17.123  11.973  24.472  1.00 34.34           C  
ATOM    102  O   VAL A  14      19.830  11.246  23.043  1.00 34.34           O  
ATOM    103  CG1 VAL A  14      16.348  11.558  25.721  1.00 34.34           C  
ATOM    104  CG2 VAL A  14      16.465  13.180  23.806  1.00 34.34           C  
ATOM    105  N   ASP A  15      20.502  10.738  24.900  1.00 27.80           N  
ATOM    106  CA  ASP A  15      21.113   9.508  25.394  1.00 27.80           C  
ATOM    107  C   ASP A  15      20.337   8.281  24.921  1.00 27.80           C  
ATOM    108  CB  ASP A  15      21.192   9.524  26.922  1.00 27.80           C  
ATOM    109  O   ASP A  15      19.106   8.254  24.989  1.00 27.80           O  
ATOM    110  CG  ASP A  15      22.215  10.513  27.452  1.00 27.80           C  
ATOM    111  OD1 ASP A  15      23.175  10.847  26.725  1.00 27.80           O  
ATOM    112  OD2 ASP A  15      22.062  10.959  28.610  1.00 27.80           O  
ATOM    113  N   GLY A  16      20.875   7.464  23.981  1.00 27.36           N  
ATOM    114  CA  GLY A  16      21.113   6.052  24.234  1.00 27.36           C  
ATOM    115  C   GLY A  16      20.302   5.139  23.333  1.00 27.36           C  
ATOM    116  O   GLY A  16      19.117   5.385  23.098  1.00 27.36           O  
ATOM    117  N   ALA A  17      20.904   4.473  22.296  1.00 27.24           N  
ATOM    118  CA  ALA A  17      21.264   3.067  22.129  1.00 27.24           C  
ATOM    119  C   ALA A  17      20.027   2.211  21.876  1.00 27.24           C  
ATOM    120  CB  ALA A  17      22.016   2.561  23.357  1.00 27.24           C  
ATOM    121  O   ALA A  17      19.039   2.305  22.608  1.00 27.24           O  
ATOM    122  N   ALA A  18      19.724   1.748  20.649  1.00 28.08           N  
ATOM    123  CA  ALA A  18      19.592   0.353  20.235  1.00 28.08           C  
ATOM    124  C   ALA A  18      18.150   0.030  19.853  1.00 28.08           C  
ATOM    125  CB  ALA A  18      20.067  -0.580  21.346  1.00 28.08           C  
ATOM    126  O   ALA A  18      17.230   0.233  20.649  1.00 28.08           O  
ATOM    127  N   ALA A  19      17.723  -0.043  18.574  1.00 30.86           N  
ATOM    128  CA  ALA A  19      16.909  -1.191  18.183  1.00 30.86           C  
ATOM    129  C   ALA A  19      17.058  -1.488  16.694  1.00 30.86           C  
ATOM    130  CB  ALA A  19      15.442  -0.944  18.528  1.00 30.86           C  
ATOM    131  O   ALA A  19      16.817  -0.618  15.853  1.00 30.86           O  
ATOM    132  N   ASP A  20      18.092  -2.166  16.295  1.00 26.85           N  
ATOM    133  CA  ASP A  20      18.377  -3.511  15.802  1.00 26.85           C  
ATOM    134  C   ASP A  20      17.180  -4.083  15.045  1.00 26.85           C  
ATOM    135  CB  ASP A  20      18.759  -4.436  16.959  1.00 26.85           C  
ATOM    136  O   ASP A  20      16.045  -4.005  15.519  1.00 26.85           O  
ATOM    137  CG  ASP A  20      20.155  -5.017  16.817  1.00 26.85           C  
ATOM    138  OD1 ASP A  20      20.806  -4.793  15.773  1.00 26.85           O  
ATOM    139  OD2 ASP A  20      20.608  -5.707  17.756  1.00 26.85           O  
ATOM    140  N   SER A  21      17.208  -4.205  13.774  1.00 27.75           N  
ATOM    141  CA  SER A  21      17.146  -5.257  12.764  1.00 27.75           C  
ATOM    142  C   SER A  21      15.950  -6.174  12.995  1.00 27.75           C  
ATOM    143  CB  SER A  21      18.436  -6.078  12.764  1.00 27.75           C  
ATOM    144  O   SER A  21      15.791  -6.735  14.081  1.00 27.75           O  
ATOM    145  OG  SER A  21      18.672  -6.643  14.042  1.00 27.75           O  
ATOM    146  N   SER A  22      14.787  -6.059  12.280  1.00 33.74           N  
ATOM    147  CA  SER A  22      14.008  -7.263  12.011  1.00 33.74           C  
ATOM    148  C   SER A  22      13.767  -7.442  10.515  1.00 33.74           C  
ATOM    149  CB  SER A  22      12.670  -7.213  12.749  1.00 33.74           C  
ATOM    150  O   SER A  22      13.171  -6.577   9.870  1.00 33.74           O  
ATOM    151  OG  SER A  22      12.211  -5.877  12.867  1.00 33.74           O  
ATOM    152  N   SER A  23      14.738  -7.875   9.674  1.00 27.98           N  
ATOM    153  CA  SER A  23      14.927  -9.017   8.785  1.00 27.98           C  
ATOM    154  C   SER A  23      14.156 -10.236   9.280  1.00 27.98           C  
ATOM    155  CB  SER A  23      16.412  -9.359   8.659  1.00 27.98           C  
ATOM    156  O   SER A  23      14.175 -10.547  10.473  1.00 27.98           O  
ATOM    157  OG  SER A  23      16.906  -9.907   9.869  1.00 27.98           O  
ATOM    158  N   SER A  24      13.057 -10.750   8.601  1.00 27.35           N  
ATOM    159  CA  SER A  24      12.838 -11.995   7.872  1.00 27.35           C  
ATOM    160  C   SER A  24      11.461 -12.577   8.174  1.00 27.35           C  
ATOM    161  CB  SER A  24      13.920 -13.018   8.221  1.00 27.35           C  
ATOM    162  O   SER A  24      11.051 -12.647   9.334  1.00 27.35           O  
ATOM    163  OG  SER A  24      13.832 -13.399   9.583  1.00 27.35           O  
ATOM    164  N   PHE A  25      10.448 -12.564   7.255  1.00 27.48           N  
ATOM    165  CA  PHE A  25       9.854 -13.895   7.206  1.00 27.48           C  
ATOM    166  C   PHE A  25       8.814 -13.983   6.095  1.00 27.48           C  
ATOM    167  CB  PHE A  25       9.215 -14.249   8.552  1.00 27.48           C  
ATOM    168  O   PHE A  25       7.838 -13.230   6.090  1.00 27.48           O  
ATOM    169  CG  PHE A  25       9.128 -15.729   8.811  1.00 27.48           C  
ATOM    170  CD1 PHE A  25       7.937 -16.415   8.609  1.00 27.48           C  
ATOM    171  CD2 PHE A  25      10.238 -16.435   9.257  1.00 27.48           C  
ATOM    172  CE1 PHE A  25       7.853 -17.785   8.848  1.00 27.48           C  
ATOM    173  CE2 PHE A  25      10.162 -17.804   9.498  1.00 27.48           C  
ATOM    174  CZ  PHE A  25       8.968 -18.477   9.294  1.00 27.48           C  
ATOM    175  N   PHE A  26       9.169 -14.124   4.844  1.00 27.28           N  
ATOM    176  CA  PHE A  26       8.825 -14.838   3.620  1.00 27.28           C  
ATOM    177  C   PHE A  26       8.294 -16.231   3.937  1.00 27.28           C  
ATOM    178  CB  PHE A  26      10.042 -14.938   2.694  1.00 27.28           C  
ATOM    179  O   PHE A  26       8.950 -17.007   4.635  1.00 27.28           O  
ATOM    180  CG  PHE A  26      10.064 -13.898   1.607  1.00 27.28           C  
ATOM    181  CD1 PHE A  26       9.391 -14.108   0.410  1.00 27.28           C  
ATOM    182  CD2 PHE A  26      10.759 -12.708   1.783  1.00 27.28           C  
ATOM    183  CE1 PHE A  26       9.410 -13.147  -0.598  1.00 27.28           C  
ATOM    184  CE2 PHE A  26      10.782 -11.743   0.780  1.00 27.28           C  
ATOM    185  CZ  PHE A  26      10.108 -11.965  -0.410  1.00 27.28           C  
ATOM    186  N   ALA A  27       7.061 -16.467   4.112  1.00 24.97           N  
ATOM    187  CA  ALA A  27       6.527 -17.800   3.841  1.00 24.97           C  
ATOM    188  C   ALA A  27       5.448 -17.749   2.762  1.00 24.97           C  
ATOM    189  CB  ALA A  27       5.968 -18.419   5.119  1.00 24.97           C  
ATOM    190  O   ALA A  27       4.555 -16.900   2.808  1.00 24.97           O  
ATOM    191  N   GLU A  28       5.767 -17.987   1.516  1.00 22.41           N  
ATOM    192  CA  GLU A  28       5.300 -18.818   0.411  1.00 22.41           C  
ATOM    193  C   GLU A  28       4.128 -19.697   0.837  1.00 22.41           C  
ATOM    194  CB  GLU A  28       6.440 -19.686  -0.128  1.00 22.41           C  
ATOM    195  O   GLU A  28       4.234 -20.457   1.802  1.00 22.41           O  
ATOM    196  CG  GLU A  28       7.009 -19.201  -1.454  1.00 22.41           C  
ATOM    197  CD  GLU A  28       8.521 -19.335  -1.542  1.00 22.41           C  
ATOM    198  OE1 GLU A  28       9.117 -18.842  -2.527  1.00 22.41           O  
ATOM    199  OE2 GLU A  28       9.114 -19.938  -0.620  1.00 22.41           O  
ATOM    200  N   SER A  29       2.894 -19.320   0.598  1.00 26.46           N  
ATOM    201  CA  SER A  29       1.882 -20.367   0.502  1.00 26.46           C  
ATOM    202  C   SER A  29       0.961 -20.139  -0.692  1.00 26.46           C  
ATOM    203  CB  SER A  29       1.057 -20.434   1.788  1.00 26.46           C  
ATOM    204  O   SER A  29       0.561 -19.006  -0.965  1.00 26.46           O  
ATOM    205  OG  SER A  29       0.391 -19.205   2.023  1.00 26.46           O  
ATOM    206  N   GLN A  30       1.215 -20.704  -1.829  1.00 23.11           N  
ATOM    207  CA  GLN A  30       0.501 -21.482  -2.835  1.00 23.11           C  
ATOM    208  C   GLN A  30      -0.770 -22.096  -2.255  1.00 23.11           C  
ATOM    209  CB  GLN A  30       1.401 -22.579  -3.405  1.00 23.11           C  
ATOM    210  O   GLN A  30      -0.738 -22.709  -1.186  1.00 23.11           O  
ATOM    211  CG  GLN A  30       2.478 -22.063  -4.349  1.00 23.11           C  
ATOM    212  CD  GLN A  30       3.364 -23.169  -4.891  1.00 23.11           C  
ATOM    213  NE2 GLN A  30       4.373 -22.793  -5.669  1.00 23.11           N  
ATOM    214  OE1 GLN A  30       3.144 -24.352  -4.611  1.00 23.11           O  
ATOM    215  N   SER A  31      -2.023 -21.538  -2.542  1.00 26.20           N  
ATOM    216  CA  SER A  31      -3.190 -22.410  -2.634  1.00 26.20           C  
ATOM    217  C   SER A  31      -4.397 -21.661  -3.188  1.00 26.20           C  
ATOM    218  CB  SER A  31      -3.530 -22.998  -1.263  1.00 26.20           C  
ATOM    219  O   SER A  31      -4.605 -20.488  -2.871  1.00 26.20           O  
ATOM    220  OG  SER A  31      -3.899 -21.975  -0.354  1.00 26.20           O  
ATOM    221  N   THR A  32      -4.878 -21.932  -4.406  1.00 22.33           N  
ATOM    222  CA  THR A  32      -6.045 -22.426  -5.128  1.00 22.33           C  
ATOM    223  C   THR A  32      -7.323 -22.152  -4.341  1.00 22.33           C  
ATOM    224  CB  THR A  32      -5.928 -23.934  -5.414  1.00 22.33           C  
ATOM    225  O   THR A  32      -7.350 -22.304  -3.118  1.00 22.33           O  
ATOM    226  CG2 THR A  32      -4.897 -24.209  -6.504  1.00 22.33           C  
ATOM    227  OG1 THR A  32      -5.533 -24.613  -4.216  1.00 22.33           O  
ATOM    228  N   VAL A  33      -8.264 -21.184  -4.799  1.00 24.54           N  
ATOM    229  CA  VAL A  33      -9.669 -21.489  -4.548  1.00 24.54           C  
ATOM    230  C   VAL A  33     -10.552 -20.418  -5.184  1.00 24.54           C  
ATOM    231  CB  VAL A  33      -9.965 -21.595  -3.035  1.00 24.54           C  
ATOM    232  O   VAL A  33     -10.338 -19.222  -4.974  1.00 24.54           O  
ATOM    233  CG1 VAL A  33     -11.445 -21.887  -2.794  1.00 24.54           C  
ATOM    234  CG2 VAL A  33      -9.093 -22.673  -2.395  1.00 24.54           C  
ATOM    235  N   GLN A  34     -11.363 -20.805  -6.245  1.00 21.45           N  
ATOM    236  CA  GLN A  34     -12.714 -21.168  -6.661  1.00 21.45           C  
ATOM    237  C   GLN A  34     -13.720 -20.092  -6.263  1.00 21.45           C  
ATOM    238  CB  GLN A  34     -13.119 -22.514  -6.057  1.00 21.45           C  
ATOM    239  O   GLN A  34     -13.729 -19.636  -5.117  1.00 21.45           O  
ATOM    240  CG  GLN A  34     -12.665 -23.716  -6.874  1.00 21.45           C  
ATOM    241  CD  GLN A  34     -13.008 -25.038  -6.214  1.00 21.45           C  
ATOM    242  NE2 GLN A  34     -12.962 -26.117  -6.988  1.00 21.45           N  
ATOM    243  OE1 GLN A  34     -13.310 -25.089  -5.017  1.00 21.45           O  
ATOM    244  N   ASP A  35     -14.373 -19.402  -7.196  1.00 22.49           N  
ATOM    245  CA  ASP A  35     -15.648 -19.110  -7.844  1.00 22.49           C  
ATOM    246  C   ASP A  35     -16.749 -18.878  -6.811  1.00 22.49           C  
ATOM    247  CB  ASP A  35     -16.044 -20.248  -8.787  1.00 22.49           C  
ATOM    248  O   ASP A  35     -16.947 -19.699  -5.913  1.00 22.49           O  
ATOM    249  CG  ASP A  35     -15.328 -20.186 -10.125  1.00 22.49           C  
ATOM    250  OD1 ASP A  35     -14.826 -19.103 -10.498  1.00 22.49           O  
ATOM    251  OD2 ASP A  35     -15.269 -21.227 -10.814  1.00 22.49           O  
ATOM    252  N   TYR A  36     -17.227 -17.609  -6.548  1.00 24.83           N  
ATOM    253  CA  TYR A  36     -18.554 -17.448  -5.962  1.00 24.83           C  
ATOM    254  C   TYR A  36     -19.349 -16.376  -6.698  1.00 24.83           C  
ATOM    255  CB  TYR A  36     -18.446 -17.090  -4.477  1.00 24.83           C  
ATOM    256  O   TYR A  36     -18.859 -15.263  -6.905  1.00 24.83           O  
ATOM    257  CG  TYR A  36     -18.424 -18.292  -3.563  1.00 24.83           C  
ATOM    258  CD1 TYR A  36     -19.608 -18.871  -3.112  1.00 24.83           C  
ATOM    259  CD2 TYR A  36     -17.219 -18.850  -3.149  1.00 24.83           C  
ATOM    260  CE1 TYR A  36     -19.592 -19.977  -2.269  1.00 24.83           C  
ATOM    261  CE2 TYR A  36     -17.192 -19.956  -2.306  1.00 24.83           C  
ATOM    262  OH  TYR A  36     -18.359 -21.606  -1.037  1.00 24.83           O  
ATOM    263  CZ  TYR A  36     -18.381 -20.511  -1.872  1.00 24.83           C  
ATOM    264  N   SER A  37     -20.246 -16.720  -7.596  1.00 25.47           N  
ATOM    265  CA  SER A  37     -21.586 -16.409  -8.083  1.00 25.47           C  
ATOM    266  C   SER A  37     -22.593 -16.364  -6.938  1.00 25.47           C  
ATOM    267  CB  SER A  37     -22.031 -17.437  -9.124  1.00 25.47           C  
ATOM    268  O   SER A  37     -22.571 -17.220  -6.052  1.00 25.47           O  
ATOM    269  OG  SER A  37     -21.342 -18.663  -8.947  1.00 25.47           O  
ATOM    270  N   LYS A  38     -23.217 -15.122  -6.628  1.00 27.25           N  
ATOM    271  CA  LYS A  38     -24.639 -14.988  -6.323  1.00 27.25           C  
ATOM    272  C   LYS A  38     -24.977 -13.562  -5.897  1.00 27.25           C  
ATOM    273  CB  LYS A  38     -25.048 -15.974  -5.228  1.00 27.25           C  
ATOM    274  O   LYS A  38     -24.278 -12.974  -5.069  1.00 27.25           O  
ATOM    275  CG  LYS A  38     -25.413 -17.357  -5.745  1.00 27.25           C  
ATOM    276  CD  LYS A  38     -25.948 -18.247  -4.631  1.00 27.25           C  
ATOM    277  CE  LYS A  38     -26.267 -19.648  -5.137  1.00 27.25           C  
ATOM    278  NZ  LYS A  38     -26.606 -20.577  -4.018  1.00 27.25           N  
ATOM    279  N   GLU A  39     -25.838 -12.772  -6.666  1.00 27.03           N  
ATOM    280  CA  GLU A  39     -27.199 -12.256  -6.780  1.00 27.03           C  
ATOM    281  C   GLU A  39     -27.670 -11.647  -5.462  1.00 27.03           C  
ATOM    282  CB  GLU A  39     -28.159 -13.365  -7.219  1.00 27.03           C  
ATOM    283  O   GLU A  39     -27.483 -12.238  -4.397  1.00 27.03           O  
ATOM    284  CG  GLU A  39     -28.011 -13.763  -8.681  1.00 27.03           C  
ATOM    285  CD  GLU A  39     -29.086 -14.730  -9.151  1.00 27.03           C  
ATOM    286  OE1 GLU A  39     -29.159 -15.011 -10.369  1.00 27.03           O  
ATOM    287  OE2 GLU A  39     -29.862 -15.209  -8.295  1.00 27.03           O  
ATOM    288  N   GLU A  40     -28.104 -10.277  -5.390  1.00 28.12           N  
ATOM    289  CA  GLU A  40     -29.376  -9.641  -5.061  1.00 28.12           C  
ATOM    290  C   GLU A  40     -29.266  -8.816  -3.782  1.00 28.12           C  
ATOM    291  CB  GLU A  40     -30.481 -10.691  -4.916  1.00 28.12           C  
ATOM    292  O   GLU A  40     -28.692  -9.272  -2.790  1.00 28.12           O  
ATOM    293  CG  GLU A  40     -30.871 -11.359  -6.226  1.00 28.12           C  
ATOM    294  CD  GLU A  40     -32.172 -12.140  -6.138  1.00 28.12           C  
ATOM    295  OE1 GLU A  40     -32.715 -12.536  -7.194  1.00 28.12           O  
ATOM    296  OE2 GLU A  40     -32.654 -12.356  -5.003  1.00 28.12           O  
ATOM    297  N   ASN A  41     -29.518  -7.352  -3.840  1.00 25.59           N  
ATOM    298  CA  ASN A  41     -30.591  -6.720  -3.080  1.00 25.59           C  
ATOM    299  C   ASN A  41     -30.350  -5.222  -2.910  1.00 25.59           C  
ATOM    300  CB  ASN A  41     -30.749  -7.390  -1.714  1.00 25.59           C  
ATOM    301  O   ASN A  41     -29.341  -4.813  -2.334  1.00 25.59           O  
ATOM    302  CG  ASN A  41     -32.161  -7.287  -1.173  1.00 25.59           C  
ATOM    303  ND2 ASN A  41     -32.373  -7.802   0.032  1.00 25.59           N  
ATOM    304  OD1 ASN A  41     -33.054  -6.750  -1.833  1.00 25.59           O  
ATOM    305  N   MET A  42     -31.019  -4.445  -3.762  1.00 25.11           N  
ATOM    306  CA  MET A  42     -31.727  -3.169  -3.812  1.00 25.11           C  
ATOM    307  C   MET A  42     -32.771  -3.083  -2.703  1.00 25.11           C  
ATOM    308  CB  MET A  42     -32.395  -2.977  -5.175  1.00 25.11           C  
ATOM    309  O   MET A  42     -33.623  -3.965  -2.576  1.00 25.11           O  
ATOM    310  CG  MET A  42     -32.504  -1.523  -5.604  1.00 25.11           C  
ATOM    311  SD  MET A  42     -32.233  -1.300  -7.405  1.00 25.11           S  
ATOM    312  CE  MET A  42     -33.834  -1.868  -8.043  1.00 25.11           C  
ATOM    313  N   LYS A  43     -32.502  -2.272  -1.704  1.00 23.00           N  
ATOM    314  CA  LYS A  43     -33.564  -1.723  -0.867  1.00 23.00           C  
ATOM    315  C   LYS A  43     -33.541  -0.197  -0.881  1.00 23.00           C  
ATOM    316  CB  LYS A  43     -33.436  -2.235   0.569  1.00 23.00           C  
ATOM    317  O   LYS A  43     -32.476   0.415  -0.778  1.00 23.00           O  
ATOM    318  CG  LYS A  43     -34.210  -3.516   0.840  1.00 23.00           C  
ATOM    319  CD  LYS A  43     -34.033  -3.982   2.280  1.00 23.00           C  
ATOM    320  CE  LYS A  43     -34.773  -5.287   2.541  1.00 23.00           C  
ATOM    321  NZ  LYS A  43     -34.512  -5.805   3.917  1.00 23.00           N  
ATOM    322  N   SER A  44     -34.578   0.398  -1.436  1.00 25.66           N  
ATOM    323  CA  SER A  44     -35.417   1.592  -1.407  1.00 25.66           C  
ATOM    324  C   SER A  44     -35.624   2.087   0.021  1.00 25.66           C  
ATOM    325  CB  SER A  44     -36.772   1.311  -2.059  1.00 25.66           C  
ATOM    326  O   SER A  44     -35.803   1.287   0.941  1.00 25.66           O  
ATOM    327  OG  SER A  44     -37.369   0.154  -1.499  1.00 25.66           O  
ATOM    328  N   VAL A  45     -35.173   3.341   0.335  1.00 26.45           N  
ATOM    329  CA  VAL A  45     -35.641   4.145   1.459  1.00 26.45           C  
ATOM    330  C   VAL A  45     -36.304   5.420   0.941  1.00 26.45           C  
ATOM    331  CB  VAL A  45     -34.486   4.499   2.423  1.00 26.45           C  
ATOM    332  O   VAL A  45     -35.763   6.095   0.062  1.00 26.45           O  
ATOM    333  CG1 VAL A  45     -34.980   5.413   3.544  1.00 26.45           C  
ATOM    334  CG2 VAL A  45     -33.865   3.228   3.000  1.00 26.45           C  
ATOM    335  N   LYS A  46     -37.637   5.525   1.048  1.00 24.65           N  
ATOM    336  CA  LYS A  46     -38.765   6.453   1.071  1.00 24.65           C  
ATOM    337  C   LYS A  46     -38.510   7.603   2.041  1.00 24.65           C  
ATOM    338  CB  LYS A  46     -40.053   5.723   1.451  1.00 24.65           C  
ATOM    339  O   LYS A  46     -38.150   7.378   3.198  1.00 24.65           O  
ATOM    340  CG  LYS A  46     -40.553   4.754   0.389  1.00 24.65           C  
ATOM    341  CD  LYS A  46     -41.923   4.192   0.744  1.00 24.65           C  
ATOM    342  CE  LYS A  46     -42.398   3.179  -0.288  1.00 24.65           C  
ATOM    343  NZ  LYS A  46     -43.682   2.533   0.119  1.00 24.65           N  
ATOM    344  N   ILE A  47     -38.244   8.883   1.553  1.00 30.43           N  
ATOM    345  CA  ILE A  47     -38.611  10.053   2.344  1.00 30.43           C  
ATOM    346  C   ILE A  47     -39.315  11.076   1.457  1.00 30.43           C  
ATOM    347  CB  ILE A  47     -37.375  10.688   3.019  1.00 30.43           C  
ATOM    348  O   ILE A  47     -38.824  11.414   0.378  1.00 30.43           O  
ATOM    349  CG1 ILE A  47     -36.631   9.645   3.861  1.00 30.43           C  
ATOM    350  CG2 ILE A  47     -37.786  11.891   3.875  1.00 30.43           C  
ATOM    351  CD1 ILE A  47     -35.685  10.244   4.894  1.00 30.43           C  
ATOM    352  N   ASN A  48     -40.668  11.176   1.519  1.00 27.96           N  
ATOM    353  CA  ASN A  48     -41.857  12.016   1.427  1.00 27.96           C  
ATOM    354  C   ASN A  48     -41.492  13.483   1.222  1.00 27.96           C  
ATOM    355  CB  ASN A  48     -42.727  11.854   2.675  1.00 27.96           C  
ATOM    356  O   ASN A  48     -40.609  14.008   1.903  1.00 27.96           O  
ATOM    357  CG  ASN A  48     -43.352  10.477   2.777  1.00 27.96           C  
ATOM    358  ND2 ASN A  48     -43.598  10.026   4.002  1.00 27.96           N  
ATOM    359  OD1 ASN A  48     -43.610   9.822   1.764  1.00 27.96           O  
ATOM    360  N   ASN A  49     -41.750  14.109   0.115  1.00 32.20           N  
ATOM    361  CA  ASN A  49     -42.467  15.379   0.059  1.00 32.20           C  
ATOM    362  C   ASN A  49     -42.864  15.736  -1.370  1.00 32.20           C  
ATOM    363  CB  ASN A  49     -41.623  16.499   0.672  1.00 32.20           C  
ATOM    364  O   ASN A  49     -42.038  15.678  -2.282  1.00 32.20           O  
ATOM    365  CG  ASN A  49     -42.451  17.480   1.478  1.00 32.20           C  
ATOM    366  ND2 ASN A  49     -41.826  18.569   1.910  1.00 32.20           N  
ATOM    367  OD1 ASN A  49     -43.643  17.261   1.711  1.00 32.20           O  
ATOM    368  N   ASP A  50     -44.057  15.306  -1.848  1.00 34.26           N  
ATOM    369  CA  ASP A  50     -45.197  15.873  -2.562  1.00 34.26           C  
ATOM    370  C   ASP A  50     -44.858  16.117  -4.031  1.00 34.26           C  
ATOM    371  CB  ASP A  50     -45.648  17.178  -1.902  1.00 34.26           C  
ATOM    372  O   ASP A  50     -43.921  16.855  -4.343  1.00 34.26           O  
ATOM    373  CG  ASP A  50     -46.240  16.969  -0.520  1.00 34.26           C  
ATOM    374  OD1 ASP A  50     -46.779  15.875  -0.245  1.00 34.26           O  
ATOM    375  OD2 ASP A  50     -46.170  17.909   0.302  1.00 34.26           O  
ATOM    376  N   ASN A  51     -45.098  15.203  -4.936  1.00 33.52           N  
ATOM    377  CA  ASN A  51     -45.672  15.506  -6.243  1.00 33.52           C  
ATOM    378  C   ASN A  51     -46.079  14.235  -6.984  1.00 33.52           C  
ATOM    379  CB  ASN A  51     -44.690  16.321  -7.086  1.00 33.52           C  
ATOM    380  O   ASN A  51     -45.279  13.308  -7.120  1.00 33.52           O  
ATOM    381  CG  ASN A  51     -44.508  17.734  -6.568  1.00 33.52           C  
ATOM    382  ND2 ASN A  51     -43.319  18.290  -6.767  1.00 33.52           N  
ATOM    383  OD1 ASN A  51     -45.429  18.321  -5.994  1.00 33.52           O  
ATOM    384  N   ASN A  52     -47.288  13.738  -6.769  1.00 28.71           N  
ATOM    385  CA  ASN A  52     -48.426  13.497  -7.649  1.00 28.71           C  
ATOM    386  C   ASN A  52     -48.036  12.643  -8.851  1.00 28.71           C  
ATOM    387  CB  ASN A  52     -49.034  14.822  -8.114  1.00 28.71           C  
ATOM    388  O   ASN A  52     -47.059  12.943  -9.540  1.00 28.71           O  
ATOM    389  CG  ASN A  52     -50.485  14.977  -7.701  1.00 28.71           C  
ATOM    390  ND2 ASN A  52     -51.055  16.147  -7.964  1.00 28.71           N  
ATOM    391  OD1 ASN A  52     -51.088  14.052  -7.150  1.00 28.71           O  
ATOM    392  N   PHE A  53     -48.500  11.477  -8.990  1.00 27.51           N  
ATOM    393  CA  PHE A  53     -49.521  11.111  -9.964  1.00 27.51           C  
ATOM    394  C   PHE A  53     -49.098   9.879 -10.755  1.00 27.51           C  
ATOM    395  CB  PHE A  53     -49.798  12.278 -10.918  1.00 27.51           C  
ATOM    396  O   PHE A  53     -47.979   9.818 -11.268  1.00 27.51           O  
ATOM    397  CG  PHE A  53     -51.261  12.562 -11.120  1.00 27.51           C  
ATOM    398  CD1 PHE A  53     -51.923  12.100 -12.252  1.00 27.51           C  
ATOM    399  CD2 PHE A  53     -51.976  13.291 -10.179  1.00 27.51           C  
ATOM    400  CE1 PHE A  53     -53.278  12.362 -12.442  1.00 27.51           C  
ATOM    401  CE2 PHE A  53     -53.330  13.557 -10.362  1.00 27.51           C  
ATOM    402  CZ  PHE A  53     -53.979  13.092 -11.494  1.00 27.51           C  
ATOM    403  N   GLU A  54     -49.846   8.777 -10.615  1.00 30.14           N  
ATOM    404  CA  GLU A  54     -50.885   8.031 -11.319  1.00 30.14           C  
ATOM    405  C   GLU A  54     -50.330   6.739 -11.912  1.00 30.14           C  
ATOM    406  CB  GLU A  54     -51.511   8.889 -12.421  1.00 30.14           C  
ATOM    407  O   GLU A  54     -49.292   6.751 -12.577  1.00 30.14           O  
ATOM    408  CG  GLU A  54     -52.560   9.869 -11.917  1.00 30.14           C  
ATOM    409  CD  GLU A  54     -53.190  10.697 -13.025  1.00 30.14           C  
ATOM    410  OE1 GLU A  54     -54.077  11.531 -12.731  1.00 30.14           O  
ATOM    411  OE2 GLU A  54     -52.795  10.510 -14.198  1.00 30.14           O  
ATOM    412  N   GLU A  55     -50.645   5.671 -11.330  1.00 30.91           N  
ATOM    413  CA  GLU A  55     -51.224   4.364 -11.627  1.00 30.91           C  
ATOM    414  C   GLU A  55     -51.390   4.162 -13.131  1.00 30.91           C  
ATOM    415  CB  GLU A  55     -52.573   4.200 -10.923  1.00 30.91           C  
ATOM    416  O   GLU A  55     -51.979   5.002 -13.814  1.00 30.91           O  
ATOM    417  CG  GLU A  55     -52.479   3.524  -9.563  1.00 30.91           C  
ATOM    418  CD  GLU A  55     -53.821   3.399  -8.860  1.00 30.91           C  
ATOM    419  OE1 GLU A  55     -53.861   2.907  -7.710  1.00 30.91           O  
ATOM    420  OE2 GLU A  55     -54.842   3.796  -9.465  1.00 30.91           O  
ATOM    421  N   ASN A  56     -50.534   3.468 -13.808  1.00 31.67           N  
ATOM    422  CA  ASN A  56     -50.978   2.846 -15.052  1.00 31.67           C  
ATOM    423  C   ASN A  56     -50.502   1.400 -15.156  1.00 31.67           C  
ATOM    424  CB  ASN A  56     -50.494   3.653 -16.258  1.00 31.67           C  
ATOM    425  O   ASN A  56     -49.319   1.116 -14.958  1.00 31.67           O  
ATOM    426  CG  ASN A  56     -51.566   4.566 -16.818  1.00 31.67           C  
ATOM    427  ND2 ASN A  56     -51.147   5.610 -17.524  1.00 31.67           N  
ATOM    428  OD1 ASN A  56     -52.762   4.336 -16.618  1.00 31.67           O  
ATOM    429  N   GLU A  57     -51.317   0.399 -14.814  1.00 33.19           N  
ATOM    430  CA  GLU A  57     -52.068  -0.730 -15.357  1.00 33.19           C  
ATOM    431  C   GLU A  57     -51.832  -0.879 -16.857  1.00 33.19           C  
ATOM    432  CB  GLU A  57     -53.564  -0.567 -15.074  1.00 33.19           C  
ATOM    433  O   GLU A  57     -51.910   0.099 -17.604  1.00 33.19           O  
ATOM    434  CG  GLU A  57     -54.139  -1.645 -14.167  1.00 33.19           C  
ATOM    435  CD  GLU A  57     -55.607  -1.430 -13.836  1.00 33.19           C  
ATOM    436  OE1 GLU A  57     -56.201  -2.278 -13.132  1.00 33.19           O  
ATOM    437  OE2 GLU A  57     -56.169  -0.407 -14.287  1.00 33.19           O  
ATOM    438  N   GLU A  58     -51.197  -1.937 -17.251  1.00 31.92           N  
ATOM    439  CA  GLU A  58     -51.575  -2.998 -18.179  1.00 31.92           C  
ATOM    440  C   GLU A  58     -50.965  -2.768 -19.559  1.00 31.92           C  
ATOM    441  CB  GLU A  58     -53.098  -3.101 -18.288  1.00 31.92           C  
ATOM    442  O   GLU A  58     -51.042  -1.663 -20.100  1.00 31.92           O  
ATOM    443  CG  GLU A  58     -53.719  -4.093 -17.315  1.00 31.92           C  
ATOM    444  CD  GLU A  58     -55.234  -4.167 -17.419  1.00 31.92           C  
ATOM    445  OE1 GLU A  58     -55.860  -4.921 -16.639  1.00 31.92           O  
ATOM    446  OE2 GLU A  58     -55.800  -3.466 -18.287  1.00 31.92           O  
ATOM    447  N   LEU A  59     -50.118  -3.738 -20.129  1.00 32.84           N  
ATOM    448  CA  LEU A  59     -50.452  -4.441 -21.364  1.00 32.84           C  
ATOM    449  C   LEU A  59     -49.384  -4.209 -22.427  1.00 32.84           C  
ATOM    450  CB  LEU A  59     -51.817  -3.986 -21.887  1.00 32.84           C  
ATOM    451  O   LEU A  59     -49.032  -3.064 -22.720  1.00 32.84           O  
ATOM    452  CG  LEU A  59     -52.701  -5.070 -22.506  1.00 32.84           C  
ATOM    453  CD1 LEU A  59     -53.703  -5.586 -21.479  1.00 32.84           C  
ATOM    454  CD2 LEU A  59     -53.419  -4.534 -23.740  1.00 32.84           C  
ATOM    455  N   ASN A  60     -48.742  -5.256 -22.846  1.00 31.02           N  
ATOM    456  CA  ASN A  60     -48.699  -6.055 -24.066  1.00 31.02           C  
ATOM    457  C   ASN A  60     -47.499  -5.688 -24.935  1.00 31.02           C  
ATOM    458  CB  ASN A  60     -49.998  -5.895 -24.858  1.00 31.02           C  
ATOM    459  O   ASN A  60     -47.249  -4.508 -25.188  1.00 31.02           O  
ATOM    460  CG  ASN A  60     -51.127  -6.744 -24.307  1.00 31.02           C  
ATOM    461  ND2 ASN A  60     -52.359  -6.287 -24.496  1.00 31.02           N  
ATOM    462  OD1 ASN A  60     -50.893  -7.801 -23.715  1.00 31.02           O  
ATOM    463  N   LYS A  61     -46.715  -6.670 -25.302  1.00 30.99           N  
ATOM    464  CA  LYS A  61     -46.423  -7.446 -26.504  1.00 30.99           C  
ATOM    465  C   LYS A  61     -45.530  -6.663 -27.461  1.00 30.99           C  
ATOM    466  CB  LYS A  61     -47.718  -7.851 -27.209  1.00 30.99           C  
ATOM    467  O   LYS A  61     -45.808  -5.502 -27.768  1.00 30.99           O  
ATOM    468  CG  LYS A  61     -47.922  -9.356 -27.313  1.00 30.99           C  
ATOM    469  CD  LYS A  61     -49.222  -9.696 -28.031  1.00 30.99           C  
ATOM    470  CE  LYS A  61     -49.493 -11.194 -28.019  1.00 30.99           C  
ATOM    471  NZ  LYS A  61     -50.804 -11.524 -28.653  1.00 30.99           N  
ATOM    472  N   ASP A  62     -44.321  -7.112 -27.731  1.00 32.45           N  
ATOM    473  CA  ASP A  62     -43.424  -7.542 -28.799  1.00 32.45           C  
ATOM    474  C   ASP A  62     -43.349  -6.494 -29.907  1.00 32.45           C  
ATOM    475  CB  ASP A  62     -43.878  -8.885 -29.374  1.00 32.45           C  
ATOM    476  O   ASP A  62     -44.369  -6.135 -30.499  1.00 32.45           O  
ATOM    477  CG  ASP A  62     -43.731 -10.032 -28.390  1.00 32.45           C  
ATOM    478  OD1 ASP A  62     -42.822  -9.987 -27.533  1.00 32.45           O  
ATOM    479  OD2 ASP A  62     -44.529 -10.990 -28.474  1.00 32.45           O  
ATOM    480  N   THR A  63     -42.261  -5.692 -29.998  1.00 37.06           N  
ATOM    481  CA  THR A  63     -41.757  -5.169 -31.263  1.00 37.06           C  
ATOM    482  C   THR A  63     -40.282  -4.795 -31.145  1.00 37.06           C  
ATOM    483  CB  THR A  63     -42.565  -3.940 -31.721  1.00 37.06           C  
ATOM    484  O   THR A  63     -39.865  -4.199 -30.149  1.00 37.06           O  
ATOM    485  CG2 THR A  63     -43.926  -4.352 -32.274  1.00 37.06           C  
ATOM    486  OG1 THR A  63     -42.760  -3.061 -30.607  1.00 37.06           O  
ATOM    487  N   GLU A  64     -39.306  -5.654 -31.504  1.00 36.85           N  
ATOM    488  CA  GLU A  64     -38.204  -5.625 -32.462  1.00 36.85           C  
ATOM    489  C   GLU A  64     -38.178  -4.308 -33.233  1.00 36.85           C  
ATOM    490  CB  GLU A  64     -38.306  -6.802 -33.435  1.00 36.85           C  
ATOM    491  O   GLU A  64     -39.174  -3.923 -33.848  1.00 36.85           O  
ATOM    492  CG  GLU A  64     -38.026  -8.154 -32.796  1.00 36.85           C  
ATOM    493  CD  GLU A  64     -38.060  -9.306 -33.788  1.00 36.85           C  
ATOM    494  OE1 GLU A  64     -37.851 -10.469 -33.375  1.00 36.85           O  
ATOM    495  OE2 GLU A  64     -38.296  -9.042 -34.988  1.00 36.85           O  
ATOM    496  N   GLU A  65     -37.377  -3.306 -32.852  1.00 36.66           N  
ATOM    497  CA  GLU A  65     -36.617  -2.411 -33.719  1.00 36.66           C  
ATOM    498  C   GLU A  65     -36.430  -1.042 -33.071  1.00 36.66           C  
ATOM    499  CB  GLU A  65     -37.311  -2.260 -35.076  1.00 36.66           C  
ATOM    500  O   GLU A  65     -37.401  -0.408 -32.654  1.00 36.66           O  
ATOM    501  CG  GLU A  65     -37.237  -3.506 -35.946  1.00 36.66           C  
ATOM    502  CD  GLU A  65     -37.922  -3.338 -37.293  1.00 36.66           C  
ATOM    503  OE1 GLU A  65     -37.946  -4.307 -38.086  1.00 36.66           O  
ATOM    504  OE2 GLU A  65     -38.436  -2.229 -37.558  1.00 36.66           O  
ATOM    505  N   ASP A  66     -35.215  -0.667 -32.458  1.00 36.69           N  
ATOM    506  CA  ASP A  66     -34.663   0.654 -32.743  1.00 36.69           C  
ATOM    507  C   ASP A  66     -33.544   1.005 -31.765  1.00 36.69           C  
ATOM    508  CB  ASP A  66     -35.762   1.718 -32.688  1.00 36.69           C  
ATOM    509  O   ASP A  66     -33.730   0.934 -30.549  1.00 36.69           O  
ATOM    510  CG  ASP A  66     -36.707   1.655 -33.875  1.00 36.69           C  
ATOM    511  OD1 ASP A  66     -36.301   1.173 -34.954  1.00 36.69           O  
ATOM    512  OD2 ASP A  66     -37.869   2.095 -33.730  1.00 36.69           O  
ATOM    513  N   GLU A  67     -32.253   0.673 -31.998  1.00 42.12           N  
ATOM    514  CA  GLU A  67     -31.081   1.527 -32.161  1.00 42.12           C  
ATOM    515  C   GLU A  67     -31.393   2.972 -31.781  1.00 42.12           C  
ATOM    516  CB  GLU A  67     -30.565   1.462 -33.601  1.00 42.12           C  
ATOM    517  O   GLU A  67     -32.255   3.607 -32.391  1.00 42.12           O  
ATOM    518  CG  GLU A  67     -29.819   0.177 -33.929  1.00 42.12           C  
ATOM    519  CD  GLU A  67     -29.316   0.124 -35.363  1.00 42.12           C  
ATOM    520  OE1 GLU A  67     -28.734  -0.909 -35.765  1.00 42.12           O  
ATOM    521  OE2 GLU A  67     -29.506   1.125 -36.091  1.00 42.12           O  
ATOM    522  N   GLU A  68     -31.319   3.432 -30.482  1.00 45.92           N  
ATOM    523  CA  GLU A  68     -30.739   4.704 -30.062  1.00 45.92           C  
ATOM    524  C   GLU A  68     -31.151   5.054 -28.634  1.00 45.92           C  
ATOM    525  CB  GLU A  68     -31.152   5.826 -31.018  1.00 45.92           C  
ATOM    526  O   GLU A  68     -32.337   5.230 -28.351  1.00 45.92           O  
ATOM    527  CG  GLU A  68     -30.449   5.774 -32.367  1.00 45.92           C  
ATOM    528  CD  GLU A  68     -30.815   6.934 -33.279  1.00 45.92           C  
ATOM    529  OE1 GLU A  68     -30.348   6.964 -34.440  1.00 45.92           O  
ATOM    530  OE2 GLU A  68     -31.576   7.820 -32.829  1.00 45.92           O  
ATOM    531  N   MET A  69     -30.454   4.559 -27.533  1.00 49.50           N  
ATOM    532  CA  MET A  69     -30.439   5.574 -26.484  1.00 49.50           C  
ATOM    533  C   MET A  69     -29.549   5.143 -25.323  1.00 49.50           C  
ATOM    534  CB  MET A  69     -31.857   5.850 -25.981  1.00 49.50           C  
ATOM    535  O   MET A  69     -29.863   4.183 -24.617  1.00 49.50           O  
ATOM    536  CG  MET A  69     -32.093   7.296 -25.574  1.00 49.50           C  
ATOM    537  SD  MET A  69     -33.663   7.519 -24.651  1.00 49.50           S  
ATOM    538  CE  MET A  69     -34.859   7.081 -25.943  1.00 49.50           C  
ATOM    539  N   GLU A  70     -28.238   5.029 -25.429  1.00 51.13           N  
ATOM    540  CA  GLU A  70     -27.833   4.996 -24.027  1.00 51.13           C  
ATOM    541  C   GLU A  70     -26.959   6.197 -23.677  1.00 51.13           C  
ATOM    542  CB  GLU A  70     -27.089   3.695 -23.713  1.00 51.13           C  
ATOM    543  O   GLU A  70     -25.812   6.287 -24.119  1.00 51.13           O  
ATOM    544  CG  GLU A  70     -27.938   2.661 -22.989  1.00 51.13           C  
ATOM    545  CD  GLU A  70     -27.167   1.403 -22.620  1.00 51.13           C  
ATOM    546  OE1 GLU A  70     -27.760   0.486 -22.007  1.00 51.13           O  
ATOM    547  OE2 GLU A  70     -25.961   1.336 -22.944  1.00 51.13           O  
ATOM    548  N   GLU A  71     -27.316   7.417 -24.033  1.00 49.55           N  
ATOM    549  CA  GLU A  71     -26.638   8.554 -23.418  1.00 49.55           C  
ATOM    550  C   GLU A  71     -26.713   8.483 -21.895  1.00 49.55           C  
ATOM    551  CB  GLU A  71     -27.239   9.871 -23.914  1.00 49.55           C  
ATOM    552  O   GLU A  71     -27.795   8.597 -21.316  1.00 49.55           O  
ATOM    553  CG  GLU A  71     -26.760  10.283 -25.298  1.00 49.55           C  
ATOM    554  CD  GLU A  71     -27.392  11.574 -25.792  1.00 49.55           C  
ATOM    555  OE1 GLU A  71     -27.099  11.995 -26.935  1.00 49.55           O  
ATOM    556  OE2 GLU A  71     -28.185  12.171 -25.030  1.00 49.55           O  
ATOM    557  N   THR A  72     -26.386   7.370 -21.333  1.00 54.16           N  
ATOM    558  CA  THR A  72     -26.247   7.117 -19.903  1.00 54.16           C  
ATOM    559  C   THR A  72     -25.738   8.360 -19.180  1.00 54.16           C  
ATOM    560  CB  THR A  72     -25.294   5.937 -19.634  1.00 54.16           C  
ATOM    561  O   THR A  72     -24.811   9.022 -19.650  1.00 54.16           O  
ATOM    562  CG2 THR A  72     -25.872   4.631 -20.168  1.00 54.16           C  
ATOM    563  OG1 THR A  72     -24.039   6.189 -20.277  1.00 54.16           O  
ATOM    564  N   GLU A  73     -26.444   9.457 -19.082  1.00 55.29           N  
ATOM    565  CA  GLU A  73     -26.579  10.520 -18.091  1.00 55.29           C  
ATOM    566  C   GLU A  73     -25.349  10.595 -17.190  1.00 55.29           C  
ATOM    567  CB  GLU A  73     -27.838  10.311 -17.246  1.00 55.29           C  
ATOM    568  O   GLU A  73     -25.142   9.726 -16.341  1.00 55.29           O  
ATOM    569  CG  GLU A  73     -29.124  10.727 -17.946  1.00 55.29           C  
ATOM    570  CD  GLU A  73     -30.368  10.492 -17.104  1.00 55.29           C  
ATOM    571  OE1 GLU A  73     -31.488  10.786 -17.580  1.00 55.29           O  
ATOM    572  OE2 GLU A  73     -30.222  10.010 -15.958  1.00 55.29           O  
ATOM    573  N   THR A  74     -24.121  10.724 -17.720  1.00 56.85           N  
ATOM    574  CA  THR A  74     -23.002  11.126 -16.875  1.00 56.85           C  
ATOM    575  C   THR A  74     -23.420  12.237 -15.916  1.00 56.85           C  
ATOM    576  CB  THR A  74     -21.804  11.598 -17.721  1.00 56.85           C  
ATOM    577  O   THR A  74     -24.015  13.233 -16.333  1.00 56.85           O  
ATOM    578  CG2 THR A  74     -21.161  10.431 -18.462  1.00 56.85           C  
ATOM    579  OG1 THR A  74     -22.254  12.567 -18.675  1.00 56.85           O  
ATOM    580  N   ARG A  75     -24.278  11.966 -14.880  1.00 69.58           N  
ATOM    581  CA  ARG A  75     -24.564  12.979 -13.869  1.00 69.58           C  
ATOM    582  C   ARG A  75     -23.276  13.571 -13.308  1.00 69.58           C  
ATOM    583  CB  ARG A  75     -25.405  12.387 -12.737  1.00 69.58           C  
ATOM    584  O   ARG A  75     -22.333  12.840 -12.998  1.00 69.58           O  
ATOM    585  CG  ARG A  75     -26.796  11.949 -13.167  1.00 69.58           C  
ATOM    586  CD  ARG A  75     -27.626  11.465 -11.986  1.00 69.58           C  
ATOM    587  NE  ARG A  75     -29.045  11.752 -12.170  1.00 69.58           N  
ATOM    588  NH1 ARG A  75     -29.763  10.316 -10.509  1.00 69.58           N  
ATOM    589  NH2 ARG A  75     -31.286  11.533 -11.716  1.00 69.58           N  
ATOM    590  CZ  ARG A  75     -30.028  11.200 -11.464  1.00 69.58           C  
ATOM    591  N   GLU A  76     -22.961  14.800 -13.660  1.00 78.80           N  
ATOM    592  CA  GLU A  76     -21.865  15.615 -13.144  1.00 78.80           C  
ATOM    593  C   GLU A  76     -21.844  15.610 -11.618  1.00 78.80           C  
ATOM    594  CB  GLU A  76     -21.972  17.051 -13.664  1.00 78.80           C  
ATOM    595  O   GLU A  76     -22.886  15.452 -10.978  1.00 78.80           O  
ATOM    596  CG  GLU A  76     -21.811  17.173 -15.172  1.00 78.80           C  
ATOM    597  CD  GLU A  76     -21.875  18.608 -15.668  1.00 78.80           C  
ATOM    598  OE1 GLU A  76     -21.594  18.850 -16.864  1.00 78.80           O  
ATOM    599  OE2 GLU A  76     -22.207  19.499 -14.854  1.00 78.80           O  
ATOM    600  N   PRO A  77     -20.660  15.493 -11.060  1.00 83.20           N  
ATOM    601  CA  PRO A  77     -20.552  15.621  -9.604  1.00 83.20           C  
ATOM    602  C   PRO A  77     -21.239  16.875  -9.070  1.00 83.20           C  
ATOM    603  CB  PRO A  77     -19.041  15.683  -9.367  1.00 83.20           C  
ATOM    604  O   PRO A  77     -21.248  17.912  -9.739  1.00 83.20           O  
ATOM    605  CG  PRO A  77     -18.434  15.156 -10.627  1.00 83.20           C  
ATOM    606  CD  PRO A  77     -19.408  15.368 -11.750  1.00 83.20           C  
ATOM    607  N   ILE A  78     -22.155  16.767  -8.012  1.00 86.94           N  
ATOM    608  CA  ILE A  78     -22.886  17.845  -7.354  1.00 86.94           C  
ATOM    609  C   ILE A  78     -22.109  18.323  -6.129  1.00 86.94           C  
ATOM    610  CB  ILE A  78     -24.307  17.397  -6.946  1.00 86.94           C  
ATOM    611  O   ILE A  78     -21.762  17.524  -5.256  1.00 86.94           O  
ATOM    612  CG1 ILE A  78     -25.088  16.915  -8.174  1.00 86.94           C  
ATOM    613  CG2 ILE A  78     -25.049  18.534  -6.237  1.00 86.94           C  
ATOM    614  CD1 ILE A  78     -26.394  16.208  -7.838  1.00 86.94           C  
ATOM    615  N   LEU A  79     -21.739  19.549  -6.178  1.00 88.64           N  
ATOM    616  CA  LEU A  79     -21.124  20.196  -5.024  1.00 88.64           C  
ATOM    617  C   LEU A  79     -22.182  20.846  -4.138  1.00 88.64           C  
ATOM    618  CB  LEU A  79     -20.106  21.246  -5.477  1.00 88.64           C  
ATOM    619  O   LEU A  79     -22.955  21.686  -4.602  1.00 88.64           O  
ATOM    620  CG  LEU A  79     -19.247  21.875  -4.379  1.00 88.64           C  
ATOM    621  CD1 LEU A  79     -18.314  20.833  -3.773  1.00 88.64           C  
ATOM    622  CD2 LEU A  79     -18.453  23.054  -4.932  1.00 88.64           C  
ATOM    623  N   ASP A  80     -22.312  20.410  -2.941  1.00 86.95           N  
ATOM    624  CA  ASP A  80     -23.204  20.964  -1.927  1.00 86.95           C  
ATOM    625  C   ASP A  80     -22.439  21.309  -0.652  1.00 86.95           C  
ATOM    626  CB  ASP A  80     -24.334  19.981  -1.612  1.00 86.95           C  
ATOM    627  O   ASP A  80     -22.186  20.438   0.183  1.00 86.95           O  
ATOM    628  CG  ASP A  80     -25.360  20.547  -0.646  1.00 86.95           C  
ATOM    629  OD1 ASP A  80     -25.382  21.779  -0.433  1.00 86.95           O  
ATOM    630  OD2 ASP A  80     -26.151  19.755  -0.091  1.00 86.95           O  
ATOM    631  N   GLY A  81     -22.051  22.626  -0.593  1.00 87.18           N  
ATOM    632  CA  GLY A  81     -21.207  22.993   0.533  1.00 87.18           C  
ATOM    633  C   GLY A  81     -19.872  22.272   0.539  1.00 87.18           C  
ATOM    634  O   GLY A  81     -19.102  22.372  -0.418  1.00 87.18           O  
ATOM    635  N   ARG A  82     -19.580  21.485   1.609  1.00 85.87           N  
ATOM    636  CA  ARG A  82     -18.336  20.732   1.736  1.00 85.87           C  
ATOM    637  C   ARG A  82     -18.511  19.298   1.246  1.00 85.87           C  
ATOM    638  CB  ARG A  82     -17.852  20.735   3.187  1.00 85.87           C  
ATOM    639  O   ARG A  82     -17.645  18.450   1.471  1.00 85.87           O  
ATOM    640  CG  ARG A  82     -17.419  22.103   3.690  1.00 85.87           C  
ATOM    641  CD  ARG A  82     -16.871  22.035   5.108  1.00 85.87           C  
ATOM    642  NE  ARG A  82     -16.813  23.357   5.727  1.00 85.87           N  
ATOM    643  NH1 ARG A  82     -15.747  22.639   7.647  1.00 85.87           N  
ATOM    644  NH2 ARG A  82     -16.281  24.853   7.386  1.00 85.87           N  
ATOM    645  CZ  ARG A  82     -16.281  23.613   6.919  1.00 85.87           C  
ATOM    646  N   PHE A  83     -19.621  19.076   0.559  1.00 83.39           N  
ATOM    647  CA  PHE A  83     -19.928  17.713   0.143  1.00 83.39           C  
ATOM    648  C   PHE A  83     -19.986  17.611  -1.377  1.00 83.39           C  
ATOM    649  CB  PHE A  83     -21.255  17.249   0.751  1.00 83.39           C  
ATOM    650  O   PHE A  83     -20.583  18.462  -2.039  1.00 83.39           O  
ATOM    651  CG  PHE A  83     -21.239  17.168   2.254  1.00 83.39           C  
ATOM    652  CD1 PHE A  83     -20.733  16.045   2.897  1.00 83.39           C  
ATOM    653  CD2 PHE A  83     -21.730  18.215   3.023  1.00 83.39           C  
ATOM    654  CE1 PHE A  83     -20.717  15.968   4.288  1.00 83.39           C  
ATOM    655  CE2 PHE A  83     -21.717  18.144   4.413  1.00 83.39           C  
ATOM    656  CZ  PHE A  83     -21.211  17.019   5.044  1.00 83.39           C  
ATOM    657  N   ILE A  84     -19.294  16.549  -1.885  1.00 87.53           N  
ATOM    658  CA  ILE A  84     -19.364  16.209  -3.302  1.00 87.53           C  
ATOM    659  C   ILE A  84     -20.054  14.857  -3.474  1.00 87.53           C  
ATOM    660  CB  ILE A  84     -17.960  16.180  -3.946  1.00 87.53           C  
ATOM    661  O   ILE A  84     -19.685  13.877  -2.823  1.00 87.53           O  
ATOM    662  CG1 ILE A  84     -17.264  17.534  -3.771  1.00 87.53           C  
ATOM    663  CG2 ILE A  84     -18.052  15.798  -5.426  1.00 87.53           C  
ATOM    664  CD1 ILE A  84     -15.798  17.535  -4.183  1.00 87.53           C  
ATOM    665  N   THR A  85     -21.154  14.856  -4.260  1.00 86.42           N  
ATOM    666  CA  THR A  85     -21.840  13.605  -4.564  1.00 86.42           C  
ATOM    667  C   THR A  85     -21.642  13.222  -6.028  1.00 86.42           C  
ATOM    668  CB  THR A  85     -23.345  13.704  -4.256  1.00 86.42           C  
ATOM    669  O   THR A  85     -21.840  14.047  -6.923  1.00 86.42           O  
ATOM    670  CG2 THR A  85     -24.036  12.358  -4.448  1.00 86.42           C  
ATOM    671  OG1 THR A  85     -23.522  14.130  -2.899  1.00 86.42           O  
ATOM    672  N   PHE A  86     -21.165  12.055  -6.251  1.00 85.24           N  
ATOM    673  CA  PHE A  86     -20.949  11.562  -7.606  1.00 85.24           C  
ATOM    674  C   PHE A  86     -21.111  10.047  -7.664  1.00 85.24           C  
ATOM    675  CB  PHE A  86     -19.558  11.960  -8.110  1.00 85.24           C  
ATOM    676  O   PHE A  86     -21.032   9.370  -6.637  1.00 85.24           O  
ATOM    677  CG  PHE A  86     -18.436  11.506  -7.215  1.00 85.24           C  
ATOM    678  CD1 PHE A  86     -17.977  12.318  -6.185  1.00 85.24           C  
ATOM    679  CD2 PHE A  86     -17.840  10.266  -7.405  1.00 85.24           C  
ATOM    680  CE1 PHE A  86     -16.939  11.901  -5.356  1.00 85.24           C  
ATOM    681  CE2 PHE A  86     -16.802   9.842  -6.581  1.00 85.24           C  
ATOM    682  CZ  PHE A  86     -16.352  10.661  -5.558  1.00 85.24           C  
ATOM    683  N   PRO A  87     -21.546   9.661  -8.909  1.00 85.98           N  
ATOM    684  CA  PRO A  87     -21.554   8.206  -9.077  1.00 85.98           C  
ATOM    685  C   PRO A  87     -20.155   7.597  -9.009  1.00 85.98           C  
ATOM    686  CB  PRO A  87     -22.165   8.015 -10.468  1.00 85.98           C  
ATOM    687  O   PRO A  87     -19.209   8.150  -9.574  1.00 85.98           O  
ATOM    688  CG  PRO A  87     -21.882   9.293 -11.188  1.00 85.98           C  
ATOM    689  CD  PRO A  87     -21.818  10.405 -10.181  1.00 85.98           C  
ATOM    690  N   MET A  88     -20.037   6.536  -8.328  1.00 84.97           N  
ATOM    691  CA  MET A  88     -18.755   5.871  -8.113  1.00 84.97           C  
ATOM    692  C   MET A  88     -18.138   5.437  -9.438  1.00 84.97           C  
ATOM    693  CB  MET A  88     -18.924   4.661  -7.193  1.00 84.97           C  
ATOM    694  O   MET A  88     -16.914   5.388  -9.571  1.00 84.97           O  
ATOM    695  CG  MET A  88     -18.909   5.009  -5.713  1.00 84.97           C  
ATOM    696  SD  MET A  88     -17.407   5.945  -5.226  1.00 84.97           S  
ATOM    697  CE  MET A  88     -16.135   4.686  -5.524  1.00 84.97           C  
ATOM    698  N   ARG A  89     -18.907   5.096 -10.398  1.00 85.29           N  
ATOM    699  CA  ARG A  89     -18.419   4.606 -11.684  1.00 85.29           C  
ATOM    700  C   ARG A  89     -17.430   5.586 -12.304  1.00 85.29           C  
ATOM    701  CB  ARG A  89     -19.586   4.360 -12.643  1.00 85.29           C  
ATOM    702  O   ARG A  89     -16.547   5.187 -13.066  1.00 85.29           O  
ATOM    703  CG  ARG A  89     -20.364   5.616 -13.001  1.00 85.29           C  
ATOM    704  CD  ARG A  89     -21.500   5.318 -13.970  1.00 85.29           C  
ATOM    705  NE  ARG A  89     -22.270   6.518 -14.283  1.00 85.29           N  
ATOM    706  NH1 ARG A  89     -23.819   5.430 -15.607  1.00 85.29           N  
ATOM    707  NH2 ARG A  89     -23.979   7.692 -15.271  1.00 85.29           N  
ATOM    708  CZ  ARG A  89     -23.354   6.544 -15.053  1.00 85.29           C  
ATOM    709  N   ILE A  90     -17.582   6.868 -11.923  1.00 86.94           N  
ATOM    710  CA  ILE A  90     -16.726   7.902 -12.493  1.00 86.94           C  
ATOM    711  C   ILE A  90     -15.292   7.712 -12.004  1.00 86.94           C  
ATOM    712  CB  ILE A  90     -17.232   9.317 -12.134  1.00 86.94           C  
ATOM    713  O   ILE A  90     -14.338   8.041 -12.714  1.00 86.94           O  
ATOM    714  CG1 ILE A  90     -18.620   9.557 -12.739  1.00 86.94           C  
ATOM    715  CG2 ILE A  90     -16.238  10.382 -12.605  1.00 86.94           C  
ATOM    716  CD1 ILE A  90     -19.323  10.797 -12.204  1.00 86.94           C  
ATOM    717  N   LEU A  91     -15.087   7.148 -10.771  1.00 89.54           N  
ATOM    718  CA  LEU A  91     -13.764   7.036 -10.166  1.00 89.54           C  
ATOM    719  C   LEU A  91     -13.234   5.611 -10.278  1.00 89.54           C  
ATOM    720  CB  LEU A  91     -13.810   7.463  -8.696  1.00 89.54           C  
ATOM    721  O   LEU A  91     -12.040   5.372 -10.087  1.00 89.54           O  
ATOM    722  CG  LEU A  91     -14.155   8.928  -8.426  1.00 89.54           C  
ATOM    723  CD1 LEU A  91     -14.196   9.194  -6.925  1.00 89.54           C  
ATOM    724  CD2 LEU A  91     -13.151   9.849  -9.110  1.00 89.54           C  
ATOM    725  N   ASN A  92     -14.037   4.711 -10.559  1.00 88.92           N  
ATOM    726  CA  ASN A  92     -13.733   3.288 -10.460  1.00 88.92           C  
ATOM    727  C   ASN A  92     -12.478   2.927 -11.251  1.00 88.92           C  
ATOM    728  CB  ASN A  92     -14.921   2.450 -10.938  1.00 88.92           C  
ATOM    729  O   ASN A  92     -11.610   2.209 -10.752  1.00 88.92           O  
ATOM    730  CG  ASN A  92     -15.937   2.200  -9.841  1.00 88.92           C  
ATOM    731  ND2 ASN A  92     -17.090   1.657 -10.214  1.00 88.92           N  
ATOM    732  OD1 ASN A  92     -15.689   2.493  -8.669  1.00 88.92           O  
ATOM    733  N   ASP A  93     -12.296   3.459 -12.461  1.00 89.18           N  
ATOM    734  CA  ASP A  93     -11.186   3.066 -13.323  1.00 89.18           C  
ATOM    735  C   ASP A  93      -9.851   3.535 -12.747  1.00 89.18           C  
ATOM    736  CB  ASP A  93     -11.376   3.627 -14.733  1.00 89.18           C  
ATOM    737  O   ASP A  93      -8.829   2.866 -12.911  1.00 89.18           O  
ATOM    738  CG  ASP A  93     -12.468   2.915 -15.512  1.00 89.18           C  
ATOM    739  OD1 ASP A  93     -12.893   1.814 -15.100  1.00 89.18           O  
ATOM    740  OD2 ASP A  93     -12.906   3.459 -16.549  1.00 89.18           O  
ATOM    741  N   SER A  94      -9.925   4.651 -12.054  1.00 92.41           N  
ATOM    742  CA  SER A  94      -8.700   5.237 -11.519  1.00 92.41           C  
ATOM    743  C   SER A  94      -8.323   4.605 -10.183  1.00 92.41           C  
ATOM    744  CB  SER A  94      -8.857   6.749 -11.351  1.00 92.41           C  
ATOM    745  O   SER A  94      -7.204   4.786  -9.699  1.00 92.41           O  
ATOM    746  OG  SER A  94      -9.979   7.051 -10.539  1.00 92.41           O  
ATOM    747  N   LEU A  95      -9.225   3.812  -9.597  1.00 93.71           N  
ATOM    748  CA  LEU A  95      -9.001   3.302  -8.248  1.00 93.71           C  
ATOM    749  C   LEU A  95      -8.754   1.797  -8.270  1.00 93.71           C  
ATOM    750  CB  LEU A  95     -10.197   3.623  -7.349  1.00 93.71           C  
ATOM    751  O   LEU A  95      -8.579   1.178  -7.218  1.00 93.71           O  
ATOM    752  CG  LEU A  95     -10.541   5.103  -7.180  1.00 93.71           C  
ATOM    753  CD1 LEU A  95     -11.777   5.263  -6.301  1.00 93.71           C  
ATOM    754  CD2 LEU A  95      -9.358   5.864  -6.591  1.00 93.71           C  
ATOM    755  N   ARG A  96      -8.692   1.201  -9.456  1.00 93.37           N  
ATOM    756  CA  ARG A  96      -8.582  -0.250  -9.571  1.00 93.37           C  
ATOM    757  C   ARG A  96      -7.199  -0.656 -10.069  1.00 93.37           C  
ATOM    758  CB  ARG A  96      -9.659  -0.799 -10.509  1.00 93.37           C  
ATOM    759  O   ARG A  96      -6.623   0.010 -10.931  1.00 93.37           O  
ATOM    760  CG  ARG A  96     -11.062  -0.761  -9.925  1.00 93.37           C  
ATOM    761  CD  ARG A  96     -12.094  -1.311 -10.900  1.00 93.37           C  
ATOM    762  NE  ARG A  96     -12.374  -2.722 -10.648  1.00 93.37           N  
ATOM    763  NH1 ARG A  96     -12.860  -3.232 -12.848  1.00 93.37           N  
ATOM    764  NH2 ARG A  96     -12.963  -4.861 -11.239  1.00 93.37           N  
ATOM    765  CZ  ARG A  96     -12.732  -3.602 -11.579  1.00 93.37           C  
ATOM    766  N   CYS A  97      -6.775  -1.733  -9.490  1.00 96.36           N  
ATOM    767  CA  CYS A  97      -5.528  -2.352  -9.925  1.00 96.36           C  
ATOM    768  C   CYS A  97      -5.745  -3.199 -11.173  1.00 96.36           C  
ATOM    769  CB  CYS A  97      -4.940  -3.214  -8.808  1.00 96.36           C  
ATOM    770  O   CYS A  97      -6.617  -4.070 -11.193  1.00 96.36           O  
ATOM    771  SG  CYS A  97      -3.429  -4.085  -9.279  1.00 96.36           S  
ATOM    772  N   THR A  98      -4.920  -3.023 -12.183  1.00 96.40           N  
ATOM    773  CA  THR A  98      -5.118  -3.734 -13.441  1.00 96.40           C  
ATOM    774  C   THR A  98      -4.661  -5.185 -13.320  1.00 96.40           C  
ATOM    775  CB  THR A  98      -4.361  -3.049 -14.595  1.00 96.40           C  
ATOM    776  O   THR A  98      -5.025  -6.026 -14.144  1.00 96.40           O  
ATOM    777  CG2 THR A  98      -4.904  -1.647 -14.853  1.00 96.40           C  
ATOM    778  OG1 THR A  98      -2.971  -2.957 -14.259  1.00 96.40           O  
ATOM    779  N   LEU A  99      -3.850  -5.509 -12.372  1.00 96.93           N  
ATOM    780  CA  LEU A  99      -3.328  -6.862 -12.212  1.00 96.93           C  
ATOM    781  C   LEU A  99      -4.317  -7.740 -11.453  1.00 96.93           C  
ATOM    782  CB  LEU A  99      -1.984  -6.835 -11.479  1.00 96.93           C  
ATOM    783  O   LEU A  99      -4.549  -8.891 -11.832  1.00 96.93           O  
ATOM    784  CG  LEU A  99      -0.806  -6.230 -12.244  1.00 96.93           C  
ATOM    785  CD1 LEU A  99       0.439  -6.200 -11.363  1.00 96.93           C  
ATOM    786  CD2 LEU A  99      -0.542  -7.014 -13.525  1.00 96.93           C  
ATOM    787  N   CYS A 100      -5.006  -7.172 -10.367  1.00 95.81           N  
ATOM    788  CA  CYS A 100      -5.921  -8.008  -9.598  1.00 95.81           C  
ATOM    789  C   CYS A 100      -7.371  -7.678  -9.930  1.00 95.81           C  
ATOM    790  CB  CYS A 100      -5.679  -7.830  -8.099  1.00 95.81           C  
ATOM    791  O   CYS A 100      -8.278  -8.445  -9.602  1.00 95.81           O  
ATOM    792  SG  CYS A 100      -6.188  -6.217  -7.466  1.00 95.81           S  
ATOM    793  N   GLY A 101      -7.575  -6.556 -10.548  1.00 93.20           N  
ATOM    794  CA  GLY A 101      -8.930  -6.154 -10.889  1.00 93.20           C  
ATOM    795  C   GLY A 101      -9.697  -5.580  -9.712  1.00 93.20           C  
ATOM    796  O   GLY A 101     -10.876  -5.244  -9.837  1.00 93.20           O  
ATOM    797  N   GLY A 102      -9.129  -5.517  -8.604  1.00 92.25           N  
ATOM    798  CA  GLY A 102      -9.730  -4.940  -7.412  1.00 92.25           C  
ATOM    799  C   GLY A 102      -9.258  -3.526  -7.130  1.00 92.25           C  
ATOM    800  O   GLY A 102      -8.454  -2.973  -7.883  1.00 92.25           O  
ATOM    801  N   TYR A 103      -9.794  -2.906  -6.036  1.00 93.54           N  
ATOM    802  CA  TYR A 103      -9.328  -1.598  -5.591  1.00 93.54           C  
ATOM    803  C   TYR A 103      -7.927  -1.690  -5.000  1.00 93.54           C  
ATOM    804  CB  TYR A 103     -10.292  -1.006  -4.558  1.00 93.54           C  
ATOM    805  O   TYR A 103      -7.555  -2.716  -4.425  1.00 93.54           O  
ATOM    806  CG  TYR A 103     -11.654  -0.674  -5.119  1.00 93.54           C  
ATOM    807  CD1 TYR A 103     -11.810   0.336  -6.066  1.00 93.54           C  
ATOM    808  CD2 TYR A 103     -12.785  -1.367  -4.702  1.00 93.54           C  
ATOM    809  CE1 TYR A 103     -13.063   0.647  -6.584  1.00 93.54           C  
ATOM    810  CE2 TYR A 103     -14.043  -1.063  -5.214  1.00 93.54           C  
ATOM    811  OH  TYR A 103     -15.414   0.247  -6.663  1.00 93.54           O  
ATOM    812  CZ  TYR A 103     -14.171  -0.057  -6.153  1.00 93.54           C  
ATOM    813  N   PHE A 104      -7.143  -0.698  -5.135  1.00 95.27           N  
ATOM    814  CA  PHE A 104      -5.746  -0.718  -4.716  1.00 95.27           C  
ATOM    815  C   PHE A 104      -5.630  -1.042  -3.231  1.00 95.27           C  
ATOM    816  CB  PHE A 104      -5.075   0.627  -5.014  1.00 95.27           C  
ATOM    817  O   PHE A 104      -6.365  -0.488  -2.411  1.00 95.27           O  
ATOM    818  CG  PHE A 104      -4.762   0.839  -6.470  1.00 95.27           C  
ATOM    819  CD1 PHE A 104      -3.785   0.080  -7.104  1.00 95.27           C  
ATOM    820  CD2 PHE A 104      -5.444   1.799  -7.207  1.00 95.27           C  
ATOM    821  CE1 PHE A 104      -3.493   0.274  -8.452  1.00 95.27           C  
ATOM    822  CE2 PHE A 104      -5.157   1.999  -8.554  1.00 95.27           C  
ATOM    823  CZ  PHE A 104      -4.181   1.236  -9.174  1.00 95.27           C  
ATOM    824  N   TYR A 105      -4.810  -1.946  -2.838  1.00 94.48           N  
ATOM    825  CA  TYR A 105      -4.344  -2.306  -1.504  1.00 94.48           C  
ATOM    826  C   TYR A 105      -2.832  -2.151  -1.394  1.00 94.48           C  
ATOM    827  CB  TYR A 105      -4.749  -3.743  -1.162  1.00 94.48           C  
ATOM    828  O   TYR A 105      -2.081  -2.792  -2.133  1.00 94.48           O  
ATOM    829  CG  TYR A 105      -4.188  -4.235   0.150  1.00 94.48           C  
ATOM    830  CD1 TYR A 105      -3.163  -5.178   0.182  1.00 94.48           C  
ATOM    831  CD2 TYR A 105      -4.681  -3.760   1.360  1.00 94.48           C  
ATOM    832  CE1 TYR A 105      -2.644  -5.637   1.388  1.00 94.48           C  
ATOM    833  CE2 TYR A 105      -4.170  -4.211   2.573  1.00 94.48           C  
ATOM    834  OH  TYR A 105      -2.643  -5.598   3.774  1.00 94.48           O  
ATOM    835  CZ  TYR A 105      -3.153  -5.148   2.576  1.00 94.48           C  
ATOM    836  N   GLU A 106      -2.419  -1.235  -0.564  1.00 95.81           N  
ATOM    837  CA  GLU A 106      -1.000  -0.901  -0.490  1.00 95.81           C  
ATOM    838  C   GLU A 106      -0.459  -0.488  -1.856  1.00 95.81           C  
ATOM    839  CB  GLU A 106      -0.197  -2.082   0.060  1.00 95.81           C  
ATOM    840  O   GLU A 106       0.479  -1.103  -2.368  1.00 95.81           O  
ATOM    841  CG  GLU A 106      -0.475  -2.387   1.525  1.00 95.81           C  
ATOM    842  CD  GLU A 106       0.454  -3.440   2.106  1.00 95.81           C  
ATOM    843  OE1 GLU A 106       0.505  -3.586   3.348  1.00 95.81           O  
ATOM    844  OE2 GLU A 106       1.138  -4.125   1.312  1.00 95.81           O  
ATOM    845  N   ALA A 107      -0.970   0.605  -2.318  1.00 98.04           N  
ATOM    846  CA  ALA A 107      -0.621   1.105  -3.645  1.00 98.04           C  
ATOM    847  C   ALA A 107       0.884   1.321  -3.772  1.00 98.04           C  
ATOM    848  CB  ALA A 107      -1.369   2.404  -3.938  1.00 98.04           C  
ATOM    849  O   ALA A 107       1.519   1.856  -2.860  1.00 98.04           O  
ATOM    850  N   ALA A 108       1.447   0.878  -4.939  1.00 98.45           N  
ATOM    851  CA  ALA A 108       2.856   1.064  -5.277  1.00 98.45           C  
ATOM    852  C   ALA A 108       3.015   1.553  -6.714  1.00 98.45           C  
ATOM    853  CB  ALA A 108       3.629  -0.237  -5.073  1.00 98.45           C  
ATOM    854  O   ALA A 108       2.308   1.094  -7.615  1.00 98.45           O  
ATOM    855  N   THR A 109       3.919   2.502  -6.832  1.00 98.29           N  
ATOM    856  CA  THR A 109       4.158   3.126  -8.128  1.00 98.29           C  
ATOM    857  C   THR A 109       5.528   2.734  -8.673  1.00 98.29           C  
ATOM    858  CB  THR A 109       4.060   4.660  -8.036  1.00 98.29           C  
ATOM    859  O   THR A 109       6.516   2.721  -7.935  1.00 98.29           O  
ATOM    860  CG2 THR A 109       4.319   5.311  -9.391  1.00 98.29           C  
ATOM    861  OG1 THR A 109       2.749   5.023  -7.586  1.00 98.29           O  
ATOM    862  N   ILE A 110       5.496   2.349  -9.949  1.00 98.15           N  
ATOM    863  CA  ILE A 110       6.768   2.099 -10.619  1.00 98.15           C  
ATOM    864  C   ILE A 110       7.510   3.417 -10.825  1.00 98.15           C  
ATOM    865  CB  ILE A 110       6.563   1.382 -11.972  1.00 98.15           C  
ATOM    866  O   ILE A 110       6.946   4.378 -11.353  1.00 98.15           O  
ATOM    867  CG1 ILE A 110       5.917   0.008 -11.755  1.00 98.15           C  
ATOM    868  CG2 ILE A 110       7.892   1.250 -12.720  1.00 98.15           C  
ATOM    869  CD1 ILE A 110       5.626  -0.749 -13.044  1.00 98.15           C  
ATOM    870  N   LYS A 111       8.787   3.515 -10.535  1.00 97.35           N  
ATOM    871  CA  LYS A 111       9.583   4.738 -10.494  1.00 97.35           C  
ATOM    872  C   LYS A 111       9.815   5.289 -11.898  1.00 97.35           C  
ATOM    873  CB  LYS A 111      10.924   4.483  -9.803  1.00 97.35           C  
ATOM    874  O   LYS A 111       9.765   6.503 -12.110  1.00 97.35           O  
ATOM    875  CG  LYS A 111      10.803   4.135  -8.327  1.00 97.35           C  
ATOM    876  CD  LYS A 111      12.170   3.921  -7.689  1.00 97.35           C  
ATOM    877  CE  LYS A 111      12.047   3.495  -6.233  1.00 97.35           C  
ATOM    878  NZ  LYS A 111      13.385   3.327  -5.590  1.00 97.35           N  
ATOM    879  N   GLU A 112       9.892   4.446 -12.930  1.00 97.13           N  
ATOM    880  CA  GLU A 112      10.326   4.873 -14.256  1.00 97.13           C  
ATOM    881  C   GLU A 112       9.153   5.400 -15.078  1.00 97.13           C  
ATOM    882  CB  GLU A 112      11.011   3.721 -14.996  1.00 97.13           C  
ATOM    883  O   GLU A 112       9.328   6.275 -15.929  1.00 97.13           O  
ATOM    884  CG  GLU A 112      12.311   3.263 -14.351  1.00 97.13           C  
ATOM    885  CD  GLU A 112      13.349   4.369 -14.243  1.00 97.13           C  
ATOM    886  OE1 GLU A 112      14.119   4.384 -13.256  1.00 97.13           O  
ATOM    887  OE2 GLU A 112      13.392   5.227 -15.153  1.00 97.13           O  
ATOM    888  N   CYS A 113       7.882   4.893 -14.780  1.00 97.77           N  
ATOM    889  CA  CYS A 113       6.773   5.290 -15.641  1.00 97.77           C  
ATOM    890  C   CYS A 113       5.598   5.801 -14.815  1.00 97.77           C  
ATOM    891  CB  CYS A 113       6.323   4.116 -16.511  1.00 97.77           C  
ATOM    892  O   CYS A 113       4.635   6.339 -15.365  1.00 97.77           O  
ATOM    893  SG  CYS A 113       5.675   2.718 -15.570  1.00 97.77           S  
ATOM    894  N   LEU A 114       5.609   5.628 -13.503  1.00 97.46           N  
ATOM    895  CA  LEU A 114       4.657   6.130 -12.517  1.00 97.46           C  
ATOM    896  C   LEU A 114       3.302   5.450 -12.676  1.00 97.46           C  
ATOM    897  CB  LEU A 114       4.499   7.647 -12.649  1.00 97.46           C  
ATOM    898  O   LEU A 114       2.267   6.034 -12.346  1.00 97.46           O  
ATOM    899  CG  LEU A 114       5.765   8.481 -12.445  1.00 97.46           C  
ATOM    900  CD1 LEU A 114       5.445   9.967 -12.562  1.00 97.46           C  
ATOM    901  CD2 LEU A 114       6.399   8.170 -11.094  1.00 97.46           C  
ATOM    902  N   HIS A 115       3.225   4.274 -13.238  1.00 98.13           N  
ATOM    903  CA  HIS A 115       2.006   3.475 -13.183  1.00 98.13           C  
ATOM    904  C   HIS A 115       1.868   2.772 -11.837  1.00 98.13           C  
ATOM    905  CB  HIS A 115       1.987   2.448 -14.317  1.00 98.13           C  
ATOM    906  O   HIS A 115       2.862   2.325 -11.261  1.00 98.13           O  
ATOM    907  CG  HIS A 115       1.719   3.044 -15.662  1.00 98.13           C  
ATOM    908  CD2 HIS A 115       0.645   3.715 -16.139  1.00 98.13           C  
ATOM    909  ND1 HIS A 115       2.624   2.978 -16.699  1.00 98.13           N  
ATOM    910  CE1 HIS A 115       2.116   3.585 -17.759  1.00 98.13           C  
ATOM    911  NE2 HIS A 115       0.916   4.041 -17.445  1.00 98.13           N  
ATOM    912  N   THR A 116       0.664   2.725 -11.297  1.00 98.19           N  
ATOM    913  CA  THR A 116       0.394   2.293  -9.930  1.00 98.19           C  
ATOM    914  C   THR A 116      -0.294   0.931  -9.919  1.00 98.19           C  
ATOM    915  CB  THR A 116      -0.479   3.318  -9.183  1.00 98.19           C  
ATOM    916  O   THR A 116      -1.157   0.658 -10.756  1.00 98.19           O  
ATOM    917  CG2 THR A 116      -0.701   2.898  -7.734  1.00 98.19           C  
ATOM    918  OG1 THR A 116       0.169   4.595  -9.205  1.00 98.19           O  
ATOM    919  N   PHE A 117       0.095   0.082  -9.012  1.00 98.41           N  
ATOM    920  CA  PHE A 117      -0.465  -1.238  -8.744  1.00 98.41           C  
ATOM    921  C   PHE A 117      -0.554  -1.493  -7.244  1.00 98.41           C  
ATOM    922  CB  PHE A 117       0.378  -2.327  -9.414  1.00 98.41           C  
ATOM    923  O   PHE A 117      -0.043  -0.707  -6.444  1.00 98.41           O  
ATOM    924  CG  PHE A 117       0.613  -2.097 -10.882  1.00 98.41           C  
ATOM    925  CD1 PHE A 117      -0.255  -2.624 -11.830  1.00 98.41           C  
ATOM    926  CD2 PHE A 117       1.702  -1.352 -11.315  1.00 98.41           C  
ATOM    927  CE1 PHE A 117      -0.040  -2.413 -13.190  1.00 98.41           C  
ATOM    928  CE2 PHE A 117       1.923  -1.136 -12.672  1.00 98.41           C  
ATOM    929  CZ  PHE A 117       1.052  -1.668 -13.608  1.00 98.41           C  
ATOM    930  N   CYS A 118      -1.275  -2.668  -6.910  1.00 98.28           N  
ATOM    931  CA  CYS A 118      -1.071  -3.142  -5.546  1.00 98.28           C  
ATOM    932  C   CYS A 118       0.369  -3.594  -5.335  1.00 98.28           C  
ATOM    933  CB  CYS A 118      -2.027  -4.292  -5.229  1.00 98.28           C  
ATOM    934  O   CYS A 118       0.951  -4.251  -6.200  1.00 98.28           O  
ATOM    935  SG  CYS A 118      -3.772  -3.844  -5.357  1.00 98.28           S  
ATOM    936  N   ARG A 119       0.916  -3.234  -4.277  1.00 98.18           N  
ATOM    937  CA  ARG A 119       2.305  -3.604  -4.024  1.00 98.18           C  
ATOM    938  C   ARG A 119       2.503  -5.110  -4.155  1.00 98.18           C  
ATOM    939  CB  ARG A 119       2.741  -3.136  -2.634  1.00 98.18           C  
ATOM    940  O   ARG A 119       3.390  -5.564  -4.882  1.00 98.18           O  
ATOM    941  CG  ARG A 119       4.210  -3.387  -2.333  1.00 98.18           C  
ATOM    942  CD  ARG A 119       4.616  -2.806  -0.985  1.00 98.18           C  
ATOM    943  NE  ARG A 119       5.927  -3.291  -0.562  1.00 98.18           N  
ATOM    944  NH1 ARG A 119       7.094  -2.231  -2.250  1.00 98.18           N  
ATOM    945  NH2 ARG A 119       8.209  -3.503  -0.703  1.00 98.18           N  
ATOM    946  CZ  ARG A 119       7.074  -3.007  -1.173  1.00 98.18           C  
ATOM    947  N   PRO A 120       1.656  -5.981  -3.534  1.00 97.06           N  
ATOM    948  CA  PRO A 120       1.842  -7.424  -3.704  1.00 97.06           C  
ATOM    949  C   PRO A 120       1.672  -7.874  -5.153  1.00 97.06           C  
ATOM    950  CB  PRO A 120       0.753  -8.027  -2.813  1.00 97.06           C  
ATOM    951  O   PRO A 120       2.350  -8.804  -5.598  1.00 97.06           O  
ATOM    952  CG  PRO A 120      -0.251  -6.933  -2.643  1.00 97.06           C  
ATOM    953  CD  PRO A 120       0.461  -5.614  -2.731  1.00 97.06           C  
ATOM    954  N   CYS A 121       0.814  -7.186  -5.897  1.00 98.36           N  
ATOM    955  CA  CYS A 121       0.534  -7.557  -7.279  1.00 98.36           C  
ATOM    956  C   CYS A 121       1.746  -7.303  -8.168  1.00 98.36           C  
ATOM    957  CB  CYS A 121      -0.670  -6.779  -7.809  1.00 98.36           C  
ATOM    958  O   CYS A 121       2.148  -8.175  -8.941  1.00 98.36           O  
ATOM    959  SG  CYS A 121      -2.245  -7.301  -7.094  1.00 98.36           S  
ATOM    960  N   ILE A 122       2.249  -6.109  -7.998  1.00 98.18           N  
ATOM    961  CA  ILE A 122       3.330  -5.752  -8.910  1.00 98.18           C  
ATOM    962  C   ILE A 122       4.604  -6.498  -8.519  1.00 98.18           C  
ATOM    963  CB  ILE A 122       3.583  -4.228  -8.918  1.00 98.18           C  
ATOM    964  O   ILE A 122       5.390  -6.893  -9.384  1.00 98.18           O  
ATOM    965  CG1 ILE A 122       4.588  -3.858 -10.015  1.00 98.18           C  
ATOM    966  CG2 ILE A 122       4.070  -3.754  -7.546  1.00 98.18           C  
ATOM    967  CD1 ILE A 122       4.134  -4.228 -11.420  1.00 98.18           C  
ATOM    968  N   LEU A 123       4.838  -6.820  -7.315  1.00 97.82           N  
ATOM    969  CA  LEU A 123       5.994  -7.597  -6.883  1.00 97.82           C  
ATOM    970  C   LEU A 123       5.884  -9.043  -7.355  1.00 97.82           C  
ATOM    971  CB  LEU A 123       6.129  -7.554  -5.358  1.00 97.82           C  
ATOM    972  O   LEU A 123       6.873  -9.633  -7.795  1.00 97.82           O  
ATOM    973  CG  LEU A 123       6.622  -6.237  -4.758  1.00 97.82           C  
ATOM    974  CD1 LEU A 123       6.682  -6.337  -3.237  1.00 97.82           C  
ATOM    975  CD2 LEU A 123       7.986  -5.866  -5.329  1.00 97.82           C  
ATOM    976  N   LYS A 124       4.698  -9.608  -7.186  1.00 97.69           N  
ATOM    977  CA  LYS A 124       4.483 -10.954  -7.709  1.00 97.69           C  
ATOM    978  C   LYS A 124       4.791 -11.019  -9.203  1.00 97.69           C  
ATOM    979  CB  LYS A 124       3.046 -11.408  -7.450  1.00 97.69           C  
ATOM    980  O   LYS A 124       5.426 -11.966  -9.671  1.00 97.69           O  
ATOM    981  CG  LYS A 124       2.750 -12.825  -7.921  1.00 97.69           C  
ATOM    982  CD  LYS A 124       1.312 -13.225  -7.619  1.00 97.69           C  
ATOM    983  CE  LYS A 124       0.980 -14.597  -8.191  1.00 97.69           C  
ATOM    984  NZ  LYS A 124      -0.464 -14.935  -8.017  1.00 97.69           N  
ATOM    985  N   TYR A 125       4.301 -10.022  -9.938  1.00 97.48           N  
ATOM    986  CA  TYR A 125       4.545  -9.927 -11.373  1.00 97.48           C  
ATOM    987  C   TYR A 125       6.038  -9.952 -11.676  1.00 97.48           C  
ATOM    988  CB  TYR A 125       3.918  -8.650 -11.941  1.00 97.48           C  
ATOM    989  O   TYR A 125       6.487 -10.692 -12.554  1.00 97.48           O  
ATOM    990  CG  TYR A 125       4.262  -8.397 -13.389  1.00 97.48           C  
ATOM    991  CD1 TYR A 125       5.277  -7.509 -13.739  1.00 97.48           C  
ATOM    992  CD2 TYR A 125       3.573  -9.044 -14.409  1.00 97.48           C  
ATOM    993  CE1 TYR A 125       5.596  -7.271 -15.072  1.00 97.48           C  
ATOM    994  CE2 TYR A 125       3.884  -8.814 -15.745  1.00 97.48           C  
ATOM    995  OH  TYR A 125       5.208  -7.696 -17.388  1.00 97.48           O  
ATOM    996  CZ  TYR A 125       4.896  -7.928 -16.067  1.00 97.48           C  
ATOM    997  N   PHE A 126       6.830  -9.221 -10.953  1.00 96.70           N  
ATOM    998  CA  PHE A 126       8.269  -9.144 -11.175  1.00 96.70           C  
ATOM    999  C   PHE A 126       8.957 -10.425 -10.718  1.00 96.70           C  
ATOM   1000  CB  PHE A 126       8.864  -7.938 -10.441  1.00 96.70           C  
ATOM   1001  O   PHE A 126       9.934 -10.863 -11.330  1.00 96.70           O  
ATOM   1002  CG  PHE A 126       8.503  -6.613 -11.058  1.00 96.70           C  
ATOM   1003  CD1 PHE A 126       8.433  -6.470 -12.438  1.00 96.70           C  
ATOM   1004  CD2 PHE A 126       8.234  -5.511 -10.256  1.00 96.70           C  
ATOM   1005  CE1 PHE A 126       8.099  -5.245 -13.012  1.00 96.70           C  
ATOM   1006  CE2 PHE A 126       7.899  -4.284 -10.822  1.00 96.70           C  
ATOM   1007  CZ  PHE A 126       7.834  -4.153 -12.200  1.00 96.70           C  
ATOM   1008  N   TYR A 127       8.404 -11.112  -9.685  1.00 96.47           N  
ATOM   1009  CA  TYR A 127       9.030 -12.313  -9.143  1.00 96.47           C  
ATOM   1010  C   TYR A 127       8.664 -13.539  -9.971  1.00 96.47           C  
ATOM   1011  CB  TYR A 127       8.613 -12.525  -7.684  1.00 96.47           C  
ATOM   1012  O   TYR A 127       9.405 -14.525  -9.991  1.00 96.47           O  
ATOM   1013  CG  TYR A 127       9.360 -11.650  -6.707  1.00 96.47           C  
ATOM   1014  CD1 TYR A 127      10.745 -11.736  -6.582  1.00 96.47           C  
ATOM   1015  CD2 TYR A 127       8.683 -10.737  -5.905  1.00 96.47           C  
ATOM   1016  CE1 TYR A 127      11.438 -10.934  -5.681  1.00 96.47           C  
ATOM   1017  CE2 TYR A 127       9.366  -9.930  -5.001  1.00 96.47           C  
ATOM   1018  OH  TYR A 127      11.421  -9.238  -4.003  1.00 96.47           O  
ATOM   1019  CZ  TYR A 127      10.740 -10.035  -4.897  1.00 96.47           C  
ATOM   1020  N   ASP A 128       7.516 -13.478 -10.611  1.00 96.73           N  
ATOM   1021  CA  ASP A 128       7.099 -14.597 -11.449  1.00 96.73           C  
ATOM   1022  C   ASP A 128       8.036 -14.768 -12.643  1.00 96.73           C  
ATOM   1023  CB  ASP A 128       5.661 -14.399 -11.933  1.00 96.73           C  
ATOM   1024  O   ASP A 128       8.294 -15.891 -13.080  1.00 96.73           O  
ATOM   1025  CG  ASP A 128       4.626 -14.748 -10.878  1.00 96.73           C  
ATOM   1026  OD1 ASP A 128       5.003 -15.250  -9.797  1.00 96.73           O  
ATOM   1027  OD2 ASP A 128       3.423 -14.523 -11.130  1.00 96.73           O  
ATOM   1028  N   ASP A 129       8.591 -13.742 -13.172  1.00 94.32           N  
ATOM   1029  CA  ASP A 129       9.602 -13.714 -14.224  1.00 94.32           C  
ATOM   1030  C   ASP A 129      10.658 -12.647 -13.944  1.00 94.32           C  
ATOM   1031  CB  ASP A 129       8.951 -13.464 -15.587  1.00 94.32           C  
ATOM   1032  O   ASP A 129      10.477 -11.480 -14.296  1.00 94.32           O  
ATOM   1033  CG  ASP A 129       9.928 -13.591 -16.742  1.00 94.32           C  
ATOM   1034  OD1 ASP A 129      11.117 -13.897 -16.506  1.00 94.32           O  
ATOM   1035  OD2 ASP A 129       9.506 -13.380 -17.900  1.00 94.32           O  
ATOM   1036  N   VAL A 130      11.732 -13.126 -13.342  1.00 89.92           N  
ATOM   1037  CA  VAL A 130      12.752 -12.236 -12.796  1.00 89.92           C  
ATOM   1038  C   VAL A 130      13.472 -11.516 -13.934  1.00 89.92           C  
ATOM   1039  CB  VAL A 130      13.769 -13.006 -11.924  1.00 89.92           C  
ATOM   1040  O   VAL A 130      14.056 -10.449 -13.731  1.00 89.92           O  
ATOM   1041  CG1 VAL A 130      14.823 -12.056 -11.358  1.00 89.92           C  
ATOM   1042  CG2 VAL A 130      13.052 -13.747 -10.798  1.00 89.92           C  
ATOM   1043  N   SER A 131      13.425 -12.085 -15.127  1.00 91.53           N  
ATOM   1044  CA  SER A 131      14.074 -11.473 -16.282  1.00 91.53           C  
ATOM   1045  C   SER A 131      13.221 -10.352 -16.866  1.00 91.53           C  
ATOM   1046  CB  SER A 131      14.356 -12.523 -17.358  1.00 91.53           C  
ATOM   1047  O   SER A 131      13.723  -9.504 -17.606  1.00 91.53           O  
ATOM   1048  OG  SER A 131      13.147 -13.072 -17.854  1.00 91.53           O  
ATOM   1049  N   ASN A 132      11.932 -10.374 -16.537  1.00 93.74           N  
ATOM   1050  CA  ASN A 132      11.021  -9.340 -17.015  1.00 93.74           C  
ATOM   1051  C   ASN A 132      11.032  -8.118 -16.102  1.00 93.74           C  
ATOM   1052  CB  ASN A 132       9.600  -9.894 -17.144  1.00 93.74           C  
ATOM   1053  O   ASN A 132      10.619  -8.199 -14.943  1.00 93.74           O  
ATOM   1054  CG  ASN A 132       8.648  -8.913 -17.798  1.00 93.74           C  
ATOM   1055  ND2 ASN A 132       7.362  -9.247 -17.802  1.00 93.74           N  
ATOM   1056  OD1 ASN A 132       9.063  -7.864 -18.297  1.00 93.74           O  
ATOM   1057  N   THR A 133      11.429  -6.991 -16.670  1.00 95.20           N  
ATOM   1058  CA  THR A 133      11.494  -5.762 -15.887  1.00 95.20           C  
ATOM   1059  C   THR A 133      10.533  -4.714 -16.443  1.00 95.20           C  
ATOM   1060  CB  THR A 133      12.924  -5.189 -15.863  1.00 95.20           C  
ATOM   1061  O   THR A 133      10.657  -3.527 -16.137  1.00 95.20           O  
ATOM   1062  CG2 THR A 133      13.898  -6.169 -15.217  1.00 95.20           C  
ATOM   1063  OG1 THR A 133      13.348  -4.926 -17.206  1.00 95.20           O  
ATOM   1064  N   ALA A 134       9.666  -5.132 -17.287  1.00 97.40           N  
ATOM   1065  CA  ALA A 134       8.798  -4.199 -18.000  1.00 97.40           C  
ATOM   1066  C   ALA A 134       7.504  -3.954 -17.229  1.00 97.40           C  
ATOM   1067  CB  ALA A 134       8.488  -4.725 -19.400  1.00 97.40           C  
ATOM   1068  O   ALA A 134       6.945  -4.878 -16.634  1.00 97.40           O  
ATOM   1069  N   CYS A 135       7.027  -2.705 -17.221  1.00 98.19           N  
ATOM   1070  CA  CYS A 135       5.732  -2.324 -16.670  1.00 98.19           C  
ATOM   1071  C   CYS A 135       4.597  -3.014 -17.417  1.00 98.19           C  
ATOM   1072  CB  CYS A 135       5.548  -0.808 -16.731  1.00 98.19           C  
ATOM   1073  O   CYS A 135       4.563  -3.006 -18.649  1.00 98.19           O  
ATOM   1074  SG  CYS A 135       3.869  -0.263 -16.347  1.00 98.19           S  
ATOM   1075  N   PRO A 136       3.669  -3.612 -16.677  1.00 97.46           N  
ATOM   1076  CA  PRO A 136       2.556  -4.328 -17.305  1.00 97.46           C  
ATOM   1077  C   PRO A 136       1.629  -3.404 -18.092  1.00 97.46           C  
ATOM   1078  CB  PRO A 136       1.822  -4.952 -16.115  1.00 97.46           C  
ATOM   1079  O   PRO A 136       0.903  -3.861 -18.978  1.00 97.46           O  
ATOM   1080  CG  PRO A 136       2.850  -5.033 -15.032  1.00 97.46           C  
ATOM   1081  CD  PRO A 136       3.765  -3.849 -15.154  1.00 97.46           C  
ATOM   1082  N   ILE A 137       1.707  -2.130 -17.868  1.00 97.36           N  
ATOM   1083  CA  ILE A 137       0.796  -1.191 -18.515  1.00 97.36           C  
ATOM   1084  C   ILE A 137       1.465  -0.591 -19.749  1.00 97.36           C  
ATOM   1085  CB  ILE A 137       0.356  -0.072 -17.545  1.00 97.36           C  
ATOM   1086  O   ILE A 137       0.885  -0.588 -20.838  1.00 97.36           O  
ATOM   1087  CG1 ILE A 137      -0.490  -0.653 -16.407  1.00 97.36           C  
ATOM   1088  CG2 ILE A 137      -0.412   1.021 -18.295  1.00 97.36           C  
ATOM   1089  CD1 ILE A 137      -0.854   0.357 -15.328  1.00 97.36           C  
ATOM   1090  N   CYS A 138       2.703  -0.157 -19.614  1.00 98.25           N  
ATOM   1091  CA  CYS A 138       3.251   0.648 -20.701  1.00 98.25           C  
ATOM   1092  C   CYS A 138       4.460  -0.034 -21.329  1.00 98.25           C  
ATOM   1093  CB  CYS A 138       3.642   2.036 -20.195  1.00 98.25           C  
ATOM   1094  O   CYS A 138       4.930   0.382 -22.390  1.00 98.25           O  
ATOM   1095  SG  CYS A 138       5.057   2.029 -19.072  1.00 98.25           S  
ATOM   1096  N   GLY A 139       5.017  -1.058 -20.637  1.00 97.54           N  
ATOM   1097  CA  GLY A 139       6.115  -1.828 -21.199  1.00 97.54           C  
ATOM   1098  C   GLY A 139       7.476  -1.216 -20.925  1.00 97.54           C  
ATOM   1099  O   GLY A 139       8.500  -1.745 -21.361  1.00 97.54           O  
ATOM   1100  N   VAL A 140       7.520  -0.014 -20.312  1.00 97.71           N  
ATOM   1101  CA  VAL A 140       8.798   0.600 -19.968  1.00 97.71           C  
ATOM   1102  C   VAL A 140       9.597  -0.337 -19.066  1.00 97.71           C  
ATOM   1103  CB  VAL A 140       8.603   1.968 -19.277  1.00 97.71           C  
ATOM   1104  O   VAL A 140       9.083  -0.824 -18.056  1.00 97.71           O  
ATOM   1105  CG1 VAL A 140       9.940   2.519 -18.783  1.00 97.71           C  
ATOM   1106  CG2 VAL A 140       7.934   2.957 -20.229  1.00 97.71           C  
ATOM   1107  N   LYS A 141      10.843  -0.576 -19.422  1.00 96.38           N  
ATOM   1108  CA  LYS A 141      11.717  -1.482 -18.682  1.00 96.38           C  
ATOM   1109  C   LYS A 141      12.541  -0.725 -17.645  1.00 96.38           C  
ATOM   1110  CB  LYS A 141      12.643  -2.235 -19.639  1.00 96.38           C  
ATOM   1111  O   LYS A 141      12.922   0.426 -17.866  1.00 96.38           O  
ATOM   1112  CG  LYS A 141      11.916  -3.168 -20.596  1.00 96.38           C  
ATOM   1113  CD  LYS A 141      12.892  -3.922 -21.490  1.00 96.38           C  
ATOM   1114  CE  LYS A 141      12.166  -4.852 -22.453  1.00 96.38           C  
ATOM   1115  NZ  LYS A 141      13.120  -5.611 -23.316  1.00 96.38           N  
ATOM   1116  N   SER A 142      12.683  -1.361 -16.496  1.00 93.99           N  
ATOM   1117  CA  SER A 142      13.544  -0.821 -15.449  1.00 93.99           C  
ATOM   1118  C   SER A 142      14.937  -1.439 -15.505  1.00 93.99           C  
ATOM   1119  CB  SER A 142      12.927  -1.059 -14.070  1.00 93.99           C  
ATOM   1120  O   SER A 142      15.085  -2.624 -15.810  1.00 93.99           O  
ATOM   1121  OG  SER A 142      13.849  -0.736 -13.044  1.00 93.99           O  
ATOM   1122  N   GLU A 143      15.984  -0.613 -15.364  1.00 93.06           N  
ATOM   1123  CA  GLU A 143      17.368  -1.079 -15.335  1.00 93.06           C  
ATOM   1124  C   GLU A 143      17.728  -1.653 -13.968  1.00 93.06           C  
ATOM   1125  CB  GLU A 143      18.326   0.059 -15.697  1.00 93.06           C  
ATOM   1126  O   GLU A 143      18.790  -2.258 -13.804  1.00 93.06           O  
ATOM   1127  CG  GLU A 143      18.157   0.577 -17.118  1.00 93.06           C  
ATOM   1128  CD  GLU A 143      19.024   1.787 -17.423  1.00 93.06           C  
ATOM   1129  OE1 GLU A 143      18.930   2.336 -18.544  1.00 93.06           O  
ATOM   1130  OE2 GLU A 143      19.806   2.190 -16.533  1.00 93.06           O  
ATOM   1131  N   ILE A 144      16.843  -1.546 -13.069  1.00 91.93           N  
ATOM   1132  CA  ILE A 144      17.052  -2.020 -11.705  1.00 91.93           C  
ATOM   1133  C   ILE A 144      16.684  -3.499 -11.611  1.00 91.93           C  
ATOM   1134  CB  ILE A 144      16.230  -1.197 -10.688  1.00 91.93           C  
ATOM   1135  O   ILE A 144      15.583  -3.897 -11.999  1.00 91.93           O  
ATOM   1136  CG1 ILE A 144      16.639   0.280 -10.742  1.00 91.93           C  
ATOM   1137  CG2 ILE A 144      16.399  -1.761  -9.275  1.00 91.93           C  
ATOM   1138  CD1 ILE A 144      15.715   1.206  -9.964  1.00 91.93           C  
ATOM   1139  N   SER A 145      17.614  -4.263 -11.061  1.00 88.74           N  
ATOM   1140  CA  SER A 145      17.457  -5.714 -11.038  1.00 88.74           C  
ATOM   1141  C   SER A 145      16.535  -6.152  -9.905  1.00 88.74           C  
ATOM   1142  CB  SER A 145      18.817  -6.398 -10.892  1.00 88.74           C  
ATOM   1143  O   SER A 145      15.708  -7.049 -10.083  1.00 88.74           O  
ATOM   1144  OG  SER A 145      19.492  -5.934  -9.735  1.00 88.74           O  
ATOM   1145  N   GLU A 146      16.669  -5.431  -8.802  1.00 94.19           N  
ATOM   1146  CA  GLU A 146      15.889  -5.809  -7.627  1.00 94.19           C  
ATOM   1147  C   GLU A 146      14.459  -5.283  -7.721  1.00 94.19           C  
ATOM   1148  CB  GLU A 146      16.556  -5.295  -6.349  1.00 94.19           C  
ATOM   1149  O   GLU A 146      14.245  -4.076  -7.859  1.00 94.19           O  
ATOM   1150  CG  GLU A 146      15.906  -5.801  -5.070  1.00 94.19           C  
ATOM   1151  CD  GLU A 146      16.622  -5.340  -3.810  1.00 94.19           C  
ATOM   1152  OE1 GLU A 146      16.211  -5.740  -2.697  1.00 94.19           O  
ATOM   1153  OE2 GLU A 146      17.602  -4.572  -3.937  1.00 94.19           O  
ATOM   1154  N   PRO A 147      13.418  -6.160  -7.703  1.00 94.72           N  
ATOM   1155  CA  PRO A 147      12.007  -5.808  -7.882  1.00 94.72           C  
ATOM   1156  C   PRO A 147      11.533  -4.748  -6.891  1.00 94.72           C  
ATOM   1157  CB  PRO A 147      11.281  -7.136  -7.649  1.00 94.72           C  
ATOM   1158  O   PRO A 147      10.832  -3.808  -7.275  1.00 94.72           O  
ATOM   1159  CG  PRO A 147      12.256  -8.184  -8.078  1.00 94.72           C  
ATOM   1160  CD  PRO A 147      13.639  -7.727  -7.714  1.00 94.72           C  
ATOM   1161  N   GLU A 148      11.930  -4.846  -5.606  1.00 96.26           N  
ATOM   1162  CA  GLU A 148      11.481  -3.899  -4.590  1.00 96.26           C  
ATOM   1163  C   GLU A 148      12.055  -2.508  -4.840  1.00 96.26           C  
ATOM   1164  CB  GLU A 148      11.870  -4.386  -3.192  1.00 96.26           C  
ATOM   1165  O   GLU A 148      11.464  -1.505  -4.436  1.00 96.26           O  
ATOM   1166  CG  GLU A 148      11.090  -5.606  -2.725  1.00 96.26           C  
ATOM   1167  CD  GLU A 148      11.339  -5.956  -1.267  1.00 96.26           C  
ATOM   1168  OE1 GLU A 148      10.743  -6.938  -0.768  1.00 96.26           O  
ATOM   1169  OE2 GLU A 148      12.136  -5.243  -0.618  1.00 96.26           O  
ATOM   1170  N   ALA A 149      13.215  -2.431  -5.426  1.00 96.55           N  
ATOM   1171  CA  ALA A 149      13.877  -1.158  -5.701  1.00 96.55           C  
ATOM   1172  C   ALA A 149      13.254  -0.465  -6.909  1.00 96.55           C  
ATOM   1173  CB  ALA A 149      15.371  -1.374  -5.927  1.00 96.55           C  
ATOM   1174  O   ALA A 149      13.484   0.724  -7.138  1.00 96.55           O  
ATOM   1175  N   ARG A 150      12.388  -1.198  -7.647  1.00 96.16           N  
ATOM   1176  CA  ARG A 150      11.755  -0.669  -8.851  1.00 96.16           C  
ATOM   1177  C   ARG A 150      10.511   0.142  -8.505  1.00 96.16           C  
ATOM   1178  CB  ARG A 150      11.390  -1.805  -9.809  1.00 96.16           C  
ATOM   1179  O   ARG A 150      10.037   0.938  -9.318  1.00 96.16           O  
ATOM   1180  CG  ARG A 150      12.590  -2.572 -10.341  1.00 96.16           C  
ATOM   1181  CD  ARG A 150      12.172  -3.682 -11.296  1.00 96.16           C  
ATOM   1182  NE  ARG A 150      13.233  -4.669 -11.472  1.00 96.16           N  
ATOM   1183  NH1 ARG A 150      11.913  -6.189 -12.607  1.00 96.16           N  
ATOM   1184  NH2 ARG A 150      14.118  -6.661 -12.195  1.00 96.16           N  
ATOM   1185  CZ  ARG A 150      13.086  -5.837 -12.091  1.00 96.16           C  
ATOM   1186  N   ILE A 151       9.991  -0.103  -7.283  1.00 97.76           N  
ATOM   1187  CA  ILE A 151       8.698   0.483  -6.947  1.00 97.76           C  
ATOM   1188  C   ILE A 151       8.820   1.300  -5.663  1.00 97.76           C  
ATOM   1189  CB  ILE A 151       7.609  -0.602  -6.790  1.00 97.76           C  
ATOM   1190  O   ILE A 151       9.740   1.087  -4.869  1.00 97.76           O  
ATOM   1191  CG1 ILE A 151       7.960  -1.547  -5.635  1.00 97.76           C  
ATOM   1192  CG2 ILE A 151       7.428  -1.378  -8.098  1.00 97.76           C  
ATOM   1193  CD1 ILE A 151       6.855  -2.534  -5.286  1.00 97.76           C  
ATOM   1194  N   LYS A 152       7.970   2.233  -5.537  1.00 98.15           N  
ATOM   1195  CA  LYS A 152       7.824   3.045  -4.333  1.00 98.15           C  
ATOM   1196  C   LYS A 152       6.396   2.982  -3.797  1.00 98.15           C  
ATOM   1197  CB  LYS A 152       8.215   4.497  -4.613  1.00 98.15           C  
ATOM   1198  O   LYS A 152       5.436   3.103  -4.561  1.00 98.15           O  
ATOM   1199  CG  LYS A 152       8.218   5.386  -3.379  1.00 98.15           C  
ATOM   1200  CD  LYS A 152       8.647   6.809  -3.716  1.00 98.15           C  
ATOM   1201  CE  LYS A 152       8.617   7.708  -2.487  1.00 98.15           C  
ATOM   1202  NZ  LYS A 152       9.092   9.089  -2.800  1.00 98.15           N  
ATOM   1203  N   ALA A 153       6.377   2.775  -2.426  1.00 98.26           N  
ATOM   1204  CA  ALA A 153       5.049   2.863  -1.823  1.00 98.26           C  
ATOM   1205  C   ALA A 153       4.399   4.210  -2.122  1.00 98.26           C  
ATOM   1206  CB  ALA A 153       5.134   2.640  -0.315  1.00 98.26           C  
ATOM   1207  O   ALA A 153       5.029   5.259  -1.968  1.00 98.26           O  
ATOM   1208  N   ASP A 154       3.148   4.169  -2.622  1.00 97.97           N  
ATOM   1209  CA  ASP A 154       2.389   5.378  -2.924  1.00 97.97           C  
ATOM   1210  C   ASP A 154       1.327   5.641  -1.859  1.00 97.97           C  
ATOM   1211  CB  ASP A 154       1.736   5.271  -4.304  1.00 97.97           C  
ATOM   1212  O   ASP A 154       0.156   5.306  -2.047  1.00 97.97           O  
ATOM   1213  CG  ASP A 154       1.225   6.603  -4.823  1.00 97.97           C  
ATOM   1214  OD1 ASP A 154       0.933   7.505  -4.008  1.00 97.97           O  
ATOM   1215  OD2 ASP A 154       1.110   6.752  -6.059  1.00 97.97           O  
ATOM   1216  N   HIS A 155       1.711   6.273  -0.684  1.00 97.30           N  
ATOM   1217  CA  HIS A 155       0.854   6.467   0.480  1.00 97.30           C  
ATOM   1218  C   HIS A 155      -0.252   7.475   0.188  1.00 97.30           C  
ATOM   1219  CB  HIS A 155       1.679   6.928   1.683  1.00 97.30           C  
ATOM   1220  O   HIS A 155      -1.366   7.347   0.701  1.00 97.30           O  
ATOM   1221  CG  HIS A 155       2.686   5.921   2.141  1.00 97.30           C  
ATOM   1222  CD2 HIS A 155       4.039   5.953   2.140  1.00 97.30           C  
ATOM   1223  ND1 HIS A 155       2.329   4.703   2.677  1.00 97.30           N  
ATOM   1224  CE1 HIS A 155       3.423   4.027   2.987  1.00 97.30           C  
ATOM   1225  NE2 HIS A 155       4.474   4.764   2.671  1.00 97.30           N  
ATOM   1226  N   ALA A 156       0.148   8.455  -0.685  1.00 96.86           N  
ATOM   1227  CA  ALA A 156      -0.855   9.452  -1.050  1.00 96.86           C  
ATOM   1228  C   ALA A 156      -2.025   8.808  -1.788  1.00 96.86           C  
ATOM   1229  CB  ALA A 156      -0.227  10.548  -1.908  1.00 96.86           C  
ATOM   1230  O   ALA A 156      -3.187   9.074  -1.473  1.00 96.86           O  
ATOM   1231  N   TYR A 157      -1.649   7.988  -2.703  1.00 96.33           N  
ATOM   1232  CA  TYR A 157      -2.685   7.316  -3.480  1.00 96.33           C  
ATOM   1233  C   TYR A 157      -3.523   6.401  -2.596  1.00 96.33           C  
ATOM   1234  CB  TYR A 157      -2.061   6.510  -4.623  1.00 96.33           C  
ATOM   1235  O   TYR A 157      -4.754   6.402  -2.680  1.00 96.33           O  
ATOM   1236  CG  TYR A 157      -3.018   6.219  -5.753  1.00 96.33           C  
ATOM   1237  CD1 TYR A 157      -3.689   5.000  -5.828  1.00 96.33           C  
ATOM   1238  CD2 TYR A 157      -3.253   7.161  -6.749  1.00 96.33           C  
ATOM   1239  CE1 TYR A 157      -4.571   4.727  -6.869  1.00 96.33           C  
ATOM   1240  CE2 TYR A 157      -4.132   6.898  -7.795  1.00 96.33           C  
ATOM   1241  OH  TYR A 157      -5.657   5.416  -8.878  1.00 96.33           O  
ATOM   1242  CZ  TYR A 157      -4.786   5.681  -7.845  1.00 96.33           C  
ATOM   1243  N   GLN A 158      -2.819   5.672  -1.790  1.00 96.65           N  
ATOM   1244  CA  GLN A 158      -3.514   4.788  -0.860  1.00 96.65           C  
ATOM   1245  C   GLN A 158      -4.408   5.580   0.089  1.00 96.65           C  
ATOM   1246  CB  GLN A 158      -2.512   3.952  -0.062  1.00 96.65           C  
ATOM   1247  O   GLN A 158      -5.533   5.168   0.379  1.00 96.65           O  
ATOM   1248  CG  GLN A 158      -3.154   2.852   0.772  1.00 96.65           C  
ATOM   1249  CD  GLN A 158      -3.884   1.825  -0.073  1.00 96.65           C  
ATOM   1250  NE2 GLN A 158      -5.157   1.600   0.236  1.00 96.65           N  
ATOM   1251  OE1 GLN A 158      -3.309   1.240  -0.996  1.00 96.65           O  
ATOM   1252  N   ASN A 159      -4.021   6.714   0.540  1.00 95.52           N  
ATOM   1253  CA  ASN A 159      -4.801   7.558   1.439  1.00 95.52           C  
ATOM   1254  C   ASN A 159      -6.075   8.064   0.767  1.00 95.52           C  
ATOM   1255  CB  ASN A 159      -3.959   8.735   1.937  1.00 95.52           C  
ATOM   1256  O   ASN A 159      -7.124   8.154   1.406  1.00 95.52           O  
ATOM   1257  CG  ASN A 159      -2.922   8.319   2.961  1.00 95.52           C  
ATOM   1258  ND2 ASN A 159      -1.901   9.148   3.140  1.00 95.52           N  
ATOM   1259  OD1 ASN A 159      -3.038   7.261   3.586  1.00 95.52           O  
ATOM   1260  N   ILE A 160      -5.964   8.366  -0.537  1.00 94.13           N  
ATOM   1261  CA  ILE A 160      -7.135   8.793  -1.294  1.00 94.13           C  
ATOM   1262  C   ILE A 160      -8.161   7.662  -1.338  1.00 94.13           C  
ATOM   1263  CB  ILE A 160      -6.755   9.229  -2.726  1.00 94.13           C  
ATOM   1264  O   ILE A 160      -9.350   7.884  -1.097  1.00 94.13           O  
ATOM   1265  CG1 ILE A 160      -5.921  10.515  -2.690  1.00 94.13           C  
ATOM   1266  CG2 ILE A 160      -8.009   9.413  -3.586  1.00 94.13           C  
ATOM   1267  CD1 ILE A 160      -5.288  10.880  -4.025  1.00 94.13           C  
ATOM   1268  N   ILE A 161      -7.684   6.521  -1.587  1.00 93.38           N  
ATOM   1269  CA  ILE A 161      -8.564   5.360  -1.668  1.00 93.38           C  
ATOM   1270  C   ILE A 161      -9.210   5.107  -0.308  1.00 93.38           C  
ATOM   1271  CB  ILE A 161      -7.800   4.103  -2.141  1.00 93.38           C  
ATOM   1272  O   ILE A 161     -10.418   4.877  -0.221  1.00 93.38           O  
ATOM   1273  CG1 ILE A 161      -7.267   4.307  -3.564  1.00 93.38           C  
ATOM   1274  CG2 ILE A 161      -8.698   2.865  -2.065  1.00 93.38           C  
ATOM   1275  CD1 ILE A 161      -6.244   3.266  -3.997  1.00 93.38           C  
ATOM   1276  N   ASN A 162      -8.438   5.192   0.757  1.00 92.11           N  
ATOM   1277  CA  ASN A 162      -8.928   4.939   2.107  1.00 92.11           C  
ATOM   1278  C   ASN A 162      -9.984   5.960   2.522  1.00 92.11           C  
ATOM   1279  CB  ASN A 162      -7.770   4.936   3.107  1.00 92.11           C  
ATOM   1280  O   ASN A 162     -10.909   5.635   3.267  1.00 92.11           O  
ATOM   1281  CG  ASN A 162      -6.856   3.739   2.939  1.00 92.11           C  
ATOM   1282  ND2 ASN A 162      -5.653   3.828   3.495  1.00 92.11           N  
ATOM   1283  OD1 ASN A 162      -7.227   2.742   2.314  1.00 92.11           O  
ATOM   1284  N   LYS A 163      -9.823   7.154   1.970  1.00 90.55           N  
ATOM   1285  CA  LYS A 163     -10.795   8.194   2.298  1.00 90.55           C  
ATOM   1286  C   LYS A 163     -12.097   7.992   1.528  1.00 90.55           C  
ATOM   1287  CB  LYS A 163     -10.219   9.579   2.000  1.00 90.55           C  
ATOM   1288  O   LYS A 163     -13.182   8.227   2.062  1.00 90.55           O  
ATOM   1289  CG  LYS A 163      -9.182  10.049   3.008  1.00 90.55           C  
ATOM   1290  CD  LYS A 163      -8.621  11.416   2.638  1.00 90.55           C  
ATOM   1291  CE  LYS A 163      -7.598  11.897   3.659  1.00 90.55           C  
ATOM   1292  NZ  LYS A 163      -7.025  13.225   3.285  1.00 90.55           N  
ATOM   1293  N   ILE A 164     -11.968   7.541   0.329  1.00 89.84           N  
ATOM   1294  CA  ILE A 164     -13.142   7.363  -0.519  1.00 89.84           C  
ATOM   1295  C   ILE A 164     -13.876   6.085  -0.122  1.00 89.84           C  
ATOM   1296  CB  ILE A 164     -12.757   7.318  -2.015  1.00 89.84           C  
ATOM   1297  O   ILE A 164     -15.107   6.063  -0.057  1.00 89.84           O  
ATOM   1298  CG1 ILE A 164     -12.212   8.678  -2.467  1.00 89.84           C  
ATOM   1299  CG2 ILE A 164     -13.957   6.898  -2.868  1.00 89.84           C  
ATOM   1300  CD1 ILE A 164     -11.720   8.699  -3.908  1.00 89.84           C  
ATOM   1301  N   MET A 165     -13.065   5.065   0.251  1.00 89.36           N  
ATOM   1302  CA  MET A 165     -13.649   3.764   0.564  1.00 89.36           C  
ATOM   1303  C   MET A 165     -13.101   3.224   1.881  1.00 89.36           C  
ATOM   1304  CB  MET A 165     -13.378   2.766  -0.564  1.00 89.36           C  
ATOM   1305  O   MET A 165     -12.317   2.273   1.888  1.00 89.36           O  
ATOM   1306  CG  MET A 165     -13.905   3.213  -1.917  1.00 89.36           C  
ATOM   1307  SD  MET A 165     -13.592   1.977  -3.237  1.00 89.36           S  
ATOM   1308  CE  MET A 165     -11.853   2.339  -3.608  1.00 89.36           C  
ATOM   1309  N   PRO A 166     -13.481   3.741   2.984  1.00 90.45           N  
ATOM   1310  CA  PRO A 166     -12.922   3.354   4.282  1.00 90.45           C  
ATOM   1311  C   PRO A 166     -13.325   1.942   4.700  1.00 90.45           C  
ATOM   1312  CB  PRO A 166     -13.505   4.395   5.241  1.00 90.45           C  
ATOM   1313  O   PRO A 166     -12.589   1.278   5.435  1.00 90.45           O  
ATOM   1314  CG  PRO A 166     -14.696   4.948   4.526  1.00 90.45           C  
ATOM   1315  CD  PRO A 166     -14.442   4.875   3.048  1.00 90.45           C  
ATOM   1316  N   GLN A 167     -14.475   1.431   4.244  1.00 88.46           N  
ATOM   1317  CA  GLN A 167     -14.970   0.115   4.634  1.00 88.46           C  
ATOM   1318  C   GLN A 167     -14.054  -0.992   4.120  1.00 88.46           C  
ATOM   1319  CB  GLN A 167     -16.393  -0.099   4.116  1.00 88.46           C  
ATOM   1320  O   GLN A 167     -14.026  -2.091   4.677  1.00 88.46           O  
ATOM   1321  CG  GLN A 167     -16.489  -0.191   2.599  1.00 88.46           C  
ATOM   1322  CD  GLN A 167     -16.698   1.161   1.942  1.00 88.46           C  
ATOM   1323  NE2 GLN A 167     -17.292   1.156   0.753  1.00 88.46           N  
ATOM   1324  OE1 GLN A 167     -16.330   2.200   2.498  1.00 88.46           O  
ATOM   1325  N   PHE A 168     -13.370  -0.723   3.070  1.00 89.88           N  
ATOM   1326  CA  PHE A 168     -12.505  -1.736   2.480  1.00 89.88           C  
ATOM   1327  C   PHE A 168     -11.282  -1.982   3.357  1.00 89.88           C  
ATOM   1328  CB  PHE A 168     -12.066  -1.317   1.073  1.00 89.88           C  
ATOM   1329  O   PHE A 168     -10.759  -3.097   3.403  1.00 89.88           O  
ATOM   1330  CG  PHE A 168     -13.141  -1.469   0.032  1.00 89.88           C  
ATOM   1331  CD1 PHE A 168     -14.099  -2.469   0.142  1.00 89.88           C  
ATOM   1332  CD2 PHE A 168     -13.195  -0.609  -1.058  1.00 89.88           C  
ATOM   1333  CE1 PHE A 168     -15.096  -2.612  -0.821  1.00 89.88           C  
ATOM   1334  CE2 PHE A 168     -14.188  -0.745  -2.024  1.00 89.88           C  
ATOM   1335  CZ  PHE A 168     -15.137  -1.748  -1.904  1.00 89.88           C  
ATOM   1336  N   GLN A 169     -10.827  -0.958   4.128  1.00 91.30           N  
ATOM   1337  CA  GLN A 169      -9.730  -1.156   5.070  1.00 91.30           C  
ATOM   1338  C   GLN A 169     -10.123  -2.131   6.176  1.00 91.30           C  
ATOM   1339  CB  GLN A 169      -9.296   0.179   5.677  1.00 91.30           C  
ATOM   1340  O   GLN A 169      -9.334  -2.998   6.556  1.00 91.30           O  
ATOM   1341  CG  GLN A 169      -8.566   1.091   4.700  1.00 91.30           C  
ATOM   1342  CD  GLN A 169      -8.107   2.388   5.339  1.00 91.30           C  
ATOM   1343  NE2 GLN A 169      -6.843   2.434   5.745  1.00 91.30           N  
ATOM   1344  OE1 GLN A 169      -8.881   3.342   5.465  1.00 91.30           O  
ATOM   1345  N   VAL A 170     -11.284  -2.000   6.569  1.00 93.67           N  
ATOM   1346  CA  VAL A 170     -11.808  -2.873   7.614  1.00 93.67           C  
ATOM   1347  C   VAL A 170     -11.883  -4.309   7.098  1.00 93.67           C  
ATOM   1348  CB  VAL A 170     -13.200  -2.408   8.099  1.00 93.67           C  
ATOM   1349  O   VAL A 170     -11.432  -5.240   7.768  1.00 93.67           O  
ATOM   1350  CG1 VAL A 170     -13.814  -3.437   9.046  1.00 93.67           C  
ATOM   1351  CG2 VAL A 170     -13.098  -1.044   8.780  1.00 93.67           C  
ATOM   1352  N   GLU A 171     -12.405  -4.466   5.927  1.00 92.41           N  
ATOM   1353  CA  GLU A 171     -12.531  -5.790   5.325  1.00 92.41           C  
ATOM   1354  C   GLU A 171     -11.165  -6.447   5.146  1.00 92.41           C  
ATOM   1355  CB  GLU A 171     -13.253  -5.703   3.979  1.00 92.41           C  
ATOM   1356  O   GLU A 171     -11.005  -7.641   5.406  1.00 92.41           O  
ATOM   1357  CG  GLU A 171     -14.719  -5.308   4.092  1.00 92.41           C  
ATOM   1358  CD  GLU A 171     -15.389  -5.098   2.743  1.00 92.41           C  
ATOM   1359  OE1 GLU A 171     -16.530  -4.584   2.707  1.00 92.41           O  
ATOM   1360  OE2 GLU A 171     -14.769  -5.450   1.716  1.00 92.41           O  
ATOM   1361  N   ASP A 172     -10.231  -5.603   4.678  1.00 92.15           N  
ATOM   1362  CA  ASP A 172      -8.882  -6.124   4.476  1.00 92.15           C  
ATOM   1363  C   ASP A 172      -8.274  -6.598   5.794  1.00 92.15           C  
ATOM   1364  CB  ASP A 172      -7.986  -5.061   3.836  1.00 92.15           C  
ATOM   1365  O   ASP A 172      -7.654  -7.662   5.851  1.00 92.15           O  
ATOM   1366  CG  ASP A 172      -8.302  -4.826   2.369  1.00 92.15           C  
ATOM   1367  OD1 ASP A 172      -8.997  -5.663   1.753  1.00 92.15           O  
ATOM   1368  OD2 ASP A 172      -7.848  -3.797   1.823  1.00 92.15           O  
ATOM   1369  N   LEU A 173      -8.434  -5.869   6.819  1.00 94.15           N  
ATOM   1370  CA  LEU A 173      -7.872  -6.225   8.117  1.00 94.15           C  
ATOM   1371  C   LEU A 173      -8.571  -7.451   8.694  1.00 94.15           C  
ATOM   1372  CB  LEU A 173      -7.987  -5.051   9.092  1.00 94.15           C  
ATOM   1373  O   LEU A 173      -7.937  -8.283   9.347  1.00 94.15           O  
ATOM   1374  CG  LEU A 173      -6.907  -3.974   8.987  1.00 94.15           C  
ATOM   1375  CD1 LEU A 173      -7.194  -2.837   9.963  1.00 94.15           C  
ATOM   1376  CD2 LEU A 173      -5.528  -4.572   9.247  1.00 94.15           C  
ATOM   1377  N   GLU A 174      -9.882  -7.567   8.469  1.00 96.17           N  
ATOM   1378  CA  GLU A 174     -10.611  -8.761   8.887  1.00 96.17           C  
ATOM   1379  C   GLU A 174     -10.035 -10.015   8.236  1.00 96.17           C  
ATOM   1380  CB  GLU A 174     -12.098  -8.629   8.549  1.00 96.17           C  
ATOM   1381  O   GLU A 174      -9.884 -11.048   8.892  1.00 96.17           O  
ATOM   1382  CG  GLU A 174     -12.849  -7.656   9.447  1.00 96.17           C  
ATOM   1383  CD  GLU A 174     -14.300  -7.460   9.038  1.00 96.17           C  
ATOM   1384  OE1 GLU A 174     -15.084  -6.893   9.833  1.00 96.17           O  
ATOM   1385  OE2 GLU A 174     -14.657  -7.878   7.914  1.00 96.17           O  
ATOM   1386  N   ARG A 175      -9.748  -9.881   6.972  1.00 94.87           N  
ATOM   1387  CA  ARG A 175      -9.148 -11.005   6.260  1.00 94.87           C  
ATOM   1388  C   ARG A 175      -7.775 -11.345   6.831  1.00 94.87           C  
ATOM   1389  CB  ARG A 175      -9.032 -10.694   4.766  1.00 94.87           C  
ATOM   1390  O   ARG A 175      -7.410 -12.518   6.926  1.00 94.87           O  
ATOM   1391  CG  ARG A 175     -10.356 -10.747   4.021  1.00 94.87           C  
ATOM   1392  CD  ARG A 175     -10.165 -10.593   2.519  1.00 94.87           C  
ATOM   1393  NE  ARG A 175      -9.839  -9.217   2.156  1.00 94.87           N  
ATOM   1394  NH1 ARG A 175      -9.821  -9.603  -0.122  1.00 94.87           N  
ATOM   1395  NH2 ARG A 175      -9.387  -7.505   0.693  1.00 94.87           N  
ATOM   1396  CZ  ARG A 175      -9.683  -8.778   0.910  1.00 94.87           C  
ATOM   1397  N   GLU A 176      -7.092 -10.257   7.126  1.00 94.56           N  
ATOM   1398  CA  GLU A 176      -5.767 -10.441   7.711  1.00 94.56           C  
ATOM   1399  C   GLU A 176      -5.851 -11.159   9.054  1.00 94.56           C  
ATOM   1400  CB  GLU A 176      -5.062  -9.092   7.879  1.00 94.56           C  
ATOM   1401  O   GLU A 176      -5.084 -12.087   9.317  1.00 94.56           O  
ATOM   1402  CG  GLU A 176      -3.624  -9.206   8.365  1.00 94.56           C  
ATOM   1403  CD  GLU A 176      -2.877  -7.882   8.344  1.00 94.56           C  
ATOM   1404  OE1 GLU A 176      -1.719  -7.832   8.816  1.00 94.56           O  
ATOM   1405  OE2 GLU A 176      -3.456  -6.887   7.853  1.00 94.56           O  
ATOM   1406  N   VAL A 177      -6.708 -10.795   9.880  1.00 97.58           N  
ATOM   1407  CA  VAL A 177      -6.930 -11.422  11.178  1.00 97.58           C  
ATOM   1408  C   VAL A 177      -7.294 -12.893  10.986  1.00 97.58           C  
ATOM   1409  CB  VAL A 177      -8.038 -10.699  11.976  1.00 97.58           C  
ATOM   1410  O   VAL A 177      -6.717 -13.771  11.632  1.00 97.58           O  
ATOM   1411  CG1 VAL A 177      -8.428 -11.506  13.213  1.00 97.58           C  
ATOM   1412  CG2 VAL A 177      -7.581  -9.296  12.371  1.00 97.58           C  
ATOM   1413  N   ALA A 178      -8.262 -13.133  10.078  1.00 97.56           N  
ATOM   1414  CA  ALA A 178      -8.713 -14.495   9.806  1.00 97.56           C  
ATOM   1415  C   ALA A 178      -7.560 -15.369   9.321  1.00 97.56           C  
ATOM   1416  CB  ALA A 178      -9.840 -14.487   8.775  1.00 97.56           C  
ATOM   1417  O   ALA A 178      -7.443 -16.531   9.720  1.00 97.56           O  
ATOM   1418  N   PHE A 179      -6.776 -14.845   8.480  1.00 96.95           N  
ATOM   1419  CA  PHE A 179      -5.632 -15.568   7.939  1.00 96.95           C  
ATOM   1420  C   PHE A 179      -4.691 -16.006   9.054  1.00 96.95           C  
ATOM   1421  CB  PHE A 179      -4.877 -14.701   6.925  1.00 96.95           C  
ATOM   1422  O   PHE A 179      -4.289 -17.170   9.113  1.00 96.95           O  
ATOM   1423  CG  PHE A 179      -3.592 -15.315   6.440  1.00 96.95           C  
ATOM   1424  CD1 PHE A 179      -2.373 -14.937   6.991  1.00 96.95           C  
ATOM   1425  CD2 PHE A 179      -3.602 -16.270   5.432  1.00 96.95           C  
ATOM   1426  CE1 PHE A 179      -1.182 -15.503   6.544  1.00 96.95           C  
ATOM   1427  CE2 PHE A 179      -2.415 -16.840   4.980  1.00 96.95           C  
ATOM   1428  CZ  PHE A 179      -1.206 -16.455   5.537  1.00 96.95           C  
ATOM   1429  N   TYR A 180      -4.305 -15.108   9.990  1.00 97.87           N  
ATOM   1430  CA  TYR A 180      -3.363 -15.419  11.059  1.00 97.87           C  
ATOM   1431  C   TYR A 180      -3.967 -16.408  12.048  1.00 97.87           C  
ATOM   1432  CB  TYR A 180      -2.939 -14.141  11.791  1.00 97.87           C  
ATOM   1433  O   TYR A 180      -3.275 -17.298  12.547  1.00 97.87           O  
ATOM   1434  CG  TYR A 180      -2.008 -13.264  10.989  1.00 97.87           C  
ATOM   1435  CD1 TYR A 180      -0.866 -13.790  10.391  1.00 97.87           C  
ATOM   1436  CD2 TYR A 180      -2.268 -11.907  10.831  1.00 97.87           C  
ATOM   1437  CE1 TYR A 180      -0.004 -12.984   9.653  1.00 97.87           C  
ATOM   1438  CE2 TYR A 180      -1.414 -11.092  10.095  1.00 97.87           C  
ATOM   1439  OH  TYR A 180       0.563 -10.837   8.782  1.00 97.87           O  
ATOM   1440  CZ  TYR A 180      -0.287 -11.639   9.511  1.00 97.87           C  
ATOM   1441  N   ARG A 181      -5.180 -16.340  12.290  1.00 97.64           N  
ATOM   1442  CA  ARG A 181      -5.850 -17.280  13.182  1.00 97.64           C  
ATOM   1443  C   ARG A 181      -5.856 -18.686  12.591  1.00 97.64           C  
ATOM   1444  CB  ARG A 181      -7.283 -16.825  13.465  1.00 97.64           C  
ATOM   1445  O   ARG A 181      -5.606 -19.664  13.298  1.00 97.64           O  
ATOM   1446  CG  ARG A 181      -7.375 -15.613  14.379  1.00 97.64           C  
ATOM   1447  CD  ARG A 181      -7.075 -15.975  15.827  1.00 97.64           C  
ATOM   1448  NE  ARG A 181      -7.290 -14.841  16.722  1.00 97.64           N  
ATOM   1449  NH1 ARG A 181      -7.204 -16.090  18.663  1.00 97.64           N  
ATOM   1450  NH2 ARG A 181      -7.547 -13.826  18.766  1.00 97.64           N  
ATOM   1451  CZ  ARG A 181      -7.346 -14.922  18.048  1.00 97.64           C  
ATOM   1452  N   GLU A 182      -6.172 -18.661  11.327  1.00 97.38           N  
ATOM   1453  CA  GLU A 182      -6.188 -19.943  10.630  1.00 97.38           C  
ATOM   1454  C   GLU A 182      -4.807 -20.592  10.634  1.00 97.38           C  
ATOM   1455  CB  GLU A 182      -6.682 -19.767   9.191  1.00 97.38           C  
ATOM   1456  O   GLU A 182      -4.690 -21.815  10.725  1.00 97.38           O  
ATOM   1457  CG  GLU A 182      -6.774 -21.069   8.409  1.00 97.38           C  
ATOM   1458  CD  GLU A 182      -7.178 -20.869   6.957  1.00 97.38           C  
ATOM   1459  OE1 GLU A 182      -7.176 -21.855   6.185  1.00 97.38           O  
ATOM   1460  OE2 GLU A 182      -7.499 -19.717   6.588  1.00 97.38           O  
ATOM   1461  N   LYS A 183      -3.757 -19.813  10.583  1.00 97.47           N  
ATOM   1462  CA  LYS A 183      -2.393 -20.331  10.518  1.00 97.47           C  
ATOM   1463  C   LYS A 183      -1.824 -20.555  11.916  1.00 97.47           C  
ATOM   1464  CB  LYS A 183      -1.493 -19.376   9.733  1.00 97.47           C  
ATOM   1465  O   LYS A 183      -0.666 -20.951  12.064  1.00 97.47           O  
ATOM   1466  CG  LYS A 183      -1.810 -19.308   8.246  1.00 97.47           C  
ATOM   1467  CD  LYS A 183      -1.550 -20.642   7.558  1.00 97.47           C  
ATOM   1468  CE  LYS A 183      -1.868 -20.575   6.070  1.00 97.47           C  
ATOM   1469  NZ  LYS A 183      -1.719 -21.908   5.412  1.00 97.47           N  
ATOM   1470  N   GLY A 184      -2.641 -20.319  13.019  1.00 97.45           N  
ATOM   1471  CA  GLY A 184      -2.196 -20.521  14.389  1.00 97.45           C  
ATOM   1472  C   GLY A 184      -1.214 -19.465  14.860  1.00 97.45           C  
ATOM   1473  O   GLY A 184      -0.388 -19.725  15.737  1.00 97.45           O  
ATOM   1474  N   MET A 185      -1.118 -18.383  14.159  1.00 98.31           N  
ATOM   1475  CA  MET A 185      -0.270 -17.256  14.537  1.00 98.31           C  
ATOM   1476  C   MET A 185      -1.033 -16.273  15.419  1.00 98.31           C  
ATOM   1477  CB  MET A 185       0.261 -16.541  13.294  1.00 98.31           C  
ATOM   1478  O   MET A 185      -1.386 -15.179  14.975  1.00 98.31           O  
ATOM   1479  CG  MET A 185       1.123 -17.419  12.402  1.00 98.31           C  
ATOM   1480  SD  MET A 185       1.550 -16.605  10.814  1.00 98.31           S  
ATOM   1481  CE  MET A 185       2.735 -15.362  11.400  1.00 98.31           C  
ATOM   1482  N   ASP A 186      -1.162 -16.564  16.758  1.00 97.89           N  
ATOM   1483  CA  ASP A 186      -2.044 -15.836  17.664  1.00 97.89           C  
ATOM   1484  C   ASP A 186      -1.480 -14.456  17.991  1.00 97.89           C  
ATOM   1485  CB  ASP A 186      -2.265 -16.632  18.952  1.00 97.89           C  
ATOM   1486  O   ASP A 186      -2.228 -13.481  18.090  1.00 97.89           O  
ATOM   1487  CG  ASP A 186      -3.058 -17.909  18.732  1.00 97.89           C  
ATOM   1488  OD1 ASP A 186      -3.947 -17.930  17.854  1.00 97.89           O  
ATOM   1489  OD2 ASP A 186      -2.794 -18.901  19.445  1.00 97.89           O  
ATOM   1490  N   ALA A 187      -0.172 -14.381  18.120  1.00 97.94           N  
ATOM   1491  CA  ALA A 187       0.446 -13.092  18.416  1.00 97.94           C  
ATOM   1492  C   ALA A 187       0.193 -12.091  17.293  1.00 97.94           C  
ATOM   1493  CB  ALA A 187       1.946 -13.261  18.646  1.00 97.94           C  
ATOM   1494  O   ALA A 187      -0.185 -10.945  17.548  1.00 97.94           O  
ATOM   1495  N   GLU A 188       0.383 -12.461  16.012  1.00 97.99           N  
ATOM   1496  CA  GLU A 188       0.138 -11.604  14.856  1.00 97.99           C  
ATOM   1497  C   GLU A 188      -1.345 -11.266  14.725  1.00 97.99           C  
ATOM   1498  CB  GLU A 188       0.641 -12.272  13.574  1.00 97.99           C  
ATOM   1499  O   GLU A 188      -1.701 -10.141  14.368  1.00 97.99           O  
ATOM   1500  CG  GLU A 188       2.155 -12.404  13.503  1.00 97.99           C  
ATOM   1501  CD  GLU A 188       2.678 -13.674  14.156  1.00 97.99           C  
ATOM   1502  OE1 GLU A 188       3.874 -13.998  13.980  1.00 97.99           O  
ATOM   1503  OE2 GLU A 188       1.885 -14.350  14.849  1.00 97.99           O  
ATOM   1504  N   ALA A 189      -2.190 -12.281  14.974  1.00 98.08           N  
ATOM   1505  CA  ALA A 189      -3.633 -12.067  14.907  1.00 98.08           C  
ATOM   1506  C   ALA A 189      -4.078 -11.007  15.910  1.00 98.08           C  
ATOM   1507  CB  ALA A 189      -4.377 -13.377  15.157  1.00 98.08           C  
ATOM   1508  O   ALA A 189      -4.901 -10.147  15.589  1.00 98.08           O  
ATOM   1509  N   LEU A 190      -3.518 -11.043  17.133  1.00 98.07           N  
ATOM   1510  CA  LEU A 190      -3.868 -10.082  18.173  1.00 98.07           C  
ATOM   1511  C   LEU A 190      -3.467  -8.669  17.765  1.00 98.07           C  
ATOM   1512  CB  LEU A 190      -3.194 -10.455  19.496  1.00 98.07           C  
ATOM   1513  O   LEU A 190      -4.221  -7.718  17.982  1.00 98.07           O  
ATOM   1514  CG  LEU A 190      -3.818 -11.616  20.272  1.00 98.07           C  
ATOM   1515  CD1 LEU A 190      -2.909 -12.032  21.424  1.00 98.07           C  
ATOM   1516  CD2 LEU A 190      -5.201 -11.233  20.787  1.00 98.07           C  
ATOM   1517  N   VAL A 191      -2.284  -8.526  17.172  1.00 97.95           N  
ATOM   1518  CA  VAL A 191      -1.825  -7.223  16.701  1.00 97.95           C  
ATOM   1519  C   VAL A 191      -2.774  -6.699  15.625  1.00 97.95           C  
ATOM   1520  CB  VAL A 191      -0.383  -7.295  16.150  1.00 97.95           C  
ATOM   1521  O   VAL A 191      -3.185  -5.537  15.664  1.00 97.95           O  
ATOM   1522  CG1 VAL A 191       0.022  -5.962  15.523  1.00 97.95           C  
ATOM   1523  CG2 VAL A 191       0.592  -7.685  17.259  1.00 97.95           C  
ATOM   1524  N   ALA A 192      -3.119  -7.487  14.643  1.00 97.12           N  
ATOM   1525  CA  ALA A 192      -4.035  -7.102  13.572  1.00 97.12           C  
ATOM   1526  C   ALA A 192      -5.416  -6.762  14.126  1.00 97.12           C  
ATOM   1527  CB  ALA A 192      -4.142  -8.219  12.537  1.00 97.12           C  
ATOM   1528  O   ALA A 192      -6.052  -5.805  13.679  1.00 97.12           O  
ATOM   1529  N   GLU A 193      -5.901  -7.524  15.102  1.00 97.93           N  
ATOM   1530  CA  GLU A 193      -7.196  -7.276  15.730  1.00 97.93           C  
ATOM   1531  C   GLU A 193      -7.231  -5.904  16.398  1.00 97.93           C  
ATOM   1532  CB  GLU A 193      -7.515  -8.368  16.754  1.00 97.93           C  
ATOM   1533  O   GLU A 193      -8.243  -5.203  16.336  1.00 97.93           O  
ATOM   1534  CG  GLU A 193      -7.942  -9.689  16.131  1.00 97.93           C  
ATOM   1535  CD  GLU A 193      -8.093 -10.810  17.146  1.00 97.93           C  
ATOM   1536  OE1 GLU A 193      -8.438 -11.946  16.749  1.00 97.93           O  
ATOM   1537  OE2 GLU A 193      -7.865 -10.550  18.349  1.00 97.93           O  
ATOM   1538  N   SER A 194      -6.187  -5.610  17.118  1.00 97.88           N  
ATOM   1539  CA  SER A 194      -6.096  -4.291  17.735  1.00 97.88           C  
ATOM   1540  C   SER A 194      -6.220  -3.184  16.693  1.00 97.88           C  
ATOM   1541  CB  SER A 194      -4.777  -4.143  18.494  1.00 97.88           C  
ATOM   1542  O   SER A 194      -6.939  -2.205  16.902  1.00 97.88           O  
ATOM   1543  OG  SER A 194      -4.654  -2.841  19.039  1.00 97.88           O  
ATOM   1544  N   ARG A 195      -5.524  -3.301  15.542  1.00 96.82           N  
ATOM   1545  CA  ARG A 195      -5.645  -2.336  14.454  1.00 96.82           C  
ATOM   1546  C   ARG A 195      -7.072  -2.290  13.919  1.00 96.82           C  
ATOM   1547  CB  ARG A 195      -4.671  -2.675  13.323  1.00 96.82           C  
ATOM   1548  O   ARG A 195      -7.589  -1.216  13.606  1.00 96.82           O  
ATOM   1549  CG  ARG A 195      -3.212  -2.435  13.674  1.00 96.82           C  
ATOM   1550  CD  ARG A 195      -2.290  -2.755  12.505  1.00 96.82           C  
ATOM   1551  NE  ARG A 195      -2.301  -4.180  12.186  1.00 96.82           N  
ATOM   1552  NH1 ARG A 195      -0.757  -4.018  10.475  1.00 96.82           N  
ATOM   1553  NH2 ARG A 195      -1.658  -6.053  11.023  1.00 96.82           N  
ATOM   1554  CZ  ARG A 195      -1.572  -4.747  11.229  1.00 96.82           C  
ATOM   1555  N   LEU A 196      -7.667  -3.476  13.728  1.00 97.01           N  
ATOM   1556  CA  LEU A 196      -9.039  -3.573  13.241  1.00 97.01           C  
ATOM   1557  C   LEU A 196     -10.000  -2.846  14.177  1.00 97.01           C  
ATOM   1558  CB  LEU A 196      -9.456  -5.039  13.100  1.00 97.01           C  
ATOM   1559  O   LEU A 196     -10.867  -2.096  13.722  1.00 97.01           O  
ATOM   1560  CG  LEU A 196     -10.877  -5.294  12.597  1.00 97.01           C  
ATOM   1561  CD1 LEU A 196     -11.081  -4.642  11.233  1.00 97.01           C  
ATOM   1562  CD2 LEU A 196     -11.160  -6.791  12.527  1.00 97.01           C  
ATOM   1563  N   ASP A 197      -9.855  -3.056  15.474  1.00 97.43           N  
ATOM   1564  CA  ASP A 197     -10.712  -2.400  16.457  1.00 97.43           C  
ATOM   1565  C   ASP A 197     -10.602  -0.880  16.354  1.00 97.43           C  
ATOM   1566  CB  ASP A 197     -10.356  -2.859  17.872  1.00 97.43           C  
ATOM   1567  O   ASP A 197     -11.613  -0.176  16.378  1.00 97.43           O  
ATOM   1568  CG  ASP A 197     -10.796  -4.283  18.162  1.00 97.43           C  
ATOM   1569  OD1 ASP A 197     -11.640  -4.824  17.416  1.00 97.43           O  
ATOM   1570  OD2 ASP A 197     -10.297  -4.868  19.148  1.00 97.43           O  
ATOM   1571  N   GLU A 198      -9.401  -0.377  16.218  1.00 96.07           N  
ATOM   1572  CA  GLU A 198      -9.165   1.057  16.080  1.00 96.07           C  
ATOM   1573  C   GLU A 198      -9.806   1.603  14.808  1.00 96.07           C  
ATOM   1574  CB  GLU A 198      -7.663   1.357  16.083  1.00 96.07           C  
ATOM   1575  O   GLU A 198     -10.417   2.673  14.825  1.00 96.07           O  
ATOM   1576  CG  GLU A 198      -7.333   2.840  16.157  1.00 96.07           C  
ATOM   1577  CD  GLU A 198      -5.845   3.117  16.306  1.00 96.07           C  
ATOM   1578  OE1 GLU A 198      -5.446   4.304  16.312  1.00 96.07           O  
ATOM   1579  OE2 GLU A 198      -5.072   2.139  16.415  1.00 96.07           O  
ATOM   1580  N   LEU A 199      -9.690   0.924  13.769  1.00 93.90           N  
ATOM   1581  CA  LEU A 199     -10.233   1.354  12.485  1.00 93.90           C  
ATOM   1582  C   LEU A 199     -11.757   1.358  12.513  1.00 93.90           C  
ATOM   1583  CB  LEU A 199      -9.734   0.444  11.360  1.00 93.90           C  
ATOM   1584  O   LEU A 199     -12.390   2.274  11.982  1.00 93.90           O  
ATOM   1585  CG  LEU A 199      -9.921   0.963   9.934  1.00 93.90           C  
ATOM   1586  CD1 LEU A 199      -9.210   2.301   9.760  1.00 93.90           C  
ATOM   1587  CD2 LEU A 199      -9.409  -0.056   8.922  1.00 93.90           C  
ATOM   1588  N   LYS A 200     -12.379   0.318  13.101  1.00 94.55           N  
ATOM   1589  CA  LYS A 200     -13.833   0.243  13.211  1.00 94.55           C  
ATOM   1590  C   LYS A 200     -14.384   1.414  14.020  1.00 94.55           C  
ATOM   1591  CB  LYS A 200     -14.256  -1.080  13.851  1.00 94.55           C  
ATOM   1592  O   LYS A 200     -15.438   1.961  13.691  1.00 94.55           O  
ATOM   1593  CG  LYS A 200     -14.189  -2.272  12.908  1.00 94.55           C  
ATOM   1594  CD  LYS A 200     -14.722  -3.538  13.568  1.00 94.55           C  
ATOM   1595  CE  LYS A 200     -14.752  -4.707  12.594  1.00 94.55           C  
ATOM   1596  NZ  LYS A 200     -15.211  -5.966  13.254  1.00 94.55           N  
ATOM   1597  N   LYS A 201     -13.670   1.768  15.089  1.00 94.32           N  
ATOM   1598  CA  LYS A 201     -14.061   2.930  15.883  1.00 94.32           C  
ATOM   1599  C   LYS A 201     -14.017   4.206  15.048  1.00 94.32           C  
ATOM   1600  CB  LYS A 201     -13.156   3.073  17.107  1.00 94.32           C  
ATOM   1601  O   LYS A 201     -14.930   5.032  15.118  1.00 94.32           O  
ATOM   1602  CG  LYS A 201     -13.402   2.028  18.185  1.00 94.32           C  
ATOM   1603  CD  LYS A 201     -12.468   2.219  19.373  1.00 94.32           C  
ATOM   1604  CE  LYS A 201     -12.625   1.101  20.394  1.00 94.32           C  
ATOM   1605  NZ  LYS A 201     -11.612   1.203  21.487  1.00 94.32           N  
ATOM   1606  N   LYS A 202     -12.941   4.379  14.228  1.00 91.55           N  
ATOM   1607  CA  LYS A 202     -12.804   5.543  13.358  1.00 91.55           C  
ATOM   1608  C   LYS A 202     -13.917   5.583  12.314  1.00 91.55           C  
ATOM   1609  CB  LYS A 202     -11.439   5.540  12.668  1.00 91.55           C  
ATOM   1610  O   LYS A 202     -14.458   6.650  12.016  1.00 91.55           O  
ATOM   1611  CG  LYS A 202     -10.280   5.895  13.588  1.00 91.55           C  
ATOM   1612  CD  LYS A 202      -8.960   5.947  12.830  1.00 91.55           C  
ATOM   1613  CE  LYS A 202      -7.790   6.237  13.761  1.00 91.55           C  
ATOM   1614  NZ  LYS A 202      -6.484   6.205  13.037  1.00 91.55           N  
ATOM   1615  N   LEU A 203     -14.212   4.415  11.753  1.00 89.78           N  
ATOM   1616  CA  LEU A 203     -15.239   4.322  10.722  1.00 89.78           C  
ATOM   1617  C   LEU A 203     -16.610   4.677  11.287  1.00 89.78           C  
ATOM   1618  CB  LEU A 203     -15.271   2.914  10.121  1.00 89.78           C  
ATOM   1619  O   LEU A 203     -17.404   5.351  10.625  1.00 89.78           O  
ATOM   1620  CG  LEU A 203     -16.214   2.704   8.936  1.00 89.78           C  
ATOM   1621  CD1 LEU A 203     -15.854   3.652   7.797  1.00 89.78           C  
ATOM   1622  CD2 LEU A 203     -16.167   1.254   8.466  1.00 89.78           C  
ATOM   1623  N   LEU A 204     -16.927   4.191  12.470  1.00 89.78           N  
ATOM   1624  CA  LEU A 204     -18.188   4.509  13.131  1.00 89.78           C  
ATOM   1625  C   LEU A 204     -18.331   6.013  13.336  1.00 89.78           C  
ATOM   1626  CB  LEU A 204     -18.285   3.787  14.477  1.00 89.78           C  
ATOM   1627  O   LEU A 204     -19.417   6.568  13.156  1.00 89.78           O  
ATOM   1628  CG  LEU A 204     -18.595   2.290  14.423  1.00 89.78           C  
ATOM   1629  CD1 LEU A 204     -18.380   1.655  15.793  1.00 89.78           C  
ATOM   1630  CD2 LEU A 204     -20.022   2.057  13.938  1.00 89.78           C  
ATOM   1631  N   LYS A 205     -17.292   6.677  13.680  1.00 87.92           N  
ATOM   1632  CA  LYS A 205     -17.291   8.125  13.869  1.00 87.92           C  
ATOM   1633  C   LYS A 205     -17.583   8.851  12.559  1.00 87.92           C  
ATOM   1634  CB  LYS A 205     -15.951   8.591  14.439  1.00 87.92           C  
ATOM   1635  O   LYS A 205     -18.262   9.880  12.552  1.00 87.92           O  
ATOM   1636  CG  LYS A 205     -15.709   8.165  15.880  1.00 87.92           C  
ATOM   1637  CD  LYS A 205     -14.366   8.668  16.394  1.00 87.92           C  
ATOM   1638  CE  LYS A 205     -14.092   8.184  17.811  1.00 87.92           C  
ATOM   1639  NZ  LYS A 205     -12.751   8.627  18.298  1.00 87.92           N  
ATOM   1640  N   LEU A 206     -17.092   8.307  11.432  1.00 80.25           N  
ATOM   1641  CA  LEU A 206     -17.302   8.903  10.117  1.00 80.25           C  
ATOM   1642  C   LEU A 206     -18.745   8.720   9.661  1.00 80.25           C  
ATOM   1643  CB  LEU A 206     -16.348   8.287   9.090  1.00 80.25           C  
ATOM   1644  O   LEU A 206     -19.316   9.606   9.020  1.00 80.25           O  
ATOM   1645  CG  LEU A 206     -14.882   8.715   9.185  1.00 80.25           C  
ATOM   1646  CD1 LEU A 206     -14.023   7.871   8.249  1.00 80.25           C  
ATOM   1647  CD2 LEU A 206     -14.736  10.198   8.862  1.00 80.25           C  
ATOM   1648  N   GLN A 207     -19.264   7.546   9.975  1.00 76.47           N  
ATOM   1649  CA  GLN A 207     -20.637   7.245   9.584  1.00 76.47           C  
ATOM   1650  C   GLN A 207     -21.634   8.044  10.418  1.00 76.47           C  
ATOM   1651  CB  GLN A 207     -20.919   5.748   9.720  1.00 76.47           C  
ATOM   1652  O   GLN A 207     -22.727   8.367   9.948  1.00 76.47           O  
ATOM   1653  CG  GLN A 207     -20.164   4.886   8.717  1.00 76.47           C  
ATOM   1654  CD  GLN A 207     -20.418   3.403   8.908  1.00 76.47           C  
ATOM   1655  NE2 GLN A 207     -20.241   2.628   7.843  1.00 76.47           N  
ATOM   1656  OE1 GLN A 207     -20.771   2.956  10.005  1.00 76.47           O  
ATOM   1657  N   SER A 208     -21.287   8.297  11.696  1.00 74.03           N  
ATOM   1658  CA  SER A 208     -22.160   9.050  12.591  1.00 74.03           C  
ATOM   1659  C   SER A 208     -22.134  10.539  12.264  1.00 74.03           C  
ATOM   1660  CB  SER A 208     -21.750   8.832  14.048  1.00 74.03           C  
ATOM   1661  O   SER A 208     -23.061  11.273  12.614  1.00 74.03           O  
ATOM   1662  OG  SER A 208     -20.442   9.326  14.282  1.00 74.03           O  
ATOM   1663  N   ASN A 209     -21.070  10.953  11.562  1.00 61.49           N  
ATOM   1664  CA  ASN A 209     -21.023  12.358  11.174  1.00 61.49           C  
ATOM   1665  C   ASN A 209     -21.918  12.637   9.969  1.00 61.49           C  
ATOM   1666  CB  ASN A 209     -19.584  12.784  10.876  1.00 61.49           C  
ATOM   1667  O   ASN A 209     -21.828  11.949   8.951  1.00 61.49           O  
ATOM   1668  CG  ASN A 209     -18.865  13.310  12.103  1.00 61.49           C  
ATOM   1669  ND2 ASN A 209     -17.556  13.500  11.987  1.00 61.49           N  
ATOM   1670  OD1 ASN A 209     -19.480  13.542  13.146  1.00 61.49           O  
ATOM   1671  N   THR A 210     -23.190  12.800  10.235  1.00 53.50           N  
ATOM   1672  CA  THR A 210     -24.219  13.129   9.254  1.00 53.50           C  
ATOM   1673  C   THR A 210     -23.609  13.830   8.044  1.00 53.50           C  
ATOM   1674  CB  THR A 210     -25.312  14.021   9.871  1.00 53.50           C  
ATOM   1675  O   THR A 210     -24.098  13.682   6.922  1.00 53.50           O  
ATOM   1676  CG2 THR A 210     -26.129  13.255  10.906  1.00 53.50           C  
ATOM   1677  OG1 THR A 210     -24.698  15.151  10.504  1.00 53.50           O  
ATOM   1678  N   ALA A 211     -22.289  14.327   8.218  1.00 53.70           N  
ATOM   1679  CA  ALA A 211     -21.694  15.121   7.146  1.00 53.70           C  
ATOM   1680  C   ALA A 211     -20.980  14.229   6.135  1.00 53.70           C  
ATOM   1681  CB  ALA A 211     -20.724  16.150   7.722  1.00 53.70           C  
ATOM   1682  O   ALA A 211     -20.872  14.578   4.957  1.00 53.70           O  
ATOM   1683  N   THR A 212     -20.650  12.929   6.421  1.00 49.67           N  
ATOM   1684  CA  THR A 212     -19.866  12.066   5.545  1.00 49.67           C  
ATOM   1685  C   THR A 212     -20.648  10.805   5.188  1.00 49.67           C  
ATOM   1686  CB  THR A 212     -18.527  11.675   6.197  1.00 49.67           C  
ATOM   1687  O   THR A 212     -20.230   9.694   5.520  1.00 49.67           O  
ATOM   1688  CG2 THR A 212     -17.410  12.621   5.769  1.00 49.67           C  
ATOM   1689  OG1 THR A 212     -18.663  11.729   7.623  1.00 49.67           O  
ATOM   1690  N   ARG A 213     -22.088  10.856   5.140  1.00 49.54           N  
ATOM   1691  CA  ARG A 213     -22.770   9.613   4.796  1.00 49.54           C  
ATOM   1692  C   ARG A 213     -22.158   8.979   3.552  1.00 49.54           C  
ATOM   1693  CB  ARG A 213     -24.264   9.862   4.576  1.00 49.54           C  
ATOM   1694  O   ARG A 213     -22.154   9.584   2.478  1.00 49.54           O  
ATOM   1695  CG  ARG A 213     -25.052  10.056   5.862  1.00 49.54           C  
ATOM   1696  CD  ARG A 213     -26.553  10.061   5.609  1.00 49.54           C  
ATOM   1697  NE  ARG A 213     -27.310  10.096   6.857  1.00 49.54           N  
ATOM   1698  NH1 ARG A 213     -29.384  10.130   5.838  1.00 49.54           N  
ATOM   1699  NH2 ARG A 213     -29.224  10.158   8.125  1.00 49.54           N  
ATOM   1700  CZ  ARG A 213     -28.637  10.128   6.937  1.00 49.54           C  
ATOM   1701  N   LEU A 214     -20.954   8.497   3.617  1.00 49.50           N  
ATOM   1702  CA  LEU A 214     -20.554   7.689   2.470  1.00 49.50           C  
ATOM   1703  C   LEU A 214     -21.652   6.701   2.092  1.00 49.50           C  
ATOM   1704  CB  LEU A 214     -19.255   6.936   2.773  1.00 49.50           C  
ATOM   1705  O   LEU A 214     -22.216   6.030   2.960  1.00 49.50           O  
ATOM   1706  CG  LEU A 214     -17.987   7.784   2.875  1.00 49.50           C  
ATOM   1707  CD1 LEU A 214     -16.921   7.049   3.680  1.00 49.50           C  
ATOM   1708  CD2 LEU A 214     -17.467   8.138   1.486  1.00 49.50           C  
ATOM   1709  N   PRO A 215     -22.527   7.062   1.150  1.00 46.82           N  
ATOM   1710  CA  PRO A 215     -23.508   6.063   0.721  1.00 46.82           C  
ATOM   1711  C   PRO A 215     -22.993   4.632   0.863  1.00 46.82           C  
ATOM   1712  CB  PRO A 215     -23.748   6.414  -0.749  1.00 46.82           C  
ATOM   1713  O   PRO A 215     -21.798   4.382   0.687  1.00 46.82           O  
ATOM   1714  CG  PRO A 215     -22.890   7.611  -1.002  1.00 46.82           C  
ATOM   1715  CD  PRO A 215     -22.059   7.869   0.223  1.00 46.82           C  
ATOM   1716  N   ASN A 216     -23.330   3.947   1.932  1.00 41.02           N  
ATOM   1717  CA  ASN A 216     -23.294   2.501   2.126  1.00 41.02           C  
ATOM   1718  C   ASN A 216     -23.239   1.758   0.794  1.00 41.02           C  
ATOM   1719  CB  ASN A 216     -24.503   2.039   2.942  1.00 41.02           C  
ATOM   1720  O   ASN A 216     -23.763   0.649   0.675  1.00 41.02           O  
ATOM   1721  CG  ASN A 216     -24.137   1.656   4.362  1.00 41.02           C  
ATOM   1722  ND2 ASN A 216     -25.131   1.242   5.140  1.00 41.02           N  
ATOM   1723  OD1 ASN A 216     -22.971   1.733   4.758  1.00 41.02           O  
ATOM   1724  N   TYR A 217     -22.766   2.426  -0.418  1.00 43.91           N  
ATOM   1725  CA  TYR A 217     -22.740   1.493  -1.538  1.00 43.91           C  
ATOM   1726  C   TYR A 217     -21.723   0.383  -1.300  1.00 43.91           C  
ATOM   1727  CB  TYR A 217     -22.414   2.227  -2.842  1.00 43.91           C  
ATOM   1728  O   TYR A 217     -20.595   0.646  -0.875  1.00 43.91           O  
ATOM   1729  CG  TYR A 217     -21.259   3.191  -2.725  1.00 43.91           C  
ATOM   1730  CD1 TYR A 217     -21.463   4.509  -2.325  1.00 43.91           C  
ATOM   1731  CD2 TYR A 217     -19.960   2.785  -3.013  1.00 43.91           C  
ATOM   1732  CE1 TYR A 217     -20.402   5.401  -2.217  1.00 43.91           C  
ATOM   1733  CE2 TYR A 217     -18.891   3.668  -2.908  1.00 43.91           C  
ATOM   1734  OH  TYR A 217     -18.066   5.851  -2.405  1.00 43.91           O  
ATOM   1735  CZ  TYR A 217     -19.121   4.972  -2.510  1.00 43.91           C  
ATOM   1736  N   LEU A 218     -21.937  -0.544  -0.427  1.00 37.57           N  
ATOM   1737  CA  LEU A 218     -21.533  -1.945  -0.470  1.00 37.57           C  
ATOM   1738  C   LEU A 218     -20.926  -2.294  -1.825  1.00 37.57           C  
ATOM   1739  CB  LEU A 218     -22.728  -2.857  -0.183  1.00 37.57           C  
ATOM   1740  O   LEU A 218     -21.643  -2.403  -2.822  1.00 37.57           O  
ATOM   1741  CG  LEU A 218     -23.355  -2.737   1.207  1.00 37.57           C  
ATOM   1742  CD1 LEU A 218     -24.601  -3.610   1.304  1.00 37.57           C  
ATOM   1743  CD2 LEU A 218     -22.344  -3.118   2.283  1.00 37.57           C  
ATOM   1744  N   LEU A 219     -19.910  -1.491  -2.371  1.00 43.11           N  
ATOM   1745  CA  LEU A 219     -19.225  -2.062  -3.526  1.00 43.11           C  
ATOM   1746  C   LEU A 219     -18.492  -3.343  -3.145  1.00 43.11           C  
ATOM   1747  CB  LEU A 219     -18.239  -1.052  -4.118  1.00 43.11           C  
ATOM   1748  O   LEU A 219     -17.817  -3.393  -2.114  1.00 43.11           O  
ATOM   1749  CG  LEU A 219     -18.845   0.220  -4.714  1.00 43.11           C  
ATOM   1750  CD1 LEU A 219     -17.758   1.261  -4.960  1.00 43.11           C  
ATOM   1751  CD2 LEU A 219     -19.590  -0.098  -6.006  1.00 43.11           C  
ATOM   1752  N   ALA A 220     -19.205  -4.469  -3.032  1.00 46.26           N  
ATOM   1753  CA  ALA A 220     -18.479  -5.731  -3.141  1.00 46.26           C  
ATOM   1754  C   ALA A 220     -17.240  -5.578  -4.019  1.00 46.26           C  
ATOM   1755  CB  ALA A 220     -19.390  -6.823  -3.697  1.00 46.26           C  
ATOM   1756  O   ALA A 220     -17.193  -4.706  -4.889  1.00 46.26           O  
ATOM   1757  N   ARG A 221     -16.017  -5.832  -3.472  1.00 49.96           N  
ATOM   1758  CA  ARG A 221     -14.836  -5.944  -4.322  1.00 49.96           C  
ATOM   1759  C   ARG A 221     -15.192  -6.547  -5.676  1.00 49.96           C  
ATOM   1760  CB  ARG A 221     -13.759  -6.790  -3.638  1.00 49.96           C  
ATOM   1761  O   ARG A 221     -15.926  -7.535  -5.749  1.00 49.96           O  
ATOM   1762  CG  ARG A 221     -12.339  -6.396  -4.009  1.00 49.96           C  
ATOM   1763  CD  ARG A 221     -11.310  -7.116  -3.148  1.00 49.96           C  
ATOM   1764  NE  ARG A 221      -9.979  -7.069  -3.746  1.00 49.96           N  
ATOM   1765  NH1 ARG A 221      -8.847  -7.310  -1.746  1.00 49.96           N  
ATOM   1766  NH2 ARG A 221      -7.683  -7.107  -3.710  1.00 49.96           N  
ATOM   1767  CZ  ARG A 221      -8.839  -7.162  -3.066  1.00 49.96           C  
ATOM   1768  N   PRO A 222     -15.343  -5.773  -6.753  1.00 42.78           N  
ATOM   1769  CA  PRO A 222     -15.494  -6.524  -8.002  1.00 42.78           C  
ATOM   1770  C   PRO A 222     -14.664  -7.806  -8.024  1.00 42.78           C  
ATOM   1771  CB  PRO A 222     -15.006  -5.539  -9.067  1.00 42.78           C  
ATOM   1772  O   PRO A 222     -13.530  -7.819  -7.540  1.00 42.78           O  
ATOM   1773  CG  PRO A 222     -14.471  -4.376  -8.296  1.00 42.78           C  
ATOM   1774  CD  PRO A 222     -14.732  -4.612  -6.835  1.00 42.78           C  
ATOM   1775  N   VAL A 223     -15.274  -8.899  -7.573  1.00 37.08           N  
ATOM   1776  CA  VAL A 223     -14.772 -10.251  -7.793  1.00 37.08           C  
ATOM   1777  C   VAL A 223     -14.453 -10.450  -9.273  1.00 37.08           C  
ATOM   1778  CB  VAL A 223     -15.786 -11.317  -7.319  1.00 37.08           C  
ATOM   1779  O   VAL A 223     -15.250 -10.085 -10.141  1.00 37.08           O  
ATOM   1780  CG1 VAL A 223     -15.087 -12.650  -7.062  1.00 37.08           C  
ATOM   1781  CG2 VAL A 223     -16.512 -10.840  -6.062  1.00 37.08           C  
ATOM   1782  N   SER A 224     -13.304 -10.133  -9.792  1.00 36.69           N  
ATOM   1783  CA  SER A 224     -13.087 -10.910 -11.008  1.00 36.69           C  
ATOM   1784  C   SER A 224     -13.076 -12.406 -10.713  1.00 36.69           C  
ATOM   1785  CB  SER A 224     -11.774 -10.504 -11.678  1.00 36.69           C  
ATOM   1786  O   SER A 224     -12.549 -12.838  -9.685  1.00 36.69           O  
ATOM   1787  OG  SER A 224     -10.682 -10.682 -10.792  1.00 36.69           O  
TER    1788      SER A 224                                                      
ENDMDL                                                                          
END                                                                             
