# Supplementary material for: Uncoupled evolution of the Polycomb system and deep origin of non-canonical PRC1
Source: Commun Biol. 2023 Nov 10;6:1144. doi: 10.1038/s42003-023-05501-x (PMC10638273; doi:10.1038/s42003-023-05501-x)
Supplement: Supplementary file 8 — Supplementary Data 5 [file 42003_2023_5501_MOESM8_ESM.zip › Supplementary Data 5/PCGF_putative_checks/PCGF_alphafold_remainedputative/PYGBIF005603_PCGF_458fe.result/PYGBIF005603_PCGF_458fe_unrelaxed_rank_2_model_1.pdb]

MODEL     1                                                                     
ATOM      1  N   MET A   1       2.564   6.878 -70.977  1.00 42.07           N  
ATOM      2  CA  MET A   1       3.385   5.944 -70.211  1.00 42.07           C  
ATOM      3  C   MET A   1       3.002   5.966 -68.735  1.00 42.07           C  
ATOM      4  CB  MET A   1       4.869   6.275 -70.371  1.00 42.07           C  
ATOM      5  O   MET A   1       3.020   7.022 -68.101  1.00 42.07           O  
ATOM      6  CG  MET A   1       5.415   5.991 -71.761  1.00 42.07           C  
ATOM      7  SD  MET A   1       7.224   5.681 -71.757  1.00 42.07           S  
ATOM      8  CE  MET A   1       7.328   4.379 -73.016  1.00 42.07           C  
ATOM      9  N   SER A   2       1.736   5.300 -68.549  1.00 40.17           N  
ATOM     10  CA  SER A   2       1.662   4.170 -67.628  1.00 40.17           C  
ATOM     11  C   SER A   2       1.559   4.643 -66.181  1.00 40.17           C  
ATOM     12  CB  SER A   2       2.883   3.265 -67.791  1.00 40.17           C  
ATOM     13  O   SER A   2       2.526   5.165 -65.623  1.00 40.17           O  
ATOM     14  OG  SER A   2       3.568   3.556 -68.997  1.00 40.17           O  
ATOM     15  N   GLY A   3       0.360   4.930 -65.701  1.00 26.84           N  
ATOM     16  CA  GLY A   3      -0.549   4.285 -64.767  1.00 26.84           C  
ATOM     17  C   GLY A   3       0.155   3.368 -63.785  1.00 26.84           C  
ATOM     18  O   GLY A   3       1.212   2.814 -64.094  1.00 26.84           O  
ATOM     19  N   PRO A   4      -0.567   2.993 -62.474  1.00 41.52           N  
ATOM     20  CA  PRO A   4      -1.061   2.919 -61.097  1.00 41.52           C  
ATOM     21  C   PRO A   4      -1.088   1.491 -60.556  1.00 41.52           C  
ATOM     22  CB  PRO A   4      -2.478   3.491 -61.200  1.00 41.52           C  
ATOM     23  O   PRO A   4      -0.642   0.562 -61.234  1.00 41.52           O  
ATOM     24  CG  PRO A   4      -2.972   3.047 -62.538  1.00 41.52           C  
ATOM     25  CD  PRO A   4      -1.842   2.381 -63.268  1.00 41.52           C  
ATOM     26  N   ILE A   5      -1.040   1.258 -59.076  1.00 30.65           N  
ATOM     27  CA  ILE A   5      -1.838   0.221 -58.430  1.00 30.65           C  
ATOM     28  C   ILE A   5      -1.665   0.306 -56.915  1.00 30.65           C  
ATOM     29  CB  ILE A   5      -1.452  -1.187 -58.936  1.00 30.65           C  
ATOM     30  O   ILE A   5      -0.545   0.222 -56.406  1.00 30.65           O  
ATOM     31  CG1 ILE A   5      -1.709  -1.302 -60.442  1.00 30.65           C  
ATOM     32  CG2 ILE A   5      -2.218  -2.266 -58.165  1.00 30.65           C  
ATOM     33  CD1 ILE A   5      -1.269  -2.629 -61.046  1.00 30.65           C  
ATOM     34  N   ASP A   6      -2.760   0.687 -56.090  1.00 25.24           N  
ATOM     35  CA  ASP A   6      -3.906   0.112 -55.393  1.00 25.24           C  
ATOM     36  C   ASP A   6      -3.552  -1.238 -54.775  1.00 25.24           C  
ATOM     37  CB  ASP A   6      -5.093  -0.041 -56.347  1.00 25.24           C  
ATOM     38  O   ASP A   6      -2.939  -2.085 -55.428  1.00 25.24           O  
ATOM     39  CG  ASP A   6      -5.848   1.258 -56.567  1.00 25.24           C  
ATOM     40  OD1 ASP A   6      -5.800   2.148 -55.691  1.00 25.24           O  
ATOM     41  OD2 ASP A   6      -6.499   1.392 -57.626  1.00 25.24           O  
ATOM     42  N   SER A   7      -3.758  -1.395 -53.389  1.00 29.33           N  
ATOM     43  CA  SER A   7      -4.751  -2.346 -52.900  1.00 29.33           C  
ATOM     44  C   SER A   7      -4.718  -2.446 -51.379  1.00 29.33           C  
ATOM     45  CB  SER A   7      -4.520  -3.727 -53.515  1.00 29.33           C  
ATOM     46  O   SER A   7      -3.656  -2.649 -50.787  1.00 29.33           O  
ATOM     47  OG  SER A   7      -5.729  -4.259 -54.027  1.00 29.33           O  
ATOM     48  N   ILE A   8      -5.725  -1.945 -50.621  1.00 25.60           N  
ATOM     49  CA  ILE A   8      -6.983  -2.459 -50.090  1.00 25.60           C  
ATOM     50  C   ILE A   8      -6.707  -3.643 -49.166  1.00 25.60           C  
ATOM     51  CB  ILE A   8      -7.947  -2.875 -51.223  1.00 25.60           C  
ATOM     52  O   ILE A   8      -6.009  -4.586 -49.547  1.00 25.60           O  
ATOM     53  CG1 ILE A   8      -8.262  -1.676 -52.124  1.00 25.60           C  
ATOM     54  CG2 ILE A   8      -9.231  -3.479 -50.645  1.00 25.60           C  
ATOM     55  CD1 ILE A   8      -9.009  -2.039 -53.400  1.00 25.60           C  
ATOM     56  N   THR A   9      -7.070  -3.539 -47.782  1.00 24.91           N  
ATOM     57  CA  THR A   9      -8.221  -4.136 -47.112  1.00 24.91           C  
ATOM     58  C   THR A   9      -8.053  -4.080 -45.597  1.00 24.91           C  
ATOM     59  CB  THR A   9      -8.430  -5.595 -47.555  1.00 24.91           C  
ATOM     60  O   THR A   9      -6.997  -4.435 -45.070  1.00 24.91           O  
ATOM     61  CG2 THR A   9      -9.172  -5.666 -48.886  1.00 24.91           C  
ATOM     62  OG1 THR A   9      -7.155  -6.233 -47.698  1.00 24.91           O  
ATOM     63  N   GLU A  10      -8.995  -3.347 -44.779  1.00 25.61           N  
ATOM     64  CA  GLU A  10     -10.252  -3.703 -44.128  1.00 25.61           C  
ATOM     65  C   GLU A  10     -10.160  -3.524 -42.616  1.00 25.61           C  
ATOM     66  CB  GLU A  10     -10.642  -5.144 -44.465  1.00 25.61           C  
ATOM     67  O   GLU A  10      -9.250  -4.057 -41.976  1.00 25.61           O  
ATOM     68  CG  GLU A  10     -11.951  -5.264 -45.231  1.00 25.61           C  
ATOM     69  CD  GLU A  10     -12.343  -6.703 -45.529  1.00 25.61           C  
ATOM     70  OE1 GLU A  10     -13.539  -6.965 -45.790  1.00 25.61           O  
ATOM     71  OE2 GLU A  10     -11.446  -7.575 -45.501  1.00 25.61           O  
ATOM     72  N   LYS A  11     -10.893  -2.592 -41.934  1.00 24.73           N  
ATOM     73  CA  LYS A  11     -12.042  -2.431 -41.047  1.00 24.73           C  
ATOM     74  C   LYS A  11     -12.028  -3.476 -39.935  1.00 24.73           C  
ATOM     75  CB  LYS A  11     -13.348  -2.524 -41.837  1.00 24.73           C  
ATOM     76  O   LYS A  11     -11.850  -4.667 -40.197  1.00 24.73           O  
ATOM     77  CG  LYS A  11     -13.624  -1.316 -42.720  1.00 24.73           C  
ATOM     78  CD  LYS A  11     -15.025  -1.367 -43.315  1.00 24.73           C  
ATOM     79  CE  LYS A  11     -15.299  -0.164 -44.207  1.00 24.73           C  
ATOM     80  NZ  LYS A  11     -16.734  -0.091 -44.614  1.00 24.73           N  
ATOM     81  N   MET A  12     -11.766  -2.989 -38.605  1.00 26.57           N  
ATOM     82  CA  MET A  12     -12.678  -3.284 -37.503  1.00 26.57           C  
ATOM     83  C   MET A  12     -12.427  -2.349 -36.324  1.00 26.57           C  
ATOM     84  CB  MET A  12     -12.529  -4.740 -37.057  1.00 26.57           C  
ATOM     85  O   MET A  12     -11.294  -2.222 -35.857  1.00 26.57           O  
ATOM     86  CG  MET A  12     -13.316  -5.725 -37.905  1.00 26.57           C  
ATOM     87  SD  MET A  12     -13.211  -7.442 -37.268  1.00 26.57           S  
ATOM     88  CE  MET A  12     -14.455  -8.248 -38.315  1.00 26.57           C  
ATOM     89  N   GLU A  13     -13.238  -1.286 -36.102  1.00 26.48           N  
ATOM     90  CA  GLU A  13     -14.063  -0.838 -34.985  1.00 26.48           C  
ATOM     91  C   GLU A  13     -14.256  -1.953 -33.960  1.00 26.48           C  
ATOM     92  CB  GLU A  13     -15.423  -0.343 -35.485  1.00 26.48           C  
ATOM     93  O   GLU A  13     -14.647  -3.067 -34.313  1.00 26.48           O  
ATOM     94  CG  GLU A  13     -15.516   1.170 -35.614  1.00 26.48           C  
ATOM     95  CD  GLU A  13     -16.851   1.644 -36.167  1.00 26.48           C  
ATOM     96  OE1 GLU A  13     -17.128   2.864 -36.123  1.00 26.48           O  
ATOM     97  OE2 GLU A  13     -17.626   0.788 -36.648  1.00 26.48           O  
ATOM     98  N   VAL A  14     -13.520  -1.720 -32.611  1.00 28.98           N  
ATOM     99  CA  VAL A  14     -14.224  -1.991 -31.362  1.00 28.98           C  
ATOM    100  C   VAL A  14     -13.512  -1.294 -30.205  1.00 28.98           C  
ATOM    101  CB  VAL A  14     -14.329  -3.508 -31.087  1.00 28.98           C  
ATOM    102  O   VAL A  14     -12.292  -1.406 -30.061  1.00 28.98           O  
ATOM    103  CG1 VAL A  14     -15.354  -3.789 -29.990  1.00 28.98           C  
ATOM    104  CG2 VAL A  14     -14.693  -4.258 -32.368  1.00 28.98           C  
ATOM    105  N   ASP A  15     -13.875  -0.101 -29.629  1.00 24.40           N  
ATOM    106  CA  ASP A  15     -14.454   0.334 -28.361  1.00 24.40           C  
ATOM    107  C   ASP A  15     -13.504   0.054 -27.199  1.00 24.40           C  
ATOM    108  CB  ASP A  15     -15.798  -0.357 -28.119  1.00 24.40           C  
ATOM    109  O   ASP A  15     -12.954  -1.044 -27.090  1.00 24.40           O  
ATOM    110  CG  ASP A  15     -16.906   0.173 -29.013  1.00 24.40           C  
ATOM    111  OD1 ASP A  15     -16.869   1.365 -29.389  1.00 24.40           O  
ATOM    112  OD2 ASP A  15     -17.826  -0.607 -29.341  1.00 24.40           O  
ATOM    113  N   GLY A  16     -12.715   1.078 -26.620  1.00 25.87           N  
ATOM    114  CA  GLY A  16     -12.676   1.344 -25.191  1.00 25.87           C  
ATOM    115  C   GLY A  16     -11.363   0.942 -24.545  1.00 25.87           C  
ATOM    116  O   GLY A  16     -10.969  -0.225 -24.600  1.00 25.87           O  
ATOM    117  N   ALA A  17     -10.268   1.839 -24.564  1.00 26.26           N  
ATOM    118  CA  ALA A  17      -9.300   1.544 -23.510  1.00 26.26           C  
ATOM    119  C   ALA A  17      -8.793   2.827 -22.857  1.00 26.26           C  
ATOM    120  CB  ALA A  17      -8.131   0.738 -24.071  1.00 26.26           C  
ATOM    121  O   ALA A  17      -8.360   3.753 -23.547  1.00 26.26           O  
ATOM    122  N   ALA A  18      -9.567   3.375 -21.859  1.00 27.97           N  
ATOM    123  CA  ALA A  18      -9.257   4.137 -20.652  1.00 27.97           C  
ATOM    124  C   ALA A  18      -7.775   4.033 -20.303  1.00 27.97           C  
ATOM    125  CB  ALA A  18     -10.111   3.653 -19.483  1.00 27.97           C  
ATOM    126  O   ALA A  18      -7.241   2.931 -20.160  1.00 27.97           O  
ATOM    127  N   ALA A  19      -6.911   4.873 -20.840  1.00 28.91           N  
ATOM    128  CA  ALA A  19      -5.639   5.522 -20.531  1.00 28.91           C  
ATOM    129  C   ALA A  19      -5.462   5.691 -19.024  1.00 28.91           C  
ATOM    130  CB  ALA A  19      -5.549   6.876 -21.230  1.00 28.91           C  
ATOM    131  O   ALA A  19      -6.341   6.229 -18.346  1.00 28.91           O  
ATOM    132  N   ASP A  20      -5.037   4.639 -18.249  1.00 28.96           N  
ATOM    133  CA  ASP A  20      -4.470   4.606 -16.904  1.00 28.96           C  
ATOM    134  C   ASP A  20      -3.258   5.528 -16.795  1.00 28.96           C  
ATOM    135  CB  ASP A  20      -4.080   3.176 -16.521  1.00 28.96           C  
ATOM    136  O   ASP A  20      -2.261   5.336 -17.495  1.00 28.96           O  
ATOM    137  CG  ASP A  20      -4.645   2.747 -15.178  1.00 28.96           C  
ATOM    138  OD1 ASP A  20      -5.243   3.587 -14.471  1.00 28.96           O  
ATOM    139  OD2 ASP A  20      -4.487   1.559 -14.822  1.00 28.96           O  
ATOM    140  N   SER A  21      -3.452   6.864 -16.682  1.00 29.35           N  
ATOM    141  CA  SER A  21      -2.639   7.983 -16.218  1.00 29.35           C  
ATOM    142  C   SER A  21      -2.243   7.811 -14.756  1.00 29.35           C  
ATOM    143  CB  SER A  21      -3.391   9.303 -16.400  1.00 29.35           C  
ATOM    144  O   SER A  21      -3.087   7.911 -13.863  1.00 29.35           O  
ATOM    145  OG  SER A  21      -4.614   9.287 -15.685  1.00 29.35           O  
ATOM    146  N   SER A  22      -1.568   6.702 -14.330  1.00 35.65           N  
ATOM    147  CA  SER A  22      -1.031   6.729 -12.973  1.00 35.65           C  
ATOM    148  C   SER A  22       0.482   6.541 -12.973  1.00 35.65           C  
ATOM    149  CB  SER A  22      -1.688   5.647 -12.114  1.00 35.65           C  
ATOM    150  O   SER A  22       1.011   5.722 -12.218  1.00 35.65           O  
ATOM    151  OG  SER A  22      -1.791   4.430 -12.832  1.00 35.65           O  
ATOM    152  N   SER A  23       1.297   7.249 -13.812  1.00 36.40           N  
ATOM    153  CA  SER A  23       2.745   7.069 -13.782  1.00 36.40           C  
ATOM    154  C   SER A  23       3.455   8.361 -13.394  1.00 36.40           C  
ATOM    155  CB  SER A  23       3.253   6.585 -15.141  1.00 36.40           C  
ATOM    156  O   SER A  23       4.638   8.345 -13.048  1.00 36.40           O  
ATOM    157  OG  SER A  23       3.099   7.595 -16.123  1.00 36.40           O  
ATOM    158  N   SER A  24       2.866   9.278 -12.443  1.00 35.99           N  
ATOM    159  CA  SER A  24       3.732  10.366 -12.000  1.00 35.99           C  
ATOM    160  C   SER A  24       3.493  10.701 -10.532  1.00 35.99           C  
ATOM    161  CB  SER A  24       3.509  11.612 -12.858  1.00 35.99           C  
ATOM    162  O   SER A  24       4.103  11.627  -9.994  1.00 35.99           O  
ATOM    163  OG  SER A  24       2.181  12.088 -12.719  1.00 35.99           O  
ATOM    164  N   PHE A  25       3.100   9.821  -9.580  1.00 43.37           N  
ATOM    165  CA  PHE A  25       2.748  10.015  -8.179  1.00 43.37           C  
ATOM    166  C   PHE A  25       3.900   9.608  -7.269  1.00 43.37           C  
ATOM    167  CB  PHE A  25       1.490   9.216  -7.823  1.00 43.37           C  
ATOM    168  O   PHE A  25       4.086  10.186  -6.197  1.00 43.37           O  
ATOM    169  CG  PHE A  25       0.976   9.479  -6.434  1.00 43.37           C  
ATOM    170  CD1 PHE A  25       1.170   8.550  -5.418  1.00 43.37           C  
ATOM    171  CD2 PHE A  25       0.298  10.655  -6.143  1.00 43.37           C  
ATOM    172  CE1 PHE A  25       0.696   8.791  -4.131  1.00 43.37           C  
ATOM    173  CE2 PHE A  25      -0.179  10.903  -4.859  1.00 43.37           C  
ATOM    174  CZ  PHE A  25       0.020   9.970  -3.855  1.00 43.37           C  
ATOM    175  N   PHE A  26       5.351   9.434  -7.728  1.00 36.63           N  
ATOM    176  CA  PHE A  26       6.081   8.898  -6.585  1.00 36.63           C  
ATOM    177  C   PHE A  26       7.522   9.395  -6.582  1.00 36.63           C  
ATOM    178  CB  PHE A  26       6.054   7.366  -6.598  1.00 36.63           C  
ATOM    179  O   PHE A  26       8.300   9.064  -7.480  1.00 36.63           O  
ATOM    180  CG  PHE A  26       4.750   6.778  -6.131  1.00 36.63           C  
ATOM    181  CD1 PHE A  26       4.462   6.680  -4.775  1.00 36.63           C  
ATOM    182  CD2 PHE A  26       3.811   6.324  -7.048  1.00 36.63           C  
ATOM    183  CE1 PHE A  26       3.256   6.136  -4.340  1.00 36.63           C  
ATOM    184  CE2 PHE A  26       2.604   5.779  -6.621  1.00 36.63           C  
ATOM    185  CZ  PHE A  26       2.329   5.685  -5.266  1.00 36.63           C  
ATOM    186  N   ALA A  27       7.787  10.718  -6.600  1.00 32.76           N  
ATOM    187  CA  ALA A  27       9.144  11.150  -6.275  1.00 32.76           C  
ATOM    188  C   ALA A  27       9.129  12.269  -5.237  1.00 32.76           C  
ATOM    189  CB  ALA A  27       9.874  11.606  -7.535  1.00 32.76           C  
ATOM    190  O   ALA A  27       8.382  13.241  -5.374  1.00 32.76           O  
ATOM    191  N   GLU A  28       9.124  11.916  -3.873  1.00 29.51           N  
ATOM    192  CA  GLU A  28      10.047  12.593  -2.966  1.00 29.51           C  
ATOM    193  C   GLU A  28       9.465  12.690  -1.559  1.00 29.51           C  
ATOM    194  CB  GLU A  28      10.389  13.990  -3.492  1.00 29.51           C  
ATOM    195  O   GLU A  28       8.432  13.331  -1.351  1.00 29.51           O  
ATOM    196  CG  GLU A  28      11.767  14.086  -4.129  1.00 29.51           C  
ATOM    197  CD  GLU A  28      11.920  15.286  -5.049  1.00 29.51           C  
ATOM    198  OE1 GLU A  28      13.061  15.591  -5.466  1.00 29.51           O  
ATOM    199  OE2 GLU A  28      10.891  15.929  -5.356  1.00 29.51           O  
ATOM    200  N   SER A  29       9.610  11.619  -0.683  1.00 31.11           N  
ATOM    201  CA  SER A  29       9.755  12.087   0.692  1.00 31.11           C  
ATOM    202  C   SER A  29      10.650  11.156   1.502  1.00 31.11           C  
ATOM    203  CB  SER A  29       8.386  12.206   1.364  1.00 31.11           C  
ATOM    204  O   SER A  29      10.455   9.938   1.495  1.00 31.11           O  
ATOM    205  OG  SER A  29       7.726  10.952   1.386  1.00 31.11           O  
ATOM    206  N   GLN A  30      12.021  11.366   1.573  1.00 28.09           N  
ATOM    207  CA  GLN A  30      13.139  11.023   2.445  1.00 28.09           C  
ATOM    208  C   GLN A  30      12.863  11.443   3.886  1.00 28.09           C  
ATOM    209  CB  GLN A  30      14.430  11.675   1.946  1.00 28.09           C  
ATOM    210  O   GLN A  30      12.527  12.600   4.147  1.00 28.09           O  
ATOM    211  CG  GLN A  30      15.012  11.016   0.703  1.00 28.09           C  
ATOM    212  CD  GLN A  30      16.338  11.622   0.283  1.00 28.09           C  
ATOM    213  NE2 GLN A  30      16.749  11.352  -0.951  1.00 28.09           N  
ATOM    214  OE1 GLN A  30      16.987  12.328   1.062  1.00 28.09           O  
ATOM    215  N   SER A  31      12.306  10.416   4.817  1.00 29.61           N  
ATOM    216  CA  SER A  31      12.485  10.712   6.235  1.00 29.61           C  
ATOM    217  C   SER A  31      12.584   9.433   7.059  1.00 29.61           C  
ATOM    218  CB  SER A  31      11.332  11.574   6.752  1.00 29.61           C  
ATOM    219  O   SER A  31      12.052   8.393   6.667  1.00 29.61           O  
ATOM    220  OG  SER A  31      10.112  10.852   6.722  1.00 29.61           O  
ATOM    221  N   THR A  32      13.649   9.150   7.852  1.00 24.28           N  
ATOM    222  CA  THR A  32      14.318   8.606   9.029  1.00 24.28           C  
ATOM    223  C   THR A  32      13.437   7.569   9.721  1.00 24.28           C  
ATOM    224  CB  THR A  32      14.685   9.719  10.028  1.00 24.28           C  
ATOM    225  O   THR A  32      12.253   7.816   9.964  1.00 24.28           O  
ATOM    226  CG2 THR A  32      15.771   9.255  10.993  1.00 24.28           C  
ATOM    227  OG1 THR A  32      15.160  10.862   9.306  1.00 24.28           O  
ATOM    228  N   VAL A  33      13.629   6.144   9.519  1.00 27.93           N  
ATOM    229  CA  VAL A  33      13.142   4.873  10.043  1.00 27.93           C  
ATOM    230  C   VAL A  33      13.412   4.796  11.544  1.00 27.93           C  
ATOM    231  CB  VAL A  33      13.798   3.673   9.322  1.00 27.93           C  
ATOM    232  O   VAL A  33      14.554   4.940  11.985  1.00 27.93           O  
ATOM    233  CG1 VAL A  33      13.225   2.355   9.838  1.00 27.93           C  
ATOM    234  CG2 VAL A  33      13.604   3.789   7.811  1.00 27.93           C  
ATOM    235  N   GLN A  34      12.524   5.233  12.463  1.00 26.30           N  
ATOM    236  CA  GLN A  34      12.538   4.916  13.887  1.00 26.30           C  
ATOM    237  C   GLN A  34      11.899   3.556  14.154  1.00 26.30           C  
ATOM    238  CB  GLN A  34      11.816   6.002  14.686  1.00 26.30           C  
ATOM    239  O   GLN A  34      10.847   3.239  13.595  1.00 26.30           O  
ATOM    240  CG  GLN A  34      12.706   7.176  15.073  1.00 26.30           C  
ATOM    241  CD  GLN A  34      11.959   8.250  15.840  1.00 26.30           C  
ATOM    242  NE2 GLN A  34      12.701   9.114  16.525  1.00 26.30           N  
ATOM    243  OE1 GLN A  34      10.725   8.305  15.817  1.00 26.30           O  
ATOM    244  N   ASP A  35      12.626   2.425  14.510  1.00 26.50           N  
ATOM    245  CA  ASP A  35      12.435   1.097  15.086  1.00 26.50           C  
ATOM    246  C   ASP A  35      11.471   1.145  16.269  1.00 26.50           C  
ATOM    247  CB  ASP A  35      13.775   0.504  15.524  1.00 26.50           C  
ATOM    248  O   ASP A  35      11.750   1.796  17.279  1.00 26.50           O  
ATOM    249  CG  ASP A  35      14.195  -0.694  14.690  1.00 26.50           C  
ATOM    250  OD1 ASP A  35      13.348  -1.259  13.966  1.00 26.50           O  
ATOM    251  OD2 ASP A  35      15.383  -1.077  14.760  1.00 26.50           O  
ATOM    252  N   TYR A  36      10.139   0.968  16.003  1.00 30.61           N  
ATOM    253  CA  TYR A  36       9.126   0.991  17.053  1.00 30.61           C  
ATOM    254  C   TYR A  36       8.709  -0.423  17.439  1.00 30.61           C  
ATOM    255  CB  TYR A  36       7.901   1.792  16.602  1.00 30.61           C  
ATOM    256  O   TYR A  36       7.916  -1.056  16.739  1.00 30.61           O  
ATOM    257  CG  TYR A  36       8.121   3.285  16.596  1.00 30.61           C  
ATOM    258  CD1 TYR A  36       7.963   4.037  17.758  1.00 30.61           C  
ATOM    259  CD2 TYR A  36       8.485   3.947  15.428  1.00 30.61           C  
ATOM    260  CE1 TYR A  36       8.162   5.413  17.757  1.00 30.61           C  
ATOM    261  CE2 TYR A  36       8.687   5.324  15.416  1.00 30.61           C  
ATOM    262  OH  TYR A  36       8.723   7.409  16.576  1.00 30.61           O  
ATOM    263  CZ  TYR A  36       8.524   6.047  16.583  1.00 30.61           C  
ATOM    264  N   SER A  37       9.658  -1.360  17.645  1.00 34.77           N  
ATOM    265  CA  SER A  37       9.415  -2.640  18.303  1.00 34.77           C  
ATOM    266  C   SER A  37       9.284  -2.469  19.813  1.00 34.77           C  
ATOM    267  CB  SER A  37      10.540  -3.627  17.990  1.00 34.77           C  
ATOM    268  O   SER A  37       8.884  -3.399  20.516  1.00 34.77           O  
ATOM    269  OG  SER A  37      11.741  -2.939  17.683  1.00 34.77           O  
ATOM    270  N   LYS A  38       8.628  -1.421  20.301  1.00 34.19           N  
ATOM    271  CA  LYS A  38       8.537  -1.541  21.753  1.00 34.19           C  
ATOM    272  C   LYS A  38       7.517  -0.561  22.323  1.00 34.19           C  
ATOM    273  CB  LYS A  38       9.904  -1.310  22.398  1.00 34.19           C  
ATOM    274  O   LYS A  38       7.144  -0.656  23.494  1.00 34.19           O  
ATOM    275  CG  LYS A  38      10.762  -2.562  22.497  1.00 34.19           C  
ATOM    276  CD  LYS A  38      12.044  -2.301  23.279  1.00 34.19           C  
ATOM    277  CE  LYS A  38      12.935  -3.535  23.321  1.00 34.19           C  
ATOM    278  NZ  LYS A  38      14.227  -3.262  24.019  1.00 34.19           N  
ATOM    279  N   GLU A  39       6.283  -0.475  21.843  1.00 32.53           N  
ATOM    280  CA  GLU A  39       5.342   0.161  22.760  1.00 32.53           C  
ATOM    281  C   GLU A  39       3.899  -0.123  22.354  1.00 32.53           C  
ATOM    282  CB  GLU A  39       5.585   1.671  22.819  1.00 32.53           C  
ATOM    283  O   GLU A  39       3.527   0.063  21.193  1.00 32.53           O  
ATOM    284  CG  GLU A  39       6.795   2.067  23.652  1.00 32.53           C  
ATOM    285  CD  GLU A  39       6.884   3.563  23.908  1.00 32.53           C  
ATOM    286  OE1 GLU A  39       7.776   3.997  24.672  1.00 32.53           O  
ATOM    287  OE2 GLU A  39       6.054   4.308  23.340  1.00 32.53           O  
ATOM    288  N   GLU A  40       3.080  -1.154  22.869  1.00 31.29           N  
ATOM    289  CA  GLU A  40       1.889  -1.119  23.712  1.00 31.29           C  
ATOM    290  C   GLU A  40       0.620  -1.026  22.869  1.00 31.29           C  
ATOM    291  CB  GLU A  40       1.957   0.054  24.692  1.00 31.29           C  
ATOM    292  O   GLU A  40       0.511  -0.164  21.995  1.00 31.29           O  
ATOM    293  CG  GLU A  40       2.981  -0.131  25.803  1.00 31.29           C  
ATOM    294  CD  GLU A  40       2.811   0.857  26.946  1.00 31.29           C  
ATOM    295  OE1 GLU A  40       3.409   0.645  28.025  1.00 31.29           O  
ATOM    296  OE2 GLU A  40       2.072   1.850  26.762  1.00 31.29           O  
ATOM    297  N   ASN A  41      -0.184  -2.166  22.599  1.00 35.68           N  
ATOM    298  CA  ASN A  41      -1.574  -2.149  23.045  1.00 35.68           C  
ATOM    299  C   ASN A  41      -2.341  -3.365  22.535  1.00 35.68           C  
ATOM    300  CB  ASN A  41      -2.265  -0.859  22.597  1.00 35.68           C  
ATOM    301  O   ASN A  41      -2.373  -3.624  21.330  1.00 35.68           O  
ATOM    302  CG  ASN A  41      -3.407  -0.461  23.512  1.00 35.68           C  
ATOM    303  ND2 ASN A  41      -4.127   0.590  23.139  1.00 35.68           N  
ATOM    304  OD1 ASN A  41      -3.639  -1.092  24.546  1.00 35.68           O  
ATOM    305  N   MET A  42      -2.294  -4.441  23.215  1.00 31.09           N  
ATOM    306  CA  MET A  42      -3.277  -5.499  23.430  1.00 31.09           C  
ATOM    307  C   MET A  42      -4.597  -5.163  22.745  1.00 31.09           C  
ATOM    308  CB  MET A  42      -3.506  -5.725  24.925  1.00 31.09           C  
ATOM    309  O   MET A  42      -5.329  -4.281  23.198  1.00 31.09           O  
ATOM    310  CG  MET A  42      -3.994  -7.124  25.266  1.00 31.09           C  
ATOM    311  SD  MET A  42      -2.738  -8.105  26.175  1.00 31.09           S  
ATOM    312  CE  MET A  42      -2.948  -7.426  27.844  1.00 31.09           C  
ATOM    313  N   LYS A  43      -4.733  -5.072  21.396  1.00 41.37           N  
ATOM    314  CA  LYS A  43      -5.972  -4.631  20.763  1.00 41.37           C  
ATOM    315  C   LYS A  43      -6.478  -5.666  19.763  1.00 41.37           C  
ATOM    316  CB  LYS A  43      -5.769  -3.284  20.067  1.00 41.37           C  
ATOM    317  O   LYS A  43      -5.700  -6.201  18.970  1.00 41.37           O  
ATOM    318  CG  LYS A  43      -5.519  -2.125  21.021  1.00 41.37           C  
ATOM    319  CD  LYS A  43      -5.283  -0.822  20.268  1.00 41.37           C  
ATOM    320  CE  LYS A  43      -4.952   0.321  21.218  1.00 41.37           C  
ATOM    321  NZ  LYS A  43      -4.660   1.587  20.480  1.00 41.37           N  
ATOM    322  N   SER A  44      -7.546  -6.414  20.063  1.00 44.33           N  
ATOM    323  CA  SER A  44      -8.262  -7.497  19.396  1.00 44.33           C  
ATOM    324  C   SER A  44      -9.047  -6.983  18.194  1.00 44.33           C  
ATOM    325  CB  SER A  44      -9.209  -8.195  20.373  1.00 44.33           C  
ATOM    326  O   SER A  44      -9.437  -5.814  18.154  1.00 44.33           O  
ATOM    327  OG  SER A  44     -10.119  -7.268  20.941  1.00 44.33           O  
ATOM    328  N   VAL A  45      -8.755  -7.403  17.003  1.00 52.77           N  
ATOM    329  CA  VAL A  45      -9.436  -7.120  15.744  1.00 52.77           C  
ATOM    330  C   VAL A  45     -10.615  -8.075  15.568  1.00 52.77           C  
ATOM    331  CB  VAL A  45      -8.475  -7.233  14.540  1.00 52.77           C  
ATOM    332  O   VAL A  45     -10.486  -9.280  15.799  1.00 52.77           O  
ATOM    333  CG1 VAL A  45      -9.215  -6.965  13.231  1.00 52.77           C  
ATOM    334  CG2 VAL A  45      -7.302  -6.268  14.702  1.00 52.77           C  
ATOM    335  N   LYS A  46     -11.885  -7.538  15.425  1.00 54.06           N  
ATOM    336  CA  LYS A  46     -13.063  -8.341  15.111  1.00 54.06           C  
ATOM    337  C   LYS A  46     -13.364  -8.314  13.615  1.00 54.06           C  
ATOM    338  CB  LYS A  46     -14.277  -7.845  15.898  1.00 54.06           C  
ATOM    339  O   LYS A  46     -13.468  -7.241  13.016  1.00 54.06           O  
ATOM    340  CG  LYS A  46     -14.174  -8.069  17.400  1.00 54.06           C  
ATOM    341  CD  LYS A  46     -15.477  -7.720  18.108  1.00 54.06           C  
ATOM    342  CE  LYS A  46     -15.368  -7.922  19.613  1.00 54.06           C  
ATOM    343  NZ  LYS A  46     -16.613  -7.497  20.320  1.00 54.06           N  
ATOM    344  N   ILE A  47     -13.166  -9.381  12.875  1.00 58.98           N  
ATOM    345  CA  ILE A  47     -13.406  -9.433  11.437  1.00 58.98           C  
ATOM    346  C   ILE A  47     -14.709 -10.179  11.158  1.00 58.98           C  
ATOM    347  CB  ILE A  47     -12.233 -10.108  10.692  1.00 58.98           C  
ATOM    348  O   ILE A  47     -14.945 -11.257  11.709  1.00 58.98           O  
ATOM    349  CG1 ILE A  47     -10.914  -9.396  11.018  1.00 58.98           C  
ATOM    350  CG2 ILE A  47     -12.489 -10.123   9.182  1.00 58.98           C  
ATOM    351  CD1 ILE A  47      -9.681 -10.091  10.457  1.00 58.98           C  
ATOM    352  N   ASN A  48     -15.729  -9.503  10.527  1.00 50.41           N  
ATOM    353  CA  ASN A  48     -16.982 -10.138  10.134  1.00 50.41           C  
ATOM    354  C   ASN A  48     -16.853 -10.845   8.787  1.00 50.41           C  
ATOM    355  CB  ASN A  48     -18.113  -9.109  10.087  1.00 50.41           C  
ATOM    356  O   ASN A  48     -16.207 -10.332   7.871  1.00 50.41           O  
ATOM    357  CG  ASN A  48     -19.476  -9.748   9.904  1.00 50.41           C  
ATOM    358  ND2 ASN A  48     -20.519  -8.926   9.890  1.00 50.41           N  
ATOM    359  OD1 ASN A  48     -19.591 -10.969   9.776  1.00 50.41           O  
ATOM    360  N   ASN A  49     -17.164 -12.054   8.595  1.00 49.86           N  
ATOM    361  CA  ASN A  49     -17.122 -12.929   7.428  1.00 49.86           C  
ATOM    362  C   ASN A  49     -18.446 -12.917   6.671  1.00 49.86           C  
ATOM    363  CB  ASN A  49     -16.759 -14.357   7.841  1.00 49.86           C  
ATOM    364  O   ASN A  49     -18.509 -13.339   5.515  1.00 49.86           O  
ATOM    365  CG  ASN A  49     -16.134 -15.151   6.710  1.00 49.86           C  
ATOM    366  ND2 ASN A  49     -15.970 -16.452   6.919  1.00 49.86           N  
ATOM    367  OD1 ASN A  49     -15.801 -14.599   5.658  1.00 49.86           O  
ATOM    368  N   ASP A  50     -19.331 -11.684   6.609  1.00 42.16           N  
ATOM    369  CA  ASP A  50     -20.478 -11.748   5.708  1.00 42.16           C  
ATOM    370  C   ASP A  50     -21.302 -10.463   5.775  1.00 42.16           C  
ATOM    371  CB  ASP A  50     -21.357 -12.954   6.043  1.00 42.16           C  
ATOM    372  O   ASP A  50     -21.497  -9.901   6.855  1.00 42.16           O  
ATOM    373  CG  ASP A  50     -20.675 -14.281   5.760  1.00 42.16           C  
ATOM    374  OD1 ASP A  50     -19.772 -14.332   4.898  1.00 42.16           O  
ATOM    375  OD2 ASP A  50     -21.046 -15.287   6.404  1.00 42.16           O  
ATOM    376  N   ASN A  51     -21.439  -9.440   4.577  1.00 40.57           N  
ATOM    377  CA  ASN A  51     -22.519  -8.717   3.915  1.00 40.57           C  
ATOM    378  C   ASN A  51     -23.888  -9.194   4.391  1.00 40.57           C  
ATOM    379  CB  ASN A  51     -22.406  -8.856   2.395  1.00 40.57           C  
ATOM    380  O   ASN A  51     -24.787  -9.421   3.579  1.00 40.57           O  
ATOM    381  CG  ASN A  51     -21.268  -8.039   1.817  1.00 40.57           C  
ATOM    382  ND2 ASN A  51     -20.741  -8.478   0.680  1.00 40.57           N  
ATOM    383  OD1 ASN A  51     -20.866  -7.021   2.386  1.00 40.57           O  
ATOM    384  N   ASN A  52     -24.346  -9.046   5.768  1.00 31.09           N  
ATOM    385  CA  ASN A  52     -25.772  -9.122   6.065  1.00 31.09           C  
ATOM    386  C   ASN A  52     -26.031  -9.154   7.569  1.00 31.09           C  
ATOM    387  CB  ASN A  52     -26.397 -10.347   5.393  1.00 31.09           C  
ATOM    388  O   ASN A  52     -25.397  -9.920   8.296  1.00 31.09           O  
ATOM    389  CG  ASN A  52     -27.510  -9.981   4.432  1.00 31.09           C  
ATOM    390  ND2 ASN A  52     -27.930 -10.942   3.618  1.00 31.09           N  
ATOM    391  OD1 ASN A  52     -27.988  -8.843   4.419  1.00 31.09           O  
ATOM    392  N   PHE A  53     -26.610  -8.045   8.293  1.00 30.77           N  
ATOM    393  CA  PHE A  53     -27.294  -7.436   9.427  1.00 30.77           C  
ATOM    394  C   PHE A  53     -28.062  -8.484  10.223  1.00 30.77           C  
ATOM    395  CB  PHE A  53     -28.247  -6.334   8.953  1.00 30.77           C  
ATOM    396  O   PHE A  53     -28.770  -9.313   9.647  1.00 30.77           O  
ATOM    397  CG  PHE A  53     -28.172  -5.073   9.771  1.00 30.77           C  
ATOM    398  CD1 PHE A  53     -29.094  -4.827  10.781  1.00 30.77           C  
ATOM    399  CD2 PHE A  53     -27.178  -4.134   9.530  1.00 30.77           C  
ATOM    400  CE1 PHE A  53     -29.027  -3.660  11.539  1.00 30.77           C  
ATOM    401  CE2 PHE A  53     -27.104  -2.966  10.284  1.00 30.77           C  
ATOM    402  CZ  PHE A  53     -28.030  -2.730  11.287  1.00 30.77           C  
ATOM    403  N   GLU A  54     -27.850  -8.481  11.586  1.00 33.28           N  
ATOM    404  CA  GLU A  54     -28.885  -8.396  12.612  1.00 33.28           C  
ATOM    405  C   GLU A  54     -28.279  -8.445  14.012  1.00 33.28           C  
ATOM    406  CB  GLU A  54     -29.906  -9.524  12.441  1.00 33.28           C  
ATOM    407  O   GLU A  54     -27.466  -9.322  14.312  1.00 33.28           O  
ATOM    408  CG  GLU A  54     -30.917  -9.275  11.331  1.00 33.28           C  
ATOM    409  CD  GLU A  54     -31.957 -10.377  11.209  1.00 33.28           C  
ATOM    410  OE1 GLU A  54     -32.865 -10.263  10.354  1.00 33.28           O  
ATOM    411  OE2 GLU A  54     -31.865 -11.362  11.975  1.00 33.28           O  
ATOM    412  N   GLU A  55     -28.587  -7.386  14.928  1.00 31.28           N  
ATOM    413  CA  GLU A  55     -28.743  -6.836  16.271  1.00 31.28           C  
ATOM    414  C   GLU A  55     -29.177  -7.913  17.261  1.00 31.28           C  
ATOM    415  CB  GLU A  55     -29.755  -5.687  16.267  1.00 31.28           C  
ATOM    416  O   GLU A  55     -30.119  -8.664  16.997  1.00 31.28           O  
ATOM    417  CG  GLU A  55     -29.118  -4.308  16.354  1.00 31.28           C  
ATOM    418  CD  GLU A  55     -30.133  -3.176  16.330  1.00 31.28           C  
ATOM    419  OE1 GLU A  55     -29.724  -1.993  16.344  1.00 31.28           O  
ATOM    420  OE2 GLU A  55     -31.348  -3.475  16.299  1.00 31.28           O  
ATOM    421  N   ASN A  56     -28.439  -8.059  18.389  1.00 34.08           N  
ATOM    422  CA  ASN A  56     -28.929  -7.944  19.759  1.00 34.08           C  
ATOM    423  C   ASN A  56     -27.932  -8.519  20.761  1.00 34.08           C  
ATOM    424  CB  ASN A  56     -30.286  -8.636  19.903  1.00 34.08           C  
ATOM    425  O   ASN A  56     -27.423  -9.625  20.572  1.00 34.08           O  
ATOM    426  CG  ASN A  56     -31.401  -7.888  19.199  1.00 34.08           C  
ATOM    427  ND2 ASN A  56     -32.388  -8.625  18.702  1.00 34.08           N  
ATOM    428  OD1 ASN A  56     -31.375  -6.659  19.101  1.00 34.08           O  
ATOM    429  N   GLU A  57     -27.653  -7.709  21.998  1.00 33.95           N  
ATOM    430  CA  GLU A  57     -27.927  -7.350  23.386  1.00 33.95           C  
ATOM    431  C   GLU A  57     -27.361  -8.391  24.348  1.00 33.95           C  
ATOM    432  CB  GLU A  57     -29.432  -7.187  23.613  1.00 33.95           C  
ATOM    433  O   GLU A  57     -27.621  -9.587  24.200  1.00 33.95           O  
ATOM    434  CG  GLU A  57     -29.883  -5.739  23.731  1.00 33.95           C  
ATOM    435  CD  GLU A  57     -31.377  -5.594  23.975  1.00 33.95           C  
ATOM    436  OE1 GLU A  57     -31.856  -4.449  24.144  1.00 33.95           O  
ATOM    437  OE2 GLU A  57     -32.074  -6.633  23.998  1.00 33.95           O  
ATOM    438  N   GLU A  58     -26.368  -8.086  25.240  1.00 40.16           N  
ATOM    439  CA  GLU A  58     -25.770  -7.909  26.560  1.00 40.16           C  
ATOM    440  C   GLU A  58     -25.830  -9.201  27.371  1.00 40.16           C  
ATOM    441  CB  GLU A  58     -26.467  -6.778  27.320  1.00 40.16           C  
ATOM    442  O   GLU A  58     -26.877  -9.847  27.442  1.00 40.16           O  
ATOM    443  CG  GLU A  58     -25.819  -5.415  27.124  1.00 40.16           C  
ATOM    444  CD  GLU A  58     -26.503  -4.307  27.910  1.00 40.16           C  
ATOM    445  OE1 GLU A  58     -26.047  -3.143  27.841  1.00 40.16           O  
ATOM    446  OE2 GLU A  58     -27.502  -4.606  28.601  1.00 40.16           O  
ATOM    447  N   LEU A  59     -24.659  -9.663  28.025  1.00 37.24           N  
ATOM    448  CA  LEU A  59     -24.685  -9.992  29.446  1.00 37.24           C  
ATOM    449  C   LEU A  59     -23.288 -10.339  29.949  1.00 37.24           C  
ATOM    450  CB  LEU A  59     -25.640 -11.160  29.709  1.00 37.24           C  
ATOM    451  O   LEU A  59     -22.644 -11.252  29.427  1.00 37.24           O  
ATOM    452  CG  LEU A  59     -26.376 -11.145  31.049  1.00 37.24           C  
ATOM    453  CD1 LEU A  59     -27.602 -10.240  30.971  1.00 37.24           C  
ATOM    454  CD2 LEU A  59     -26.774 -12.559  31.457  1.00 37.24           C  
ATOM    455  N   ASN A  60     -22.651  -9.457  30.785  1.00 38.30           N  
ATOM    456  CA  ASN A  60     -21.729  -9.303  31.905  1.00 38.30           C  
ATOM    457  C   ASN A  60     -21.755 -10.522  32.824  1.00 38.30           C  
ATOM    458  CB  ASN A  60     -22.052  -8.034  32.697  1.00 38.30           C  
ATOM    459  O   ASN A  60     -22.827 -11.012  33.181  1.00 38.30           O  
ATOM    460  CG  ASN A  60     -21.514  -6.781  32.036  1.00 38.30           C  
ATOM    461  ND2 ASN A  60     -22.226  -5.672  32.198  1.00 38.30           N  
ATOM    462  OD1 ASN A  60     -20.467  -6.809  31.383  1.00 38.30           O  
ATOM    463  N   LYS A  61     -20.602 -11.022  33.329  1.00 36.78           N  
ATOM    464  CA  LYS A  61     -20.267 -11.136  34.746  1.00 36.78           C  
ATOM    465  C   LYS A  61     -18.957 -11.895  34.942  1.00 36.78           C  
ATOM    466  CB  LYS A  61     -21.395 -11.830  35.510  1.00 36.78           C  
ATOM    467  O   LYS A  61     -18.782 -12.990  34.405  1.00 36.78           O  
ATOM    468  CG  LYS A  61     -21.994 -10.990  36.628  1.00 36.78           C  
ATOM    469  CD  LYS A  61     -23.123 -11.726  37.337  1.00 36.78           C  
ATOM    470  CE  LYS A  61     -23.784 -10.853  38.395  1.00 36.78           C  
ATOM    471  NZ  LYS A  61     -24.897 -11.568  39.088  1.00 36.78           N  
ATOM    472  N   ASP A  62     -17.920 -11.319  35.585  1.00 39.11           N  
ATOM    473  CA  ASP A  62     -16.937 -11.154  36.651  1.00 39.11           C  
ATOM    474  C   ASP A  62     -16.390 -12.505  37.108  1.00 39.11           C  
ATOM    475  CB  ASP A  62     -17.550 -10.407  37.837  1.00 39.11           C  
ATOM    476  O   ASP A  62     -17.157 -13.425  37.400  1.00 39.11           O  
ATOM    477  CG  ASP A  62     -17.859  -8.953  37.526  1.00 39.11           C  
ATOM    478  OD1 ASP A  62     -17.159  -8.347  36.687  1.00 39.11           O  
ATOM    479  OD2 ASP A  62     -18.811  -8.409  38.127  1.00 39.11           O  
ATOM    480  N   THR A  63     -15.044 -12.722  37.066  1.00 40.52           N  
ATOM    481  CA  THR A  63     -14.296 -13.205  38.221  1.00 40.52           C  
ATOM    482  C   THR A  63     -12.799 -13.234  37.924  1.00 40.52           C  
ATOM    483  CB  THR A  63     -14.765 -14.611  38.642  1.00 40.52           C  
ATOM    484  O   THR A  63     -12.380 -13.706  36.865  1.00 40.52           O  
ATOM    485  CG2 THR A  63     -15.724 -14.539  39.826  1.00 40.52           C  
ATOM    486  OG1 THR A  63     -15.432 -15.236  37.538  1.00 40.52           O  
ATOM    487  N   GLU A  64     -11.959 -12.364  38.661  1.00 43.60           N  
ATOM    488  CA  GLU A  64     -10.654 -12.171  39.285  1.00 43.60           C  
ATOM    489  C   GLU A  64     -10.114 -13.481  39.852  1.00 43.60           C  
ATOM    490  CB  GLU A  64     -10.736 -11.115  40.391  1.00 43.60           C  
ATOM    491  O   GLU A  64     -10.822 -14.193  40.566  1.00 43.60           O  
ATOM    492  CG  GLU A  64     -10.906  -9.694  39.872  1.00 43.60           C  
ATOM    493  CD  GLU A  64     -10.810  -8.641  40.965  1.00 43.60           C  
ATOM    494  OE1 GLU A  64     -10.895  -7.432  40.651  1.00 43.60           O  
ATOM    495  OE2 GLU A  64     -10.646  -9.029  42.143  1.00 43.60           O  
ATOM    496  N   GLU A  65      -8.915 -14.024  39.333  1.00 39.22           N  
ATOM    497  CA  GLU A  65      -7.899 -14.629  40.188  1.00 39.22           C  
ATOM    498  C   GLU A  65      -6.637 -14.958  39.396  1.00 39.22           C  
ATOM    499  CB  GLU A  65      -8.443 -15.892  40.860  1.00 39.22           C  
ATOM    500  O   GLU A  65      -6.708 -15.587  38.338  1.00 39.22           O  
ATOM    501  CG  GLU A  65      -9.494 -15.617  41.925  1.00 39.22           C  
ATOM    502  CD  GLU A  65      -9.994 -16.877  42.614  1.00 39.22           C  
ATOM    503  OE1 GLU A  65     -10.850 -16.774  43.522  1.00 39.22           O  
ATOM    504  OE2 GLU A  65      -9.524 -17.976  42.244  1.00 39.22           O  
ATOM    505  N   ASP A  66      -5.440 -14.337  39.637  1.00 33.92           N  
ATOM    506  CA  ASP A  66      -4.079 -14.448  40.155  1.00 33.92           C  
ATOM    507  C   ASP A  66      -3.203 -15.282  39.223  1.00 33.92           C  
ATOM    508  CB  ASP A  66      -4.087 -15.061  41.557  1.00 33.92           C  
ATOM    509  O   ASP A  66      -3.600 -16.368  38.796  1.00 33.92           O  
ATOM    510  CG  ASP A  66      -4.612 -14.108  42.617  1.00 33.92           C  
ATOM    511  OD1 ASP A  66      -4.470 -12.877  42.455  1.00 33.92           O  
ATOM    512  OD2 ASP A  66      -5.169 -14.594  43.625  1.00 33.92           O  
ATOM    513  N   GLU A  67      -2.079 -14.831  38.543  1.00 35.97           N  
ATOM    514  CA  GLU A  67      -0.729 -15.345  38.758  1.00 35.97           C  
ATOM    515  C   GLU A  67      -0.084 -15.770  37.442  1.00 35.97           C  
ATOM    516  CB  GLU A  67      -0.751 -16.521  39.737  1.00 35.97           C  
ATOM    517  O   GLU A  67      -0.691 -16.499  36.654  1.00 35.97           O  
ATOM    518  CG  GLU A  67      -0.837 -16.104  41.198  1.00 35.97           C  
ATOM    519  CD  GLU A  67      -0.801 -17.280  42.161  1.00 35.97           C  
ATOM    520  OE1 GLU A  67      -0.909 -17.062  43.389  1.00 35.97           O  
ATOM    521  OE2 GLU A  67      -0.664 -18.428  41.683  1.00 35.97           O  
ATOM    522  N   GLU A  68       0.971 -14.986  36.868  1.00 34.88           N  
ATOM    523  CA  GLU A  68       2.269 -15.526  36.475  1.00 34.88           C  
ATOM    524  C   GLU A  68       2.689 -15.011  35.102  1.00 34.88           C  
ATOM    525  CB  GLU A  68       2.237 -17.056  36.476  1.00 34.88           C  
ATOM    526  O   GLU A  68       1.927 -15.110  34.137  1.00 34.88           O  
ATOM    527  CG  GLU A  68       2.315 -17.672  37.866  1.00 34.88           C  
ATOM    528  CD  GLU A  68       2.381 -19.191  37.846  1.00 34.88           C  
ATOM    529  OE1 GLU A  68       2.404 -19.812  38.933  1.00 34.88           O  
ATOM    530  OE2 GLU A  68       2.412 -19.765  36.735  1.00 34.88           O  
ATOM    531  N   MET A  69       3.417 -13.996  34.992  1.00 41.00           N  
ATOM    532  CA  MET A  69       4.348 -13.491  33.987  1.00 41.00           C  
ATOM    533  C   MET A  69       4.720 -14.584  32.991  1.00 41.00           C  
ATOM    534  CB  MET A  69       5.610 -12.938  34.651  1.00 41.00           C  
ATOM    535  O   MET A  69       5.408 -15.544  33.344  1.00 41.00           O  
ATOM    536  CG  MET A  69       5.611 -11.425  34.802  1.00 41.00           C  
ATOM    537  SD  MET A  69       7.305 -10.733  34.934  1.00 41.00           S  
ATOM    538  CE  MET A  69       7.841 -11.493  36.492  1.00 41.00           C  
ATOM    539  N   GLU A  70       3.820 -15.086  32.022  1.00 40.11           N  
ATOM    540  CA  GLU A  70       3.767 -16.161  31.036  1.00 40.11           C  
ATOM    541  C   GLU A  70       4.099 -15.645  29.639  1.00 40.11           C  
ATOM    542  CB  GLU A  70       2.387 -16.824  31.038  1.00 40.11           C  
ATOM    543  O   GLU A  70       3.629 -14.578  29.238  1.00 40.11           O  
ATOM    544  CG  GLU A  70       2.259 -17.977  32.023  1.00 40.11           C  
ATOM    545  CD  GLU A  70       1.060 -18.870  31.750  1.00 40.11           C  
ATOM    546  OE1 GLU A  70       0.891 -19.891  32.454  1.00 40.11           O  
ATOM    547  OE2 GLU A  70       0.284 -18.547  30.823  1.00 40.11           O  
ATOM    548  N   GLU A  71       5.299 -15.545  29.005  1.00 43.83           N  
ATOM    549  CA  GLU A  71       5.725 -15.876  27.649  1.00 43.83           C  
ATOM    550  C   GLU A  71       4.617 -15.595  26.638  1.00 43.83           C  
ATOM    551  CB  GLU A  71       6.156 -17.342  27.563  1.00 43.83           C  
ATOM    552  O   GLU A  71       3.463 -15.971  26.853  1.00 43.83           O  
ATOM    553  CG  GLU A  71       7.654 -17.534  27.380  1.00 43.83           C  
ATOM    554  CD  GLU A  71       8.088 -18.989  27.461  1.00 43.83           C  
ATOM    555  OE1 GLU A  71       9.310 -19.260  27.441  1.00 43.83           O  
ATOM    556  OE2 GLU A  71       7.198 -19.865  27.544  1.00 43.83           O  
ATOM    557  N   THR A  72       4.256 -14.354  26.302  1.00 46.37           N  
ATOM    558  CA  THR A  72       3.468 -13.737  25.241  1.00 46.37           C  
ATOM    559  C   THR A  72       2.417 -14.709  24.713  1.00 46.37           C  
ATOM    560  CB  THR A  72       4.365 -13.267  24.080  1.00 46.37           C  
ATOM    561  O   THR A  72       2.750 -15.804  24.255  1.00 46.37           O  
ATOM    562  CG2 THR A  72       5.312 -12.160  24.531  1.00 46.37           C  
ATOM    563  OG1 THR A  72       5.137 -14.375  23.601  1.00 46.37           O  
ATOM    564  N   GLU A  73       1.561 -15.472  25.528  1.00 49.15           N  
ATOM    565  CA  GLU A  73       0.338 -16.233  25.290  1.00 49.15           C  
ATOM    566  C   GLU A  73      -0.300 -15.850  23.957  1.00 49.15           C  
ATOM    567  CB  GLU A  73      -0.660 -16.018  26.431  1.00 49.15           C  
ATOM    568  O   GLU A  73      -0.584 -14.676  23.713  1.00 49.15           O  
ATOM    569  CG  GLU A  73      -0.468 -16.970  27.603  1.00 49.15           C  
ATOM    570  CD  GLU A  73      -1.539 -16.828  28.673  1.00 49.15           C  
ATOM    571  OE1 GLU A  73      -1.506 -17.586  29.668  1.00 49.15           O  
ATOM    572  OE2 GLU A  73      -2.418 -15.953  28.513  1.00 49.15           O  
ATOM    573  N   THR A  74       0.251 -16.135  22.719  1.00 53.74           N  
ATOM    574  CA  THR A  74      -0.545 -16.148  21.497  1.00 53.74           C  
ATOM    575  C   THR A  74      -1.987 -16.549  21.795  1.00 53.74           C  
ATOM    576  CB  THR A  74       0.052 -17.108  20.452  1.00 53.74           C  
ATOM    577  O   THR A  74      -2.236 -17.619  22.355  1.00 53.74           O  
ATOM    578  CG2 THR A  74       1.382 -16.585  19.920  1.00 53.74           C  
ATOM    579  OG1 THR A  74       0.263 -18.391  21.055  1.00 53.74           O  
ATOM    580  N   ARG A  75      -2.814 -15.731  22.547  1.00 64.54           N  
ATOM    581  CA  ARG A  75      -4.239 -16.008  22.694  1.00 64.54           C  
ATOM    582  C   ARG A  75      -4.847 -16.468  21.374  1.00 64.54           C  
ATOM    583  CB  ARG A  75      -4.977 -14.770  23.208  1.00 64.54           C  
ATOM    584  O   ARG A  75      -4.533 -15.919  20.315  1.00 64.54           O  
ATOM    585  CG  ARG A  75      -4.631 -14.396  24.640  1.00 64.54           C  
ATOM    586  CD  ARG A  75      -5.524 -13.279  25.163  1.00 64.54           C  
ATOM    587  NE  ARG A  75      -5.557 -13.255  26.623  1.00 64.54           N  
ATOM    588  NH1 ARG A  75      -6.460 -11.133  26.773  1.00 64.54           N  
ATOM    589  NH2 ARG A  75      -5.987 -12.320  28.676  1.00 64.54           N  
ATOM    590  CZ  ARG A  75      -6.001 -12.236  27.354  1.00 64.54           C  
ATOM    591  N   GLU A  76      -5.117 -17.783  21.185  1.00 72.37           N  
ATOM    592  CA  GLU A  76      -5.828 -18.348  20.042  1.00 72.37           C  
ATOM    593  C   GLU A  76      -6.993 -17.457  19.621  1.00 72.37           C  
ATOM    594  CB  GLU A  76      -6.334 -19.756  20.367  1.00 72.37           C  
ATOM    595  O   GLU A  76      -7.618 -16.805  20.461  1.00 72.37           O  
ATOM    596  CG  GLU A  76      -5.225 -20.785  20.531  1.00 72.37           C  
ATOM    597  CD  GLU A  76      -5.744 -22.205  20.698  1.00 72.37           C  
ATOM    598  OE1 GLU A  76      -4.928 -23.154  20.698  1.00 72.37           O  
ATOM    599  OE2 GLU A  76      -6.978 -22.369  20.830  1.00 72.37           O  
ATOM    600  N   PRO A  77      -7.004 -17.183  18.340  1.00 80.10           N  
ATOM    601  CA  PRO A  77      -8.159 -16.418  17.865  1.00 80.10           C  
ATOM    602  C   PRO A  77      -9.485 -16.969  18.384  1.00 80.10           C  
ATOM    603  CB  PRO A  77      -8.070 -16.554  16.343  1.00 80.10           C  
ATOM    604  O   PRO A  77      -9.634 -18.184  18.542  1.00 80.10           O  
ATOM    605  CG  PRO A  77      -6.679 -17.035  16.083  1.00 80.10           C  
ATOM    606  CD  PRO A  77      -6.159 -17.687  17.332  1.00 80.10           C  
ATOM    607  N   ILE A  78     -10.338 -16.103  18.955  1.00 83.43           N  
ATOM    608  CA  ILE A  78     -11.646 -16.478  19.480  1.00 83.43           C  
ATOM    609  C   ILE A  78     -12.714 -16.260  18.410  1.00 83.43           C  
ATOM    610  CB  ILE A  78     -11.994 -15.678  20.755  1.00 83.43           C  
ATOM    611  O   ILE A  78     -12.813 -15.173  17.836  1.00 83.43           O  
ATOM    612  CG1 ILE A  78     -10.916 -15.884  21.826  1.00 83.43           C  
ATOM    613  CG2 ILE A  78     -13.374 -16.079  21.284  1.00 83.43           C  
ATOM    614  CD1 ILE A  78     -11.026 -14.929  23.006  1.00 83.43           C  
ATOM    615  N   LEU A  79     -13.373 -17.349  18.078  1.00 82.60           N  
ATOM    616  CA  LEU A  79     -14.498 -17.272  17.153  1.00 82.60           C  
ATOM    617  C   LEU A  79     -15.809 -17.077  17.906  1.00 82.60           C  
ATOM    618  CB  LEU A  79     -14.573 -18.537  16.294  1.00 82.60           C  
ATOM    619  O   LEU A  79     -16.146 -17.868  18.790  1.00 82.60           O  
ATOM    620  CG  LEU A  79     -13.397 -18.784  15.347  1.00 82.60           C  
ATOM    621  CD1 LEU A  79     -13.438 -20.212  14.813  1.00 82.60           C  
ATOM    622  CD2 LEU A  79     -13.412 -17.778  14.201  1.00 82.60           C  
ATOM    623  N   ASP A  80     -16.411 -15.975  17.804  1.00 78.34           N  
ATOM    624  CA  ASP A  80     -17.719 -15.691  18.386  1.00 78.34           C  
ATOM    625  C   ASP A  80     -18.718 -15.268  17.311  1.00 78.34           C  
ATOM    626  CB  ASP A  80     -17.605 -14.603  19.456  1.00 78.34           C  
ATOM    627  O   ASP A  80     -18.784 -14.093  16.945  1.00 78.34           O  
ATOM    628  CG  ASP A  80     -18.892 -14.403  20.237  1.00 78.34           C  
ATOM    629  OD1 ASP A  80     -19.822 -15.227  20.102  1.00 78.34           O  
ATOM    630  OD2 ASP A  80     -18.978 -13.411  20.993  1.00 78.34           O  
ATOM    631  N   GLY A  81     -19.536 -16.259  16.949  1.00 81.94           N  
ATOM    632  CA  GLY A  81     -20.434 -16.001  15.834  1.00 81.94           C  
ATOM    633  C   GLY A  81     -19.707 -15.645  14.552  1.00 81.94           C  
ATOM    634  O   GLY A  81     -18.877 -16.417  14.068  1.00 81.94           O  
ATOM    635  N   ARG A  82     -19.923 -14.458  14.059  1.00 75.70           N  
ATOM    636  CA  ARG A  82     -19.329 -14.004  12.806  1.00 75.70           C  
ATOM    637  C   ARG A  82     -18.072 -13.180  13.063  1.00 75.70           C  
ATOM    638  CB  ARG A  82     -20.337 -13.184  11.998  1.00 75.70           C  
ATOM    639  O   ARG A  82     -17.521 -12.573  12.142  1.00 75.70           O  
ATOM    640  CG  ARG A  82     -21.512 -13.994  11.475  1.00 75.70           C  
ATOM    641  CD  ARG A  82     -22.494 -13.127  10.700  1.00 75.70           C  
ATOM    642  NE  ARG A  82     -23.432 -12.448  11.589  1.00 75.70           N  
ATOM    643  NH1 ARG A  82     -24.483 -11.257   9.911  1.00 75.70           N  
ATOM    644  NH2 ARG A  82     -25.158 -11.017  12.089  1.00 75.70           N  
ATOM    645  CZ  ARG A  82     -24.355 -11.576  11.194  1.00 75.70           C  
ATOM    646  N   PHE A  83     -17.698 -13.197  14.254  1.00 75.22           N  
ATOM    647  CA  PHE A  83     -16.554 -12.365  14.607  1.00 75.22           C  
ATOM    648  C   PHE A  83     -15.376 -13.224  15.049  1.00 75.22           C  
ATOM    649  CB  PHE A  83     -16.928 -11.376  15.715  1.00 75.22           C  
ATOM    650  O   PHE A  83     -15.557 -14.223  15.747  1.00 75.22           O  
ATOM    651  CG  PHE A  83     -17.976 -10.375  15.308  1.00 75.22           C  
ATOM    652  CD1 PHE A  83     -17.635  -9.257  14.557  1.00 75.22           C  
ATOM    653  CD2 PHE A  83     -19.303 -10.554  15.676  1.00 75.22           C  
ATOM    654  CE1 PHE A  83     -18.603  -8.329  14.179  1.00 75.22           C  
ATOM    655  CE2 PHE A  83     -20.276  -9.632  15.301  1.00 75.22           C  
ATOM    656  CZ  PHE A  83     -19.924  -8.520  14.554  1.00 75.22           C  
ATOM    657  N   ILE A  84     -14.188 -12.807  14.518  1.00 82.05           N  
ATOM    658  CA  ILE A  84     -12.927 -13.382  14.972  1.00 82.05           C  
ATOM    659  C   ILE A  84     -12.108 -12.319  15.701  1.00 82.05           C  
ATOM    660  CB  ILE A  84     -12.117 -13.969  13.795  1.00 82.05           C  
ATOM    661  O   ILE A  84     -11.884 -11.228  15.171  1.00 82.05           O  
ATOM    662  CG1 ILE A  84     -12.947 -15.018  13.046  1.00 82.05           C  
ATOM    663  CG2 ILE A  84     -10.797 -14.567  14.292  1.00 82.05           C  
ATOM    664  CD1 ILE A  84     -12.326 -15.478  11.734  1.00 82.05           C  
ATOM    665  N   THR A  85     -11.738 -12.652  16.970  1.00 80.33           N  
ATOM    666  CA  THR A  85     -10.927 -11.716  17.740  1.00 80.33           C  
ATOM    667  C   THR A  85      -9.512 -12.256  17.929  1.00 80.33           C  
ATOM    668  CB  THR A  85     -11.558 -11.430  19.115  1.00 80.33           C  
ATOM    669  O   THR A  85      -9.330 -13.403  18.344  1.00 80.33           O  
ATOM    670  CG2 THR A  85     -10.779 -10.355  19.865  1.00 80.33           C  
ATOM    671  OG1 THR A  85     -12.908 -10.986  18.932  1.00 80.33           O  
ATOM    672  N   PHE A  86      -8.515 -11.470  17.540  1.00 79.75           N  
ATOM    673  CA  PHE A  86      -7.113 -11.847  17.678  1.00 79.75           C  
ATOM    674  C   PHE A  86      -6.238 -10.616  17.877  1.00 79.75           C  
ATOM    675  CB  PHE A  86      -6.643 -12.633  16.450  1.00 79.75           C  
ATOM    676  O   PHE A  86      -6.640  -9.501  17.538  1.00 79.75           O  
ATOM    677  CG  PHE A  86      -6.838 -11.901  15.150  1.00 79.75           C  
ATOM    678  CD1 PHE A  86      -8.024 -12.027  14.436  1.00 79.75           C  
ATOM    679  CD2 PHE A  86      -5.835 -11.087  14.641  1.00 79.75           C  
ATOM    680  CE1 PHE A  86      -8.207 -11.351  13.233  1.00 79.75           C  
ATOM    681  CE2 PHE A  86      -6.010 -10.408  13.438  1.00 79.75           C  
ATOM    682  CZ  PHE A  86      -7.197 -10.542  12.735  1.00 79.75           C  
ATOM    683  N   PRO A  87      -5.102 -10.927  18.532  1.00 79.87           N  
ATOM    684  CA  PRO A  87      -4.156  -9.811  18.609  1.00 79.87           C  
ATOM    685  C   PRO A  87      -3.594  -9.419  17.244  1.00 79.87           C  
ATOM    686  CB  PRO A  87      -3.050 -10.349  19.520  1.00 79.87           C  
ATOM    687  O   PRO A  87      -3.219 -10.289  16.454  1.00 79.87           O  
ATOM    688  CG  PRO A  87      -3.627 -11.584  20.133  1.00 79.87           C  
ATOM    689  CD  PRO A  87      -4.742 -12.076  19.255  1.00 79.87           C  
ATOM    690  N   MET A  88      -3.575  -8.129  17.015  1.00 76.71           N  
ATOM    691  CA  MET A  88      -3.123  -7.622  15.722  1.00 76.71           C  
ATOM    692  C   MET A  88      -1.671  -8.009  15.463  1.00 76.71           C  
ATOM    693  CB  MET A  88      -3.279  -6.101  15.657  1.00 76.71           C  
ATOM    694  O   MET A  88      -1.255  -8.137  14.310  1.00 76.71           O  
ATOM    695  CG  MET A  88      -4.689  -5.643  15.323  1.00 76.71           C  
ATOM    696  SD  MET A  88      -5.295  -6.332  13.734  1.00 76.71           S  
ATOM    697  CE  MET A  88      -4.209  -5.457  12.572  1.00 76.71           C  
ATOM    698  N   ARG A  89      -0.928  -8.136  16.458  1.00 77.88           N  
ATOM    699  CA  ARG A  89       0.490  -8.449  16.311  1.00 77.88           C  
ATOM    700  C   ARG A  89       0.687  -9.746  15.532  1.00 77.88           C  
ATOM    701  CB  ARG A  89       1.162  -8.555  17.681  1.00 77.88           C  
ATOM    702  O   ARG A  89       1.730  -9.948  14.907  1.00 77.88           O  
ATOM    703  CG  ARG A  89       0.610  -9.670  18.555  1.00 77.88           C  
ATOM    704  CD  ARG A  89       1.273  -9.694  19.925  1.00 77.88           C  
ATOM    705  NE  ARG A  89       0.782 -10.800  20.741  1.00 77.88           N  
ATOM    706  NH1 ARG A  89      -0.947  -9.601  21.694  1.00 77.88           N  
ATOM    707  NH2 ARG A  89      -0.623 -11.798  22.260  1.00 77.88           N  
ATOM    708  CZ  ARG A  89      -0.261 -10.731  21.563  1.00 77.88           C  
ATOM    709  N   ILE A  90      -0.349 -10.591  15.539  1.00 81.28           N  
ATOM    710  CA  ILE A  90      -0.257 -11.878  14.860  1.00 81.28           C  
ATOM    711  C   ILE A  90      -0.292 -11.668  13.348  1.00 81.28           C  
ATOM    712  CB  ILE A  90      -1.394 -12.830  15.295  1.00 81.28           C  
ATOM    713  O   ILE A  90       0.258 -12.470  12.590  1.00 81.28           O  
ATOM    714  CG1 ILE A  90      -1.337 -13.072  16.808  1.00 81.28           C  
ATOM    715  CG2 ILE A  90      -1.316 -14.152  14.526  1.00 81.28           C  
ATOM    716  CD1 ILE A  90      -2.568 -13.769  17.370  1.00 81.28           C  
ATOM    717  N   LEU A  91      -0.861 -10.552  12.858  1.00 84.09           N  
ATOM    718  CA  LEU A  91      -1.033 -10.291  11.433  1.00 84.09           C  
ATOM    719  C   LEU A  91      -0.055  -9.224  10.954  1.00 84.09           C  
ATOM    720  CB  LEU A  91      -2.470  -9.852  11.138  1.00 84.09           C  
ATOM    721  O   LEU A  91       0.147  -9.057   9.749  1.00 84.09           O  
ATOM    722  CG  LEU A  91      -3.559 -10.902  11.362  1.00 84.09           C  
ATOM    723  CD1 LEU A  91      -4.933 -10.313  11.060  1.00 84.09           C  
ATOM    724  CD2 LEU A  91      -3.299 -12.134  10.503  1.00 84.09           C  
ATOM    725  N   ASN A  92       0.488  -8.461  11.818  1.00 82.54           N  
ATOM    726  CA  ASN A  92       1.290  -7.285  11.500  1.00 82.54           C  
ATOM    727  C   ASN A  92       2.442  -7.630  10.561  1.00 82.54           C  
ATOM    728  CB  ASN A  92       1.823  -6.636  12.779  1.00 82.54           C  
ATOM    729  O   ASN A  92       2.691  -6.916   9.587  1.00 82.54           O  
ATOM    730  CG  ASN A  92       0.816  -5.707  13.427  1.00 82.54           C  
ATOM    731  ND2 ASN A  92       1.108  -5.274  14.647  1.00 82.54           N  
ATOM    732  OD1 ASN A  92      -0.217  -5.382  12.835  1.00 82.54           O  
ATOM    733  N   ASP A  93       3.112  -8.782  10.774  1.00 81.59           N  
ATOM    734  CA  ASP A  93       4.271  -9.159   9.970  1.00 81.59           C  
ATOM    735  C   ASP A  93       3.854  -9.542   8.551  1.00 81.59           C  
ATOM    736  CB  ASP A  93       5.026 -10.317  10.626  1.00 81.59           C  
ATOM    737  O   ASP A  93       4.615  -9.347   7.601  1.00 81.59           O  
ATOM    738  CG  ASP A  93       5.803  -9.894  11.860  1.00 81.59           C  
ATOM    739  OD1 ASP A  93       6.009  -8.678  12.065  1.00 81.59           O  
ATOM    740  OD2 ASP A  93       6.216 -10.784  12.634  1.00 81.59           O  
ATOM    741  N   SER A  94       2.663  -9.992   8.438  1.00 87.77           N  
ATOM    742  CA  SER A  94       2.180 -10.489   7.154  1.00 87.77           C  
ATOM    743  C   SER A  94       1.537  -9.374   6.335  1.00 87.77           C  
ATOM    744  CB  SER A  94       1.177 -11.624   7.361  1.00 87.77           C  
ATOM    745  O   SER A  94       1.314  -9.529   5.133  1.00 87.77           O  
ATOM    746  OG  SER A  94       0.068 -11.182   8.126  1.00 87.77           O  
ATOM    747  N   LEU A  95       1.320  -8.216   6.931  1.00 90.36           N  
ATOM    748  CA  LEU A  95       0.579  -7.153   6.258  1.00 90.36           C  
ATOM    749  C   LEU A  95       1.479  -5.952   5.986  1.00 90.36           C  
ATOM    750  CB  LEU A  95      -0.625  -6.723   7.100  1.00 90.36           C  
ATOM    751  O   LEU A  95       1.009  -4.913   5.517  1.00 90.36           O  
ATOM    752  CG  LEU A  95      -1.681  -7.797   7.371  1.00 90.36           C  
ATOM    753  CD1 LEU A  95      -2.798  -7.233   8.243  1.00 90.36           C  
ATOM    754  CD2 LEU A  95      -2.240  -8.340   6.060  1.00 90.36           C  
ATOM    755  N   ARG A  96       2.773  -6.077   6.163  1.00 91.06           N  
ATOM    756  CA  ARG A  96       3.678  -4.939   6.034  1.00 91.06           C  
ATOM    757  C   ARG A  96       4.628  -5.126   4.857  1.00 91.06           C  
ATOM    758  CB  ARG A  96       4.475  -4.737   7.325  1.00 91.06           C  
ATOM    759  O   ARG A  96       5.082  -6.240   4.589  1.00 91.06           O  
ATOM    760  CG  ARG A  96       3.645  -4.214   8.486  1.00 91.06           C  
ATOM    761  CD  ARG A  96       4.517  -3.818   9.670  1.00 91.06           C  
ATOM    762  NE  ARG A  96       5.185  -4.975  10.258  1.00 91.06           N  
ATOM    763  NH1 ARG A  96       5.002  -4.232  12.438  1.00 91.06           N  
ATOM    764  NH2 ARG A  96       6.018  -6.237  11.987  1.00 91.06           N  
ATOM    765  CZ  ARG A  96       5.400  -5.145  11.560  1.00 91.06           C  
ATOM    766  N   CYS A  97       4.864  -4.057   4.279  1.00 94.85           N  
ATOM    767  CA  CYS A  97       5.859  -4.004   3.214  1.00 94.85           C  
ATOM    768  C   CYS A  97       7.268  -3.917   3.788  1.00 94.85           C  
ATOM    769  CB  CYS A  97       5.598  -2.810   2.296  1.00 94.85           C  
ATOM    770  O   CYS A  97       7.550  -3.060   4.627  1.00 94.85           O  
ATOM    771  SG  CYS A  97       6.807  -2.637   0.965  1.00 94.85           S  
ATOM    772  N   THR A  98       8.196  -4.711   3.257  1.00 94.07           N  
ATOM    773  CA  THR A  98       9.544  -4.740   3.813  1.00 94.07           C  
ATOM    774  C   THR A  98      10.357  -3.546   3.321  1.00 94.07           C  
ATOM    775  CB  THR A  98      10.272  -6.047   3.445  1.00 94.07           C  
ATOM    776  O   THR A  98      11.405  -3.227   3.887  1.00 94.07           O  
ATOM    777  CG2 THR A  98       9.566  -7.258   4.045  1.00 94.07           C  
ATOM    778  OG1 THR A  98      10.303  -6.184   2.019  1.00 94.07           O  
ATOM    779  N   LEU A  99       9.970  -2.967   2.219  1.00 95.09           N  
ATOM    780  CA  LEU A  99      10.702  -1.842   1.647  1.00 95.09           C  
ATOM    781  C   LEU A  99      10.353  -0.544   2.367  1.00 95.09           C  
ATOM    782  CB  LEU A  99      10.399  -1.708   0.153  1.00 95.09           C  
ATOM    783  O   LEU A  99      11.242   0.238   2.713  1.00 95.09           O  
ATOM    784  CG  LEU A  99      10.941  -2.817  -0.751  1.00 95.09           C  
ATOM    785  CD1 LEU A  99      10.489  -2.596  -2.190  1.00 95.09           C  
ATOM    786  CD2 LEU A  99      12.462  -2.881  -0.667  1.00 95.09           C  
ATOM    787  N   CYS A 100       9.097  -0.258   2.716  1.00 93.21           N  
ATOM    788  CA  CYS A 100       8.708   0.995   3.352  1.00 93.21           C  
ATOM    789  C   CYS A 100       8.432   0.791   4.837  1.00 93.21           C  
ATOM    790  CB  CYS A 100       7.472   1.581   2.670  1.00 93.21           C  
ATOM    791  O   CYS A 100       8.396   1.755   5.604  1.00 93.21           O  
ATOM    792  SG  CYS A 100       5.956   0.653   2.989  1.00 93.21           S  
ATOM    793  N   GLY A 101       8.258  -0.475   5.236  1.00 88.68           N  
ATOM    794  CA  GLY A 101       8.030  -0.750   6.646  1.00 88.68           C  
ATOM    795  C   GLY A 101       6.614  -0.441   7.093  1.00 88.68           C  
ATOM    796  O   GLY A 101       6.292  -0.557   8.277  1.00 88.68           O  
ATOM    797  N   GLY A 102       5.801  -0.009   6.199  1.00 88.79           N  
ATOM    798  CA  GLY A 102       4.390   0.255   6.437  1.00 88.79           C  
ATOM    799  C   GLY A 102       3.483  -0.854   5.938  1.00 88.79           C  
ATOM    800  O   GLY A 102       3.957  -1.846   5.380  1.00 88.79           O  
ATOM    801  N   TYR A 103       2.114  -0.740   6.150  1.00 90.64           N  
ATOM    802  CA  TYR A 103       1.135  -1.673   5.602  1.00 90.64           C  
ATOM    803  C   TYR A 103       1.061  -1.555   4.084  1.00 90.64           C  
ATOM    804  CB  TYR A 103      -0.247  -1.423   6.213  1.00 90.64           C  
ATOM    805  O   TYR A 103       1.310  -0.484   3.525  1.00 90.64           O  
ATOM    806  CG  TYR A 103      -0.343  -1.801   7.671  1.00 90.64           C  
ATOM    807  CD1 TYR A 103      -0.397  -3.137   8.062  1.00 90.64           C  
ATOM    808  CD2 TYR A 103      -0.382  -0.824   8.660  1.00 90.64           C  
ATOM    809  CE1 TYR A 103      -0.488  -3.490   9.405  1.00 90.64           C  
ATOM    810  CE2 TYR A 103      -0.472  -1.165  10.005  1.00 90.64           C  
ATOM    811  OH  TYR A 103      -0.614  -2.842  11.697  1.00 90.64           O  
ATOM    812  CZ  TYR A 103      -0.524  -2.499  10.367  1.00 90.64           C  
ATOM    813  N   PHE A 104       0.778  -2.626   3.428  1.00 93.28           N  
ATOM    814  CA  PHE A 104       0.784  -2.665   1.971  1.00 93.28           C  
ATOM    815  C   PHE A 104      -0.145  -1.601   1.398  1.00 93.28           C  
ATOM    816  CB  PHE A 104       0.370  -4.051   1.467  1.00 93.28           C  
ATOM    817  O   PHE A 104      -1.268  -1.427   1.876  1.00 93.28           O  
ATOM    818  CG  PHE A 104       1.448  -5.092   1.600  1.00 93.28           C  
ATOM    819  CD1 PHE A 104       2.622  -4.995   0.864  1.00 93.28           C  
ATOM    820  CD2 PHE A 104       1.286  -6.169   2.462  1.00 93.28           C  
ATOM    821  CE1 PHE A 104       3.622  -5.957   0.985  1.00 93.28           C  
ATOM    822  CE2 PHE A 104       2.281  -7.135   2.588  1.00 93.28           C  
ATOM    823  CZ  PHE A 104       3.447  -7.028   1.849  1.00 93.28           C  
ATOM    824  N   TYR A 105       0.267  -0.851   0.499  1.00 93.31           N  
ATOM    825  CA  TYR A 105      -0.451   0.090  -0.354  1.00 93.31           C  
ATOM    826  C   TYR A 105      -0.367  -0.327  -1.817  1.00 93.31           C  
ATOM    827  CB  TYR A 105       0.108   1.505  -0.181  1.00 93.31           C  
ATOM    828  O   TYR A 105       0.725  -0.414  -2.383  1.00 93.31           O  
ATOM    829  CG  TYR A 105      -0.507   2.518  -1.116  1.00 93.31           C  
ATOM    830  CD1 TYR A 105       0.247   3.108  -2.129  1.00 93.31           C  
ATOM    831  CD2 TYR A 105      -1.841   2.888  -0.989  1.00 93.31           C  
ATOM    832  CE1 TYR A 105      -0.315   4.044  -2.991  1.00 93.31           C  
ATOM    833  CE2 TYR A 105      -2.414   3.823  -1.846  1.00 93.31           C  
ATOM    834  OH  TYR A 105      -2.205   5.319  -3.694  1.00 93.31           O  
ATOM    835  CZ  TYR A 105      -1.644   4.394  -2.843  1.00 93.31           C  
ATOM    836  N   GLU A 106      -1.543  -0.652  -2.379  1.00 94.82           N  
ATOM    837  CA  GLU A 106      -1.555  -1.207  -3.729  1.00 94.82           C  
ATOM    838  C   GLU A 106      -0.611  -2.400  -3.844  1.00 94.82           C  
ATOM    839  CB  GLU A 106      -1.177  -0.135  -4.755  1.00 94.82           C  
ATOM    840  O   GLU A 106       0.338  -2.374  -4.631  1.00 94.82           O  
ATOM    841  CG  GLU A 106      -2.201   0.982  -4.883  1.00 94.82           C  
ATOM    842  CD  GLU A 106      -1.895   1.950  -6.015  1.00 94.82           C  
ATOM    843  OE1 GLU A 106      -2.826   2.632  -6.500  1.00 94.82           O  
ATOM    844  OE2 GLU A 106      -0.714   2.027  -6.421  1.00 94.82           O  
ATOM    845  N   ALA A 107      -0.909  -3.440  -3.134  1.00 97.16           N  
ATOM    846  CA  ALA A 107      -0.086  -4.644  -3.063  1.00 97.16           C  
ATOM    847  C   ALA A 107       0.246  -5.164  -4.458  1.00 97.16           C  
ATOM    848  CB  ALA A 107      -0.794  -5.725  -2.250  1.00 97.16           C  
ATOM    849  O   ALA A 107      -0.642  -5.307  -5.302  1.00 97.16           O  
ATOM    850  N   ALA A 108       1.534  -5.460  -4.661  1.00 97.94           N  
ATOM    851  CA  ALA A 108       2.052  -5.999  -5.916  1.00 97.94           C  
ATOM    852  C   ALA A 108       2.996  -7.171  -5.661  1.00 97.94           C  
ATOM    853  CB  ALA A 108       2.767  -4.908  -6.709  1.00 97.94           C  
ATOM    854  O   ALA A 108       3.844  -7.110  -4.767  1.00 97.94           O  
ATOM    855  N   THR A 109       2.796  -8.186  -6.499  1.00 97.87           N  
ATOM    856  CA  THR A 109       3.547  -9.422  -6.314  1.00 97.87           C  
ATOM    857  C   THR A 109       4.504  -9.654  -7.479  1.00 97.87           C  
ATOM    858  CB  THR A 109       2.605 -10.632  -6.171  1.00 97.87           C  
ATOM    859  O   THR A 109       4.144  -9.435  -8.638  1.00 97.87           O  
ATOM    860  CG2 THR A 109       3.393 -11.920  -5.959  1.00 97.87           C  
ATOM    861  OG1 THR A 109       1.739 -10.425  -5.048  1.00 97.87           O  
ATOM    862  N   ILE A 110       5.701 -10.026  -7.042  1.00 97.66           N  
ATOM    863  CA  ILE A 110       6.674 -10.400  -8.062  1.00 97.66           C  
ATOM    864  C   ILE A 110       6.294 -11.748  -8.669  1.00 97.66           C  
ATOM    865  CB  ILE A 110       8.106 -10.457  -7.483  1.00 97.66           C  
ATOM    866  O   ILE A 110       6.039 -12.713  -7.944  1.00 97.66           O  
ATOM    867  CG1 ILE A 110       8.543  -9.069  -7.000  1.00 97.66           C  
ATOM    868  CG2 ILE A 110       9.086 -11.009  -8.522  1.00 97.66           C  
ATOM    869  CD1 ILE A 110       9.928  -9.041  -6.370  1.00 97.66           C  
ATOM    870  N   LYS A 111       6.345 -11.920  -9.969  1.00 96.70           N  
ATOM    871  CA  LYS A 111       5.850 -13.072 -10.716  1.00 96.70           C  
ATOM    872  C   LYS A 111       6.748 -14.289 -10.509  1.00 96.70           C  
ATOM    873  CB  LYS A 111       5.749 -12.743 -12.206  1.00 96.70           C  
ATOM    874  O   LYS A 111       6.261 -15.417 -10.414  1.00 96.70           O  
ATOM    875  CG  LYS A 111       4.679 -11.716 -12.542  1.00 96.70           C  
ATOM    876  CD  LYS A 111       4.607 -11.453 -14.041  1.00 96.70           C  
ATOM    877  CE  LYS A 111       3.557 -10.402 -14.376  1.00 96.70           C  
ATOM    878  NZ  LYS A 111       3.504 -10.119 -15.841  1.00 96.70           N  
ATOM    879  N   GLU A 112       8.015 -14.129 -10.283  1.00 96.69           N  
ATOM    880  CA  GLU A 112       8.995 -15.212 -10.265  1.00 96.69           C  
ATOM    881  C   GLU A 112       9.038 -15.893  -8.900  1.00 96.69           C  
ATOM    882  CB  GLU A 112      10.384 -14.686 -10.634  1.00 96.69           C  
ATOM    883  O   GLU A 112       9.307 -17.093  -8.808  1.00 96.69           O  
ATOM    884  CG  GLU A 112      10.490 -14.180 -12.066  1.00 96.69           C  
ATOM    885  CD  GLU A 112      10.215 -15.257 -13.104  1.00 96.69           C  
ATOM    886  OE1 GLU A 112       9.816 -14.916 -14.241  1.00 96.69           O  
ATOM    887  OE2 GLU A 112      10.399 -16.451 -12.777  1.00 96.69           O  
ATOM    888  N   CYS A 113       8.734 -15.137  -7.803  1.00 97.17           N  
ATOM    889  CA  CYS A 113       8.943 -15.727  -6.486  1.00 97.17           C  
ATOM    890  C   CYS A 113       7.740 -15.484  -5.582  1.00 97.17           C  
ATOM    891  CB  CYS A 113      10.204 -15.157  -5.837  1.00 97.17           C  
ATOM    892  O   CYS A 113       7.661 -16.038  -4.484  1.00 97.17           O  
ATOM    893  SG  CYS A 113      10.130 -13.376  -5.543  1.00 97.17           S  
ATOM    894  N   LEU A 114       6.790 -14.617  -6.051  1.00 96.97           N  
ATOM    895  CA  LEU A 114       5.508 -14.342  -5.410  1.00 96.97           C  
ATOM    896  C   LEU A 114       5.706 -13.568  -4.111  1.00 96.97           C  
ATOM    897  CB  LEU A 114       4.757 -15.646  -5.132  1.00 96.97           C  
ATOM    898  O   LEU A 114       4.887 -13.667  -3.194  1.00 96.97           O  
ATOM    899  CG  LEU A 114       4.424 -16.509  -6.350  1.00 96.97           C  
ATOM    900  CD1 LEU A 114       3.611 -17.729  -5.928  1.00 96.97           C  
ATOM    901  CD2 LEU A 114       3.669 -15.693  -7.394  1.00 96.97           C  
ATOM    902  N   HIS A 115       6.768 -12.917  -3.844  1.00 97.49           N  
ATOM    903  CA  HIS A 115       6.913 -11.966  -2.748  1.00 97.49           C  
ATOM    904  C   HIS A 115       6.203 -10.653  -3.060  1.00 97.49           C  
ATOM    905  CB  HIS A 115       8.392 -11.707  -2.456  1.00 97.49           C  
ATOM    906  O   HIS A 115       6.187 -10.210  -4.211  1.00 97.49           O  
ATOM    907  CG  HIS A 115       9.086 -12.862  -1.806  1.00 97.49           C  
ATOM    908  CD2 HIS A 115       8.836 -13.511  -0.645  1.00 97.49           C  
ATOM    909  ND1 HIS A 115      10.188 -13.476  -2.362  1.00 97.49           N  
ATOM    910  CE1 HIS A 115      10.585 -14.457  -1.569  1.00 97.49           C  
ATOM    911  NE2 HIS A 115       9.781 -14.499  -0.520  1.00 97.49           N  
ATOM    912  N   THR A 116       5.550 -10.119  -2.087  1.00 97.45           N  
ATOM    913  CA  THR A 116       4.636  -8.994  -2.245  1.00 97.45           C  
ATOM    914  C   THR A 116       5.226  -7.727  -1.632  1.00 97.45           C  
ATOM    915  CB  THR A 116       3.268  -9.290  -1.601  1.00 97.45           C  
ATOM    916  O   THR A 116       5.852  -7.778  -0.572  1.00 97.45           O  
ATOM    917  CG2 THR A 116       2.291  -8.142  -1.834  1.00 97.45           C  
ATOM    918  OG1 THR A 116       2.727 -10.487  -2.173  1.00 97.45           O  
ATOM    919  N   PHE A 117       5.015  -6.594  -2.291  1.00 97.62           N  
ATOM    920  CA  PHE A 117       5.432  -5.259  -1.880  1.00 97.62           C  
ATOM    921  C   PHE A 117       4.355  -4.231  -2.207  1.00 97.62           C  
ATOM    922  CB  PHE A 117       6.750  -4.873  -2.560  1.00 97.62           C  
ATOM    923  O   PHE A 117       3.389  -4.538  -2.908  1.00 97.62           O  
ATOM    924  CG  PHE A 117       7.850  -5.882  -2.368  1.00 97.62           C  
ATOM    925  CD1 PHE A 117       8.743  -5.765  -1.310  1.00 97.62           C  
ATOM    926  CD2 PHE A 117       7.991  -6.948  -3.247  1.00 97.62           C  
ATOM    927  CE1 PHE A 117       9.762  -6.697  -1.130  1.00 97.62           C  
ATOM    928  CE2 PHE A 117       9.006  -7.884  -3.074  1.00 97.62           C  
ATOM    929  CZ  PHE A 117       9.892  -7.756  -2.016  1.00 97.62           C  
ATOM    930  N   CYS A 118       4.598  -2.998  -1.667  1.00 97.33           N  
ATOM    931  CA  CYS A 118       3.816  -1.906  -2.238  1.00 97.33           C  
ATOM    932  C   CYS A 118       4.205  -1.658  -3.690  1.00 97.33           C  
ATOM    933  CB  CYS A 118       4.008  -0.628  -1.423  1.00 97.33           C  
ATOM    934  O   CYS A 118       5.389  -1.669  -4.031  1.00 97.33           O  
ATOM    935  SG  CYS A 118       3.481  -0.775   0.299  1.00 97.33           S  
ATOM    936  N   ARG A 119       3.213  -1.483  -4.497  1.00 97.33           N  
ATOM    937  CA  ARG A 119       3.499  -1.286  -5.914  1.00 97.33           C  
ATOM    938  C   ARG A 119       4.480  -0.137  -6.120  1.00 97.33           C  
ATOM    939  CB  ARG A 119       2.208  -1.018  -6.691  1.00 97.33           C  
ATOM    940  O   ARG A 119       5.499  -0.297  -6.796  1.00 97.33           O  
ATOM    941  CG  ARG A 119       2.406  -0.904  -8.194  1.00 97.33           C  
ATOM    942  CD  ARG A 119       1.077  -0.833  -8.934  1.00 97.33           C  
ATOM    943  NE  ARG A 119       1.269  -0.651 -10.370  1.00 97.33           N  
ATOM    944  NH1 ARG A 119       2.526   1.277 -10.168  1.00 97.33           N  
ATOM    945  NH2 ARG A 119       2.065   0.416 -12.242  1.00 97.33           N  
ATOM    946  CZ  ARG A 119       1.953   0.347 -10.923  1.00 97.33           C  
ATOM    947  N   PRO A 120       4.271   1.007  -5.493  1.00 95.45           N  
ATOM    948  CA  PRO A 120       5.240   2.090  -5.669  1.00 95.45           C  
ATOM    949  C   PRO A 120       6.627   1.733  -5.140  1.00 95.45           C  
ATOM    950  CB  PRO A 120       4.630   3.243  -4.868  1.00 95.45           C  
ATOM    951  O   PRO A 120       7.637   2.158  -5.707  1.00 95.45           O  
ATOM    952  CG  PRO A 120       3.682   2.587  -3.917  1.00 95.45           C  
ATOM    953  CD  PRO A 120       3.171   1.324  -4.547  1.00 95.45           C  
ATOM    954  N   CYS A 121       6.700   0.968  -4.097  1.00 97.02           N  
ATOM    955  CA  CYS A 121       7.963   0.595  -3.470  1.00 97.02           C  
ATOM    956  C   CYS A 121       8.790  -0.291  -4.394  1.00 97.02           C  
ATOM    957  CB  CYS A 121       7.711  -0.127  -2.147  1.00 97.02           C  
ATOM    958  O   CYS A 121       9.972  -0.025  -4.621  1.00 97.02           O  
ATOM    959  SG  CYS A 121       7.047   0.939  -0.850  1.00 97.02           S  
ATOM    960  N   ILE A 122       8.209  -1.282  -4.816  1.00 97.00           N  
ATOM    961  CA  ILE A 122       8.958  -2.250  -5.609  1.00 97.00           C  
ATOM    962  C   ILE A 122       9.288  -1.654  -6.975  1.00 97.00           C  
ATOM    963  CB  ILE A 122       8.175  -3.571  -5.776  1.00 97.00           C  
ATOM    964  O   ILE A 122      10.352  -1.925  -7.538  1.00 97.00           O  
ATOM    965  CG1 ILE A 122       9.040  -4.620  -6.483  1.00 97.00           C  
ATOM    966  CG2 ILE A 122       6.870  -3.332  -6.541  1.00 97.00           C  
ATOM    967  CD1 ILE A 122      10.316  -4.978  -5.733  1.00 97.00           C  
ATOM    968  N   LEU A 123       8.460  -0.821  -7.572  1.00 96.55           N  
ATOM    969  CA  LEU A 123       8.756  -0.147  -8.831  1.00 96.55           C  
ATOM    970  C   LEU A 123       9.916   0.829  -8.666  1.00 96.55           C  
ATOM    971  CB  LEU A 123       7.520   0.594  -9.347  1.00 96.55           C  
ATOM    972  O   LEU A 123      10.781   0.925  -9.540  1.00 96.55           O  
ATOM    973  CG  LEU A 123       6.409  -0.272  -9.944  1.00 96.55           C  
ATOM    974  CD1 LEU A 123       5.241   0.599 -10.392  1.00 96.55           C  
ATOM    975  CD2 LEU A 123       6.944  -1.100 -11.108  1.00 96.55           C  
ATOM    976  N   LYS A 124       9.832   1.598  -7.599  1.00 96.11           N  
ATOM    977  CA  LYS A 124      10.957   2.479  -7.302  1.00 96.11           C  
ATOM    978  C   LYS A 124      12.260   1.692  -7.202  1.00 96.11           C  
ATOM    979  CB  LYS A 124      10.708   3.249  -6.004  1.00 96.11           C  
ATOM    980  O   LYS A 124      13.291   2.119  -7.726  1.00 96.11           O  
ATOM    981  CG  LYS A 124      11.816   4.227  -5.642  1.00 96.11           C  
ATOM    982  CD  LYS A 124      11.509   4.965  -4.345  1.00 96.11           C  
ATOM    983  CE  LYS A 124      12.660   5.872  -3.931  1.00 96.11           C  
ATOM    984  NZ  LYS A 124      12.383   6.562  -2.636  1.00 96.11           N  
ATOM    985  N   TYR A 125      12.252   0.583  -6.501  1.00 96.18           N  
ATOM    986  CA  TYR A 125      13.398  -0.308  -6.357  1.00 96.18           C  
ATOM    987  C   TYR A 125      13.930  -0.736  -7.720  1.00 96.18           C  
ATOM    988  CB  TYR A 125      13.020  -1.542  -5.533  1.00 96.18           C  
ATOM    989  O   TYR A 125      15.137  -0.685  -7.966  1.00 96.18           O  
ATOM    990  CG  TYR A 125      14.110  -2.584  -5.464  1.00 96.18           C  
ATOM    991  CD1 TYR A 125      14.082  -3.705  -6.290  1.00 96.18           C  
ATOM    992  CD2 TYR A 125      15.169  -2.449  -4.573  1.00 96.18           C  
ATOM    993  CE1 TYR A 125      15.084  -4.669  -6.229  1.00 96.18           C  
ATOM    994  CE2 TYR A 125      16.176  -3.406  -4.503  1.00 96.18           C  
ATOM    995  OH  TYR A 125      17.119  -5.461  -5.269  1.00 96.18           O  
ATOM    996  CZ  TYR A 125      16.125  -4.510  -5.334  1.00 96.18           C  
ATOM    997  N   PHE A 126      13.115  -1.125  -8.623  1.00 95.76           N  
ATOM    998  CA  PHE A 126      13.503  -1.579  -9.953  1.00 95.76           C  
ATOM    999  C   PHE A 126      13.991  -0.411 -10.802  1.00 95.76           C  
ATOM   1000  CB  PHE A 126      12.331  -2.279 -10.647  1.00 95.76           C  
ATOM   1001  O   PHE A 126      14.941  -0.552 -11.575  1.00 95.76           O  
ATOM   1002  CG  PHE A 126      12.007  -3.633 -10.075  1.00 95.76           C  
ATOM   1003  CD1 PHE A 126      13.018  -4.466  -9.610  1.00 95.76           C  
ATOM   1004  CD2 PHE A 126      10.692  -4.072 -10.002  1.00 95.76           C  
ATOM   1005  CE1 PHE A 126      12.721  -5.719  -9.080  1.00 95.76           C  
ATOM   1006  CE2 PHE A 126      10.388  -5.324  -9.473  1.00 95.76           C  
ATOM   1007  CZ  PHE A 126      11.404  -6.146  -9.014  1.00 95.76           C  
ATOM   1008  N   TYR A 127      13.376   0.770 -10.625  1.00 95.18           N  
ATOM   1009  CA  TYR A 127      13.712   1.925 -11.451  1.00 95.18           C  
ATOM   1010  C   TYR A 127      15.000   2.583 -10.971  1.00 95.18           C  
ATOM   1011  CB  TYR A 127      12.569   2.945 -11.439  1.00 95.18           C  
ATOM   1012  O   TYR A 127      15.724   3.193 -11.760  1.00 95.18           O  
ATOM   1013  CG  TYR A 127      11.429   2.590 -12.363  1.00 95.18           C  
ATOM   1014  CD1 TYR A 127      11.632   2.468 -13.736  1.00 95.18           C  
ATOM   1015  CD2 TYR A 127      10.148   2.377 -11.867  1.00 95.18           C  
ATOM   1016  CE1 TYR A 127      10.585   2.143 -14.592  1.00 95.18           C  
ATOM   1017  CE2 TYR A 127       9.093   2.052 -12.713  1.00 95.18           C  
ATOM   1018  OH  TYR A 127       8.281   1.615 -14.915  1.00 95.18           O  
ATOM   1019  CZ  TYR A 127       9.321   1.937 -14.072  1.00 95.18           C  
ATOM   1020  N   ASP A 128      15.234   2.524  -9.685  1.00 94.65           N  
ATOM   1021  CA  ASP A 128      16.431   3.134  -9.114  1.00 94.65           C  
ATOM   1022  C   ASP A 128      17.693   2.426  -9.600  1.00 94.65           C  
ATOM   1023  CB  ASP A 128      16.369   3.109  -7.586  1.00 94.65           C  
ATOM   1024  O   ASP A 128      18.743   3.053  -9.756  1.00 94.65           O  
ATOM   1025  CG  ASP A 128      15.460   4.182  -7.011  1.00 94.65           C  
ATOM   1026  OD1 ASP A 128      14.994   5.057  -7.772  1.00 94.65           O  
ATOM   1027  OD2 ASP A 128      15.212   4.153  -5.787  1.00 94.65           O  
ATOM   1028  N   ASP A 129      17.630   1.160  -9.908  1.00 92.24           N  
ATOM   1029  CA  ASP A 129      18.725   0.359 -10.449  1.00 92.24           C  
ATOM   1030  C   ASP A 129      18.220  -0.615 -11.511  1.00 92.24           C  
ATOM   1031  CB  ASP A 129      19.436  -0.404  -9.329  1.00 92.24           C  
ATOM   1032  O   ASP A 129      17.794  -1.726 -11.189  1.00 92.24           O  
ATOM   1033  CG  ASP A 129      20.724  -1.065  -9.787  1.00 92.24           C  
ATOM   1034  OD1 ASP A 129      21.042  -1.010 -10.995  1.00 92.24           O  
ATOM   1035  OD2 ASP A 129      21.426  -1.648  -8.934  1.00 92.24           O  
ATOM   1036  N   VAL A 130      18.295  -0.187 -12.715  1.00 87.35           N  
ATOM   1037  CA  VAL A 130      17.689  -0.907 -13.830  1.00 87.35           C  
ATOM   1038  C   VAL A 130      18.436  -2.218 -14.066  1.00 87.35           C  
ATOM   1039  CB  VAL A 130      17.685  -0.057 -15.120  1.00 87.35           C  
ATOM   1040  O   VAL A 130      17.903  -3.141 -14.687  1.00 87.35           O  
ATOM   1041  CG1 VAL A 130      17.017  -0.816 -16.265  1.00 87.35           C  
ATOM   1042  CG2 VAL A 130      16.982   1.277 -14.878  1.00 87.35           C  
ATOM   1043  N   SER A 131      19.656  -2.270 -13.563  1.00 88.06           N  
ATOM   1044  CA  SER A 131      20.467  -3.474 -13.713  1.00 88.06           C  
ATOM   1045  C   SER A 131      20.094  -4.525 -12.673  1.00 88.06           C  
ATOM   1046  CB  SER A 131      21.954  -3.136 -13.598  1.00 88.06           C  
ATOM   1047  O   SER A 131      20.384  -5.710 -12.848  1.00 88.06           O  
ATOM   1048  OG  SER A 131      22.272  -2.706 -12.286  1.00 88.06           O  
ATOM   1049  N   ASN A 132      19.408  -4.046 -11.635  1.00 91.61           N  
ATOM   1050  CA  ASN A 132      18.983  -4.933 -10.557  1.00 91.61           C  
ATOM   1051  C   ASN A 132      17.558  -5.435 -10.773  1.00 91.61           C  
ATOM   1052  CB  ASN A 132      19.097  -4.227  -9.204  1.00 91.61           C  
ATOM   1053  O   ASN A 132      16.600  -4.669 -10.654  1.00 91.61           O  
ATOM   1054  CG  ASN A 132      18.892  -5.169  -8.035  1.00 91.61           C  
ATOM   1055  ND2 ASN A 132      18.793  -4.611  -6.834  1.00 91.61           N  
ATOM   1056  OD1 ASN A 132      18.824  -6.389  -8.209  1.00 91.61           O  
ATOM   1057  N   THR A 133      17.426  -6.748 -11.025  1.00 94.40           N  
ATOM   1058  CA  THR A 133      16.126  -7.346 -11.307  1.00 94.40           C  
ATOM   1059  C   THR A 133      15.745  -8.349 -10.222  1.00 94.40           C  
ATOM   1060  CB  THR A 133      16.119  -8.044 -12.680  1.00 94.40           C  
ATOM   1061  O   THR A 133      14.782  -9.102 -10.376  1.00 94.40           O  
ATOM   1062  CG2 THR A 133      16.419  -7.055 -13.802  1.00 94.40           C  
ATOM   1063  OG1 THR A 133      17.112  -9.076 -12.690  1.00 94.40           O  
ATOM   1064  N   ALA A 134      16.537  -8.361  -9.194  1.00 96.40           N  
ATOM   1065  CA  ALA A 134      16.372  -9.381  -8.162  1.00 96.40           C  
ATOM   1066  C   ALA A 134      15.355  -8.940  -7.113  1.00 96.40           C  
ATOM   1067  CB  ALA A 134      17.713  -9.691  -7.501  1.00 96.40           C  
ATOM   1068  O   ALA A 134      15.262  -7.754  -6.790  1.00 96.40           O  
ATOM   1069  N   CYS A 135      14.599  -9.918  -6.638  1.00 97.74           N  
ATOM   1070  CA  CYS A 135      13.694  -9.699  -5.515  1.00 97.74           C  
ATOM   1071  C   CYS A 135      14.465  -9.295  -4.264  1.00 97.74           C  
ATOM   1072  CB  CYS A 135      12.872 -10.957  -5.234  1.00 97.74           C  
ATOM   1073  O   CYS A 135      15.455  -9.935  -3.906  1.00 97.74           O  
ATOM   1074  SG  CYS A 135      11.900 -10.867  -3.715  1.00 97.74           S  
ATOM   1075  N   PRO A 136      13.955  -8.273  -3.532  1.00 96.57           N  
ATOM   1076  CA  PRO A 136      14.641  -7.800  -2.327  1.00 96.57           C  
ATOM   1077  C   PRO A 136      14.574  -8.804  -1.178  1.00 96.57           C  
ATOM   1078  CB  PRO A 136      13.887  -6.515  -1.974  1.00 96.57           C  
ATOM   1079  O   PRO A 136      15.379  -8.736  -0.246  1.00 96.57           O  
ATOM   1080  CG  PRO A 136      13.274  -6.066  -3.261  1.00 96.57           C  
ATOM   1081  CD  PRO A 136      12.892  -7.281  -4.057  1.00 96.57           C  
ATOM   1082  N   ILE A 137      13.651  -9.741  -1.271  1.00 96.48           N  
ATOM   1083  CA  ILE A 137      13.466 -10.697  -0.185  1.00 96.48           C  
ATOM   1084  C   ILE A 137      14.294 -11.951  -0.455  1.00 96.48           C  
ATOM   1085  CB  ILE A 137      11.976 -11.067  -0.004  1.00 96.48           C  
ATOM   1086  O   ILE A 137      15.037 -12.412   0.414  1.00 96.48           O  
ATOM   1087  CG1 ILE A 137      11.169  -9.836   0.423  1.00 96.48           C  
ATOM   1088  CG2 ILE A 137      11.821 -12.203   1.011  1.00 96.48           C  
ATOM   1089  CD1 ILE A 137       9.666 -10.072   0.481  1.00 96.48           C  
ATOM   1090  N   CYS A 138      14.243 -12.501  -1.627  1.00 97.51           N  
ATOM   1091  CA  CYS A 138      14.795 -13.836  -1.826  1.00 97.51           C  
ATOM   1092  C   CYS A 138      15.908 -13.816  -2.867  1.00 97.51           C  
ATOM   1093  CB  CYS A 138      13.699 -14.810  -2.257  1.00 97.51           C  
ATOM   1094  O   CYS A 138      16.636 -14.797  -3.022  1.00 97.51           O  
ATOM   1095  SG  CYS A 138      13.015 -14.460  -3.892  1.00 97.51           S  
ATOM   1096  N   GLY A 139      16.049 -12.678  -3.575  1.00 96.73           N  
ATOM   1097  CA  GLY A 139      17.148 -12.508  -4.512  1.00 96.73           C  
ATOM   1098  C   GLY A 139      16.891 -13.160  -5.858  1.00 96.73           C  
ATOM   1099  O   GLY A 139      17.771 -13.184  -6.720  1.00 96.73           O  
ATOM   1100  N   VAL A 140      15.743 -13.797  -6.066  1.00 97.14           N  
ATOM   1101  CA  VAL A 140      15.382 -14.383  -7.353  1.00 97.14           C  
ATOM   1102  C   VAL A 140      15.329 -13.292  -8.420  1.00 97.14           C  
ATOM   1103  CB  VAL A 140      14.028 -15.123  -7.280  1.00 97.14           C  
ATOM   1104  O   VAL A 140      14.644 -12.280  -8.249  1.00 97.14           O  
ATOM   1105  CG1 VAL A 140      13.610 -15.624  -8.661  1.00 97.14           C  
ATOM   1106  CG2 VAL A 140      14.107 -16.283  -6.289  1.00 97.14           C  
ATOM   1107  N   LYS A 141      15.987 -13.551  -9.543  1.00 95.56           N  
ATOM   1108  CA  LYS A 141      16.089 -12.584 -10.632  1.00 95.56           C  
ATOM   1109  C   LYS A 141      14.975 -12.789 -11.655  1.00 95.56           C  
ATOM   1110  CB  LYS A 141      17.453 -12.686 -11.316  1.00 95.56           C  
ATOM   1111  O   LYS A 141      14.598 -13.925 -11.951  1.00 95.56           O  
ATOM   1112  CG  LYS A 141      18.618 -12.244 -10.442  1.00 95.56           C  
ATOM   1113  CD  LYS A 141      19.931 -12.257 -11.213  1.00 95.56           C  
ATOM   1114  CE  LYS A 141      21.097 -11.807 -10.342  1.00 95.56           C  
ATOM   1115  NZ  LYS A 141      22.391 -11.846 -11.085  1.00 95.56           N  
ATOM   1116  N   SER A 142      14.530 -11.659 -12.178  1.00 93.54           N  
ATOM   1117  CA  SER A 142      13.525 -11.693 -13.235  1.00 93.54           C  
ATOM   1118  C   SER A 142      14.165 -11.554 -14.612  1.00 93.54           C  
ATOM   1119  CB  SER A 142      12.493 -10.583 -13.029  1.00 93.54           C  
ATOM   1120  O   SER A 142      15.074 -10.742 -14.800  1.00 93.54           O  
ATOM   1121  OG  SER A 142      11.577 -10.541 -14.110  1.00 93.54           O  
ATOM   1122  N   GLU A 143      13.737 -12.364 -15.576  1.00 91.30           N  
ATOM   1123  CA  GLU A 143      14.230 -12.334 -16.949  1.00 91.30           C  
ATOM   1124  C   GLU A 143      13.539 -11.242 -17.760  1.00 91.30           C  
ATOM   1125  CB  GLU A 143      14.032 -13.694 -17.622  1.00 91.30           C  
ATOM   1126  O   GLU A 143      13.965 -10.923 -18.872  1.00 91.30           O  
ATOM   1127  CG  GLU A 143      14.835 -14.819 -16.985  1.00 91.30           C  
ATOM   1128  CD  GLU A 143      14.575 -16.176 -17.619  1.00 91.30           C  
ATOM   1129  OE1 GLU A 143      15.147 -17.185 -17.148  1.00 91.30           O  
ATOM   1130  OE2 GLU A 143      13.794 -16.230 -18.595  1.00 91.30           O  
ATOM   1131  N   ILE A 144      12.552 -10.586 -17.172  1.00 91.32           N  
ATOM   1132  CA  ILE A 144      11.769  -9.517 -17.782  1.00 91.32           C  
ATOM   1133  C   ILE A 144      12.481  -8.181 -17.587  1.00 91.32           C  
ATOM   1134  CB  ILE A 144      10.342  -9.455 -17.194  1.00 91.32           C  
ATOM   1135  O   ILE A 144      12.849  -7.824 -16.465  1.00 91.32           O  
ATOM   1136  CG1 ILE A 144       9.605 -10.777 -17.439  1.00 91.32           C  
ATOM   1137  CG2 ILE A 144       9.564  -8.277 -17.788  1.00 91.32           C  
ATOM   1138  CD1 ILE A 144       8.304 -10.914 -16.661  1.00 91.32           C  
ATOM   1139  N   SER A 145      12.664  -7.491 -18.679  1.00 87.53           N  
ATOM   1140  CA  SER A 145      13.443  -6.257 -18.694  1.00 87.53           C  
ATOM   1141  C   SER A 145      12.617  -5.076 -18.195  1.00 87.53           C  
ATOM   1142  CB  SER A 145      13.963  -5.968 -20.102  1.00 87.53           C  
ATOM   1143  O   SER A 145      13.124  -4.223 -17.463  1.00 87.53           O  
ATOM   1144  OG  SER A 145      12.895  -5.926 -21.034  1.00 87.53           O  
ATOM   1145  N   GLU A 146      11.364  -5.163 -18.523  1.00 92.42           N  
ATOM   1146  CA  GLU A 146      10.477  -4.072 -18.130  1.00 92.42           C  
ATOM   1147  C   GLU A 146      10.004  -4.238 -16.689  1.00 92.42           C  
ATOM   1148  CB  GLU A 146       9.273  -3.991 -19.072  1.00 92.42           C  
ATOM   1149  O   GLU A 146       9.421  -5.266 -16.335  1.00 92.42           O  
ATOM   1150  CG  GLU A 146       8.381  -2.783 -18.827  1.00 92.42           C  
ATOM   1151  CD  GLU A 146       7.076  -2.834 -19.607  1.00 92.42           C  
ATOM   1152  OE1 GLU A 146       6.202  -1.965 -19.384  1.00 92.42           O  
ATOM   1153  OE2 GLU A 146       6.926  -3.749 -20.446  1.00 92.42           O  
ATOM   1154  N   PRO A 147      10.250  -3.250 -15.751  1.00 93.34           N  
ATOM   1155  CA  PRO A 147       9.948  -3.288 -14.318  1.00 93.34           C  
ATOM   1156  C   PRO A 147       8.466  -3.523 -14.033  1.00 93.34           C  
ATOM   1157  CB  PRO A 147      10.384  -1.904 -13.830  1.00 93.34           C  
ATOM   1158  O   PRO A 147       8.122  -4.297 -13.136  1.00 93.34           O  
ATOM   1159  CG  PRO A 147      11.470  -1.492 -14.770  1.00 93.34           C  
ATOM   1160  CD  PRO A 147      11.161  -2.049 -16.130  1.00 93.34           C  
ATOM   1161  N   GLU A 148       7.539  -2.927 -14.813  1.00 95.09           N  
ATOM   1162  CA  GLU A 148       6.102  -3.085 -14.611  1.00 95.09           C  
ATOM   1163  C   GLU A 148       5.646  -4.497 -14.970  1.00 95.09           C  
ATOM   1164  CB  GLU A 148       5.327  -2.056 -15.438  1.00 95.09           C  
ATOM   1165  O   GLU A 148       4.641  -4.982 -14.447  1.00 95.09           O  
ATOM   1166  CG  GLU A 148       5.465  -0.629 -14.929  1.00 95.09           C  
ATOM   1167  CD  GLU A 148       4.609   0.367 -15.695  1.00 95.09           C  
ATOM   1168  OE1 GLU A 148       4.633   1.573 -15.360  1.00 95.09           O  
ATOM   1169  OE2 GLU A 148       3.907  -0.062 -16.638  1.00 95.09           O  
ATOM   1170  N   ALA A 149       6.311  -5.123 -15.939  1.00 95.61           N  
ATOM   1171  CA  ALA A 149       5.965  -6.464 -16.402  1.00 95.61           C  
ATOM   1172  C   ALA A 149       6.460  -7.527 -15.425  1.00 95.61           C  
ATOM   1173  CB  ALA A 149       6.544  -6.712 -17.793  1.00 95.61           C  
ATOM   1174  O   ALA A 149       6.065  -8.692 -15.513  1.00 95.61           O  
ATOM   1175  N   ARG A 150       7.301  -7.169 -14.465  1.00 95.57           N  
ATOM   1176  CA  ARG A 150       7.876  -8.087 -13.487  1.00 95.57           C  
ATOM   1177  C   ARG A 150       6.900  -8.354 -12.346  1.00 95.57           C  
ATOM   1178  CB  ARG A 150       9.189  -7.530 -12.933  1.00 95.57           C  
ATOM   1179  O   ARG A 150       7.053  -9.328 -11.606  1.00 95.57           O  
ATOM   1180  CG  ARG A 150      10.275  -7.353 -13.983  1.00 95.57           C  
ATOM   1181  CD  ARG A 150      11.540  -6.749 -13.389  1.00 95.57           C  
ATOM   1182  NE  ARG A 150      12.441  -6.257 -14.428  1.00 95.57           N  
ATOM   1183  NH1 ARG A 150      14.004  -5.402 -12.957  1.00 95.57           N  
ATOM   1184  NH2 ARG A 150      14.333  -5.222 -15.218  1.00 95.57           N  
ATOM   1185  CZ  ARG A 150      13.590  -5.628 -14.199  1.00 95.57           C  
ATOM   1186  N   ILE A 151       5.894  -7.462 -12.181  1.00 97.35           N  
ATOM   1187  CA  ILE A 151       5.014  -7.556 -11.021  1.00 97.35           C  
ATOM   1188  C   ILE A 151       3.558  -7.600 -11.480  1.00 97.35           C  
ATOM   1189  CB  ILE A 151       5.234  -6.377 -10.048  1.00 97.35           C  
ATOM   1190  O   ILE A 151       3.239  -7.179 -12.594  1.00 97.35           O  
ATOM   1191  CG1 ILE A 151       4.928  -5.046 -10.744  1.00 97.35           C  
ATOM   1192  CG2 ILE A 151       6.663  -6.391  -9.497  1.00 97.35           C  
ATOM   1193  CD1 ILE A 151       4.931  -3.844  -9.809  1.00 97.35           C  
ATOM   1194  N   LYS A 152       2.711  -8.117 -10.665  1.00 97.67           N  
ATOM   1195  CA  LYS A 152       1.262  -8.139 -10.840  1.00 97.67           C  
ATOM   1196  C   LYS A 152       0.552  -7.558  -9.621  1.00 97.67           C  
ATOM   1197  CB  LYS A 152       0.774  -9.565 -11.100  1.00 97.67           C  
ATOM   1198  O   LYS A 152       0.956  -7.806  -8.483  1.00 97.67           O  
ATOM   1199  CG  LYS A 152       0.980 -10.039 -12.531  1.00 97.67           C  
ATOM   1200  CD  LYS A 152       0.183 -11.304 -12.821  1.00 97.67           C  
ATOM   1201  CE  LYS A 152       0.324 -11.734 -14.275  1.00 97.67           C  
ATOM   1202  NZ  LYS A 152      -0.403 -13.009 -14.549  1.00 97.67           N  
ATOM   1203  N   ALA A 153      -0.530  -6.776  -9.982  1.00 97.74           N  
ATOM   1204  CA  ALA A 153      -1.352  -6.307  -8.869  1.00 97.74           C  
ATOM   1205  C   ALA A 153      -1.969  -7.478  -8.111  1.00 97.74           C  
ATOM   1206  CB  ALA A 153      -2.446  -5.369  -9.374  1.00 97.74           C  
ATOM   1207  O   ALA A 153      -2.505  -8.407  -8.720  1.00 97.74           O  
ATOM   1208  N   ASP A 154      -1.853  -7.456  -6.797  1.00 97.23           N  
ATOM   1209  CA  ASP A 154      -2.449  -8.467  -5.929  1.00 97.23           C  
ATOM   1210  C   ASP A 154      -3.708  -7.934  -5.248  1.00 97.23           C  
ATOM   1211  CB  ASP A 154      -1.441  -8.935  -4.878  1.00 97.23           C  
ATOM   1212  O   ASP A 154      -3.656  -7.481  -4.103  1.00 97.23           O  
ATOM   1213  CG  ASP A 154      -1.870 -10.207  -4.168  1.00 97.23           C  
ATOM   1214  OD1 ASP A 154      -3.089 -10.467  -4.067  1.00 97.23           O  
ATOM   1215  OD2 ASP A 154      -0.983 -10.954  -3.703  1.00 97.23           O  
ATOM   1216  N   HIS A 155      -4.820  -7.913  -5.920  1.00 95.95           N  
ATOM   1217  CA  HIS A 155      -6.065  -7.304  -5.467  1.00 95.95           C  
ATOM   1218  C   HIS A 155      -6.639  -8.049  -4.267  1.00 95.95           C  
ATOM   1219  CB  HIS A 155      -7.090  -7.271  -6.603  1.00 95.95           C  
ATOM   1220  O   HIS A 155      -7.235  -7.437  -3.377  1.00 95.95           O  
ATOM   1221  CG  HIS A 155      -6.729  -6.332  -7.709  1.00 95.95           C  
ATOM   1222  CD2 HIS A 155      -6.449  -6.561  -9.014  1.00 95.95           C  
ATOM   1223  ND1 HIS A 155      -6.619  -4.970  -7.524  1.00 95.95           N  
ATOM   1224  CE1 HIS A 155      -6.288  -4.402  -8.671  1.00 95.95           C  
ATOM   1225  NE2 HIS A 155      -6.178  -5.345  -9.591  1.00 95.95           N  
ATOM   1226  N   ALA A 156      -6.393  -9.344  -4.299  1.00 95.40           N  
ATOM   1227  CA  ALA A 156      -6.875 -10.152  -3.181  1.00 95.40           C  
ATOM   1228  C   ALA A 156      -6.202  -9.739  -1.876  1.00 95.40           C  
ATOM   1229  CB  ALA A 156      -6.636 -11.635  -3.454  1.00 95.40           C  
ATOM   1230  O   ALA A 156      -6.871  -9.559  -0.855  1.00 95.40           O  
ATOM   1231  N   TYR A 157      -4.940  -9.625  -1.977  1.00 94.37           N  
ATOM   1232  CA  TYR A 157      -4.179  -9.240  -0.794  1.00 94.37           C  
ATOM   1233  C   TYR A 157      -4.562  -7.839  -0.332  1.00 94.37           C  
ATOM   1234  CB  TYR A 157      -2.675  -9.302  -1.079  1.00 94.37           C  
ATOM   1235  O   TYR A 157      -4.742  -7.601   0.865  1.00 94.37           O  
ATOM   1236  CG  TYR A 157      -1.827  -9.436   0.163  1.00 94.37           C  
ATOM   1237  CD1 TYR A 157      -0.950  -8.424   0.543  1.00 94.37           C  
ATOM   1238  CD2 TYR A 157      -1.902 -10.575   0.958  1.00 94.37           C  
ATOM   1239  CE1 TYR A 157      -0.165  -8.543   1.686  1.00 94.37           C  
ATOM   1240  CE2 TYR A 157      -1.122 -10.706   2.102  1.00 94.37           C  
ATOM   1241  OH  TYR A 157       0.516  -9.810   3.590  1.00 94.37           O  
ATOM   1242  CZ  TYR A 157      -0.258  -9.686   2.458  1.00 94.37           C  
ATOM   1243  N   GLN A 158      -4.645  -6.981  -1.264  1.00 94.42           N  
ATOM   1244  CA  GLN A 158      -5.062  -5.621  -0.942  1.00 94.42           C  
ATOM   1245  C   GLN A 158      -6.458  -5.605  -0.325  1.00 94.42           C  
ATOM   1246  CB  GLN A 158      -5.031  -4.739  -2.192  1.00 94.42           C  
ATOM   1247  O   GLN A 158      -6.718  -4.852   0.616  1.00 94.42           O  
ATOM   1248  CG  GLN A 158      -5.254  -3.260  -1.907  1.00 94.42           C  
ATOM   1249  CD  GLN A 158      -4.185  -2.669  -1.006  1.00 94.42           C  
ATOM   1250  NE2 GLN A 158      -4.607  -2.095   0.116  1.00 94.42           N  
ATOM   1251  OE1 GLN A 158      -2.991  -2.728  -1.316  1.00 94.42           O  
ATOM   1252  N   ASN A 159      -7.322  -6.385  -0.798  1.00 92.70           N  
ATOM   1253  CA  ASN A 159      -8.683  -6.471  -0.277  1.00 92.70           C  
ATOM   1254  C   ASN A 159      -8.698  -6.940   1.175  1.00 92.70           C  
ATOM   1255  CB  ASN A 159      -9.532  -7.401  -1.145  1.00 92.70           C  
ATOM   1256  O   ASN A 159      -9.479  -6.438   1.986  1.00 92.70           O  
ATOM   1257  CG  ASN A 159      -9.901  -6.781  -2.478  1.00 92.70           C  
ATOM   1258  ND2 ASN A 159     -10.231  -7.622  -3.452  1.00 92.70           N  
ATOM   1259  OD1 ASN A 159      -9.887  -5.557  -2.633  1.00 92.70           O  
ATOM   1260  N   ILE A 160      -7.832  -7.862   1.436  1.00 90.27           N  
ATOM   1261  CA  ILE A 160      -7.716  -8.362   2.801  1.00 90.27           C  
ATOM   1262  C   ILE A 160      -7.259  -7.236   3.726  1.00 90.27           C  
ATOM   1263  CB  ILE A 160      -6.738  -9.555   2.885  1.00 90.27           C  
ATOM   1264  O   ILE A 160      -7.814  -7.053   4.812  1.00 90.27           O  
ATOM   1265  CG1 ILE A 160      -7.323 -10.777   2.167  1.00 90.27           C  
ATOM   1266  CG2 ILE A 160      -6.409  -9.883   4.345  1.00 90.27           C  
ATOM   1267  CD1 ILE A 160      -6.328 -11.912   1.967  1.00 90.27           C  
ATOM   1268  N   ILE A 161      -6.321  -6.542   3.346  1.00 89.94           N  
ATOM   1269  CA  ILE A 161      -5.793  -5.427   4.124  1.00 89.94           C  
ATOM   1270  C   ILE A 161      -6.887  -4.384   4.340  1.00 89.94           C  
ATOM   1271  CB  ILE A 161      -4.569  -4.785   3.433  1.00 89.94           C  
ATOM   1272  O   ILE A 161      -7.065  -3.883   5.453  1.00 89.94           O  
ATOM   1273  CG1 ILE A 161      -3.404  -5.780   3.378  1.00 89.94           C  
ATOM   1274  CG2 ILE A 161      -4.156  -3.498   4.152  1.00 89.94           C  
ATOM   1275  CD1 ILE A 161      -2.270  -5.355   2.455  1.00 89.94           C  
ATOM   1276  N   ASN A 162      -7.616  -4.090   3.256  1.00 88.87           N  
ATOM   1277  CA  ASN A 162      -8.677  -3.090   3.309  1.00 88.87           C  
ATOM   1278  C   ASN A 162      -9.800  -3.513   4.252  1.00 88.87           C  
ATOM   1279  CB  ASN A 162      -9.233  -2.822   1.908  1.00 88.87           C  
ATOM   1280  O   ASN A 162     -10.444  -2.668   4.875  1.00 88.87           O  
ATOM   1281  CG  ASN A 162      -8.252  -2.078   1.024  1.00 88.87           C  
ATOM   1282  ND2 ASN A 162      -8.430  -2.194  -0.287  1.00 88.87           N  
ATOM   1283  OD1 ASN A 162      -7.341  -1.406   1.514  1.00 88.87           O  
ATOM   1284  N   LYS A 163      -9.939  -4.767   4.319  1.00 84.89           N  
ATOM   1285  CA  LYS A 163     -10.985  -5.280   5.199  1.00 84.89           C  
ATOM   1286  C   LYS A 163     -10.542  -5.248   6.658  1.00 84.89           C  
ATOM   1287  CB  LYS A 163     -11.371  -6.706   4.800  1.00 84.89           C  
ATOM   1288  O   LYS A 163     -11.344  -4.964   7.550  1.00 84.89           O  
ATOM   1289  CG  LYS A 163     -12.248  -6.785   3.559  1.00 84.89           C  
ATOM   1290  CD  LYS A 163     -12.596  -8.227   3.212  1.00 84.89           C  
ATOM   1291  CE  LYS A 163     -13.534  -8.304   2.015  1.00 84.89           C  
ATOM   1292  NZ  LYS A 163     -13.978  -9.705   1.749  1.00 84.89           N  
ATOM   1293  N   ILE A 164      -9.333  -5.520   6.876  1.00 83.41           N  
ATOM   1294  CA  ILE A 164      -8.806  -5.604   8.234  1.00 83.41           C  
ATOM   1295  C   ILE A 164      -8.537  -4.200   8.771  1.00 83.41           C  
ATOM   1296  CB  ILE A 164      -7.516  -6.454   8.288  1.00 83.41           C  
ATOM   1297  O   ILE A 164      -8.839  -3.904   9.930  1.00 83.41           O  
ATOM   1298  CG1 ILE A 164      -7.821  -7.910   7.915  1.00 83.41           C  
ATOM   1299  CG2 ILE A 164      -6.870  -6.367   9.673  1.00 83.41           C  
ATOM   1300  CD1 ILE A 164      -6.586  -8.796   7.824  1.00 83.41           C  
ATOM   1301  N   MET A 165      -8.142  -3.342   7.859  1.00 84.32           N  
ATOM   1302  CA  MET A 165      -7.777  -1.980   8.238  1.00 84.32           C  
ATOM   1303  C   MET A 165      -8.373  -0.966   7.267  1.00 84.32           C  
ATOM   1304  CB  MET A 165      -6.256  -1.825   8.288  1.00 84.32           C  
ATOM   1305  O   MET A 165      -7.656  -0.391   6.446  1.00 84.32           O  
ATOM   1306  CG  MET A 165      -5.571  -2.806   9.225  1.00 84.32           C  
ATOM   1307  SD  MET A 165      -5.700  -2.306  10.985  1.00 84.32           S  
ATOM   1308  CE  MET A 165      -3.945  -2.287  11.443  1.00 84.32           C  
ATOM   1309  N   PRO A 166      -9.559  -0.752   7.280  1.00 84.80           N  
ATOM   1310  CA  PRO A 166     -10.281   0.107   6.338  1.00 84.80           C  
ATOM   1311  C   PRO A 166      -9.897   1.579   6.468  1.00 84.80           C  
ATOM   1312  CB  PRO A 166     -11.748  -0.111   6.716  1.00 84.80           C  
ATOM   1313  O   PRO A 166     -10.037   2.344   5.511  1.00 84.80           O  
ATOM   1314  CG  PRO A 166     -11.708  -0.643   8.112  1.00 84.80           C  
ATOM   1315  CD  PRO A 166     -10.417  -1.385   8.303  1.00 84.80           C  
ATOM   1316  N   GLN A 167      -9.347   2.055   7.575  1.00 83.85           N  
ATOM   1317  CA  GLN A 167      -8.929   3.433   7.810  1.00 83.85           C  
ATOM   1318  C   GLN A 167      -7.766   3.818   6.900  1.00 83.85           C  
ATOM   1319  CB  GLN A 167      -8.538   3.633   9.275  1.00 83.85           C  
ATOM   1320  O   GLN A 167      -7.546   5.002   6.634  1.00 83.85           O  
ATOM   1321  CG  GLN A 167      -7.308   2.840   9.697  1.00 83.85           C  
ATOM   1322  CD  GLN A 167      -7.652   1.460  10.227  1.00 83.85           C  
ATOM   1323  NE2 GLN A 167      -6.743   0.879  11.003  1.00 83.85           N  
ATOM   1324  OE1 GLN A 167      -8.727   0.922   9.943  1.00 83.85           O  
ATOM   1325  N   PHE A 168      -6.994   2.890   6.541  1.00 85.95           N  
ATOM   1326  CA  PHE A 168      -5.807   3.149   5.734  1.00 85.95           C  
ATOM   1327  C   PHE A 168      -6.194   3.566   4.321  1.00 85.95           C  
ATOM   1328  CB  PHE A 168      -4.906   1.911   5.689  1.00 85.95           C  
ATOM   1329  O   PHE A 168      -5.488   4.350   3.684  1.00 85.95           O  
ATOM   1330  CG  PHE A 168      -4.190   1.633   6.983  1.00 85.95           C  
ATOM   1331  CD1 PHE A 168      -3.883   2.667   7.859  1.00 85.95           C  
ATOM   1332  CD2 PHE A 168      -3.824   0.338   7.323  1.00 85.95           C  
ATOM   1333  CE1 PHE A 168      -3.220   2.413   9.058  1.00 85.95           C  
ATOM   1334  CE2 PHE A 168      -3.161   0.076   8.519  1.00 85.95           C  
ATOM   1335  CZ  PHE A 168      -2.859   1.116   9.384  1.00 85.95           C  
ATOM   1336  N   GLN A 169      -7.268   3.030   3.846  1.00 88.30           N  
ATOM   1337  CA  GLN A 169      -7.767   3.401   2.525  1.00 88.30           C  
ATOM   1338  C   GLN A 169      -8.206   4.862   2.493  1.00 88.30           C  
ATOM   1339  CB  GLN A 169      -8.929   2.494   2.116  1.00 88.30           C  
ATOM   1340  O   GLN A 169      -7.971   5.564   1.508  1.00 88.30           O  
ATOM   1341  CG  GLN A 169      -8.495   1.108   1.657  1.00 88.30           C  
ATOM   1342  CD  GLN A 169      -9.663   0.239   1.230  1.00 88.30           C  
ATOM   1343  NE2 GLN A 169      -9.364  -0.970   0.766  1.00 88.30           N  
ATOM   1344  OE1 GLN A 169     -10.824   0.651   1.316  1.00 88.30           O  
ATOM   1345  N   VAL A 170      -8.766   5.331   3.520  1.00 91.33           N  
ATOM   1346  CA  VAL A 170      -9.147   6.732   3.663  1.00 91.33           C  
ATOM   1347  C   VAL A 170      -7.895   7.605   3.710  1.00 91.33           C  
ATOM   1348  CB  VAL A 170     -10.004   6.961   4.928  1.00 91.33           C  
ATOM   1349  O   VAL A 170      -7.812   8.620   3.014  1.00 91.33           O  
ATOM   1350  CG1 VAL A 170     -10.257   8.452   5.146  1.00 91.33           C  
ATOM   1351  CG2 VAL A 170     -11.325   6.202   4.821  1.00 91.33           C  
ATOM   1352  N   GLU A 171      -6.992   7.230   4.495  1.00 89.40           N  
ATOM   1353  CA  GLU A 171      -5.740   7.969   4.628  1.00 89.40           C  
ATOM   1354  C   GLU A 171      -5.016   8.074   3.290  1.00 89.40           C  
ATOM   1355  CB  GLU A 171      -4.832   7.306   5.667  1.00 89.40           C  
ATOM   1356  O   GLU A 171      -4.484   9.132   2.946  1.00 89.40           O  
ATOM   1357  CG  GLU A 171      -5.344   7.423   7.096  1.00 89.40           C  
ATOM   1358  CD  GLU A 171      -4.510   6.642   8.098  1.00 89.40           C  
ATOM   1359  OE1 GLU A 171      -4.950   6.480   9.259  1.00 89.40           O  
ATOM   1360  OE2 GLU A 171      -3.407   6.188   7.720  1.00 89.40           O  
ATOM   1361  N   ASP A 172      -4.980   6.923   2.596  1.00 89.64           N  
ATOM   1362  CA  ASP A 172      -4.326   6.897   1.291  1.00 89.64           C  
ATOM   1363  C   ASP A 172      -4.998   7.865   0.320  1.00 89.64           C  
ATOM   1364  CB  ASP A 172      -4.337   5.480   0.713  1.00 89.64           C  
ATOM   1365  O   ASP A 172      -4.321   8.579  -0.422  1.00 89.64           O  
ATOM   1366  CG  ASP A 172      -3.401   4.534   1.445  1.00 89.64           C  
ATOM   1367  OD1 ASP A 172      -2.451   5.006   2.106  1.00 89.64           O  
ATOM   1368  OD2 ASP A 172      -3.613   3.305   1.357  1.00 89.64           O  
ATOM   1369  N   LEU A 173      -6.246   7.875   0.299  1.00 91.49           N  
ATOM   1370  CA  LEU A 173      -6.999   8.737  -0.606  1.00 91.49           C  
ATOM   1371  C   LEU A 173      -6.847  10.202  -0.213  1.00 91.49           C  
ATOM   1372  CB  LEU A 173      -8.480   8.348  -0.608  1.00 91.49           C  
ATOM   1373  O   LEU A 173      -6.802  11.080  -1.079  1.00 91.49           O  
ATOM   1374  CG  LEU A 173      -8.924   7.372  -1.698  1.00 91.49           C  
ATOM   1375  CD1 LEU A 173     -10.201   6.652  -1.278  1.00 91.49           C  
ATOM   1376  CD2 LEU A 173      -9.127   8.103  -3.021  1.00 91.49           C  
ATOM   1377  N   GLU A 174      -6.811  10.489   1.095  1.00 94.16           N  
ATOM   1378  CA  GLU A 174      -6.543  11.844   1.567  1.00 94.16           C  
ATOM   1379  C   GLU A 174      -5.201  12.353   1.048  1.00 94.16           C  
ATOM   1380  CB  GLU A 174      -6.570  11.896   3.096  1.00 94.16           C  
ATOM   1381  O   GLU A 174      -5.086  13.512   0.643  1.00 94.16           O  
ATOM   1382  CG  GLU A 174      -7.967  11.783   3.691  1.00 94.16           C  
ATOM   1383  CD  GLU A 174      -7.969  11.719   5.210  1.00 94.16           C  
ATOM   1384  OE1 GLU A 174      -9.043  11.909   5.824  1.00 94.16           O  
ATOM   1385  OE2 GLU A 174      -6.887  11.479   5.791  1.00 94.16           O  
ATOM   1386  N   ARG A 175      -4.208  11.488   1.111  1.00 91.87           N  
ATOM   1387  CA  ARG A 175      -2.888  11.835   0.594  1.00 91.87           C  
ATOM   1388  C   ARG A 175      -2.942  12.108  -0.906  1.00 91.87           C  
ATOM   1389  CB  ARG A 175      -1.885  10.718   0.887  1.00 91.87           C  
ATOM   1390  O   ARG A 175      -2.260  13.006  -1.403  1.00 91.87           O  
ATOM   1391  CG  ARG A 175      -1.429  10.665   2.337  1.00 91.87           C  
ATOM   1392  CD  ARG A 175      -0.298   9.665   2.536  1.00 91.87           C  
ATOM   1393  NE  ARG A 175      -0.785   8.289   2.520  1.00 91.87           N  
ATOM   1394  NH1 ARG A 175       1.200   7.359   3.249  1.00 91.87           N  
ATOM   1395  NH2 ARG A 175      -0.606   6.018   2.807  1.00 91.87           N  
ATOM   1396  CZ  ARG A 175      -0.062   7.225   2.859  1.00 91.87           C  
ATOM   1397  N   GLU A 176      -3.705  11.264  -1.553  1.00 91.25           N  
ATOM   1398  CA  GLU A 176      -3.884  11.427  -2.992  1.00 91.25           C  
ATOM   1399  C   GLU A 176      -4.539  12.766  -3.319  1.00 91.25           C  
ATOM   1400  CB  GLU A 176      -4.720  10.279  -3.564  1.00 91.25           C  
ATOM   1401  O   GLU A 176      -4.104  13.469  -4.233  1.00 91.25           O  
ATOM   1402  CG  GLU A 176      -4.885  10.332  -5.076  1.00 91.25           C  
ATOM   1403  CD  GLU A 176      -5.573   9.103  -5.648  1.00 91.25           C  
ATOM   1404  OE1 GLU A 176      -5.885   9.091  -6.860  1.00 91.25           O  
ATOM   1405  OE2 GLU A 176      -5.803   8.144  -4.877  1.00 91.25           O  
ATOM   1406  N   VAL A 177      -5.544  13.114  -2.662  1.00 95.63           N  
ATOM   1407  CA  VAL A 177      -6.235  14.388  -2.833  1.00 95.63           C  
ATOM   1408  C   VAL A 177      -5.260  15.540  -2.603  1.00 95.63           C  
ATOM   1409  CB  VAL A 177      -7.442  14.512  -1.877  1.00 95.63           C  
ATOM   1410  O   VAL A 177      -5.194  16.475  -3.404  1.00 95.63           O  
ATOM   1411  CG1 VAL A 177      -8.008  15.931  -1.903  1.00 95.63           C  
ATOM   1412  CG2 VAL A 177      -8.521  13.496  -2.246  1.00 95.63           C  
ATOM   1413  N   ALA A 178      -4.573  15.453  -1.478  1.00 95.14           N  
ATOM   1414  CA  ALA A 178      -3.609  16.496  -1.136  1.00 95.14           C  
ATOM   1415  C   ALA A 178      -2.565  16.659  -2.236  1.00 95.14           C  
ATOM   1416  CB  ALA A 178      -2.931  16.179   0.194  1.00 95.14           C  
ATOM   1417  O   ALA A 178      -2.188  17.781  -2.582  1.00 95.14           O  
ATOM   1418  N   PHE A 179      -2.133  15.598  -2.755  1.00 93.39           N  
ATOM   1419  CA  PHE A 179      -1.139  15.601  -3.822  1.00 93.39           C  
ATOM   1420  C   PHE A 179      -1.657  16.352  -5.042  1.00 93.39           C  
ATOM   1421  CB  PHE A 179      -0.759  14.169  -4.209  1.00 93.39           C  
ATOM   1422  O   PHE A 179      -0.970  17.225  -5.579  1.00 93.39           O  
ATOM   1423  CG  PHE A 179       0.149  14.084  -5.406  1.00 93.39           C  
ATOM   1424  CD1 PHE A 179      -0.365  13.818  -6.669  1.00 93.39           C  
ATOM   1425  CD2 PHE A 179       1.519  14.269  -5.267  1.00 93.39           C  
ATOM   1426  CE1 PHE A 179       0.473  13.739  -7.778  1.00 93.39           C  
ATOM   1427  CE2 PHE A 179       2.363  14.192  -6.371  1.00 93.39           C  
ATOM   1428  CZ  PHE A 179       1.838  13.926  -7.626  1.00 93.39           C  
ATOM   1429  N   TYR A 180      -2.861  16.002  -5.533  1.00 95.77           N  
ATOM   1430  CA  TYR A 180      -3.431  16.621  -6.725  1.00 95.77           C  
ATOM   1431  C   TYR A 180      -3.686  18.106  -6.499  1.00 95.77           C  
ATOM   1432  CB  TYR A 180      -4.734  15.921  -7.122  1.00 95.77           C  
ATOM   1433  O   TYR A 180      -3.479  18.922  -7.401  1.00 95.77           O  
ATOM   1434  CG  TYR A 180      -4.530  14.546  -7.709  1.00 95.77           C  
ATOM   1435  CD1 TYR A 180      -3.619  14.335  -8.742  1.00 95.77           C  
ATOM   1436  CD2 TYR A 180      -5.249  13.454  -7.234  1.00 95.77           C  
ATOM   1437  CE1 TYR A 180      -3.429  13.070  -9.287  1.00 95.77           C  
ATOM   1438  CE2 TYR A 180      -5.067  12.184  -7.772  1.00 95.77           C  
ATOM   1439  OH  TYR A 180      -3.972  10.747  -9.332  1.00 95.77           O  
ATOM   1440  CZ  TYR A 180      -4.156  12.002  -8.796  1.00 95.77           C  
ATOM   1441  N   ARG A 181      -4.058  18.467  -5.366  1.00 95.73           N  
ATOM   1442  CA  ARG A 181      -4.305  19.867  -5.038  1.00 95.73           C  
ATOM   1443  C   ARG A 181      -3.009  20.671  -5.057  1.00 95.73           C  
ATOM   1444  CB  ARG A 181      -4.977  19.989  -3.669  1.00 95.73           C  
ATOM   1445  O   ARG A 181      -2.973  21.790  -5.573  1.00 95.73           O  
ATOM   1446  CG  ARG A 181      -6.448  19.605  -3.669  1.00 95.73           C  
ATOM   1447  CD  ARG A 181      -7.214  20.309  -2.557  1.00 95.73           C  
ATOM   1448  NE  ARG A 181      -8.621  19.916  -2.540  1.00 95.73           N  
ATOM   1449  NH1 ARG A 181      -9.003  20.616  -0.372  1.00 95.73           N  
ATOM   1450  NH2 ARG A 181     -10.700  19.679  -1.595  1.00 95.73           N  
ATOM   1451  CZ  ARG A 181      -9.438  20.071  -1.503  1.00 95.73           C  
ATOM   1452  N   GLU A 182      -2.041  20.036  -4.435  1.00 96.51           N  
ATOM   1453  CA  GLU A 182      -0.733  20.683  -4.392  1.00 96.51           C  
ATOM   1454  C   GLU A 182      -0.163  20.869  -5.795  1.00 96.51           C  
ATOM   1455  CB  GLU A 182       0.240  19.872  -3.532  1.00 96.51           C  
ATOM   1456  O   GLU A 182       0.499  21.870  -6.074  1.00 96.51           O  
ATOM   1457  CG  GLU A 182       1.607  20.522  -3.372  1.00 96.51           C  
ATOM   1458  CD  GLU A 182       2.555  19.717  -2.496  1.00 96.51           C  
ATOM   1459  OE1 GLU A 182       3.721  20.137  -2.319  1.00 96.51           O  
ATOM   1460  OE2 GLU A 182       2.128  18.659  -1.984  1.00 96.51           O  
ATOM   1461  N   LYS A 183      -0.412  20.013  -6.756  1.00 95.90           N  
ATOM   1462  CA  LYS A 183       0.127  20.039  -8.113  1.00 95.90           C  
ATOM   1463  C   LYS A 183      -0.773  20.843  -9.047  1.00 95.90           C  
ATOM   1464  CB  LYS A 183       0.302  18.617  -8.649  1.00 95.90           C  
ATOM   1465  O   LYS A 183      -0.483  20.973 -10.238  1.00 95.90           O  
ATOM   1466  CG  LYS A 183       1.439  17.845  -7.997  1.00 95.90           C  
ATOM   1467  CD  LYS A 183       2.793  18.463  -8.323  1.00 95.90           C  
ATOM   1468  CE  LYS A 183       3.931  17.700  -7.659  1.00 95.90           C  
ATOM   1469  NZ  LYS A 183       5.250  18.364  -7.886  1.00 95.90           N  
ATOM   1470  N   GLY A 184      -1.894  21.421  -8.477  1.00 95.82           N  
ATOM   1471  CA  GLY A 184      -2.798  22.233  -9.276  1.00 95.82           C  
ATOM   1472  C   GLY A 184      -3.673  21.413 -10.205  1.00 95.82           C  
ATOM   1473  O   GLY A 184      -4.133  21.912 -11.234  1.00 95.82           O  
ATOM   1474  N   MET A 185      -3.773  20.153 -10.031  1.00 96.83           N  
ATOM   1475  CA  MET A 185      -4.636  19.238 -10.771  1.00 96.83           C  
ATOM   1476  C   MET A 185      -6.017  19.154 -10.129  1.00 96.83           C  
ATOM   1477  CB  MET A 185      -4.008  17.845 -10.844  1.00 96.83           C  
ATOM   1478  O   MET A 185      -6.330  18.178  -9.444  1.00 96.83           O  
ATOM   1479  CG  MET A 185      -2.668  17.814 -11.560  1.00 96.83           C  
ATOM   1480  SD  MET A 185      -1.842  16.180 -11.437  1.00 96.83           S  
ATOM   1481  CE  MET A 185      -2.890  15.206 -12.553  1.00 96.83           C  
ATOM   1482  N   ASP A 186      -6.889  20.137 -10.332  1.00 95.29           N  
ATOM   1483  CA  ASP A 186      -8.155  20.326  -9.630  1.00 95.29           C  
ATOM   1484  C   ASP A 186      -9.187  19.290 -10.071  1.00 95.29           C  
ATOM   1485  CB  ASP A 186      -8.693  21.739  -9.865  1.00 95.29           C  
ATOM   1486  O   ASP A 186      -9.956  18.785  -9.251  1.00 95.29           O  
ATOM   1487  CG  ASP A 186      -7.843  22.814  -9.210  1.00 95.29           C  
ATOM   1488  OD1 ASP A 186      -7.322  22.586  -8.097  1.00 95.29           O  
ATOM   1489  OD2 ASP A 186      -7.696  23.899  -9.812  1.00 95.29           O  
ATOM   1490  N   ALA A 187      -9.187  18.970 -11.374  1.00 96.92           N  
ATOM   1491  CA  ALA A 187     -10.116  17.959 -11.872  1.00 96.92           C  
ATOM   1492  C   ALA A 187      -9.854  16.605 -11.220  1.00 96.92           C  
ATOM   1493  CB  ALA A 187     -10.011  17.844 -13.391  1.00 96.92           C  
ATOM   1494  O   ALA A 187     -10.788  15.930 -10.781  1.00 96.92           O  
ATOM   1495  N   GLU A 188      -8.643  16.176 -11.099  1.00 96.94           N  
ATOM   1496  CA  GLU A 188      -8.240  14.916 -10.481  1.00 96.94           C  
ATOM   1497  C   GLU A 188      -8.515  14.925  -8.980  1.00 96.94           C  
ATOM   1498  CB  GLU A 188      -6.757  14.639 -10.743  1.00 96.94           C  
ATOM   1499  O   GLU A 188      -8.907  13.905  -8.410  1.00 96.94           O  
ATOM   1500  CG  GLU A 188      -6.444  14.281 -12.188  1.00 96.94           C  
ATOM   1501  CD  GLU A 188      -6.169  15.494 -13.061  1.00 96.94           C  
ATOM   1502  OE1 GLU A 188      -5.710  15.321 -14.214  1.00 96.94           O  
ATOM   1503  OE2 GLU A 188      -6.412  16.627 -12.589  1.00 96.94           O  
ATOM   1504  N   ALA A 189      -8.199  16.029  -8.409  1.00 96.65           N  
ATOM   1505  CA  ALA A 189      -8.457  16.187  -6.980  1.00 96.65           C  
ATOM   1506  C   ALA A 189      -9.943  16.022  -6.670  1.00 96.65           C  
ATOM   1507  CB  ALA A 189      -7.964  17.548  -6.497  1.00 96.65           C  
ATOM   1508  O   ALA A 189     -10.310  15.372  -5.689  1.00 96.65           O  
ATOM   1509  N   LEU A 190     -10.769  16.591  -7.493  1.00 96.74           N  
ATOM   1510  CA  LEU A 190     -12.212  16.494  -7.304  1.00 96.74           C  
ATOM   1511  C   LEU A 190     -12.681  15.049  -7.433  1.00 96.74           C  
ATOM   1512  CB  LEU A 190     -12.946  17.374  -8.320  1.00 96.74           C  
ATOM   1513  O   LEU A 190     -13.528  14.595  -6.659  1.00 96.74           O  
ATOM   1514  CG  LEU A 190     -12.976  18.873  -8.021  1.00 96.74           C  
ATOM   1515  CD1 LEU A 190     -13.554  19.638  -9.207  1.00 96.74           C  
ATOM   1516  CD2 LEU A 190     -13.779  19.151  -6.755  1.00 96.74           C  
ATOM   1517  N   VAL A 191     -12.199  14.341  -8.412  1.00 97.12           N  
ATOM   1518  CA  VAL A 191     -12.525  12.932  -8.605  1.00 97.12           C  
ATOM   1519  C   VAL A 191     -12.107  12.131  -7.374  1.00 97.12           C  
ATOM   1520  CB  VAL A 191     -11.846  12.360  -9.869  1.00 97.12           C  
ATOM   1521  O   VAL A 191     -12.876  11.309  -6.870  1.00 97.12           O  
ATOM   1522  CG1 VAL A 191     -12.073  10.852  -9.970  1.00 97.12           C  
ATOM   1523  CG2 VAL A 191     -12.366  13.066 -11.120  1.00 97.12           C  
ATOM   1524  N   ALA A 192     -10.930  12.318  -6.927  1.00 95.71           N  
ATOM   1525  CA  ALA A 192     -10.413  11.627  -5.749  1.00 95.71           C  
ATOM   1526  C   ALA A 192     -11.230  11.972  -4.508  1.00 95.71           C  
ATOM   1527  CB  ALA A 192      -8.943  11.977  -5.529  1.00 95.71           C  
ATOM   1528  O   ALA A 192     -11.499  11.104  -3.673  1.00 95.71           O  
ATOM   1529  N   GLU A 193     -11.622  13.199  -4.397  1.00 97.16           N  
ATOM   1530  CA  GLU A 193     -12.434  13.655  -3.272  1.00 97.16           C  
ATOM   1531  C   GLU A 193     -13.778  12.933  -3.234  1.00 97.16           C  
ATOM   1532  CB  GLU A 193     -12.652  15.168  -3.345  1.00 97.16           C  
ATOM   1533  O   GLU A 193     -14.280  12.601  -2.158  1.00 97.16           O  
ATOM   1534  CG  GLU A 193     -11.448  15.985  -2.900  1.00 97.16           C  
ATOM   1535  CD  GLU A 193     -11.641  17.483  -3.076  1.00 97.16           C  
ATOM   1536  OE1 GLU A 193     -10.711  18.257  -2.752  1.00 97.16           O  
ATOM   1537  OE2 GLU A 193     -12.730  17.886  -3.540  1.00 97.16           O  
ATOM   1538  N   SER A 194     -14.357  12.865  -4.356  1.00 97.20           N  
ATOM   1539  CA  SER A 194     -15.615  12.131  -4.446  1.00 97.20           C  
ATOM   1540  C   SER A 194     -15.460  10.704  -3.932  1.00 97.20           C  
ATOM   1541  CB  SER A 194     -16.122  12.110  -5.888  1.00 97.20           C  
ATOM   1542  O   SER A 194     -16.308  10.212  -3.184  1.00 97.20           O  
ATOM   1543  OG  SER A 194     -17.324  11.366  -5.989  1.00 97.20           O  
ATOM   1544  N   ARG A 195     -14.439   9.973  -4.364  1.00 95.87           N  
ATOM   1545  CA  ARG A 195     -14.142   8.634  -3.865  1.00 95.87           C  
ATOM   1546  C   ARG A 195     -13.922   8.649  -2.356  1.00 95.87           C  
ATOM   1547  CB  ARG A 195     -12.912   8.058  -4.568  1.00 95.87           C  
ATOM   1548  O   ARG A 195     -14.353   7.733  -1.651  1.00 95.87           O  
ATOM   1549  CG  ARG A 195     -13.130   7.756  -6.042  1.00 95.87           C  
ATOM   1550  CD  ARG A 195     -11.815   7.511  -6.769  1.00 95.87           C  
ATOM   1551  NE  ARG A 195     -11.063   6.414  -6.166  1.00 95.87           N  
ATOM   1552  NH1 ARG A 195      -9.040   7.007  -7.111  1.00 95.87           N  
ATOM   1553  NH2 ARG A 195      -9.178   5.170  -5.746  1.00 95.87           N  
ATOM   1554  CZ  ARG A 195      -9.762   6.199  -6.343  1.00 95.87           C  
ATOM   1555  N   LEU A 196     -13.128   9.648  -1.894  1.00 95.94           N  
ATOM   1556  CA  LEU A 196     -12.851   9.798  -0.470  1.00 95.94           C  
ATOM   1557  C   LEU A 196     -14.145   9.944   0.323  1.00 95.94           C  
ATOM   1558  CB  LEU A 196     -11.947  11.009  -0.224  1.00 95.94           C  
ATOM   1559  O   LEU A 196     -14.313   9.312   1.368  1.00 95.94           O  
ATOM   1560  CG  LEU A 196     -11.564  11.284   1.231  1.00 95.94           C  
ATOM   1561  CD1 LEU A 196     -10.856  10.073   1.831  1.00 95.94           C  
ATOM   1562  CD2 LEU A 196     -10.684  12.526   1.327  1.00 95.94           C  
ATOM   1563  N   ASP A 197     -15.059  10.729  -0.130  1.00 95.97           N  
ATOM   1564  CA  ASP A 197     -16.347  10.927   0.528  1.00 95.97           C  
ATOM   1565  C   ASP A 197     -17.106   9.609   0.658  1.00 95.97           C  
ATOM   1566  CB  ASP A 197     -17.191  11.947  -0.240  1.00 95.97           C  
ATOM   1567  O   ASP A 197     -17.676   9.316   1.712  1.00 95.97           O  
ATOM   1568  CG  ASP A 197     -16.684  13.370  -0.089  1.00 95.97           C  
ATOM   1569  OD1 ASP A 197     -15.892  13.641   0.839  1.00 95.97           O  
ATOM   1570  OD2 ASP A 197     -17.083  14.230  -0.904  1.00 95.97           O  
ATOM   1571  N   GLU A 198     -17.120   8.855  -0.393  1.00 95.17           N  
ATOM   1572  CA  GLU A 198     -17.787   7.557  -0.397  1.00 95.17           C  
ATOM   1573  C   GLU A 198     -17.153   6.608   0.616  1.00 95.17           C  
ATOM   1574  CB  GLU A 198     -17.748   6.936  -1.796  1.00 95.17           C  
ATOM   1575  O   GLU A 198     -17.859   5.894   1.332  1.00 95.17           O  
ATOM   1576  CG  GLU A 198     -18.671   7.616  -2.796  1.00 95.17           C  
ATOM   1577  CD  GLU A 198     -18.548   7.055  -4.204  1.00 95.17           C  
ATOM   1578  OE1 GLU A 198     -19.169   7.613  -5.137  1.00 95.17           O  
ATOM   1579  OE2 GLU A 198     -17.825   6.048  -4.375  1.00 95.17           O  
ATOM   1580  N   LEU A 199     -15.886   6.601   0.676  1.00 91.71           N  
ATOM   1581  CA  LEU A 199     -15.139   5.719   1.567  1.00 91.71           C  
ATOM   1582  C   LEU A 199     -15.338   6.124   3.023  1.00 91.71           C  
ATOM   1583  CB  LEU A 199     -13.649   5.741   1.218  1.00 91.71           C  
ATOM   1584  O   LEU A 199     -15.445   5.265   3.902  1.00 91.71           O  
ATOM   1585  CG  LEU A 199     -12.821   4.551   1.703  1.00 91.71           C  
ATOM   1586  CD1 LEU A 199     -13.324   3.260   1.065  1.00 91.71           C  
ATOM   1587  CD2 LEU A 199     -11.343   4.765   1.396  1.00 91.71           C  
ATOM   1588  N   LYS A 200     -15.333   7.416   3.303  1.00 92.69           N  
ATOM   1589  CA  LYS A 200     -15.571   7.913   4.655  1.00 92.69           C  
ATOM   1590  C   LYS A 200     -16.950   7.498   5.158  1.00 92.69           C  
ATOM   1591  CB  LYS A 200     -15.433   9.436   4.699  1.00 92.69           C  
ATOM   1592  O   LYS A 200     -17.110   7.148   6.329  1.00 92.69           O  
ATOM   1593  CG  LYS A 200     -13.993   9.927   4.685  1.00 92.69           C  
ATOM   1594  CD  LYS A 200     -13.916  11.437   4.870  1.00 92.69           C  
ATOM   1595  CE  LYS A 200     -12.476  11.911   5.018  1.00 92.69           C  
ATOM   1596  NZ  LYS A 200     -12.394  13.393   5.177  1.00 92.69           N  
ATOM   1597  N   LYS A 201     -17.944   7.574   4.287  1.00 91.81           N  
ATOM   1598  CA  LYS A 201     -19.295   7.130   4.619  1.00 91.81           C  
ATOM   1599  C   LYS A 201     -19.316   5.644   4.964  1.00 91.81           C  
ATOM   1600  CB  LYS A 201     -20.252   7.412   3.460  1.00 91.81           C  
ATOM   1601  O   LYS A 201     -19.966   5.234   5.928  1.00 91.81           O  
ATOM   1602  CG  LYS A 201     -20.609   8.882   3.295  1.00 91.81           C  
ATOM   1603  CD  LYS A 201     -21.571   9.097   2.134  1.00 91.81           C  
ATOM   1604  CE  LYS A 201     -21.829  10.578   1.888  1.00 91.81           C  
ATOM   1605  NZ  LYS A 201     -22.692  10.798   0.689  1.00 91.81           N  
ATOM   1606  N   LYS A 202     -18.607   4.829   4.140  1.00 88.65           N  
ATOM   1607  CA  LYS A 202     -18.508   3.392   4.378  1.00 88.65           C  
ATOM   1608  C   LYS A 202     -17.842   3.102   5.720  1.00 88.65           C  
ATOM   1609  CB  LYS A 202     -17.731   2.713   3.250  1.00 88.65           C  
ATOM   1610  O   LYS A 202     -18.257   2.192   6.441  1.00 88.65           O  
ATOM   1611  CG  LYS A 202     -18.508   2.593   1.947  1.00 88.65           C  
ATOM   1612  CD  LYS A 202     -17.719   1.827   0.893  1.00 88.65           C  
ATOM   1613  CE  LYS A 202     -18.475   1.752  -0.427  1.00 88.65           C  
ATOM   1614  NZ  LYS A 202     -17.676   1.061  -1.483  1.00 88.65           N  
ATOM   1615  N   LEU A 203     -16.739   3.859   5.957  1.00 87.03           N  
ATOM   1616  CA  LEU A 203     -15.995   3.686   7.200  1.00 87.03           C  
ATOM   1617  C   LEU A 203     -16.868   4.015   8.406  1.00 87.03           C  
ATOM   1618  CB  LEU A 203     -14.744   4.569   7.204  1.00 87.03           C  
ATOM   1619  O   LEU A 203     -16.802   3.331   9.430  1.00 87.03           O  
ATOM   1620  CG  LEU A 203     -13.804   4.408   8.400  1.00 87.03           C  
ATOM   1621  CD1 LEU A 203     -13.319   2.965   8.502  1.00 87.03           C  
ATOM   1622  CD2 LEU A 203     -12.625   5.367   8.286  1.00 87.03           C  
ATOM   1623  N   LEU A 204     -17.631   5.095   8.333  1.00 86.09           N  
ATOM   1624  CA  LEU A 204     -18.550   5.500   9.392  1.00 86.09           C  
ATOM   1625  C   LEU A 204     -19.576   4.407   9.669  1.00 86.09           C  
ATOM   1626  CB  LEU A 204     -19.263   6.801   9.014  1.00 86.09           C  
ATOM   1627  O   LEU A 204     -19.908   4.141  10.827  1.00 86.09           O  
ATOM   1628  CG  LEU A 204     -20.054   7.489  10.127  1.00 86.09           C  
ATOM   1629  CD1 LEU A 204     -19.104   8.093  11.157  1.00 86.09           C  
ATOM   1630  CD2 LEU A 204     -20.973   8.559   9.548  1.00 86.09           C  
ATOM   1631  N   LYS A 205     -20.087   3.775   8.632  1.00 83.89           N  
ATOM   1632  CA  LYS A 205     -21.046   2.679   8.747  1.00 83.89           C  
ATOM   1633  C   LYS A 205     -20.429   1.482   9.464  1.00 83.89           C  
ATOM   1634  CB  LYS A 205     -21.552   2.260   7.366  1.00 83.89           C  
ATOM   1635  O   LYS A 205     -21.100   0.809  10.249  1.00 83.89           O  
ATOM   1636  CG  LYS A 205     -22.485   3.271   6.715  1.00 83.89           C  
ATOM   1637  CD  LYS A 205     -23.015   2.764   5.380  1.00 83.89           C  
ATOM   1638  CE  LYS A 205     -23.898   3.800   4.698  1.00 83.89           C  
ATOM   1639  NZ  LYS A 205     -24.350   3.341   3.351  1.00 83.89           N  
ATOM   1640  N   LEU A 206     -19.162   1.235   9.194  1.00 76.38           N  
ATOM   1641  CA  LEU A 206     -18.431   0.120   9.787  1.00 76.38           C  
ATOM   1642  C   LEU A 206     -18.144   0.381  11.262  1.00 76.38           C  
ATOM   1643  CB  LEU A 206     -17.120  -0.123   9.034  1.00 76.38           C  
ATOM   1644  O   LEU A 206     -18.159  -0.545  12.075  1.00 76.38           O  
ATOM   1645  CG  LEU A 206     -17.238  -0.804   7.670  1.00 76.38           C  
ATOM   1646  CD1 LEU A 206     -15.895  -0.777   6.947  1.00 76.38           C  
ATOM   1647  CD2 LEU A 206     -17.737  -2.236   7.828  1.00 76.38           C  
ATOM   1648  N   GLN A 207     -17.871   1.640  11.583  1.00 70.25           N  
ATOM   1649  CA  GLN A 207     -17.564   2.048  12.949  1.00 70.25           C  
ATOM   1650  C   GLN A 207     -18.827   2.097  13.805  1.00 70.25           C  
ATOM   1651  CB  GLN A 207     -16.870   3.411  12.960  1.00 70.25           C  
ATOM   1652  O   GLN A 207     -18.760   1.956  15.028  1.00 70.25           O  
ATOM   1653  CG  GLN A 207     -15.470   3.393  12.362  1.00 70.25           C  
ATOM   1654  CD  GLN A 207     -14.825   4.766  12.336  1.00 70.25           C  
ATOM   1655  NE2 GLN A 207     -13.512   4.807  12.535  1.00 70.25           N  
ATOM   1656  OE1 GLN A 207     -15.500   5.780  12.137  1.00 70.25           O  
ATOM   1657  N   SER A 208     -19.912   2.388  13.190  1.00 68.16           N  
ATOM   1658  CA  SER A 208     -21.218   2.445  13.839  1.00 68.16           C  
ATOM   1659  C   SER A 208     -21.748   1.046  14.137  1.00 68.16           C  
ATOM   1660  CB  SER A 208     -22.219   3.203  12.965  1.00 68.16           C  
ATOM   1661  O   SER A 208     -22.616   0.876  14.995  1.00 68.16           O  
ATOM   1662  OG  SER A 208     -22.447   2.514  11.748  1.00 68.16           O  
ATOM   1663  N   ASN A 209     -21.094  -0.050  13.578  1.00 61.53           N  
ATOM   1664  CA  ASN A 209     -21.378  -1.455  13.850  1.00 61.53           C  
ATOM   1665  C   ASN A 209     -20.523  -1.989  14.995  1.00 61.53           C  
ATOM   1666  CB  ASN A 209     -21.166  -2.300  12.591  1.00 61.53           C  
ATOM   1667  O   ASN A 209     -19.320  -1.725  15.053  1.00 61.53           O  
ATOM   1668  CG  ASN A 209     -22.294  -2.148  11.590  1.00 61.53           C  
ATOM   1669  ND2 ASN A 209     -22.078  -2.641  10.375  1.00 61.53           N  
ATOM   1670  OD1 ASN A 209     -23.349  -1.593  11.904  1.00 61.53           O  
ATOM   1671  N   THR A 210     -20.905  -2.009  16.312  1.00 51.65           N  
ATOM   1672  CA  THR A 210     -20.315  -2.436  17.575  1.00 51.65           C  
ATOM   1673  C   THR A 210     -19.423  -3.658  17.370  1.00 51.65           C  
ATOM   1674  CB  THR A 210     -21.401  -2.759  18.618  1.00 51.65           C  
ATOM   1675  O   THR A 210     -18.501  -3.898  18.153  1.00 51.65           O  
ATOM   1676  CG2 THR A 210     -22.052  -1.486  19.147  1.00 51.65           C  
ATOM   1677  OG1 THR A 210     -22.407  -3.581  18.013  1.00 51.65           O  
ATOM   1678  N   ALA A 211     -19.382  -4.317  16.093  1.00 50.66           N  
ATOM   1679  CA  ALA A 211     -18.692  -5.573  15.810  1.00 50.66           C  
ATOM   1680  C   ALA A 211     -17.362  -5.323  15.107  1.00 50.66           C  
ATOM   1681  CB  ALA A 211     -19.576  -6.486  14.963  1.00 50.66           C  
ATOM   1682  O   ALA A 211     -16.491  -6.196  15.082  1.00 50.66           O  
ATOM   1683  N   THR A 212     -16.857  -4.072  14.732  1.00 50.07           N  
ATOM   1684  CA  THR A 212     -15.609  -3.769  14.040  1.00 50.07           C  
ATOM   1685  C   THR A 212     -14.821  -2.699  14.790  1.00 50.07           C  
ATOM   1686  CB  THR A 212     -15.870  -3.302  12.596  1.00 50.07           C  
ATOM   1687  O   THR A 212     -14.665  -1.578  14.299  1.00 50.07           O  
ATOM   1688  CG2 THR A 212     -14.841  -3.888  11.635  1.00 50.07           C  
ATOM   1689  OG1 THR A 212     -17.178  -3.724  12.193  1.00 50.07           O  
ATOM   1690  N   ARG A 213     -14.995  -2.601  16.193  1.00 49.50           N  
ATOM   1691  CA  ARG A 213     -14.236  -1.580  16.907  1.00 49.50           C  
ATOM   1692  C   ARG A 213     -12.736  -1.808  16.758  1.00 49.50           C  
ATOM   1693  CB  ARG A 213     -14.619  -1.563  18.388  1.00 49.50           C  
ATOM   1694  O   ARG A 213     -12.214  -2.839  17.187  1.00 49.50           O  
ATOM   1695  CG  ARG A 213     -15.903  -0.803  18.684  1.00 49.50           C  
ATOM   1696  CD  ARG A 213     -16.108  -0.603  20.179  1.00 49.50           C  
ATOM   1697  NE  ARG A 213     -17.210   0.315  20.454  1.00 49.50           N  
ATOM   1698  NH1 ARG A 213     -17.126   0.057  22.748  1.00 49.50           N  
ATOM   1699  NH2 ARG A 213     -18.676   1.458  21.803  1.00 49.50           N  
ATOM   1700  CZ  ARG A 213     -17.668   0.608  21.667  1.00 49.50           C  
ATOM   1701  N   LEU A 214     -12.095  -1.533  15.505  1.00 50.66           N  
ATOM   1702  CA  LEU A 214     -10.640  -1.477  15.423  1.00 50.66           C  
ATOM   1703  C   LEU A 214     -10.089  -0.365  16.310  1.00 50.66           C  
ATOM   1704  CB  LEU A 214     -10.192  -1.260  13.976  1.00 50.66           C  
ATOM   1705  O   LEU A 214     -10.584   0.764  16.278  1.00 50.66           O  
ATOM   1706  CG  LEU A 214     -10.240  -2.484  13.060  1.00 50.66           C  
ATOM   1707  CD1 LEU A 214     -10.534  -2.062  11.625  1.00 50.66           C  
ATOM   1708  CD2 LEU A 214      -8.930  -3.261  13.137  1.00 50.66           C  
ATOM   1709  N   PRO A 215      -9.585  -0.677  17.519  1.00 44.02           N  
ATOM   1710  CA  PRO A 215      -9.023   0.362  18.385  1.00 44.02           C  
ATOM   1711  C   PRO A 215      -8.241   1.419  17.607  1.00 44.02           C  
ATOM   1712  CB  PRO A 215      -8.099  -0.421  19.321  1.00 44.02           C  
ATOM   1713  O   PRO A 215      -7.558   1.094  16.633  1.00 44.02           O  
ATOM   1714  CG  PRO A 215      -8.266  -1.850  18.916  1.00 44.02           C  
ATOM   1715  CD  PRO A 215      -9.119  -1.898  17.680  1.00 44.02           C  
ATOM   1716  N   ASN A 216      -8.695   2.659  17.526  1.00 43.27           N  
ATOM   1717  CA  ASN A 216      -8.256   4.007  17.177  1.00 43.27           C  
ATOM   1718  C   ASN A 216      -6.739   4.143  17.267  1.00 43.27           C  
ATOM   1719  CB  ASN A 216      -8.937   5.042  18.076  1.00 43.27           C  
ATOM   1720  O   ASN A 216      -6.133   4.897  16.503  1.00 43.27           O  
ATOM   1721  CG  ASN A 216     -10.188   5.625  17.451  1.00 43.27           C  
ATOM   1722  ND2 ASN A 216     -10.893   6.461  18.204  1.00 43.27           N  
ATOM   1723  OD1 ASN A 216     -10.520   5.325  16.301  1.00 43.27           O  
ATOM   1724  N   TYR A 217      -5.893   3.173  17.783  1.00 42.12           N  
ATOM   1725  CA  TYR A 217      -4.447   3.298  17.921  1.00 42.12           C  
ATOM   1726  C   TYR A 217      -3.726   2.260  17.068  1.00 42.12           C  
ATOM   1727  CB  TYR A 217      -4.031   3.148  19.387  1.00 42.12           C  
ATOM   1728  O   TYR A 217      -2.494   2.236  17.019  1.00 42.12           O  
ATOM   1729  CG  TYR A 217      -4.388   1.810  19.986  1.00 42.12           C  
ATOM   1730  CD1 TYR A 217      -5.634   1.596  20.571  1.00 42.12           C  
ATOM   1731  CD2 TYR A 217      -3.480   0.756  19.969  1.00 42.12           C  
ATOM   1732  CE1 TYR A 217      -5.967   0.365  21.126  1.00 42.12           C  
ATOM   1733  CE2 TYR A 217      -3.802  -0.480  20.521  1.00 42.12           C  
ATOM   1734  OH  TYR A 217      -5.370  -1.887  21.643  1.00 42.12           O  
ATOM   1735  CZ  TYR A 217      -5.046  -0.666  21.095  1.00 42.12           C  
ATOM   1736  N   LEU A 218      -4.431   1.297  16.328  1.00 42.16           N  
ATOM   1737  CA  LEU A 218      -3.903   0.498  15.228  1.00 42.16           C  
ATOM   1738  C   LEU A 218      -3.708   1.353  13.980  1.00 42.16           C  
ATOM   1739  CB  LEU A 218      -4.839  -0.673  14.917  1.00 42.16           C  
ATOM   1740  O   LEU A 218      -3.266   0.853  12.943  1.00 42.16           O  
ATOM   1741  CG  LEU A 218      -4.985  -1.733  16.010  1.00 42.16           C  
ATOM   1742  CD1 LEU A 218      -6.032  -2.767  15.608  1.00 42.16           C  
ATOM   1743  CD2 LEU A 218      -3.644  -2.402  16.288  1.00 42.16           C  
ATOM   1744  N   LEU A 219      -3.890   2.663  14.086  1.00 45.35           N  
ATOM   1745  CA  LEU A 219      -4.171   3.738  13.141  1.00 45.35           C  
ATOM   1746  C   LEU A 219      -2.934   4.602  12.918  1.00 45.35           C  
ATOM   1747  CB  LEU A 219      -5.329   4.604  13.643  1.00 45.35           C  
ATOM   1748  O   LEU A 219      -2.994   5.607  12.206  1.00 45.35           O  
ATOM   1749  CG  LEU A 219      -6.680   3.904  13.801  1.00 45.35           C  
ATOM   1750  CD1 LEU A 219      -7.683   4.835  14.475  1.00 45.35           C  
ATOM   1751  CD2 LEU A 219      -7.202   3.436  12.447  1.00 45.35           C  
ATOM   1752  N   ALA A 220      -1.742   4.147  13.546  1.00 40.09           N  
ATOM   1753  CA  ALA A 220      -0.603   4.944  13.099  1.00 40.09           C  
ATOM   1754  C   ALA A 220       0.254   4.166  12.104  1.00 40.09           C  
ATOM   1755  CB  ALA A 220       0.241   5.383  14.293  1.00 40.09           C  
ATOM   1756  O   ALA A 220       0.485   2.967  12.278  1.00 40.09           O  
ATOM   1757  N   ARG A 221       0.162   4.497  10.792  1.00 47.51           N  
ATOM   1758  CA  ARG A 221       1.092   3.973   9.797  1.00 47.51           C  
ATOM   1759  C   ARG A 221       2.524   3.994  10.322  1.00 47.51           C  
ATOM   1760  CB  ARG A 221       0.998   4.775   8.498  1.00 47.51           C  
ATOM   1761  O   ARG A 221       2.968   4.994  10.888  1.00 47.51           O  
ATOM   1762  CG  ARG A 221       0.028   4.192   7.483  1.00 47.51           C  
ATOM   1763  CD  ARG A 221       0.094   4.929   6.152  1.00 47.51           C  
ATOM   1764  NE  ARG A 221       0.337   4.013   5.041  1.00 47.51           N  
ATOM   1765  NH1 ARG A 221       0.199   5.636   3.402  1.00 47.51           N  
ATOM   1766  NH2 ARG A 221       0.610   3.454   2.830  1.00 47.51           N  
ATOM   1767  CZ  ARG A 221       0.381   4.370   3.760  1.00 47.51           C  
ATOM   1768  N   PRO A 222       3.174   2.840  10.658  1.00 41.52           N  
ATOM   1769  CA  PRO A 222       4.610   3.106  10.770  1.00 41.52           C  
ATOM   1770  C   PRO A 222       5.136   3.988   9.640  1.00 41.52           C  
ATOM   1771  CB  PRO A 222       5.233   1.709  10.708  1.00 41.52           C  
ATOM   1772  O   PRO A 222       4.789   3.777   8.475  1.00 41.52           O  
ATOM   1773  CG  PRO A 222       4.101   0.801  10.349  1.00 41.52           C  
ATOM   1774  CD  PRO A 222       2.829   1.599  10.358  1.00 41.52           C  
ATOM   1775  N   VAL A 223       4.935   5.283   9.898  1.00 40.33           N  
ATOM   1776  CA  VAL A 223       5.430   6.421   9.130  1.00 40.33           C  
ATOM   1777  C   VAL A 223       6.790   6.082   8.523  1.00 40.33           C  
ATOM   1778  CB  VAL A 223       5.539   7.691  10.003  1.00 40.33           C  
ATOM   1779  O   VAL A 223       7.680   5.585   9.216  1.00 40.33           O  
ATOM   1780  CG1 VAL A 223       5.522   8.947   9.133  1.00 40.33           C  
ATOM   1781  CG2 VAL A 223       4.406   7.732  11.028  1.00 40.33           C  
ATOM   1782  N   SER A 224       6.968   5.645   7.094  1.00 33.65           N  
ATOM   1783  CA  SER A 224       8.130   5.917   6.255  1.00 33.65           C  
ATOM   1784  C   SER A 224       8.436   7.410   6.200  1.00 33.65           C  
ATOM   1785  CB  SER A 224       7.906   5.382   4.839  1.00 33.65           C  
ATOM   1786  O   SER A 224       7.522   8.237   6.207  1.00 33.65           O  
ATOM   1787  OG  SER A 224       6.822   6.048   4.216  1.00 33.65           O  
TER    1788      SER A 224                                                      
ENDMDL                                                                          
END                                                                             
