# Supplementary material for: Uncoupled evolution of the Polycomb system and deep origin of non-canonical PRC1
Source: Commun Biol. 2023 Nov 10;6:1144. doi: 10.1038/s42003-023-05501-x (PMC10638273; doi:10.1038/s42003-023-05501-x)
Supplement: Supplementary file 8 — Supplementary Data 5 [file 42003_2023_5501_MOESM8_ESM.zip › Supplementary Data 5/PCGF_putative_checks/PCGF_alphafold_remainedputative/PYGBIF005603_PCGF_458fe.result/PYGBIF005603_PCGF_458fe_unrelaxed_rank_3_model_4.pdb]

MODEL     1                                                                     
ATOM      1  N   MET A   1     -27.773 -22.275 -28.190  1.00 35.02           N  
ATOM      2  CA  MET A   1     -26.438 -21.859 -28.610  1.00 35.02           C  
ATOM      3  C   MET A   1     -26.229 -20.369 -28.363  1.00 35.02           C  
ATOM      4  CB  MET A   1     -26.214 -22.181 -30.088  1.00 35.02           C  
ATOM      5  O   MET A   1     -26.830 -19.533 -29.040  1.00 35.02           O  
ATOM      6  CG  MET A   1     -26.118 -23.669 -30.384  1.00 35.02           C  
ATOM      7  SD  MET A   1     -25.493 -24.010 -32.075  1.00 35.02           S  
ATOM      8  CE  MET A   1     -23.992 -24.950 -31.678  1.00 35.02           C  
ATOM      9  N   SER A   2     -26.478 -19.964 -27.179  1.00 33.36           N  
ATOM     10  CA  SER A   2     -26.771 -18.726 -26.465  1.00 33.36           C  
ATOM     11  C   SER A   2     -25.510 -17.894 -26.259  1.00 33.36           C  
ATOM     12  CB  SER A   2     -27.420 -19.027 -25.113  1.00 33.36           C  
ATOM     13  O   SER A   2     -24.510 -18.393 -25.737  1.00 33.36           O  
ATOM     14  OG  SER A   2     -28.469 -19.968 -25.257  1.00 33.36           O  
ATOM     15  N   GLY A   3     -25.175 -17.045 -27.242  1.00 29.44           N  
ATOM     16  CA  GLY A   3     -24.779 -15.693 -27.601  1.00 29.44           C  
ATOM     17  C   GLY A   3     -24.146 -14.932 -26.451  1.00 29.44           C  
ATOM     18  O   GLY A   3     -24.477 -15.167 -25.287  1.00 29.44           O  
ATOM     19  N   PRO A   4     -22.973 -14.238 -26.692  1.00 36.36           N  
ATOM     20  CA  PRO A   4     -21.937 -13.578 -25.894  1.00 36.36           C  
ATOM     21  C   PRO A   4     -22.380 -12.218 -25.360  1.00 36.36           C  
ATOM     22  CB  PRO A   4     -20.776 -13.426 -26.881  1.00 36.36           C  
ATOM     23  O   PRO A   4     -23.199 -11.542 -25.987  1.00 36.36           O  
ATOM     24  CG  PRO A   4     -21.407 -13.527 -28.232  1.00 36.36           C  
ATOM     25  CD  PRO A   4     -22.863 -13.854 -28.055  1.00 36.36           C  
ATOM     26  N   ILE A   5     -22.408 -12.023 -24.031  1.00 30.58           N  
ATOM     27  CA  ILE A   5     -22.593 -10.945 -23.065  1.00 30.58           C  
ATOM     28  C   ILE A   5     -21.516  -9.881 -23.266  1.00 30.58           C  
ATOM     29  CB  ILE A   5     -22.558 -11.475 -21.614  1.00 30.58           C  
ATOM     30  O   ILE A   5     -20.323 -10.190 -23.271  1.00 30.58           O  
ATOM     31  CG1 ILE A   5     -23.403 -12.748 -21.489  1.00 30.58           C  
ATOM     32  CG2 ILE A   5     -23.039 -10.400 -20.635  1.00 30.58           C  
ATOM     33  CD1 ILE A   5     -23.283 -13.441 -20.139  1.00 30.58           C  
ATOM     34  N   ASP A   6     -21.670  -8.931 -24.217  1.00 29.81           N  
ATOM     35  CA  ASP A   6     -21.382  -7.538 -24.545  1.00 29.81           C  
ATOM     36  C   ASP A   6     -20.891  -6.775 -23.316  1.00 29.81           C  
ATOM     37  CB  ASP A   6     -22.622  -6.856 -25.127  1.00 29.81           C  
ATOM     38  O   ASP A   6     -21.577  -6.730 -22.293  1.00 29.81           O  
ATOM     39  CG  ASP A   6     -22.891  -7.247 -26.570  1.00 29.81           C  
ATOM     40  OD1 ASP A   6     -21.949  -7.677 -27.271  1.00 29.81           O  
ATOM     41  OD2 ASP A   6     -24.054  -7.122 -27.010  1.00 29.81           O  
ATOM     42  N   SER A   7     -19.596  -6.715 -22.979  1.00 26.92           N  
ATOM     43  CA  SER A   7     -18.558  -5.927 -22.323  1.00 26.92           C  
ATOM     44  C   SER A   7     -18.678  -4.449 -22.679  1.00 26.92           C  
ATOM     45  CB  SER A   7     -17.170  -6.441 -22.707  1.00 26.92           C  
ATOM     46  O   SER A   7     -18.747  -4.092 -23.857  1.00 26.92           O  
ATOM     47  OG  SER A   7     -16.565  -5.588 -23.663  1.00 26.92           O  
ATOM     48  N   ILE A   8     -19.531  -3.740 -22.071  1.00 27.27           N  
ATOM     49  CA  ILE A   8     -19.684  -2.301 -21.885  1.00 27.27           C  
ATOM     50  C   ILE A   8     -18.392  -1.713 -21.323  1.00 27.27           C  
ATOM     51  CB  ILE A   8     -20.872  -1.974 -20.953  1.00 27.27           C  
ATOM     52  O   ILE A   8     -17.897  -2.161 -20.286  1.00 27.27           O  
ATOM     53  CG1 ILE A   8     -22.185  -2.477 -21.564  1.00 27.27           C  
ATOM     54  CG2 ILE A   8     -20.939  -0.471 -20.670  1.00 27.27           C  
ATOM     55  CD1 ILE A   8     -23.376  -2.399 -20.620  1.00 27.27           C  
ATOM     56  N   THR A   9     -17.352  -1.293 -22.133  1.00 22.89           N  
ATOM     57  CA  THR A   9     -16.252  -0.342 -22.243  1.00 22.89           C  
ATOM     58  C   THR A   9     -16.722   1.070 -21.909  1.00 22.89           C  
ATOM     59  CB  THR A   9     -15.636  -0.361 -23.654  1.00 22.89           C  
ATOM     60  O   THR A   9     -17.714   1.547 -22.464  1.00 22.89           O  
ATOM     61  CG2 THR A   9     -14.907  -1.674 -23.918  1.00 22.89           C  
ATOM     62  OG1 THR A   9     -16.677  -0.202 -24.625  1.00 22.89           O  
ATOM     63  N   GLU A  10     -16.638   1.503 -20.700  1.00 24.31           N  
ATOM     64  CA  GLU A  10     -16.665   2.895 -20.261  1.00 24.31           C  
ATOM     65  C   GLU A  10     -15.254   3.465 -20.147  1.00 24.31           C  
ATOM     66  CB  GLU A  10     -17.393   3.023 -18.920  1.00 24.31           C  
ATOM     67  O   GLU A  10     -14.406   2.902 -19.451  1.00 24.31           O  
ATOM     68  CG  GLU A  10     -18.335   4.216 -18.844  1.00 24.31           C  
ATOM     69  CD  GLU A  10     -19.080   4.308 -17.521  1.00 24.31           C  
ATOM     70  OE1 GLU A  10     -19.808   5.303 -17.303  1.00 24.31           O  
ATOM     71  OE2 GLU A  10     -18.933   3.379 -16.697  1.00 24.31           O  
ATOM     72  N   LYS A  11     -14.639   4.030 -21.176  1.00 23.14           N  
ATOM     73  CA  LYS A  11     -13.728   5.061 -21.663  1.00 23.14           C  
ATOM     74  C   LYS A  11     -13.667   6.242 -20.699  1.00 23.14           C  
ATOM     75  CB  LYS A  11     -14.153   5.539 -23.053  1.00 23.14           C  
ATOM     76  O   LYS A  11     -14.697   6.833 -20.368  1.00 23.14           O  
ATOM     77  CG  LYS A  11     -13.924   4.517 -24.156  1.00 23.14           C  
ATOM     78  CD  LYS A  11     -14.154   5.122 -25.535  1.00 23.14           C  
ATOM     79  CE  LYS A  11     -13.928   4.099 -26.640  1.00 23.14           C  
ATOM     80  NZ  LYS A  11     -13.983   4.725 -27.995  1.00 23.14           N  
ATOM     81  N   MET A  12     -12.866   6.190 -19.668  1.00 22.89           N  
ATOM     82  CA  MET A  12     -12.449   7.384 -18.939  1.00 22.89           C  
ATOM     83  C   MET A  12     -11.050   7.818 -19.360  1.00 22.89           C  
ATOM     84  CB  MET A  12     -12.488   7.134 -17.431  1.00 22.89           C  
ATOM     85  O   MET A  12     -10.125   7.004 -19.390  1.00 22.89           O  
ATOM     86  CG  MET A  12     -13.889   7.151 -16.842  1.00 22.89           C  
ATOM     87  SD  MET A  12     -13.903   6.757 -15.049  1.00 22.89           S  
ATOM     88  CE  MET A  12     -13.313   8.333 -14.370  1.00 22.89           C  
ATOM     89  N   GLU A  13     -10.903   8.587 -20.451  1.00 21.71           N  
ATOM     90  CA  GLU A  13     -10.058   9.646 -20.993  1.00 21.71           C  
ATOM     91  C   GLU A  13      -9.268  10.342 -19.888  1.00 21.71           C  
ATOM     92  CB  GLU A  13     -10.901  10.668 -21.760  1.00 21.71           C  
ATOM     93  O   GLU A  13      -9.849  10.830 -18.916  1.00 21.71           O  
ATOM     94  CG  GLU A  13     -10.674  10.647 -23.265  1.00 21.71           C  
ATOM     95  CD  GLU A  13     -11.814  11.273 -24.053  1.00 21.71           C  
ATOM     96  OE1 GLU A  13     -11.706  11.379 -25.295  1.00 21.71           O  
ATOM     97  OE2 GLU A  13     -12.822  11.661 -23.422  1.00 21.71           O  
ATOM     98  N   VAL A  14      -8.051   9.955 -19.603  1.00 25.16           N  
ATOM     99  CA  VAL A  14      -6.820  10.373 -18.942  1.00 25.16           C  
ATOM    100  C   VAL A  14      -6.279  11.637 -19.607  1.00 25.16           C  
ATOM    101  CB  VAL A  14      -5.752   9.257 -18.972  1.00 25.16           C  
ATOM    102  O   VAL A  14      -6.054  11.660 -20.819  1.00 25.16           O  
ATOM    103  CG1 VAL A  14      -4.942   9.249 -17.677  1.00 25.16           C  
ATOM    104  CG2 VAL A  14      -6.409   7.897 -19.203  1.00 25.16           C  
ATOM    105  N   ASP A  15      -6.898  12.792 -19.386  1.00 23.74           N  
ATOM    106  CA  ASP A  15      -6.301  14.106 -19.602  1.00 23.74           C  
ATOM    107  C   ASP A  15      -5.319  14.454 -18.486  1.00 23.74           C  
ATOM    108  CB  ASP A  15      -7.387  15.179 -19.701  1.00 23.74           C  
ATOM    109  O   ASP A  15      -5.654  14.353 -17.304  1.00 23.74           O  
ATOM    110  CG  ASP A  15      -8.194  15.090 -20.984  1.00 23.74           C  
ATOM    111  OD1 ASP A  15      -7.692  14.531 -21.983  1.00 23.74           O  
ATOM    112  OD2 ASP A  15      -9.341  15.586 -20.998  1.00 23.74           O  
ATOM    113  N   GLY A  16      -4.003  14.222 -18.692  1.00 20.62           N  
ATOM    114  CA  GLY A  16      -2.883  15.129 -18.883  1.00 20.62           C  
ATOM    115  C   GLY A  16      -2.520  15.901 -17.628  1.00 20.62           C  
ATOM    116  O   GLY A  16      -3.399  16.408 -16.929  1.00 20.62           O  
ATOM    117  N   ALA A  17      -1.467  15.438 -16.907  1.00 24.25           N  
ATOM    118  CA  ALA A  17      -0.194  16.101 -16.639  1.00 24.25           C  
ATOM    119  C   ALA A  17      -0.159  16.671 -15.224  1.00 24.25           C  
ATOM    120  CB  ALA A  17       0.055  17.207 -17.661  1.00 24.25           C  
ATOM    121  O   ALA A  17      -0.891  17.613 -14.909  1.00 24.25           O  
ATOM    122  N   ALA A  18      -0.008  15.830 -14.196  1.00 25.07           N  
ATOM    123  CA  ALA A  18       0.671  16.371 -13.022  1.00 25.07           C  
ATOM    124  C   ALA A  18       1.736  15.405 -12.511  1.00 25.07           C  
ATOM    125  CB  ALA A  18      -0.339  16.677 -11.918  1.00 25.07           C  
ATOM    126  O   ALA A  18       1.434  14.257 -12.176  1.00 25.07           O  
ATOM    127  N   ALA A  19       2.660  14.999 -13.313  1.00 27.08           N  
ATOM    128  CA  ALA A  19       4.037  14.673 -12.950  1.00 27.08           C  
ATOM    129  C   ALA A  19       4.241  14.755 -11.440  1.00 27.08           C  
ATOM    130  CB  ALA A  19       5.011  15.605 -13.667  1.00 27.08           C  
ATOM    131  O   ALA A  19       3.822  15.724 -10.803  1.00 27.08           O  
ATOM    132  N   ASP A  20       3.830  13.713 -10.664  1.00 35.92           N  
ATOM    133  CA  ASP A  20       4.170  12.835  -9.549  1.00 35.92           C  
ATOM    134  C   ASP A  20       5.111  13.531  -8.569  1.00 35.92           C  
ATOM    135  CB  ASP A  20       4.805  11.540 -10.059  1.00 35.92           C  
ATOM    136  O   ASP A  20       6.308  13.663  -8.836  1.00 35.92           O  
ATOM    137  CG  ASP A  20       4.141  10.294  -9.500  1.00 35.92           C  
ATOM    138  OD1 ASP A  20       3.294  10.410  -8.588  1.00 35.92           O  
ATOM    139  OD2 ASP A  20       4.470   9.185  -9.974  1.00 35.92           O  
ATOM    140  N   SER A  21       4.784  14.815  -8.086  1.00 34.01           N  
ATOM    141  CA  SER A  21       5.437  15.490  -6.969  1.00 34.01           C  
ATOM    142  C   SER A  21       5.402  14.633  -5.709  1.00 34.01           C  
ATOM    143  CB  SER A  21       4.773  16.840  -6.696  1.00 34.01           C  
ATOM    144  O   SER A  21       6.073  14.943  -4.722  1.00 34.01           O  
ATOM    145  OG  SER A  21       3.396  16.674  -6.404  1.00 34.01           O  
ATOM    146  N   SER A  22       4.827  13.413  -5.812  1.00 42.40           N  
ATOM    147  CA  SER A  22       4.819  12.536  -4.646  1.00 42.40           C  
ATOM    148  C   SER A  22       6.111  11.731  -4.550  1.00 42.40           C  
ATOM    149  CB  SER A  22       3.621  11.588  -4.695  1.00 42.40           C  
ATOM    150  O   SER A  22       6.560  11.395  -3.452  1.00 42.40           O  
ATOM    151  OG  SER A  22       3.641  10.813  -5.882  1.00 42.40           O  
ATOM    152  N   SER A  23       6.912  11.711  -5.646  1.00 38.99           N  
ATOM    153  CA  SER A  23       8.156  10.949  -5.702  1.00 38.99           C  
ATOM    154  C   SER A  23       9.312  11.732  -5.088  1.00 38.99           C  
ATOM    155  CB  SER A  23       8.492  10.576  -7.147  1.00 38.99           C  
ATOM    156  O   SER A  23      10.203  11.149  -4.467  1.00 38.99           O  
ATOM    157  OG  SER A  23       9.601  11.324  -7.614  1.00 38.99           O  
ATOM    158  N   SER A  24       9.225  13.136  -4.950  1.00 34.10           N  
ATOM    159  CA  SER A  24      10.282  13.968  -4.384  1.00 34.10           C  
ATOM    160  C   SER A  24      10.215  13.986  -2.861  1.00 34.10           C  
ATOM    161  CB  SER A  24      10.189  15.395  -4.924  1.00 34.10           C  
ATOM    162  O   SER A  24      11.237  14.149  -2.191  1.00 34.10           O  
ATOM    163  OG  SER A  24       8.997  16.023  -4.483  1.00 34.10           O  
ATOM    164  N   PHE A  25       9.124  13.616  -2.154  1.00 41.98           N  
ATOM    165  CA  PHE A  25       8.944  13.567  -0.708  1.00 41.98           C  
ATOM    166  C   PHE A  25       9.722  12.404  -0.105  1.00 41.98           C  
ATOM    167  CB  PHE A  25       7.459  13.445  -0.353  1.00 41.98           C  
ATOM    168  O   PHE A  25      10.384  12.560   0.923  1.00 41.98           O  
ATOM    169  CG  PHE A  25       7.199  13.277   1.119  1.00 41.98           C  
ATOM    170  CD1 PHE A  25       6.845  12.038   1.640  1.00 41.98           C  
ATOM    171  CD2 PHE A  25       7.307  14.359   1.983  1.00 41.98           C  
ATOM    172  CE1 PHE A  25       6.603  11.880   3.002  1.00 41.98           C  
ATOM    173  CE2 PHE A  25       7.067  14.208   3.346  1.00 41.98           C  
ATOM    174  CZ  PHE A  25       6.715  12.968   3.853  1.00 41.98           C  
ATOM    175  N   PHE A  26      10.218  11.363  -0.762  1.00 42.71           N  
ATOM    176  CA  PHE A  26      10.697  10.167  -0.078  1.00 42.71           C  
ATOM    177  C   PHE A  26      12.201  10.004  -0.263  1.00 42.71           C  
ATOM    178  CB  PHE A  26       9.967   8.923  -0.593  1.00 42.71           C  
ATOM    179  O   PHE A  26      12.862   9.342   0.540  1.00 42.71           O  
ATOM    180  CG  PHE A  26       8.684   8.627   0.135  1.00 42.71           C  
ATOM    181  CD1 PHE A  26       8.697   7.956   1.351  1.00 42.71           C  
ATOM    182  CD2 PHE A  26       7.463   9.021  -0.398  1.00 42.71           C  
ATOM    183  CE1 PHE A  26       7.511   7.681   2.027  1.00 42.71           C  
ATOM    184  CE2 PHE A  26       6.273   8.750   0.272  1.00 42.71           C  
ATOM    185  CZ  PHE A  26       6.299   8.079   1.483  1.00 42.71           C  
ATOM    186  N   ALA A  27      12.882  10.797  -1.187  1.00 39.77           N  
ATOM    187  CA  ALA A  27      14.323  10.645  -1.370  1.00 39.77           C  
ATOM    188  C   ALA A  27      15.094  11.320  -0.239  1.00 39.77           C  
ATOM    189  CB  ALA A  27      14.751  11.220  -2.719  1.00 39.77           C  
ATOM    190  O   ALA A  27      16.200  10.896   0.106  1.00 39.77           O  
ATOM    191  N   GLU A  28      14.478  11.791   0.951  1.00 29.88           N  
ATOM    192  CA  GLU A  28      15.409  12.454   1.859  1.00 29.88           C  
ATOM    193  C   GLU A  28      15.047  12.180   3.316  1.00 29.88           C  
ATOM    194  CB  GLU A  28      15.434  13.962   1.597  1.00 29.88           C  
ATOM    195  O   GLU A  28      15.774  12.582   4.227  1.00 29.88           O  
ATOM    196  CG  GLU A  28      16.481  14.393   0.581  1.00 29.88           C  
ATOM    197  CD  GLU A  28      16.382  15.862   0.203  1.00 29.88           C  
ATOM    198  OE1 GLU A  28      17.260  16.359  -0.538  1.00 29.88           O  
ATOM    199  OE2 GLU A  28      15.419  16.522   0.653  1.00 29.88           O  
ATOM    200  N   SER A  29      14.578  10.943   3.810  1.00 30.18           N  
ATOM    201  CA  SER A  29      14.426  10.976   5.261  1.00 30.18           C  
ATOM    202  C   SER A  29      14.641   9.595   5.871  1.00 30.18           C  
ATOM    203  CB  SER A  29      13.041  11.501   5.643  1.00 30.18           C  
ATOM    204  O   SER A  29      14.091   8.604   5.386  1.00 30.18           O  
ATOM    205  OG  SER A  29      12.025  10.641   5.157  1.00 30.18           O  
ATOM    206  N   GLN A  30      15.943   9.146   6.052  1.00 31.55           N  
ATOM    207  CA  GLN A  30      16.687   8.179   6.852  1.00 31.55           C  
ATOM    208  C   GLN A  30      16.255   8.226   8.315  1.00 31.55           C  
ATOM    209  CB  GLN A  30      18.191   8.434   6.741  1.00 31.55           C  
ATOM    210  O   GLN A  30      16.081   9.307   8.882  1.00 31.55           O  
ATOM    211  CG  GLN A  30      18.756   8.187   5.349  1.00 31.55           C  
ATOM    212  CD  GLN A  30      20.251   8.429   5.270  1.00 31.55           C  
ATOM    213  NE2 GLN A  30      20.760   8.611   4.056  1.00 31.55           N  
ATOM    214  OE1 GLN A  30      20.944   8.452   6.293  1.00 31.55           O  
ATOM    215  N   SER A  31      15.559   7.083   9.008  1.00 34.82           N  
ATOM    216  CA  SER A  31      15.802   6.419  10.285  1.00 34.82           C  
ATOM    217  C   SER A  31      14.492   6.060  10.979  1.00 34.82           C  
ATOM    218  CB  SER A  31      16.646   7.308  11.199  1.00 34.82           C  
ATOM    219  O   SER A  31      13.498   6.777  10.849  1.00 34.82           O  
ATOM    220  OG  SER A  31      15.912   8.451  11.607  1.00 34.82           O  
ATOM    221  N   THR A  32      14.275   4.749  11.577  1.00 29.36           N  
ATOM    222  CA  THR A  32      14.091   3.695  12.569  1.00 29.36           C  
ATOM    223  C   THR A  32      12.648   3.198  12.569  1.00 29.36           C  
ATOM    224  CB  THR A  32      14.469   4.183  13.980  1.00 29.36           C  
ATOM    225  O   THR A  32      11.714   3.990  12.424  1.00 29.36           O  
ATOM    226  CG2 THR A  32      15.982   4.191  14.172  1.00 29.36           C  
ATOM    227  OG1 THR A  32      13.967   5.512  14.170  1.00 29.36           O  
ATOM    228  N   VAL A  33      12.398   1.797  12.564  1.00 32.47           N  
ATOM    229  CA  VAL A  33      11.426   0.708  12.595  1.00 32.47           C  
ATOM    230  C   VAL A  33      10.954   0.477  14.028  1.00 32.47           C  
ATOM    231  CB  VAL A  33      12.016  -0.595  12.011  1.00 32.47           C  
ATOM    232  O   VAL A  33      11.768   0.395  14.951  1.00 32.47           O  
ATOM    233  CG1 VAL A  33      10.973  -1.711  12.021  1.00 32.47           C  
ATOM    234  CG2 VAL A  33      12.536  -0.358  10.594  1.00 32.47           C  
ATOM    235  N   GLN A  34       9.790   0.819  14.448  1.00 33.31           N  
ATOM    236  CA  GLN A  34       9.237   0.241  15.668  1.00 33.31           C  
ATOM    237  C   GLN A  34       8.470  -1.044  15.371  1.00 33.31           C  
ATOM    238  CB  GLN A  34       8.325   1.246  16.374  1.00 33.31           C  
ATOM    239  O   GLN A  34       7.714  -1.111  14.399  1.00 33.31           O  
ATOM    240  CG  GLN A  34       9.071   2.247  17.245  1.00 33.31           C  
ATOM    241  CD  GLN A  34       8.151   3.272  17.881  1.00 33.31           C  
ATOM    242  NE2 GLN A  34       8.643   3.954  18.910  1.00 33.31           N  
ATOM    243  OE1 GLN A  34       7.007   3.451  17.451  1.00 33.31           O  
ATOM    244  N   ASP A  35       8.925  -2.176  15.952  1.00 32.44           N  
ATOM    245  CA  ASP A  35       8.534  -3.571  16.131  1.00 32.44           C  
ATOM    246  C   ASP A  35       7.291  -3.684  17.011  1.00 32.44           C  
ATOM    247  CB  ASP A  35       9.684  -4.377  16.739  1.00 32.44           C  
ATOM    248  O   ASP A  35       7.304  -3.262  18.169  1.00 32.44           O  
ATOM    249  CG  ASP A  35       9.590  -5.863  16.439  1.00 32.44           C  
ATOM    250  OD1 ASP A  35       8.569  -6.307  15.871  1.00 32.44           O  
ATOM    251  OD2 ASP A  35      10.545  -6.596  16.775  1.00 32.44           O  
ATOM    252  N   TYR A  36       6.048  -3.895  16.398  1.00 43.05           N  
ATOM    253  CA  TYR A  36       4.765  -3.947  17.090  1.00 43.05           C  
ATOM    254  C   TYR A  36       4.238  -5.375  17.156  1.00 43.05           C  
ATOM    255  CB  TYR A  36       3.742  -3.044  16.394  1.00 43.05           C  
ATOM    256  O   TYR A  36       3.082  -5.601  17.523  1.00 43.05           O  
ATOM    257  CG  TYR A  36       3.959  -1.572  16.647  1.00 43.05           C  
ATOM    258  CD1 TYR A  36       3.433  -0.956  17.780  1.00 43.05           C  
ATOM    259  CD2 TYR A  36       4.689  -0.795  15.755  1.00 43.05           C  
ATOM    260  CE1 TYR A  36       3.629   0.401  18.017  1.00 43.05           C  
ATOM    261  CE2 TYR A  36       4.891   0.562  15.981  1.00 43.05           C  
ATOM    262  OH  TYR A  36       4.555   2.494  17.343  1.00 43.05           O  
ATOM    263  CZ  TYR A  36       4.358   1.150  17.114  1.00 43.05           C  
ATOM    264  N   SER A  37       5.098  -6.421  17.025  1.00 41.07           N  
ATOM    265  CA  SER A  37       4.711  -7.827  17.071  1.00 41.07           C  
ATOM    266  C   SER A  37       4.309  -8.245  18.482  1.00 41.07           C  
ATOM    267  CB  SER A  37       5.852  -8.715  16.574  1.00 41.07           C  
ATOM    268  O   SER A  37       3.687  -9.292  18.672  1.00 41.07           O  
ATOM    269  OG  SER A  37       7.064  -8.393  17.234  1.00 41.07           O  
ATOM    270  N   LYS A  38       4.213  -7.298  19.466  1.00 38.93           N  
ATOM    271  CA  LYS A  38       3.923  -7.896  20.766  1.00 38.93           C  
ATOM    272  C   LYS A  38       2.635  -7.331  21.356  1.00 38.93           C  
ATOM    273  CB  LYS A  38       5.086  -7.670  21.733  1.00 38.93           C  
ATOM    274  O   LYS A  38       2.182  -7.776  22.413  1.00 38.93           O  
ATOM    275  CG  LYS A  38       6.332  -8.480  21.404  1.00 38.93           C  
ATOM    276  CD  LYS A  38       7.383  -8.359  22.500  1.00 38.93           C  
ATOM    277  CE  LYS A  38       8.624  -9.180  22.178  1.00 38.93           C  
ATOM    278  NZ  LYS A  38       9.690  -9.000  23.209  1.00 38.93           N  
ATOM    279  N   GLU A  39       1.699  -6.697  20.587  1.00 43.39           N  
ATOM    280  CA  GLU A  39       0.563  -6.155  21.327  1.00 43.39           C  
ATOM    281  C   GLU A  39      -0.724  -6.900  20.985  1.00 43.39           C  
ATOM    282  CB  GLU A  39       0.398  -4.660  21.040  1.00 43.39           C  
ATOM    283  O   GLU A  39      -0.891  -7.380  19.862  1.00 43.39           O  
ATOM    284  CG  GLU A  39       1.498  -3.795  21.638  1.00 43.39           C  
ATOM    285  CD  GLU A  39       1.191  -2.307  21.575  1.00 43.39           C  
ATOM    286  OE1 GLU A  39       1.952  -1.505  22.163  1.00 43.39           O  
ATOM    287  OE2 GLU A  39       0.181  -1.940  20.935  1.00 43.39           O  
ATOM    288  N   GLU A  40      -1.393  -7.558  21.960  1.00 48.03           N  
ATOM    289  CA  GLU A  40      -2.730  -8.131  22.085  1.00 48.03           C  
ATOM    290  C   GLU A  40      -3.791  -7.179  21.541  1.00 48.03           C  
ATOM    291  CB  GLU A  40      -3.033  -8.478  23.544  1.00 48.03           C  
ATOM    292  O   GLU A  40      -4.979  -7.336  21.828  1.00 48.03           O  
ATOM    293  CG  GLU A  40      -2.166  -9.597  24.103  1.00 48.03           C  
ATOM    294  CD  GLU A  40      -2.608 -10.067  25.480  1.00 48.03           C  
ATOM    295  OE1 GLU A  40      -2.119 -11.122  25.947  1.00 48.03           O  
ATOM    296  OE2 GLU A  40      -3.449  -9.377  26.096  1.00 48.03           O  
ATOM    297  N   ASN A  41      -3.493  -6.390  20.533  1.00 57.99           N  
ATOM    298  CA  ASN A  41      -4.467  -5.431  20.022  1.00 57.99           C  
ATOM    299  C   ASN A  41      -5.431  -6.083  19.035  1.00 57.99           C  
ATOM    300  CB  ASN A  41      -3.758  -4.244  19.366  1.00 57.99           C  
ATOM    301  O   ASN A  41      -5.020  -6.893  18.202  1.00 57.99           O  
ATOM    302  CG  ASN A  41      -4.592  -2.978  19.393  1.00 57.99           C  
ATOM    303  ND2 ASN A  41      -4.039  -1.893  18.864  1.00 57.99           N  
ATOM    304  OD1 ASN A  41      -5.723  -2.976  19.886  1.00 57.99           O  
ATOM    305  N   MET A  42      -6.799  -6.089  19.285  1.00 58.11           N  
ATOM    306  CA  MET A  42      -7.886  -6.630  18.474  1.00 58.11           C  
ATOM    307  C   MET A  42      -8.371  -5.602  17.458  1.00 58.11           C  
ATOM    308  CB  MET A  42      -9.049  -7.076  19.362  1.00 58.11           C  
ATOM    309  O   MET A  42      -8.358  -4.400  17.730  1.00 58.11           O  
ATOM    310  CG  MET A  42      -8.862  -8.457  19.969  1.00 58.11           C  
ATOM    311  SD  MET A  42     -10.216  -8.908  21.122  1.00 58.11           S  
ATOM    312  CE  MET A  42     -11.442  -9.541  19.944  1.00 58.11           C  
ATOM    313  N   LYS A  43      -8.618  -6.202  16.211  1.00 70.79           N  
ATOM    314  CA  LYS A  43      -9.209  -5.379  15.159  1.00 70.79           C  
ATOM    315  C   LYS A  43     -10.533  -5.968  14.680  1.00 70.79           C  
ATOM    316  CB  LYS A  43      -8.242  -5.236  13.983  1.00 70.79           C  
ATOM    317  O   LYS A  43     -10.673  -7.188  14.573  1.00 70.79           O  
ATOM    318  CG  LYS A  43      -8.663  -4.190  12.961  1.00 70.79           C  
ATOM    319  CD  LYS A  43      -8.632  -2.787  13.551  1.00 70.79           C  
ATOM    320  CE  LYS A  43      -9.019  -1.736  12.520  1.00 70.79           C  
ATOM    321  NZ  LYS A  43      -8.996  -0.358  13.096  1.00 70.79           N  
ATOM    322  N   SER A  44     -11.571  -5.108  14.399  1.00 64.99           N  
ATOM    323  CA  SER A  44     -12.862  -5.506  13.846  1.00 64.99           C  
ATOM    324  C   SER A  44     -13.052  -4.958  12.435  1.00 64.99           C  
ATOM    325  CB  SER A  44     -14.002  -5.028  14.746  1.00 64.99           C  
ATOM    326  O   SER A  44     -12.798  -3.779  12.183  1.00 64.99           O  
ATOM    327  OG  SER A  44     -13.874  -5.569  16.049  1.00 64.99           O  
ATOM    328  N   VAL A  45     -13.318  -5.770  11.482  1.00 68.70           N  
ATOM    329  CA  VAL A  45     -13.564  -5.399  10.092  1.00 68.70           C  
ATOM    330  C   VAL A  45     -15.000  -5.749   9.710  1.00 68.70           C  
ATOM    331  CB  VAL A  45     -12.572  -6.098   9.135  1.00 68.70           C  
ATOM    332  O   VAL A  45     -15.489  -6.833  10.036  1.00 68.70           O  
ATOM    333  CG1 VAL A  45     -12.871  -5.727   7.683  1.00 68.70           C  
ATOM    334  CG2 VAL A  45     -11.134  -5.733   9.498  1.00 68.70           C  
ATOM    335  N   LYS A  46     -15.747  -4.936   9.132  1.00 69.89           N  
ATOM    336  CA  LYS A  46     -17.082  -5.147   8.581  1.00 69.89           C  
ATOM    337  C   LYS A  46     -17.017  -5.897   7.254  1.00 69.89           C  
ATOM    338  CB  LYS A  46     -17.802  -3.811   8.393  1.00 69.89           C  
ATOM    339  O   LYS A  46     -16.234  -5.541   6.371  1.00 69.89           O  
ATOM    340  CG  LYS A  46     -19.303  -3.941   8.176  1.00 69.89           C  
ATOM    341  CD  LYS A  46     -19.977  -2.577   8.101  1.00 69.89           C  
ATOM    342  CE  LYS A  46     -21.472  -2.705   7.842  1.00 69.89           C  
ATOM    343  NZ  LYS A  46     -22.149  -1.374   7.831  1.00 69.89           N  
ATOM    344  N   ILE A  47     -17.768  -6.986   7.125  1.00 65.58           N  
ATOM    345  CA  ILE A  47     -17.891  -7.726   5.873  1.00 65.58           C  
ATOM    346  C   ILE A  47     -18.953  -7.074   4.991  1.00 65.58           C  
ATOM    347  CB  ILE A  47     -18.240  -9.210   6.125  1.00 65.58           C  
ATOM    348  O   ILE A  47     -20.062  -6.790   5.451  1.00 65.58           O  
ATOM    349  CG1 ILE A  47     -17.187  -9.859   7.031  1.00 65.58           C  
ATOM    350  CG2 ILE A  47     -18.365  -9.968   4.800  1.00 65.58           C  
ATOM    351  CD1 ILE A  47     -17.540 -11.272   7.476  1.00 65.58           C  
ATOM    352  N   ASN A  48     -18.541  -6.643   3.713  1.00 53.09           N  
ATOM    353  CA  ASN A  48     -19.532  -6.219   2.729  1.00 53.09           C  
ATOM    354  C   ASN A  48     -19.899  -7.356   1.779  1.00 53.09           C  
ATOM    355  CB  ASN A  48     -19.023  -5.011   1.940  1.00 53.09           C  
ATOM    356  O   ASN A  48     -19.018  -8.003   1.209  1.00 53.09           O  
ATOM    357  CG  ASN A  48     -18.973  -3.747   2.775  1.00 53.09           C  
ATOM    358  ND2 ASN A  48     -18.153  -2.791   2.356  1.00 53.09           N  
ATOM    359  OD1 ASN A  48     -19.665  -3.631   3.790  1.00 53.09           O  
ATOM    360  N   ASN A  49     -20.706  -8.304   2.223  1.00 41.72           N  
ATOM    361  CA  ASN A  49     -21.074  -9.432   1.375  1.00 41.72           C  
ATOM    362  C   ASN A  49     -21.952  -8.992   0.207  1.00 41.72           C  
ATOM    363  CB  ASN A  49     -21.783 -10.512   2.195  1.00 41.72           C  
ATOM    364  O   ASN A  49     -23.060  -8.493   0.411  1.00 41.72           O  
ATOM    365  CG  ASN A  49     -21.524 -11.910   1.668  1.00 41.72           C  
ATOM    366  ND2 ASN A  49     -22.175 -12.900   2.268  1.00 41.72           N  
ATOM    367  OD1 ASN A  49     -20.745 -12.099   0.730  1.00 41.72           O  
ATOM    368  N   ASP A  50     -21.465  -8.623  -1.023  1.00 42.14           N  
ATOM    369  CA  ASP A  50     -22.277  -8.940  -2.194  1.00 42.14           C  
ATOM    370  C   ASP A  50     -21.936 -10.325  -2.740  1.00 42.14           C  
ATOM    371  CB  ASP A  50     -22.084  -7.883  -3.284  1.00 42.14           C  
ATOM    372  O   ASP A  50     -22.537 -10.778  -3.716  1.00 42.14           O  
ATOM    373  CG  ASP A  50     -22.596  -6.512  -2.877  1.00 42.14           C  
ATOM    374  OD1 ASP A  50     -23.549  -6.431  -2.072  1.00 42.14           O  
ATOM    375  OD2 ASP A  50     -22.045  -5.504  -3.370  1.00 42.14           O  
ATOM    376  N   ASN A  51     -21.725 -11.306  -1.918  1.00 36.53           N  
ATOM    377  CA  ASN A  51     -21.527 -12.612  -2.538  1.00 36.53           C  
ATOM    378  C   ASN A  51     -22.146 -13.729  -1.702  1.00 36.53           C  
ATOM    379  CB  ASN A  51     -20.038 -12.879  -2.763  1.00 36.53           C  
ATOM    380  O   ASN A  51     -21.935 -13.793  -0.490  1.00 36.53           O  
ATOM    381  CG  ASN A  51     -19.482 -12.125  -3.955  1.00 36.53           C  
ATOM    382  ND2 ASN A  51     -18.187 -11.835  -3.922  1.00 36.53           N  
ATOM    383  OD1 ASN A  51     -20.212 -11.804  -4.896  1.00 36.53           O  
ATOM    384  N   ASN A  52     -23.442 -14.120  -1.919  1.00 27.94           N  
ATOM    385  CA  ASN A  52     -24.175 -15.374  -1.779  1.00 27.94           C  
ATOM    386  C   ASN A  52     -23.230 -16.565  -1.653  1.00 27.94           C  
ATOM    387  CB  ASN A  52     -25.128 -15.573  -2.960  1.00 27.94           C  
ATOM    388  O   ASN A  52     -22.447 -16.840  -2.564  1.00 27.94           O  
ATOM    389  CG  ASN A  52     -26.527 -15.960  -2.523  1.00 27.94           C  
ATOM    390  ND2 ASN A  52     -27.490 -15.821  -3.426  1.00 27.94           N  
ATOM    391  OD1 ASN A  52     -26.740 -16.380  -1.383  1.00 27.94           O  
ATOM    392  N   PHE A  53     -22.509 -16.792  -0.596  1.00 28.50           N  
ATOM    393  CA  PHE A  53     -21.692 -17.969  -0.325  1.00 28.50           C  
ATOM    394  C   PHE A  53     -22.472 -18.993   0.490  1.00 28.50           C  
ATOM    395  CB  PHE A  53     -20.410 -17.575   0.415  1.00 28.50           C  
ATOM    396  O   PHE A  53     -23.021 -18.668   1.544  1.00 28.50           O  
ATOM    397  CG  PHE A  53     -19.253 -18.504   0.162  1.00 28.50           C  
ATOM    398  CD1 PHE A  53     -18.914 -19.483   1.088  1.00 28.50           C  
ATOM    399  CD2 PHE A  53     -18.505 -18.398  -1.003  1.00 28.50           C  
ATOM    400  CE1 PHE A  53     -17.844 -20.344   0.856  1.00 28.50           C  
ATOM    401  CE2 PHE A  53     -17.434 -19.255  -1.241  1.00 28.50           C  
ATOM    402  CZ  PHE A  53     -17.105 -20.226  -0.310  1.00 28.50           C  
ATOM    403  N   GLU A  54     -23.256 -19.896  -0.111  1.00 31.84           N  
ATOM    404  CA  GLU A  54     -23.822 -21.205   0.201  1.00 31.84           C  
ATOM    405  C   GLU A  54     -22.865 -22.031   1.056  1.00 31.84           C  
ATOM    406  CB  GLU A  54     -24.164 -21.963  -1.085  1.00 31.84           C  
ATOM    407  O   GLU A  54     -21.696 -22.198   0.704  1.00 31.84           O  
ATOM    408  CG  GLU A  54     -25.458 -21.505  -1.742  1.00 31.84           C  
ATOM    409  CD  GLU A  54     -25.802 -22.287  -3.000  1.00 31.84           C  
ATOM    410  OE1 GLU A  54     -26.855 -22.010  -3.618  1.00 31.84           O  
ATOM    411  OE2 GLU A  54     -25.013 -23.185  -3.369  1.00 31.84           O  
ATOM    412  N   GLU A  55     -22.957 -22.022   2.371  1.00 27.02           N  
ATOM    413  CA  GLU A  55     -22.865 -22.838   3.578  1.00 27.02           C  
ATOM    414  C   GLU A  55     -22.310 -24.224   3.266  1.00 27.02           C  
ATOM    415  CB  GLU A  55     -24.234 -22.958   4.252  1.00 27.02           C  
ATOM    416  O   GLU A  55     -22.827 -24.923   2.391  1.00 27.02           O  
ATOM    417  CG  GLU A  55     -24.383 -22.101   5.500  1.00 27.02           C  
ATOM    418  CD  GLU A  55     -25.746 -22.233   6.160  1.00 27.02           C  
ATOM    419  OE1 GLU A  55     -25.990 -21.562   7.188  1.00 27.02           O  
ATOM    420  OE2 GLU A  55     -26.577 -23.014   5.644  1.00 27.02           O  
ATOM    421  N   ASN A  56     -21.102 -24.554   3.586  1.00 28.91           N  
ATOM    422  CA  ASN A  56     -20.768 -25.955   3.819  1.00 28.91           C  
ATOM    423  C   ASN A  56     -20.193 -26.170   5.217  1.00 28.91           C  
ATOM    424  CB  ASN A  56     -19.786 -26.457   2.758  1.00 28.91           C  
ATOM    425  O   ASN A  56     -19.271 -25.464   5.628  1.00 28.91           O  
ATOM    426  CG  ASN A  56     -20.435 -26.637   1.400  1.00 28.91           C  
ATOM    427  ND2 ASN A  56     -19.663 -26.425   0.341  1.00 28.91           N  
ATOM    428  OD1 ASN A  56     -21.621 -26.963   1.304  1.00 28.91           O  
ATOM    429  N   GLU A  57     -20.968 -26.581   6.307  1.00 33.85           N  
ATOM    430  CA  GLU A  57     -21.024 -27.519   7.424  1.00 33.85           C  
ATOM    431  C   GLU A  57     -20.308 -28.824   7.086  1.00 33.85           C  
ATOM    432  CB  GLU A  57     -22.476 -27.802   7.816  1.00 33.85           C  
ATOM    433  O   GLU A  57     -20.568 -29.428   6.043  1.00 33.85           O  
ATOM    434  CG  GLU A  57     -22.870 -27.230   9.170  1.00 33.85           C  
ATOM    435  CD  GLU A  57     -24.310 -27.533   9.553  1.00 33.85           C  
ATOM    436  OE1 GLU A  57     -24.716 -27.210  10.693  1.00 33.85           O  
ATOM    437  OE2 GLU A  57     -25.039 -28.098   8.707  1.00 33.85           O  
ATOM    438  N   GLU A  58     -19.128 -29.037   7.717  1.00 31.14           N  
ATOM    439  CA  GLU A  58     -18.856 -30.326   8.344  1.00 31.14           C  
ATOM    440  C   GLU A  58     -17.522 -30.309   9.085  1.00 31.14           C  
ATOM    441  CB  GLU A  58     -18.863 -31.445   7.299  1.00 31.14           C  
ATOM    442  O   GLU A  58     -16.479 -30.027   8.491  1.00 31.14           O  
ATOM    443  CG  GLU A  58     -20.257 -31.910   6.905  1.00 31.14           C  
ATOM    444  CD  GLU A  58     -20.248 -33.131   5.999  1.00 31.14           C  
ATOM    445  OE1 GLU A  58     -21.338 -33.664   5.688  1.00 31.14           O  
ATOM    446  OE2 GLU A  58     -19.143 -33.559   5.598  1.00 31.14           O  
ATOM    447  N   LEU A  59     -17.512 -30.146  10.357  1.00 27.60           N  
ATOM    448  CA  LEU A  59     -17.214 -30.709  11.670  1.00 27.60           C  
ATOM    449  C   LEU A  59     -16.686 -32.133  11.544  1.00 27.60           C  
ATOM    450  CB  LEU A  59     -18.462 -30.692  12.556  1.00 27.60           C  
ATOM    451  O   LEU A  59     -17.376 -33.012  11.022  1.00 27.60           O  
ATOM    452  CG  LEU A  59     -18.221 -30.667  14.066  1.00 27.60           C  
ATOM    453  CD1 LEU A  59     -17.723 -29.293  14.501  1.00 27.60           C  
ATOM    454  CD2 LEU A  59     -19.494 -31.043  14.818  1.00 27.60           C  
ATOM    455  N   ASN A  60     -15.404 -32.324  11.610  1.00 30.67           N  
ATOM    456  CA  ASN A  60     -14.813 -33.603  11.991  1.00 30.67           C  
ATOM    457  C   ASN A  60     -13.768 -33.433  13.089  1.00 30.67           C  
ATOM    458  CB  ASN A  60     -14.196 -34.293  10.773  1.00 30.67           C  
ATOM    459  O   ASN A  60     -12.837 -32.638  12.948  1.00 30.67           O  
ATOM    460  CG  ASN A  60     -15.224 -35.022   9.930  1.00 30.67           C  
ATOM    461  ND2 ASN A  60     -14.950 -35.148   8.637  1.00 30.67           N  
ATOM    462  OD1 ASN A  60     -16.258 -35.466  10.437  1.00 30.67           O  
ATOM    463  N   LYS A  61     -14.081 -33.734  14.401  1.00 31.13           N  
ATOM    464  CA  LYS A  61     -13.778 -34.506  15.602  1.00 31.13           C  
ATOM    465  C   LYS A  61     -12.566 -35.407  15.384  1.00 31.13           C  
ATOM    466  CB  LYS A  61     -14.986 -35.345  16.020  1.00 31.13           C  
ATOM    467  O   LYS A  61     -12.463 -36.081  14.357  1.00 31.13           O  
ATOM    468  CG  LYS A  61     -15.937 -34.631  16.969  1.00 31.13           C  
ATOM    469  CD  LYS A  61     -17.102 -35.526  17.373  1.00 31.13           C  
ATOM    470  CE  LYS A  61     -18.116 -34.775  18.225  1.00 31.13           C  
ATOM    471  NZ  LYS A  61     -19.252 -35.653  18.636  1.00 31.13           N  
ATOM    472  N   ASP A  62     -11.500 -35.255  16.208  1.00 30.67           N  
ATOM    473  CA  ASP A  62     -10.847 -36.066  17.231  1.00 30.67           C  
ATOM    474  C   ASP A  62      -9.348 -36.183  16.966  1.00 30.67           C  
ATOM    475  CB  ASP A  62     -11.479 -37.458  17.297  1.00 30.67           C  
ATOM    476  O   ASP A  62      -8.933 -36.515  15.853  1.00 30.67           O  
ATOM    477  CG  ASP A  62     -12.905 -37.437  17.818  1.00 30.67           C  
ATOM    478  OD1 ASP A  62     -13.237 -36.568  18.652  1.00 30.67           O  
ATOM    479  OD2 ASP A  62     -13.704 -38.300  17.393  1.00 30.67           O  
ATOM    480  N   THR A  63      -8.498 -35.800  17.998  1.00 32.46           N  
ATOM    481  CA  THR A  63      -7.499 -36.628  18.664  1.00 32.46           C  
ATOM    482  C   THR A  63      -6.604 -35.779  19.563  1.00 32.46           C  
ATOM    483  CB  THR A  63      -6.632 -37.387  17.642  1.00 32.46           C  
ATOM    484  O   THR A  63      -6.145 -34.709  19.158  1.00 32.46           O  
ATOM    485  CG2 THR A  63      -7.091 -38.834  17.498  1.00 32.46           C  
ATOM    486  OG1 THR A  63      -6.727 -36.738  16.368  1.00 32.46           O  
ATOM    487  N   GLU A  64      -6.749 -35.907  20.947  1.00 29.53           N  
ATOM    488  CA  GLU A  64      -6.127 -36.409  22.169  1.00 29.53           C  
ATOM    489  C   GLU A  64      -4.605 -36.352  22.077  1.00 29.53           C  
ATOM    490  CB  GLU A  64      -6.584 -37.842  22.454  1.00 29.53           C  
ATOM    491  O   GLU A  64      -4.017 -36.850  21.115  1.00 29.53           O  
ATOM    492  CG  GLU A  64      -8.014 -37.942  22.965  1.00 29.53           C  
ATOM    493  CD  GLU A  64      -8.412 -39.354  23.364  1.00 29.53           C  
ATOM    494  OE1 GLU A  64      -9.556 -39.554  23.830  1.00 29.53           O  
ATOM    495  OE2 GLU A  64      -7.571 -40.268  23.211  1.00 29.53           O  
ATOM    496  N   GLU A  65      -3.985 -35.588  22.960  1.00 28.88           N  
ATOM    497  CA  GLU A  65      -3.112 -35.784  24.113  1.00 28.88           C  
ATOM    498  C   GLU A  65      -1.669 -35.414  23.782  1.00 28.88           C  
ATOM    499  CB  GLU A  65      -3.184 -37.232  24.604  1.00 28.88           C  
ATOM    500  O   GLU A  65      -1.126 -35.858  22.768  1.00 28.88           O  
ATOM    501  CG  GLU A  65      -4.517 -37.600  25.240  1.00 28.88           C  
ATOM    502  CD  GLU A  65      -4.563 -39.030  25.754  1.00 28.88           C  
ATOM    503  OE1 GLU A  65      -5.610 -39.446  26.299  1.00 28.88           O  
ATOM    504  OE2 GLU A  65      -3.542 -39.740  25.610  1.00 28.88           O  
ATOM    505  N   ASP A  66      -1.134 -34.365  24.477  1.00 29.15           N  
ATOM    506  CA  ASP A  66       0.083 -34.393  25.282  1.00 29.15           C  
ATOM    507  C   ASP A  66       0.730 -33.011  25.350  1.00 29.15           C  
ATOM    508  CB  ASP A  66       1.077 -35.411  24.719  1.00 29.15           C  
ATOM    509  O   ASP A  66       1.061 -32.424  24.318  1.00 29.15           O  
ATOM    510  CG  ASP A  66       0.637 -36.849  24.932  1.00 29.15           C  
ATOM    511  OD1 ASP A  66      -0.080 -37.128  25.917  1.00 29.15           O  
ATOM    512  OD2 ASP A  66       1.014 -37.711  24.109  1.00 29.15           O  
ATOM    513  N   GLU A  67       0.565 -32.235  26.441  1.00 29.00           N  
ATOM    514  CA  GLU A  67       1.452 -31.771  27.504  1.00 29.00           C  
ATOM    515  C   GLU A  67       2.467 -30.761  26.974  1.00 29.00           C  
ATOM    516  CB  GLU A  67       2.176 -32.952  28.155  1.00 29.00           C  
ATOM    517  O   GLU A  67       3.190 -31.045  26.017  1.00 29.00           O  
ATOM    518  CG  GLU A  67       1.311 -33.745  29.123  1.00 29.00           C  
ATOM    519  CD  GLU A  67       2.075 -34.838  29.854  1.00 29.00           C  
ATOM    520  OE1 GLU A  67       1.468 -35.552  30.683  1.00 29.00           O  
ATOM    521  OE2 GLU A  67       3.291 -34.980  29.594  1.00 29.00           O  
ATOM    522  N   GLU A  68       2.288 -29.448  27.298  1.00 31.60           N  
ATOM    523  CA  GLU A  68       3.046 -28.461  28.062  1.00 31.60           C  
ATOM    524  C   GLU A  68       3.835 -27.536  27.141  1.00 31.60           C  
ATOM    525  CB  GLU A  68       3.990 -29.154  29.047  1.00 31.60           C  
ATOM    526  O   GLU A  68       4.627 -28.000  26.317  1.00 31.60           O  
ATOM    527  CG  GLU A  68       3.282 -29.792  30.234  1.00 31.60           C  
ATOM    528  CD  GLU A  68       4.238 -30.402  31.246  1.00 31.60           C  
ATOM    529  OE1 GLU A  68       3.768 -31.013  32.233  1.00 31.60           O  
ATOM    530  OE2 GLU A  68       5.467 -30.268  31.051  1.00 31.60           O  
ATOM    531  N   MET A  69       3.324 -26.297  26.926  1.00 36.94           N  
ATOM    532  CA  MET A  69       4.033 -25.022  26.982  1.00 36.94           C  
ATOM    533  C   MET A  69       3.161 -23.890  26.451  1.00 36.94           C  
ATOM    534  CB  MET A  69       5.337 -25.096  26.185  1.00 36.94           C  
ATOM    535  O   MET A  69       2.598 -23.994  25.359  1.00 36.94           O  
ATOM    536  CG  MET A  69       6.366 -24.055  26.595  1.00 36.94           C  
ATOM    537  SD  MET A  69       7.804 -24.002  25.457  1.00 36.94           S  
ATOM    538  CE  MET A  69       8.700 -25.482  26.004  1.00 36.94           C  
ATOM    539  N   GLU A  70       2.175 -23.439  27.172  1.00 39.60           N  
ATOM    540  CA  GLU A  70       1.361 -22.234  27.298  1.00 39.60           C  
ATOM    541  C   GLU A  70       1.563 -21.305  26.104  1.00 39.60           C  
ATOM    542  CB  GLU A  70       1.688 -21.498  28.599  1.00 39.60           C  
ATOM    543  O   GLU A  70       2.612 -20.671  25.975  1.00 39.60           O  
ATOM    544  CG  GLU A  70       0.464 -20.951  29.321  1.00 39.60           C  
ATOM    545  CD  GLU A  70       0.796 -20.290  30.649  1.00 39.60           C  
ATOM    546  OE1 GLU A  70      -0.135 -19.830  31.348  1.00 39.60           O  
ATOM    547  OE2 GLU A  70       1.998 -20.231  30.993  1.00 39.60           O  
ATOM    548  N   GLU A  71       1.524 -21.835  24.852  1.00 38.54           N  
ATOM    549  CA  GLU A  71       1.394 -21.220  23.534  1.00 38.54           C  
ATOM    550  C   GLU A  71       0.284 -20.172  23.522  1.00 38.54           C  
ATOM    551  CB  GLU A  71       1.124 -22.284  22.468  1.00 38.54           C  
ATOM    552  O   GLU A  71      -0.807 -20.410  24.043  1.00 38.54           O  
ATOM    553  CG  GLU A  71       2.384 -22.925  21.905  1.00 38.54           C  
ATOM    554  CD  GLU A  71       2.100 -23.999  20.867  1.00 38.54           C  
ATOM    555  OE1 GLU A  71       3.058 -24.642  20.381  1.00 38.54           O  
ATOM    556  OE2 GLU A  71       0.910 -24.199  20.538  1.00 38.54           O  
ATOM    557  N   THR A  72       0.489 -19.100  24.164  1.00 44.59           N  
ATOM    558  CA  THR A  72      -0.156 -17.818  23.903  1.00 44.59           C  
ATOM    559  C   THR A  72      -1.441 -18.012  23.104  1.00 44.59           C  
ATOM    560  CB  THR A  72       0.785 -16.864  23.143  1.00 44.59           C  
ATOM    561  O   THR A  72      -1.444 -18.697  22.079  1.00 44.59           O  
ATOM    562  CG2 THR A  72       2.006 -16.510  23.986  1.00 44.59           C  
ATOM    563  OG1 THR A  72       1.221 -17.496  21.933  1.00 44.59           O  
ATOM    564  N   GLU A  73      -2.438 -18.740  23.575  1.00 42.78           N  
ATOM    565  CA  GLU A  73      -3.846 -18.884  23.216  1.00 42.78           C  
ATOM    566  C   GLU A  73      -4.199 -18.019  22.010  1.00 42.78           C  
ATOM    567  CB  GLU A  73      -4.743 -18.522  24.403  1.00 42.78           C  
ATOM    568  O   GLU A  73      -3.998 -16.803  22.031  1.00 42.78           O  
ATOM    569  CG  GLU A  73      -4.903 -19.645  25.418  1.00 42.78           C  
ATOM    570  CD  GLU A  73      -5.809 -19.277  26.582  1.00 42.78           C  
ATOM    571  OE1 GLU A  73      -6.019 -20.124  27.479  1.00 42.78           O  
ATOM    572  OE2 GLU A  73      -6.314 -18.132  26.597  1.00 42.78           O  
ATOM    573  N   THR A  74      -3.716 -18.235  20.807  1.00 47.71           N  
ATOM    574  CA  THR A  74      -4.221 -17.711  19.544  1.00 47.71           C  
ATOM    575  C   THR A  74      -5.741 -17.583  19.580  1.00 47.71           C  
ATOM    576  CB  THR A  74      -3.806 -18.606  18.361  1.00 47.71           C  
ATOM    577  O   THR A  74      -6.443 -18.547  19.896  1.00 47.71           O  
ATOM    578  CG2 THR A  74      -2.298 -18.560  18.139  1.00 47.71           C  
ATOM    579  OG1 THR A  74      -4.196 -19.958  18.634  1.00 47.71           O  
ATOM    580  N   ARG A  75      -6.391 -16.573  20.216  1.00 64.43           N  
ATOM    581  CA  ARG A  75      -7.824 -16.309  20.140  1.00 64.43           C  
ATOM    582  C   ARG A  75      -8.294 -16.251  18.690  1.00 64.43           C  
ATOM    583  CB  ARG A  75      -8.170 -15.002  20.855  1.00 64.43           C  
ATOM    584  O   ARG A  75      -7.623 -15.665  17.838  1.00 64.43           O  
ATOM    585  CG  ARG A  75      -7.952 -15.046  22.359  1.00 64.43           C  
ATOM    586  CD  ARG A  75      -8.463 -13.785  23.041  1.00 64.43           C  
ATOM    587  NE  ARG A  75      -8.667 -13.991  24.472  1.00 64.43           N  
ATOM    588  NH1 ARG A  75      -8.804 -11.743  24.986  1.00 64.43           N  
ATOM    589  NH2 ARG A  75      -9.003 -13.316  26.641  1.00 64.43           N  
ATOM    590  CZ  ARG A  75      -8.824 -13.016  25.363  1.00 64.43           C  
ATOM    591  N   GLU A  76      -9.063 -17.234  18.188  1.00 73.70           N  
ATOM    592  CA  GLU A  76      -9.736 -17.311  16.895  1.00 73.70           C  
ATOM    593  C   GLU A  76     -10.572 -16.061  16.632  1.00 73.70           C  
ATOM    594  CB  GLU A  76     -10.619 -18.559  16.821  1.00 73.70           C  
ATOM    595  O   GLU A  76     -11.053 -15.422  17.570  1.00 73.70           O  
ATOM    596  CG  GLU A  76      -9.841 -19.866  16.860  1.00 73.70           C  
ATOM    597  CD  GLU A  76     -10.726 -21.096  16.732  1.00 73.70           C  
ATOM    598  OE1 GLU A  76     -10.190 -22.224  16.653  1.00 73.70           O  
ATOM    599  OE2 GLU A  76     -11.966 -20.929  16.710  1.00 73.70           O  
ATOM    600  N   PRO A  77     -10.481 -15.558  15.368  1.00 75.25           N  
ATOM    601  CA  PRO A  77     -11.368 -14.460  14.978  1.00 75.25           C  
ATOM    602  C   PRO A  77     -12.834 -14.745  15.296  1.00 75.25           C  
ATOM    603  CB  PRO A  77     -11.149 -14.348  13.467  1.00 75.25           C  
ATOM    604  O   PRO A  77     -13.260 -15.902  15.277  1.00 75.25           O  
ATOM    605  CG  PRO A  77      -9.941 -15.185  13.194  1.00 75.25           C  
ATOM    606  CD  PRO A  77      -9.739 -16.123  14.349  1.00 75.25           C  
ATOM    607  N   ILE A  78     -13.536 -13.717  15.902  1.00 82.99           N  
ATOM    608  CA  ILE A  78     -14.942 -13.786  16.284  1.00 82.99           C  
ATOM    609  C   ILE A  78     -15.803 -13.134  15.204  1.00 82.99           C  
ATOM    610  CB  ILE A  78     -15.191 -13.107  17.649  1.00 82.99           C  
ATOM    611  O   ILE A  78     -15.551 -11.995  14.804  1.00 82.99           O  
ATOM    612  CG1 ILE A  78     -14.302 -13.736  18.728  1.00 82.99           C  
ATOM    613  CG2 ILE A  78     -16.670 -13.199  18.037  1.00 82.99           C  
ATOM    614  CD1 ILE A  78     -14.258 -12.948  20.031  1.00 82.99           C  
ATOM    615  N   LEU A  79     -16.678 -13.911  14.654  1.00 78.94           N  
ATOM    616  CA  LEU A  79     -17.685 -13.410  13.725  1.00 78.94           C  
ATOM    617  C   LEU A  79     -18.961 -13.022  14.464  1.00 78.94           C  
ATOM    618  CB  LEU A  79     -17.999 -14.460  12.656  1.00 78.94           C  
ATOM    619  O   LEU A  79     -19.578 -13.859  15.127  1.00 78.94           O  
ATOM    620  CG  LEU A  79     -19.018 -14.058  11.589  1.00 78.94           C  
ATOM    621  CD1 LEU A  79     -18.492 -12.883  10.770  1.00 78.94           C  
ATOM    622  CD2 LEU A  79     -19.343 -15.243  10.686  1.00 78.94           C  
ATOM    623  N   ASP A  80     -19.279 -11.737  14.436  1.00 79.14           N  
ATOM    624  CA  ASP A  80     -20.531 -11.205  14.966  1.00 79.14           C  
ATOM    625  C   ASP A  80     -21.288 -10.418  13.900  1.00 79.14           C  
ATOM    626  CB  ASP A  80     -20.264 -10.318  16.184  1.00 79.14           C  
ATOM    627  O   ASP A  80     -20.986  -9.248  13.653  1.00 79.14           O  
ATOM    628  CG  ASP A  80     -21.535  -9.886  16.894  1.00 79.14           C  
ATOM    629  OD1 ASP A  80     -22.624 -10.401  16.560  1.00 79.14           O  
ATOM    630  OD2 ASP A  80     -21.447  -9.021  17.792  1.00 79.14           O  
ATOM    631  N   GLY A  81     -22.341 -11.008  13.505  1.00 81.55           N  
ATOM    632  CA  GLY A  81     -23.076 -10.325  12.452  1.00 81.55           C  
ATOM    633  C   GLY A  81     -22.228 -10.026  11.230  1.00 81.55           C  
ATOM    634  O   GLY A  81     -21.669 -10.939  10.617  1.00 81.55           O  
ATOM    635  N   ARG A  82     -22.024  -8.809  10.905  1.00 81.52           N  
ATOM    636  CA  ARG A  82     -21.254  -8.383   9.741  1.00 81.52           C  
ATOM    637  C   ARG A  82     -19.857  -7.925  10.146  1.00 81.52           C  
ATOM    638  CB  ARG A  82     -21.980  -7.258   8.999  1.00 81.52           C  
ATOM    639  O   ARG A  82     -19.174  -7.245   9.377  1.00 81.52           O  
ATOM    640  CG  ARG A  82     -23.261  -7.701   8.310  1.00 81.52           C  
ATOM    641  CD  ARG A  82     -23.915  -6.557   7.548  1.00 81.52           C  
ATOM    642  NE  ARG A  82     -25.241  -6.925   7.058  1.00 81.52           N  
ATOM    643  NH1 ARG A  82     -25.664  -4.886   6.058  1.00 81.52           N  
ATOM    644  NH2 ARG A  82     -27.227  -6.560   5.965  1.00 81.52           N  
ATOM    645  CZ  ARG A  82     -26.041  -6.123   6.361  1.00 81.52           C  
ATOM    646  N   PHE A  83     -19.484  -8.452  11.302  1.00 79.59           N  
ATOM    647  CA  PHE A  83     -18.189  -8.025  11.818  1.00 79.59           C  
ATOM    648  C   PHE A  83     -17.325  -9.229  12.172  1.00 79.59           C  
ATOM    649  CB  PHE A  83     -18.367  -7.127  13.046  1.00 79.59           C  
ATOM    650  O   PHE A  83     -17.816 -10.207  12.740  1.00 79.59           O  
ATOM    651  CG  PHE A  83     -18.976  -5.787  12.734  1.00 79.59           C  
ATOM    652  CD1 PHE A  83     -18.179  -4.722  12.334  1.00 79.59           C  
ATOM    653  CD2 PHE A  83     -20.347  -5.592  12.842  1.00 79.59           C  
ATOM    654  CE1 PHE A  83     -18.740  -3.480  12.045  1.00 79.59           C  
ATOM    655  CE2 PHE A  83     -20.915  -4.353  12.555  1.00 79.59           C  
ATOM    656  CZ  PHE A  83     -20.109  -3.299  12.157  1.00 79.59           C  
ATOM    657  N   ILE A  84     -16.000  -8.994  11.808  1.00 85.15           N  
ATOM    658  CA  ILE A  84     -14.970  -9.943  12.217  1.00 85.15           C  
ATOM    659  C   ILE A  84     -13.940  -9.238  13.098  1.00 85.15           C  
ATOM    660  CB  ILE A  84     -14.279 -10.588  10.996  1.00 85.15           C  
ATOM    661  O   ILE A  84     -13.419  -8.182  12.731  1.00 85.15           O  
ATOM    662  CG1 ILE A  84     -15.298 -11.364  10.154  1.00 85.15           C  
ATOM    663  CG2 ILE A  84     -13.131 -11.499  11.443  1.00 85.15           C  
ATOM    664  CD1 ILE A  84     -14.760 -11.838   8.811  1.00 85.15           C  
ATOM    665  N   THR A  85     -13.746  -9.800  14.356  1.00 82.03           N  
ATOM    666  CA  THR A  85     -12.759  -9.284  15.298  1.00 82.03           C  
ATOM    667  C   THR A  85     -11.581 -10.245  15.428  1.00 82.03           C  
ATOM    668  CB  THR A  85     -13.384  -9.042  16.685  1.00 82.03           C  
ATOM    669  O   THR A  85     -11.773 -11.452  15.591  1.00 82.03           O  
ATOM    670  CG2 THR A  85     -12.378  -8.403  17.636  1.00 82.03           C  
ATOM    671  OG1 THR A  85     -14.515  -8.174  16.548  1.00 82.03           O  
ATOM    672  N   PHE A  86     -10.458  -9.722  15.292  1.00 81.66           N  
ATOM    673  CA  PHE A  86      -9.270 -10.566  15.335  1.00 81.66           C  
ATOM    674  C   PHE A  86      -8.088  -9.807  15.926  1.00 81.66           C  
ATOM    675  CB  PHE A  86      -8.919 -11.074  13.933  1.00 81.66           C  
ATOM    676  O   PHE A  86      -8.068  -8.574  15.918  1.00 81.66           O  
ATOM    677  CG  PHE A  86      -8.756  -9.980  12.913  1.00 81.66           C  
ATOM    678  CD1 PHE A  86      -9.843  -9.537  12.169  1.00 81.66           C  
ATOM    679  CD2 PHE A  86      -7.516  -9.393  12.699  1.00 81.66           C  
ATOM    680  CE1 PHE A  86      -9.696  -8.524  11.224  1.00 81.66           C  
ATOM    681  CE2 PHE A  86      -7.361  -8.380  11.757  1.00 81.66           C  
ATOM    682  CZ  PHE A  86      -8.452  -7.947  11.020  1.00 81.66           C  
ATOM    683  N   PRO A  87      -7.156 -10.707  16.555  1.00 82.68           N  
ATOM    684  CA  PRO A  87      -5.907 -10.070  16.979  1.00 82.68           C  
ATOM    685  C   PRO A  87      -5.050  -9.609  15.802  1.00 82.68           C  
ATOM    686  CB  PRO A  87      -5.199 -11.173  17.771  1.00 82.68           C  
ATOM    687  O   PRO A  87      -4.923 -10.328  14.807  1.00 82.68           O  
ATOM    688  CG  PRO A  87      -5.769 -12.449  17.241  1.00 82.68           C  
ATOM    689  CD  PRO A  87      -7.158 -12.178  16.738  1.00 82.68           C  
ATOM    690  N   MET A  88      -4.500  -8.498  15.979  1.00 80.70           N  
ATOM    691  CA  MET A  88      -3.722  -7.900  14.898  1.00 80.70           C  
ATOM    692  C   MET A  88      -2.512  -8.763  14.556  1.00 80.70           C  
ATOM    693  CB  MET A  88      -3.269  -6.489  15.278  1.00 80.70           C  
ATOM    694  O   MET A  88      -2.050  -8.765  13.414  1.00 80.70           O  
ATOM    695  CG  MET A  88      -4.346  -5.431  15.107  1.00 80.70           C  
ATOM    696  SD  MET A  88      -4.988  -5.353  13.389  1.00 80.70           S  
ATOM    697  CE  MET A  88      -3.490  -4.828  12.512  1.00 80.70           C  
ATOM    698  N   ARG A  89      -2.010  -9.442  15.470  1.00 80.45           N  
ATOM    699  CA  ARG A  89      -0.816 -10.243  15.214  1.00 80.45           C  
ATOM    700  C   ARG A  89      -1.055 -11.234  14.081  1.00 80.45           C  
ATOM    701  CB  ARG A  89      -0.387 -10.988  16.480  1.00 80.45           C  
ATOM    702  O   ARG A  89      -0.107 -11.682  13.431  1.00 80.45           O  
ATOM    703  CG  ARG A  89      -1.433 -11.957  17.009  1.00 80.45           C  
ATOM    704  CD  ARG A  89      -0.964 -12.653  18.280  1.00 80.45           C  
ATOM    705  NE  ARG A  89      -1.994 -13.536  18.820  1.00 80.45           N  
ATOM    706  NH1 ARG A  89      -1.022 -15.484  18.045  1.00 80.45           N  
ATOM    707  NH2 ARG A  89      -2.984 -15.568  19.228  1.00 80.45           N  
ATOM    708  CZ  ARG A  89      -1.997 -14.861  18.696  1.00 80.45           C  
ATOM    709  N   ILE A  90      -2.363 -11.529  13.875  1.00 83.49           N  
ATOM    710  CA  ILE A  90      -2.719 -12.509  12.854  1.00 83.49           C  
ATOM    711  C   ILE A  90      -2.422 -11.940  11.468  1.00 83.49           C  
ATOM    712  CB  ILE A  90      -4.205 -12.919  12.957  1.00 83.49           C  
ATOM    713  O   ILE A  90      -2.020 -12.674  10.562  1.00 83.49           O  
ATOM    714  CG1 ILE A  90      -4.472 -13.625  14.292  1.00 83.49           C  
ATOM    715  CG2 ILE A  90      -4.602 -13.811  11.777  1.00 83.49           C  
ATOM    716  CD1 ILE A  90      -5.946 -13.892  14.567  1.00 83.49           C  
ATOM    717  N   LEU A  91      -2.523 -10.612  11.303  1.00 85.91           N  
ATOM    718  CA  LEU A  91      -2.399 -10.012   9.979  1.00 85.91           C  
ATOM    719  C   LEU A  91      -1.082  -9.255   9.846  1.00 85.91           C  
ATOM    720  CB  LEU A  91      -3.574  -9.068   9.707  1.00 85.91           C  
ATOM    721  O   LEU A  91      -0.669  -8.910   8.737  1.00 85.91           O  
ATOM    722  CG  LEU A  91      -4.950  -9.721   9.571  1.00 85.91           C  
ATOM    723  CD1 LEU A  91      -6.019  -8.659   9.332  1.00 85.91           C  
ATOM    724  CD2 LEU A  91      -4.947 -10.747   8.443  1.00 85.91           C  
ATOM    725  N   ASN A  92      -0.467  -9.000  10.879  1.00 84.76           N  
ATOM    726  CA  ASN A  92       0.668  -8.083  10.908  1.00 84.76           C  
ATOM    727  C   ASN A  92       1.723  -8.466   9.875  1.00 84.76           C  
ATOM    728  CB  ASN A  92       1.286  -8.037  12.307  1.00 84.76           C  
ATOM    729  O   ASN A  92       2.211  -7.611   9.133  1.00 84.76           O  
ATOM    730  CG  ASN A  92       0.584  -7.055  13.223  1.00 84.76           C  
ATOM    731  ND2 ASN A  92       0.922  -7.095  14.507  1.00 84.76           N  
ATOM    732  OD1 ASN A  92      -0.257  -6.267  12.782  1.00 84.76           O  
ATOM    733  N   ASP A  93       2.035  -9.744   9.725  1.00 84.77           N  
ATOM    734  CA  ASP A  93       3.104 -10.171   8.827  1.00 84.77           C  
ATOM    735  C   ASP A  93       2.711  -9.962   7.366  1.00 84.77           C  
ATOM    736  CB  ASP A  93       3.456 -11.640   9.072  1.00 84.77           C  
ATOM    737  O   ASP A  93       3.569  -9.721   6.515  1.00 84.77           O  
ATOM    738  CG  ASP A  93       4.231 -11.857  10.360  1.00 84.77           C  
ATOM    739  OD1 ASP A  93       4.749 -10.874  10.933  1.00 84.77           O  
ATOM    740  OD2 ASP A  93       4.327 -13.021  10.804  1.00 84.77           O  
ATOM    741  N   SER A  94       1.430 -10.043   7.145  1.00 90.08           N  
ATOM    742  CA  SER A  94       0.953  -9.941   5.770  1.00 90.08           C  
ATOM    743  C   SER A  94       0.780  -8.485   5.351  1.00 90.08           C  
ATOM    744  CB  SER A  94      -0.370 -10.689   5.604  1.00 90.08           C  
ATOM    745  O   SER A  94       0.621  -8.190   4.165  1.00 90.08           O  
ATOM    746  OG  SER A  94      -0.228 -12.051   5.968  1.00 90.08           O  
ATOM    747  N   LEU A  95       0.871  -7.577   6.252  1.00 91.20           N  
ATOM    748  CA  LEU A  95       0.585  -6.181   5.941  1.00 91.20           C  
ATOM    749  C   LEU A  95       1.847  -5.331   6.046  1.00 91.20           C  
ATOM    750  CB  LEU A  95      -0.493  -5.633   6.880  1.00 91.20           C  
ATOM    751  O   LEU A  95       1.785  -4.105   5.935  1.00 91.20           O  
ATOM    752  CG  LEU A  95      -1.851  -6.335   6.836  1.00 91.20           C  
ATOM    753  CD1 LEU A  95      -2.812  -5.694   7.832  1.00 91.20           C  
ATOM    754  CD2 LEU A  95      -2.429  -6.294   5.425  1.00 91.20           C  
ATOM    755  N   ARG A  96       3.011  -5.971   6.192  1.00 90.49           N  
ATOM    756  CA  ARG A  96       4.243  -5.222   6.415  1.00 90.49           C  
ATOM    757  C   ARG A  96       5.198  -5.376   5.236  1.00 90.49           C  
ATOM    758  CB  ARG A  96       4.926  -5.682   7.705  1.00 90.49           C  
ATOM    759  O   ARG A  96       5.302  -6.457   4.651  1.00 90.49           O  
ATOM    760  CG  ARG A  96       4.208  -5.243   8.971  1.00 90.49           C  
ATOM    761  CD  ARG A  96       4.979  -5.640  10.223  1.00 90.49           C  
ATOM    762  NE  ARG A  96       6.263  -4.949  10.306  1.00 90.49           N  
ATOM    763  NH1 ARG A  96       7.481  -6.840  10.831  1.00 90.49           N  
ATOM    764  NH2 ARG A  96       8.530  -4.811  10.644  1.00 90.49           N  
ATOM    765  CZ  ARG A  96       7.422  -5.535  10.594  1.00 90.49           C  
ATOM    766  N   CYS A  97       5.828  -4.290   4.966  1.00 94.53           N  
ATOM    767  CA  CYS A  97       6.880  -4.275   3.956  1.00 94.53           C  
ATOM    768  C   CYS A  97       8.191  -4.804   4.526  1.00 94.53           C  
ATOM    769  CB  CYS A  97       7.084  -2.860   3.416  1.00 94.53           C  
ATOM    770  O   CYS A  97       8.643  -4.351   5.579  1.00 94.53           O  
ATOM    771  SG  CYS A  97       8.389  -2.735   2.174  1.00 94.53           S  
ATOM    772  N   THR A  98       8.890  -5.706   3.806  1.00 94.31           N  
ATOM    773  CA  THR A  98      10.107  -6.318   4.328  1.00 94.31           C  
ATOM    774  C   THR A  98      11.298  -5.380   4.160  1.00 94.31           C  
ATOM    775  CB  THR A  98      10.403  -7.658   3.630  1.00 94.31           C  
ATOM    776  O   THR A  98      12.350  -5.588   4.768  1.00 94.31           O  
ATOM    777  CG2 THR A  98       9.302  -8.677   3.907  1.00 94.31           C  
ATOM    778  OG1 THR A  98      10.495  -7.443   2.216  1.00 94.31           O  
ATOM    779  N   LEU A  99      11.206  -4.415   3.272  1.00 93.98           N  
ATOM    780  CA  LEU A  99      12.313  -3.497   3.024  1.00 93.98           C  
ATOM    781  C   LEU A  99      12.353  -2.396   4.077  1.00 93.98           C  
ATOM    782  CB  LEU A  99      12.195  -2.880   1.628  1.00 93.98           C  
ATOM    783  O   LEU A  99      13.424  -2.053   4.584  1.00 93.98           O  
ATOM    784  CG  LEU A  99      12.419  -3.827   0.447  1.00 93.98           C  
ATOM    785  CD1 LEU A  99      12.169  -3.099  -0.870  1.00 93.98           C  
ATOM    786  CD2 LEU A  99      13.829  -4.406   0.485  1.00 93.98           C  
ATOM    787  N   CYS A 100      11.162  -1.853   4.438  1.00 91.71           N  
ATOM    788  CA  CYS A 100      11.168  -0.773   5.418  1.00 91.71           C  
ATOM    789  C   CYS A 100      10.742  -1.280   6.790  1.00 91.71           C  
ATOM    790  CB  CYS A 100      10.243   0.359   4.972  1.00 91.71           C  
ATOM    791  O   CYS A 100      10.966  -0.611   7.801  1.00 91.71           O  
ATOM    792  SG  CYS A 100       8.489  -0.071   5.022  1.00 91.71           S  
ATOM    793  N   GLY A 101      10.133  -2.460   6.870  1.00 89.62           N  
ATOM    794  CA  GLY A 101       9.667  -3.013   8.132  1.00 89.62           C  
ATOM    795  C   GLY A 101       8.364  -2.397   8.607  1.00 89.62           C  
ATOM    796  O   GLY A 101       7.872  -2.731   9.687  1.00 89.62           O  
ATOM    797  N   GLY A 102       7.831  -1.521   7.905  1.00 87.85           N  
ATOM    798  CA  GLY A 102       6.563  -0.889   8.231  1.00 87.85           C  
ATOM    799  C   GLY A 102       5.397  -1.443   7.434  1.00 87.85           C  
ATOM    800  O   GLY A 102       5.557  -2.403   6.677  1.00 87.85           O  
ATOM    801  N   TYR A 103       4.159  -0.878   7.659  1.00 90.71           N  
ATOM    802  CA  TYR A 103       2.981  -1.257   6.887  1.00 90.71           C  
ATOM    803  C   TYR A 103       3.060  -0.708   5.467  1.00 90.71           C  
ATOM    804  CB  TYR A 103       1.706  -0.754   7.571  1.00 90.71           C  
ATOM    805  O   TYR A 103       3.707   0.313   5.225  1.00 90.71           O  
ATOM    806  CG  TYR A 103       1.403  -1.449   8.876  1.00 90.71           C  
ATOM    807  CD1 TYR A 103       0.879  -2.739   8.896  1.00 90.71           C  
ATOM    808  CD2 TYR A 103       1.640  -0.816  10.092  1.00 90.71           C  
ATOM    809  CE1 TYR A 103       0.596  -3.382  10.097  1.00 90.71           C  
ATOM    810  CE2 TYR A 103       1.361  -1.450  11.298  1.00 90.71           C  
ATOM    811  OH  TYR A 103       0.563  -3.363  12.482  1.00 90.71           O  
ATOM    812  CZ  TYR A 103       0.841  -2.731  11.291  1.00 90.71           C  
ATOM    813  N   PHE A 104       2.430  -1.363   4.562  1.00 92.36           N  
ATOM    814  CA  PHE A 104       2.532  -1.015   3.149  1.00 92.36           C  
ATOM    815  C   PHE A 104       2.007   0.394   2.899  1.00 92.36           C  
ATOM    816  CB  PHE A 104       1.762  -2.022   2.289  1.00 92.36           C  
ATOM    817  O   PHE A 104       0.960   0.775   3.428  1.00 92.36           O  
ATOM    818  CG  PHE A 104       2.455  -3.349   2.142  1.00 92.36           C  
ATOM    819  CD1 PHE A 104       3.642  -3.454   1.426  1.00 92.36           C  
ATOM    820  CD2 PHE A 104       1.920  -4.493   2.720  1.00 92.36           C  
ATOM    821  CE1 PHE A 104       4.286  -4.682   1.289  1.00 92.36           C  
ATOM    822  CE2 PHE A 104       2.558  -5.723   2.587  1.00 92.36           C  
ATOM    823  CZ  PHE A 104       3.740  -5.816   1.870  1.00 92.36           C  
ATOM    824  N   TYR A 105       2.672   1.182   2.157  1.00 91.34           N  
ATOM    825  CA  TYR A 105       2.354   2.493   1.603  1.00 91.34           C  
ATOM    826  C   TYR A 105       2.513   2.497   0.087  1.00 91.34           C  
ATOM    827  CB  TYR A 105       3.246   3.571   2.225  1.00 91.34           C  
ATOM    828  O   TYR A 105       3.604   2.243  -0.429  1.00 91.34           O  
ATOM    829  CG  TYR A 105       3.070   4.936   1.605  1.00 91.34           C  
ATOM    830  CD1 TYR A 105       4.066   5.493   0.806  1.00 91.34           C  
ATOM    831  CD2 TYR A 105       1.909   5.672   1.819  1.00 91.34           C  
ATOM    832  CE1 TYR A 105       3.909   6.751   0.234  1.00 91.34           C  
ATOM    833  CE2 TYR A 105       1.742   6.931   1.253  1.00 91.34           C  
ATOM    834  OH  TYR A 105       2.585   8.708  -0.100  1.00 91.34           O  
ATOM    835  CZ  TYR A 105       2.745   7.462   0.463  1.00 91.34           C  
ATOM    836  N   GLU A 106       1.395   2.757  -0.561  1.00 94.20           N  
ATOM    837  CA  GLU A 106       1.413   2.634  -2.015  1.00 94.20           C  
ATOM    838  C   GLU A 106       1.991   1.289  -2.448  1.00 94.20           C  
ATOM    839  CB  GLU A 106       2.215   3.777  -2.642  1.00 94.20           C  
ATOM    840  O   GLU A 106       2.999   1.240  -3.156  1.00 94.20           O  
ATOM    841  CG  GLU A 106       1.555   5.141  -2.501  1.00 94.20           C  
ATOM    842  CD  GLU A 106       2.230   6.223  -3.328  1.00 94.20           C  
ATOM    843  OE1 GLU A 106       1.627   7.303  -3.522  1.00 94.20           O  
ATOM    844  OE2 GLU A 106       3.370   5.988  -3.787  1.00 94.20           O  
ATOM    845  N   ALA A 107       1.295   0.300  -2.093  1.00 97.00           N  
ATOM    846  CA  ALA A 107       1.741  -1.068  -2.342  1.00 97.00           C  
ATOM    847  C   ALA A 107       2.037  -1.288  -3.823  1.00 97.00           C  
ATOM    848  CB  ALA A 107       0.692  -2.067  -1.859  1.00 97.00           C  
ATOM    849  O   ALA A 107       1.267  -0.859  -4.686  1.00 97.00           O  
ATOM    850  N   ALA A 108       3.190  -1.973  -4.103  1.00 97.91           N  
ATOM    851  CA  ALA A 108       3.616  -2.367  -5.443  1.00 97.91           C  
ATOM    852  C   ALA A 108       4.118  -3.807  -5.458  1.00 97.91           C  
ATOM    853  CB  ALA A 108       4.701  -1.423  -5.956  1.00 97.91           C  
ATOM    854  O   ALA A 108       4.819  -4.237  -4.538  1.00 97.91           O  
ATOM    855  N   THR A 109       3.696  -4.450  -6.531  1.00 98.04           N  
ATOM    856  CA  THR A 109       4.040  -5.862  -6.659  1.00 98.04           C  
ATOM    857  C   THR A 109       4.979  -6.085  -7.841  1.00 98.04           C  
ATOM    858  CB  THR A 109       2.780  -6.730  -6.830  1.00 98.04           C  
ATOM    859  O   THR A 109       4.819  -5.463  -8.893  1.00 98.04           O  
ATOM    860  CG2 THR A 109       3.142  -8.207  -6.949  1.00 98.04           C  
ATOM    861  OG1 THR A 109       1.925  -6.550  -5.694  1.00 98.04           O  
ATOM    862  N   ILE A 110       5.940  -6.960  -7.528  1.00 97.62           N  
ATOM    863  CA  ILE A 110       6.814  -7.360  -8.626  1.00 97.62           C  
ATOM    864  C   ILE A 110       6.064  -8.302  -9.565  1.00 97.62           C  
ATOM    865  CB  ILE A 110       8.102  -8.036  -8.105  1.00 97.62           C  
ATOM    866  O   ILE A 110       5.469  -9.287  -9.122  1.00 97.62           O  
ATOM    867  CG1 ILE A 110       8.909  -7.057  -7.245  1.00 97.62           C  
ATOM    868  CG2 ILE A 110       8.944  -8.565  -9.270  1.00 97.62           C  
ATOM    869  CD1 ILE A 110      10.158  -7.665  -6.621  1.00 97.62           C  
ATOM    870  N   LYS A 111       6.120  -8.130 -10.828  1.00 96.76           N  
ATOM    871  CA  LYS A 111       5.314  -8.819 -11.832  1.00 96.76           C  
ATOM    872  C   LYS A 111       5.708 -10.290 -11.938  1.00 96.76           C  
ATOM    873  CB  LYS A 111       5.457  -8.139 -13.194  1.00 96.76           C  
ATOM    874  O   LYS A 111       4.846 -11.159 -12.087  1.00 96.76           O  
ATOM    875  CG  LYS A 111       4.841  -6.749 -13.260  1.00 96.76           C  
ATOM    876  CD  LYS A 111       4.995  -6.134 -14.645  1.00 96.76           C  
ATOM    877  CE  LYS A 111       4.436  -4.718 -14.694  1.00 96.76           C  
ATOM    878  NZ  LYS A 111       4.593  -4.108 -16.048  1.00 96.76           N  
ATOM    879  N   GLU A 112       6.895 -10.675 -11.656  1.00 96.36           N  
ATOM    880  CA  GLU A 112       7.377 -12.028 -11.919  1.00 96.36           C  
ATOM    881  C   GLU A 112       7.101 -12.952 -10.736  1.00 96.36           C  
ATOM    882  CB  GLU A 112       8.874 -12.013 -12.236  1.00 96.36           C  
ATOM    883  O   GLU A 112       6.831 -14.141 -10.920  1.00 96.36           O  
ATOM    884  CG  GLU A 112       9.220 -11.301 -13.536  1.00 96.36           C  
ATOM    885  CD  GLU A 112       8.548 -11.915 -14.754  1.00 96.36           C  
ATOM    886  OE1 GLU A 112       8.189 -11.167 -15.691  1.00 96.36           O  
ATOM    887  OE2 GLU A 112       8.380 -13.155 -14.771  1.00 96.36           O  
ATOM    888  N   CYS A 113       7.105 -12.368  -9.503  1.00 97.26           N  
ATOM    889  CA  CYS A 113       6.980 -13.264  -8.359  1.00 97.26           C  
ATOM    890  C   CYS A 113       5.820 -12.846  -7.463  1.00 97.26           C  
ATOM    891  CB  CYS A 113       8.278 -13.286  -7.551  1.00 97.26           C  
ATOM    892  O   CYS A 113       5.427 -13.589  -6.562  1.00 97.26           O  
ATOM    893  SG  CYS A 113       8.708 -11.692  -6.821  1.00 97.26           S  
ATOM    894  N   LEU A 114       5.256 -11.696  -7.646  1.00 97.08           N  
ATOM    895  CA  LEU A 114       4.079 -11.158  -6.972  1.00 97.08           C  
ATOM    896  C   LEU A 114       4.379 -10.863  -5.506  1.00 97.08           C  
ATOM    897  CB  LEU A 114       2.907 -12.136  -7.079  1.00 97.08           C  
ATOM    898  O   LEU A 114       3.473 -10.864  -4.670  1.00 97.08           O  
ATOM    899  CG  LEU A 114       2.448 -12.492  -8.494  1.00 97.08           C  
ATOM    900  CD1 LEU A 114       1.200 -13.368  -8.441  1.00 97.08           C  
ATOM    901  CD2 LEU A 114       2.186 -11.228  -9.306  1.00 97.08           C  
ATOM    902  N   HIS A 115       5.629 -10.667  -5.111  1.00 98.05           N  
ATOM    903  CA  HIS A 115       5.948 -10.140  -3.788  1.00 98.05           C  
ATOM    904  C   HIS A 115       5.744  -8.630  -3.733  1.00 98.05           C  
ATOM    905  CB  HIS A 115       7.387 -10.490  -3.404  1.00 98.05           C  
ATOM    906  O   HIS A 115       6.036  -7.924  -4.700  1.00 98.05           O  
ATOM    907  CG  HIS A 115       7.589 -11.938  -3.092  1.00 98.05           C  
ATOM    908  CD2 HIS A 115       7.024 -12.732  -2.152  1.00 98.05           C  
ATOM    909  ND1 HIS A 115       8.471 -12.734  -3.790  1.00 98.05           N  
ATOM    910  CE1 HIS A 115       8.438 -13.959  -3.292  1.00 98.05           C  
ATOM    911  NE2 HIS A 115       7.568 -13.984  -2.297  1.00 98.05           N  
ATOM    912  N   THR A 116       5.175  -8.213  -2.686  1.00 97.92           N  
ATOM    913  CA  THR A 116       4.699  -6.839  -2.569  1.00 97.92           C  
ATOM    914  C   THR A 116       5.576  -6.043  -1.607  1.00 97.92           C  
ATOM    915  CB  THR A 116       3.236  -6.794  -2.091  1.00 97.92           C  
ATOM    916  O   THR A 116       6.047  -6.578  -0.600  1.00 97.92           O  
ATOM    917  CG2 THR A 116       2.716  -5.361  -2.046  1.00 97.92           C  
ATOM    918  OG1 THR A 116       2.422  -7.557  -2.991  1.00 97.92           O  
ATOM    919  N   PHE A 117       5.813  -4.808  -1.987  1.00 97.82           N  
ATOM    920  CA  PHE A 117       6.551  -3.820  -1.209  1.00 97.82           C  
ATOM    921  C   PHE A 117       5.871  -2.458  -1.277  1.00 97.82           C  
ATOM    922  CB  PHE A 117       7.996  -3.711  -1.708  1.00 97.82           C  
ATOM    923  O   PHE A 117       4.925  -2.269  -2.045  1.00 97.82           O  
ATOM    924  CG  PHE A 117       8.712  -5.032  -1.786  1.00 97.82           C  
ATOM    925  CD1 PHE A 117       9.454  -5.501  -0.708  1.00 97.82           C  
ATOM    926  CD2 PHE A 117       8.644  -5.805  -2.938  1.00 97.82           C  
ATOM    927  CE1 PHE A 117      10.118  -6.723  -0.778  1.00 97.82           C  
ATOM    928  CE2 PHE A 117       9.305  -7.027  -3.015  1.00 97.82           C  
ATOM    929  CZ  PHE A 117      10.043  -7.484  -1.934  1.00 97.82           C  
ATOM    930  N   CYS A 118       6.461  -1.519  -0.379  1.00 96.91           N  
ATOM    931  CA  CYS A 118       6.097  -0.137  -0.672  1.00 96.91           C  
ATOM    932  C   CYS A 118       6.686   0.312  -2.003  1.00 96.91           C  
ATOM    933  CB  CYS A 118       6.572   0.791   0.446  1.00 96.91           C  
ATOM    934  O   CYS A 118       7.834  -0.007  -2.319  1.00 96.91           O  
ATOM    935  SG  CYS A 118       5.882   0.391   2.067  1.00 96.91           S  
ATOM    936  N   ARG A 119       5.925   0.960  -2.740  1.00 97.14           N  
ATOM    937  CA  ARG A 119       6.398   1.379  -4.056  1.00 97.14           C  
ATOM    938  C   ARG A 119       7.709   2.150  -3.948  1.00 97.14           C  
ATOM    939  CB  ARG A 119       5.342   2.236  -4.759  1.00 97.14           C  
ATOM    940  O   ARG A 119       8.687   1.820  -4.622  1.00 97.14           O  
ATOM    941  CG  ARG A 119       5.699   2.599  -6.192  1.00 97.14           C  
ATOM    942  CD  ARG A 119       4.577   3.371  -6.873  1.00 97.14           C  
ATOM    943  NE  ARG A 119       5.051   4.071  -8.064  1.00 97.14           N  
ATOM    944  NH1 ARG A 119       4.745   2.280  -9.491  1.00 97.14           N  
ATOM    945  NH2 ARG A 119       5.567   4.264 -10.293  1.00 97.14           N  
ATOM    946  CZ  ARG A 119       5.120   3.537  -9.280  1.00 97.14           C  
ATOM    947  N   PRO A 120       7.811   3.110  -3.084  1.00 95.03           N  
ATOM    948  CA  PRO A 120       9.089   3.817  -2.969  1.00 95.03           C  
ATOM    949  C   PRO A 120      10.230   2.904  -2.528  1.00 95.03           C  
ATOM    950  CB  PRO A 120       8.805   4.886  -1.911  1.00 95.03           C  
ATOM    951  O   PRO A 120      11.374   3.090  -2.953  1.00 95.03           O  
ATOM    952  CG  PRO A 120       7.605   4.386  -1.174  1.00 95.03           C  
ATOM    953  CD  PRO A 120       6.780   3.556  -2.114  1.00 95.03           C  
ATOM    954  N   CYS A 121       9.934   1.913  -1.728  1.00 96.15           N  
ATOM    955  CA  CYS A 121      10.951   1.004  -1.212  1.00 96.15           C  
ATOM    956  C   CYS A 121      11.533   0.145  -2.329  1.00 96.15           C  
ATOM    957  CB  CYS A 121      10.366   0.108  -0.121  1.00 96.15           C  
ATOM    958  O   CYS A 121      12.753   0.032  -2.460  1.00 96.15           O  
ATOM    959  SG  CYS A 121      10.029   0.974   1.428  1.00 96.15           S  
ATOM    960  N   ILE A 122      10.640  -0.393  -3.063  1.00 96.98           N  
ATOM    961  CA  ILE A 122      11.125  -1.326  -4.075  1.00 96.98           C  
ATOM    962  C   ILE A 122      11.795  -0.553  -5.209  1.00 96.98           C  
ATOM    963  CB  ILE A 122       9.982  -2.206  -4.627  1.00 96.98           C  
ATOM    964  O   ILE A 122      12.788  -1.012  -5.779  1.00 96.98           O  
ATOM    965  CG1 ILE A 122      10.537  -3.254  -5.599  1.00 96.98           C  
ATOM    966  CG2 ILE A 122       8.914  -1.343  -5.303  1.00 96.98           C  
ATOM    967  CD1 ILE A 122      11.535  -4.216  -4.970  1.00 96.98           C  
ATOM    968  N   LEU A 123      11.425   0.610  -5.520  1.00 95.92           N  
ATOM    969  CA  LEU A 123      12.067   1.430  -6.541  1.00 95.92           C  
ATOM    970  C   LEU A 123      13.447   1.889  -6.082  1.00 95.92           C  
ATOM    971  CB  LEU A 123      11.198   2.645  -6.878  1.00 95.92           C  
ATOM    972  O   LEU A 123      14.401   1.879  -6.863  1.00 95.92           O  
ATOM    973  CG  LEU A 123       9.943   2.372  -7.708  1.00 95.92           C  
ATOM    974  CD1 LEU A 123       9.172   3.666  -7.946  1.00 95.92           C  
ATOM    975  CD2 LEU A 123      10.311   1.711  -9.033  1.00 95.92           C  
ATOM    976  N   LYS A 124      13.494   2.348  -4.864  1.00 95.49           N  
ATOM    977  CA  LYS A 124      14.800   2.695  -4.312  1.00 95.49           C  
ATOM    978  C   LYS A 124      15.767   1.518  -4.405  1.00 95.49           C  
ATOM    979  CB  LYS A 124      14.665   3.149  -2.858  1.00 95.49           C  
ATOM    980  O   LYS A 124      16.930   1.691  -4.776  1.00 95.49           O  
ATOM    981  CG  LYS A 124      15.979   3.570  -2.216  1.00 95.49           C  
ATOM    982  CD  LYS A 124      15.781   4.007  -0.771  1.00 95.49           C  
ATOM    983  CE  LYS A 124      17.107   4.334  -0.098  1.00 95.49           C  
ATOM    984  NZ  LYS A 124      16.921   4.722   1.333  1.00 95.49           N  
ATOM    985  N   TYR A 125      15.298   0.361  -4.041  1.00 95.86           N  
ATOM    986  CA  TYR A 125      16.089  -0.863  -4.111  1.00 95.86           C  
ATOM    987  C   TYR A 125      16.637  -1.079  -5.516  1.00 95.86           C  
ATOM    988  CB  TYR A 125      15.248  -2.071  -3.687  1.00 95.86           C  
ATOM    989  O   TYR A 125      17.827  -1.351  -5.690  1.00 95.86           O  
ATOM    990  CG  TYR A 125      15.951  -3.394  -3.870  1.00 95.86           C  
ATOM    991  CD1 TYR A 125      15.698  -4.191  -4.985  1.00 95.86           C  
ATOM    992  CD2 TYR A 125      16.867  -3.851  -2.929  1.00 95.86           C  
ATOM    993  CE1 TYR A 125      16.342  -5.412  -5.157  1.00 95.86           C  
ATOM    994  CE2 TYR A 125      17.517  -5.070  -3.091  1.00 95.86           C  
ATOM    995  OH  TYR A 125      17.889  -7.050  -4.372  1.00 95.86           O  
ATOM    996  CZ  TYR A 125      17.249  -5.842  -4.207  1.00 95.86           C  
ATOM    997  N   PHE A 126      15.854  -0.899  -6.494  1.00 95.18           N  
ATOM    998  CA  PHE A 126      16.264  -1.110  -7.877  1.00 95.18           C  
ATOM    999  C   PHE A 126      17.165   0.023  -8.354  1.00 95.18           C  
ATOM   1000  CB  PHE A 126      15.039  -1.227  -8.790  1.00 95.18           C  
ATOM   1001  O   PHE A 126      18.102  -0.204  -9.122  1.00 95.18           O  
ATOM   1002  CG  PHE A 126      14.268  -2.507  -8.611  1.00 95.18           C  
ATOM   1003  CD1 PHE A 126      14.931  -3.713  -8.419  1.00 95.18           C  
ATOM   1004  CD2 PHE A 126      12.880  -2.504  -8.636  1.00 95.18           C  
ATOM   1005  CE1 PHE A 126      14.220  -4.899  -8.253  1.00 95.18           C  
ATOM   1006  CE2 PHE A 126      12.162  -3.686  -8.471  1.00 95.18           C  
ATOM   1007  CZ  PHE A 126      12.834  -4.882  -8.281  1.00 95.18           C  
ATOM   1008  N   TYR A 127      16.980   1.252  -7.819  1.00 94.45           N  
ATOM   1009  CA  TYR A 127      17.744   2.406  -8.280  1.00 94.45           C  
ATOM   1010  C   TYR A 127      19.094   2.482  -7.578  1.00 94.45           C  
ATOM   1011  CB  TYR A 127      16.959   3.700  -8.045  1.00 94.45           C  
ATOM   1012  O   TYR A 127      20.058   3.019  -8.129  1.00 94.45           O  
ATOM   1013  CG  TYR A 127      15.883   3.953  -9.073  1.00 94.45           C  
ATOM   1014  CD1 TYR A 127      16.199   4.074 -10.424  1.00 94.45           C  
ATOM   1015  CD2 TYR A 127      14.550   4.072  -8.695  1.00 94.45           C  
ATOM   1016  CE1 TYR A 127      15.211   4.309 -11.375  1.00 94.45           C  
ATOM   1017  CE2 TYR A 127      13.554   4.308  -9.637  1.00 94.45           C  
ATOM   1018  OH  TYR A 127      12.912   4.656 -11.910  1.00 94.45           O  
ATOM   1019  CZ  TYR A 127      13.894   4.424 -10.973  1.00 94.45           C  
ATOM   1020  N   ASP A 128      19.126   1.992  -6.361  1.00 94.68           N  
ATOM   1021  CA  ASP A 128      20.385   2.010  -5.622  1.00 94.68           C  
ATOM   1022  C   ASP A 128      21.425   1.111  -6.288  1.00 94.68           C  
ATOM   1023  CB  ASP A 128      20.164   1.573  -4.173  1.00 94.68           C  
ATOM   1024  O   ASP A 128      22.620   1.414  -6.266  1.00 94.68           O  
ATOM   1025  CG  ASP A 128      19.588   2.676  -3.302  1.00 94.68           C  
ATOM   1026  OD1 ASP A 128      19.481   3.830  -3.771  1.00 94.68           O  
ATOM   1027  OD2 ASP A 128      19.241   2.390  -2.136  1.00 94.68           O  
ATOM   1028  N   ASP A 129      21.012   0.060  -6.930  1.00 92.64           N  
ATOM   1029  CA  ASP A 129      21.844  -0.864  -7.695  1.00 92.64           C  
ATOM   1030  C   ASP A 129      21.141  -1.304  -8.977  1.00 92.64           C  
ATOM   1031  CB  ASP A 129      22.207  -2.086  -6.848  1.00 92.64           C  
ATOM   1032  O   ASP A 129      20.361  -2.259  -8.967  1.00 92.64           O  
ATOM   1033  CG  ASP A 129      23.197  -3.010  -7.535  1.00 92.64           C  
ATOM   1034  OD1 ASP A 129      23.597  -2.729  -8.686  1.00 92.64           O  
ATOM   1035  OD2 ASP A 129      23.579  -4.030  -6.922  1.00 92.64           O  
ATOM   1036  N   VAL A 130      21.498  -0.647 -10.046  1.00 87.86           N  
ATOM   1037  CA  VAL A 130      20.775  -0.815 -11.302  1.00 87.86           C  
ATOM   1038  C   VAL A 130      21.078  -2.189 -11.893  1.00 87.86           C  
ATOM   1039  CB  VAL A 130      21.135   0.293 -12.317  1.00 87.86           C  
ATOM   1040  O   VAL A 130      20.302  -2.711 -12.697  1.00 87.86           O  
ATOM   1041  CG1 VAL A 130      20.408   0.070 -13.641  1.00 87.86           C  
ATOM   1042  CG2 VAL A 130      20.799   1.669 -11.745  1.00 87.86           C  
ATOM   1043  N   SER A 131      22.161  -2.804 -11.456  1.00 89.32           N  
ATOM   1044  CA  SER A 131      22.528  -4.129 -11.944  1.00 89.32           C  
ATOM   1045  C   SER A 131      21.726  -5.219 -11.242  1.00 89.32           C  
ATOM   1046  CB  SER A 131      24.024  -4.377 -11.747  1.00 89.32           C  
ATOM   1047  O   SER A 131      21.611  -6.337 -11.749  1.00 89.32           O  
ATOM   1048  OG  SER A 131      24.344  -4.451 -10.368  1.00 89.32           O  
ATOM   1049  N   ASN A 132      21.212  -4.828 -10.084  1.00 92.36           N  
ATOM   1050  CA  ASN A 132      20.417  -5.779  -9.316  1.00 92.36           C  
ATOM   1051  C   ASN A 132      18.958  -5.783  -9.766  1.00 92.36           C  
ATOM   1052  CB  ASN A 132      20.510  -5.473  -7.820  1.00 92.36           C  
ATOM   1053  O   ASN A 132      18.243  -4.798  -9.575  1.00 92.36           O  
ATOM   1054  CG  ASN A 132      19.907  -6.568  -6.961  1.00 92.36           C  
ATOM   1055  ND2 ASN A 132      19.929  -6.371  -5.648  1.00 92.36           N  
ATOM   1056  OD1 ASN A 132      19.427  -7.582  -7.474  1.00 92.36           O  
ATOM   1057  N   THR A 133      18.538  -6.962 -10.293  1.00 94.19           N  
ATOM   1058  CA  THR A 133      17.167  -7.049 -10.783  1.00 94.19           C  
ATOM   1059  C   THR A 133      16.385  -8.109 -10.013  1.00 94.19           C  
ATOM   1060  CB  THR A 133      17.131  -7.373 -12.288  1.00 94.19           C  
ATOM   1061  O   THR A 133      15.284  -8.490 -10.416  1.00 94.19           O  
ATOM   1062  CG2 THR A 133      17.852  -6.301 -13.099  1.00 94.19           C  
ATOM   1063  OG1 THR A 133      17.767  -8.637 -12.514  1.00 94.19           O  
ATOM   1064  N   ALA A 134      16.978  -8.560  -8.966  1.00 96.51           N  
ATOM   1065  CA  ALA A 134      16.383  -9.676  -8.236  1.00 96.51           C  
ATOM   1066  C   ALA A 134      15.455  -9.178  -7.132  1.00 96.51           C  
ATOM   1067  CB  ALA A 134      17.473 -10.568  -7.647  1.00 96.51           C  
ATOM   1068  O   ALA A 134      15.724  -8.152  -6.502  1.00 96.51           O  
ATOM   1069  N   CYS A 135      14.365  -9.934  -6.964  1.00 97.80           N  
ATOM   1070  CA  CYS A 135      13.442  -9.679  -5.863  1.00 97.80           C  
ATOM   1071  C   CYS A 135      14.132  -9.871  -4.518  1.00 97.80           C  
ATOM   1072  CB  CYS A 135      12.226 -10.600  -5.959  1.00 97.80           C  
ATOM   1073  O   CYS A 135      14.817 -10.873  -4.304  1.00 97.80           O  
ATOM   1074  SG  CYS A 135      11.138 -10.521  -4.520  1.00 97.80           S  
ATOM   1075  N   PRO A 136      13.907  -8.929  -3.570  1.00 97.01           N  
ATOM   1076  CA  PRO A 136      14.548  -9.018  -2.256  1.00 97.01           C  
ATOM   1077  C   PRO A 136      14.034 -10.194  -1.428  1.00 97.01           C  
ATOM   1078  CB  PRO A 136      14.185  -7.686  -1.596  1.00 97.01           C  
ATOM   1079  O   PRO A 136      14.717 -10.650  -0.507  1.00 97.01           O  
ATOM   1080  CG  PRO A 136      13.912  -6.757  -2.734  1.00 97.01           C  
ATOM   1081  CD  PRO A 136      13.284  -7.542  -3.850  1.00 97.01           C  
ATOM   1082  N   ILE A 137      12.867 -10.742  -1.810  1.00 96.87           N  
ATOM   1083  CA  ILE A 137      12.268 -11.809  -1.016  1.00 96.87           C  
ATOM   1084  C   ILE A 137      12.640 -13.165  -1.609  1.00 96.87           C  
ATOM   1085  CB  ILE A 137      10.732 -11.661  -0.937  1.00 96.87           C  
ATOM   1086  O   ILE A 137      13.125 -14.049  -0.899  1.00 96.87           O  
ATOM   1087  CG1 ILE A 137      10.357 -10.364  -0.211  1.00 96.87           C  
ATOM   1088  CG2 ILE A 137      10.107 -12.876  -0.246  1.00 96.87           C  
ATOM   1089  CD1 ILE A 137       8.862 -10.076  -0.191  1.00 96.87           C  
ATOM   1090  N   CYS A 138      12.523 -13.312  -2.858  1.00 97.85           N  
ATOM   1091  CA  CYS A 138      12.628 -14.664  -3.396  1.00 97.85           C  
ATOM   1092  C   CYS A 138      13.831 -14.790  -4.324  1.00 97.85           C  
ATOM   1093  CB  CYS A 138      11.352 -15.042  -4.147  1.00 97.85           C  
ATOM   1094  O   CYS A 138      14.241 -15.900  -4.668  1.00 97.85           O  
ATOM   1095  SG  CYS A 138      11.069 -14.066  -5.640  1.00 97.85           S  
ATOM   1096  N   GLY A 139      14.381 -13.683  -4.799  1.00 96.86           N  
ATOM   1097  CA  GLY A 139      15.588 -13.689  -5.610  1.00 96.86           C  
ATOM   1098  C   GLY A 139      15.310 -13.850  -7.093  1.00 96.86           C  
ATOM   1099  O   GLY A 139      16.240 -13.916  -7.900  1.00 96.86           O  
ATOM   1100  N   VAL A 140      14.026 -13.981  -7.454  1.00 97.30           N  
ATOM   1101  CA  VAL A 140      13.683 -14.075  -8.869  1.00 97.30           C  
ATOM   1102  C   VAL A 140      14.107 -12.797  -9.590  1.00 97.30           C  
ATOM   1103  CB  VAL A 140      12.171 -14.323  -9.071  1.00 97.30           C  
ATOM   1104  O   VAL A 140      13.781 -11.692  -9.152  1.00 97.30           O  
ATOM   1105  CG1 VAL A 140      11.807 -14.260 -10.554  1.00 97.30           C  
ATOM   1106  CG2 VAL A 140      11.768 -15.671  -8.476  1.00 97.30           C  
ATOM   1107  N   LYS A 141      14.790 -12.970 -10.712  1.00 95.50           N  
ATOM   1108  CA  LYS A 141      15.305 -11.837 -11.476  1.00 95.50           C  
ATOM   1109  C   LYS A 141      14.318 -11.409 -12.558  1.00 95.50           C  
ATOM   1110  CB  LYS A 141      16.655 -12.184 -12.106  1.00 95.50           C  
ATOM   1111  O   LYS A 141      13.658 -12.251 -13.171  1.00 95.50           O  
ATOM   1112  CG  LYS A 141      17.769 -12.415 -11.096  1.00 95.50           C  
ATOM   1113  CD  LYS A 141      19.098 -12.699 -11.785  1.00 95.50           C  
ATOM   1114  CE  LYS A 141      20.209 -12.951 -10.775  1.00 95.50           C  
ATOM   1115  NZ  LYS A 141      21.515 -13.226 -11.445  1.00 95.50           N  
ATOM   1116  N   SER A 142      14.250 -10.054 -12.703  1.00 92.05           N  
ATOM   1117  CA  SER A 142      13.411  -9.509 -13.766  1.00 92.05           C  
ATOM   1118  C   SER A 142      14.211  -9.292 -15.045  1.00 92.05           C  
ATOM   1119  CB  SER A 142      12.773  -8.192 -13.323  1.00 92.05           C  
ATOM   1120  O   SER A 142      15.369  -8.872 -14.996  1.00 92.05           O  
ATOM   1121  OG  SER A 142      12.086  -7.579 -14.401  1.00 92.05           O  
ATOM   1122  N   GLU A 143      13.658  -9.670 -16.160  1.00 91.41           N  
ATOM   1123  CA  GLU A 143      14.299  -9.469 -17.456  1.00 91.41           C  
ATOM   1124  C   GLU A 143      14.093  -8.043 -17.959  1.00 91.41           C  
ATOM   1125  CB  GLU A 143      13.763 -10.471 -18.482  1.00 91.41           C  
ATOM   1126  O   GLU A 143      14.657  -7.654 -18.984  1.00 91.41           O  
ATOM   1127  CG  GLU A 143      14.086 -11.921 -18.152  1.00 91.41           C  
ATOM   1128  CD  GLU A 143      13.478 -12.910 -19.134  1.00 91.41           C  
ATOM   1129  OE1 GLU A 143      13.676 -14.134 -18.965  1.00 91.41           O  
ATOM   1130  OE2 GLU A 143      12.798 -12.456 -20.082  1.00 91.41           O  
ATOM   1131  N   ILE A 144      13.343  -7.292 -17.274  1.00 89.66           N  
ATOM   1132  CA  ILE A 144      13.008  -5.919 -17.636  1.00 89.66           C  
ATOM   1133  C   ILE A 144      14.075  -4.969 -17.097  1.00 89.66           C  
ATOM   1134  CB  ILE A 144      11.614  -5.518 -17.104  1.00 89.66           C  
ATOM   1135  O   ILE A 144      14.441  -5.040 -15.921  1.00 89.66           O  
ATOM   1136  CG1 ILE A 144      10.533  -6.424 -17.703  1.00 89.66           C  
ATOM   1137  CG2 ILE A 144      11.324  -4.045 -17.407  1.00 89.66           C  
ATOM   1138  CD1 ILE A 144       9.171  -6.288 -17.036  1.00 89.66           C  
ATOM   1139  N   SER A 145      14.555  -4.104 -17.953  1.00 86.35           N  
ATOM   1140  CA  SER A 145      15.670  -3.229 -17.607  1.00 86.35           C  
ATOM   1141  C   SER A 145      15.201  -2.033 -16.786  1.00 86.35           C  
ATOM   1142  CB  SER A 145      16.383  -2.743 -18.870  1.00 86.35           C  
ATOM   1143  O   SER A 145      15.870  -1.626 -15.834  1.00 86.35           O  
ATOM   1144  OG  SER A 145      15.478  -2.073 -19.731  1.00 86.35           O  
ATOM   1145  N   GLU A 146      14.003  -1.547 -17.165  1.00 91.95           N  
ATOM   1146  CA  GLU A 146      13.494  -0.360 -16.486  1.00 91.95           C  
ATOM   1147  C   GLU A 146      12.819  -0.725 -15.167  1.00 91.95           C  
ATOM   1148  CB  GLU A 146      12.514   0.397 -17.386  1.00 91.95           C  
ATOM   1149  O   GLU A 146      11.892  -1.538 -15.142  1.00 91.95           O  
ATOM   1150  CG  GLU A 146      12.117   1.765 -16.850  1.00 91.95           C  
ATOM   1151  CD  GLU A 146      11.026   2.437 -17.669  1.00 91.95           C  
ATOM   1152  OE1 GLU A 146      10.562   3.532 -17.278  1.00 91.95           O  
ATOM   1153  OE2 GLU A 146      10.632   1.863 -18.709  1.00 91.95           O  
ATOM   1154  N   PRO A 147      13.255  -0.149 -13.998  1.00 92.15           N  
ATOM   1155  CA  PRO A 147      12.779  -0.485 -12.654  1.00 92.15           C  
ATOM   1156  C   PRO A 147      11.271  -0.302 -12.500  1.00 92.15           C  
ATOM   1157  CB  PRO A 147      13.542   0.491 -11.756  1.00 92.15           C  
ATOM   1158  O   PRO A 147      10.598  -1.157 -11.918  1.00 92.15           O  
ATOM   1159  CG  PRO A 147      14.821   0.758 -12.481  1.00 92.15           C  
ATOM   1160  CD  PRO A 147      14.542   0.757 -13.956  1.00 92.15           C  
ATOM   1161  N   GLU A 148      10.687   0.768 -13.083  1.00 94.27           N  
ATOM   1162  CA  GLU A 148       9.256   1.025 -12.950  1.00 94.27           C  
ATOM   1163  C   GLU A 148       8.436  -0.006 -13.720  1.00 94.27           C  
ATOM   1164  CB  GLU A 148       8.915   2.436 -13.434  1.00 94.27           C  
ATOM   1165  O   GLU A 148       7.289  -0.285 -13.365  1.00 94.27           O  
ATOM   1166  CG  GLU A 148       9.368   3.538 -12.487  1.00 94.27           C  
ATOM   1167  CD  GLU A 148       8.796   4.903 -12.836  1.00 94.27           C  
ATOM   1168  OE1 GLU A 148       9.105   5.889 -12.130  1.00 94.27           O  
ATOM   1169  OE2 GLU A 148       8.032   4.986 -13.824  1.00 94.27           O  
ATOM   1170  N   ALA A 149       8.985  -0.474 -14.759  1.00 95.18           N  
ATOM   1171  CA  ALA A 149       8.286  -1.455 -15.586  1.00 95.18           C  
ATOM   1172  C   ALA A 149       8.312  -2.836 -14.939  1.00 95.18           C  
ATOM   1173  CB  ALA A 149       8.904  -1.512 -16.981  1.00 95.18           C  
ATOM   1174  O   ALA A 149       7.544  -3.722 -15.322  1.00 95.18           O  
ATOM   1175  N   ARG A 150       9.109  -3.003 -13.870  1.00 94.86           N  
ATOM   1176  CA  ARG A 150       9.256  -4.281 -13.181  1.00 94.86           C  
ATOM   1177  C   ARG A 150       8.125  -4.498 -12.182  1.00 94.86           C  
ATOM   1178  CB  ARG A 150      10.608  -4.355 -12.467  1.00 94.86           C  
ATOM   1179  O   ARG A 150       7.843  -5.634 -11.793  1.00 94.86           O  
ATOM   1180  CG  ARG A 150      11.802  -4.356 -13.408  1.00 94.86           C  
ATOM   1181  CD  ARG A 150      13.120  -4.412 -12.647  1.00 94.86           C  
ATOM   1182  NE  ARG A 150      14.255  -4.099 -13.511  1.00 94.86           N  
ATOM   1183  NH1 ARG A 150      15.778  -3.901 -11.785  1.00 94.86           N  
ATOM   1184  NH2 ARG A 150      16.449  -3.588 -13.955  1.00 94.86           N  
ATOM   1185  CZ  ARG A 150      15.491  -3.863 -13.081  1.00 94.86           C  
ATOM   1186  N   ILE A 151       7.505  -3.359 -11.819  1.00 97.10           N  
ATOM   1187  CA  ILE A 151       6.529  -3.458 -10.739  1.00 97.10           C  
ATOM   1188  C   ILE A 151       5.192  -2.881 -11.197  1.00 97.10           C  
ATOM   1189  CB  ILE A 151       7.019  -2.731  -9.466  1.00 97.10           C  
ATOM   1190  O   ILE A 151       5.139  -2.098 -12.149  1.00 97.10           O  
ATOM   1191  CG1 ILE A 151       7.203  -1.235  -9.743  1.00 97.10           C  
ATOM   1192  CG2 ILE A 151       8.319  -3.358  -8.953  1.00 97.10           C  
ATOM   1193  CD1 ILE A 151       7.491  -0.406  -8.499  1.00 97.10           C  
ATOM   1194  N   LYS A 152       4.182  -3.276 -10.583  1.00 97.68           N  
ATOM   1195  CA  LYS A 152       2.833  -2.754 -10.782  1.00 97.68           C  
ATOM   1196  C   LYS A 152       2.223  -2.289  -9.463  1.00 97.68           C  
ATOM   1197  CB  LYS A 152       1.938  -3.813 -11.429  1.00 97.68           C  
ATOM   1198  O   LYS A 152       2.302  -2.993  -8.454  1.00 97.68           O  
ATOM   1199  CG  LYS A 152       0.525  -3.332 -11.726  1.00 97.68           C  
ATOM   1200  CD  LYS A 152      -0.317  -4.431 -12.362  1.00 97.68           C  
ATOM   1201  CE  LYS A 152      -1.735  -3.955 -12.647  1.00 97.68           C  
ATOM   1202  NZ  LYS A 152      -2.555  -5.018 -13.301  1.00 97.68           N  
ATOM   1203  N   ALA A 153       1.596  -1.065  -9.593  1.00 97.72           N  
ATOM   1204  CA  ALA A 153       0.857  -0.615  -8.416  1.00 97.72           C  
ATOM   1205  C   ALA A 153      -0.230  -1.616  -8.036  1.00 97.72           C  
ATOM   1206  CB  ALA A 153       0.245   0.761  -8.666  1.00 97.72           C  
ATOM   1207  O   ALA A 153      -0.996  -2.065  -8.892  1.00 97.72           O  
ATOM   1208  N   ASP A 154      -0.257  -1.983  -6.744  1.00 97.61           N  
ATOM   1209  CA  ASP A 154      -1.255  -2.924  -6.247  1.00 97.61           C  
ATOM   1210  C   ASP A 154      -2.331  -2.206  -5.434  1.00 97.61           C  
ATOM   1211  CB  ASP A 154      -0.593  -4.011  -5.398  1.00 97.61           C  
ATOM   1212  O   ASP A 154      -2.293  -2.213  -4.202  1.00 97.61           O  
ATOM   1213  CG  ASP A 154      -1.492  -5.213  -5.165  1.00 97.61           C  
ATOM   1214  OD1 ASP A 154      -2.732  -5.066  -5.221  1.00 97.61           O  
ATOM   1215  OD2 ASP A 154      -0.955  -6.315  -4.922  1.00 97.61           O  
ATOM   1216  N   HIS A 155      -3.326  -1.605  -6.059  1.00 96.11           N  
ATOM   1217  CA  HIS A 155      -4.352  -0.768  -5.446  1.00 96.11           C  
ATOM   1218  C   HIS A 155      -5.294  -1.597  -4.580  1.00 96.11           C  
ATOM   1219  CB  HIS A 155      -5.146  -0.022  -6.520  1.00 96.11           C  
ATOM   1220  O   HIS A 155      -5.763  -1.128  -3.540  1.00 96.11           O  
ATOM   1221  CG  HIS A 155      -4.324   0.946  -7.310  1.00 96.11           C  
ATOM   1222  CD2 HIS A 155      -4.046   1.003  -8.633  1.00 96.11           C  
ATOM   1223  ND1 HIS A 155      -3.673   2.015  -6.732  1.00 96.11           N  
ATOM   1224  CE1 HIS A 155      -3.029   2.690  -7.669  1.00 96.11           C  
ATOM   1225  NE2 HIS A 155      -3.239   2.097  -8.832  1.00 96.11           N  
ATOM   1226  N   ALA A 156      -5.494  -2.832  -5.070  1.00 95.44           N  
ATOM   1227  CA  ALA A 156      -6.352  -3.718  -4.287  1.00 95.44           C  
ATOM   1228  C   ALA A 156      -5.753  -3.983  -2.909  1.00 95.44           C  
ATOM   1229  CB  ALA A 156      -6.576  -5.033  -5.029  1.00 95.44           C  
ATOM   1230  O   ALA A 156      -6.450  -3.894  -1.895  1.00 95.44           O  
ATOM   1231  N   TYR A 157      -4.480  -4.292  -2.961  1.00 94.96           N  
ATOM   1232  CA  TYR A 157      -3.797  -4.563  -1.701  1.00 94.96           C  
ATOM   1233  C   TYR A 157      -3.775  -3.323  -0.815  1.00 94.96           C  
ATOM   1234  CB  TYR A 157      -2.367  -5.046  -1.959  1.00 94.96           C  
ATOM   1235  O   TYR A 157      -4.041  -3.407   0.386  1.00 94.96           O  
ATOM   1236  CG  TYR A 157      -1.790  -5.865  -0.829  1.00 94.96           C  
ATOM   1237  CD1 TYR A 157      -0.859  -5.316   0.050  1.00 94.96           C  
ATOM   1238  CD2 TYR A 157      -2.175  -7.188  -0.639  1.00 94.96           C  
ATOM   1239  CE1 TYR A 157      -0.324  -6.067   1.091  1.00 94.96           C  
ATOM   1240  CE2 TYR A 157      -1.646  -7.948   0.399  1.00 94.96           C  
ATOM   1241  OH  TYR A 157      -0.196  -8.128   2.287  1.00 94.96           O  
ATOM   1242  CZ  TYR A 157      -0.723  -7.380   1.258  1.00 94.96           C  
ATOM   1243  N   GLN A 158      -3.509  -2.230  -1.440  1.00 95.12           N  
ATOM   1244  CA  GLN A 158      -3.511  -0.973  -0.698  1.00 95.12           C  
ATOM   1245  C   GLN A 158      -4.895  -0.669  -0.135  1.00 95.12           C  
ATOM   1246  CB  GLN A 158      -3.042   0.178  -1.590  1.00 95.12           C  
ATOM   1247  O   GLN A 158      -5.022  -0.228   1.009  1.00 95.12           O  
ATOM   1248  CG  GLN A 158      -2.793   1.477  -0.836  1.00 95.12           C  
ATOM   1249  CD  GLN A 158      -1.700   1.350   0.208  1.00 95.12           C  
ATOM   1250  NE2 GLN A 158      -2.017   1.714   1.446  1.00 95.12           N  
ATOM   1251  OE1 GLN A 158      -0.579   0.928  -0.096  1.00 95.12           O  
ATOM   1252  N   ASN A 159      -5.920  -0.963  -0.813  1.00 93.12           N  
ATOM   1253  CA  ASN A 159      -7.287  -0.731  -0.358  1.00 93.12           C  
ATOM   1254  C   ASN A 159      -7.634  -1.606   0.843  1.00 93.12           C  
ATOM   1255  CB  ASN A 159      -8.280  -0.973  -1.496  1.00 93.12           C  
ATOM   1256  O   ASN A 159      -8.320  -1.159   1.764  1.00 93.12           O  
ATOM   1257  CG  ASN A 159      -8.270   0.139  -2.527  1.00 93.12           C  
ATOM   1258  ND2 ASN A 159      -8.797  -0.146  -3.712  1.00 93.12           N  
ATOM   1259  OD1 ASN A 159      -7.791   1.244  -2.261  1.00 93.12           O  
ATOM   1260  N   ILE A 160      -7.121  -2.814   0.818  1.00 92.19           N  
ATOM   1261  CA  ILE A 160      -7.329  -3.714   1.948  1.00 92.19           C  
ATOM   1262  C   ILE A 160      -6.682  -3.128   3.201  1.00 92.19           C  
ATOM   1263  CB  ILE A 160      -6.762  -5.122   1.660  1.00 92.19           C  
ATOM   1264  O   ILE A 160      -7.305  -3.080   4.264  1.00 92.19           O  
ATOM   1265  CG1 ILE A 160      -7.589  -5.820   0.574  1.00 92.19           C  
ATOM   1266  CG2 ILE A 160      -6.722  -5.960   2.941  1.00 92.19           C  
ATOM   1267  CD1 ILE A 160      -6.950  -7.089   0.029  1.00 92.19           C  
ATOM   1268  N   ILE A 161      -5.526  -2.682   3.026  1.00 90.55           N  
ATOM   1269  CA  ILE A 161      -4.800  -2.099   4.148  1.00 90.55           C  
ATOM   1270  C   ILE A 161      -5.543  -0.867   4.660  1.00 90.55           C  
ATOM   1271  CB  ILE A 161      -3.353  -1.726   3.754  1.00 90.55           C  
ATOM   1272  O   ILE A 161      -5.726  -0.702   5.869  1.00 90.55           O  
ATOM   1273  CG1 ILE A 161      -2.555  -2.986   3.400  1.00 90.55           C  
ATOM   1274  CG2 ILE A 161      -2.671  -0.943   4.879  1.00 90.55           C  
ATOM   1275  CD1 ILE A 161      -1.250  -2.706   2.667  1.00 90.55           C  
ATOM   1276  N   ASN A 162      -6.040  -0.048   3.763  1.00 89.54           N  
ATOM   1277  CA  ASN A 162      -6.730   1.187   4.120  1.00 89.54           C  
ATOM   1278  C   ASN A 162      -8.040   0.906   4.851  1.00 89.54           C  
ATOM   1279  CB  ASN A 162      -6.988   2.037   2.875  1.00 89.54           C  
ATOM   1280  O   ASN A 162      -8.466   1.696   5.695  1.00 89.54           O  
ATOM   1281  CG  ASN A 162      -5.717   2.623   2.294  1.00 89.54           C  
ATOM   1282  ND2 ASN A 162      -5.775   3.031   1.031  1.00 89.54           N  
ATOM   1283  OD1 ASN A 162      -4.691   2.708   2.973  1.00 89.54           O  
ATOM   1284  N   LYS A 163      -8.597  -0.237   4.482  1.00 88.29           N  
ATOM   1285  CA  LYS A 163      -9.850  -0.610   5.131  1.00 88.29           C  
ATOM   1286  C   LYS A 163      -9.601  -1.165   6.530  1.00 88.29           C  
ATOM   1287  CB  LYS A 163     -10.608  -1.636   4.287  1.00 88.29           C  
ATOM   1288  O   LYS A 163     -10.392  -0.932   7.446  1.00 88.29           O  
ATOM   1289  CG  LYS A 163     -11.237  -1.059   3.028  1.00 88.29           C  
ATOM   1290  CD  LYS A 163     -11.985  -2.125   2.238  1.00 88.29           C  
ATOM   1291  CE  LYS A 163     -12.652  -1.540   1.000  1.00 88.29           C  
ATOM   1292  NZ  LYS A 163     -13.501  -2.549   0.299  1.00 88.29           N  
ATOM   1293  N   ILE A 164      -8.565  -1.832   6.671  1.00 87.08           N  
ATOM   1294  CA  ILE A 164      -8.253  -2.456   7.953  1.00 87.08           C  
ATOM   1295  C   ILE A 164      -7.703  -1.407   8.917  1.00 87.08           C  
ATOM   1296  CB  ILE A 164      -7.244  -3.614   7.787  1.00 87.08           C  
ATOM   1297  O   ILE A 164      -8.069  -1.385  10.094  1.00 87.08           O  
ATOM   1298  CG1 ILE A 164      -7.877  -4.765   6.996  1.00 87.08           C  
ATOM   1299  CG2 ILE A 164      -6.746  -4.096   9.152  1.00 87.08           C  
ATOM   1300  CD1 ILE A 164      -6.924  -5.919   6.714  1.00 87.08           C  
ATOM   1301  N   MET A 165      -6.956  -0.498   8.335  1.00 87.59           N  
ATOM   1302  CA  MET A 165      -6.307   0.523   9.153  1.00 87.59           C  
ATOM   1303  C   MET A 165      -6.464   1.904   8.525  1.00 87.59           C  
ATOM   1304  CB  MET A 165      -4.823   0.199   9.339  1.00 87.59           C  
ATOM   1305  O   MET A 165      -5.523   2.430   7.929  1.00 87.59           O  
ATOM   1306  CG  MET A 165      -4.567  -1.164   9.961  1.00 87.59           C  
ATOM   1307  SD  MET A 165      -4.875  -1.182  11.769  1.00 87.59           S  
ATOM   1308  CE  MET A 165      -3.351  -0.394  12.361  1.00 87.59           C  
ATOM   1309  N   PRO A 166      -7.626   2.498   8.646  1.00 86.34           N  
ATOM   1310  CA  PRO A 166      -7.903   3.777   7.988  1.00 86.34           C  
ATOM   1311  C   PRO A 166      -7.098   4.932   8.579  1.00 86.34           C  
ATOM   1312  CB  PRO A 166      -9.402   3.978   8.228  1.00 86.34           C  
ATOM   1313  O   PRO A 166      -6.821   5.914   7.886  1.00 86.34           O  
ATOM   1314  CG  PRO A 166      -9.736   3.056   9.355  1.00 86.34           C  
ATOM   1315  CD  PRO A 166      -8.790   1.890   9.314  1.00 86.34           C  
ATOM   1316  N   GLN A 167      -6.716   4.832   9.861  1.00 83.85           N  
ATOM   1317  CA  GLN A 167      -5.975   5.903  10.518  1.00 83.85           C  
ATOM   1318  C   GLN A 167      -4.631   6.143   9.835  1.00 83.85           C  
ATOM   1319  CB  GLN A 167      -5.760   5.579  11.998  1.00 83.85           C  
ATOM   1320  O   GLN A 167      -4.046   7.220   9.964  1.00 83.85           O  
ATOM   1321  CG  GLN A 167      -4.821   4.406  12.241  1.00 83.85           C  
ATOM   1322  CD  GLN A 167      -5.523   3.064  12.155  1.00 83.85           C  
ATOM   1323  NE2 GLN A 167      -4.822   2.003  12.540  1.00 83.85           N  
ATOM   1324  OE1 GLN A 167      -6.686   2.982  11.748  1.00 83.85           O  
ATOM   1325  N   PHE A 168      -4.155   5.159   9.163  1.00 85.77           N  
ATOM   1326  CA  PHE A 168      -2.858   5.267   8.507  1.00 85.77           C  
ATOM   1327  C   PHE A 168      -2.923   6.243   7.338  1.00 85.77           C  
ATOM   1328  CB  PHE A 168      -2.385   3.894   8.018  1.00 85.77           C  
ATOM   1329  O   PHE A 168      -1.963   6.970   7.075  1.00 85.77           O  
ATOM   1330  CG  PHE A 168      -1.942   2.976   9.125  1.00 85.77           C  
ATOM   1331  CD1 PHE A 168      -1.759   3.458  10.416  1.00 85.77           C  
ATOM   1332  CD2 PHE A 168      -1.709   1.630   8.875  1.00 85.77           C  
ATOM   1333  CE1 PHE A 168      -1.348   2.610  11.442  1.00 85.77           C  
ATOM   1334  CE2 PHE A 168      -1.299   0.777   9.896  1.00 85.77           C  
ATOM   1335  CZ  PHE A 168      -1.118   1.269  11.178  1.00 85.77           C  
ATOM   1336  N   GLN A 169      -4.012   6.272   6.666  1.00 87.13           N  
ATOM   1337  CA  GLN A 169      -4.173   7.228   5.575  1.00 87.13           C  
ATOM   1338  C   GLN A 169      -4.123   8.664   6.091  1.00 87.13           C  
ATOM   1339  CB  GLN A 169      -5.488   6.982   4.834  1.00 87.13           C  
ATOM   1340  O   GLN A 169      -3.520   9.534   5.460  1.00 87.13           O  
ATOM   1341  CG  GLN A 169      -5.494   5.708   4.000  1.00 87.13           C  
ATOM   1342  CD  GLN A 169      -6.790   5.513   3.235  1.00 87.13           C  
ATOM   1343  NE2 GLN A 169      -6.737   5.704   1.921  1.00 87.13           N  
ATOM   1344  OE1 GLN A 169      -7.829   5.193   3.820  1.00 87.13           O  
ATOM   1345  N   VAL A 170      -4.713   8.902   7.188  1.00 90.50           N  
ATOM   1346  CA  VAL A 170      -4.719  10.220   7.815  1.00 90.50           C  
ATOM   1347  C   VAL A 170      -3.294  10.624   8.184  1.00 90.50           C  
ATOM   1348  CB  VAL A 170      -5.622  10.247   9.068  1.00 90.50           C  
ATOM   1349  O   VAL A 170      -2.854  11.731   7.867  1.00 90.50           O  
ATOM   1350  CG1 VAL A 170      -5.438  11.554   9.838  1.00 90.50           C  
ATOM   1351  CG2 VAL A 170      -7.086  10.056   8.675  1.00 90.50           C  
ATOM   1352  N   GLU A 171      -2.605   9.746   8.773  1.00 87.34           N  
ATOM   1353  CA  GLU A 171      -1.232  10.019   9.186  1.00 87.34           C  
ATOM   1354  C   GLU A 171      -0.345  10.327   7.983  1.00 87.34           C  
ATOM   1355  CB  GLU A 171      -0.661   8.835   9.971  1.00 87.34           C  
ATOM   1356  O   GLU A 171       0.482  11.239   8.033  1.00 87.34           O  
ATOM   1357  CG  GLU A 171      -1.312   8.627  11.331  1.00 87.34           C  
ATOM   1358  CD  GLU A 171      -0.844   7.363  12.034  1.00 87.34           C  
ATOM   1359  OE1 GLU A 171      -1.413   7.011  13.092  1.00 87.34           O  
ATOM   1360  OE2 GLU A 171       0.100   6.720  11.523  1.00 87.34           O  
ATOM   1361  N   ASP A 172      -0.571   9.555   6.930  1.00 86.08           N  
ATOM   1362  CA  ASP A 172       0.209   9.774   5.716  1.00 86.08           C  
ATOM   1363  C   ASP A 172      -0.052  11.163   5.138  1.00 86.08           C  
ATOM   1364  CB  ASP A 172      -0.109   8.701   4.672  1.00 86.08           C  
ATOM   1365  O   ASP A 172       0.883  11.863   4.744  1.00 86.08           O  
ATOM   1366  CG  ASP A 172       0.472   7.342   5.022  1.00 86.08           C  
ATOM   1367  OD1 ASP A 172       1.349   7.264   5.909  1.00 86.08           O  
ATOM   1368  OD2 ASP A 172       0.051   6.342   4.402  1.00 86.08           O  
ATOM   1369  N   LEU A 173      -1.259  11.524   5.146  1.00 89.54           N  
ATOM   1370  CA  LEU A 173      -1.609  12.828   4.594  1.00 89.54           C  
ATOM   1371  C   LEU A 173      -1.095  13.952   5.488  1.00 89.54           C  
ATOM   1372  CB  LEU A 173      -3.126  12.949   4.424  1.00 89.54           C  
ATOM   1373  O   LEU A 173      -0.664  14.996   4.994  1.00 89.54           O  
ATOM   1374  CG  LEU A 173      -3.714  12.344   3.148  1.00 89.54           C  
ATOM   1375  CD1 LEU A 173      -5.237  12.434   3.173  1.00 89.54           C  
ATOM   1376  CD2 LEU A 173      -3.153  13.045   1.916  1.00 89.54           C  
ATOM   1377  N   GLU A 174      -1.118  13.735   6.816  1.00 92.13           N  
ATOM   1378  CA  GLU A 174      -0.553  14.709   7.745  1.00 92.13           C  
ATOM   1379  C   GLU A 174       0.929  14.942   7.468  1.00 92.13           C  
ATOM   1380  CB  GLU A 174      -0.752  14.250   9.192  1.00 92.13           C  
ATOM   1381  O   GLU A 174       1.397  16.082   7.479  1.00 92.13           O  
ATOM   1382  CG  GLU A 174      -2.184  14.384   9.689  1.00 92.13           C  
ATOM   1383  CD  GLU A 174      -2.390  13.819  11.085  1.00 92.13           C  
ATOM   1384  OE1 GLU A 174      -3.403  14.164  11.736  1.00 92.13           O  
ATOM   1385  OE2 GLU A 174      -1.531  13.027  11.532  1.00 92.13           O  
ATOM   1386  N   ARG A 175       1.534  13.916   7.210  1.00 88.01           N  
ATOM   1387  CA  ARG A 175       2.959  14.021   6.914  1.00 88.01           C  
ATOM   1388  C   ARG A 175       3.193  14.760   5.600  1.00 88.01           C  
ATOM   1389  CB  ARG A 175       3.600  12.632   6.854  1.00 88.01           C  
ATOM   1390  O   ARG A 175       4.135  15.546   5.483  1.00 88.01           O  
ATOM   1391  CG  ARG A 175       3.793  11.984   8.216  1.00 88.01           C  
ATOM   1392  CD  ARG A 175       4.700  10.765   8.136  1.00 88.01           C  
ATOM   1393  NE  ARG A 175       4.091   9.690   7.358  1.00 88.01           N  
ATOM   1394  NH1 ARG A 175       2.921   8.788   9.134  1.00 88.01           N  
ATOM   1395  NH2 ARG A 175       2.763   7.841   7.052  1.00 88.01           N  
ATOM   1396  CZ  ARG A 175       3.260   8.775   7.850  1.00 88.01           C  
ATOM   1397  N   GLU A 176       2.383  14.372   4.726  1.00 87.95           N  
ATOM   1398  CA  GLU A 176       2.475  15.042   3.433  1.00 87.95           C  
ATOM   1399  C   GLU A 176       2.262  16.547   3.575  1.00 87.95           C  
ATOM   1400  CB  GLU A 176       1.458  14.458   2.450  1.00 87.95           C  
ATOM   1401  O   GLU A 176       3.013  17.342   3.005  1.00 87.95           O  
ATOM   1402  CG  GLU A 176       1.570  15.021   1.041  1.00 87.95           C  
ATOM   1403  CD  GLU A 176       0.703  14.288   0.030  1.00 87.95           C  
ATOM   1404  OE1 GLU A 176       0.625  14.731  -1.138  1.00 87.95           O  
ATOM   1405  OE2 GLU A 176       0.096  13.261   0.410  1.00 87.95           O  
ATOM   1406  N   VAL A 177       1.296  16.953   4.282  1.00 93.35           N  
ATOM   1407  CA  VAL A 177       1.010  18.360   4.544  1.00 93.35           C  
ATOM   1408  C   VAL A 177       2.212  19.015   5.220  1.00 93.35           C  
ATOM   1409  CB  VAL A 177      -0.252  18.529   5.420  1.00 93.35           C  
ATOM   1410  O   VAL A 177       2.661  20.085   4.802  1.00 93.35           O  
ATOM   1411  CG1 VAL A 177      -0.389  19.974   5.895  1.00 93.35           C  
ATOM   1412  CG2 VAL A 177      -1.497  18.096   4.649  1.00 93.35           C  
ATOM   1413  N   ALA A 178       2.720  18.348   6.257  1.00 93.00           N  
ATOM   1414  CA  ALA A 178       3.858  18.875   7.004  1.00 93.00           C  
ATOM   1415  C   ALA A 178       5.065  19.080   6.092  1.00 93.00           C  
ATOM   1416  CB  ALA A 178       4.218  17.941   8.156  1.00 93.00           C  
ATOM   1417  O   ALA A 178       5.765  20.091   6.196  1.00 93.00           O  
ATOM   1418  N   PHE A 179       5.284  18.158   5.247  1.00 91.77           N  
ATOM   1419  CA  PHE A 179       6.410  18.223   4.323  1.00 91.77           C  
ATOM   1420  C   PHE A 179       6.303  19.451   3.426  1.00 91.77           C  
ATOM   1421  CB  PHE A 179       6.480  16.954   3.468  1.00 91.77           C  
ATOM   1422  O   PHE A 179       7.256  20.225   3.308  1.00 91.77           O  
ATOM   1423  CG  PHE A 179       7.518  17.011   2.380  1.00 91.77           C  
ATOM   1424  CD1 PHE A 179       7.156  17.298   1.070  1.00 91.77           C  
ATOM   1425  CD2 PHE A 179       8.856  16.778   2.668  1.00 91.77           C  
ATOM   1426  CE1 PHE A 179       8.115  17.352   0.060  1.00 91.77           C  
ATOM   1427  CE2 PHE A 179       9.820  16.830   1.665  1.00 91.77           C  
ATOM   1428  CZ  PHE A 179       9.447  17.116   0.362  1.00 91.77           C  
ATOM   1429  N   TYR A 180       5.158  19.684   2.823  1.00 94.35           N  
ATOM   1430  CA  TYR A 180       4.967  20.798   1.900  1.00 94.35           C  
ATOM   1431  C   TYR A 180       5.066  22.133   2.629  1.00 94.35           C  
ATOM   1432  CB  TYR A 180       3.612  20.687   1.196  1.00 94.35           C  
ATOM   1433  O   TYR A 180       5.621  23.098   2.098  1.00 94.35           O  
ATOM   1434  CG  TYR A 180       3.550  19.583   0.168  1.00 94.35           C  
ATOM   1435  CD1 TYR A 180       4.578  19.406  -0.755  1.00 94.35           C  
ATOM   1436  CD2 TYR A 180       2.464  18.715   0.117  1.00 94.35           C  
ATOM   1437  CE1 TYR A 180       4.525  18.392  -1.705  1.00 94.35           C  
ATOM   1438  CE2 TYR A 180       2.401  17.697  -0.828  1.00 94.35           C  
ATOM   1439  OH  TYR A 180       3.377  16.537  -2.672  1.00 94.35           O  
ATOM   1440  CZ  TYR A 180       3.434  17.543  -1.734  1.00 94.35           C  
ATOM   1441  N   ARG A 181       4.642  22.211   3.803  1.00 94.35           N  
ATOM   1442  CA  ARG A 181       4.737  23.436   4.591  1.00 94.35           C  
ATOM   1443  C   ARG A 181       6.189  23.760   4.925  1.00 94.35           C  
ATOM   1444  CB  ARG A 181       3.919  23.313   5.878  1.00 94.35           C  
ATOM   1445  O   ARG A 181       6.612  24.914   4.826  1.00 94.35           O  
ATOM   1446  CG  ARG A 181       2.418  23.237   5.649  1.00 94.35           C  
ATOM   1447  CD  ARG A 181       1.846  24.576   5.206  1.00 94.35           C  
ATOM   1448  NE  ARG A 181       0.387  24.548   5.150  1.00 94.35           N  
ATOM   1449  NH1 ARG A 181       0.207  26.256   3.605  1.00 94.35           N  
ATOM   1450  NH2 ARG A 181      -1.678  25.235   4.417  1.00 94.35           N  
ATOM   1451  CZ  ARG A 181      -0.358  25.346   4.391  1.00 94.35           C  
ATOM   1452  N   GLU A 182       6.803  22.651   5.287  1.00 93.95           N  
ATOM   1453  CA  GLU A 182       8.214  22.816   5.622  1.00 93.95           C  
ATOM   1454  C   GLU A 182       9.015  23.303   4.417  1.00 93.95           C  
ATOM   1455  CB  GLU A 182       8.799  21.501   6.145  1.00 93.95           C  
ATOM   1456  O   GLU A 182       9.936  24.109   4.562  1.00 93.95           O  
ATOM   1457  CG  GLU A 182      10.259  21.602   6.565  1.00 93.95           C  
ATOM   1458  CD  GLU A 182      10.850  20.271   7.004  1.00 93.95           C  
ATOM   1459  OE1 GLU A 182      12.050  20.227   7.356  1.00 93.95           O  
ATOM   1460  OE2 GLU A 182      10.106  19.265   6.995  1.00 93.95           O  
ATOM   1461  N   LYS A 183       8.675  22.892   3.208  1.00 93.52           N  
ATOM   1462  CA  LYS A 183       9.402  23.232   1.989  1.00 93.52           C  
ATOM   1463  C   LYS A 183       8.904  24.549   1.401  1.00 93.52           C  
ATOM   1464  CB  LYS A 183       9.271  22.113   0.955  1.00 93.52           C  
ATOM   1465  O   LYS A 183       9.394  24.996   0.362  1.00 93.52           O  
ATOM   1466  CG  LYS A 183      10.022  20.841   1.320  1.00 93.52           C  
ATOM   1467  CD  LYS A 183      11.528  21.066   1.335  1.00 93.52           C  
ATOM   1468  CE  LYS A 183      12.282  19.788   1.675  1.00 93.52           C  
ATOM   1469  NZ  LYS A 183      13.749  20.030   1.813  1.00 93.52           N  
ATOM   1470  N   GLY A 184       7.903  25.218   2.119  1.00 95.54           N  
ATOM   1471  CA  GLY A 184       7.374  26.492   1.657  1.00 95.54           C  
ATOM   1472  C   GLY A 184       6.466  26.357   0.449  1.00 95.54           C  
ATOM   1473  O   GLY A 184       6.286  27.314  -0.308  1.00 95.54           O  
ATOM   1474  N   MET A 185       6.057  25.156   0.145  1.00 97.14           N  
ATOM   1475  CA  MET A 185       5.108  24.890  -0.933  1.00 97.14           C  
ATOM   1476  C   MET A 185       3.671  24.993  -0.430  1.00 97.14           C  
ATOM   1477  CB  MET A 185       5.353  23.507  -1.537  1.00 97.14           C  
ATOM   1478  O   MET A 185       3.003  23.976  -0.237  1.00 97.14           O  
ATOM   1479  CG  MET A 185       6.734  23.341  -2.149  1.00 97.14           C  
ATOM   1480  SD  MET A 185       7.094  21.602  -2.612  1.00 97.14           S  
ATOM   1481  CE  MET A 185       5.951  21.399  -4.007  1.00 97.14           C  
ATOM   1482  N   ASP A 186       3.076  26.231  -0.407  1.00 96.28           N  
ATOM   1483  CA  ASP A 186       1.804  26.502   0.255  1.00 96.28           C  
ATOM   1484  C   ASP A 186       0.630  26.009  -0.588  1.00 96.28           C  
ATOM   1485  CB  ASP A 186       1.655  27.998   0.540  1.00 96.28           C  
ATOM   1486  O   ASP A 186      -0.355  25.497  -0.051  1.00 96.28           O  
ATOM   1487  CG  ASP A 186       2.603  28.493   1.618  1.00 96.28           C  
ATOM   1488  OD1 ASP A 186       2.900  27.734   2.565  1.00 96.28           O  
ATOM   1489  OD2 ASP A 186       3.054  29.655   1.522  1.00 96.28           O  
ATOM   1490  N   ALA A 187       0.732  26.110  -1.850  1.00 96.07           N  
ATOM   1491  CA  ALA A 187      -0.351  25.651  -2.716  1.00 96.07           C  
ATOM   1492  C   ALA A 187      -0.549  24.143  -2.594  1.00 96.07           C  
ATOM   1493  CB  ALA A 187      -0.068  26.032  -4.168  1.00 96.07           C  
ATOM   1494  O   ALA A 187      -1.678  23.670  -2.443  1.00 96.07           O  
ATOM   1495  N   GLU A 188       0.504  23.394  -2.608  1.00 95.65           N  
ATOM   1496  CA  GLU A 188       0.456  21.942  -2.471  1.00 95.65           C  
ATOM   1497  C   GLU A 188      -0.031  21.534  -1.083  1.00 95.65           C  
ATOM   1498  CB  GLU A 188       1.832  21.330  -2.745  1.00 95.65           C  
ATOM   1499  O   GLU A 188      -0.784  20.568  -0.943  1.00 95.65           O  
ATOM   1500  CG  GLU A 188       2.273  21.434  -4.198  1.00 95.65           C  
ATOM   1501  CD  GLU A 188       2.946  22.757  -4.528  1.00 95.65           C  
ATOM   1502  OE1 GLU A 188       3.524  22.885  -5.631  1.00 95.65           O  
ATOM   1503  OE2 GLU A 188       2.894  23.672  -3.676  1.00 95.65           O  
ATOM   1504  N   ALA A 189       0.447  22.263  -0.116  1.00 95.71           N  
ATOM   1505  CA  ALA A 189       0.029  21.999   1.258  1.00 95.71           C  
ATOM   1506  C   ALA A 189      -1.479  22.173   1.415  1.00 95.71           C  
ATOM   1507  CB  ALA A 189       0.771  22.916   2.227  1.00 95.71           C  
ATOM   1508  O   ALA A 189      -2.140  21.361   2.067  1.00 95.71           O  
ATOM   1509  N   LEU A 190      -2.013  23.222   0.803  1.00 96.55           N  
ATOM   1510  CA  LEU A 190      -3.443  23.497   0.895  1.00 96.55           C  
ATOM   1511  C   LEU A 190      -4.253  22.375   0.254  1.00 96.55           C  
ATOM   1512  CB  LEU A 190      -3.777  24.831   0.223  1.00 96.55           C  
ATOM   1513  O   LEU A 190      -5.264  21.938   0.810  1.00 96.55           O  
ATOM   1514  CG  LEU A 190      -5.218  25.321   0.368  1.00 96.55           C  
ATOM   1515  CD1 LEU A 190      -5.550  25.564   1.837  1.00 96.55           C  
ATOM   1516  CD2 LEU A 190      -5.438  26.588  -0.452  1.00 96.55           C  
ATOM   1517  N   VAL A 191      -3.827  21.910  -0.898  1.00 96.17           N  
ATOM   1518  CA  VAL A 191      -4.497  20.811  -1.586  1.00 96.17           C  
ATOM   1519  C   VAL A 191      -4.461  19.558  -0.714  1.00 96.17           C  
ATOM   1520  CB  VAL A 191      -3.850  20.524  -2.959  1.00 96.17           C  
ATOM   1521  O   VAL A 191      -5.478  18.879  -0.551  1.00 96.17           O  
ATOM   1522  CG1 VAL A 191      -4.433  19.254  -3.576  1.00 96.17           C  
ATOM   1523  CG2 VAL A 191      -4.042  21.714  -3.898  1.00 96.17           C  
ATOM   1524  N   ALA A 192      -3.359  19.210  -0.179  1.00 93.42           N  
ATOM   1525  CA  ALA A 192      -3.209  18.048   0.693  1.00 93.42           C  
ATOM   1526  C   ALA A 192      -4.074  18.185   1.943  1.00 93.42           C  
ATOM   1527  CB  ALA A 192      -1.745  17.859   1.081  1.00 93.42           C  
ATOM   1528  O   ALA A 192      -4.691  17.215   2.388  1.00 93.42           O  
ATOM   1529  N   GLU A 193      -4.161  19.374   2.495  1.00 96.70           N  
ATOM   1530  CA  GLU A 193      -4.976  19.629   3.679  1.00 96.70           C  
ATOM   1531  C   GLU A 193      -6.453  19.371   3.398  1.00 96.70           C  
ATOM   1532  CB  GLU A 193      -4.777  21.066   4.170  1.00 96.70           C  
ATOM   1533  O   GLU A 193      -7.168  18.838   4.249  1.00 96.70           O  
ATOM   1534  CG  GLU A 193      -3.473  21.283   4.924  1.00 96.70           C  
ATOM   1535  CD  GLU A 193      -3.231  22.737   5.296  1.00 96.70           C  
ATOM   1536  OE1 GLU A 193      -2.176  23.042   5.897  1.00 96.70           O  
ATOM   1537  OE2 GLU A 193      -4.103  23.578   4.984  1.00 96.70           O  
ATOM   1538  N   SER A 194      -6.863  19.824   2.308  1.00 96.50           N  
ATOM   1539  CA  SER A 194      -8.246  19.570   1.919  1.00 96.50           C  
ATOM   1540  C   SER A 194      -8.544  18.075   1.876  1.00 96.50           C  
ATOM   1541  CB  SER A 194      -8.543  20.197   0.556  1.00 96.50           C  
ATOM   1542  O   SER A 194      -9.580  17.629   2.372  1.00 96.50           O  
ATOM   1543  OG  SER A 194      -9.878  19.933   0.161  1.00 96.50           O  
ATOM   1544  N   ARG A 195      -7.676  17.263   1.269  1.00 95.46           N  
ATOM   1545  CA  ARG A 195      -7.822  15.811   1.255  1.00 95.46           C  
ATOM   1546  C   ARG A 195      -7.828  15.248   2.672  1.00 95.46           C  
ATOM   1547  CB  ARG A 195      -6.699  15.166   0.439  1.00 95.46           C  
ATOM   1548  O   ARG A 195      -8.597  14.334   2.979  1.00 95.46           O  
ATOM   1549  CG  ARG A 195      -6.775  15.457  -1.051  1.00 95.46           C  
ATOM   1550  CD  ARG A 195      -5.506  15.028  -1.775  1.00 95.46           C  
ATOM   1551  NE  ARG A 195      -5.179  13.630  -1.507  1.00 95.46           N  
ATOM   1552  NH1 ARG A 195      -3.123  13.694  -2.558  1.00 95.46           N  
ATOM   1553  NH2 ARG A 195      -3.860  11.752  -1.589  1.00 95.46           N  
ATOM   1554  CZ  ARG A 195      -4.055  13.028  -1.885  1.00 95.46           C  
ATOM   1555  N   LEU A 196      -6.908  15.771   3.486  1.00 94.59           N  
ATOM   1556  CA  LEU A 196      -6.829  15.343   4.879  1.00 94.59           C  
ATOM   1557  C   LEU A 196      -8.141  15.615   5.607  1.00 94.59           C  
ATOM   1558  CB  LEU A 196      -5.677  16.056   5.594  1.00 94.59           C  
ATOM   1559  O   LEU A 196      -8.653  14.747   6.317  1.00 94.59           O  
ATOM   1560  CG  LEU A 196      -5.488  15.721   7.074  1.00 94.59           C  
ATOM   1561  CD1 LEU A 196      -5.294  14.219   7.257  1.00 94.59           C  
ATOM   1562  CD2 LEU A 196      -4.305  16.492   7.649  1.00 94.59           C  
ATOM   1563  N   ASP A 197      -8.684  16.768   5.430  1.00 96.08           N  
ATOM   1564  CA  ASP A 197      -9.942  17.125   6.077  1.00 96.08           C  
ATOM   1565  C   ASP A 197     -11.060  16.169   5.668  1.00 96.08           C  
ATOM   1566  CB  ASP A 197     -10.332  18.565   5.736  1.00 96.08           C  
ATOM   1567  O   ASP A 197     -11.836  15.715   6.512  1.00 96.08           O  
ATOM   1568  CG  ASP A 197      -9.473  19.596   6.448  1.00 96.08           C  
ATOM   1569  OD1 ASP A 197      -8.799  19.247   7.441  1.00 96.08           O  
ATOM   1570  OD2 ASP A 197      -9.472  20.768   6.013  1.00 96.08           O  
ATOM   1571  N   GLU A 198     -11.109  15.878   4.411  1.00 94.89           N  
ATOM   1572  CA  GLU A 198     -12.118  14.955   3.899  1.00 94.89           C  
ATOM   1573  C   GLU A 198     -11.955  13.566   4.508  1.00 94.89           C  
ATOM   1574  CB  GLU A 198     -12.045  14.872   2.372  1.00 94.89           C  
ATOM   1575  O   GLU A 198     -12.940  12.932   4.894  1.00 94.89           O  
ATOM   1576  CG  GLU A 198     -13.192  14.094   1.743  1.00 94.89           C  
ATOM   1577  CD  GLU A 198     -13.171  14.120   0.223  1.00 94.89           C  
ATOM   1578  OE1 GLU A 198     -14.056  13.497  -0.406  1.00 94.89           O  
ATOM   1579  OE2 GLU A 198     -12.262  14.767  -0.343  1.00 94.89           O  
ATOM   1580  N   LEU A 199     -10.814  13.102   4.562  1.00 92.20           N  
ATOM   1581  CA  LEU A 199     -10.527  11.777   5.101  1.00 92.20           C  
ATOM   1582  C   LEU A 199     -10.866  11.709   6.586  1.00 92.20           C  
ATOM   1583  CB  LEU A 199      -9.056  11.416   4.883  1.00 92.20           C  
ATOM   1584  O   LEU A 199     -11.407  10.707   7.059  1.00 92.20           O  
ATOM   1585  CG  LEU A 199      -8.673   9.955   5.122  1.00 92.20           C  
ATOM   1586  CD1 LEU A 199      -9.472   9.040   4.199  1.00 92.20           C  
ATOM   1587  CD2 LEU A 199      -7.176   9.753   4.918  1.00 92.20           C  
ATOM   1588  N   LYS A 200     -10.480  12.748   7.313  1.00 92.63           N  
ATOM   1589  CA  LYS A 200     -10.803  12.803   8.736  1.00 92.63           C  
ATOM   1590  C   LYS A 200     -12.311  12.743   8.960  1.00 92.63           C  
ATOM   1591  CB  LYS A 200     -10.230  14.072   9.368  1.00 92.63           C  
ATOM   1592  O   LYS A 200     -12.779  12.093   9.898  1.00 92.63           O  
ATOM   1593  CG  LYS A 200      -8.732  14.011   9.629  1.00 92.63           C  
ATOM   1594  CD  LYS A 200      -8.239  15.259  10.350  1.00 92.63           C  
ATOM   1595  CE  LYS A 200      -6.783  15.123  10.774  1.00 92.63           C  
ATOM   1596  NZ  LYS A 200      -6.284  16.359  11.447  1.00 92.63           N  
ATOM   1597  N   LYS A 201     -13.053  13.428   8.164  1.00 92.61           N  
ATOM   1598  CA  LYS A 201     -14.511  13.388   8.243  1.00 92.61           C  
ATOM   1599  C   LYS A 201     -15.036  11.976   8.000  1.00 92.61           C  
ATOM   1600  CB  LYS A 201     -15.129  14.358   7.234  1.00 92.61           C  
ATOM   1601  O   LYS A 201     -15.926  11.508   8.713  1.00 92.61           O  
ATOM   1602  CG  LYS A 201     -15.007  15.822   7.629  1.00 92.61           C  
ATOM   1603  CD  LYS A 201     -15.653  16.735   6.594  1.00 92.61           C  
ATOM   1604  CE  LYS A 201     -15.431  18.205   6.929  1.00 92.61           C  
ATOM   1605  NZ  LYS A 201     -15.934  19.101   5.845  1.00 92.61           N  
ATOM   1606  N   LYS A 202     -14.461  11.308   6.979  1.00 88.60           N  
ATOM   1607  CA  LYS A 202     -14.853   9.936   6.670  1.00 88.60           C  
ATOM   1608  C   LYS A 202     -14.533   8.998   7.830  1.00 88.60           C  
ATOM   1609  CB  LYS A 202     -14.156   9.452   5.397  1.00 88.60           C  
ATOM   1610  O   LYS A 202     -15.324   8.109   8.153  1.00 88.60           O  
ATOM   1611  CG  LYS A 202     -14.709  10.065   4.118  1.00 88.60           C  
ATOM   1612  CD  LYS A 202     -14.021   9.496   2.884  1.00 88.60           C  
ATOM   1613  CE  LYS A 202     -14.533  10.148   1.607  1.00 88.60           C  
ATOM   1614  NZ  LYS A 202     -13.841   9.614   0.396  1.00 88.60           N  
ATOM   1615  N   LEU A 203     -13.348   9.191   8.352  1.00 85.55           N  
ATOM   1616  CA  LEU A 203     -12.918   8.354   9.466  1.00 85.55           C  
ATOM   1617  C   LEU A 203     -13.830   8.544  10.673  1.00 85.55           C  
ATOM   1618  CB  LEU A 203     -11.471   8.673   9.850  1.00 85.55           C  
ATOM   1619  O   LEU A 203     -14.169   7.578  11.359  1.00 85.55           O  
ATOM   1620  CG  LEU A 203     -10.821   7.746  10.878  1.00 85.55           C  
ATOM   1621  CD1 LEU A 203     -10.832   6.306  10.375  1.00 85.55           C  
ATOM   1622  CD2 LEU A 203      -9.398   8.200  11.185  1.00 85.55           C  
ATOM   1623  N   LEU A 204     -14.184   9.820  10.958  1.00 86.54           N  
ATOM   1624  CA  LEU A 204     -15.092  10.131  12.057  1.00 86.54           C  
ATOM   1625  C   LEU A 204     -16.436   9.437  11.865  1.00 86.54           C  
ATOM   1626  CB  LEU A 204     -15.297  11.644  12.172  1.00 86.54           C  
ATOM   1627  O   LEU A 204     -17.012   8.914  12.822  1.00 86.54           O  
ATOM   1628  CG  LEU A 204     -16.060  12.133  13.403  1.00 86.54           C  
ATOM   1629  CD1 LEU A 204     -15.254  11.862  14.669  1.00 86.54           C  
ATOM   1630  CD2 LEU A 204     -16.384  13.618  13.277  1.00 86.54           C  
ATOM   1631  N   LYS A 205     -16.929   9.431  10.676  1.00 83.31           N  
ATOM   1632  CA  LYS A 205     -18.183   8.762  10.343  1.00 83.31           C  
ATOM   1633  C   LYS A 205     -18.084   7.258  10.583  1.00 83.31           C  
ATOM   1634  CB  LYS A 205     -18.569   9.036   8.889  1.00 83.31           C  
ATOM   1635  O   LYS A 205     -19.045   6.631  11.034  1.00 83.31           O  
ATOM   1636  CG  LYS A 205     -19.041  10.460   8.632  1.00 83.31           C  
ATOM   1637  CD  LYS A 205     -19.441  10.662   7.176  1.00 83.31           C  
ATOM   1638  CE  LYS A 205     -19.852  12.103   6.903  1.00 83.31           C  
ATOM   1639  NZ  LYS A 205     -20.202  12.316   5.467  1.00 83.31           N  
ATOM   1640  N   LEU A 206     -16.959   6.645  10.252  1.00 74.17           N  
ATOM   1641  CA  LEU A 206     -16.725   5.221  10.460  1.00 74.17           C  
ATOM   1642  C   LEU A 206     -16.661   4.892  11.948  1.00 74.17           C  
ATOM   1643  CB  LEU A 206     -15.428   4.784   9.773  1.00 74.17           C  
ATOM   1644  O   LEU A 206     -17.112   3.825  12.372  1.00 74.17           O  
ATOM   1645  CG  LEU A 206     -15.477   4.662   8.249  1.00 74.17           C  
ATOM   1646  CD1 LEU A 206     -14.085   4.375   7.696  1.00 74.17           C  
ATOM   1647  CD2 LEU A 206     -16.459   3.573   7.831  1.00 74.17           C  
ATOM   1648  N   GLN A 207     -16.123   5.878  12.646  1.00 72.19           N  
ATOM   1649  CA  GLN A 207     -16.008   5.689  14.088  1.00 72.19           C  
ATOM   1650  C   GLN A 207     -17.353   5.893  14.779  1.00 72.19           C  
ATOM   1651  CB  GLN A 207     -14.967   6.645  14.673  1.00 72.19           C  
ATOM   1652  O   GLN A 207     -17.634   5.263  15.801  1.00 72.19           O  
ATOM   1653  CG  GLN A 207     -13.537   6.323  14.263  1.00 72.19           C  
ATOM   1654  CD  GLN A 207     -12.531   7.319  14.810  1.00 72.19           C  
ATOM   1655  NE2 GLN A 207     -11.313   6.852  15.065  1.00 72.19           N  
ATOM   1656  OE1 GLN A 207     -12.845   8.498  15.000  1.00 72.19           O  
ATOM   1657  N   SER A 208     -18.229   6.881  14.246  1.00 65.28           N  
ATOM   1658  CA  SER A 208     -19.509   7.248  14.844  1.00 65.28           C  
ATOM   1659  C   SER A 208     -20.601   6.253  14.464  1.00 65.28           C  
ATOM   1660  CB  SER A 208     -19.918   8.656  14.412  1.00 65.28           C  
ATOM   1661  O   SER A 208     -21.557   6.057  15.217  1.00 65.28           O  
ATOM   1662  OG  SER A 208     -20.138   8.710  13.013  1.00 65.28           O  
ATOM   1663  N   ASN A 209     -20.551   5.528  13.264  1.00 53.20           N  
ATOM   1664  CA  ASN A 209     -21.558   4.606  12.748  1.00 53.20           C  
ATOM   1665  C   ASN A 209     -21.323   3.183  13.248  1.00 53.20           C  
ATOM   1666  CB  ASN A 209     -21.578   4.634  11.218  1.00 53.20           C  
ATOM   1667  O   ASN A 209     -22.252   2.374  13.289  1.00 53.20           O  
ATOM   1668  CG  ASN A 209     -22.463   5.735  10.667  1.00 53.20           C  
ATOM   1669  ND2 ASN A 209     -22.406   5.941   9.356  1.00 53.20           N  
ATOM   1670  OD1 ASN A 209     -23.190   6.396  11.412  1.00 53.20           O  
ATOM   1671  N   THR A 210     -20.457   2.941  14.237  1.00 49.25           N  
ATOM   1672  CA  THR A 210     -20.202   1.570  14.666  1.00 49.25           C  
ATOM   1673  C   THR A 210     -19.980   1.507  16.174  1.00 49.25           C  
ATOM   1674  CB  THR A 210     -18.981   0.975  13.940  1.00 49.25           C  
ATOM   1675  O   THR A 210     -19.382   2.414  16.757  1.00 49.25           O  
ATOM   1676  CG2 THR A 210     -19.243   0.841  12.443  1.00 49.25           C  
ATOM   1677  OG1 THR A 210     -17.850   1.832  14.140  1.00 49.25           O  
ATOM   1678  N   ALA A 211     -21.030   1.369  17.124  1.00 45.20           N  
ATOM   1679  CA  ALA A 211     -20.658   0.442  18.190  1.00 45.20           C  
ATOM   1680  C   ALA A 211     -19.260  -0.126  17.960  1.00 45.20           C  
ATOM   1681  CB  ALA A 211     -21.678  -0.689  18.293  1.00 45.20           C  
ATOM   1682  O   ALA A 211     -18.939  -1.216  18.439  1.00 45.20           O  
ATOM   1683  N   THR A 212     -18.185   0.562  17.218  1.00 44.58           N  
ATOM   1684  CA  THR A 212     -16.818   0.401  16.736  1.00 44.58           C  
ATOM   1685  C   THR A 212     -15.815   0.657  17.857  1.00 44.58           C  
ATOM   1686  CB  THR A 212     -16.526   1.347  15.557  1.00 44.58           C  
ATOM   1687  O   THR A 212     -15.797   1.740  18.445  1.00 44.58           O  
ATOM   1688  CG2 THR A 212     -16.490   0.586  14.236  1.00 44.58           C  
ATOM   1689  OG1 THR A 212     -17.550   2.348  15.491  1.00 44.58           O  
ATOM   1690  N   ARG A 213     -15.822  -0.028  18.969  1.00 41.94           N  
ATOM   1691  CA  ARG A 213     -14.623  -0.010  19.800  1.00 41.94           C  
ATOM   1692  C   ARG A 213     -13.367  -0.183  18.953  1.00 41.94           C  
ATOM   1693  CB  ARG A 213     -14.691  -1.105  20.867  1.00 41.94           C  
ATOM   1694  O   ARG A 213     -13.074  -1.286  18.486  1.00 41.94           O  
ATOM   1695  CG  ARG A 213     -15.539  -0.737  22.074  1.00 41.94           C  
ATOM   1696  CD  ARG A 213     -15.357  -1.729  23.214  1.00 41.94           C  
ATOM   1697  NE  ARG A 213     -16.280  -1.460  24.314  1.00 41.94           N  
ATOM   1698  NH1 ARG A 213     -15.090  -2.672  25.881  1.00 41.94           N  
ATOM   1699  NH2 ARG A 213     -17.031  -1.609  26.479  1.00 41.94           N  
ATOM   1700  CZ  ARG A 213     -16.131  -1.914  25.555  1.00 41.94           C  
ATOM   1701  N   LEU A 214     -13.245   0.490  17.750  1.00 41.09           N  
ATOM   1702  CA  LEU A 214     -11.897   0.418  17.198  1.00 41.09           C  
ATOM   1703  C   LEU A 214     -10.865   0.875  18.223  1.00 41.09           C  
ATOM   1704  CB  LEU A 214     -11.789   1.272  15.932  1.00 41.09           C  
ATOM   1705  O   LEU A 214     -10.979   1.970  18.779  1.00 41.09           O  
ATOM   1706  CG  LEU A 214     -12.500   0.735  14.689  1.00 41.09           C  
ATOM   1707  CD1 LEU A 214     -12.848   1.878  13.742  1.00 41.09           C  
ATOM   1708  CD2 LEU A 214     -11.635  -0.306  13.986  1.00 41.09           C  
ATOM   1709  N   PRO A 215     -10.546   0.066  19.300  1.00 37.90           N  
ATOM   1710  CA  PRO A 215      -9.547   0.616  20.220  1.00 37.90           C  
ATOM   1711  C   PRO A 215      -8.485   1.450  19.507  1.00 37.90           C  
ATOM   1712  CB  PRO A 215      -8.927  -0.633  20.852  1.00 37.90           C  
ATOM   1713  O   PRO A 215      -8.130   1.158  18.362  1.00 37.90           O  
ATOM   1714  CG  PRO A 215      -9.619  -1.780  20.191  1.00 37.90           C  
ATOM   1715  CD  PRO A 215     -10.559  -1.237  19.154  1.00 37.90           C  
ATOM   1716  N   ASN A 216      -8.685   2.746  19.637  1.00 31.01           N  
ATOM   1717  CA  ASN A 216      -7.730   3.840  19.499  1.00 31.01           C  
ATOM   1718  C   ASN A 216      -6.291   3.346  19.613  1.00 31.01           C  
ATOM   1719  CB  ASN A 216      -8.003   4.926  20.541  1.00 31.01           C  
ATOM   1720  O   ASN A 216      -5.865   2.902  20.681  1.00 31.01           O  
ATOM   1721  CG  ASN A 216      -8.818   6.077  19.985  1.00 31.01           C  
ATOM   1722  ND2 ASN A 216      -9.179   7.020  20.848  1.00 31.01           N  
ATOM   1723  OD1 ASN A 216      -9.123   6.118  18.791  1.00 31.01           O  
ATOM   1724  N   TYR A 217      -5.788   2.386  18.834  1.00 41.97           N  
ATOM   1725  CA  TYR A 217      -4.373   2.072  19.002  1.00 41.97           C  
ATOM   1726  C   TYR A 217      -3.512   2.925  18.078  1.00 41.97           C  
ATOM   1727  CB  TYR A 217      -4.116   0.586  18.730  1.00 41.97           C  
ATOM   1728  O   TYR A 217      -3.839   3.102  16.902  1.00 41.97           O  
ATOM   1729  CG  TYR A 217      -4.865  -0.339  19.659  1.00 41.97           C  
ATOM   1730  CD1 TYR A 217      -4.443  -0.528  20.973  1.00 41.97           C  
ATOM   1731  CD2 TYR A 217      -5.993  -1.025  19.225  1.00 41.97           C  
ATOM   1732  CE1 TYR A 217      -5.128  -1.381  21.832  1.00 41.97           C  
ATOM   1733  CE2 TYR A 217      -6.686  -1.881  20.075  1.00 41.97           C  
ATOM   1734  OH  TYR A 217      -6.929  -2.897  22.221  1.00 41.97           O  
ATOM   1735  CZ  TYR A 217      -6.247  -2.052  21.375  1.00 41.97           C  
ATOM   1736  N   LEU A 218      -3.177   4.153  18.435  1.00 30.52           N  
ATOM   1737  CA  LEU A 218      -2.116   5.074  18.043  1.00 30.52           C  
ATOM   1738  C   LEU A 218      -0.937   4.319  17.438  1.00 30.52           C  
ATOM   1739  CB  LEU A 218      -1.648   5.895  19.246  1.00 30.52           C  
ATOM   1740  O   LEU A 218      -0.272   3.543  18.127  1.00 30.52           O  
ATOM   1741  CG  LEU A 218      -2.694   6.800  19.899  1.00 30.52           C  
ATOM   1742  CD1 LEU A 218      -2.118   7.464  21.145  1.00 30.52           C  
ATOM   1743  CD2 LEU A 218      -3.187   7.849  18.907  1.00 30.52           C  
ATOM   1744  N   LEU A 219      -1.074   3.601  16.285  1.00 36.95           N  
ATOM   1745  CA  LEU A 219       0.068   2.952  15.650  1.00 36.95           C  
ATOM   1746  C   LEU A 219       0.757   3.898  14.673  1.00 36.95           C  
ATOM   1747  CB  LEU A 219      -0.375   1.680  14.922  1.00 36.95           C  
ATOM   1748  O   LEU A 219       0.107   4.475  13.798  1.00 36.95           O  
ATOM   1749  CG  LEU A 219      -1.060   0.613  15.777  1.00 36.95           C  
ATOM   1750  CD1 LEU A 219      -1.596  -0.510  14.894  1.00 36.95           C  
ATOM   1751  CD2 LEU A 219      -0.095   0.064  16.822  1.00 36.95           C  
ATOM   1752  N   ALA A 220       1.604   4.835  15.138  1.00 33.54           N  
ATOM   1753  CA  ALA A 220       2.452   5.673  14.294  1.00 33.54           C  
ATOM   1754  C   ALA A 220       3.459   4.829  13.518  1.00 33.54           C  
ATOM   1755  CB  ALA A 220       3.176   6.718  15.138  1.00 33.54           C  
ATOM   1756  O   ALA A 220       3.951   3.818  14.023  1.00 33.54           O  
ATOM   1757  N   ARG A 221       3.472   4.876  12.166  1.00 48.43           N  
ATOM   1758  CA  ARG A 221       4.438   4.379  11.193  1.00 48.43           C  
ATOM   1759  C   ARG A 221       5.771   5.108  11.323  1.00 48.43           C  
ATOM   1760  CB  ARG A 221       3.895   4.530   9.770  1.00 48.43           C  
ATOM   1761  O   ARG A 221       5.802   6.324  11.526  1.00 48.43           O  
ATOM   1762  CG  ARG A 221       3.050   3.354   9.305  1.00 48.43           C  
ATOM   1763  CD  ARG A 221       2.521   3.563   7.894  1.00 48.43           C  
ATOM   1764  NE  ARG A 221       3.089   2.599   6.956  1.00 48.43           N  
ATOM   1765  NH1 ARG A 221       1.129   2.280   5.775  1.00 48.43           N  
ATOM   1766  NH2 ARG A 221       3.030   1.148   5.177  1.00 48.43           N  
ATOM   1767  CZ  ARG A 221       2.415   2.011   5.972  1.00 48.43           C  
ATOM   1768  N   PRO A 222       6.933   4.381  11.490  1.00 33.04           N  
ATOM   1769  CA  PRO A 222       8.251   5.018  11.423  1.00 33.04           C  
ATOM   1770  C   PRO A 222       8.563   5.583  10.039  1.00 33.04           C  
ATOM   1771  CB  PRO A 222       9.211   3.879  11.776  1.00 33.04           C  
ATOM   1772  O   PRO A 222       8.046   5.087   9.034  1.00 33.04           O  
ATOM   1773  CG  PRO A 222       8.341   2.670  11.899  1.00 33.04           C  
ATOM   1774  CD  PRO A 222       6.924   3.070  11.604  1.00 33.04           C  
ATOM   1775  N   VAL A 223       8.913   6.912  10.104  1.00 34.89           N  
ATOM   1776  CA  VAL A 223       9.454   7.837   9.114  1.00 34.89           C  
ATOM   1777  C   VAL A 223      10.782   7.306   8.580  1.00 34.89           C  
ATOM   1778  CB  VAL A 223       9.645   9.252   9.705  1.00 34.89           C  
ATOM   1779  O   VAL A 223      11.643   6.880   9.353  1.00 34.89           O  
ATOM   1780  CG1 VAL A 223       9.104  10.314   8.749  1.00 34.89           C  
ATOM   1781  CG2 VAL A 223       8.962   9.358  11.068  1.00 34.89           C  
ATOM   1782  N   SER A 224      10.804   6.392   7.507  1.00 41.90           N  
ATOM   1783  CA  SER A 224      12.082   6.200   6.830  1.00 41.90           C  
ATOM   1784  C   SER A 224      12.487   7.445   6.048  1.00 41.90           C  
ATOM   1785  CB  SER A 224      12.015   4.996   5.889  1.00 41.90           C  
ATOM   1786  O   SER A 224      11.641   8.109   5.447  1.00 41.90           O  
ATOM   1787  OG  SER A 224      10.789   4.982   5.178  1.00 41.90           O  
TER    1788      SER A 224                                                      
ENDMDL                                                                          
END                                                                             
