# Supplementary material for: Uncoupled evolution of the Polycomb system and deep origin of non-canonical PRC1
Source: Commun Biol. 2023 Nov 10;6:1144. doi: 10.1038/s42003-023-05501-x (PMC10638273; doi:10.1038/s42003-023-05501-x)
Supplement: Supplementary file 8 — Supplementary Data 5 [file 42003_2023_5501_MOESM8_ESM.zip › Supplementary Data 5/PCGF_putative_checks/PCGF_alphafold_remainedputative/PYGBIF005603_PCGF_458fe.result/PYGBIF005603_PCGF_458fe_unrelaxed_rank_4_model_5.pdb]

MODEL     1                                                                     
ATOM      1  N   MET A   1      33.619 -52.732  33.166  1.00 36.48           N  
ATOM      2  CA  MET A   1      33.755 -52.979  31.733  1.00 36.48           C  
ATOM      3  C   MET A   1      32.629 -52.306  30.956  1.00 36.48           C  
ATOM      4  CB  MET A   1      33.765 -54.481  31.445  1.00 36.48           C  
ATOM      5  O   MET A   1      31.451 -52.539  31.235  1.00 36.48           O  
ATOM      6  CG  MET A   1      35.031 -55.186  31.906  1.00 36.48           C  
ATOM      7  SD  MET A   1      35.197 -56.869  31.195  1.00 36.48           S  
ATOM      8  CE  MET A   1      36.442 -56.553  29.913  1.00 36.48           C  
ATOM      9  N   SER A   2      32.729 -51.017  30.742  1.00 29.29           N  
ATOM     10  CA  SER A   2      32.279 -50.104  29.696  1.00 29.29           C  
ATOM     11  C   SER A   2      31.888 -50.862  28.432  1.00 29.29           C  
ATOM     12  CB  SER A   2      33.368 -49.082  29.371  1.00 29.29           C  
ATOM     13  O   SER A   2      32.713 -51.562  27.841  1.00 29.29           O  
ATOM     14  OG  SER A   2      34.618 -49.492  29.900  1.00 29.29           O  
ATOM     15  N   GLY A   3      30.605 -51.201  28.295  1.00 34.84           N  
ATOM     16  CA  GLY A   3      29.960 -51.326  26.998  1.00 34.84           C  
ATOM     17  C   GLY A   3      28.917 -50.254  26.744  1.00 34.84           C  
ATOM     18  O   GLY A   3      28.390 -49.658  27.686  1.00 34.84           O  
ATOM     19  N   PRO A   4      28.659 -49.841  25.393  1.00 26.33           N  
ATOM     20  CA  PRO A   4      28.254 -48.781  24.467  1.00 26.33           C  
ATOM     21  C   PRO A   4      26.739 -48.604  24.399  1.00 26.33           C  
ATOM     22  CB  PRO A   4      28.809 -49.257  23.122  1.00 26.33           C  
ATOM     23  O   PRO A   4      25.991 -49.491  24.818  1.00 26.33           O  
ATOM     24  CG  PRO A   4      28.685 -50.746  23.163  1.00 26.33           C  
ATOM     25  CD  PRO A   4      28.229 -51.149  24.536  1.00 26.33           C  
ATOM     26  N   ILE A   5      26.273 -47.339  24.296  1.00 25.32           N  
ATOM     27  CA  ILE A   5      25.175 -46.512  23.808  1.00 25.32           C  
ATOM     28  C   ILE A   5      24.303 -47.324  22.853  1.00 25.32           C  
ATOM     29  CB  ILE A   5      25.696 -45.238  23.107  1.00 25.32           C  
ATOM     30  O   ILE A   5      24.800 -47.887  21.875  1.00 25.32           O  
ATOM     31  CG1 ILE A   5      26.609 -44.445  24.049  1.00 25.32           C  
ATOM     32  CG2 ILE A   5      24.528 -44.374  22.621  1.00 25.32           C  
ATOM     33  CD1 ILE A   5      27.216 -43.199  23.420  1.00 25.32           C  
ATOM     34  N   ASP A   6      23.135 -47.907  23.346  1.00 25.44           N  
ATOM     35  CA  ASP A   6      21.950 -48.121  22.521  1.00 25.44           C  
ATOM     36  C   ASP A   6      20.697 -48.256  23.383  1.00 25.44           C  
ATOM     37  CB  ASP A   6      22.123 -49.364  21.646  1.00 25.44           C  
ATOM     38  O   ASP A   6      20.682 -49.020  24.350  1.00 25.44           O  
ATOM     39  CG  ASP A   6      22.875 -49.082  20.357  1.00 25.44           C  
ATOM     40  OD1 ASP A   6      22.969 -47.903  19.951  1.00 25.44           O  
ATOM     41  OD2 ASP A   6      23.376 -50.047  19.740  1.00 25.44           O  
ATOM     42  N   SER A   7      19.787 -47.265  23.428  1.00 26.31           N  
ATOM     43  CA  SER A   7      18.373 -47.559  23.221  1.00 26.31           C  
ATOM     44  C   SER A   7      17.516 -46.311  23.406  1.00 26.31           C  
ATOM     45  CB  SER A   7      17.906 -48.654  24.180  1.00 26.31           C  
ATOM     46  O   SER A   7      17.754 -45.518  24.319  1.00 26.31           O  
ATOM     47  OG  SER A   7      17.788 -48.151  25.500  1.00 26.31           O  
ATOM     48  N   ILE A   8      17.131 -45.643  22.371  1.00 22.54           N  
ATOM     49  CA  ILE A   8      15.841 -45.187  21.865  1.00 22.54           C  
ATOM     50  C   ILE A   8      14.726 -45.656  22.797  1.00 22.54           C  
ATOM     51  CB  ILE A   8      15.587 -45.694  20.428  1.00 22.54           C  
ATOM     52  O   ILE A   8      14.638 -46.843  23.122  1.00 22.54           O  
ATOM     53  CG1 ILE A   8      16.695 -45.208  19.487  1.00 22.54           C  
ATOM     54  CG2 ILE A   8      14.210 -45.242  19.931  1.00 22.54           C  
ATOM     55  CD1 ILE A   8      16.669 -45.860  18.111  1.00 22.54           C  
ATOM     56  N   THR A   9      14.172 -44.730  23.634  1.00 21.64           N  
ATOM     57  CA  THR A   9      12.726 -44.615  23.789  1.00 21.64           C  
ATOM     58  C   THR A   9      12.362 -43.323  24.514  1.00 21.64           C  
ATOM     59  CB  THR A   9      12.149 -45.818  24.557  1.00 21.64           C  
ATOM     60  O   THR A   9      12.975 -42.979  25.527  1.00 21.64           O  
ATOM     61  CG2 THR A   9      12.294 -47.105  23.752  1.00 21.64           C  
ATOM     62  OG1 THR A   9      12.846 -45.964  25.800  1.00 21.64           O  
ATOM     63  N   GLU A  10      11.825 -42.305  23.800  1.00 22.62           N  
ATOM     64  CA  GLU A  10      10.673 -41.626  24.384  1.00 22.62           C  
ATOM     65  C   GLU A  10       9.970 -40.747  23.354  1.00 22.62           C  
ATOM     66  CB  GLU A  10      11.098 -40.785  25.590  1.00 22.62           C  
ATOM     67  O   GLU A  10      10.614 -39.956  22.661  1.00 22.62           O  
ATOM     68  CG  GLU A  10      10.017 -40.640  26.652  1.00 22.62           C  
ATOM     69  CD  GLU A  10      10.484 -39.881  27.884  1.00 22.62           C  
ATOM     70  OE1 GLU A  10       9.628 -39.401  28.661  1.00 22.62           O  
ATOM     71  OE2 GLU A  10      11.715 -39.765  28.073  1.00 22.62           O  
ATOM     72  N   LYS A  11       8.960 -41.229  22.731  1.00 21.71           N  
ATOM     73  CA  LYS A  11       7.599 -40.790  22.435  1.00 21.71           C  
ATOM     74  C   LYS A  11       7.203 -39.601  23.306  1.00 21.71           C  
ATOM     75  CB  LYS A  11       6.609 -41.939  22.635  1.00 21.71           C  
ATOM     76  O   LYS A  11       7.385 -39.629  24.525  1.00 21.71           O  
ATOM     77  CG  LYS A  11       6.847 -43.128  21.718  1.00 21.71           C  
ATOM     78  CD  LYS A  11       5.667 -44.092  21.733  1.00 21.71           C  
ATOM     79  CE  LYS A  11       5.921 -45.303  20.845  1.00 21.71           C  
ATOM     80  NZ  LYS A  11       4.672 -46.086  20.607  1.00 21.71           N  
ATOM     81  N   MET A  12       7.242 -38.331  22.762  1.00 23.18           N  
ATOM     82  CA  MET A  12       6.414 -37.309  23.397  1.00 23.18           C  
ATOM     83  C   MET A  12       5.860 -36.337  22.360  1.00 23.18           C  
ATOM     84  CB  MET A  12       7.215 -36.546  24.453  1.00 23.18           C  
ATOM     85  O   MET A  12       6.595 -35.863  21.492  1.00 23.18           O  
ATOM     86  CG  MET A  12       7.084 -37.120  25.854  1.00 23.18           C  
ATOM     87  SD  MET A  12       8.187 -36.287  27.061  1.00 23.18           S  
ATOM     88  CE  MET A  12       7.310 -34.712  27.263  1.00 23.18           C  
ATOM     89  N   GLU A  13       4.506 -36.473  22.061  1.00 21.57           N  
ATOM     90  CA  GLU A  13       3.189 -35.848  22.135  1.00 21.57           C  
ATOM     91  C   GLU A  13       3.115 -34.609  21.247  1.00 21.57           C  
ATOM     92  CB  GLU A  13       2.849 -35.480  23.582  1.00 21.57           C  
ATOM     93  O   GLU A  13       4.004 -33.756  21.287  1.00 21.57           O  
ATOM     94  CG  GLU A  13       1.425 -35.832  23.987  1.00 21.57           C  
ATOM     95  CD  GLU A  13       1.263 -36.047  25.484  1.00 21.57           C  
ATOM     96  OE1 GLU A  13       0.156 -36.429  25.925  1.00 21.57           O  
ATOM     97  OE2 GLU A  13       2.251 -35.830  26.220  1.00 21.57           O  
ATOM     98  N   VAL A  14       2.265 -34.673  20.191  1.00 24.53           N  
ATOM     99  CA  VAL A  14       1.369 -33.835  19.401  1.00 24.53           C  
ATOM    100  C   VAL A  14       0.616 -32.875  20.319  1.00 24.53           C  
ATOM    101  CB  VAL A  14       0.371 -34.684  18.583  1.00 24.53           C  
ATOM    102  O   VAL A  14       0.014 -33.298  21.310  1.00 24.53           O  
ATOM    103  CG1 VAL A  14       0.099 -34.039  17.225  1.00 24.53           C  
ATOM    104  CG2 VAL A  14       0.901 -36.106  18.406  1.00 24.53           C  
ATOM    105  N   ASP A  15       1.111 -31.683  20.499  1.00 27.09           N  
ATOM    106  CA  ASP A  15       0.060 -30.712  20.787  1.00 27.09           C  
ATOM    107  C   ASP A  15       0.131 -29.524  19.829  1.00 27.09           C  
ATOM    108  CB  ASP A  15       0.160 -30.226  22.235  1.00 27.09           C  
ATOM    109  O   ASP A  15       1.211 -28.982  19.583  1.00 27.09           O  
ATOM    110  CG  ASP A  15      -0.212 -31.296  23.246  1.00 27.09           C  
ATOM    111  OD1 ASP A  15      -1.003 -32.204  22.910  1.00 27.09           O  
ATOM    112  OD2 ASP A  15       0.288 -31.229  24.390  1.00 27.09           O  
ATOM    113  N   GLY A  16      -0.642 -29.576  18.721  1.00 21.57           N  
ATOM    114  CA  GLY A  16      -1.704 -28.669  18.316  1.00 21.57           C  
ATOM    115  C   GLY A  16      -1.188 -27.386  17.692  1.00 21.57           C  
ATOM    116  O   GLY A  16      -0.262 -26.763  18.216  1.00 21.57           O  
ATOM    117  N   ALA A  17      -0.987 -27.361  16.382  1.00 20.97           N  
ATOM    118  CA  ALA A  17      -1.239 -26.463  15.258  1.00 20.97           C  
ATOM    119  C   ALA A  17      -2.204 -25.349  15.652  1.00 20.97           C  
ATOM    120  CB  ALA A  17      -1.789 -27.243  14.067  1.00 20.97           C  
ATOM    121  O   ALA A  17      -3.357 -25.613  16.002  1.00 20.97           O  
ATOM    122  N   ALA A  18      -1.839 -24.452  16.514  1.00 21.95           N  
ATOM    123  CA  ALA A  18      -2.619 -23.217  16.527  1.00 21.95           C  
ATOM    124  C   ALA A  18      -1.987 -22.160  15.626  1.00 21.95           C  
ATOM    125  CB  ALA A  18      -2.752 -22.687  17.953  1.00 21.95           C  
ATOM    126  O   ALA A  18      -0.773 -21.948  15.665  1.00 21.95           O  
ATOM    127  N   ALA A  19      -2.375 -22.091  14.372  1.00 21.86           N  
ATOM    128  CA  ALA A  19      -2.722 -20.954  13.524  1.00 21.86           C  
ATOM    129  C   ALA A  19      -2.593 -19.640  14.289  1.00 21.86           C  
ATOM    130  CB  ALA A  19      -4.139 -21.111  12.978  1.00 21.86           C  
ATOM    131  O   ALA A  19      -3.287 -19.424  15.286  1.00 21.86           O  
ATOM    132  N   ASP A  20      -1.438 -19.223  14.713  1.00 24.53           N  
ATOM    133  CA  ASP A  20      -1.275 -17.915  15.338  1.00 24.53           C  
ATOM    134  C   ASP A  20      -1.193 -16.810  14.287  1.00 24.53           C  
ATOM    135  CB  ASP A  20      -0.026 -17.893  16.222  1.00 24.53           C  
ATOM    136  O   ASP A  20      -0.480 -16.946  13.290  1.00 24.53           O  
ATOM    137  CG  ASP A  20      -0.342 -18.045  17.699  1.00 24.53           C  
ATOM    138  OD1 ASP A  20      -1.532 -17.986  18.077  1.00 24.53           O  
ATOM    139  OD2 ASP A  20       0.608 -18.221  18.493  1.00 24.53           O  
ATOM    140  N   SER A  21      -2.324 -16.295  13.775  1.00 25.24           N  
ATOM    141  CA  SER A  21      -2.747 -14.953  13.388  1.00 25.24           C  
ATOM    142  C   SER A  21      -1.659 -13.925  13.678  1.00 25.24           C  
ATOM    143  CB  SER A  21      -4.034 -14.565  14.118  1.00 25.24           C  
ATOM    144  O   SER A  21      -0.996 -13.990  14.715  1.00 25.24           O  
ATOM    145  OG  SER A  21      -3.835 -14.563  15.521  1.00 25.24           O  
ATOM    146  N   SER A  22      -0.699 -13.738  12.734  1.00 29.76           N  
ATOM    147  CA  SER A  22       0.113 -12.578  12.382  1.00 29.76           C  
ATOM    148  C   SER A  22      -0.274 -11.359  13.212  1.00 29.76           C  
ATOM    149  CB  SER A  22      -0.027 -12.257  10.893  1.00 29.76           C  
ATOM    150  O   SER A  22      -1.453 -11.007  13.295  1.00 29.76           O  
ATOM    151  OG  SER A  22      -1.389 -12.081  10.543  1.00 29.76           O  
ATOM    152  N   SER A  23       0.042 -11.311  14.498  1.00 29.43           N  
ATOM    153  CA  SER A  23       0.101 -10.175  15.412  1.00 29.43           C  
ATOM    154  C   SER A  23       1.093  -9.124  14.924  1.00 29.43           C  
ATOM    155  CB  SER A  23       0.487 -10.638  16.818  1.00 29.43           C  
ATOM    156  O   SER A  23       2.231  -9.449  14.580  1.00 29.43           O  
ATOM    157  OG  SER A  23       1.790 -11.195  16.825  1.00 29.43           O  
ATOM    158  N   SER A  24       0.696  -8.168  14.006  1.00 32.32           N  
ATOM    159  CA  SER A  24       1.259  -6.868  13.652  1.00 32.32           C  
ATOM    160  C   SER A  24       0.996  -5.836  14.744  1.00 32.32           C  
ATOM    161  CB  SER A  24       0.680  -6.377  12.325  1.00 32.32           C  
ATOM    162  O   SER A  24      -0.137  -5.691  15.208  1.00 32.32           O  
ATOM    163  OG  SER A  24      -0.733  -6.289  12.394  1.00 32.32           O  
ATOM    164  N   PHE A  25       1.862  -5.747  15.711  1.00 29.45           N  
ATOM    165  CA  PHE A  25       2.192  -4.783  16.753  1.00 29.45           C  
ATOM    166  C   PHE A  25       2.740  -3.496  16.147  1.00 29.45           C  
ATOM    167  CB  PHE A  25       3.208  -5.375  17.734  1.00 29.45           C  
ATOM    168  O   PHE A  25       3.678  -3.531  15.348  1.00 29.45           O  
ATOM    169  CG  PHE A  25       3.093  -4.828  19.131  1.00 29.45           C  
ATOM    170  CD1 PHE A  25       3.954  -3.832  19.576  1.00 29.45           C  
ATOM    171  CD2 PHE A  25       2.122  -5.309  20.001  1.00 29.45           C  
ATOM    172  CE1 PHE A  25       3.850  -3.324  20.868  1.00 29.45           C  
ATOM    173  CE2 PHE A  25       2.012  -4.805  21.294  1.00 29.45           C  
ATOM    174  CZ  PHE A  25       2.878  -3.814  21.726  1.00 29.45           C  
ATOM    175  N   PHE A  26       1.912  -2.394  16.056  1.00 31.27           N  
ATOM    176  CA  PHE A  26       1.744  -1.038  15.548  1.00 31.27           C  
ATOM    177  C   PHE A  26       2.409  -0.027  16.475  1.00 31.27           C  
ATOM    178  CB  PHE A  26       0.258  -0.703  15.386  1.00 31.27           C  
ATOM    179  O   PHE A  26       2.168  -0.033  17.684  1.00 31.27           O  
ATOM    180  CG  PHE A  26      -0.334  -1.183  14.088  1.00 31.27           C  
ATOM    181  CD1 PHE A  26      -0.215  -0.424  12.931  1.00 31.27           C  
ATOM    182  CD2 PHE A  26      -1.010  -2.395  14.026  1.00 31.27           C  
ATOM    183  CE1 PHE A  26      -0.762  -0.866  11.728  1.00 31.27           C  
ATOM    184  CE2 PHE A  26      -1.560  -2.843  12.828  1.00 31.27           C  
ATOM    185  CZ  PHE A  26      -1.435  -2.076  11.681  1.00 31.27           C  
ATOM    186  N   ALA A  27       3.623   0.443  16.076  1.00 29.11           N  
ATOM    187  CA  ALA A  27       4.143   1.660  16.694  1.00 29.11           C  
ATOM    188  C   ALA A  27       3.804   2.889  15.856  1.00 29.11           C  
ATOM    189  CB  ALA A  27       5.654   1.554  16.889  1.00 29.11           C  
ATOM    190  O   ALA A  27       3.806   2.829  14.624  1.00 29.11           O  
ATOM    191  N   GLU A  28       3.249   4.001  16.486  1.00 23.50           N  
ATOM    192  CA  GLU A  28       2.919   5.409  16.287  1.00 23.50           C  
ATOM    193  C   GLU A  28       4.179   6.249  16.098  1.00 23.50           C  
ATOM    194  CB  GLU A  28       2.104   5.943  17.468  1.00 23.50           C  
ATOM    195  O   GLU A  28       5.114   6.163  16.897  1.00 23.50           O  
ATOM    196  CG  GLU A  28       0.636   5.540  17.433  1.00 23.50           C  
ATOM    197  CD  GLU A  28      -0.155   6.055  18.624  1.00 23.50           C  
ATOM    198  OE1 GLU A  28      -1.406   6.058  18.567  1.00 23.50           O  
ATOM    199  OE2 GLU A  28       0.480   6.460  19.623  1.00 23.50           O  
ATOM    200  N   SER A  29       4.600   6.490  14.832  1.00 29.24           N  
ATOM    201  CA  SER A  29       5.554   7.591  14.750  1.00 29.24           C  
ATOM    202  C   SER A  29       4.989   8.753  13.940  1.00 29.24           C  
ATOM    203  CB  SER A  29       6.868   7.116  14.128  1.00 29.24           C  
ATOM    204  O   SER A  29       4.223   8.545  12.997  1.00 29.24           O  
ATOM    205  OG  SER A  29       6.630   6.125  13.144  1.00 29.24           O  
ATOM    206  N   GLN A  30       4.995  10.012  14.463  1.00 24.49           N  
ATOM    207  CA  GLN A  30       4.774  11.391  14.042  1.00 24.49           C  
ATOM    208  C   GLN A  30       5.827  11.833  13.030  1.00 24.49           C  
ATOM    209  CB  GLN A  30       4.781  12.330  15.250  1.00 24.49           C  
ATOM    210  O   GLN A  30       7.027  11.670  13.263  1.00 24.49           O  
ATOM    211  CG  GLN A  30       3.572  12.168  16.161  1.00 24.49           C  
ATOM    212  CD  GLN A  30       3.632  13.068  17.381  1.00 24.49           C  
ATOM    213  NE2 GLN A  30       2.766  12.806  18.354  1.00 24.49           N  
ATOM    214  OE1 GLN A  30       4.450  13.991  17.449  1.00 24.49           O  
ATOM    215  N   SER A  31       5.584  11.705  11.695  1.00 30.77           N  
ATOM    216  CA  SER A  31       6.578  12.338  10.835  1.00 30.77           C  
ATOM    217  C   SER A  31       5.920  13.258   9.813  1.00 30.77           C  
ATOM    218  CB  SER A  31       7.418  11.281  10.116  1.00 30.77           C  
ATOM    219  O   SER A  31       4.744  13.088   9.483  1.00 30.77           O  
ATOM    220  OG  SER A  31       6.640  10.592   9.152  1.00 30.77           O  
ATOM    221  N   THR A  32       6.551  14.374   9.481  1.00 25.08           N  
ATOM    222  CA  THR A  32       6.546  15.545   8.611  1.00 25.08           C  
ATOM    223  C   THR A  32       6.627  15.128   7.145  1.00 25.08           C  
ATOM    224  CB  THR A  32       7.713  16.493   8.943  1.00 25.08           C  
ATOM    225  O   THR A  32       7.403  14.239   6.788  1.00 25.08           O  
ATOM    226  CG2 THR A  32       7.366  17.402  10.117  1.00 25.08           C  
ATOM    227  OG1 THR A  32       8.870  15.717   9.281  1.00 25.08           O  
ATOM    228  N   VAL A  33       5.438  15.210   6.391  1.00 28.07           N  
ATOM    229  CA  VAL A  33       5.103  15.010   4.985  1.00 28.07           C  
ATOM    230  C   VAL A  33       5.769  16.090   4.135  1.00 28.07           C  
ATOM    231  CB  VAL A  33       3.575  15.021   4.758  1.00 28.07           C  
ATOM    232  O   VAL A  33       5.632  17.282   4.417  1.00 28.07           O  
ATOM    233  CG1 VAL A  33       3.245  14.764   3.289  1.00 28.07           C  
ATOM    234  CG2 VAL A  33       2.896  13.983   5.651  1.00 28.07           C  
ATOM    235  N   GLN A  34       6.963  15.816   3.585  1.00 28.06           N  
ATOM    236  CA  GLN A  34       7.416  16.725   2.537  1.00 28.06           C  
ATOM    237  C   GLN A  34       6.734  16.416   1.208  1.00 28.06           C  
ATOM    238  CB  GLN A  34       8.935  16.646   2.379  1.00 28.06           C  
ATOM    239  O   GLN A  34       6.609  15.251   0.824  1.00 28.06           O  
ATOM    240  CG  GLN A  34       9.658  17.940   2.730  1.00 28.06           C  
ATOM    241  CD  GLN A  34      11.128  17.726   3.039  1.00 28.06           C  
ATOM    242  NE2 GLN A  34      11.910  18.798   2.975  1.00 28.06           N  
ATOM    243  OE1 GLN A  34      11.557  16.606   3.334  1.00 28.06           O  
ATOM    244  N   ASP A  35       5.923  17.375   0.645  1.00 31.25           N  
ATOM    245  CA  ASP A  35       5.191  17.632  -0.591  1.00 31.25           C  
ATOM    246  C   ASP A  35       6.125  17.610  -1.798  1.00 31.25           C  
ATOM    247  CB  ASP A  35       4.463  18.976  -0.514  1.00 31.25           C  
ATOM    248  O   ASP A  35       7.010  18.460  -1.920  1.00 31.25           O  
ATOM    249  CG  ASP A  35       3.227  19.033  -1.395  1.00 31.25           C  
ATOM    250  OD1 ASP A  35       2.985  18.081  -2.167  1.00 31.25           O  
ATOM    251  OD2 ASP A  35       2.491  20.040  -1.318  1.00 31.25           O  
ATOM    252  N   TYR A  36       6.303  16.473  -2.519  1.00 36.44           N  
ATOM    253  CA  TYR A  36       7.202  16.281  -3.651  1.00 36.44           C  
ATOM    254  C   TYR A  36       6.466  16.476  -4.971  1.00 36.44           C  
ATOM    255  CB  TYR A  36       7.833  14.886  -3.607  1.00 36.44           C  
ATOM    256  O   TYR A  36       6.989  16.140  -6.037  1.00 36.44           O  
ATOM    257  CG  TYR A  36       8.871  14.724  -2.523  1.00 36.44           C  
ATOM    258  CD1 TYR A  36      10.175  15.178  -2.706  1.00 36.44           C  
ATOM    259  CD2 TYR A  36       8.550  14.115  -1.314  1.00 36.44           C  
ATOM    260  CE1 TYR A  36      11.135  15.029  -1.711  1.00 36.44           C  
ATOM    261  CE2 TYR A  36       9.502  13.961  -0.312  1.00 36.44           C  
ATOM    262  OH  TYR A  36      11.736  14.270   0.470  1.00 36.44           O  
ATOM    263  CZ  TYR A  36      10.790  14.420  -0.519  1.00 36.44           C  
ATOM    264  N   SER A  37       5.364  17.326  -4.981  1.00 39.69           N  
ATOM    265  CA  SER A  37       4.603  17.585  -6.199  1.00 39.69           C  
ATOM    266  C   SER A  37       5.392  18.458  -7.169  1.00 39.69           C  
ATOM    267  CB  SER A  37       3.270  18.255  -5.866  1.00 39.69           C  
ATOM    268  O   SER A  37       5.066  18.527  -8.356  1.00 39.69           O  
ATOM    269  OG  SER A  37       3.437  19.232  -4.854  1.00 39.69           O  
ATOM    270  N   LYS A  38       6.715  18.651  -6.964  1.00 35.20           N  
ATOM    271  CA  LYS A  38       7.308  19.510  -7.984  1.00 35.20           C  
ATOM    272  C   LYS A  38       8.522  18.844  -8.627  1.00 35.20           C  
ATOM    273  CB  LYS A  38       7.708  20.859  -7.385  1.00 35.20           C  
ATOM    274  O   LYS A  38       9.166  19.427  -9.501  1.00 35.20           O  
ATOM    275  CG  LYS A  38       6.534  21.792  -7.121  1.00 35.20           C  
ATOM    276  CD  LYS A  38       7.003  23.153  -6.622  1.00 35.20           C  
ATOM    277  CE  LYS A  38       5.828  24.072  -6.319  1.00 35.20           C  
ATOM    278  NZ  LYS A  38       6.277  25.372  -5.737  1.00 35.20           N  
ATOM    279  N   GLU A  39       8.629  17.489  -8.688  1.00 37.13           N  
ATOM    280  CA  GLU A  39       9.859  16.989  -9.294  1.00 37.13           C  
ATOM    281  C   GLU A  39       9.618  16.519 -10.725  1.00 37.13           C  
ATOM    282  CB  GLU A  39      10.446  15.850  -8.457  1.00 37.13           C  
ATOM    283  O   GLU A  39       8.575  15.933 -11.024  1.00 37.13           O  
ATOM    284  CG  GLU A  39      11.150  16.315  -7.191  1.00 37.13           C  
ATOM    285  CD  GLU A  39      11.868  15.195  -6.456  1.00 37.13           C  
ATOM    286  OE1 GLU A  39      12.606  15.480  -5.486  1.00 37.13           O  
ATOM    287  OE2 GLU A  39      11.692  14.022  -6.855  1.00 37.13           O  
ATOM    288  N   GLU A  40      10.335  17.053 -11.746  1.00 45.91           N  
ATOM    289  CA  GLU A  40      10.504  16.868 -13.184  1.00 45.91           C  
ATOM    290  C   GLU A  40      11.205  15.548 -13.492  1.00 45.91           C  
ATOM    291  CB  GLU A  40      11.291  18.035 -13.787  1.00 45.91           C  
ATOM    292  O   GLU A  40      11.795  15.387 -14.563  1.00 45.91           O  
ATOM    293  CG  GLU A  40      10.568  19.371 -13.706  1.00 45.91           C  
ATOM    294  CD  GLU A  40      11.278  20.484 -14.460  1.00 45.91           C  
ATOM    295  OE1 GLU A  40      10.713  21.596 -14.575  1.00 45.91           O  
ATOM    296  OE2 GLU A  40      12.407  20.242 -14.941  1.00 45.91           O  
ATOM    297  N   ASN A  41      10.970  14.373 -12.776  1.00 56.04           N  
ATOM    298  CA  ASN A  41      11.749  13.167 -13.033  1.00 56.04           C  
ATOM    299  C   ASN A  41      10.990  12.188 -13.925  1.00 56.04           C  
ATOM    300  CB  ASN A  41      12.142  12.491 -11.718  1.00 56.04           C  
ATOM    301  O   ASN A  41       9.769  12.063 -13.817  1.00 56.04           O  
ATOM    302  CG  ASN A  41      13.212  13.257 -10.964  1.00 56.04           C  
ATOM    303  ND2 ASN A  41      13.241  13.095  -9.647  1.00 56.04           N  
ATOM    304  OD1 ASN A  41      14.005  13.989 -11.562  1.00 56.04           O  
ATOM    305  N   MET A  42      11.746  11.607 -14.951  1.00 50.88           N  
ATOM    306  CA  MET A  42      11.181  10.721 -15.965  1.00 50.88           C  
ATOM    307  C   MET A  42      11.454   9.259 -15.624  1.00 50.88           C  
ATOM    308  CB  MET A  42      11.750  11.051 -17.346  1.00 50.88           C  
ATOM    309  O   MET A  42      12.530   8.925 -15.123  1.00 50.88           O  
ATOM    310  CG  MET A  42      10.937  12.081 -18.113  1.00 50.88           C  
ATOM    311  SD  MET A  42      11.942  12.988 -19.353  1.00 50.88           S  
ATOM    312  CE  MET A  42      12.159  11.688 -20.601  1.00 50.88           C  
ATOM    313  N   LYS A  43      10.316   8.581 -15.713  1.00 66.36           N  
ATOM    314  CA  LYS A  43      10.468   7.138 -15.550  1.00 66.36           C  
ATOM    315  C   LYS A  43      10.185   6.404 -16.857  1.00 66.36           C  
ATOM    316  CB  LYS A  43       9.542   6.622 -14.448  1.00 66.36           C  
ATOM    317  O   LYS A  43       9.239   6.740 -17.572  1.00 66.36           O  
ATOM    318  CG  LYS A  43       9.850   5.202 -13.995  1.00 66.36           C  
ATOM    319  CD  LYS A  43      11.161   5.135 -13.222  1.00 66.36           C  
ATOM    320  CE  LYS A  43      11.461   3.718 -12.752  1.00 66.36           C  
ATOM    321  NZ  LYS A  43      12.730   3.652 -11.966  1.00 66.36           N  
ATOM    322  N   SER A  44      11.051   5.377 -17.179  1.00 60.43           N  
ATOM    323  CA  SER A  44      10.816   4.501 -18.322  1.00 60.43           C  
ATOM    324  C   SER A  44      10.411   3.101 -17.871  1.00 60.43           C  
ATOM    325  CB  SER A  44      12.064   4.421 -19.202  1.00 60.43           C  
ATOM    326  O   SER A  44      11.075   2.499 -17.024  1.00 60.43           O  
ATOM    327  OG  SER A  44      12.394   5.696 -19.723  1.00 60.43           O  
ATOM    328  N   VAL A  45       9.245   2.698 -18.278  1.00 68.63           N  
ATOM    329  CA  VAL A  45       8.740   1.374 -17.929  1.00 68.63           C  
ATOM    330  C   VAL A  45       8.660   0.505 -19.182  1.00 68.63           C  
ATOM    331  CB  VAL A  45       7.356   1.455 -17.247  1.00 68.63           C  
ATOM    332  O   VAL A  45       8.199   0.960 -20.232  1.00 68.63           O  
ATOM    333  CG1 VAL A  45       6.849   0.060 -16.887  1.00 68.63           C  
ATOM    334  CG2 VAL A  45       7.427   2.339 -16.003  1.00 68.63           C  
ATOM    335  N   LYS A  46       9.212  -0.710 -19.066  1.00 72.07           N  
ATOM    336  CA  LYS A  46       9.019  -1.705 -20.117  1.00 72.07           C  
ATOM    337  C   LYS A  46       7.634  -2.338 -20.027  1.00 72.07           C  
ATOM    338  CB  LYS A  46      10.097  -2.787 -20.037  1.00 72.07           C  
ATOM    339  O   LYS A  46       7.220  -2.789 -18.957  1.00 72.07           O  
ATOM    340  CG  LYS A  46      11.447  -2.358 -20.594  1.00 72.07           C  
ATOM    341  CD  LYS A  46      12.446  -3.508 -20.582  1.00 72.07           C  
ATOM    342  CE  LYS A  46      13.840  -3.042 -20.984  1.00 72.07           C  
ATOM    343  NZ  LYS A  46      14.861  -4.112 -20.780  1.00 72.07           N  
ATOM    344  N   ILE A  47       6.837  -2.323 -21.118  1.00 62.92           N  
ATOM    345  CA  ILE A  47       5.549  -3.006 -21.175  1.00 62.92           C  
ATOM    346  C   ILE A  47       5.755  -4.465 -21.573  1.00 62.92           C  
ATOM    347  CB  ILE A  47       4.585  -2.311 -22.163  1.00 62.92           C  
ATOM    348  O   ILE A  47       6.435  -4.755 -22.561  1.00 62.92           O  
ATOM    349  CG1 ILE A  47       4.454  -0.822 -21.824  1.00 62.92           C  
ATOM    350  CG2 ILE A  47       3.216  -2.998 -22.154  1.00 62.92           C  
ATOM    351  CD1 ILE A  47       3.638  -0.027 -22.834  1.00 62.92           C  
ATOM    352  N   ASN A  48       5.446  -5.460 -20.606  1.00 60.52           N  
ATOM    353  CA  ASN A  48       5.338  -6.843 -21.058  1.00 60.52           C  
ATOM    354  C   ASN A  48       3.881  -7.267 -21.223  1.00 60.52           C  
ATOM    355  CB  ASN A  48       6.058  -7.783 -20.089  1.00 60.52           C  
ATOM    356  O   ASN A  48       3.035  -6.932 -20.392  1.00 60.52           O  
ATOM    357  CG  ASN A  48       7.549  -7.517 -20.017  1.00 60.52           C  
ATOM    358  ND2 ASN A  48       8.144  -7.788 -18.862  1.00 60.52           N  
ATOM    359  OD1 ASN A  48       8.160  -7.072 -20.992  1.00 60.52           O  
ATOM    360  N   ASN A  49       3.393  -7.242 -22.418  1.00 52.03           N  
ATOM    361  CA  ASN A  49       2.039  -7.544 -22.871  1.00 52.03           C  
ATOM    362  C   ASN A  49       1.676  -9.004 -22.616  1.00 52.03           C  
ATOM    363  CB  ASN A  49       1.882  -7.210 -24.356  1.00 52.03           C  
ATOM    364  O   ASN A  49       2.278  -9.909 -23.196  1.00 52.03           O  
ATOM    365  CG  ASN A  49       0.562  -6.532 -24.665  1.00 52.03           C  
ATOM    366  ND2 ASN A  49       0.292  -6.318 -25.948  1.00 52.03           N  
ATOM    367  OD1 ASN A  49      -0.209  -6.203 -23.760  1.00 52.03           O  
ATOM    368  N   ASP A  50       1.421  -9.583 -21.419  1.00 46.27           N  
ATOM    369  CA  ASP A  50       0.348 -10.569 -21.508  1.00 46.27           C  
ATOM    370  C   ASP A  50      -1.017  -9.890 -21.588  1.00 46.27           C  
ATOM    371  CB  ASP A  50       0.393 -11.520 -20.310  1.00 46.27           C  
ATOM    372  O   ASP A  50      -1.501  -9.340 -20.597  1.00 46.27           O  
ATOM    373  CG  ASP A  50       1.672 -12.336 -20.248  1.00 46.27           C  
ATOM    374  OD1 ASP A  50       2.318 -12.539 -21.298  1.00 46.27           O  
ATOM    375  OD2 ASP A  50       2.037 -12.782 -19.138  1.00 46.27           O  
ATOM    376  N   ASN A  51      -1.379  -9.075 -22.677  1.00 37.68           N  
ATOM    377  CA  ASN A  51      -2.676  -8.807 -23.290  1.00 37.68           C  
ATOM    378  C   ASN A  51      -2.625  -7.581 -24.196  1.00 37.68           C  
ATOM    379  CB  ASN A  51      -3.751  -8.630 -22.216  1.00 37.68           C  
ATOM    380  O   ASN A  51      -2.456  -6.457 -23.719  1.00 37.68           O  
ATOM    381  CG  ASN A  51      -4.188  -9.946 -21.604  1.00 37.68           C  
ATOM    382  ND2 ASN A  51      -4.655  -9.897 -20.362  1.00 37.68           N  
ATOM    383  OD1 ASN A  51      -4.105 -10.999 -22.241  1.00 37.68           O  
ATOM    384  N   ASN A  52      -2.051  -7.790 -25.404  1.00 30.83           N  
ATOM    385  CA  ASN A  52      -2.256  -7.436 -26.805  1.00 30.83           C  
ATOM    386  C   ASN A  52      -2.894  -6.057 -26.946  1.00 30.83           C  
ATOM    387  CB  ASN A  52      -3.113  -8.492 -27.505  1.00 30.83           C  
ATOM    388  O   ASN A  52      -3.951  -5.795 -26.369  1.00 30.83           O  
ATOM    389  CG  ASN A  52      -2.399  -9.143 -28.673  1.00 30.83           C  
ATOM    390  ND2 ASN A  52      -3.020 -10.162 -29.255  1.00 30.83           N  
ATOM    391  OD1 ASN A  52      -1.297  -8.734 -29.049  1.00 30.83           O  
ATOM    392  N   PHE A  53      -2.115  -4.998 -27.407  1.00 29.87           N  
ATOM    393  CA  PHE A  53      -2.652  -3.875 -28.167  1.00 29.87           C  
ATOM    394  C   PHE A  53      -1.641  -3.385 -29.196  1.00 29.87           C  
ATOM    395  CB  PHE A  53      -3.046  -2.729 -27.230  1.00 29.87           C  
ATOM    396  O   PHE A  53      -0.448  -3.283 -28.902  1.00 29.87           O  
ATOM    397  CG  PHE A  53      -4.498  -2.737 -26.837  1.00 29.87           C  
ATOM    398  CD1 PHE A  53      -5.443  -2.063 -27.600  1.00 29.87           C  
ATOM    399  CD2 PHE A  53      -4.919  -3.420 -25.703  1.00 29.87           C  
ATOM    400  CE1 PHE A  53      -6.788  -2.069 -27.239  1.00 29.87           C  
ATOM    401  CE2 PHE A  53      -6.261  -3.430 -25.335  1.00 29.87           C  
ATOM    402  CZ  PHE A  53      -7.194  -2.754 -26.104  1.00 29.87           C  
ATOM    403  N   GLU A  54      -1.976  -3.667 -30.532  1.00 30.42           N  
ATOM    404  CA  GLU A  54      -1.933  -3.219 -31.920  1.00 30.42           C  
ATOM    405  C   GLU A  54      -1.531  -1.750 -32.014  1.00 30.42           C  
ATOM    406  CB  GLU A  54      -3.288  -3.437 -32.598  1.00 30.42           C  
ATOM    407  O   GLU A  54      -2.070  -0.906 -31.295  1.00 30.42           O  
ATOM    408  CG  GLU A  54      -3.607  -4.899 -32.878  1.00 30.42           C  
ATOM    409  CD  GLU A  54      -4.932  -5.096 -33.598  1.00 30.42           C  
ATOM    410  OE1 GLU A  54      -5.277  -6.254 -33.928  1.00 30.42           O  
ATOM    411  OE2 GLU A  54      -5.630  -4.085 -33.835  1.00 30.42           O  
ATOM    412  N   GLU A  55      -0.352  -1.558 -32.672  1.00 27.60           N  
ATOM    413  CA  GLU A  55       0.438  -0.673 -33.525  1.00 27.60           C  
ATOM    414  C   GLU A  55      -0.431   0.419 -34.142  1.00 27.60           C  
ATOM    415  CB  GLU A  55       1.138  -1.473 -34.626  1.00 27.60           C  
ATOM    416  O   GLU A  55      -1.513   0.139 -34.662  1.00 27.60           O  
ATOM    417  CG  GLU A  55       2.403  -2.181 -34.162  1.00 27.60           C  
ATOM    418  CD  GLU A  55       3.084  -2.977 -35.265  1.00 27.60           C  
ATOM    419  OE1 GLU A  55       4.082  -3.677 -34.980  1.00 27.60           O  
ATOM    420  OE2 GLU A  55       2.616  -2.899 -36.422  1.00 27.60           O  
ATOM    421  N   ASN A  56      -0.113   1.707 -33.863  1.00 32.06           N  
ATOM    422  CA  ASN A  56      -0.145   2.643 -34.982  1.00 32.06           C  
ATOM    423  C   ASN A  56       0.729   3.865 -34.716  1.00 32.06           C  
ATOM    424  CB  ASN A  56      -1.583   3.074 -35.280  1.00 32.06           C  
ATOM    425  O   ASN A  56       0.655   4.465 -33.643  1.00 32.06           O  
ATOM    426  CG  ASN A  56      -2.356   2.028 -36.059  1.00 32.06           C  
ATOM    427  ND2 ASN A  56      -3.678   2.059 -35.942  1.00 32.06           N  
ATOM    428  OD1 ASN A  56      -1.770   1.198 -36.759  1.00 32.06           O  
ATOM    429  N   GLU A  57       1.739   4.189 -35.658  1.00 31.52           N  
ATOM    430  CA  GLU A  57       2.393   5.011 -36.671  1.00 31.52           C  
ATOM    431  C   GLU A  57       2.268   6.496 -36.342  1.00 31.52           C  
ATOM    432  CB  GLU A  57       1.805   4.728 -38.056  1.00 31.52           C  
ATOM    433  O   GLU A  57       1.173   6.984 -36.056  1.00 31.52           O  
ATOM    434  CG  GLU A  57       2.550   3.652 -38.832  1.00 31.52           C  
ATOM    435  CD  GLU A  57       2.007   3.441 -40.237  1.00 31.52           C  
ATOM    436  OE1 GLU A  57       2.583   2.627 -40.994  1.00 31.52           O  
ATOM    437  OE2 GLU A  57       0.999   4.096 -40.583  1.00 31.52           O  
ATOM    438  N   GLU A  58       3.456   7.217 -36.125  1.00 30.71           N  
ATOM    439  CA  GLU A  58       4.360   8.354 -36.271  1.00 30.71           C  
ATOM    440  C   GLU A  58       3.651   9.545 -36.909  1.00 30.71           C  
ATOM    441  CB  GLU A  58       5.586   7.964 -37.101  1.00 30.71           C  
ATOM    442  O   GLU A  58       3.040   9.413 -37.972  1.00 30.71           O  
ATOM    443  CG  GLU A  58       6.734   7.402 -36.276  1.00 30.71           C  
ATOM    444  CD  GLU A  58       7.965   7.074 -37.106  1.00 30.71           C  
ATOM    445  OE1 GLU A  58       8.982   6.621 -36.532  1.00 30.71           O  
ATOM    446  OE2 GLU A  58       7.913   7.272 -38.340  1.00 30.71           O  
ATOM    447  N   LEU A  59       3.372  10.608 -36.111  1.00 35.36           N  
ATOM    448  CA  LEU A  59       3.066  11.881 -36.753  1.00 35.36           C  
ATOM    449  C   LEU A  59       3.985  12.984 -36.239  1.00 35.36           C  
ATOM    450  CB  LEU A  59       1.604  12.266 -36.512  1.00 35.36           C  
ATOM    451  O   LEU A  59       4.147  13.149 -35.028  1.00 35.36           O  
ATOM    452  CG  LEU A  59       0.927  13.083 -37.613  1.00 35.36           C  
ATOM    453  CD1 LEU A  59       0.242  12.158 -38.615  1.00 35.36           C  
ATOM    454  CD2 LEU A  59      -0.074  14.064 -37.013  1.00 35.36           C  
ATOM    455  N   ASN A  60       4.914  13.510 -37.077  1.00 33.69           N  
ATOM    456  CA  ASN A  60       5.696  14.671 -37.487  1.00 33.69           C  
ATOM    457  C   ASN A  60       4.873  15.954 -37.418  1.00 33.69           C  
ATOM    458  CB  ASN A  60       6.253  14.473 -38.898  1.00 33.69           C  
ATOM    459  O   ASN A  60       3.735  15.993 -37.889  1.00 33.69           O  
ATOM    460  CG  ASN A  60       7.399  13.481 -38.940  1.00 33.69           C  
ATOM    461  ND2 ASN A  60       7.474  12.706 -40.015  1.00 33.69           N  
ATOM    462  OD1 ASN A  60       8.211  13.412 -38.013  1.00 33.69           O  
ATOM    463  N   LYS A  61       5.392  17.045 -36.857  1.00 32.98           N  
ATOM    464  CA  LYS A  61       5.599  18.365 -37.445  1.00 32.98           C  
ATOM    465  C   LYS A  61       5.629  19.447 -36.369  1.00 32.98           C  
ATOM    466  CB  LYS A  61       4.506  18.675 -38.469  1.00 32.98           C  
ATOM    467  O   LYS A  61       4.773  19.472 -35.482  1.00 32.98           O  
ATOM    468  CG  LYS A  61       4.787  18.126 -39.860  1.00 32.98           C  
ATOM    469  CD  LYS A  61       3.691  18.511 -40.845  1.00 32.98           C  
ATOM    470  CE  LYS A  61       3.881  17.824 -42.190  1.00 32.98           C  
ATOM    471  NZ  LYS A  61       2.876  18.285 -43.195  1.00 32.98           N  
ATOM    472  N   ASP A  62       6.765  20.072 -36.196  1.00 32.28           N  
ATOM    473  CA  ASP A  62       7.396  21.388 -36.188  1.00 32.28           C  
ATOM    474  C   ASP A  62       6.355  22.495 -36.040  1.00 32.28           C  
ATOM    475  CB  ASP A  62       8.212  21.600 -37.466  1.00 32.28           C  
ATOM    476  O   ASP A  62       5.472  22.641 -36.888  1.00 32.28           O  
ATOM    477  CG  ASP A  62       9.420  20.684 -37.556  1.00 32.28           C  
ATOM    478  OD1 ASP A  62       9.942  20.257 -36.504  1.00 32.28           O  
ATOM    479  OD2 ASP A  62       9.855  20.390 -38.690  1.00 32.28           O  
ATOM    480  N   THR A  63       6.183  23.087 -34.866  1.00 31.47           N  
ATOM    481  CA  THR A  63       5.622  24.431 -34.785  1.00 31.47           C  
ATOM    482  C   THR A  63       6.451  25.307 -33.850  1.00 31.47           C  
ATOM    483  CB  THR A  63       4.160  24.399 -34.302  1.00 31.47           C  
ATOM    484  O   THR A  63       6.877  24.857 -32.785  1.00 31.47           O  
ATOM    485  CG2 THR A  63       3.211  24.061 -35.447  1.00 31.47           C  
ATOM    486  OG1 THR A  63       4.025  23.409 -33.275  1.00 31.47           O  
ATOM    487  N   GLU A  64       7.302  26.209 -34.381  1.00 34.02           N  
ATOM    488  CA  GLU A  64       7.725  27.602 -34.272  1.00 34.02           C  
ATOM    489  C   GLU A  64       6.664  28.447 -33.572  1.00 34.02           C  
ATOM    490  CB  GLU A  64       8.030  28.182 -35.655  1.00 34.02           C  
ATOM    491  O   GLU A  64       5.480  28.367 -33.904  1.00 34.02           O  
ATOM    492  CG  GLU A  64       9.268  27.587 -36.312  1.00 34.02           C  
ATOM    493  CD  GLU A  64       9.895  28.503 -37.351  1.00 34.02           C  
ATOM    494  OE1 GLU A  64      10.975  28.165 -37.885  1.00 34.02           O  
ATOM    495  OE2 GLU A  64       9.301  29.569 -37.631  1.00 34.02           O  
ATOM    496  N   GLU A  65       6.932  29.055 -32.436  1.00 32.22           N  
ATOM    497  CA  GLU A  65       6.835  30.458 -32.044  1.00 32.22           C  
ATOM    498  C   GLU A  65       5.829  30.647 -30.912  1.00 32.22           C  
ATOM    499  CB  GLU A  65       6.445  31.326 -33.244  1.00 32.22           C  
ATOM    500  O   GLU A  65       4.698  30.163 -30.993  1.00 32.22           O  
ATOM    501  CG  GLU A  65       7.543  31.459 -34.289  1.00 32.22           C  
ATOM    502  CD  GLU A  65       7.163  32.369 -35.446  1.00 32.22           C  
ATOM    503  OE1 GLU A  65       7.999  32.577 -36.355  1.00 32.22           O  
ATOM    504  OE2 GLU A  65       6.020  32.878 -35.444  1.00 32.22           O  
ATOM    505  N   ASP A  66       6.302  31.110 -29.633  1.00 31.85           N  
ATOM    506  CA  ASP A  66       5.944  32.278 -28.834  1.00 31.85           C  
ATOM    507  C   ASP A  66       6.183  32.021 -27.348  1.00 31.85           C  
ATOM    508  CB  ASP A  66       4.483  32.665 -29.073  1.00 31.85           C  
ATOM    509  O   ASP A  66       5.785  30.980 -26.821  1.00 31.85           O  
ATOM    510  CG  ASP A  66       4.246  33.269 -30.446  1.00 31.85           C  
ATOM    511  OD1 ASP A  66       5.180  33.875 -31.015  1.00 31.85           O  
ATOM    512  OD2 ASP A  66       3.115  33.142 -30.962  1.00 31.85           O  
ATOM    513  N   GLU A  67       7.318  32.432 -26.759  1.00 36.65           N  
ATOM    514  CA  GLU A  67       7.893  32.882 -25.495  1.00 36.65           C  
ATOM    515  C   GLU A  67       6.830  33.508 -24.597  1.00 36.65           C  
ATOM    516  CB  GLU A  67       9.025  33.882 -25.745  1.00 36.65           C  
ATOM    517  O   GLU A  67       6.420  34.650 -24.813  1.00 36.65           O  
ATOM    518  CG  GLU A  67      10.307  33.243 -26.258  1.00 36.65           C  
ATOM    519  CD  GLU A  67      11.443  34.238 -26.436  1.00 36.65           C  
ATOM    520  OE1 GLU A  67      12.553  33.825 -26.844  1.00 36.65           O  
ATOM    521  OE2 GLU A  67      11.222  35.439 -26.165  1.00 36.65           O  
ATOM    522  N   GLU A  68       5.741  32.749 -24.204  1.00 40.51           N  
ATOM    523  CA  GLU A  68       4.830  33.079 -23.112  1.00 40.51           C  
ATOM    524  C   GLU A  68       4.915  32.046 -21.992  1.00 40.51           C  
ATOM    525  CB  GLU A  68       3.391  33.182 -23.625  1.00 40.51           C  
ATOM    526  O   GLU A  68       4.993  30.844 -22.253  1.00 40.51           O  
ATOM    527  CG  GLU A  68       3.126  34.420 -24.469  1.00 40.51           C  
ATOM    528  CD  GLU A  68       1.674  34.554 -24.897  1.00 40.51           C  
ATOM    529  OE1 GLU A  68       1.338  35.529 -25.607  1.00 40.51           O  
ATOM    530  OE2 GLU A  68       0.864  33.678 -24.519  1.00 40.51           O  
ATOM    531  N   MET A  69       5.787  32.202 -21.007  1.00 41.07           N  
ATOM    532  CA  MET A  69       5.820  31.836 -19.594  1.00 41.07           C  
ATOM    533  C   MET A  69       5.321  30.410 -19.389  1.00 41.07           C  
ATOM    534  CB  MET A  69       4.978  32.809 -18.766  1.00 41.07           C  
ATOM    535  O   MET A  69       4.178  30.094 -19.723  1.00 41.07           O  
ATOM    536  CG  MET A  69       5.789  33.904 -18.094  1.00 41.07           C  
ATOM    537  SD  MET A  69       4.904  34.669 -16.681  1.00 41.07           S  
ATOM    538  CE  MET A  69       3.461  35.356 -17.541  1.00 41.07           C  
ATOM    539  N   GLU A  70       5.924  29.366 -20.113  1.00 40.34           N  
ATOM    540  CA  GLU A  70       5.517  27.999 -20.420  1.00 40.34           C  
ATOM    541  C   GLU A  70       5.036  27.271 -19.168  1.00 40.34           C  
ATOM    542  CB  GLU A  70       6.670  27.227 -21.067  1.00 40.34           C  
ATOM    543  O   GLU A  70       5.741  27.231 -18.157  1.00 40.34           O  
ATOM    544  CG  GLU A  70       6.616  27.201 -22.587  1.00 40.34           C  
ATOM    545  CD  GLU A  70       7.733  26.381 -23.213  1.00 40.34           C  
ATOM    546  OE1 GLU A  70       7.784  26.277 -24.460  1.00 40.34           O  
ATOM    547  OE2 GLU A  70       8.563  25.837 -22.451  1.00 40.34           O  
ATOM    548  N   GLU A  71       3.986  27.579 -18.509  1.00 44.60           N  
ATOM    549  CA  GLU A  71       3.088  26.615 -17.880  1.00 44.60           C  
ATOM    550  C   GLU A  71       3.547  25.183 -18.137  1.00 44.60           C  
ATOM    551  CB  GLU A  71       1.655  26.806 -18.384  1.00 44.60           C  
ATOM    552  O   GLU A  71       3.887  24.828 -19.267  1.00 44.60           O  
ATOM    553  CG  GLU A  71       0.927  27.977 -17.739  1.00 44.60           C  
ATOM    554  CD  GLU A  71      -0.459  28.213 -18.317  1.00 44.60           C  
ATOM    555  OE1 GLU A  71      -1.139  29.174 -17.890  1.00 44.60           O  
ATOM    556  OE2 GLU A  71      -0.870  27.429 -19.202  1.00 44.60           O  
ATOM    557  N   THR A  72       4.660  24.738 -17.558  1.00 45.90           N  
ATOM    558  CA  THR A  72       5.156  23.394 -17.282  1.00 45.90           C  
ATOM    559  C   THR A  72       4.608  22.396 -18.299  1.00 45.90           C  
ATOM    560  CB  THR A  72       4.781  22.940 -15.859  1.00 45.90           C  
ATOM    561  O   THR A  72       3.394  22.290 -18.479  1.00 45.90           O  
ATOM    562  CG2 THR A  72       5.451  23.818 -14.808  1.00 45.90           C  
ATOM    563  OG1 THR A  72       3.359  23.021 -15.698  1.00 45.90           O  
ATOM    564  N   GLU A  73       4.767  22.540 -19.590  1.00 50.57           N  
ATOM    565  CA  GLU A  73       4.604  21.643 -20.731  1.00 50.57           C  
ATOM    566  C   GLU A  73       4.468  20.192 -20.278  1.00 50.57           C  
ATOM    567  CB  GLU A  73       5.782  21.784 -21.698  1.00 50.57           C  
ATOM    568  O   GLU A  73       5.294  19.697 -19.509  1.00 50.57           O  
ATOM    569  CG  GLU A  73       5.516  22.732 -22.858  1.00 50.57           C  
ATOM    570  CD  GLU A  73       6.728  22.944 -23.751  1.00 50.57           C  
ATOM    571  OE1 GLU A  73       6.659  23.780 -24.680  1.00 50.57           O  
ATOM    572  OE2 GLU A  73       7.755  22.267 -23.520  1.00 50.57           O  
ATOM    573  N   THR A  74       3.391  19.766 -19.655  1.00 50.83           N  
ATOM    574  CA  THR A  74       2.927  18.397 -19.464  1.00 50.83           C  
ATOM    575  C   THR A  74       3.566  17.461 -20.486  1.00 50.83           C  
ATOM    576  CB  THR A  74       1.393  18.307 -19.570  1.00 50.83           C  
ATOM    577  O   THR A  74       3.496  17.709 -21.691  1.00 50.83           O  
ATOM    578  CG2 THR A  74       0.718  19.016 -18.401  1.00 50.83           C  
ATOM    579  OG1 THR A  74       0.968  18.917 -20.795  1.00 50.83           O  
ATOM    580  N   ARG A  75       4.873  17.152 -20.419  1.00 63.04           N  
ATOM    581  CA  ARG A  75       5.459  16.187 -21.343  1.00 63.04           C  
ATOM    582  C   ARG A  75       4.655  14.891 -21.365  1.00 63.04           C  
ATOM    583  CB  ARG A  75       6.913  15.895 -20.966  1.00 63.04           C  
ATOM    584  O   ARG A  75       4.283  14.368 -20.313  1.00 63.04           O  
ATOM    585  CG  ARG A  75       7.852  17.073 -21.175  1.00 63.04           C  
ATOM    586  CD  ARG A  75       9.283  16.730 -20.785  1.00 63.04           C  
ATOM    587  NE  ARG A  75      10.136  16.564 -21.959  1.00 63.04           N  
ATOM    588  NH1 ARG A  75      11.895  17.798 -21.110  1.00 63.04           N  
ATOM    589  NH2 ARG A  75      12.047  16.863 -23.197  1.00 63.04           N  
ATOM    590  CZ  ARG A  75      11.357  17.075 -22.086  1.00 63.04           C  
ATOM    591  N   GLU A  76       3.798  14.675 -22.340  1.00 70.29           N  
ATOM    592  CA  GLU A  76       3.015  13.480 -22.642  1.00 70.29           C  
ATOM    593  C   GLU A  76       3.892  12.231 -22.641  1.00 70.29           C  
ATOM    594  CB  GLU A  76       2.310  13.627 -23.993  1.00 70.29           C  
ATOM    595  O   GLU A  76       5.095  12.310 -22.896  1.00 70.29           O  
ATOM    596  CG  GLU A  76       1.281  14.747 -24.032  1.00 70.29           C  
ATOM    597  CD  GLU A  76       0.533  14.830 -25.353  1.00 70.29           C  
ATOM    598  OE1 GLU A  76      -0.459  15.588 -25.442  1.00 70.29           O  
ATOM    599  OE2 GLU A  76       0.942  14.130 -26.306  1.00 70.29           O  
ATOM    600  N   PRO A  77       3.379  11.121 -22.001  1.00 74.78           N  
ATOM    601  CA  PRO A  77       4.121   9.859 -22.057  1.00 74.78           C  
ATOM    602  C   PRO A  77       4.568   9.501 -23.472  1.00 74.78           C  
ATOM    603  CB  PRO A  77       3.116   8.835 -21.526  1.00 74.78           C  
ATOM    604  O   PRO A  77       3.848   9.768 -24.438  1.00 74.78           O  
ATOM    605  CG  PRO A  77       1.998   9.652 -20.963  1.00 74.78           C  
ATOM    606  CD  PRO A  77       2.089  11.039 -21.531  1.00 74.78           C  
ATOM    607  N   ILE A  78       5.905   9.204 -23.659  1.00 83.09           N  
ATOM    608  CA  ILE A  78       6.497   8.829 -24.939  1.00 83.09           C  
ATOM    609  C   ILE A  78       6.568   7.307 -25.048  1.00 83.09           C  
ATOM    610  CB  ILE A  78       7.903   9.445 -25.113  1.00 83.09           C  
ATOM    611  O   ILE A  78       7.121   6.641 -24.170  1.00 83.09           O  
ATOM    612  CG1 ILE A  78       7.839  10.970 -24.973  1.00 83.09           C  
ATOM    613  CG2 ILE A  78       8.505   9.043 -26.463  1.00 83.09           C  
ATOM    614  CD1 ILE A  78       9.201  11.638 -24.841  1.00 83.09           C  
ATOM    615  N   LEU A  79       5.900   6.750 -26.030  1.00 83.52           N  
ATOM    616  CA  LEU A  79       5.958   5.328 -26.351  1.00 83.52           C  
ATOM    617  C   LEU A  79       7.017   5.053 -27.413  1.00 83.52           C  
ATOM    618  CB  LEU A  79       4.592   4.833 -26.834  1.00 83.52           C  
ATOM    619  O   LEU A  79       6.943   5.588 -28.522  1.00 83.52           O  
ATOM    620  CG  LEU A  79       4.473   3.332 -27.105  1.00 83.52           C  
ATOM    621  CD1 LEU A  79       4.646   2.544 -25.811  1.00 83.52           C  
ATOM    622  CD2 LEU A  79       3.132   3.011 -27.757  1.00 83.52           C  
ATOM    623  N   ASP A  80       8.069   4.357 -27.041  1.00 81.87           N  
ATOM    624  CA  ASP A  80       9.097   3.878 -27.960  1.00 81.87           C  
ATOM    625  C   ASP A  80       9.195   2.354 -27.928  1.00 81.87           C  
ATOM    626  CB  ASP A  80      10.453   4.499 -27.619  1.00 81.87           C  
ATOM    627  O   ASP A  80       9.836   1.786 -27.041  1.00 81.87           O  
ATOM    628  CG  ASP A  80      11.504   4.251 -28.687  1.00 81.87           C  
ATOM    629  OD1 ASP A  80      11.160   3.737 -29.773  1.00 81.87           O  
ATOM    630  OD2 ASP A  80      12.687   4.570 -28.439  1.00 81.87           O  
ATOM    631  N   GLY A  81       8.631   1.806 -28.951  1.00 85.93           N  
ATOM    632  CA  GLY A  81       8.632   0.352 -28.926  1.00 85.93           C  
ATOM    633  C   GLY A  81       7.901  -0.225 -27.729  1.00 85.93           C  
ATOM    634  O   GLY A  81       6.720   0.059 -27.519  1.00 85.93           O  
ATOM    635  N   ARG A  82       8.645  -0.977 -26.854  1.00 85.28           N  
ATOM    636  CA  ARG A  82       8.038  -1.591 -25.678  1.00 85.28           C  
ATOM    637  C   ARG A  82       8.310  -0.764 -24.426  1.00 85.28           C  
ATOM    638  CB  ARG A  82       8.558  -3.018 -25.487  1.00 85.28           C  
ATOM    639  O   ARG A  82       8.126  -1.245 -23.305  1.00 85.28           O  
ATOM    640  CG  ARG A  82       8.049  -4.003 -26.527  1.00 85.28           C  
ATOM    641  CD  ARG A  82       8.370  -5.441 -26.146  1.00 85.28           C  
ATOM    642  NE  ARG A  82       8.116  -6.361 -27.251  1.00 85.28           N  
ATOM    643  NH1 ARG A  82       8.792  -8.250 -26.105  1.00 85.28           N  
ATOM    644  NH2 ARG A  82       8.057  -8.419 -28.270  1.00 85.28           N  
ATOM    645  CZ  ARG A  82       8.322  -7.675 -27.206  1.00 85.28           C  
ATOM    646  N   PHE A  83       8.729   0.425 -24.663  1.00 83.25           N  
ATOM    647  CA  PHE A  83       9.062   1.283 -23.532  1.00 83.25           C  
ATOM    648  C   PHE A  83       8.167   2.517 -23.507  1.00 83.25           C  
ATOM    649  CB  PHE A  83      10.534   1.703 -23.589  1.00 83.25           C  
ATOM    650  O   PHE A  83       7.913   3.127 -24.548  1.00 83.25           O  
ATOM    651  CG  PHE A  83      11.498   0.567 -23.379  1.00 83.25           C  
ATOM    652  CD1 PHE A  83      11.887   0.195 -22.097  1.00 83.25           C  
ATOM    653  CD2 PHE A  83      12.015  -0.130 -24.463  1.00 83.25           C  
ATOM    654  CE1 PHE A  83      12.779  -0.856 -21.899  1.00 83.25           C  
ATOM    655  CE2 PHE A  83      12.907  -1.182 -24.273  1.00 83.25           C  
ATOM    656  CZ  PHE A  83      13.288  -1.543 -22.990  1.00 83.25           C  
ATOM    657  N   ILE A  84       7.705   2.762 -22.256  1.00 85.32           N  
ATOM    658  CA  ILE A  84       6.969   3.998 -22.007  1.00 85.32           C  
ATOM    659  C   ILE A  84       7.754   4.879 -21.039  1.00 85.32           C  
ATOM    660  CB  ILE A  84       5.557   3.712 -21.449  1.00 85.32           C  
ATOM    661  O   ILE A  84       8.227   4.406 -20.003  1.00 85.32           O  
ATOM    662  CG1 ILE A  84       4.738   2.899 -22.458  1.00 85.32           C  
ATOM    663  CG2 ILE A  84       4.844   5.019 -21.090  1.00 85.32           C  
ATOM    664  CD1 ILE A  84       3.424   2.367 -21.903  1.00 85.32           C  
ATOM    665  N   THR A  85       7.967   6.155 -21.514  1.00 83.51           N  
ATOM    666  CA  THR A  85       8.626   7.145 -20.668  1.00 83.51           C  
ATOM    667  C   THR A  85       7.640   8.224 -20.230  1.00 83.51           C  
ATOM    668  CB  THR A  85       9.816   7.798 -21.396  1.00 83.51           C  
ATOM    669  O   THR A  85       6.900   8.768 -21.053  1.00 83.51           O  
ATOM    670  CG2 THR A  85      10.582   8.734 -20.466  1.00 83.51           C  
ATOM    671  OG1 THR A  85      10.703   6.774 -21.862  1.00 83.51           O  
ATOM    672  N   PHE A  86       7.587   8.382 -18.945  1.00 82.64           N  
ATOM    673  CA  PHE A  86       6.632   9.350 -18.418  1.00 82.64           C  
ATOM    674  C   PHE A  86       7.158   9.989 -17.139  1.00 82.64           C  
ATOM    675  CB  PHE A  86       5.279   8.681 -18.153  1.00 82.64           C  
ATOM    676  O   PHE A  86       7.996   9.408 -16.447  1.00 82.64           O  
ATOM    677  CG  PHE A  86       5.359   7.495 -17.229  1.00 82.64           C  
ATOM    678  CD1 PHE A  86       5.570   6.217 -17.733  1.00 82.64           C  
ATOM    679  CD2 PHE A  86       5.224   7.659 -15.857  1.00 82.64           C  
ATOM    680  CE1 PHE A  86       5.644   5.118 -16.881  1.00 82.64           C  
ATOM    681  CE2 PHE A  86       5.297   6.565 -14.999  1.00 82.64           C  
ATOM    682  CZ  PHE A  86       5.506   5.295 -15.513  1.00 82.64           C  
ATOM    683  N   PRO A  87       6.614  11.220 -16.951  1.00 81.40           N  
ATOM    684  CA  PRO A  87       6.905  11.822 -15.648  1.00 81.40           C  
ATOM    685  C   PRO A  87       6.153  11.146 -14.504  1.00 81.40           C  
ATOM    686  CB  PRO A  87       6.448  13.273 -15.820  1.00 81.40           C  
ATOM    687  O   PRO A  87       4.968  10.830 -14.641  1.00 81.40           O  
ATOM    688  CG  PRO A  87       5.419  13.223 -16.903  1.00 81.40           C  
ATOM    689  CD  PRO A  87       5.752  12.086 -17.826  1.00 81.40           C  
ATOM    690  N   MET A  88       6.844  10.988 -13.457  1.00 80.19           N  
ATOM    691  CA  MET A  88       6.284  10.261 -12.321  1.00 80.19           C  
ATOM    692  C   MET A  88       5.091  11.005 -11.733  1.00 80.19           C  
ATOM    693  CB  MET A  88       7.349  10.044 -11.244  1.00 80.19           C  
ATOM    694  O   MET A  88       4.189  10.389 -11.163  1.00 80.19           O  
ATOM    695  CG  MET A  88       8.181   8.788 -11.449  1.00 80.19           C  
ATOM    696  SD  MET A  88       7.149   7.279 -11.609  1.00 80.19           S  
ATOM    697  CE  MET A  88       6.379   7.242  -9.966  1.00 80.19           C  
ATOM    698  N   ARG A  89       5.028  12.261 -11.804  1.00 82.02           N  
ATOM    699  CA  ARG A  89       3.966  13.056 -11.194  1.00 82.02           C  
ATOM    700  C   ARG A  89       2.596  12.621 -11.703  1.00 82.02           C  
ATOM    701  CB  ARG A  89       4.181  14.545 -11.474  1.00 82.02           C  
ATOM    702  O   ARG A  89       1.588  12.800 -11.016  1.00 82.02           O  
ATOM    703  CG  ARG A  89       4.171  14.902 -12.952  1.00 82.02           C  
ATOM    704  CD  ARG A  89       4.532  16.362 -13.183  1.00 82.02           C  
ATOM    705  NE  ARG A  89       4.481  16.714 -14.599  1.00 82.02           N  
ATOM    706  NH1 ARG A  89       5.132  18.909 -14.291  1.00 82.02           N  
ATOM    707  NH2 ARG A  89       4.688  18.125 -16.399  1.00 82.02           N  
ATOM    708  CZ  ARG A  89       4.767  17.915 -15.093  1.00 82.02           C  
ATOM    709  N   ILE A  90       2.610  12.043 -12.915  1.00 84.78           N  
ATOM    710  CA  ILE A  90       1.332  11.659 -13.505  1.00 84.78           C  
ATOM    711  C   ILE A  90       0.759  10.457 -12.757  1.00 84.78           C  
ATOM    712  CB  ILE A  90       1.478  11.335 -15.008  1.00 84.78           C  
ATOM    713  O   ILE A  90      -0.457  10.247 -12.745  1.00 84.78           O  
ATOM    714  CG1 ILE A  90       2.025  12.551 -15.766  1.00 84.78           C  
ATOM    715  CG2 ILE A  90       0.138  10.881 -15.596  1.00 84.78           C  
ATOM    716  CD1 ILE A  90       2.474  12.243 -17.187  1.00 84.78           C  
ATOM    717  N   LEU A  91       1.612   9.690 -12.104  1.00 86.44           N  
ATOM    718  CA  LEU A  91       1.149   8.473 -11.446  1.00 86.44           C  
ATOM    719  C   LEU A  91       1.045   8.677  -9.938  1.00 86.44           C  
ATOM    720  CB  LEU A  91       2.093   7.307 -11.750  1.00 86.44           C  
ATOM    721  O   LEU A  91       0.418   7.876  -9.241  1.00 86.44           O  
ATOM    722  CG  LEU A  91       2.151   6.844 -13.207  1.00 86.44           C  
ATOM    723  CD1 LEU A  91       3.136   5.690 -13.358  1.00 86.44           C  
ATOM    724  CD2 LEU A  91       0.764   6.439 -13.695  1.00 86.44           C  
ATOM    725  N   ASN A  92       1.619   9.620  -9.423  1.00 85.14           N  
ATOM    726  CA  ASN A  92       1.757   9.809  -7.983  1.00 85.14           C  
ATOM    727  C   ASN A  92       0.401   9.787  -7.282  1.00 85.14           C  
ATOM    728  CB  ASN A  92       2.489  11.118  -7.681  1.00 85.14           C  
ATOM    729  O   ASN A  92       0.256   9.178  -6.221  1.00 85.14           O  
ATOM    730  CG  ASN A  92       3.995  10.983  -7.790  1.00 85.14           C  
ATOM    731  ND2 ASN A  92       4.697  12.108  -7.732  1.00 85.14           N  
ATOM    732  OD1 ASN A  92       4.523   9.876  -7.925  1.00 85.14           O  
ATOM    733  N   ASP A  93      -0.650  10.392  -7.898  1.00 84.07           N  
ATOM    734  CA  ASP A  93      -1.950  10.496  -7.243  1.00 84.07           C  
ATOM    735  C   ASP A  93      -2.625   9.130  -7.142  1.00 84.07           C  
ATOM    736  CB  ASP A  93      -2.854  11.475  -7.995  1.00 84.07           C  
ATOM    737  O   ASP A  93      -3.374   8.870  -6.198  1.00 84.07           O  
ATOM    738  CG  ASP A  93      -2.460  12.927  -7.784  1.00 84.07           C  
ATOM    739  OD1 ASP A  93      -1.637  13.212  -6.887  1.00 84.07           O  
ATOM    740  OD2 ASP A  93      -2.979  13.794  -8.520  1.00 84.07           O  
ATOM    741  N   SER A  94      -2.282   8.304  -8.065  1.00 89.33           N  
ATOM    742  CA  SER A  94      -2.976   7.023  -8.135  1.00 89.33           C  
ATOM    743  C   SER A  94      -2.236   5.950  -7.343  1.00 89.33           C  
ATOM    744  CB  SER A  94      -3.133   6.577  -9.589  1.00 89.33           C  
ATOM    745  O   SER A  94      -2.805   4.904  -7.023  1.00 89.33           O  
ATOM    746  OG  SER A  94      -1.963   6.867 -10.334  1.00 89.33           O  
ATOM    747  N   LEU A  95      -0.998   6.267  -6.932  1.00 91.22           N  
ATOM    748  CA  LEU A  95      -0.194   5.217  -6.316  1.00 91.22           C  
ATOM    749  C   LEU A  95       0.090   5.538  -4.852  1.00 91.22           C  
ATOM    750  CB  LEU A  95       1.122   5.035  -7.076  1.00 91.22           C  
ATOM    751  O   LEU A  95       0.825   4.808  -4.184  1.00 91.22           O  
ATOM    752  CG  LEU A  95       1.007   4.600  -8.537  1.00 91.22           C  
ATOM    753  CD1 LEU A  95       2.391   4.493  -9.169  1.00 91.22           C  
ATOM    754  CD2 LEU A  95       0.261   3.274  -8.643  1.00 91.22           C  
ATOM    755  N   ARG A  96      -0.545   6.582  -4.328  1.00 90.27           N  
ATOM    756  CA  ARG A  96      -0.265   7.007  -2.960  1.00 90.27           C  
ATOM    757  C   ARG A  96      -1.429   6.674  -2.034  1.00 90.27           C  
ATOM    758  CB  ARG A  96       0.029   8.508  -2.914  1.00 90.27           C  
ATOM    759  O   ARG A  96      -2.592   6.767  -2.431  1.00 90.27           O  
ATOM    760  CG  ARG A  96       1.383   8.889  -3.491  1.00 90.27           C  
ATOM    761  CD  ARG A  96       1.613  10.393  -3.445  1.00 90.27           C  
ATOM    762  NE  ARG A  96       2.935  10.752  -3.951  1.00 90.27           N  
ATOM    763  NH1 ARG A  96       3.278  12.462  -2.435  1.00 90.27           N  
ATOM    764  NH2 ARG A  96       4.883  11.968  -3.995  1.00 90.27           N  
ATOM    765  CZ  ARG A  96       3.695  11.726  -3.459  1.00 90.27           C  
ATOM    766  N   CYS A  97      -0.999   6.283  -0.883  1.00 94.02           N  
ATOM    767  CA  CYS A  97      -1.969   6.048   0.181  1.00 94.02           C  
ATOM    768  C   CYS A  97      -2.365   7.355   0.857  1.00 94.02           C  
ATOM    769  CB  CYS A  97      -1.402   5.078   1.219  1.00 94.02           C  
ATOM    770  O   CYS A  97      -1.502   8.133   1.267  1.00 94.02           O  
ATOM    771  SG  CYS A  97      -2.519   4.757   2.601  1.00 94.02           S  
ATOM    772  N   THR A  98      -3.706   7.546   1.056  1.00 94.29           N  
ATOM    773  CA  THR A  98      -4.172   8.807   1.622  1.00 94.29           C  
ATOM    774  C   THR A  98      -3.963   8.832   3.134  1.00 94.29           C  
ATOM    775  CB  THR A  98      -5.660   9.046   1.304  1.00 94.29           C  
ATOM    776  O   THR A  98      -3.966   9.900   3.749  1.00 94.29           O  
ATOM    777  CG2 THR A  98      -5.887   9.170  -0.199  1.00 94.29           C  
ATOM    778  OG1 THR A  98      -6.432   7.948   1.804  1.00 94.29           O  
ATOM    779  N   LEU A  99      -3.781   7.663   3.721  1.00 94.72           N  
ATOM    780  CA  LEU A  99      -3.633   7.566   5.169  1.00 94.72           C  
ATOM    781  C   LEU A  99      -2.191   7.833   5.586  1.00 94.72           C  
ATOM    782  CB  LEU A  99      -4.071   6.184   5.661  1.00 94.72           C  
ATOM    783  O   LEU A  99      -1.943   8.586   6.531  1.00 94.72           O  
ATOM    784  CG  LEU A  99      -5.560   5.858   5.529  1.00 94.72           C  
ATOM    785  CD1 LEU A  99      -5.833   4.431   5.992  1.00 94.72           C  
ATOM    786  CD2 LEU A  99      -6.398   6.853   6.323  1.00 94.72           C  
ATOM    787  N   CYS A 100      -1.214   7.269   4.843  1.00 92.07           N  
ATOM    788  CA  CYS A 100       0.177   7.454   5.241  1.00 92.07           C  
ATOM    789  C   CYS A 100       0.859   8.502   4.370  1.00 92.07           C  
ATOM    790  CB  CYS A 100       0.939   6.132   5.153  1.00 92.07           C  
ATOM    791  O   CYS A 100       1.912   9.028   4.733  1.00 92.07           O  
ATOM    792  SG  CYS A 100       1.255   5.584   3.461  1.00 92.07           S  
ATOM    793  N   GLY A 101       0.265   8.768   3.227  1.00 89.42           N  
ATOM    794  CA  GLY A 101       0.863   9.733   2.318  1.00 89.42           C  
ATOM    795  C   GLY A 101       1.990   9.151   1.487  1.00 89.42           C  
ATOM    796  O   GLY A 101       2.631   9.866   0.713  1.00 89.42           O  
ATOM    797  N   GLY A 102       2.248   7.953   1.693  1.00 88.26           N  
ATOM    798  CA  GLY A 102       3.278   7.264   0.931  1.00 88.26           C  
ATOM    799  C   GLY A 102       2.717   6.390  -0.175  1.00 88.26           C  
ATOM    800  O   GLY A 102       1.505   6.362  -0.397  1.00 88.26           O  
ATOM    801  N   TYR A 103       3.633   5.716  -0.927  1.00 90.45           N  
ATOM    802  CA  TYR A 103       3.208   4.759  -1.943  1.00 90.45           C  
ATOM    803  C   TYR A 103       2.659   3.491  -1.301  1.00 90.45           C  
ATOM    804  CB  TYR A 103       4.373   4.411  -2.874  1.00 90.45           C  
ATOM    805  O   TYR A 103       3.065   3.119  -0.198  1.00 90.45           O  
ATOM    806  CG  TYR A 103       4.794   5.549  -3.772  1.00 90.45           C  
ATOM    807  CD1 TYR A 103       3.988   5.960  -4.832  1.00 90.45           C  
ATOM    808  CD2 TYR A 103       5.997   6.215  -3.564  1.00 90.45           C  
ATOM    809  CE1 TYR A 103       4.372   7.007  -5.663  1.00 90.45           C  
ATOM    810  CE2 TYR A 103       6.391   7.263  -4.389  1.00 90.45           C  
ATOM    811  OH  TYR A 103       5.958   8.689  -6.254  1.00 90.45           O  
ATOM    812  CZ  TYR A 103       5.573   7.652  -5.434  1.00 90.45           C  
ATOM    813  N   PHE A 104       1.762   2.854  -1.943  1.00 92.73           N  
ATOM    814  CA  PHE A 104       1.071   1.701  -1.378  1.00 92.73           C  
ATOM    815  C   PHE A 104       2.063   0.609  -0.996  1.00 92.73           C  
ATOM    816  CB  PHE A 104       0.041   1.152  -2.369  1.00 92.73           C  
ATOM    817  O   PHE A 104       2.983   0.305  -1.758  1.00 92.73           O  
ATOM    818  CG  PHE A 104      -1.177   2.022  -2.525  1.00 92.73           C  
ATOM    819  CD1 PHE A 104      -2.048   2.220  -1.460  1.00 92.73           C  
ATOM    820  CD2 PHE A 104      -1.451   2.643  -3.736  1.00 92.73           C  
ATOM    821  CE1 PHE A 104      -3.176   3.025  -1.601  1.00 92.73           C  
ATOM    822  CE2 PHE A 104      -2.576   3.449  -3.884  1.00 92.73           C  
ATOM    823  CZ  PHE A 104      -3.438   3.638  -2.816  1.00 92.73           C  
ATOM    824  N   TYR A 105       2.001   0.101   0.182  1.00 91.41           N  
ATOM    825  CA  TYR A 105       2.618  -1.100   0.735  1.00 91.41           C  
ATOM    826  C   TYR A 105       1.562  -2.127   1.124  1.00 91.41           C  
ATOM    827  CB  TYR A 105       3.479  -0.749   1.953  1.00 91.41           C  
ATOM    828  O   TYR A 105       0.710  -1.858   1.975  1.00 91.41           O  
ATOM    829  CG  TYR A 105       4.041  -1.955   2.666  1.00 91.41           C  
ATOM    830  CD1 TYR A 105       3.581  -2.319   3.930  1.00 91.41           C  
ATOM    831  CD2 TYR A 105       5.034  -2.732   2.079  1.00 91.41           C  
ATOM    832  CE1 TYR A 105       4.098  -3.428   4.591  1.00 91.41           C  
ATOM    833  CE2 TYR A 105       5.558  -3.843   2.731  1.00 91.41           C  
ATOM    834  OH  TYR A 105       5.599  -5.282   4.635  1.00 91.41           O  
ATOM    835  CZ  TYR A 105       5.084  -4.183   3.985  1.00 91.41           C  
ATOM    836  N   GLU A 106       1.694  -3.292   0.397  1.00 93.52           N  
ATOM    837  CA  GLU A 106       0.657  -4.304   0.577  1.00 93.52           C  
ATOM    838  C   GLU A 106      -0.731  -3.724   0.318  1.00 93.52           C  
ATOM    839  CB  GLU A 106       0.724  -4.898   1.986  1.00 93.52           C  
ATOM    840  O   GLU A 106      -1.575  -3.695   1.216  1.00 93.52           O  
ATOM    841  CG  GLU A 106       1.993  -5.691   2.260  1.00 93.52           C  
ATOM    842  CD  GLU A 106       1.978  -6.403   3.603  1.00 93.52           C  
ATOM    843  OE1 GLU A 106       2.843  -7.277   3.837  1.00 93.52           O  
ATOM    844  OE2 GLU A 106       1.093  -6.084   4.429  1.00 93.52           O  
ATOM    845  N   ALA A 107      -0.931  -3.330  -0.909  1.00 97.30           N  
ATOM    846  CA  ALA A 107      -2.169  -2.662  -1.303  1.00 97.30           C  
ATOM    847  C   ALA A 107      -3.388  -3.504  -0.936  1.00 97.30           C  
ATOM    848  CB  ALA A 107      -2.161  -2.370  -2.802  1.00 97.30           C  
ATOM    849  O   ALA A 107      -3.424  -4.707  -1.207  1.00 97.30           O  
ATOM    850  N   ALA A 108      -4.376  -2.862  -0.324  1.00 98.22           N  
ATOM    851  CA  ALA A 108      -5.650  -3.465   0.060  1.00 98.22           C  
ATOM    852  C   ALA A 108      -6.820  -2.561  -0.317  1.00 98.22           C  
ATOM    853  CB  ALA A 108      -5.670  -3.759   1.558  1.00 98.22           C  
ATOM    854  O   ALA A 108      -6.766  -1.346  -0.110  1.00 98.22           O  
ATOM    855  N   THR A 109      -7.821  -3.242  -0.829  1.00 98.25           N  
ATOM    856  CA  THR A 109      -8.979  -2.508  -1.327  1.00 98.25           C  
ATOM    857  C   THR A 109     -10.216  -2.815  -0.488  1.00 98.25           C  
ATOM    858  CB  THR A 109      -9.261  -2.844  -2.803  1.00 98.25           C  
ATOM    859  O   THR A 109     -10.444  -3.966  -0.107  1.00 98.25           O  
ATOM    860  CG2 THR A 109     -10.480  -2.085  -3.317  1.00 98.25           C  
ATOM    861  OG1 THR A 109      -8.121  -2.488  -3.595  1.00 98.25           O  
ATOM    862  N   ILE A 110     -10.914  -1.694  -0.221  1.00 98.04           N  
ATOM    863  CA  ILE A 110     -12.180  -1.874   0.481  1.00 98.04           C  
ATOM    864  C   ILE A 110     -13.218  -2.463  -0.471  1.00 98.04           C  
ATOM    865  CB  ILE A 110     -12.691  -0.542   1.075  1.00 98.04           C  
ATOM    866  O   ILE A 110     -13.439  -1.934  -1.563  1.00 98.04           O  
ATOM    867  CG1 ILE A 110     -11.693   0.003   2.102  1.00 98.04           C  
ATOM    868  CG2 ILE A 110     -14.076  -0.727   1.702  1.00 98.04           C  
ATOM    869  CD1 ILE A 110     -12.080   1.355   2.686  1.00 98.04           C  
ATOM    870  N   LYS A 111     -13.986  -3.425  -0.093  1.00 97.14           N  
ATOM    871  CA  LYS A 111     -14.865  -4.219  -0.947  1.00 97.14           C  
ATOM    872  C   LYS A 111     -16.082  -3.409  -1.386  1.00 97.14           C  
ATOM    873  CB  LYS A 111     -15.315  -5.488  -0.221  1.00 97.14           C  
ATOM    874  O   LYS A 111     -16.512  -3.502  -2.538  1.00 97.14           O  
ATOM    875  CG  LYS A 111     -14.196  -6.489   0.027  1.00 97.14           C  
ATOM    876  CD  LYS A 111     -14.709  -7.737   0.734  1.00 97.14           C  
ATOM    877  CE  LYS A 111     -13.577  -8.701   1.060  1.00 97.14           C  
ATOM    878  NZ  LYS A 111     -14.080  -9.948   1.710  1.00 97.14           N  
ATOM    879  N   GLU A 112     -16.569  -2.483  -0.622  1.00 96.74           N  
ATOM    880  CA  GLU A 112     -17.829  -1.793  -0.876  1.00 96.74           C  
ATOM    881  C   GLU A 112     -17.637  -0.632  -1.847  1.00 96.74           C  
ATOM    882  CB  GLU A 112     -18.439  -1.287   0.435  1.00 96.74           C  
ATOM    883  O   GLU A 112     -18.513  -0.350  -2.667  1.00 96.74           O  
ATOM    884  CG  GLU A 112     -18.812  -2.396   1.408  1.00 96.74           C  
ATOM    885  CD  GLU A 112     -19.813  -3.386   0.833  1.00 96.74           C  
ATOM    886  OE1 GLU A 112     -19.751  -4.586   1.185  1.00 96.74           O  
ATOM    887  OE2 GLU A 112     -20.667  -2.958   0.024  1.00 96.74           O  
ATOM    888  N   CYS A 113     -16.412   0.011  -1.822  1.00 97.34           N  
ATOM    889  CA  CYS A 113     -16.266   1.207  -2.644  1.00 97.34           C  
ATOM    890  C   CYS A 113     -15.023   1.118  -3.521  1.00 97.34           C  
ATOM    891  CB  CYS A 113     -16.194   2.456  -1.767  1.00 97.34           C  
ATOM    892  O   CYS A 113     -14.805   1.970  -4.384  1.00 97.34           O  
ATOM    893  SG  CYS A 113     -14.756   2.497  -0.675  1.00 97.34           S  
ATOM    894  N   LEU A 114     -14.158   0.133  -3.305  1.00 97.02           N  
ATOM    895  CA  LEU A 114     -12.972  -0.203  -4.086  1.00 97.02           C  
ATOM    896  C   LEU A 114     -11.907   0.880  -3.949  1.00 97.02           C  
ATOM    897  CB  LEU A 114     -13.337  -0.392  -5.560  1.00 97.02           C  
ATOM    898  O   LEU A 114     -11.142   1.126  -4.884  1.00 97.02           O  
ATOM    899  CG  LEU A 114     -14.335  -1.508  -5.874  1.00 97.02           C  
ATOM    900  CD1 LEU A 114     -14.526  -1.640  -7.381  1.00 97.02           C  
ATOM    901  CD2 LEU A 114     -13.867  -2.829  -5.272  1.00 97.02           C  
ATOM    902  N   HIS A 115     -11.892   1.623  -2.859  1.00 98.01           N  
ATOM    903  CA  HIS A 115     -10.768   2.500  -2.549  1.00 98.01           C  
ATOM    904  C   HIS A 115      -9.627   1.724  -1.900  1.00 98.01           C  
ATOM    905  CB  HIS A 115     -11.215   3.641  -1.633  1.00 98.01           C  
ATOM    906  O   HIS A 115      -9.864   0.828  -1.087  1.00 98.01           O  
ATOM    907  CG  HIS A 115     -12.085   4.650  -2.313  1.00 98.01           C  
ATOM    908  CD2 HIS A 115     -11.834   5.490  -3.344  1.00 98.01           C  
ATOM    909  ND1 HIS A 115     -13.390   4.881  -1.936  1.00 98.01           N  
ATOM    910  CE1 HIS A 115     -13.905   5.822  -2.709  1.00 98.01           C  
ATOM    911  NE2 HIS A 115     -12.981   6.208  -3.572  1.00 98.01           N  
ATOM    912  N   THR A 116      -8.452   2.076  -2.347  1.00 98.00           N  
ATOM    913  CA  THR A 116      -7.270   1.296  -1.996  1.00 98.00           C  
ATOM    914  C   THR A 116      -6.407   2.047  -0.985  1.00 98.00           C  
ATOM    915  CB  THR A 116      -6.430   0.962  -3.243  1.00 98.00           C  
ATOM    916  O   THR A 116      -6.243   3.265  -1.084  1.00 98.00           O  
ATOM    917  CG2 THR A 116      -5.256   0.056  -2.889  1.00 98.00           C  
ATOM    918  OG1 THR A 116      -7.259   0.299  -4.206  1.00 98.00           O  
ATOM    919  N   PHE A 117      -5.875   1.278  -0.027  1.00 98.06           N  
ATOM    920  CA  PHE A 117      -4.937   1.742   0.988  1.00 98.06           C  
ATOM    921  C   PHE A 117      -3.821   0.726   1.199  1.00 98.06           C  
ATOM    922  CB  PHE A 117      -5.663   2.006   2.311  1.00 98.06           C  
ATOM    923  O   PHE A 117      -3.867  -0.378   0.651  1.00 98.06           O  
ATOM    924  CG  PHE A 117      -6.842   2.932   2.182  1.00 98.06           C  
ATOM    925  CD1 PHE A 117      -6.697   4.298   2.386  1.00 98.06           C  
ATOM    926  CD2 PHE A 117      -8.098   2.434   1.857  1.00 98.06           C  
ATOM    927  CE1 PHE A 117      -7.788   5.157   2.267  1.00 98.06           C  
ATOM    928  CE2 PHE A 117      -9.192   3.286   1.737  1.00 98.06           C  
ATOM    929  CZ  PHE A 117      -9.035   4.647   1.943  1.00 98.06           C  
ATOM    930  N   CYS A 118      -2.810   1.209   2.089  1.00 97.02           N  
ATOM    931  CA  CYS A 118      -1.932   0.164   2.603  1.00 97.02           C  
ATOM    932  C   CYS A 118      -2.683  -0.760   3.555  1.00 97.02           C  
ATOM    933  CB  CYS A 118      -0.729   0.778   3.317  1.00 97.02           C  
ATOM    934  O   CYS A 118      -3.491  -0.300   4.364  1.00 97.02           O  
ATOM    935  SG  CYS A 118       0.237   1.900   2.282  1.00 97.02           S  
ATOM    936  N   ARG A 119      -2.436  -1.999   3.396  1.00 96.86           N  
ATOM    937  CA  ARG A 119      -3.141  -2.936   4.266  1.00 96.86           C  
ATOM    938  C   ARG A 119      -2.957  -2.565   5.733  1.00 96.86           C  
ATOM    939  CB  ARG A 119      -2.656  -4.366   4.021  1.00 96.86           C  
ATOM    940  O   ARG A 119      -3.932  -2.459   6.479  1.00 96.86           O  
ATOM    941  CG  ARG A 119      -3.458  -5.424   4.763  1.00 96.86           C  
ATOM    942  CD  ARG A 119      -3.124  -6.828   4.277  1.00 96.86           C  
ATOM    943  NE  ARG A 119      -3.760  -7.849   5.105  1.00 96.86           N  
ATOM    944  NH1 ARG A 119      -2.080  -7.906   6.689  1.00 96.86           N  
ATOM    945  NH2 ARG A 119      -3.912  -9.266   6.906  1.00 96.86           N  
ATOM    946  CZ  ARG A 119      -3.249  -8.338   6.231  1.00 96.86           C  
ATOM    947  N   PRO A 120      -1.773  -2.292   6.171  1.00 94.69           N  
ATOM    948  CA  PRO A 120      -1.613  -1.909   7.576  1.00 94.69           C  
ATOM    949  C   PRO A 120      -2.317  -0.596   7.913  1.00 94.69           C  
ATOM    950  CB  PRO A 120      -0.097  -1.771   7.733  1.00 94.69           C  
ATOM    951  O   PRO A 120      -2.830  -0.434   9.024  1.00 94.69           O  
ATOM    952  CG  PRO A 120       0.416  -1.579   6.343  1.00 94.69           C  
ATOM    953  CD  PRO A 120      -0.524  -2.260   5.389  1.00 94.69           C  
ATOM    954  N   CYS A 121      -2.353   0.301   6.997  1.00 97.25           N  
ATOM    955  CA  CYS A 121      -2.960   1.609   7.218  1.00 97.25           C  
ATOM    956  C   CYS A 121      -4.462   1.483   7.440  1.00 97.25           C  
ATOM    957  CB  CYS A 121      -2.686   2.535   6.034  1.00 97.25           C  
ATOM    958  O   CYS A 121      -5.003   2.048   8.392  1.00 97.25           O  
ATOM    959  SG  CYS A 121      -0.974   3.102   5.933  1.00 97.25           S  
ATOM    960  N   ILE A 122      -5.022   0.765   6.550  1.00 97.41           N  
ATOM    961  CA  ILE A 122      -6.478   0.705   6.625  1.00 97.41           C  
ATOM    962  C   ILE A 122      -6.899  -0.164   7.808  1.00 97.41           C  
ATOM    963  CB  ILE A 122      -7.089   0.159   5.314  1.00 97.41           C  
ATOM    964  O   ILE A 122      -7.903   0.117   8.466  1.00 97.41           O  
ATOM    965  CG1 ILE A 122      -8.617   0.279   5.347  1.00 97.41           C  
ATOM    966  CG2 ILE A 122      -6.658  -1.292   5.082  1.00 97.41           C  
ATOM    967  CD1 ILE A 122      -9.123   1.711   5.455  1.00 97.41           C  
ATOM    968  N   LEU A 123      -6.196  -1.129   8.170  1.00 96.36           N  
ATOM    969  CA  LEU A 123      -6.500  -1.955   9.334  1.00 96.36           C  
ATOM    970  C   LEU A 123      -6.326  -1.162  10.624  1.00 96.36           C  
ATOM    971  CB  LEU A 123      -5.605  -3.197   9.359  1.00 96.36           C  
ATOM    972  O   LEU A 123      -7.143  -1.273  11.541  1.00 96.36           O  
ATOM    973  CG  LEU A 123      -5.936  -4.292   8.344  1.00 96.36           C  
ATOM    974  CD1 LEU A 123      -4.938  -5.440   8.459  1.00 96.36           C  
ATOM    975  CD2 LEU A 123      -7.361  -4.794   8.545  1.00 96.36           C  
ATOM    976  N   LYS A 124      -5.273  -0.457  10.637  1.00 95.80           N  
ATOM    977  CA  LYS A 124      -5.089   0.416  11.793  1.00 95.80           C  
ATOM    978  C   LYS A 124      -6.267   1.373  11.952  1.00 95.80           C  
ATOM    979  CB  LYS A 124      -3.785   1.205  11.667  1.00 95.80           C  
ATOM    980  O   LYS A 124      -6.753   1.588  13.064  1.00 95.80           O  
ATOM    981  CG  LYS A 124      -3.496   2.116  12.851  1.00 95.80           C  
ATOM    982  CD  LYS A 124      -2.157   2.826  12.696  1.00 95.80           C  
ATOM    983  CE  LYS A 124      -1.904   3.799  13.840  1.00 95.80           C  
ATOM    984  NZ  LYS A 124      -0.847   4.797  13.495  1.00 95.80           N  
ATOM    985  N   TYR A 125      -6.643   1.931  10.893  1.00 96.59           N  
ATOM    986  CA  TYR A 125      -7.777   2.848  10.875  1.00 96.59           C  
ATOM    987  C   TYR A 125      -9.020   2.189  11.461  1.00 96.59           C  
ATOM    988  CB  TYR A 125      -8.062   3.323   9.447  1.00 96.59           C  
ATOM    989  O   TYR A 125      -9.702   2.777  12.304  1.00 96.59           O  
ATOM    990  CG  TYR A 125      -9.329   4.134   9.318  1.00 96.59           C  
ATOM    991  CD1 TYR A 125     -10.503   3.557   8.841  1.00 96.59           C  
ATOM    992  CD2 TYR A 125      -9.353   5.478   9.672  1.00 96.59           C  
ATOM    993  CE1 TYR A 125     -11.672   4.301   8.719  1.00 96.59           C  
ATOM    994  CE2 TYR A 125     -10.516   6.232   9.555  1.00 96.59           C  
ATOM    995  OH  TYR A 125     -12.823   6.377   8.960  1.00 96.59           O  
ATOM    996  CZ  TYR A 125     -11.669   5.635   9.078  1.00 96.59           C  
ATOM    997  N   PHE A 126      -9.293   1.014  11.099  1.00 96.05           N  
ATOM    998  CA  PHE A 126     -10.475   0.302  11.570  1.00 96.05           C  
ATOM    999  C   PHE A 126     -10.304  -0.132  13.021  1.00 96.05           C  
ATOM   1000  CB  PHE A 126     -10.757  -0.918  10.687  1.00 96.05           C  
ATOM   1001  O   PHE A 126     -11.266  -0.130  13.792  1.00 96.05           O  
ATOM   1002  CG  PHE A 126     -11.264  -0.570   9.313  1.00 96.05           C  
ATOM   1003  CD1 PHE A 126     -12.158   0.478   9.133  1.00 96.05           C  
ATOM   1004  CD2 PHE A 126     -10.845  -1.291   8.203  1.00 96.05           C  
ATOM   1005  CE1 PHE A 126     -12.629   0.803   7.863  1.00 96.05           C  
ATOM   1006  CE2 PHE A 126     -11.312  -0.972   6.930  1.00 96.05           C  
ATOM   1007  CZ  PHE A 126     -12.204   0.075   6.763  1.00 96.05           C  
ATOM   1008  N   TYR A 127      -9.060  -0.403  13.442  1.00 95.04           N  
ATOM   1009  CA  TYR A 127      -8.810  -0.877  14.798  1.00 95.04           C  
ATOM   1010  C   TYR A 127      -8.789   0.283  15.786  1.00 95.04           C  
ATOM   1011  CB  TYR A 127      -7.485  -1.643  14.864  1.00 95.04           C  
ATOM   1012  O   TYR A 127      -9.114   0.110  16.963  1.00 95.04           O  
ATOM   1013  CG  TYR A 127      -7.590  -3.077  14.407  1.00 95.04           C  
ATOM   1014  CD1 TYR A 127      -8.422  -3.980  15.066  1.00 95.04           C  
ATOM   1015  CD2 TYR A 127      -6.857  -3.533  13.316  1.00 95.04           C  
ATOM   1016  CE1 TYR A 127      -8.520  -5.304  14.649  1.00 95.04           C  
ATOM   1017  CE2 TYR A 127      -6.948  -4.855  12.891  1.00 95.04           C  
ATOM   1018  OH  TYR A 127      -7.874  -7.040  13.145  1.00 95.04           O  
ATOM   1019  CZ  TYR A 127      -7.781  -5.731  13.562  1.00 95.04           C  
ATOM   1020  N   ASP A 128      -8.362   1.395  15.298  1.00 95.52           N  
ATOM   1021  CA  ASP A 128      -8.304   2.561  16.174  1.00 95.52           C  
ATOM   1022  C   ASP A 128      -9.701   2.976  16.629  1.00 95.52           C  
ATOM   1023  CB  ASP A 128      -7.612   3.728  15.469  1.00 95.52           C  
ATOM   1024  O   ASP A 128      -9.884   3.423  17.763  1.00 95.52           O  
ATOM   1025  CG  ASP A 128      -6.100   3.585  15.429  1.00 95.52           C  
ATOM   1026  OD1 ASP A 128      -5.556   2.675  16.090  1.00 95.52           O  
ATOM   1027  OD2 ASP A 128      -5.447   4.392  14.732  1.00 95.52           O  
ATOM   1028  N   ASP A 129     -10.676   2.851  15.851  1.00 93.19           N  
ATOM   1029  CA  ASP A 129     -12.081   3.110  16.151  1.00 93.19           C  
ATOM   1030  C   ASP A 129     -12.968   1.974  15.649  1.00 93.19           C  
ATOM   1031  CB  ASP A 129     -12.526   4.438  15.533  1.00 93.19           C  
ATOM   1032  O   ASP A 129     -13.421   1.993  14.502  1.00 93.19           O  
ATOM   1033  CG  ASP A 129     -13.905   4.873  15.995  1.00 93.19           C  
ATOM   1034  OD1 ASP A 129     -14.540   4.147  16.789  1.00 93.19           O  
ATOM   1035  OD2 ASP A 129     -14.363   5.951  15.557  1.00 93.19           O  
ATOM   1036  N   VAL A 130     -13.288   1.104  16.542  1.00 88.63           N  
ATOM   1037  CA  VAL A 130     -13.941  -0.152  16.186  1.00 88.63           C  
ATOM   1038  C   VAL A 130     -15.384   0.117  15.766  1.00 88.63           C  
ATOM   1039  CB  VAL A 130     -13.906  -1.161  17.356  1.00 88.63           C  
ATOM   1040  O   VAL A 130     -15.983  -0.677  15.036  1.00 88.63           O  
ATOM   1041  CG1 VAL A 130     -14.609  -2.460  16.970  1.00 88.63           C  
ATOM   1042  CG2 VAL A 130     -12.464  -1.435  17.780  1.00 88.63           C  
ATOM   1043  N   SER A 131     -15.936   1.274  16.180  1.00 90.06           N  
ATOM   1044  CA  SER A 131     -17.317   1.612  15.853  1.00 90.06           C  
ATOM   1045  C   SER A 131     -17.422   2.217  14.456  1.00 90.06           C  
ATOM   1046  CB  SER A 131     -17.889   2.587  16.883  1.00 90.06           C  
ATOM   1047  O   SER A 131     -18.499   2.223  13.856  1.00 90.06           O  
ATOM   1048  OG  SER A 131     -17.207   3.828  16.835  1.00 90.06           O  
ATOM   1049  N   ASN A 132     -16.266   2.617  13.955  1.00 92.90           N  
ATOM   1050  CA  ASN A 132     -16.238   3.243  12.637  1.00 92.90           C  
ATOM   1051  C   ASN A 132     -15.953   2.223  11.538  1.00 92.90           C  
ATOM   1052  CB  ASN A 132     -15.203   4.369  12.599  1.00 92.90           C  
ATOM   1053  O   ASN A 132     -14.880   1.617  11.512  1.00 92.90           O  
ATOM   1054  CG  ASN A 132     -15.243   5.156  11.304  1.00 92.90           C  
ATOM   1055  ND2 ASN A 132     -14.236   5.994  11.087  1.00 92.90           N  
ATOM   1056  OD1 ASN A 132     -16.172   5.012  10.504  1.00 92.90           O  
ATOM   1057  N   THR A 133     -16.899   2.129  10.580  1.00 94.52           N  
ATOM   1058  CA  THR A 133     -16.730   1.188   9.479  1.00 94.52           C  
ATOM   1059  C   THR A 133     -16.692   1.921   8.141  1.00 94.52           C  
ATOM   1060  CB  THR A 133     -17.859   0.141   9.461  1.00 94.52           C  
ATOM   1061  O   THR A 133     -16.791   1.297   7.082  1.00 94.52           O  
ATOM   1062  CG2 THR A 133     -17.866  -0.682  10.745  1.00 94.52           C  
ATOM   1063  OG1 THR A 133     -19.120   0.808   9.328  1.00 94.52           O  
ATOM   1064  N   ALA A 134     -16.576   3.177   8.209  1.00 96.80           N  
ATOM   1065  CA  ALA A 134     -16.690   4.004   7.010  1.00 96.80           C  
ATOM   1066  C   ALA A 134     -15.340   4.147   6.312  1.00 96.80           C  
ATOM   1067  CB  ALA A 134     -17.250   5.380   7.363  1.00 96.80           C  
ATOM   1068  O   ALA A 134     -14.297   4.197   6.968  1.00 96.80           O  
ATOM   1069  N   CYS A 135     -15.377   4.151   5.004  1.00 98.04           N  
ATOM   1070  CA  CYS A 135     -14.200   4.417   4.185  1.00 98.04           C  
ATOM   1071  C   CYS A 135     -13.679   5.830   4.421  1.00 98.04           C  
ATOM   1072  CB  CYS A 135     -14.522   4.224   2.703  1.00 98.04           C  
ATOM   1073  O   CYS A 135     -14.449   6.792   4.399  1.00 98.04           O  
ATOM   1074  SG  CYS A 135     -13.199   4.755   1.595  1.00 98.04           S  
ATOM   1075  N   PRO A 136     -12.355   5.947   4.591  1.00 96.99           N  
ATOM   1076  CA  PRO A 136     -11.774   7.266   4.855  1.00 96.99           C  
ATOM   1077  C   PRO A 136     -11.890   8.211   3.661  1.00 96.99           C  
ATOM   1078  CB  PRO A 136     -10.308   6.950   5.160  1.00 96.99           C  
ATOM   1079  O   PRO A 136     -11.836   9.432   3.828  1.00 96.99           O  
ATOM   1080  CG  PRO A 136     -10.314   5.535   5.642  1.00 96.99           C  
ATOM   1081  CD  PRO A 136     -11.370   4.779   4.888  1.00 96.99           C  
ATOM   1082  N   ILE A 137     -12.108   7.654   2.466  1.00 97.24           N  
ATOM   1083  CA  ILE A 137     -12.147   8.472   1.258  1.00 97.24           C  
ATOM   1084  C   ILE A 137     -13.588   8.869   0.950  1.00 97.24           C  
ATOM   1085  CB  ILE A 137     -11.526   7.730   0.053  1.00 97.24           C  
ATOM   1086  O   ILE A 137     -13.883  10.048   0.741  1.00 97.24           O  
ATOM   1087  CG1 ILE A 137     -10.035   7.470   0.297  1.00 97.24           C  
ATOM   1088  CG2 ILE A 137     -11.739   8.525  -1.238  1.00 97.24           C  
ATOM   1089  CD1 ILE A 137      -9.363   6.649  -0.795  1.00 97.24           C  
ATOM   1090  N   CYS A 138     -14.497   7.946   1.002  1.00 98.11           N  
ATOM   1091  CA  CYS A 138     -15.815   8.252   0.457  1.00 98.11           C  
ATOM   1092  C   CYS A 138     -16.884   8.176   1.541  1.00 98.11           C  
ATOM   1093  CB  CYS A 138     -16.161   7.292  -0.681  1.00 98.11           C  
ATOM   1094  O   CYS A 138     -18.019   8.608   1.330  1.00 98.11           O  
ATOM   1095  SG  CYS A 138     -16.361   5.577  -0.151  1.00 98.11           S  
ATOM   1096  N   GLY A 139     -16.567   7.582   2.632  1.00 96.89           N  
ATOM   1097  CA  GLY A 139     -17.475   7.547   3.768  1.00 96.89           C  
ATOM   1098  C   GLY A 139     -18.459   6.394   3.709  1.00 96.89           C  
ATOM   1099  O   GLY A 139     -19.333   6.273   4.570  1.00 96.89           O  
ATOM   1100  N   VAL A 140     -18.362   5.607   2.722  1.00 97.47           N  
ATOM   1101  CA  VAL A 140     -19.225   4.435   2.618  1.00 97.47           C  
ATOM   1102  C   VAL A 140     -18.946   3.484   3.780  1.00 97.47           C  
ATOM   1103  CB  VAL A 140     -19.028   3.703   1.271  1.00 97.47           C  
ATOM   1104  O   VAL A 140     -17.793   3.137   4.043  1.00 97.47           O  
ATOM   1105  CG1 VAL A 140     -19.816   2.394   1.248  1.00 97.47           C  
ATOM   1106  CG2 VAL A 140     -19.447   4.603   0.110  1.00 97.47           C  
ATOM   1107  N   LYS A 141     -20.030   3.002   4.434  1.00 95.84           N  
ATOM   1108  CA  LYS A 141     -19.916   2.123   5.594  1.00 95.84           C  
ATOM   1109  C   LYS A 141     -20.013   0.657   5.184  1.00 95.84           C  
ATOM   1110  CB  LYS A 141     -20.997   2.452   6.625  1.00 95.84           C  
ATOM   1111  O   LYS A 141     -20.746   0.314   4.254  1.00 95.84           O  
ATOM   1112  CG  LYS A 141     -20.867   3.838   7.238  1.00 95.84           C  
ATOM   1113  CD  LYS A 141     -21.942   4.088   8.288  1.00 95.84           C  
ATOM   1114  CE  LYS A 141     -21.824   5.482   8.890  1.00 95.84           C  
ATOM   1115  NZ  LYS A 141     -22.925   5.762   9.859  1.00 95.84           N  
ATOM   1116  N   SER A 142     -19.239  -0.119   5.893  1.00 93.73           N  
ATOM   1117  CA  SER A 142     -19.285  -1.561   5.670  1.00 93.73           C  
ATOM   1118  C   SER A 142     -20.223  -2.243   6.661  1.00 93.73           C  
ATOM   1119  CB  SER A 142     -17.885  -2.166   5.781  1.00 93.73           C  
ATOM   1120  O   SER A 142     -20.317  -1.833   7.819  1.00 93.73           O  
ATOM   1121  OG  SER A 142     -17.942  -3.581   5.719  1.00 93.73           O  
ATOM   1122  N   GLU A 143     -20.976  -3.229   6.205  1.00 91.70           N  
ATOM   1123  CA  GLU A 143     -21.882  -4.002   7.049  1.00 91.70           C  
ATOM   1124  C   GLU A 143     -21.143  -5.131   7.761  1.00 91.70           C  
ATOM   1125  CB  GLU A 143     -23.037  -4.570   6.220  1.00 91.70           C  
ATOM   1126  O   GLU A 143     -21.684  -5.754   8.677  1.00 91.70           O  
ATOM   1127  CG  GLU A 143     -23.948  -3.506   5.625  1.00 91.70           C  
ATOM   1128  CD  GLU A 143     -24.988  -4.072   4.671  1.00 91.70           C  
ATOM   1129  OE1 GLU A 143     -25.743  -3.283   4.059  1.00 91.70           O  
ATOM   1130  OE2 GLU A 143     -25.049  -5.314   4.535  1.00 91.70           O  
ATOM   1131  N   ILE A 144     -19.933  -5.325   7.418  1.00 90.57           N  
ATOM   1132  CA  ILE A 144     -19.099  -6.385   7.975  1.00 90.57           C  
ATOM   1133  C   ILE A 144     -18.425  -5.893   9.253  1.00 90.57           C  
ATOM   1134  CB  ILE A 144     -18.038  -6.863   6.958  1.00 90.57           C  
ATOM   1135  O   ILE A 144     -17.832  -4.811   9.273  1.00 90.57           O  
ATOM   1136  CG1 ILE A 144     -18.715  -7.424   5.703  1.00 90.57           C  
ATOM   1137  CG2 ILE A 144     -17.112  -7.904   7.594  1.00 90.57           C  
ATOM   1138  CD1 ILE A 144     -17.767  -7.641   4.532  1.00 90.57           C  
ATOM   1139  N   SER A 145     -18.502  -6.756  10.306  1.00 87.33           N  
ATOM   1140  CA  SER A 145     -18.027  -6.353  11.626  1.00 87.33           C  
ATOM   1141  C   SER A 145     -16.514  -6.505  11.739  1.00 87.33           C  
ATOM   1142  CB  SER A 145     -18.713  -7.176  12.716  1.00 87.33           C  
ATOM   1143  O   SER A 145     -15.838  -5.640  12.300  1.00 87.33           O  
ATOM   1144  OG  SER A 145     -18.525  -8.563  12.493  1.00 87.33           O  
ATOM   1145  N   GLU A 146     -16.048  -7.585  11.090  1.00 92.68           N  
ATOM   1146  CA  GLU A 146     -14.621  -7.874  11.197  1.00 92.68           C  
ATOM   1147  C   GLU A 146     -13.812  -7.031  10.215  1.00 92.68           C  
ATOM   1148  CB  GLU A 146     -14.353  -9.362  10.956  1.00 92.68           C  
ATOM   1149  O   GLU A 146     -14.071  -7.053   9.010  1.00 92.68           O  
ATOM   1150  CG  GLU A 146     -14.937 -10.272  12.027  1.00 92.68           C  
ATOM   1151  CD  GLU A 146     -14.101 -10.318  13.296  1.00 92.68           C  
ATOM   1152  OE1 GLU A 146     -14.661 -10.590  14.382  1.00 92.68           O  
ATOM   1153  OE2 GLU A 146     -12.876 -10.080  13.204  1.00 92.68           O  
ATOM   1154  N   PRO A 147     -12.799  -6.219  10.713  1.00 92.89           N  
ATOM   1155  CA  PRO A 147     -12.026  -5.277   9.900  1.00 92.89           C  
ATOM   1156  C   PRO A 147     -11.300  -5.956   8.741  1.00 92.89           C  
ATOM   1157  CB  PRO A 147     -11.028  -4.687  10.899  1.00 92.89           C  
ATOM   1158  O   PRO A 147     -11.289  -5.433   7.624  1.00 92.89           O  
ATOM   1159  CG  PRO A 147     -11.707  -4.793  12.226  1.00 92.89           C  
ATOM   1160  CD  PRO A 147     -12.558  -6.031  12.229  1.00 92.89           C  
ATOM   1161  N   GLU A 148     -10.708  -7.172   8.949  1.00 94.35           N  
ATOM   1162  CA  GLU A 148      -9.965  -7.861   7.899  1.00 94.35           C  
ATOM   1163  C   GLU A 148     -10.897  -8.356   6.797  1.00 94.35           C  
ATOM   1164  CB  GLU A 148      -9.172  -9.033   8.483  1.00 94.35           C  
ATOM   1165  O   GLU A 148     -10.471  -8.549   5.656  1.00 94.35           O  
ATOM   1166  CG  GLU A 148      -8.000  -8.609   9.357  1.00 94.35           C  
ATOM   1167  CD  GLU A 148      -8.376  -8.432  10.819  1.00 94.35           C  
ATOM   1168  OE1 GLU A 148      -7.471  -8.214  11.656  1.00 94.35           O  
ATOM   1169  OE2 GLU A 148      -9.585  -8.513  11.130  1.00 94.35           O  
ATOM   1170  N   ALA A 149     -12.125  -8.598   7.170  1.00 95.90           N  
ATOM   1171  CA  ALA A 149     -13.090  -9.103   6.197  1.00 95.90           C  
ATOM   1172  C   ALA A 149     -13.648  -7.970   5.340  1.00 95.90           C  
ATOM   1173  CB  ALA A 149     -14.224  -9.839   6.905  1.00 95.90           C  
ATOM   1174  O   ALA A 149     -14.249  -8.214   4.291  1.00 95.90           O  
ATOM   1175  N   ARG A 150     -13.360  -6.730   5.703  1.00 95.68           N  
ATOM   1176  CA  ARG A 150     -13.849  -5.553   4.993  1.00 95.68           C  
ATOM   1177  C   ARG A 150     -12.977  -5.244   3.780  1.00 95.68           C  
ATOM   1178  CB  ARG A 150     -13.896  -4.342   5.927  1.00 95.68           C  
ATOM   1179  O   ARG A 150     -13.415  -4.561   2.852  1.00 95.68           O  
ATOM   1180  CG  ARG A 150     -14.889  -4.483   7.069  1.00 95.68           C  
ATOM   1181  CD  ARG A 150     -14.908  -3.247   7.956  1.00 95.68           C  
ATOM   1182  NE  ARG A 150     -15.466  -3.537   9.274  1.00 95.68           N  
ATOM   1183  NH1 ARG A 150     -14.631  -1.631  10.276  1.00 95.68           N  
ATOM   1184  NH2 ARG A 150     -15.872  -3.123  11.496  1.00 95.68           N  
ATOM   1185  CZ  ARG A 150     -15.322  -2.763  10.346  1.00 95.68           C  
ATOM   1186  N   ILE A 151     -11.764  -5.802   3.797  1.00 97.37           N  
ATOM   1187  CA  ILE A 151     -10.803  -5.431   2.764  1.00 97.37           C  
ATOM   1188  C   ILE A 151     -10.268  -6.688   2.082  1.00 97.37           C  
ATOM   1189  CB  ILE A 151      -9.638  -4.601   3.348  1.00 97.37           C  
ATOM   1190  O   ILE A 151     -10.327  -7.782   2.648  1.00 97.37           O  
ATOM   1191  CG1 ILE A 151      -8.870  -5.420   4.392  1.00 97.37           C  
ATOM   1192  CG2 ILE A 151     -10.156  -3.293   3.951  1.00 97.37           C  
ATOM   1193  CD1 ILE A 151      -7.587  -4.758   4.876  1.00 97.37           C  
ATOM   1194  N   LYS A 152      -9.820  -6.486   0.893  1.00 97.87           N  
ATOM   1195  CA  LYS A 152      -9.173  -7.542   0.119  1.00 97.87           C  
ATOM   1196  C   LYS A 152      -7.805  -7.093  -0.385  1.00 97.87           C  
ATOM   1197  CB  LYS A 152     -10.054  -7.960  -1.059  1.00 97.87           C  
ATOM   1198  O   LYS A 152      -7.662  -5.986  -0.907  1.00 97.87           O  
ATOM   1199  CG  LYS A 152      -9.524  -9.158  -1.833  1.00 97.87           C  
ATOM   1200  CD  LYS A 152     -10.477  -9.569  -2.948  1.00 97.87           C  
ATOM   1201  CE  LYS A 152      -9.935 -10.751  -3.741  1.00 97.87           C  
ATOM   1202  NZ  LYS A 152     -10.926 -11.247  -4.742  1.00 97.87           N  
ATOM   1203  N   ALA A 153      -6.869  -8.093  -0.201  1.00 97.84           N  
ATOM   1204  CA  ALA A 153      -5.560  -7.802  -0.780  1.00 97.84           C  
ATOM   1205  C   ALA A 153      -5.659  -7.611  -2.291  1.00 97.84           C  
ATOM   1206  CB  ALA A 153      -4.572  -8.919  -0.451  1.00 97.84           C  
ATOM   1207  O   ALA A 153      -6.288  -8.413  -2.984  1.00 97.84           O  
ATOM   1208  N   ASP A 154      -5.087  -6.507  -2.721  1.00 97.53           N  
ATOM   1209  CA  ASP A 154      -5.092  -6.210  -4.150  1.00 97.53           C  
ATOM   1210  C   ASP A 154      -3.717  -6.452  -4.766  1.00 97.53           C  
ATOM   1211  CB  ASP A 154      -5.532  -4.765  -4.396  1.00 97.53           C  
ATOM   1212  O   ASP A 154      -2.884  -5.544  -4.816  1.00 97.53           O  
ATOM   1213  CG  ASP A 154      -5.872  -4.488  -5.850  1.00 97.53           C  
ATOM   1214  OD1 ASP A 154      -5.322  -5.166  -6.745  1.00 97.53           O  
ATOM   1215  OD2 ASP A 154      -6.695  -3.582  -6.104  1.00 97.53           O  
ATOM   1216  N   HIS A 155      -3.484  -7.690  -5.235  1.00 95.85           N  
ATOM   1217  CA  HIS A 155      -2.166  -8.112  -5.697  1.00 95.85           C  
ATOM   1218  C   HIS A 155      -1.834  -7.494  -7.051  1.00 95.85           C  
ATOM   1219  CB  HIS A 155      -2.091  -9.638  -5.783  1.00 95.85           C  
ATOM   1220  O   HIS A 155      -0.667  -7.224  -7.345  1.00 95.85           O  
ATOM   1221  CG  HIS A 155      -2.180 -10.319  -4.455  1.00 95.85           C  
ATOM   1222  CD2 HIS A 155      -3.107 -11.167  -3.951  1.00 95.85           C  
ATOM   1223  ND1 HIS A 155      -1.233 -10.151  -3.468  1.00 95.85           N  
ATOM   1224  CE1 HIS A 155      -1.574 -10.870  -2.412  1.00 95.85           C  
ATOM   1225  NE2 HIS A 155      -2.708 -11.496  -2.679  1.00 95.85           N  
ATOM   1226  N   ALA A 156      -2.889  -7.285  -7.814  1.00 95.20           N  
ATOM   1227  CA  ALA A 156      -2.687  -6.663  -9.121  1.00 95.20           C  
ATOM   1228  C   ALA A 156      -2.147  -5.243  -8.975  1.00 95.20           C  
ATOM   1229  CB  ALA A 156      -3.991  -6.655  -9.914  1.00 95.20           C  
ATOM   1230  O   ALA A 156      -1.202  -4.858  -9.667  1.00 95.20           O  
ATOM   1231  N   TYR A 157      -2.766  -4.539  -8.056  1.00 94.93           N  
ATOM   1232  CA  TYR A 157      -2.337  -3.164  -7.823  1.00 94.93           C  
ATOM   1233  C   TYR A 157      -0.922  -3.123  -7.257  1.00 94.93           C  
ATOM   1234  CB  TYR A 157      -3.302  -2.454  -6.869  1.00 94.93           C  
ATOM   1235  O   TYR A 157      -0.104  -2.299  -7.672  1.00 94.93           O  
ATOM   1236  CG  TYR A 157      -3.298  -0.951  -7.010  1.00 94.93           C  
ATOM   1237  CD1 TYR A 157      -2.577  -0.151  -6.127  1.00 94.93           C  
ATOM   1238  CD2 TYR A 157      -4.017  -0.329  -8.024  1.00 94.93           C  
ATOM   1239  CE1 TYR A 157      -2.572   1.234  -6.251  1.00 94.93           C  
ATOM   1240  CE2 TYR A 157      -4.020   1.056  -8.158  1.00 94.93           C  
ATOM   1241  OH  TYR A 157      -3.295   3.199  -7.397  1.00 94.93           O  
ATOM   1242  CZ  TYR A 157      -3.295   1.828  -7.269  1.00 94.93           C  
ATOM   1243  N   GLN A 158      -0.695  -4.044  -6.354  1.00 94.58           N  
ATOM   1244  CA  GLN A 158       0.646  -4.132  -5.784  1.00 94.58           C  
ATOM   1245  C   GLN A 158       1.674  -4.498  -6.850  1.00 94.58           C  
ATOM   1246  CB  GLN A 158       0.680  -5.154  -4.647  1.00 94.58           C  
ATOM   1247  O   GLN A 158       2.791  -3.978  -6.847  1.00 94.58           O  
ATOM   1248  CG  GLN A 158       1.979  -5.147  -3.853  1.00 94.58           C  
ATOM   1249  CD  GLN A 158       2.241  -3.819  -3.168  1.00 94.58           C  
ATOM   1250  NE2 GLN A 158       3.400  -3.229  -3.442  1.00 94.58           N  
ATOM   1251  OE1 GLN A 158       1.409  -3.327  -2.400  1.00 94.58           O  
ATOM   1252  N   ASN A 159       1.292  -5.300  -7.763  1.00 93.48           N  
ATOM   1253  CA  ASN A 159       2.178  -5.696  -8.853  1.00 93.48           C  
ATOM   1254  C   ASN A 159       2.524  -4.512  -9.752  1.00 93.48           C  
ATOM   1255  CB  ASN A 159       1.548  -6.821  -9.676  1.00 93.48           C  
ATOM   1256  O   ASN A 159       3.659  -4.391 -10.216  1.00 93.48           O  
ATOM   1257  CG  ASN A 159       1.577  -8.156  -8.958  1.00 93.48           C  
ATOM   1258  ND2 ASN A 159       0.741  -9.087  -9.402  1.00 93.48           N  
ATOM   1259  OD1 ASN A 159       2.345  -8.349  -8.012  1.00 93.48           O  
ATOM   1260  N   ILE A 160       1.545  -3.661  -9.944  1.00 92.61           N  
ATOM   1261  CA  ILE A 160       1.768  -2.458 -10.739  1.00 92.61           C  
ATOM   1262  C   ILE A 160       2.803  -1.570 -10.051  1.00 92.61           C  
ATOM   1263  CB  ILE A 160       0.454  -1.676 -10.962  1.00 92.61           C  
ATOM   1264  O   ILE A 160       3.741  -1.088 -10.692  1.00 92.61           O  
ATOM   1265  CG1 ILE A 160      -0.491  -2.470 -11.871  1.00 92.61           C  
ATOM   1266  CG2 ILE A 160       0.743  -0.291 -11.549  1.00 92.61           C  
ATOM   1267  CD1 ILE A 160      -1.904  -1.906 -11.937  1.00 92.61           C  
ATOM   1268  N   ILE A 161       2.676  -1.425  -8.844  1.00 91.51           N  
ATOM   1269  CA  ILE A 161       3.584  -0.591  -8.065  1.00 91.51           C  
ATOM   1270  C   ILE A 161       4.988  -1.191  -8.095  1.00 91.51           C  
ATOM   1271  CB  ILE A 161       3.099  -0.436  -6.607  1.00 91.51           C  
ATOM   1272  O   ILE A 161       5.972  -0.475  -8.302  1.00 91.51           O  
ATOM   1273  CG1 ILE A 161       1.774   0.333  -6.564  1.00 91.51           C  
ATOM   1274  CG2 ILE A 161       4.164   0.260  -5.754  1.00 91.51           C  
ATOM   1275  CD1 ILE A 161       1.077   0.292  -5.211  1.00 91.51           C  
ATOM   1276  N   ASN A 162       5.071  -2.507  -7.971  1.00 90.04           N  
ATOM   1277  CA  ASN A 162       6.353  -3.204  -7.934  1.00 90.04           C  
ATOM   1278  C   ASN A 162       7.074  -3.122  -9.276  1.00 90.04           C  
ATOM   1279  CB  ASN A 162       6.158  -4.665  -7.524  1.00 90.04           C  
ATOM   1280  O   ASN A 162       8.305  -3.156  -9.327  1.00 90.04           O  
ATOM   1281  CG  ASN A 162       5.748  -4.815  -6.072  1.00 90.04           C  
ATOM   1282  ND2 ASN A 162       5.206  -5.977  -5.726  1.00 90.04           N  
ATOM   1283  OD1 ASN A 162       5.916  -3.894  -5.269  1.00 90.04           O  
ATOM   1284  N   LYS A 163       6.226  -3.007 -10.279  1.00 88.73           N  
ATOM   1285  CA  LYS A 163       6.811  -2.893 -11.611  1.00 88.73           C  
ATOM   1286  C   LYS A 163       7.328  -1.480 -11.866  1.00 88.73           C  
ATOM   1287  CB  LYS A 163       5.789  -3.278 -12.682  1.00 88.73           C  
ATOM   1288  O   LYS A 163       8.366  -1.299 -12.506  1.00 88.73           O  
ATOM   1289  CG  LYS A 163       5.467  -4.764 -12.725  1.00 88.73           C  
ATOM   1290  CD  LYS A 163       6.649  -5.578 -13.236  1.00 88.73           C  
ATOM   1291  CE  LYS A 163       6.294  -7.051 -13.380  1.00 88.73           C  
ATOM   1292  NZ  LYS A 163       7.500  -7.887 -13.659  1.00 88.73           N  
ATOM   1293  N   ILE A 164       6.658  -0.563 -11.343  1.00 88.21           N  
ATOM   1294  CA  ILE A 164       7.003   0.835 -11.581  1.00 88.21           C  
ATOM   1295  C   ILE A 164       8.130   1.255 -10.639  1.00 88.21           C  
ATOM   1296  CB  ILE A 164       5.779   1.759 -11.398  1.00 88.21           C  
ATOM   1297  O   ILE A 164       9.079   1.922 -11.056  1.00 88.21           O  
ATOM   1298  CG1 ILE A 164       4.719   1.458 -12.464  1.00 88.21           C  
ATOM   1299  CG2 ILE A 164       6.200   3.230 -11.445  1.00 88.21           C  
ATOM   1300  CD1 ILE A 164       3.434   2.259 -12.304  1.00 88.21           C  
ATOM   1301  N   MET A 165       8.052   0.757  -9.430  1.00 88.22           N  
ATOM   1302  CA  MET A 165       9.026   1.144  -8.414  1.00 88.22           C  
ATOM   1303  C   MET A 165       9.549  -0.079  -7.667  1.00 88.22           C  
ATOM   1304  CB  MET A 165       8.409   2.135  -7.426  1.00 88.22           C  
ATOM   1305  O   MET A 165       9.228  -0.281  -6.495  1.00 88.22           O  
ATOM   1306  CG  MET A 165       7.974   3.444  -8.062  1.00 88.22           C  
ATOM   1307  SD  MET A 165       7.158   4.571  -6.865  1.00 88.22           S  
ATOM   1308  CE  MET A 165       5.419   4.147  -7.161  1.00 88.22           C  
ATOM   1309  N   PRO A 166      10.410  -0.859  -8.267  1.00 88.49           N  
ATOM   1310  CA  PRO A 166      10.877  -2.106  -7.656  1.00 88.49           C  
ATOM   1311  C   PRO A 166      11.751  -1.871  -6.427  1.00 88.49           C  
ATOM   1312  CB  PRO A 166      11.679  -2.769  -8.778  1.00 88.49           C  
ATOM   1313  O   PRO A 166      11.791  -2.710  -5.524  1.00 88.49           O  
ATOM   1314  CG  PRO A 166      12.024  -1.654  -9.712  1.00 88.49           C  
ATOM   1315  CD  PRO A 166      10.942  -0.616  -9.634  1.00 88.49           C  
ATOM   1316  N   GLN A 167      12.416  -0.748  -6.406  1.00 86.84           N  
ATOM   1317  CA  GLN A 167      13.328  -0.445  -5.308  1.00 86.84           C  
ATOM   1318  C   GLN A 167      12.580  -0.358  -3.980  1.00 86.84           C  
ATOM   1319  CB  GLN A 167      14.076   0.862  -5.575  1.00 86.84           C  
ATOM   1320  O   GLN A 167      13.160  -0.597  -2.919  1.00 86.84           O  
ATOM   1321  CG  GLN A 167      13.189   2.099  -5.529  1.00 86.84           C  
ATOM   1322  CD  GLN A 167      12.566   2.425  -6.873  1.00 86.84           C  
ATOM   1323  NE2 GLN A 167      12.118   3.665  -7.034  1.00 86.84           N  
ATOM   1324  OE1 GLN A 167      12.489   1.569  -7.761  1.00 86.84           O  
ATOM   1325  N   PHE A 168      11.366  -0.095  -4.058  1.00 88.25           N  
ATOM   1326  CA  PHE A 168      10.580   0.098  -2.846  1.00 88.25           C  
ATOM   1327  C   PHE A 168      10.335  -1.231  -2.141  1.00 88.25           C  
ATOM   1328  CB  PHE A 168       9.243   0.772  -3.172  1.00 88.25           C  
ATOM   1329  O   PHE A 168      10.252  -1.283  -0.912  1.00 88.25           O  
ATOM   1330  CG  PHE A 168       9.358   2.249  -3.438  1.00 88.25           C  
ATOM   1331  CD1 PHE A 168      10.542   2.927  -3.175  1.00 88.25           C  
ATOM   1332  CD2 PHE A 168       8.281   2.960  -3.952  1.00 88.25           C  
ATOM   1333  CE1 PHE A 168      10.651   4.294  -3.421  1.00 88.25           C  
ATOM   1334  CE2 PHE A 168       8.382   4.326  -4.200  1.00 88.25           C  
ATOM   1335  CZ  PHE A 168       9.567   4.991  -3.933  1.00 88.25           C  
ATOM   1336  N   GLN A 169      10.199  -2.232  -2.907  1.00 88.50           N  
ATOM   1337  CA  GLN A 169      10.028  -3.552  -2.309  1.00 88.50           C  
ATOM   1338  C   GLN A 169      11.232  -3.926  -1.449  1.00 88.50           C  
ATOM   1339  CB  GLN A 169       9.809  -4.608  -3.393  1.00 88.50           C  
ATOM   1340  O   GLN A 169      11.074  -4.456  -0.348  1.00 88.50           O  
ATOM   1341  CG  GLN A 169       9.302  -5.941  -2.859  1.00 88.50           C  
ATOM   1342  CD  GLN A 169       9.008  -6.942  -3.961  1.00 88.50           C  
ATOM   1343  NE2 GLN A 169       8.235  -7.972  -3.635  1.00 88.50           N  
ATOM   1344  OE1 GLN A 169       9.471  -6.789  -5.096  1.00 88.50           O  
ATOM   1345  N   VAL A 170      12.383  -3.680  -1.854  1.00 90.30           N  
ATOM   1346  CA  VAL A 170      13.631  -3.957  -1.150  1.00 90.30           C  
ATOM   1347  C   VAL A 170      13.721  -3.089   0.103  1.00 90.30           C  
ATOM   1348  CB  VAL A 170      14.859  -3.715  -2.055  1.00 90.30           C  
ATOM   1349  O   VAL A 170      13.993  -3.592   1.196  1.00 90.30           O  
ATOM   1350  CG1 VAL A 170      16.154  -3.839  -1.253  1.00 90.30           C  
ATOM   1351  CG2 VAL A 170      14.858  -4.694  -3.227  1.00 90.30           C  
ATOM   1352  N   GLU A 171      13.450  -1.872  -0.065  1.00 88.57           N  
ATOM   1353  CA  GLU A 171      13.529  -0.933   1.051  1.00 88.57           C  
ATOM   1354  C   GLU A 171      12.559  -1.316   2.164  1.00 88.57           C  
ATOM   1355  CB  GLU A 171      13.247   0.494   0.575  1.00 88.57           C  
ATOM   1356  O   GLU A 171      12.915  -1.286   3.344  1.00 88.57           O  
ATOM   1357  CG  GLU A 171      14.337   1.072  -0.316  1.00 88.57           C  
ATOM   1358  CD  GLU A 171      13.976   2.427  -0.904  1.00 88.57           C  
ATOM   1359  OE1 GLU A 171      14.730   2.936  -1.764  1.00 88.57           O  
ATOM   1360  OE2 GLU A 171      12.931   2.984  -0.500  1.00 88.57           O  
ATOM   1361  N   ASP A 172      11.347  -1.712   1.768  1.00 87.73           N  
ATOM   1362  CA  ASP A 172      10.317  -2.087   2.731  1.00 87.73           C  
ATOM   1363  C   ASP A 172      10.713  -3.348   3.496  1.00 87.73           C  
ATOM   1364  CB  ASP A 172       8.975  -2.299   2.026  1.00 87.73           C  
ATOM   1365  O   ASP A 172      10.545  -3.419   4.715  1.00 87.73           O  
ATOM   1366  CG  ASP A 172       8.329  -1.000   1.578  1.00 87.73           C  
ATOM   1367  OD1 ASP A 172       8.699   0.076   2.096  1.00 87.73           O  
ATOM   1368  OD2 ASP A 172       7.439  -1.053   0.702  1.00 87.73           O  
ATOM   1369  N   LEU A 173      11.213  -4.228   2.776  1.00 88.87           N  
ATOM   1370  CA  LEU A 173      11.621  -5.476   3.411  1.00 88.87           C  
ATOM   1371  C   LEU A 173      12.822  -5.254   4.324  1.00 88.87           C  
ATOM   1372  CB  LEU A 173      11.956  -6.531   2.354  1.00 88.87           C  
ATOM   1373  O   LEU A 173      12.912  -5.858   5.396  1.00 88.87           O  
ATOM   1374  CG  LEU A 173      12.246  -7.941   2.872  1.00 88.87           C  
ATOM   1375  CD1 LEU A 173      11.113  -8.418   3.774  1.00 88.87           C  
ATOM   1376  CD2 LEU A 173      12.454  -8.906   1.709  1.00 88.87           C  
ATOM   1377  N   GLU A 174      13.734  -4.373   3.948  1.00 91.10           N  
ATOM   1378  CA  GLU A 174      14.873  -4.014   4.788  1.00 91.10           C  
ATOM   1379  C   GLU A 174      14.414  -3.396   6.105  1.00 91.10           C  
ATOM   1380  CB  GLU A 174      15.804  -3.049   4.050  1.00 91.10           C  
ATOM   1381  O   GLU A 174      14.955  -3.711   7.167  1.00 91.10           O  
ATOM   1382  CG  GLU A 174      16.654  -3.713   2.977  1.00 91.10           C  
ATOM   1383  CD  GLU A 174      17.521  -2.731   2.204  1.00 91.10           C  
ATOM   1384  OE1 GLU A 174      18.480  -3.169   1.529  1.00 91.10           O  
ATOM   1385  OE2 GLU A 174      17.239  -1.514   2.276  1.00 91.10           O  
ATOM   1386  N   ARG A 175      13.451  -2.555   5.952  1.00 88.22           N  
ATOM   1387  CA  ARG A 175      12.918  -1.916   7.151  1.00 88.22           C  
ATOM   1388  C   ARG A 175      12.277  -2.941   8.080  1.00 88.22           C  
ATOM   1389  CB  ARG A 175      11.899  -0.837   6.777  1.00 88.22           C  
ATOM   1390  O   ARG A 175      12.436  -2.866   9.300  1.00 88.22           O  
ATOM   1391  CG  ARG A 175      12.523   0.439   6.235  1.00 88.22           C  
ATOM   1392  CD  ARG A 175      11.519   1.582   6.189  1.00 88.22           C  
ATOM   1393  NE  ARG A 175      10.436   1.311   5.247  1.00 88.22           N  
ATOM   1394  NH1 ARG A 175      11.498   2.269   3.433  1.00 88.22           N  
ATOM   1395  NH2 ARG A 175       9.412   1.350   3.192  1.00 88.22           N  
ATOM   1396  CZ  ARG A 175      10.451   1.644   3.960  1.00 88.22           C  
ATOM   1397  N   GLU A 176      11.575  -3.786   7.463  1.00 86.32           N  
ATOM   1398  CA  GLU A 176      10.908  -4.822   8.246  1.00 86.32           C  
ATOM   1399  C   GLU A 176      11.921  -5.726   8.942  1.00 86.32           C  
ATOM   1400  CB  GLU A 176       9.982  -5.656   7.357  1.00 86.32           C  
ATOM   1401  O   GLU A 176      11.775  -6.035  10.126  1.00 86.32           O  
ATOM   1402  CG  GLU A 176       9.115  -6.642   8.126  1.00 86.32           C  
ATOM   1403  CD  GLU A 176       8.018  -7.265   7.277  1.00 86.32           C  
ATOM   1404  OE1 GLU A 176       7.203  -8.048   7.817  1.00 86.32           O  
ATOM   1405  OE2 GLU A 176       7.974  -6.970   6.062  1.00 86.32           O  
ATOM   1406  N   VAL A 177      12.935  -6.124   8.224  1.00 88.99           N  
ATOM   1407  CA  VAL A 177      14.003  -6.955   8.771  1.00 88.99           C  
ATOM   1408  C   VAL A 177      14.712  -6.208   9.899  1.00 88.99           C  
ATOM   1409  CB  VAL A 177      15.019  -7.363   7.681  1.00 88.99           C  
ATOM   1410  O   VAL A 177      14.952  -6.771  10.969  1.00 88.99           O  
ATOM   1411  CG1 VAL A 177      16.262  -7.991   8.309  1.00 88.99           C  
ATOM   1412  CG2 VAL A 177      14.375  -8.326   6.686  1.00 88.99           C  
ATOM   1413  N   ALA A 178      15.019  -4.980   9.666  1.00 90.42           N  
ATOM   1414  CA  ALA A 178      15.695  -4.154  10.663  1.00 90.42           C  
ATOM   1415  C   ALA A 178      14.858  -4.034  11.934  1.00 90.42           C  
ATOM   1416  CB  ALA A 178      15.994  -2.769  10.094  1.00 90.42           C  
ATOM   1417  O   ALA A 178      15.396  -4.058  13.043  1.00 90.42           O  
ATOM   1418  N   PHE A 179      13.619  -3.918  11.755  1.00 89.77           N  
ATOM   1419  CA  PHE A 179      12.698  -3.809  12.880  1.00 89.77           C  
ATOM   1420  C   PHE A 179      12.772  -5.049  13.763  1.00 89.77           C  
ATOM   1421  CB  PHE A 179      11.263  -3.603  12.384  1.00 89.77           C  
ATOM   1422  O   PHE A 179      12.903  -4.941  14.984  1.00 89.77           O  
ATOM   1423  CG  PHE A 179      10.231  -3.638  13.479  1.00 89.77           C  
ATOM   1424  CD1 PHE A 179       9.507  -4.796  13.734  1.00 89.77           C  
ATOM   1425  CD2 PHE A 179       9.986  -2.512  14.254  1.00 89.77           C  
ATOM   1426  CE1 PHE A 179       8.551  -4.831  14.746  1.00 89.77           C  
ATOM   1427  CE2 PHE A 179       9.033  -2.540  15.268  1.00 89.77           C  
ATOM   1428  CZ  PHE A 179       8.316  -3.700  15.512  1.00 89.77           C  
ATOM   1429  N   TYR A 180      12.746  -6.204  13.188  1.00 90.06           N  
ATOM   1430  CA  TYR A 180      12.742  -7.441  13.961  1.00 90.06           C  
ATOM   1431  C   TYR A 180      14.099  -7.683  14.610  1.00 90.06           C  
ATOM   1432  CB  TYR A 180      12.370  -8.630  13.070  1.00 90.06           C  
ATOM   1433  O   TYR A 180      14.175  -8.180  15.737  1.00 90.06           O  
ATOM   1434  CG  TYR A 180      10.909  -8.674  12.695  1.00 90.06           C  
ATOM   1435  CD1 TYR A 180       9.918  -8.658  13.674  1.00 90.06           C  
ATOM   1436  CD2 TYR A 180      10.516  -8.733  11.362  1.00 90.06           C  
ATOM   1437  CE1 TYR A 180       8.570  -8.701  13.333  1.00 90.06           C  
ATOM   1438  CE2 TYR A 180       9.171  -8.776  11.010  1.00 90.06           C  
ATOM   1439  OH  TYR A 180       6.873  -8.802  11.658  1.00 90.06           O  
ATOM   1440  CZ  TYR A 180       8.206  -8.759  12.001  1.00 90.06           C  
ATOM   1441  N   ARG A 181      15.087  -7.324  13.993  1.00 90.79           N  
ATOM   1442  CA  ARG A 181      16.423  -7.442  14.570  1.00 90.79           C  
ATOM   1443  C   ARG A 181      16.566  -6.558  15.804  1.00 90.79           C  
ATOM   1444  CB  ARG A 181      17.489  -7.075  13.536  1.00 90.79           C  
ATOM   1445  O   ARG A 181      17.134  -6.980  16.814  1.00 90.79           O  
ATOM   1446  CG  ARG A 181      17.747  -8.162  12.504  1.00 90.79           C  
ATOM   1447  CD  ARG A 181      18.873  -7.781  11.553  1.00 90.79           C  
ATOM   1448  NE  ARG A 181      19.087  -8.805  10.534  1.00 90.79           N  
ATOM   1449  NH1 ARG A 181      20.358  -7.457   9.153  1.00 90.79           N  
ATOM   1450  NH2 ARG A 181      19.919  -9.627   8.558  1.00 90.79           N  
ATOM   1451  CZ  ARG A 181      19.787  -8.627   9.417  1.00 90.79           C  
ATOM   1452  N   GLU A 182      16.069  -5.374  15.594  1.00 93.11           N  
ATOM   1453  CA  GLU A 182      16.147  -4.423  16.698  1.00 93.11           C  
ATOM   1454  C   GLU A 182      15.360  -4.916  17.909  1.00 93.11           C  
ATOM   1455  CB  GLU A 182      15.634  -3.048  16.262  1.00 93.11           C  
ATOM   1456  O   GLU A 182      15.736  -4.648  19.052  1.00 93.11           O  
ATOM   1457  CG  GLU A 182      15.787  -1.969  17.323  1.00 93.11           C  
ATOM   1458  CD  GLU A 182      15.210  -0.627  16.902  1.00 93.11           C  
ATOM   1459  OE1 GLU A 182      15.190   0.312  17.730  1.00 93.11           O  
ATOM   1460  OE2 GLU A 182      14.775  -0.513  15.734  1.00 93.11           O  
ATOM   1461  N   LYS A 183      14.393  -5.694  17.690  1.00 92.08           N  
ATOM   1462  CA  LYS A 183      13.548  -6.200  18.768  1.00 92.08           C  
ATOM   1463  C   LYS A 183      14.056  -7.545  19.280  1.00 92.08           C  
ATOM   1464  CB  LYS A 183      12.099  -6.331  18.298  1.00 92.08           C  
ATOM   1465  O   LYS A 183      13.418  -8.173  20.128  1.00 92.08           O  
ATOM   1466  CG  LYS A 183      11.405  -4.999  18.052  1.00 92.08           C  
ATOM   1467  CD  LYS A 183      11.238  -4.209  19.344  1.00 92.08           C  
ATOM   1468  CE  LYS A 183      10.574  -2.862  19.094  1.00 92.08           C  
ATOM   1469  NZ  LYS A 183      10.518  -2.033  20.335  1.00 92.08           N  
ATOM   1470  N   GLY A 184      15.290  -7.990  18.788  1.00 93.01           N  
ATOM   1471  CA  GLY A 184      15.902  -9.233  19.230  1.00 93.01           C  
ATOM   1472  C   GLY A 184      15.154 -10.466  18.760  1.00 93.01           C  
ATOM   1473  O   GLY A 184      15.194 -11.510  19.415  1.00 93.01           O  
ATOM   1474  N   MET A 185      14.338 -10.320  17.706  1.00 92.84           N  
ATOM   1475  CA  MET A 185      13.561 -11.422  17.147  1.00 92.84           C  
ATOM   1476  C   MET A 185      14.262 -12.022  15.933  1.00 92.84           C  
ATOM   1477  CB  MET A 185      12.158 -10.950  16.761  1.00 92.84           C  
ATOM   1478  O   MET A 185      15.169 -11.408  15.368  1.00 92.84           O  
ATOM   1479  CG  MET A 185      11.363 -10.375  17.922  1.00 92.84           C  
ATOM   1480  SD  MET A 185       9.753  -9.673  17.392  1.00 92.84           S  
ATOM   1481  CE  MET A 185       8.779 -11.194  17.228  1.00 92.84           C  
ATOM   1482  N   ASP A 186      13.896 -13.391  15.693  1.00 90.23           N  
ATOM   1483  CA  ASP A 186      14.479 -14.105  14.561  1.00 90.23           C  
ATOM   1484  C   ASP A 186      13.886 -13.617  13.241  1.00 90.23           C  
ATOM   1485  CB  ASP A 186      14.264 -15.613  14.709  1.00 90.23           C  
ATOM   1486  O   ASP A 186      12.827 -14.087  12.819  1.00 90.23           O  
ATOM   1487  CG  ASP A 186      14.968 -16.420  13.632  1.00 90.23           C  
ATOM   1488  OD1 ASP A 186      15.636 -15.823  12.761  1.00 90.23           O  
ATOM   1489  OD2 ASP A 186      14.851 -17.664  13.654  1.00 90.23           O  
ATOM   1490  N   ALA A 187      14.483 -12.580  12.624  1.00 86.41           N  
ATOM   1491  CA  ALA A 187      14.012 -11.942  11.397  1.00 86.41           C  
ATOM   1492  C   ALA A 187      13.908 -12.952  10.258  1.00 86.41           C  
ATOM   1493  CB  ALA A 187      14.940 -10.795  11.004  1.00 86.41           C  
ATOM   1494  O   ALA A 187      12.990 -12.880   9.438  1.00 86.41           O  
ATOM   1495  N   GLU A 188      14.858 -13.875  10.211  1.00 87.11           N  
ATOM   1496  CA  GLU A 188      14.831 -14.888   9.160  1.00 87.11           C  
ATOM   1497  C   GLU A 188      13.556 -15.723   9.231  1.00 87.11           C  
ATOM   1498  CB  GLU A 188      16.060 -15.795   9.256  1.00 87.11           C  
ATOM   1499  O   GLU A 188      12.958 -16.042   8.201  1.00 87.11           O  
ATOM   1500  CG  GLU A 188      16.207 -16.757   8.086  1.00 87.11           C  
ATOM   1501  CD  GLU A 188      16.369 -16.054   6.747  1.00 87.11           C  
ATOM   1502  OE1 GLU A 188      15.994 -16.638   5.705  1.00 87.11           O  
ATOM   1503  OE2 GLU A 188      16.875 -14.910   6.741  1.00 87.11           O  
ATOM   1504  N   ALA A 189      13.153 -16.135  10.397  1.00 86.46           N  
ATOM   1505  CA  ALA A 189      11.960 -16.948  10.618  1.00 86.46           C  
ATOM   1506  C   ALA A 189      10.691 -16.153  10.323  1.00 86.46           C  
ATOM   1507  CB  ALA A 189      11.932 -17.474  12.051  1.00 86.46           C  
ATOM   1508  O   ALA A 189       9.733 -16.687   9.761  1.00 86.46           O  
ATOM   1509  N   LEU A 190      10.671 -14.864  10.454  1.00 84.65           N  
ATOM   1510  CA  LEU A 190       9.447 -14.073  10.399  1.00 84.65           C  
ATOM   1511  C   LEU A 190       9.263 -13.453   9.018  1.00 84.65           C  
ATOM   1512  CB  LEU A 190       9.469 -12.975  11.465  1.00 84.65           C  
ATOM   1513  O   LEU A 190       8.138 -13.357   8.520  1.00 84.65           O  
ATOM   1514  CG  LEU A 190       9.278 -13.431  12.912  1.00 84.65           C  
ATOM   1515  CD1 LEU A 190       9.696 -12.325  13.876  1.00 84.65           C  
ATOM   1516  CD2 LEU A 190       7.830 -13.842  13.157  1.00 84.65           C  
ATOM   1517  N   VAL A 191      10.347 -13.020   8.349  1.00 83.60           N  
ATOM   1518  CA  VAL A 191      10.169 -12.370   7.054  1.00 83.60           C  
ATOM   1519  C   VAL A 191      10.977 -13.108   5.990  1.00 83.60           C  
ATOM   1520  CB  VAL A 191      10.586 -10.883   7.104  1.00 83.60           C  
ATOM   1521  O   VAL A 191      10.956 -12.733   4.815  1.00 83.60           O  
ATOM   1522  CG1 VAL A 191       9.582 -10.067   7.916  1.00 83.60           C  
ATOM   1523  CG2 VAL A 191      11.990 -10.743   7.689  1.00 83.60           C  
ATOM   1524  N   ALA A 192      11.511 -14.166   6.200  1.00 82.40           N  
ATOM   1525  CA  ALA A 192      12.332 -14.927   5.261  1.00 82.40           C  
ATOM   1526  C   ALA A 192      13.430 -14.053   4.660  1.00 82.40           C  
ATOM   1527  CB  ALA A 192      11.463 -15.520   4.154  1.00 82.40           C  
ATOM   1528  O   ALA A 192      13.359 -13.674   3.489  1.00 82.40           O  
ATOM   1529  N   GLU A 193      14.395 -13.698   5.358  1.00 80.99           N  
ATOM   1530  CA  GLU A 193      15.494 -12.823   4.961  1.00 80.99           C  
ATOM   1531  C   GLU A 193      16.053 -13.223   3.599  1.00 80.99           C  
ATOM   1532  CB  GLU A 193      16.606 -12.846   6.013  1.00 80.99           C  
ATOM   1533  O   GLU A 193      16.575 -12.380   2.865  1.00 80.99           O  
ATOM   1534  CG  GLU A 193      16.332 -11.956   7.217  1.00 80.99           C  
ATOM   1535  CD  GLU A 193      17.469 -11.945   8.226  1.00 80.99           C  
ATOM   1536  OE1 GLU A 193      17.445 -11.111   9.159  1.00 80.99           O  
ATOM   1537  OE2 GLU A 193      18.392 -12.778   8.082  1.00 80.99           O  
ATOM   1538  N   SER A 194      15.998 -14.492   3.340  1.00 85.88           N  
ATOM   1539  CA  SER A 194      16.445 -14.962   2.033  1.00 85.88           C  
ATOM   1540  C   SER A 194      15.678 -14.277   0.907  1.00 85.88           C  
ATOM   1541  CB  SER A 194      16.280 -16.479   1.924  1.00 85.88           C  
ATOM   1542  O   SER A 194      16.218 -14.064  -0.180  1.00 85.88           O  
ATOM   1543  OG  SER A 194      14.924 -16.851   2.099  1.00 85.88           O  
ATOM   1544  N   ARG A 195      14.449 -13.936   1.159  1.00 87.16           N  
ATOM   1545  CA  ARG A 195      13.626 -13.205   0.202  1.00 87.16           C  
ATOM   1546  C   ARG A 195      14.229 -11.840  -0.110  1.00 87.16           C  
ATOM   1547  CB  ARG A 195      12.201 -13.039   0.734  1.00 87.16           C  
ATOM   1548  O   ARG A 195      14.156 -11.368  -1.247  1.00 87.16           O  
ATOM   1549  CG  ARG A 195      11.242 -12.403  -0.259  1.00 87.16           C  
ATOM   1550  CD  ARG A 195       9.835 -12.287   0.310  1.00 87.16           C  
ATOM   1551  NE  ARG A 195       8.967 -11.491  -0.554  1.00 87.16           N  
ATOM   1552  NH1 ARG A 195       7.040 -11.908   0.649  1.00 87.16           N  
ATOM   1553  NH2 ARG A 195       6.966 -10.583  -1.220  1.00 87.16           N  
ATOM   1554  CZ  ARG A 195       7.660 -11.329  -0.373  1.00 87.16           C  
ATOM   1555  N   LEU A 196      14.775 -11.190   0.915  1.00 89.97           N  
ATOM   1556  CA  LEU A 196      15.413  -9.890   0.741  1.00 89.97           C  
ATOM   1557  C   LEU A 196      16.600  -9.990  -0.211  1.00 89.97           C  
ATOM   1558  CB  LEU A 196      15.873  -9.334   2.092  1.00 89.97           C  
ATOM   1559  O   LEU A 196      16.758  -9.153  -1.103  1.00 89.97           O  
ATOM   1560  CG  LEU A 196      16.562  -7.969   2.064  1.00 89.97           C  
ATOM   1561  CD1 LEU A 196      15.650  -6.928   1.422  1.00 89.97           C  
ATOM   1562  CD2 LEU A 196      16.961  -7.542   3.472  1.00 89.97           C  
ATOM   1563  N   ASP A 197      17.444 -11.020  -0.035  1.00 91.71           N  
ATOM   1564  CA  ASP A 197      18.588 -11.225  -0.919  1.00 91.71           C  
ATOM   1565  C   ASP A 197      18.137 -11.417  -2.365  1.00 91.71           C  
ATOM   1566  CB  ASP A 197      19.411 -12.431  -0.461  1.00 91.71           C  
ATOM   1567  O   ASP A 197      18.740 -10.864  -3.288  1.00 91.71           O  
ATOM   1568  CG  ASP A 197      20.135 -12.191   0.852  1.00 91.71           C  
ATOM   1569  OD1 ASP A 197      20.466 -11.026   1.162  1.00 91.71           O  
ATOM   1570  OD2 ASP A 197      20.379 -13.175   1.582  1.00 91.71           O  
ATOM   1571  N   GLU A 198      17.080 -12.145  -2.557  1.00 91.78           N  
ATOM   1572  CA  GLU A 198      16.533 -12.398  -3.887  1.00 91.78           C  
ATOM   1573  C   GLU A 198      16.047 -11.106  -4.539  1.00 91.78           C  
ATOM   1574  CB  GLU A 198      15.390 -13.413  -3.815  1.00 91.78           C  
ATOM   1575  O   GLU A 198      16.299 -10.868  -5.722  1.00 91.78           O  
ATOM   1576  CG  GLU A 198      14.929 -13.918  -5.174  1.00 91.78           C  
ATOM   1577  CD  GLU A 198      13.896 -15.030  -5.082  1.00 91.78           C  
ATOM   1578  OE1 GLU A 198      13.438 -15.522  -6.139  1.00 91.78           O  
ATOM   1579  OE2 GLU A 198      13.541 -15.412  -3.945  1.00 91.78           O  
ATOM   1580  N   LEU A 199      15.410 -10.321  -3.805  1.00 91.11           N  
ATOM   1581  CA  LEU A 199      14.872  -9.065  -4.314  1.00 91.11           C  
ATOM   1582  C   LEU A 199      15.996  -8.100  -4.677  1.00 91.11           C  
ATOM   1583  CB  LEU A 199      13.945  -8.420  -3.281  1.00 91.11           C  
ATOM   1584  O   LEU A 199      15.909  -7.390  -5.682  1.00 91.11           O  
ATOM   1585  CG  LEU A 199      12.541  -9.016  -3.165  1.00 91.11           C  
ATOM   1586  CD1 LEU A 199      11.773  -8.347  -2.030  1.00 91.11           C  
ATOM   1587  CD2 LEU A 199      11.788  -8.872  -4.484  1.00 91.11           C  
ATOM   1588  N   LYS A 200      17.025  -8.103  -3.847  1.00 92.41           N  
ATOM   1589  CA  LYS A 200      18.176  -7.248  -4.120  1.00 92.41           C  
ATOM   1590  C   LYS A 200      18.860  -7.645  -5.424  1.00 92.41           C  
ATOM   1591  CB  LYS A 200      19.176  -7.309  -2.964  1.00 92.41           C  
ATOM   1592  O   LYS A 200      19.258  -6.783  -6.210  1.00 92.41           O  
ATOM   1593  CG  LYS A 200      18.744  -6.531  -1.730  1.00 92.41           C  
ATOM   1594  CD  LYS A 200      19.825  -6.539  -0.657  1.00 92.41           C  
ATOM   1595  CE  LYS A 200      19.462  -5.632   0.511  1.00 92.41           C  
ATOM   1596  NZ  LYS A 200      20.497  -5.672   1.587  1.00 92.41           N  
ATOM   1597  N   LYS A 201      19.000  -8.920  -5.590  1.00 92.70           N  
ATOM   1598  CA  LYS A 201      19.603  -9.437  -6.815  1.00 92.70           C  
ATOM   1599  C   LYS A 201      18.768  -9.065  -8.037  1.00 92.70           C  
ATOM   1600  CB  LYS A 201      19.767 -10.955  -6.734  1.00 92.70           C  
ATOM   1601  O   LYS A 201      19.311  -8.661  -9.068  1.00 92.70           O  
ATOM   1602  CG  LYS A 201      20.865 -11.409  -5.784  1.00 92.70           C  
ATOM   1603  CD  LYS A 201      20.982 -12.928  -5.751  1.00 92.70           C  
ATOM   1604  CE  LYS A 201      21.996 -13.388  -4.712  1.00 92.70           C  
ATOM   1605  NZ  LYS A 201      22.007 -14.875  -4.570  1.00 92.70           N  
ATOM   1606  N   LYS A 202      17.465  -9.227  -7.877  1.00 90.08           N  
ATOM   1607  CA  LYS A 202      16.550  -8.877  -8.960  1.00 90.08           C  
ATOM   1608  C   LYS A 202      16.640  -7.392  -9.298  1.00 90.08           C  
ATOM   1609  CB  LYS A 202      15.112  -9.243  -8.587  1.00 90.08           C  
ATOM   1610  O   LYS A 202      16.601  -7.014 -10.470  1.00 90.08           O  
ATOM   1611  CG  LYS A 202      14.812 -10.733  -8.668  1.00 90.08           C  
ATOM   1612  CD  LYS A 202      13.348 -11.025  -8.366  1.00 90.08           C  
ATOM   1613  CE  LYS A 202      13.063 -12.521  -8.367  1.00 90.08           C  
ATOM   1614  NZ  LYS A 202      11.648 -12.816  -7.992  1.00 90.08           N  
ATOM   1615  N   LEU A 203      16.693  -6.581  -8.283  1.00 89.26           N  
ATOM   1616  CA  LEU A 203      16.779  -5.136  -8.462  1.00 89.26           C  
ATOM   1617  C   LEU A 203      18.070  -4.752  -9.176  1.00 89.26           C  
ATOM   1618  CB  LEU A 203      16.697  -4.422  -7.110  1.00 89.26           C  
ATOM   1619  O   LEU A 203      18.067  -3.880 -10.048  1.00 89.26           O  
ATOM   1620  CG  LEU A 203      16.697  -2.893  -7.149  1.00 89.26           C  
ATOM   1621  CD1 LEU A 203      15.514  -2.384  -7.967  1.00 89.26           C  
ATOM   1622  CD2 LEU A 203      16.662  -2.322  -5.736  1.00 89.26           C  
ATOM   1623  N   LEU A 204      19.174  -5.351  -8.795  1.00 90.28           N  
ATOM   1624  CA  LEU A 204      20.472  -5.101  -9.413  1.00 90.28           C  
ATOM   1625  C   LEU A 204      20.448  -5.466 -10.894  1.00 90.28           C  
ATOM   1626  CB  LEU A 204      21.568  -5.894  -8.698  1.00 90.28           C  
ATOM   1627  O   LEU A 204      21.003  -4.743 -11.725  1.00 90.28           O  
ATOM   1628  CG  LEU A 204      22.026  -5.349  -7.344  1.00 90.28           C  
ATOM   1629  CD1 LEU A 204      22.915  -6.366  -6.636  1.00 90.28           C  
ATOM   1630  CD2 LEU A 204      22.758  -4.023  -7.521  1.00 90.28           C  
ATOM   1631  N   LYS A 205      19.807  -6.572 -11.213  1.00 87.56           N  
ATOM   1632  CA  LYS A 205      19.670  -7.021 -12.596  1.00 87.56           C  
ATOM   1633  C   LYS A 205      18.871  -6.017 -13.423  1.00 87.56           C  
ATOM   1634  CB  LYS A 205      19.000  -8.395 -12.651  1.00 87.56           C  
ATOM   1635  O   LYS A 205      19.191  -5.771 -14.588  1.00 87.56           O  
ATOM   1636  CG  LYS A 205      19.892  -9.537 -12.186  1.00 87.56           C  
ATOM   1637  CD  LYS A 205      19.191 -10.883 -12.319  1.00 87.56           C  
ATOM   1638  CE  LYS A 205      20.056 -12.019 -11.789  1.00 87.56           C  
ATOM   1639  NZ  LYS A 205      19.342 -13.330 -11.844  1.00 87.56           N  
ATOM   1640  N   LEU A 206      17.852  -5.414 -12.816  1.00 82.06           N  
ATOM   1641  CA  LEU A 206      17.007  -4.435 -13.492  1.00 82.06           C  
ATOM   1642  C   LEU A 206      17.768  -3.137 -13.736  1.00 82.06           C  
ATOM   1643  CB  LEU A 206      15.747  -4.155 -12.669  1.00 82.06           C  
ATOM   1644  O   LEU A 206      17.564  -2.475 -14.757  1.00 82.06           O  
ATOM   1645  CG  LEU A 206      14.684  -5.255 -12.660  1.00 82.06           C  
ATOM   1646  CD1 LEU A 206      13.569  -4.906 -11.681  1.00 82.06           C  
ATOM   1647  CD2 LEU A 206      14.125  -5.469 -14.062  1.00 82.06           C  
ATOM   1648  N   GLN A 207      18.580  -2.787 -12.774  1.00 79.02           N  
ATOM   1649  CA  GLN A 207      19.347  -1.548 -12.855  1.00 79.02           C  
ATOM   1650  C   GLN A 207      20.478  -1.667 -13.872  1.00 79.02           C  
ATOM   1651  CB  GLN A 207      19.911  -1.175 -11.483  1.00 79.02           C  
ATOM   1652  O   GLN A 207      20.866  -0.676 -14.495  1.00 79.02           O  
ATOM   1653  CG  GLN A 207      18.853  -0.728 -10.484  1.00 79.02           C  
ATOM   1654  CD  GLN A 207      19.434  -0.394  -9.123  1.00 79.02           C  
ATOM   1655  NE2 GLN A 207      18.761   0.487  -8.391  1.00 79.02           N  
ATOM   1656  OE1 GLN A 207      20.479  -0.924  -8.733  1.00 79.02           O  
ATOM   1657  N   SER A 208      21.015  -2.887 -13.977  1.00 75.93           N  
ATOM   1658  CA  SER A 208      22.094  -3.116 -14.932  1.00 75.93           C  
ATOM   1659  C   SER A 208      21.570  -3.130 -16.365  1.00 75.93           C  
ATOM   1660  CB  SER A 208      22.809  -4.433 -14.629  1.00 75.93           C  
ATOM   1661  O   SER A 208      22.298  -2.793 -17.301  1.00 75.93           O  
ATOM   1662  OG  SER A 208      21.925  -5.531 -14.779  1.00 75.93           O  
ATOM   1663  N   ASN A 209      20.268  -3.459 -16.583  1.00 63.18           N  
ATOM   1664  CA  ASN A 209      19.678  -3.585 -17.911  1.00 63.18           C  
ATOM   1665  C   ASN A 209      19.074  -2.266 -18.383  1.00 63.18           C  
ATOM   1666  CB  ASN A 209      18.619  -4.689 -17.925  1.00 63.18           C  
ATOM   1667  O   ASN A 209      18.915  -2.046 -19.585  1.00 63.18           O  
ATOM   1668  CG  ASN A 209      19.221  -6.078 -17.838  1.00 63.18           C  
ATOM   1669  ND2 ASN A 209      18.383  -7.072 -17.569  1.00 63.18           N  
ATOM   1670  OD1 ASN A 209      20.430  -6.255 -18.010  1.00 63.18           O  
ATOM   1671  N   THR A 210      18.768  -1.322 -17.448  1.00 54.46           N  
ATOM   1672  CA  THR A 210      18.084  -0.091 -17.828  1.00 54.46           C  
ATOM   1673  C   THR A 210      19.086   1.037 -18.056  1.00 54.46           C  
ATOM   1674  CB  THR A 210      17.063   0.334 -16.756  1.00 54.46           C  
ATOM   1675  O   THR A 210      20.099   1.124 -17.360  1.00 54.46           O  
ATOM   1676  CG2 THR A 210      15.840  -0.577 -16.770  1.00 54.46           C  
ATOM   1677  OG1 THR A 210      17.680   0.268 -15.465  1.00 54.46           O  
ATOM   1678  N   ALA A 211      19.441   1.399 -19.336  1.00 48.26           N  
ATOM   1679  CA  ALA A 211      20.242   2.576 -19.661  1.00 48.26           C  
ATOM   1680  C   ALA A 211      19.700   3.819 -18.961  1.00 48.26           C  
ATOM   1681  CB  ALA A 211      20.279   2.794 -21.172  1.00 48.26           C  
ATOM   1682  O   ALA A 211      20.394   4.833 -18.856  1.00 48.26           O  
ATOM   1683  N   THR A 212      18.836   3.736 -17.905  1.00 44.28           N  
ATOM   1684  CA  THR A 212      18.431   4.980 -17.261  1.00 44.28           C  
ATOM   1685  C   THR A 212      18.516   4.855 -15.742  1.00 44.28           C  
ATOM   1686  CB  THR A 212      17.000   5.379 -17.666  1.00 44.28           C  
ATOM   1687  O   THR A 212      17.982   3.907 -15.161  1.00 44.28           O  
ATOM   1688  CG2 THR A 212      16.873   6.891 -17.818  1.00 44.28           C  
ATOM   1689  OG1 THR A 212      16.672   4.756 -18.914  1.00 44.28           O  
ATOM   1690  N   ARG A 213      19.739   4.968 -15.185  1.00 41.99           N  
ATOM   1691  CA  ARG A 213      20.150   5.251 -13.813  1.00 41.99           C  
ATOM   1692  C   ARG A 213      19.143   6.159 -13.116  1.00 41.99           C  
ATOM   1693  CB  ARG A 213      21.539   5.893 -13.790  1.00 41.99           C  
ATOM   1694  O   ARG A 213      18.803   7.226 -13.629  1.00 41.99           O  
ATOM   1695  CG  ARG A 213      22.680   4.891 -13.703  1.00 41.99           C  
ATOM   1696  CD  ARG A 213      24.022   5.581 -13.505  1.00 41.99           C  
ATOM   1697  NE  ARG A 213      25.118   4.618 -13.439  1.00 41.99           N  
ATOM   1698  NH1 ARG A 213      26.766   6.205 -13.118  1.00 41.99           N  
ATOM   1699  NH2 ARG A 213      27.313   3.981 -13.212  1.00 41.99           N  
ATOM   1700  CZ  ARG A 213      26.397   4.937 -13.256  1.00 41.99           C  
ATOM   1701  N   LEU A 214      17.982   5.746 -12.655  1.00 42.85           N  
ATOM   1702  CA  LEU A 214      17.144   6.573 -11.794  1.00 42.85           C  
ATOM   1703  C   LEU A 214      17.949   7.132 -10.627  1.00 42.85           C  
ATOM   1704  CB  LEU A 214      15.954   5.766 -11.269  1.00 42.85           C  
ATOM   1705  O   LEU A 214      18.682   6.396  -9.963  1.00 42.85           O  
ATOM   1706  CG  LEU A 214      14.883   5.390 -12.295  1.00 42.85           C  
ATOM   1707  CD1 LEU A 214      14.011   4.259 -11.760  1.00 42.85           C  
ATOM   1708  CD2 LEU A 214      14.033   6.605 -12.650  1.00 42.85           C  
ATOM   1709  N   PRO A 215      18.139   8.472 -10.493  1.00 35.79           N  
ATOM   1710  CA  PRO A 215      18.732   9.040  -9.280  1.00 35.79           C  
ATOM   1711  C   PRO A 215      17.943   8.692  -8.020  1.00 35.79           C  
ATOM   1712  CB  PRO A 215      18.701  10.547  -9.545  1.00 35.79           C  
ATOM   1713  O   PRO A 215      16.713   8.598  -8.063  1.00 35.79           O  
ATOM   1714  CG  PRO A 215      18.092  10.684 -10.903  1.00 35.79           C  
ATOM   1715  CD  PRO A 215      17.683   9.321 -11.382  1.00 35.79           C  
ATOM   1716  N   ASN A 216      18.458   7.789  -7.168  1.00 37.93           N  
ATOM   1717  CA  ASN A 216      18.214   7.347  -5.799  1.00 37.93           C  
ATOM   1718  C   ASN A 216      17.522   8.430  -4.976  1.00 37.93           C  
ATOM   1719  CB  ASN A 216      19.524   6.927  -5.129  1.00 37.93           C  
ATOM   1720  O   ASN A 216      16.782   8.125  -4.039  1.00 37.93           O  
ATOM   1721  CG  ASN A 216      19.884   5.481  -5.405  1.00 37.93           C  
ATOM   1722  ND2 ASN A 216      21.085   5.082  -5.005  1.00 37.93           N  
ATOM   1723  OD1 ASN A 216      19.089   4.728  -5.974  1.00 37.93           O  
ATOM   1724  N   TYR A 217      17.383   9.726  -5.505  1.00 39.28           N  
ATOM   1725  CA  TYR A 217      16.772  10.642  -4.548  1.00 39.28           C  
ATOM   1726  C   TYR A 217      15.303  10.875  -4.878  1.00 39.28           C  
ATOM   1727  CB  TYR A 217      17.522  11.978  -4.529  1.00 39.28           C  
ATOM   1728  O   TYR A 217      14.625  11.653  -4.202  1.00 39.28           O  
ATOM   1729  CG  TYR A 217      17.645  12.624  -5.887  1.00 39.28           C  
ATOM   1730  CD1 TYR A 217      18.743  12.369  -6.705  1.00 39.28           C  
ATOM   1731  CD2 TYR A 217      16.664  13.491  -6.356  1.00 39.28           C  
ATOM   1732  CE1 TYR A 217      18.862  12.964  -7.957  1.00 39.28           C  
ATOM   1733  CE2 TYR A 217      16.772  14.092  -7.606  1.00 39.28           C  
ATOM   1734  OH  TYR A 217      17.985  14.414  -9.636  1.00 39.28           O  
ATOM   1735  CZ  TYR A 217      17.872  13.822  -8.398  1.00 39.28           C  
ATOM   1736  N   LEU A 218      14.693  10.137  -5.960  1.00 36.94           N  
ATOM   1737  CA  LEU A 218      13.285  10.274  -6.317  1.00 36.94           C  
ATOM   1738  C   LEU A 218      12.408   9.423  -5.404  1.00 36.94           C  
ATOM   1739  CB  LEU A 218      13.060   9.873  -7.777  1.00 36.94           C  
ATOM   1740  O   LEU A 218      11.205   9.668  -5.286  1.00 36.94           O  
ATOM   1741  CG  LEU A 218      13.620  10.825  -8.835  1.00 36.94           C  
ATOM   1742  CD1 LEU A 218      13.471  10.219 -10.227  1.00 36.94           C  
ATOM   1743  CD2 LEU A 218      12.922  12.179  -8.759  1.00 36.94           C  
ATOM   1744  N   LEU A 219      12.703   9.282  -4.041  1.00 42.57           N  
ATOM   1745  CA  LEU A 219      11.621   8.473  -3.491  1.00 42.57           C  
ATOM   1746  C   LEU A 219      11.657   8.482  -1.966  1.00 42.57           C  
ATOM   1747  CB  LEU A 219      11.712   7.034  -4.007  1.00 42.57           C  
ATOM   1748  O   LEU A 219      11.690   7.423  -1.336  1.00 42.57           O  
ATOM   1749  CG  LEU A 219      11.547   6.843  -5.515  1.00 42.57           C  
ATOM   1750  CD1 LEU A 219      11.879   5.407  -5.907  1.00 42.57           C  
ATOM   1751  CD2 LEU A 219      10.131   7.207  -5.948  1.00 42.57           C  
ATOM   1752  N   ALA A 220      12.106   9.619  -1.279  1.00 38.17           N  
ATOM   1753  CA  ALA A 220      12.090   9.618   0.182  1.00 38.17           C  
ATOM   1754  C   ALA A 220      10.665   9.508   0.714  1.00 38.17           C  
ATOM   1755  CB  ALA A 220      12.760  10.880   0.722  1.00 38.17           C  
ATOM   1756  O   ALA A 220       9.755  10.174   0.215  1.00 38.17           O  
ATOM   1757  N   ARG A 221      10.154   8.280   1.111  1.00 47.69           N  
ATOM   1758  CA  ARG A 221       8.891   7.959   1.767  1.00 47.69           C  
ATOM   1759  C   ARG A 221       8.753   8.710   3.087  1.00 47.69           C  
ATOM   1760  CB  ARG A 221       8.778   6.452   2.008  1.00 47.69           C  
ATOM   1761  O   ARG A 221       9.732   8.881   3.816  1.00 47.69           O  
ATOM   1762  CG  ARG A 221       7.635   5.792   1.254  1.00 47.69           C  
ATOM   1763  CD  ARG A 221       7.671   4.276   1.389  1.00 47.69           C  
ATOM   1764  NE  ARG A 221       6.885   3.818   2.531  1.00 47.69           N  
ATOM   1765  NH1 ARG A 221       5.914   2.044   1.415  1.00 47.69           N  
ATOM   1766  NH2 ARG A 221       5.400   2.440   3.614  1.00 47.69           N  
ATOM   1767  CZ  ARG A 221       6.068   2.768   2.517  1.00 47.69           C  
ATOM   1768  N   PRO A 222       7.573   9.288   3.442  1.00 37.88           N  
ATOM   1769  CA  PRO A 222       7.279   9.537   4.855  1.00 37.88           C  
ATOM   1770  C   PRO A 222       7.227   8.254   5.681  1.00 37.88           C  
ATOM   1771  CB  PRO A 222       5.908  10.216   4.815  1.00 37.88           C  
ATOM   1772  O   PRO A 222       6.799   7.210   5.182  1.00 37.88           O  
ATOM   1773  CG  PRO A 222       5.474  10.119   3.388  1.00 37.88           C  
ATOM   1774  CD  PRO A 222       6.590   9.507   2.591  1.00 37.88           C  
ATOM   1775  N   VAL A 223       8.393   8.004   6.432  1.00 35.19           N  
ATOM   1776  CA  VAL A 223       8.675   7.063   7.511  1.00 35.19           C  
ATOM   1777  C   VAL A 223       7.395   6.772   8.290  1.00 35.19           C  
ATOM   1778  CB  VAL A 223       9.768   7.600   8.462  1.00 35.19           C  
ATOM   1779  O   VAL A 223       6.638   7.689   8.618  1.00 35.19           O  
ATOM   1780  CG1 VAL A 223      10.518   6.449   9.129  1.00 35.19           C  
ATOM   1781  CG2 VAL A 223      10.737   8.505   7.703  1.00 35.19           C  
ATOM   1782  N   SER A 224       6.645   5.571   8.092  1.00 34.03           N  
ATOM   1783  CA  SER A 224       5.740   5.057   9.115  1.00 34.03           C  
ATOM   1784  C   SER A 224       6.425   4.990  10.476  1.00 34.03           C  
ATOM   1785  CB  SER A 224       5.223   3.672   8.726  1.00 34.03           C  
ATOM   1786  O   SER A 224       7.619   4.699  10.562  1.00 34.03           O  
ATOM   1787  OG  SER A 224       6.295   2.816   8.370  1.00 34.03           O  
TER    1788      SER A 224                                                      
ENDMDL                                                                          
END                                                                             
