# Supplementary material for: Uncoupled evolution of the Polycomb system and deep origin of non-canonical PRC1
Source: Commun Biol. 2023 Nov 10;6:1144. doi: 10.1038/s42003-023-05501-x (PMC10638273; doi:10.1038/s42003-023-05501-x)
Supplement: Supplementary file 8 — Supplementary Data 5 [file 42003_2023_5501_MOESM8_ESM.zip › Supplementary Data 5/PCGF_putative_checks/PCGF_alphafold_remainedputative/PYGBIF005603_PCGF_458fe.result/PYGBIF005603_PCGF_458fe_unrelaxed_rank_5_model_2.pdb]

MODEL     1                                                                     
ATOM      1  N   MET A   1     -14.981 -39.787  16.435  1.00 38.32           N  
ATOM      2  CA  MET A   1     -15.004 -38.729  17.441  1.00 38.32           C  
ATOM      3  C   MET A   1     -14.519 -37.408  16.853  1.00 38.32           C  
ATOM      4  CB  MET A   1     -14.142 -39.113  18.645  1.00 38.32           C  
ATOM      5  O   MET A   1     -13.350 -37.279  16.486  1.00 38.32           O  
ATOM      6  CG  MET A   1     -14.749 -40.205  19.511  1.00 38.32           C  
ATOM      7  SD  MET A   1     -13.997 -40.277  21.183  1.00 38.32           S  
ATOM      8  CE  MET A   1     -15.493 -40.409  22.201  1.00 38.32           C  
ATOM      9  N   SER A   2     -15.314 -37.012  15.717  1.00 32.73           N  
ATOM     10  CA  SER A   2     -15.666 -35.793  14.998  1.00 32.73           C  
ATOM     11  C   SER A   2     -15.749 -34.598  15.942  1.00 32.73           C  
ATOM     12  CB  SER A   2     -16.998 -35.968  14.266  1.00 32.73           C  
ATOM     13  O   SER A   2     -16.495 -34.626  16.924  1.00 32.73           O  
ATOM     14  OG  SER A   2     -17.927 -36.670  15.074  1.00 32.73           O  
ATOM     15  N   GLY A   3     -14.738 -33.692  15.920  1.00 31.59           N  
ATOM     16  CA  GLY A   3     -14.890 -32.328  16.402  1.00 31.59           C  
ATOM     17  C   GLY A   3     -15.011 -31.310  15.284  1.00 31.59           C  
ATOM     18  O   GLY A   3     -14.529 -31.540  14.172  1.00 31.59           O  
ATOM     19  N   PRO A   4     -15.927 -30.244  15.271  1.00 32.24           N  
ATOM     20  CA  PRO A   4     -16.387 -29.369  14.190  1.00 32.24           C  
ATOM     21  C   PRO A   4     -15.405 -28.239  13.887  1.00 32.24           C  
ATOM     22  CB  PRO A   4     -17.710 -28.813  14.726  1.00 32.24           C  
ATOM     23  O   PRO A   4     -14.638 -27.832  14.763  1.00 32.24           O  
ATOM     24  CG  PRO A   4     -17.561 -28.842  16.213  1.00 32.24           C  
ATOM     25  CD  PRO A   4     -16.242 -29.475  16.549  1.00 32.24           C  
ATOM     26  N   ILE A   5     -14.908 -28.134  12.596  1.00 31.11           N  
ATOM     27  CA  ILE A   5     -14.233 -27.089  11.835  1.00 31.11           C  
ATOM     28  C   ILE A   5     -15.140 -25.865  11.723  1.00 31.11           C  
ATOM     29  CB  ILE A   5     -13.828 -27.585  10.429  1.00 31.11           C  
ATOM     30  O   ILE A   5     -16.286 -25.972  11.283  1.00 31.11           O  
ATOM     31  CG1 ILE A   5     -12.941 -28.831  10.538  1.00 31.11           C  
ATOM     32  CG2 ILE A   5     -13.120 -26.475   9.647  1.00 31.11           C  
ATOM     33  CD1 ILE A   5     -12.592 -29.462   9.197  1.00 31.11           C  
ATOM     34  N   ASP A   6     -15.105 -24.950  12.641  1.00 29.60           N  
ATOM     35  CA  ASP A   6     -15.637 -23.602  12.818  1.00 29.60           C  
ATOM     36  C   ASP A   6     -15.588 -22.816  11.510  1.00 29.60           C  
ATOM     37  CB  ASP A   6     -14.862 -22.858  13.907  1.00 29.60           C  
ATOM     38  O   ASP A   6     -14.528 -22.689  10.895  1.00 29.60           O  
ATOM     39  CG  ASP A   6     -15.189 -23.347  15.307  1.00 29.60           C  
ATOM     40  OD1 ASP A   6     -16.276 -23.930  15.511  1.00 29.60           O  
ATOM     41  OD2 ASP A   6     -14.354 -23.146  16.215  1.00 29.60           O  
ATOM     42  N   SER A   7     -16.539 -22.864  10.554  1.00 27.28           N  
ATOM     43  CA  SER A   7     -17.038 -22.069   9.438  1.00 27.28           C  
ATOM     44  C   SER A   7     -17.341 -20.638   9.870  1.00 27.28           C  
ATOM     45  CB  SER A   7     -18.295 -22.707   8.844  1.00 27.28           C  
ATOM     46  O   SER A   7     -18.042 -20.418  10.860  1.00 27.28           O  
ATOM     47  OG  SER A   7     -19.213 -23.054   9.866  1.00 27.28           O  
ATOM     48  N   ILE A   8     -16.307 -19.741   9.778  1.00 35.63           N  
ATOM     49  CA  ILE A   8     -16.420 -18.336  10.157  1.00 35.63           C  
ATOM     50  C   ILE A   8     -16.920 -17.520   8.967  1.00 35.63           C  
ATOM     51  CB  ILE A   8     -15.072 -17.776  10.663  1.00 35.63           C  
ATOM     52  O   ILE A   8     -16.389 -17.637   7.859  1.00 35.63           O  
ATOM     53  CG1 ILE A   8     -14.601 -18.554  11.897  1.00 35.63           C  
ATOM     54  CG2 ILE A   8     -15.190 -16.281  10.970  1.00 35.63           C  
ATOM     55  CD1 ILE A   8     -13.160 -18.265  12.297  1.00 35.63           C  
ATOM     56  N   THR A   9     -18.227 -16.961   8.802  1.00 29.88           N  
ATOM     57  CA  THR A   9     -19.122 -16.143   7.991  1.00 29.88           C  
ATOM     58  C   THR A   9     -18.863 -14.658   8.231  1.00 29.88           C  
ATOM     59  CB  THR A   9     -20.598 -16.464   8.291  1.00 29.88           C  
ATOM     60  O   THR A   9     -18.536 -14.251   9.347  1.00 29.88           O  
ATOM     61  CG2 THR A   9     -20.938 -17.899   7.904  1.00 29.88           C  
ATOM     62  OG1 THR A   9     -20.844 -16.288   9.692  1.00 29.88           O  
ATOM     63  N   GLU A  10     -18.418 -13.861   7.048  1.00 43.16           N  
ATOM     64  CA  GLU A  10     -18.078 -12.446   7.167  1.00 43.16           C  
ATOM     65  C   GLU A  10     -19.114 -11.569   6.471  1.00 43.16           C  
ATOM     66  CB  GLU A  10     -16.687 -12.177   6.588  1.00 43.16           C  
ATOM     67  O   GLU A  10     -19.618 -11.923   5.404  1.00 43.16           O  
ATOM     68  CG  GLU A  10     -15.548 -12.522   7.537  1.00 43.16           C  
ATOM     69  CD  GLU A  10     -14.178 -12.164   6.985  1.00 43.16           C  
ATOM     70  OE1 GLU A  10     -13.182 -12.233   7.741  1.00 43.16           O  
ATOM     71  OE2 GLU A  10     -14.099 -11.809   5.788  1.00 43.16           O  
ATOM     72  N   LYS A  11     -19.561 -10.289   7.135  1.00 35.64           N  
ATOM     73  CA  LYS A  11     -20.579  -9.312   6.761  1.00 35.64           C  
ATOM     74  C   LYS A  11     -19.947  -7.969   6.407  1.00 35.64           C  
ATOM     75  CB  LYS A  11     -21.593  -9.133   7.892  1.00 35.64           C  
ATOM     76  O   LYS A  11     -19.029  -7.509   7.090  1.00 35.64           O  
ATOM     77  CG  LYS A  11     -22.424 -10.374   8.180  1.00 35.64           C  
ATOM     78  CD  LYS A  11     -23.487 -10.101   9.237  1.00 35.64           C  
ATOM     79  CE  LYS A  11     -24.296 -11.352   9.553  1.00 35.64           C  
ATOM     80  NZ  LYS A  11     -25.453 -11.052  10.449  1.00 35.64           N  
ATOM     81  N   MET A  12     -19.875  -7.415   5.114  1.00 44.37           N  
ATOM     82  CA  MET A  12     -19.355  -6.099   4.755  1.00 44.37           C  
ATOM     83  C   MET A  12     -20.477  -5.179   4.286  1.00 44.37           C  
ATOM     84  CB  MET A  12     -18.288  -6.220   3.666  1.00 44.37           C  
ATOM     85  O   MET A  12     -21.388  -5.615   3.580  1.00 44.37           O  
ATOM     86  CG  MET A  12     -16.954  -5.594   4.041  1.00 44.37           C  
ATOM     87  SD  MET A  12     -15.638  -5.958   2.816  1.00 44.37           S  
ATOM     88  CE  MET A  12     -15.342  -4.293   2.160  1.00 44.37           C  
ATOM     89  N   GLU A  13     -20.536  -3.705   4.721  1.00 36.45           N  
ATOM     90  CA  GLU A  13     -21.413  -2.596   4.359  1.00 36.45           C  
ATOM     91  C   GLU A  13     -20.742  -1.668   3.350  1.00 36.45           C  
ATOM     92  CB  GLU A  13     -21.826  -1.808   5.605  1.00 36.45           C  
ATOM     93  O   GLU A  13     -19.553  -1.367   3.472  1.00 36.45           O  
ATOM     94  CG  GLU A  13     -23.226  -1.218   5.523  1.00 36.45           C  
ATOM     95  CD  GLU A  13     -23.720  -0.659   6.848  1.00 36.45           C  
ATOM     96  OE1 GLU A  13     -24.791  -0.012   6.873  1.00 36.45           O  
ATOM     97  OE2 GLU A  13     -23.029  -0.869   7.870  1.00 36.45           O  
ATOM     98  N   VAL A  14     -21.259  -1.125   2.174  1.00 31.50           N  
ATOM     99  CA  VAL A  14     -20.775  -0.258   1.105  1.00 31.50           C  
ATOM    100  C   VAL A  14     -21.233   1.177   1.357  1.00 31.50           C  
ATOM    101  CB  VAL A  14     -21.263  -0.737  -0.280  1.00 31.50           C  
ATOM    102  O   VAL A  14     -22.416   1.424   1.603  1.00 31.50           O  
ATOM    103  CG1 VAL A  14     -20.292  -0.301  -1.376  1.00 31.50           C  
ATOM    104  CG2 VAL A  14     -21.435  -2.255  -0.288  1.00 31.50           C  
ATOM    105  N   ASP A  15     -20.184   2.173   1.685  1.00 33.52           N  
ATOM    106  CA  ASP A  15     -20.507   3.591   1.553  1.00 33.52           C  
ATOM    107  C   ASP A  15     -19.463   4.315   0.706  1.00 33.52           C  
ATOM    108  CB  ASP A  15     -20.614   4.248   2.931  1.00 33.52           C  
ATOM    109  O   ASP A  15     -18.267   4.035   0.812  1.00 33.52           O  
ATOM    110  CG  ASP A  15     -21.794   3.739   3.740  1.00 33.52           C  
ATOM    111  OD1 ASP A  15     -22.817   3.340   3.143  1.00 33.52           O  
ATOM    112  OD2 ASP A  15     -21.700   3.739   4.987  1.00 33.52           O  
ATOM    113  N   GLY A  16     -19.707   5.055  -0.409  1.00 34.18           N  
ATOM    114  CA  GLY A  16     -19.423   6.077  -1.404  1.00 34.18           C  
ATOM    115  C   GLY A  16     -19.183   7.448  -0.799  1.00 34.18           C  
ATOM    116  O   GLY A  16     -19.900   7.864   0.113  1.00 34.18           O  
ATOM    117  N   ALA A  17     -17.760   7.909  -0.786  1.00 29.57           N  
ATOM    118  CA  ALA A  17     -17.508   9.331  -1.005  1.00 29.57           C  
ATOM    119  C   ALA A  17     -16.020   9.649  -0.884  1.00 29.57           C  
ATOM    120  CB  ALA A  17     -18.311  10.172  -0.015  1.00 29.57           C  
ATOM    121  O   ALA A  17     -15.331   9.106  -0.017  1.00 29.57           O  
ATOM    122  N   ALA A  18     -15.368  10.407  -1.936  1.00 27.55           N  
ATOM    123  CA  ALA A  18     -14.698  11.504  -2.630  1.00 27.55           C  
ATOM    124  C   ALA A  18     -13.527  12.037  -1.810  1.00 27.55           C  
ATOM    125  CB  ALA A  18     -15.688  12.626  -2.932  1.00 27.55           C  
ATOM    126  O   ALA A  18     -13.678  12.337  -0.623  1.00 27.55           O  
ATOM    127  N   ALA A  19     -12.201  11.678  -2.172  1.00 29.42           N  
ATOM    128  CA  ALA A  19     -10.877  12.073  -1.699  1.00 29.42           C  
ATOM    129  C   ALA A  19     -10.348  13.269  -2.485  1.00 29.42           C  
ATOM    130  CB  ALA A  19      -9.904  10.900  -1.801  1.00 29.42           C  
ATOM    131  O   ALA A  19     -10.441  13.302  -3.714  1.00 29.42           O  
ATOM    132  N   ASP A  20     -10.197  14.488  -1.853  1.00 27.05           N  
ATOM    133  CA  ASP A  20      -9.390  15.702  -1.927  1.00 27.05           C  
ATOM    134  C   ASP A  20      -8.014  15.486  -1.302  1.00 27.05           C  
ATOM    135  CB  ASP A  20     -10.105  16.864  -1.235  1.00 27.05           C  
ATOM    136  O   ASP A  20      -7.903  14.923  -0.211  1.00 27.05           O  
ATOM    137  CG  ASP A  20     -10.607  17.916  -2.209  1.00 27.05           C  
ATOM    138  OD1 ASP A  20     -10.335  17.802  -3.424  1.00 27.05           O  
ATOM    139  OD2 ASP A  20     -11.278  18.869  -1.757  1.00 27.05           O  
ATOM    140  N   SER A  21      -6.944  15.503  -2.159  1.00 33.07           N  
ATOM    141  CA  SER A  21      -5.564  15.839  -2.493  1.00 33.07           C  
ATOM    142  C   SER A  21      -5.034  16.953  -1.595  1.00 33.07           C  
ATOM    143  CB  SER A  21      -5.454  16.259  -3.959  1.00 33.07           C  
ATOM    144  O   SER A  21      -5.759  17.896  -1.274  1.00 33.07           O  
ATOM    145  OG  SER A  21      -6.461  17.200  -4.290  1.00 33.07           O  
ATOM    146  N   SER A  22      -3.910  16.709  -0.951  1.00 32.00           N  
ATOM    147  CA  SER A  22      -2.688  17.499  -1.051  1.00 32.00           C  
ATOM    148  C   SER A  22      -1.899  17.466   0.254  1.00 32.00           C  
ATOM    149  CB  SER A  22      -3.014  18.946  -1.422  1.00 32.00           C  
ATOM    150  O   SER A  22      -2.480  17.547   1.338  1.00 32.00           O  
ATOM    151  OG  SER A  22      -4.341  19.055  -1.907  1.00 32.00           O  
ATOM    152  N   SER A  23      -0.604  17.065   0.150  1.00 30.96           N  
ATOM    153  CA  SER A  23       0.608  17.872   0.241  1.00 30.96           C  
ATOM    154  C   SER A  23       1.776  17.056   0.784  1.00 30.96           C  
ATOM    155  CB  SER A  23       0.373  19.094   1.129  1.00 30.96           C  
ATOM    156  O   SER A  23       1.615  16.289   1.736  1.00 30.96           O  
ATOM    157  OG  SER A  23       0.068  18.701   2.456  1.00 30.96           O  
ATOM    158  N   SER A  24       2.876  16.911  -0.032  1.00 27.85           N  
ATOM    159  CA  SER A  24       4.261  17.215  -0.375  1.00 27.85           C  
ATOM    160  C   SER A  24       5.105  17.436   0.876  1.00 27.85           C  
ATOM    161  CB  SER A  24       4.332  18.451  -1.273  1.00 27.85           C  
ATOM    162  O   SER A  24       4.660  18.085   1.824  1.00 27.85           O  
ATOM    163  OG  SER A  24       3.775  19.579  -0.622  1.00 27.85           O  
ATOM    164  N   PHE A  25       6.227  16.657   0.995  1.00 25.40           N  
ATOM    165  CA  PHE A  25       7.486  17.308   1.336  1.00 25.40           C  
ATOM    166  C   PHE A  25       8.569  16.275   1.626  1.00 25.40           C  
ATOM    167  CB  PHE A  25       7.305  18.233   2.543  1.00 25.40           C  
ATOM    168  O   PHE A  25       8.365  15.366   2.434  1.00 25.40           O  
ATOM    169  CG  PHE A  25       7.662  19.669   2.268  1.00 25.40           C  
ATOM    170  CD1 PHE A  25       8.939  20.146   2.534  1.00 25.40           C  
ATOM    171  CD2 PHE A  25       6.718  20.542   1.742  1.00 25.40           C  
ATOM    172  CE1 PHE A  25       9.272  21.474   2.279  1.00 25.40           C  
ATOM    173  CE2 PHE A  25       7.043  21.871   1.485  1.00 25.40           C  
ATOM    174  CZ  PHE A  25       8.320  22.335   1.755  1.00 25.40           C  
ATOM    175  N   PHE A  26       9.727  16.119   0.726  1.00 27.31           N  
ATOM    176  CA  PHE A  26      11.117  15.900   0.342  1.00 27.31           C  
ATOM    177  C   PHE A  26      12.021  15.889   1.569  1.00 27.31           C  
ATOM    178  CB  PHE A  26      11.580  16.979  -0.642  1.00 27.31           C  
ATOM    179  O   PHE A  26      11.852  16.704   2.479  1.00 27.31           O  
ATOM    180  CG  PHE A  26      11.493  16.561  -2.085  1.00 27.31           C  
ATOM    181  CD1 PHE A  26      12.499  15.796  -2.664  1.00 27.31           C  
ATOM    182  CD2 PHE A  26      10.405  16.933  -2.864  1.00 27.31           C  
ATOM    183  CE1 PHE A  26      12.421  15.407  -3.999  1.00 27.31           C  
ATOM    184  CE2 PHE A  26      10.320  16.548  -4.199  1.00 27.31           C  
ATOM    185  CZ  PHE A  26      11.330  15.787  -4.765  1.00 27.31           C  
ATOM    186  N   ALA A  27      12.952  14.888   1.646  1.00 25.84           N  
ATOM    187  CA  ALA A  27      14.395  15.081   1.535  1.00 25.84           C  
ATOM    188  C   ALA A  27      15.154  13.936   2.200  1.00 25.84           C  
ATOM    189  CB  ALA A  27      14.803  16.416   2.153  1.00 25.84           C  
ATOM    190  O   ALA A  27      14.813  13.518   3.308  1.00 25.84           O  
ATOM    191  N   GLU A  28      15.989  13.233   1.372  1.00 26.81           N  
ATOM    192  CA  GLU A  28      17.368  12.916   1.012  1.00 26.81           C  
ATOM    193  C   GLU A  28      18.217  12.657   2.253  1.00 26.81           C  
ATOM    194  CB  GLU A  28      17.980  14.046   0.182  1.00 26.81           C  
ATOM    195  O   GLU A  28      18.213  13.456   3.192  1.00 26.81           O  
ATOM    196  CG  GLU A  28      18.205  13.684  -1.279  1.00 26.81           C  
ATOM    197  CD  GLU A  28      18.334  14.899  -2.185  1.00 26.81           C  
ATOM    198  OE1 GLU A  28      18.514  14.724  -3.412  1.00 26.81           O  
ATOM    199  OE2 GLU A  28      18.257  16.033  -1.664  1.00 26.81           O  
ATOM    200  N   SER A  29      18.800  11.416   2.321  1.00 30.67           N  
ATOM    201  CA  SER A  29      20.189  11.261   2.739  1.00 30.67           C  
ATOM    202  C   SER A  29      20.701   9.854   2.447  1.00 30.67           C  
ATOM    203  CB  SER A  29      20.338  11.567   4.230  1.00 30.67           C  
ATOM    204  O   SER A  29      19.989   8.872   2.665  1.00 30.67           O  
ATOM    205  OG  SER A  29      19.328  10.915   4.981  1.00 30.67           O  
ATOM    206  N   GLN A  30      21.552   9.687   1.390  1.00 25.35           N  
ATOM    207  CA  GLN A  30      22.823   9.107   0.970  1.00 25.35           C  
ATOM    208  C   GLN A  30      23.653   8.672   2.175  1.00 25.35           C  
ATOM    209  CB  GLN A  30      23.614  10.102   0.120  1.00 25.35           C  
ATOM    210  O   GLN A  30      23.773   9.413   3.153  1.00 25.35           O  
ATOM    211  CG  GLN A  30      23.093  10.244  -1.304  1.00 25.35           C  
ATOM    212  CD  GLN A  30      23.931  11.189  -2.144  1.00 25.35           C  
ATOM    213  NE2 GLN A  30      23.477  11.459  -3.364  1.00 25.35           N  
ATOM    214  OE1 GLN A  30      24.976  11.675  -1.701  1.00 25.35           O  
ATOM    215  N   SER A  31      24.032   7.328   2.267  1.00 26.83           N  
ATOM    216  CA  SER A  31      25.402   6.846   2.405  1.00 26.83           C  
ATOM    217  C   SER A  31      25.433   5.371   2.794  1.00 26.83           C  
ATOM    218  CB  SER A  31      26.160   7.672   3.445  1.00 26.83           C  
ATOM    219  O   SER A  31      24.568   4.902   3.537  1.00 26.83           O  
ATOM    220  OG  SER A  31      25.606   7.484   4.736  1.00 26.83           O  
ATOM    221  N   THR A  32      26.080   4.471   1.986  1.00 24.68           N  
ATOM    222  CA  THR A  32      27.339   3.736   1.940  1.00 24.68           C  
ATOM    223  C   THR A  32      27.094   2.236   2.073  1.00 24.68           C  
ATOM    224  CB  THR A  32      28.299   4.203   3.050  1.00 24.68           C  
ATOM    225  O   THR A  32      26.316   1.802   2.926  1.00 24.68           O  
ATOM    226  CG2 THR A  32      28.971   5.520   2.677  1.00 24.68           C  
ATOM    227  OG1 THR A  32      27.563   4.382   4.266  1.00 24.68           O  
ATOM    228  N   VAL A  33      27.209   1.497   0.951  1.00 25.15           N  
ATOM    229  CA  VAL A  33      27.705   0.242   0.395  1.00 25.15           C  
ATOM    230  C   VAL A  33      28.926  -0.225   1.184  1.00 25.15           C  
ATOM    231  CB  VAL A  33      28.060   0.385  -1.102  1.00 25.15           C  
ATOM    232  O   VAL A  33      29.869   0.541   1.392  1.00 25.15           O  
ATOM    233  CG1 VAL A  33      28.447  -0.968  -1.697  1.00 25.15           C  
ATOM    234  CG2 VAL A  33      26.891   0.997  -1.871  1.00 25.15           C  
ATOM    235  N   GLN A  34      28.707  -1.314   1.962  1.00 24.97           N  
ATOM    236  CA  GLN A  34      29.783  -2.276   2.178  1.00 24.97           C  
ATOM    237  C   GLN A  34      29.239  -3.700   2.253  1.00 24.97           C  
ATOM    238  CB  GLN A  34      30.555  -1.942   3.454  1.00 24.97           C  
ATOM    239  O   GLN A  34      28.269  -3.963   2.966  1.00 24.97           O  
ATOM    240  CG  GLN A  34      31.786  -1.076   3.219  1.00 24.97           C  
ATOM    241  CD  GLN A  34      32.414  -0.585   4.510  1.00 24.97           C  
ATOM    242  NE2 GLN A  34      33.667  -0.151   4.432  1.00 24.97           N  
ATOM    243  OE1 GLN A  34      31.777  -0.595   5.568  1.00 24.97           O  
ATOM    244  N   ASP A  35      29.484  -4.557   1.215  1.00 23.59           N  
ATOM    245  CA  ASP A  35      30.201  -5.757   0.795  1.00 23.59           C  
ATOM    246  C   ASP A  35      30.282  -6.774   1.931  1.00 23.59           C  
ATOM    247  CB  ASP A  35      31.606  -5.400   0.307  1.00 23.59           C  
ATOM    248  O   ASP A  35      30.758  -6.456   3.023  1.00 23.59           O  
ATOM    249  CG  ASP A  35      31.632  -4.939  -1.140  1.00 23.59           C  
ATOM    250  OD1 ASP A  35      30.649  -5.179  -1.874  1.00 23.59           O  
ATOM    251  OD2 ASP A  35      32.646  -4.334  -1.551  1.00 23.59           O  
ATOM    252  N   TYR A  36      29.481  -7.851   1.954  1.00 23.85           N  
ATOM    253  CA  TYR A  36      29.928  -9.130   2.494  1.00 23.85           C  
ATOM    254  C   TYR A  36      29.374 -10.291   1.677  1.00 23.85           C  
ATOM    255  CB  TYR A  36      29.504  -9.274   3.959  1.00 23.85           C  
ATOM    256  O   TYR A  36      28.170 -10.356   1.417  1.00 23.85           O  
ATOM    257  CG  TYR A  36      30.527  -8.754   4.940  1.00 23.85           C  
ATOM    258  CD1 TYR A  36      31.584  -9.556   5.364  1.00 23.85           C  
ATOM    259  CD2 TYR A  36      30.437  -7.462   5.446  1.00 23.85           C  
ATOM    260  CE1 TYR A  36      32.528  -9.082   6.270  1.00 23.85           C  
ATOM    261  CE2 TYR A  36      31.374  -6.978   6.353  1.00 23.85           C  
ATOM    262  OH  TYR A  36      33.346  -7.319   7.654  1.00 23.85           O  
ATOM    263  CZ  TYR A  36      32.415  -7.794   6.757  1.00 23.85           C  
ATOM    264  N   SER A  37      30.069 -10.876   0.640  1.00 26.61           N  
ATOM    265  CA  SER A  37      30.306 -12.181   0.033  1.00 26.61           C  
ATOM    266  C   SER A  37      30.725 -13.209   1.080  1.00 26.61           C  
ATOM    267  CB  SER A  37      31.378 -12.082  -1.053  1.00 26.61           C  
ATOM    268  O   SER A  37      31.522 -12.906   1.970  1.00 26.61           O  
ATOM    269  OG  SER A  37      32.172 -10.922  -0.871  1.00 26.61           O  
ATOM    270  N   LYS A  38      30.001 -14.341   1.171  1.00 27.55           N  
ATOM    271  CA  LYS A  38      29.986 -15.745   0.772  1.00 27.55           C  
ATOM    272  C   LYS A  38      30.118 -16.662   1.985  1.00 27.55           C  
ATOM    273  CB  LYS A  38      31.110 -16.032  -0.225  1.00 27.55           C  
ATOM    274  O   LYS A  38      30.926 -16.405   2.880  1.00 27.55           O  
ATOM    275  CG  LYS A  38      30.708 -15.841  -1.681  1.00 27.55           C  
ATOM    276  CD  LYS A  38      31.818 -16.279  -2.628  1.00 27.55           C  
ATOM    277  CE  LYS A  38      31.450 -16.013  -4.082  1.00 27.55           C  
ATOM    278  NZ  LYS A  38      32.582 -16.326  -5.005  1.00 27.55           N  
ATOM    279  N   GLU A  39      29.194 -17.667   2.062  1.00 27.69           N  
ATOM    280  CA  GLU A  39      29.175 -19.093   1.751  1.00 27.69           C  
ATOM    281  C   GLU A  39      28.420 -19.880   2.819  1.00 27.69           C  
ATOM    282  CB  GLU A  39      30.601 -19.632   1.610  1.00 27.69           C  
ATOM    283  O   GLU A  39      28.625 -19.666   4.016  1.00 27.69           O  
ATOM    284  CG  GLU A  39      31.235 -19.345   0.256  1.00 27.69           C  
ATOM    285  CD  GLU A  39      32.602 -19.988   0.086  1.00 27.69           C  
ATOM    286  OE1 GLU A  39      33.188 -19.887  -1.016  1.00 27.69           O  
ATOM    287  OE2 GLU A  39      33.092 -20.599   1.063  1.00 27.69           O  
ATOM    288  N   GLU A  40      27.393 -20.638   2.372  1.00 26.08           N  
ATOM    289  CA  GLU A  40      27.018 -21.983   1.945  1.00 26.08           C  
ATOM    290  C   GLU A  40      26.340 -22.752   3.076  1.00 26.08           C  
ATOM    291  CB  GLU A  40      28.245 -22.752   1.448  1.00 26.08           C  
ATOM    292  O   GLU A  40      26.836 -22.771   4.204  1.00 26.08           O  
ATOM    293  CG  GLU A  40      28.786 -22.253   0.116  1.00 26.08           C  
ATOM    294  CD  GLU A  40      29.538 -23.319  -0.664  1.00 26.08           C  
ATOM    295  OE1 GLU A  40      29.796 -23.119  -1.872  1.00 26.08           O  
ATOM    296  OE2 GLU A  40      29.872 -24.364  -0.061  1.00 26.08           O  
ATOM    297  N   ASN A  41      25.053 -23.086   2.878  1.00 24.84           N  
ATOM    298  CA  ASN A  41      24.620 -24.472   3.031  1.00 24.84           C  
ATOM    299  C   ASN A  41      23.271 -24.715   2.360  1.00 24.84           C  
ATOM    300  CB  ASN A  41      24.553 -24.853   4.511  1.00 24.84           C  
ATOM    301  O   ASN A  41      22.258 -24.145   2.769  1.00 24.84           O  
ATOM    302  CG  ASN A  41      24.850 -26.321   4.750  1.00 24.84           C  
ATOM    303  ND2 ASN A  41      24.774 -26.745   6.006  1.00 24.84           N  
ATOM    304  OD1 ASN A  41      25.145 -27.067   3.813  1.00 24.84           O  
ATOM    305  N   MET A  42      23.322 -25.185   1.100  1.00 24.37           N  
ATOM    306  CA  MET A  42      22.688 -25.974   0.048  1.00 24.37           C  
ATOM    307  C   MET A  42      22.515 -27.425   0.485  1.00 24.37           C  
ATOM    308  CB  MET A  42      23.509 -25.912  -1.241  1.00 24.37           C  
ATOM    309  O   MET A  42      23.483 -28.080   0.875  1.00 24.37           O  
ATOM    310  CG  MET A  42      22.682 -26.091  -2.504  1.00 24.37           C  
ATOM    311  SD  MET A  42      22.960 -24.748  -3.723  1.00 24.37           S  
ATOM    312  CE  MET A  42      24.516 -25.310  -4.469  1.00 24.37           C  
ATOM    313  N   LYS A  43      21.342 -27.856   0.901  1.00 25.17           N  
ATOM    314  CA  LYS A  43      20.898 -29.235   0.721  1.00 25.17           C  
ATOM    315  C   LYS A  43      19.870 -29.340  -0.402  1.00 25.17           C  
ATOM    316  CB  LYS A  43      20.310 -29.784   2.022  1.00 25.17           C  
ATOM    317  O   LYS A  43      18.922 -28.554  -0.458  1.00 25.17           O  
ATOM    318  CG  LYS A  43      21.354 -30.289   3.008  1.00 25.17           C  
ATOM    319  CD  LYS A  43      20.706 -30.872   4.258  1.00 25.17           C  
ATOM    320  CE  LYS A  43      21.749 -31.297   5.282  1.00 25.17           C  
ATOM    321  NZ  LYS A  43      21.118 -31.827   6.528  1.00 25.17           N  
ATOM    322  N   SER A  44      20.279 -29.795  -1.606  1.00 23.59           N  
ATOM    323  CA  SER A  44      20.091 -30.589  -2.817  1.00 23.59           C  
ATOM    324  C   SER A  44      18.901 -31.532  -2.680  1.00 23.59           C  
ATOM    325  CB  SER A  44      21.354 -31.390  -3.134  1.00 23.59           C  
ATOM    326  O   SER A  44      18.740 -32.192  -1.651  1.00 23.59           O  
ATOM    327  OG  SER A  44      21.753 -32.164  -2.015  1.00 23.59           O  
ATOM    328  N   VAL A  45      17.702 -31.256  -3.247  1.00 23.97           N  
ATOM    329  CA  VAL A  45      16.795 -32.350  -3.580  1.00 23.97           C  
ATOM    330  C   VAL A  45      16.507 -32.344  -5.079  1.00 23.97           C  
ATOM    331  CB  VAL A  45      15.474 -32.254  -2.783  1.00 23.97           C  
ATOM    332  O   VAL A  45      16.202 -31.297  -5.655  1.00 23.97           O  
ATOM    333  CG1 VAL A  45      14.492 -33.333  -3.235  1.00 23.97           C  
ATOM    334  CG2 VAL A  45      15.746 -32.368  -1.284  1.00 23.97           C  
ATOM    335  N   LYS A  46      17.134 -33.273  -5.813  1.00 24.91           N  
ATOM    336  CA  LYS A  46      17.161 -34.126  -6.998  1.00 24.91           C  
ATOM    337  C   LYS A  46      15.748 -34.463  -7.465  1.00 24.91           C  
ATOM    338  CB  LYS A  46      17.941 -35.411  -6.717  1.00 24.91           C  
ATOM    339  O   LYS A  46      14.918 -34.914  -6.673  1.00 24.91           O  
ATOM    340  CG  LYS A  46      19.438 -35.202  -6.544  1.00 24.91           C  
ATOM    341  CD  LYS A  46      20.179 -36.529  -6.433  1.00 24.91           C  
ATOM    342  CE  LYS A  46      21.669 -36.320  -6.203  1.00 24.91           C  
ATOM    343  NZ  LYS A  46      22.370 -37.607  -5.913  1.00 24.91           N  
ATOM    344  N   ILE A  47      15.321 -33.760  -8.480  1.00 25.01           N  
ATOM    345  CA  ILE A  47      14.297 -34.043  -9.479  1.00 25.01           C  
ATOM    346  C   ILE A  47      14.768 -35.170 -10.396  1.00 25.01           C  
ATOM    347  CB  ILE A  47      13.952 -32.786 -10.308  1.00 25.01           C  
ATOM    348  O   ILE A  47      15.856 -35.096 -10.972  1.00 25.01           O  
ATOM    349  CG1 ILE A  47      13.602 -31.615  -9.382  1.00 25.01           C  
ATOM    350  CG2 ILE A  47      12.806 -33.077 -11.281  1.00 25.01           C  
ATOM    351  CD1 ILE A  47      13.249 -30.329 -10.116  1.00 25.01           C  
ATOM    352  N   ASN A  48      14.087 -36.385 -10.271  1.00 26.74           N  
ATOM    353  CA  ASN A  48      13.976 -37.220 -11.463  1.00 26.74           C  
ATOM    354  C   ASN A  48      12.554 -37.741 -11.651  1.00 26.74           C  
ATOM    355  CB  ASN A  48      14.964 -38.386 -11.396  1.00 26.74           C  
ATOM    356  O   ASN A  48      11.956 -38.277 -10.717  1.00 26.74           O  
ATOM    357  CG  ASN A  48      16.408 -37.934 -11.496  1.00 26.74           C  
ATOM    358  ND2 ASN A  48      17.322 -38.754 -10.993  1.00 26.74           N  
ATOM    359  OD1 ASN A  48      16.699 -36.856 -12.021  1.00 26.74           O  
ATOM    360  N   ASN A  49      11.864 -37.340 -12.720  1.00 25.42           N  
ATOM    361  CA  ASN A  49      10.925 -37.775 -13.749  1.00 25.42           C  
ATOM    362  C   ASN A  49      11.546 -38.825 -14.667  1.00 25.42           C  
ATOM    363  CB  ASN A  49      10.432 -36.580 -14.566  1.00 25.42           C  
ATOM    364  O   ASN A  49      12.622 -38.607 -15.227  1.00 25.42           O  
ATOM    365  CG  ASN A  49       8.962 -36.284 -14.341  1.00 25.42           C  
ATOM    366  ND2 ASN A  49       8.439 -35.296 -15.057  1.00 25.42           N  
ATOM    367  OD1 ASN A  49       8.303 -36.937 -13.528  1.00 25.42           O  
ATOM    368  N   ASP A  50      11.051 -40.079 -14.587  1.00 28.51           N  
ATOM    369  CA  ASP A  50      10.411 -40.930 -15.586  1.00 28.51           C  
ATOM    370  C   ASP A  50      10.658 -42.407 -15.287  1.00 28.51           C  
ATOM    371  CB  ASP A  50      10.917 -40.586 -16.988  1.00 28.51           C  
ATOM    372  O   ASP A  50      11.793 -42.812 -15.027  1.00 28.51           O  
ATOM    373  CG  ASP A  50      10.439 -39.229 -17.474  1.00 28.51           C  
ATOM    374  OD1 ASP A  50       9.378 -38.755 -17.014  1.00 28.51           O  
ATOM    375  OD2 ASP A  50      11.128 -38.629 -18.328  1.00 28.51           O  
ATOM    376  N   ASN A  51       9.537 -43.232 -15.201  1.00 28.50           N  
ATOM    377  CA  ASN A  51       8.628 -44.210 -15.788  1.00 28.50           C  
ATOM    378  C   ASN A  51       9.098 -45.639 -15.531  1.00 28.50           C  
ATOM    379  CB  ASN A  51       8.473 -43.964 -17.291  1.00 28.50           C  
ATOM    380  O   ASN A  51      10.254 -45.973 -15.796  1.00 28.50           O  
ATOM    381  CG  ASN A  51       7.613 -42.754 -17.599  1.00 28.50           C  
ATOM    382  ND2 ASN A  51       7.868 -42.119 -18.736  1.00 28.50           N  
ATOM    383  OD1 ASN A  51       6.727 -42.392 -16.820  1.00 28.50           O  
ATOM    384  N   ASN A  52       8.194 -46.533 -14.937  1.00 26.09           N  
ATOM    385  CA  ASN A  52       7.524 -47.722 -15.452  1.00 26.09           C  
ATOM    386  C   ASN A  52       7.443 -48.821 -14.396  1.00 26.09           C  
ATOM    387  CB  ASN A  52       8.236 -48.240 -16.703  1.00 26.09           C  
ATOM    388  O   ASN A  52       8.451 -49.173 -13.781  1.00 26.09           O  
ATOM    389  CG  ASN A  52       7.269 -48.659 -17.794  1.00 26.09           C  
ATOM    390  ND2 ASN A  52       7.805 -49.166 -18.898  1.00 26.09           N  
ATOM    391  OD1 ASN A  52       6.052 -48.526 -17.645  1.00 26.09           O  
ATOM    392  N   PHE A  53       6.174 -49.382 -14.122  1.00 25.27           N  
ATOM    393  CA  PHE A  53       5.198 -50.442 -14.347  1.00 25.27           C  
ATOM    394  C   PHE A  53       5.495 -51.648 -13.463  1.00 25.27           C  
ATOM    395  CB  PHE A  53       5.188 -50.861 -15.820  1.00 25.27           C  
ATOM    396  O   PHE A  53       6.606 -52.181 -13.484  1.00 25.27           O  
ATOM    397  CG  PHE A  53       3.845 -51.334 -16.307  1.00 25.27           C  
ATOM    398  CD1 PHE A  53       3.563 -52.692 -16.401  1.00 25.27           C  
ATOM    399  CD2 PHE A  53       2.863 -50.421 -16.671  1.00 25.27           C  
ATOM    400  CE1 PHE A  53       2.321 -53.133 -16.852  1.00 25.27           C  
ATOM    401  CE2 PHE A  53       1.620 -50.854 -17.122  1.00 25.27           C  
ATOM    402  CZ  PHE A  53       1.351 -52.211 -17.212  1.00 25.27           C  
ATOM    403  N   GLU A  54       4.700 -51.921 -12.487  1.00 29.17           N  
ATOM    404  CA  GLU A  54       4.296 -53.293 -12.194  1.00 29.17           C  
ATOM    405  C   GLU A  54       2.894 -53.340 -11.593  1.00 29.17           C  
ATOM    406  CB  GLU A  54       5.297 -53.959 -11.247  1.00 29.17           C  
ATOM    407  O   GLU A  54       2.599 -52.621 -10.636  1.00 29.17           O  
ATOM    408  CG  GLU A  54       6.558 -54.459 -11.936  1.00 29.17           C  
ATOM    409  CD  GLU A  54       7.537 -55.127 -10.985  1.00 29.17           C  
ATOM    410  OE1 GLU A  54       8.606 -55.592 -11.442  1.00 29.17           O  
ATOM    411  OE2 GLU A  54       7.233 -55.187  -9.773  1.00 29.17           O  
ATOM    412  N   GLU A  55       1.926 -53.773 -12.433  1.00 27.10           N  
ATOM    413  CA  GLU A  55       0.756 -54.647 -12.440  1.00 27.10           C  
ATOM    414  C   GLU A  55       0.718 -55.528 -11.195  1.00 27.10           C  
ATOM    415  CB  GLU A  55       0.742 -55.516 -13.701  1.00 27.10           C  
ATOM    416  O   GLU A  55       1.689 -56.223 -10.890  1.00 27.10           O  
ATOM    417  CG  GLU A  55      -0.232 -55.037 -14.767  1.00 27.10           C  
ATOM    418  CD  GLU A  55      -0.211 -55.890 -16.025  1.00 27.10           C  
ATOM    419  OE1 GLU A  55      -0.942 -55.569 -16.989  1.00 27.10           O  
ATOM    420  OE2 GLU A  55       0.542 -56.889 -16.047  1.00 27.10           O  
ATOM    421  N   ASN A  56      -0.251 -55.323 -10.316  1.00 28.27           N  
ATOM    422  CA  ASN A  56      -0.879 -56.406  -9.565  1.00 28.27           C  
ATOM    423  C   ASN A  56      -2.347 -56.108  -9.273  1.00 28.27           C  
ATOM    424  CB  ASN A  56      -0.120 -56.666  -8.262  1.00 28.27           C  
ATOM    425  O   ASN A  56      -2.671 -55.072  -8.691  1.00 28.27           O  
ATOM    426  CG  ASN A  56       1.241 -57.293  -8.494  1.00 28.27           C  
ATOM    427  ND2 ASN A  56       2.083 -57.277  -7.468  1.00 28.27           N  
ATOM    428  OD1 ASN A  56       1.533 -57.786  -9.587  1.00 28.27           O  
ATOM    429  N   GLU A  57      -3.290 -56.644 -10.046  1.00 35.32           N  
ATOM    430  CA  GLU A  57      -4.605 -57.277 -10.016  1.00 35.32           C  
ATOM    431  C   GLU A  57      -4.685 -58.332  -8.916  1.00 35.32           C  
ATOM    432  CB  GLU A  57      -4.930 -57.907 -11.373  1.00 35.32           C  
ATOM    433  O   GLU A  57      -3.854 -59.240  -8.858  1.00 35.32           O  
ATOM    434  CG  GLU A  57      -6.062 -57.214 -12.117  1.00 35.32           C  
ATOM    435  CD  GLU A  57      -6.367 -57.844 -13.467  1.00 35.32           C  
ATOM    436  OE1 GLU A  57      -7.330 -57.408 -14.137  1.00 35.32           O  
ATOM    437  OE2 GLU A  57      -5.637 -58.783 -13.857  1.00 35.32           O  
ATOM    438  N   GLU A  58      -5.438 -58.029  -7.843  1.00 32.49           N  
ATOM    439  CA  GLU A  58      -6.474 -58.931  -7.347  1.00 32.49           C  
ATOM    440  C   GLU A  58      -7.066 -58.422  -6.036  1.00 32.49           C  
ATOM    441  CB  GLU A  58      -5.913 -60.343  -7.159  1.00 32.49           C  
ATOM    442  O   GLU A  58      -6.331 -58.111  -5.096  1.00 32.49           O  
ATOM    443  CG  GLU A  58      -6.102 -61.246  -8.369  1.00 32.49           C  
ATOM    444  CD  GLU A  58      -5.519 -62.637  -8.177  1.00 32.49           C  
ATOM    445  OE1 GLU A  58      -5.607 -63.466  -9.111  1.00 32.49           O  
ATOM    446  OE2 GLU A  58      -4.971 -62.900  -7.083  1.00 32.49           O  
ATOM    447  N   LEU A  59      -8.386 -58.022  -6.023  1.00 30.56           N  
ATOM    448  CA  LEU A  59      -9.657 -58.599  -5.599  1.00 30.56           C  
ATOM    449  C   LEU A  59     -10.252 -57.810  -4.437  1.00 30.56           C  
ATOM    450  CB  LEU A  59      -9.473 -60.064  -5.195  1.00 30.56           C  
ATOM    451  O   LEU A  59      -9.593 -57.613  -3.413  1.00 30.56           O  
ATOM    452  CG  LEU A  59     -10.037 -61.109  -6.159  1.00 30.56           C  
ATOM    453  CD1 LEU A  59      -8.912 -61.963  -6.733  1.00 30.56           C  
ATOM    454  CD2 LEU A  59     -11.072 -61.981  -5.456  1.00 30.56           C  
ATOM    455  N   ASN A  60     -11.389 -57.006  -4.687  1.00 34.20           N  
ATOM    456  CA  ASN A  60     -12.752 -56.568  -4.407  1.00 34.20           C  
ATOM    457  C   ASN A  60     -13.168 -56.909  -2.979  1.00 34.20           C  
ATOM    458  CB  ASN A  60     -13.731 -57.186  -5.407  1.00 34.20           C  
ATOM    459  O   ASN A  60     -13.130 -58.074  -2.578  1.00 34.20           O  
ATOM    460  CG  ASN A  60     -13.669 -56.524  -6.770  1.00 34.20           C  
ATOM    461  ND2 ASN A  60     -13.887 -57.308  -7.820  1.00 34.20           N  
ATOM    462  OD1 ASN A  60     -13.426 -55.320  -6.879  1.00 34.20           O  
ATOM    463  N   LYS A  61     -13.269 -55.918  -2.132  1.00 30.75           N  
ATOM    464  CA  LYS A  61     -14.352 -55.916  -1.153  1.00 30.75           C  
ATOM    465  C   LYS A  61     -14.898 -54.507  -0.940  1.00 30.75           C  
ATOM    466  CB  LYS A  61     -13.873 -56.499   0.178  1.00 30.75           C  
ATOM    467  O   LYS A  61     -14.135 -53.571  -0.691  1.00 30.75           O  
ATOM    468  CG  LYS A  61     -14.821 -57.525   0.781  1.00 30.75           C  
ATOM    469  CD  LYS A  61     -14.229 -58.168   2.028  1.00 30.75           C  
ATOM    470  CE  LYS A  61     -15.117 -59.287   2.556  1.00 30.75           C  
ATOM    471  NZ  LYS A  61     -14.548 -59.911   3.788  1.00 30.75           N  
ATOM    472  N   ASP A  62     -15.883 -54.060  -1.768  1.00 35.21           N  
ATOM    473  CA  ASP A  62     -17.213 -53.510  -1.523  1.00 35.21           C  
ATOM    474  C   ASP A  62     -17.255 -52.745  -0.202  1.00 35.21           C  
ATOM    475  CB  ASP A  62     -18.262 -54.624  -1.519  1.00 35.21           C  
ATOM    476  O   ASP A  62     -17.086 -53.333   0.868  1.00 35.21           O  
ATOM    477  CG  ASP A  62     -18.452 -55.264  -2.883  1.00 35.21           C  
ATOM    478  OD1 ASP A  62     -18.270 -54.575  -3.910  1.00 35.21           O  
ATOM    479  OD2 ASP A  62     -18.789 -56.467  -2.931  1.00 35.21           O  
ATOM    480  N   THR A  63     -16.866 -51.464  -0.236  1.00 32.32           N  
ATOM    481  CA  THR A  63     -17.610 -50.574   0.647  1.00 32.32           C  
ATOM    482  C   THR A  63     -17.746 -49.186   0.027  1.00 32.32           C  
ATOM    483  CB  THR A  63     -16.933 -50.459   2.025  1.00 32.32           C  
ATOM    484  O   THR A  63     -16.778 -48.643  -0.510  1.00 32.32           O  
ATOM    485  CG2 THR A  63     -17.109 -51.740   2.834  1.00 32.32           C  
ATOM    486  OG1 THR A  63     -15.533 -50.210   1.844  1.00 32.32           O  
ATOM    487  N   GLU A  64     -18.635 -49.003  -0.972  1.00 39.77           N  
ATOM    488  CA  GLU A  64     -19.597 -47.908  -1.064  1.00 39.77           C  
ATOM    489  C   GLU A  64     -19.315 -46.837  -0.014  1.00 39.77           C  
ATOM    490  CB  GLU A  64     -21.026 -48.433  -0.909  1.00 39.77           C  
ATOM    491  O   GLU A  64     -19.830 -46.905   1.104  1.00 39.77           O  
ATOM    492  CG  GLU A  64     -21.507 -49.265  -2.089  1.00 39.77           C  
ATOM    493  CD  GLU A  64     -22.972 -49.659  -1.989  1.00 39.77           C  
ATOM    494  OE1 GLU A  64     -23.494 -50.301  -2.928  1.00 39.77           O  
ATOM    495  OE2 GLU A  64     -23.604 -49.320  -0.963  1.00 39.77           O  
ATOM    496  N   GLU A  65     -18.127 -46.249  -0.001  1.00 36.23           N  
ATOM    497  CA  GLU A  65     -18.110 -44.947   0.660  1.00 36.23           C  
ATOM    498  C   GLU A  65     -17.307 -43.929  -0.146  1.00 36.23           C  
ATOM    499  CB  GLU A  65     -17.536 -45.069   2.074  1.00 36.23           C  
ATOM    500  O   GLU A  65     -16.494 -43.190   0.413  1.00 36.23           O  
ATOM    501  CG  GLU A  65     -18.445 -45.808   3.045  1.00 36.23           C  
ATOM    502  CD  GLU A  65     -17.864 -45.920   4.445  1.00 36.23           C  
ATOM    503  OE1 GLU A  65     -18.518 -46.519   5.328  1.00 36.23           O  
ATOM    504  OE2 GLU A  65     -16.744 -45.403   4.661  1.00 36.23           O  
ATOM    505  N   ASP A  66     -17.352 -43.998  -1.440  1.00 31.47           N  
ATOM    506  CA  ASP A  66     -16.767 -42.952  -2.274  1.00 31.47           C  
ATOM    507  C   ASP A  66     -17.836 -41.980  -2.767  1.00 31.47           C  
ATOM    508  CB  ASP A  66     -16.025 -43.566  -3.463  1.00 31.47           C  
ATOM    509  O   ASP A  66     -17.656 -41.318  -3.792  1.00 31.47           O  
ATOM    510  CG  ASP A  66     -14.734 -44.258  -3.064  1.00 31.47           C  
ATOM    511  OD1 ASP A  66     -14.161 -43.916  -2.007  1.00 31.47           O  
ATOM    512  OD2 ASP A  66     -14.283 -45.150  -3.814  1.00 31.47           O  
ATOM    513  N   GLU A  67     -18.726 -41.536  -1.928  1.00 41.26           N  
ATOM    514  CA  GLU A  67     -19.508 -40.368  -2.323  1.00 41.26           C  
ATOM    515  C   GLU A  67     -19.502 -39.304  -1.229  1.00 41.26           C  
ATOM    516  CB  GLU A  67     -20.947 -40.771  -2.656  1.00 41.26           C  
ATOM    517  O   GLU A  67     -20.450 -38.525  -1.108  1.00 41.26           O  
ATOM    518  CG  GLU A  67     -21.095 -41.466  -4.002  1.00 41.26           C  
ATOM    519  CD  GLU A  67     -22.535 -41.820  -4.340  1.00 41.26           C  
ATOM    520  OE1 GLU A  67     -22.774 -42.447  -5.397  1.00 41.26           O  
ATOM    521  OE2 GLU A  67     -23.431 -41.466  -3.541  1.00 41.26           O  
ATOM    522  N   GLU A  68     -18.360 -38.847  -0.704  1.00 42.59           N  
ATOM    523  CA  GLU A  68     -18.585 -37.522  -0.134  1.00 42.59           C  
ATOM    524  C   GLU A  68     -17.287 -36.721  -0.071  1.00 42.59           C  
ATOM    525  CB  GLU A  68     -19.201 -37.634   1.263  1.00 42.59           C  
ATOM    526  O   GLU A  68     -16.438 -36.971   0.787  1.00 42.59           O  
ATOM    527  CG  GLU A  68     -20.697 -37.916   1.254  1.00 42.59           C  
ATOM    528  CD  GLU A  68     -21.296 -38.018   2.647  1.00 42.59           C  
ATOM    529  OE1 GLU A  68     -22.499 -38.344   2.768  1.00 42.59           O  
ATOM    530  OE2 GLU A  68     -20.558 -37.770   3.626  1.00 42.59           O  
ATOM    531  N   MET A  69     -16.526 -36.615  -1.039  1.00 44.19           N  
ATOM    532  CA  MET A  69     -15.480 -35.602  -0.938  1.00 44.19           C  
ATOM    533  C   MET A  69     -15.422 -34.750  -2.201  1.00 44.19           C  
ATOM    534  CB  MET A  69     -14.120 -36.256  -0.686  1.00 44.19           C  
ATOM    535  O   MET A  69     -14.976 -35.218  -3.250  1.00 44.19           O  
ATOM    536  CG  MET A  69     -13.250 -35.500   0.306  1.00 44.19           C  
ATOM    537  SD  MET A  69     -11.539 -36.157   0.383  1.00 44.19           S  
ATOM    538  CE  MET A  69     -11.858 -37.801   1.083  1.00 44.19           C  
ATOM    539  N   GLU A  70     -16.533 -34.285  -2.563  1.00 47.91           N  
ATOM    540  CA  GLU A  70     -16.581 -33.248  -3.590  1.00 47.91           C  
ATOM    541  C   GLU A  70     -17.719 -32.265  -3.329  1.00 47.91           C  
ATOM    542  CB  GLU A  70     -16.734 -33.873  -4.979  1.00 47.91           C  
ATOM    543  O   GLU A  70     -18.889 -32.589  -3.547  1.00 47.91           O  
ATOM    544  CG  GLU A  70     -15.487 -33.762  -5.844  1.00 47.91           C  
ATOM    545  CD  GLU A  70     -15.649 -34.399  -7.215  1.00 47.91           C  
ATOM    546  OE1 GLU A  70     -14.671 -34.415  -7.996  1.00 47.91           O  
ATOM    547  OE2 GLU A  70     -16.763 -34.885  -7.510  1.00 47.91           O  
ATOM    548  N   GLU A  71     -17.782 -31.526  -2.203  1.00 46.80           N  
ATOM    549  CA  GLU A  71     -18.728 -30.415  -2.206  1.00 46.80           C  
ATOM    550  C   GLU A  71     -18.225 -29.259  -1.346  1.00 46.80           C  
ATOM    551  CB  GLU A  71     -20.102 -30.877  -1.714  1.00 46.80           C  
ATOM    552  O   GLU A  71     -18.972 -28.713  -0.531  1.00 46.80           O  
ATOM    553  CG  GLU A  71     -21.194 -30.793  -2.771  1.00 46.80           C  
ATOM    554  CD  GLU A  71     -22.496 -31.450  -2.342  1.00 46.80           C  
ATOM    555  OE1 GLU A  71     -23.436 -31.531  -3.165  1.00 46.80           O  
ATOM    556  OE2 GLU A  71     -22.578 -31.887  -1.172  1.00 46.80           O  
ATOM    557  N   THR A  72     -17.002 -28.936  -1.263  1.00 45.51           N  
ATOM    558  CA  THR A  72     -16.773 -27.643  -0.628  1.00 45.51           C  
ATOM    559  C   THR A  72     -16.538 -26.560  -1.677  1.00 45.51           C  
ATOM    560  CB  THR A  72     -15.573 -27.697   0.335  1.00 45.51           C  
ATOM    561  O   THR A  72     -16.089 -25.459  -1.351  1.00 45.51           O  
ATOM    562  CG2 THR A  72     -15.838 -28.657   1.490  1.00 45.51           C  
ATOM    563  OG1 THR A  72     -14.413 -28.138  -0.381  1.00 45.51           O  
ATOM    564  N   GLU A  73     -16.942 -26.716  -2.852  1.00 55.10           N  
ATOM    565  CA  GLU A  73     -16.700 -25.892  -4.033  1.00 55.10           C  
ATOM    566  C   GLU A  73     -17.862 -24.935  -4.285  1.00 55.10           C  
ATOM    567  CB  GLU A  73     -16.466 -26.771  -5.264  1.00 55.10           C  
ATOM    568  O   GLU A  73     -19.024 -25.346  -4.280  1.00 55.10           O  
ATOM    569  CG  GLU A  73     -15.000 -27.087  -5.525  1.00 55.10           C  
ATOM    570  CD  GLU A  73     -14.783 -27.958  -6.752  1.00 55.10           C  
ATOM    571  OE1 GLU A  73     -13.616 -28.280  -7.069  1.00 55.10           O  
ATOM    572  OE2 GLU A  73     -15.789 -28.321  -7.402  1.00 55.10           O  
ATOM    573  N   THR A  74     -17.998 -23.779  -3.515  1.00 53.16           N  
ATOM    574  CA  THR A  74     -18.349 -22.409  -3.870  1.00 53.16           C  
ATOM    575  C   THR A  74     -19.621 -21.972  -3.149  1.00 53.16           C  
ATOM    576  CB  THR A  74     -18.540 -22.256  -5.390  1.00 53.16           C  
ATOM    577  O   THR A  74     -20.721 -22.395  -3.509  1.00 53.16           O  
ATOM    578  CG2 THR A  74     -17.215 -22.413  -6.129  1.00 53.16           C  
ATOM    579  OG1 THR A  74     -19.454 -23.258  -5.854  1.00 53.16           O  
ATOM    580  N   ARG A  75     -19.594 -21.915  -1.753  1.00 65.49           N  
ATOM    581  CA  ARG A  75     -20.738 -21.250  -1.138  1.00 65.49           C  
ATOM    582  C   ARG A  75     -20.900 -19.832  -1.673  1.00 65.49           C  
ATOM    583  CB  ARG A  75     -20.589 -21.222   0.385  1.00 65.49           C  
ATOM    584  O   ARG A  75     -19.918 -19.099  -1.812  1.00 65.49           O  
ATOM    585  CG  ARG A  75     -20.683 -22.591   1.038  1.00 65.49           C  
ATOM    586  CD  ARG A  75     -20.583 -22.501   2.555  1.00 65.49           C  
ATOM    587  NE  ARG A  75     -21.810 -22.952   3.204  1.00 65.49           N  
ATOM    588  NH1 ARG A  75     -20.738 -24.040   4.937  1.00 65.49           N  
ATOM    589  NH2 ARG A  75     -23.028 -24.029   4.826  1.00 65.49           N  
ATOM    590  CZ  ARG A  75     -21.856 -23.673   4.321  1.00 65.49           C  
ATOM    591  N   GLU A  76     -21.898 -19.599  -2.468  1.00 72.98           N  
ATOM    592  CA  GLU A  76     -22.298 -18.303  -3.006  1.00 72.98           C  
ATOM    593  C   GLU A  76     -22.480 -17.275  -1.893  1.00 72.98           C  
ATOM    594  CB  GLU A  76     -23.589 -18.433  -3.818  1.00 72.98           C  
ATOM    595  O   GLU A  76     -22.824 -17.630  -0.763  1.00 72.98           O  
ATOM    596  CG  GLU A  76     -23.432 -19.239  -5.099  1.00 72.98           C  
ATOM    597  CD  GLU A  76     -24.691 -19.264  -5.951  1.00 72.98           C  
ATOM    598  OE1 GLU A  76     -24.641 -19.778  -7.092  1.00 72.98           O  
ATOM    599  OE2 GLU A  76     -25.734 -18.765  -5.475  1.00 72.98           O  
ATOM    600  N   PRO A  77     -21.904 -16.096  -2.190  1.00 81.11           N  
ATOM    601  CA  PRO A  77     -22.115 -15.038  -1.200  1.00 81.11           C  
ATOM    602  C   PRO A  77     -23.588 -14.846  -0.846  1.00 81.11           C  
ATOM    603  CB  PRO A  77     -21.553 -13.792  -1.890  1.00 81.11           C  
ATOM    604  O   PRO A  77     -24.462 -15.060  -1.690  1.00 81.11           O  
ATOM    605  CG  PRO A  77     -21.491 -14.153  -3.339  1.00 81.11           C  
ATOM    606  CD  PRO A  77     -21.511 -15.650  -3.459  1.00 81.11           C  
ATOM    607  N   ILE A  78     -23.868 -14.771   0.488  1.00 83.60           N  
ATOM    608  CA  ILE A  78     -25.228 -14.596   0.984  1.00 83.60           C  
ATOM    609  C   ILE A  78     -25.478 -13.122   1.296  1.00 83.60           C  
ATOM    610  CB  ILE A  78     -25.488 -15.460   2.238  1.00 83.60           C  
ATOM    611  O   ILE A  78     -24.694 -12.489   2.007  1.00 83.60           O  
ATOM    612  CG1 ILE A  78     -25.203 -16.936   1.938  1.00 83.60           C  
ATOM    613  CG2 ILE A  78     -26.924 -15.270   2.737  1.00 83.60           C  
ATOM    614  CD1 ILE A  78     -25.138 -17.819   3.176  1.00 83.60           C  
ATOM    615  N   LEU A  79     -26.532 -12.578   0.675  1.00 83.63           N  
ATOM    616  CA  LEU A  79     -26.954 -11.209   0.948  1.00 83.63           C  
ATOM    617  C   LEU A  79     -28.059 -11.180   1.998  1.00 83.63           C  
ATOM    618  CB  LEU A  79     -27.437 -10.531  -0.337  1.00 83.63           C  
ATOM    619  O   LEU A  79     -29.069 -11.875   1.863  1.00 83.63           O  
ATOM    620  CG  LEU A  79     -26.381 -10.294  -1.417  1.00 83.63           C  
ATOM    621  CD1 LEU A  79     -27.049 -10.001  -2.757  1.00 83.63           C  
ATOM    622  CD2 LEU A  79     -25.451  -9.154  -1.016  1.00 83.63           C  
ATOM    623  N   ASP A  80     -27.804 -10.571   3.107  1.00 79.95           N  
ATOM    624  CA  ASP A  80     -28.793 -10.368   4.162  1.00 79.95           C  
ATOM    625  C   ASP A  80     -28.918  -8.889   4.520  1.00 79.95           C  
ATOM    626  CB  ASP A  80     -28.426 -11.181   5.405  1.00 79.95           C  
ATOM    627  O   ASP A  80     -28.189  -8.389   5.378  1.00 79.95           O  
ATOM    628  CG  ASP A  80     -29.512 -11.165   6.466  1.00 79.95           C  
ATOM    629  OD1 ASP A  80     -30.636 -10.699   6.181  1.00 79.95           O  
ATOM    630  OD2 ASP A  80     -29.240 -11.619   7.599  1.00 79.95           O  
ATOM    631  N   GLY A  81     -29.959  -8.316   3.915  1.00 84.05           N  
ATOM    632  CA  GLY A  81     -30.087  -6.883   4.124  1.00 84.05           C  
ATOM    633  C   GLY A  81     -28.894  -6.096   3.616  1.00 84.05           C  
ATOM    634  O   GLY A  81     -28.577  -6.139   2.425  1.00 84.05           O  
ATOM    635  N   ARG A  82     -28.215  -5.444   4.633  1.00 82.08           N  
ATOM    636  CA  ARG A  82     -27.055  -4.632   4.279  1.00 82.08           C  
ATOM    637  C   ARG A  82     -25.761  -5.420   4.453  1.00 82.08           C  
ATOM    638  CB  ARG A  82     -27.012  -3.358   5.126  1.00 82.08           C  
ATOM    639  O   ARG A  82     -24.669  -4.854   4.379  1.00 82.08           O  
ATOM    640  CG  ARG A  82     -28.120  -2.368   4.806  1.00 82.08           C  
ATOM    641  CD  ARG A  82     -28.023  -1.116   5.667  1.00 82.08           C  
ATOM    642  NE  ARG A  82     -29.163  -0.228   5.459  1.00 82.08           N  
ATOM    643  NH1 ARG A  82     -28.536   1.298   7.075  1.00 82.08           N  
ATOM    644  NH2 ARG A  82     -30.451   1.630   5.861  1.00 82.08           N  
ATOM    645  CZ  ARG A  82     -29.381   0.898   6.132  1.00 82.08           C  
ATOM    646  N   PHE A  83     -25.925  -6.720   4.616  1.00 77.90           N  
ATOM    647  CA  PHE A  83     -24.742  -7.522   4.905  1.00 77.90           C  
ATOM    648  C   PHE A  83     -24.536  -8.587   3.835  1.00 77.90           C  
ATOM    649  CB  PHE A  83     -24.860  -8.179   6.284  1.00 77.90           C  
ATOM    650  O   PHE A  83     -25.499  -9.189   3.356  1.00 77.90           O  
ATOM    651  CG  PHE A  83     -24.957  -7.195   7.419  1.00 77.90           C  
ATOM    652  CD1 PHE A  83     -23.817  -6.581   7.924  1.00 77.90           C  
ATOM    653  CD2 PHE A  83     -26.188  -6.883   7.980  1.00 77.90           C  
ATOM    654  CE1 PHE A  83     -23.904  -5.670   8.974  1.00 77.90           C  
ATOM    655  CE2 PHE A  83     -26.283  -5.974   9.029  1.00 77.90           C  
ATOM    656  CZ  PHE A  83     -25.139  -5.369   9.526  1.00 77.90           C  
ATOM    657  N   ILE A  84     -23.211  -8.674   3.476  1.00 82.81           N  
ATOM    658  CA  ILE A  84     -22.805  -9.752   2.581  1.00 82.81           C  
ATOM    659  C   ILE A  84     -21.828 -10.679   3.301  1.00 82.81           C  
ATOM    660  CB  ILE A  84     -22.166  -9.201   1.287  1.00 82.81           C  
ATOM    661  O   ILE A  84     -20.866 -10.219   3.920  1.00 82.81           O  
ATOM    662  CG1 ILE A  84     -23.153  -8.287   0.551  1.00 82.81           C  
ATOM    663  CG2 ILE A  84     -21.703 -10.347   0.383  1.00 82.81           C  
ATOM    664  CD1 ILE A  84     -22.539  -7.523  -0.614  1.00 82.81           C  
ATOM    665  N   THR A  85     -22.161 -12.046   3.290  1.00 81.37           N  
ATOM    666  CA  THR A  85     -21.262 -13.039   3.870  1.00 81.37           C  
ATOM    667  C   THR A  85     -20.625 -13.895   2.779  1.00 81.37           C  
ATOM    668  CB  THR A  85     -22.002 -13.945   4.871  1.00 81.37           C  
ATOM    669  O   THR A  85     -21.315 -14.372   1.876  1.00 81.37           O  
ATOM    670  CG2 THR A  85     -21.029 -14.857   5.611  1.00 81.37           C  
ATOM    671  OG1 THR A  85     -22.695 -13.129   5.824  1.00 81.37           O  
ATOM    672  N   PHE A  86     -19.345 -13.955   2.814  1.00 81.70           N  
ATOM    673  CA  PHE A  86     -18.636 -14.754   1.820  1.00 81.70           C  
ATOM    674  C   PHE A  86     -17.347 -15.322   2.402  1.00 81.70           C  
ATOM    675  CB  PHE A  86     -18.326 -13.915   0.576  1.00 81.70           C  
ATOM    676  O   PHE A  86     -16.832 -14.813   3.399  1.00 81.70           O  
ATOM    677  CG  PHE A  86     -17.566 -12.651   0.871  1.00 81.70           C  
ATOM    678  CD1 PHE A  86     -18.238 -11.462   1.128  1.00 81.70           C  
ATOM    679  CD2 PHE A  86     -16.177 -12.650   0.890  1.00 81.70           C  
ATOM    680  CE1 PHE A  86     -17.537 -10.290   1.400  1.00 81.70           C  
ATOM    681  CE2 PHE A  86     -15.469 -11.483   1.162  1.00 81.70           C  
ATOM    682  CZ  PHE A  86     -16.151 -10.304   1.416  1.00 81.70           C  
ATOM    683  N   PRO A  87     -16.988 -16.498   1.760  1.00 81.48           N  
ATOM    684  CA  PRO A  87     -15.668 -17.007   2.140  1.00 81.48           C  
ATOM    685  C   PRO A  87     -14.529 -16.113   1.655  1.00 81.48           C  
ATOM    686  CB  PRO A  87     -15.611 -18.379   1.464  1.00 81.48           C  
ATOM    687  O   PRO A  87     -14.528 -15.680   0.500  1.00 81.48           O  
ATOM    688  CG  PRO A  87     -16.637 -18.313   0.379  1.00 81.48           C  
ATOM    689  CD  PRO A  87     -17.643 -17.258   0.738  1.00 81.48           C  
ATOM    690  N   MET A  88     -13.612 -15.903   2.489  1.00 78.31           N  
ATOM    691  CA  MET A  88     -12.505 -15.006   2.170  1.00 78.31           C  
ATOM    692  C   MET A  88     -11.657 -15.570   1.034  1.00 78.31           C  
ATOM    693  CB  MET A  88     -11.633 -14.766   3.404  1.00 78.31           C  
ATOM    694  O   MET A  88     -11.053 -14.815   0.271  1.00 78.31           O  
ATOM    695  CG  MET A  88     -12.150 -13.664   4.314  1.00 78.31           C  
ATOM    696  SD  MET A  88     -12.380 -12.072   3.431  1.00 78.31           S  
ATOM    697  CE  MET A  88     -10.654 -11.673   3.036  1.00 78.31           C  
ATOM    698  N   ARG A  89     -11.605 -16.787   0.929  1.00 80.20           N  
ATOM    699  CA  ARG A  89     -10.782 -17.424  -0.094  1.00 80.20           C  
ATOM    700  C   ARG A  89     -11.132 -16.900  -1.483  1.00 80.20           C  
ATOM    701  CB  ARG A  89     -10.951 -18.945  -0.050  1.00 80.20           C  
ATOM    702  O   ARG A  89     -10.277 -16.860  -2.370  1.00 80.20           O  
ATOM    703  CG  ARG A  89     -12.377 -19.413  -0.290  1.00 80.20           C  
ATOM    704  CD  ARG A  89     -12.522 -20.913  -0.076  1.00 80.20           C  
ATOM    705  NE  ARG A  89     -13.872 -21.374  -0.385  1.00 80.20           N  
ATOM    706  NH1 ARG A  89     -14.610 -21.334   1.804  1.00 80.20           N  
ATOM    707  NH2 ARG A  89     -16.027 -21.986   0.124  1.00 80.20           N  
ATOM    708  CZ  ARG A  89     -14.833 -21.564   0.515  1.00 80.20           C  
ATOM    709  N   ILE A  90     -12.343 -16.423  -1.571  1.00 82.66           N  
ATOM    710  CA  ILE A  90     -12.793 -15.966  -2.881  1.00 82.66           C  
ATOM    711  C   ILE A  90     -12.121 -14.638  -3.223  1.00 82.66           C  
ATOM    712  CB  ILE A  90     -14.330 -15.817  -2.930  1.00 82.66           C  
ATOM    713  O   ILE A  90     -11.953 -14.305  -4.399  1.00 82.66           O  
ATOM    714  CG1 ILE A  90     -15.007 -17.146  -2.577  1.00 82.66           C  
ATOM    715  CG2 ILE A  90     -14.781 -15.321  -4.307  1.00 82.66           C  
ATOM    716  CD1 ILE A  90     -16.500 -17.027  -2.303  1.00 82.66           C  
ATOM    717  N   LEU A  91     -11.666 -13.884  -2.205  1.00 84.13           N  
ATOM    718  CA  LEU A  91     -11.083 -12.565  -2.423  1.00 84.13           C  
ATOM    719  C   LEU A  91      -9.560 -12.629  -2.373  1.00 84.13           C  
ATOM    720  CB  LEU A  91     -11.598 -11.572  -1.378  1.00 84.13           C  
ATOM    721  O   LEU A  91      -8.880 -11.717  -2.849  1.00 84.13           O  
ATOM    722  CG  LEU A  91     -13.096 -11.265  -1.414  1.00 84.13           C  
ATOM    723  CD1 LEU A  91     -13.464 -10.290  -0.301  1.00 84.13           C  
ATOM    724  CD2 LEU A  91     -13.494 -10.705  -2.776  1.00 84.13           C  
ATOM    725  N   ASN A  92      -9.022 -13.611  -1.817  1.00 84.03           N  
ATOM    726  CA  ASN A  92      -7.593 -13.702  -1.537  1.00 84.03           C  
ATOM    727  C   ASN A  92      -6.761 -13.524  -2.804  1.00 84.03           C  
ATOM    728  CB  ASN A  92      -7.261 -15.036  -0.866  1.00 84.03           C  
ATOM    729  O   ASN A  92      -5.748 -12.822  -2.794  1.00 84.03           O  
ATOM    730  CG  ASN A  92      -7.484 -15.007   0.634  1.00 84.03           C  
ATOM    731  ND2 ASN A  92      -7.304 -16.152   1.282  1.00 84.03           N  
ATOM    732  OD1 ASN A  92      -7.817 -13.965   1.204  1.00 84.03           O  
ATOM    733  N   ASP A  93      -7.208 -14.036  -3.892  1.00 82.27           N  
ATOM    734  CA  ASP A  93      -6.420 -13.991  -5.120  1.00 82.27           C  
ATOM    735  C   ASP A  93      -6.333 -12.568  -5.665  1.00 82.27           C  
ATOM    736  CB  ASP A  93      -7.017 -14.924  -6.176  1.00 82.27           C  
ATOM    737  O   ASP A  93      -5.349 -12.204  -6.312  1.00 82.27           O  
ATOM    738  CG  ASP A  93      -6.785 -16.393  -5.868  1.00 82.27           C  
ATOM    739  OD1 ASP A  93      -5.929 -16.710  -5.015  1.00 82.27           O  
ATOM    740  OD2 ASP A  93      -7.463 -17.241  -6.488  1.00 82.27           O  
ATOM    741  N   SER A  94      -7.310 -11.799  -5.295  1.00 88.60           N  
ATOM    742  CA  SER A  94      -7.381 -10.459  -5.867  1.00 88.60           C  
ATOM    743  C   SER A  94      -6.773  -9.424  -4.926  1.00 88.60           C  
ATOM    744  CB  SER A  94      -8.830 -10.085  -6.181  1.00 88.60           C  
ATOM    745  O   SER A  94      -6.491  -8.295  -5.335  1.00 88.60           O  
ATOM    746  OG  SER A  94      -9.636 -10.175  -5.019  1.00 88.60           O  
ATOM    747  N   LEU A  95      -6.517  -9.802  -3.731  1.00 90.66           N  
ATOM    748  CA  LEU A  95      -6.097  -8.803  -2.754  1.00 90.66           C  
ATOM    749  C   LEU A  95      -4.668  -9.062  -2.291  1.00 90.66           C  
ATOM    750  CB  LEU A  95      -7.044  -8.800  -1.551  1.00 90.66           C  
ATOM    751  O   LEU A  95      -4.174  -8.392  -1.381  1.00 90.66           O  
ATOM    752  CG  LEU A  95      -8.501  -8.431  -1.834  1.00 90.66           C  
ATOM    753  CD1 LEU A  95      -9.328  -8.517  -0.556  1.00 90.66           C  
ATOM    754  CD2 LEU A  95      -8.590  -7.036  -2.443  1.00 90.66           C  
ATOM    755  N   ARG A  96      -3.949  -9.934  -3.041  1.00 90.34           N  
ATOM    756  CA  ARG A  96      -2.608 -10.305  -2.603  1.00 90.34           C  
ATOM    757  C   ARG A  96      -1.553  -9.805  -3.585  1.00 90.34           C  
ATOM    758  CB  ARG A  96      -2.495 -11.822  -2.441  1.00 90.34           C  
ATOM    759  O   ARG A  96      -1.777  -9.805  -4.797  1.00 90.34           O  
ATOM    760  CG  ARG A  96      -3.280 -12.376  -1.262  1.00 90.34           C  
ATOM    761  CD  ARG A  96      -3.097 -13.880  -1.120  1.00 90.34           C  
ATOM    762  NE  ARG A  96      -1.685 -14.249  -1.066  1.00 90.34           N  
ATOM    763  NH1 ARG A  96      -2.027 -16.457  -1.656  1.00 90.34           N  
ATOM    764  NH2 ARG A  96       0.094 -15.691  -1.243  1.00 90.34           N  
ATOM    765  CZ  ARG A  96      -1.209 -15.465  -1.322  1.00 90.34           C  
ATOM    766  N   CYS A  97      -0.553  -9.447  -2.914  1.00 93.38           N  
ATOM    767  CA  CYS A  97       0.609  -9.043  -3.698  1.00 93.38           C  
ATOM    768  C   CYS A  97       1.412 -10.257  -4.148  1.00 93.38           C  
ATOM    769  CB  CYS A  97       1.501  -8.102  -2.888  1.00 93.38           C  
ATOM    770  O   CYS A  97       1.737 -11.127  -3.338  1.00 93.38           O  
ATOM    771  SG  CYS A  97       2.989  -7.574  -3.766  1.00 93.38           S  
ATOM    772  N   THR A  98       1.840 -10.294  -5.424  1.00 93.51           N  
ATOM    773  CA  THR A  98       2.533 -11.465  -5.951  1.00 93.51           C  
ATOM    774  C   THR A  98       4.003 -11.453  -5.542  1.00 93.51           C  
ATOM    775  CB  THR A  98       2.425 -11.534  -7.486  1.00 93.51           C  
ATOM    776  O   THR A  98       4.680 -12.481  -5.608  1.00 93.51           O  
ATOM    777  CG2 THR A  98       0.974 -11.696  -7.928  1.00 93.51           C  
ATOM    778  OG1 THR A  98       2.954 -10.328  -8.051  1.00 93.51           O  
ATOM    779  N   LEU A  99       4.503 -10.292  -5.179  1.00 94.28           N  
ATOM    780  CA  LEU A  99       5.914 -10.178  -4.825  1.00 94.28           C  
ATOM    781  C   LEU A  99       6.147 -10.599  -3.378  1.00 94.28           C  
ATOM    782  CB  LEU A  99       6.406  -8.743  -5.037  1.00 94.28           C  
ATOM    783  O   LEU A  99       7.089 -11.341  -3.087  1.00 94.28           O  
ATOM    784  CG  LEU A  99       6.467  -8.255  -6.485  1.00 94.28           C  
ATOM    785  CD1 LEU A  99       6.880  -6.787  -6.532  1.00 94.28           C  
ATOM    786  CD2 LEU A  99       7.430  -9.113  -7.299  1.00 94.28           C  
ATOM    787  N   CYS A 100       5.246 -10.259  -2.443  1.00 91.84           N  
ATOM    788  CA  CYS A 100       5.464 -10.587  -1.039  1.00 91.84           C  
ATOM    789  C   CYS A 100       4.557 -11.729  -0.598  1.00 91.84           C  
ATOM    790  CB  CYS A 100       5.222  -9.361  -0.159  1.00 91.84           C  
ATOM    791  O   CYS A 100       4.769 -12.322   0.461  1.00 91.84           O  
ATOM    792  SG  CYS A 100       3.488  -8.866  -0.062  1.00 91.84           S  
ATOM    793  N   GLY A 101       3.546 -11.972  -1.370  1.00 89.09           N  
ATOM    794  CA  GLY A 101       2.641 -13.063  -1.043  1.00 89.09           C  
ATOM    795  C   GLY A 101       1.627 -12.698   0.024  1.00 89.09           C  
ATOM    796  O   GLY A 101       0.840 -13.543   0.455  1.00 89.09           O  
ATOM    797  N   GLY A 102       1.692 -11.459   0.506  1.00 88.94           N  
ATOM    798  CA  GLY A 102       0.748 -10.956   1.492  1.00 88.94           C  
ATOM    799  C   GLY A 102      -0.301 -10.034   0.899  1.00 88.94           C  
ATOM    800  O   GLY A 102      -0.358  -9.854  -0.319  1.00 88.94           O  
ATOM    801  N   TYR A 103      -1.228  -9.518   1.822  1.00 90.72           N  
ATOM    802  CA  TYR A 103      -2.227  -8.549   1.384  1.00 90.72           C  
ATOM    803  C   TYR A 103      -1.579  -7.211   1.050  1.00 90.72           C  
ATOM    804  CB  TYR A 103      -3.298  -8.357   2.462  1.00 90.72           C  
ATOM    805  O   TYR A 103      -0.525  -6.871   1.593  1.00 90.72           O  
ATOM    806  CG  TYR A 103      -4.178  -9.566   2.667  1.00 90.72           C  
ATOM    807  CD1 TYR A 103      -5.129  -9.928   1.715  1.00 90.72           C  
ATOM    808  CD2 TYR A 103      -4.061 -10.348   3.811  1.00 90.72           C  
ATOM    809  CE1 TYR A 103      -5.944 -11.040   1.900  1.00 90.72           C  
ATOM    810  CE2 TYR A 103      -4.871 -11.462   4.006  1.00 90.72           C  
ATOM    811  OH  TYR A 103      -6.611 -12.902   3.235  1.00 90.72           O  
ATOM    812  CZ  TYR A 103      -5.807 -11.800   3.046  1.00 90.72           C  
ATOM    813  N   PHE A 104      -2.144  -6.514   0.111  1.00 92.23           N  
ATOM    814  CA  PHE A 104      -1.554  -5.270  -0.370  1.00 92.23           C  
ATOM    815  C   PHE A 104      -1.350  -4.288   0.776  1.00 92.23           C  
ATOM    816  CB  PHE A 104      -2.437  -4.639  -1.452  1.00 92.23           C  
ATOM    817  O   PHE A 104      -2.226  -4.130   1.629  1.00 92.23           O  
ATOM    818  CG  PHE A 104      -2.359  -5.337  -2.783  1.00 92.23           C  
ATOM    819  CD1 PHE A 104      -1.169  -5.367  -3.499  1.00 92.23           C  
ATOM    820  CD2 PHE A 104      -3.477  -5.963  -3.318  1.00 92.23           C  
ATOM    821  CE1 PHE A 104      -1.094  -6.012  -4.731  1.00 92.23           C  
ATOM    822  CE2 PHE A 104      -3.410  -6.610  -4.549  1.00 92.23           C  
ATOM    823  CZ  PHE A 104      -2.218  -6.632  -5.254  1.00 92.23           C  
ATOM    824  N   TYR A 105      -0.225  -3.688   0.852  1.00 91.61           N  
ATOM    825  CA  TYR A 105       0.160  -2.566   1.701  1.00 91.61           C  
ATOM    826  C   TYR A 105       0.571  -1.363   0.861  1.00 91.61           C  
ATOM    827  CB  TYR A 105       1.305  -2.967   2.635  1.00 91.61           C  
ATOM    828  O   TYR A 105       1.506  -1.447   0.061  1.00 91.61           O  
ATOM    829  CG  TYR A 105       1.844  -1.824   3.460  1.00 91.61           C  
ATOM    830  CD1 TYR A 105       3.136  -1.341   3.259  1.00 91.61           C  
ATOM    831  CD2 TYR A 105       1.064  -1.224   4.443  1.00 91.61           C  
ATOM    832  CE1 TYR A 105       3.637  -0.289   4.018  1.00 91.61           C  
ATOM    833  CE2 TYR A 105       1.556  -0.171   5.208  1.00 91.61           C  
ATOM    834  OH  TYR A 105       3.332   1.331   5.743  1.00 91.61           O  
ATOM    835  CZ  TYR A 105       2.841   0.289   4.988  1.00 91.61           C  
ATOM    836  N   GLU A 106      -0.170  -0.314   1.016  1.00 93.99           N  
ATOM    837  CA  GLU A 106       0.060   0.831   0.141  1.00 93.99           C  
ATOM    838  C   GLU A 106       0.053   0.414  -1.327  1.00 93.99           C  
ATOM    839  CB  GLU A 106       1.386   1.515   0.487  1.00 93.99           C  
ATOM    840  O   GLU A 106       1.049   0.589  -2.033  1.00 93.99           O  
ATOM    841  CG  GLU A 106       1.398   2.174   1.859  1.00 93.99           C  
ATOM    842  CD  GLU A 106       2.685   2.929   2.150  1.00 93.99           C  
ATOM    843  OE1 GLU A 106       2.707   3.748   3.096  1.00 93.99           O  
ATOM    844  OE2 GLU A 106       3.679   2.700   1.426  1.00 93.99           O  
ATOM    845  N   ALA A 107      -1.073  -0.026  -1.756  1.00 96.66           N  
ATOM    846  CA  ALA A 107      -1.233  -0.547  -3.111  1.00 96.66           C  
ATOM    847  C   ALA A 107      -0.731   0.454  -4.147  1.00 96.66           C  
ATOM    848  CB  ALA A 107      -2.696  -0.896  -3.377  1.00 96.66           C  
ATOM    849  O   ALA A 107      -1.052   1.643  -4.077  1.00 96.66           O  
ATOM    850  N   ALA A 108       0.068  -0.090  -5.087  1.00 97.74           N  
ATOM    851  CA  ALA A 108       0.620   0.692  -6.189  1.00 97.74           C  
ATOM    852  C   ALA A 108       0.466  -0.045  -7.516  1.00 97.74           C  
ATOM    853  CB  ALA A 108       2.089   1.014  -5.930  1.00 97.74           C  
ATOM    854  O   ALA A 108       0.698  -1.254  -7.593  1.00 97.74           O  
ATOM    855  N   THR A 109       0.080   0.801  -8.511  1.00 97.73           N  
ATOM    856  CA  THR A 109      -0.186   0.214  -9.820  1.00 97.73           C  
ATOM    857  C   THR A 109       0.800   0.741 -10.859  1.00 97.73           C  
ATOM    858  CB  THR A 109      -1.626   0.505 -10.281  1.00 97.73           C  
ATOM    859  O   THR A 109       1.121   1.931 -10.871  1.00 97.73           O  
ATOM    860  CG2 THR A 109      -1.913  -0.142 -11.632  1.00 97.73           C  
ATOM    861  OG1 THR A 109      -2.545  -0.012  -9.311  1.00 97.73           O  
ATOM    862  N   ILE A 110       1.232  -0.229 -11.620  1.00 97.32           N  
ATOM    863  CA  ILE A 110       2.094   0.166 -12.728  1.00 97.32           C  
ATOM    864  C   ILE A 110       1.265   0.864 -13.803  1.00 97.32           C  
ATOM    865  CB  ILE A 110       2.837  -1.048 -13.328  1.00 97.32           C  
ATOM    866  O   ILE A 110       0.226   0.351 -14.225  1.00 97.32           O  
ATOM    867  CG1 ILE A 110       3.768  -1.675 -12.284  1.00 97.32           C  
ATOM    868  CG2 ILE A 110       3.617  -0.640 -14.581  1.00 97.32           C  
ATOM    869  CD1 ILE A 110       4.482  -2.931 -12.764  1.00 97.32           C  
ATOM    870  N   LYS A 111       1.713   1.956 -14.361  1.00 96.23           N  
ATOM    871  CA  LYS A 111       0.966   2.839 -15.252  1.00 96.23           C  
ATOM    872  C   LYS A 111       0.785   2.205 -16.629  1.00 96.23           C  
ATOM    873  CB  LYS A 111       1.672   4.189 -15.386  1.00 96.23           C  
ATOM    874  O   LYS A 111      -0.283   2.321 -17.235  1.00 96.23           O  
ATOM    875  CG  LYS A 111       1.683   5.011 -14.106  1.00 96.23           C  
ATOM    876  CD  LYS A 111       2.396   6.343 -14.303  1.00 96.23           C  
ATOM    877  CE  LYS A 111       2.487   7.127 -13.001  1.00 96.23           C  
ATOM    878  NZ  LYS A 111       3.179   8.437 -13.190  1.00 96.23           N  
ATOM    879  N   GLU A 112       1.663   1.387 -17.067  1.00 96.04           N  
ATOM    880  CA  GLU A 112       1.659   0.886 -18.438  1.00 96.04           C  
ATOM    881  C   GLU A 112       0.769  -0.347 -18.572  1.00 96.04           C  
ATOM    882  CB  GLU A 112       3.083   0.559 -18.896  1.00 96.04           C  
ATOM    883  O   GLU A 112       0.171  -0.575 -19.625  1.00 96.04           O  
ATOM    884  CG  GLU A 112       4.003   1.770 -18.957  1.00 96.04           C  
ATOM    885  CD  GLU A 112       3.504   2.854 -19.898  1.00 96.04           C  
ATOM    886  OE1 GLU A 112       3.813   4.046 -19.670  1.00 96.04           O  
ATOM    887  OE2 GLU A 112       2.797   2.510 -20.872  1.00 96.04           O  
ATOM    888  N   CYS A 113       0.638  -1.089 -17.434  1.00 96.91           N  
ATOM    889  CA  CYS A 113      -0.076  -2.349 -17.607  1.00 96.91           C  
ATOM    890  C   CYS A 113      -1.129  -2.532 -16.521  1.00 96.91           C  
ATOM    891  CB  CYS A 113       0.900  -3.525 -17.588  1.00 96.91           C  
ATOM    892  O   CYS A 113      -1.928  -3.469 -16.577  1.00 96.91           O  
ATOM    893  SG  CYS A 113       1.763  -3.729 -16.015  1.00 96.91           S  
ATOM    894  N   LEU A 114      -1.119  -1.722 -15.480  1.00 96.37           N  
ATOM    895  CA  LEU A 114      -2.107  -1.626 -14.411  1.00 96.37           C  
ATOM    896  C   LEU A 114      -2.047  -2.851 -13.505  1.00 96.37           C  
ATOM    897  CB  LEU A 114      -3.515  -1.476 -14.994  1.00 96.37           C  
ATOM    898  O   LEU A 114      -3.047  -3.218 -12.883  1.00 96.37           O  
ATOM    899  CG  LEU A 114      -3.753  -0.257 -15.886  1.00 96.37           C  
ATOM    900  CD1 LEU A 114      -5.214  -0.194 -16.319  1.00 96.37           C  
ATOM    901  CD2 LEU A 114      -3.349   1.023 -15.162  1.00 96.37           C  
ATOM    902  N   HIS A 115      -1.007  -3.546 -13.397  1.00 97.02           N  
ATOM    903  CA  HIS A 115      -0.816  -4.562 -12.368  1.00 97.02           C  
ATOM    904  C   HIS A 115      -0.406  -3.932 -11.041  1.00 97.02           C  
ATOM    905  CB  HIS A 115       0.233  -5.583 -12.810  1.00 97.02           C  
ATOM    906  O   HIS A 115       0.357  -2.963 -11.018  1.00 97.02           O  
ATOM    907  CG  HIS A 115      -0.238  -6.494 -13.899  1.00 97.02           C  
ATOM    908  CD2 HIS A 115      -1.189  -7.458 -13.902  1.00 97.02           C  
ATOM    909  ND1 HIS A 115       0.292  -6.470 -15.171  1.00 97.02           N  
ATOM    910  CE1 HIS A 115      -0.315  -7.382 -15.912  1.00 97.02           C  
ATOM    911  NE2 HIS A 115      -1.218  -7.996 -15.166  1.00 97.02           N  
ATOM    912  N   THR A 116      -1.018  -4.423 -10.017  1.00 97.36           N  
ATOM    913  CA  THR A 116      -0.920  -3.794  -8.704  1.00 97.36           C  
ATOM    914  C   THR A 116      -0.024  -4.611  -7.778  1.00 97.36           C  
ATOM    915  CB  THR A 116      -2.309  -3.625  -8.061  1.00 97.36           C  
ATOM    916  O   THR A 116      -0.060  -5.843  -7.799  1.00 97.36           O  
ATOM    917  CG2 THR A 116      -2.213  -2.885  -6.731  1.00 97.36           C  
ATOM    918  OG1 THR A 116      -3.153  -2.881  -8.949  1.00 97.36           O  
ATOM    919  N   PHE A 117       0.799  -3.916  -6.991  1.00 96.99           N  
ATOM    920  CA  PHE A 117       1.700  -4.470  -5.987  1.00 96.99           C  
ATOM    921  C   PHE A 117       1.707  -3.606  -4.731  1.00 96.99           C  
ATOM    922  CB  PHE A 117       3.121  -4.592  -6.547  1.00 96.99           C  
ATOM    923  O   PHE A 117       1.112  -2.527  -4.710  1.00 96.99           O  
ATOM    924  CG  PHE A 117       3.194  -5.325  -7.860  1.00 96.99           C  
ATOM    925  CD1 PHE A 117       3.417  -6.696  -7.896  1.00 96.99           C  
ATOM    926  CD2 PHE A 117       3.041  -4.641  -9.059  1.00 96.99           C  
ATOM    927  CE1 PHE A 117       3.485  -7.376  -9.109  1.00 96.99           C  
ATOM    928  CE2 PHE A 117       3.108  -5.314 -10.276  1.00 96.99           C  
ATOM    929  CZ  PHE A 117       3.331  -6.681 -10.299  1.00 96.99           C  
ATOM    930  N   CYS A 118       2.438  -4.186  -3.675  1.00 96.05           N  
ATOM    931  CA  CYS A 118       2.763  -3.257  -2.598  1.00 96.05           C  
ATOM    932  C   CYS A 118       3.763  -2.207  -3.067  1.00 96.05           C  
ATOM    933  CB  CYS A 118       3.327  -4.010  -1.393  1.00 96.05           C  
ATOM    934  O   CYS A 118       4.708  -2.523  -3.791  1.00 96.05           O  
ATOM    935  SG  CYS A 118       2.198  -5.244  -0.712  1.00 96.05           S  
ATOM    936  N   ARG A 119       3.525  -1.036  -2.659  1.00 96.32           N  
ATOM    937  CA  ARG A 119       4.415   0.032  -3.102  1.00 96.32           C  
ATOM    938  C   ARG A 119       5.866  -0.286  -2.755  1.00 96.32           C  
ATOM    939  CB  ARG A 119       4.007   1.367  -2.475  1.00 96.32           C  
ATOM    940  O   ARG A 119       6.739  -0.252  -3.624  1.00 96.32           O  
ATOM    941  CG  ARG A 119       4.770   2.563  -3.021  1.00 96.32           C  
ATOM    942  CD  ARG A 119       4.251   3.874  -2.447  1.00 96.32           C  
ATOM    943  NE  ARG A 119       5.292   4.897  -2.413  1.00 96.32           N  
ATOM    944  NH1 ARG A 119       5.049   5.512  -4.627  1.00 96.32           N  
ATOM    945  NH2 ARG A 119       6.607   6.553  -3.308  1.00 96.32           N  
ATOM    946  CZ  ARG A 119       5.647   5.652  -3.449  1.00 96.32           C  
ATOM    947  N   PRO A 120       6.158  -0.692  -1.532  1.00 94.70           N  
ATOM    948  CA  PRO A 120       7.552  -1.009  -1.214  1.00 94.70           C  
ATOM    949  C   PRO A 120       8.085  -2.196  -2.013  1.00 94.70           C  
ATOM    950  CB  PRO A 120       7.507  -1.333   0.282  1.00 94.70           C  
ATOM    951  O   PRO A 120       9.272  -2.237  -2.346  1.00 94.70           O  
ATOM    952  CG  PRO A 120       6.080  -1.684   0.554  1.00 94.70           C  
ATOM    953  CD  PRO A 120       5.212  -0.946  -0.426  1.00 94.70           C  
ATOM    954  N   CYS A 121       7.239  -3.102  -2.341  1.00 95.76           N  
ATOM    955  CA  CYS A 121       7.640  -4.308  -3.057  1.00 95.76           C  
ATOM    956  C   CYS A 121       8.069  -3.978  -4.482  1.00 95.76           C  
ATOM    957  CB  CYS A 121       6.498  -5.322  -3.080  1.00 95.76           C  
ATOM    958  O   CYS A 121       9.132  -4.412  -4.931  1.00 95.76           O  
ATOM    959  SG  CYS A 121       6.140  -6.053  -1.468  1.00 95.76           S  
ATOM    960  N   ILE A 122       7.204  -3.294  -5.099  1.00 96.18           N  
ATOM    961  CA  ILE A 122       7.487  -3.041  -6.507  1.00 96.18           C  
ATOM    962  C   ILE A 122       8.661  -2.072  -6.631  1.00 96.18           C  
ATOM    963  CB  ILE A 122       6.249  -2.479  -7.241  1.00 96.18           C  
ATOM    964  O   ILE A 122       9.476  -2.189  -7.549  1.00 96.18           O  
ATOM    965  CG1 ILE A 122       6.520  -2.380  -8.746  1.00 96.18           C  
ATOM    966  CG2 ILE A 122       5.852  -1.117  -6.665  1.00 96.18           C  
ATOM    967  CD1 ILE A 122       6.822  -3.716  -9.411  1.00 96.18           C  
ATOM    968  N   LEU A 123       8.820  -1.150  -5.731  1.00 95.19           N  
ATOM    969  CA  LEU A 123       9.951  -0.229  -5.753  1.00 95.19           C  
ATOM    970  C   LEU A 123      11.260  -0.969  -5.497  1.00 95.19           C  
ATOM    971  CB  LEU A 123       9.763   0.876  -4.709  1.00 95.19           C  
ATOM    972  O   LEU A 123      12.269  -0.697  -6.151  1.00 95.19           O  
ATOM    973  CG  LEU A 123       8.713   1.940  -5.030  1.00 95.19           C  
ATOM    974  CD1 LEU A 123       8.608   2.943  -3.885  1.00 95.19           C  
ATOM    975  CD2 LEU A 123       9.051   2.648  -6.338  1.00 95.19           C  
ATOM    976  N   LYS A 124      11.192  -1.815  -4.513  1.00 95.14           N  
ATOM    977  CA  LYS A 124      12.369  -2.643  -4.265  1.00 95.14           C  
ATOM    978  C   LYS A 124      12.762  -3.428  -5.513  1.00 95.14           C  
ATOM    979  CB  LYS A 124      12.115  -3.601  -3.101  1.00 95.14           C  
ATOM    980  O   LYS A 124      13.944  -3.517  -5.850  1.00 95.14           O  
ATOM    981  CG  LYS A 124      13.311  -4.473  -2.745  1.00 95.14           C  
ATOM    982  CD  LYS A 124      13.011  -5.373  -1.553  1.00 95.14           C  
ATOM    983  CE  LYS A 124      14.161  -6.331  -1.272  1.00 95.14           C  
ATOM    984  NZ  LYS A 124      13.979  -7.049   0.025  1.00 95.14           N  
ATOM    985  N   TYR A 125      11.798  -3.990  -6.167  1.00 95.32           N  
ATOM    986  CA  TYR A 125      12.012  -4.742  -7.398  1.00 95.32           C  
ATOM    987  C   TYR A 125      12.716  -3.886  -8.445  1.00 95.32           C  
ATOM    988  CB  TYR A 125      10.680  -5.254  -7.954  1.00 95.32           C  
ATOM    989  O   TYR A 125      13.692  -4.324  -9.059  1.00 95.32           O  
ATOM    990  CG  TYR A 125      10.803  -5.939  -9.293  1.00 95.32           C  
ATOM    991  CD1 TYR A 125      10.509  -5.261 -10.474  1.00 95.32           C  
ATOM    992  CD2 TYR A 125      11.214  -7.265  -9.381  1.00 95.32           C  
ATOM    993  CE1 TYR A 125      10.619  -5.889 -11.710  1.00 95.32           C  
ATOM    994  CE2 TYR A 125      11.328  -7.903 -10.612  1.00 95.32           C  
ATOM    995  OH  TYR A 125      11.141  -7.833 -12.990  1.00 95.32           O  
ATOM    996  CZ  TYR A 125      11.029  -7.207 -11.769  1.00 95.32           C  
ATOM    997  N   PHE A 126      12.303  -2.708  -8.621  1.00 94.68           N  
ATOM    998  CA  PHE A 126      12.879  -1.816  -9.621  1.00 94.68           C  
ATOM    999  C   PHE A 126      14.262  -1.341  -9.190  1.00 94.68           C  
ATOM   1000  CB  PHE A 126      11.962  -0.612  -9.860  1.00 94.68           C  
ATOM   1001  O   PHE A 126      15.156  -1.181 -10.023  1.00 94.68           O  
ATOM   1002  CG  PHE A 126      10.688  -0.955 -10.586  1.00 94.68           C  
ATOM   1003  CD1 PHE A 126      10.684  -1.903 -11.601  1.00 94.68           C  
ATOM   1004  CD2 PHE A 126       9.495  -0.328 -10.251  1.00 94.68           C  
ATOM   1005  CE1 PHE A 126       9.506  -2.222 -12.274  1.00 94.68           C  
ATOM   1006  CE2 PHE A 126       8.315  -0.641 -10.919  1.00 94.68           C  
ATOM   1007  CZ  PHE A 126       8.323  -1.588 -11.931  1.00 94.68           C  
ATOM   1008  N   TYR A 127      14.459  -1.192  -7.882  1.00 93.91           N  
ATOM   1009  CA  TYR A 127      15.723  -0.660  -7.383  1.00 93.91           C  
ATOM   1010  C   TYR A 127      16.796  -1.741  -7.352  1.00 93.91           C  
ATOM   1011  CB  TYR A 127      15.541  -0.065  -5.983  1.00 93.91           C  
ATOM   1012  O   TYR A 127      17.987  -1.447  -7.481  1.00 93.91           O  
ATOM   1013  CG  TYR A 127      14.931   1.316  -5.985  1.00 93.91           C  
ATOM   1014  CD1 TYR A 127      15.556   2.374  -6.642  1.00 93.91           C  
ATOM   1015  CD2 TYR A 127      13.730   1.566  -5.330  1.00 93.91           C  
ATOM   1016  CE1 TYR A 127      14.998   3.648  -6.645  1.00 93.91           C  
ATOM   1017  CE2 TYR A 127      13.163   2.836  -5.326  1.00 93.91           C  
ATOM   1018  OH  TYR A 127      13.248   5.129  -5.985  1.00 93.91           O  
ATOM   1019  CZ  TYR A 127      13.804   3.869  -5.986  1.00 93.91           C  
ATOM   1020  N   ASP A 128      16.364  -2.938  -7.139  1.00 94.02           N  
ATOM   1021  CA  ASP A 128      17.317  -4.040  -7.069  1.00 94.02           C  
ATOM   1022  C   ASP A 128      18.001  -4.262  -8.416  1.00 94.02           C  
ATOM   1023  CB  ASP A 128      16.620  -5.325  -6.615  1.00 94.02           C  
ATOM   1024  O   ASP A 128      19.185  -4.602  -8.468  1.00 94.02           O  
ATOM   1025  CG  ASP A 128      16.366  -5.364  -5.118  1.00 94.02           C  
ATOM   1026  OD1 ASP A 128      16.859  -4.474  -4.392  1.00 94.02           O  
ATOM   1027  OD2 ASP A 128      15.668  -6.295  -4.660  1.00 94.02           O  
ATOM   1028  N   ASP A 129      17.346  -4.003  -9.493  1.00 90.02           N  
ATOM   1029  CA  ASP A 129      17.881  -4.089 -10.848  1.00 90.02           C  
ATOM   1030  C   ASP A 129      17.413  -2.911 -11.699  1.00 90.02           C  
ATOM   1031  CB  ASP A 129      17.471  -5.408 -11.504  1.00 90.02           C  
ATOM   1032  O   ASP A 129      16.318  -2.944 -12.266  1.00 90.02           O  
ATOM   1033  CG  ASP A 129      18.211  -5.681 -12.802  1.00 90.02           C  
ATOM   1034  OD1 ASP A 129      18.956  -4.796 -13.277  1.00 90.02           O  
ATOM   1035  OD2 ASP A 129      18.047  -6.789 -13.356  1.00 90.02           O  
ATOM   1036  N   VAL A 130      18.274  -2.011 -11.836  1.00 83.02           N  
ATOM   1037  CA  VAL A 130      17.921  -0.734 -12.447  1.00 83.02           C  
ATOM   1038  C   VAL A 130      17.728  -0.916 -13.950  1.00 83.02           C  
ATOM   1039  CB  VAL A 130      18.995   0.342 -12.173  1.00 83.02           C  
ATOM   1040  O   VAL A 130      17.046  -0.117 -14.597  1.00 83.02           O  
ATOM   1041  CG1 VAL A 130      18.591   1.678 -12.793  1.00 83.02           C  
ATOM   1042  CG2 VAL A 130      19.227   0.495 -10.671  1.00 83.02           C  
ATOM   1043  N   SER A 131      18.271  -1.963 -14.468  1.00 85.24           N  
ATOM   1044  CA  SER A 131      18.152  -2.209 -15.901  1.00 85.24           C  
ATOM   1045  C   SER A 131      16.815  -2.859 -16.241  1.00 85.24           C  
ATOM   1046  CB  SER A 131      19.298  -3.094 -16.392  1.00 85.24           C  
ATOM   1047  O   SER A 131      16.361  -2.797 -17.386  1.00 85.24           O  
ATOM   1048  OG  SER A 131      19.238  -4.375 -15.787  1.00 85.24           O  
ATOM   1049  N   ASN A 132      16.233  -3.393 -15.198  1.00 87.57           N  
ATOM   1050  CA  ASN A 132      14.966  -4.093 -15.385  1.00 87.57           C  
ATOM   1051  C   ASN A 132      13.776  -3.171 -15.136  1.00 87.57           C  
ATOM   1052  CB  ASN A 132      14.890  -5.318 -14.471  1.00 87.57           C  
ATOM   1053  O   ASN A 132      13.545  -2.740 -14.005  1.00 87.57           O  
ATOM   1054  CG  ASN A 132      13.713  -6.216 -14.797  1.00 87.57           C  
ATOM   1055  ND2 ASN A 132      13.574  -7.305 -14.050  1.00 87.57           N  
ATOM   1056  OD1 ASN A 132      12.935  -5.934 -15.713  1.00 87.57           O  
ATOM   1057  N   THR A 133      13.065  -2.838 -16.235  1.00 92.10           N  
ATOM   1058  CA  THR A 133      11.931  -1.925 -16.143  1.00 92.10           C  
ATOM   1059  C   THR A 133      10.624  -2.654 -16.442  1.00 92.10           C  
ATOM   1060  CB  THR A 133      12.092  -0.736 -17.108  1.00 92.10           C  
ATOM   1061  O   THR A 133       9.589  -2.020 -16.657  1.00 92.10           O  
ATOM   1062  CG2 THR A 133      13.347   0.069 -16.785  1.00 92.10           C  
ATOM   1063  OG1 THR A 133      12.184  -1.227 -18.451  1.00 92.10           O  
ATOM   1064  N   ALA A 134      10.734  -3.917 -16.381  1.00 95.29           N  
ATOM   1065  CA  ALA A 134       9.583  -4.707 -16.810  1.00 95.29           C  
ATOM   1066  C   ALA A 134       8.706  -5.089 -15.620  1.00 95.29           C  
ATOM   1067  CB  ALA A 134      10.043  -5.959 -17.551  1.00 95.29           C  
ATOM   1068  O   ALA A 134       9.206  -5.287 -14.511  1.00 95.29           O  
ATOM   1069  N   CYS A 135       7.420  -5.116 -15.890  1.00 97.11           N  
ATOM   1070  CA  CYS A 135       6.455  -5.602 -14.910  1.00 97.11           C  
ATOM   1071  C   CYS A 135       6.703  -7.069 -14.581  1.00 97.11           C  
ATOM   1072  CB  CYS A 135       5.028  -5.419 -15.426  1.00 97.11           C  
ATOM   1073  O   CYS A 135       6.888  -7.889 -15.483  1.00 97.11           O  
ATOM   1074  SG  CYS A 135       3.772  -6.193 -14.383  1.00 97.11           S  
ATOM   1075  N   PRO A 136       6.616  -7.464 -13.255  1.00 95.81           N  
ATOM   1076  CA  PRO A 136       6.874  -8.844 -12.840  1.00 95.81           C  
ATOM   1077  C   PRO A 136       5.775  -9.808 -13.280  1.00 95.81           C  
ATOM   1078  CB  PRO A 136       6.937  -8.748 -11.314  1.00 95.81           C  
ATOM   1079  O   PRO A 136       6.007 -11.017 -13.367  1.00 95.81           O  
ATOM   1080  CG  PRO A 136       7.259  -7.315 -11.035  1.00 95.81           C  
ATOM   1081  CD  PRO A 136       6.610  -6.466 -12.090  1.00 95.81           C  
ATOM   1082  N   ILE A 137       4.659  -9.233 -13.638  1.00 95.98           N  
ATOM   1083  CA  ILE A 137       3.533 -10.098 -13.972  1.00 95.98           C  
ATOM   1084  C   ILE A 137       3.465 -10.297 -15.484  1.00 95.98           C  
ATOM   1085  CB  ILE A 137       2.200  -9.518 -13.447  1.00 95.98           C  
ATOM   1086  O   ILE A 137       3.367 -11.429 -15.964  1.00 95.98           O  
ATOM   1087  CG1 ILE A 137       2.201  -9.480 -11.915  1.00 95.98           C  
ATOM   1088  CG2 ILE A 137       1.013 -10.330 -13.974  1.00 95.98           C  
ATOM   1089  CD1 ILE A 137       0.996  -8.769 -11.313  1.00 95.98           C  
ATOM   1090  N   CYS A 138       3.596  -9.267 -16.195  1.00 97.21           N  
ATOM   1091  CA  CYS A 138       3.255  -9.387 -17.608  1.00 97.21           C  
ATOM   1092  C   CYS A 138       4.457  -9.069 -18.489  1.00 97.21           C  
ATOM   1093  CB  CYS A 138       2.093  -8.459 -17.960  1.00 97.21           C  
ATOM   1094  O   CYS A 138       4.439  -9.335 -19.692  1.00 97.21           O  
ATOM   1095  SG  CYS A 138       2.489  -6.704 -17.798  1.00 97.21           S  
ATOM   1096  N   GLY A 139       5.518  -8.458 -17.874  1.00 95.46           N  
ATOM   1097  CA  GLY A 139       6.766  -8.221 -18.583  1.00 95.46           C  
ATOM   1098  C   GLY A 139       6.750  -6.950 -19.410  1.00 95.46           C  
ATOM   1099  O   GLY A 139       7.688  -6.682 -20.164  1.00 95.46           O  
ATOM   1100  N   VAL A 140       5.666  -6.223 -19.343  1.00 96.39           N  
ATOM   1101  CA  VAL A 140       5.599  -4.949 -20.051  1.00 96.39           C  
ATOM   1102  C   VAL A 140       6.651  -3.993 -19.495  1.00 96.39           C  
ATOM   1103  CB  VAL A 140       4.194  -4.315 -19.948  1.00 96.39           C  
ATOM   1104  O   VAL A 140       6.723  -3.776 -18.283  1.00 96.39           O  
ATOM   1105  CG1 VAL A 140       4.181  -2.925 -20.581  1.00 96.39           C  
ATOM   1106  CG2 VAL A 140       3.153  -5.216 -20.609  1.00 96.39           C  
ATOM   1107  N   LYS A 141       7.408  -3.377 -20.421  1.00 94.35           N  
ATOM   1108  CA  LYS A 141       8.500  -2.489 -20.033  1.00 94.35           C  
ATOM   1109  C   LYS A 141       8.036  -1.036 -19.985  1.00 94.35           C  
ATOM   1110  CB  LYS A 141       9.677  -2.631 -20.998  1.00 94.35           C  
ATOM   1111  O   LYS A 141       7.198  -0.619 -20.787  1.00 94.35           O  
ATOM   1112  CG  LYS A 141      10.366  -3.987 -20.939  1.00 94.35           C  
ATOM   1113  CD  LYS A 141      11.569  -4.044 -21.871  1.00 94.35           C  
ATOM   1114  CE  LYS A 141      12.247  -5.407 -21.828  1.00 94.35           C  
ATOM   1115  NZ  LYS A 141      13.387  -5.489 -22.789  1.00 94.35           N  
ATOM   1116  N   SER A 142       8.587  -0.355 -18.993  1.00 91.04           N  
ATOM   1117  CA  SER A 142       8.321   1.075 -18.883  1.00 91.04           C  
ATOM   1118  C   SER A 142       9.461   1.897 -19.474  1.00 91.04           C  
ATOM   1119  CB  SER A 142       8.102   1.469 -17.421  1.00 91.04           C  
ATOM   1120  O   SER A 142      10.631   1.530 -19.342  1.00 91.04           O  
ATOM   1121  OG  SER A 142       7.945   2.872 -17.296  1.00 91.04           O  
ATOM   1122  N   GLU A 143       9.150   2.925 -20.234  1.00 88.68           N  
ATOM   1123  CA  GLU A 143      10.141   3.815 -20.830  1.00 88.68           C  
ATOM   1124  C   GLU A 143      10.619   4.860 -19.827  1.00 88.68           C  
ATOM   1125  CB  GLU A 143       9.569   4.502 -22.073  1.00 88.68           C  
ATOM   1126  O   GLU A 143      11.621   5.540 -20.060  1.00 88.68           O  
ATOM   1127  CG  GLU A 143       9.222   3.542 -23.202  1.00 88.68           C  
ATOM   1128  CD  GLU A 143       8.593   4.230 -24.403  1.00 88.68           C  
ATOM   1129  OE1 GLU A 143       8.223   3.534 -25.376  1.00 88.68           O  
ATOM   1130  OE2 GLU A 143       8.471   5.474 -24.371  1.00 88.68           O  
ATOM   1131  N   ILE A 144      10.034   4.899 -18.722  1.00 87.48           N  
ATOM   1132  CA  ILE A 144      10.336   5.864 -17.671  1.00 87.48           C  
ATOM   1133  C   ILE A 144      11.539   5.385 -16.862  1.00 87.48           C  
ATOM   1134  CB  ILE A 144       9.121   6.087 -16.743  1.00 87.48           C  
ATOM   1135  O   ILE A 144      11.579   4.236 -16.416  1.00 87.48           O  
ATOM   1136  CG1 ILE A 144       7.925   6.611 -17.546  1.00 87.48           C  
ATOM   1137  CG2 ILE A 144       9.480   7.049 -15.606  1.00 87.48           C  
ATOM   1138  CD1 ILE A 144       6.611   6.602 -16.776  1.00 87.48           C  
ATOM   1139  N   SER A 145      12.484   6.271 -16.670  1.00 85.19           N  
ATOM   1140  CA  SER A 145      13.758   5.920 -16.052  1.00 85.19           C  
ATOM   1141  C   SER A 145      13.636   5.852 -14.533  1.00 85.19           C  
ATOM   1142  CB  SER A 145      14.839   6.931 -16.440  1.00 85.19           C  
ATOM   1143  O   SER A 145      14.194   4.953 -13.900  1.00 85.19           O  
ATOM   1144  OG  SER A 145      14.460   8.242 -16.060  1.00 85.19           O  
ATOM   1145  N   GLU A 146      12.759   6.721 -14.060  1.00 90.71           N  
ATOM   1146  CA  GLU A 146      12.603   6.789 -12.610  1.00 90.71           C  
ATOM   1147  C   GLU A 146      11.563   5.787 -12.119  1.00 90.71           C  
ATOM   1148  CB  GLU A 146      12.214   8.205 -12.178  1.00 90.71           C  
ATOM   1149  O   GLU A 146      10.418   5.797 -12.577  1.00 90.71           O  
ATOM   1150  CG  GLU A 146      12.291   8.432 -10.675  1.00 90.71           C  
ATOM   1151  CD  GLU A 146      12.054   9.880 -10.274  1.00 90.71           C  
ATOM   1152  OE1 GLU A 146      12.175  10.203  -9.070  1.00 90.71           O  
ATOM   1153  OE2 GLU A 146      11.745  10.696 -11.170  1.00 90.71           O  
ATOM   1154  N   PRO A 147      11.959   4.865 -11.151  1.00 91.54           N  
ATOM   1155  CA  PRO A 147      11.066   3.810 -10.666  1.00 91.54           C  
ATOM   1156  C   PRO A 147       9.782   4.360 -10.048  1.00 91.54           C  
ATOM   1157  CB  PRO A 147      11.913   3.088  -9.613  1.00 91.54           C  
ATOM   1158  O   PRO A 147       8.698   3.822 -10.288  1.00 91.54           O  
ATOM   1159  CG  PRO A 147      13.327   3.326 -10.033  1.00 91.54           C  
ATOM   1160  CD  PRO A 147      13.408   4.667 -10.704  1.00 91.54           C  
ATOM   1161  N   GLU A 148       9.850   5.446  -9.310  1.00 93.59           N  
ATOM   1162  CA  GLU A 148       8.681   6.009  -8.642  1.00 93.59           C  
ATOM   1163  C   GLU A 148       7.679   6.559  -9.652  1.00 93.59           C  
ATOM   1164  CB  GLU A 148       9.099   7.109  -7.663  1.00 93.59           C  
ATOM   1165  O   GLU A 148       6.477   6.606  -9.380  1.00 93.59           O  
ATOM   1166  CG  GLU A 148       9.876   6.597  -6.458  1.00 93.59           C  
ATOM   1167  CD  GLU A 148      11.366   6.887  -6.538  1.00 93.59           C  
ATOM   1168  OE1 GLU A 148      12.075   6.712  -5.521  1.00 93.59           O  
ATOM   1169  OE2 GLU A 148      11.830   7.294  -7.627  1.00 93.59           O  
ATOM   1170  N   ALA A 149       8.203   7.026 -10.714  1.00 94.15           N  
ATOM   1171  CA  ALA A 149       7.355   7.626 -11.741  1.00 94.15           C  
ATOM   1172  C   ALA A 149       6.647   6.553 -12.563  1.00 94.15           C  
ATOM   1173  CB  ALA A 149       8.181   8.531 -12.651  1.00 94.15           C  
ATOM   1174  O   ALA A 149       5.681   6.843 -13.273  1.00 94.15           O  
ATOM   1175  N   ARG A 150       7.044   5.311 -12.398  1.00 94.49           N  
ATOM   1176  CA  ARG A 150       6.475   4.193 -13.145  1.00 94.49           C  
ATOM   1177  C   ARG A 150       5.186   3.701 -12.495  1.00 94.49           C  
ATOM   1178  CB  ARG A 150       7.482   3.046 -13.247  1.00 94.49           C  
ATOM   1179  O   ARG A 150       4.397   2.994 -13.126  1.00 94.49           O  
ATOM   1180  CG  ARG A 150       8.752   3.406 -14.001  1.00 94.49           C  
ATOM   1181  CD  ARG A 150       9.749   2.256 -14.008  1.00 94.49           C  
ATOM   1182  NE  ARG A 150      11.083   2.701 -14.401  1.00 94.49           N  
ATOM   1183  NH1 ARG A 150      12.126   0.705 -13.888  1.00 94.49           N  
ATOM   1184  NH2 ARG A 150      13.345   2.459 -14.718  1.00 94.49           N  
ATOM   1185  CZ  ARG A 150      12.181   1.954 -14.335  1.00 94.49           C  
ATOM   1186  N   ILE A 151       5.035   4.091 -11.235  1.00 96.40           N  
ATOM   1187  CA  ILE A 151       3.913   3.523 -10.496  1.00 96.40           C  
ATOM   1188  C   ILE A 151       3.058   4.646  -9.913  1.00 96.40           C  
ATOM   1189  CB  ILE A 151       4.396   2.579  -9.373  1.00 96.40           C  
ATOM   1190  O   ILE A 151       3.535   5.770  -9.736  1.00 96.40           O  
ATOM   1191  CG1 ILE A 151       5.265   3.345  -8.368  1.00 96.40           C  
ATOM   1192  CG2 ILE A 151       5.159   1.387  -9.959  1.00 96.40           C  
ATOM   1193  CD1 ILE A 151       5.649   2.534  -7.138  1.00 96.40           C  
ATOM   1194  N   LYS A 152       1.806   4.384  -9.727  1.00 97.27           N  
ATOM   1195  CA  LYS A 152       0.851   5.285  -9.088  1.00 97.27           C  
ATOM   1196  C   LYS A 152       0.171   4.612  -7.900  1.00 97.27           C  
ATOM   1197  CB  LYS A 152      -0.199   5.756 -10.096  1.00 97.27           C  
ATOM   1198  O   LYS A 152      -0.217   3.444  -7.979  1.00 97.27           O  
ATOM   1199  CG  LYS A 152      -1.119   6.847  -9.567  1.00 97.27           C  
ATOM   1200  CD  LYS A 152      -2.090   7.327 -10.638  1.00 97.27           C  
ATOM   1201  CE  LYS A 152      -3.041   8.386 -10.098  1.00 97.27           C  
ATOM   1202  NZ  LYS A 152      -3.918   8.942 -11.171  1.00 97.27           N  
ATOM   1203  N   ALA A 153       0.053   5.492  -6.836  1.00 97.52           N  
ATOM   1204  CA  ALA A 153      -0.693   4.967  -5.696  1.00 97.52           C  
ATOM   1205  C   ALA A 153      -2.128   4.625  -6.088  1.00 97.52           C  
ATOM   1206  CB  ALA A 153      -0.685   5.972  -4.546  1.00 97.52           C  
ATOM   1207  O   ALA A 153      -2.796   5.409  -6.767  1.00 97.52           O  
ATOM   1208  N   ASP A 154      -2.550   3.456  -5.690  1.00 97.11           N  
ATOM   1209  CA  ASP A 154      -3.916   3.014  -5.951  1.00 97.11           C  
ATOM   1210  C   ASP A 154      -4.767   3.083  -4.685  1.00 97.11           C  
ATOM   1211  CB  ASP A 154      -3.922   1.590  -6.512  1.00 97.11           C  
ATOM   1212  O   ASP A 154      -4.893   2.094  -3.960  1.00 97.11           O  
ATOM   1213  CG  ASP A 154      -5.262   1.193  -7.107  1.00 97.11           C  
ATOM   1214  OD1 ASP A 154      -6.302   1.752  -6.696  1.00 97.11           O  
ATOM   1215  OD2 ASP A 154      -5.278   0.310  -7.992  1.00 97.11           O  
ATOM   1216  N   HIS A 155      -5.330   4.238  -4.393  1.00 95.70           N  
ATOM   1217  CA  HIS A 155      -6.038   4.500  -3.145  1.00 95.70           C  
ATOM   1218  C   HIS A 155      -7.353   3.729  -3.085  1.00 95.70           C  
ATOM   1219  CB  HIS A 155      -6.301   5.999  -2.984  1.00 95.70           C  
ATOM   1220  O   HIS A 155      -7.769   3.288  -2.011  1.00 95.70           O  
ATOM   1221  CG  HIS A 155      -5.060   6.806  -2.775  1.00 95.70           C  
ATOM   1222  CD2 HIS A 155      -4.459   7.731  -3.559  1.00 95.70           C  
ATOM   1223  ND1 HIS A 155      -4.285   6.700  -1.640  1.00 95.70           N  
ATOM   1224  CE1 HIS A 155      -3.259   7.529  -1.736  1.00 95.70           C  
ATOM   1225  NE2 HIS A 155      -3.340   8.166  -2.891  1.00 95.70           N  
ATOM   1226  N   ALA A 156      -7.910   3.582  -4.265  1.00 94.99           N  
ATOM   1227  CA  ALA A 156      -9.168   2.841  -4.320  1.00 94.99           C  
ATOM   1228  C   ALA A 156      -8.968   1.390  -3.893  1.00 94.99           C  
ATOM   1229  CB  ALA A 156      -9.760   2.902  -5.726  1.00 94.99           C  
ATOM   1230  O   ALA A 156      -9.733   0.865  -3.080  1.00 94.99           O  
ATOM   1231  N   TYR A 157      -7.954   0.864  -4.455  1.00 93.85           N  
ATOM   1232  CA  TYR A 157      -7.663  -0.529  -4.138  1.00 93.85           C  
ATOM   1233  C   TYR A 157      -7.300  -0.689  -2.666  1.00 93.85           C  
ATOM   1234  CB  TYR A 157      -6.524  -1.054  -5.016  1.00 93.85           C  
ATOM   1235  O   TYR A 157      -7.772  -1.613  -2.000  1.00 93.85           O  
ATOM   1236  CG  TYR A 157      -6.584  -2.542  -5.264  1.00 93.85           C  
ATOM   1237  CD1 TYR A 157      -5.743  -3.417  -4.578  1.00 93.85           C  
ATOM   1238  CD2 TYR A 157      -7.481  -3.076  -6.183  1.00 93.85           C  
ATOM   1239  CE1 TYR A 157      -5.794  -4.788  -4.804  1.00 93.85           C  
ATOM   1240  CE2 TYR A 157      -7.540  -4.446  -6.417  1.00 93.85           C  
ATOM   1241  OH  TYR A 157      -6.749  -6.650  -5.951  1.00 93.85           O  
ATOM   1242  CZ  TYR A 157      -6.695  -5.293  -5.724  1.00 93.85           C  
ATOM   1243  N   GLN A 158      -6.542   0.226  -2.212  1.00 94.31           N  
ATOM   1244  CA  GLN A 158      -6.159   0.201  -0.804  1.00 94.31           C  
ATOM   1245  C   GLN A 158      -7.372   0.401   0.100  1.00 94.31           C  
ATOM   1246  CB  GLN A 158      -5.106   1.272  -0.514  1.00 94.31           C  
ATOM   1247  O   GLN A 158      -7.492  -0.250   1.140  1.00 94.31           O  
ATOM   1248  CG  GLN A 158      -4.487   1.166   0.873  1.00 94.31           C  
ATOM   1249  CD  GLN A 158      -3.756  -0.145   1.091  1.00 94.31           C  
ATOM   1250  NE2 GLN A 158      -4.073  -0.825   2.188  1.00 94.31           N  
ATOM   1251  OE1 GLN A 158      -2.915  -0.545   0.280  1.00 94.31           O  
ATOM   1252  N   ASN A 159      -8.278   1.185  -0.276  1.00 93.50           N  
ATOM   1253  CA  ASN A 159      -9.483   1.442   0.504  1.00 93.50           C  
ATOM   1254  C   ASN A 159     -10.350   0.191   0.624  1.00 93.50           C  
ATOM   1255  CB  ASN A 159     -10.288   2.588  -0.112  1.00 93.50           C  
ATOM   1256  O   ASN A 159     -10.926  -0.070   1.682  1.00 93.50           O  
ATOM   1257  CG  ASN A 159      -9.654   3.943   0.131  1.00 93.50           C  
ATOM   1258  ND2 ASN A 159     -10.006   4.920  -0.697  1.00 93.50           N  
ATOM   1259  OD1 ASN A 159      -8.854   4.112   1.055  1.00 93.50           O  
ATOM   1260  N   ILE A 160     -10.372  -0.535  -0.457  1.00 91.73           N  
ATOM   1261  CA  ILE A 160     -11.121  -1.787  -0.431  1.00 91.73           C  
ATOM   1262  C   ILE A 160     -10.507  -2.735   0.596  1.00 91.73           C  
ATOM   1263  CB  ILE A 160     -11.154  -2.455  -1.824  1.00 91.73           C  
ATOM   1264  O   ILE A 160     -11.221  -3.328   1.407  1.00 91.73           O  
ATOM   1265  CG1 ILE A 160     -11.983  -1.613  -2.801  1.00 91.73           C  
ATOM   1266  CG2 ILE A 160     -11.704  -3.880  -1.727  1.00 91.73           C  
ATOM   1267  CD1 ILE A 160     -11.841  -2.035  -4.257  1.00 91.73           C  
ATOM   1268  N   ILE A 161      -9.301  -2.832   0.617  1.00 90.31           N  
ATOM   1269  CA  ILE A 161      -8.588  -3.705   1.543  1.00 90.31           C  
ATOM   1270  C   ILE A 161      -8.832  -3.245   2.978  1.00 90.31           C  
ATOM   1271  CB  ILE A 161      -7.073  -3.733   1.240  1.00 90.31           C  
ATOM   1272  O   ILE A 161      -9.117  -4.061   3.858  1.00 90.31           O  
ATOM   1273  CG1 ILE A 161      -6.815  -4.362  -0.134  1.00 90.31           C  
ATOM   1274  CG2 ILE A 161      -6.316  -4.487   2.338  1.00 90.31           C  
ATOM   1275  CD1 ILE A 161      -5.411  -4.119  -0.673  1.00 90.31           C  
ATOM   1276  N   ASN A 162      -8.808  -1.971   3.165  1.00 89.15           N  
ATOM   1277  CA  ASN A 162      -8.979  -1.403   4.498  1.00 89.15           C  
ATOM   1278  C   ASN A 162     -10.385  -1.652   5.037  1.00 89.15           C  
ATOM   1279  CB  ASN A 162      -8.672   0.096   4.487  1.00 89.15           C  
ATOM   1280  O   ASN A 162     -10.570  -1.826   6.243  1.00 89.15           O  
ATOM   1281  CG  ASN A 162      -7.196   0.388   4.305  1.00 89.15           C  
ATOM   1282  ND2 ASN A 162      -6.881   1.603   3.873  1.00 89.15           N  
ATOM   1283  OD1 ASN A 162      -6.345  -0.472   4.550  1.00 89.15           O  
ATOM   1284  N   LYS A 163     -11.260  -1.709   4.128  1.00 87.35           N  
ATOM   1285  CA  LYS A 163     -12.644  -1.943   4.531  1.00 87.35           C  
ATOM   1286  C   LYS A 163     -12.881  -3.415   4.856  1.00 87.35           C  
ATOM   1287  CB  LYS A 163     -13.608  -1.486   3.435  1.00 87.35           C  
ATOM   1288  O   LYS A 163     -13.608  -3.740   5.796  1.00 87.35           O  
ATOM   1289  CG  LYS A 163     -13.773   0.024   3.346  1.00 87.35           C  
ATOM   1290  CD  LYS A 163     -14.771   0.414   2.263  1.00 87.35           C  
ATOM   1291  CE  LYS A 163     -14.945   1.925   2.180  1.00 87.35           C  
ATOM   1292  NZ  LYS A 163     -16.034   2.306   1.231  1.00 87.35           N  
ATOM   1293  N   ILE A 164     -12.250  -4.210   4.099  1.00 85.80           N  
ATOM   1294  CA  ILE A 164     -12.466  -5.645   4.257  1.00 85.80           C  
ATOM   1295  C   ILE A 164     -11.669  -6.158   5.454  1.00 85.80           C  
ATOM   1296  CB  ILE A 164     -12.072  -6.419   2.979  1.00 85.80           C  
ATOM   1297  O   ILE A 164     -12.170  -6.962   6.243  1.00 85.80           O  
ATOM   1298  CG1 ILE A 164     -13.003  -6.045   1.820  1.00 85.80           C  
ATOM   1299  CG2 ILE A 164     -12.096  -7.929   3.234  1.00 85.80           C  
ATOM   1300  CD1 ILE A 164     -12.634  -6.696   0.494  1.00 85.80           C  
ATOM   1301  N   MET A 165     -10.507  -5.547   5.598  1.00 85.15           N  
ATOM   1302  CA  MET A 165      -9.605  -5.979   6.661  1.00 85.15           C  
ATOM   1303  C   MET A 165      -9.067  -4.783   7.438  1.00 85.15           C  
ATOM   1304  CB  MET A 165      -8.445  -6.792   6.085  1.00 85.15           C  
ATOM   1305  O   MET A 165      -7.915  -4.387   7.258  1.00 85.15           O  
ATOM   1306  CG  MET A 165      -8.881  -8.061   5.370  1.00 85.15           C  
ATOM   1307  SD  MET A 165      -7.481  -8.928   4.559  1.00 85.15           S  
ATOM   1308  CE  MET A 165      -7.631  -8.272   2.874  1.00 85.15           C  
ATOM   1309  N   PRO A 166      -9.789  -4.231   8.251  1.00 85.29           N  
ATOM   1310  CA  PRO A 166      -9.420  -3.001   8.955  1.00 85.29           C  
ATOM   1311  C   PRO A 166      -8.341  -3.228  10.013  1.00 85.29           C  
ATOM   1312  CB  PRO A 166     -10.734  -2.557   9.602  1.00 85.29           C  
ATOM   1313  O   PRO A 166      -7.618  -2.296  10.371  1.00 85.29           O  
ATOM   1314  CG  PRO A 166     -11.576  -3.791   9.643  1.00 85.29           C  
ATOM   1315  CD  PRO A 166     -11.209  -4.658   8.473  1.00 85.29           C  
ATOM   1316  N   GLN A 167      -8.162  -4.478  10.430  1.00 84.23           N  
ATOM   1317  CA  GLN A 167      -7.161  -4.806  11.440  1.00 84.23           C  
ATOM   1318  C   GLN A 167      -5.749  -4.593  10.904  1.00 84.23           C  
ATOM   1319  CB  GLN A 167      -7.331  -6.250  11.916  1.00 84.23           C  
ATOM   1320  O   GLN A 167      -4.810  -4.387  11.677  1.00 84.23           O  
ATOM   1321  CG  GLN A 167      -7.050  -7.289  10.839  1.00 84.23           C  
ATOM   1322  CD  GLN A 167      -8.295  -7.685  10.067  1.00 84.23           C  
ATOM   1323  NE2 GLN A 167      -8.350  -8.940   9.634  1.00 84.23           N  
ATOM   1324  OE1 GLN A 167      -9.200  -6.870   9.862  1.00 84.23           O  
ATOM   1325  N   PHE A 168      -5.613  -4.657   9.723  1.00 85.75           N  
ATOM   1326  CA  PHE A 168      -4.291  -4.550   9.116  1.00 85.75           C  
ATOM   1327  C   PHE A 168      -3.735  -3.140   9.273  1.00 85.75           C  
ATOM   1328  CB  PHE A 168      -4.346  -4.931   7.633  1.00 85.75           C  
ATOM   1329  O   PHE A 168      -2.528  -2.959   9.447  1.00 85.75           O  
ATOM   1330  CG  PHE A 168      -4.473  -6.410   7.390  1.00 85.75           C  
ATOM   1331  CD1 PHE A 168      -4.227  -7.320   8.411  1.00 85.75           C  
ATOM   1332  CD2 PHE A 168      -4.839  -6.892   6.140  1.00 85.75           C  
ATOM   1333  CE1 PHE A 168      -4.343  -8.690   8.189  1.00 85.75           C  
ATOM   1334  CE2 PHE A 168      -4.957  -8.260   5.911  1.00 85.75           C  
ATOM   1335  CZ  PHE A 168      -4.708  -9.157   6.936  1.00 85.75           C  
ATOM   1336  N   GLN A 169      -4.571  -2.191   9.241  1.00 87.01           N  
ATOM   1337  CA  GLN A 169      -4.133  -0.809   9.408  1.00 87.01           C  
ATOM   1338  C   GLN A 169      -3.552  -0.580  10.800  1.00 87.01           C  
ATOM   1339  CB  GLN A 169      -5.292   0.156   9.157  1.00 87.01           C  
ATOM   1340  O   GLN A 169      -2.549   0.121  10.953  1.00 87.01           O  
ATOM   1341  CG  GLN A 169      -5.710   0.250   7.696  1.00 87.01           C  
ATOM   1342  CD  GLN A 169      -6.833   1.244   7.469  1.00 87.01           C  
ATOM   1343  NE2 GLN A 169      -6.503   2.387   6.877  1.00 87.01           N  
ATOM   1344  OE1 GLN A 169      -7.988   0.987   7.823  1.00 87.01           O  
ATOM   1345  N   VAL A 170      -4.159  -1.151  11.701  1.00 90.35           N  
ATOM   1346  CA  VAL A 170      -3.689  -1.041  13.078  1.00 90.35           C  
ATOM   1347  C   VAL A 170      -2.322  -1.709  13.213  1.00 90.35           C  
ATOM   1348  CB  VAL A 170      -4.690  -1.671  14.072  1.00 90.35           C  
ATOM   1349  O   VAL A 170      -1.391  -1.125  13.772  1.00 90.35           O  
ATOM   1350  CG1 VAL A 170      -4.106  -1.697  15.484  1.00 90.35           C  
ATOM   1351  CG2 VAL A 170      -6.013  -0.907  14.052  1.00 90.35           C  
ATOM   1352  N   GLU A 171      -2.244  -2.840  12.698  1.00 88.71           N  
ATOM   1353  CA  GLU A 171      -0.990  -3.586  12.753  1.00 88.71           C  
ATOM   1354  C   GLU A 171       0.141  -2.813  12.080  1.00 88.71           C  
ATOM   1355  CB  GLU A 171      -1.152  -4.960  12.097  1.00 88.71           C  
ATOM   1356  O   GLU A 171       1.260  -2.768  12.594  1.00 88.71           O  
ATOM   1357  CG  GLU A 171      -2.054  -5.909  12.873  1.00 88.71           C  
ATOM   1358  CD  GLU A 171      -2.319  -7.216  12.143  1.00 88.71           C  
ATOM   1359  OE1 GLU A 171      -3.198  -7.990  12.585  1.00 88.71           O  
ATOM   1360  OE2 GLU A 171      -1.641  -7.468  11.122  1.00 88.71           O  
ATOM   1361  N   ASP A 172      -0.181  -2.257  10.979  1.00 87.92           N  
ATOM   1362  CA  ASP A 172       0.819  -1.487  10.247  1.00 87.92           C  
ATOM   1363  C   ASP A 172       1.304  -0.294  11.068  1.00 87.92           C  
ATOM   1364  CB  ASP A 172       0.254  -1.009   8.908  1.00 87.92           C  
ATOM   1365  O   ASP A 172       2.504  -0.021  11.128  1.00 87.92           O  
ATOM   1366  CG  ASP A 172       0.059  -2.137   7.910  1.00 87.92           C  
ATOM   1367  OD1 ASP A 172       0.657  -3.220   8.089  1.00 87.92           O  
ATOM   1368  OD2 ASP A 172      -0.696  -1.939   6.934  1.00 87.92           O  
ATOM   1369  N   LEU A 173       0.433   0.370  11.672  1.00 89.96           N  
ATOM   1370  CA  LEU A 173       0.787   1.547  12.458  1.00 89.96           C  
ATOM   1371  C   LEU A 173       1.573   1.152  13.704  1.00 89.96           C  
ATOM   1372  CB  LEU A 173      -0.470   2.324  12.857  1.00 89.96           C  
ATOM   1373  O   LEU A 173       2.486   1.869  14.120  1.00 89.96           O  
ATOM   1374  CG  LEU A 173      -0.997   3.333  11.835  1.00 89.96           C  
ATOM   1375  CD1 LEU A 173      -2.321   3.924  12.308  1.00 89.96           C  
ATOM   1376  CD2 LEU A 173       0.030   4.434  11.593  1.00 89.96           C  
ATOM   1377  N   GLU A 174       1.197   0.028  14.272  1.00 92.40           N  
ATOM   1378  CA  GLU A 174       1.955  -0.485  15.409  1.00 92.40           C  
ATOM   1379  C   GLU A 174       3.417  -0.719  15.038  1.00 92.40           C  
ATOM   1380  CB  GLU A 174       1.331  -1.783  15.930  1.00 92.40           C  
ATOM   1381  O   GLU A 174       4.319  -0.385  15.809  1.00 92.40           O  
ATOM   1382  CG  GLU A 174       0.027  -1.577  16.686  1.00 92.40           C  
ATOM   1383  CD  GLU A 174      -0.644  -2.881  17.091  1.00 92.40           C  
ATOM   1384  OE1 GLU A 174      -1.498  -2.865  18.005  1.00 92.40           O  
ATOM   1385  OE2 GLU A 174      -0.310  -3.926  16.489  1.00 92.40           O  
ATOM   1386  N   ARG A 175       3.558  -1.276  13.954  1.00 90.41           N  
ATOM   1387  CA  ARG A 175       4.913  -1.527  13.475  1.00 90.41           C  
ATOM   1388  C   ARG A 175       5.668  -0.220  13.257  1.00 90.41           C  
ATOM   1389  CB  ARG A 175       4.884  -2.337  12.177  1.00 90.41           C  
ATOM   1390  O   ARG A 175       6.861  -0.128  13.554  1.00 90.41           O  
ATOM   1391  CG  ARG A 175       4.541  -3.805  12.375  1.00 90.41           C  
ATOM   1392  CD  ARG A 175       4.783  -4.616  11.110  1.00 90.41           C  
ATOM   1393  NE  ARG A 175       3.807  -4.298  10.071  1.00 90.41           N  
ATOM   1394  NH1 ARG A 175       2.391  -6.053  10.574  1.00 90.41           N  
ATOM   1395  NH2 ARG A 175       1.875  -4.610   8.869  1.00 90.41           N  
ATOM   1396  CZ  ARG A 175       2.694  -4.988   9.840  1.00 90.41           C  
ATOM   1397  N   GLU A 176       4.975   0.696  12.668  1.00 90.08           N  
ATOM   1398  CA  GLU A 176       5.557   2.015  12.443  1.00 90.08           C  
ATOM   1399  C   GLU A 176       5.991   2.660  13.756  1.00 90.08           C  
ATOM   1400  CB  GLU A 176       4.563   2.924  11.714  1.00 90.08           C  
ATOM   1401  O   GLU A 176       7.087   3.216  13.849  1.00 90.08           O  
ATOM   1402  CG  GLU A 176       5.134   4.284  11.339  1.00 90.08           C  
ATOM   1403  CD  GLU A 176       4.196   5.111  10.474  1.00 90.08           C  
ATOM   1404  OE1 GLU A 176       4.522   6.281  10.172  1.00 90.08           O  
ATOM   1405  OE2 GLU A 176       3.125   4.584  10.097  1.00 90.08           O  
ATOM   1406  N   VAL A 177       5.194   2.630  14.703  1.00 94.30           N  
ATOM   1407  CA  VAL A 177       5.495   3.171  16.025  1.00 94.30           C  
ATOM   1408  C   VAL A 177       6.739   2.490  16.590  1.00 94.30           C  
ATOM   1409  CB  VAL A 177       4.305   2.996  16.994  1.00 94.30           C  
ATOM   1410  O   VAL A 177       7.652   3.160  17.080  1.00 94.30           O  
ATOM   1411  CG1 VAL A 177       4.719   3.335  18.425  1.00 94.30           C  
ATOM   1412  CG2 VAL A 177       3.128   3.865  16.556  1.00 94.30           C  
ATOM   1413  N   ALA A 178       6.704   1.188  16.500  1.00 94.13           N  
ATOM   1414  CA  ALA A 178       7.834   0.414  17.007  1.00 94.13           C  
ATOM   1415  C   ALA A 178       9.131   0.816  16.310  1.00 94.13           C  
ATOM   1416  CB  ALA A 178       7.579  -1.081  16.827  1.00 94.13           C  
ATOM   1417  O   ALA A 178      10.177   0.935  16.952  1.00 94.13           O  
ATOM   1418  N   PHE A 179       9.044   0.994  15.069  1.00 93.49           N  
ATOM   1419  CA  PHE A 179      10.203   1.386  14.275  1.00 93.49           C  
ATOM   1420  C   PHE A 179      10.779   2.706  14.775  1.00 93.49           C  
ATOM   1421  CB  PHE A 179       9.827   1.504  12.795  1.00 93.49           C  
ATOM   1422  O   PHE A 179      11.982   2.810  15.023  1.00 93.49           O  
ATOM   1423  CG  PHE A 179      10.918   2.086  11.936  1.00 93.49           C  
ATOM   1424  CD1 PHE A 179      10.912   3.434  11.599  1.00 93.49           C  
ATOM   1425  CD2 PHE A 179      11.950   1.284  11.466  1.00 93.49           C  
ATOM   1426  CE1 PHE A 179      11.920   3.975  10.805  1.00 93.49           C  
ATOM   1427  CE2 PHE A 179      12.961   1.817  10.672  1.00 93.49           C  
ATOM   1428  CZ  PHE A 179      12.944   3.163  10.342  1.00 93.49           C  
ATOM   1429  N   TYR A 180       9.953   3.734  14.942  1.00 94.81           N  
ATOM   1430  CA  TYR A 180      10.414   5.049  15.372  1.00 94.81           C  
ATOM   1431  C   TYR A 180      10.977   4.994  16.787  1.00 94.81           C  
ATOM   1432  CB  TYR A 180       9.273   6.068  15.303  1.00 94.81           C  
ATOM   1433  O   TYR A 180      11.982   5.642  17.088  1.00 94.81           O  
ATOM   1434  CG  TYR A 180       8.898   6.465  13.896  1.00 94.81           C  
ATOM   1435  CD1 TYR A 180       9.866   6.890  12.989  1.00 94.81           C  
ATOM   1436  CD2 TYR A 180       7.574   6.416  13.471  1.00 94.81           C  
ATOM   1437  CE1 TYR A 180       9.524   7.258  11.692  1.00 94.81           C  
ATOM   1438  CE2 TYR A 180       7.221   6.782  12.176  1.00 94.81           C  
ATOM   1439  OH  TYR A 180       7.857   7.564  10.013  1.00 94.81           O  
ATOM   1440  CZ  TYR A 180       8.201   7.201  11.295  1.00 94.81           C  
ATOM   1441  N   ARG A 181      10.427   4.220  17.574  1.00 94.94           N  
ATOM   1442  CA  ARG A 181      10.904   4.097  18.948  1.00 94.94           C  
ATOM   1443  C   ARG A 181      12.288   3.458  18.992  1.00 94.94           C  
ATOM   1444  CB  ARG A 181       9.921   3.277  19.787  1.00 94.94           C  
ATOM   1445  O   ARG A 181      13.168   3.920  19.722  1.00 94.94           O  
ATOM   1446  CG  ARG A 181       8.602   3.984  20.056  1.00 94.94           C  
ATOM   1447  CD  ARG A 181       8.717   4.976  21.205  1.00 94.94           C  
ATOM   1448  NE  ARG A 181       7.409   5.472  21.622  1.00 94.94           N  
ATOM   1449  NH1 ARG A 181       8.219   6.745  23.371  1.00 94.94           N  
ATOM   1450  NH2 ARG A 181       5.969   6.688  22.935  1.00 94.94           N  
ATOM   1451  CZ  ARG A 181       7.202   6.300  22.642  1.00 94.94           C  
ATOM   1452  N   GLU A 182      12.376   2.465  18.202  1.00 96.54           N  
ATOM   1453  CA  GLU A 182      13.651   1.757  18.140  1.00 96.54           C  
ATOM   1454  C   GLU A 182      14.755   2.657  17.593  1.00 96.54           C  
ATOM   1455  CB  GLU A 182      13.526   0.496  17.281  1.00 96.54           C  
ATOM   1456  O   GLU A 182      15.900   2.590  18.046  1.00 96.54           O  
ATOM   1457  CG  GLU A 182      14.788  -0.354  17.249  1.00 96.54           C  
ATOM   1458  CD  GLU A 182      14.660  -1.585  16.367  1.00 96.54           C  
ATOM   1459  OE1 GLU A 182      15.676  -2.283  16.147  1.00 96.54           O  
ATOM   1460  OE2 GLU A 182      13.535  -1.853  15.889  1.00 96.54           O  
ATOM   1461  N   LYS A 183      14.417   3.558  16.712  1.00 96.17           N  
ATOM   1462  CA  LYS A 183      15.398   4.419  16.058  1.00 96.17           C  
ATOM   1463  C   LYS A 183      15.632   5.695  16.862  1.00 96.17           C  
ATOM   1464  CB  LYS A 183      14.945   4.768  14.640  1.00 96.17           C  
ATOM   1465  O   LYS A 183      16.414   6.556  16.455  1.00 96.17           O  
ATOM   1466  CG  LYS A 183      15.014   3.603  13.663  1.00 96.17           C  
ATOM   1467  CD  LYS A 183      16.452   3.159  13.424  1.00 96.17           C  
ATOM   1468  CE  LYS A 183      16.522   1.992  12.449  1.00 96.17           C  
ATOM   1469  NZ  LYS A 183      17.917   1.483  12.294  1.00 96.17           N  
ATOM   1470  N   GLY A 184      14.968   5.822  18.036  1.00 96.44           N  
ATOM   1471  CA  GLY A 184      15.128   6.977  18.906  1.00 96.44           C  
ATOM   1472  C   GLY A 184      14.453   8.226  18.370  1.00 96.44           C  
ATOM   1473  O   GLY A 184      14.872   9.344  18.676  1.00 96.44           O  
ATOM   1474  N   MET A 185      13.568   8.106  17.479  1.00 96.92           N  
ATOM   1475  CA  MET A 185      12.774   9.198  16.923  1.00 96.92           C  
ATOM   1476  C   MET A 185      11.478   9.381  17.706  1.00 96.92           C  
ATOM   1477  CB  MET A 185      12.462   8.941  15.448  1.00 96.92           C  
ATOM   1478  O   MET A 185      10.400   9.040  17.217  1.00 96.92           O  
ATOM   1479  CG  MET A 185      13.699   8.817  14.572  1.00 96.92           C  
ATOM   1480  SD  MET A 185      13.296   8.324  12.852  1.00 96.92           S  
ATOM   1481  CE  MET A 185      12.540   9.859  12.247  1.00 96.92           C  
ATOM   1482  N   ASP A 186      11.561  10.037  18.868  1.00 96.41           N  
ATOM   1483  CA  ASP A 186      10.462  10.075  19.828  1.00 96.41           C  
ATOM   1484  C   ASP A 186       9.330  10.971  19.332  1.00 96.41           C  
ATOM   1485  CB  ASP A 186      10.958  10.559  21.192  1.00 96.41           C  
ATOM   1486  O   ASP A 186       8.153  10.648  19.506  1.00 96.41           O  
ATOM   1487  CG  ASP A 186      11.878   9.564  21.876  1.00 96.41           C  
ATOM   1488  OD1 ASP A 186      11.675   8.340  21.724  1.00 96.41           O  
ATOM   1489  OD2 ASP A 186      12.814  10.007  22.576  1.00 96.41           O  
ATOM   1490  N   ALA A 187       9.658  12.076  18.700  1.00 96.94           N  
ATOM   1491  CA  ALA A 187       8.628  12.982  18.198  1.00 96.94           C  
ATOM   1492  C   ALA A 187       7.751  12.291  17.157  1.00 96.94           C  
ATOM   1493  CB  ALA A 187       9.265  14.236  17.605  1.00 96.94           C  
ATOM   1494  O   ALA A 187       6.522  12.373  17.219  1.00 96.94           O  
ATOM   1495  N   GLU A 188       8.312  11.558  16.221  1.00 96.95           N  
ATOM   1496  CA  GLU A 188       7.587  10.838  15.178  1.00 96.95           C  
ATOM   1497  C   GLU A 188       6.765   9.694  15.766  1.00 96.95           C  
ATOM   1498  CB  GLU A 188       8.556  10.301  14.121  1.00 96.95           C  
ATOM   1499  O   GLU A 188       5.647   9.432  15.319  1.00 96.95           O  
ATOM   1500  CG  GLU A 188       9.189  11.384  13.260  1.00 96.95           C  
ATOM   1501  CD  GLU A 188      10.429  12.001  13.887  1.00 96.95           C  
ATOM   1502  OE1 GLU A 188      11.117  12.799  13.212  1.00 96.95           O  
ATOM   1503  OE2 GLU A 188      10.714  11.683  15.063  1.00 96.95           O  
ATOM   1504  N   ALA A 189       7.399   9.065  16.690  1.00 96.30           N  
ATOM   1505  CA  ALA A 189       6.708   7.963  17.354  1.00 96.30           C  
ATOM   1506  C   ALA A 189       5.424   8.444  18.025  1.00 96.30           C  
ATOM   1507  CB  ALA A 189       7.625   7.302  18.380  1.00 96.30           C  
ATOM   1508  O   ALA A 189       4.386   7.785  17.937  1.00 96.30           O  
ATOM   1509  N   LEU A 190       5.497   9.583  18.645  1.00 97.02           N  
ATOM   1510  CA  LEU A 190       4.338  10.134  19.340  1.00 97.02           C  
ATOM   1511  C   LEU A 190       3.222  10.466  18.355  1.00 97.02           C  
ATOM   1512  CB  LEU A 190       4.731  11.388  20.126  1.00 97.02           C  
ATOM   1513  O   LEU A 190       2.049  10.204  18.629  1.00 97.02           O  
ATOM   1514  CG  LEU A 190       5.482  11.157  21.439  1.00 97.02           C  
ATOM   1515  CD1 LEU A 190       6.042  12.474  21.967  1.00 97.02           C  
ATOM   1516  CD2 LEU A 190       4.567  10.507  22.471  1.00 97.02           C  
ATOM   1517  N   VAL A 191       3.581  11.019  17.256  1.00 96.87           N  
ATOM   1518  CA  VAL A 191       2.611  11.345  16.216  1.00 96.87           C  
ATOM   1519  C   VAL A 191       1.938  10.067  15.719  1.00 96.87           C  
ATOM   1520  CB  VAL A 191       3.272  12.092  15.037  1.00 96.87           C  
ATOM   1521  O   VAL A 191       0.711  10.008  15.606  1.00 96.87           O  
ATOM   1522  CG1 VAL A 191       2.275  12.291  13.896  1.00 96.87           C  
ATOM   1523  CG2 VAL A 191       3.830  13.436  15.503  1.00 96.87           C  
ATOM   1524  N   ALA A 192       2.702   9.082  15.443  1.00 94.28           N  
ATOM   1525  CA  ALA A 192       2.182   7.805  14.961  1.00 94.28           C  
ATOM   1526  C   ALA A 192       1.291   7.145  16.009  1.00 94.28           C  
ATOM   1527  CB  ALA A 192       3.330   6.873  14.580  1.00 94.28           C  
ATOM   1528  O   ALA A 192       0.251   6.571  15.676  1.00 94.28           O  
ATOM   1529  N   GLU A 193       1.660   7.287  17.225  1.00 96.53           N  
ATOM   1530  CA  GLU A 193       0.888   6.708  18.320  1.00 96.53           C  
ATOM   1531  C   GLU A 193      -0.499   7.338  18.410  1.00 96.53           C  
ATOM   1532  CB  GLU A 193       1.629   6.876  19.649  1.00 96.53           C  
ATOM   1533  O   GLU A 193      -1.485   6.647  18.676  1.00 96.53           O  
ATOM   1534  CG  GLU A 193       2.772   5.890  19.844  1.00 96.53           C  
ATOM   1535  CD  GLU A 193       3.576   6.146  21.109  1.00 96.53           C  
ATOM   1536  OE1 GLU A 193       4.509   5.365  21.404  1.00 96.53           O  
ATOM   1537  OE2 GLU A 193       3.269   7.135  21.812  1.00 96.53           O  
ATOM   1538  N   SER A 194      -0.473   8.595  18.319  1.00 96.96           N  
ATOM   1539  CA  SER A 194      -1.757   9.288  18.332  1.00 96.96           C  
ATOM   1540  C   SER A 194      -2.679   8.765  17.236  1.00 96.96           C  
ATOM   1541  CB  SER A 194      -1.554  10.794  18.163  1.00 96.96           C  
ATOM   1542  O   SER A 194      -3.861   8.514  17.479  1.00 96.96           O  
ATOM   1543  OG  SER A 194      -2.800  11.471  18.147  1.00 96.96           O  
ATOM   1544  N   ARG A 195      -2.190   8.628  16.022  1.00 95.68           N  
ATOM   1545  CA  ARG A 195      -2.957   8.053  14.922  1.00 95.68           C  
ATOM   1546  C   ARG A 195      -3.407   6.633  15.252  1.00 95.68           C  
ATOM   1547  CB  ARG A 195      -2.132   8.054  13.633  1.00 95.68           C  
ATOM   1548  O   ARG A 195      -4.536   6.247  14.943  1.00 95.68           O  
ATOM   1549  CG  ARG A 195      -1.880   9.442  13.065  1.00 95.68           C  
ATOM   1550  CD  ARG A 195      -0.832   9.418  11.961  1.00 95.68           C  
ATOM   1551  NE  ARG A 195      -1.216   8.523  10.873  1.00 95.68           N  
ATOM   1552  NH1 ARG A 195       0.849   8.559   9.837  1.00 95.68           N  
ATOM   1553  NH2 ARG A 195      -0.862   7.318   8.950  1.00 95.68           N  
ATOM   1554  CZ  ARG A 195      -0.409   8.135   9.889  1.00 95.68           C  
ATOM   1555  N   LEU A 196      -2.495   5.836  15.792  1.00 95.05           N  
ATOM   1556  CA  LEU A 196      -2.793   4.461  16.177  1.00 95.05           C  
ATOM   1557  C   LEU A 196      -3.953   4.413  17.167  1.00 95.05           C  
ATOM   1558  CB  LEU A 196      -1.557   3.795  16.789  1.00 95.05           C  
ATOM   1559  O   LEU A 196      -4.867   3.599  17.019  1.00 95.05           O  
ATOM   1560  CG  LEU A 196      -1.726   2.348  17.253  1.00 95.05           C  
ATOM   1561  CD1 LEU A 196      -2.175   1.468  16.091  1.00 95.05           C  
ATOM   1562  CD2 LEU A 196      -0.427   1.824  17.856  1.00 95.05           C  
ATOM   1563  N   ASP A 197      -3.930   5.290  18.111  1.00 96.35           N  
ATOM   1564  CA  ASP A 197      -4.993   5.338  19.111  1.00 96.35           C  
ATOM   1565  C   ASP A 197      -6.346   5.615  18.461  1.00 96.35           C  
ATOM   1566  CB  ASP A 197      -4.688   6.403  20.166  1.00 96.35           C  
ATOM   1567  O   ASP A 197      -7.346   4.979  18.801  1.00 96.35           O  
ATOM   1568  CG  ASP A 197      -3.584   5.990  21.123  1.00 96.35           C  
ATOM   1569  OD1 ASP A 197      -3.256   4.786  21.194  1.00 96.35           O  
ATOM   1570  OD2 ASP A 197      -3.038   6.877  21.816  1.00 96.35           O  
ATOM   1571  N   GLU A 198      -6.348   6.531  17.565  1.00 94.94           N  
ATOM   1572  CA  GLU A 198      -7.573   6.876  16.850  1.00 94.94           C  
ATOM   1573  C   GLU A 198      -8.095   5.690  16.045  1.00 94.94           C  
ATOM   1574  CB  GLU A 198      -7.339   8.075  15.928  1.00 94.94           C  
ATOM   1575  O   GLU A 198      -9.296   5.412  16.046  1.00 94.94           O  
ATOM   1576  CG  GLU A 198      -8.618   8.677  15.364  1.00 94.94           C  
ATOM   1577  CD  GLU A 198      -8.382   9.950  14.567  1.00 94.94           C  
ATOM   1578  OE1 GLU A 198      -9.363  10.542  14.064  1.00 94.94           O  
ATOM   1579  OE2 GLU A 198      -7.205  10.358  14.445  1.00 94.94           O  
ATOM   1580  N   LEU A 199      -7.255   5.024  15.427  1.00 92.13           N  
ATOM   1581  CA  LEU A 199      -7.627   3.888  14.591  1.00 92.13           C  
ATOM   1582  C   LEU A 199      -8.152   2.736  15.442  1.00 92.13           C  
ATOM   1583  CB  LEU A 199      -6.429   3.418  13.761  1.00 92.13           C  
ATOM   1584  O   LEU A 199      -9.115   2.066  15.061  1.00 92.13           O  
ATOM   1585  CG  LEU A 199      -6.750   2.592  12.515  1.00 92.13           C  
ATOM   1586  CD1 LEU A 199      -7.258   3.495  11.396  1.00 92.13           C  
ATOM   1587  CD2 LEU A 199      -5.523   1.808  12.062  1.00 92.13           C  
ATOM   1588  N   LYS A 200      -7.520   2.497  16.563  1.00 92.91           N  
ATOM   1589  CA  LYS A 200      -7.961   1.446  17.475  1.00 92.91           C  
ATOM   1590  C   LYS A 200      -9.381   1.708  17.970  1.00 92.91           C  
ATOM   1591  CB  LYS A 200      -7.005   1.330  18.664  1.00 92.91           C  
ATOM   1592  O   LYS A 200     -10.183   0.780  18.090  1.00 92.91           O  
ATOM   1593  CG  LYS A 200      -5.700   0.617  18.341  1.00 92.91           C  
ATOM   1594  CD  LYS A 200      -4.843   0.431  19.586  1.00 92.91           C  
ATOM   1595  CE  LYS A 200      -3.587  -0.376  19.286  1.00 92.91           C  
ATOM   1596  NZ  LYS A 200      -2.710  -0.506  20.488  1.00 92.91           N  
ATOM   1597  N   LYS A 201      -9.628   2.923  18.278  1.00 92.87           N  
ATOM   1598  CA  LYS A 201     -10.967   3.312  18.709  1.00 92.87           C  
ATOM   1599  C   LYS A 201     -11.996   3.045  17.614  1.00 92.87           C  
ATOM   1600  CB  LYS A 201     -10.996   4.789  19.106  1.00 92.87           C  
ATOM   1601  O   LYS A 201     -13.083   2.532  17.888  1.00 92.87           O  
ATOM   1602  CG  LYS A 201     -10.307   5.087  20.430  1.00 92.87           C  
ATOM   1603  CD  LYS A 201     -10.373   6.570  20.772  1.00 92.87           C  
ATOM   1604  CE  LYS A 201      -9.567   6.892  22.023  1.00 92.87           C  
ATOM   1605  NZ  LYS A 201      -9.527   8.360  22.294  1.00 92.87           N  
ATOM   1606  N   LYS A 202     -11.627   3.408  16.385  1.00 89.77           N  
ATOM   1607  CA  LYS A 202     -12.503   3.173  15.241  1.00 89.77           C  
ATOM   1608  C   LYS A 202     -12.774   1.683  15.053  1.00 89.77           C  
ATOM   1609  CB  LYS A 202     -11.893   3.760  13.967  1.00 89.77           C  
ATOM   1610  O   LYS A 202     -13.900   1.285  14.747  1.00 89.77           O  
ATOM   1611  CG  LYS A 202     -11.963   5.278  13.891  1.00 89.77           C  
ATOM   1612  CD  LYS A 202     -11.407   5.797  12.571  1.00 89.77           C  
ATOM   1613  CE  LYS A 202     -11.403   7.319  12.525  1.00 89.77           C  
ATOM   1614  NZ  LYS A 202     -10.827   7.833  11.246  1.00 89.77           N  
ATOM   1615  N   LEU A 203     -11.710   0.914  15.145  1.00 87.18           N  
ATOM   1616  CA  LEU A 203     -11.821  -0.531  14.976  1.00 87.18           C  
ATOM   1617  C   LEU A 203     -12.743  -1.133  16.032  1.00 87.18           C  
ATOM   1618  CB  LEU A 203     -10.441  -1.188  15.052  1.00 87.18           C  
ATOM   1619  O   LEU A 203     -13.550  -2.014  15.728  1.00 87.18           O  
ATOM   1620  CG  LEU A 203     -10.385  -2.686  14.750  1.00 87.18           C  
ATOM   1621  CD1 LEU A 203     -10.857  -2.958  13.326  1.00 87.18           C  
ATOM   1622  CD2 LEU A 203      -8.974  -3.223  14.963  1.00 87.18           C  
ATOM   1623  N   LEU A 204     -12.648  -0.667  17.253  1.00 87.62           N  
ATOM   1624  CA  LEU A 204     -13.490  -1.141  18.346  1.00 87.62           C  
ATOM   1625  C   LEU A 204     -14.959  -0.835  18.071  1.00 87.62           C  
ATOM   1626  CB  LEU A 204     -13.063  -0.500  19.669  1.00 87.62           C  
ATOM   1627  O   LEU A 204     -15.831  -1.665  18.341  1.00 87.62           O  
ATOM   1628  CG  LEU A 204     -11.880  -1.153  20.387  1.00 87.62           C  
ATOM   1629  CD1 LEU A 204     -11.247  -0.170  21.367  1.00 87.62           C  
ATOM   1630  CD2 LEU A 204     -12.326  -2.421  21.107  1.00 87.62           C  
ATOM   1631  N   LYS A 205     -15.217   0.316  17.573  1.00 85.50           N  
ATOM   1632  CA  LYS A 205     -16.573   0.724  17.217  1.00 85.50           C  
ATOM   1633  C   LYS A 205     -17.151  -0.177  16.129  1.00 85.50           C  
ATOM   1634  CB  LYS A 205     -16.591   2.181  16.754  1.00 85.50           C  
ATOM   1635  O   LYS A 205     -18.334  -0.519  16.163  1.00 85.50           O  
ATOM   1636  CG  LYS A 205     -16.383   3.189  17.875  1.00 85.50           C  
ATOM   1637  CD  LYS A 205     -16.451   4.621  17.360  1.00 85.50           C  
ATOM   1638  CE  LYS A 205     -16.164   5.628  18.465  1.00 85.50           C  
ATOM   1639  NZ  LYS A 205     -16.153   7.030  17.948  1.00 85.50           N  
ATOM   1640  N   LEU A 206     -16.321  -0.543  15.214  1.00 78.83           N  
ATOM   1641  CA  LEU A 206     -16.729  -1.403  14.109  1.00 78.83           C  
ATOM   1642  C   LEU A 206     -17.013  -2.819  14.599  1.00 78.83           C  
ATOM   1643  CB  LEU A 206     -15.649  -1.433  13.025  1.00 78.83           C  
ATOM   1644  O   LEU A 206     -17.932  -3.478  14.107  1.00 78.83           O  
ATOM   1645  CG  LEU A 206     -15.564  -0.204  12.118  1.00 78.83           C  
ATOM   1646  CD1 LEU A 206     -14.281  -0.240  11.295  1.00 78.83           C  
ATOM   1647  CD2 LEU A 206     -16.787  -0.125  11.210  1.00 78.83           C  
ATOM   1648  N   GLN A 207     -16.216  -3.227  15.559  1.00 73.12           N  
ATOM   1649  CA  GLN A 207     -16.367  -4.565  16.120  1.00 73.12           C  
ATOM   1650  C   GLN A 207     -17.601  -4.650  17.014  1.00 73.12           C  
ATOM   1651  CB  GLN A 207     -15.118  -4.961  16.910  1.00 73.12           C  
ATOM   1652  O   GLN A 207     -18.207  -5.716  17.143  1.00 73.12           O  
ATOM   1653  CG  GLN A 207     -13.886  -5.179  16.043  1.00 73.12           C  
ATOM   1654  CD  GLN A 207     -12.647  -5.508  16.856  1.00 73.12           C  
ATOM   1655  NE2 GLN A 207     -11.751  -6.300  16.277  1.00 73.12           N  
ATOM   1656  OE1 GLN A 207     -12.497  -5.053  17.994  1.00 73.12           O  
ATOM   1657  N   SER A 208     -17.957  -3.514  17.615  1.00 69.75           N  
ATOM   1658  CA  SER A 208     -19.091  -3.430  18.529  1.00 69.75           C  
ATOM   1659  C   SER A 208     -20.408  -3.317  17.767  1.00 69.75           C  
ATOM   1660  CB  SER A 208     -18.933  -2.237  19.472  1.00 69.75           C  
ATOM   1661  O   SER A 208     -21.451  -3.762  18.250  1.00 69.75           O  
ATOM   1662  OG  SER A 208     -18.976  -1.017  18.751  1.00 69.75           O  
ATOM   1663  N   ASN A 209     -20.402  -2.801  16.504  1.00 60.13           N  
ATOM   1664  CA  ASN A 209     -21.544  -2.458  15.662  1.00 60.13           C  
ATOM   1665  C   ASN A 209     -21.765  -3.498  14.567  1.00 60.13           C  
ATOM   1666  CB  ASN A 209     -21.360  -1.070  15.047  1.00 60.13           C  
ATOM   1667  O   ASN A 209     -22.885  -3.667  14.083  1.00 60.13           O  
ATOM   1668  CG  ASN A 209     -21.475   0.043  16.070  1.00 60.13           C  
ATOM   1669  ND2 ASN A 209     -20.922   1.206  15.747  1.00 60.13           N  
ATOM   1670  OD1 ASN A 209     -22.054  -0.142  17.144  1.00 60.13           O  
ATOM   1671  N   THR A 210     -20.981  -4.590  14.384  1.00 52.11           N  
ATOM   1672  CA  THR A 210     -21.024  -5.469  13.221  1.00 52.11           C  
ATOM   1673  C   THR A 210     -20.640  -6.895  13.606  1.00 52.11           C  
ATOM   1674  CB  THR A 210     -20.089  -4.966  12.106  1.00 52.11           C  
ATOM   1675  O   THR A 210     -19.855  -7.103  14.534  1.00 52.11           O  
ATOM   1676  CG2 THR A 210     -20.629  -3.689  11.470  1.00 52.11           C  
ATOM   1677  OG1 THR A 210     -18.794  -4.701  12.659  1.00 52.11           O  
ATOM   1678  N   ALA A 211     -21.583  -7.951  13.538  1.00 48.72           N  
ATOM   1679  CA  ALA A 211     -21.531  -9.322  13.034  1.00 48.72           C  
ATOM   1680  C   ALA A 211     -20.251  -9.567  12.242  1.00 48.72           C  
ATOM   1681  CB  ALA A 211     -22.754  -9.617  12.169  1.00 48.72           C  
ATOM   1682  O   ALA A 211     -20.207 -10.446  11.378  1.00 48.72           O  
ATOM   1683  N   THR A 212     -19.109  -8.606  12.186  1.00 47.68           N  
ATOM   1684  CA  THR A 212     -17.850  -8.820  11.481  1.00 47.68           C  
ATOM   1685  C   THR A 212     -16.824  -9.484  12.395  1.00 47.68           C  
ATOM   1686  CB  THR A 212     -17.279  -7.495  10.942  1.00 47.68           C  
ATOM   1687  O   THR A 212     -16.499  -8.955  13.460  1.00 47.68           O  
ATOM   1688  CG2 THR A 212     -17.291  -7.470   9.417  1.00 47.68           C  
ATOM   1689  OG1 THR A 212     -18.070  -6.406  11.433  1.00 47.68           O  
ATOM   1690  N   ARG A 213     -17.060 -10.732  12.837  1.00 48.73           N  
ATOM   1691  CA  ARG A 213     -15.978 -11.498  13.448  1.00 48.73           C  
ATOM   1692  C   ARG A 213     -14.762 -11.558  12.530  1.00 48.73           C  
ATOM   1693  CB  ARG A 213     -16.448 -12.914  13.789  1.00 48.73           C  
ATOM   1694  O   ARG A 213     -14.884 -11.895  11.351  1.00 48.73           O  
ATOM   1695  CG  ARG A 213     -17.082 -13.039  15.165  1.00 48.73           C  
ATOM   1696  CD  ARG A 213     -17.378 -14.490  15.520  1.00 48.73           C  
ATOM   1697  NE  ARG A 213     -17.969 -14.609  16.850  1.00 48.73           N  
ATOM   1698  NH1 ARG A 213     -18.160 -16.910  16.784  1.00 48.73           N  
ATOM   1699  NH2 ARG A 213     -18.855 -15.750  18.635  1.00 48.73           N  
ATOM   1700  CZ  ARG A 213     -18.327 -15.756  17.420  1.00 48.73           C  
ATOM   1701  N   LEU A 214     -13.860 -10.579  12.648  1.00 47.78           N  
ATOM   1702  CA  LEU A 214     -12.567 -10.505  11.978  1.00 47.78           C  
ATOM   1703  C   LEU A 214     -11.831 -11.838  12.069  1.00 47.78           C  
ATOM   1704  CB  LEU A 214     -11.709  -9.393  12.589  1.00 47.78           C  
ATOM   1705  O   LEU A 214     -11.721 -12.419  13.151  1.00 47.78           O  
ATOM   1706  CG  LEU A 214     -12.071  -7.962  12.190  1.00 47.78           C  
ATOM   1707  CD1 LEU A 214     -11.799  -7.005  13.345  1.00 47.78           C  
ATOM   1708  CD2 LEU A 214     -11.297  -7.541  10.945  1.00 47.78           C  
ATOM   1709  N   PRO A 215     -11.788 -12.640  10.976  1.00 46.28           N  
ATOM   1710  CA  PRO A 215     -10.998 -13.872  11.038  1.00 46.28           C  
ATOM   1711  C   PRO A 215      -9.538 -13.619  11.408  1.00 46.28           C  
ATOM   1712  CB  PRO A 215     -11.112 -14.435   9.619  1.00 46.28           C  
ATOM   1713  O   PRO A 215      -9.023 -12.520  11.188  1.00 46.28           O  
ATOM   1714  CG  PRO A 215     -11.849 -13.387   8.850  1.00 46.28           C  
ATOM   1715  CD  PRO A 215     -12.212 -12.273   9.789  1.00 46.28           C  
ATOM   1716  N   ASN A 216      -9.065 -14.224  12.504  1.00 41.93           N  
ATOM   1717  CA  ASN A 216      -7.662 -14.416  12.854  1.00 41.93           C  
ATOM   1718  C   ASN A 216      -6.847 -14.899  11.658  1.00 41.93           C  
ATOM   1719  CB  ASN A 216      -7.529 -15.398  14.019  1.00 41.93           C  
ATOM   1720  O   ASN A 216      -7.073 -15.999  11.151  1.00 41.93           O  
ATOM   1721  CG  ASN A 216      -6.910 -14.764  15.250  1.00 41.93           C  
ATOM   1722  ND2 ASN A 216      -6.811 -15.534  16.327  1.00 41.93           N  
ATOM   1723  OD1 ASN A 216      -6.526 -13.592  15.233  1.00 41.93           O  
ATOM   1724  N   TYR A 217      -6.664 -14.056  10.589  1.00 51.40           N  
ATOM   1725  CA  TYR A 217      -5.937 -14.460   9.391  1.00 51.40           C  
ATOM   1726  C   TYR A 217      -4.432 -14.342   9.601  1.00 51.40           C  
ATOM   1727  CB  TYR A 217      -6.364 -13.612   8.190  1.00 51.40           C  
ATOM   1728  O   TYR A 217      -3.963 -13.414  10.266  1.00 51.40           O  
ATOM   1729  CG  TYR A 217      -7.766 -13.901   7.711  1.00 51.40           C  
ATOM   1730  CD1 TYR A 217      -8.030 -14.995   6.890  1.00 51.40           C  
ATOM   1731  CD2 TYR A 217      -8.828 -13.082   8.077  1.00 51.40           C  
ATOM   1732  CE1 TYR A 217      -9.320 -15.265   6.444  1.00 51.40           C  
ATOM   1733  CE2 TYR A 217     -10.122 -13.342   7.637  1.00 51.40           C  
ATOM   1734  OH  TYR A 217     -11.637 -14.696   6.385  1.00 51.40           O  
ATOM   1735  CZ  TYR A 217     -10.358 -14.434   6.823  1.00 51.40           C  
ATOM   1736  N   LEU A 218      -3.808 -15.504   9.634  1.00 43.54           N  
ATOM   1737  CA  LEU A 218      -2.442 -16.016   9.618  1.00 43.54           C  
ATOM   1738  C   LEU A 218      -1.720 -15.597   8.341  1.00 43.54           C  
ATOM   1739  CB  LEU A 218      -2.439 -17.542   9.742  1.00 43.54           C  
ATOM   1740  O   LEU A 218      -0.610 -16.061   8.070  1.00 43.54           O  
ATOM   1741  CG  LEU A 218      -2.957 -18.115  11.062  1.00 43.54           C  
ATOM   1742  CD1 LEU A 218      -3.038 -19.636  10.983  1.00 43.54           C  
ATOM   1743  CD2 LEU A 218      -2.064 -17.682  12.220  1.00 43.54           C  
ATOM   1744  N   LEU A 219      -2.250 -14.542   7.593  1.00 49.24           N  
ATOM   1745  CA  LEU A 219      -1.250 -14.306   6.557  1.00 49.24           C  
ATOM   1746  C   LEU A 219      -0.616 -12.928   6.717  1.00 49.24           C  
ATOM   1747  CB  LEU A 219      -1.878 -14.434   5.167  1.00 49.24           C  
ATOM   1748  O   LEU A 219      -1.316 -11.943   6.959  1.00 49.24           O  
ATOM   1749  CG  LEU A 219      -2.423 -15.813   4.793  1.00 49.24           C  
ATOM   1750  CD1 LEU A 219      -3.227 -15.733   3.499  1.00 49.24           C  
ATOM   1751  CD2 LEU A 219      -1.286 -16.821   4.661  1.00 49.24           C  
ATOM   1752  N   ALA A 220       0.569 -12.894   7.102  1.00 52.79           N  
ATOM   1753  CA  ALA A 220       1.553 -11.861   7.414  1.00 52.79           C  
ATOM   1754  C   ALA A 220       1.758 -10.922   6.228  1.00 52.79           C  
ATOM   1755  CB  ALA A 220       2.881 -12.496   7.821  1.00 52.79           C  
ATOM   1756  O   ALA A 220       1.633 -11.335   5.073  1.00 52.79           O  
ATOM   1757  N   ARG A 221       1.378  -9.624   6.277  1.00 58.76           N  
ATOM   1758  CA  ARG A 221       1.776  -8.515   5.416  1.00 58.76           C  
ATOM   1759  C   ARG A 221       3.291  -8.339   5.415  1.00 58.76           C  
ATOM   1760  CB  ARG A 221       1.098  -7.218   5.863  1.00 58.76           C  
ATOM   1761  O   ARG A 221       3.954  -8.616   6.416  1.00 58.76           O  
ATOM   1762  CG  ARG A 221      -0.243  -6.961   5.193  1.00 58.76           C  
ATOM   1763  CD  ARG A 221      -0.791  -5.584   5.539  1.00 58.76           C  
ATOM   1764  NE  ARG A 221      -0.362  -4.575   4.574  1.00 58.76           N  
ATOM   1765  NH1 ARG A 221      -2.178  -3.186   4.907  1.00 58.76           N  
ATOM   1766  NH2 ARG A 221      -0.550  -2.610   3.400  1.00 58.76           N  
ATOM   1767  CZ  ARG A 221      -1.031  -3.460   4.296  1.00 58.76           C  
ATOM   1768  N   PRO A 222       3.879  -8.351   4.210  1.00 52.02           N  
ATOM   1769  CA  PRO A 222       5.333  -8.213   4.110  1.00 52.02           C  
ATOM   1770  C   PRO A 222       5.898  -7.187   5.090  1.00 52.02           C  
ATOM   1771  CB  PRO A 222       5.546  -7.761   2.663  1.00 52.02           C  
ATOM   1772  O   PRO A 222       5.201  -6.243   5.471  1.00 52.02           O  
ATOM   1773  CG  PRO A 222       4.190  -7.352   2.187  1.00 52.02           C  
ATOM   1774  CD  PRO A 222       3.170  -7.844   3.174  1.00 52.02           C  
ATOM   1775  N   VAL A 223       6.866  -7.688   5.897  1.00 49.23           N  
ATOM   1776  CA  VAL A 223       7.725  -6.948   6.815  1.00 49.23           C  
ATOM   1777  C   VAL A 223       8.420  -5.811   6.069  1.00 49.23           C  
ATOM   1778  CB  VAL A 223       8.773  -7.869   7.479  1.00 49.23           C  
ATOM   1779  O   VAL A 223       8.906  -5.999   4.951  1.00 49.23           O  
ATOM   1780  CG1 VAL A 223       9.466  -7.152   8.636  1.00 49.23           C  
ATOM   1781  CG2 VAL A 223       8.116  -9.161   7.963  1.00 49.23           C  
ATOM   1782  N   SER A 224       7.960  -4.546   6.172  1.00 46.53           N  
ATOM   1783  CA  SER A 224       8.751  -3.363   5.850  1.00 46.53           C  
ATOM   1784  C   SER A 224      10.127  -3.423   6.506  1.00 46.53           C  
ATOM   1785  CB  SER A 224       8.022  -2.094   6.291  1.00 46.53           C  
ATOM   1786  O   SER A 224      10.251  -3.821   7.666  1.00 46.53           O  
ATOM   1787  OG  SER A 224       7.668  -2.167   7.661  1.00 46.53           O  
TER    1788      SER A 224                                                      
ENDMDL                                                                          
END                                                                             
