# Supplementary material for: Uncoupled evolution of the Polycomb system and deep origin of non-canonical PRC1
Source: Commun Biol. 2023 Nov 10;6:1144. doi: 10.1038/s42003-023-05501-x (PMC10638273; doi:10.1038/s42003-023-05501-x)
Supplement: Supplementary file 8 — Supplementary Data 5 [file 42003_2023_5501_MOESM8_ESM.zip › Supplementary Data 5/PCGF_putative_checks/PCGF_alphafold_remainedputative/TETTHE021998_PCGF_e59f4.result/TETTHE_RAWUL.pdb]

MODEL     1                                                                     
ATOM   2592  N   THR A 313     -12.529 -19.029  -0.729  1.00 31.97           N  
ATOM   2593  CA  THR A 313     -13.286 -17.788  -0.858  1.00 31.97           C  
ATOM   2594  C   THR A 313     -13.096 -16.908   0.374  1.00 31.97           C  
ATOM   2595  CB  THR A 313     -14.786 -18.068  -1.067  1.00 31.97           C  
ATOM   2596  O   THR A 313     -12.948 -17.415   1.488  1.00 31.97           O  
ATOM   2597  CG2 THR A 313     -15.019 -18.917  -2.312  1.00 31.97           C  
ATOM   2598  OG1 THR A 313     -15.299 -18.764   0.076  1.00 31.97           O  
ATOM   2599  N   SER A 314     -12.395 -15.779   0.215  1.00 33.85           N  
ATOM   2600  CA  SER A 314     -11.874 -14.726   1.080  1.00 33.85           C  
ATOM   2601  C   SER A 314     -12.999 -14.011   1.821  1.00 33.85           C  
ATOM   2602  CB  SER A 314     -11.064 -13.715   0.267  1.00 33.85           C  
ATOM   2603  O   SER A 314     -12.749 -13.265   2.770  1.00 33.85           O  
ATOM   2604  OG  SER A 314     -11.920 -12.787  -0.376  1.00 33.85           O  
ATOM   2605  N   LYS A 315     -13.870 -14.744   2.507  1.00 33.15           N  
ATOM   2606  CA  LYS A 315     -14.415 -13.946   3.602  1.00 33.15           C  
ATOM   2607  C   LYS A 315     -15.410 -14.755   4.430  1.00 33.15           C  
ATOM   2608  CB  LYS A 315     -15.087 -12.682   3.063  1.00 33.15           C  
ATOM   2609  O   LYS A 315     -15.704 -14.404   5.574  1.00 33.15           O  
ATOM   2610  CG  LYS A 315     -14.176 -11.464   3.027  1.00 33.15           C  
ATOM   2611  CD  LYS A 315     -14.934 -10.212   2.605  1.00 33.15           C  
ATOM   2612  CE  LYS A 315     -14.018  -8.997   2.543  1.00 33.15           C  
ATOM   2613  NZ  LYS A 315     -14.757  -7.766   2.134  1.00 33.15           N  
ATOM   2614  N   THR A 316     -15.331 -16.134   4.593  1.00 30.06           N  
ATOM   2615  CA  THR A 316     -16.033 -16.757   5.710  1.00 30.06           C  
ATOM   2616  C   THR A 316     -15.446 -18.131   6.018  1.00 30.06           C  
ATOM   2617  CB  THR A 316     -17.539 -16.892   5.419  1.00 30.06           C  
ATOM   2618  O   THR A 316     -15.127 -18.895   5.105  1.00 30.06           O  
ATOM   2619  CG2 THR A 316     -18.200 -15.523   5.295  1.00 30.06           C  
ATOM   2620  OG1 THR A 316     -17.720 -17.610   4.193  1.00 30.06           O  
ATOM   2621  N   ASP A 317     -14.316 -18.263   6.568  1.00 30.55           N  
ATOM   2622  CA  ASP A 317     -13.799 -19.473   7.200  1.00 30.55           C  
ATOM   2623  C   ASP A 317     -14.795 -20.624   7.079  1.00 30.55           C  
ATOM   2624  CB  ASP A 317     -13.473 -19.212   8.672  1.00 30.55           C  
ATOM   2625  O   ASP A 317     -15.114 -21.283   8.071  1.00 30.55           O  
ATOM   2626  CG  ASP A 317     -12.020 -18.833   8.899  1.00 30.55           C  
ATOM   2627  OD1 ASP A 317     -11.194 -19.003   7.976  1.00 30.55           O  
ATOM   2628  OD2 ASP A 317     -11.698 -18.363  10.012  1.00 30.55           O  
ATOM   2629  N   ARG A 318     -15.453 -20.949   5.987  1.00 28.84           N  
ATOM   2630  CA  ARG A 318     -16.032 -22.279   5.824  1.00 28.84           C  
ATOM   2631  C   ARG A 318     -15.421 -22.999   4.626  1.00 28.84           C  
ATOM   2632  CB  ARG A 318     -17.551 -22.188   5.662  1.00 28.84           C  
ATOM   2633  O   ARG A 318     -15.238 -22.402   3.564  1.00 28.84           O  
ATOM   2634  CG  ARG A 318     -18.293 -21.908   6.959  1.00 28.84           C  
ATOM   2635  CD  ARG A 318     -19.797 -22.073   6.795  1.00 28.84           C  
ATOM   2636  NE  ARG A 318     -20.514 -21.733   8.022  1.00 28.84           N  
ATOM   2637  NH1 ARG A 318     -22.619 -22.053   7.126  1.00 28.84           N  
ATOM   2638  NH2 ARG A 318     -22.385 -21.406   9.312  1.00 28.84           N  
ATOM   2639  CZ  ARG A 318     -21.838 -21.731   8.150  1.00 28.84           C  
ATOM   2640  N   HIS A 319     -14.474 -23.906   4.888  1.00 29.58           N  
ATOM   2641  CA  HIS A 319     -13.818 -24.840   3.981  1.00 29.58           C  
ATOM   2642  C   HIS A 319     -14.839 -25.662   3.202  1.00 29.58           C  
ATOM   2643  CB  HIS A 319     -12.878 -25.767   4.754  1.00 29.58           C  
ATOM   2644  O   HIS A 319     -15.754 -26.243   3.791  1.00 29.58           O  
ATOM   2645  CG  HIS A 319     -11.699 -25.066   5.348  1.00 29.58           C  
ATOM   2646  CD2 HIS A 319     -11.510 -24.527   6.576  1.00 29.58           C  
ATOM   2647  ND1 HIS A 319     -10.530 -24.851   4.650  1.00 29.58           N  
ATOM   2648  CE1 HIS A 319      -9.672 -24.210   5.425  1.00 29.58           C  
ATOM   2649  NE2 HIS A 319     -10.242 -24.002   6.599  1.00 29.58           N  
ATOM   2650  N   ARG A 320     -15.179 -25.288   1.995  1.00 34.00           N  
ATOM   2651  CA  ARG A 320     -16.028 -26.243   1.291  1.00 34.00           C  
ATOM   2652  C   ARG A 320     -15.223 -27.049   0.277  1.00 34.00           C  
ATOM   2653  CB  ARG A 320     -17.181 -25.522   0.589  1.00 34.00           C  
ATOM   2654  O   ARG A 320     -14.407 -26.491  -0.460  1.00 34.00           O  
ATOM   2655  CG  ARG A 320     -18.392 -25.287   1.478  1.00 34.00           C  
ATOM   2656  CD  ARG A 320     -19.541 -24.649   0.709  1.00 34.00           C  
ATOM   2657  NE  ARG A 320     -20.634 -24.261   1.596  1.00 34.00           N  
ATOM   2658  NH1 ARG A 320     -21.767 -23.032   0.001  1.00 34.00           N  
ATOM   2659  NH2 ARG A 320     -22.605 -23.210   2.127  1.00 34.00           N  
ATOM   2660  CZ  ARG A 320     -21.666 -23.502   1.240  1.00 34.00           C  
ATOM   2661  N   TYR A 321     -15.132 -28.414   0.537  1.00 33.77           N  
ATOM   2662  CA  TYR A 321     -14.435 -29.431  -0.242  1.00 33.77           C  
ATOM   2663  C   TYR A 321     -15.311 -29.941  -1.381  1.00 33.77           C  
ATOM   2664  CB  TYR A 321     -14.013 -30.600   0.654  1.00 33.77           C  
ATOM   2665  O   TYR A 321     -16.505 -30.184  -1.193  1.00 33.77           O  
ATOM   2666  CG  TYR A 321     -12.968 -30.231   1.679  1.00 33.77           C  
ATOM   2667  CD1 TYR A 321     -11.611 -30.287   1.370  1.00 33.77           C  
ATOM   2668  CD2 TYR A 321     -13.336 -29.828   2.959  1.00 33.77           C  
ATOM   2669  CE1 TYR A 321     -10.645 -29.951   2.312  1.00 33.77           C  
ATOM   2670  CE2 TYR A 321     -12.378 -29.489   3.909  1.00 33.77           C  
ATOM   2671  OH  TYR A 321     -10.084 -29.219   4.513  1.00 33.77           O  
ATOM   2672  CZ  TYR A 321     -11.037 -29.553   3.576  1.00 33.77           C  
ATOM   2673  N   ILE A 322     -14.879 -29.631  -2.688  1.00 36.35           N  
ATOM   2674  CA  ILE A 322     -15.683 -30.215  -3.756  1.00 36.35           C  
ATOM   2675  C   ILE A 322     -15.013 -31.487  -4.270  1.00 36.35           C  
ATOM   2676  CB  ILE A 322     -15.895 -29.215  -4.915  1.00 36.35           C  
ATOM   2677  O   ILE A 322     -13.813 -31.492  -4.555  1.00 36.35           O  
ATOM   2678  CG1 ILE A 322     -16.591 -27.947  -4.406  1.00 36.35           C  
ATOM   2679  CG2 ILE A 322     -16.698 -29.863  -6.048  1.00 36.35           C  
ATOM   2680  CD1 ILE A 322     -16.709 -26.844  -5.449  1.00 36.35           C  
ATOM   2681  N   SER A 323     -15.642 -32.657  -4.022  1.00 38.98           N  
ATOM   2682  CA  SER A 323     -15.115 -33.955  -4.429  1.00 38.98           C  
ATOM   2683  C   SER A 323     -15.136 -34.109  -5.946  1.00 38.98           C  
ATOM   2684  CB  SER A 323     -15.916 -35.086  -3.782  1.00 38.98           C  
ATOM   2685  O   SER A 323     -15.905 -33.434  -6.633  1.00 38.98           O  
ATOM   2686  OG  SER A 323     -17.140 -35.291  -4.467  1.00 38.98           O  
ATOM   2687  N   GLU A 324     -14.230 -34.717  -6.674  1.00 38.12           N  
ATOM   2688  CA  GLU A 324     -14.057 -35.035  -8.088  1.00 38.12           C  
ATOM   2689  C   GLU A 324     -15.282 -35.756  -8.645  1.00 38.12           C  
ATOM   2690  CB  GLU A 324     -12.804 -35.888  -8.298  1.00 38.12           C  
ATOM   2691  O   GLU A 324     -15.697 -35.502  -9.777  1.00 38.12           O  
ATOM   2692  CG  GLU A 324     -11.861 -35.344  -9.361  1.00 38.12           C  
ATOM   2693  CD  GLU A 324     -10.600 -36.177  -9.528  1.00 38.12           C  
ATOM   2694  OE1 GLU A 324      -9.761 -35.842 -10.395  1.00 38.12           O  
ATOM   2695  OE2 GLU A 324     -10.450 -37.174  -8.787  1.00 38.12           O  
ATOM   2696  N   LYS A 325     -15.999 -36.406  -7.885  1.00 38.05           N  
ATOM   2697  CA  LYS A 325     -17.258 -37.068  -8.217  1.00 38.05           C  
ATOM   2698  C   LYS A 325     -18.399 -36.060  -8.320  1.00 38.05           C  
ATOM   2699  CB  LYS A 325     -17.594 -38.136  -7.175  1.00 38.05           C  
ATOM   2700  O   LYS A 325     -19.240 -36.157  -9.216  1.00 38.05           O  
ATOM   2701  CG  LYS A 325     -18.162 -39.418  -7.764  1.00 38.05           C  
ATOM   2702  CD  LYS A 325     -18.459 -40.447  -6.681  1.00 38.05           C  
ATOM   2703  CE  LYS A 325     -19.064 -41.717  -7.266  1.00 38.05           C  
ATOM   2704  NZ  LYS A 325     -19.335 -42.738  -6.210  1.00 38.05           N  
ATOM   2705  N   THR A 326     -18.330 -34.942  -7.568  1.00 39.53           N  
ATOM   2706  CA  THR A 326     -19.267 -33.824  -7.526  1.00 39.53           C  
ATOM   2707  C   THR A 326     -19.037 -32.881  -8.703  1.00 39.53           C  
ATOM   2708  CB  THR A 326     -19.144 -33.041  -6.205  1.00 39.53           C  
ATOM   2709  O   THR A 326     -19.993 -32.379  -9.299  1.00 39.53           O  
ATOM   2710  CG2 THR A 326     -20.350 -32.133  -5.990  1.00 39.53           C  
ATOM   2711  OG1 THR A 326     -19.056 -33.966  -5.115  1.00 39.53           O  
ATOM   2712  N   LEU A 327     -17.862 -32.785  -9.146  1.00 43.40           N  
ATOM   2713  CA  LEU A 327     -17.437 -32.037 -10.324  1.00 43.40           C  
ATOM   2714  C   LEU A 327     -17.849 -32.758 -11.604  1.00 43.40           C  
ATOM   2715  CB  LEU A 327     -15.921 -31.827 -10.308  1.00 43.40           C  
ATOM   2716  O   LEU A 327     -18.313 -32.126 -12.556  1.00 43.40           O  
ATOM   2717  CG  LEU A 327     -15.434 -30.386 -10.474  1.00 43.40           C  
ATOM   2718  CD1 LEU A 327     -14.620 -29.958  -9.258  1.00 43.40           C  
ATOM   2719  CD2 LEU A 327     -14.614 -30.243 -11.751  1.00 43.40           C  
ATOM   2720  N   LYS A 328     -17.820 -34.047 -11.527  1.00 39.70           N  
ATOM   2721  CA  LYS A 328     -18.222 -34.891 -12.649  1.00 39.70           C  
ATOM   2722  C   LYS A 328     -19.741 -35.019 -12.725  1.00 39.70           C  
ATOM   2723  CB  LYS A 328     -17.584 -36.276 -12.534  1.00 39.70           C  
ATOM   2724  O   LYS A 328     -20.314 -35.031 -13.816  1.00 39.70           O  
ATOM   2725  CG  LYS A 328     -16.341 -36.458 -13.392  1.00 39.70           C  
ATOM   2726  CD  LYS A 328     -15.776 -37.867 -13.266  1.00 39.70           C  
ATOM   2727  CE  LYS A 328     -14.472 -38.019 -14.038  1.00 39.70           C  
ATOM   2728  NZ  LYS A 328     -13.915 -39.400 -13.918  1.00 39.70           N  
ATOM   2729  N   SER A 329     -20.539 -34.897 -11.628  1.00 38.10           N  
ATOM   2730  CA  SER A 329     -21.992 -34.901 -11.488  1.00 38.10           C  
ATOM   2731  C   SER A 329     -22.590 -33.558 -11.891  1.00 38.10           C  
ATOM   2732  CB  SER A 329     -22.391 -35.236 -10.051  1.00 38.10           C  
ATOM   2733  O   SER A 329     -23.689 -33.503 -12.448  1.00 38.10           O  
ATOM   2734  OG  SER A 329     -23.374 -34.331  -9.578  1.00 38.10           O  
ATOM   2735  N   ILE A 330     -21.852 -32.413 -11.782  1.00 41.95           N  
ATOM   2736  CA  ILE A 330     -22.150 -31.060 -12.238  1.00 41.95           C  
ATOM   2737  C   ILE A 330     -22.100 -31.006 -13.763  1.00 41.95           C  
ATOM   2738  CB  ILE A 330     -21.169 -30.031 -11.633  1.00 41.95           C  
ATOM   2739  O   ILE A 330     -22.929 -30.348 -14.395  1.00 41.95           O  
ATOM   2740  CG1 ILE A 330     -21.378 -29.921 -10.118  1.00 41.95           C  
ATOM   2741  CG2 ILE A 330     -21.333 -28.666 -12.309  1.00 41.95           C  
ATOM   2742  CD1 ILE A 330     -20.332 -29.072  -9.409  1.00 41.95           C  
ATOM   2743  N   GLN A 331     -21.333 -31.838 -14.317  1.00 41.44           N  
ATOM   2744  CA  GLN A 331     -21.099 -31.982 -15.751  1.00 41.44           C  
ATOM   2745  C   GLN A 331     -22.188 -32.828 -16.403  1.00 41.44           C  
ATOM   2746  CB  GLN A 331     -19.726 -32.602 -16.011  1.00 41.44           C  
ATOM   2747  O   GLN A 331     -22.622 -32.536 -17.520  1.00 41.44           O  
ATOM   2748  CG  GLN A 331     -18.573 -31.613 -15.904  1.00 41.44           C  
ATOM   2749  CD  GLN A 331     -17.221 -32.258 -16.144  1.00 41.44           C  
ATOM   2750  NE2 GLN A 331     -16.204 -31.435 -16.374  1.00 41.44           N  
ATOM   2751  OE1 GLN A 331     -17.092 -33.486 -16.121  1.00 41.44           O  
ATOM   2752  N   GLU A 332     -22.862 -33.738 -15.585  1.00 39.66           N  
ATOM   2753  CA  GLU A 332     -23.775 -34.741 -16.127  1.00 39.66           C  
ATOM   2754  C   GLU A 332     -25.226 -34.403 -15.796  1.00 39.66           C  
ATOM   2755  CB  GLU A 332     -23.424 -36.132 -15.593  1.00 39.66           C  
ATOM   2756  O   GLU A 332     -26.131 -34.695 -16.580  1.00 39.66           O  
ATOM   2757  CG  GLU A 332     -22.174 -36.734 -16.219  1.00 39.66           C  
ATOM   2758  CD  GLU A 332     -21.818 -38.099 -15.653  1.00 39.66           C  
ATOM   2759  OE1 GLU A 332     -20.843 -38.720 -16.134  1.00 39.66           O  
ATOM   2760  OE2 GLU A 332     -22.521 -38.553 -14.722  1.00 39.66           O  
ATOM   2761  N   HIS A 333     -25.643 -33.436 -14.861  1.00 33.60           N  
ATOM   2762  CA  HIS A 333     -27.013 -33.141 -14.459  1.00 33.60           C  
ATOM   2763  C   HIS A 333     -27.245 -31.638 -14.351  1.00 33.60           C  
ATOM   2764  CB  HIS A 333     -27.338 -33.820 -13.127  1.00 33.60           C  
ATOM   2765  O   HIS A 333     -26.390 -30.909 -13.843  1.00 33.60           O  
ATOM   2766  CG  HIS A 333     -27.534 -35.298 -13.239  1.00 33.60           C  
ATOM   2767  CD2 HIS A 333     -27.439 -36.280 -12.311  1.00 33.60           C  
ATOM   2768  ND1 HIS A 333     -27.868 -35.917 -14.424  1.00 33.60           N  
ATOM   2769  CE1 HIS A 333     -27.972 -37.220 -14.219  1.00 33.60           C  
ATOM   2770  NE2 HIS A 333     -27.716 -37.466 -12.946  1.00 33.60           N  
ATOM   2771  N   ASP A 334     -27.763 -30.993 -15.446  1.00 43.44           N  
ATOM   2772  CA  ASP A 334     -28.623 -29.838 -15.684  1.00 43.44           C  
ATOM   2773  C   ASP A 334     -29.039 -29.182 -14.370  1.00 43.44           C  
ATOM   2774  CB  ASP A 334     -29.862 -30.246 -16.484  1.00 43.44           C  
ATOM   2775  O   ASP A 334     -29.343 -29.872 -13.395  1.00 43.44           O  
ATOM   2776  CG  ASP A 334     -29.876 -29.672 -17.890  1.00 43.44           C  
ATOM   2777  OD1 ASP A 334     -29.037 -28.799 -18.200  1.00 43.44           O  
ATOM   2778  OD2 ASP A 334     -30.736 -30.094 -18.693  1.00 43.44           O  
ATOM   2779  N   ASP A 335     -28.397 -27.935 -14.059  1.00 37.30           N  
ATOM   2780  CA  ASP A 335     -28.789 -26.609 -13.589  1.00 37.30           C  
ATOM   2781  C   ASP A 335     -29.230 -26.653 -12.128  1.00 37.30           C  
ATOM   2782  CB  ASP A 335     -29.910 -26.040 -14.460  1.00 37.30           C  
ATOM   2783  O   ASP A 335     -29.064 -25.676 -11.395  1.00 37.30           O  
ATOM   2784  CG  ASP A 335     -29.402 -25.414 -15.747  1.00 37.30           C  
ATOM   2785  OD1 ASP A 335     -28.177 -25.202 -15.880  1.00 37.30           O  
ATOM   2786  OD2 ASP A 335     -30.234 -25.127 -16.635  1.00 37.30           O  
ATOM   2787  N   THR A 336     -29.235 -27.877 -11.399  1.00 33.12           N  
ATOM   2788  CA  THR A 336     -29.871 -27.910 -10.087  1.00 33.12           C  
ATOM   2789  C   THR A 336     -28.829 -28.068  -8.984  1.00 33.12           C  
ATOM   2790  CB  THR A 336     -30.900 -29.052  -9.993  1.00 33.12           C  
ATOM   2791  O   THR A 336     -28.968 -27.491  -7.904  1.00 33.12           O  
ATOM   2792  CG2 THR A 336     -32.311 -28.547 -10.274  1.00 33.12           C  
ATOM   2793  OG1 THR A 336     -30.568 -30.066 -10.950  1.00 33.12           O  
ATOM   2794  N   LEU A 337     -27.559 -28.523  -9.334  1.00 32.76           N  
ATOM   2795  CA  LEU A 337     -26.542 -28.676  -8.299  1.00 32.76           C  
ATOM   2796  C   LEU A 337     -25.642 -27.447  -8.236  1.00 32.76           C  
ATOM   2797  CB  LEU A 337     -25.699 -29.928  -8.557  1.00 32.76           C  
ATOM   2798  O   LEU A 337     -25.102 -27.122  -7.176  1.00 32.76           O  
ATOM   2799  CG  LEU A 337     -26.038 -31.159  -7.714  1.00 32.76           C  
ATOM   2800  CD1 LEU A 337     -25.813 -32.433  -8.521  1.00 32.76           C  
ATOM   2801  CD2 LEU A 337     -25.208 -31.176  -6.435  1.00 32.76           C  
ATOM   2802  N   PHE A 338     -25.759 -26.525  -9.331  1.00 33.39           N  
ATOM   2803  CA  PHE A 338     -25.100 -25.224  -9.349  1.00 33.39           C  
ATOM   2804  C   PHE A 338     -25.897 -24.203  -8.546  1.00 33.39           C  
ATOM   2805  CB  PHE A 338     -24.917 -24.733 -10.788  1.00 33.39           C  
ATOM   2806  O   PHE A 338     -25.326 -23.273  -7.973  1.00 33.39           O  
ATOM   2807  CG  PHE A 338     -23.511 -24.302 -11.108  1.00 33.39           C  
ATOM   2808  CD1 PHE A 338     -23.116 -22.982 -10.924  1.00 33.39           C  
ATOM   2809  CD2 PHE A 338     -22.585 -25.216 -11.592  1.00 33.39           C  
ATOM   2810  CE1 PHE A 338     -21.815 -22.580 -11.218  1.00 33.39           C  
ATOM   2811  CE2 PHE A 338     -21.283 -24.821 -11.889  1.00 33.39           C  
ATOM   2812  CZ  PHE A 338     -20.901 -23.502 -11.702  1.00 33.39           C  
ATOM   2813  N   LYS A 339     -27.193 -24.503  -8.294  1.00 33.84           N  
ATOM   2814  CA  LYS A 339     -28.114 -23.711  -7.484  1.00 33.84           C  
ATOM   2815  C   LYS A 339     -27.831 -23.891  -5.995  1.00 33.84           C  
ATOM   2816  CB  LYS A 339     -29.563 -24.091  -7.792  1.00 33.84           C  
ATOM   2817  O   LYS A 339     -27.986 -22.952  -5.211  1.00 33.84           O  
ATOM   2818  CG  LYS A 339     -30.259 -23.145  -8.759  1.00 33.84           C  
ATOM   2819  CD  LYS A 339     -31.691 -23.582  -9.036  1.00 33.84           C  
ATOM   2820  CE  LYS A 339     -32.364 -22.680 -10.062  1.00 33.84           C  
ATOM   2821  NZ  LYS A 339     -33.770 -23.104 -10.335  1.00 33.84           N  
ATOM   2822  N   PHE A 340     -27.109 -25.095  -5.580  1.00 30.49           N  
ATOM   2823  CA  PHE A 340     -26.884 -25.463  -4.187  1.00 30.49           C  
ATOM   2824  C   PHE A 340     -25.605 -24.824  -3.659  1.00 30.49           C  
ATOM   2825  CB  PHE A 340     -26.811 -26.985  -4.037  1.00 30.49           C  
ATOM   2826  O   PHE A 340     -25.529 -24.452  -2.486  1.00 30.49           O  
ATOM   2827  CG  PHE A 340     -27.801 -27.546  -3.053  1.00 30.49           C  
ATOM   2828  CD1 PHE A 340     -27.477 -27.659  -1.707  1.00 30.49           C  
ATOM   2829  CD2 PHE A 340     -29.058 -27.961  -3.475  1.00 30.49           C  
ATOM   2830  CE1 PHE A 340     -28.392 -28.178  -0.794  1.00 30.49           C  
ATOM   2831  CE2 PHE A 340     -29.978 -28.481  -2.569  1.00 30.49           C  
ATOM   2832  CZ  PHE A 340     -29.643 -28.589  -1.229  1.00 30.49           C  
ATOM   2833  N   TYR A 341     -24.812 -24.140  -4.624  1.00 32.55           N  
ATOM   2834  CA  TYR A 341     -23.570 -23.510  -4.192  1.00 32.55           C  
ATOM   2835  C   TYR A 341     -23.624 -22.000  -4.396  1.00 32.55           C  
ATOM   2836  CB  TYR A 341     -22.377 -24.097  -4.953  1.00 32.55           C  
ATOM   2837  O   TYR A 341     -22.761 -21.269  -3.904  1.00 32.55           O  
ATOM   2838  CG  TYR A 341     -21.696 -25.233  -4.230  1.00 32.55           C  
ATOM   2839  CD1 TYR A 341     -20.724 -24.987  -3.263  1.00 32.55           C  
ATOM   2840  CD2 TYR A 341     -22.022 -26.555  -4.513  1.00 32.55           C  
ATOM   2841  CE1 TYR A 341     -20.093 -26.031  -2.595  1.00 32.55           C  
ATOM   2842  CE2 TYR A 341     -21.397 -27.608  -3.852  1.00 32.55           C  
ATOM   2843  OH  TYR A 341     -19.814 -28.374  -2.238  1.00 32.55           O  
ATOM   2844  CZ  TYR A 341     -20.436 -27.336  -2.896  1.00 32.55           C  
ATOM   2845  N   VAL A 342     -24.805 -21.539  -4.812  1.00 32.43           N  
ATOM   2846  CA  VAL A 342     -25.069 -20.124  -5.051  1.00 32.43           C  
ATOM   2847  C   VAL A 342     -26.325 -19.698  -4.294  1.00 32.43           C  
ATOM   2848  CB  VAL A 342     -25.228 -19.823  -6.559  1.00 32.43           C  
ATOM   2849  O   VAL A 342     -27.386 -20.309  -4.445  1.00 32.43           O  
ATOM   2850  CG1 VAL A 342     -25.468 -18.333  -6.790  1.00 32.43           C  
ATOM   2851  CG2 VAL A 342     -23.995 -20.295  -7.329  1.00 32.43           C  
ATOM   2852  N   ASN A 343     -26.180 -19.566  -3.040  1.00 31.02           N  
ATOM   2853  CA  ASN A 343     -27.174 -18.938  -2.175  1.00 31.02           C  
ATOM   2854  C   ASN A 343     -27.784 -17.701  -2.828  1.00 31.02           C  
ATOM   2855  CB  ASN A 343     -26.556 -18.575  -0.823  1.00 31.02           C  
ATOM   2856  O   ASN A 343     -27.060 -16.807  -3.271  1.00 31.02           O  
ATOM   2857  CG  ASN A 343     -27.574 -18.568   0.301  1.00 31.02           C  
ATOM   2858  ND2 ASN A 343     -27.102 -18.749   1.528  1.00 31.02           N  
ATOM   2859  OD1 ASN A 343     -28.774 -18.403   0.067  1.00 31.02           O  
ATOM   2860  N   PRO A 344     -29.017 -17.690  -3.269  1.00 31.77           N  
ATOM   2861  CA  PRO A 344     -29.728 -16.547  -3.847  1.00 31.77           C  
ATOM   2862  C   PRO A 344     -29.732 -15.328  -2.928  1.00 31.77           C  
ATOM   2863  CB  PRO A 344     -31.148 -17.082  -4.050  1.00 31.77           C  
ATOM   2864  O   PRO A 344     -30.053 -14.220  -3.366  1.00 31.77           O  
ATOM   2865  CG  PRO A 344     -31.141 -18.436  -3.418  1.00 31.77           C  
ATOM   2866  CD  PRO A 344     -29.771 -18.694  -2.859  1.00 31.77           C  
ATOM   2867  N   LEU A 345     -28.950 -15.462  -1.778  1.00 30.75           N  
ATOM   2868  CA  LEU A 345     -28.902 -14.344  -0.843  1.00 30.75           C  
ATOM   2869  C   LEU A 345     -27.496 -13.757  -0.768  1.00 30.75           C  
ATOM   2870  CB  LEU A 345     -29.357 -14.789   0.550  1.00 30.75           C  
ATOM   2871  O   LEU A 345     -27.256 -12.803  -0.024  1.00 30.75           O  
ATOM   2872  CG  LEU A 345     -30.847 -15.097   0.710  1.00 30.75           C  
ATOM   2873  CD1 LEU A 345     -31.094 -15.856   2.010  1.00 30.75           C  
ATOM   2874  CD2 LEU A 345     -31.667 -13.812   0.670  1.00 30.75           C  
ATOM   2875  N   THR A 346     -26.530 -14.160  -1.728  1.00 37.44           N  
ATOM   2876  CA  THR A 346     -25.198 -13.570  -1.646  1.00 37.44           C  
ATOM   2877  C   THR A 346     -24.920 -12.692  -2.863  1.00 37.44           C  
ATOM   2878  CB  THR A 346     -24.112 -14.656  -1.533  1.00 37.44           C  
ATOM   2879  O   THR A 346     -25.512 -12.889  -3.926  1.00 37.44           O  
ATOM   2880  CG2 THR A 346     -24.231 -15.418  -0.218  1.00 37.44           C  
ATOM   2881  OG1 THR A 346     -24.252 -15.578  -2.621  1.00 37.44           O  
ATOM   2882  N   ASN A 347     -24.374 -11.382  -2.629  1.00 44.64           N  
ATOM   2883  CA  ASN A 347     -23.757 -10.227  -3.273  1.00 44.64           C  
ATOM   2884  C   ASN A 347     -23.067 -10.615  -4.577  1.00 44.64           C  
ATOM   2885  CB  ASN A 347     -22.763  -9.552  -2.326  1.00 44.64           C  
ATOM   2886  O   ASN A 347     -22.411 -11.656  -4.652  1.00 44.64           O  
ATOM   2887  CG  ASN A 347     -22.629  -8.064  -2.584  1.00 44.64           C  
ATOM   2888  ND2 ASN A 347     -21.968  -7.361  -1.671  1.00 44.64           N  
ATOM   2889  OD1 ASN A 347     -23.115  -7.551  -3.595  1.00 44.64           O  
ATOM   2890  N   LEU A 348     -23.635 -10.356  -5.776  1.00 40.51           N  
ATOM   2891  CA  LEU A 348     -23.211 -10.458  -7.168  1.00 40.51           C  
ATOM   2892  C   LEU A 348     -21.690 -10.413  -7.277  1.00 40.51           C  
ATOM   2893  CB  LEU A 348     -23.827  -9.330  -8.001  1.00 40.51           C  
ATOM   2894  O   LEU A 348     -21.106 -11.076  -8.137  1.00 40.51           O  
ATOM   2895  CG  LEU A 348     -25.121  -9.666  -8.743  1.00 40.51           C  
ATOM   2896  CD1 LEU A 348     -26.143  -8.549  -8.557  1.00 40.51           C  
ATOM   2897  CD2 LEU A 348     -24.843  -9.902 -10.224  1.00 40.51           C  
ATOM   2898  N   GLU A 349     -20.975  -9.952  -6.276  1.00 39.44           N  
ATOM   2899  CA  GLU A 349     -19.526  -9.837  -6.148  1.00 39.44           C  
ATOM   2900  C   GLU A 349     -18.900 -11.170  -5.746  1.00 39.44           C  
ATOM   2901  CB  GLU A 349     -19.159  -8.755  -5.129  1.00 39.44           C  
ATOM   2902  O   GLU A 349     -17.847 -11.549  -6.263  1.00 39.44           O  
ATOM   2903  CG  GLU A 349     -19.126  -7.349  -5.710  1.00 39.44           C  
ATOM   2904  CD  GLU A 349     -18.675  -6.297  -4.709  1.00 39.44           C  
ATOM   2905  OE1 GLU A 349     -18.554  -5.111  -5.089  1.00 39.44           O  
ATOM   2906  OE2 GLU A 349     -18.439  -6.663  -3.536  1.00 39.44           O  
ATOM   2907  N   HIS A 350     -19.617 -12.011  -5.000  1.00 42.46           N  
ATOM   2908  CA  HIS A 350     -19.181 -13.324  -4.539  1.00 42.46           C  
ATOM   2909  C   HIS A 350     -19.334 -14.372  -5.637  1.00 42.46           C  
ATOM   2910  CB  HIS A 350     -19.971 -13.746  -3.298  1.00 42.46           C  
ATOM   2911  O   HIS A 350     -18.484 -15.254  -5.781  1.00 42.46           O  
ATOM   2912  CG  HIS A 350     -19.556 -13.030  -2.052  1.00 42.46           C  
ATOM   2913  CD2 HIS A 350     -19.348 -11.715  -1.809  1.00 42.46           C  
ATOM   2914  ND1 HIS A 350     -19.302 -13.687  -0.867  1.00 42.46           N  
ATOM   2915  CE1 HIS A 350     -18.956 -12.802   0.054  1.00 42.46           C  
ATOM   2916  NE2 HIS A 350     -18.976 -11.599  -0.492  1.00 42.46           N  
ATOM   2917  N   GLU A 351     -20.210 -14.105  -6.584  1.00 46.44           N  
ATOM   2918  CA  GLU A 351     -20.507 -14.977  -7.716  1.00 46.44           C  
ATOM   2919  C   GLU A 351     -19.520 -14.753  -8.859  1.00 46.44           C  
ATOM   2920  CB  GLU A 351     -21.939 -14.752  -8.207  1.00 46.44           C  
ATOM   2921  O   GLU A 351     -19.083 -15.707  -9.505  1.00 46.44           O  
ATOM   2922  CG  GLU A 351     -23.004 -15.300  -7.268  1.00 46.44           C  
ATOM   2923  CD  GLU A 351     -24.416 -15.155  -7.813  1.00 46.44           C  
ATOM   2924  OE1 GLU A 351     -25.368 -15.654  -7.171  1.00 46.44           O  
ATOM   2925  OE2 GLU A 351     -24.571 -14.538  -8.891  1.00 46.44           O  
ATOM   2926  N   TYR A 352     -18.897 -13.497  -8.983  1.00 46.20           N  
ATOM   2927  CA  TYR A 352     -17.848 -13.087  -9.910  1.00 46.20           C  
ATOM   2928  C   TYR A 352     -16.491 -13.627  -9.471  1.00 46.20           C  
ATOM   2929  CB  TYR A 352     -17.792 -11.561 -10.018  1.00 46.20           C  
ATOM   2930  O   TYR A 352     -15.735 -14.159 -10.286  1.00 46.20           O  
ATOM   2931  CG  TYR A 352     -16.714 -11.057 -10.947  1.00 46.20           C  
ATOM   2932  CD1 TYR A 352     -15.536 -10.508 -10.446  1.00 46.20           C  
ATOM   2933  CD2 TYR A 352     -16.872 -11.128 -12.327  1.00 46.20           C  
ATOM   2934  CE1 TYR A 352     -14.541 -10.040 -11.298  1.00 46.20           C  
ATOM   2935  CE2 TYR A 352     -15.883 -10.664 -13.189  1.00 46.20           C  
ATOM   2936  OH  TYR A 352     -13.741  -9.662 -13.514  1.00 46.20           O  
ATOM   2937  CZ  TYR A 352     -14.723 -10.123 -12.666  1.00 46.20           C  
ATOM   2938  N   VAL A 353     -16.298 -13.613  -8.221  1.00 44.95           N  
ATOM   2939  CA  VAL A 353     -15.064 -14.126  -7.635  1.00 44.95           C  
ATOM   2940  C   VAL A 353     -15.044 -15.650  -7.724  1.00 44.95           C  
ATOM   2941  CB  VAL A 353     -14.903 -13.676  -6.166  1.00 44.95           C  
ATOM   2942  O   VAL A 353     -14.008 -16.247  -8.024  1.00 44.95           O  
ATOM   2943  CG1 VAL A 353     -13.704 -14.367  -5.518  1.00 44.95           C  
ATOM   2944  CG2 VAL A 353     -14.755 -12.158  -6.087  1.00 44.95           C  
ATOM   2945  N   GLY A 354     -16.216 -16.296  -7.620  1.00 47.18           N  
ATOM   2946  CA  GLY A 354     -16.399 -17.728  -7.791  1.00 47.18           C  
ATOM   2947  C   GLY A 354     -16.160 -18.194  -9.215  1.00 47.18           C  
ATOM   2948  O   GLY A 354     -15.501 -19.212  -9.439  1.00 47.18           O  
ATOM   2949  N   LEU A 355     -16.438 -17.373 -10.151  1.00 51.76           N  
ATOM   2950  CA  LEU A 355     -16.269 -17.654 -11.572  1.00 51.76           C  
ATOM   2951  C   LEU A 355     -14.825 -17.423 -12.004  1.00 51.76           C  
ATOM   2952  CB  LEU A 355     -17.210 -16.782 -12.407  1.00 51.76           C  
ATOM   2953  O   LEU A 355     -14.272 -18.202 -12.783  1.00 51.76           O  
ATOM   2954  CG  LEU A 355     -18.645 -17.288 -12.562  1.00 51.76           C  
ATOM   2955  CD1 LEU A 355     -19.551 -16.166 -13.059  1.00 51.76           C  
ATOM   2956  CD2 LEU A 355     -18.692 -18.481 -13.510  1.00 51.76           C  
ATOM   2957  N   GLN A 356     -14.143 -16.421 -11.387  1.00 47.48           N  
ATOM   2958  CA  GLN A 356     -12.728 -16.147 -11.611  1.00 47.48           C  
ATOM   2959  C   GLN A 356     -11.855 -17.262 -11.043  1.00 47.48           C  
ATOM   2960  CB  GLN A 356     -12.335 -14.805 -10.991  1.00 47.48           C  
ATOM   2961  O   GLN A 356     -10.863 -17.656 -11.660  1.00 47.48           O  
ATOM   2962  CG  GLN A 356     -12.816 -13.597 -11.783  1.00 47.48           C  
ATOM   2963  CD  GLN A 356     -11.816 -12.455 -11.777  1.00 47.48           C  
ATOM   2964  NE2 GLN A 356     -11.768 -11.703 -12.871  1.00 47.48           N  
ATOM   2965  OE1 GLN A 356     -11.093 -12.251 -10.797  1.00 47.48           O  
ATOM   2966  N   ASN A 357     -12.378 -17.784 -10.040  1.00 46.49           N  
ATOM   2967  CA  ASN A 357     -11.658 -18.859  -9.365  1.00 46.49           C  
ATOM   2968  C   ASN A 357     -11.801 -20.183 -10.110  1.00 46.49           C  
ATOM   2969  CB  ASN A 357     -12.144 -19.006  -7.922  1.00 46.49           C  
ATOM   2970  O   ASN A 357     -10.843 -20.951 -10.210  1.00 46.49           O  
ATOM   2971  CG  ASN A 357     -11.621 -17.910  -7.015  1.00 46.49           C  
ATOM   2972  ND2 ASN A 357     -12.322 -17.666  -5.914  1.00 46.49           N  
ATOM   2973  OD1 ASN A 357     -10.595 -17.287  -7.301  1.00 46.49           O  
ATOM   2974  N   ILE A 358     -12.993 -20.404 -10.771  1.00 49.55           N  
ATOM   2975  CA  ILE A 358     -13.274 -21.579 -11.589  1.00 49.55           C  
ATOM   2976  C   ILE A 358     -12.463 -21.513 -12.881  1.00 49.55           C  
ATOM   2977  CB  ILE A 358     -14.781 -21.699 -11.907  1.00 49.55           C  
ATOM   2978  O   ILE A 358     -11.874 -22.511 -13.303  1.00 49.55           O  
ATOM   2979  CG1 ILE A 358     -15.570 -22.035 -10.636  1.00 49.55           C  
ATOM   2980  CG2 ILE A 358     -15.021 -22.749 -12.995  1.00 49.55           C  
ATOM   2981  CD1 ILE A 358     -17.081 -22.020 -10.823  1.00 49.55           C  
ATOM   2982  N   LEU A 359     -12.272 -20.294 -13.414  1.00 50.49           N  
ATOM   2983  CA  LEU A 359     -11.485 -20.064 -14.620  1.00 50.49           C  
ATOM   2984  C   LEU A 359      -9.995 -20.218 -14.335  1.00 50.49           C  
ATOM   2985  CB  LEU A 359     -11.767 -18.670 -15.187  1.00 50.49           C  
ATOM   2986  O   LEU A 359      -9.254 -20.761 -15.157  1.00 50.49           O  
ATOM   2987  CG  LEU A 359     -13.120 -18.478 -15.873  1.00 50.49           C  
ATOM   2988  CD1 LEU A 359     -13.352 -17.003 -16.185  1.00 50.49           C  
ATOM   2989  CD2 LEU A 359     -13.200 -19.318 -17.143  1.00 50.49           C  
ATOM   2990  N   ARG A 360      -9.591 -19.849 -13.123  1.00 48.96           N  
ATOM   2991  CA  ARG A 360      -8.224 -19.939 -12.621  1.00 48.96           C  
ATOM   2992  C   ARG A 360      -7.850 -21.383 -12.305  1.00 48.96           C  
ATOM   2993  CB  ARG A 360      -8.051 -19.068 -11.375  1.00 48.96           C  
ATOM   2994  O   ARG A 360      -6.735 -21.820 -12.598  1.00 48.96           O  
ATOM   2995  CG  ARG A 360      -6.615 -18.639 -11.118  1.00 48.96           C  
ATOM   2996  CD  ARG A 360      -6.505 -17.738  -9.896  1.00 48.96           C  
ATOM   2997  NE  ARG A 360      -5.114 -17.440  -9.569  1.00 48.96           N  
ATOM   2998  NH1 ARG A 360      -5.525 -15.275  -8.874  1.00 48.96           N  
ATOM   2999  NH2 ARG A 360      -3.392 -16.114  -8.827  1.00 48.96           N  
ATOM   3000  CZ  ARG A 360      -4.680 -16.277  -9.091  1.00 48.96           C  
ATOM   3001  N   LEU A 361      -8.814 -22.139 -11.786  1.00 42.17           N  
ATOM   3002  CA  LEU A 361      -8.630 -23.542 -11.430  1.00 42.17           C  
ATOM   3003  C   LEU A 361      -8.611 -24.421 -12.676  1.00 42.17           C  
ATOM   3004  CB  LEU A 361      -9.739 -24.005 -10.482  1.00 42.17           C  
ATOM   3005  O   LEU A 361      -7.927 -25.447 -12.706  1.00 42.17           O  
ATOM   3006  CG  LEU A 361      -9.639 -23.522  -9.034  1.00 42.17           C  
ATOM   3007  CD1 LEU A 361     -10.918 -23.856  -8.274  1.00 42.17           C  
ATOM   3008  CD2 LEU A 361      -8.426 -24.141  -8.347  1.00 42.17           C  
ATOM   3009  N   GLN A 362      -9.046 -23.945 -13.754  1.00 50.41           N  
ATOM   3010  CA  GLN A 362      -9.074 -24.584 -15.065  1.00 50.41           C  
ATOM   3011  C   GLN A 362      -7.713 -24.492 -15.751  1.00 50.41           C  
ATOM   3012  CB  GLN A 362     -10.150 -23.952 -15.949  1.00 50.41           C  
ATOM   3013  O   GLN A 362      -7.311 -25.410 -16.469  1.00 50.41           O  
ATOM   3014  CG  GLN A 362     -11.568 -24.372 -15.585  1.00 50.41           C  
ATOM   3015  CD  GLN A 362     -12.610 -23.800 -16.529  1.00 50.41           C  
ATOM   3016  NE2 GLN A 362     -13.736 -24.493 -16.658  1.00 50.41           N  
ATOM   3017  OE1 GLN A 362     -12.404 -22.744 -17.136  1.00 50.41           O  
ATOM   3018  N   LYS A 363      -6.978 -23.448 -15.370  1.00 49.96           N  
ATOM   3019  CA  LYS A 363      -5.642 -23.191 -15.898  1.00 49.96           C  
ATOM   3020  C   LYS A 363      -4.598 -24.056 -15.198  1.00 49.96           C  
ATOM   3021  CB  LYS A 363      -5.281 -21.712 -15.750  1.00 49.96           C  
ATOM   3022  O   LYS A 363      -3.629 -24.496 -15.821  1.00 49.96           O  
ATOM   3023  CG  LYS A 363      -5.642 -20.862 -16.959  1.00 49.96           C  
ATOM   3024  CD  LYS A 363      -5.164 -19.426 -16.796  1.00 49.96           C  
ATOM   3025  CE  LYS A 363      -5.607 -18.552 -17.962  1.00 49.96           C  
ATOM   3026  NZ  LYS A 363      -5.116 -17.149 -17.821  1.00 49.96           N  
ATOM   3027  N   LYS A 364      -5.067 -24.638 -14.045  1.00 42.07           N  
ATOM   3028  CA  LYS A 364      -4.150 -25.339 -13.152  1.00 42.07           C  
ATOM   3029  C   LYS A 364      -4.450 -26.835 -13.120  1.00 42.07           C  
ATOM   3030  CB  LYS A 364      -4.227 -24.759 -11.739  1.00 42.07           C  
ATOM   3031  O   LYS A 364      -3.540 -27.653 -12.971  1.00 42.07           O  
ATOM   3032  CG  LYS A 364      -3.225 -23.646 -11.471  1.00 42.07           C  
ATOM   3033  CD  LYS A 364      -3.247 -23.214 -10.010  1.00 42.07           C  
ATOM   3034  CE  LYS A 364      -2.267 -22.079  -9.747  1.00 42.07           C  
ATOM   3035  NZ  LYS A 364      -2.263 -21.672  -8.310  1.00 42.07           N  
ATOM   3036  N   SER A 365      -5.641 -27.397 -13.725  1.00 40.65           N  
ATOM   3037  CA  SER A 365      -5.995 -28.811 -13.653  1.00 40.65           C  
ATOM   3038  C   SER A 365      -6.465 -29.332 -15.007  1.00 40.65           C  
ATOM   3039  CB  SER A 365      -7.084 -29.038 -12.604  1.00 40.65           C  
ATOM   3040  O   SER A 365      -7.046 -28.586 -15.798  1.00 40.65           O  
ATOM   3041  OG  SER A 365      -8.100 -28.056 -12.712  1.00 40.65           O  
ATOM   3042  N   ASN A 366      -5.693 -30.127 -15.843  1.00 42.38           N  
ATOM   3043  CA  ASN A 366      -5.956 -30.888 -17.059  1.00 42.38           C  
ATOM   3044  C   ASN A 366      -7.399 -31.383 -17.110  1.00 42.38           C  
ATOM   3045  CB  ASN A 366      -4.987 -32.066 -17.177  1.00 42.38           C  
ATOM   3046  O   ASN A 366      -7.660 -32.504 -17.550  1.00 42.38           O  
ATOM   3047  CG  ASN A 366      -3.914 -31.837 -18.223  1.00 42.38           C  
ATOM   3048  ND2 ASN A 366      -2.944 -32.742 -18.286  1.00 42.38           N  
ATOM   3049  OD1 ASN A 366      -3.956 -30.854 -18.968  1.00 42.38           O  
ATOM   3050  N   VAL A 367      -8.457 -30.670 -16.565  1.00 38.41           N  
ATOM   3051  CA  VAL A 367      -9.876 -31.006 -16.599  1.00 38.41           C  
ATOM   3052  C   VAL A 367     -10.539 -30.330 -17.797  1.00 38.41           C  
ATOM   3053  CB  VAL A 367     -10.589 -30.593 -15.292  1.00 38.41           C  
ATOM   3054  O   VAL A 367     -10.093 -29.271 -18.245  1.00 38.41           O  
ATOM   3055  CG1 VAL A 367     -12.061 -31.001 -15.327  1.00 38.41           C  
ATOM   3056  CG2 VAL A 367      -9.888 -31.211 -14.084  1.00 38.41           C  
ATOM   3057  N   GLN A 368     -11.444 -31.096 -18.701  1.00 43.46           N  
ATOM   3058  CA  GLN A 368     -12.194 -30.716 -19.894  1.00 43.46           C  
ATOM   3059  C   GLN A 368     -12.867 -29.359 -19.711  1.00 43.46           C  
ATOM   3060  CB  GLN A 368     -13.240 -31.779 -20.232  1.00 43.46           C  
ATOM   3061  O   GLN A 368     -13.549 -29.127 -18.711  1.00 43.46           O  
ATOM   3062  CG  GLN A 368     -12.981 -32.501 -21.547  1.00 43.46           C  
ATOM   3063  CD  GLN A 368     -14.047 -33.531 -21.871  1.00 43.46           C  
ATOM   3064  NE2 GLN A 368     -13.871 -34.236 -22.984  1.00 43.46           N  
ATOM   3065  OE1 GLN A 368     -15.019 -33.693 -21.127  1.00 43.46           O  
ATOM   3066  N   GLU A 369     -12.391 -28.335 -20.425  1.00 42.68           N  
ATOM   3067  CA  GLU A 369     -12.493 -26.897 -20.656  1.00 42.68           C  
ATOM   3068  C   GLU A 369     -13.949 -26.462 -20.789  1.00 42.68           C  
ATOM   3069  CB  GLU A 369     -11.707 -26.497 -21.907  1.00 42.68           C  
ATOM   3070  O   GLU A 369     -14.714 -27.060 -21.549  1.00 42.68           O  
ATOM   3071  CG  GLU A 369     -10.385 -25.805 -21.607  1.00 42.68           C  
ATOM   3072  CD  GLU A 369      -9.609 -25.425 -22.859  1.00 42.68           C  
ATOM   3073  OE1 GLU A 369      -8.500 -24.858 -22.736  1.00 42.68           O  
ATOM   3074  OE2 GLU A 369     -10.116 -25.697 -23.970  1.00 42.68           O  
ATOM   3075  N   LEU A 370     -14.696 -25.977 -19.779  1.00 46.60           N  
ATOM   3076  CA  LEU A 370     -15.914 -25.216 -20.032  1.00 46.60           C  
ATOM   3077  C   LEU A 370     -15.670 -24.128 -21.073  1.00 46.60           C  
ATOM   3078  CB  LEU A 370     -16.435 -24.590 -18.736  1.00 46.60           C  
ATOM   3079  O   LEU A 370     -14.651 -23.435 -21.025  1.00 46.60           O  
ATOM   3080  CG  LEU A 370     -17.156 -25.532 -17.770  1.00 46.60           C  
ATOM   3081  CD1 LEU A 370     -16.948 -25.075 -16.330  1.00 46.60           C  
ATOM   3082  CD2 LEU A 370     -18.642 -25.605 -18.104  1.00 46.60           C  
ATOM   3083  N   SER A 371     -16.364 -24.205 -22.231  1.00 50.85           N  
ATOM   3084  CA  SER A 371     -16.158 -23.261 -23.325  1.00 50.85           C  
ATOM   3085  C   SER A 371     -16.577 -21.850 -22.924  1.00 50.85           C  
ATOM   3086  CB  SER A 371     -16.937 -23.699 -24.565  1.00 50.85           C  
ATOM   3087  O   SER A 371     -17.405 -21.674 -22.028  1.00 50.85           O  
ATOM   3088  OG  SER A 371     -18.317 -23.411 -24.420  1.00 50.85           O  
ATOM   3089  N   LEU A 372     -15.728 -20.918 -23.129  1.00 48.57           N  
ATOM   3090  CA  LEU A 372     -15.962 -19.489 -22.953  1.00 48.57           C  
ATOM   3091  C   LEU A 372     -17.410 -19.132 -23.272  1.00 48.57           C  
ATOM   3092  CB  LEU A 372     -15.016 -18.678 -23.842  1.00 48.57           C  
ATOM   3093  O   LEU A 372     -18.019 -18.313 -22.579  1.00 48.57           O  
ATOM   3094  CG  LEU A 372     -14.937 -17.177 -23.557  1.00 48.57           C  
ATOM   3095  CD1 LEU A 372     -14.246 -16.928 -22.220  1.00 48.57           C  
ATOM   3096  CD2 LEU A 372     -14.207 -16.456 -24.684  1.00 48.57           C  
ATOM   3097  N   LYS A 373     -18.030 -19.819 -24.082  1.00 51.05           N  
ATOM   3098  CA  LYS A 373     -19.422 -19.631 -24.480  1.00 51.05           C  
ATOM   3099  C   LYS A 373     -20.375 -20.070 -23.372  1.00 51.05           C  
ATOM   3100  CB  LYS A 373     -19.723 -20.403 -25.765  1.00 51.05           C  
ATOM   3101  O   LYS A 373     -21.365 -19.391 -23.091  1.00 51.05           O  
ATOM   3102  CG  LYS A 373     -20.993 -19.955 -26.474  1.00 51.05           C  
ATOM   3103  CD  LYS A 373     -21.188 -20.694 -27.792  1.00 51.05           C  
ATOM   3104  CE  LYS A 373     -22.496 -20.303 -28.465  1.00 51.05           C  
ATOM   3105  NZ  LYS A 373     -22.685 -21.014 -29.764  1.00 51.05           N  
ATOM   3106  N   GLN A 374     -19.983 -21.042 -22.693  1.00 51.17           N  
ATOM   3107  CA  GLN A 374     -20.772 -21.613 -21.606  1.00 51.17           C  
ATOM   3108  C   GLN A 374     -20.680 -20.752 -20.349  1.00 51.17           C  
ATOM   3109  CB  GLN A 374     -20.313 -23.039 -21.301  1.00 51.17           C  
ATOM   3110  O   GLN A 374     -21.678 -20.549 -19.655  1.00 51.17           O  
ATOM   3111  CG  GLN A 374     -20.655 -24.043 -22.394  1.00 51.17           C  
ATOM   3112  CD  GLN A 374     -20.110 -25.429 -22.110  1.00 51.17           C  
ATOM   3113  NE2 GLN A 374     -20.928 -26.449 -22.348  1.00 51.17           N  
ATOM   3114  OE1 GLN A 374     -18.962 -25.584 -21.680  1.00 51.17           O  
ATOM   3115  N   VAL A 375     -19.594 -20.145 -20.180  1.00 51.59           N  
ATOM   3116  CA  VAL A 375     -19.342 -19.247 -19.059  1.00 51.59           C  
ATOM   3117  C   VAL A 375     -20.073 -17.925 -19.280  1.00 51.59           C  
ATOM   3118  CB  VAL A 375     -17.830 -18.993 -18.864  1.00 51.59           C  
ATOM   3119  O   VAL A 375     -20.723 -17.407 -18.369  1.00 51.59           O  
ATOM   3120  CG1 VAL A 375     -17.594 -17.940 -17.783  1.00 51.59           C  
ATOM   3121  CG2 VAL A 375     -17.112 -20.295 -18.512  1.00 51.59           C  
ATOM   3122  N   LYS A 376     -20.059 -17.476 -20.447  1.00 50.13           N  
ATOM   3123  CA  LYS A 376     -20.722 -16.233 -20.832  1.00 50.13           C  
ATOM   3124  C   LYS A 376     -22.239 -16.365 -20.733  1.00 50.13           C  
ATOM   3125  CB  LYS A 376     -20.322 -15.829 -22.252  1.00 50.13           C  
ATOM   3126  O   LYS A 376     -22.915 -15.464 -20.232  1.00 50.13           O  
ATOM   3127  CG  LYS A 376     -18.903 -15.292 -22.366  1.00 50.13           C  
ATOM   3128  CD  LYS A 376     -18.580 -14.864 -23.792  1.00 50.13           C  
ATOM   3129  CE  LYS A 376     -17.164 -14.317 -23.906  1.00 50.13           C  
ATOM   3130  NZ  LYS A 376     -16.842 -13.900 -25.303  1.00 50.13           N  
ATOM   3131  N   SER A 377     -22.696 -17.468 -21.119  1.00 54.81           N  
ATOM   3132  CA  SER A 377     -24.123 -17.773 -21.088  1.00 54.81           C  
ATOM   3133  C   SER A 377     -24.637 -17.867 -19.655  1.00 54.81           C  
ATOM   3134  CB  SER A 377     -24.408 -19.080 -21.828  1.00 54.81           C  
ATOM   3135  O   SER A 377     -25.710 -17.349 -19.340  1.00 54.81           O  
ATOM   3136  OG  SER A 377     -25.787 -19.401 -21.769  1.00 54.81           O  
ATOM   3137  N   PHE A 378     -23.930 -18.389 -18.818  1.00 52.93           N  
ATOM   3138  CA  PHE A 378     -24.279 -18.533 -17.410  1.00 52.93           C  
ATOM   3139  C   PHE A 378     -24.323 -17.174 -16.721  1.00 52.93           C  
ATOM   3140  CB  PHE A 378     -23.280 -19.450 -16.698  1.00 52.93           C  
ATOM   3141  O   PHE A 378     -25.242 -16.893 -15.950  1.00 52.93           O  
ATOM   3142  CG  PHE A 378     -23.583 -19.661 -15.239  1.00 52.93           C  
ATOM   3143  CD1 PHE A 378     -22.907 -18.939 -14.263  1.00 52.93           C  
ATOM   3144  CD2 PHE A 378     -24.544 -20.582 -14.843  1.00 52.93           C  
ATOM   3145  CE1 PHE A 378     -23.185 -19.133 -12.912  1.00 52.93           C  
ATOM   3146  CE2 PHE A 378     -24.828 -20.780 -13.495  1.00 52.93           C  
ATOM   3147  CZ  PHE A 378     -24.146 -20.056 -12.531  1.00 52.93           C  
ATOM   3148  N   PHE A 379     -23.441 -16.371 -16.994  1.00 55.34           N  
ATOM   3149  CA  PHE A 379     -23.329 -15.040 -16.411  1.00 55.34           C  
ATOM   3150  C   PHE A 379     -24.502 -14.163 -16.832  1.00 55.34           C  
ATOM   3151  CB  PHE A 379     -22.008 -14.381 -16.823  1.00 55.34           C  
ATOM   3152  O   PHE A 379     -25.096 -13.471 -16.002  1.00 55.34           O  
ATOM   3153  CG  PHE A 379     -21.650 -13.173 -16.001  1.00 55.34           C  
ATOM   3154  CD1 PHE A 379     -21.858 -11.891 -16.497  1.00 55.34           C  
ATOM   3155  CD2 PHE A 379     -21.106 -13.318 -14.731  1.00 55.34           C  
ATOM   3156  CE1 PHE A 379     -21.528 -10.771 -15.738  1.00 55.34           C  
ATOM   3157  CE2 PHE A 379     -20.774 -12.203 -13.967  1.00 55.34           C  
ATOM   3158  CZ  PHE A 379     -20.985 -10.930 -14.473  1.00 55.34           C  
ATOM   3159  N   VAL A 380     -24.816 -14.213 -18.017  1.00 55.98           N  
ATOM   3160  CA  VAL A 380     -25.942 -13.456 -18.554  1.00 55.98           C  
ATOM   3161  C   VAL A 380     -27.238 -13.916 -17.890  1.00 55.98           C  
ATOM   3162  CB  VAL A 380     -26.047 -13.608 -20.089  1.00 55.98           C  
ATOM   3163  O   VAL A 380     -28.059 -13.092 -17.481  1.00 55.98           O  
ATOM   3164  CG1 VAL A 380     -27.353 -13.006 -20.602  1.00 55.98           C  
ATOM   3165  CG2 VAL A 380     -24.848 -12.952 -20.772  1.00 55.98           C  
ATOM   3166  N   LYS A 381     -27.369 -15.205 -17.654  1.00 55.28           N  
ATOM   3167  CA  LYS A 381     -28.558 -15.778 -17.030  1.00 55.28           C  
ATOM   3168  C   LYS A 381     -28.674 -15.348 -15.571  1.00 55.28           C  
ATOM   3169  CB  LYS A 381     -28.531 -17.304 -17.127  1.00 55.28           C  
ATOM   3170  O   LYS A 381     -29.769 -15.042 -15.094  1.00 55.28           O  
ATOM   3171  CG  LYS A 381     -28.975 -17.847 -18.477  1.00 55.28           C  
ATOM   3172  CD  LYS A 381     -29.005 -19.370 -18.485  1.00 55.28           C  
ATOM   3173  CE  LYS A 381     -29.322 -19.917 -19.870  1.00 55.28           C  
ATOM   3174  NZ  LYS A 381     -29.306 -21.410 -19.894  1.00 55.28           N  
ATOM   3175  N   THR A 382     -27.584 -15.259 -14.899  1.00 52.95           N  
ATOM   3176  CA  THR A 382     -27.517 -14.867 -13.495  1.00 52.95           C  
ATOM   3177  C   THR A 382     -27.863 -13.390 -13.329  1.00 52.95           C  
ATOM   3178  CB  THR A 382     -26.121 -15.140 -12.905  1.00 52.95           C  
ATOM   3179  O   THR A 382     -28.618 -13.021 -12.428  1.00 52.95           O  
ATOM   3180  CG2 THR A 382     -26.092 -14.854 -11.408  1.00 52.95           C  
ATOM   3181  OG1 THR A 382     -25.776 -16.513 -13.125  1.00 52.95           O  
ATOM   3182  N   ILE A 383     -27.399 -12.559 -14.201  1.00 54.48           N  
ATOM   3183  CA  ILE A 383     -27.666 -11.125 -14.180  1.00 54.48           C  
ATOM   3184  C   ILE A 383     -29.140 -10.870 -14.490  1.00 54.48           C  
ATOM   3185  CB  ILE A 383     -26.769 -10.368 -15.185  1.00 54.48           C  
ATOM   3186  O   ILE A 383     -29.790 -10.062 -13.822  1.00 54.48           O  
ATOM   3187  CG1 ILE A 383     -25.304 -10.420 -14.737  1.00 54.48           C  
ATOM   3188  CG2 ILE A 383     -27.241  -8.921 -15.348  1.00 54.48           C  
ATOM   3189  CD1 ILE A 383     -24.337  -9.751 -15.703  1.00 54.48           C  
ATOM   3190  N   LYS A 384     -29.669 -11.603 -15.444  1.00 56.94           N  
ATOM   3191  CA  LYS A 384     -31.074 -11.475 -15.819  1.00 56.94           C  
ATOM   3192  C   LYS A 384     -31.989 -11.888 -14.670  1.00 56.94           C  
ATOM   3193  CB  LYS A 384     -31.378 -12.317 -17.059  1.00 56.94           C  
ATOM   3194  O   LYS A 384     -32.984 -11.215 -14.389  1.00 56.94           O  
ATOM   3195  CG  LYS A 384     -30.948 -11.670 -18.367  1.00 56.94           C  
ATOM   3196  CD  LYS A 384     -31.361 -12.510 -19.569  1.00 56.94           C  
ATOM   3197  CE  LYS A 384     -30.931 -11.864 -20.879  1.00 56.94           C  
ATOM   3198  NZ  LYS A 384     -31.294 -12.706 -22.058  1.00 56.94           N  
ATOM   3199  N   ALA A 385     -31.650 -13.004 -14.011  1.00 53.25           N  
ATOM   3200  CA  ALA A 385     -32.424 -13.517 -12.884  1.00 53.25           C  
ATOM   3201  C   ALA A 385     -32.400 -12.540 -11.712  1.00 53.25           C  
ATOM   3202  CB  ALA A 385     -31.891 -14.879 -12.448  1.00 53.25           C  
ATOM   3203  O   ALA A 385     -33.426 -12.304 -11.071  1.00 53.25           O  
ATOM   3204  N   HIS A 386     -31.264 -11.946 -11.467  1.00 51.65           N  
ATOM   3205  CA  HIS A 386     -31.092 -11.000 -10.370  1.00 51.65           C  
ATOM   3206  C   HIS A 386     -31.811  -9.686 -10.658  1.00 51.65           C  
ATOM   3207  CB  HIS A 386     -29.606 -10.740 -10.115  1.00 51.65           C  
ATOM   3208  O   HIS A 386     -32.442  -9.111  -9.768  1.00 51.65           O  
ATOM   3209  CG  HIS A 386     -29.311 -10.245  -8.735  1.00 51.65           C  
ATOM   3210  CD2 HIS A 386     -28.739  -9.095  -8.306  1.00 51.65           C  
ATOM   3211  ND1 HIS A 386     -29.613 -10.971  -7.604  1.00 51.65           N  
ATOM   3212  CE1 HIS A 386     -29.239 -10.287  -6.536  1.00 51.65           C  
ATOM   3213  NE2 HIS A 386     -28.705  -9.145  -6.935  1.00 51.65           N  
ATOM   3214  N   THR A 387     -31.811  -9.219 -11.835  1.00 52.17           N  
ATOM   3215  CA  THR A 387     -32.433  -7.969 -12.255  1.00 52.17           C  
ATOM   3216  C   THR A 387     -33.947  -8.126 -12.359  1.00 52.17           C  
ATOM   3217  CB  THR A 387     -31.870  -7.491 -13.606  1.00 52.17           C  
ATOM   3218  O   THR A 387     -34.695  -7.186 -12.078  1.00 52.17           O  
ATOM   3219  CG2 THR A 387     -30.395  -7.120 -13.488  1.00 52.17           C  
ATOM   3220  OG1 THR A 387     -32.011  -8.538 -14.574  1.00 52.17           O  
ATOM   3221  N   GLN A 388     -34.444  -9.287 -12.754  1.00 54.51           N  
ATOM   3222  CA  GLN A 388     -35.866  -9.609 -12.788  1.00 54.51           C  
ATOM   3223  C   GLN A 388     -36.453  -9.657 -11.380  1.00 54.51           C  
ATOM   3224  CB  GLN A 388     -36.099 -10.942 -13.500  1.00 54.51           C  
ATOM   3225  O   GLN A 388     -37.570  -9.188 -11.151  1.00 54.51           O  
ATOM   3226  CG  GLN A 388     -36.021 -10.851 -15.018  1.00 54.51           C  
ATOM   3227  CD  GLN A 388     -36.168 -12.200 -15.696  1.00 54.51           C  
ATOM   3228  NE2 GLN A 388     -36.151 -12.201 -17.025  1.00 54.51           N  
ATOM   3229  OE1 GLN A 388     -36.294 -13.233 -15.031  1.00 54.51           O  
ATOM   3230  N   GLN A 389     -35.717 -10.206 -10.399  1.00 51.71           N  
ATOM   3231  CA  GLN A 389     -36.109 -10.254  -8.995  1.00 51.71           C  
ATOM   3232  C   GLN A 389     -36.200  -8.852  -8.401  1.00 51.71           C  
ATOM   3233  CB  GLN A 389     -35.122 -11.102  -8.191  1.00 51.71           C  
ATOM   3234  O   GLN A 389     -37.087  -8.570  -7.592  1.00 51.71           O  
ATOM   3235  CG  GLN A 389     -35.346 -12.602  -8.328  1.00 51.71           C  
ATOM   3236  CD  GLN A 389     -34.357 -13.420  -7.519  1.00 51.71           C  
ATOM   3237  NE2 GLN A 389     -34.511 -14.739  -7.552  1.00 51.71           N  
ATOM   3238  OE1 GLN A 389     -33.461 -12.870  -6.871  1.00 51.71           O  
ATOM   3239  N   LYS A 390     -35.511  -7.906  -8.977  1.00 48.80           N  
ATOM   3240  CA  LYS A 390     -35.407  -6.568  -8.404  1.00 48.80           C  
ATOM   3241  C   LYS A 390     -36.070  -5.531  -9.305  1.00 48.80           C  
ATOM   3242  CB  LYS A 390     -33.942  -6.197  -8.168  1.00 48.80           C  
ATOM   3243  O   LYS A 390     -36.003  -4.330  -9.033  1.00 48.80           O  
ATOM   3244  CG  LYS A 390     -33.285  -6.963  -7.029  1.00 48.80           C  
ATOM   3245  CD  LYS A 390     -31.993  -6.294  -6.578  1.00 48.80           C  
ATOM   3246  CE  LYS A 390     -31.387  -7.002  -5.373  1.00 48.80           C  
ATOM   3247  NZ  LYS A 390     -30.160  -6.307  -4.882  1.00 48.80           N  
ATOM   3248  N   ASN A 391     -36.831  -5.975 -10.278  1.00 50.42           N  
ATOM   3249  CA  ASN A 391     -37.634  -5.231 -11.243  1.00 50.42           C  
ATOM   3250  C   ASN A 391     -36.813  -4.149 -11.940  1.00 50.42           C  
ATOM   3251  CB  ASN A 391     -38.856  -4.613 -10.561  1.00 50.42           C  
ATOM   3252  O   ASN A 391     -37.253  -3.003 -12.049  1.00 50.42           O  
ATOM   3253  CG  ASN A 391     -40.133  -5.380 -10.844  1.00 50.42           C  
ATOM   3254  ND2 ASN A 391     -41.204  -5.029 -10.141  1.00 50.42           N  
ATOM   3255  OD1 ASN A 391     -40.157  -6.281 -11.686  1.00 50.42           O  
ATOM   3256  N   ILE A 392     -35.581  -4.380 -12.188  1.00 45.66           N  
ATOM   3257  CA  ILE A 392     -34.642  -3.481 -12.850  1.00 45.66           C  
ATOM   3258  C   ILE A 392     -34.560  -3.824 -14.336  1.00 45.66           C  
ATOM   3259  CB  ILE A 392     -33.239  -3.554 -12.205  1.00 45.66           C  
ATOM   3260  O   ILE A 392     -34.404  -4.991 -14.703  1.00 45.66           O  
ATOM   3261  CG1 ILE A 392     -33.318  -3.206 -10.714  1.00 45.66           C  
ATOM   3262  CG2 ILE A 392     -32.261  -2.627 -12.933  1.00 45.66           C  
ATOM   3263  CD1 ILE A 392     -32.031  -3.477  -9.947  1.00 45.66           C  
ATOM   3264  N   ASP A 393     -34.889  -2.810 -15.284  1.00 42.78           N  
ATOM   3265  CA  ASP A 393     -34.956  -3.001 -16.729  1.00 42.78           C  
ATOM   3266  C   ASP A 393     -33.584  -2.809 -17.373  1.00 42.78           C  
ATOM   3267  CB  ASP A 393     -35.968  -2.037 -17.352  1.00 42.78           C  
ATOM   3268  O   ASP A 393     -32.989  -1.735 -17.269  1.00 42.78           O  
ATOM   3269  CG  ASP A 393     -37.278  -2.710 -17.722  1.00 42.78           C  
ATOM   3270  OD1 ASP A 393     -37.321  -3.956 -17.804  1.00 42.78           O  
ATOM   3271  OD2 ASP A 393     -38.275  -1.987 -17.937  1.00 42.78           O  
ATOM   3272  N   ILE A 394     -32.891  -3.887 -17.759  1.00 46.34           N  
ATOM   3273  CA  ILE A 394     -31.608  -3.773 -18.445  1.00 46.34           C  
ATOM   3274  C   ILE A 394     -31.778  -4.133 -19.919  1.00 46.34           C  
ATOM   3275  CB  ILE A 394     -30.537  -4.675 -17.793  1.00 46.34           C  
ATOM   3276  O   ILE A 394     -32.663  -4.914 -20.276  1.00 46.34           O  
ATOM   3277  CG1 ILE A 394     -30.523  -4.476 -16.273  1.00 46.34           C  
ATOM   3278  CG2 ILE A 394     -29.156  -4.395 -18.394  1.00 46.34           C  
ATOM   3279  CD1 ILE A 394     -29.720  -5.526 -15.518  1.00 46.34           C  
ATOM   3280  N   PRO A 395     -30.979  -3.373 -20.844  1.00 44.34           N  
ATOM   3281  CA  PRO A 395     -31.003  -3.699 -22.272  1.00 44.34           C  
ATOM   3282  C   PRO A 395     -30.670  -5.163 -22.549  1.00 44.34           C  
ATOM   3283  CB  PRO A 395     -29.934  -2.775 -22.862  1.00 44.34           C  
ATOM   3284  O   PRO A 395     -30.044  -5.825 -21.717  1.00 44.34           O  
ATOM   3285  CG  PRO A 395     -29.378  -2.036 -21.689  1.00 44.34           C  
ATOM   3286  CD  PRO A 395     -30.064  -2.527 -20.447  1.00 44.34           C  
ATOM   3287  N   THR A 396     -31.402  -5.846 -23.512  1.00 49.15           N  
ATOM   3288  CA  THR A 396     -31.289  -7.232 -23.952  1.00 49.15           C  
ATOM   3289  C   THR A 396     -29.832  -7.597 -24.222  1.00 49.15           C  
ATOM   3290  CB  THR A 396     -32.127  -7.486 -25.219  1.00 49.15           C  
ATOM   3291  O   THR A 396     -29.131  -6.882 -24.941  1.00 49.15           O  
ATOM   3292  CG2 THR A 396     -33.339  -8.359 -24.910  1.00 49.15           C  
ATOM   3293  OG1 THR A 396     -32.577  -6.232 -25.747  1.00 49.15           O  
ATOM   3294  N   ILE A 397     -29.240  -8.344 -23.215  1.00 49.64           N  
ATOM   3295  CA  ILE A 397     -27.855  -8.792 -23.311  1.00 49.64           C  
ATOM   3296  C   ILE A 397     -27.808 -10.203 -23.891  1.00 49.64           C  
ATOM   3297  CB  ILE A 397     -27.153  -8.754 -21.935  1.00 49.64           C  
ATOM   3298  O   ILE A 397     -28.539 -11.090 -23.444  1.00 49.64           O  
ATOM   3299  CG1 ILE A 397     -27.243  -7.349 -21.328  1.00 49.64           C  
ATOM   3300  CG2 ILE A 397     -25.694  -9.204 -22.060  1.00 49.64           C  
ATOM   3301  CD1 ILE A 397     -26.827  -7.280 -19.865  1.00 49.64           C  
ATOM   3302  N   SER A 398     -27.143 -10.383 -25.125  1.00 47.80           N  
ATOM   3303  CA  SER A 398     -26.943 -11.699 -25.723  1.00 47.80           C  
ATOM   3304  C   SER A 398     -25.596 -12.290 -25.319  1.00 47.80           C  
ATOM   3305  CB  SER A 398     -27.035 -11.615 -27.248  1.00 47.80           C  
ATOM   3306  O   SER A 398     -24.652 -11.554 -25.026  1.00 47.80           O  
ATOM   3307  OG  SER A 398     -25.749 -11.454 -27.821  1.00 47.80           O  
ATOM   3308  N   SER A 399     -25.472 -13.594 -25.015  1.00 47.16           N  
ATOM   3309  CA  SER A 399     -24.315 -14.360 -24.562  1.00 47.16           C  
ATOM   3310  C   SER A 399     -23.147 -14.224 -25.532  1.00 47.16           C  
ATOM   3311  CB  SER A 399     -24.681 -15.836 -24.395  1.00 47.16           C  
ATOM   3312  O   SER A 399     -21.985 -14.281 -25.124  1.00 47.16           O  
ATOM   3313  OG  SER A 399     -25.106 -16.391 -25.628  1.00 47.16           O  
ATOM   3314  N   ASN A 400     -23.359 -13.780 -26.783  1.00 43.23           N  
ATOM   3315  CA  ASN A 400     -22.331 -13.711 -27.816  1.00 43.23           C  
ATOM   3316  C   ASN A 400     -21.676 -12.334 -27.864  1.00 43.23           C  
ATOM   3317  CB  ASN A 400     -22.918 -14.068 -29.183  1.00 43.23           C  
ATOM   3318  O   ASN A 400     -20.554 -12.192 -28.354  1.00 43.23           O  
ATOM   3319  CG  ASN A 400     -23.266 -15.538 -29.304  1.00 43.23           C  
ATOM   3320  ND2 ASN A 400     -24.164 -15.861 -30.227  1.00 43.23           N  
ATOM   3321  OD1 ASN A 400     -22.733 -16.377 -28.573  1.00 43.23           O  
ATOM   3322  N   ASN A 401     -22.137 -11.363 -27.106  1.00 41.62           N  
ATOM   3323  CA  ASN A 401     -21.689  -9.976 -27.164  1.00 41.62           C  
ATOM   3324  C   ASN A 401     -21.182  -9.492 -25.808  1.00 41.62           C  
ATOM   3325  CB  ASN A 401     -22.815  -9.068 -27.665  1.00 41.62           C  
ATOM   3326  O   ASN A 401     -20.886  -8.308 -25.638  1.00 41.62           O  
ATOM   3327  CG  ASN A 401     -23.018  -9.163 -29.164  1.00 41.62           C  
ATOM   3328  ND2 ASN A 401     -24.212  -8.808 -29.624  1.00 41.62           N  
ATOM   3329  OD1 ASN A 401     -22.110  -9.553 -29.903  1.00 41.62           O  
ATOM   3330  N   VAL A 402     -20.991 -10.508 -24.916  1.00 43.67           N  
ATOM   3331  CA  VAL A 402     -20.660 -10.128 -23.547  1.00 43.67           C  
ATOM   3332  C   VAL A 402     -19.196 -10.453 -23.260  1.00 43.67           C  
ATOM   3333  CB  VAL A 402     -21.574 -10.837 -22.524  1.00 43.67           C  
ATOM   3334  O   VAL A 402     -18.759 -11.592 -23.443  1.00 43.67           O  
ATOM   3335  CG1 VAL A 402     -21.211 -10.425 -21.098  1.00 43.67           C  
ATOM   3336  CG2 VAL A 402     -23.042 -10.528 -22.816  1.00 43.67           C  
ATOM   3337  N   ASN A 403     -18.289  -9.372 -23.312  1.00 44.96           N  
ATOM   3338  CA  ASN A 403     -16.894  -9.503 -22.906  1.00 44.96           C  
ATOM   3339  C   ASN A 403     -16.727  -9.304 -21.402  1.00 44.96           C  
ATOM   3340  CB  ASN A 403     -16.016  -8.512 -23.673  1.00 44.96           C  
ATOM   3341  O   ASN A 403     -17.552  -8.647 -20.763  1.00 44.96           O  
ATOM   3342  CG  ASN A 403     -14.549  -8.630 -23.311  1.00 44.96           C  
ATOM   3343  ND2 ASN A 403     -13.684  -8.076 -24.152  1.00 44.96           N  
ATOM   3344  OD1 ASN A 403     -14.195  -9.215 -22.283  1.00 44.96           O  
ATOM   3345  N   LEU A 404     -15.869 -10.187 -20.684  1.00 42.55           N  
ATOM   3346  CA  LEU A 404     -15.601 -10.275 -19.253  1.00 42.55           C  
ATOM   3347  C   LEU A 404     -15.382  -8.890 -18.654  1.00 42.55           C  
ATOM   3348  CB  LEU A 404     -14.377 -11.157 -18.990  1.00 42.55           C  
ATOM   3349  O   LEU A 404     -15.799  -8.624 -17.524  1.00 42.55           O  
ATOM   3350  CG  LEU A 404     -14.625 -12.666 -18.950  1.00 42.55           C  
ATOM   3351  CD1 LEU A 404     -13.338 -13.422 -19.264  1.00 42.55           C  
ATOM   3352  CD2 LEU A 404     -15.177 -13.081 -17.590  1.00 42.55           C  
ATOM   3353  N   TYR A 405     -14.959  -7.954 -19.477  1.00 41.12           N  
ATOM   3354  CA  TYR A 405     -14.755  -6.560 -19.100  1.00 41.12           C  
ATOM   3355  C   TYR A 405     -16.082  -5.814 -19.031  1.00 41.12           C  
ATOM   3356  CB  TYR A 405     -13.817  -5.865 -20.092  1.00 41.12           C  
ATOM   3357  O   TYR A 405     -16.312  -5.026 -18.110  1.00 41.12           O  
ATOM   3358  CG  TYR A 405     -13.509  -4.432 -19.734  1.00 41.12           C  
ATOM   3359  CD1 TYR A 405     -14.160  -3.379 -20.373  1.00 41.12           C  
ATOM   3360  CD2 TYR A 405     -12.566  -4.127 -18.758  1.00 41.12           C  
ATOM   3361  CE1 TYR A 405     -13.878  -2.056 -20.048  1.00 41.12           C  
ATOM   3362  CE2 TYR A 405     -12.276  -2.808 -18.425  1.00 41.12           C  
ATOM   3363  OH  TYR A 405     -12.653  -0.474 -18.748  1.00 41.12           O  
ATOM   3364  CZ  TYR A 405     -12.936  -1.781 -19.074  1.00 41.12           C  
ATOM   3365  N   PHE A 406     -17.023  -6.091 -19.974  1.00 41.21           N  
ATOM   3366  CA  PHE A 406     -18.390  -5.584 -20.006  1.00 41.21           C  
ATOM   3367  C   PHE A 406     -19.187  -6.103 -18.815  1.00 41.21           C  
ATOM   3368  CB  PHE A 406     -19.082  -5.981 -21.314  1.00 41.21           C  
ATOM   3369  O   PHE A 406     -19.956  -5.357 -18.204  1.00 41.21           O  
ATOM   3370  CG  PHE A 406     -20.456  -5.389 -21.477  1.00 41.21           C  
ATOM   3371  CD1 PHE A 406     -21.591  -6.162 -21.263  1.00 41.21           C  
ATOM   3372  CD2 PHE A 406     -20.612  -4.059 -21.846  1.00 41.21           C  
ATOM   3373  CE1 PHE A 406     -22.864  -5.616 -21.414  1.00 41.21           C  
ATOM   3374  CE2 PHE A 406     -21.881  -3.508 -21.999  1.00 41.21           C  
ATOM   3375  CZ  PHE A 406     -23.005  -4.288 -21.783  1.00 41.21           C  
ATOM   3376  N   CYS A 407     -18.868  -7.247 -18.339  1.00 45.20           N  
ATOM   3377  CA  CYS A 407     -19.479  -7.907 -17.190  1.00 45.20           C  
ATOM   3378  C   CYS A 407     -18.982  -7.299 -15.884  1.00 45.20           C  
ATOM   3379  CB  CYS A 407     -19.180  -9.406 -17.211  1.00 45.20           C  
ATOM   3380  O   CYS A 407     -19.767  -7.073 -14.961  1.00 45.20           O  
ATOM   3381  SG  CYS A 407     -20.033 -10.299 -18.529  1.00 45.20           S  
ATOM   3382  N   GLU A 408     -17.685  -6.859 -15.878  1.00 44.63           N  
ATOM   3383  CA  GLU A 408     -17.019  -6.163 -14.782  1.00 44.63           C  
ATOM   3384  C   GLU A 408     -17.565  -4.748 -14.613  1.00 44.63           C  
ATOM   3385  CB  GLU A 408     -15.506  -6.119 -15.013  1.00 44.63           C  
ATOM   3386  O   GLU A 408     -17.809  -4.301 -13.490  1.00 44.63           O  
ATOM   3387  CG  GLU A 408     -14.690  -6.053 -13.730  1.00 44.63           C  
ATOM   3388  CD  GLU A 408     -13.190  -6.113 -13.970  1.00 44.63           C  
ATOM   3389  OE1 GLU A 408     -12.413  -5.947 -13.003  1.00 44.63           O  
ATOM   3390  OE2 GLU A 408     -12.788  -6.328 -15.136  1.00 44.63           O  
ATOM   3391  N   GLN A 409     -17.842  -4.163 -15.720  1.00 45.44           N  
ATOM   3392  CA  GLN A 409     -18.408  -2.819 -15.766  1.00 45.44           C  
ATOM   3393  C   GLN A 409     -19.879  -2.828 -15.362  1.00 45.44           C  
ATOM   3394  CB  GLN A 409     -18.250  -2.217 -17.163  1.00 45.44           C  
ATOM   3395  O   GLN A 409     -20.334  -1.940 -14.638  1.00 45.44           O  
ATOM   3396  CG  GLN A 409     -16.894  -1.568 -17.404  1.00 45.44           C  
ATOM   3397  CD  GLN A 409     -16.911  -0.583 -18.558  1.00 45.44           C  
ATOM   3398  NE2 GLN A 409     -15.946   0.330 -18.572  1.00 45.44           N  
ATOM   3399  OE1 GLN A 409     -17.784  -0.643 -19.429  1.00 45.44           O  
ATOM   3400  N   LEU A 410     -20.649  -3.859 -15.823  1.00 45.60           N  
ATOM   3401  CA  LEU A 410     -22.056  -4.054 -15.490  1.00 45.60           C  
ATOM   3402  C   LEU A 410     -22.222  -4.406 -14.016  1.00 45.60           C  
ATOM   3403  CB  LEU A 410     -22.665  -5.155 -16.362  1.00 45.60           C  
ATOM   3404  O   LEU A 410     -23.128  -3.899 -13.350  1.00 45.60           O  
ATOM   3405  CG  LEU A 410     -24.192  -5.175 -16.461  1.00 45.60           C  
ATOM   3406  CD1 LEU A 410     -24.669  -4.155 -17.488  1.00 45.60           C  
ATOM   3407  CD2 LEU A 410     -24.687  -6.573 -16.817  1.00 45.60           C  
ATOM   3408  N   LEU A 411     -21.294  -5.168 -13.440  1.00 46.59           N  
ATOM   3409  CA  LEU A 411     -21.267  -5.555 -12.034  1.00 46.59           C  
ATOM   3410  C   LEU A 411     -20.900  -4.367 -11.151  1.00 46.59           C  
ATOM   3411  CB  LEU A 411     -20.272  -6.698 -11.811  1.00 46.59           C  
ATOM   3412  O   LEU A 411     -21.450  -4.206 -10.059  1.00 46.59           O  
ATOM   3413  CG  LEU A 411     -20.759  -8.100 -12.178  1.00 46.59           C  
ATOM   3414  CD1 LEU A 411     -19.584  -9.072 -12.231  1.00 46.59           C  
ATOM   3415  CD2 LEU A 411     -21.811  -8.579 -11.184  1.00 46.59           C  
ATOM   3416  N   CYS A 412     -20.016  -3.483 -11.712  1.00 46.42           N  
ATOM   3417  CA  CYS A 412     -19.640  -2.238 -11.053  1.00 46.42           C  
ATOM   3418  C   CYS A 412     -20.788  -1.236 -11.082  1.00 46.42           C  
ATOM   3419  CB  CYS A 412     -18.405  -1.631 -11.718  1.00 46.42           C  
ATOM   3420  O   CYS A 412     -21.015  -0.517 -10.107  1.00 46.42           O  
ATOM   3421  SG  CYS A 412     -16.843  -2.283 -11.086  1.00 46.42           S  
ATOM   3422  N   ASP A 413     -21.546  -1.319 -12.178  1.00 40.63           N  
ATOM   3423  CA  ASP A 413     -22.698  -0.449 -12.392  1.00 40.63           C  
ATOM   3424  C   ASP A 413     -23.912  -0.943 -11.609  1.00 40.63           C  
ATOM   3425  CB  ASP A 413     -23.033  -0.360 -13.883  1.00 40.63           C  
ATOM   3426  O   ASP A 413     -24.688  -0.140 -11.086  1.00 40.63           O  
ATOM   3427  CG  ASP A 413     -22.131   0.600 -14.638  1.00 40.63           C  
ATOM   3428  OD1 ASP A 413     -21.401   1.384 -13.994  1.00 40.63           O  
ATOM   3429  OD2 ASP A 413     -22.152   0.573 -15.887  1.00 40.63           O  
ATOM   3430  N   ILE A 414     -24.073  -2.351 -11.450  1.00 42.14           N  
ATOM   3431  CA  ILE A 414     -25.133  -3.004 -10.690  1.00 42.14           C  
ATOM   3432  C   ILE A 414     -24.807  -2.952  -9.199  1.00 42.14           C  
ATOM   3433  CB  ILE A 414     -25.334  -4.467 -11.144  1.00 42.14           C  
ATOM   3434  O   ILE A 414     -25.704  -2.802  -8.366  1.00 42.14           O  
ATOM   3435  CG1 ILE A 414     -25.782  -4.515 -12.610  1.00 42.14           C  
ATOM   3436  CG2 ILE A 414     -26.345  -5.179 -10.240  1.00 42.14           C  
ATOM   3437  CD1 ILE A 414     -25.832  -5.919 -13.196  1.00 42.14           C  
ATOM   3438  N   SER A 415     -23.452  -2.942  -8.789  1.00 42.60           N  
ATOM   3439  CA  SER A 415     -22.940  -2.860  -7.425  1.00 42.60           C  
ATOM   3440  C   SER A 415     -23.025  -1.436  -6.887  1.00 42.60           C  
ATOM   3441  CB  SER A 415     -21.492  -3.350  -7.366  1.00 42.60           C  
ATOM   3442  O   SER A 415     -23.268  -1.230  -5.696  1.00 42.60           O  
ATOM   3443  OG  SER A 415     -20.596  -2.322  -7.750  1.00 42.60           O  
ATOM   3444  N   THR A 416     -23.111  -0.408  -7.759  1.00 40.92           N  
ATOM   3445  CA  THR A 416     -23.202   0.998  -7.384  1.00 40.92           C  
ATOM   3446  C   THR A 416     -24.657   1.410  -7.176  1.00 40.92           C  
ATOM   3447  CB  THR A 416     -22.557   1.903  -8.450  1.00 40.92           C  
ATOM   3448  O   THR A 416     -24.981   2.093  -6.203  1.00 40.92           O  
ATOM   3449  CG2 THR A 416     -22.114   3.232  -7.848  1.00 40.92           C  
ATOM   3450  OG1 THR A 416     -21.415   1.238  -9.005  1.00 40.92           O  
ATOM   3451  N   PRO A 417     -25.670   0.768  -7.958  1.00 37.20           N  
ATOM   3452  CA  PRO A 417     -27.081   1.049  -7.683  1.00 37.20           C  
ATOM   3453  C   PRO A 417     -27.634   0.219  -6.527  1.00 37.20           C  
ATOM   3454  CB  PRO A 417     -27.776   0.684  -8.998  1.00 37.20           C  
ATOM   3455  O   PRO A 417     -28.515   0.680  -5.797  1.00 37.20           O  
ATOM   3456  CG  PRO A 417     -26.665   0.304  -9.924  1.00 37.20           C  
ATOM   3457  CD  PRO A 417     -25.395   0.201  -9.129  1.00 37.20           C  
ATOM   3458  N   LEU A 418     -26.998  -0.886  -5.947  1.00 31.71           N  
ATOM   3459  CA  LEU A 418     -27.443  -1.745  -4.855  1.00 31.71           C  
ATOM   3460  C   LEU A 418     -26.956  -1.213  -3.511  1.00 31.71           C  
ATOM   3461  CB  LEU A 418     -26.943  -3.177  -5.061  1.00 31.71           C  
ATOM   3462  O   LEU A 418     -27.669  -1.300  -2.509  1.00 31.71           O  
ATOM   3463  CG  LEU A 418     -27.767  -4.054  -6.005  1.00 31.71           C  
ATOM   3464  CD1 LEU A 418     -26.965  -5.281  -6.425  1.00 31.71           C  
ATOM   3465  CD2 LEU A 418     -29.078  -4.467  -5.344  1.00 31.71           C  
ATOM   3466  N   LYS A 419     -25.775  -0.490  -3.678  1.00 36.24           N  
ATOM   3467  CA  LYS A 419     -25.215   0.280  -2.571  1.00 36.24           C  
ATOM   3468  C   LYS A 419     -26.014   1.558  -2.332  1.00 36.24           C  
ATOM   3469  CB  LYS A 419     -23.749   0.621  -2.841  1.00 36.24           C  
ATOM   3470  O   LYS A 419     -26.264   1.934  -1.185  1.00 36.24           O  
ATOM   3471  CG  LYS A 419     -22.880   0.649  -1.593  1.00 36.24           C  
ATOM   3472  CD  LYS A 419     -21.423   0.939  -1.932  1.00 36.24           C  
ATOM   3473  CE  LYS A 419     -20.551   0.957  -0.684  1.00 36.24           C  
ATOM   3474  NZ  LYS A 419     -19.121   1.237  -1.012  1.00 36.24           N  
ATOM   3475  N   GLU A 420     -26.572   2.124  -3.443  1.00 35.47           N  
ATOM   3476  CA  GLU A 420     -27.391   3.331  -3.515  1.00 35.47           C  
ATOM   3477  C   GLU A 420     -28.840   3.038  -3.138  1.00 35.47           C  
ATOM   3478  CB  GLU A 420     -27.325   3.942  -4.917  1.00 35.47           C  
ATOM   3479  O   GLU A 420     -29.491   3.850  -2.477  1.00 35.47           O  
ATOM   3480  CG  GLU A 420     -26.149   4.886  -5.122  1.00 35.47           C  
ATOM   3481  CD  GLU A 420     -26.081   5.463  -6.527  1.00 35.47           C  
ATOM   3482  OE1 GLU A 420     -25.132   6.224  -6.825  1.00 35.47           O  
ATOM   3483  OE2 GLU A 420     -26.983   5.152  -7.336  1.00 35.47           O  
ATOM   3484  N   ILE A 421     -29.349   1.734  -3.282  1.00 31.93           N  
ATOM   3485  CA  ILE A 421     -30.673   1.243  -2.914  1.00 31.93           C  
ATOM   3486  C   ILE A 421     -30.673   0.809  -1.450  1.00 31.93           C  
ATOM   3487  CB  ILE A 421     -31.115   0.073  -3.820  1.00 31.93           C  
ATOM   3488  O   ILE A 421     -31.636   1.060  -0.721  1.00 31.93           O  
ATOM   3489  CG1 ILE A 421     -31.304   0.556  -5.263  1.00 31.93           C  
ATOM   3490  CG2 ILE A 421     -32.398  -0.570  -3.286  1.00 31.93           C  
ATOM   3491  CD1 ILE A 421     -31.632  -0.555  -6.250  1.00 31.93           C  
ATOM   3492  N   TYR A 422     -29.573   0.354  -0.855  1.00 32.54           N  
ATOM   3493  CA  TYR A 422     -29.309   0.013   0.538  1.00 32.54           C  
ATOM   3494  C   TYR A 422     -29.174   1.269   1.391  1.00 32.54           C  
ATOM   3495  CB  TYR A 422     -28.039  -0.835   0.653  1.00 32.54           C  
ATOM   3496  O   TYR A 422     -29.710   1.335   2.500  1.00 32.54           O  
ATOM   3497  CG  TYR A 422     -27.776  -1.349   2.048  1.00 32.54           C  
ATOM   3498  CD1 TYR A 422     -26.931  -0.662   2.916  1.00 32.54           C  
ATOM   3499  CD2 TYR A 422     -28.372  -2.522   2.499  1.00 32.54           C  
ATOM   3500  CE1 TYR A 422     -26.684  -1.133   4.201  1.00 32.54           C  
ATOM   3501  CE2 TYR A 422     -28.132  -3.002   3.783  1.00 32.54           C  
ATOM   3502  OH  TYR A 422     -27.047  -2.772   5.897  1.00 32.54           O  
ATOM   3503  CZ  TYR A 422     -27.288  -2.301   4.625  1.00 32.54           C  
ATOM   3504  N   GLU A 423     -28.698   2.305   0.799  1.00 36.08           N  
ATOM   3505  CA  GLU A 423     -28.481   3.581   1.475  1.00 36.08           C  
ATOM   3506  C   GLU A 423     -29.720   4.468   1.391  1.00 36.08           C  
ATOM   3507  CB  GLU A 423     -27.273   4.307   0.878  1.00 36.08           C  
ATOM   3508  O   GLU A 423     -29.987   5.256   2.300  1.00 36.08           O  
ATOM   3509  CG  GLU A 423     -25.934   3.808   1.402  1.00 36.08           C  
ATOM   3510  CD  GLU A 423     -24.743   4.522   0.783  1.00 36.08           C  
ATOM   3511  OE1 GLU A 423     -23.592   4.248   1.192  1.00 36.08           O  
ATOM   3512  OE2 GLU A 423     -24.963   5.362  -0.117  1.00 36.08           O  
ATOM   3513  N   GLN A 424     -30.673   4.204   0.434  1.00 32.00           N  
ATOM   3514  CA  GLN A 424     -31.941   4.873   0.162  1.00 32.00           C  
ATOM   3515  C   GLN A 424     -33.065   4.287   1.012  1.00 32.00           C  
ATOM   3516  CB  GLN A 424     -32.296   4.770  -1.322  1.00 32.00           C  
ATOM   3517  O   GLN A 424     -34.026   4.983   1.345  1.00 32.00           O  
ATOM   3518  CG  GLN A 424     -31.556   5.768  -2.202  1.00 32.00           C  
ATOM   3519  CD  GLN A 424     -31.964   5.679  -3.661  1.00 32.00           C  
ATOM   3520  NE2 GLN A 424     -31.472   6.610  -4.472  1.00 32.00           N  
ATOM   3521  OE1 GLN A 424     -32.714   4.781  -4.056  1.00 32.00           O  
ATOM   3522  N   VAL A 425     -33.015   3.247   1.706  1.00 33.00           N  
ATOM   3523  CA  VAL A 425     -33.950   2.663   2.662  1.00 33.00           C  
ATOM   3524  C   VAL A 425     -33.587   3.107   4.077  1.00 33.00           C  
ATOM   3525  CB  VAL A 425     -33.961   1.120   2.574  1.00 33.00           C  
ATOM   3526  O   VAL A 425     -34.468   3.297   4.919  1.00 33.00           O  
ATOM   3527  CG1 VAL A 425     -34.861   0.525   3.655  1.00 33.00           C  
ATOM   3528  CG2 VAL A 425     -34.416   0.668   1.188  1.00 33.00           C  
ATOM   3529  N   ASN A 426     -32.625   4.065   4.238  1.00 30.58           N  
ATOM   3530  CA  ASN A 426     -32.302   4.588   5.561  1.00 30.58           C  
ATOM   3531  C   ASN A 426     -32.033   6.090   5.519  1.00 30.58           C  
ATOM   3532  CB  ASN A 426     -31.099   3.850   6.152  1.00 30.58           C  
ATOM   3533  O   ASN A 426     -31.104   6.540   4.846  1.00 30.58           O  
ATOM   3534  CG  ASN A 426     -31.480   2.937   7.300  1.00 30.58           C  
ATOM   3535  ND2 ASN A 426     -30.499   2.227   7.845  1.00 30.58           N  
ATOM   3536  OD1 ASN A 426     -32.648   2.869   7.693  1.00 30.58           O  
ATOM   3537  N   ASP A 427     -33.131   6.954   5.378  1.00 27.09           N  
ATOM   3538  CA  ASP A 427     -33.657   8.108   6.101  1.00 27.09           C  
ATOM   3539  C   ASP A 427     -33.433   9.397   5.314  1.00 27.09           C  
ATOM   3540  CB  ASP A 427     -33.011   8.216   7.483  1.00 27.09           C  
ATOM   3541  O   ASP A 427     -32.319   9.666   4.858  1.00 27.09           O  
ATOM   3542  CG  ASP A 427     -33.833   7.554   8.575  1.00 27.09           C  
ATOM   3543  OD1 ASP A 427     -35.013   7.221   8.334  1.00 27.09           O  
ATOM   3544  OD2 ASP A 427     -33.296   7.366   9.689  1.00 27.09           O  
ATOM   3545  N   SER A 428     -34.408   9.814   4.412  1.00 26.02           N  
ATOM   3546  CA  SER A 428     -35.164  11.059   4.322  1.00 26.02           C  
ATOM   3547  C   SER A 428     -34.297  12.195   3.789  1.00 26.02           C  
ATOM   3548  CB  SER A 428     -35.734  11.440   5.689  1.00 26.02           C  
ATOM   3549  O   SER A 428     -33.313  12.582   4.424  1.00 26.02           O  
ATOM   3550  OG  SER A 428     -35.706  10.332   6.572  1.00 26.02           O  
ATOM   3551  N   GLN A 429     -34.218  12.519   2.463  1.00 27.87           N  
ATOM   3552  CA  GLN A 429     -34.093  13.350   1.271  1.00 27.87           C  
ATOM   3553  C   GLN A 429     -33.733  14.787   1.637  1.00 27.87           C  
ATOM   3554  CB  GLN A 429     -35.390  13.325   0.460  1.00 27.87           C  
ATOM   3555  O   GLN A 429     -34.255  15.335   2.610  1.00 27.87           O  
ATOM   3556  CG  GLN A 429     -35.607  12.031  -0.313  1.00 27.87           C  
ATOM   3557  CD  GLN A 429     -35.084  12.101  -1.735  1.00 27.87           C  
ATOM   3558  NE2 GLN A 429     -34.645  10.963  -2.262  1.00 27.87           N  
ATOM   3559  OE1 GLN A 429     -35.074  13.169  -2.355  1.00 27.87           O  
ATOM   3560  N   PRO A 430     -33.305  15.838   0.476  1.00 36.22           N  
ATOM   3561  CA  PRO A 430     -32.795  15.756  -0.895  1.00 36.22           C  
ATOM   3562  C   PRO A 430     -31.898  16.936  -1.263  1.00 36.22           C  
ATOM   3563  CB  PRO A 430     -34.068  15.752  -1.745  1.00 36.22           C  
ATOM   3564  O   PRO A 430     -31.691  17.837  -0.445  1.00 36.22           O  
ATOM   3565  CG  PRO A 430     -35.020  16.641  -1.011  1.00 36.22           C  
ATOM   3566  CD  PRO A 430     -34.395  17.034   0.296  1.00 36.22           C  
ATOM   3567  N   PHE A 431     -30.803  16.599  -2.093  1.00 24.58           N  
ATOM   3568  CA  PHE A 431     -30.592  17.525  -3.199  1.00 24.58           C  
ATOM   3569  C   PHE A 431     -29.734  16.886  -4.284  1.00 24.58           C  
ATOM   3570  CB  PHE A 431     -29.933  18.816  -2.702  1.00 24.58           C  
ATOM   3571  O   PHE A 431     -28.707  16.270  -3.989  1.00 24.58           O  
ATOM   3572  CG  PHE A 431     -30.821  20.027  -2.802  1.00 24.58           C  
ATOM   3573  CD1 PHE A 431     -30.817  20.817  -3.945  1.00 24.58           C  
ATOM   3574  CD2 PHE A 431     -31.659  20.376  -1.751  1.00 24.58           C  
ATOM   3575  CE1 PHE A 431     -31.637  21.939  -4.040  1.00 24.58           C  
ATOM   3576  CE2 PHE A 431     -32.482  21.496  -1.839  1.00 24.58           C  
ATOM   3577  CZ  PHE A 431     -32.469  22.276  -2.984  1.00 24.58           C  
ATOM   3578  N   ILE A 432     -30.221  16.745  -5.631  1.00 29.03           N  
ATOM   3579  CA  ILE A 432     -30.531  16.842  -7.053  1.00 29.03           C  
ATOM   3580  C   ILE A 432     -29.247  17.074  -7.846  1.00 29.03           C  
ATOM   3581  CB  ILE A 432     -31.546  17.973  -7.334  1.00 29.03           C  
ATOM   3582  O   ILE A 432     -28.468  17.977  -7.530  1.00 29.03           O  
ATOM   3583  CG1 ILE A 432     -32.850  17.721  -6.569  1.00 29.03           C  
ATOM   3584  CG2 ILE A 432     -31.809  18.100  -8.838  1.00 29.03           C  
ATOM   3585  CD1 ILE A 432     -33.856  18.860  -6.670  1.00 29.03           C  
ATOM   3586  N   PHE A 433     -28.807  16.042  -8.763  1.00 24.14           N  
ATOM   3587  CA  PHE A 433     -28.048  16.337  -9.973  1.00 24.14           C  
ATOM   3588  C   PHE A 433     -28.651  15.623 -11.177  1.00 24.14           C  
ATOM   3589  CB  PHE A 433     -26.581  15.931  -9.802  1.00 24.14           C  
ATOM   3590  O   PHE A 433     -28.967  14.433 -11.106  1.00 24.14           O  
ATOM   3591  CG  PHE A 433     -25.623  17.092  -9.829  1.00 24.14           C  
ATOM   3592  CD1 PHE A 433     -25.041  17.503 -11.022  1.00 24.14           C  
ATOM   3593  CD2 PHE A 433     -25.306  17.773  -8.661  1.00 24.14           C  
ATOM   3594  CE1 PHE A 433     -24.154  18.577 -11.050  1.00 24.14           C  
ATOM   3595  CE2 PHE A 433     -24.421  18.847  -8.681  1.00 24.14           C  
ATOM   3596  CZ  PHE A 433     -23.845  19.246  -9.876  1.00 24.14           C  
ATOM   3597  N   ASP A 434     -29.437  16.319 -11.984  1.00 23.94           N  
ATOM   3598  CA  ASP A 434     -29.937  16.580 -13.330  1.00 23.94           C  
ATOM   3599  C   ASP A 434     -29.158  15.778 -14.370  1.00 23.94           C  
ATOM   3600  CB  ASP A 434     -29.860  18.073 -13.652  1.00 23.94           C  
ATOM   3601  O   ASP A 434     -27.962  16.003 -14.567  1.00 23.94           O  
ATOM   3602  CG  ASP A 434     -31.223  18.741 -13.698  1.00 23.94           C  
ATOM   3603  OD1 ASP A 434     -32.236  18.046 -13.929  1.00 23.94           O  
ATOM   3604  OD2 ASP A 434     -31.285  19.975 -13.505  1.00 23.94           O  
ATOM   3605  N   TYR A 435     -29.545  14.622 -14.789  1.00 25.86           N  
ATOM   3606  CA  TYR A 435     -29.621  13.498 -15.715  1.00 25.86           C  
ATOM   3607  C   TYR A 435     -30.177  13.940 -17.064  1.00 25.86           C  
ATOM   3608  CB  TYR A 435     -30.491  12.380 -15.134  1.00 25.86           C  
ATOM   3609  O   TYR A 435     -30.120  13.190 -18.041  1.00 25.86           O  
ATOM   3610  CG  TYR A 435     -29.740  11.095 -14.882  1.00 25.86           C  
ATOM   3611  CD1 TYR A 435     -29.648  10.114 -15.867  1.00 25.86           C  
ATOM   3612  CD2 TYR A 435     -29.121  10.859 -13.659  1.00 25.86           C  
ATOM   3613  CE1 TYR A 435     -28.959   8.928 -15.639  1.00 25.86           C  
ATOM   3614  CE2 TYR A 435     -28.429   9.676 -13.420  1.00 25.86           C  
ATOM   3615  OH  TYR A 435     -27.669   7.546 -14.183  1.00 25.86           O  
ATOM   3616  CZ  TYR A 435     -28.353   8.718 -14.414  1.00 25.86           C  
ATOM   3617  N   GLU A 436     -30.162  15.242 -17.399  1.00 28.02           N  
ATOM   3618  CA  GLU A 436     -30.714  15.562 -18.712  1.00 28.02           C  
ATOM   3619  C   GLU A 436     -29.607  15.875 -19.714  1.00 28.02           C  
ATOM   3620  CB  GLU A 436     -31.686  16.741 -18.615  1.00 28.02           C  
ATOM   3621  O   GLU A 436     -29.819  15.796 -20.926  1.00 28.02           O  
ATOM   3622  CG  GLU A 436     -33.146  16.327 -18.506  1.00 28.02           C  
ATOM   3623  CD  GLU A 436     -34.112  17.491 -18.651  1.00 28.02           C  
ATOM   3624  OE1 GLU A 436     -35.342  17.259 -18.688  1.00 28.02           O  
ATOM   3625  OE2 GLU A 436     -33.636  18.646 -18.729  1.00 28.02           O  
ATOM   3626  N   ILE A 437     -28.416  15.191 -19.640  1.00 29.85           N  
ATOM   3627  CA  ILE A 437     -27.514  15.461 -20.755  1.00 29.85           C  
ATOM   3628  C   ILE A 437     -26.899  14.154 -21.248  1.00 29.85           C  
ATOM   3629  CB  ILE A 437     -26.404  16.459 -20.354  1.00 29.85           C  
ATOM   3630  O   ILE A 437     -26.522  14.041 -22.417  1.00 29.85           O  
ATOM   3631  CG1 ILE A 437     -27.005  17.840 -20.068  1.00 29.85           C  
ATOM   3632  CG2 ILE A 437     -25.334  16.543 -21.446  1.00 29.85           C  
ATOM   3633  CD1 ILE A 437     -26.002  18.853 -19.534  1.00 29.85           C  
ATOM   3634  N   VAL A 438     -27.401  13.028 -20.629  1.00 29.39           N  
ATOM   3635  CA  VAL A 438     -26.849  11.725 -20.985  1.00 29.39           C  
ATOM   3636  C   VAL A 438     -27.851  10.956 -21.844  1.00 29.39           C  
ATOM   3637  CB  VAL A 438     -26.481  10.903 -19.730  1.00 29.39           C  
ATOM   3638  O   VAL A 438     -27.464  10.246 -22.774  1.00 29.39           O  
ATOM   3639  CG1 VAL A 438     -26.036   9.494 -20.119  1.00 29.39           C  
ATOM   3640  CG2 VAL A 438     -25.387  11.610 -18.931  1.00 29.39           C  
ATOM   3641  N   LEU A 439     -29.011  11.529 -22.192  1.00 27.82           N  
ATOM   3642  CA  LEU A 439     -29.965  10.876 -23.082  1.00 27.82           C  
ATOM   3643  C   LEU A 439     -30.087  11.635 -24.399  1.00 27.82           C  
ATOM   3644  CB  LEU A 439     -31.337  10.770 -22.412  1.00 27.82           C  
ATOM   3645  O   LEU A 439     -30.486  11.062 -25.415  1.00 27.82           O  
ATOM   3646  CG  LEU A 439     -31.485   9.693 -21.336  1.00 27.82           C  
ATOM   3647  CD1 LEU A 439     -32.813   9.854 -20.604  1.00 27.82           C  
ATOM   3648  CD2 LEU A 439     -31.372   8.303 -21.951  1.00 27.82           C  
ATOM   3649  N   ASP A 440     -29.227  12.672 -24.692  1.00 27.31           N  
ATOM   3650  CA  ASP A 440     -29.389  13.296 -26.002  1.00 27.31           C  
ATOM   3651  C   ASP A 440     -28.256  12.898 -26.944  1.00 27.31           C  
ATOM   3652  CB  ASP A 440     -29.451  14.819 -25.866  1.00 27.31           C  
ATOM   3653  O   ASP A 440     -28.456  12.797 -28.156  1.00 27.31           O  
ATOM   3654  CG  ASP A 440     -30.857  15.336 -25.621  1.00 27.31           C  
ATOM   3655  OD1 ASP A 440     -31.825  14.554 -25.742  1.00 27.31           O  
ATOM   3656  OD2 ASP A 440     -31.000  16.538 -25.306  1.00 27.31           O  
ATOM   3657  N   ASN A 441     -27.367  11.922 -26.408  1.00 29.10           N  
ATOM   3658  CA  ASN A 441     -26.309  11.560 -27.346  1.00 29.10           C  
ATOM   3659  C   ASN A 441     -26.375  10.083 -27.722  1.00 29.10           C  
ATOM   3660  CB  ASN A 441     -24.936  11.900 -26.763  1.00 29.10           C  
ATOM   3661  O   ASN A 441     -25.686   9.641 -28.643  1.00 29.10           O  
ATOM   3662  CG  ASN A 441     -24.534  13.340 -27.015  1.00 29.10           C  
ATOM   3663  ND2 ASN A 441     -23.875  13.951 -26.037  1.00 29.10           N  
ATOM   3664  OD1 ASN A 441     -24.815  13.899 -28.078  1.00 29.10           O  
ATOM   3665  N   LEU A 442     -27.459   9.392 -27.213  1.00 29.99           N  
ATOM   3666  CA  LEU A 442     -27.619   7.993 -27.594  1.00 29.99           C  
ATOM   3667  C   LEU A 442     -28.736   7.834 -28.620  1.00 29.99           C  
ATOM   3668  CB  LEU A 442     -27.913   7.132 -26.363  1.00 29.99           C  
ATOM   3669  O   LEU A 442     -28.834   6.797 -29.281  1.00 29.99           O  
ATOM   3670  CG  LEU A 442     -26.708   6.735 -25.509  1.00 29.99           C  
ATOM   3671  CD1 LEU A 442     -27.168   6.212 -24.153  1.00 29.99           C  
ATOM   3672  CD2 LEU A 442     -25.862   5.691 -26.231  1.00 29.99           C  
ATOM   3673  N   GLU A 443     -29.304   9.048 -29.184  1.00 31.73           N  
ATOM   3674  CA  GLU A 443     -30.251   9.024 -30.295  1.00 31.73           C  
ATOM   3675  C   GLU A 443     -29.647   9.648 -31.549  1.00 31.73           C  
ATOM   3676  CB  GLU A 443     -31.543   9.752 -29.915  1.00 31.73           C  
ATOM   3677  O   GLU A 443     -30.082   9.356 -32.665  1.00 31.73           O  
ATOM   3678  CG  GLU A 443     -32.590   8.852 -29.273  1.00 31.73           C  
ATOM   3679  CD  GLU A 443     -33.873   9.586 -28.915  1.00 31.73           C  
ATOM   3680  OE1 GLU A 443     -34.808   8.947 -28.383  1.00 31.73           O  
ATOM   3681  OE2 GLU A 443     -33.943  10.809 -29.171  1.00 31.73           O  
ATOM   3682  N   GLN A 444     -28.288   9.712 -31.744  1.00 32.23           N  
ATOM   3683  CA  GLN A 444     -27.932  10.200 -33.072  1.00 32.23           C  
ATOM   3684  C   GLN A 444     -26.767   9.406 -33.656  1.00 32.23           C  
ATOM   3685  CB  GLN A 444     -27.582  11.688 -33.022  1.00 32.23           C  
ATOM   3686  O   GLN A 444     -26.469   9.516 -34.848  1.00 32.23           O  
ATOM   3687  CG  GLN A 444     -28.792  12.601 -32.885  1.00 32.23           C  
ATOM   3688  CD  GLN A 444     -28.446  14.066 -33.070  1.00 32.23           C  
ATOM   3689  NE2 GLN A 444     -29.460  14.924 -33.034  1.00 32.23           N  
ATOM   3690  OE1 GLN A 444     -27.277  14.425 -33.243  1.00 32.23           O  
ATOM   3691  N   ASN A 445     -26.622   8.100 -33.218  1.00 27.99           N  
ATOM   3692  CA  ASN A 445     -25.717   7.383 -34.110  1.00 27.99           C  
ATOM   3693  C   ASN A 445     -26.143   5.929 -34.292  1.00 27.99           C  
ATOM   3694  CB  ASN A 445     -24.281   7.454 -33.588  1.00 27.99           C  
ATOM   3695  O   ASN A 445     -25.331   5.016 -34.135  1.00 27.99           O  
ATOM   3696  CG  ASN A 445     -23.605   8.771 -33.917  1.00 27.99           C  
ATOM   3697  ND2 ASN A 445     -22.696   9.203 -33.051  1.00 27.99           N  
ATOM   3698  OD1 ASN A 445     -23.897   9.394 -34.941  1.00 27.99           O  
ATOM   3699  N   SER A 446     -27.426   5.636 -34.501  1.00 32.18           N  
ATOM   3700  CA  SER A 446     -27.837   4.413 -35.183  1.00 32.18           C  
ATOM   3701  C   SER A 446     -28.564   4.724 -36.486  1.00 32.18           C  
ATOM   3702  CB  SER A 446     -28.735   3.569 -34.277  1.00 32.18           C  
ATOM   3703  O   SER A 446     -29.674   5.261 -36.471  1.00 32.18           O  
ATOM   3704  OG  SER A 446     -29.878   4.306 -33.876  1.00 32.18           O  
ATOM   3705  N   SER A 447     -27.912   5.275 -37.534  1.00 29.90           N  
ATOM   3706  CA  SER A 447     -28.179   4.843 -38.902  1.00 29.90           C  
ATOM   3707  C   SER A 447     -26.885   4.546 -39.652  1.00 29.90           C  
ATOM   3708  CB  SER A 447     -28.981   5.907 -39.654  1.00 29.90           C  
ATOM   3709  O   SER A 447     -25.928   5.321 -39.580  1.00 29.90           O  
ATOM   3710  OG  SER A 447     -28.587   7.209 -39.255  1.00 29.90           O  
TER    3711      SER A 447                                                      
ENDMDL                                                                          
END                                                                             
