# Supplementary material for: Uncoupled evolution of the Polycomb system and deep origin of non-canonical PRC1
Source: Commun Biol. 2023 Nov 10;6:1144. doi: 10.1038/s42003-023-05501-x (PMC10638273; doi:10.1038/s42003-023-05501-x)
Supplement: Supplementary file 8 — Supplementary Data 5 [file 42003_2023_5501_MOESM8_ESM.zip › Supplementary Data 5/PCGF_putative_checks/PCGF_alphafold_remainedputative/TETTHE021998_PCGF_e59f4.result/TETTHE021998_PCGF_e59f4.a3m]

#447	1
>101
MLEENNKGDFIQQEQDQFLEKKRFPLNLLNSFLVCGICDGYFRFAHTITECGHTFCKICIHDYISKNQNTKNKRKCPSCKGELEIHLSKSIRKDPYKQQMVDFLYPQFAKQEQLIVKRVKELFPLIDLEFLLDEFNYENLNQQQYQRKKKHSDSPKLNLKMVVDKYLNIPFDKFVQDLYEESSFLKMKQILLEKYPDYYKKQADTSNKSDQEENSSSSYEEDSEEKQKDPLQLNGKRKPSVQYEQQVQKKQQTNQSPAQRQIQAPAQNQTQSNQGRAPSPPQNQIQIPPTQVKLKKFPFKTSAPTERALEVFTSKTDRHRYISEKTLKSIQEHDDTLFKFYVNPLTNLEHEYVGLQNILRLQKKSNVQELSLKQVKSFFVKTIKAHTQQKNIDIPTISSNNVNLYFCEQLLCDISTPLKEIYEQVNDSQPFIFDYEIVLDNLEQNSS
>Q23JD8	569	1.00	1.432E-177	0	446	447	0	446	447
MLEENNKGDFIQQEQDQFLEKKRFPLNLLNSFLVCGICDGYFRFAHTITECGHTFCKICIHDYISKNQNTKNKRKCPSCKGELEIHLSKSIRKDPYKQQMVDFLYPQFAKQEQLIVKRVKELFPLIDLEFLLDEFNYENLNQQQYQRKKKHSDSPKLNLKMVVDKYLNIPFDKFVQDLYEESSFLKMKQILLEKYPDYYKKQADTSNKSDQEENSSSSYEEDSEEKQKDPLQLNGKRKPSVQYEQQVQKKQQTNQSPAQRQIQAPAQNQTQSNQGRAPSPPQNQIQIPPTQVKLKKFPFKTSAPTERALEVFTSKTDRHRYISEKTLKSIQEHDDTLFKFYVNPLTNLEHEYVGLQNILRLQKKSNVQELSLKQVKSFFVKTIKAHTQQKNIDIPTISSNNVNLYFCEQLLCDISTPLKEIYEQVNDSQPFIFDYEIVLDNLEQNSS
>Q174M1	104	0.247	5.367E-19	20	240	447	1	220	223
--------------------ERRIKLKTLNKHITCEICKGYFIDATTVTECLHTFCKSCLVKHLEEN------NTCPTCQNVIHQsHPLQYISFDRTMQDIVYKLVPNLMEDE---MRREREFYksrnlPCpKDMpqqqQDSDDKANEQAHQEADYHRQDEQVnvclDCISNNLRHLKRRFIRCSSQATITHL---KKFLA-KKVLngIERYKDI----DILCNDELLGKDHTLKFVYVTRWRFKDP-PLRLQYRPRV--------------------------------------------------------------------------------------------------------------------------------------------------------------------------------------------------------------
>E2APE6	103	0.290	7.166E-19	22	194	447	8	165	1468
----------------------RVRLAKLNEQLTCKLCGGYFIDATTIIECLHSFCRSCIVKYLENN------KYCPIC--EVQVHKSRPLlniRPDHTLQDIVYKLVPGCYQNEMRCRREFYAKHPEVCSQAMSPEARG--------EPIESHIYSPDESL-SLSLEYFN-PHAK---DLSEVNTTIKdgaQKSILRRYF------------------------------------------------------------------------------------------------------------------------------------------------------------------------------------------------------------------------------------------------------------
>UPI000995A06D	103	0.292	9.568E-19	21	194	447	15	171	1432
---------------------RRVHLAKLNEQLTCKLCGGYFIDATTIIECLHSFCRSCIVKYLENN------KYCPIC--EVQVHKSRPLlniRPDHTLQDIVYKLVPGCYQNEMRCRREFYAKHPELCNQVTSPEARG--------EPIESHIYSPDESL-NLSLEYYN-PHSK---DLSETSAIKDGTQkSFLRRY------------------------------------------------------------------------------------------------------------------------------------------------------------------------------------------------------------------------------------------------------------
>E2BG63	101	0.293	3.037E-18	22	194	447	8	163	1474
----------------------RVCLSKLNEQLTCRLCGGYFIDATTIIECLHSFCRSCIVKYLENN------KYCPIC--EVQVHKSKPLlniRPDHTLQDIVYKLVPGCYQNEMRCRREFYAKHPDIRNQVTSPEARG--------EPIESHIYSPDESL-SLSLEYFN-P---HTEDLSETNTTKDTtEKPLLKRY------------------------------------------------------------------------------------------------------------------------------------------------------------------------------------------------------------------------------------------------------------
>A0A6I9XBX0	100	0.301	5.408E-18	22	194	447	8	161	1455
----------------------RICLAKLNEQLICKLCHGYFIDATTIIECLHSFCRSCIVKYLENN------KYCPIC--EVQVHKSKPLlniRPDHTLQDIVYKLVPGCYQNEMRCRREFYAQHPEICSQSMSPEARGEPIDSYIY--------SPDESL-SLSLEYFN----SCTKDLNEINAM-KDGKSLLKRY------------------------------------------------------------------------------------------------------------------------------------------------------------------------------------------------------------------------------------------------------------
>A0A6J1TBN0	100	0.261	7.215E-18	20	240	447	4	224	227
--------------------ERRIKLKTLNSHITCKICRGYLVDATTVTECLHTFCKSCLVKHLEEN------NTCPTC--TIVIHQSHPLQyisFDRTMQDIVYKLVPGFQENE---IKREKEFYRLRDLPYPKD---IPNLGSEAETEKPSANGVPECDY-HRMDEQVNIGLECAASNLKTlKRRFVRvsshatithLKKFIAKKVLDGIEKYRDIdilCNDELLGKDHTLKFVYVTRWRFRDP-PLKLQYRPRI--------------------------------------------------------------------------------------------------------------------------------------------------------------------------------------------------------------
>UPI0004CD6FCA	100	0.302	7.215E-18	22	170	447	14	148	1505
----------------------RIRLANLNDQLTCKLCNGYFIDATTIIECLHSFCRSCIVKYLESN------KYCPIC--EVQVHKSKPLlniRPDHTLQDIVYKLVPGCYQNEMRCRREFYEKHPEAQLSTMSPEARG--------EPIESHIYSPDEVL-TLSLEYYNPNL------------------------------------------------------------------------------------------------------------------------------------------------------------------------------------------------------------------------------------------------------------------------------------
>UPI000C7162AA	100	0.286	9.625E-18	22	182	447	8	154	1483
----------------------RLRLSKLNEQLTCKLCGGYFVDATTIIECLHSFCRSCIVKYLETN------KYCPIC--EVQVHKSKPLiniRPDHTLQDIVYKLVPGCYQNE---MRRRREFYAK-HPEVKSSTMTPESRG----EPTESHIYSPDESL-SLSLEYYSPETESEAEDCKDSHS------------------------------------------------------------------------------------------------------------------------------------------------------------------------------------------------------------------------------------------------------------------------
>E0VYM5	99	0.237	1.284E-17	20	240	447	1	220	221
--------------------ERRIKLKTLNSHITCKICRGYLIDATTVTECLHTFCKSCLVKHLEEN------NTCPTCNIVIHQsHPLQYISFDRTMQDIVYKLVPHLQENE---MKQEREFYrlrglPCpKDVpvagSDLEEKSIMDAHAESDY-----HRHEEQVHLEMVIGENMkSLP-RKFIR-CSSQATITHIKKYIAKKVwsPEKYSNIDILCNGELLGKDHTLKFVYVTRWRLKDpPMKLEYRRTIDI--------------------------------------------------------------------------------------------------------------------------------------------------------------------------------------------------------------
>A0A3Q3W2L1	99	0.245	1.284E-17	18	258	447	3	234	306
------------------MQPNRIKITDLNPHLTCPLCAGYLIDATTIVECLHSFCKTCIVAFLETN------KFCPRC--DVQVHktcPQLSIRADKTLQDIVYKLVPGLFKDE---MKRRRDFYAEnrvLEPGEVVETFNIAedeiiSLSIQFYERSSNERQRPDVEgdkVKHASNGkrFLQCPAAMSVTHL---AKFLRSKM----DIPNNYRVEVLYGDEPLKDYYTLMDIAYFYEWRRTGPIPLQYLVKP-------TRKRRRPSQSAAQ--------------------------------------------------------------------------------------------------------------------------------------------------------------------------------------------
>A0A2M4AYE4	99	0.257	1.712E-17	20	196	447	1	180	208
--------------------ERRIKLKTLNEHITCEICRGYFIDATTVTECLHTFCKSCLVKHLEEN------NTCPTCENVIHQsHPLQYISFDRTMQDIVYKLVPNLVENE---TEREREFYKSrnlpCPKDMPQVHDSDDKATEQAHQEADYHRQDEQVNvcLECMSDKLRNLKrrfiRCSSQATITHLKKFLA-KKVLngIDRYKD----------------------------------------------------------------------------------------------------------------------------------------------------------------------------------------------------------------------------------------------------------
>A0A2K6V3B2	99	0.259	1.712E-17	19	242	447	31	263	271
-------------------EEVRVKIKDLNEHIVCCLCAGYFVDATTITECLHTFCKSCIVKYLQTS------KYCPMC--NIKIHETQPLlnlKLDRVMQDIVYKLVPGLQDSE---EKRIREFYQSrgLDrvTQPSGEEPALSNLGLPfsSFDHSKAHYyrydEQLSLCLERLSsgkDKNKSILQNKYVRCsVRAEVRHL--RRVLCHRLmlnPQHVQLLFDNEVLPDH-MTMKQIWLSRCHPILPTPLQITPNQPPSplvLQY------------------------------------------------------------------------------------------------------------------------------------------------------------------------------------------------------------
>A0A7J7BR73	99	0.258	1.712E-17	19	255	447	2	219	846
-------------------QTRRVPIVDLNDYLTCKLCKGYFIDATTIIECLHTFCRTCIVQYLDKN------KYCPVC--DVQVHKTKPLlniRPDKTLQDIVYKLVPRLFQNE---MCRRREFYQS------HPEGRPSNLEQCG-EASYQHILSPDeticLSLNYhgsgTPPRYLRCP---------TAVSIMHLQKLLRSKY-DLSENHrVDILHNQDclNSHLTLIDIAYIYLWRRNGPLELTYRI-----YENTIKKLNSNTQS-----------------------------------------------------------------------------------------------------------------------------------------------------------------------------------------------
>A0A6J1RXH0	98	0.266	2.283E-17	20	197	447	10	196	1032
--------------------RRRLRVAELHPHLMCILCGGYYVDATTIIECLHSFCKSCLVRYLESN------KYCPIC--EVQVHKTKPLlniRPDETLQTMVYKLVPGLFHREMRYRQEFYAQHPEAPDSNPEDRGIVDPIECQYYSPEEPVSlalefKTDSINNNGVYKRYLRCPaavtvshLQKLVRNKYGLSSMHHVDVLFDDKLltPDY---------------------------------------------------------------------------------------------------------------------------------------------------------------------------------------------------------------------------------------------------------
>UPI00158A4055	98	0.302	2.283E-17	22	195	447	7	173	2503
----------------------RIRLAELNDQLTCKLCQGYFIDATTIVECLHSFCKSCIVKYLKKN------KYCPIC--EVLVHECKPLlgiKPDYTLQDIVYKLVPGCYQNEMRCRREFYDKYPEAKIAGMSPEARGEPIESHIY------SADELLNLSL---EYYNPTYIKtinIIPALKEpnESEFnseKKLSKIYL-RCP-----------------------------------------------------------------------------------------------------------------------------------------------------------------------------------------------------------------------------------------------------------
>A0A2C9JST2	98	0.263	3.045E-17	21	194	447	4	172	947
---------------------KRVLVRDLNPHILCALCGGYLIQATTVIECLHSFCRTCIVKFLETS------KVCPICDAQI--HKTRPLlniRPDQTLQSLVYKLVPGLFQDE---MRRRREFHATLSESDLED-LTLEERGEAKLEREYKQGdDHVSLILQMAYRKETRKPF-KVKDTRYllcpSEVTVRHLKRFLRAKF------------------------------------------------------------------------------------------------------------------------------------------------------------------------------------------------------------------------------------------------------------
>A0A3P8WLE9	97	0.262	5.412E-17	18	257	447	3	241	333
------------------MQPNRIKITDLNPHLTCPLCAGYLIDATTIVECLHSFCKTCIVAFLETN------KFCPRC--DVQVHktcPQLSIKADKTLQDIVYKLVPGLFKDE---MKRRRDFYAAnreLEPGEVVETFNIAedeiiSLSIQFYERnkneKQRsEVDGDKANGK----RFLQCPAAMSVMHL---AKFLRSKM----DIPNNYKVEVLYGDEPLKDYYTLMDIAYFYEWRRTGPIPLqylvkpNRKrRRPSKSTAQ--GHSDGVNTSPA---------------------------------------------------------------------------------------------------------------------------------------------------------------------------------------------
>A0A147BRM3	96	0.249	9.615E-17	9	237	447	2	234	238
---------FIPQEFlQRQME-RRIRLKTLNNHIICKICKGYLIDATTVTECLHTFCKSCLVKHLEDN------NTCPTC--EIVIHQSYPLQyisYDRTMQDIVYKLVPNLQYNE---IKRERDFYrrkglpcPKVHtPGMLSEKDAGSKASSSKEDEADCHRSDEQVNillesdsvqLKQMRRKFIRCSAQATITHL---KKFIA-KKLFnnLEKY----KEVEILCNQEILGKDHTLKFVYVTRWRFKDpPLKLYYRPK-----------------------------------------------------------------------------------------------------------------------------------------------------------------------------------------------------------------
>UPI0008FA3FDB	96	0.252	9.615E-17	0	152	447	0	142	259
MLFE-----LLQRIidglKNPEMLTRKIQLWDINAHITCRLCEGYLIDATTVTECLHTFCRSCLVKYLEEN------NTCPTCRIVIHQsHPLQYIGHDRTMQDIVYKLVPGLQEAE---MKKQREFYQKLGMEVPGD-IKGELCNMKTHLDAQRNGD------------------------------------------------------------------------------------------------------------------------------------------------------------------------------------------------------------------------------------------------------------------------------------------------------
>UPI0018A00D68	96	0.248	9.615E-17	22	259	447	261	503	583
----------------------RIKITELNPHLMCVLCGGYFIDATTIIECLHSFCKMCIVRYLETS------KYCPIC--DVQVHKTKPLlniRSDKTLQDIVYKLVPGLFKNE---MKRRRDFYadhPVdasngsnEDRGEVADEDKRIITDDEIISLSIeffDHSrlggaveDKPSKDQNIVANKrYLQCPAAMTVMHL---RKFLRSKM----DIPNAYQVEVMYEDEPLKDYYTLMDIAYIYTWRRNGPLPLKYRVRPNCK-KMKVSHAQQEGQNSVSR-------------------------------------------------------------------------------------------------------------------------------------------------------------------------------------------
>A0A7L2AFP5	96	0.270	1.708E-16	18	153	447	2	122	128
------------------MMTRKIKLWDINAHITCHLCNGYLIDATTVTECLHTFCRSCLVKYLEEN------NTCPTCRIVIHQsHPLQYIGHDRTMQDIVYKLVPGLQEAE---MKKQREFYHKLGMEAPGD------IKGDTCSAKQ-HLDS-----------------------------------------------------------------------------------------------------------------------------------------------------------------------------------------------------------------------------------------------------------------------------------------------------
>UPI00141A0135	96	0.291	1.708E-16	19	194	447	32	191	260
-------------------EEVRVKMKELNEHIVCFLCAGYFIDATTITECLHTFCKSCIVKYLQTS------KYCPMCSTKIhETQPLLNLKPDRVMQDIVYKLVPGLQESE---EKRIREFYQSrglERVSQPSNEDSASDRVGLPYTT-FDHSRA----------HYYR--FDEHVLLCLEKQSSgkEKNKHILQHKY------------------------------------------------------------------------------------------------------------------------------------------------------------------------------------------------------------------------------------------------------------
>UPI0011C3A340	96	0.258	1.708E-16	19	196	447	32	230	261
-------------------EEVKVKMKELNEHIVCCLCAGYFIDATTITECLHTFCKSCIVKYLQTS------KYCPMCNTKIhETQPLLNLKLDRVMQDIVYKLVPGLQESEEKRIREFyqsRGLdrvtHPSsEDTvggDPLGLPYSTFDHSRAHYFRYDEHvslclekqSSSKDKGKAMLQQKYVRCSVRAQIRHLrrvlcHRLGLPLQHVQILfnNEALPD----------------------------------------------------------------------------------------------------------------------------------------------------------------------------------------------------------------------------------------------------------
>A0A6P8FGH8	95	0.245	2.275E-16	15	155	447	5	146	248
---------------NPDMLTRKIKLWDINAHITCRLCEGYLIDATTVTECLHTFCRSCLVKYLEEN------NTCPTCRIVIHQsHPLQYIGHDRTMQDIVYKLVPGLQEAE---IKKQREFYQKLGMDVPGDlkgeHCNLKPhlepqRNGEVKSEDSAHKDQEK---------------------------------------------------------------------------------------------------------------------------------------------------------------------------------------------------------------------------------------------------------------------------------------------------
>A0A3B3TFC2	95	0.277	2.275E-16	15	150	447	5	130	250
---------------NPDMLTRRIKLWDLNPHITCHLCEGYLIDATTVTECLHTFCRSCLVKYLEEN------NTCPTCRIVIHQsHPLQYIGHDRTMQDIVYKLVPGLQDAE---MKKQRDFYQKLGMEVPGD-VKAE-LCGLKAQLELQH--------------------------------------------------------------------------------------------------------------------------------------------------------------------------------------------------------------------------------------------------------------------------------------------------------
>Q7T3E6	95	0.250	2.275E-16	22	257	447	5	265	324
----------------------RIKITELNPHLMCVLCGGYFIDATTIVECLHSFCKMCIVRYLETS------KYCPIC--DVQVHKTKPLlniRSDKTLQDIVYKLVPGLFKNEMKRRRDFYAEHPVdatngsnEDRGEVSDEDKRiiaddeiISLSIEFFDQKKlDGKDgEEKESTKEVtVKRYLQCPAAMTVMHL---RKFLrsKMdipctfqIEVMYEDEPlkDYYTLMDIayiyTWRRNGPLPLKYRVRPGCKKIKLSSPRNdMSGGRRPDTESDSSSDKPNSPSIVAA---------------------------------------------------------------------------------------------------------------------------------------------------------------------------------------------
>A0A0B6YQF5	95	0.278	3.031E-16	22	232	447	0	213	214
----------------------KVRLKTVNPFITCYICKGYLVDATTITECLHTFCKSCIVKYLEE------KNTCPKCG--IEIHQSYPLnyvSFDRTMQDIVYKLVPNLQERE---NERMKEFYKKrglpIPSNIVNDENSNEcnKTPSQEHPEDGDHhrSDeqvniclecrAP--NLKNLKRRYLRISSQATITHL---KKFVALK---LYNSTNRFKEVDILCNEEILGKDHTLKFVAVTRWRSKDtPLLL----------------------------------------------------------------------------------------------------------------------------------------------------------------------------------------------------------------------
>A0A3S0ZTG8	95	0.255	3.031E-16	18	232	447	0	219	229
------------------MMDRKVRLSTVNPFITCYICKGYLVDSTTITECLHTFCKSCIVRYLEEKNN------CPKC--DIEIHQSYPLnyiSFDRTMQDIVYKLVPNLQESEKQCMQEFykKRGLPVpNNVGF--DENNSECKNNKTAHHEQQEDDD-----HHRSDEQVNICLECRTPNLKNlKRRFLRvssqatithLKKFVaLKLYNSIskFKEVDILCNEEILGKDHTLKFVAVTRWRSKDtPLLL----------------------------------------------------------------------------------------------------------------------------------------------------------------------------------------------------------------------
>UPI000C251CB0	95	0.260	3.031E-16	20	206	447	3	188	231
--------------------ERKIKLKTLNSHITCKICRGYLIDATTVTECLHTFCKSCLVKHLEEN------NTCPTCNIVIHQsHPLQYISFDRTMQDIVYKLVPDLQRDE---INREKEFYrqrglPNpKDVQLTNGELrGDENHADPSHAESDYHRQDEQVNvCLECISSNLKTLKRRFIR-CSAQATILHLKKFVAKKVLNGMEKYRDVSN------------------------------------------------------------------------------------------------------------------------------------------------------------------------------------------------------------------------------------------------
>A0A0P7UZ35	95	0.283	3.031E-16	15	142	447	36	160	305
---------------NPEMLTRRIKLWDINAHITCRLCEGYLIDATTVTECLHTFCRSCLVKYLEEN------NTCPTCRIVIHQsHPLQYIGHDRTMQDIVYKLVPGLQEAE---MKKQREFYQRLGLEVPGDAkgelCNTKlHLDGQ----------------------------------------------------------------------------------------------------------------------------------------------------------------------------------------------------------------------------------------------------------------------------------------------------------------
>UPI0010BD2425	95	0.244	3.031E-16	18	308	447	179	515	1241
------------------MKKAK--LVDVNDHLTCPLCHGYFVDATTIVECLHSFCRTCIIKHLSKNQF----PFCPVCKFQLAGtKLHQYLRSDSTLQDIVYKLVPSLFRNE---MKRRRDFYANTPLSPKSP--NYTNLSSEEkgdlinVDRLIFHeSDtisvlleyCPKdlavrqFHLRphkqpeisygkrfMECPGAFKIKcLKKFLRAkLgivkKETVDILYMQDILLD---DFSMVDIAYIYAWRANEPLKLYYKFGNLEQRLPPEQlndvLNNKRdkivikgendQEVVEYIQQQQQLLDPNPI-LLRETNGaqAQQQVDDDAKKAKRKTESIDTTAPPTakRARVESSPatLKRGVEAENTL------------------------------------------------------------------------------------------------------------------------------------------
>A0A2P8YN32	94	0.294	4.038E-16	20	174	447	3	155	178
--------------------ERRIKLKTLNSHITCKICRGYLIDATTVTECLHTFCKSCLVKHLEEN------NTCPTCQIVIHQsHPLQYISFDRTMQDIVYKLVPNLQDNE---IKREREFYrmrglPCpKDIPPIAGELEEEKVAPDQHAESDYHRQDEQIDL-LCNDELLGKDHTlKFV--------------------------------------------------------------------------------------------------------------------------------------------------------------------------------------------------------------------------------------------------------------------------------
>UPI0003AF7F7A	94	0.252	4.038E-16	18	227	447	3	222	296
------------------MQPNRIKITDLNPHLTCPLCAGYLIDATTIVECLHSFCKTCIVAFLETN------KFCPRC--DVQVHktcPQLSIRADKTLQDIVYKLVPGLFKDE---MKRRRDFYAEnrvLEPGEVVETFNIAedeiiSLSIQFYERNKnnERQHSEMEGDKSNGKRFLQCPAAMSVMHL---AKFLrsKMdipnnyrVEVLYGDEPlkDYYTLMDIAYFYEWRRLKEDQLLTPADQQQFK---------------------------------------------------------------------------------------------------------------------------------------------------------------------------------------------------------------------------
>A0A1V9WZ45	94	0.291	4.038E-16	21	194	447	103	283	918
---------------------KKAKLAEVNDHLTCPLCLGYFVDATTIVECLHSFCRTCIIKHLSKNQF----PTCPVCKFQLAGtKLHQYLRSDSTLQDIVYKLVPGLFRNE---MGRRRQFYANIPLSPKSP--NYTNLSSEErgdlvnVERlIFDSSDNFAISL-EYCPKDLAVrqvwlrPLRQTPEMSY-GKRYLEVpgnfKVRLLKKF------------------------------------------------------------------------------------------------------------------------------------------------------------------------------------------------------------------------------------------------------------
>A0A2I3TQ01	94	0.287	5.379E-16	19	177	447	31	193	222
-------------------EEVRVKIKDLNEHIVCCLCAGYFVDATTITECLHTFCKSCIVKYLQTS------KYCPMC--NIKIHETQPLlnlKLDRVMQDIVYKLVPGLQDSE---EKRIREFYQSrgLDrvTQPTGEEPALSNLGLPfsSFDHSKAHYYRYDEqlnlcqGLQEVTNKYVRCSVRAEVRHL-----------------------------------------------------------------------------------------------------------------------------------------------------------------------------------------------------------------------------------------------------------------------------
>A0A6M2DFW2	94	0.252	5.379E-16	20	232	447	1	215	223
--------------------ERRIKLKTLNNHITCKICRGYFIDATTVTECLHTFCKSCLVKHLEENNS------CPTC--TIVIHQSHPLQyisFDRTMQDIVFKLVPDLQENE---NKREREFYrlrglPFpKDLPTIPgepDEqlTTTDAHIESDYHRQDEQVnvclECMSANFKTLKRRFIRCSAQATITHL---KKFVA-KKILngMDKYKDV----DILCNNELLGKDHTLKFVYVTRWRFRDpPLRL----------------------------------------------------------------------------------------------------------------------------------------------------------------------------------------------------------------------
>UPI000359E994	94	0.252	5.379E-16	18	232	447	0	217	227
------------------MMERKVRLKTVNPFITCYLCKGYLVDSTTITECLHTFCKSCIVKYLEE------KNTCPKCDAEIHQsYPLNYISFDRTMQDIVYKLVPKLQEKEQKRMQDFykRRGLPVPS-SVVNDENSNECNKplGQEQQDDEDHhrSDeqvniclecrAP--NLKHLKRRYLRISSQATITHL---KKFVALK--IYTNI-NRFKEVDILCNEEILGKDHTLKFVAVTRWRSKDtPLLL----------------------------------------------------------------------------------------------------------------------------------------------------------------------------------------------------------------------
>A0A2C9JDV0	94	0.257	5.379E-16	18	232	447	0	217	227
------------------MMERKVRLKTVNPFITCYICKGYLIDSTTITECLHTFCKSCIVKYLEE------KNTCPKC--HIEIHQSYPLnyiSFDRTMQDIVYKLVPNLQEKEFQRMQdfyRKRGLtVPSsIVNDENSNECN-KSQSQENHEDEDHHRSDEQVniclecrapNLKHLKRRYLRISSQATITHL---KKFVALK--LYNNI-NRFKEVDILCNEEILGKDHTLKFVSVTRWRSKDaPLLL----------------------------------------------------------------------------------------------------------------------------------------------------------------------------------------------------------------------
>A0A444UAV5	94	0.270	5.379E-16	19	201	447	29	205	231
-------------------EEVKVKIKDLNEHIVCYLCAGYYIDATTITECLHTFCKSCIVKYLQTS------KYCPMC--NIKIHETQPLlnlKLDRVMQDIVYKLVPGLQENE---EKRIREFYQSRGLDRVIQPTNedaVPDPAGLPY-TSFDHSKAHYYRYDEQISLCLERQSSSVGKD---KNKFTLQVQILfnNESLPDHMtMKQ-----------------------------------------------------------------------------------------------------------------------------------------------------------------------------------------------------------------------------------------------------
>A0A6G1RN42	94	0.273	5.379E-16	19	194	447	11	171	240
-------------------EEVKVKMKELNEHIVCCLCAGYFIDATTITECLHTFCKSCIVKYLQTS------KYCPMCNTKIhETQPLLNLKLDRVMQDIVYKLVPGLQESE---EKRIREFYQSrgLDrvTQPSSEDTVGGDPMGLPYST-FDHSRA----------HYFR--YDEHVSLCLEKQSSSKDksKAVLQQKY------------------------------------------------------------------------------------------------------------------------------------------------------------------------------------------------------------------------------------------------------------
>UPI000B3E2A7B	94	0.274	5.379E-16	19	194	447	32	191	260
-------------------EEVKVKMKELNEHIVCCLCAGYFIDATTITECLHTFCKSCIVKYLQTS------KYCPMCNTKIhETQPLLNLKLDRVMQDIVYKLVPGLQESE---EKRIREFYQSrgLDrvTQPSGEDTVGGDPMGLPYST-FDHSRA----------HYFR--YDEHVSLCLEKQSSSKDKSkAVLQKY------------------------------------------------------------------------------------------------------------------------------------------------------------------------------------------------------------------------------------------------------------
>A0A7J7EI39	94	0.261	5.379E-16	19	230	447	31	254	279
-------------------EEVRVKIKDLNEHIVCCLCAGYFVDATTITECLHTFCKSCIVKYLQTS------KYCPMC--NIKIHETQPLlnlKLDRVMQDIVYKLVPGLQDSE---EKRIREFYQSrgLDrvTQPSGEEPALSNLGLPfsSFDHSKAHYyrydEQLSLCLERLSsgkDKNKSVLQNKYVRCsVRAEVRHL--RRVLCHRLmlnPQHVQLLFDNEVLPDhmtmkQIWLSRWFGKKSSEIHQEGGL------------------------------------------------------------------------------------------------------------------------------------------------------------------------------------------------------------------------
>A0A132AE05	94	0.278	5.379E-16	19	198	447	91	289	337
-------------------EERKF-VKDLNEFISCYLCKGYLIDATTIIECLHSFCKTCILKYFDDNNN-PKAQSCPKCLKQVHStKPKVNIRSDPTLQDIVYKLVPGLFKNEMMRRKEYFMRYPEkaSGLSNEEkGEMNGErlILSTDDYVQITIEYFPEVTNPYKLLpfnnNENLEIQLDNLNQRRYllckAGMRVLHLKKFIRSKYelesnvPvDFF--------------------------------------------------------------------------------------------------------------------------------------------------------------------------------------------------------------------------------------------------------
>UPI00156008C7	94	0.270	5.379E-16	22	195	447	26	193	371
----------------------RIKITELNPHLMCALCGGYFIDATTIVECLHSFCKTCIVGYLETN------KYCPMC--DVQVHKTRPLhsiRSDKTLQDIVYKLVPGLFKDE---MKRRRDFYaanPTADATNSSNEDRGEVRE----EEKRIITDDEIISLSIEFHEgTTNEKkvVTETQDAEKEKSRSLQAnsKRFL--RCP-----------------------------------------------------------------------------------------------------------------------------------------------------------------------------------------------------------------------------------------------------------
>UPI0004625FA9	94	0.269	5.379E-16	8	182	447	41	195	388
--------DTLSSPGSKMHRTTRIKITELNPHLMCALCGGYFIDATTIVECLHSFCKTCIVRYLETN------KYCPMC--DVQVHKTRPLlsiRSDKTLQDIVYKLVPGLFKDE---MKRRRDFYAAYPLAEVPNGSN-EDRGEVSEQEKGNLSDDEIVSLSI-----------EFYEGIREENK------------------------------------------------------------------------------------------------------------------------------------------------------------------------------------------------------------------------------------------------------------------------
>UPI0011459F47	94	0.250	7.163E-16	15	152	447	2	129	246
---------------NPDMLTRKIKLCHINAHITCRLCEGYLIDATTVTECLHTFCRSCLVKYLEEN------NTCPTCRIVIHQsHPLQYIGHDRTMQDIVYKLVPGLQEAE---IKKQREFYQKLGMEVPGD--IKGDLCNMKTHLDQRNGD------------------------------------------------------------------------------------------------------------------------------------------------------------------------------------------------------------------------------------------------------------------------------------------------------
>A0A5N4ABC6	93	0.272	9.540E-16	19	199	447	2	168	224
-------------------QTRRVPIVELNNYLTCKLCRGYFIDATTIIECLHTFCRSCIVQYLVKN------KYCPVC--DVQVHKTKPLlniRPDKTLQDIVYKLVPRLFQNE---MCRRREFYTShPDARPSDLEQCGEASYQHILSPDETICLSLNYHDSSGPPRYLRCP---------TAVSVVHLQKLLRSKYDltDHHR-------------------------------------------------------------------------------------------------------------------------------------------------------------------------------------------------------------------------------------------------------
>UPI0013CE40A5	93	0.258	9.540E-16	19	201	447	23	226	251
-------------------EEVKVKMKELNEHIVCFLCAGYFIDATTITECLHTFCKSCIVKYLQTS------KYCPMCNTKIhETQPLLNLKLDRVMQDIVYKLVPGLQHSE---EKRIREFYQSrgLDRDTAQrxrhgggDPMglpySTFDHSRAHYFRYDEHvslcleklSAQPTALPCLLQQKYVRCSVRAQIRHLrrvlcHRLGLPLQHVQILfdNEPLPDHMtMKQ-----------------------------------------------------------------------------------------------------------------------------------------------------------------------------------------------------------------------------------------------------
>UPI0009E61687	93	0.247	9.540E-16	20	203	447	36	239	277
--------------------ERKLKLQDLNSFITCEICRGYLIKPTTITECLHTFCRSCIVKYLQDSDD----NNCPSCSSQIhETNPFDLLRSDKTLEDIIHKLVPKLQEREQRREREFLEQLNSeNEKKTKEAEETKEYASDSATEpankRKKlsateenYHRDDPQIGvcLECLIDDSVQAEhpvrelERKYIRCssrltIAQVKKFLKVKLNL--KTADQVEVMCN---------------------------------------------------------------------------------------------------------------------------------------------------------------------------------------------------------------------------------------------------
>UPI000816512D	93	0.280	9.540E-16	22	194	447	5	189	291
----------------------RIKITELNPHLMCALCGGYFIDATTIVECLHSFCKTCIVRYLETN------KYCPMC--DVQVHKTRPLlsiRSDKTLQDIVYKLVPGLFKDEMKRRRDFYAAYPVAEVPNGSGEERGEVLEQeQEQEQEQEivslsiefHPGSredqkdPVENGDLDRDKspglrFLRCPAAMTVMHL---AKFLRNKMDVPSKY------------------------------------------------------------------------------------------------------------------------------------------------------------------------------------------------------------------------------------------------------------
>UPI0003F0BE7D	93	0.273	1.270E-15	20	187	447	1	174	224
--------------------ERQIRLVEVNAHITCRICHGYFIDATTITECLHTFCKSCIVRYLEEH------NTCPTCGIVIHQsHPLHYIGHDRTMQDIVYKLVPKLQMDEEYREKRFYELqgmqYPHNDSETETEEQPRDNAStsktddDNDYHRSDEQVnvclECNSFNLRALKRKYIRCSSQATITHI---KKFIAKK-------------------------------------------------------------------------------------------------------------------------------------------------------------------------------------------------------------------------------------------------------------------
>A0A5E4QGF3	93	0.252	1.270E-15	20	232	447	3	216	225
--------------------ERRIKLKTLNSHITCKICRGYFIDATTVTECLHTFCKSCLVKHLEEN------NTCPTC--SIVIHQSHPLQyisFDRTMQDIVYKLVPDLQDNE---LKRERDFYrarglPCpKDAALANDKPGAGDEPEQQ-DNSDCHRKDEQVN---VCLECISTSLRTLKRSFIRCSSqatitHLKKfvaKKVLngIEKY----REIDILCNDELLGKDHTLKFVYVTRWRFRDpPLRL----------------------------------------------------------------------------------------------------------------------------------------------------------------------------------------------------------------------
>A0A6P6HCK4	93	0.277	1.270E-15	22	198	447	5	194	227
----------------------RIKITELNPHLMCALCGGYFIDATTIVECLHSFCKTCIVRYLETN------KYCPMC--DVQVHKTRPLlsiRSDKTLQDIVYKLVPGLFKDEMKRRRDFYAAYPLTEVPNGSNEDRGEVLEQEKgalsdneivslsiefYEgvRDREEKKGPLENgdgdkEKTGV-RFLQCPAAMTVMHL---AKFLRNKMDVPSKYKDEF--------------------------------------------------------------------------------------------------------------------------------------------------------------------------------------------------------------------------------------------------------
>UPI00148AD14C	93	0.266	1.270E-15	19	196	447	3	209	240
-------------------EDLKIKIQLINPHIVCSMCAGYFIDATTITECLHTFCKSCIVKHLQSSKN------CPQCGVKVhETQPLLHLRPDRTLQDVVYKLVPHLFESE---EKRKEEFYnsrgfetqkkgqvlagviekksgPKLSCilsipnahQFKFDE--KICLCLERYSMHPQHFFSHSFTLPKLEKKFLRCSarvcVADLKQHLYERLHFPSHFNLLLmcgaEKLQD----------------------------------------------------------------------------------------------------------------------------------------------------------------------------------------------------------------------------------------------------------
>UPI001ABE09ED	93	0.252	1.270E-15	18	157	447	0	131	242
------------------MLTRKIKLWDINAHITCRLCNGYLVDATTVTECLHTFCRSCLVKYLEEN------NTCPTCRIVIHQsHPLQYIGHDRTMQDIVYKLVPGLQEAE---IRKQRDFYHKLGMEVPGD-IKAEMCAAKQHVEAVRNGESkPEEN-------------------------------------------------------------------------------------------------------------------------------------------------------------------------------------------------------------------------------------------------------------------------------------------------
>UPI0009E39E8B	93	0.262	1.270E-15	20	189	447	8	195	254
--------------------ERKLKLQDLNSFITCEICRGYLIKPTTITECLHTFCRSCIVKYLQDSED----NKCPAC--SILIHETNPFemlRSDQTLEDVIYKLVPKLQENEQKREKEFNEQHnseeekkskkePKdnreTAPDSKTDEPASKRVKLSAEDQDSKenyHRDDPQIGvcLECLSDNSVQeQPVRELVRKYIRCSSRLTIAQV-----------------------------------------------------------------------------------------------------------------------------------------------------------------------------------------------------------------------------------------------------------------
>A0A6P8RZB2	93	0.274	1.270E-15	19	201	447	29	232	257
-------------------EEVKVKIKDLNEHIVCYLCAGYFIDATTITECLHTFCKSCIVKYLQTS------KYCPMC--NIKIHETQPLlnlKLDRVMQDIVYKLVPSLQENE---DKRIREFYQSRGLDRVVQPTNedsvaeTMGLPYSTFDHSKAHYyrydERVSLCLEkqssgkeknkhILQQKYLRCSVRAEVRHLRSvLCHRLKaaptQVQILfnNESLPDHMtMKQ-----------------------------------------------------------------------------------------------------------------------------------------------------------------------------------------------------------------------------------------------------
>UPI000EA92774	93	0.257	1.270E-15	19	201	447	32	236	261
-------------------EEVKVKMKELNEHIVCFLCAGYFIDATTITECLHTFCKSCIVKFLQTS------KYCPLCSTKIhETQPLLNLKLDRVMQDIVYKLVPGLQESE---ERRIREFYQSrglergsqaghEDPasDRVGLPYTTFDHSRAHYYRFDEHvtlclekqSSSGKEKSKHvLQQKYVRCSVRAQIRHLrrvlcYRLELALQYVQILfdNEVLPDHLTlKQ-----------------------------------------------------------------------------------------------------------------------------------------------------------------------------------------------------------------------------------------------------
>T1JH45	93	0.256	1.270E-15	20	196	447	51	241	286
--------------------ERRIKLKTINPHIICKICRGYLIDATTVTECLHTFCKSCLVKHLEDN------NTCPSC--EIVIHQSHPLQyisFDRTMQDIVYKLVPNLQEHE---YRRERDFyksrglpYPKqtpgkekFGMSF-DDKCSEKNLtaSSSKDENSDYHKTDEQVNiclecyassLKHLKRKFIRCSAQATITHL---KKFIA-KKLYhnLEKYKD----------------------------------------------------------------------------------------------------------------------------------------------------------------------------------------------------------------------------------------------------------
>UPI00112E149F	93	0.312	1.270E-15	21	158	447	4	134	325
---------------------RRIKITELNPHLMCALCGGYFIDATTIVECLHTFCKTCIVPYLEAN------KFCPMC--DTQVHKTRPLlsiRLDKTLQDIVYKLVPGLFKDEMKRRRAFYAAYPLPDV--LSDANEARSEVTDQEKEKAALRDNEIVSL------------------------------------------------------------------------------------------------------------------------------------------------------------------------------------------------------------------------------------------------------------------------------------------------
>A0A3Q7T996	93	0.288	1.270E-15	22	202	447	5	168	345
----------------------RIKITELNPHLMCALCGGYFIDATTIVECLHSFCKTCIVRYLETN------KYCPMC--DVQVHKTRPLlsiRSDKTLQDIVYKLVPGLFKDE---MKRRRDFYAAYPLTEVPNGSN-EDRGEVLEQEKGALSDNEIVSL--------SIEFYEGVRDREEKKGPLENGDGDKEKQTGVRFLQC----------------------------------------------------------------------------------------------------------------------------------------------------------------------------------------------------------------------------------------------------
>A0A0A9W5G5	93	0.330	1.691E-15	18	144	447	10	130	172
------------------MEGVRAKLTDVNPHLVCVLCHGYFVDATTIAECLHSFCRSCIFRHLER------KPICPIC--EVAVHNTklhRSLRPDKTLQDIVYKLVPGLYRNE---MQRRREFYkqhPFRD-EYLEPECRGVGLDRVIY--------------------------------------------------------------------------------------------------------------------------------------------------------------------------------------------------------------------------------------------------------------------------------------------------------------
>A0A061I015	93	0.312	1.691E-15	22	161	447	5	137	221
----------------------RIKITELNPHLMCALCGGYFIDATTIVECLHSFCKTCIVRYLETN------KYCPMC--DVQVHKTRPLlsiRSDKTLQDIVYKLVPGLFKDEMKRRRDFYAAYPLTEVPNGSNEDRGEVLEQ---EKGALGDDEIKLrNLSLL---------------------------------------------------------------------------------------------------------------------------------------------------------------------------------------------------------------------------------------------------------------------------------------------
>A0A5J6BTG1	93	0.312	1.691E-15	21	171	447	1	145	233
---------------------KKIKVSSLNKFITCFICKGYLIDAVSVTECLHTFCKSCIVKYLEDNND------CPQCKIVIHLsHPENCISIDRTMQEIVYKLVPNLKECE---RKRREEYYRSISMEIPSNEdltrFKSEDDPTPDYDTAnSAHSQDPNY---HRDDDQVNVRLD-----------------------------------------------------------------------------------------------------------------------------------------------------------------------------------------------------------------------------------------------------------------------------------
>A0A2C9JDU8	93	0.266	1.691E-15	19	242	447	2	227	240
-------------------EVIKMNIQDINPHVVCSLCNGYFIDATTITECLHTFCKSCIVKYL------MNCKHCPQC--QLKVHETHPLfllRPDRTLQDIVYKLIPNLFENEEL---RREEFNKSrgmaVDkkPGNKTEEPVIPKLSsiinnhdGHLYKndeqiclcleryRSQGISHCGKiLPLRSLDRKFLRCSIRVLVSHL---------KAML-------YKKLAIPSD--VQVEVICDREVLADEVSMKQIFLMNwfGKETPMVLY------------------------------------------------------------------------------------------------------------------------------------------------------------------------------------------------------------
>T2MCY6	93	0.293	1.691E-15	22	199	447	3	176	245
----------------------KITVKELNQNFICAICNGYLIRPVAITECLHYFCRSCIVKYLETAAE----YKCPNCSTLIhETNPWDMLREDKKLEFLVYKLVPNLAQNERNRRKLFYSRRGMLDPDACDADSNL-NLCNQ-VSKKEKveeeNKTSEKQNIKMLDDS--QIGlFLDFVEPDSNLRGFVNLKFCQLEK-P-YIR-------------------------------------------------------------------------------------------------------------------------------------------------------------------------------------------------------------------------------------------------------
>A0A2B4S8I9	93	0.263	1.691E-15	20	189	447	8	195	254
--------------------EKKLKLQDLNSFITCKLCSGYLIKPTTITECLHTFCRSCIVRYLQD----RDDNKCPTC--SILIHETNPFemlRSDQTLEDVVYKLVPALQANEEE---REREFYmqqsveerkkineePKENGTNAFDSTDYKlaskrvKLSGDEYDSGENfHRDDPQIGvcLERLCDNSVQeQPIRELVRKYIRCSSRLTIAQV-----------------------------------------------------------------------------------------------------------------------------------------------------------------------------------------------------------------------------------------------------------------
>UPI00186AC7E7	93	0.257	1.691E-15	19	232	447	31	256	266
-------------------EEVRVKIKDLNEHIVCCLCAGYFVDATTITECLHTFCKSCIVKYLQTS------KYCPMC--NIKIHETQPLlnlKLDRVMQDIVYKLVPGLQDSE---EKRIREFYQSrgLDrvtqpageviTMFLLEPApGTLGLPYNSFDHSKAHYyrydEQLSLCLEKLSsgkDKNKSILQHKFVRCsVRAEVRHL--RRVLCRRLmlnPQHVQLLFDNEVLPDHMTMKQLWLSRWFGK--PAPLLL----------------------------------------------------------------------------------------------------------------------------------------------------------------------------------------------------------------------
>A0E529	93	0.282	1.691E-15	55	248	447	24	204	270
-------------------------------------------------------CFVCI----------SNKMYCPKCP-NIQI-TKSTIRKDPYLQSIVDMLFPQFSQADQIILDRLKKLFGSsidfNDLQNLLVENNKKKRKNQKFEQKQ--------GLVHLVQETFNgtISYDQFKDNIYDEQKF---KQLL-----DYVRKQkiareeqlmNRVPGQNNTNGSKLSVTIIGKTEQDKKIAKLDCKVTYHPNEQQGLIK------------------------------------------------------------------------------------------------------------------------------------------------------------------------------------------------------
>A0A7M7RAS1	93	0.273	1.691E-15	20	169	447	3	147	479
--------------------KTRLKITDLNKHLTCSLCKGYIVDATSIIECLHSFCRSCIVRYL------HTSKQCPVC--DTQVHKTRPLlniRSDKTLQNLVYKLVPSMFKGE---MKRRREFYkshPQASTS-LAQTVSREERGEMDEQELIIYTDDEHLSLSlEYYQQSIHIP-------------------------------------------------------------------------------------------------------------------------------------------------------------------------------------------------------------------------------------------------------------------------------------
>A0A7J5XGC0	93	0.265	1.691E-15	22	195	447	335	495	522
----------------------RIKITELNPHLMCVLCGGYFIDATTIIECLHSFCKMCIVRYLEAS------KYCPIC--DVQVHKTKPLlniRSDKTLQDIVYKLVPGLFKNE---MKRRRDFYSEhpVDVSNGSNEDRGEVADDD----KRIITDDEIISLSI---EFFNHSrLGGAVEDkPSKDQNMIANKRYL--QCP-----------------------------------------------------------------------------------------------------------------------------------------------------------------------------------------------------------------------------------------------------------
>S4R903	92	0.318	2.252E-15	18	132	447	0	106	118
------------------MYTRKLKLRELNAHITCPLCRGYLIDATTVTECLHTFCKSCLVRYLEDH------NTCPTCKIVIHQsHPTQYIGHDRTMQDIVYKLVPGLQEAE---MKRQREFYWTRGLEMPGD--------------------------------------------------------------------------------------------------------------------------------------------------------------------------------------------------------------------------------------------------------------------------------------------------------------------------
>A0A0P7TEC8	92	0.275	2.252E-15	19	201	447	0	182	208
-------------------EEVKVKIKDLNEHIVCILCAGYFIDATTITECLHTFCKSCIVKYLQTS------KYCPMC--NIKIHETQPLlnlKLDRVMQEIVYKLVPGLQENE---DRRIKEFYQSRGLERVVqtsseDGVpDSAGLGYTSYDHSKAHY--YRNDEQKFVRCSARAEVRHLRRVLGHRLRVEKNqVQMLfnNESLPDHMtMKQ-----------------------------------------------------------------------------------------------------------------------------------------------------------------------------------------------------------------------------------------------------
>A0A2S2QGS2	92	0.265	2.252E-15	19	197	447	2	186	210
-------------------ETNRILLKSLNPHLLCVLCAGYYVDPTTIVECLHSFCRSCIVKYLETS------RFCPIC--DVQLHKTKPLlsiRRDKILERLVYKIVPGLYAKEMDRRAlPLKELYLSPDdlvsvvLQYHVEDAGPKALVDGEEE---NH-DAPNQDLKISHRKFLKCPAAVTVELL---KKFIVLKYFLtdqhqveiihsTEYLPDH---------------------------------------------------------------------------------------------------------------------------------------------------------------------------------------------------------------------------------------------------------
>A0A3Q3VR38	92	0.290	2.252E-15	19	197	447	29	209	240
-------------------EEVKLKIKDLNEHIVCYLCAGYFIDATTITECLHTFCKSCIVKYLQTS------KYCPMC--NIKIHETQPLlnlKLDRVMQDIVYKLVPGLQESE---DKRIKEFYQSRGLERVIQPAGDEPSLCLPY-TSFDHSKAHFYRYDEQVSLCLERSsLQKFVRCsVRAEVRHLRkvlchrlNVQMLfnNESLPDH---------------------------------------------------------------------------------------------------------------------------------------------------------------------------------------------------------------------------------------------------------
>UPI0014026974	92	0.283	2.252E-15	18	143	447	0	116	242
------------------MLTRKIKLWDINAHITCRLCNGYLIDATTVTECLHTFCRSCLVKYLEEN------NTCPTCRIVIHQsHPLQYIGHDRTMQDIVYKLVPGLQEAE---LKKQKDFYQKLGLEM-PGEVKGETCTAKQ---------------------------------------------------------------------------------------------------------------------------------------------------------------------------------------------------------------------------------------------------------------------------------------------------------------
>A0A5A9P9N1	92	0.245	2.252E-15	22	250	447	7	261	325
----------------------RIKITELNPHLMCVLCGGYFIDATTIVECLHSFCKMCIVRYLETS------KYCPIC--DVQVHKTKPLlniRSDKTLQDIVYKLVPGLFKNE---MKRRRDFYadhPSvdatngsnEDRGEVADEDKRIIADDEIISLSIEFFDQNRLDKKDGVEKettreanvkrYLQCPAAMTVMHL---RKFLrsKMdipctfqIEVMYEDEPlkDYYTLMDIAYIYTWRRNGPLPLKYRVRPGCKKMKLStlrddVNGGRRPDTESDSSSDKPN----------------------------------------------------------------------------------------------------------------------------------------------------------------------------------------------------
>UPI0007404D99	92	0.277	2.252E-15	10	195	447	19	193	364
----------IQSSKlDKMHRTTRIKITELNPHLMCALCGGYFIDATTIVECLHSFCKTCIVGYLETN------KYCPMC--DVQVHKTRPLlsiRSDKTLQDIVYKLVPGLFKDE---MKRRRDFYaanPTADTAN----GSNEDRGEVQEEEKRIIADDEIISLSIEFHEgTRN------EKKLHEsrESDKEKgnNKRFL--RCP-----------------------------------------------------------------------------------------------------------------------------------------------------------------------------------------------------------------------------------------------------------
>A0A182INB8	92	0.252	2.252E-15	22	287	447	109	386	1840
----------------------RVTLGSVNACITCNLCKGYLIDATTIVECLHSFCHSCIIKHLHTEQY------CPQC--EVMInKAKPNIKPDVPLQSIVFKLVPELYENE---LRRRRDFYrdhPEaatlatpaqrgEDTEHLIFSPNEQISLSLEYAESELAEDNKEL-LRaryLLCPAIFSIGmMKKFLVNKYgiSERQFCveimyKVKTIVL---PDYYTLM-DVAYIYTWKRDAPMKYFYRIRTTETNPLELpeiPLRRSPS--LITALSsNKQQSKQQQQQQQQQQPQQQTRQSQDEDEEDDKENMHLVP---------------------------------------------------------------------------------------------------------------------------------------------------------------
>A0A7R9R0I4	92	0.304	2.997E-15	20	136	447	1	117	120
--------------------ERKIRLKSLNPHITCKICRGYLIDATTVTECLHTFCKSCLVKHLEEHNS------CPTC--EIVIHQSHPLQyisFDRTMQDIVYKLVPNLQQNETKRERdfyRRRGLpYPKaNDKDKVCDKDVY----------------------------------------------------------------------------------------------------------------------------------------------------------------------------------------------------------------------------------------------------------------------------------------------------------------------
>A0A151PHG9	92	0.288	2.997E-15	25	194	447	0	154	223
-------------------------MKELNEHIVCCLCAGYFIDATTITECLHTFCKSCIVKYLQTS------KYCPMCNTKIhETQPLLNLKLDRVMQDIVYKLVPGLQENE---EKRIREFYQSrgLDrVAQLGGEDPVgGDPMGLPYS-SFDHSRA----------HYFR--YDEHVSLCLEKQSTGKdkNKAVLQQKY------------------------------------------------------------------------------------------------------------------------------------------------------------------------------------------------------------------------------------------------------------
>A0A1D2N3S6	92	0.235	2.997E-15	20	232	447	1	216	225
--------------------ERKIKLRSFNPFITCKICRGYLIDATTVTECLHTFCKSCLVKHLEEN------NTCPEC--EIVIHQSHPLQyisFDRTMQDIVYKLVPHLQENE---ARREREFYRSrglaCPKDFPLNIMEPETTTVTE-EAKHAETDYHRL------DEQVNVCLESKTGPMKPlKRKFIRCSSLatinLLKKYlakklynnTEKYKDIDILCNDELLGKDHTLKFVLVTRWRFRDpPLKL----------------------------------------------------------------------------------------------------------------------------------------------------------------------------------------------------------------------
>A0A3Q3D6K9	92	0.272	2.997E-15	22	198	447	5	186	296
----------------------RIKITELNPHLMCVLCGGYFIDATTIIECLHSFCKMCIVRYLETS------KYCPIC--DVQVHKTKPLlniRSDKTLQDIVYKLVPGLFKNEMKRRRDFYAEHPVeasngsnEDRGEVADEDKRIITDDEIISLSIEFFDR-----SMANKRYLQCPAAMTVMHL---RKFLrsKMdipstyqVEVMYEDEPlkDYY--------------------------------------------------------------------------------------------------------------------------------------------------------------------------------------------------------------------------------------------------------
>A0A3P8YLR6	92	0.264	2.997E-15	23	198	447	6	200	326
-----------------------IKITELNPHLMCVLCGGYFIDATTIVECLHSFCRMCIVRYLETS------KYCPIC--DVQVHKTKPLlniRSDKTLQDIVYKLVPGLFKDEMKRRRDFYAAHPSLDAGNVSNEERGEvadeektiitddeiiSLSIEFFNQSKvvKENDED--MAKEMIDKrYLQCP---AAMTIMHLRKFLrsKMdipctyqIEVMYEDEPlkDYY--------------------------------------------------------------------------------------------------------------------------------------------------------------------------------------------------------------------------------------------------------
>A0A553MKZ0	92	0.274	2.997E-15	22	194	447	25	195	357
----------------------RIKITELNPHLMCVLCGGYFIDATTIVECLHSFCKLCIVRYLETS------KYCPIC--DVQVHKTKPLlniRSDKTLQDIVYKLVPGLFKNE---MKRRRDFYAEhpIDATNGSSEDRGEVAD----EDKRIIADDEIISLSIEFfdqKKYvdsveFNPSLHEFVLEAREGVEKETTKEVIVKRY------------------------------------------------------------------------------------------------------------------------------------------------------------------------------------------------------------------------------------------------------------
>UPI00052E9F79	91	0.297	3.990E-15	22	158	447	5	137	191
----------------------RIKITELNPHLMCALCGGYFIDATTIVECLHSFCKTCIVRYLETN------KYCPMC--DVQVHKTRPLlsiRSDKTLQDIVYKLVPGLFKDEMKRRRNFYTAYPVaEVPNGSSEERGAVAEQQQAAAAEKKDNDTVSLSI------------------------------------------------------------------------------------------------------------------------------------------------------------------------------------------------------------------------------------------------------------------------------------------------
>A0A7R9MLZ8	91	0.283	3.990E-15	21	199	447	31	220	224
---------------------KRPRLSDVNAELTCILCSGYFIDATTISECLHSFCKSCIVKYLQTN------KCCPIC--ETQVHTTKPLlsiRSDKILQDIVYKLIPDVFKSE---MHRRRDFYAKhTDEAPVSAEDRGEVVDQRMFYMAnDKISLSLEYGYgdnQMPDNGLLPTSVDTTDSSVESaESmkryllcpaglSILHLKKFIVRKYglPTTYR-------------------------------------------------------------------------------------------------------------------------------------------------------------------------------------------------------------------------------------------------------
>A0A7L4NDU1	91	0.260	3.990E-15	25	196	447	0	196	227
-------------------------MKELNEHIVCCLCAGYFIDATTITECLHTFCKSCIVKYLQTS------KYCPMCNTKIhETQPLLNLKLDRVMQDIVYKLVPGLQESE---EKRIREFYQSrgLDrVTQPSSEdtvggdpmglpFSTFDHSRAHYFRydehvslcleKQRgwgHPQPPD-PLCLLQQKYVRCSvraqIRHLRRVLCQRLGLpLQHVQILfnNETLPD----------------------------------------------------------------------------------------------------------------------------------------------------------------------------------------------------------------------------------------------------------
>W5KEG5	91	0.277	3.990E-15	19	197	447	29	215	246
-------------------EEVKIKIKDLNEHIVCYLCAGYFIDATTITECLHTFCKSCIVKYLQTS------KYCPMC--NIKIHETQPLlnlKLDRVMQDIVYKLVPGLQESE---DKRIREFYQSRGLERIIqpsgDGLPYTSFDHSKahfYRYDEQVSLLPNLksSLWFLQQKFVRCSVRAEVRHLRKvLCHRLNVdrnqVQMLfnNESLPDH---------------------------------------------------------------------------------------------------------------------------------------------------------------------------------------------------------------------------------------------------------
>UPI0018E83C16	91	0.248	3.990E-15	19	201	447	32	235	260
-------------------EEVKVKMKELNEHIVCCLCAGYFIDATTITECLHTFCKSCIVKYLQTS------KYCPMCNTKIhETQPLLNLKLDRVMQDVLYKLVPGLQESE---EKRIREFYQSrgLDrvtqPSSEDPVVDTMGLPYSSFDHSRAHYyrydEHVSLCLERqssskeknktgLQQKYVRCSVRAQVCHLrrvlcHRLGLALQHVQILYgsEVLPDHMtMKQ-----------------------------------------------------------------------------------------------------------------------------------------------------------------------------------------------------------------------------------------------------
>UPI001560DCD2	91	0.277	3.990E-15	22	195	447	207	366	525
----------------------RIKITELNPHLMCVLCGGYFIDASTIIECLHSFCKTCIVQYLETS------KFCPIC--DVQVHKTKPLhniRSDKTLQDIVYKLVPGLFKNE---MKRRRDFYadhPLADAANGSNEDRGEVSD----EDKRIITDDEIISLSI---EFFDQNKDKTQGVAQKEKTEEVNKRYL--RCP-----------------------------------------------------------------------------------------------------------------------------------------------------------------------------------------------------------------------------------------------------------
>UPI000523402E	91	0.311	5.310E-15	19	142	447	2	127	142
-------------------EEVKVKMKELNEHIVCCLCAGYFIDATTITECLHTFCKSCIVKYLQTS------KYCPMCNTKIhETQPLLNLKLDRVMQDIVYKLVPGLQESE---EKRIREFYqsrgldrvtqPSSEGGHVQILFNNETLPDQ----------------------------------------------------------------------------------------------------------------------------------------------------------------------------------------------------------------------------------------------------------------------------------------------------------------
>V9LGK9	91	0.285	5.310E-15	22	158	447	37	164	187
----------------------RIKITELNPHLMCALCGGYFIDATTIIECLHSFCKTCIVRYLETN------KYCPIC--DVQVHKTRPLlsvRADKTLQDIVYKLVPGLFKDEMKRRRDFYAAHPSADV----TNGSNEDRGEVTEEEKRIITDDEIISL------------------------------------------------------------------------------------------------------------------------------------------------------------------------------------------------------------------------------------------------------------------------------------------------
>A0A1S3CYV0	91	0.258	5.310E-15	19	240	447	5	224	228
-------------------DKKKIKVKTLNNILTCKICKGYLIDATTVTECLHTFCKSCLVQHLDE------KNTCPSC--NIIIHQSHPLQyisFDRTMQDLVYKLVPNLQANE---MKREREFYrirglPCpKDL-LLEDEEeeNTDQVNS-DYHRLDEQVNVY-LECSVATTSSLKTLKKRFIR-LSSQATITHLKKFVALKLLDEkskYKEIDILCNDELLGKDHTLKFVYITRWRFRTP-PLKLQYRPRI--------------------------------------------------------------------------------------------------------------------------------------------------------------------------------------------------------------
>A0A672GAZ7	91	0.270	5.310E-15	19	197	447	30	218	277
-------------------EEVKLKIKDLNEHIVCYLCAGYFIDATTITECLHTFCKSCIVKYLQTS------KYCPMC--NIKIHETQPLlnlKLDRVMQDIVYKLVPGLQESE---DKRIKEFYQSRGLERVIqPAVASEPLlkleipdaTGLPYtsfDHSKAHfyryDEQLDVCLSSLQQKFVRCSVRAEVRHLRKVLCHRLNVQMLfnNESLPDH---------------------------------------------------------------------------------------------------------------------------------------------------------------------------------------------------------------------------------------------------------
>A0A7K5RC03	91	0.268	5.310E-15	22	182	447	5	145	315
----------------------RIKITELNPHLMCALCGGYFIDATTIVECLHSFCKTCIVRYLETN------KYCPMC--DVQVHKTRPLlsiRSDKTLQDIVYKLVPGLFKDE---MKRRRDFYAAYPVAEVPLGSQEE--RGEVAERDQR--AGPE-------DEIVSLSI-EFHRDCREEQK------------------------------------------------------------------------------------------------------------------------------------------------------------------------------------------------------------------------------------------------------------------------
>UPI001ABEBFA2	91	0.262	5.310E-15	22	195	447	5	167	328
----------------------RIKITELNPHLMCVLCGGYFIDATTIIECLHSFCKTCIVRYLETS------KYCPIC--DVQVHKTRPLlniRADKTLQDIVYKLVPGLFKNE---MKRRRDFYadhPSADVTNGSNEDRGEVAD----EDKRIITDDEIISLSI---EFFDQNrMDRKGNREKEKSREEQAndKRYL--RCP-----------------------------------------------------------------------------------------------------------------------------------------------------------------------------------------------------------------------------------------------------------
>Q4RZN6	91	0.241	5.310E-15	18	238	447	0	244	347
------------------MQPSRIQITDLNPNLTCPLCAGYLIDATTIVECLHSFCKTCIVAFLETN------KFCPRC--DVQVHktcPQLSIRADKTLQDIVYKLVPGLFKDE---MKRRRDFYAEnreLEPGEVVETFNIAedeiiSLSIQFYERSKnterQRSDvegdkvkpgsGPhPLCLPTRFPGPASplCPFppqsngKRFLQCPA-AMSVMHLAKFLRSKmdIPNSYRVEVLYGDEPLKDYYTLMDIAYFYEWRRTGPIPLQYLVKP----------------------------------------------------------------------------------------------------------------------------------------------------------------------------------------------------------------
>UPI001569A52A	91	0.237	5.310E-15	0	198	447	0	223	1575
MVTSNKQSDKkvvkMTEQNNSVVVPQRTLLGEVNEQITCPLCRGYYIDATTIVECLHSFCRSCIIKHL------QVKSYCPVC--EMMInSAKPNIKLDKALQDIVYKLVPGLFQKE---MERRQQFYASrpgqaasatpeqrgEDTEriiFSPEDVISFSLEYADItdadSISSKSSDSnepPSVSL--TTRRFLQCP---AVVNISHLKKFLSMKfdidstqfaiDILYKRVPlpDYY--------------------------------------------------------------------------------------------------------------------------------------------------------------------------------------------------------------------------------------------------------
>A0A024UQM9	91	0.291	7.066E-15	5	144	447	61	199	203
-----NLYDICRQPREPQDRTLHIPASSLDEELNCAICTGIIRDAMVITACLHRFCTVCIHRHI--HEKGKN-TVCPVCNTPF--TTRRALRPDPTFDNLIKMVYGDVDAYEQAEEARIqlnnKELFPRLDLDKHKDDIPINPIANKRH--------------------------------------------------------------------------------------------------------------------------------------------------------------------------------------------------------------------------------------------------------------------------------------------------------------
>UPI0018E86DB1	91	0.276	7.066E-15	19	194	447	32	190	259
-------------------EEVKVKMKELNEHIVCCLCAGYFIDATTITECLHTFCKSCIVKYLQTS------KYCPMCNTKIhETQPLLNLKLDRVMQDVLYKLVPGLQESE---EKRIREFYQSrgLDrVTQPSSEDPVVDTMGLPYS-SFDHSRA----------HYYR--YDEHVSLCLERQSSSKEKNkTGLQKY------------------------------------------------------------------------------------------------------------------------------------------------------------------------------------------------------------------------------------------------------------
>UPI00071A4EFA	91	0.280	7.066E-15	22	182	447	5	145	272
----------------------RIKITELNPHLMCALCGGYFIDATTIVECLHSFCKTCIVRYLETN------KYCPMC--DVQVHKTRPLlsiRSDKTLQDIVYKLVPGLFKDE---MKRRRDFYSAYPVAEV-------PLGSQEERGEVAERDQGAVPEDDIV--SLSIE---FHRDPSEEQK------------------------------------------------------------------------------------------------------------------------------------------------------------------------------------------------------------------------------------------------------------------------
>A0A6I8N9X7	91	0.314	7.066E-15	19	151	447	31	157	296
-------------------EEVRVKIKDLNEHIVCCLCAGYFVDATTITECLHTFCKSCIVKYLQTS------KYCPMC--NIKIHETQPLlnlKLDRVMQDIVYKLVPGLQDSE---EKRIREFYQSrgLDrvTQPSGEEPVAGSL-GLPYST-FDHS-------------------------------------------------------------------------------------------------------------------------------------------------------------------------------------------------------------------------------------------------------------------------------------------------------
>A0A482X8N5	91	0.289	7.066E-15	18	142	447	1	119	1063
------------------LNTRKLKVTDLNPHLICVLCGGYYIDATTIIECLHSFCRSCIVRYLESN------KYCPIC--DVQVHKTRPLqniRPDTTLQTIVYKLVPGLYQNEMRCRREFYAKHPEAKLQVQNPEARGE-LTDQ----------------------------------------------------------------------------------------------------------------------------------------------------------------------------------------------------------------------------------------------------------------------------------------------------------------
>UPI000BAF8C97	91	0.287	7.066E-15	18	196	447	1	180	1066
------------------MEK-KVKLRTVNPHITCTLCKGYLIEATTITECLHTFCKSCIVGYL------KKKKNCPKC--DILIhqsHPLNYISHDRTMQDIVYKLVPHLQDKE---KKRRQEFAAKHGLSDEIKEEspgqSSEKEKEEEGAEKDYHRNDEQInlcleckgNLKHLKKRYLRISSQATICHL---KKFVALKIFSdITKYGD----------------------------------------------------------------------------------------------------------------------------------------------------------------------------------------------------------------------------------------------------------
>UPI000BA7FEEB	90	0.258	9.402E-15	19	238	447	2	226	228
-------------------EKLNIRIRDLNPHIVCILCAGYFIDATTITECLHTFCKSCIVKFLQTS------KHCPMC--NIKVHETQPLlnlKSDRTLQDIVYKIVPSLWENE---LKQREDFEKM----RGLTETNTEGCKEEEDSNKEDGLSNQHLyihdELVHVQVEPLrNGPstRDPFIRDgrQYVRCSVRAqiyhLKKLIRKLWPETMNKEVEIvCNGKVMSDHYCLKRVWLSSWKDKNPplvLQFYMKKKP----------------------------------------------------------------------------------------------------------------------------------------------------------------------------------------------------------------
>F0X051	90	0.279	9.402E-15	20	195	447	20	208	239
--------------------KVSFRYKDINRHFICTLCNGYFRDAQTIKECLHTFCNGCIRSYFWRN---RDAHKCPTCSVHLGVKPWTQLISDPSIQGLISKIFPDPTQQE---KKEELKFYKHLSIkrKEIIREAkahaGVPIKRARAVRRLQfeVHPQrSPKLPLFFQLDR-LKVPhmntdatfkilyLKKFVAKLLQLPNF-NQIQILCEGLP-----------------------------------------------------------------------------------------------------------------------------------------------------------------------------------------------------------------------------------------------------------
>A0A3P9IKN1	90	0.272	9.402E-15	19	197	447	29	218	249
-------------------EKVKLKIKDLNEHIVCYLCAGYFIDATTITECLHTFCKSCIVKYLQTS------KYCPMC--NIKIHETQPLlnlKLDRVMQDIVYKLVPGLQESE---DKRIREFYQSRGLERVVQPAG-DSLPYTSFDHSKAHfyryDEQVSLCLERCPSHSVVWSlQQKFVRCsvraevrhlrkvLCHRLNVEKNqVQMLfnNESLPDH---------------------------------------------------------------------------------------------------------------------------------------------------------------------------------------------------------------------------------------------------------
>A0A484E9X5	90	0.296	9.402E-15	23	243	447	2	242	253
-----------------------VKLAELSEHLGCAICHGILRDAHTIRDCLHSFCKSCIYRYFLV----KGSRICPKCKKLLSPRPIASLIMDQKLQQVVDHIFPDFQEQEVLL---EKEFYAKNNFklkTEHLDGGNVSILVPKNPSRRNLRSstlatKSPSGNLEdnIVCTKQLTIEvYPQqttadAVPMLKfpfmEVDGALKMlelcmlvKKRL--KLPNNVHlEMACMGTTMGPELSVYFIQRTIWQHKNpKVPLVLHYRRAKNSLYE-----------------------------------------------------------------------------------------------------------------------------------------------------------------------------------------------------------
>UPI0003BB9D95	90	0.291	9.402E-15	19	177	447	8	163	267
-------------------EEVRVKIKDLNEHIVCCLCAGYFVDATTITECLHTFCKSCIVKYLQTS------KYCPMC--NIKIHETQPLlnlKLDRVMQDIVYKLVPGLQDSE---EKRIREFYQSrgLDrvTQPGGEEPALSNlgLPFCSFDHSKAHYYRYDEQL-SLCLERLSSGKDKNKSVL-----------------------------------------------------------------------------------------------------------------------------------------------------------------------------------------------------------------------------------------------------------------------------
>UPI00109FAE72	90	0.264	9.402E-15	19	194	447	29	206	276
-------------------EEVKVKIKDLNEHIVCYLCAGYFIDATTITECLHTFCKSCIVKYLQTS------KYCPMC--NIKIHETQPLlnlKLDRVMQDIVYKLVPGLQENE---EKRIREFYQSRGLERVIQPTNedsipdPAGLPYTSFDHSKAHYYRYDEQVSLCLERQRHCAeeSGHYGRLLLSSSSVGKDRSrfTLRQKY------------------------------------------------------------------------------------------------------------------------------------------------------------------------------------------------------------------------------------------------------------
>UPI0008474EB6	90	0.294	9.402E-15	22	158	447	46	183	395
----------------------RIKITELNPHLMCALCGGYFIDATTIVECLHSFCKTCIVRYLETN------KYCPMC--DVQVHKTRPLlsiRSDKTLQDIVYKLVPGLFKDEMKRRRDFYAAYPLteAEPSQLapsaVPNGSNEDRGEVLEQEKGALSDDEIVSL------------------------------------------------------------------------------------------------------------------------------------------------------------------------------------------------------------------------------------------------------------------------------------------------
>A0A4Y2HPT9	90	0.280	1.251E-14	22	194	447	5	161	195
----------------------RLKITDLNQHFICVLCDGYLVDATTIVECLHSFCRTCIVRYL------ENSRFCPVC--DVQVHKTKPLlsiRSDTTLQDVVYKLIPGLYQNE---MQRRREFYAEhpEEAAKCSSEERGEGAEQRCF-------YSPKENI-SVMMEYFQGTENGASSDT--ESSADNNSKELMTRY------------------------------------------------------------------------------------------------------------------------------------------------------------------------------------------------------------------------------------------------------------
>A0A7L3GWE8	90	0.265	1.251E-14	25	201	447	0	201	226
-------------------------MKELNEHIVCFLCAGYFIDATTITECLHTFCKSCIVKYLQTS------KYCPMCNTKIhETQPLLNLKLDRVMQDIVYKLVPGLQHSE---EKRIREFYQSrgLDrvTQPSSDDTvggdpmglpySTFDHSRAHYFRydehvslcleKLRHLQPPnPLLLCSSQQKYVRCSVRAQIRHLrrvlcHRLGLSLQHVQILfdNEPLPDHMtMKQ-----------------------------------------------------------------------------------------------------------------------------------------------------------------------------------------------------------------------------------------------------
>UPI001486FC6B	90	0.313	1.251E-14	11	122	447	107	210	240
-----------KAEEESDEEEHLLPLSEMIPYICCSICKGYLIDAATITECLHTFCKSCIVKHFEQS------NRCPKC--DIVVHeakPHNNLRMDPQLQNIVYKLVPGLEEKE---RKKRREFY------------------------------------------------------------------------------------------------------------------------------------------------------------------------------------------------------------------------------------------------------------------------------------------------------------------------------------
>A0A3B5M9Z3	90	0.284	1.251E-14	19	170	447	29	174	252
-------------------EEVKLKIKDLNEHIVCYLCAGYFIDATTITECLHTFCKSCIVKYLQTS------KYCPMC--NIKIHETQPLlnlKLDRVMQDIVYKLVPGLQESE---DKRIKDFYQSRGLERVIQPAG-DALPFTSFDHSKAHfyRYDEQVSLCMLYCSCFGVDcF------------------------------------------------------------------------------------------------------------------------------------------------------------------------------------------------------------------------------------------------------------------------------------
>A0A3Q1BFS8	90	0.258	1.251E-14	19	197	447	29	222	253
-------------------EEVKLKIKDLNEHIVCYLCAGYFIDATTITECLHTFCKSCIVKYLQTS------KYCPMC--NIKIHETQPLlnlKLDRVMQDIVYKLVPGLQESE---DKRIKEFYQSRGLERVIQPTGDGKLCNDRlpytsFDHSKAHfyryDEQVSLCLEssslagkdktklTLQQKFVRCSVRAEVRHLRKVLCHRLNVQMLfnNESLPDH---------------------------------------------------------------------------------------------------------------------------------------------------------------------------------------------------------------------------------------------------------
>UPI000CD5DCE4	90	0.270	1.251E-14	19	201	447	29	235	261
-------------------EEVKLKIKDLNEHIVCYLCAGYFIDATTITECLHTFCKSCIVKYLQTS------KYCPMC--NIKIHETQPLlnlKLDRVMQDIVYKLVPGLQESE---DKRIKEFYQSRGLervvqSSVDDaEPDMAGLPYTSFDHSKAHfyrydeqvslclerqssssstgRDKSKLTLRKFVRCSARAEVRHLRRVLCQRLSVEKQqVQMLfnNESLPDHMtMKQ-----------------------------------------------------------------------------------------------------------------------------------------------------------------------------------------------------------------------------------------------------
>A0A1E1XF27	90	0.256	1.251E-14	22	195	447	5	155	550
----------------------RKKLVELNEHLTCVLCGGYFVDATTIIECLHSFCKTCIVKYLQVH------KMCPVC--DVQVHKTRPLqniRSDPTLQDIVYKLVPGLYKNE---MRRRRQYYASLAPSErASLPISSEGRGDiQNVERLI-------FNYEDLISLTLE----------YSARDILPLRPLLLGPPP-----------------------------------------------------------------------------------------------------------------------------------------------------------------------------------------------------------------------------------------------------------
>UPI00077F9C11	89	0.255	1.664E-14	20	158	447	1	138	202
--------------------ERRIRLKTLNPHITCKICKGYLIDATTVIECLHTFCKSCLVKHLEDN------NTCPTC--EIVIHQSHPLQyisYDRTMQDIVFKLVPNLQQNE---VRRERDFykrrgmpYPKTIPNNCIEKEAGFQSSSSKVEDSDYHRSDEQINI------------------------------------------------------------------------------------------------------------------------------------------------------------------------------------------------------------------------------------------------------------------------------------------------
>A0A3Q4HDC2	89	0.298	1.664E-14	19	174	447	29	179	248
-------------------EEVKLKIKDLNEHIVCYLCAGYFIDATTITECLHTFCKSCIVKYLQTS------KYCPMC--NIKIHETQPLlnlKLDRVMQDIVYKLVPGLQESE---DKRIKEFYQSRGLERVIQPAGDVPYTS--FDHSKAHfyryDEQVSLCLESFTVHCLTLsPQQKFV--------------------------------------------------------------------------------------------------------------------------------------------------------------------------------------------------------------------------------------------------------------------------------
>UPI000C03A5CE	89	0.250	1.664E-14	18	199	447	0	178	250
------------------MQRIKLPVTLLNEHITCKLCNGYLIDAATITECLHTFCKSCLVRHI------ELVNRCPTCDNQIHEsQPLYNIRLDRTMQDIVYKLLPKVEKEE---KRRERKFYkdrgmPYPDPKVAVSQTLTSTGPRPSKATKKNKGAAPKTSKTTKVKSYHRTD-EQISLQLetYRDGSMCSSTEI--EPLPkKFIR-------------------------------------------------------------------------------------------------------------------------------------------------------------------------------------------------------------------------------------------------------
>A0A3P9B161	89	0.271	1.664E-14	19	194	447	29	191	261
-------------------EEVKLKIKDLNEHIVCYLCAGYFIDATTITECLHTFCKSCIVKYLQTS------KYCPMC--NIKIHETQPLlnlKLDRVMQDIVYKLVPGLQESE---DKRIKEFYQSRGLERVIqptgdDGVPDATVPYTSFDHSKAHFYR--------YDEQVSLCLERLSSSLAEKKD--KTKLTLQQKF------------------------------------------------------------------------------------------------------------------------------------------------------------------------------------------------------------------------------------------------------------
>UPI000E1BC874	89	0.292	1.664E-14	22	158	447	5	136	318
----------------------RIKITELNPHLMCALCGGYFIDATTIVECLHSFCKTCIVRYLETN------KYCPMC--DVQVHKTRPLlsiRSDKTLQDIVYKLVPGLFKDEMKRRRNFYSAYPAAEGPKGSGEERGAAAEPQQPQPRSALADDDIVSL------------------------------------------------------------------------------------------------------------------------------------------------------------------------------------------------------------------------------------------------------------------------------------------------
>A0A7K8DT89	89	0.266	2.214E-14	25	201	447	0	193	203
-------------------------MKELNEHIVCFLCAGYFIDATTITECLHTFCKSCIVKYLQTS------KYCPMCNTKIhETQPLLNLKLDRVMQDIVYKLVPGLQHSE---EKRIREFYQSrgLDrvTQPSGDDpmglpYSTFDHSRAHYFRYDEHvslcleklSSSKDKSKAVLQQKYVRCSVRAQIRHLrrvlcHRLGLSLQHVQILfdNEPLPDHMtMKQ-----------------------------------------------------------------------------------------------------------------------------------------------------------------------------------------------------------------------------------------------------
>A0A3B3DJE1	89	0.259	2.214E-14	22	198	447	5	201	222
----------------------RIKITELNPHLICVLCGGYFIDATTIIECLHSFCKMCIVRYLETS------KYCPIC--DVQVHKTKPLlniRSDKTLQDIVYKLVPGLFKNEMKRRRDFYAEHPVdasngshEDRGEVADEDKRiitddeiISLSIEFFDQSRCaggGADDKQCRDQVTNRRYLQCPAAMTVMHL---RKFLrsKMdipntyqVEVMYEDEPlkDYY--------------------------------------------------------------------------------------------------------------------------------------------------------------------------------------------------------------------------------------------------------
>A0A226N7T8	89	0.286	2.214E-14	22	165	447	5	142	233
----------------------RIKITELNPHLMCALCGGYFIDAATIVECLHSFCKTCIVRYLEAN------KYCPMC--DAQVHKTRPLlsiRSDRTLQDVVYKLVPGLFTDE---MKRRRDFYATYPVAEVPNGSN-EDRGEvPQRDGAQPAEDgiNGPLPLKYRVQPT-----------------------------------------------------------------------------------------------------------------------------------------------------------------------------------------------------------------------------------------------------------------------------------------
>A0A0X3Q3S1	89	0.279	2.214E-14	23	194	447	10	185	245
-----------------------IRLSDLNAHVTCNICNGYLIDAVSITECLHPFCKSCIVNYLTAN------NTCPVCGILIHQsHPLNYISADRTLQDIVYKIVPNLKDNE---RKARTEFYRSIGwkppsNEDLVGEC-AKTLEQSKDRTPDKSSHSPSYqqdPYYHRLDEQVHIQLEPGSDCLEPlRLKFLRLssKATVthLRKY------------------------------------------------------------------------------------------------------------------------------------------------------------------------------------------------------------------------------------------------------------
>A0A3Q3FD13	89	0.279	2.214E-14	19	197	447	29	221	252
-------------------EEVKLKIKDLNEHIVCYLCAGYFIDATTITECLHTFCKSCIVKYLQTS------KYCPMC--NIKIHETQPLlnlKLDRVMQDIVYKLVPGLQESE---DKRIKEFYQSRGLERVIqpagdDVSDGTGLPFTSFDHSKAHFYRYDeqlqivlLCLKLTARCCVSFLQQKFVRCsVRAEVRHLRkvlchrlNVQMLfnNESLPDH---------------------------------------------------------------------------------------------------------------------------------------------------------------------------------------------------------------------------------------------------------
>UPI000F551CF2	89	0.256	2.214E-14	20	189	447	8	195	254
--------------------EKKLRLQDLNLFITCKLCSGYLIKPTTITECLHTFCRSCIVRYLQD----RDDNKCPSC--SILIHETNPFemlRLDKTLEDVIYKLIPELQANEEEREQEFykqqnveerkkiKEEHIENGTNA-SDSTDYKpaskrvKLSGDEYDSGANfHRDDPQIGvcLECLCDNSVQeQPIKELVRKYIRCSSRLTIAQV-----------------------------------------------------------------------------------------------------------------------------------------------------------------------------------------------------------------------------------------------------------------
>A0A7K4LR84	89	0.250	2.214E-14	22	198	447	5	198	263
----------------------RIKITELNPHLMCALCGGYFIDATTIVECLHSFCKTCIVRYLETN------KYCPMC--DVQVHKTRPLlsiRSDKTLQDIVYKLVPGLFKDEMKRRRNFYTAYPVAEGGYPRPPRPLrrepGGRPSGISSMGIPHFHPPREDKKGPVENgelekrsgvrFLRCPaamtvlhLAKFLRNKMDVPSKYK-VEVLYEDEPlkDYY--------------------------------------------------------------------------------------------------------------------------------------------------------------------------------------------------------------------------------------------------------
>UPI001864E04C	89	0.302	2.214E-14	19	150	447	29	158	263
-------------------EEVKMKIKDLNEHIVCYLCAGYFIDATTITECLHTFCKSCIVKYLQTS------KYCPMCNVKIhETQPLLNLKLDRVMQDIVCKLIPGLQERE---DKRIKEFYQSrgLErvIQPLDDDamLDTAGLPCTGFDHSKAH--------------------------------------------------------------------------------------------------------------------------------------------------------------------------------------------------------------------------------------------------------------------------------------------------------
>UPI0018E3A7D0	89	0.273	2.214E-14	19	194	447	71	245	293
-------------------EEHLVPLSQLTPHISCYICKGYLIDAATITECLHSFCKSCIIKHFEHS------NRCPKC--DIVVHeakPLNSLRLDPQLQNIVYKLVAGLEEKE---EKRRHEFYnqncPQPGPS---SEGNTKGVVG-----SCVSSREPDISLVlESMDTNADIEhYKplqmKFVrvsgnATIGHVEKFLKRKMDLAAAY------------------------------------------------------------------------------------------------------------------------------------------------------------------------------------------------------------------------------------------------------------
>UPI00189A4753	89	0.327	2.214E-14	22	128	447	5	103	616
----------------------RKKLVELNPHLTCVLCGGYFVDATTIIECLHSFCKTCIVRYLEKH------KLCPVC--DVQVHKTRPLlniRSDQTLQDIVYKLVPGLFRNE---MRRRREFYASLPPS------------------------------------------------------------------------------------------------------------------------------------------------------------------------------------------------------------------------------------------------------------------------------------------------------------------------------
>UPI000C141CE7	89	0.233	2.214E-14	0	198	447	0	223	1600
MVTSNKQPDKkivkMAEQNTVAVVPQRTLLGEVNEHITCPLCRGYYIDATTIVECLHSFCRSCIIKHL------RAKSYCPVC--EMMInSAKPNIKPDKALQDIVYKLVPGLFQKEMERRQQFYSSRPGpaatatpeqrgEDTERIIFSPEDVISFSLEYadatdtdSISSKSSDSnePQ-PVPTTPRRFLQCP---AVVNISHLKKFLSMKfdidstqfaiDILYKRVPlpDYY--------------------------------------------------------------------------------------------------------------------------------------------------------------------------------------------------------------------------------------------------------
>A0A7D9JV84	89	0.255	2.945E-14	20	194	447	1	168	181
--------------------EQRIKMKELNEFITCSICSGYLINASTVTECLHTFCRSCIVKHLEEN------THCPKCEKVIHHsHPMNYLRLDRTMQDVVYKLVPSLQNREKKREDKFkRKNNPT--AKSKAKSHN--SLLSKSYKRKNDyHRNDEQVAICL---ECQRLPENK--RSIQPlKRKYLRLssqatVQIL-RKY------------------------------------------------------------------------------------------------------------------------------------------------------------------------------------------------------------------------------------------------------------
>A0A6A4IWB4	89	0.303	2.945E-14	16	197	447	23	200	222
----------------KIVSKMKVKLADLNSFLTCCICGGYLINATTITECVHTFCRSCLLQHI------KSSNKCPSCNGIIHPsQPLKSLRPDQTMQDIVYKLVPGLRENE---EKREIEFNQKAGLPTKknSPQTNDKAVSDyvkKNYAGGIRIKDHQPICMEGVSE---RVPslERKFMMVPL-RSTILHLKKFLASKIlNDY---------------------------------------------------------------------------------------------------------------------------------------------------------------------------------------------------------------------------------------------------------
>A0A6P7T5D0	89	0.264	2.945E-14	9	170	447	19	174	259
---------FLRSDEDvsssDTMMERRIRLKSVNVHITCTLCSGYLIDATTITECLHTFCKSCLVQYLDDN------NTCPTC--EIVIhqsHPLNYISHDRTMQDIVYKLVPELQENE---LRRQQQFYKSRGVPFpKSIGANEECVETERTHTQPPDSDTQDY---HRSDEQVNICL------------------------------------------------------------------------------------------------------------------------------------------------------------------------------------------------------------------------------------------------------------------------------------
>UPI0018876F35	89	0.274	2.945E-14	19	194	447	29	190	260
-------------------EEVKLKIKDLNEHIVCYLCAGYFIDATTITECLHTFCKSCIVKYLQTS------KYCPMC--NIKIHETQPLlnlKLDRVMQDIVYKLVPGLQESE---DKRIKEFYQSRGLERVIQPTGDDAIpdaTGLPY-TSFDHSK----AHFYRYDEQVSLCLERLSSSLAGKD---KMKPTL-QKF------------------------------------------------------------------------------------------------------------------------------------------------------------------------------------------------------------------------------------------------------------
>A0A1S3RR78	89	0.277	2.945E-14	19	194	447	28	190	260
-------------------EEVKLKIKDLNEHIVCYLCAGYFIDATTITECLHTFCKSCIVKYLQTS------KYCPMC--NIKIHETQPLlnlKLDRVMQDIVYKLVPGLQESE---DKRIKEFYQSRGLERVIqpsgeDSIPDTGLPFTSFDHSKAHFYR--------YDEQVSLCLERQSSSLSEKKD--KTKLTLQQKF------------------------------------------------------------------------------------------------------------------------------------------------------------------------------------------------------------------------------------------------------------
>S4R6M0	89	0.272	2.945E-14	19	162	447	29	170	265
-------------------EEVNVKIKDLNEHIVCILCAGYFVDATTITECLHTFCKSCIVKYLQTS------KHCPMC--NIKIHETQPLlnlKLDRVMQEIVYKLVPGLQNDE---ERRIREFYQSrgLDrvVQAEGGESTAAeqtSLQSLPFDLSKAHYYCYD-ELVRLC--------------------------------------------------------------------------------------------------------------------------------------------------------------------------------------------------------------------------------------------------------------------------------------------
>A0A673L7L1	89	0.269	2.945E-14	19	197	447	44	236	267
-------------------EEVKIKIKDLNEHIVCYLCAGYFIDATTITECLHTFCKSCIVKYLQTS------KYCPMC--NIKIHETQPLlnlKLDRVMQDIVYKLVPGLQESE---DKRIKEFYQSRGLERIIqpsgDVPDNTGLPYTSFDHSKAHfyrydeqvslclesSSFPgkDKNKLTLQQKFVRCSVRAEVRHLRKVLCHRLNVQMLfnNESLPDH---------------------------------------------------------------------------------------------------------------------------------------------------------------------------------------------------------------------------------------------------------
>A0A7M5XB49	89	0.260	2.945E-14	4	238	447	24	267	270
----NNENDSaIQENQQKQLPQHKFMLCALNPHIVCMLCAGYLVNATTIVECLHTFCKSCIVRHI------QIFRKCPTCGNNLPEtEPLSGLRLDRTMQDIISKVLthieKDEAKREMEFYKEQqklnaekeeaeKKEEPLYNMkEFPLfyrnDEqVNlYLQLSRQQDEEEMLEEESE--GVSELSNPYVRCSF---------RVKLFQLKKMIKRQYePDFINHSVDVlCNSVPLQDEEILRMVYLKYWKKPQPIVLDFAFLP----------------------------------------------------------------------------------------------------------------------------------------------------------------------------------------------------------------
>A0A402F544	89	0.266	2.945E-14	19	194	447	108	267	336
-------------------EEVKVKMKELNEHIVCFLCAGYFIDATTITECLHTFCKSCIVKYLQTS------KYCPLCSTKIhETQPLLNLKLDRVMQDIVYKLVPGLQESE---ERRIREF-----CQ----SRGLERVTQPSHEdPVSDHMGLPCPDFDHSRAHYFR--FDEHVSLCLEKQGSgkEKTRHVLQHKY------------------------------------------------------------------------------------------------------------------------------------------------------------------------------------------------------------------------------------------------------------
>A0A7R9BIC1	89	0.285	2.945E-14	21	201	447	26	176	810
---------------------RKIPLRLINPHITCRLCRGYLVDATTVTECLHTFCKSCIVKHLEDNNN------CPECENVIHQsHPLQYISFDRTMQDIVSKLIPDLATDE---LRRQKAFYESRGMKFPPD------------------GDPGIAALAMKSD----IKFEKEVEQDRDYHRFDEMVNICLESIGSFKELQ-----------------------------------------------------------------------------------------------------------------------------------------------------------------------------------------------------------------------------------------------------
>A0A7K5CCN4	88	0.263	3.916E-14	25	201	447	0	199	224
-------------------------MKELNEHIVCFLCAGYFIDATTITECLHTFCKSCIVKYLQTS------KYCPMCNTKIhETQPLLNLKLDRVMQDIVYKLVPGRQHSE---EKRIREFYQSrgLDrvTQPSGDGGTGRAREGtggsqlrdpsrAHYFRYDEHvslcleklSSSKDKSKAMLQQKYVRCSVRAQIRHLrrvlcHRLGLSLQHVQILfdNEPLPDHMtMKQ-----------------------------------------------------------------------------------------------------------------------------------------------------------------------------------------------------------------------------------------------------
>A0A3Q3EQ33	88	0.285	3.916E-14	19	197	447	29	223	254
-------------------EEVKLKIKDLNEHIVCYLCAGYFIDATTITECLHTFCKSCIVKYLQTS------KYCPMC--NIKIHETQPLlnlKLDRVMQDIVYKLVPGLQESE---DKRIKEFYQSRGLERVIqpsgDAIYSLGLPYTSFDHSKAHfyryDEQVSLCLERLSsslagkDKTkLTLQ-QKFVRCsVRAEVRHLRkvlchrlNVQMLfnNESLPDH---------------------------------------------------------------------------------------------------------------------------------------------------------------------------------------------------------------------------------------------------------
>UPI0003F07E6D	88	0.250	3.916E-14	22	166	447	5	142	295
----------------------KLKMTELNPHLMCVLCGGYFIDATTIIECLHSFCRTCIIRYLESS------KYCPVC--DTQVHKTRPLqyiRPDRTLQNIVYKLVPGLFRDE---MKRRREYYA-ANPSAKSKPTHRFSRQNaeerGEVNEMFMYKDDEKMSLS--LQYYL----------------------------------------------------------------------------------------------------------------------------------------------------------------------------------------------------------------------------------------------------------------------------------------
>A0A671K5J6	88	0.275	3.916E-14	19	186	447	65	230	297
-------------------EEVKIKIKDLNEHIVCYLCAGYFIDATTITECLHTFCKSCIVKYLQTS------KYCPMC--NIKIHETQPLlnlKLDRVMQDIVYKLVPGLQESE---DKRIKEFYQSRGLERIIqpsGEDSVPANTGLPY-TSFDHSKAHFYRYDEQVSLCLERQSSSFpgkdKNKLTLQQKFVRC--------------------------------------------------------------------------------------------------------------------------------------------------------------------------------------------------------------------------------------------------------------------
>UPI001884D3CE	88	0.254	3.916E-14	1	194	447	52	254	304
-IQDRSGYRLPNREREGASrEERLVSLSELTPYISCFVCKGYLIDATTVTECLHTFCKSCIIKHFEHS------YRCPKC--NIVVHEAKPhnhLRSDPQLQAIVYKLVAGLEEKE---KKQRQEFYkencpetPKPDAvpqPGPSSEGNTEELV-----ELCLSSREPSISL-LLESTGTNADtehFKplkmKFVQisrnaTIGHIEKFLKRKMGLAEAY------------------------------------------------------------------------------------------------------------------------------------------------------------------------------------------------------------------------------------------------------------
>UPI000F54E66C	88	0.227	3.916E-14	18	256	447	0	303	319
------------------MSLLKMPLGELNPHLMCVLCSGYLVDATTIIECLHSFCRSCIVKYLQTS------YHCPVC--DVEVHKTKPLlhiRPDRPLQEIVNKLVPGLvydeFNRRTKFEDKIEEENSTnegetgaatTDCETKSknnAEVKMEdpMFITLEYYRRQKiwnerqifptrYLRCPSAVTVNVLKKFlamkFAIPnthraelvrSDELLDDsltmkevsqiygLYSKSfldlqySFLDVCKEDTEtKVKEPPRKKLRTCNedgdetKASEHFVGAQTKQLIVDEKGKDPQQpCTRLEKDSpVQhFPEGVILPTFPETPP----------------------------------------------------------------------------------------------------------------------------------------------------------------------------------------------
>A0A7K5KRL2	88	0.268	3.916E-14	22	161	447	5	138	332
----------------------RIKITELNPHLMCALCGGYFIDATTIVECLHSFCKTCIVRYLETN------KYCPMCdvsrssRIPLISPSFPTFprsRSDKTLQDIVYKLVPGLFKDE---MKRRRDFYATYPVAE------GECHNEQEQGQGQAQGSLPDEGIVSL---------------------------------------------------------------------------------------------------------------------------------------------------------------------------------------------------------------------------------------------------------------------------------------------
>G3MKP5	88	0.248	3.916E-14	22	195	447	5	156	552
----------------------RKKLIELNEHLTCVLCGGYFVDATTIIECLHSFCKTCIVKYLEVH------KMCPVC--DVQVHKTRPLqniRSDQTLQDIVYKLVPGLYKNE---MRRRRQYYASlaPSVRASLPPISIEGRGDIQ-------------NVERLI---FN--YEDLISVIveYSARDVLPIRPLLLGPPP-----------------------------------------------------------------------------------------------------------------------------------------------------------------------------------------------------------------------------------------------------------
>UPI000BAFD7D8	88	0.234	3.916E-14	15	194	447	2	192	864
---------------DAMMTSARMPVQELNPYLTCVLCGGYLIDATTIIECLHSFCRTCIVHYL------HTSNYCPVC--ECLVhkkNPHQNLRSDKTLQDVVYKLVPDLFTEE---MRRRRRYYNQqADesqsksgrMIFTPDEkismclrLCTKSRKvctGQteDFEfQDKRYLLCPAQMSVYHLKKFLRLKYC--LSDRLEVELFHK-DEVLKDEY------------------------------------------------------------------------------------------------------------------------------------------------------------------------------------------------------------------------------------------------------------
>UPI00084B3B6B	88	0.268	3.916E-14	21	161	447	6	134	1358
---------------------RRIPLTELNPHLICVLCKGYYIDATTIIECLHSFCKSCIVRYF------HSSVFCPIC--DVQVHKTRPLlslREDRTLQDVVYKLVPGLFEAE---MDRRASFYA-NNPHAVGDKTEQSLREKRHFF----HVDDQiSLSLEYL---------------------------------------------------------------------------------------------------------------------------------------------------------------------------------------------------------------------------------------------------------------------------------------------
>UPI00148741B0	88	0.324	5.208E-14	12	122	447	61	163	193
------------EGKGSDQEKTVVPLSQLTPYISCSVCKGYLIDAATITECLHTFCKSCIVKHFEQS------NRCPKC--DIVVHeakPHKNLRMDPQLQNIVYKLVPGLEEKE---KKQRSEFY------------------------------------------------------------------------------------------------------------------------------------------------------------------------------------------------------------------------------------------------------------------------------------------------------------------------------------
>UPI0011C3D698	88	0.282	5.208E-14	19	196	447	32	206	237
-------------------EEVKVKMKELNEHIVCCLCAGYFIDATTITECLHTFCKSCIVKYLQTS------KYCPMCNTKIhETQPLLNLKLDRVMQDIVYKLVPGL--QENTVGGDPLGLpYSTFDHSrahyFRYDEHVSLCL--------EKQSSSKDKGKAMLQQKYVRCSVRAQIRHLrrvlcHRLGLPLQHVQILfnNEALPD----------------------------------------------------------------------------------------------------------------------------------------------------------------------------------------------------------------------------------------------------------
>UPI000C043941	88	0.300	5.208E-14	18	179	447	0	157	247
------------------MDSKEVVIRicDLNPHVVCSLCAGYFVDATTITECLHTFCKSCIVKYFQTSKN------CPMC--NLQIHETQPLfnlRLDRTMQDIVAKVVPGILEAE---EKRRREFYASrgMVVEKPAQSNGDENENEKPTrETVVKRDYSEAKNLYRE-DEQVSLCVEKYEESLEE---------------------------------------------------------------------------------------------------------------------------------------------------------------------------------------------------------------------------------------------------------------------------
>UPI0010FC8D47	88	0.270	5.208E-14	18	196	447	0	161	249
------------------MQKRvKLPLSTLNEHIICKLCNGYLVDAATITECLHTFCKSCLVRHIDLI------NQCPTCNTVIhETQPLYNIRLDRTMQDIVYKLLPKLEREE---KRREHKFY--------------KDRNIPYPDTKACHSQPVPGPSKAVTCKTQKTAVAKICSNkAKTGKSFHRThEQISiqLETFRD----------------------------------------------------------------------------------------------------------------------------------------------------------------------------------------------------------------------------------------------------------
>A0A3Q2GIX2	88	0.272	5.208E-14	19	194	447	29	207	252
-------------------EEVKLKIKDLNEHIVCYLCAGYFIDATTITECLHTFCKSCIVKYLQTS------KYCPMC--NIKIHETQPLlnlKLDRVMQDIVYKLVPGLQESE---DKRIKDFYQSRGLERVIQPAgdDSAALPFTSFDHSKAHFYRYD-EQVSLYRSCFKanrfifPPQQKFVRCsVRAEVRHLRkvLCQRLnVEKH------------------------------------------------------------------------------------------------------------------------------------------------------------------------------------------------------------------------------------------------------------
>UPI00077ACD84	88	0.270	5.208E-14	22	189	447	10	194	253
----------------------KLKLQELNSYITCELCRGYLVKPTTITECLHTFCRSCIVKYFQDSDD----NQCPICGILIhETNPFEMLRSDQTLQDVISKILPCLQENE---VKREKEFYEQqrlEDqkktedeeiqnANSVLDsrtdepEIKKEKLSADCNSKENFHRDDPQIGvcLECLSDKSVQeQPVRELVRKYIRCSSRLTIAQV-----------------------------------------------------------------------------------------------------------------------------------------------------------------------------------------------------------------------------------------------------------------
>UPI001ABDC541	88	0.289	5.208E-14	19	194	447	30	191	260
-------------------EVVKVKIKELNEHIVCYLCAGYFIDATTITECLHTFCKSCIVKYLQTS------KYCPLC--NIKIHETQPLlnlKLDRVMQDIVYKLVPRLQENE---DHRIREFYQSRGLERVLQTSTVED----------PVVDVSRLSLSLAVSQSTSHYYrnDEYVSLCLEKTGSGKDKKklILQQKY------------------------------------------------------------------------------------------------------------------------------------------------------------------------------------------------------------------------------------------------------------
>A0A5B7DF57	88	0.295	5.208E-14	21	132	447	49	155	1246
---------------------RRLRVRELHPNLLCILCGGYYVDATTIVECLHSFCKTCIVRYLESS------KFCPIC--DVQVHKTKPLlsiRPDKTLQDIVYKLVPGLYPNEMCKRREFYSSHPETPPATLED--------------------------------------------------------------------------------------------------------------------------------------------------------------------------------------------------------------------------------------------------------------------------------------------------------------------------
>F1LA89	87	0.267	6.925E-14	8	144	447	8	144	151
--------WPMTRRPVQVGDEYKILLRTLNPHITCPICKGYFIEATTVIECLHTFCKSCLLKHFENESN-----CCPKCSGLIHQsHPSHYVSFDRTMQELVYKLVPGLQAREEEYRNAFAKLCKKehVDGDSVVktEEVERTSLVSGCY--------------------------------------------------------------------------------------------------------------------------------------------------------------------------------------------------------------------------------------------------------------------------------------------------------------
>A0A7L1QLV7	87	0.250	6.925E-14	25	201	447	0	198	208
-------------------------MKELNEHIVCFLCAGYFIDATTITECLHTFCKSCIVKYLQTS------KYCPMCNTKIhETQPLLNLKLDRVMQDIVYKLVPGLQHSE---EKRIREFYQSrgLDrVTQPSGEsgglqplraVGRGHRGHWAWPQtlrpwtrvpfSSRHSSSKDKSKAVLQQKYVRCSVRAQIRHLrrvlcHRLGLSLQHVQILfdNEPLPDHMtMKQ-----------------------------------------------------------------------------------------------------------------------------------------------------------------------------------------------------------------------------------------------------
>A0A7L3NDP2	87	0.257	6.925E-14	25	196	447	0	195	226
-------------------------MKELNEHIVCCLCAGYFIDATTITECLHTFCKSCIVKYLQTS------KYCPMCNTKIhETQPLLNLKLDRVMQDIVYKLVPGLQERETWVGGGLWEVagvgeltappsppFPdTVGGDPLGLPYSTFDHSRAHYFRYDEHvslclekqSSSKDKGKAMLQQKYVRCSVRAQIRHLrrvlcHRLGLPLQHVQILfnNEALPD----------------------------------------------------------------------------------------------------------------------------------------------------------------------------------------------------------------------------------------------------------
>A0A0P7XCR6	87	0.294	6.925E-14	22	171	447	14	142	258
----------------------RIKITDLNPHLMCVLCGGYFIDATTIVECLHSFCKMCIVRYLETS------KYCPIC--DVQVHKTKPLlniRSDKTLQDIVYKLVPGLFKNE---MKRRRDFY----AEHPSDDGNGNS---------KRYLQCPAAMTVMHLRKFLRSKMD-----------------------------------------------------------------------------------------------------------------------------------------------------------------------------------------------------------------------------------------------------------------------------------
>UPI000180B17D	87	0.298	6.925E-14	25	178	447	19	169	275
-------------------------IRTLNPHIVCALCAGYFIDATTISECSHTFCKSCIVKHL------QTKKSCPECSQKIhETQPLMNLRSDRVMQDVVYKLVPNLFQAEQ---QREAEFYRSrgVDFslsgSHLLNIGTPLKYTQQKVLRDTSDLDVPKIDARKIPNVHIAHRY-KFDEKLY----------------------------------------------------------------------------------------------------------------------------------------------------------------------------------------------------------------------------------------------------------------------------
>A0A183BYW3	87	0.237	6.925E-14	3	184	447	16	200	472
---ENTEYDrnrlphLLQKGQDDHMLKRSELIDTLGTEFSCPICLDLLKNT-MVTECLHRFCSECIHKSI-----YKGNRECPTCRKKL--ISKRNLRADPSMDKLIDTVWPDRQHHEALQREKAQKWREHIAVDALQ-RSIAEGMREQAKARvllQNANGSGEKTTTEMLrpIENKVNkTPLDDKHNACTAKRSCL----------------------------------------------------------------------------------------------------------------------------------------------------------------------------------------------------------------------------------------------------------------------
>C3Y3R1	87	0.279	9.208E-14	18	189	447	0	179	217
------------------MPKRKIRLLDVNPHITCMLCKGYLVDATTITECLHTFCKSCIVQYLEENND------CPTCKQVIHQsHPLNYISHDRTMQDIVYKLVPGLQKdgEEDSNGKSTASSSKSkedEDSDYHrSDEqVNicLECSSNRMRELRKKFircSSQATINhLRKFIAKKLELKEHSQVEILCNEEILGKDHTL-----------------------------------------------------------------------------------------------------------------------------------------------------------------------------------------------------------------------------------------------------------------
>A0A6J8C2I7	87	0.330	9.208E-14	15	122	447	1	100	235
---------------DLEEELLKIRISQLNSHITCSLCYGYFIDATTTTECLHTFCKSCIVKYLQTS------KSCPQCGVKIhETQPQLHLRADRTMQDIVYKIVPALFENE---EKRREEFY------------------------------------------------------------------------------------------------------------------------------------------------------------------------------------------------------------------------------------------------------------------------------------------------------------------------------------
>H3A0W4	87	0.211	9.208E-14	28	190	447	4	182	237
----------------------------LEDDITCSVCQELFKDPVTL-RCGHNFCRECVCEYWKE----KTSQSCPICRAD---SVTSDLITNQTLRNIVETYKKEkkYKVQSKSICSEHKEklkLYCLEDqeaiCVICQVSRKHENHKflpieeaAQEFKEELNNSLKPfqdtREKIAELIEKYrgnlVNIHdeADKTEKQIKE--DFVKLHQFL----------------------------------------------------------------------------------------------------------------------------------------------------------------------------------------------------------------------------------------------------------------
>UPI001885202A	87	0.353	9.208E-14	19	128	447	117	221	1376
-------------------EPGRPRLDDLRSQLTCVICAGYFIDATTIVECLHTFCRSCILRHLEASSY------CPVC--DVMIHRTkgsSSLKADRILQTMVYKMIPGLFRGE---MKRRREFYqmkPYADPE------------------------------------------------------------------------------------------------------------------------------------------------------------------------------------------------------------------------------------------------------------------------------------------------------------------------------
>A0A3M6TZD5	87	0.301	1.224E-13	27	179	447	11	154	244
---------------------------DLNPHVVCSLCAGYFVDATTITECLHTFCKSCIVKYFQTS------KKCPMC--NLQIHETQPLfnlRLDRTMQDIVAKVVPGILEAE---EKRRREFYASRGMaveKPAQDENENEK---PTRETSVKRDYSETKNL-YRDDEQVSLCVERYEDGLEE---------------------------------------------------------------------------------------------------------------------------------------------------------------------------------------------------------------------------------------------------------------------------
>UPI00109BF09D	87	0.290	1.224E-13	20	199	447	7	188	257
--------------------RRKIRIRDLNPHLTCMLCKGYFVNPVTITECIHTFCKSCLVRHI----SLVNK--CPSCGIVIhETQPVYNIRSDRTMQDIINKILPRIEHDE---RKREKRFYKTkglpYPASPLRAPFsNSSMLK----EQKTKLLPTKSLaNLSKPVVKapsigHLHHSTDQISLQL-EYSSLEKTLDGLengLQPLPkNFIR-------------------------------------------------------------------------------------------------------------------------------------------------------------------------------------------------------------------------------------------------------
>UPI000443D5DC	87	0.260	1.224E-13	19	197	447	29	228	259
-------------------EEVKLKIKDLNEHIVCYLCAGYFIDATTITECLHTFCKSCIVKYLQTS------KYCPMC--NIKIHETQPLlnlKLDRVMQDIVYKLVPGLQESE---DKRIKDFYQSRGLERVIqpagdDVSESAALPFTSFDHSKAHfyrydeqvslclerlssslsgKDKTKLTLQKFVRCSVRAEVRHLRKVLCHRLNVEKhQVQMLfnNESLPDH---------------------------------------------------------------------------------------------------------------------------------------------------------------------------------------------------------------------------------------------------------
>Q4QR06	87	0.244	1.224E-13	19	201	447	29	234	259
-------------------EVVKVKIKELNEHIVCYLCAGYFIDATTITECLHTFCKSCIVKYLQTS------KYCPLC--NIKIHETQPLlnlKLDRVMQDIVYKLVPGLQENE---DSRIRDFYHSrglervLQPSAVEDSVgDVSQLSlSLAVSQKTSHYyrnDEHVcLCLEkvssgkdkkkfILQQKYVRCSVRSEIRHLrrvlsHRLSAPLAQVQLLIDNkvLPDHMtMKQ-----------------------------------------------------------------------------------------------------------------------------------------------------------------------------------------------------------------------------------------------------
>A0A674B5C8	87	0.273	1.224E-13	19	186	447	29	195	262
-------------------EEVKLKIKDLNEHIVCYLCAGYFIDATTITECLHTFCKSCIVKYLQTS------KYCPMC--NIKIHETQPLlnlKLDRVMQDIVYKLVPGLQESE---DKRIKEFYQSRGLERVVqpsgeDSIpDATGLPFTTFDHSKAHfyRYDEQVSL-CLERQSLSLSGKKDKPKLTLQQKFVRC--------------------------------------------------------------------------------------------------------------------------------------------------------------------------------------------------------------------------------------------------------------------
>A0A3S0ZLV7	87	0.267	1.224E-13	13	246	447	38	286	287
-------------EKDGFL---RIPVHAVNPHLICGLCQGYLYEACTITECMHSFCKSCLVKHLQRSLN------CPMC--AILIHPTDPFvhiRLDGLLQDIVYALLPQVEKDETEKERLFYEKNggkrPAYKQELRRSCVSKANLiKSSPVTTKVSHGHSqsifPpfvqtppvALNLQCLepNNKYhrLEKPFVHVtgRATIQNLTKFLRKKLKITESQKvDMY--CPGTSGMVCLSDSHTLRAVKDLYCHDANIVQLAYEIKEsCVDWPKNV--------------------------------------------------------------------------------------------------------------------------------------------------------------------------------------------------------
>UPI00138FCA12	87	0.238	1.224E-13	21	262	447	2	269	290
---------------------RTLSLKELNPHIICVLCGGYLVDATTIIECLHSFCRCCIVRYLETS------YRCPVCDAEI--HKTRPLlniRADNVLQDIVYKVVPGMYFEEKKRRKECEEklkksRHPEkpaqedvCDTKNTDkekeqttDEPDIEdpiCLTLEFYKRRKNTSEQqifPTRYLrcsssvtVSVIKKFLTIKF-GIPQTHKSElirsdeilDDNLTMKE-LTRIYGIFSKSHLDLQYLF--MSVKDDDYEAEQEAKRQKLAHAERQRELYLLYQ-----KQQQRRRELEREEQ----------------------------------------------------------------------------------------------------------------------------------------------------------------------------------------
>UPI0014259BD9	87	0.286	1.224E-13	22	160	447	15	146	332
----------------------KIKITELNRHLTCFLCAGYFIDATTIIECLHSFCRTCIVPFLQKT------NQCPMC--DVQVHKTRPLlniRADKTLQSLVYKLVPGLLKNE---MCRRREYFSLnPDARRSLPPNAREERGELGLESLFIYTDDEDISLSM----------------------------------------------------------------------------------------------------------------------------------------------------------------------------------------------------------------------------------------------------------------------------------------------
>A0A3S5BPJ1	86	0.296	1.627E-13	19	135	447	5	113	139
-------------------DEKKIRLSELNEFITCNICKGYLIDAVTITECLHSFCKSCLVKHLEE------KFDCPVCGVLIHHsHPLNYVSFDRTLQDIVYKVVPYLREQE---KSAREAFYQRIGKTPPPSEGN-----------------------------------------------------------------------------------------------------------------------------------------------------------------------------------------------------------------------------------------------------------------------------------------------------------------------
>R7T634	86	0.286	1.627E-13	19	150	447	0	125	142
-------------------QPLKLRIRDFNPHIVCSLCAGYYIDATTITECLHTFCKSCIVKYLQCN------KCCPQCTTKIhETQPFLNLKPDRVLQDIVYKLVPGLYESEEKRKQEFfksRGLIPE---KKLDDDAEAPSLTS-VYDDPKSH--------------------------------------------------------------------------------------------------------------------------------------------------------------------------------------------------------------------------------------------------------------------------------------------------------
>A0A0A9Y432	86	0.313	1.627E-13	23	174	447	2	164	165
-----------------------VKLADLNAFLTCCICGGYLINATTITECGHTFCRSCLVLHI------RSSNKCPSCNGIIHPsQPLKFIRPDQTMQDIVYKLVPGLRENEEKREMEFnqKAGIPTrtngsktTDrtVNDYVKKTTTGGIQINDHQHICMESASekvPSLDRKfMMVPRRATILhLKKFV--------------------------------------------------------------------------------------------------------------------------------------------------------------------------------------------------------------------------------------------------------------------------------
>UPI00077ABCF6	86	0.246	1.627E-13	25	242	447	6	237	239
-------------------------LRELNAFITCGICSGYLIDATTITECLHTFCRSCIVKHLQEENI------CPTCKIVIHHsYPMNYISSDRTMQEIVYKLVPGLQDRE---LQRQKEFevamfmYRTgeqqnaynamNSTKILGDNpspssscTSNEKEDDQDYHRgdeqvaicMECYRANGKYSLKPLTRKYLR---------LSSQATVLHLKKFLAKKLSlDDHKDVDILCNDEILGKDHTLKFICVTRWRFKgCPLLL--HYRPSLKL------------------------------------------------------------------------------------------------------------------------------------------------------------------------------------------------------------
>A0A2C9L0E8	86	0.280	1.627E-13	23	189	447	28	201	250
-----------------------IPIQSVNPHLICGLCQGYLYEACTITECMHSFCKNCIVKHLDRSLN------CPMC--AILIHPTDPFvhiRFDGLLQDIVYALLPHVEKDELMKEKAFYEKHNReINKtqTRVAVKAQPAILPTPPRHSSYKHLYVPPISLRLKCleakDDIHNLTkeYIRVTggATIHSLSEFLKKKlQI-----------------------------------------------------------------------------------------------------------------------------------------------------------------------------------------------------------------------------------------------------------------
>UPI000BAFE8F1	86	0.274	1.627E-13	19	206	447	50	248	305
-------------------EPIILQLRELNPYITCGLCGGYLYEASTITECMHTFCKTCIVRY------TERCLTCPTCDTPI--HPTDPFvhiRHDSTLQDIVYRLLPKVAEVEQKREIEFYEKHEKETGEVILPKLQLppsppstpPPRTDQpplpsEYVRKKK--KEPPLGnfrplFVSLV--LTQICeHEEFIEEFELEKQFIRVtKRATIQNVCNYIKKKLQLGN------------------------------------------------------------------------------------------------------------------------------------------------------------------------------------------------------------------------------------------------
>A0A2G8LFR3	86	0.291	1.627E-13	18	141	447	189	304	329
------------------LQPLRINIRELNQHVVCILCAGYFIDATTIIECLHTFCKSCIVKYLQTS------KQCPMC--NIKIHETQPLlnlRPDRTMQDIIFKLIPGLFEGE---EQRKKQFYKSRGLDKVQSKVQQKSFSG-----------------------------------------------------------------------------------------------------------------------------------------------------------------------------------------------------------------------------------------------------------------------------------------------------------------
>UPI0018A6D9CF	86	0.314	1.627E-13	21	122	447	4	97	532
---------------------RRLRVAELHPNLLCILCGGYYVDATTIVECLHSFCKTCIVRYLESS------KFCPIC--DVQVHKTKPLlsiRPDKTLQDIVYKLVPGLYQNE---MCRRREFY------------------------------------------------------------------------------------------------------------------------------------------------------------------------------------------------------------------------------------------------------------------------------------------------------------------------------------
>UPI0009E5166A	86	0.230	1.627E-13	11	121	447	347	452	581
-----------QQEETKRVEEatRKTVIEQMEDEFTCIICQDLFINSTTL-PCAHSFCEYCLKSWLQKKSN------CPICRQPIMGRPVRSLVLDNAIAKMVESMDEETKTRRQTVSQEREEL-------------------------------------------------------------------------------------------------------------------------------------------------------------------------------------------------------------------------------------------------------------------------------------------------------------------------------------
>UPI0012D4AE72	86	0.230	1.627E-13	20	199	447	29	246	1318
--------------------PPKVYLKTVNEHITCTLCGGYLIDATTIVECLHSFCRSCIKMHLDNKNRAVN---CPRCKIEINTAKP-NIKPDATLQAIVYKLVPGLYEKEllrrrafyKLRTREAQEATPEqrgddtehlifspnesislmleysdnNDaaPQNSDDENsnssheiNSSDHCDDDFEvqlRKPKYLQCPAIftisNLKKFLLHKFSINPNKFCVEI-----MYKVKSLAL---PDHYK-------------------------------------------------------------------------------------------------------------------------------------------------------------------------------------------------------------------------------------------------------
>A0A6P3DFE9	86	0.282	1.627E-13	21	161	447	5	134	1412
---------------------KRTYLREVNPYLICPLCIGYLIDATTVVECLHSFCRSCILKHLNREAH------CPSCKHVLN-KAKPNIKADKALQDIVYKLVPGLYHKE---MRRRREFYkkhPEhADLA--TPEQRGEDVSGRLIFAP---EDAVSLSLEYL---------------------------------------------------------------------------------------------------------------------------------------------------------------------------------------------------------------------------------------------------------------------------------------------
>A0A6P3WXR7	86	0.280	1.627E-13	21	171	447	5	149	1580
---------------------KRTLLREVNPHLICPLCRGYLIDATTVVECLHSFCRSCILKHLSKAAH------CPSCKHAL-HKAKPNIKADKALQEIVYKMVPGLYHKEMRKRREFYKKHPEqVDSATL--EQRGEDVSGRLIFAP---EDAVSLSLEYISAKTdpleiLNLSTD-----------------------------------------------------------------------------------------------------------------------------------------------------------------------------------------------------------------------------------------------------------------------------------
>H2ZJE2	86	0.285	2.163E-13	23	167	447	20	164	226
-----------------------VKIRSLNPHIVCALCAGYFIDATTISECSHTFCKSCIVKHL------QTKKFCPECSQKVhETQPLMNLRSDRVMQDIVYKLVPNLFQAEQ---QREAEFYRSrgIDfsLSGKIDVPKIDARKIRNVLTAHRYEFDEKLYLRLMLHEsmmgYFN---------------------------------------------------------------------------------------------------------------------------------------------------------------------------------------------------------------------------------------------------------------------------------------
>D4AE11	86	0.306	2.163E-13	15	122	447	103	202	232
---------------ESDQEERLLPLSEMIPYISCSICKGYLIDAATITECLHTFCKSCIVKHFEHS------NRCPKC--NIIVHeakPHNNLRMDPQLQNIVYKLVSGLEEKE---KKQRREFY------------------------------------------------------------------------------------------------------------------------------------------------------------------------------------------------------------------------------------------------------------------------------------------------------------------------------------
>T2MG69	86	0.299	2.163E-13	21	180	447	2	176	239
---------------------RLLKLQELNPYLTCMLCSGYLIDATTLVECSHSFCRSCLLKYLESSYN------CPKCTTEI--HKTKPLeytRSDPVLQEIVYKLVPELYFEEE----KRREKWQKIDkniensdkpgsFEFTKDMFNeSRILVTLKYFRGTSRIERIKTEsvLQMFPTRYLcckpNMPvkvLKKFVQykfDISSE--------------------------------------------------------------------------------------------------------------------------------------------------------------------------------------------------------------------------------------------------------------------------
>A0A7S0NCW8	86	0.274	2.163E-13	0	197	447	1	200	247
MPDQPEPGAAVLEGSD-----VVFPTRIMNEHLICSLCMGYLRDAMTVTECLHTFCKPCIMQHFSEY------LTCPTCEMDLGPAPHEKVRTDRAMQNIVDKVFPHFAKEESVGEKSIqKEAEAGAKAkEETSAESEAKRRKvankvamKKKMQMAQKPSDGGnkKLCLSLFPQNESTLPrLLKPYLRSSVEATVKQYKNYLCSKLKqDH---------------------------------------------------------------------------------------------------------------------------------------------------------------------------------------------------------------------------------------------------------
>F6RG85	86	0.279	2.163E-13	25	199	447	19	180	248
-------------------------IRTLNPHIVCALCAGYFIDATTISECSHTFCKSCIVKHL------QTKKSCPECSQKIhETQPLMNLRSDRVMQDVVYKLVPNLFQAEQ---QREAEFYRSRGVDFSLSGSHLLNIgTPLKYtQQKIAH--RYKFDEKL----YFQLMLD--ETMLpYHDGGLIRFENLTFKELPKYIR-------------------------------------------------------------------------------------------------------------------------------------------------------------------------------------------------------------------------------------------------------
>UPI00077CE18A	86	0.266	2.163E-13	19	208	447	29	224	259
-------------------EEVKLKIKDLNEHIVCYLCAGYFVDATTITECLHTFCKSCIVKYLQTS------KYCPMC--NIKIHETQPLlnlKLDRVMQDIVYKLVPGLQESE---DKRIKDFYQSRGLERVvqpagDDVSDGAGLPFTSFDHSKAHfyryDEQVSLCLERLSsslagkDKT-KLTLQKFVRCsVRAEVRHL--RKVLCHRLNvEKHQVQMMFNNES----------------------------------------------------------------------------------------------------------------------------------------------------------------------------------------------------------------------------------------------
>A0A1I8G3X5	86	0.303	2.163E-13	22	137	447	5	114	284
----------------------KMRLSQLNPHITCPLCAGYYIDATTIVECLHSFCRSCLLRHL------AGSKCCPVC--DILLHktdPRKAIKADRSLQSLVYKLVPGLFKAE---MTRRREFYqanPSRDLS-LGPEGRGE---------------------------------------------------------------------------------------------------------------------------------------------------------------------------------------------------------------------------------------------------------------------------------------------------------------------
>A0A7S1K2X3	86	0.320	2.163E-13	10	132	447	47	167	335
----------VKTYQTNDELDVEFRVRVLADLLTCRMCGGFFKDAMTVKECLHTFCKSCIYGYL-SKQDLRKKCYCPYpdCGEDLGAQPFDAVESDRTLQNLVDKLFPEFAERE---KKEREGLYRFCGLDHLLE--------------------------------------------------------------------------------------------------------------------------------------------------------------------------------------------------------------------------------------------------------------------------------------------------------------------------
>A0A6J8EK12	86	0.290	2.163E-13	19	190	447	185	363	444
-------------------EPVSVRLCAINTYITCALCGGYLYEASTITECMHTFCKTCIVRHIEK------CLSCPTCDTEIhPTDPIVNIRHDSTIQDIVYRLLPNVAEEEQKREKEYYEEHERktgekilPKLTLPPPPPTTPPAHGHdpfsfPVQRKKKtHSRGNSRQIRREIKKYFNTNFVS-LQLEYEGDGNMEDCPLL----------------------------------------------------------------------------------------------------------------------------------------------------------------------------------------------------------------------------------------------------------------
>UPI00083BD037	86	0.286	2.163E-13	22	227	447	8	201	874
----------------------RILVKDLNPMLTCSLCDGYFIDATSIIECHHTFCRSCILKYF------KKKRECPSCpKTKKDKDKKISIKPDEQMQALLYKMIPGLYANEML---RRAKFHkkPTAD-----DSAEDESDEQQQRPQDREQTVSVS-GLCTssgLWNEHpRSLSSQAAVSR--EAGHFYGPDD-LIQLSLEYYQLHLDNTN-GDSGEVAVGGGEVLKEEKKK---------------------------------------------------------------------------------------------------------------------------------------------------------------------------------------------------------------------------
>A0A7S4M4F3	85	0.264	2.875E-13	19	169	447	41	178	195
-------------------EERTLILRKLNQELTCSICLCVINTCSVVRHCLHRFCHECITKYL-----RVGKKECPTCRGTC--ANQRHLRPDPRFDELVQVLYPDLEAHEEEQEKMIEEINNSIDVAY-QRQVQ-EMMARQQEELDK----QVKLEKELMVQDPYQVP-------------------------------------------------------------------------------------------------------------------------------------------------------------------------------------------------------------------------------------------------------------------------------------
>A0A061HUN0	85	0.301	2.875E-13	14	125	447	83	190	213
--------------EESDQEERCVPLSQLTPYISCSICKGYLIDATTITECLHSFCKSCIVKHFDHS------NRCPKC--NIVVHQSRPhskLRLDPHLQNIVYKVVAGLEEKEKKQRREFsKENCPVT---------------------------------------------------------------------------------------------------------------------------------------------------------------------------------------------------------------------------------------------------------------------------------------------------------------------------------
>UPI00099FCCE4	85	0.259	2.875E-13	22	198	447	5	202	243
----------------------KIKITELNPHLMCVLCGGYFIDATTIVECLHSFCKMCIVCYLETS------KFCPIC--DVQIHKTKPLlniRSDKTLQDIVYRLVPGLFKDE---MKRRRDFYvahPSLDAgngsneerGEVADEEKRIIADNEIISLSIEFFHQSKLGkedgevkdmkTEMIDKRYLQCP---AAMTIMHLRKFLrsKMdipctyqIEVMYEDEPltDYY--------------------------------------------------------------------------------------------------------------------------------------------------------------------------------------------------------------------------------------------------------
>UPI0008116889	85	0.335	2.875E-13	13	165	447	70	216	322
-------------EDEDEPEKPR-ALTTFNPLMTCILCGGYFVDATTIVECLDTFCKSCIVKYLEDDSNPKN---CPICETAINKnKPLLSLREDKLKQDIVYKLVPQAFKCE---MERRRDFYSThSDAEPKSDE-DAGRLTNQlnTYFRP---SDKISMSLEYdLPSDY-----------------------------------------------------------------------------------------------------------------------------------------------------------------------------------------------------------------------------------------------------------------------------------------
>A0A0A9W5V3	85	0.260	2.875E-13	20	180	447	3	186	731
--------------------PKRIKVTEVNPHLICVLCRGYYIDATTIIECLHSFCKTCIVKYL------HTNKYCPIC--DVQVHKTSPLlniRSDKTLQNIVYKLVPSLFKSEMdrrvEFYRQHPEHlpaFPEergeiADntPILLPDEVliiCLEYLCDKPPAEpvPKRFLHCPaemSLGhLIKLIRGKFNlLSSHQvnilFKDDLLPE--------------------------------------------------------------------------------------------------------------------------------------------------------------------------------------------------------------------------------------------------------------------------
>A0A1S3JKL0	85	0.346	3.821E-13	20	122	447	7	101	142
--------------------ERRIRLKTVNPHITCRLCKGYLIDATTITECLHTFCKCCIVKYLEEN------NTCPTCQIVIHQsHPLNYISHDRTMQDIVYKLVPNLHKNEQ---DREEKFY------------------------------------------------------------------------------------------------------------------------------------------------------------------------------------------------------------------------------------------------------------------------------------------------------------------------------------
>N6TRI2	85	0.333	3.821E-13	18	128	447	10	115	157
------------------LRPRKSLISELNSCITCGLCKGYFIDATTIIECLHTFCRSCIVRYL------NTHKYCPIC--DVQVHKSKPLlniRQDKTLQALVYKLVPRLYQDEAKRRKAFYEANPTAKPS------------------------------------------------------------------------------------------------------------------------------------------------------------------------------------------------------------------------------------------------------------------------------------------------------------------------------
>UPI000CDF6DAB	85	0.259	3.821E-13	18	198	447	3	195	237
------------------MQPSRLKITELNPNLVCPLCVGYFIDATTIVECLHSFCKTCIVAFLETN------KFCPRC--DVQVHktcPQLSIRSDKTLQDIVYKLVPGLFKDE---MKRRRDFYtnqenQHLEPGEVVEEPtiiaEDEIISlSIQFHEKNKSDTQPvdTEGDNTNSKRFLQCPaamtvlhLAKFLRSKMDIPNTLRIEVLYaDEPLKDYY--------------------------------------------------------------------------------------------------------------------------------------------------------------------------------------------------------------------------------------------------------
>A0A226F459	85	0.235	3.821E-13	23	232	447	3	232	256
-----------------------VRLESVNPCITCKICKGYLIAASTVTECLHTFCKSCLVQHL-ENRNT-----CPECEVVIdPVDPLKHVRFDRTLQDIVYKLVPKLEESE---LKRERDFYqpPAPPITVPaSQEVNVtpTTWQGQvsvelkEFE--IRLVDlSPFLKIrKRLVKKKA-IPYScllclstfKTLENLnrhvEEIHGYVKTipskTRALLENHDGNVhpRERPFICNVCGKAFKFRGCLAIHSKRVHRETIQI----------------------------------------------------------------------------------------------------------------------------------------------------------------------------------------------------------------------
>UPI00193FE5B5	85	0.254	3.821E-13	21	164	447	4	144	280
---------------------RKHLVKDFNPHITCYICKGYLIKPTTVTECLHTFCKTCIVQHFEDSND------CPRCGNQVhETNPLEMLRLDNTLEEIIFKLVPGLREQE---LQREIEFWkknkpPENGqgiCGSLLVEI--DRMSGGVLEQGSREYESPKAD-KSKVDE------------------------------------------------------------------------------------------------------------------------------------------------------------------------------------------------------------------------------------------------------------------------------------------
>UPI00077A0BA6	85	0.264	3.821E-13	20	189	447	8	162	304
--------------------EQRIKLEELNPFIMCELCKGYLIKPTTIAECLHTFCRSCIVQYLQESEE----NICPQCSTVIhETNPFEMLRSDQKLQDIIFKLVPGLHERE-----RVRE-----------EEFNRSVRLGKRdtegLKRKQKESDA---DAEQPRKKHKNTSrrTTDHSDDSDGKQNFHRDdPQI-----------------------------------------------------------------------------------------------------------------------------------------------------------------------------------------------------------------------------------------------------------------
>A0A498LC72	85	0.287	3.821E-13	22	198	447	185	363	784
----------------------RIKITELNPHLMCVLCGGYFIDATTIIECLHSFCKMCIVRYLETS------KYCPIC--DVQVHKTKPLlniRSDKTLQDIVYKLVPGLFKTANGSNEDRGEVADEdkriiTDdeIISLSIEFFDQRAQQQGTEEKQKEEVNNK--------RYLQCPAAMTVMHL---RKFLrsKMdipptfqIEVMYEDEPlkDYY--------------------------------------------------------------------------------------------------------------------------------------------------------------------------------------------------------------------------------------------------------
>UPI0018E2CF33	85	0.330	5.077E-13	11	121	447	69	171	202
-----------KEEVESDQEENLVPLSQLTPYISCYICKGYLIDAATITECLHSFCKSCIVKHFEHS------NKCPKCNTVVhEAKPQNSLRLDPQLQNIVYKLVEGLEEKE---KKQRREF-------------------------------------------------------------------------------------------------------------------------------------------------------------------------------------------------------------------------------------------------------------------------------------------------------------------------------------
>H2ZJE1	85	0.278	5.077E-13	23	167	447	12	160	250
-----------------------VKIRSLNPHIVCALCAGYFIDATTISECSHTFCKSCIVKHL------QTKKFCPECSQKVhETQPLMNLRSDRVMQDIVYKLVPNLFQAEQ---QREAEFYRSrgIDFSLILrdtSEIDVPKIDARKIRnvlTAHRYEFDEKLYLRLMLHEsmmgYFN---------------------------------------------------------------------------------------------------------------------------------------------------------------------------------------------------------------------------------------------------------------------------------------
>UPI00084D8D7E	85	0.245	5.077E-13	19	201	447	29	233	258
-------------------EVVKVKMKELNEHIVCYLCAGYFIDATTITECLHTFCKSCLVKYLQTS------KYCPLC--NIKIHETQPLlnlKLDRVLQDIVYKLVPGLQENE---DSRIRDFYHSrglervLQSSAVEDSVgDVSHLSlslavSQKtshYYRNDEHVclclekvGSGKDKKKFILQKFVRCSVRSEIRHLrgvlsHRLSAPLAHVQLLIDNkvLPDHMtMKQ-----------------------------------------------------------------------------------------------------------------------------------------------------------------------------------------------------------------------------------------------------
>A0A6A0GV84	85	0.234	5.077E-13	0	160	447	0	172	286
MTTTDNSGSTVNKQWElSLYELHRTPQEaitdhteiavsprSLHSELMCPICLDMLKNTMTTKECLHRFCQDCIITAL-RSGN----KECPTCRKKLV--SKRSLRPDPNFDTLISKIYPSRDEYEQhqeRVMARLNRNHNHASLVSSIEEGI--KLQSQN-RQKPRHKGPggeelPGLGAGM----------------------------------------------------------------------------------------------------------------------------------------------------------------------------------------------------------------------------------------------------------------------------------------------
>A0A4S2L724	85	0.292	5.077E-13	22	150	447	5	128	350
----------------------RIPVVVINPMLTCKLCNGYLIDATTIVECLHSFCRSCILSYL------KLHTTCPICDTLLhKTRPHYAIRPDRALQAMVYKLIPNLFEKEMSCRREFFKDHPTAETRSLSPEKKGEITLNAYVLQEEEH--------------------------------------------------------------------------------------------------------------------------------------------------------------------------------------------------------------------------------------------------------------------------------------------------------
>A0A2K6BNZ7	85	0.262	5.077E-13	12	167	447	111	258	356
------------RQDSEDEEERLINLSELTPYILCSICKGYLIDATTITECLHTFCKSCIVRHF------YYSNRCPKC--NIVVHQTQPLyniRLDRQLQDIVYKLVINLEERE---KKQMHDFYKERGLE-VPKPGNCSTPSPSKQRRSKKVLESVfRIPPELESDEYIN---------------------------------------------------------------------------------------------------------------------------------------------------------------------------------------------------------------------------------------------------------------------------------------
>UPI001A9F1241	85	0.257	5.077E-13	21	171	447	1	139	360
---------------------PRALLRDLNAALSCMLCGGYLVNAATLIDCLHSFCKVCIVRYLDTS------KLCPIC--DVPVHKSRPLsclRVDKTLQDIVYKVVPGLYQRE---MKQRREFYDQyPDaaakVSCLEDRGVVDGSTRLIF--------SPQ-DTVSVSLEYFTGPTD-----------------------------------------------------------------------------------------------------------------------------------------------------------------------------------------------------------------------------------------------------------------------------------
>UPI0010FCD848	85	0.230	5.077E-13	11	121	447	349	454	604
-----------QQEETKRVkeETRKTVIEQMEDEFTCIICQDLFIDSTTL-SCAHSFCEHCLQTWLQKKNN------CPICRQLISGKPVRSLVLDNAIAKMVESMDEETKTRRQMVSQERQEL-------------------------------------------------------------------------------------------------------------------------------------------------------------------------------------------------------------------------------------------------------------------------------------------------------------------------------------
>A0A6P7U849	85	0.244	5.077E-13	21	194	447	1	210	693
---------------------PRALLRDLNAALSCMLCGGYLVNAATLVDCLHSFCKVCIVRYLDTS------KLCPIC--DVPVHKSRPLsclRVDKTLQDIVYKVVPGLYQRE---MKQRREFYDQhLDaaskVPCLEDRGVVEassrlIFSPQdtvsvslEYFTGTTHDreseDDGKEGAADAADDgcrddrqgprrFLNCPaaftvnhLQKFLRTKYALAPSLKidilhMNDVLCEGY------------------------------------------------------------------------------------------------------------------------------------------------------------------------------------------------------------------------------------------------------------
>A0A6P8YW78	85	0.277	5.077E-13	25	196	447	12	203	1213
-------------------------LQALNPLITCKICGGYFIDATTVTECLHTFCRSCIVKHF------KKSLFCPECDVQVERgCPLNKLRPDPRKQLLVYKIVPRLHQNEVARQWNFiKKIQPNyygprlLLPGDLPEETIRDRIVDKIhvYSPEDKislsvefESESPgGLNGVNTHKRYLQCPaaltmyhLKKFIRLKYDLSNMYKITICYeGEPLPD----------------------------------------------------------------------------------------------------------------------------------------------------------------------------------------------------------------------------------------------------------
>T1JS07	84	0.354	6.746E-13	18	107	447	0	84	96
------------------MVEGNISLKSLNDHITCHICNGYLIDATTITECLHTFCKTCIIMWLKEHQV------CPMCKDQF--LQTRSLlniRSDPTLQDIVYKIVPGL---------------------------------------------------------------------------------------------------------------------------------------------------------------------------------------------------------------------------------------------------------------------------------------------------------------------------------------------------
>A0A7J7JXS1	84	0.277	6.746E-13	22	143	447	5	118	120
----------------------KLKLAEVTPYLVCKLCNGYFIDPCTAQDCLHTFCKTCIVKHL------YQHCTCPIC--DVVIHKTRPLemiRHDQTIQDLVYKLVPGVFGKE---MERRREFYsDHPDP-DVNGEGNSEERGGSE---------------------------------------------------------------------------------------------------------------------------------------------------------------------------------------------------------------------------------------------------------------------------------------------------------------
>A0A485KMC8	84	0.288	6.746E-13	5	149	447	70	211	213
-----NLYDICRQPRAPLESTLHIPASSLDEELHCAICTGIICQAMVITACLHRFCTACIHRHI--HEKGKN-TVCPVCNTPF--TTRRALRPDENFDKLVKSVYGDVDAYEKAEEERIqlnnKELFPKLDMEKH-KEFD-EKQNNPLANKRQR---------------------------------------------------------------------------------------------------------------------------------------------------------------------------------------------------------------------------------------------------------------------------------------------------------
>A0A7K6NCY1	84	0.257	6.746E-13	25	201	447	0	203	228
-------------------------MKELNEHIVCCLCAGYFIDATTITECLHTFCKSCIVKYLQTS------KYCPMCNTKIhETQPLLNLKLDRVMQDIVYKLVPGLQESESShgsqvvpwCQQGRGELtpaPPHISPDTVGgDPMglpySTFDHSRAHYFRYDEHvslclekqSSSKDKSKAVLQQKYVRCSVRAQIRHLrrvlcHRLGLPLQHVQILfnNEALPDHMtMKQ-----------------------------------------------------------------------------------------------------------------------------------------------------------------------------------------------------------------------------------------------------
>A0A3Q7RWI1	84	0.240	6.746E-13	21	186	447	4	166	236
---------------------RKHLVKDFNPHITCYICKGYLIKPTTVTECLHTFCKTCIVQHFEDSND------CPRCG--IQVHETNPLemlRLDNTLEEIIFKLVPGLREQE---LERESEFWkknkPQengqDDTSKVDkpkvDEEGDENQDDKDY-----HRSDPQIAI--CLDCLRNngQSGDNVVKGL--MKKFIRC--------------------------------------------------------------------------------------------------------------------------------------------------------------------------------------------------------------------------------------------------------------------
>A0A6G1SNH2	84	0.274	6.746E-13	23	210	447	6	196	244
-----------------------IKLSELNEFISCPVCHGYLIDATTVNECLHTFCKSCIVKHIQNDNN-----ECPKCQTVIHErRPLDYILYDRSKQDIVYKLVPQLYISEmnrRMAVQDLRDIDPFTKLG-LKKKFLYIALVQQrktdDFATRnstnspQPHSESNNRTNNDPI--YLRCPID---------VKVRQIRKLLAVKYqlDSNDRLQlfykGDTVSDADQ--------------------------------------------------------------------------------------------------------------------------------------------------------------------------------------------------------------------------------------------
>A0A6U4U5M8	84	0.278	6.746E-13	7	207	447	1	187	252
-------GDGVDGEGEAKLEgsDVVFQTKHMNQHLICSLCMGYLRDANTVTECLHTFCKVCIYKHLAEYSF------CPTCEVSLGPTPKDRIRSDRAIQNIVDKVFPHFAREEAAAEKAYKGGSESaKGGSDATKESEAKRRKvMQTVKDKRKEKDK---DAAAVANK---ICLTLFPS--LDEKGEHKVPRLL---QP-YLRSSVDATVK-----------------------------------------------------------------------------------------------------------------------------------------------------------------------------------------------------------------------------------------------
>A0A3M7SVL8	84	0.277	6.746E-13	21	206	447	16	216	254
---------------------KKILLTDVNTFITCVLCKGYLIDATTITECLHTFCKKCIVEYLEENTN------CPICDTLLHQsHPLLYIAHDRTLQSIVYKLVPDLERAElQRQLKYFDDnqlEYPRelkeklEQFNLLTDKklgsINSVKKAESNGEAKTDmnnfHRDDEQIALSLEPLDGLKHLERKFI--LCSCHSTINhLKKFVAHKiYSniDLYKELDIVCN------------------------------------------------------------------------------------------------------------------------------------------------------------------------------------------------------------------------------------------------
>UPI00138FA89B	84	0.248	6.746E-13	20	180	447	8	192	270
--------------------ERTLKLSDLNPFITCGLCEGYLIKPTTITECLHTFCKSCIVTYLQDSED----NTCPSCNTvihetnPFDLlrymtgtmlgrgedieHPFRLIRSDQTLEDIVFKLVPGLQQDEKERENKFSRT-PStkTGSHLLRHKENGEepprkrSRIGKDIKEGKEnyHRDDPQIN---VCLNYLKIGVETEKDSPVRE--------------------------------------------------------------------------------------------------------------------------------------------------------------------------------------------------------------------------------------------------------------------------
>UPI0018F47B7A	84	0.294	6.746E-13	14	122	447	37	137	278
--------------EEEVGQDENICLADVNPYILCPVCGGYFIDATTITECLHTFCKSCIVKHFDYS------NRCPKC--NIIVHQTQPLyniRLDRKLQDIVYKLVPNLESNE---KKRLHDFY------------------------------------------------------------------------------------------------------------------------------------------------------------------------------------------------------------------------------------------------------------------------------------------------------------------------------------
>UPI001884A8A8	84	0.257	6.746E-13	20	191	447	14	191	439
--------------------RTRVTVAQLAPHLVCTLCGGYYVDATTIAECLHTFCRSCILRHL------RTTRCCPaaTC--DVLIHRTkgaTSLRPDTTLQSIVYKTVPGLYRDE---MRRRRQFYlDKLDADTDLPLASKGAWEEGAV-RFYSHDDSigvriqyaPQSPEDIVPVRFLRCPaslpLNVLRKFLYQKYRFSERLQIEL---------------------------------------------------------------------------------------------------------------------------------------------------------------------------------------------------------------------------------------------------------------
>A0A553RBR2	84	0.285	8.962E-13	21	122	447	4	100	120
---------------------RKHMVRDFNRYITCSICCGYLIKPTTVTECLHTFCKSCIVQHFEES------NECPECG--IQVHETNPLemlRLDKTLEEIIFKLVPGLRESERCIHKRTQEEH------------------------------------------------------------------------------------------------------------------------------------------------------------------------------------------------------------------------------------------------------------------------------------------------------------------------------------
>Q5DGJ4	84	0.282	8.962E-13	19	183	447	6	198	246
-------------------ELPAIQLSDLNEFITCKLCKGYLIDAVSITECLHSFCKSCIVKY------SEEKRECPVCG--ILIHQSHPLnymSFDRTLQDIVYKIVPDLKQEE----RRRREVFyrslgktppPSEDLGKENHELgSKENVTGtiptdsdglssnfdPDYHRKDEQVNiqlEPgSDNLEPLTEKYLRLSsratvthLRKYVaqQVLHDISKF-----------------------------------------------------------------------------------------------------------------------------------------------------------------------------------------------------------------------------------------------------------------------
>A0A6P8ICX0	84	0.229	8.962E-13	21	187	447	9	194	246
---------------------RKLYAGDLNPLLTCGLCRGYMIKPTCITECLHTFCRSCIVKHLCQ----KEINECPTC--DIVIHETNPLemlRADQMLEDVIYKLIPGLQQDEErreqefnKKVKKRKEESSNCErMQNdtqVRTSFAGDTRYQPRLNYNNYHRDEPQIcvSLECCGDSNSDVPVKQLARRyiccssqmtIAHVKKYLKLK-------------------------------------------------------------------------------------------------------------------------------------------------------------------------------------------------------------------------------------------------------------------
>A0A3P9PZ49	84	0.231	8.962E-13	25	201	447	6	195	255
-------------------------LEELQSELTCPVCLELFRDP-VILECGHHFCQVCIIQCWEAKADEL--SSCPKCRKSC----ARKLRPNSLLCNVVDSVrrarvmdaasgTPEWDPQGPLEMPEERE--PGSSMSSVVSSIgNWPRLvldMCEEHEEKLKlycENDQLPICLVcgMSRDhKTHNvIPiteaFENYRDKL---DAALERVQVQTEE-ATLFQKQ-----------------------------------------------------------------------------------------------------------------------------------------------------------------------------------------------------------------------------------------------------
>UPI001458EF7A	84	0.314	8.962E-13	19	122	447	25	120	257
-------------------ELLKIRVYDVNEHIVCSLCGGYFIDATTTTECLHTFCKSCIVKYLQTS------KSCPQCGNKVHEsQPLIHLRADRTMQDIVYKLVPNLFENE---EKRREDFY------------------------------------------------------------------------------------------------------------------------------------------------------------------------------------------------------------------------------------------------------------------------------------------------------------------------------------
>A0A0R3UH52	84	0.286	8.962E-13	18	169	447	0	144	265
------------------MDKvTQIPIEELNSMLTCYICKGYIIDATTVVECLHSFCKTCIIKFLEHR------NTCPVCDTLLhKTRPQYAIRSDYVLQAIVYKLLPKVFERE---MSSRREFYaslPSDDVRPLSPE-KRGDITLSAYVDKEEERVS--LELSFWRDSHPSPP-------------------------------------------------------------------------------------------------------------------------------------------------------------------------------------------------------------------------------------------------------------------------------------
>A0A6B0VE12	84	0.225	8.962E-13	21	194	447	1	209	448
---------------------PRALLRDLNAALSCMLCGGYLVNAATLVDCLHSFCKVCIVRYLDTS------KLCPIC--DVPVHKSRPLsclRVDKTLQDIVYKVVPGLYQREMKQRREFYDQYPDaaakvpcledrgvVDAStRLIFSPQDTVSVSLEYftgTQAQESEDDGKEGAADAADDggkddrqgprrFLNCPaaftvnhLQKFLRTKYALAPSLKidilhMDDVLCEGY------------------------------------------------------------------------------------------------------------------------------------------------------------------------------------------------------------------------------------------------------------
>A0A6A4WEF8	84	0.303	8.962E-13	18	144	447	0	120	747
------------------MERaRRLQIRQLGPELTCHLCHGYFVDAFTVVECLHSFCKSCIMDHV------KKSCDCPKCGTQLnKARLTSALRPDQTLQSVVYKLVPRLFNEE---MQRRRDFYqdhPQRDRS-LSPE-RRGDVSSQQF--------------------------------------------------------------------------------------------------------------------------------------------------------------------------------------------------------------------------------------------------------------------------------------------------------------
>UPI00076745C8	84	0.284	8.962E-13	21	141	447	21	133	1181
---------------------KRTYLREVNPYLICPLCRGYLIDATTVVECLHSFCRSCILKHL------NTEAHCPSCKHVLN-KAKPNIKADKALQDIVYKLVPGLYHKE---MRKRREFYRKhpEHADFATPEQRGEDVSG-----------------------------------------------------------------------------------------------------------------------------------------------------------------------------------------------------------------------------------------------------------------------------------------------------------------
>A0A087TLL3	83	0.340	1.191E-12	22	118	447	5	93	94
----------------------KIKVADLNKLLTCVLCKGYYIDATTIIECLHSFCRTCIVRYLQTN------KFCPTC--EVQVHKTRPLvniRSDQTLQDIVYKLVPGLFKNE---MKRR----------------------------------------------------------------------------------------------------------------------------------------------------------------------------------------------------------------------------------------------------------------------------------------------------------------------------------------
>T1J8E1	83	0.330	1.191E-12	20	122	447	3	103	136
--------------------PTRIKITDLNPHLMCVLCGGYFMDATTIIECLHSFCKSCIVRYLETS------KYCPIC--DVQIHKTKPLlniRSDQTLQEIVYKLVPGLfqsKGNKNNEMKRRREFY------------------------------------------------------------------------------------------------------------------------------------------------------------------------------------------------------------------------------------------------------------------------------------------------------------------------------------
>UPI0008546B5B	83	0.255	1.191E-12	21	158	447	4	138	158
---------------------RRRLVKEFNPYVTCYICKGYLVKPTTVTECLHTFCKSCIVQHFEESND------CPKCGNQVhETNPLEMLRLDNTLEEIIFKLVPGLREREQLEETEFwkRKR-PEENGE---DGFpGSKRLKDDEEendENKDYHRSDPQIAI------------------------------------------------------------------------------------------------------------------------------------------------------------------------------------------------------------------------------------------------------------------------------------------------
>UPI00112DECF1	83	0.243	1.191E-12	21	186	447	4	165	235
---------------------RKHFVKEFNPYINCYICKGYLIKPTTVTECLHTFCKSCIVQHFEESND------CPKCGNQVhETNPLEMLRLDNTLEEIIFKLVPGLREEEQ---RREAEFWkrnkPQengTDGSPKAkrprtDE-QDENEDNKDY-----HRSDPQIAI--CLDCLRNngQSGDNIVKGL--MKKFIRC--------------------------------------------------------------------------------------------------------------------------------------------------------------------------------------------------------------------------------------------------------------------
>UPI0018E6EB5C	83	0.257	1.191E-12	19	201	447	32	211	236
-------------------EEVKVKMKELNEHIVCCLCAGYFIDATTITECLHTFCKSCIVKYLQTS------KYCPMCNTKIhETQPLLNLKLDRVMQDVLYKLVPGLQEN------------PVVDtMGLPYSSFDHSRAHYYRYDEHvslclERQSSSKEKNKTGLQQKYVRCSVRAQVCHLrrvlcHRLGLALQHVQILYgsEVLPDHMtMKQ-----------------------------------------------------------------------------------------------------------------------------------------------------------------------------------------------------------------------------------------------------
>H3AYW8	83	0.214	1.191E-12	22	193	447	0	185	238
----------------------KCSTGELEDDITCSVCQELFKDPVTLT-CGHNFCCECVCEYWKE----KTSQSCPSCSAD---SVTSDLITNQTLRNIVEIYKKEgkkFKVQSESICNEHEEklkLYCLEDqeaiciiCQISRKHENHKFLpieeAAQEFKEELNNSLKPfEEKIAELIEKYrgnlMNIHdkAEKTEKQIKE--DFVKLHQFLYEE-------------------------------------------------------------------------------------------------------------------------------------------------------------------------------------------------------------------------------------------------------------
>A0A6P4YA45	83	0.353	1.191E-12	27	122	447	10	97	243
---------------------------DINPHIVCILCAGYFIDATTVTECLHTFCKSCIVKYLQTS------KFCPMC--NIKIHETQPLlnlRPDRTMQDIVYKVVPGLWENE---VQRQKEFY------------------------------------------------------------------------------------------------------------------------------------------------------------------------------------------------------------------------------------------------------------------------------------------------------------------------------------
>UPI0002659338	83	0.306	1.191E-12	20	129	447	1	102	250
--------------------ERKIKLKTLNVHITCRICKGYLIDATTVTECLHTFCKSCLVKHLEE------KNTCPQCETLIHQsHPLNYVAYDRTMQDVVYRLVPDLQKKE---LRREHDFYKSKGLPF-----------------------------------------------------------------------------------------------------------------------------------------------------------------------------------------------------------------------------------------------------------------------------------------------------------------------------
>UPI001884C9B3	83	0.284	1.191E-12	18	190	447	0	171	296
------------------MERaRRLKIRELGAELTCYLCNGYFVDAFTVVECLHSFCKSCIMNHV------KKTCACPRCGTLLnQARLTVALRPDQTLQSVVYKLVPRLFNDE---MQRRREFYahhPQRDRS-LSPE-RRGDVSSQQFVYTLTDPISFSLEYYRSVDEETALPPKRFFQAPAGLSvghlrKLLTMKHGL----------------------------------------------------------------------------------------------------------------------------------------------------------------------------------------------------------------------------------------------------------------
>A0A0X3P4S8	83	0.267	1.191E-12	23	197	447	6	200	315
-----------------------IPLRDLNPLLTCALCQGYLIDATTIEECLHSFCKSCIIKFLER------LNTCPVCGTLLhKTRPQYAIRSDHVLQAIVYKLVPNLFENEMSLRRgfysklpfsERRSLSPEkrGDLTLNIYKPNEEERlsVELEYWRtGDPATDclSPDLPAGHttylLCPAGLTIGhLEKLIR-LKFELKpgFHEVAVFFsSDDYfsPDY---------------------------------------------------------------------------------------------------------------------------------------------------------------------------------------------------------------------------------------------------------
>UPI0006B0C1CB	83	0.281	1.191E-12	10	118	447	323	424	503
----------LRSEQEKAKKDVQNQFSDLvENELMCSICSELFVEATTL-QCSHTFCRSCIEEW------KKKKKECPICRTRI-VSQTKALVVDSFIDSMVTKLNPQLQERRNTILKER----------------------------------------------------------------------------------------------------------------------------------------------------------------------------------------------------------------------------------------------------------------------------------------------------------------------------------------
>UPI001A9EB0BC	83	0.296	1.191E-12	21	134	447	1	107	693
---------------------PRALLRDLNTALSCMLCGGYLVNAATLIECLHSFCKVCIVRYLDTS------KLCPIC--DVPVHKSRPLsclRVDTTLQDIVYKVVPGLYQRE---MKQRREFYDQhPDAAFKVPCV------------------------------------------------------------------------------------------------------------------------------------------------------------------------------------------------------------------------------------------------------------------------------------------------------------------------
>UPI000718ECFA	83	0.284	1.191E-12	21	122	447	5	96	1600
---------------------KRALLRDVNPYLICPLCRGYLIDATTVVECLHSFCRSCILKHL------NKEARCPTCNHALN-KAKPNIKADKTLQDIVYKIVPGIYHKE---MRKRREFY------------------------------------------------------------------------------------------------------------------------------------------------------------------------------------------------------------------------------------------------------------------------------------------------------------------------------------
>A0A7S2H2K0	83	0.276	1.582E-12	20	149	447	5	127	138
--------------------RVRIPLKILGPEFHCPVCLGYMKKTSIVMECLHRFCGECIQKCL-----RLGKKECPSCR--IHIPSRRSLRPDPNFDDLINNIYGDIDALEDYEEKEIENLNKAKNMNNAYAESRKRGIMQQAIHRKKK---------------------------------------------------------------------------------------------------------------------------------------------------------------------------------------------------------------------------------------------------------------------------------------------------------
>J9FD86	83	0.263	1.582E-12	22	194	447	12	184	186
----------------------KILLKTLNPHITCPLCKGYFIEATTVTDCLHTFCKSCLLKHFENVNN-----CCPKCSNLIHQsHPSHYVSFDRTMQELVYKLVPGVQIREEENQNaflRTVKIEPGenGSPEKLeIDENtvdsSSETRECSGDLMGKHHRSDEQVAVELCTDK-----LSKF-SDI--EMPYLRLsGRFVVEgKY------------------------------------------------------------------------------------------------------------------------------------------------------------------------------------------------------------------------------------------------------------
>A0A455AKV3	83	0.243	1.582E-12	21	197	447	4	177	218
---------------------RKHLVKDFNPYITCYICKGYLIKPTTVTECLHTFCKTCIVQHFEDSND------CPRCGNQVhETNPLEMLRLDNTLEEIIFKLVPGLREQE---LERESEFWkknkPQengqDDTSKVDkpkvDEEGDENQDDKDY-----HRSDPQIAI--CLDCLRNngQSGDNVVKTFLHPCAFiLKTT---FTAYMTY---------------------------------------------------------------------------------------------------------------------------------------------------------------------------------------------------------------------------------------------------------
>A7SGP4	83	0.248	1.582E-12	23	194	447	2	175	229
-----------------------VKIRDVNPHIVCSLCAGYFVEATTVTECLHTFCKSCIVKYLQSS------KCCPTC--NLQIHETQPLlnlQLDRTMQDVVHKVVPGIEEDEERRKREFYDLrgLPVERPAMLIHGKKCNNLTVCFYdfsEHKNSYRDD---ELVSLCIERYGLSVNRVLCSLQTlSKKYLRCsvrMRILnLQRY------------------------------------------------------------------------------------------------------------------------------------------------------------------------------------------------------------------------------------------------------------
>A0A1I8G6A5	83	0.296	1.582E-12	11	153	447	2	147	230
-----------KKGQNpgQTAKNKRVKLKSLNHLITCKLCKGYLIEAATVTECLHTFCKSCIVKYL------ETKNTCPDCGILIHHsHPLHYISLDRTLQDVVYKLVPNLLQREREREENATEKFHTaggaTAASSNAAACGAASTSSAGYQRVGNHSngDS-----------------------------------------------------------------------------------------------------------------------------------------------------------------------------------------------------------------------------------------------------------------------------------------------------
>UPI001090723A	83	0.245	1.582E-12	21	186	447	4	166	236
---------------------RKHLVKDFNPHITCYICKGYLIKPTTVTECLHTFCKTCIVQHFEDSND------CPRCGNQVhETNPLEMLRLDNTLEEIIFKLVPGLREQElQREIEFWKKnkppengqdESPKADKSKV-DEEDDENQDDKDY-----HRSDPQIAI--CLDCLRNngQSGDNIVKGL--MKKFIRC--------------------------------------------------------------------------------------------------------------------------------------------------------------------------------------------------------------------------------------------------------------------
>UPI000BF4B043	83	0.307	1.582E-12	20	138	447	1	121	253
--------------------ERRIALRSLTAYLSCRICRGYLIEATTVTECLHTFCKSCLVKHLEER------NTCPQCETLIHQsHPLNYIAYDRTMQDVVYRLVPELQKKELKREWEFYEnkglAFPRtlpPNLQALLKDVQAEK--------------------------------------------------------------------------------------------------------------------------------------------------------------------------------------------------------------------------------------------------------------------------------------------------------------------
>H3AVN5	83	0.282	1.582E-12	12	184	447	97	261	262
------------EEEDASEEDERMvILTEVNPYILCSICKGYFIDATTITECLHTFCKSCIVRHF------YYSNRCPKC--NIIVHQTQPLyniRLDRQLQDIVFRLVPKLEERE---KKQIHDFYKERGLEVPKPVMPQPPPAGRMSRPKKSLSTAAVFRIPAELDVSLLLEFIGLVTYFF-LSSFL----------------------------------------------------------------------------------------------------------------------------------------------------------------------------------------------------------------------------------------------------------------------
>A0A7S2LFL2	83	0.269	1.582E-12	19	195	447	46	204	290
-------------------ERVQLPLNMLSSEFHCAVCLGYIKNARCVKECLHRFCDECIDRCI-----RIGKKECPTCRVHIP--SKRSVRPDPAFDKLLQSIYGDVEKVEKYEEEKTLRLNKEKNMNNFTDQSRKLGIRQQSKQRK-KHVNVPS-------SETPSLPY-SPSRVLgLEES---PLIEFVLRRYP-----------------------------------------------------------------------------------------------------------------------------------------------------------------------------------------------------------------------------------------------------------
>A0A670K645	83	0.266	1.582E-12	24	113	447	24	106	334
------------------------PVESLHKEATCSICLEYFRDPVSI-PCGHSFCRSCIAQCWKERSS---DFSCPQCRV---VSLQRNFRPNRELGNVVEIAKRLGSRAEQE---------------------------------------------------------------------------------------------------------------------------------------------------------------------------------------------------------------------------------------------------------------------------------------------------------------------------------------------
>A0A6P4ZR23	83	0.246	1.582E-12	14	157	447	30	170	374
--------------QEAITDNTEIAVSprSLHSELMCPICLDMLKNTMTTKECLHRFCQDCIITAL-RSGN----KECPTCRKKLV--SKRSLRPDPNFDALISKIYPSRDEYEahqERVLARLNKHHNQQALSSSIEEGlKLQALN--RAQRVRKHLEEPSGG-------------------------------------------------------------------------------------------------------------------------------------------------------------------------------------------------------------------------------------------------------------------------------------------------
>A0A1I8GB08	83	0.292	1.582E-12	22	120	447	353	444	461
----------------------RSLAEVLETELNCPICCDLLVDAATM-PCSHTFCRYCIEEWL------RRKNECPQCRAPGNGSLSRALVVDSYVDRMVAELAPERRAERDARVAEQRE--------------------------------------------------------------------------------------------------------------------------------------------------------------------------------------------------------------------------------------------------------------------------------------------------------------------------------------
>A0A1B6HXC4	83	0.311	1.582E-12	12	119	447	332	432	585
------------QEKDKAAEKLKRDIEVLEEELQCSICAELFIEP-TVLNCGHMFCKTCIDEW-----KTKKKI-CPMCRAKI-VTSVRIFTVDTIIEKNVALLSAEaRSRRETLILQRQK---------------------------------------------------------------------------------------------------------------------------------------------------------------------------------------------------------------------------------------------------------------------------------------------------------------------------------------
>UPI000DBD2531	83	0.235	1.582E-12	25	151	447	10	157	992
-------------------------LKDLEKELTCSICTDLLYQPLTLLNCLHTFCGSCLKEWFAVQGTRSRPsssarFTCPSCRAAV-----RDTRPNatvTTLLDMVLAASPDRGKSaaEKEEVAQRYKpgdsVFPSTDAGSdadrrVLEEVRVLSLqdsrsgyRQQQQQQRSRHS-------------------------------------------------------------------------------------------------------------------------------------------------------------------------------------------------------------------------------------------------------------------------------------------------------
>UPI0009E198C6	83	0.290	2.101E-12	18	127	447	0	107	131
------------------MQKRiKLPVTTLNEHIICKLCNGYLVDAATITECLHTFCKSCLVRHI------ELVNRCPTCNSLVHKsQPLYNIKLDRTMQDIVYKLLPRVEREE---KRRERKFYkdrgiPYPDP-------------------------------------------------------------------------------------------------------------------------------------------------------------------------------------------------------------------------------------------------------------------------------------------------------------------------------
>UPI001054F3C8	83	0.227	2.101E-12	25	194	447	9	186	233
-------------------------VRDFNHFITCYLCRGYLIKPTTVTECLHTFCKSCIVQHFEESND------CPKCG--IQVHETNPLemlRLDNTLEEIIFKLVPGLREKEEHQEQEFwRRNQPKengqesLSCQrFVLhDDVsdhDDFHRNDPQIAvcLDCLHSAGPSAesNVTDLIKKFIRCSSRVTVGTI---KKFLSLKLKLPSSY------------------------------------------------------------------------------------------------------------------------------------------------------------------------------------------------------------------------------------------------------------
>A0A2P6MZX1	83	0.295	2.101E-12	22	195	447	37	225	267
----------------------KFETRILNEFLVCSLCMGYIKDAHTIVECLHTFCKSCITKYL------RDKTDCPTCEVALGPYPLDKIKFDRQIHNIVCKIFPQFEAED---AEEERKYYSSvglkTDPppapaPAPANNNGKPDANKQPYKKVKKedksvfYTDEVGFEL-NVDEKNTNPelrPLDKpFIRTSAKvTVKHLK-KYILnklhidLEKAP-----------------------------------------------------------------------------------------------------------------------------------------------------------------------------------------------------------------------------------------------------------
>A0A564ZA19	83	0.279	2.101E-12	18	156	447	0	133	290
------------------MDKvTNIPIVELNPLLTCSLCKGYIIDATTVIECLHSFCRTCIVNYL------VNHNVCPVCDTLL--HKTRPycaIRPDTALQAIVYKLLPKVFEREMSSRRKFYGALPHGD-RVLISPEKRGDITLNTYVEKEEERVSLEL--------------------------------------------------------------------------------------------------------------------------------------------------------------------------------------------------------------------------------------------------------------------------------------------------
>A0A7S0C9I1	83	0.293	2.101E-12	3	143	447	54	185	318
---EENKGPKPPEIKQGSVE---FSVCSINAHLVCGLCRGYFRDPYTITECLHTFCKSCLFFAFQS-----GFRRCPTCDKSLEPDPFRCVLSDRSLHELVHKIFPSLQDMD---DEYEEEFYKArgIKRKVSLEESNAAILAANE---------------------------------------------------------------------------------------------------------------------------------------------------------------------------------------------------------------------------------------------------------------------------------------------------------------
>UPI000A2A822A	83	0.237	2.101E-12	14	181	447	27	200	336
--------------QDSITDDTEISISprSLHSELMCPICLDMLKNTMTTKECLHRFCQECIITAL-RSGN----KECPTCRKKLV--SKRSLRPDPNFDALIAKIYPDREEYEahqEKVLQRLNKHHNQQALTTSIEEGlKLQALNRAQRVRKRSSEDqnqaAPSAssAPPPTVEASXSVPpTKKKTKTXSDES-------------------------------------------------------------------------------------------------------------------------------------------------------------------------------------------------------------------------------------------------------------------------
>UPI000A1C4EDC	83	0.268	2.101E-12	11	150	447	22	158	365
-----------RSPQEAIMDGTEVAVSprALHSELMCPICLDMLKDTMTTKECLHRFCSDCIVTAL-RSGN----KECPTCRKKLV--SRRSLRKDSNFDALISKIYPSRDEYE-AHQRRVIERLNRLHNQEALSSSIEEGLRQQaRYraERXKRH--------------------------------------------------------------------------------------------------------------------------------------------------------------------------------------------------------------------------------------------------------------------------------------------------------
>A0A183BYM0	83	0.311	2.101E-12	23	130	447	35	137	1098
-----------------------IKLSSLNPYIMCPLCNGYLVEATTVIDCLHTFCKSCLLKYFEENSD------CPKCHNQIHQsHPSHYVAFDRTMQDIVYKLVPGMQAEEQRRREQFKKRHQLKDGREL----------------------------------------------------------------------------------------------------------------------------------------------------------------------------------------------------------------------------------------------------------------------------------------------------------------------------
>A0A1B6FU75	82	0.303	2.790E-12	25	132	447	0	100	124
-------------------------LSDLNAHLLCVLCGGYYIDATTICECLHSFCRSCIVKHLETS------KFCPIC--DVQLHKSKPLlsiRPDTTLQRLVYKVVPGLFQRE---LERRRQFYTDPDsPDFHRD--------------------------------------------------------------------------------------------------------------------------------------------------------------------------------------------------------------------------------------------------------------------------------------------------------------------------
>Q8K3S6	82	0.286	2.790E-12	19	137	447	69	189	194
-------------------EERLIPLSQMIPYISCFICKGYLIDAATITECLHSFCKSCIVKHFEHS------NRCPKC--NLIVHqakPHKNLRMDPQLQSIVYKLVAGLEENEKKQRREFNKEHclgppePAADPQPgHSSEENTK---------------------------------------------------------------------------------------------------------------------------------------------------------------------------------------------------------------------------------------------------------------------------------------------------------------------
>A0A7K7Z0R1	82	0.254	2.790E-12	25	201	447	0	197	222
-------------------------MKELNEHIVCFLCAGYFIDATTITECLHTFCKSCIVKYLQTS------KYCPMCNTKIhETQPLLNLKLDRVMQDIVYKLVPGLQHNGPRCVPEppvpCRGLtVPPVSPDTVGgDPMglpySTFDHSRAHYFRYDEHvslcleklSSSKDKSKAVLQQKYVRCSVRAQIRHLrrvlcHRLGLSLQHVQILfdNEPLPDHMtMKQ-----------------------------------------------------------------------------------------------------------------------------------------------------------------------------------------------------------------------------------------------------
>UPI0002659337	82	0.289	2.790E-12	9	122	447	186	289	293
---------LVQEGTSQQDVVKRV-ESIMEEELTCSICSELFMSAVTL-PCGHNFCQMCIRSW------RRKKDTCPMCNSPI-VQEIRSYVLDSVIKQLV-SLNPLLKKHYDMRYKRYAERF------------------------------------------------------------------------------------------------------------------------------------------------------------------------------------------------------------------------------------------------------------------------------------------------------------------------------------
>A0A034VE16	82	0.240	2.790E-12	20	194	447	105	298	887
--------------------PRKVLLSVMNPHIICHLCTGYLIDATTIVECLHSFCHSCLIKHLRTEQY------CPRC--EMMInTAKPNIKPDTTLQAIVYKLVPGLYERELMRKRAFYKdrpadaaiatpeqrgedtehliFSPS-DCMSLSLEFaDTDELVRQKsdYGEllKPRYLQCPAMctvgHLKKFVHGKFDIDAQRFNIDI-----MYKVKTIvLLDHY------------------------------------------------------------------------------------------------------------------------------------------------------------------------------------------------------------------------------------------------------------
>UPI0013040041	82	0.272	2.790E-12	21	161	447	5	134	1424
---------------------KRTYLREVNPYLVCLLCRGYLIDATTVVECLHSFCRSCILKHL------NTEAQCPSCKHVLN-KAKPNIKADKALQEIVYKLVPGLYHKE---MRKRREFYKKhpEHADFATPEQRGEDVSGRLIFAP---EDAVSLSLEYL---------------------------------------------------------------------------------------------------------------------------------------------------------------------------------------------------------------------------------------------------------------------------------------------
>UPI000C254806	82	0.286	3.705E-12	20	133	447	7	113	137
--------------------PEKIKLTEINPYLTCYLCKGYLIDATTISECLHSFCRSCIIKFLQDNSY------CPVC--EVIInKAKPNLKLDKTLQDIVYKLVPELFLREMTRRKQYYRQYPQIAARVSPEE-------------------------------------------------------------------------------------------------------------------------------------------------------------------------------------------------------------------------------------------------------------------------------------------------------------------------
>A0A0B6ZNC2	82	0.339	3.705E-12	23	122	447	32	123	145
-----------------------IPIQSVNPHIICGLCQGYLYEACTITECMHSFCKNCIVKHLERSLN------CPMC--AILIHPTDPFvhiRLDGLLQDIVYALLPHVEKEE---LKRERAYY------------------------------------------------------------------------------------------------------------------------------------------------------------------------------------------------------------------------------------------------------------------------------------------------------------------------------------
>J9J5Y3	82	0.392	3.705E-12	21	127	447	13	116	193
---------------------RKIKKRDLHSYLKCPLCTGFFRDAHTINECLDTFCKSCIYKYFYEDQNKEN---CPKCNIHLGGRPLETIISDQTIQKIVDLLYPQFKKKDEQAIKMMYQAFASTDP-------------------------------------------------------------------------------------------------------------------------------------------------------------------------------------------------------------------------------------------------------------------------------------------------------------------------------
>A0A6G0X0P6	82	0.252	3.705E-12	5	142	447	64	202	205
-----NLYDICREPRAPLETTLHIPASSLDEELHCPIC--IICEAQVITACLHRFCTVCIHRHI---HNKGKNTVCPVCNTPF--TTRRALRPDETFDKLVKMVYGDVDAYEKAEEERIqqnnLELYPKLDMekhkDFLENQSNPIAHKRQ----------------------------------------------------------------------------------------------------------------------------------------------------------------------------------------------------------------------------------------------------------------------------------------------------------------
>H2XLZ0	82	0.252	3.705E-12	21	169	447	19	175	223
---------------------RKIRLRNLNEHITCYLCHGYLIDATTITECLHTFCKSCIVSHVEDGRN-----ECPKCEAVIHHsYPLQYLAYDRTMQDIVEKLVPKLKQSEWSRRIQFchKNNLPIpfdIHMSNPTvmkDTTLMDDGKQQSYhrydEQVNIFLRSTSCSLKHLKRPFLQCS-------------------------------------------------------------------------------------------------------------------------------------------------------------------------------------------------------------------------------------------------------------------------------------
>A0A3B4ENP9	82	0.250	3.705E-12	14	152	447	25	163	353
--------------QEAIMDSTEIAVSprSLHSELMCPICLDMLKNTMTTKECLHRFCSECIITAL-RSGN----KECPTCRKKLV--SKRSLRRDPNFDALISKIYPSRDEYE-AHQDRVLEqlsrLHNKTALSSSIEEGlRMQALhKPQRVRKPQQESD------------------------------------------------------------------------------------------------------------------------------------------------------------------------------------------------------------------------------------------------------------------------------------------------------
>A0A0N4XG85	82	0.288	3.705E-12	19	138	447	375	491	609
-------------------ESYSIQLKKINAHLTCNLCKGYLIDAITVIDCLHTFCKSCLLTYFEEEDN-----CCPTCEQLIHQsHPSHYLAFDRTMQDIVYKLVPGLLESE---RKRRLDFLKDkkrLAGEEVDeDEEKTEK--------------------------------------------------------------------------------------------------------------------------------------------------------------------------------------------------------------------------------------------------------------------------------------------------------------------
>A0A2C9M9D4	82	0.323	3.705E-12	22	122	447	5	97	1098
----------------------RLKIGDINKNLICVLCGGYLIDATTIIECLHSFCRTCIVTFL------KTSRTCPVCDTVVhKTRPHQNIRSDKLLQDLVYKLVPGLYKDE---MRRRREFY------------------------------------------------------------------------------------------------------------------------------------------------------------------------------------------------------------------------------------------------------------------------------------------------------------------------------------
>A7S0J2	81	0.303	4.920E-12	22	122	447	1	93	99
----------------------RVKVTDLNPHFICKLCNGYLINPVTITECIHTFCKSCLLRHI------SLVNRCPVCNEVIhETTPIYNIRVDRTMQDIINKIFPKLEKEE---NRRERKFY------------------------------------------------------------------------------------------------------------------------------------------------------------------------------------------------------------------------------------------------------------------------------------------------------------------------------------
>M7ANX2	81	0.290	4.920E-12	18	126	447	0	112	122
------------------MASGNNLMEKLQDEVSCSICLEYLRDPVTI-DCGHNFCCVCITDYCERwEGSTTEVFFCPQCRGGF---LQTMFRPNRQLANIVEgieqlALQPGKEPKEKLCEKHGKKLrlFCEDD--------------------------------------------------------------------------------------------------------------------------------------------------------------------------------------------------------------------------------------------------------------------------------------------------------------------------------
>UPI00167F2AA9	81	0.324	4.920E-12	23	126	447	90	192	205
-----------------------IPLSELTPHISCYICKGYLIDATTITECLHAFCKSCIIKHFEHS------YRCPKC--NIVVHEAKPhnhLRSDPQLQNIVYKLVAGLEEKEKKQRQEFyKESYsetPKPD--------------------------------------------------------------------------------------------------------------------------------------------------------------------------------------------------------------------------------------------------------------------------------------------------------------------------------
>UPI0018856034	81	0.264	4.920E-12	18	190	447	0	171	207
------------------MEWARgLKIRELGAELTCYLCNGYFVDAFTVVECLHSFCKSCIIKHV------RKKCSCPRCETQInQARLTAALRPDQTLQSVVYKLVPRLFNAE---MQRRREFYgrhPRRDRS-LSPE-RRGDVSSQQF--VCTLADPISFSLEYYShgGEETALPPKRFFQAPASLSvghlrKLLTMKHGL----------------------------------------------------------------------------------------------------------------------------------------------------------------------------------------------------------------------------------------------------------------
>UPI001939B950	81	0.286	4.920E-12	21	170	447	6	157	225
---------------------RNVKLRDLNEHITCFVCGGYLIEATTIVDCLHTFCKSClIKRLLSKNYD------CPKCGNQIHHsHPLQYIGYDRTLQDVVNKLVPSLQRLE---TAREEKFYHErgLDCPRKDvVAIKTENLtspedrgKSQNYHR---HDEQIQISLVRGSDKlkTLEKPF------------------------------------------------------------------------------------------------------------------------------------------------------------------------------------------------------------------------------------------------------------------------------------
>UPI001401D267	81	0.262	4.920E-12	19	201	447	29	211	237
-------------------EEVKVKIKDLNEHIVCYLCAGYFIDATTITECLHTFCKSCIVKYLQTS------KYCPMC--NIKIHETQPLlnlKLDRVMQDIVFKLVPGL--QETMTPDLASSPYTTFDHS----KAHYYRYDEQVSLCLERHG-SPlgkEKGKVVLPQKYVRCSvraeIRHLRRVLCHRINVLDQqqVQILfdNEPLPEHMtMKQ-----------------------------------------------------------------------------------------------------------------------------------------------------------------------------------------------------------------------------------------------------
>K1RL99	81	0.303	4.920E-12	19	157	447	50	194	239
-------------------EPIVLQLRELNPYITCALCGGYLYEASTITECMHTFCKTCIVRY------TERSLTCPTCDTPI--HPTDPFvhiRHDSTLQDIVYRLLPKVAEVEQKREIEFYEnheketgevILPKLQLPPSPPRTPPPRMDQPllpsEYIRKKK--KEPVLG-------------------------------------------------------------------------------------------------------------------------------------------------------------------------------------------------------------------------------------------------------------------------------------------------
>H3A2K2	81	0.226	4.920E-12	28	190	447	9	188	240
----------------------------LEDDMTCSICQELFKDP-VITKSGHNFCRECVCEYWKGNAI----PACPICRAD---SAISDLITNHTLRNIIDtykKVGKKLKEESKAICSQHKKelqLYCVEDqevicviCEKLRKHKNHEFLtieeAAQEFKEELKKSLKPlqdtQREIAEFKEKYRgNIHnihdqADKTEKQIKE--DFLKLHQFL----------------------------------------------------------------------------------------------------------------------------------------------------------------------------------------------------------------------------------------------------------------
>UPI0014874EA8	81	0.271	4.920E-12	19	163	447	27	169	260
-------------------EEPKLPLNQLYPYIRCALCCGFFIDATTITECLHTFCKCCIVKHF------FHSNRCPTCG--IVVHQTQPLyniRPDRQLQDIVYKMVPFLEKSEQVRMCNFyKERgLPVPKAVVVSPPGPVVIKRQKKENIPQsMFTIPPELDVSLLLD-------------------------------------------------------------------------------------------------------------------------------------------------------------------------------------------------------------------------------------------------------------------------------------------
>A0A6V7VQA9	81	0.316	4.920E-12	23	122	447	35	126	270
-----------------------VSLSSINPYITCPLCNGYFVDATTVIDCLHTFCKSCLLKYFDEDNTD-----CPKCHYQIHQsHPSHYVAFDRTMQDIVYKLVPGMQAEEQ----RRREQF------------------------------------------------------------------------------------------------------------------------------------------------------------------------------------------------------------------------------------------------------------------------------------------------------------------------------------
>A0A7L1CRC2	81	0.271	4.920E-12	12	122	447	50	152	286
------------EQESDDDRERMINLSELTPYIMCSICKGYLIDATTITECLHTFCKSCIVRHF------YYSNRCPKC--NIVVHQTQPLyniRPDRQLQDIVYKLVVNLEERE---KKQMHDFY------------------------------------------------------------------------------------------------------------------------------------------------------------------------------------------------------------------------------------------------------------------------------------------------------------------------------------
>A0A3P7LB10	81	0.300	4.920E-12	19	157	447	149	274	383
-------------------ETYSLQLKKINTHLTCGLCKGYLIDATTVIDCLHTFCKSCLLTYFEEEDN-----CCPTCEQLIHQsHPSHYVAFDRTMQDIVYKLVPGLLEAE---RKRRLEF-----LKDKKREAG-ENVEEEEEEAEKKEESSQGTN-------------------------------------------------------------------------------------------------------------------------------------------------------------------------------------------------------------------------------------------------------------------------------------------------
>G3H5V9	81	0.362	4.920E-12	22	109	447	34	116	398
----------------------RIKITELNPHLMCALCGGYFIDATTIVECLHSFCKTCIVRYLETN------KYCPMC--DVQVHKTRPLlsiRSDKTLQDIVYKLVPGLFK-------------------------------------------------------------------------------------------------------------------------------------------------------------------------------------------------------------------------------------------------------------------------------------------------------------------------------------------------
>UPI000FFB228B	81	0.362	4.920E-12	22	109	447	5	87	407
----------------------RIKITELNPHLMCALCGGYFIDATTIVECLHSFCKTCIVRYLETN------KYCPMC--DVQVHKTRPLlsiRSDKTLQDIVYKLVPGLFK-------------------------------------------------------------------------------------------------------------------------------------------------------------------------------------------------------------------------------------------------------------------------------------------------------------------------------------------------
>UPI001749BE08	81	0.231	4.920E-12	20	194	447	394	587	1912
--------------------PRKVLLSVMNPHIICHLCNGYLIDATTIVECLHSFCHSCLIKHLRTEQY------CPRC--EMMInTAKPNIKPDTTLQAIVYKLVPGLYERELMRKRAFYKDRPTeaamatpeqrgedtehlifspSDCMSLSLEFaDTDelVRRNSDYGEllKPRYLQCPAMctvgHLKKFVHGKFDIDTQRFNIDI-----MYKVKTIvLLDHY------------------------------------------------------------------------------------------------------------------------------------------------------------------------------------------------------------------------------------------------------------
>UPI00112ED09D	81	0.254	6.533E-12	24	126	447	5	107	136
------------------------PAENLQDEASCAICLDYFTDP-VITECGHNFCRSCITRTW---EGTDTNFSCPQCRQ---TSQQRNLRTNRQLANMTEiakKISEsSVRQKEENLCEEHEEklkLFCEAD--------------------------------------------------------------------------------------------------------------------------------------------------------------------------------------------------------------------------------------------------------------------------------------------------------------------------------
>A0A6P7XJA9	81	0.264	6.533E-12	24	120	447	5	99	141
------------------------PAQSLRDEASCSICLDYFTDPVM-TDCGHNFCRSCITQHWEER---DTNFPCPQCRA---MSQQRNLRPNRQLANvteMVKKLSqiPVRPKEANLSEEAVQE--------------------------------------------------------------------------------------------------------------------------------------------------------------------------------------------------------------------------------------------------------------------------------------------------------------------------------------
>A0A3P7MWQ8	81	0.286	6.533E-12	19	140	447	50	170	174
-------------------EAYSLQLKKINAHLTCGLCKGYLIDATTVIDCLHTFCKSCLLTYFEEEDN-----CCPTCEQLIHQsHPSHYVAFDRTMQDIVYKLVPGLLEAE---RKRRLEFLKDkkreagEDVEEEEEETEKKVRS------------------------------------------------------------------------------------------------------------------------------------------------------------------------------------------------------------------------------------------------------------------------------------------------------------------
>A0A7M5XA01	81	0.355	6.533E-12	4	122	447	24	135	191
----NNENDSaIQENQQKQLPQHKFMLCALNPHIVCMLCAGYLVNATTIVECLHTFCKSCIVRHI------QIFRKCPTCGNNLPEtEPLSGLRLDRTMQDIISKVLTHIEKDE---AKREMEFY------------------------------------------------------------------------------------------------------------------------------------------------------------------------------------------------------------------------------------------------------------------------------------------------------------------------------------
>A0A1A8AD41	81	0.246	6.533E-12	14	161	447	18	163	254
--------------ESHSEDEVKVPINQLYPYIRCALCCGFFIDATTITECLHTFCKTCIVKHF------FHSNRCPTC--SIVVHQTQPLyniRPDRQLQDIVYKMVPFLEKLERDQRCNFyKERgLPVPKPATVSPQVpVLMKRQKRELLSPKAFTMPPELNVSLL---------------------------------------------------------------------------------------------------------------------------------------------------------------------------------------------------------------------------------------------------------------------------------------------
>A0A0D0YLK7	81	0.232	6.533E-12	6	157	447	3	165	314
------GGNSPPQEKDrpplvstpttrviRTFEEIRIPVKteEVYPELECAICSHILGAPQSLVPCGHSFCGPCAWKWIKTN---TNRATCPHCR--IEISMTDPIVPNIVVDQIVDrKLqkLAHGLEKESMLLDRQEKLREWKDLQPQLEHFQRQMR----TSRIVREVDTvlPNIG-------------------------------------------------------------------------------------------------------------------------------------------------------------------------------------------------------------------------------------------------------------------------------------------------
>A0A0R3SHN2	81	0.280	6.533E-12	19	158	447	2	139	317
-------------------DSKKIKLSLLNGHLICGLCGGYLIDATVLTNCIHAFCRSCILKYISEHNN-----VCPLCQTLIKEgsssTSCDALRPDVTLQRVVYKLVPGLLKVE---IDRVSEFHKRymKNPSKVVREVRLSCKELQDADDSGSNDNGPPAVL------------------------------------------------------------------------------------------------------------------------------------------------------------------------------------------------------------------------------------------------------------------------------------------------
>R7TL35	81	0.278	6.533E-12	10	187	447	133	312	340
----------IPPYQGPSMELQRWPPDiqiqatDLNSLFVCTLCNGYFYNATTITECLHTFCKSCLVKHVDRS------LHCPKC--KILIHPTDPFvhmRHDSTIQDIMFRIFPNL---ESENQKKEEEFYVSRGLPWPPKEKEPEEPKGKAHETHYAAVmlDyagaSSELGrFEPLQKHYLWIP-DK--TTIRHLHNFLKKK-------------------------------------------------------------------------------------------------------------------------------------------------------------------------------------------------------------------------------------------------------------------
>UPI000719C99A	81	0.234	6.533E-12	14	152	447	24	161	377
--------------QEVITDNTEIAVSprSLHSELMCPICLDMLKNTMTTKECLHRFCQECIITAL-RSGN----KECPTCRKKLV--SKRSLRHDPNFDALISKIYPSRDEYEahqERVLAKLNKAHNTAALSSSIEQGmRVQAMNRQQRIRKQQSED------------------------------------------------------------------------------------------------------------------------------------------------------------------------------------------------------------------------------------------------------------------------------------------------------
>W6UH25	81	0.283	6.533E-12	18	158	447	0	135	391
------------------MDKvTHIPVVELNHLLTCHLCKGYIIDATTVVECLHSFCKTCIINYL------DNHNTCPVCDTLL--HKTRPqcaIRSDYAMQAIVYKLLPEVFDRE---MASRRNFYKSllpEDRSLLSPE-KRGDISLNAYVEKEEERVSIELSL------------------------------------------------------------------------------------------------------------------------------------------------------------------------------------------------------------------------------------------------------------------------------------------------
>T1H4U8	81	0.362	8.674E-12	20	109	447	1	85	86
--------------------ERRVKLRTLNPNITCKICDGYFIDATTVTECLHTFCKSCLVKHLEEN------KTCPTCENVIHQsHPLQYISFDRTMQDIVYKLVPNLQE-------------------------------------------------------------------------------------------------------------------------------------------------------------------------------------------------------------------------------------------------------------------------------------------------------------------------------------------------
>K3WCL9	81	0.300	8.674E-12	23	122	447	10	109	117
-----------------------IQLSQLAEHLTCTLCQGMLRDAQTIPECLHSFCKSCIYRYFLVQCDPNAPKACPKCNMSLKARPIMTLISDQKVQDVVDKVFPEYKKRDRELETEFYERH------------------------------------------------------------------------------------------------------------------------------------------------------------------------------------------------------------------------------------------------------------------------------------------------------------------------------------
>A0A1Z5LC71	81	0.311	8.674E-12	21	139	447	7	121	163
---------------------RRLYICDLNPHIVCLLCAGYLIDAASITECLHTFCKSCIVKYLQTS------RLCPICNTRVhETQPHLSLRQDRTLQDIVYKVVPALLENETKRRKEFEKFHGQaiTD-QRLEEEEQSSNM-------------------------------------------------------------------------------------------------------------------------------------------------------------------------------------------------------------------------------------------------------------------------------------------------------------------
>A0A6P8EYJ4	81	0.236	8.674E-12	21	198	447	5	193	210
---------------------RKHLVKDFNHFITCYVCKGYLIKPTTVTECLHTFCKSCIVQHFEESND------CPKCG--IQVHETNPLemlRLDNTLEEIIFKLVPGLRESEQqqemEFWKRNKSKengedgSPRAKRARLDDE---EDDDGDKdYHRSDPQiaicLDCLRNNgqvgentVKGLMKKFIRCSTRVTVGTI---KKFLSLKLKLPSSYETFY--------------------------------------------------------------------------------------------------------------------------------------------------------------------------------------------------------------------------------------------------------
>UPI0003596549	81	0.268	8.674E-12	14	137	447	83	208	213
--------------EEPDQEECLVPLSQLTPYISCFICKGYLIDAATITECLHSFCKSCIIKHFEHS------NRCPKC--NIVVHEAKPhnkLRLDPHLQNIVYKLVAGLEEKEKKQRQEFSKENCSetpkpADVpqPDTSGEGNTK---------------------------------------------------------------------------------------------------------------------------------------------------------------------------------------------------------------------------------------------------------------------------------------------------------------------
>A0A7K6EQ87	81	0.241	8.674E-12	25	201	447	0	200	225
-------------------------MKELNEHIVCFLCAGYFIDATTITECLHTFCKSCIVKYLQTS------KYCPMCNTKIhETQPLLNLKLDRVMQDIVYKLVPGLQHSTGGLgsgaggCRGRRGLtVPpvSPDTvggDSMGLPYSTFDHSRAHYFRYDEHVSlcleklRPPQPPNLLCpsqQKYVRCSVRAQIRHLrrvlcHRLGLSLQHVQILFdsEPLPDHMtMKQ-----------------------------------------------------------------------------------------------------------------------------------------------------------------------------------------------------------------------------------------------------
>A7SGP3	81	0.280	8.674E-12	20	154	447	2	131	241
--------------------ERTMSMNQVNEHITCKLCNGYLIDATTIIECLHTFCRSCIVKYLHENNH------CPTCNVFLHHsHPMNYISADRTMQEIVFKLVPGLQEWE---LQRQKEFeVAMfmYRTGEQQSVYNNARKKESRTDGKIRLSISP----------------------------------------------------------------------------------------------------------------------------------------------------------------------------------------------------------------------------------------------------------------------------------------------------
>UPI001128280E	81	0.278	8.674E-12	5	122	447	34	144	281
-----DGAGYPSSGNEEGSENERmINLSELNAYILCSICKGYLIDATTITECLHTFCKSCIVKHF------YYSNRCPKC--NIIVHQTQPLyniRLDRQLQDIVYKLVINLEDRE---KKMMYDFY------------------------------------------------------------------------------------------------------------------------------------------------------------------------------------------------------------------------------------------------------------------------------------------------------------------------------------
>A0A6J8CEY7	81	0.234	8.674E-12	14	156	447	62	203	357
--------------QEAITDNTEIAVSprSLHSELMCPICLDMLKNTMTTKECLHRFCQECIITAL-RSGN----KECPTCRKKLV--SKRSLRPDPNFDALISKIYPSRDEYEahqERVLAKLNKQHSSAALTHSIEEGlRMQAMNRAQRVRVRKHDTEADL--------------------------------------------------------------------------------------------------------------------------------------------------------------------------------------------------------------------------------------------------------------------------------------------------
>UPI00188498E3	81	0.257	8.674E-12	21	191	447	10	186	419
---------------------RAVGVADLTPHLVCTLCGGYYIDATTIVECLHTFCRSCILRHLEAS------IYCPalTC--DVMIHRTKgavSLRPDTTLQSIVYKTVPGLYRDE---MGRRQQFYrdkPGADPDLtPIMKGAQEEASSRFYApddtidvRIQYASHSVE---EVVPVRYLRCPaglplavLKKF---LYQKYRFTDNLQMEL---------------------------------------------------------------------------------------------------------------------------------------------------------------------------------------------------------------------------------------------------------------
>A0A7S4K6L0	80	0.277	1.152E-11	10	117	447	54	154	190
----------PRQVNDDPDARVRMPLKVLSAEFHCPVCLGYMKKTSIVMECLHRFCGECIQKCL-----RLGKKECPSCR--IHIPSRRSLRPDPNFDALIKNIYGDVDTLEKHEEKE-----------------------------------------------------------------------------------------------------------------------------------------------------------------------------------------------------------------------------------------------------------------------------------------------------------------------------------------
>A0A3B4WRS1	80	0.264	1.152E-11	21	103	447	9	90	190
---------------------RTDPLHacktALRSQFRCPICLDILKDPVSI-PCGHTYCMACINNYWDQAES--GQFSCPQCRETF--SPRPVLRRNTVLAEVVDKL-------------------------------------------------------------------------------------------------------------------------------------------------------------------------------------------------------------------------------------------------------------------------------------------------------------------------------------------------------
>A0A183RVG9	80	0.291	1.152E-11	19	183	447	6	177	216
-------------------ELPAIQLSDLNEFITCKLCKGYLIDAVSITECLHPFCKSCIVKY------SEEKRECPVCG--ILIHQSHPLnymSFDRTLQDIVYKIVPDlkqnLGKETHVLVSKEniTGGVPS-DSDGLTSNFdpDYHRKDEQVNIQLEPGSD----NLEPLTEKYLRLSsratvthLRKYVaqQVLHDISKF-----------------------------------------------------------------------------------------------------------------------------------------------------------------------------------------------------------------------------------------------------------------------
>A0A5A9PXV3	80	0.231	1.152E-11	21	158	447	4	139	239
---------------------RKHLVKDFNHFITCYVCKGYLIKPTIVTECLHTFCKSCIVQHFEDCND------CPKC--AIQVHETNPLemlRLDNTLEEIIFKLVPGLREKEQ---QQEKEFWRRNESKENLDEGsaiCKKARLDEEEDEKGDgdyHRSDPQIAI------------------------------------------------------------------------------------------------------------------------------------------------------------------------------------------------------------------------------------------------------------------------------------------------
>A0A3P8V275	80	0.267	1.152E-11	21	143	447	5	115	243
---------------------RKHLVRDFNHFITCFLCRGYLIKPTTVTECLHTFCKSCIVQHFEDSND------CPRCG--IQVHETNPLemlRLDNTLEEIIFKLVPGLrEKEEQREMEFWRRNHPK--------ENGRENLRCQK---------------------------------------------------------------------------------------------------------------------------------------------------------------------------------------------------------------------------------------------------------------------------------------------------------------
>A0A498MTT0	80	0.254	1.152E-11	8	171	447	33	182	249
--------DYSQKSHEQhHDDERSLPLREFYPYIRCALCNGFFIDATTITECLHTFCKSCIVKHF------FCSNRCPNC--SIVVHQTQPLysiRPDRQLQDIVFKMVPYLEEDE---RTRIYAFYKQrgLDiPKPVASPATYPVKPPQ---RQKK--D-------MLSQSVFTIPseLD-----------------------------------------------------------------------------------------------------------------------------------------------------------------------------------------------------------------------------------------------------------------------------------
>W5KXT2	80	0.271	1.152E-11	12	122	447	20	122	258
------------QDKNGNEDEPSLPLREFYPYIRCALCTGFFIDATTITECLHTFCKSCIVKHF------FYSNRCPNC--DIVVHQTQPLyniRPDRQLQDIVYKMVPHLEEAE---RQRMCAFY------------------------------------------------------------------------------------------------------------------------------------------------------------------------------------------------------------------------------------------------------------------------------------------------------------------------------------
>A0A672NTB9	80	0.254	1.152E-11	11	171	447	37	182	278
-----------RTHEQHPDDERSLPLRDFYPYIRCALCNGFFIDATTITECLHTFCKSCIVKHF------FYSNRCPNC--SIVVHQTqpmYSIRPDRQLQDIVFKMVPYLEEDE---RSRIYAFYKQrgLDvPKSVASPATYPVKPPQ---RQKK--D-------MLPQSVFTIPseLD-----------------------------------------------------------------------------------------------------------------------------------------------------------------------------------------------------------------------------------------------------------------------------------
>UPI000D727F57	80	0.257	1.152E-11	24	193	447	81	257	302
------------------------PIKNINQYITCGICYGYLYEASTVTECMHSFCKNCIVRHVERS------LHCPTC--HILIHPTDPFvhiRLDRLLQDIVYGLLPHLAEDE---LAKKKKFYADcaSDSraspvkPVKSPENTKTAGCGMPQPASSKSGVVPVVSLV-LQCRCTSSPekvlEKKFirVTGLATVQnlvSFLR-KKLLIEE-------------------------------------------------------------------------------------------------------------------------------------------------------------------------------------------------------------------------------------------------------------
>A0A6G0Y7P0	80	0.262	1.152E-11	23	151	447	35	158	330
-----------------------VPLRSLERELMCPICLDLLNKTVA-TKCLHRFCSECITTAL-RSGN----KECPTCRQKI--KSKRCVRPDPGFDNLIAKFYP----NREDYYAYQRNFIEKINKnqsqENLIQSIN-EGLKIQQkkrsYQTRKKRS-------------------------------------------------------------------------------------------------------------------------------------------------------------------------------------------------------------------------------------------------------------------------------------------------------
>A0A0F8CIR7	80	0.260	1.152E-11	21	169	447	5	154	448
---------------------RKHLVRDFNHFITCYLCRGYLIKPTTVTECLHTFCKSCIVQHFEDSND------CPKCG--IQVHETNPLemlRLDNTLEEIIFKLVPGLRETE-VKLWTHKILAPSrLQLDNTLEEIifklvpgLREKEEQQELEFWKK--NQPKANGQeSLRCQRLGLP-------------------------------------------------------------------------------------------------------------------------------------------------------------------------------------------------------------------------------------------------------------------------------------
>A0A067RME7	80	0.279	1.152E-11	26	154	447	353	471	542
--------------------------ELMETELQCSICSELFVIATTL-NCTHTFCHSCIVKWMEKKKN------CPVCRTCI-TSQNRSIAMDNFIDRMVENLSVEMKNRRQEVV-EERQVQELLGPKSK-PEPSREPRRRRRRRRSTTSSDSP----------------------------------------------------------------------------------------------------------------------------------------------------------------------------------------------------------------------------------------------------------------------------------------------------
>A0A4U0WRE0	80	0.221	1.152E-11	19	122	447	3	109	709
-------------------ERKPGGLADLEKELTCSICTDVLFQPLTLLDCLHTFCGSCLKEWFgfqttaARTSSTPNPYTCPQCRAAV-----RETRPNATVTTLLDMFLlqnPGRGKSEDE-KAEMRRIY------------------------------------------------------------------------------------------------------------------------------------------------------------------------------------------------------------------------------------------------------------------------------------------------------------------------------------
>A0A2A9PI92	80	0.238	1.152E-11	18	123	447	0	103	876
------------------MEAARKPSLDLEKELTCSICTELLYQPLTLLDCLHTFCGACLKEWFGFQAETWSHFTCPSCRSAV-----RGSRHNATVVTLLDMLVaahPGKARSDEDKQEMARKYQP-----------------------------------------------------------------------------------------------------------------------------------------------------------------------------------------------------------------------------------------------------------------------------------------------------------------------------------
>A0A2A6BDX3	80	0.293	1.152E-11	15	119	447	320	423	1157
---------------SRPMDTRKEfvlPLEKINGQITCSVCGGYFIEATTVTECLHTFCKSCILAHFEE-----GHTHCPKCDMTIHQsHPSHYVSFDRTMQDIVHKLVPGLLHEETERRKEHR---------------------------------------------------------------------------------------------------------------------------------------------------------------------------------------------------------------------------------------------------------------------------------------------------------------------------------------
>UPI0009E5E1A1	80	0.326	1.529E-11	21	109	447	2	85	93
---------------------RSMKLQDLNAHIMCVLCGGYLVDATTIVECLHSFCRSCIVKYLQTS------YHCPVC--DVEVHKTKPLlhiRPDRTLQDIVFKLVPGLYQ-------------------------------------------------------------------------------------------------------------------------------------------------------------------------------------------------------------------------------------------------------------------------------------------------------------------------------------------------
>UPI00022C8511	80	0.305	1.529E-11	19	135	447	6	114	122
-------------------ELPAIQLSDLNEFITCKLCKGYLIDAVSITECLHPFCKSCIVKY------SEEKRECPVCG--ILIHQSHPLnymSFDRTLQDIVYKIVPDLKQKE----RQRREvFYRSLGKTPPPSEGN-----------------------------------------------------------------------------------------------------------------------------------------------------------------------------------------------------------------------------------------------------------------------------------------------------------------------
>A0A7M4EDY4	80	0.261	1.529E-11	25	106	447	6	83	141
-------------------------IENLWDEATCSICLDFFKDPVMIVDCGHNFCRACIAQCW---EGLDRDITCPQCRQTF---PQKSLRPNRQLASVVDiaKRLPD----------------------------------------------------------------------------------------------------------------------------------------------------------------------------------------------------------------------------------------------------------------------------------------------------------------------------------------------------
>A0A060YPU1	80	0.285	1.529E-11	29	137	447	9	112	162
-----------------------------EEQFLCSICLDVFTEPVT-TSCGHNFCMVCIINYWDS----KDLYQCPLCKETL--YRQPELRVNTTLREVRHKLIDPVENLEDRICKkhdRLLELFCRTD-QTCVCQFCTE---------------------------------------------------------------------------------------------------------------------------------------------------------------------------------------------------------------------------------------------------------------------------------------------------------------------
>A0A1B0D0E1	80	0.281	1.529E-11	21	122	447	13	103	166
---------------------PRRKVRDFNSLITCSVCQGYIIEATTITDCLHTFCRSCILKHLERS------NFCPTCSAkPVTVS---NLRPDRILKTLIYKLVPGLYQSE---SQRVAEFH------------------------------------------------------------------------------------------------------------------------------------------------------------------------------------------------------------------------------------------------------------------------------------------------------------------------------------
>UPI000C044206	80	0.240	1.529E-11	20	175	447	8	177	183
--------------------EQRIKIVELNPFITCELCQGYLIKPTTIAECLHTFCRSCIVQNLQDNEE----NICPKCSTVIhETNPFEMLRSDQMLEDIIFKLVPGLQERE---RHRLEEFnknvrSGKKDLgsvknrqkDTLTDEppqkkFRSMSRKAQHSDDSDGnhnfHRDDPQIGVCLQYLRYFAKQY--FVS-------------------------------------------------------------------------------------------------------------------------------------------------------------------------------------------------------------------------------------------------------------------------------
>A0A2S2PHY0	80	0.290	1.529E-11	11	120	447	83	183	195
-----------QQNENQELLPKNDVIKMMNSDLQCPICNEWLFKA-TSANCNHTFCESCIKKWL------KIKKTCPVCRTPIQ-YTSTSIAVDNFITNLC-HLFGGFTKERRESIMSARK--------------------------------------------------------------------------------------------------------------------------------------------------------------------------------------------------------------------------------------------------------------------------------------------------------------------------------------
>A0A7S0QIP1	80	0.397	1.529E-11	23	120	447	20	111	250
-----------------------FPTKLMNEHLICSLCMGYLRDAQTITECLHTFCKRCVHLHF------REYATCPTCEITLGPAPFEKLRSDRAMQNIVDKVFPHFAKEEAAAEKHYQE--------------------------------------------------------------------------------------------------------------------------------------------------------------------------------------------------------------------------------------------------------------------------------------------------------------------------------------
>A0A7S4M3Q8	80	0.299	1.529E-11	28	168	447	34	166	255
----------------------------LNEFLTCNICRGYYREPVTVRECLHTFCKSCMYKYI--VDNSGPRLSCPDCGYALGSRPFESVKEDCVLQELAIKIFPQVFDKDKDDEERFYEYIgkplkrPGEDLSE----------TGKRYSRSDM--DSPPPAKKAKVAENVQI--------------------------------------------------------------------------------------------------------------------------------------------------------------------------------------------------------------------------------------------------------------------------------------
>A0A6G1QZY3	80	0.248	1.529E-11	21	146	447	5	119	256
---------------------RKHLVRDFNHFITCYLCRGYLIKPTTVTECLHTFCKSCIVQHFEESND------CPKCG--IQVHETNPLemlRLDNTLEEIIFKLVPGLREKE---EQQELEFWKKNQPK---ENGQAENLRCQRIGR------------------------------------------------------------------------------------------------------------------------------------------------------------------------------------------------------------------------------------------------------------------------------------------------------------
>A0A7S2SQ63	80	0.307	1.529E-11	10	122	447	20	128	265
----------PPAPEDPAAEsdgrTVKLDMDRLNSLFTCRICGGYFRDAHTITECLHTFCKSCLLKSFNEGYN-----VCPHCKVDLGPQPRNLILYDRTMQELVNKVLPGLDREDEE---KEADFY------------------------------------------------------------------------------------------------------------------------------------------------------------------------------------------------------------------------------------------------------------------------------------------------------------------------------------
>UPI001AAD7B88	80	0.306	1.529E-11	25	147	447	45	159	271
-------------------------LADLNPYILCSICKGYFVDATTITECLHTFCKSCIVKHF------YYSNRCPKCNVVVhQTQPLYNIRLDRQLQDIVYKLVVNLEERE---KKQMCDFYSERGLEVPKPTVPQPNITNRGRPRK-----------------------------------------------------------------------------------------------------------------------------------------------------------------------------------------------------------------------------------------------------------------------------------------------------------
>A0A5J6BTH1	80	0.252	1.529E-11	25	194	447	8	195	286
-------------------------VKDLNEFVKCNLCYGYLIDATTIIECMHSFCKTCIMKHL------EDFNTCPTCDCQLhETKPYLDVKTDKVLQSIVYQLYPSVFKDE---MKRRREFHSNYKVkSELChlspekrGEVPVDAYSGLEddlisVELIMRNDLSSPLNSMETPPIYMLCPsiltmghLSKFLTQKFQVSSNTKLcifcvpNDELDEKY------------------------------------------------------------------------------------------------------------------------------------------------------------------------------------------------------------------------------------------------------------
>A0A7S4C3W2	80	0.304	1.529E-11	23	166	447	82	233	288
-----------------------FQTRIINPHLVCTLCMGYFKDACTIIECLHTFCRACIHRHF------KDSNVCPTCDSHLGTNPRDLVRTDRTLQSIVDKVFPQFADYECGTKRApspaeepgakhaktgAAEAEPQ-EISFSLQEVGTglEAINTGRLE-KPYLRTSTRLTVEHL-KKYL----------------------------------------------------------------------------------------------------------------------------------------------------------------------------------------------------------------------------------------------------------------------------------------
>UPI0018D89A56	80	0.220	1.529E-11	20	262	447	6	288	307
--------------------PPRPKMTDINPLIVCILCGGYYVDATTIVECMHSYCRACIVAYL------RQSKQCPTC--DILVHKSRPmqkIRPDTTLQKLVYKMVPGLYRDE---IRRRRDFHrthvqhsengestsssppedPTkiCDDSIIIythDEMISLSLEYCQPSasttrgKKQMNGDSePRdagtdINGNAIADKrdidarYLRCP--AAVQ-ISHLKKFIRNKFGLPQAYKvDVLHREGGDDVLRDNYTLMDIAYIYTWKRMGPLPLLYriceplpsNNKRTCSD--ASMTSTPASNGESPAKSaKIQ----------------------------------------------------------------------------------------------------------------------------------------------------------------------------------------
>A0A671PQ08	80	0.250	1.529E-11	14	155	447	11	141	308
--------------QEAIMDSTEIDVSprSLHSELMCPICLDMLKNTMTTKECLHRFCSECIVTAL-RSGN----KECPTCRKKLV--SKRSLRADPNFDALISKMYPSRDEYE-AHQDKVLE-----QLSLL---HNKEALSssiEQGLRMQARHRSHPR---------------------------------------------------------------------------------------------------------------------------------------------------------------------------------------------------------------------------------------------------------------------------------------------------
>A0A6G0T4U8	80	0.272	1.529E-11	23	151	447	35	158	330
-----------------------VPLRSLERELMCPICLDLLNKTVA-TKCLHRFCSECITTAL-RSGN----KECPTCRQKI--KSKRCVRRDPGFDNLITSFYPnreEYYAYQRNLIEKIKK-NQSQD--NLIQSIN-EGLKMQQkkrsYQTKKKRS-------------------------------------------------------------------------------------------------------------------------------------------------------------------------------------------------------------------------------------------------------------------------------------------------------
>K3X845	80	0.274	1.529E-11	1	121	447	44	160	413
-IEDCTLYDIYRQPRAPITDPsatKTLPVRVLNAELTCPICLGIIRNTMVVMECLHRFCGECIQKCL-----RLGNKECPSCR--IHIPSKRSLRRDENFDALIKTIYPDLAEFERNEDKLIEEI-------------------------------------------------------------------------------------------------------------------------------------------------------------------------------------------------------------------------------------------------------------------------------------------------------------------------------------
>A0A182N430	80	0.246	1.529E-11	14	154	447	23	161	442
--------------QEAITDNTEIAVSprSLHSELMCPICLDMLKKTMTTKECLHRFCSDCIITAL-RSGN----KECPTCRKKLV--SKRSLRPDPNFDLLISKIYPSRDEYEAHQERVLAKFNQSHSQQALVHSINEGiKLQSQNRpNRKQKgENDGP----------------------------------------------------------------------------------------------------------------------------------------------------------------------------------------------------------------------------------------------------------------------------------------------------
>A0A7R8VR25	80	0.261	1.529E-11	26	153	447	386	499	627
--------------------------DVIESELQCSICNELFVNAVTL-HCMHTFCEYCISKWKEKKND------CPVCRSKI-VSQTRMLVLDSLIDRMLDKLSDDLKHRRQEVVeeRKVKEL-----LSAKPKPSSSESRSNP---RERRHASS-----------------------------------------------------------------------------------------------------------------------------------------------------------------------------------------------------------------------------------------------------------------------------------------------------
>A0A6J1S381	80	0.320	1.529E-11	18	119	447	531	628	770
------------------LEARRMVVEnfgeLMESELQCSICNELFVMATTL-NCNHTFCQLCISNWLEK------KKDCPICRAP-SVTNSRSIVLDSFIDRMVENLSDDLKKRRKEIVEERR---------------------------------------------------------------------------------------------------------------------------------------------------------------------------------------------------------------------------------------------------------------------------------------------------------------------------------------
>A0A6P9AF02	80	0.322	1.529E-11	11	128	447	534	640	788
-----------QQAKQDVIENFG---ELVESELQCSICNELFVMATTL-NCNHTFCQECIASWVKKN------KTCPICRAPY-TQQSRSLVLDNFIDRMVENLSDDLKKRRREIVEERKVLAHVEDLE------------------------------------------------------------------------------------------------------------------------------------------------------------------------------------------------------------------------------------------------------------------------------------------------------------------------------
>A0A7R7VS75	80	0.215	1.529E-11	19	150	447	3	153	889
-------------------EARAGPgLGDLENELTCSICTELLYQPLTLLDCLHTFCGSCLKEWFfvqgtrRRSSRSAPKFTCPSCRAAV--RETRPNATVTTLLDIVLASNPSQaksTQEKEEIAQKYKpgdSVFPRDDTgeedeedGRVLDEVRQLSLqEGRSRTREQRH--------------------------------------------------------------------------------------------------------------------------------------------------------------------------------------------------------------------------------------------------------------------------------------------------------
>W3XBL2	80	0.212	1.529E-11	18	151	447	0	148	945
------------------MDSPRPGVD-LEKELTCSICTEVLYQPLTLLDCLHTFCGSCLKDWFSWqatiAENSPDPPpagtnvaTCPSCRAPV-----RDTRHNATVATLLDMFLaanPDKARSEEDKLEMHEKYQPGVDvlpkvstVEKSPEEQRLEELESQMLAQAREMS-------------------------------------------------------------------------------------------------------------------------------------------------------------------------------------------------------------------------------------------------------------------------------------------------------
>UPI00065F26F8	79	0.250	2.029E-11	21	150	447	4	115	117
---------------------RKHLVKDFNPYITCYICKGYLIKPTTVTECLHTFCKTCIVQHFEDSND------CPRCGNQVhETNPLEMLRLDNTLEEIIFKLVPGLREQE---LERESEFWKK----------NKPQENGQDLEHHHHH--------------------------------------------------------------------------------------------------------------------------------------------------------------------------------------------------------------------------------------------------------------------------------------------------------
>A0A6P7Y828	79	0.236	2.029E-11	21	186	447	4	145	215
---------------------RKHFVKEFNPYITCYICKGYLIKPTTVTECLHTFCKSCIVQHFEESND------CPKCGNQVhETNPLEMLRLDNTLEEIIFKLVPRLREDGSPKAKKAR-----------TDE-DYENEDDKDY-----HRSDPQIAI--CLDCLRNngQSGDNVVKGL--MKKFIRC--------------------------------------------------------------------------------------------------------------------------------------------------------------------------------------------------------------------------------------------------------------------
>UPI000C758B87	79	0.258	2.029E-11	7	116	447	13	117	227
-------YESLRTPQEAITENTEIAVSpkSLQSELTCPICLDMLTLTMTTKECLHRFCSDCIITAL-RSGN----KECPTCRKKLV--SKRSLRYDPNFDNLVANIFPDREEYEEEQQK------------------------------------------------------------------------------------------------------------------------------------------------------------------------------------------------------------------------------------------------------------------------------------------------------------------------------------------
>A0A6P7JTE5	79	0.257	2.029E-11	21	144	447	5	118	242
---------------------RRHLVRDFNHFITCYLCRGYLIKPTTVTECLHTFCKSCIVQHFEESND------CPKCG--IQVHETNPLemlRLDNTLEEIIFKLVPGLrEKEEQQELEFWRKNQPKENGQA------TESLRCQKF--------------------------------------------------------------------------------------------------------------------------------------------------------------------------------------------------------------------------------------------------------------------------------------------------------------
>A0A2I4D5P3	79	0.244	2.029E-11	21	152	447	5	118	244
---------------------RRHMVRDFNHFITCYLCRGYLIKPTTVTECLHTFCKSCIVQHFEESND------CPKCG--IQVHETNPLemlRLDNTLEEIIFKLVPGLREKE---EQQELEFWKK----------NQPKENGQEIPRCQWLTD------------------------------------------------------------------------------------------------------------------------------------------------------------------------------------------------------------------------------------------------------------------------------------------------------
>A0A3Q2DCB4	79	0.264	2.029E-11	21	142	447	5	114	245
---------------------RRHLVKDFNHFITCYLCRGYLIKPTTVTECLHTFCKSCIVQHFEESND------CPKCG--IQVHETNPLemlRLDNTLEEIIFKLVPGLREKE---EQEEVEFWKKNQPR----ENGQENLKYQ----------------------------------------------------------------------------------------------------------------------------------------------------------------------------------------------------------------------------------------------------------------------------------------------------------------
>A0A267H2H9	79	0.292	2.029E-11	24	126	447	11	108	274
------------------------PINQLNEHITCRLCQGYLIDATTIVECLHAFCRSCLLTHLTQQHA------CPVC--DIQLHkgdPYRAIRLDRALQSLVYKLVPGLFKSEMTRRRQFYVEHPSAG--------------------------------------------------------------------------------------------------------------------------------------------------------------------------------------------------------------------------------------------------------------------------------------------------------------------------------
>A0A674ISH5	79	0.256	2.029E-11	24	101	447	5	75	303
------------------------PAKMLLDELTCSVCTDYFKDPVSL-DCGHNFCQACITQYW---EGLRTNFCCPECRTTF---SQRSFKPNRHLRNIVE---------------------------------------------------------------------------------------------------------------------------------------------------------------------------------------------------------------------------------------------------------------------------------------------------------------------------------------------------------
>H9GEL2	79	0.246	2.029E-11	14	152	447	25	163	346
--------------QEALMDGTEIAVSprSLHSELMCPICLDMLKHTMTTKECLHRFCSDCIVTAL-RSGN----KECPTCRKKLV--SKRSLRPDPNFDALISKIYPSRDEYEahqDRVLAKLNRLHNQQALRSSMEEGlKVQAMNRGQRVRRQRHeSD------------------------------------------------------------------------------------------------------------------------------------------------------------------------------------------------------------------------------------------------------------------------------------------------------
>A0A7S4NXN2	79	0.283	2.029E-11	28	161	447	261	375	416
----------------------------VGGDLVCPICQDYMV-ACTSLQCSHLFCNACIHTWLSKH------KCCPVCRKEIE-TLEEPIRM-RVVDSMIEKLAPHLPKEDQESLRARKGTYDNEDA--------TNKRRAQELEINIR--DTGKANLLHV---------------------------------------------------------------------------------------------------------------------------------------------------------------------------------------------------------------------------------------------------------------------------------------------
>UPI0004A4CE8D	79	0.273	2.029E-11	21	154	447	281	409	466
---------------------REETLAVLTvSDFECPLCIRLFFEPVT-TPCGHTFCKNCIERSLDHN------VRCPLCKQPLQ-EYLKNRKYNPTtlLQNIMEQLFPsQLAERKQVHDAEMAELSNSTYWHFVEaSSCRVGSRSREQINR--QHGSMP----------------------------------------------------------------------------------------------------------------------------------------------------------------------------------------------------------------------------------------------------------------------------------------------------
>A0A7R8XFR7	79	0.230	2.029E-11	11	150	447	374	521	523
-----------QKNKDMETEIEKIRRSfkqlevTMETELQCPICNELYVQAVVV-DCGHTFCSMCIEIWCKMQQT------CPSCRCEVK-TYRRLLMLDNYINRLVTNLPDDIQQQRKGLLQERevsresqqitVEAEATEDNEEETDAGNDERANEDDHERTNEH--------------------------------------------------------------------------------------------------------------------------------------------------------------------------------------------------------------------------------------------------------------------------------------------------------
>Q4SQS1	79	0.258	2.029E-11	29	161	447	8	147	619
-----------------------------EEQVHCSICLDVFTNPVSI-PCGHNFCQSCIIGYWKSSPL----HQCPMCKKSF--YKRPDISVNTVLREIAEQFKEirvlQGAVSEEGREKRWtRERGKMEDEELLLEEDQvqqvVDELKQkQEEERKRKETpggtKAPKEDLPQL---------------------------------------------------------------------------------------------------------------------------------------------------------------------------------------------------------------------------------------------------------------------------------------------
>UPI00177E4AAD	79	0.232	2.029E-11	20	194	447	225	418	1750
--------------------PRKVLLSVMNPHIICHLCNGYLIDATTIVECLHSFCHSCLIKHLRTEQY------CPRC--EMMInTAKPNIKPDTTLQAIVYKLVPGLYERELMRKRAFYKDRPEeaamATPEQRGDDTEHLIFSPSDYmSLSLEFADTDELvrrksGYGELLkPRYLQCPamctvghLKKFVHGKFdiDAQRFnidimYKVKTIvLLDHY------------------------------------------------------------------------------------------------------------------------------------------------------------------------------------------------------------------------------------------------------------
>A0A7S0Q4F3	79	0.382	2.693E-11	23	116	447	38	125	134
-----------------------FQTRIVNPHLVCHLCMGYFKDACTIIECLHTFCRACIHRHF------KDSNACPTCDSHLGTNPRDLVRTDRTLQSIVDKIFPQFAHRESGSKR------------------------------------------------------------------------------------------------------------------------------------------------------------------------------------------------------------------------------------------------------------------------------------------------------------------------------------------
>A0A504Z169	79	0.307	2.693E-11	23	130	447	9	113	154
-----------------------VLLSDLNEYITCRLCKGYLIDAVSITECLHPFCKSCIVKYLEE------KYDCPSCGILIHQsHPLNYISFDRTLQDIVYKVVPNLRERE---KKLREEFYHSmgktpPECEDL----------------------------------------------------------------------------------------------------------------------------------------------------------------------------------------------------------------------------------------------------------------------------------------------------------------------------
>UPI0004D07AFE	79	0.246	2.693E-11	21	158	447	4	139	170
---------------------RKHLVKDFNPYITCYICKGYLIKPTTVTECLHTFCKTCIVQHFEDSND------CPRCGNQVhETNPLEMLRLDNTLEEIIFKLVPGlreQLERESEFWKKNK---PQengqDDMAKTDkpkvDEEGDENQDDKDY-----HRSDPQIAI------------------------------------------------------------------------------------------------------------------------------------------------------------------------------------------------------------------------------------------------------------------------------------------------
>A0A1B6FD52	79	0.260	2.693E-11	14	149	447	24	153	191
--------------QDAITDSTEIAVSprSLHSELMCPICLDMLKKTMTTKECLHRFCSDCIITAL-RSGN----KECPTCRKKLV--SKRSLRPDPNFDLLISKIYPSRDEYEAHQVKVLEKLHKSHSQAALMNSIN-EGIKLQTQNRLQR---------------------------------------------------------------------------------------------------------------------------------------------------------------------------------------------------------------------------------------------------------------------------------------------------------
>A0A2H6N132	79	0.317	2.693E-11	15	117	447	84	182	194
---------------DCDEEDERmINLSELVPYIMCSICKGYFIDATTITECLHTFCKSCIVRHF------YYSNRCPKC--NIVVHQTQPLyniRLDRQLQDIVYKLVVNLEEREKKRMRK-----------------------------------------------------------------------------------------------------------------------------------------------------------------------------------------------------------------------------------------------------------------------------------------------------------------------------------------
>A0A3Q2VSI9	79	0.241	2.693E-11	29	189	447	2	180	221
-----------------------------DRQFCCAVCLDLLKDPVTI-PCGHNYCMSCIETYW-KAENVKGIHSCPQCRQAFTPRPIlkmkylQPIHDSPAFEkhKLVDKMF---CRTDQMCVcclcwinkHRGHETVPVekeradkeKDLEVILKEVQRRIQNRKKEEGvLEKEIEGIKLSADTAV-KDIEMTVDELVSFIKENASNLK-QQI-----------------------------------------------------------------------------------------------------------------------------------------------------------------------------------------------------------------------------------------------------------------
>Q4SG67	79	0.278	2.693E-11	23	161	447	0	135	225
-----------------------IPLNQFYPYIRCGLCCGFLIDASTITECLHTFCKSCIVKHF------FYSNRCPTC--SIVVHETQPLyniRPDRQLQDIVYKMIPFL---EELEREQMRSFYKSRGLEVPNPVISSPSLVVSKKQKKEALSQSvftipPELNVSLL---------------------------------------------------------------------------------------------------------------------------------------------------------------------------------------------------------------------------------------------------------------------------------------------
>F6RKD4	79	0.250	2.693E-11	25	244	447	0	241	248
-------------------------MQDFQKELICSICKEYLANPISI-ECGHSFCHSCLfCSW----QAASLRFSCPECRA---VSQLRDFQVNVRLGKLVAFAknlrPPSLQNPEgqnkCEIHQKTYKLFCEDDQSLaCLDCFESQKHKAPTlYCRDEaAESYRAKLqetamNLrkktKYVVKQILvgNVKmqlWEKMVkdQKINISSEFRKLHQFLDEEKTEY--LSIVERHKMDGVKGLKKRITELSQHSQelrKMITDLEEKyRKPQVDLLQ----------------------------------------------------------------------------------------------------------------------------------------------------------------------------------------------------------
>A0A5J6BXQ8	79	0.255	2.693E-11	26	187	447	9	171	278
--------------------------KDLNEFVTCNLCNGYLIDATTLTECMHSFCKTCIVKYL------ENFSTCPICNCQLhKGKPYLDVKSDNVLQSIVYLLFPSVFEEE----KKRRKIHSnskvkSEICYFsreKRDELYKDPFSGLEddfisVELIMRNNASSLLNCMETPPVYLLCPL--FLT-IGHLSKFLAQK-------------------------------------------------------------------------------------------------------------------------------------------------------------------------------------------------------------------------------------------------------------------
>B6AI95	79	0.271	2.693E-11	23	187	447	35	189	279
-----------------------FRIKVIADLLECPLCKGFFRNATTIKECLHTFCNVCIINYIES-----GKESCPKCGEYMGVHPIEGLVFDRTIQNITDKIFPQFRILENQLK---KEFNIKYNIGN--NNNNIDILNPNLYSKICRSSiYNSKLTPINANNEFHNKILDLILNSD-DKDKLEEMK-------------------------------------------------------------------------------------------------------------------------------------------------------------------------------------------------------------------------------------------------------------------
>A0A7S4P2T1	79	0.271	2.693E-11	11	207	447	19	223	286
-----------KEEEICWIEGRNLVFKrrHFNKFFTCGLCEGYLREAHTIRECLHSFCKSCILKYL------QTKKTCPTCSVDLGVHPQRLLKFDRALQQLQDKVYPEAKKED---ERREAEFFKErGEPNPHEeEERPKKKLKtsqdGEETnEGDEKEKEKEQEKAKELADKERKEQEKKSVsfQCLpYKEEGKGKEKGKGkDTSLPalakNFINTSADVSIK-----------------------------------------------------------------------------------------------------------------------------------------------------------------------------------------------------------------------------------------------
>A0A7K7Y6V8	79	0.272	2.693E-11	15	161	447	59	201	293
---------------DSDDDRERmINLTELTPYIQCSICKGYFIDATTITECLHTFCKSCIVRHF------YYSNRCPKC--NIVVHQTQPLyniRLDRQLQDIVYKLVVNLEERE---KKQMHDFYKERGLEVPKPAVPQPVLPTRGRPRKVLGSvfrIPPELDISIL---------------------------------------------------------------------------------------------------------------------------------------------------------------------------------------------------------------------------------------------------------------------------------------------
>A0A1S3IDI5	79	0.244	2.693E-11	0	155	447	0	163	351
MATEaappSNKTWELslyelqRTPQEAITDNTEIAVSprSLHSELMCPICLDMLKNTMTTKECLHRFCQECIITAL-RSGN----KECPTCRKKLV--SKRSLRHDPNFDALISKIYPSrdeyEAHQERVLAKLNKHHNPAALTTSIEEGLRLQAMNRAQRVRKQVNED-PR---------------------------------------------------------------------------------------------------------------------------------------------------------------------------------------------------------------------------------------------------------------------------------------------------
>B8CC82	79	0.310	2.693E-11	23	124	447	100	193	355
-----------------------FPVSNLRDHLICSLCKGYFRDPYTVADCLHSFCRSCLI-----AQFTVGRHRCPTCDISLEPDPFREVLADRTLQEVVEKVFPwMQTKEEQ----DEKEFYAS----------------------------------------------------------------------------------------------------------------------------------------------------------------------------------------------------------------------------------------------------------------------------------------------------------------------------------
>A0A2D4C1K4	79	0.240	2.693E-11	9	154	447	53	196	383
---------QPRQPVTSPEVTRTLPVRVLNADLTCPICLGIIRNTEVVMECLHRFCGDCIQKCL-----RVGXXECPSCR--IHIPSKRSLRKDTNFDELIAKIYPnldEFQSQEEkxiEEINRTRHFNNALTqsTKMGVQSQQTMRRNG---SKKRSPSDPP----------------------------------------------------------------------------------------------------------------------------------------------------------------------------------------------------------------------------------------------------------------------------------------------------
>UPI0009E306E5	79	0.371	3.574E-11	18	109	447	0	88	96
------------------MDSKEVVIKicDLNPHVVCSLCAGYFVDATTITECLHTFCKSCIVKYFQTSKN------CPMC--NLQIHETQPLfnlRLDRTMQDIVAKLVPGIVE-------------------------------------------------------------------------------------------------------------------------------------------------------------------------------------------------------------------------------------------------------------------------------------------------------------------------------------------------
>A0A401U3Z9	79	0.240	3.574E-11	22	120	447	3	97	106
----------------------KHQLLRLTEETICPICLDFFTDP-VILECGHNFCRSCITQSWEKKEA----NSCPECREEF---PERNLRVNRALANLAEearklKLDPK-EKESKPHCEKHQE--------------------------------------------------------------------------------------------------------------------------------------------------------------------------------------------------------------------------------------------------------------------------------------------------------------------------------------
>G7YJ33	79	0.309	3.574E-11	23	131	447	7	107	119
-----------------------VKLSTLNGHLICGLCGGYLIDATVLTECVHVFCRSCIVKYLTEH------KVCPLCQSLIqETRPGHALRPDTVLQRVVYKLVPGLLKTE---MQRLTEFCSSMSASETL---------------------------------------------------------------------------------------------------------------------------------------------------------------------------------------------------------------------------------------------------------------------------------------------------------------------------
>UPI00126738B4	79	0.286	3.574E-11	20	133	447	9	115	162
--------------------PERIKLVEINPHLTCYLCKGYYVDATTISECLHSFCRSCIIKFL------HKHSYCPIC--EVIInKAKPNLKLDKTLQDIVYKLVPELFLNEMKRRQRFYRDQPDLAAKVTLEE-------------------------------------------------------------------------------------------------------------------------------------------------------------------------------------------------------------------------------------------------------------------------------------------------------------------------
>A0A2R5LIZ5	79	0.275	3.574E-11	22	173	447	0	136	218
----------------------RLYIRDLNPHIVCLLCAGYLIDAASITECLHTFCKSCIVKYLQTS------RLCPICNTKVhETQPHLSLRQDRTLQDIVYKVVPELLENE---TKQRKEF----------EERRGEAIAEQrvEEERQLSHTHHYANdELVHICLEPTSKGGNGF---------------------------------------------------------------------------------------------------------------------------------------------------------------------------------------------------------------------------------------------------------------------------------
>A0A7I8VQ06	79	0.304	3.574E-11	25	150	447	28	146	248
-------------------------IRELNQQIVCSLCAGYFIDATTITECLHTFCKSCIVKYLQTMKA------CPVCYTKIhETNPLLNLKKDQVMQDIVYKLIDGLYEREQ---DRVAKFFASRGMtQGDEQERQRSHAIAAAYENPNAH--------------------------------------------------------------------------------------------------------------------------------------------------------------------------------------------------------------------------------------------------------------------------------------------------------
>A0A6P3WDI4	79	0.280	3.574E-11	11	114	447	19	117	258
-----------PSDDDNTDDERALPLRDFYPYIRCSLCNGFLVDATTITECLHTFCKSCIVKFF------FYSNRCPNC--AIVVHQTQPLyniRPDRQLQDIVYKMVPHLEKHERKC--------------------------------------------------------------------------------------------------------------------------------------------------------------------------------------------------------------------------------------------------------------------------------------------------------------------------------------------
>F6ZZ26	79	0.311	3.574E-11	19	137	447	113	225	269
-------------------DEIKIKLADLNIHISCKICCGYLVDATTITECLHSFCKSCITKHL------AVYLTCPICDVKLqNANIYSSVKADIVLQDIVDKLLPGIQTME---NRNFLEFHknPDSDLQTKLIYCPYK---------------------------------------------------------------------------------------------------------------------------------------------------------------------------------------------------------------------------------------------------------------------------------------------------------------------
>A0A7S2NRS4	79	0.284	3.574E-11	23	199	447	51	226	270
-----------------------FSIPSINSHLICSLCNGYYREPHTIPECLHTYCKSCL--YMSFRSGFKN---CPKCNKSLEPDPYKAVLFDRTMHEIVNKIFPHLAEQD---AKDEEEFYMRRGIkrkqESKPQENKTKA-TDKKKPIKSTWEDSMDFQLIpdaePVEGKGLS-PLEKPLLRTSGRLKIVQLKKFLAEKLKlDVVK-------------------------------------------------------------------------------------------------------------------------------------------------------------------------------------------------------------------------------------------------------
>A0A7S2SVQ2	79	0.267	3.574E-11	11	149	447	30	160	280
-----------KRLEGQVVER---PLHLINAELTCPVCLGTLRNTMIVMECLHRFCNECIQKSL-----RIGRKECPSCR--IHVPSRRSLRQDTNFDAIIKKIHPNLTKELQSEEKRIAQHNRErnLNNAFTL-SCQAGIqLQQQQRKRSQK---------------------------------------------------------------------------------------------------------------------------------------------------------------------------------------------------------------------------------------------------------------------------------------------------------
>A0A3P8YGI5	79	0.231	3.574E-11	19	171	447	51	187	284
-------------------DEPELPLNQFYPYIRCALCCGFLIDATTITECLHTFCKSCIVKHF------FYSNRCPNC--SIVVHQTQPLyniRPDRQLQDIVYKMLPHL---EEMERARMVDFYKQrgLDVPKTVMAAPVVPHKSQKQRR------------EMLPQSVFTIPaeLD-----------------------------------------------------------------------------------------------------------------------------------------------------------------------------------------------------------------------------------------------------------------------------------
>A0A662XZT3	79	0.269	3.574E-11	21	157	447	215	344	545
---------------------KTLPVRVLNADLTCPICLGIIKETMVVMECLHRFCGACISTAIRQNQ-----RQCPSCR--IHIPSKRSLRPDRNFDALVRKIHPNLAEFErnenQIIERLNRSRH----FNNAYTESTRMGVLNQATTRRNGGRKKPTEG-------------------------------------------------------------------------------------------------------------------------------------------------------------------------------------------------------------------------------------------------------------------------------------------------
>A0A0G4GKQ4	79	0.318	3.574E-11	23	135	447	31	133	877
-----------------------FRLKVLADLMTCEICEGFFCDPYTVKECLHTFCRSCIVEYI-----YQEGKKCPRCSQPFEGNYLQCVVSDRAILNLSQKLFPNFTKKE---AAERKALEDFIGC--PLDALN-----------------------------------------------------------------------------------------------------------------------------------------------------------------------------------------------------------------------------------------------------------------------------------------------------------------------
>A0A135S3L8	79	0.205	3.574E-11	18	147	447	0	139	985
------------------MDSSRPALD-LEGELTCSICTELLYQPLTLLDCLHTYCGACLKDWFsfqaQQAENSPTPPapgtnifTCPSCRAPV-----RDTRHNATVATLLDMFVaanPDRRRSESDVAEMVKKYKPGdqVLPEVKIPERTPEERRAEEEERR-----------------------------------------------------------------------------------------------------------------------------------------------------------------------------------------------------------------------------------------------------------------------------------------------------------
>A0A3Q3FT46	78	0.252	4.743E-11	25	103	447	5	79	104
-------------------------ISVTESQFRCPICLDILRDPVSI-PCGHTYCMACVNNYWDQAEP-PGRLSCPQCRESF--SPRPVLRRNTVLAEVVDKL-------------------------------------------------------------------------------------------------------------------------------------------------------------------------------------------------------------------------------------------------------------------------------------------------------------------------------------------------------
>A0A183KCZ2	78	0.346	4.743E-11	23	120	447	6	98	120
-----------------------VPVILFNPYLTCNLCRGYLIDATTIVECLHSFCRSCILTYL------KLNTTCPVC--ATLLHKTKPhcaIRPDRALQSIVYKLIPNLFEKEMLCRRKFYE--------------------------------------------------------------------------------------------------------------------------------------------------------------------------------------------------------------------------------------------------------------------------------------------------------------------------------------
>A0A6A4WAW2	78	0.333	4.743E-11	22	128	447	28	129	193
----------------------RPRLGDLRSHITCVLCAGYFIDATTIVECLHTFCRSCILCHLESS------SCCPVCATTIhRTKGSSSLRADATLQTLVYKMVPDLFSQEMQQRRDFYEEKPYADPE------------------------------------------------------------------------------------------------------------------------------------------------------------------------------------------------------------------------------------------------------------------------------------------------------------------------------
>A0A4X1U800	78	0.250	4.743E-11	25	166	447	6	169	198
-------------------------LAQLQAEASCPICLDYLQDPVT-TDCGHNFCHSCL---LQRWEGLQGDFPCPVC---LQHCPDRSLRRNTQLCHMVDvvKQLPnmegEGKQQEEkalcLKHHQVLSLFCEEDLELLCPQCKISSHHGGHlvvpmepaaacHRRRLKGSIEPlkeqhevaKKALEMQVSKTF----------------------------------------------------------------------------------------------------------------------------------------------------------------------------------------------------------------------------------------------------------------------------------------
>UPI0013F33BD5	78	0.250	4.743E-11	19	201	447	18	221	246
-------------------EEFQVKIKDLNEHIVFCLCSGYFMDATTTTECLHTFCKSCIVKYLQTS------KYCPMC--NIKIHETQPLlnlKLHRVMQDIVYKRVPGLQDSE---EKRIREFYQSrsLDwvTQPSGEEPALSNLGLPfsSFDHSKAHYyrYDEQLSLCMewlssgedknksiLQNKYVGCSVRAEVRHLRRvlcHHLMLNPqhVQLLfdNEVLPDHMtMKQ-----------------------------------------------------------------------------------------------------------------------------------------------------------------------------------------------------------------------------------------------------
>A0A6P7Y6D1	78	0.279	4.743E-11	15	127	447	67	173	303
---------------SDEENERMINLSELNAYILCSICKGYLIDATTITECLHTFCKSCIVRHF------YYSNRCPKC--NIIVHQTQPLyniRLDRQLQDIVYKLVINLEDRE---KKKMFDFYKErgLDV-------------------------------------------------------------------------------------------------------------------------------------------------------------------------------------------------------------------------------------------------------------------------------------------------------------------------------
>UPI00160344C5	78	0.269	4.743E-11	11	120	447	134	241	344
-----------KEQQEQSVKKVREEVvenvtNVMESELQCNICTELFVQATTL-HCSHTFCYACILEW-----TKTRKMECPTCRTKV-TSQTRSLVLDSYIDKMVESYSEELKQHRMALLQDRKE--------------------------------------------------------------------------------------------------------------------------------------------------------------------------------------------------------------------------------------------------------------------------------------------------------------------------------------
>V4B9H0	78	0.237	4.743E-11	14	150	447	24	157	345
--------------QEAITDNTEIAVSprSLHSELMCPICLDMLKSTMTTKECLHRFCQECIITAL-RSGN----KECPTCRKKLV--SKRSLRPDPNFDALISKIYPSRDEYEahqEMVLANIGKHHNTASLTLSIEEGlRLQAMN--RAQRVRKH--------------------------------------------------------------------------------------------------------------------------------------------------------------------------------------------------------------------------------------------------------------------------------------------------------
>A0A7J7A4A2	78	0.215	4.743E-11	14	155	447	24	169	412
--------------QDAIVDNTEIAVSprSLHSELMCPICLDMLKKTMTTKECLHRFCSDCIITAL-RSGN----KECPTCRKKLV--SKRSLRPDPNFDLLISKIYPSRDEYEahqERVLAKLNKSHSQAALVNSITEGiklqsqNRPNRSRKNNEEQRENINEPR---------------------------------------------------------------------------------------------------------------------------------------------------------------------------------------------------------------------------------------------------------------------------------------------------
>UPI0006768F6E	78	0.280	4.743E-11	0	120	447	464	572	604
MLKAENENGEITAKESAVAEFA----DIMENELQCSICAELFVCATTL-NCAHTFCKYCITMW------KKKKWECPICRKPI-TSECKSLVLDSFIEKMVENLSAEMKKKRLDLLKSREE--------------------------------------------------------------------------------------------------------------------------------------------------------------------------------------------------------------------------------------------------------------------------------------------------------------------------------------
>UPI0018A77C62	78	0.260	4.743E-11	19	118	447	444	535	992
-------------------EVVESVSDVLENEFQCPICNELFMTAVML-NCSHTFCRYCIDQW------KKNKKECPNCRQAI-TSETRSLVVDNFIEKIVPTLSEELKKRRAELVEER----------------------------------------------------------------------------------------------------------------------------------------------------------------------------------------------------------------------------------------------------------------------------------------------------------------------------------------
>UPI000C03E4D5	78	0.370	6.293E-11	20	105	447	8	90	102
--------------------EKKLKLQDLNSFITCKLCSGYLIKPTTITECLHTFCRSCIVRYLQD----RDDNKCPTC--SILIHETNPFemlRSDQTLEDVVYKLVP-----------------------------------------------------------------------------------------------------------------------------------------------------------------------------------------------------------------------------------------------------------------------------------------------------------------------------------------------------
>T1G7Q0	78	0.307	6.293E-11	20	122	447	7	101	109
--------------------ENKIKVMDLNPHLLCSLCSGYMINASTIIECLHSFCKSCIYSYVESN------KYCPICDVQIhKTKPHTNIKPDKTLQTLIYRLVPNLLKNE---MQRRQTFF------------------------------------------------------------------------------------------------------------------------------------------------------------------------------------------------------------------------------------------------------------------------------------------------------------------------------------
>UPI001901C3C8	78	0.287	6.293E-11	20	112	447	3	90	117
--------------------PRKHLVKDFNHFITCYVCKGYLIKPTTVTECLHTFCKSCIVQHFEDSND------CPKCGIQVhETNPREMLRLDNTLEEIIFKLVPGLREKEQ----------------------------------------------------------------------------------------------------------------------------------------------------------------------------------------------------------------------------------------------------------------------------------------------------------------------------------------------
>UPI0019666A68	78	0.236	6.293E-11	28	103	447	8	76	144
----------------------------LQDEFTCSVCLDTLTDPVTI-PCGHNFCLMCLTDYWDQSQE----CSCPQCREKFTTRP--ELNRNTLLNEVIKKL-------------------------------------------------------------------------------------------------------------------------------------------------------------------------------------------------------------------------------------------------------------------------------------------------------------------------------------------------------
>A0A7S1Z6H7	78	0.313	6.293E-11	23	137	447	85	191	201
-----------------------FPLSPVHSRLICTLCMGYFRDPYTIAECLHTFCKSCLFFAF-----RSGFRRCPECETSLEPDPFKEALSDRTMQTLVDKIFPHLKEKD---DRDEREFYARRGIRMKRDHSEVE---------------------------------------------------------------------------------------------------------------------------------------------------------------------------------------------------------------------------------------------------------------------------------------------------------------------
>A0A6J2R4T4	78	0.248	6.293E-11	19	161	447	23	163	256
-------------------EEPKLPLNHFYPYIRCALCCGFLIDATTITECLHTFCKSCIVKHF------FYSNRCPTC--NIVVHQTQPLyniRPDRQLQDIVYKMVPflEEFEREQVCnfyKDRGLEV-PKPVVVSPPCPV---VLKRQKKENIPPsvFTIPPELDVSLL---------------------------------------------------------------------------------------------------------------------------------------------------------------------------------------------------------------------------------------------------------------------------------------------
>A0A2D0QLV8	78	0.264	6.293E-11	20	163	447	33	173	263
--------------------ERSLPLRDLYPYIRCGLCNGFFIDATTITECLHTFCKSCIVKHF------FCSNRCPNC--SIVVHQTQPLyniRPDRLLQDIVYKTVPYLEEVERAQIYAFyKERglpIPKPAPSML--PIKLLKQKQRDYMPQSVFTIPPELDVSLMLD-------------------------------------------------------------------------------------------------------------------------------------------------------------------------------------------------------------------------------------------------------------------------------------------
>A0A6J0CAC5	78	0.244	6.293E-11	14	154	447	44	181	267
--------------QDAITDNTEIAVSprSLHSELMCPICLDMLKKTMTTKECLHRFCSDCIITAL-RSGN----KECPTCRKKLV--SKRSLRPDPNFDLLISKIYPSRDEYEahqERVLAKLNKSHSQAALVNSITEGI--KLQSQNRpQRSRKNANEP----------------------------------------------------------------------------------------------------------------------------------------------------------------------------------------------------------------------------------------------------------------------------------------------------
>UPI0014258830	78	0.296	6.293E-11	18	161	447	50	180	276
------------------LEPVQVKLTSINQYITCFLCGGYLVDASTVTECLHTFCKSCIVIHVQRS------ITCPVCDALIhETNPLSNIRFDRTKQDIIYELLPRIPKEEQ---ARFEAFYKS--RNLPLPPSSNEDVPN---KRSSAGSYSPVDDLVSV---------------------------------------------------------------------------------------------------------------------------------------------------------------------------------------------------------------------------------------------------------------------------------------------
>UPI001454E4CE	78	0.311	6.293E-11	20	122	447	4	98	303
--------------------PPRPKMADVNPLIVCILCGGYYVDATTIIECMHSYCRACIVAYL------RQSKQCPTC--DVLVHKSRPmqkIRPDKTLQKLVYKMVPGLYKDE---IGRRKEFH------------------------------------------------------------------------------------------------------------------------------------------------------------------------------------------------------------------------------------------------------------------------------------------------------------------------------------
>A0A5D6XKN8	78	0.274	6.293E-11	1	121	447	45	161	407
-VEDCTLYDLYRQPRAPVTDPRatkTLPVRVLNAELTCPICLGVIRSTMVVMECLHRFCGECIQKCL-----RLSNRECPSCR--IHIPSKRSLRRDENFDALISKIYPDLAAFERDEAKLIEEI-------------------------------------------------------------------------------------------------------------------------------------------------------------------------------------------------------------------------------------------------------------------------------------------------------------------------------------
>A0A7J7LHB4	78	0.287	6.293E-11	15	122	447	73	173	413
---------------DKDEEFVIIKLSEIRKEVQCPICLGIIRKTRTVMECLHRFCRECIDKSM-----RLGNNECPACRTHC--ASRRSLRDDPNYDTLIAVLYPDIDKYEEEIQESIAETF------------------------------------------------------------------------------------------------------------------------------------------------------------------------------------------------------------------------------------------------------------------------------------------------------------------------------------
>A0A4S8KI01	78	0.279	6.293E-11	6	120	447	44	154	455
------GGGQSSNEDDEEAEKPEFilvKLADIRKEVQCPICLGIIRKTRTVMECLHRFCRECIDKSM-----RLGNNECPACRTHC--ASRRSLRDDPNYDALIATLYPDIDKYEEEELAFHEE--------------------------------------------------------------------------------------------------------------------------------------------------------------------------------------------------------------------------------------------------------------------------------------------------------------------------------------
>A0A6J0BZ65	78	0.305	6.293E-11	26	120	447	388	474	683
--------------------------DIMDEQLTCSICSELFVKATTL-NCTHTFCQYCIDTW------EKKKKECPVCRTAI-IAMNRSLVLDNFIDKMVENLSVEYKKRRTDIVEERRE--------------------------------------------------------------------------------------------------------------------------------------------------------------------------------------------------------------------------------------------------------------------------------------------------------------------------------------
>T2M5Z3	78	0.282	8.350E-11	23	173	447	10	164	167
-----------------------IKLRDLNPYLVCMLCAGYFVDATTIIECLHTFCKSCIVRHLQSS------KRCPTC--NIQIHETEPmskLMLDRTMQDIIQKLIPwvfiDESRRaqdfECKLNKQVVTDIPKNDFQKLeLVELKNSYLSDEQINLCLCLERRPDFFAQMKLEVNLTIVCREF---------------------------------------------------------------------------------------------------------------------------------------------------------------------------------------------------------------------------------------------------------------------------------
>A0A267DRX1	78	0.315	8.350E-11	22	132	447	1	104	208
----------------------RPQLRQLNNILVCSLCAGYLIDATRLTDCFHVFCKSCIVGHL----QTVRPSRCPECGQELKLEEEGCLRQDRVLQDLVYKLVPGLRASE---VHRRLDFSLELEKSLPLE--------------------------------------------------------------------------------------------------------------------------------------------------------------------------------------------------------------------------------------------------------------------------------------------------------------------------
>UPI000F4FD064	78	0.252	8.350E-11	21	112	447	4	90	236
---------------------RTHLVKDFNRYITCSVCRGYLIKPTAVTECLHTFCKSCIVQHFEES------NECPECG--IQVHETNPLemlRLDKTLEEIIFKLVPGLREKEE----------------------------------------------------------------------------------------------------------------------------------------------------------------------------------------------------------------------------------------------------------------------------------------------------------------------------------------------
>A0A3Q3WCA2	78	0.295	8.350E-11	21	122	447	32	125	252
---------------------PKLPLNQFYPYIRCGLCCGFLIDATTITECLHTFCKSCIVKHF------YHSIRCPTC--SIVVHQTQPLyniRPDRQLQDIVYKMVPLLEESE---RQRMTTFY------------------------------------------------------------------------------------------------------------------------------------------------------------------------------------------------------------------------------------------------------------------------------------------------------------------------------------
>A0A0V0YBE3	78	0.272	8.350E-11	27	133	447	58	160	295
---------------------------SLSSELMCPICLDMLKNTMTTKECLHRFCQDCITTAL-RSGN----KECPTCRCKLV--SKRSLRPDPNFDGIITKIYPsreEYDAMEAEAFDKMKKHHSTISLQRSIQE-------------------------------------------------------------------------------------------------------------------------------------------------------------------------------------------------------------------------------------------------------------------------------------------------------------------------
>A0A195F1R1	78	0.293	8.350E-11	28	119	447	204	287	297
----------------------------MDEQLTCAICSELFIKATTL-NCAHTFCHHCINSWNKKQKN------CPVCRKPV-ISMIRSLVLDNFIESMIDNLPTELKNRRKEIIQDRK---------------------------------------------------------------------------------------------------------------------------------------------------------------------------------------------------------------------------------------------------------------------------------------------------------------------------------------
>A0A3Q1H2G4	78	0.256	8.350E-11	10	147	447	80	229	303
----------LQKIQNG-DQEPKLPINQFYPYIRCALCCGFLIDATTITECLHTFCKSCIVKHFFRS------NRCPTC--SIVVHQTqphYNIRPDRQLQDIVYKMIP-FLEEGKLVMsppgpvvlRRQKKdnipqsvftIPPELDVSLLLEFVGAEegICNYKPLERR-----------------------------------------------------------------------------------------------------------------------------------------------------------------------------------------------------------------------------------------------------------------------------------------------------------
>A0A267GLL5	78	0.250	8.350E-11	15	148	447	21	158	326
---------------EPEIEEETYFLNpdAVSPHLYCCICQEVFKEPWRA-PCGHSFCKRCIFDWLQKNAI------CPSDRKPVTVG---QLHHDFLVQNIIDDyivACPwralGCNNVGPLhQLKEHKKICPLnpnTMPKVLQDySVQMLSSAQEELQRKQ----------------------------------------------------------------------------------------------------------------------------------------------------------------------------------------------------------------------------------------------------------------------------------------------------------
>A0A1I8JDI0	78	0.235	8.350E-11	11	128	447	32	147	360
-----------RRPQEAITDNTEIAVSprALHSELMCPICLDILKHTMTTKECLHRFCQVCIITAL-RSGN----KECPTCRKKLV--SKRSLRHDPNFDQLIAKIYPsreEFEAHEERVLAKLSKFASTVSCD------------------------------------------------------------------------------------------------------------------------------------------------------------------------------------------------------------------------------------------------------------------------------------------------------------------------------
>UPI0008F9ADC9	78	0.258	8.350E-11	14	154	447	24	161	364
--------------QEAITDNTEIAVSprSLHSELMCPICLDMLKKTMTTKECLHRFCSDCIITAL-RSGN----KECPTCRKKLV--SKRSLRPDPNFDLLISKIYPSRDEYEAHQVRVLEKLnksHSQAALVNSITEGI--KLQTQnRLQRLKKNANDP----------------------------------------------------------------------------------------------------------------------------------------------------------------------------------------------------------------------------------------------------------------------------------------------------
>A0A1B6LGD0	78	0.268	8.350E-11	12	117	447	335	430	476
------------REKENAEKKFKI---EMEEELQCSICAELFIEP-TVLNCGHMFCKTCIEEW------KRKKKVCPMCRTKI-VTSVRIFTVDMIIEKSV-ALLPDeaKTHREALIVQR-----------------------------------------------------------------------------------------------------------------------------------------------------------------------------------------------------------------------------------------------------------------------------------------------------------------------------------------
>UPI000719DDE1	78	0.270	8.350E-11	14	137	447	287	411	511
--------------QQQQLQQQRAAMvedfeELLESELQCSICSELFIEATTL-GCSHSFCASCIGEWM------KRKRDCPNCRAAI-ASISRSVVLDSYINSTVAHLGEDLKRRREEIVSQRssrsRDRSKSEGCEVVPEIMGAE---------------------------------------------------------------------------------------------------------------------------------------------------------------------------------------------------------------------------------------------------------------------------------------------------------------------
>UPI0019D14C24	78	0.269	8.350E-11	28	171	447	420	557	612
----------------------------MESELQCSICAELFVDATTL-NCSHTFCKYCITTWM------KKKRECPICRKDI-TSECRSLVLDSFIEKMVQNLTHEMKEKRKIMLKAREDEVTHMNTKTLgmipigLDTLMTEPLRS-IYDMI-----APtRLRLSMSPTPPNEIPtYD-----------------------------------------------------------------------------------------------------------------------------------------------------------------------------------------------------------------------------------------------------------------------------------
>A0A0N5APD0	78	0.308	8.350E-11	28	145	447	13	128	681
----------------------------LNENILCKLCQHYIIDAVTILECVHSFCRSCLLKHL------KESKTCPLCKIELGPKFTKAFKRDFFLQSMVYKLVPHVYWNEikQRAEYLRKSVITEEEIGFLLD-NNMTDLANHicaPYE-------------------------------------------------------------------------------------------------------------------------------------------------------------------------------------------------------------------------------------------------------------------------------------------------------------
>UPI000C719DC4	78	0.298	8.350E-11	28	123	447	746	834	848
----------------------------MDENLTCCICSELFVSAMT-TNCMHTFCKYCIESWVRRRRD------CPNCRAAI-VTMTRSIFVDDFIEKMLDSLTPEQSQKRKELVEERRRLtVP-----------------------------------------------------------------------------------------------------------------------------------------------------------------------------------------------------------------------------------------------------------------------------------------------------------------------------------
>R7V7L0	77	0.354	1.108E-10	18	107	447	1	85	100
------------------LSTSKVKLTELNPHLICVLCGGYYVDATTITECLHTFCKTCIVRYLDSS------KYCPVC--DVMVHKTKPLlhiRSDHLLQALVYKMVPGL---------------------------------------------------------------------------------------------------------------------------------------------------------------------------------------------------------------------------------------------------------------------------------------------------------------------------------------------------
>UPI00096B5433	77	0.359	1.108E-10	18	103	447	0	80	108
------------------MKTNRKRIADLNDVITCKICSGYFIDATTIVECLHTFCRSCIVKYLERN------KYCPVC--EVQVHKTKPLlsiKRDKTIQDVVYKL-------------------------------------------------------------------------------------------------------------------------------------------------------------------------------------------------------------------------------------------------------------------------------------------------------------------------------------------------------
>A0A7S0W4M1	77	0.285	1.108E-10	19	116	447	12	102	110
-------------------DEIRVPARLLNAELTCPICLSICRSTHTFMECLHRFCQECIETSL-----RVDKKECPKCR--IKVASRRALRPDQQFDSLVSAFHPDIDAYEEVEER------------------------------------------------------------------------------------------------------------------------------------------------------------------------------------------------------------------------------------------------------------------------------------------------------------------------------------------
>A0A4W3GIG3	77	0.252	1.108E-10	25	110	447	6	89	113
-------------------------LENLRNEATCSICLEFYTEPVTI-DCGHNFCRGCILQCWGTGQE---SVSCPQCRQQI---PQRGVRPNRTLsrfpQNFVSKnMLPDFTDE------------------------------------------------------------------------------------------------------------------------------------------------------------------------------------------------------------------------------------------------------------------------------------------------------------------------------------------------
>UPI0015F7A7DA	77	0.242	1.108E-10	18	201	447	0	206	207
------------------MATRRTPLvqtslvKDFNHFITCYLCRGYLIKPTTVTECLHTFCKSCIIQHFEDSND------CPKCG--IQVHETNPLemlRLDNTLEEIIFKLVPGLREKEgqQEIdfwrKNKSKESSQGDGLGLkklgLSDEDDD---DDQDY-----HRSDPQIALCldclhnngYAADNTVKCLLKKFIHCssrvtVGTIKKFLSLKLKLsssCEVRPlllfLYYNVQ-----------------------------------------------------------------------------------------------------------------------------------------------------------------------------------------------------------------------------------------------------
>A0A674C545	77	0.248	1.108E-10	18	195	447	0	175	223
------------------MATRRTPLvqtslvKDFNHFITCYLCRGYLIKPTTVTECLHTFCKSCIIQHFEDSND------CPKCG--IQVHETNPLemlRLDNTLEEIIFKLVPGLREKEgqQEIDFWRKNKSKEnSQVMRMVDE------DDQDY-----HRSDPQIAI--CLDCLHNNAmlQDNTVrySRLGTIKKFLSLKLKLsssCEVRP-----------------------------------------------------------------------------------------------------------------------------------------------------------------------------------------------------------------------------------------------------------
>UPI000878FCD0	77	0.284	1.108E-10	15	122	447	73	172	310
---------------SEDTDERSLPLVELFPYICCTLCNGFFIDATTITECLHTFCKSCIVKHF------FYSNRCPNCNVVVhQTQPLYNIRLDRQLQDIVYKMVPNLEEKE---RERMHDFY------------------------------------------------------------------------------------------------------------------------------------------------------------------------------------------------------------------------------------------------------------------------------------------------------------------------------------
>R1ERP1	77	0.219	1.108E-10	24	122	447	8	106	318
------------------------PLMDLEKELSCSICTDVLYQPLTLLDCLHTFCGACLKEWfsWQAQSATsHHPYTCPSCRASV-----RATQPNATVTTLLDMFLqanPGRGKSDQE-KEDMRKIY------------------------------------------------------------------------------------------------------------------------------------------------------------------------------------------------------------------------------------------------------------------------------------------------------------------------------------
>A0A0R3X727	77	0.271	1.108E-10	11	111	447	19	114	399
-----------RKPQEPITDGTKIAVSprSLQSELMCPICLDILKVTMTTKECLHRFCSDCIVTAL-RNGN----KECPTCRKKLV--SKRSLRRDPNFDALIAKIYPDREEYE-----------------------------------------------------------------------------------------------------------------------------------------------------------------------------------------------------------------------------------------------------------------------------------------------------------------------------------------------
>A0A6A5F8T5	77	0.273	1.108E-10	0	127	447	276	401	403
MRKEDGHG----KGENGHSREKRLSVLTVSD-FECPLCIRLFFEPVT-TPCGHTFCKNCIERSLDHN------LRCPLCKQPLQ-EFFKNRKYNPTvlLQDIMARLFPsQLAERKQVHDAEMAELskyaLPSsiytCDL-------------------------------------------------------------------------------------------------------------------------------------------------------------------------------------------------------------------------------------------------------------------------------------------------------------------------------
>A0A6J1CE12	77	0.262	1.108E-10	3	120	447	35	141	447
---DRSPSSSSNEEKDEFIVVK---LSDIRKEVQCPICLGIIRKTRTVMECLHRFCRECIDKSM-----RMGNKECPACRTHC--ASRRSLRDDPNYDSLISALYPDIEKYEEDEL-AFRE--------------------------------------------------------------------------------------------------------------------------------------------------------------------------------------------------------------------------------------------------------------------------------------------------------------------------------------
>A0A4C1VRY4	77	0.281	1.108E-10	28	122	447	587	674	733
----------------------------MESELQCSICAELLVHPVTL-GCSHTFCHYCITRWRQKSNN------CPNCRVTIK-SDAKSLAIETFIEKMVKNLSDDmKKKREEMLKEREAEAH------------------------------------------------------------------------------------------------------------------------------------------------------------------------------------------------------------------------------------------------------------------------------------------------------------------------------------
>UPI0005CF0F6F	77	0.280	1.108E-10	19	125	447	17	114	808
-------------------EKEKPLVKDLNQHIVCPLCQGYLIDATTLVECLHSFCRGCIIQRL-----NAGPRACPVCKTAA-VAP---LAADLGLQRLVYLVVPGLFRSEQERRRHFHQANPQC---------------------------------------------------------------------------------------------------------------------------------------------------------------------------------------------------------------------------------------------------------------------------------------------------------------------------------
>R7YRB0	77	0.238	1.108E-10	28	127	447	8	111	900
----------------------------LEKELTCSICTDVLYQPLTLLDCLHTFCGACLKEWFTFQGTStasstnLQPYTCPSCRATV-----RSTRPNATVTTLLDMFLqanPSRGKTEQEKEAMRKQYKPGDDV-------------------------------------------------------------------------------------------------------------------------------------------------------------------------------------------------------------------------------------------------------------------------------------------------------------------------------
>S4RZP3	77	0.252	1.470E-10	25	107	447	0	93	94
-------------------------MNFLEEELTCPVCYSLFEDP-RVLPCSHTFCRGCLEDILQGslhlspWRPLRTPFKCPSCRHvcELPLTGFTSLPVNFSLRNIVDKyrtsVCPEH---------------------------------------------------------------------------------------------------------------------------------------------------------------------------------------------------------------------------------------------------------------------------------------------------------------------------------------------------
>A0A6A0HDB2	77	0.296	1.470E-10	4	108	447	33	131	140
----NAGGDKLL-TADTSEPRTRIPMDVVNTHFICSLCNGYFVDATTIVVCLHSFCCACIVRYLEHS------VFCPVC--EVLLHatvPTSKLRPDPQLQALLYAILPELY--------------------------------------------------------------------------------------------------------------------------------------------------------------------------------------------------------------------------------------------------------------------------------------------------------------------------------------------------
>A0A151NC39	77	0.258	1.470E-10	22	102	447	59	142	217
----------------------RDMMELLEEDLTCPICCSLFDDP-RVLPCSHNFCKKCLEGILEGNVRNvlwrPSLFKCPTCRKETPVTGVNSLQVNYSLKGIVEK--------------------------------------------------------------------------------------------------------------------------------------------------------------------------------------------------------------------------------------------------------------------------------------------------------------------------------------------------------
>A0A6I9Q3A6	77	0.250	1.470E-10	29	126	447	10	106	223
-----------------------------DSNLTCIICFERFRIPVTI-PCGHTFCQECITKLWDTKSKAEIGPQCPLCQQEFPVRP--DLKRNVSMSELTEAANTSSSSSREVLVRGGdgGRAMPLCD--------------------------------------------------------------------------------------------------------------------------------------------------------------------------------------------------------------------------------------------------------------------------------------------------------------------------------
>A0A6P8V6C1	77	0.258	1.470E-10	15	127	447	13	119	231
---------------SEDEEEPERPLSEFYPYIRCALCSYFLIDATTIIECLHTFCKSCIVKHFFYN------NRCPTCSTVVhQTQPTYNIRPDRQLQDIVYKMVPFLEESE---RKQMCQFYKErgLDV-------------------------------------------------------------------------------------------------------------------------------------------------------------------------------------------------------------------------------------------------------------------------------------------------------------------------------
>A0A226EJ47	77	0.267	1.470E-10	20	177	447	28	190	241
--------------------KERVPVKeeltQINQYLMCSLCSGYLIDATSIIECQHTFCKSCILKYLETNGY------CPICDIELnTVKPHLSLRSDVIVQRLVYKLVPGLLLSE---LRRRREYAESKDVvkaaESVSDTMALEVDAASDLSTILSLDDVVSLSIEYYRgtdakDEPKPQPVQQKQDKL-----------------------------------------------------------------------------------------------------------------------------------------------------------------------------------------------------------------------------------------------------------------------------
>A0A482SWM6	77	0.358	1.470E-10	28	117	447	14	104	249
----------------------------VSSHLTCPLCQGLYRDAHTISECLHTFCKGCLMKEL-TFKSVRGSIACPTCSTALGHiqSIHTKIVHDRNLQSIVDKLFPEFDEQERGFVRQ-----------------------------------------------------------------------------------------------------------------------------------------------------------------------------------------------------------------------------------------------------------------------------------------------------------------------------------------
>A0A7S3K0S2	77	0.331	1.470E-10	23	166	447	73	227	285
-----------------------FRAADVNAHLVCRLCEGYFRDAHTITECLHTFCKQCLITYL-----RSGKGVCPHCNVFLGPHPQNVILHDRTMQTLVDKIFPIEKQTAPSLatttAKATTEKQPSspqkkTQAKDVTDQisFKVEPHNQQDANHPLQALDKPYLktsgKLKVLqLRKYL----------------------------------------------------------------------------------------------------------------------------------------------------------------------------------------------------------------------------------------------------------------------------------------
>UPI0003522E25	77	0.281	1.470E-10	20	196	447	138	319	343
--------------------PRTNSQQLSESHLECPICMSLFRSA-TDLSCGHSFCASCISTQL--QQVEPNQRRCPICRTPVtSIHPSYSLRrvVDAYIEANPErasQLSP-LISQEQL-LSSTGPVFPS--PNSLVNNNanmdrNYEGHFSPAPEnrsqRSQPSSGSETLMVIVFIFTVLHI-WDPF--DMKTLCGHTWWCDLLLDSYDE----------------------------------------------------------------------------------------------------------------------------------------------------------------------------------------------------------------------------------------------------------
>UPI0008117A69	77	0.258	1.470E-10	7	116	447	18	122	378
-------YELNRQPQPVITDCTEIAVSprSLHSELMCPICLDMLKTTMTTKECLHRFCQDCIITAL-RSGN----KECPTCRKKLV--SKRSLRPDPNFDALISKIYPSREDYEQQQER------------------------------------------------------------------------------------------------------------------------------------------------------------------------------------------------------------------------------------------------------------------------------------------------------------------------------------------
>UPI0019607AF5	77	0.243	1.470E-10	28	135	447	9	115	399
----------------------------LKEELTCPICLDIFRDP-TIVDCSHSFCKECVKQALRGQQS---PARCPLCHSPV-----GELRPNFHLRNIVQRVLdaPAHHEQEKqdgqgegkaESSGQAAEVVP---CDFCLQEPQ-----------------------------------------------------------------------------------------------------------------------------------------------------------------------------------------------------------------------------------------------------------------------------------------------------------------------
>A0A226ESD6	77	0.247	1.470E-10	9	120	447	290	394	559
---------FFKEQYKE--EVNKKLQDILESEFSCCICSCVFVEPSISPSCGHTYCHHCISEWL------KKKPECPICRSPINTPPKKHIEMGNYINKVYEFAGNDVKEKRDIQIKdRQKE--------------------------------------------------------------------------------------------------------------------------------------------------------------------------------------------------------------------------------------------------------------------------------------------------------------------------------------
>A0A2A4J7C8	77	0.274	1.470E-10	26	163	447	485	617	641
--------------------------ELMESELQCSVCNELFVEATTL-NCSHTFCKYCISVW------KKKKKDCPICRAPI-TSECKSLVLDSFIEKMVQSLSEDMKRKRKDILDNRKdEETALTRVQSTPTSTtasTTRNRRRNRRRTTTSHS-IPTSMTPMVVD-------------------------------------------------------------------------------------------------------------------------------------------------------------------------------------------------------------------------------------------------------------------------------------------
>UPI0006EB104A	77	0.278	1.470E-10	0	120	447	464	573	695
MLKAENETGEISAKESAVAEFT----DIMENELQCSICAELFVCATTL-NCAHTFCKYCITMW------KKKKWECPICRKPI-TSECKSLVLDSFIEKMVENLSEEMKRKRlDLLKSREAE--------------------------------------------------------------------------------------------------------------------------------------------------------------------------------------------------------------------------------------------------------------------------------------------------------------------------------------
>UPI001885D45A	76	0.252	1.950E-10	21	128	447	5	104	232
---------------------RTHRVRDFNRFITCYLCGGYLIKPTTVTECLHTFCKSCIVQHFEESND------CPKCG--IQVHETNPLemlRLDNTLEEIIFKLVPGLREQEEE---RELAFWRNTQCS------------------------------------------------------------------------------------------------------------------------------------------------------------------------------------------------------------------------------------------------------------------------------------------------------------------------------
>A0A4W4G0X3	76	0.229	1.950E-10	21	194	447	4	184	247
---------------------RRHLVKEFNHFITCYMCKGYLIKPTTVTECLHTFCKSCIVQHF------EDSNECPKCG--IQVHETNPLemlRLDNTLEEIIFKLVPGLRESKhagslEFLVKLCLKYdGPLCKKVKVADEN--SDVGDGDY-----HRGDPqiAICLDCLRNNGQlgeNIVkglMKKFIRCstrvtVGTIKKFLSLKLKLPSSY------------------------------------------------------------------------------------------------------------------------------------------------------------------------------------------------------------------------------------------------------------
>A0A6J2R8G1	76	0.258	1.950E-10	21	128	447	5	108	275
---------------------RKPLVKDFNHFITCYLCRGYLIKPTTVTECLHTFCKSCIVQHFEDSND------CPRCG--IQVHETNPLemlRLDNTLEEIIFKLVPGLRESEsQEKLDFWKKNQPRENGQ------------------------------------------------------------------------------------------------------------------------------------------------------------------------------------------------------------------------------------------------------------------------------------------------------------------------------
>A0A7S0EYT2	76	0.409	1.950E-10	23	110	447	185	266	276
-----------------------FQTRILNPHLVCTLCMGYFNDACTIIECLHTFCRACIMRHFRESQV------CPTCDSNLGTNPRDLVRTDRTLQSIVDKVFPQFAAQ------------------------------------------------------------------------------------------------------------------------------------------------------------------------------------------------------------------------------------------------------------------------------------------------------------------------------------------------
>A0A674JSH1	76	0.252	1.950E-10	22	106	447	25	106	289
----------------------RSQVQDLQEAVFCSICLDYFKDP-VILKCGHNFCRACITQYL-KESKISPSYPCPQCREAF---GEGEFQPNRQLRNVVEiaKKFPD----------------------------------------------------------------------------------------------------------------------------------------------------------------------------------------------------------------------------------------------------------------------------------------------------------------------------------------------------
>A0A0L0D358	76	0.255	1.950E-10	13	166	447	9	175	295
-------------EQDAVIQGGKLVVRtrALNAYLVCELCNGYFRNATTVSECLHTFCEPCILRHFDS-----GSTKCPTCETDLGADPFTAIRQDMALKSLVERIFPNAGPGTEPSRKKKRKRSrskstataagagaaetPTNDAAAAAEAGEPEAKRARKLENKKSAAQSGRVGDVSVTTKYL----------------------------------------------------------------------------------------------------------------------------------------------------------------------------------------------------------------------------------------------------------------------------------------
>A0A5B8MBP2	76	0.266	1.950E-10	19	121	447	19	116	330
-------------------DERRELIK-IR--LTCPLCKEPYKEATTITECIHTFCRACLDSKL----QIGKDNECPTCRTPLGAdpYQKNQIRFDAVLNDIVTKLFPREGDSERDKQREVRSL-------------------------------------------------------------------------------------------------------------------------------------------------------------------------------------------------------------------------------------------------------------------------------------------------------------------------------------
>A0A507CF65	76	0.262	1.950E-10	6	149	447	207	327	373
------PNTAVSQVNDRQL---SISANAMRPLLTCPVCLCVLRNTVAVMECMHRFCRDCIVTSI-----RLGKKECPYCRVPCP--SKRSVRADPHFDAVVSLIFPE-DEDEQE------------DANMaLIARRNSQNL-QQQYEDRMK---------------------------------------------------------------------------------------------------------------------------------------------------------------------------------------------------------------------------------------------------------------------------------------------------------
>UPI000B8CC644	76	0.273	1.950E-10	5	120	447	39	148	447
-----NESDRSPLSSDgEKEEYVLVKLSELRKEVQCPICLGIIRKTRTVMECLHRFCRECIDKSM-----RLGNNECPACRTHC--ASRRSLRDDPKYDALIAALYPDIDKYEEEELALHEE--------------------------------------------------------------------------------------------------------------------------------------------------------------------------------------------------------------------------------------------------------------------------------------------------------------------------------------
>A0A0E9NC32	76	0.242	1.950E-10	21	123	447	138	235	499
---------------------PSIPISSLRPLLKpnldCSVCYDIFCDP-TTTPCGHSFCRVCLLRSMDYS------TSCPTCRASLPSH-RDPLAKNRMLAKAIMTLFPTQARERCEDVRAGLEM-P-----------------------------------------------------------------------------------------------------------------------------------------------------------------------------------------------------------------------------------------------------------------------------------------------------------------------------------
>UPI000626233F	76	0.305	1.950E-10	26	120	447	389	475	650
--------------------------DIMDEQLTCSICSELFVTATTL-ECTHTFCQYCINTWKEK------KAECPVCRASI-TAMHRSLVLDNFIDKMVENLSADYKKRRTDIVEERRE--------------------------------------------------------------------------------------------------------------------------------------------------------------------------------------------------------------------------------------------------------------------------------------------------------------------------------------
>A0A3B4Y888	76	0.270	2.586E-10	30	103	447	10	79	153
------------------------------DQFCCPVCLEILRDPVTI-PCGHTYCLDCIEDYWNRTKQ-KDQYSCPQCRQVF--NPRPLLSRNTVLGEVVEKL-------------------------------------------------------------------------------------------------------------------------------------------------------------------------------------------------------------------------------------------------------------------------------------------------------------------------------------------------------
>A0A672TG70	76	0.269	2.586E-10	21	103	447	22	106	153
---------------------RSHPVDmnrhALEqpRQFSCPICMDLLRDPVTI-PCGHNYCKECIKSYW-EQKNQKKLCSCPECRQTF--SPRPALNKNTLFAEVVEKL-------------------------------------------------------------------------------------------------------------------------------------------------------------------------------------------------------------------------------------------------------------------------------------------------------------------------------------------------------
>A7S9R7	76	0.260	2.586E-10	28	125	447	61	152	154
----------------------------LNDELRCSVCYEVFSDPRTLTACLHSFCKECLHKMLSKRSKY---IHCPLCRKKTAVprRGVKGLPLNSVIRRLV-----DVHSSEGMTSARHRKRHPGI---------------------------------------------------------------------------------------------------------------------------------------------------------------------------------------------------------------------------------------------------------------------------------------------------------------------------------
>G3NE85	76	0.278	2.586E-10	22	145	447	3	145	198
----------------------KLPLNQFYPYIRCALCCGFFIDAATITECLHTFCKSCIVKHF------FHSNRCPTC--SIVVHQTQPLyniRPDRQLQDIVYKMVPfleaservqmcNFYKERglavpktaHDLLQSTKKLFSIfIDSCFVFraEEgiNNFKRLISHQFQ-------------------------------------------------------------------------------------------------------------------------------------------------------------------------------------------------------------------------------------------------------------------------------------------------------------
>A0A3Q0RUF7	76	0.252	2.586E-10	21	143	447	15	133	246
---------------------PKLPLNQFYPYIRCALCCGFLIDATTITECLHTFCKSCIVKHF------FCSNRCPTC--SIVVHQTQPLyniRPDRQLQDIVYKMVPFL---EELERAQMCNFYKErgLDVpkPAVISPPGPVVLKRQK---------------------------------------------------------------------------------------------------------------------------------------------------------------------------------------------------------------------------------------------------------------------------------------------------------------
>A0A3Q3EII2	76	0.303	2.586E-10	17	115	447	24	117	246
-----------------FPPTAQTPLNQFYPYIRCSLCCGFLIDATTITECLHTFCKSCIVKHF------FYSNRCPTC--SIIVHQSQPLynvRPDRQLQDIVFKMVPFLEEREKSQM-------------------------------------------------------------------------------------------------------------------------------------------------------------------------------------------------------------------------------------------------------------------------------------------------------------------------------------------
>A0A2I4E641	76	0.261	2.586E-10	0	120	447	90	213	438
MLhQENDEDDedeaedsegspsSISQEKPEFVFVR---LTDIRKDVQCPICLGIIKKTRTVMECLHRFCRECIDKSM-----RMGNNECPACRTHC--ASRRSLRDDPNYDALIAALYPDIDKYEAEELAFHEE--------------------------------------------------------------------------------------------------------------------------------------------------------------------------------------------------------------------------------------------------------------------------------------------------------------------------------------
>A0A6I9UEG8	76	0.258	2.586E-10	2	120	447	44	153	444
--CDSDESPYsSDGEKDEFIVVK---LAEIRKEVQCPICLGIIRKTRTVMECLHRFCRECIDKSM-----RLGNNECPACRTHC--ASRRSLRDDPNYDALIAALYPDIDKYEEEELAFHEE--------------------------------------------------------------------------------------------------------------------------------------------------------------------------------------------------------------------------------------------------------------------------------------------------------------------------------------
>UPI001262B357	76	0.275	2.586E-10	5	120	447	56	165	465
-----NESDRSRssgnEEKDEFVLVK---LSDIRKEVQCPICLGIIRKTRTVMECLHRFCRECIDKAM-----RMGNNECPSCRTHC--ASRRSLRDDLNYDALIAALYPDIDKYEEEELAFQEE--------------------------------------------------------------------------------------------------------------------------------------------------------------------------------------------------------------------------------------------------------------------------------------------------------------------------------------
>A0A5J9VHE7	76	0.271	2.586E-10	3	113	447	122	225	528
---DDGYYDSSQSddgGGDEFMAVK---LADIRKEVQCPICLGIIRKTRTVMECLHRFCRDCIDKSM-----RLGNNECPACRTHC--ASRRSLRDDPNYDALIAALYPDIDKYEEE---------------------------------------------------------------------------------------------------------------------------------------------------------------------------------------------------------------------------------------------------------------------------------------------------------------------------------------------
>A0A3M2TH05	76	0.225	2.586E-10	19	154	447	3	151	897
-------------------EPPAGLVD-LEKELLCSICTELLYQPLTVLDCLHTFCGSCLKEWFSAqgshrpSSNSLPRFTCPSCRAAV-----RETRPNATVTTLLDMFLaanPDrgkAAAEREEIARKYKpgdSVFPKIVSERReSDENGgrlLEEVRGLSVRDQPRRSESP----------------------------------------------------------------------------------------------------------------------------------------------------------------------------------------------------------------------------------------------------------------------------------------------------
>A0A2I2GSL2	76	0.237	2.586E-10	19	123	447	3	119	921
-------------------EPRSGPgLGDLEKELTCSICTDLLYQPLTLLDCLHTFCGSCLKEWFavqggarRRSSSSSPRFTCPSCRAVV-----RETRPNATVTTLLDMVLannPERAKPEperEEIAKKYkhgESVFP-----------------------------------------------------------------------------------------------------------------------------------------------------------------------------------------------------------------------------------------------------------------------------------------------------------------------------------
>UPI0014451624	76	0.219	2.586E-10	18	151	447	0	148	947
------------------MTSSRPGVD-LEKELTCSICTDILYQPLTLLDCLHTFCGSCLKDWfsWQKttAENSPNPPspgslkfTCPSCRAQV-----RDTRHNATVTTLLDMFLaanPDKAKPDDEKEEMRKKYkpgdnvLPQIRiPQKSLEERRIEEMERQMLEQARQMS-------------------------------------------------------------------------------------------------------------------------------------------------------------------------------------------------------------------------------------------------------------------------------------------------------
>A0A2A9MD02	76	0.257	2.586E-10	10	112	447	706	803	1567
----------PRSIQDSARLDQRTTLGdsELRCDLSCPICMGIFQNVVVVKDCLHRFCADCIEKCV-----RTGLRECPQCR--IHVASRRALRPDPTFERILNKLFPDVRAFEE----------------------------------------------------------------------------------------------------------------------------------------------------------------------------------------------------------------------------------------------------------------------------------------------------------------------------------------------
>UPI00094EB4F4	76	0.222	3.430E-10	25	102	447	0	79	119
-------------------------MEQLEEELTCPICCGLFEDPRVLL-CSHSFCRKCLEALLESPRGLsfsRSPFRCPTCRKESPHNGANSLQVNYSLRGIVEK--------------------------------------------------------------------------------------------------------------------------------------------------------------------------------------------------------------------------------------------------------------------------------------------------------------------------------------------------------
>A0A673N4A6	76	0.289	3.430E-10	28	103	447	27	95	124
----------------------------LAEELHCSICLDVFTDPVS-TPCGHNFCKSCLSQCWDSSQT----CKCPYCKEAF--NQRPDLKINMTLRMVVDYF-------------------------------------------------------------------------------------------------------------------------------------------------------------------------------------------------------------------------------------------------------------------------------------------------------------------------------------------------------
>A0A3B5LAP1	76	0.255	3.430E-10	14	103	447	4	87	128
--------------QSKIPSRKQFQL--YREKFSCSICLDLLKDPVT-TSCGHSYCMSCIKDHWDVEDQ-KGIHSCPQCRKTF--NRRPDLQKNTLLAELVEDL-------------------------------------------------------------------------------------------------------------------------------------------------------------------------------------------------------------------------------------------------------------------------------------------------------------------------------------------------------
>UPI000B8CA152	76	0.315	3.430E-10	19	110	447	6	94	139
-------------------EVVKVKREELETCMTCSICNKLFKEATTISLCLHTFCRKCIYDKLSGDDEMD---CCPICDVELGISPTDKLRPDHNWQDIRAKIFPSKGKR------------------------------------------------------------------------------------------------------------------------------------------------------------------------------------------------------------------------------------------------------------------------------------------------------------------------------------------------
>UPI0009070223	76	0.231	3.430E-10	25	139	447	16	147	161
-------------------------MDTLEKQLICPICLEMFTKPVVILPCQHNLCRKCANDifqasnplWQSRSSSTvssGGRFRCPSCRHEVVLdrHGVYGLQRNLLVENIIDIYKqessrPLHTKAEpQLMCEEHEEEHINIYC--LSCEVPTCSL-------------------------------------------------------------------------------------------------------------------------------------------------------------------------------------------------------------------------------------------------------------------------------------------------------------------
>A0A674J712	76	0.266	3.430E-10	27	101	447	33	100	174
---------------------------SFQHEVTCSVCLEYFTDPVT-TECGHNFCWACISQCWGEPEP---NFSCPQCR---ETAPQRDLRPNKQLGNLVE---------------------------------------------------------------------------------------------------------------------------------------------------------------------------------------------------------------------------------------------------------------------------------------------------------------------------------------------------------
>A0A1J1I8L8	76	0.258	3.430E-10	22	209	447	3	197	218
----------------------RKRVKTFNKILTCLLCKGYLIEATTINTCMHSFCRSCIVKHVKVFE----KYFCPNCETDI---RLSNLRPDMRLRSLVYKIIPGlFAKEQQESIKRnekQRNLvngstFTSkLDKQLLCSE--DDSLSKQyFYDQNEPISLSLEYHMESIFGNTIginNIPQVRYLQAPAAF-KVVHLKKFLSSKYDlNNLKKsmNIDIIYESD---------------------------------------------------------------------------------------------------------------------------------------------------------------------------------------------------------------------------------------------
>A0A452HZC4	76	0.246	3.430E-10	18	86	447	0	65	234
------------------MEGAAGPARSLQDELTCPVCLEYLRDPVMVSDCGHNFCRACVTKCWEESER---SLCCPQCREPAPAGP------------------------------------------------------------------------------------------------------------------------------------------------------------------------------------------------------------------------------------------------------------------------------------------------------------------------------------------------------------------------
>UPI0007DB78F9	76	0.270	3.430E-10	19	151	447	33	165	267
-------------------EEVKVKMKELNEHIVCFLCAGYFIDATTITECLHTFCKSCIVKYLQTS------KYCPMCSTKIhETQPLLNLKLDRVRQDIrletncVTlFIIISLLDEE----KRIREFYQSrglERVSQPSNEGPASDRVGLPYTT-FDHS-------------------------------------------------------------------------------------------------------------------------------------------------------------------------------------------------------------------------------------------------------------------------------------------------------
>A0A7S3TRG4	76	0.400	3.430E-10	23	107	447	43	121	284
-----------------------FQTRVLNPYLVCTLCMGYFSDASTIIECLHTFCRRCILAHF------RDSSHCPTCNANLEPNPRDYVRTDRTLQAIVDKVFPQF---------------------------------------------------------------------------------------------------------------------------------------------------------------------------------------------------------------------------------------------------------------------------------------------------------------------------------------------------
>A0A5E4A9S0	76	0.194	3.430E-10	25	154	447	16	167	307
-------------------------MDSLEKQLICPICLEMFSKPVVILPCQHNLCRKCANDVFQASNPLwqsrgstavssGGRFRCPSCRHEVVLdrHGVYGLQRNLLVENIIDIYKqessrPLHSKAEQHLMCEEHEeekinIYC-LSCEFVPpLKVTLESCPSRKSE-VNEHVRSP----------------------------------------------------------------------------------------------------------------------------------------------------------------------------------------------------------------------------------------------------------------------------------------------------
>A0A3R7K6C0	76	0.312	3.430E-10	21	116	447	63	151	373
---------------------KSLPVRVLNADLTCPICLGIIKETMVVMECLHRFCGECISTAIRQS-----KRECPSCR--IHIPSKRSLRPDTNFDALITKIHPNLAEFERNEDR------------------------------------------------------------------------------------------------------------------------------------------------------------------------------------------------------------------------------------------------------------------------------------------------------------------------------------------
>G4ZGG9	76	0.320	3.430E-10	21	117	447	68	160	407
---------------------KTLSVRQLNADLTCPICLGIIKETMVVMECLHRFCGDCISTAIRQS-----KRECPSCR--IHIPSKRSLRPDPNFDALISKIHPnlaEFERNEDLIIQQ-----------------------------------------------------------------------------------------------------------------------------------------------------------------------------------------------------------------------------------------------------------------------------------------------------------------------------------------
>A0A7C9CZW9	76	0.277	3.430E-10	13	113	447	59	149	433
-------------EKEEFLVVR---LSDIRKEVQCPICLGIIRKTRTVMECLHRFCRECIDKSM-----RMGNNECPACRKHC--ASRRSLRDDPNFDSLIATLYPDIDQYEEE---------------------------------------------------------------------------------------------------------------------------------------------------------------------------------------------------------------------------------------------------------------------------------------------------------------------------------------------
>UPI001900FDC2	76	0.256	3.430E-10	3	120	447	30	141	434
---DADESDRSPSSSSN-GEKDKFiivKLSDIRKEVQCPICLGIIRKTRTVMECLHRFCRECIDKSM-----RLGNNECPACRTHC--ASRRSLRDDPNYDSLIAALYPDIEKYEEDEL-AFRE--------------------------------------------------------------------------------------------------------------------------------------------------------------------------------------------------------------------------------------------------------------------------------------------------------------------------------------
>A0A2P6Q4B1	76	0.266	3.430E-10	12	120	447	45	146	447
------------EKDDQKPEYVAVRLSEIRKEVQCPICLGIIRKTRTVMECLHRFCRECIDKSM-----RLGNNECPACRTHC--ASRRSLRDDPKYDALIAAIYPDIDKYEEEELAFHEE--------------------------------------------------------------------------------------------------------------------------------------------------------------------------------------------------------------------------------------------------------------------------------------------------------------------------------------
>A0A7R7XGV1	76	0.227	3.430E-10	25	123	447	10	117	911
-------------------------LGDLEKELTCSICTDLLFQPLTLLDCLHTFCGSCLKEWFytqasRRSSSSASRYTCPSCRAKV--RETRPNATVTTLLDMVLTANPERAKPaaERAEIEQRYKHgesvFP-----------------------------------------------------------------------------------------------------------------------------------------------------------------------------------------------------------------------------------------------------------------------------------------------------------------------------------
>A0A6P3WXS2	76	0.221	3.430E-10	16	154	447	14	158	935
----------------EVAEREKPLVKDLNEHIMCPLCRGYLIDATTLAECLHSFCRGCIVRL------SNGARVCPVCG----VRTTPPLLPDTRLQRLVYLVVPGLFRAE---LQRRRHFlvlNPLCPPlppplgaiNLTLDDLvslSLEELDETEWEMcedgvSRKRNDVP----------------------------------------------------------------------------------------------------------------------------------------------------------------------------------------------------------------------------------------------------------------------------------------------------
>A0A0G4GUW6	76	0.272	3.430E-10	27	103	447	8	80	1078
---------------------------ELEEAFRCSICLDRFKDPVTV-PCGHSFCKDCLSAHIGQPRSAGRQPDCPRCRDPI-SSQLPSVNID--LRTVVEAL-------------------------------------------------------------------------------------------------------------------------------------------------------------------------------------------------------------------------------------------------------------------------------------------------------------------------------------------------------
>T1G3T2	75	0.311	4.549E-10	22	111	447	2	86	89
----------------------KLRIRDINPHIVCSLCAGYFIEATTITECLHTFCKSCIVRFLQTS------KCCPQCG--LKVHETQPLlnlKPDRVLQDIIFKLVPGLYESR-----------------------------------------------------------------------------------------------------------------------------------------------------------------------------------------------------------------------------------------------------------------------------------------------------------------------------------------------
>A0A3B3UYU9	75	0.263	4.549E-10	30	103	447	5	75	94
------------------------------DSLSCSICLDLLTDPVTI-PCGHSYCMNCIQHHWDEDQ--RRIHSCPQCRKAF--IPRPGLEKNFFtiLAELVDDL-------------------------------------------------------------------------------------------------------------------------------------------------------------------------------------------------------------------------------------------------------------------------------------------------------------------------------------------------------
>A0A3B3CRN3	75	0.301	4.549E-10	19	100	447	2	78	101
-------------------EEVESPLCSLEEELTCSICLSPFDCPVTI-PCGHNFCQDCLLASWE-----DCSYSCPQCRTMFPIRSFHSpSRPDHHSSHLV----------------------------------------------------------------------------------------------------------------------------------------------------------------------------------------------------------------------------------------------------------------------------------------------------------------------------------------------------------
>A0A4W4EHG7	75	0.243	4.549E-10	30	103	447	9	78	109
------------------------------DLFNCPVCLDLLKEPVAI-PCGHSFCRSCINDCWDQEDQT-GSYSCPQCRHTF--TPRPDLNKNAMLAELADTL-------------------------------------------------------------------------------------------------------------------------------------------------------------------------------------------------------------------------------------------------------------------------------------------------------------------------------------------------------
>A0A3B4BFT3	75	0.306	4.549E-10	32	106	447	9	76	110
--------------------------------LQCFICLEVFTDPVT-TPCGHTFCRVCINQHW----NNNRPYTCPLCKHKFSSRP--DLQINPALAMIVNELKNG----------------------------------------------------------------------------------------------------------------------------------------------------------------------------------------------------------------------------------------------------------------------------------------------------------------------------------------------------
>A0A5F5XTT0	75	0.266	4.549E-10	25	134	447	6	118	192
-------------------------LAGLQAQANCPICLDYLRDPVT-TECGHNFCRCCIRQFW---ADLSDSFPCPVCRHP---GRERHLRSNAQLGRVIDvaKLLhisrskRERQDERHLCEKhnRVLTLFCEEDLQVLCPAC------------------------------------------------------------------------------------------------------------------------------------------------------------------------------------------------------------------------------------------------------------------------------------------------------------------------
>A0A6P7JP57	75	0.297	4.549E-10	18	115	447	0	92	235
------------------MLEPQLPLNQFYPYICCGLCCGFLIDATTITECLHTFCKSCIVKHF------FYSNRCPTC--SIVVHQTQPLyniRPDRQLQDIVYKMIPYLEESEKEQM-------------------------------------------------------------------------------------------------------------------------------------------------------------------------------------------------------------------------------------------------------------------------------------------------------------------------------------------
>A0A1W0A8F3	75	0.285	4.549E-10	26	190	447	9	178	246
--------------------------SSVNAYFTCPLCKGYFRQPYTIRECIHTFCKSCIFKYI----VTQDKRACPVCQGtfgtfPLSGtkRKPPEIVQDHVMEGLVKKLFPSLDTQD---AKEEKAFYikhniPIkagVVLEPKAKETKFKRLKG----NPIKIVLRPKLDkLPIPADGaHRRKPYT-FGWEITERYRVFDVKICL----------------------------------------------------------------------------------------------------------------------------------------------------------------------------------------------------------------------------------------------------------------
>A0A7R9UF62	75	0.265	4.549E-10	12	223	447	81	286	314
------------RQETKFV---RFRVADINQHLICRLCNGYFRDAHTINECLHTFCKSCL--FIRLHEGM---KKCpaPGCQTDLSVTAEGLICADRQMQSIVDKLFPHLRVEDAENEAkfyRERNIAPKPEHGRAPTRVVVD--TPRKRRRTKRDGSGKEMNVKLVPDET--CP-DSHK--LRElEKPYLrtssKLRMLQLQKYVEK-KLELDTGGDLVSVELLCNGEVLGPE-------------------------------------------------------------------------------------------------------------------------------------------------------------------------------------------------------------------------------
>A0A1Y1UNB1	75	0.250	4.549E-10	10	117	447	48	153	353
----------IRTFEEVAVEVEKTVMAESWyEELECGICSSILGAPHALVPCGHSFCGACAWQWIKVNQN----LTCPHCR--VEVFEGTPIVPNIMVDQIIErKLrsLPEGEQKTELLAER-----------------------------------------------------------------------------------------------------------------------------------------------------------------------------------------------------------------------------------------------------------------------------------------------------------------------------------------
>A0A7S4DS77	75	0.345	4.549E-10	23	149	447	172	298	379
-----------------------FKLRDMNEHLVCKLCDGYFRDAHTIMECLHTFCKVCLYNYLltrDDRVGTSRKSDCPICKCnLINAEPMKNhVRFDRTKQNIVDLILPHFKQKDQSLKRK-----PS-DVKASQVSVaPPPPKKQKALEETKK---------------------------------------------------------------------------------------------------------------------------------------------------------------------------------------------------------------------------------------------------------------------------------------------------------
>UPI001905BA98	75	0.308	4.549E-10	25	105	447	165	242	417
-------------------------LESLRSSLQCQICLELISRPHIIPGCGHEFCGLCIRDWLTKSQ--AGAHECPTCRKPIRTRPFKAYILPSVLE-IVKNATP-----------------------------------------------------------------------------------------------------------------------------------------------------------------------------------------------------------------------------------------------------------------------------------------------------------------------------------------------------
>I7J897	75	0.275	4.549E-10	6	182	447	154	323	428
------KYDSVPKlthyQEDgDMMVDVKFRLKILFNHLTCKLCKGLFFNAYTIKNCLHTFCKSCIITY-----AILVGQQCPVCHQNINTNLEESIEYDNCIQSMVDKLFPqnNIDDTDADICKRGQ------DVGVVETEyFAGDGVSGVHV----KEEDSALKDDANVSNRYSNYLWDASAEAIEIEKS------------------------------------------------------------------------------------------------------------------------------------------------------------------------------------------------------------------------------------------------------------------------
>A0A0G4GJV3	75	0.322	4.549E-10	28	117	447	97	179	628
----------------------------LDKELVCPICLGYLKQTVTIKACLHRFCAECIEKCL-----RSGGRECPQCR--FRIGSRRECRPDPIYDGMVRRLFPDVEEFERQQEQK-----------------------------------------------------------------------------------------------------------------------------------------------------------------------------------------------------------------------------------------------------------------------------------------------------------------------------------------
>A0A067SWT7	75	0.229	6.033E-10	0	123	447	18	163	165
MLKDRVVID-LTEEEtrDTFYQIVETDLSILNEMLSCPICKERLKRPMILTECGHAFCRNCILGWLNHcFQTRRGGFpdprsnittlriarfTCPTCRISIARKPVKDYTLDN-LTRLIEDLILKYEGKAHISVEGVNEdavwvkFFP-----------------------------------------------------------------------------------------------------------------------------------------------------------------------------------------------------------------------------------------------------------------------------------------------------------------------------------
>A0A1E7EIT2	75	0.274	6.033E-10	11	124	447	3	125	171
-----------QQVEDDDVniifQEDNIPLDfqDLDKTLRCVICTSLFDKAVTIKDCGHTYCSVCIRNHWvaSRNGVHRQVKKCPTCRQEVSQDVDKALVMNRNIQEGV-KIFKQmlLKTHRSSSQKQETKDSPS----------------------------------------------------------------------------------------------------------------------------------------------------------------------------------------------------------------------------------------------------------------------------------------------------------------------------------
>A0A1V9YEK9	75	0.276	6.033E-10	0	123	447	62	186	187
MAAgyDVTLYDICRKPRAIVDSELQIDASTLHDELHCTICTGIIREAMVITTCLHRFCSACIQRHIHEKGKT---LQCPICNTVF--ATRRALRKDENFDQLIHSLYGDVAAYEQEEESRIqqnnKKHFP-----------------------------------------------------------------------------------------------------------------------------------------------------------------------------------------------------------------------------------------------------------------------------------------------------------------------------------
>A0A7S3E4N6	75	0.271	6.033E-10	19	119	447	6	105	203
-------------------EERRRRAEKILTNLTCSICGDLYKEATTITECLHSFCRTCIDPLMQMGSNA---NKCPVCGIQLATdpYSTGQIQFDRVLNDIVVKLFPRASDGARSKEREER---------------------------------------------------------------------------------------------------------------------------------------------------------------------------------------------------------------------------------------------------------------------------------------------------------------------------------------
>A0A7C9AUT3	75	0.266	6.033E-10	16	120	447	123	220	237
----------------QHQEFAYVDLQSIRKEVQCPICLGIIKKTRTVMECLHRFCRECIDKSM-----RMGNNECPACRTHC--ASRRSLRDDPRYDAIIAALYPDIRKFEEEELAFCEE--------------------------------------------------------------------------------------------------------------------------------------------------------------------------------------------------------------------------------------------------------------------------------------------------------------------------------------
>A0A2D4C781	75	0.300	6.033E-10	23	122	447	11	106	245
-----------------------IQLSALTEYLGCVLCHGMLRDAHTIPECLHSFCKSCIYRHFLVQGS----RSCPKCFISLKPRPHTTLISDQKLQDVVDRIFPEFKDDDERLEAEFYREH------------------------------------------------------------------------------------------------------------------------------------------------------------------------------------------------------------------------------------------------------------------------------------------------------------------------------------
>UPI0018860E0C	75	0.326	6.033E-10	19	114	447	16	108	249
-------------------DESQVPLNQFYPYIRCGLCCGFLIDATTITECLHTFCKSCIVKHF------FNSNRCPSC--TIIVHETQPLyniRPDRQLQDIVYKMIPylEEFEREQMC--------------------------------------------------------------------------------------------------------------------------------------------------------------------------------------------------------------------------------------------------------------------------------------------------------------------------------------------
>D0NGJ0	75	0.294	6.033E-10	17	116	447	22	120	252
-----------------FVEARTETLRmaNINEFFICKLCKGYFRDPYTSKECLHTFCYGCIRGYYLYHPKI---SSCPTCKLNLGAKPMAKLLPDPAMKELASKFLPDYTAKEDAEER------------------------------------------------------------------------------------------------------------------------------------------------------------------------------------------------------------------------------------------------------------------------------------------------------------------------------------------
>UPI00097D3692	75	0.235	6.033E-10	20	163	447	24	165	256
--------------------EPKLPLNQFYPYIRCALCCGFLIDATTITECLHTYCKSCIVKHF------FYSSRCPTC--NIVVHQSQPLyniRPDRQLQDIVYKMIPylEEYEREQMCnfyKERGLEVpKPVMITSPGPVVVKRQRRDN---TPQSVFTIPPELDVSLLLD-------------------------------------------------------------------------------------------------------------------------------------------------------------------------------------------------------------------------------------------------------------------------------------------
>A0A164PEF3	75	0.238	6.033E-10	25	112	447	199	286	306
-------------------------LNPLSDLITCEICTLTMWEPYTLSQCGHTYCATCLSDWFLQNARSGVRYTCPTCRAAVQIAPVQAYKMKEFIEMIAKQVTPNERPPRQ----------------------------------------------------------------------------------------------------------------------------------------------------------------------------------------------------------------------------------------------------------------------------------------------------------------------------------------------
>UPI00098D8590	75	0.290	6.033E-10	10	121	447	49	158	425
----------IQEEKEEEnlnkDEYILVDLASVRKEFQCAICLGVIRKTRTVMECLHRFCRQCIDKAI-----RTGKNECPTCRAHC--ASRRSLRDDPNYDALISAIYPDIDKYEaQELALREEEI-------------------------------------------------------------------------------------------------------------------------------------------------------------------------------------------------------------------------------------------------------------------------------------------------------------------------------------
>A0A4Y7L8R0	75	0.256	6.033E-10	8	120	447	93	195	596
--------DANNNTKDEFV---CVKLSDIRKEVQCPICLGIIRKTRTVMECLHRFCRECIDKSM-----RLGNNECPACRTHC--ASRRSLRDDPNYDALIAAIYPDIDKYEEEEMAFHEE--------------------------------------------------------------------------------------------------------------------------------------------------------------------------------------------------------------------------------------------------------------------------------------------------------------------------------------
>A0A1E1WV55	75	0.305	6.033E-10	26	120	447	482	568	632
--------------------------ELMENELQCSICAELFIKATTL-NCSHTFCIYCITMW------KKKKKDCPICRAPI-TSECKSLVLDSFIEKMVQNLTEDTKKKREELLKSREE--------------------------------------------------------------------------------------------------------------------------------------------------------------------------------------------------------------------------------------------------------------------------------------------------------------------------------------
>UPI0018E54D2F	75	0.322	6.033E-10	28	120	447	481	565	684
----------------------------MESELQCSICAELFVSATTL-SCSHTFCKYCITTW------KKKKKDCPICRAPI-TSECRSLVLDSFIDKMVQNLTDEMKKKRQDMLKNREE--------------------------------------------------------------------------------------------------------------------------------------------------------------------------------------------------------------------------------------------------------------------------------------------------------------------------------------
>A0A507QT75	75	0.221	6.033E-10	19	139	447	6	139	713
-------------------DPPRL-VEDLEKELVCSICTELLYQPLTLLDCLHTFCGSCLKEWFSVQHSRRRSSqssvryTCPSCR-----AMVRGTRPNATVTTLLDMFLatnPDRVKSDaekEEVAKRYKpgdSVIPSesssSDTEEPDSEVVEEVR-------------------------------------------------------------------------------------------------------------------------------------------------------------------------------------------------------------------------------------------------------------------------------------------------------------------
>A0A1V6XKZ8	75	0.219	6.033E-10	25	154	447	7	165	922
-------------------------LADLEKELVCSICTELLYQPLTLLDCLHTFCGSCVKEWFSAQGSRrsraSPRFTCPSCRTEV-----RDTRPNatvTTLLDMVLSAHPdrDRAADEKAEIATRytygESVFPTlpsggesaeEDGEDdrhLIEEVRelslRESRAQARREarrtrERSTHTERP----------------------------------------------------------------------------------------------------------------------------------------------------------------------------------------------------------------------------------------------------------------------------------------------------
>UPI000E33F593	75	0.261	6.033E-10	19	125	447	139	236	997
-------------------EREKPLVKDLNEHIVCPLCRGYLIDATTLVECLHSFCRGCIVRRLSSGARA-----CPVCN----VAASPPLLPDTRLQRLVYLAVPGLFRSELERRRHFRLVNPQC---------------------------------------------------------------------------------------------------------------------------------------------------------------------------------------------------------------------------------------------------------------------------------------------------------------------------------
>A0A674IL17	74	0.259	8.000E-10	24	99	447	22	94	120
------------------------PVREIQEETNCSICLEYLTDPVTL-QCGHNFCRVCITQYCETWEELdSDPLCCPSCRARI---RKGALRKNYQLANI-----------------------------------------------------------------------------------------------------------------------------------------------------------------------------------------------------------------------------------------------------------------------------------------------------------------------------------------------------------
>A0A1Y3BMA6	74	0.346	8.000E-10	32	133	447	1	95	123
--------------------------------ITCAICSGYFIDATTIVECLDTFCKSCIVNYLETS------KSCPICDVPLsKIKPHQSLRQDKLKQSLVYKLVPQIFIDE---MNRRRQFYNEhNDQQPVSKE-------------------------------------------------------------------------------------------------------------------------------------------------------------------------------------------------------------------------------------------------------------------------------------------------------------------------
>A0A485LRD4	74	0.326	8.000E-10	28	122	447	6	90	211
----------------------------LNPHLVCFLCHGYLRDAHTLSECLHSFCKSCILRHF-----HDGARACPKCHADLGVTP--KCVFDRTLHEIVDKLFPNLKDED---AALEREFY------------------------------------------------------------------------------------------------------------------------------------------------------------------------------------------------------------------------------------------------------------------------------------------------------------------------------------
>A0A078B2U4	74	0.254	8.000E-10	24	261	447	21	255	264
------------------------PTKaDMMQYLTCWLCKGVYRDAHTINECMCTYCKGCIYKYFTEN---ATRYKCPSCHSELGGKPLEYVVRDQILQNIVDSLIPDFKERDdklkSILLKRLnekriqKGTYkPPVSIQKQTQSVN----NTTTTENTLSQNSSGKQNVNIV-----DIEF-KLVP-LNDEDVNLRMPEL-----P----KKLKISQKNKTILTVKKHINKLIQE-AIDNIEILCKNFPvadshSLEYirktKWQNNSKTMVLQYKRKRKI-----------------------------------------------------------------------------------------------------------------------------------------------------------------------------------------
>A0A7R8D6F7	74	0.247	8.000E-10	26	180	447	117	274	302
--------------------------ELFETNLQCSICSEIFLFATVIT-CGHTFCEDCIEEWTSKKNN------CPICRANIK-GKASNVVLDEHIEKMVEQFFPETEKKNHAKTCSNKD--SSSDISDSDDDDDDEEEEDGEEEEEdvmRRHLrgltsdDSFEFtgHPIMTV--SFNSSSDddsySPLSAIEEE--------------------------------------------------------------------------------------------------------------------------------------------------------------------------------------------------------------------------------------------------------------------------
>UPI0007638714	74	0.255	8.000E-10	11	135	447	83	202	336
-----------QQNESQDLLLKNDIIKVMNSDLQCPICNEWLFKA-TSANCNHTFCETCIKKWL------KINKACPVCRTSIQ-YTSTSLTVDNFITNLC-HLFGGLtKERRESIMNAHiDEKNKKTDvtVDELIVDLN-----------------------------------------------------------------------------------------------------------------------------------------------------------------------------------------------------------------------------------------------------------------------------------------------------------------------
>UPI00156C45D7	74	0.275	8.000E-10	23	109	447	9	91	350
-----------------------VPVWLVEDDLGCIICQGLLATPATL-PCGHSFCRECLKGLW-AAGSASPPRSCPTCRESAPAPL--QLRKNTLLQELVDKYSRALRE-------------------------------------------------------------------------------------------------------------------------------------------------------------------------------------------------------------------------------------------------------------------------------------------------------------------------------------------------
>A0A2P4XLU4	74	0.273	8.000E-10	21	122	447	64	162	387
---------------------KTLSVRQLNADLTCPICLSILKETMVVMECLHRFCGECISTAI-RQSN----RECPSCR--IHIPSKRSLRPDTNFDALISKIHPnlaEFEAHEEQIIEQFnRSRH------------------------------------------------------------------------------------------------------------------------------------------------------------------------------------------------------------------------------------------------------------------------------------------------------------------------------------
>A0A5P1FBW8	74	0.267	8.000E-10	10	120	447	45	153	452
----------PNQQQPRLRSKKKVrfivvKLADIRREVQCPICLGIIRKTRTVMECLHRFCRECIDKSM-----RLGNNECPACRTHC--ASRRSLRDDPNYDALIAALYPDIDKYEEEELAFHEE--------------------------------------------------------------------------------------------------------------------------------------------------------------------------------------------------------------------------------------------------------------------------------------------------------------------------------------
>A0A2R6X6G1	74	0.278	8.000E-10	19	115	447	14	103	468
-------------------EYVTVCLSEIRKEMQCPICLGIIRKTRTVMECLHRFCRECIDKSM-----RLGNNECPACRTHC--ASRRSLRDDPKFDSLIAALYPDLEKYEEEEM-------------------------------------------------------------------------------------------------------------------------------------------------------------------------------------------------------------------------------------------------------------------------------------------------------------------------------------------
>A0A1B8XYF7	74	0.273	8.000E-10	28	111	447	295	375	472
----------------------------LRDKLTCPLCRGIYTDPVTL-PCGHNYCLRCIGGTWGEQKEKREGRSCPECKHKIKIKM--ELSKNHSLCNIVQFLLPPPEQRD-----------------------------------------------------------------------------------------------------------------------------------------------------------------------------------------------------------------------------------------------------------------------------------------------------------------------------------------------
>A0A3B3T8L5	74	0.229	8.000E-10	18	106	447	26	114	598
------------------MEKRNSaSISSFlsEEQFLCSICLDVFTTPVS-TPCGHSFCMACISKYWDKDRS----YQCPICKETF--GQRPELHVNSTLREITEqfkcMLGPD----------------------------------------------------------------------------------------------------------------------------------------------------------------------------------------------------------------------------------------------------------------------------------------------------------------------------------------------------
>A0A0E0JPT0	74	0.277	8.000E-10	7	113	447	213	313	611
-------GDSESSQSDGDMdEFIVVKLAEIRKEVQCPICLGIIRKTRTVMECLHRFCRDCIDKSM-----RLGNNECPACRTHC--ASRRSLRDDPNYDALIAALYPDIDKYEEE---------------------------------------------------------------------------------------------------------------------------------------------------------------------------------------------------------------------------------------------------------------------------------------------------------------------------------------------
>A0A7E5VWQ3	74	0.300	8.000E-10	26	125	447	481	572	685
--------------------------DLMESELQCVICAELFITATTL-GCSHTFCKYCITKW------KRKKRDCPICRAPI-SSQCRSLVLDSFIEKMVQNLSEATKIRRKEILQSRQELVAEL---------------------------------------------------------------------------------------------------------------------------------------------------------------------------------------------------------------------------------------------------------------------------------------------------------------------------------
>UPI000359F27C	74	0.294	8.000E-10	25	119	447	369	455	764
-------------------------VDLMEMELQCSICNELYIKA-TSLNCSHSFCKLCINQWL------KVKKECPNCRQAV-TSQMQSITLDSYIDKMVEQLNDELKQRRKELVAQRK---------------------------------------------------------------------------------------------------------------------------------------------------------------------------------------------------------------------------------------------------------------------------------------------------------------------------------------
>A0A7R9I125	74	0.245	8.000E-10	15	177	447	663	828	844
---------------DMLME-RRIKLEALNNHIICTICQGYLIDATTVTECLHTceysmqFldirveldrqgrgdrvCKSCLVKHLEEN------NTCPTCQQVIHQsHPLNYISFDRTMQDIVYKLVPELQDSE------FLE-------QTLLELATFRHFNSVQYWLFINYS-SPMASLVLSDSSQLRADgYEKLSDQI-----------------------------------------------------------------------------------------------------------------------------------------------------------------------------------------------------------------------------------------------------------------------------
>A0A084G5C2	74	0.228	8.000E-10	18	137	447	0	133	943
------------------MDIPRPGLD-LEKELTCSICTELLYQPLTLLDCLHTFCGACLKDWFSFqaasAQDAPTPPapgtpifTCPSCR-----SGVRDTRHNATIATLLDlylKANPekDRTDAEKEEIaskfKRGQEVLPKINVEKSPEQLRAE---------------------------------------------------------------------------------------------------------------------------------------------------------------------------------------------------------------------------------------------------------------------------------------------------------------------
>UPI000718E660	74	0.273	8.000E-10	20	125	447	20	116	969
--------------------EKKPLVKNLNEHIVCPLCRGYLVDATTLTECLHSFCRGCIVRRLSSGARL-----CPVCN----VSASPPLLPDARLQRLVYLVVPGLYRSELERRRHFRLVNPQC---------------------------------------------------------------------------------------------------------------------------------------------------------------------------------------------------------------------------------------------------------------------------------------------------------------------------------
>A0A1A8FDG5	74	0.263	1.061E-09	32	103	447	0	65	88
--------------------------------FLCSICLDVFTDPVT-TPCGHNFCKTCISQHWDSG---DTSCWCPVCRKVFQMRP--DLEVNTLLREMVHQF-------------------------------------------------------------------------------------------------------------------------------------------------------------------------------------------------------------------------------------------------------------------------------------------------------------------------------------------------------
>A0A4W4FFA2	74	0.283	1.061E-09	30	103	447	9	77	89
------------------------------DQYSCSICLDLMTDPVTI-PCGHSYCMTCIKDYWDKDDYRKNN--CPQCRQRF--LPRPALNKNTILAEIMEKL-------------------------------------------------------------------------------------------------------------------------------------------------------------------------------------------------------------------------------------------------------------------------------------------------------------------------------------------------------
>A0A673FEC9	74	0.275	1.061E-09	25	103	447	4	73	92
-------------------------LSVLDqGQFLCPICLELLKDPVTI-PCGHSYCMSCISDYWDQEDW-KGTYRCPQCRNTFTTRPRN--------QNIVSLL-------------------------------------------------------------------------------------------------------------------------------------------------------------------------------------------------------------------------------------------------------------------------------------------------------------------------------------------------------
>T1EI68	74	0.373	1.061E-09	22	119	447	1	90	93
----------------------RFQLRTLNQYFLCSICNGYIHNATTITECLHTFCKKCILDY------TKFYLNCPICQELIhPTNPMEEIMHDSPIQDLLYKLMPSVYEEE---LRRER---------------------------------------------------------------------------------------------------------------------------------------------------------------------------------------------------------------------------------------------------------------------------------------------------------------------------------------
>A0A452GFM4	74	0.285	1.061E-09	28	111	447	2	75	102
----------------------------IPNEATCSICLDYFEDPVSI-RCGHNFCRACISQYWRKS---DTNFSCPQCRKIV---QHRNFKPNRVLAN-VRQL--EFLKQE-----------------------------------------------------------------------------------------------------------------------------------------------------------------------------------------------------------------------------------------------------------------------------------------------------------------------------------------------
>A0A3B5QYY0	74	0.279	1.061E-09	18	103	447	3	79	106
------------------LEDSGFALMSLEDELTCSICLSTFDCPVTI-PCGHNFCQDCLLSTW------TDSYSCPQCRTLFETRP--ELKKNTVLCTVVETF-------------------------------------------------------------------------------------------------------------------------------------------------------------------------------------------------------------------------------------------------------------------------------------------------------------------------------------------------------
>A0A067SVK8	74	0.205	1.061E-09	7	125	447	19	153	154
-------GEAPKSISHRYLE---IDLSWIHMIFMCPVCKDLYKEPITLVECGHTFCRKCIFGWFSSilhanNDNAlinnwdqirpEKPYSCPMCRVGIECRPNTAFII-RQITAIIEDLTviqegsqPNID--EEFRDSMWEEFFPQT---------------------------------------------------------------------------------------------------------------------------------------------------------------------------------------------------------------------------------------------------------------------------------------------------------------------------------
>A0A2R6QLE0	74	0.264	1.061E-09	1	120	447	28	141	187
-TEDNEETDGSGSSTDGDkDELVAVELEDMRKEVQCPICLGIIRKTRTVMECLHRFCRECIDKSM-----RLGNNECPACRAHC--ASRRSLRDDPNFDALIAVLYPDIDKYEEEELALYEE--------------------------------------------------------------------------------------------------------------------------------------------------------------------------------------------------------------------------------------------------------------------------------------------------------------------------------------
>A0A6A4WHT9	74	0.263	1.061E-09	14	122	447	6	110	223
--------------QAGVAPQRAVTLSELTPHLVCPLCGGYYVDATAIVECLHTFCRSCILLHL------HTTRRCPVegCDVlvqKAQGASAANLRPDATLQSIVYKTVPGLHRDE---MQRRRLFY------------------------------------------------------------------------------------------------------------------------------------------------------------------------------------------------------------------------------------------------------------------------------------------------------------------------------------
>A0A1W0X363	74	0.287	1.061E-09	18	122	447	0	96	231
------------------MAERRIRMRSLLPIIQCRLCKGCIVDATTIKECLHSFCKSCLVKYLQKNRS------CPKC--EILIhqsHPLDYIGHDHIVQKIVSKIFPHLDQDE---KQRELQYY------------------------------------------------------------------------------------------------------------------------------------------------------------------------------------------------------------------------------------------------------------------------------------------------------------------------------------
>A0A7S0DIX7	74	0.265	1.061E-09	8	118	447	31	136	281
--------DAPVRPADTSSREISLRVRKLNADFTCPICLGIMRETMTVMECLHRFCKDCIELSI-----RMGRKQCPSCRTKVP--SRRNLRRDVAFDSLILQVYPDIDKatEEQELETKR----------------------------------------------------------------------------------------------------------------------------------------------------------------------------------------------------------------------------------------------------------------------------------------------------------------------------------------
>UPI001B346CCA	74	0.320	1.061E-09	23	102	447	9	86	282
-----------------------VPVWLAEDDLCCIICQGLLAWPVTL-PCGHSFCKNCLTDLWDKrEERTRSRWCCPTCREAL--EQRPALCKNTLLQDLVDK--------------------------------------------------------------------------------------------------------------------------------------------------------------------------------------------------------------------------------------------------------------------------------------------------------------------------------------------------------
>A0A7M7GGI4	74	0.211	1.061E-09	28	193	447	8	207	310
----------------------------VHKNLECPVCLSFFKDPKNLT-CSHTFCKGCLETLLESHWN-NDVLLCPTCRRETSV-PGGNLsglQSNITVRSLVEDVKTqgnfNCNKEEKSVQEKWekCKKHPSYDeecfclncTQYVCCKCailehvkNAHtILEAGVHETEQKnHVKelAPKADAKIgDVDKHITVVEDqrervQYVQEqLKDEmdESFEKSVQKLKKK-------------------------------------------------------------------------------------------------------------------------------------------------------------------------------------------------------------------------------------------------------------
>V5IG74	74	0.279	1.061E-09	28	119	447	218	301	314
----------------------------MENELTCVICSELFIDAVML-QCGHTFCAYCIQNW------RKQRNCCPFCQVKI-SSVTRSFVVDNVIEELV-CFNPELKKfRKQLVRSRLR---------------------------------------------------------------------------------------------------------------------------------------------------------------------------------------------------------------------------------------------------------------------------------------------------------------------------------------
>A0A4V6A1U3	74	0.254	1.061E-09	6	112	447	239	335	373
------GGDMPPQ--------VRTLMNTLGNALQCSICLELLHKPIVITPCAHRFCAGCLSTLLGSPTNHNYAANCPNCRGNIT-----SFMKDAQLREVIDgylNFFPSERQSEE----------------------------------------------------------------------------------------------------------------------------------------------------------------------------------------------------------------------------------------------------------------------------------------------------------------------------------------------
>A0A4D6NF41	74	0.272	1.061E-09	7	115	447	15	117	399
-------GLTSQSESEDDDEVwYPFDLEALRKDVECPICLGIIRNARVVMECMHRFCKECIEKSF-----RLGNNECPACRTHC--SSRRSLREDRLFDELISVIYPNIDEYEEKEM-------------------------------------------------------------------------------------------------------------------------------------------------------------------------------------------------------------------------------------------------------------------------------------------------------------------------------------------
>A0A5A7NYC6	74	0.259	1.061E-09	15	120	447	55	155	433
---------------DEETEEGDITVNlaEIRKDVQCPICLGIIRKTRTVMECLHRFCRECIDKSM-----RLGNKECPACRTHC--ASRRSLRDDPNFDALIAALFPDIDKYEEEELAFHEE--------------------------------------------------------------------------------------------------------------------------------------------------------------------------------------------------------------------------------------------------------------------------------------------------------------------------------------
>A0A0D2T144	74	0.264	1.061E-09	3	120	447	85	196	436
---DEDDSDGSQSSTSQ--EKPEFVLVelpEIRKDVQCPICLGIIKKTRTVMECLHRFCRECIDKSM-----RLGNNECPACRTHC--ASRRSLRDDPNYDALIAALYPDIDKYEEEELAFHEE--------------------------------------------------------------------------------------------------------------------------------------------------------------------------------------------------------------------------------------------------------------------------------------------------------------------------------------
>V7AGR3	74	0.241	1.061E-09	3	120	447	40	152	453
---ESNGSDShrppssPSEDNSEFVFLE---LLEIRKEVQCPICLGIIKKTRTVMECLHRFCRECIDKSM-----RLGNNECPACRTHC--ASRRSLRDDPNYDALIAALYPDIEKYEEEEL-EFRE--------------------------------------------------------------------------------------------------------------------------------------------------------------------------------------------------------------------------------------------------------------------------------------------------------------------------------------
>UPI000B8CE28A	74	0.270	1.061E-09	6	113	447	63	166	463
------GGDSegsPSSNSDEKPEYVLVELPEIRKEVQCPICLGIIKKTRTVMDCLHRFCRDCIDKSI-----RLGNNECPACRKHC--ASRRSLRDDPNFDALIAALYPDIAKYEEE---------------------------------------------------------------------------------------------------------------------------------------------------------------------------------------------------------------------------------------------------------------------------------------------------------------------------------------------
>A0A067GDF9	74	0.276	1.061E-09	5	113	447	68	170	471
-----NESDRSRSSGDG--EKDEFvivKLSDIRKEVQCPICLGIIRKTRTVMECLHRFCRECIDKAM-----RLGNNECPACRTHC--ASRRSLRDDLNYDALIAALYPDIDKYEEE---------------------------------------------------------------------------------------------------------------------------------------------------------------------------------------------------------------------------------------------------------------------------------------------------------------------------------------------
>UPI000B76C066	74	0.276	1.061E-09	12	120	447	94	198	498
------------QSYSSEDEKPEFvFVELLEirKDVQCPICLGIIKKTRTVMECLHRFCRECIDKSM-----RLGNNECPACRTHC--ASRRSLRDDPNYDALISALYPDIDKYEEEELAFHEE--------------------------------------------------------------------------------------------------------------------------------------------------------------------------------------------------------------------------------------------------------------------------------------------------------------------------------------
>K7LW36	74	0.272	1.061E-09	3	120	447	83	199	500
---DNNDKEKPQDSDEtpssGSEEKPEFvYVELLEirKDVQCPICLGIIKKTRTVMECLHRFCRECIDKSM-----RLGNNECPACRTHC--ASRRSLRDDPNYDALIAALYPDIEKYEQEEL-EFRE--------------------------------------------------------------------------------------------------------------------------------------------------------------------------------------------------------------------------------------------------------------------------------------------------------------------------------------
>A0A2A2K8L1	74	0.272	1.061E-09	23	143	447	37	152	619
-----------------------VPLQRMAPFMMCSICSGYLIDACTVVDCCRTFCKSCLLKYFDDGENTD----CPQCASMIHQsHPTQYVSMDRTMQEIIYKMIPGLKRME---RKERLEFIKQekrSKGEEVDD--NEEERQRQE---------------------------------------------------------------------------------------------------------------------------------------------------------------------------------------------------------------------------------------------------------------------------------------------------------------
>UPI000C143CF5	74	0.326	1.061E-09	26	120	447	487	573	646
--------------------------ELMESELQCSICNELFVEATTL-NCSHTFCKYCISVW------KKKKRDCPICRASI-TSECRSLVLDSFIEKMVQSLSDEMKQKRKDILEGRKE--------------------------------------------------------------------------------------------------------------------------------------------------------------------------------------------------------------------------------------------------------------------------------------------------------------------------------------
>E9H7V5	74	0.256	1.061E-09	10	121	447	428	536	668
----------LNEQQQQASSKACVDIvghmeSIMENELQCGICSELMVFA-TSLNCMHTFCQHCVREW------KKNKVECPICRAPI-TTEGRNLLVDNMIDAMVSSLSEETKNRRKELVIQRQEL-------------------------------------------------------------------------------------------------------------------------------------------------------------------------------------------------------------------------------------------------------------------------------------------------------------------------------------
>R7TVG6	74	0.259	1.061E-09	0	119	447	452	569	752
MLKtelKDTKSESAKQKGEM-LEAREELLRnfanLMETELQCSICNELLIQA-TSLNCSHSFCSMCISEWM------AVKKECPVCRAAITSH-LKAIVLDSYIDRMVEHFSDDMKELRKTLVAERK---------------------------------------------------------------------------------------------------------------------------------------------------------------------------------------------------------------------------------------------------------------------------------------------------------------------------------------
>A0A6L5CSC0	74	0.277	1.061E-09	14	117	447	400	503	786
--------------ENCLQAKQKVLEDfgeMMQSELQCNICSELFVVAMTL-NCTHTFCKLCITEW--KRKRSKQVADCPVCRAPI-VSENRSIVLDNFIDKMVESLTDDLkEQRRELLIER-----------------------------------------------------------------------------------------------------------------------------------------------------------------------------------------------------------------------------------------------------------------------------------------------------------------------------------------
>A0A0M8P5F7	74	0.243	1.061E-09	25	133	447	8	125	925
-------------------------LADLEKELVCSICTELLYQPLTLLDCLHTFCGSCVKEWFSAQGARhsrdSPRFTCPSCRAEV-----RDTRPNatvTTLLDMVLTAHPDRARAtdEKSEIATRythgESVFPTlPSGGESADE-------------------------------------------------------------------------------------------------------------------------------------------------------------------------------------------------------------------------------------------------------------------------------------------------------------------------
>A0A1S3EC92	74	0.266	1.406E-09	12	120	447	32	133	143
------------EEEVEEEEYVTIDMSLVRKEVECPICLGIIRKTSTVMECLHRFCRKCIDKSM-----RLGNKECPSCRTHL--ASRRSLKDDPNYDILIATLFPNIDKFEEEEFASLEE--------------------------------------------------------------------------------------------------------------------------------------------------------------------------------------------------------------------------------------------------------------------------------------------------------------------------------------
>A0A401TYV6	74	0.298	1.406E-09	27	103	447	10	80	164
---------------------------SLTENLLCPICLSLLSDASTV-DCGHTFCRVCITGYWDSVPTAV--PSCPQCRRPV---PDRSTRPVHALRSAVEQL-------------------------------------------------------------------------------------------------------------------------------------------------------------------------------------------------------------------------------------------------------------------------------------------------------------------------------------------------------
>A0A6P5AB62	74	0.230	1.406E-09	19	135	447	18	137	203
-------------------EEERYFLNpeSVSEHLYCSICQDVFKEPQRA-PCGHSYCKQCIMAWL------RTSKTCPEDRRPV---REKDLHYDFILANIIGDhmvACPfrklgcEFVGKLELLTSHRKSccFNPANLPEFLLEEPQ-----------------------------------------------------------------------------------------------------------------------------------------------------------------------------------------------------------------------------------------------------------------------------------------------------------------------
>A0A067CF92	74	0.262	1.406E-09	23	159	447	88	208	213
-----------------------IDASSLHDELHCAICSGIIRDATVITACLHRFCSGCIQRHI---HEKGLSPACPVCNTVV--STRRALRRDETFDQLIHTIYGDVAAYEEAEDARIqlsnKRAFPQLNL-----------HKQRDFQEKQ----TPIINTK-----------------------------------------------------------------------------------------------------------------------------------------------------------------------------------------------------------------------------------------------------------------------------------------------
>UPI00094E25DF	74	0.257	1.406E-09	19	171	447	19	155	252
-------------------DEPKLAINQFYPYIRCGLCCGFLIDATTITECLHTFCKSCIVKHF------FYSNRCPSC--TIIVHQTQPLyniRPDRQLQDIVYKMIPflEEVEREQMCnfyKKRGLAI-PK---SVVVSTATPVVLKRQK-------KDS-------TPQCVLNIPpeLD-----------------------------------------------------------------------------------------------------------------------------------------------------------------------------------------------------------------------------------------------------------------------------------
>A0A5D6XSM4	74	0.306	1.406E-09	25	122	447	13	109	261
-------------------------LAPLVEHLGCVLCSGLLRDAHTIPECLHSFCKSCIFRYFLVQCD-PNAPSCPKCAMALSARPIATLISDQRLQDVVDRIFPEHKARDAVLENEFYARH------------------------------------------------------------------------------------------------------------------------------------------------------------------------------------------------------------------------------------------------------------------------------------------------------------------------------------
>A0A448X897	74	0.284	1.406E-09	10	111	447	46	139	265
----------PQKPITDGTEIAVSP-RSLQSELMCPICLDILKVTMTTKECLHRFCSECIVTAL-RSGN----KECPTCRKKLV--SKRSLRRDPNFDALIAKIYPSREEYE-----------------------------------------------------------------------------------------------------------------------------------------------------------------------------------------------------------------------------------------------------------------------------------------------------------------------------------------------
>A0A2G5DNX3	74	0.309	1.406E-09	22	105	447	6	85	380
----------------------RVQRSVLEECFTCPICHDLFEKATTISECLHTYCNNCITEIFKK----RGANVCPVCKIDLGCRPANTLRVDHNLQDIKSTVFP-----------------------------------------------------------------------------------------------------------------------------------------------------------------------------------------------------------------------------------------------------------------------------------------------------------------------------------------------------
>A0A0P1AJS5	74	0.329	1.406E-09	21	111	447	63	146	386
---------------------RTLSIRQLNADLTCPICLGIIKMAMVVMECLHRFCSDCISTAIRQS-----KRECPSCR--IHIPSKRSLRPDTNFDALICKIYPNLAEFE-----------------------------------------------------------------------------------------------------------------------------------------------------------------------------------------------------------------------------------------------------------------------------------------------------------------------------------------------
>A0A2B4RSY8	74	0.265	1.406E-09	25	117	447	356	441	664
-------------------------VKELED-LECKVCYNILYQPVT-TTCGHTFCRTCLHRGLDYRSE------CPYCRRALNCGVERNIKINVIIKETVEKLFPDeYAEREKSFMKE-----------------------------------------------------------------------------------------------------------------------------------------------------------------------------------------------------------------------------------------------------------------------------------------------------------------------------------------
>A0A139AFK9	74	0.233	1.406E-09	20	161	447	807	945	1127
--------------------RPKNPLvDVLRTHMECIICCDWLVVPKFL-PCGHGFCGPCIHPWLDRQQT------CPSCRSKIQKDATGVFPlsENVSVRDMLTSMFiPELLKSGELDDEKMKERKQRED-DWKAAE---EQRAQQRTRTASRvHfVREPRqlLNLAGL---------------------------------------------------------------------------------------------------------------------------------------------------------------------------------------------------------------------------------------------------------------------------------------------
>A0A672FR08	73	0.294	1.865E-09	25	106	447	0	77	81
-------------------------LKREKDQFLCSICLEVFTDPVSI-PCGHNFCKQCITQHW----NTNNICDCPLCKKRF--RRRPELNVNTFISEMVshhDVHFPN----------------------------------------------------------------------------------------------------------------------------------------------------------------------------------------------------------------------------------------------------------------------------------------------------------------------------------------------------
>T1EJS0	73	0.313	1.865E-09	25	109	447	0	79	84
-------------------------LRDVNANLCCVLCSGYLVDATTIIECLHTFCRSCILRYLESSDT------CPVCDASVhPADPTMGIKADKTLQALVYKIVPGLYQ-------------------------------------------------------------------------------------------------------------------------------------------------------------------------------------------------------------------------------------------------------------------------------------------------------------------------------------------------
>E9FY33	73	0.322	1.865E-09	32	123	447	0	87	89
--------------------------------LTCSICQGYLIDATTITECMHTFCKSCL---LQRVES--GRTFCPRCGVQLQRsRLGEQLKLDHAVQALIYTAVPGLWHEEQRRRKHFVDHHP-----------------------------------------------------------------------------------------------------------------------------------------------------------------------------------------------------------------------------------------------------------------------------------------------------------------------------------
>A0A452H3H3	73	0.265	1.865E-09	34	112	447	7	78	114
----------------------------------CPICGEYFKDPVVI-DCGHSFCRACISQCW---EGLDTSFFCPQCR---ETADQRNLRPNRPLANVLELAKPSLAGIRQ----------------------------------------------------------------------------------------------------------------------------------------------------------------------------------------------------------------------------------------------------------------------------------------------------------------------------------------------
>A0A4W5MDR5	73	0.265	1.865E-09	25	103	447	3	73	130
-------------------------LSMTEDQLRCSICLDIFVHPVS-TPCGHNFCKSCISDYWDIREAI-----CPLCKETF--KKRPDLHVNTFINEIINQF-------------------------------------------------------------------------------------------------------------------------------------------------------------------------------------------------------------------------------------------------------------------------------------------------------------------------------------------------------
>UPI00126772C9	73	0.273	1.865E-09	30	158	447	15	151	156
------------------------------EELLCSICTELFIKAVTL-SCSHTFCKLCIDQW------RKYEAVCPICRSPIK-HESPTIVLDNYIDKIVETRCEKYKHNRKIIVAEREALasSPpntiskaKIQCSTPePIQFRYglESLE-QLYvlDRLCYHcglSGHPSIGC------------------------------------------------------------------------------------------------------------------------------------------------------------------------------------------------------------------------------------------------------------------------------------------------
>A0A5F5Q001	73	0.250	1.865E-09	23	102	447	9	84	164
-----------------------IPVWLAEDDLGCVICHELLTWPVTL-PCGHSFCRHCLTRALGEGRE-RRHWSCPTCRES--AGQQPQLRKNTLLQDLADK--------------------------------------------------------------------------------------------------------------------------------------------------------------------------------------------------------------------------------------------------------------------------------------------------------------------------------------------------------
>UPI0004F4FEC8	73	0.225	1.865E-09	24	123	447	12	117	170
------------------------PMESLEKQLICPICLEMFSKPVVILPCQHNLCRKCANDvfqaanpYWQSRGSVisGGRFRCPSCRHEVLLdrHGVYGLQRNLLVENII-----DIYKQECSRWARAACALP-----------------------------------------------------------------------------------------------------------------------------------------------------------------------------------------------------------------------------------------------------------------------------------------------------------------------------------
>A0A7L1J1V5	73	0.261	1.865E-09	28	106	447	1	77	180
----------------------------LQDEATCSVCLEFFKDPVSI-ECGHNFCRACIIKSW---KDLEMDFPCPQCR---EVFQQKXFRPNRSLGNIVHivrqlGLPPG----------------------------------------------------------------------------------------------------------------------------------------------------------------------------------------------------------------------------------------------------------------------------------------------------------------------------------------------------
>A0A452IB91	73	0.227	1.865E-09	24	106	447	5	85	245
------------------------PMESLQKEATCPVCLEYFTEPVSL-ECGHNFCRACIRQCWEGS---DTDMSCPQCSETV---QQRNLRPNRQLCELRKlklslLLSPE----------------------------------------------------------------------------------------------------------------------------------------------------------------------------------------------------------------------------------------------------------------------------------------------------------------------------------------------------
>A0A3Q9DZP5	73	0.266	1.865E-09	12	120	447	42	140	423
------------EEKADFIDVN---LPEIRKEVQCPICLGIIRKTRTVMECLHRFCRECIDKSM-----RLGNNECPACRTHC--ASRRSLRDDPNFDTLISILYPDIDKYEEEELAFHEE--------------------------------------------------------------------------------------------------------------------------------------------------------------------------------------------------------------------------------------------------------------------------------------------------------------------------------------
>A0A7I8L684	73	0.252	1.865E-09	11	113	447	71	166	435
-----------REDDKEAVPYVLIKLSDIRKEVQCPICLGIIRKTRTVMECLHRFCRECIDKSM-----RLGNNECPACRTHC--ASRRSLRDDPNFDALIAVLYPDIDRYEQE---------------------------------------------------------------------------------------------------------------------------------------------------------------------------------------------------------------------------------------------------------------------------------------------------------------------------------------------
>A0A2P5DNI0	73	0.254	1.865E-09	12	117	447	89	184	497
------------QPKPEFVFVE---LPDIRRDVQCPICLGIIKKTRTVMECLHRFCRECIDKSM-----RMGNNECPACRTHC--ASRRSLRDDPNYDNLIALLYPDIEKYEEEFSQE-----------------------------------------------------------------------------------------------------------------------------------------------------------------------------------------------------------------------------------------------------------------------------------------------------------------------------------------
>A0A3Q0IPM3	73	0.242	1.865E-09	11	116	447	465	565	726
-----------RQLEAEVQSKVTDFAEVLESEAQCTICSEIFVNAITLLGCFHTFCEFCITEW------KKQKQECPICRHKIVRnQEKRNFLIDNWIKSFIDKMSPAMKSAREEVVR------------------------------------------------------------------------------------------------------------------------------------------------------------------------------------------------------------------------------------------------------------------------------------------------------------------------------------------
>A0A420HH96	73	0.260	1.865E-09	16	128	447	1	110	744
----------------EFTATLQSDFKDIRALATCSICDQLLYEPWTI-ACGHTYCYSCLCSWFSQN---KRKKSCPECRSKVKTMPAPSFLIKQVVELIIKrsELMPADETIEQ-HQKRKAEEMSLFDCD------------------------------------------------------------------------------------------------------------------------------------------------------------------------------------------------------------------------------------------------------------------------------------------------------------------------------
>A0A3S1B1U7	73	0.273	1.865E-09	25	119	447	365	451	747
-------------------------VDLMEMELQCTICNELFIKA-TSLNCAHVFCKLCINQWM------KVKKECPNCRTPIK-SQIQALALDSYIDRMVEQLNDELKQRRKELLELRK---------------------------------------------------------------------------------------------------------------------------------------------------------------------------------------------------------------------------------------------------------------------------------------------------------------------------------------
>A0A6P8U6S3	73	0.229	1.865E-09	19	154	447	35	185	1345
-------------------EKRTSPVP-VEKQLSsCALCQEVLKDPVS-TSCGHWFCRQCITSYWEQRPP-SGDSSCPQCgkrsRTRAGLqtaSQTSSVRADSGLQEVLDehRLSlrrrcervtEGTDESETLLNRIFTELYIT---QGLSEEVNTQHEVRQLETASKKETlhDTP----------------------------------------------------------------------------------------------------------------------------------------------------------------------------------------------------------------------------------------------------------------------------------------------------
>V4ZK16	73	0.242	1.865E-09	10	111	447	624	719	1439
----------PRRIDESLLSKQTTLGEsELRCDLSCPICMGIFQNVVVVKDCLHRFCADCIEKCV-----RTGLRECPQCR--IHVASRRALRPDPIFERILNKLFPDVSAFE-----------------------------------------------------------------------------------------------------------------------------------------------------------------------------------------------------------------------------------------------------------------------------------------------------------------------------------------------
>A0A3B3ZBI8	73	0.301	2.472E-09	28	100	447	5	70	77
----------------------------LEDQLRCIICLDFFKSPVSI-PCGHNFCLGCIKRFW----DTRHKAECPLCKETFKSRP--NLRVNVALRDIV----------------------------------------------------------------------------------------------------------------------------------------------------------------------------------------------------------------------------------------------------------------------------------------------------------------------------------------------------------
>C3YDV8	73	0.283	2.472E-09	30	101	447	14	86	90
------------------------------DFLECAICLEPFKDP-KILPCLHTFCKGCLEKFFANEGDLKGKFPCPTCRTETALleGGLAGLKDNFFVLSLRD---------------------------------------------------------------------------------------------------------------------------------------------------------------------------------------------------------------------------------------------------------------------------------------------------------------------------------------------------------
>A0A674JNZ8	73	0.230	2.472E-09	27	104	447	30	100	117
---------------------------SFQDKVNCSVCLEYFKDPVTI-ECGHNFCRACISQCWGESEP---NFSCPQCR---ETAPQRNLQPNRQLGNVLECYF------------------------------------------------------------------------------------------------------------------------------------------------------------------------------------------------------------------------------------------------------------------------------------------------------------------------------------------------------
>A0A673B7L4	73	0.281	2.472E-09	29	99	447	9	72	124
-----------------------------EDHCLCSICLDVFTDPVS-TPCGHNFCKNCINQNWDKN----VPYKCPNCKETFSVRP--NLKVNTFISEI-----------------------------------------------------------------------------------------------------------------------------------------------------------------------------------------------------------------------------------------------------------------------------------------------------------------------------------------------------------
>A0A139A204	73	0.228	2.472E-09	15	106	447	39	124	125
---------------EEGDQRVTLPMSKLEKIFQCPICLDVMNVCVATTACLHRFCKACLSNHLFR----AKEKVCPTCRKPCP--SMRSTRKDERFQGIIKAVFPG----------------------------------------------------------------------------------------------------------------------------------------------------------------------------------------------------------------------------------------------------------------------------------------------------------------------------------------------------
>A0A3Q3G125	73	0.220	2.472E-09	24	103	447	3	85	128
------------------------PASFLsEDQFTCSICLDVFNNPVS-TPCGHSFCQACISSYWDggrRGGGGGGSKiyQCPLCKESY--RKRPELQINRTLKEITEQF-------------------------------------------------------------------------------------------------------------------------------------------------------------------------------------------------------------------------------------------------------------------------------------------------------------------------------------------------------
>A0A452GI43	73	0.229	2.472E-09	25	109	447	6	88	129
-------------------------VQELQLEVTCSICTKYMEVPVML-DCGHNYCEDCISQHWDRVEEEEEPRQCPLCRRSF---RQRSFRQNKSLANVVEIVqrFPDQDK-------------------------------------------------------------------------------------------------------------------------------------------------------------------------------------------------------------------------------------------------------------------------------------------------------------------------------------------------
>A0A3Q3D042	73	0.297	2.472E-09	32	105	447	59	123	131
--------------------------------FLCSICLDVFTDPVS-TPCGHNFCKNCISQHWDISE----KCQCPVCKKVFETRP--ELHINTFISEMVSH--P-----------------------------------------------------------------------------------------------------------------------------------------------------------------------------------------------------------------------------------------------------------------------------------------------------------------------------------------------------
>A0A7S3XVN3	73	0.272	2.472E-09	24	122	447	7	98	149
------------------------PLRPLSLELTCPVCRGLVRRATLVKECLHRFCGACIEKCL-----RVGNKECPTCRAHV--ASRRSLRADPAWDAAVRAVFPRGAEHAEAQAAKRAEEY------------------------------------------------------------------------------------------------------------------------------------------------------------------------------------------------------------------------------------------------------------------------------------------------------------------------------------
>A0A7S3KR55	73	0.288	2.472E-09	12	121	447	32	129	215
------------KEEDEPAEFAEEKLEPVDDNLVCPICLDLLFEP-VCTMCGHTFCKACL---------TEDFKKCPLCSEHC---FMNDAKVNIALRNVIEKSFPKRVKKRQyYHDKRVKEL-------------------------------------------------------------------------------------------------------------------------------------------------------------------------------------------------------------------------------------------------------------------------------------------------------------------------------------
>UPI000F4F8C94	73	0.273	2.472E-09	28	100	447	124	192	267
----------------------------MKEHLRCSMCKYMLKEPVTI-PCGHSFCRTCIESYWSKISST-GCYSCPQCRKRFKSRP--ALNLNFTLSNVV----------------------------------------------------------------------------------------------------------------------------------------------------------------------------------------------------------------------------------------------------------------------------------------------------------------------------------------------------------
>UPI0019236151	73	0.255	2.472E-09	15	147	447	2	139	292
---------------DDFVKVQRRP---FTEFLTCPLCQNLFREATTICICLHTFCKQCIYRKLEE----ENRNHCPACNADLGSFPEKMLRHNHNLRKLVSQISPLEKTSEDFGIPTEGDIHSInkkqnelTDLEMpgiynVISEPTACAFSLGTYETK-----------------------------------------------------------------------------------------------------------------------------------------------------------------------------------------------------------------------------------------------------------------------------------------------------------
>C5E0K0	73	0.239	2.472E-09	20	111	447	16	102	445
--------------------KDTVLVKLLES-LICSICHDLMFVPVM-TQCGHNYCYDCLSSWFDSNSN---ELSCPQCRASISDPPSLNSVLQQWLVHIIELVGPDEDSEE-----------------------------------------------------------------------------------------------------------------------------------------------------------------------------------------------------------------------------------------------------------------------------------------------------------------------------------------------
>A0A2H5Q1F4	73	0.272	2.472E-09	3	120	447	74	187	481
---EENEDDSEGPSSDTSGEKPEFvfvELPEIRKDVQCPICLGIIKKTRTVMECLHRFCRECIDKSM-----RLGNNECPACRTHC--ASRRSLRDDPNYDALISALYPDIDKYEEEELAFHEE--------------------------------------------------------------------------------------------------------------------------------------------------------------------------------------------------------------------------------------------------------------------------------------------------------------------------------------
>A0A6G1Q5M2	73	0.266	2.472E-09	18	124	447	5	103	571
------------------LEQSRV----LQEELTCPVCLDLYRDPHLL-PCGHNFCKTCL-DHL-KQQSERGRFRCPECRDN--HRCGTAFQKNFKLANIADD-YRHRRKATTSAPAALksRELLPS----------------------------------------------------------------------------------------------------------------------------------------------------------------------------------------------------------------------------------------------------------------------------------------------------------------------------------
>A0A2V0PJX4	73	0.241	2.472E-09	15	103	447	374	454	597
---------------QPQPQRPRSasPEDALAAEATCAICRELFLAPFTLQPCGHVFCGACLQDWL------RRKAQCPSCRADVAAPP----APNRTVANIADLL-------------------------------------------------------------------------------------------------------------------------------------------------------------------------------------------------------------------------------------------------------------------------------------------------------------------------------------------------------
>H9JM79	73	0.320	2.472E-09	26	122	447	424	514	617
--------------------------EVMESELQCSICAELFVKATTL-NCSHTFCLYCISMW------KKKKKDCPICRTSI-STECKSLVLDTFIERMVQKL-PEetKLKRKELLKSRQdSEIF------------------------------------------------------------------------------------------------------------------------------------------------------------------------------------------------------------------------------------------------------------------------------------------------------------------------------------
>UPI00067B3E2E	73	0.326	2.472E-09	26	120	447	481	567	696
--------------------------EVMESELQCSICAELFITATTL-NCSHTFCKYCITMW------KKKKKDCPICRSHI-LSECKSIVIDSFIEKMVQNLTEELKTKRQELLKNREE--------------------------------------------------------------------------------------------------------------------------------------------------------------------------------------------------------------------------------------------------------------------------------------------------------------------------------------
>UPI001038A0CE	73	0.310	2.472E-09	26	127	447	481	575	713
--------------------------ELMESELQCSICAELFV-AATTLSCSHTFCKYCITMW------KKKKKDCPICRTNI-TSECKSLVLDSFIEKMVQNLTEEmKTKRQEMLKSREAEVLALTNP-------------------------------------------------------------------------------------------------------------------------------------------------------------------------------------------------------------------------------------------------------------------------------------------------------------------------------
>A0A0E9N9D6	73	0.245	2.472E-09	19	120	447	582	675	936
-------------------EDERLHID-FQEELECTLCYDPFVNPMSVVPCGHTYCGLCIRPWIDNGSN-----QCPECRTEV--LKGNPLIRNFLVEQMANKYASLTMSKEQLDERKAQE--------------------------------------------------------------------------------------------------------------------------------------------------------------------------------------------------------------------------------------------------------------------------------------------------------------------------------------
>UPI000F7D0CD9	72	0.217	3.277E-09	28	144	447	8	130	137
----------------------------LQGEVTCPICLQLLTEPLSL-DCGHSFCQACItaNNLVSMNDQ-DEDRRCPVCR--ISYEPG-NLRPNRHVANIVQrlrevKLSPEVEQERNLCLCHGEKLmlFCEEDrevICWLCEQFQ-EHHGNHTF--------------------------------------------------------------------------------------------------------------------------------------------------------------------------------------------------------------------------------------------------------------------------------------------------------------
>A0A3Q3ELQ8	72	0.291	3.277E-09	25	96	447	26	94	140
-------------------------MEPHNPNLTCAICLDRFKIPVTI-PCGHTFCKDCINAHWDTKIQSGIGPQCPICNEKFPTRP--SLKRNVSL--------------------------------------------------------------------------------------------------------------------------------------------------------------------------------------------------------------------------------------------------------------------------------------------------------------------------------------------------------------
>A0A250X2X7	72	0.279	3.277E-09	4	112	447	16	122	169
----NNG--LLFRHQDQEVESVTVDLSQLNEETKCPICFGKIKKARVSIVCGHRYCGDCIDHCmrLEIPGRRPEVRECPVCRAHMP--SRRSAKEDPNFDFLLRALYGDVTEYEQ----------------------------------------------------------------------------------------------------------------------------------------------------------------------------------------------------------------------------------------------------------------------------------------------------------------------------------------------
>A7ST55	72	0.220	3.277E-09	28	111	447	8	90	188
----------------------------LEDEVTCSLCIEHFNDP-RVLPCLHSFCRHCLEE-LAVHSEGRGKLVCPLCKAEFQISPAdvSSLKVNFMINSIISVL-PLLTSED-----------------------------------------------------------------------------------------------------------------------------------------------------------------------------------------------------------------------------------------------------------------------------------------------------------------------------------------------
>A0A197KE30	72	0.262	3.277E-09	28	162	447	67	214	218
----------------------------LDKALQCSVCLECFTGPFTV-ECGHSFCYACISDWVQIN------KSCPSCRTKLLRRPTFSYSLSAQVDQSVERLPePErtkmkqRVKEEMDRIRRsedkgdlWGKFFkPLslEGLGNIIvdkeDGVRYGSRLFCIYCR-NGHSNGYRKNIKVLI--------------------------------------------------------------------------------------------------------------------------------------------------------------------------------------------------------------------------------------------------------------------------------------------
>A0A0C9QJ88	72	0.272	3.277E-09	11	119	447	154	257	260
-----------QQMSSNSKNNLRGKVEdILDEQLSCSICSEIFVNP-TSLNCRHTFCKFCISSWKKKN----KKANCPICRVRIK-SMNQSMAFDCLIEKMVRELSSELRERREQLIKERR---------------------------------------------------------------------------------------------------------------------------------------------------------------------------------------------------------------------------------------------------------------------------------------------------------------------------------------
>UPI0019D29027	72	0.240	3.277E-09	3	120	447	142	258	298
---ENDGVKLVQNatpDENSETTTRQILTEvgeIMETELQCSICAELFVSATTL-NCSHTFCKYCIEKWKQKR------KQCPICR-SIITSECRSLVLDSFIEKMVQNLTEEiKQKRRKMLQSREVE--------------------------------------------------------------------------------------------------------------------------------------------------------------------------------------------------------------------------------------------------------------------------------------------------------------------------------------
>L8H7D5	72	0.289	3.277E-09	12	122	447	75	186	326
------------EEEDVEESEHRPPIldgrniifktRLLSGFLVCQLCMGVLRDAHTIRECLHTFCKSCLYKYFQTTAD------CPLCGVDLRPNPFERIRFDRTVQTIVNKIFSDLIEKD---IAKEAHFY------------------------------------------------------------------------------------------------------------------------------------------------------------------------------------------------------------------------------------------------------------------------------------------------------------------------------------
>A0A5B8MW62	72	0.265	3.277E-09	25	120	447	194	280	331
-------------------------LDQVEENFTCIICQDFLVGAQCVVPCGHMFCRSCLGPWL------KRTRTCPICRQKCSAQV--PVRgVDSFLES---FLVPLLDASErKLFEERVRE--------------------------------------------------------------------------------------------------------------------------------------------------------------------------------------------------------------------------------------------------------------------------------------------------------------------------------------
>A0A7M7KQH8	72	0.285	3.277E-09	28	118	447	252	333	335
----------------------------MEEELTCSICSELFISAVTL-SCGHNFCQMCIRSWRRKKDA------CPICSAPI-GQEIRAYVLDSVIKQLV-SLNPPLKKHYEQRYKRF----------------------------------------------------------------------------------------------------------------------------------------------------------------------------------------------------------------------------------------------------------------------------------------------------------------------------------------
>M4BE16	72	0.239	3.277E-09	21	164	447	65	224	409
---------------------KTLSMRQLNADLTCPICLGIIKETMVVMECLHRFCRACISTAI-----RHSKRECPSCR--IHIPSKRSLRPDVTFDAFIATVHPNleaFERHEDEIieqVNRARRCHAVqsnLDGDTTStDEGTAAAAAGyPPVSRRQSgriHGedavnlsrpSSPVYGEGPLVGE------------------------------------------------------------------------------------------------------------------------------------------------------------------------------------------------------------------------------------------------------------------------------------------
>A0A1Y1XSU2	72	0.298	3.277E-09	26	120	447	393	484	501
--------------------------KELESEITCAICWEYLVSAHFLNPCGHIFCGECISEWISANEV----PQCPSCRVKFKGVPIASTTMDN-IVSVVAtrFLSSSEVEERTNRQQSWKE--------------------------------------------------------------------------------------------------------------------------------------------------------------------------------------------------------------------------------------------------------------------------------------------------------------------------------------
>A0A0B7AFR9	72	0.284	3.277E-09	25	119	447	370	456	560
-------------------------VQLMEVELQCAICNELFVKA-TSLNCAHVFCKLCINQWM------KVKKECPNCRAPI-TSQMQALALDSYIDKMVEQLNDEMKQRRAELVEQRK---------------------------------------------------------------------------------------------------------------------------------------------------------------------------------------------------------------------------------------------------------------------------------------------------------------------------------------
>A0A565BG04	72	0.280	3.277E-09	19	100	447	118	194	611
-------------------EKKNGVVASLDENFICSICKGMLKRPVS-TPCGHNFCLECFNEWVVK----KKKYNCPSCRTKFTKTFAENIKINLTLVSAI----------------------------------------------------------------------------------------------------------------------------------------------------------------------------------------------------------------------------------------------------------------------------------------------------------------------------------------------------------
>A0A6J3CBQ5	72	0.315	3.277E-09	28	121	447	506	592	624
----------------------------MESELQCSICAELFINAITL-NCSHTFCKYCITAW------KRKKKDCPICRAAI-TSECKSLVIDSFIEKMVLNLTEEMKNKRQELLKnREAEI-------------------------------------------------------------------------------------------------------------------------------------------------------------------------------------------------------------------------------------------------------------------------------------------------------------------------------------
>V5FVR7	72	0.212	3.277E-09	8	132	447	265	400	1947
--------DSNAEMGNPMAEVQRSGAGllDLEKELVCSICTELLYQPLTLLDCLHTFCGSCLKEWFswqaTRTGSSRSPRfTCPSCRAAV-----RETRPNATVTTLLDmflKANPDRAKpieEKEEIAQKYKpgdAVLPVTNSSGVAD--------------------------------------------------------------------------------------------------------------------------------------------------------------------------------------------------------------------------------------------------------------------------------------------------------------------------
>A0A670HZ90	72	0.400	4.343E-09	24	78	447	6	57	70
------------------------PVKDLFEEATCSICLEYFRDPVIIPECGHNFCRSCLIQYWGKSEA---KASCPEC--------------------------------------------------------------------------------------------------------------------------------------------------------------------------------------------------------------------------------------------------------------------------------------------------------------------------------------------------------------------------------
>A0A437C1Y2	72	0.256	4.343E-09	30	103	447	70	136	193
------------------------------DQFLCSICLEVFKDPVS-TRCGHNYCKSCITEYWDNSCQ----IQCPICRTKF--HRKPKLFVNTEFRDMVENF-------------------------------------------------------------------------------------------------------------------------------------------------------------------------------------------------------------------------------------------------------------------------------------------------------------------------------------------------------
>UPI00084DD054	72	0.272	4.343E-09	28	113	447	3	85	215
----------------------------IQKDLTCPLCLELFRAPVT-PECGHTFCQGCLTE-AQKNQDQNGSTPCPTCQSPC---RPETLQINRQLEHLVQSFkqVPQGHCLEHM---------------------------------------------------------------------------------------------------------------------------------------------------------------------------------------------------------------------------------------------------------------------------------------------------------------------------------------------
>UPI001A9E4B4D	72	0.252	4.343E-09	28	118	447	218	299	314
----------------------------MENEMTCIICSELFVDAVML-QCGHTFCAYCIQNW------RKQRDCCPFCQVKI-SSVTRSFVVDNVIEELV-CFNPELEKSRKQLVRSR----------------------------------------------------------------------------------------------------------------------------------------------------------------------------------------------------------------------------------------------------------------------------------------------------------------------------------------
>A0A2G8LEF4	72	0.324	4.343E-09	23	123	447	160	259	352
-----------------------VRLTDINAYITCFLCGGYMYNATTITECLHSFCRKCILQHFQKD------NRCPTC--DIVIHesiPFSFIRQDGHLQTIINKLLPSFERMEKEGEKKVldmqQEELP-----------------------------------------------------------------------------------------------------------------------------------------------------------------------------------------------------------------------------------------------------------------------------------------------------------------------------------
>UPI0018788612	72	0.288	4.343E-09	25	112	447	8	91	367
-------------------------LTDIGTYLTCSICLDIFTDPVTLT-CGHSYCMTCLEDCLRGRAKTKD---CPDCRGKI--RPGFKLYKNVTLCNIVDvhYYHKRFASTEE----------------------------------------------------------------------------------------------------------------------------------------------------------------------------------------------------------------------------------------------------------------------------------------------------------------------------------------------
>E0VMC4	72	0.257	4.343E-09	14	118	447	281	374	390
--------------KSEATEKFTELVE-LE--LQCTICSELFVNAVTL-GCSHSFCKLCLKQW--KNKQ----KTCPICRKKISV-EARSIVLDNYIDKIIDLLPSEIREKRKDLIQEH----------------------------------------------------------------------------------------------------------------------------------------------------------------------------------------------------------------------------------------------------------------------------------------------------------------------------------------
>A0A4Y7K9P0	72	0.239	4.343E-09	9	120	447	171	283	402
---------FLKEKREQAEPKsDEMPpaanlpcMDKLKEELSCAICLEICYEPST-TPCGHSFCKKCL-----KSAADKCGKKCPKCRQLI--GNGRSCIVNTSLWNTIQLLFPQEVEARKAVAAKNsRE--------------------------------------------------------------------------------------------------------------------------------------------------------------------------------------------------------------------------------------------------------------------------------------------------------------------------------------
>A0A0G4GWC7	72	0.317	4.343E-09	28	112	447	67	144	456
----------------------------LNVDLTCPVCLGILTKTTTVKVCLHRFCASCIEKCL-----RIGKRECPTCR--VHISSRRMLRSDPTFDKMVKRLFPNVEAYEE----------------------------------------------------------------------------------------------------------------------------------------------------------------------------------------------------------------------------------------------------------------------------------------------------------------------------------------------
>A0A2Z7A8L2	72	0.269	4.343E-09	25	113	447	152	232	500
-------------------------LDQLREELSCAICLEICYEPST-TPCGHSFCKQCL-----RSAADKCGKRCPKCRQLI--SNWRSCTVNTVLWNTIQLLFPKEVKQRKP---------------------------------------------------------------------------------------------------------------------------------------------------------------------------------------------------------------------------------------------------------------------------------------------------------------------------------------------
>UPI0015D0403A	72	0.259	4.343E-09	21	121	447	420	516	623
---------------------RTVPRHLLDPtDFECSLCMRLFYAPVT-TPCGHTFCKSCLQRCLDHS------PQCPLCKESLKVYLARRTySSTRLLENIIRQYLPqEYSGRHRLYTEETKEL-------------------------------------------------------------------------------------------------------------------------------------------------------------------------------------------------------------------------------------------------------------------------------------------------------------------------------------
>UPI001301AE7B	72	0.260	4.343E-09	24	96	447	5	70	644
------------------------PVRLLQEEVTCAVCLDYLHEPVTI-DCGHNFCRACITRCWDE---MGRRFPCPQCRAR---SPKRKLRPNCQL--------------------------------------------------------------------------------------------------------------------------------------------------------------------------------------------------------------------------------------------------------------------------------------------------------------------------------------------------------------
>K0TAV9	72	0.262	4.343E-09	34	126	447	165	258	671
----------------------------------CGICLGEWTDPVEL-PCGHTFCADCLSGWkskyFLNQQMEQRGRRCPICRGTIPPsrDQISAIKLNQIMMKNVDKSDPEYEK----CARKVKEFEAEYG--------------------------------------------------------------------------------------------------------------------------------------------------------------------------------------------------------------------------------------------------------------------------------------------------------------------------------
>A0A4R8PYD9	72	0.190	4.343E-09	18	123	447	0	114	902
------------------MESSKPGLD-LEKELTCSICTELLFQPLTLLDCLHTYCGACLKDWFsfqaQQAENSPNPPadganntlTCPSCRAPV-----RDTKHNATVATLLDMFVaanPDRKRSDADKEDMSRKYKP-----------------------------------------------------------------------------------------------------------------------------------------------------------------------------------------------------------------------------------------------------------------------------------------------------------------------------------
>A0A3B4XVP7	72	0.293	5.757E-09	32	106	447	11	76	100
--------------------------------LLCCICLDVFTDPVTL-PCGHNFCKSCITQHM----NFNSHRQCPLCKEPV--DKKQKLVVNTFISEM--ALFSG----------------------------------------------------------------------------------------------------------------------------------------------------------------------------------------------------------------------------------------------------------------------------------------------------------------------------------------------------
>A0A3Q2U1M2	72	0.265	5.757E-09	26	103	447	3	77	100
--------------------------NQLDREtLSCSICQDLLKDTVTI-PCGHSYCMKCIKNFWDE-EDYKGIHSCPQCRETF--TPRPVLKKNTMLAALVEQL-------------------------------------------------------------------------------------------------------------------------------------------------------------------------------------------------------------------------------------------------------------------------------------------------------------------------------------------------------
>UPI000771E19E	72	0.245	5.757E-09	8	112	447	143	237	240
--------DVPDNKQGNAFDKVN---DIMEAELTCSVCSELFVRAMTL-NCMHTFCQRCIEAW------KKKSNECPVCRTPV-TSMIRSLVLDNFIDKMTNSvLTPYETQKKQ----------------------------------------------------------------------------------------------------------------------------------------------------------------------------------------------------------------------------------------------------------------------------------------------------------------------------------------------
>B4HPZ4	72	0.278	5.757E-09	20	122	447	172	264	286
--------------------PRPVLLTAVNPHIICHLCQGYLINATTIVECLHSFCHSCLINHL------RKERFCPRC--EMVInNAKPNIKSDTTLQAIVYKLVPGLYERE--LMRK-KAFY------------------------------------------------------------------------------------------------------------------------------------------------------------------------------------------------------------------------------------------------------------------------------------------------------------------------------------
>UPI00189620B6	72	0.271	5.757E-09	21	122	447	220	312	319
---------------------RRV-ESIMENELTCAICSELFVDAAML-QCGHTFCSYCIHNW------RKQKNVCPFCLASI-SSVTRSFVVDNIIDELV-CFNPELKRfREALAHSRLAASY------------------------------------------------------------------------------------------------------------------------------------------------------------------------------------------------------------------------------------------------------------------------------------------------------------------------------------
>A0A553NDH0	72	0.265	5.757E-09	26	120	447	313	406	409
--------------------------EMLETNLQCSICSEVLILSTTV-SCGHTFCEDCIASW--KEKTVRRWPTCPICRTVIDF-QASNLVLDGYIDKVVETFFPEETRKlraDMLQDRRVKK--------------------------------------------------------------------------------------------------------------------------------------------------------------------------------------------------------------------------------------------------------------------------------------------------------------------------------------
>A0A4U6STS4	72	0.321	5.757E-09	22	105	447	8	87	486
----------------------RVRRDVLAARMTCPLCQGLLREATAITHCLHTFCRECIMEKI----NDDEVECCPVCNIDLGCDPEEKLRPDHNLQDIRNKLFP-----------------------------------------------------------------------------------------------------------------------------------------------------------------------------------------------------------------------------------------------------------------------------------------------------------------------------------------------------
>A0A397XUT7	72	0.240	5.757E-09	10	113	447	105	198	500
----------PSGEKSEFVE---IDLGEIRKDVQCPICLGIIKKTRTVMECLHRFCRECIDKSM-----RLGNKECPACRKRC--ASRRSLRDDPTFDALIAALFANIDTYEEE---------------------------------------------------------------------------------------------------------------------------------------------------------------------------------------------------------------------------------------------------------------------------------------------------------------------------------------------
>D7MMJ9	72	0.250	5.757E-09	10	113	447	109	202	516
----------ISGDQSEFME---IDLGEIRKDVQCPICLGIIKKTRTVMECLHRFCRECIDKSM-----RLGNNECPACRKHC--ASRRSLRDDPKFDALIAALFTNIDSYEEE---------------------------------------------------------------------------------------------------------------------------------------------------------------------------------------------------------------------------------------------------------------------------------------------------------------------------------------------
>A0A6A6BJR0	72	0.211	5.757E-09	25	122	447	4	101	1016
-------------------------LENLEKELSCSICTDVLYQPLTLLDCLHTFCGACLKEWFswqAASATNSHPYTCPACRASV-----RATRPDARVTSLLElflHANPTRGKTEQE-MDDMRKVY------------------------------------------------------------------------------------------------------------------------------------------------------------------------------------------------------------------------------------------------------------------------------------------------------------------------------------
>UPI00125DE82D	71	0.289	7.630E-09	29	103	447	19	86	117
-----------------------------EDQFLCSICLDVFTDPVT-TSCGHNFCKNCIaKQW-----NNNDRYRCPLCKEGFTTRP--DLRVNTLFSEMVAQF-------------------------------------------------------------------------------------------------------------------------------------------------------------------------------------------------------------------------------------------------------------------------------------------------------------------------------------------------------
>A0A669QDT6	71	0.313	7.630E-09	24	101	447	3	82	134
------------------------PISqKLEDKLQCSICLELFRVPVTL-PCGHNFCERCIDNHRNKQEQTangaRGGYTCPECRYICESHL--ELKKNVTLSDVVE---------------------------------------------------------------------------------------------------------------------------------------------------------------------------------------------------------------------------------------------------------------------------------------------------------------------------------------------------------
>A0A4D9DNJ6	71	0.206	7.630E-09	33	116	447	14	96	152
---------------------------------TCSICTQYMEVPVTL-DCGHNYCQACILRYWDRvEEEEEDPKQCPQCRRSF---RQRSFRPNKLLAKVtaIAKRFPSQDEAQDVRCR------------------------------------------------------------------------------------------------------------------------------------------------------------------------------------------------------------------------------------------------------------------------------------------------------------------------------------------
>A0A670Y157	71	0.250	7.630E-09	26	105	447	5	89	166
--------------------------DNLADKLTCCICLEMFTIPVTV-PCGHSFCEKCINSHWDKEEQGlrsgQKICTCPECRKIFPERP--KLSKTVQLENLVELLklgeFP-----------------------------------------------------------------------------------------------------------------------------------------------------------------------------------------------------------------------------------------------------------------------------------------------------------------------------------------------------
>A0A4W3GTG5	71	0.304	7.630E-09	25	93	447	37	99	171
-------------------------VQRLNEELNCPICLDFYNDPVSL-ECGHNFCRSCITRSWETQGE----NICPECR-KVRISRSDSVSLD-----------------------------------------------------------------------------------------------------------------------------------------------------------------------------------------------------------------------------------------------------------------------------------------------------------------------------------------------------------------
>A0A668SPQ4	71	0.319	7.630E-09	28	99	447	44	108	220
----------------------------IEQQLLCCICLDVFRDPVTL-PCGHNFCKHCITEHL----NLNFQRKCPMCKEHV--ERKYKLGVNTFISEM-----------------------------------------------------------------------------------------------------------------------------------------------------------------------------------------------------------------------------------------------------------------------------------------------------------------------------------------------------------
>J9KRB0	71	0.309	7.630E-09	10	117	447	172	272	275
----------VKNEEDNFSWVEHQMKQCLESDLQCNICYEMFIKP-TVLNCSHTFCHECIQSW------TRRVNHCPTCQAYVK-NKSYCITLDTYLDKIADCL-PDeiKTRRETLKVKR-----------------------------------------------------------------------------------------------------------------------------------------------------------------------------------------------------------------------------------------------------------------------------------------------------------------------------------------
>UPI0014025860	71	0.252	7.630E-09	4	121	447	90	211	286
----NTEGDIVK--DDvEFAEARNTscqditeKMQRIDRELSCGICSELIVFA-TSLNCMHTFCQYCVTQWKSFEKNRATIIGCPVCREPI-VSEKRNFCIDNIVGIMIDFCSDEEKNNRKELVRQHQEL-------------------------------------------------------------------------------------------------------------------------------------------------------------------------------------------------------------------------------------------------------------------------------------------------------------------------------------
>A0A553NUW2	71	0.297	7.630E-09	26	109	447	85	164	286
--------------------------EMVEKYLQCQICLEILIESTTV-SCGHTFCAECISTW--KEQQIQVVFTCPICRAEITF-QTRCLVIDDYINVALDYCFPEEAK-------------------------------------------------------------------------------------------------------------------------------------------------------------------------------------------------------------------------------------------------------------------------------------------------------------------------------------------------
>A0A3M7D333	71	0.225	7.630E-09	34	152	447	47	180	287
----------------------------------CPICYEPFTEP-TKTPCGHIYCRECLEAWLERTNN------CPTCRTLLiakpQIEPQPDVIPEVEGFDLdfeVDqqavilelHAFDDLTGSE-PNINAIYERFPVdeqtriyIDYVFLLPKaVGAALLMKPERQSPTDHLD------------------------------------------------------------------------------------------------------------------------------------------------------------------------------------------------------------------------------------------------------------------------------------------------------
>UPI0019217504	71	0.266	7.630E-09	22	111	447	11	96	290
----------------------KIRRDLLEACMTCQICHKLVTDATAISECLHIFCKKCIFEKLADEEV----SHCPVCNIDLGCNPFEKLRPDHNIQEIREKIFPSKKEKE-----------------------------------------------------------------------------------------------------------------------------------------------------------------------------------------------------------------------------------------------------------------------------------------------------------------------------------------------
>A0A383V8N8	71	0.287	7.630E-09	28	126	447	21	126	306
----------------------------LGESLCCGICYELLLDP-VVGSCGHDFCKGCLDTWRsQQRQQGNNRVKCPVCRGSF-AESFDKLGVCVRLRDMVELLFPeriaarraELERQAALQKKRSVERFQQED--------------------------------------------------------------------------------------------------------------------------------------------------------------------------------------------------------------------------------------------------------------------------------------------------------------------------------
>A0A7S2T8A4	71	0.242	7.630E-09	25	122	447	193	280	339
-------------------------LEQVEESFSCIICQDYLVGAACLAPCGHTFCAGCLKKW------EKRTRTCPVCRQKFTDSV--PMRsIDQFLES---ALVPLLEPEERRLYQKRAEEW------------------------------------------------------------------------------------------------------------------------------------------------------------------------------------------------------------------------------------------------------------------------------------------------------------------------------------
>A0A3B1IRF0	71	0.272	7.630E-09	25	101	447	8	76	375
-------------------------VKLVANNLKCSICFELFTDPVTL-SCGHNYCLNCIQRYL-----SRGTRTCPQCRSKLPHTP--NLKKNVALSNILD---------------------------------------------------------------------------------------------------------------------------------------------------------------------------------------------------------------------------------------------------------------------------------------------------------------------------------------------------------
>A0A7S3V7W0	71	0.285	7.630E-09	13	103	447	210	293	389
-------------EEENLLQRAHQQLEELQSVIKCSICLDTLEDSHVVPDCGHRFCKKCINESI-----RKGNNQCPECR-QI-IRTKRHLREDRQSNEMISTF-------------------------------------------------------------------------------------------------------------------------------------------------------------------------------------------------------------------------------------------------------------------------------------------------------------------------------------------------------
>UPI00053C22C9	71	0.237	7.630E-09	25	150	447	66	197	446
-------------------------LSEIHKDVQCPICLGIIRKTRTVMECLHRFCRECIDKSM-----RLGNNECPACRTHC--ASRRSLRDDKNFDALIAYLYPDINKYEEEElafsevdKARSKEIQATIAKAVKrQSEAIVKKRSSKKTAvteslRKSRH--------------------------------------------------------------------------------------------------------------------------------------------------------------------------------------------------------------------------------------------------------------------------------------------------------
>A0A6A4SPZ0	71	0.287	7.630E-09	29	101	447	13	78	458
-----------------------------EQELTCSICLDLFSEPVT-TPCGHNFCQACIGGYWASSPL----CTCPLCKQQF--HERPQLSVNRVFALIAD---------------------------------------------------------------------------------------------------------------------------------------------------------------------------------------------------------------------------------------------------------------------------------------------------------------------------------------------------------
>UPI0016034A4D	71	0.280	7.630E-09	29	101	447	10	79	497
-----------------------------EEFLTCPVCMLHFRDP-KILPCLHTFCTECLKEWATKQQ----PLECPTCRAQFSLpdQGVDGLRTNFYVNNLLD---------------------------------------------------------------------------------------------------------------------------------------------------------------------------------------------------------------------------------------------------------------------------------------------------------------------------------------------------------
>S7PCK6	71	0.267	7.630E-09	28	112	447	476	557	560
----------------------------INKVVTCPICLDLLKNP-MILDCGHTFCETCITANYRESMINSEESSCPVCRVS---YELENLRPDRHVANIVEALREvQLSPQEE----------------------------------------------------------------------------------------------------------------------------------------------------------------------------------------------------------------------------------------------------------------------------------------------------------------------------------------------
>UPI0010FC9A87	71	0.285	7.630E-09	18	100	447	4	83	2180
------------------VQDVLNALQQMQKSLECSICLELLKDPHS-TKCNHQFCGQCIRKVLEKsSKSSKNKWYCPLCKTLV---SKRSLTPNPTLSKIV----------------------------------------------------------------------------------------------------------------------------------------------------------------------------------------------------------------------------------------------------------------------------------------------------------------------------------------------------------
>A0A3B5R6Q2	71	0.257	1.011E-08	30	94	447	10	73	87
------------------------------DQFNCSICLDVLKNPVTI-PCGHSYCSDCIQNYWDQ-DDFLGVFVCPQCRQSFSPRPARAAAgQDP----------------------------------------------------------------------------------------------------------------------------------------------------------------------------------------------------------------------------------------------------------------------------------------------------------------------------------------------------------------
>A0A3B5KRK9	71	0.298	1.011E-08	30	96	447	5	68	133
------------------------------DLLDCSICLQMLDEPVT-TACGHSFCKKCINTFWDTGPNLKKKYTCPQCRTTF--SPKPALQRNTVL--------------------------------------------------------------------------------------------------------------------------------------------------------------------------------------------------------------------------------------------------------------------------------------------------------------------------------------------------------------
>A7RXN6	71	0.280	1.011E-08	15	116	447	5	100	138
---------------QQFIEK-------VDPNLLCGICAEVLERA-VLTPCGHSFCGVCLETWMNAklGENEKCPASCPSCRADL---YQGDTIPVLALRGIVDGLivhCPNADNGCKLVLK------------------------------------------------------------------------------------------------------------------------------------------------------------------------------------------------------------------------------------------------------------------------------------------------------------------------------------------
>UPI001494C46D	71	0.211	1.011E-08	20	123	447	11	127	148
--------------------KEQQTMDNLEKQLICPICLEMFTKPVVILPCQHNLCRKCASDIFQASNPYlptrggttvasGGRFRCPSCRHEVVLdrHGIYGLQRNLLVENIID-IYKQESTRHCFLRKSFsKGVLP-----------------------------------------------------------------------------------------------------------------------------------------------------------------------------------------------------------------------------------------------------------------------------------------------------------------------------------
>A0A7D9JXL7	71	0.246	1.011E-08	24	136	447	8	127	170
------------------------PTDqDLKRLLECSICLETFDDPRTL-PCLHSFCKKCLENFV--DGKRDDELNCPVCRGKFTLneEGVAGMTRNHFICNMVevlsiqdqDKCIP-CSHCDQSSVGRCvtCELF-MCD-KCLQSHNGY----------------------------------------------------------------------------------------------------------------------------------------------------------------------------------------------------------------------------------------------------------------------------------------------------------------------
>A0A1R2CWT0	71	0.345	1.011E-08	18	98	447	0	73	178
------------------MEKPKF-VPAIPIFLKCSICFLIFVKPSRI-DCGHTFCLDCINAWIKK----KSPATCPICR-ELILKPSNDLIADHVINN------------------------------------------------------------------------------------------------------------------------------------------------------------------------------------------------------------------------------------------------------------------------------------------------------------------------------------------------------------
>A0A482SAC1	71	0.282	1.011E-08	25	109	447	81	160	195
-------------------------LDKLQDDLLCPICQSLYVNPHML-KCGHSFCSLCIRKHCDATYNRTNHEVCPCCREK---ADLIDLRKNVSLASVIDK-YRDFSQ-------------------------------------------------------------------------------------------------------------------------------------------------------------------------------------------------------------------------------------------------------------------------------------------------------------------------------------------------
>A0A0C9YK77	71	0.234	1.011E-08	28	161	447	62	186	240
----------------------------LDASLRCTICGEFYDAPVTL-GCGHCFCSLCIREHI------VRETQCPNCRKPT---TEAHFRLNPVLEEAVEAWKrsrPivlRLSKEEQ----RRVESYRQVDIQ--QTPTRTRPLSNTTAKRKRRaRSESSDSEIVHV---------------------------------------------------------------------------------------------------------------------------------------------------------------------------------------------------------------------------------------------------------------------------------------------
>A0A7R9KC86	71	0.194	1.011E-08	29	121	447	151	266	270
-----------------------------DSELSCSICQELFVSPVSL-NCSHTFCHSCIEQWKHSNDNKrredsddddeeeaessdgggrpvikRDTNCCPVCRQLI-VSQNRVLVLDNTIDYIVEKWSPKLVEHRKRLIEERKRL-------------------------------------------------------------------------------------------------------------------------------------------------------------------------------------------------------------------------------------------------------------------------------------------------------------------------------------
>A0A0R3X3Z2	71	0.292	1.011E-08	18	158	447	0	136	279
------------------MDKvTHIPVVELNHLLTCHLCKGYIIDATTVVECLHSFCKTCIINYL------DNHNTCPVCDTLL--HKTRPqcaIRSDSAMQAIVYKLLPKPGSCKMICHcfSFSLALHP--DERGLLSPEKRGDISLNAYVEKEEERVSIELSL------------------------------------------------------------------------------------------------------------------------------------------------------------------------------------------------------------------------------------------------------------------------------------------------
>A0A670KE11	71	0.258	1.011E-08	19	111	447	47	131	342
-------------------EEEEDPMRGLQKAALCSICLEYFQDPVSI-DCGHNFCQACIAQCCDD---ARTRFSCPHCRRR---SCKKDFRPNRELAEMVEIA-KRFKRRR-----------------------------------------------------------------------------------------------------------------------------------------------------------------------------------------------------------------------------------------------------------------------------------------------------------------------------------------------
>A0A4D8YNK4	71	0.281	1.011E-08	25	120	447	135	222	343
-------------------------LDRLREELSCAICLEICYEPST-TPCGHSFCKKCLSSAADRCG-----RKCPKCR-QI-ISTGKYSKVNTVLWNTVQLLFPQEVEARKAADESATE--------------------------------------------------------------------------------------------------------------------------------------------------------------------------------------------------------------------------------------------------------------------------------------------------------------------------------------
>A0A6M2D6R9	71	0.269	1.011E-08	11	110	447	16	112	398
-----------QRHHQKLIKDDTMvvPLheDSFRRDFKCCICFGLLRNAVATTECLHRFCEECITKAL-----RKCNKECPICRTRI--SSRRSLRRDHRMDILVASLVPHPAEE------------------------------------------------------------------------------------------------------------------------------------------------------------------------------------------------------------------------------------------------------------------------------------------------------------------------------------------------
>A0A7I4XVZ2	71	0.208	1.011E-08	11	134	447	270	395	406
-----------QKQQVKLERNDTISLTQLEANLTCCVCLNIFFKPINIDPCNHKCCYSCVLSWLQQNRFVG---RCPQCRCTIM-----SVKLDPALNSIVETMLtmkPALRRSneevamiEELEARNMREYQNLLQYSLTVDAF------------------------------------------------------------------------------------------------------------------------------------------------------------------------------------------------------------------------------------------------------------------------------------------------------------------------
>C4JXG4	71	0.211	1.011E-08	27	122	447	7	105	425
---------------------------DLERELTCSICTELLYQPLTLLDCLHTFCGYCLKEWFSWQGSHpnsrsrRPEFTCPACRASV-----RDTRHDAKVTTLLDLFLRSHPDKEKaaEEKKEIAEKY------------------------------------------------------------------------------------------------------------------------------------------------------------------------------------------------------------------------------------------------------------------------------------------------------------------------------------
>UPI000D62FDAF	71	0.261	1.011E-08	14	120	447	57	153	445
--------------KDEYVFVK---LADVRKEVQCPICLGIIRKTRKVMECLHRFCRECIDKSM-----RLGNNECPACRAHC--ASRRSLRDDPNYDALIAILYPDIDKYEAEELAFHEE--------------------------------------------------------------------------------------------------------------------------------------------------------------------------------------------------------------------------------------------------------------------------------------------------------------------------------------
>A0A452ICS1	70	0.275	1.340E-08	24	91	447	12	79	88
------------------------PLEKLQEEAICSICLEYMSDPVSI-DCGHNFCRVCITTYCQDKGFGaRGPVSCPQCRAAFCKTPLYQWP-------------------------------------------------------------------------------------------------------------------------------------------------------------------------------------------------------------------------------------------------------------------------------------------------------------------------------------------------------------------
>A0A670HXI6	70	0.250	1.340E-08	31	113	447	1	71	99
-------------------------------EATCSICLEYFRDPVIIPECGHNFCRACLTQCWEKS---EGEASCPQCR----ERQLANFV------EIIKKFNhPQGEEKEKE---------------------------------------------------------------------------------------------------------------------------------------------------------------------------------------------------------------------------------------------------------------------------------------------------------------------------------------------
>A0A6A4P3D3	70	0.231	1.340E-08	0	113	447	15	128	168
MLTSDGSNHELPEDEvqsdlsEEDDEIDEFlDLSNVREFVECPICLGIIQKTKAIKECLHRFCGECIEKSM-----RLCNHECPICRTHY--AGQSSLKEDPNYDTLIASIYPRIEKYEEE---------------------------------------------------------------------------------------------------------------------------------------------------------------------------------------------------------------------------------------------------------------------------------------------------------------------------------------------
>A0A1V9YDT5	70	0.276	1.340E-08	26	126	447	90	189	215
--------------------------STLHDELHCTICTGIIREAMVITACLHRFCSGCIQRHIHEKGKA---PACPICNALF--TTRRALRRDENFDQLIEAIYGDveaYEAKEEARIQQHnKQHFPGLD--------------------------------------------------------------------------------------------------------------------------------------------------------------------------------------------------------------------------------------------------------------------------------------------------------------------------------
>A0A6M2D834	70	0.258	1.340E-08	22	114	447	118	201	217
----------------------RRLESIMENELTCAICSELFVDAAML-QCGHTFCSYCIHNWRQQ------KNVCPFCLAAI-GSVTRSFVVDNIIDELV-CFNPELKRFREAL--------------------------------------------------------------------------------------------------------------------------------------------------------------------------------------------------------------------------------------------------------------------------------------------------------------------------------------------
>UPI0007638CC2	70	0.260	1.340E-08	25	116	447	73	156	242
-------------------------MSAIDNNLLCNICFEIFIKP-TVLNCSHTFCESCIHVW------TIRVINCPICRVEVK-SKSYCLTLETFIENIVEHLPKEFKIKREAXIK------------------------------------------------------------------------------------------------------------------------------------------------------------------------------------------------------------------------------------------------------------------------------------------------------------------------------------------
>A0A6V7VZM3	70	0.282	1.340E-08	23	120	447	36	125	285
-----------------------VSLSSINPYITCPLCNGYFVDATTVIDCLHTFCKSCLLKYFDEDNTD-----CPKCHYQIHQsHPSHYVAFDRTMQDIA----EEQRRREQFKLKQKKK--------------------------------------------------------------------------------------------------------------------------------------------------------------------------------------------------------------------------------------------------------------------------------------------------------------------------------------
>A0A6J0KX80	70	0.248	1.340E-08	12	154	447	57	188	332
------------QSESEFVESVE--LEDIRKYVQCPICLGIIRKTRTVMGCLHRFCQECIDKSM-RFGN----HECPACRKHC--ASRRSLRPDPKFDAFIAATFGNIDSNEEQ------------DLAFDEDEFarNKQiqasiaqvSLRQSEALVKRKSLDAP----------------------------------------------------------------------------------------------------------------------------------------------------------------------------------------------------------------------------------------------------------------------------------------------------
>A0A7S3B9C0	70	0.192	1.340E-08	19	96	447	108	179	354
-------------------QKRKQRSDAISEEFECAVCQDIMLKAHFLSPCGHMFCEDCVLTWL------RKSKTCPTCRQPVRSAPAPAVAVDNLI--------------------------------------------------------------------------------------------------------------------------------------------------------------------------------------------------------------------------------------------------------------------------------------------------------------------------------------------------------------
>A0A5E4ETP0	70	0.295	1.340E-08	25	112	447	161	240	393
-------------------------LDKLRDELSCAICLEICFEPST-TPCGHSFCKKCL-----RSAADKCGKRCPKCR-QLMSH-SRSCTVNTVLWNTIQLLFPQEVEARK----------------------------------------------------------------------------------------------------------------------------------------------------------------------------------------------------------------------------------------------------------------------------------------------------------------------------------------------
>A0A024GK41	70	0.281	1.340E-08	25	120	447	65	153	415
-------------------------VRDLNSNLTCPICLGLINQTMVVMECLHRFCGDCIQKCL-----RLAIKECPSCR--IHIPSKRALRRDLNFDALIATIYPDRQEFEQQEAQLIEE--------------------------------------------------------------------------------------------------------------------------------------------------------------------------------------------------------------------------------------------------------------------------------------------------------------------------------------
>A0A4U5N1U2	70	0.238	1.340E-08	26	111	447	316	401	430
--------------------------KQITDEFKCNICQDLLYNPVVVTPCSHRYCSSCMAELLRQDLITKKCKisKCPECRGTI-GFIAKDVRIREVLKSLV-KAFPDLQKTE-----------------------------------------------------------------------------------------------------------------------------------------------------------------------------------------------------------------------------------------------------------------------------------------------------------------------------------------------
>A0A388KNS3	70	0.211	1.340E-08	28	106	447	11	88	502
----------------------------IPPGLTCPICMDVFRDPVLVPCCSNTFCRTCLDQALARNDA------CPICRAPI-LAVGDPVLPNRAVAALVQaaesaiILMPE----------------------------------------------------------------------------------------------------------------------------------------------------------------------------------------------------------------------------------------------------------------------------------------------------------------------------------------------------
>UPI00053A7609	70	0.240	1.340E-08	10	113	447	117	210	525
----------LPGDQSEYME---IDLGEIRKDVQCPICLGIIRKTRTVMECLHRFCQECIDKSM-----RLGNNECPACRKHC--ASRRSLRDDPKFDSLIAALFTNIDSYEEE---------------------------------------------------------------------------------------------------------------------------------------------------------------------------------------------------------------------------------------------------------------------------------------------------------------------------------------------
>A0A7J5YR88	70	0.208	1.340E-08	8	121	447	427	539	542
--------DLVKGSKQKATKAktcRSVPEDQVDpNDLECSLCMRLFYEPVT-TPCGHTFCKNCLERCLDHT------PQCPLCKESLKEYLAcRKYVVTTVLEKLIKqYLSKEYEERTKTYLEETREL-------------------------------------------------------------------------------------------------------------------------------------------------------------------------------------------------------------------------------------------------------------------------------------------------------------------------------------
>A0A0M0K3C4	70	0.325	1.340E-08	26	111	447	53	130	590
--------------------------DTLDRSLSCPICLSIMR-APTATECLHRFCSECIETSI-----RIGKKECPSCR--FPIATRRALRRDLNFEALMLTLFPGGVEDE-----------------------------------------------------------------------------------------------------------------------------------------------------------------------------------------------------------------------------------------------------------------------------------------------------------------------------------------------
>A0A6I8MZE9	70	0.363	1.776E-08	18	83	447	0	57	93
------------------MEMR---LAALQEELTCSVCMEYFIDPVTIT-CGHSFCQICLLRYLEDQMS----YSCPECRGACE---------------------------------------------------------------------------------------------------------------------------------------------------------------------------------------------------------------------------------------------------------------------------------------------------------------------------------------------------------------------------
>A0A6P6ENR6	70	0.272	1.776E-08	22	167	447	5	129	130
----------------------RIKITELNPHLMCALCGGYFIDATTIVECLHSFCKTCIVRYLETN------KYCPMC--DVQVHKTRPL------------LMPSKYKVEVLYDDEpLKEYYTLMDIAYIYPWRRNGPLP-LKY-RVQPACKRLTLPTVPTPSEGTN---------------------------------------------------------------------------------------------------------------------------------------------------------------------------------------------------------------------------------------------------------------------------------------
>A0A493TW69	70	0.260	1.776E-08	23	94	447	7	75	132
-----------------------FTLERLQEEAICSICLEYMTEPVSV-DCGHNFCHGCITKHCQEkCLWNDAPFSCPQCRAPC---RRSSLRPNR----------------------------------------------------------------------------------------------------------------------------------------------------------------------------------------------------------------------------------------------------------------------------------------------------------------------------------------------------------------
>UPI0015FB57B2	70	0.233	1.776E-08	24	106	447	13	102	142
------------------------PRESLESQLSCPICLEMFQKPVVILPCQHNLCRGCASDLYDSRNPYhysGGIFRCPTCRFEVVLdrHGVYGLQRNLLVENIIDIYKqqPE----------------------------------------------------------------------------------------------------------------------------------------------------------------------------------------------------------------------------------------------------------------------------------------------------------------------------------------------------
>A0A0M3K6B2	70	0.250	1.776E-08	32	120	447	27	130	173
--------------------------------LHCPVCLCIFSRTPVILPCGHSFCKTCIRRLIENslqftSHNFRQIFECPLCREPCASdlALTKNFVVDALLESVDDiaslkDLPPadnNLRVSNQRLNQKLRE--------------------------------------------------------------------------------------------------------------------------------------------------------------------------------------------------------------------------------------------------------------------------------------------------------------------------------------
>A0A024U3J8	70	0.309	1.776E-08	18	120	447	0	105	182
------------------MHKLLVNTSELNPHFVCTLCDGYFRQPYTIRECIHTFCKSCIFKYI----VSGVSNQCPICQLEFGTYPLSGTKtkppqivQDHVMEGLVRKLFPHLDPQDKADEEAFYE--------------------------------------------------------------------------------------------------------------------------------------------------------------------------------------------------------------------------------------------------------------------------------------------------------------------------------------
>A0A1D2ND15	70	0.268	1.776E-08	28	143	447	168	265	296
----------------------------LETELKCGICRQTYVDA-TITNCGHTFCRFCIneSQWI--------RPYCPMCN-RFVTNISRNYEVDSLLDRIMSKL-P-----QEEKEAREREVLSRrED-----EEAYRSNRRGQE---------------------------------------------------------------------------------------------------------------------------------------------------------------------------------------------------------------------------------------------------------------------------------------------------------------
>UPI0011308D38	70	0.285	1.776E-08	26	102	447	11	80	306
--------------------------SSLREDLTCAICCDLFTEPVML-GCMHHFCKHCISTYW---RGTQTPVSCPQCRKEF---TTKHFQTNYLVTAMVEK--------------------------------------------------------------------------------------------------------------------------------------------------------------------------------------------------------------------------------------------------------------------------------------------------------------------------------------------------------
>UPI001886D711	70	0.235	1.776E-08	21	123	447	219	314	315
---------------------RKV-ESIMENELTCAICSELFVEAAML-QCGHTFCSYCIHHW------RKQKNMCPFCLTAI-SSVTRSFIVDNIIDELV-CFKPELKRVREAVARSRSAAskgHP-----------------------------------------------------------------------------------------------------------------------------------------------------------------------------------------------------------------------------------------------------------------------------------------------------------------------------------
>J9KA33	70	0.267	1.776E-08	26	111	447	125	202	326
--------------------------SAIDNDLQCNVCFEIFIKP-TVLNCSHTFCESCIHVW------TKRNKKCPICRVHIK-SKSYCLTLDSFIEKIVEQLPKEVKHKR-----------------------------------------------------------------------------------------------------------------------------------------------------------------------------------------------------------------------------------------------------------------------------------------------------------------------------------------------
>A0A4W3HWY2	70	0.273	1.776E-08	32	111	447	16	90	328
--------------------------------FSCSICLDMFKDPVT-TECEHDFCRPCITEYWDREET----SICPLCRQ----YSSGTLRTNRTLACVVEILHskkqPCGEEYE-----------------------------------------------------------------------------------------------------------------------------------------------------------------------------------------------------------------------------------------------------------------------------------------------------------------------------------------------
>UPI000EFF3F8A	70	0.293	1.776E-08	28	117	447	153	235	329
----------------------------MENDLQCNICYEMFIEP-TVLNCSHTFCHECIESW------TREANHCPTCRVIIK-NKSHCLTLDTYLDKISEYL-PSeiKTKRETLKVER-----------------------------------------------------------------------------------------------------------------------------------------------------------------------------------------------------------------------------------------------------------------------------------------------------------------------------------------
>UPI00189A54BD	70	0.272	1.776E-08	19	117	447	34	119	462
-------------------EERYVP------DFTCPICFGVFRKTVATTGCLHRFCEECITTSL-----RKCNKECPTCRRKLV--SKRSLRRDYRMDAMIAALLPNHDEDGASPAER-----------------------------------------------------------------------------------------------------------------------------------------------------------------------------------------------------------------------------------------------------------------------------------------------------------------------------------------
>A0A383VUC9	70	0.225	1.776E-08	15	117	447	29	137	524
---------------DQWMQPRSMvqvQLAKLKEETRCPMCFGKIRSARISMVCLHRYCAKCIEQYLRAkvPGRHGDDKECPVCRAHL--HSRRATKPDPMFDKIIKALYGDvdqYDAEEEELIAQ-----------------------------------------------------------------------------------------------------------------------------------------------------------------------------------------------------------------------------------------------------------------------------------------------------------------------------------------
>A0A480LTH8	70	0.256	1.776E-08	23	130	447	447	552	569
-----------------------VPLASFDaSDLECSLCMRLFYEPVT-TPCGHTFCLKCLERCLDHN------AKCPLCKDGLsQCLASRKYSKNVIMEELIAKFLPeELKERRRLYEEEMEELskYAYAHFSSV----------------------------------------------------------------------------------------------------------------------------------------------------------------------------------------------------------------------------------------------------------------------------------------------------------------------------
>A0A0N4X6K9	70	0.261	1.776E-08	15	117	447	50	151	622
---------------EQESEQESNPLDiwmssSLGERLSCSICCEIFYKAANVIPCGHNFCLSCIMRFM----ATKADAECPQCRERI-----KDIGMAYTVNSIVDVLLekdPDKKRTAEELQRE-----------------------------------------------------------------------------------------------------------------------------------------------------------------------------------------------------------------------------------------------------------------------------------------------------------------------------------------
>A0A444RL08	70	0.191	1.776E-08	18	123	447	0	113	855
------------------MDTSKPTLD-LEKELTCSICTELLYQPLTLLDCLHTYCGACLKDWFSfqelQAENAPSPPpegspllTCPSCRAAV-----RDTRHNATVATLLDMFVtanPEKGRTAEEKEDLSRKYKP-----------------------------------------------------------------------------------------------------------------------------------------------------------------------------------------------------------------------------------------------------------------------------------------------------------------------------------
>A0A2J8AHD1	70	0.237	1.776E-08	26	105	447	55	125	919
--------------------------KALRDELTCAVCLDVCVRPCT-TPCGHSYCRACLRRNLELNQP------CPKCRARVPADF--SLTVNSAMWNTIQHLFP-----------------------------------------------------------------------------------------------------------------------------------------------------------------------------------------------------------------------------------------------------------------------------------------------------------------------------------------------------
>A0A1J7J3L9	70	0.200	1.776E-08	18	106	447	0	93	937
------------------MDSPRPQVD-LEKELTCSICTELLYQPLTLLDCLHTFCGACLKEWFSWQAAAaesapsppQDVYTCPSCR-----ACVRDTRHNATVATLLEMFLaanPD----------------------------------------------------------------------------------------------------------------------------------------------------------------------------------------------------------------------------------------------------------------------------------------------------------------------------------------------------
>A0A670Z4S7	70	0.263	2.353E-08	30	101	447	11	71	99
------------------------------EEATCSICLDYFQDPVLIPECGHNFCRGCLTR--------SSEASCPECRQTF---APRSVLPNRQLARMVE---------------------------------------------------------------------------------------------------------------------------------------------------------------------------------------------------------------------------------------------------------------------------------------------------------------------------------------------------------
>A0A7S2LH46	70	0.283	2.353E-08	23	103	447	28	98	103
-----------------------IFLSIPDSNLICAICHEVLEDASSFKECGHTFCDGCISECLAANPA------CPTCRKPV--HTGSN--PNYSLRDIIDKL-------------------------------------------------------------------------------------------------------------------------------------------------------------------------------------------------------------------------------------------------------------------------------------------------------------------------------------------------------
>UPI0018CD18BC	70	0.267	2.353E-08	15	97	447	5	79	114
---------------DNFLEDQ----SKVER-FECPVCLDGYENPSTIKVCGHTFCKACILEWRERHSS------CPMCRSSFGLGDLKNFRgklYNTYLN-------------------------------------------------------------------------------------------------------------------------------------------------------------------------------------------------------------------------------------------------------------------------------------------------------------------------------------------------------------
>UPI0008FA9438	70	0.261	2.353E-08	24	107	447	21	97	118
------------------------PVD-IFRHLQCPICKNLLTDPVS-TTCGHTFCKDCLDKHISRSE-----PQCPLCQEPVTTKPSVNKAIEALLQEFLQTQLPNL---------------------------------------------------------------------------------------------------------------------------------------------------------------------------------------------------------------------------------------------------------------------------------------------------------------------------------------------------
>A0A1B6H0Q9	70	0.333	2.353E-08	39	122	447	0	75	161
---------------------------------------GYYVDATTIIECLHSFCKSCIVRYLETN------KYCPIC--DVQVHKTKPLlniRSDRTLQAIVYKLVPGLFQRE---LNCRKEFY------------------------------------------------------------------------------------------------------------------------------------------------------------------------------------------------------------------------------------------------------------------------------------------------------------------------------------
>A0A7S2TAU5	70	0.275	2.353E-08	8	86	447	92	164	167
--------DTLKEEKESDRSKaLKEIVSDLASEITCSICTEPFLNTTTL-CCGHSFCELCIHRWL------RTALVCPLCRAPLTKPP------------------------------------------------------------------------------------------------------------------------------------------------------------------------------------------------------------------------------------------------------------------------------------------------------------------------------------------------------------------------
>UPI0010164ED2	70	0.250	2.353E-08	23	121	447	41	133	212
-----------------------IDLSDISEDLKCPICLGVIRKTKIVMECLHRFCGECIEKAI-----RLCKNECPVCREHFPGGC--TLGDDRHYDHLISIIHPDVAQYEdESLQRQIEEL-------------------------------------------------------------------------------------------------------------------------------------------------------------------------------------------------------------------------------------------------------------------------------------------------------------------------------------
>A0A397BE56	70	0.320	2.353E-08	18	133	447	0	120	228
------------------MHKLLVNTTDLNPHFICTLCHGYFRQPYTIRECIHTFCKSCIFKYI----VSGVGNQCPICQLEFGTYPLSGTKtKPPQIVYVAPRLTPGrcltfvcvMRRQDHVMEGLVKKLFPQLDLQDKEDE-------------------------------------------------------------------------------------------------------------------------------------------------------------------------------------------------------------------------------------------------------------------------------------------------------------------------
>A0A2G5CZ87	70	0.248	2.353E-08	1	122	447	62	176	272
-LIDDDEEESNQEtEGDEFIDVEE---SLIRKYLTCPICLGIMQQTHAVNECLHRFCKDCIDQSL-----LLVNHECPACRKHLP--SKHNLRKDTRYDRIIMEFYPNIndDNNDDMMQTSFAETF------------------------------------------------------------------------------------------------------------------------------------------------------------------------------------------------------------------------------------------------------------------------------------------------------------------------------------
>A0A183T0X3	70	0.250	2.353E-08	19	100	447	26	98	299
-------------------DDRRFvkP-NAISPHLFCPICTEVFNHPYRA-PCGHSFCFTCIEPWLKSNST------CPIDRKHV---VRTSLHHDFILESII----------------------------------------------------------------------------------------------------------------------------------------------------------------------------------------------------------------------------------------------------------------------------------------------------------------------------------------------------------
>A0A267DJ71	70	0.270	2.353E-08	19	101	447	12	89	329
-------------------ERVRADLSndDDDADLTCSICDCLFEDP-RVTPCGHSFCCACLTDWRQQPGGDA----CPLCRGRCPAGL--ELPRNVCLAGLVE---------------------------------------------------------------------------------------------------------------------------------------------------------------------------------------------------------------------------------------------------------------------------------------------------------------------------------------------------------
>A0A0D2KM09	70	0.264	2.353E-08	15	111	447	25	128	368
---------------DQWLEagsTVPVQLAKLNEETRCPICFGKIKAARVSMVCLHRFCSACIEQFLRNQPQVEGKekkdqgKECPVCRAHL--GSRRAVKPDPVFDRIIAALYGDVEAYE-----------------------------------------------------------------------------------------------------------------------------------------------------------------------------------------------------------------------------------------------------------------------------------------------------------------------------------------------
>A0A1D8PJI9	70	0.261	2.353E-08	23	106	447	7	83	417
-----------------------YLLSKITTNLECSICSEIMIIPMTI-ECGHSFCYDCIYQWF------SNKINCPTCRHDIENKPILNIHLKEICHKIIESIIEN----------------------------------------------------------------------------------------------------------------------------------------------------------------------------------------------------------------------------------------------------------------------------------------------------------------------------------------------------
>A0A1D2NJZ4	70	0.295	2.353E-08	21	118	447	334	422	620
---------------------KKI-LELMESELSCSVCNEVFIQA-TVIECGHTFCSFCIHEW------SRKKQECPICRKRF-ASRSRHIEVENFILKMFESFSGEIASKRKASIKER----------------------------------------------------------------------------------------------------------------------------------------------------------------------------------------------------------------------------------------------------------------------------------------------------------------------------------------
>A0A0F8ALI7	70	0.306	2.353E-08	29	103	447	9	76	639
-----------------------------EEPLLCSICLDVFTHPVTI-PCGHNFCKKCITRNW----DLKGKYECPLCKDMFIRRP--VLRVNSVLSEIADQF-------------------------------------------------------------------------------------------------------------------------------------------------------------------------------------------------------------------------------------------------------------------------------------------------------------------------------------------------------
>C3Z274	69	0.272	3.117E-08	29	103	447	10	83	88
-----------------------------DEFLVCQICLEDFKQP-KVLPCLHTFCRPCLEKLLATEP--VGKLNCPTCRQdvPLPENGVKGLKSNFLVGKLHDIL-------------------------------------------------------------------------------------------------------------------------------------------------------------------------------------------------------------------------------------------------------------------------------------------------------------------------------------------------------
>A0A1A8IG08	69	0.220	3.117E-08	25	102	447	0	84	104
-------------------------METLEEDLTCSVCYSLFCDP-RVLPCSHTFCKTCLDSLLQVSTNYstwrplRLPIKCPNCRSvvELPPMGVDALPTNVSLRAIIEK--------------------------------------------------------------------------------------------------------------------------------------------------------------------------------------------------------------------------------------------------------------------------------------------------------------------------------------------------------
>A0A452V1H3	69	0.284	3.117E-08	25	105	447	6	89	105
-------------------------LAGLQAEANCPVCLDYLRDPVT-TECGHNFCRCCIQQSW---ADLKDRFPCPVCRHswsTLAIQPGLNIgvlsRLMEMLTNIFRGIFP-----------------------------------------------------------------------------------------------------------------------------------------------------------------------------------------------------------------------------------------------------------------------------------------------------------------------------------------------------
>A0A667XEA3	69	0.252	3.117E-08	26	107	447	36	107	111
--------------------------SMLEEELSCPICCEIFKDPVVL-KCSHSFCRACLQQFWNKK---KARRECPVCRRKCSLtEPTVSL-------GMAGKRCPHF---------------------------------------------------------------------------------------------------------------------------------------------------------------------------------------------------------------------------------------------------------------------------------------------------------------------------------------------------
>A0A401T0Y6	69	0.200	3.117E-08	25	116	447	7	106	111
-------------------------MDSLEKQLICPICLEMFTKPVVILPCQHNLCRKCANDVFQASNPFwqsrgsttvpsGGRFRCPSCRHEVVLdrHGVYGLQRNLLVENII-----DIYKQESSRLR------------------------------------------------------------------------------------------------------------------------------------------------------------------------------------------------------------------------------------------------------------------------------------------------------------------------------------------
>A0A670YE96	69	0.263	3.117E-08	23	97	447	18	87	141
-----------------------MPVWLTAEDLQCSICLDLLSNPATV-ECGHSFCLECIRKWVE-----GQHRECPICKSHVDCkLPERTVLLNSILE-------------------------------------------------------------------------------------------------------------------------------------------------------------------------------------------------------------------------------------------------------------------------------------------------------------------------------------------------------------
>S3DDT3	69	0.265	3.117E-08	34	121	447	20	111	173
[truncated: 3,704,362 more chars]
