# Supplementary material for: Uncoupled evolution of the Polycomb system and deep origin of non-canonical PRC1
Source: Commun Biol. 2023 Nov 10;6:1144. doi: 10.1038/s42003-023-05501-x (PMC10638273; doi:10.1038/s42003-023-05501-x)
Supplement: Supplementary file 8 — Supplementary Data 5 [file 42003_2023_5501_MOESM8_ESM.zip › Supplementary Data 5/PCGF_putative_checks/PCGF_alphafold_remainedputative/TETTHE021998_PCGF_e59f4.result/TETTHE021998_PCGF_e59f4_unrelaxed_rank_1_model_2.pdb]

MODEL     1                                                                     
ATOM      1  N   MET A   1     -18.639  55.728 -41.215  1.00 34.18           N  
ATOM      2  CA  MET A   1     -17.389  55.180 -41.735  1.00 34.18           C  
ATOM      3  C   MET A   1     -16.457  54.776 -40.598  1.00 34.18           C  
ATOM      4  CB  MET A   1     -16.695  56.195 -42.645  1.00 34.18           C  
ATOM      5  O   MET A   1     -15.999  55.627 -39.833  1.00 34.18           O  
ATOM      6  CG  MET A   1     -17.206  56.185 -44.077  1.00 34.18           C  
ATOM      7  SD  MET A   1     -16.099  57.092 -45.225  1.00 34.18           S  
ATOM      8  CE  MET A   1     -17.141  58.528 -45.607  1.00 34.18           C  
ATOM      9  N   LEU A   2     -16.830  53.662 -40.059  1.00 41.61           N  
ATOM     10  CA  LEU A   2     -16.299  52.321 -39.841  1.00 41.61           C  
ATOM     11  C   LEU A   2     -14.806  52.371 -39.532  1.00 41.61           C  
ATOM     12  CB  LEU A   2     -16.549  51.439 -41.067  1.00 41.61           C  
ATOM     13  O   LEU A   2     -14.023  52.905 -40.320  1.00 41.61           O  
ATOM     14  CG  LEU A   2     -18.009  51.097 -41.370  1.00 41.61           C  
ATOM     15  CD1 LEU A   2     -18.130  50.463 -42.751  1.00 41.61           C  
ATOM     16  CD2 LEU A   2     -18.575  50.171 -40.299  1.00 41.61           C  
ATOM     17  N   GLU A   3     -14.418  52.032 -38.335  1.00 42.66           N  
ATOM     18  CA  GLU A   3     -13.630  50.814 -38.173  1.00 42.66           C  
ATOM     19  C   GLU A   3     -12.756  50.885 -36.924  1.00 42.66           C  
ATOM     20  CB  GLU A   3     -12.761  50.567 -39.409  1.00 42.66           C  
ATOM     21  O   GLU A   3     -11.811  51.673 -36.865  1.00 42.66           O  
ATOM     22  CG  GLU A   3     -13.495  49.872 -40.547  1.00 42.66           C  
ATOM     23  CD  GLU A   3     -12.630  49.663 -41.779  1.00 42.66           C  
ATOM     24  OE1 GLU A   3     -13.139  49.142 -42.797  1.00 42.66           O  
ATOM     25  OE2 GLU A   3     -11.432  50.022 -41.726  1.00 42.66           O  
ATOM     26  N   GLU A   4     -13.305  50.496 -35.820  1.00 43.58           N  
ATOM     27  CA  GLU A   4     -12.329  49.836 -34.958  1.00 43.58           C  
ATOM     28  C   GLU A   4     -13.004  48.826 -34.034  1.00 43.58           C  
ATOM     29  CB  GLU A   4     -11.555  50.868 -34.133  1.00 43.58           C  
ATOM     30  O   GLU A   4     -13.667  49.207 -33.067  1.00 43.58           O  
ATOM     31  CG  GLU A   4     -10.503  51.626 -34.929  1.00 43.58           C  
ATOM     32  CD  GLU A   4      -9.629  52.523 -34.066  1.00 43.58           C  
ATOM     33  OE1 GLU A   4      -8.672  53.130 -34.597  1.00 43.58           O  
ATOM     34  OE2 GLU A   4      -9.904  52.619 -32.849  1.00 43.58           O  
ATOM     35  N   ASN A   5     -13.609  47.849 -34.529  1.00 45.37           N  
ATOM     36  CA  ASN A   5     -13.840  46.765 -33.580  1.00 45.37           C  
ATOM     37  C   ASN A   5     -13.700  45.399 -34.245  1.00 45.37           C  
ATOM     38  CB  ASN A   5     -15.220  46.902 -32.934  1.00 45.37           C  
ATOM     39  O   ASN A   5     -14.621  44.582 -34.196  1.00 45.37           O  
ATOM     40  CG  ASN A   5     -15.279  48.021 -31.913  1.00 45.37           C  
ATOM     41  ND2 ASN A   5     -16.468  48.577 -31.709  1.00 45.37           N  
ATOM     42  OD1 ASN A   5     -14.264  48.385 -31.313  1.00 45.37           O  
ATOM     43  N   ASN A   6     -12.566  45.021 -34.740  1.00 50.40           N  
ATOM     44  CA  ASN A   6     -12.540  43.606 -35.092  1.00 50.40           C  
ATOM     45  C   ASN A   6     -11.187  42.975 -34.774  1.00 50.40           C  
ATOM     46  CB  ASN A   6     -12.881  43.414 -36.571  1.00 50.40           C  
ATOM     47  O   ASN A   6     -10.881  41.880 -35.251  1.00 50.40           O  
ATOM     48  CG  ASN A   6     -14.308  42.950 -36.786  1.00 50.40           C  
ATOM     49  ND2 ASN A   6     -14.826  43.164 -37.990  1.00 50.40           N  
ATOM     50  OD1 ASN A   6     -14.940  42.406 -35.877  1.00 50.40           O  
ATOM     51  N   LYS A   7     -10.451  43.338 -33.740  1.00 44.54           N  
ATOM     52  CA  LYS A   7      -9.212  42.599 -33.515  1.00 44.54           C  
ATOM     53  C   LYS A   7      -9.264  41.827 -32.199  1.00 44.54           C  
ATOM     54  CB  LYS A   7      -8.012  43.547 -33.520  1.00 44.54           C  
ATOM     55  O   LYS A   7      -8.548  40.839 -32.025  1.00 44.54           O  
ATOM     56  CG  LYS A   7      -7.330  43.675 -34.874  1.00 44.54           C  
ATOM     57  CD  LYS A   7      -6.157  44.645 -34.819  1.00 44.54           C  
ATOM     58  CE  LYS A   7      -5.495  44.801 -36.182  1.00 44.54           C  
ATOM     59  NZ  LYS A   7      -4.364  45.776 -36.140  1.00 44.54           N  
ATOM     60  N   GLY A   8     -10.396  42.002 -31.425  1.00 39.95           N  
ATOM     61  CA  GLY A   8     -10.504  41.334 -30.138  1.00 39.95           C  
ATOM     62  C   GLY A   8     -11.403  40.113 -30.173  1.00 39.95           C  
ATOM     63  O   GLY A   8     -11.279  39.219 -29.333  1.00 39.95           O  
ATOM     64  N   ASP A   9     -12.023  39.904 -31.315  1.00 42.95           N  
ATOM     65  CA  ASP A   9     -12.938  38.777 -31.471  1.00 42.95           C  
ATOM     66  C   ASP A   9     -12.290  37.651 -32.274  1.00 42.95           C  
ATOM     67  CB  ASP A   9     -14.233  39.228 -32.148  1.00 42.95           C  
ATOM     68  O   ASP A   9     -12.656  36.484 -32.121  1.00 42.95           O  
ATOM     69  CG  ASP A   9     -15.227  39.842 -31.178  1.00 42.95           C  
ATOM     70  OD1 ASP A   9     -15.070  39.665 -29.951  1.00 42.95           O  
ATOM     71  OD2 ASP A   9     -16.177  40.507 -31.645  1.00 42.95           O  
ATOM     72  N   PHE A  10     -11.061  37.907 -32.858  1.00 39.58           N  
ATOM     73  CA  PHE A  10     -10.349  36.913 -33.653  1.00 39.58           C  
ATOM     74  C   PHE A  10      -9.301  36.196 -32.810  1.00 39.58           C  
ATOM     75  CB  PHE A  10      -9.686  37.570 -34.868  1.00 39.58           C  
ATOM     76  O   PHE A  10      -9.036  35.010 -33.017  1.00 39.58           O  
ATOM     77  CG  PHE A  10     -10.364  37.255 -36.174  1.00 39.58           C  
ATOM     78  CD1 PHE A  10     -10.002  36.132 -36.908  1.00 39.58           C  
ATOM     79  CD2 PHE A  10     -11.365  38.082 -36.667  1.00 39.58           C  
ATOM     80  CE1 PHE A  10     -10.629  35.838 -38.117  1.00 39.58           C  
ATOM     81  CE2 PHE A  10     -11.996  37.795 -37.874  1.00 39.58           C  
ATOM     82  CZ  PHE A  10     -11.625  36.673 -38.598  1.00 39.58           C  
ATOM     83  N   ILE A  11      -8.929  36.776 -31.590  1.00 45.76           N  
ATOM     84  CA  ILE A  11      -7.944  36.155 -30.711  1.00 45.76           C  
ATOM     85  C   ILE A  11      -8.655  35.333 -29.638  1.00 45.76           C  
ATOM     86  CB  ILE A  11      -7.025  37.210 -30.056  1.00 45.76           C  
ATOM     87  O   ILE A  11      -8.148  34.297 -29.203  1.00 45.76           O  
ATOM     88  CG1 ILE A  11      -6.244  37.977 -31.129  1.00 45.76           C  
ATOM     89  CG2 ILE A  11      -6.075  36.551 -29.052  1.00 45.76           C  
ATOM     90  CD1 ILE A  11      -5.382  39.106 -30.579  1.00 45.76           C  
ATOM     91  N   GLN A  12      -9.962  35.462 -29.493  1.00 46.68           N  
ATOM     92  CA  GLN A  12     -10.722  34.675 -28.528  1.00 46.68           C  
ATOM     93  C   GLN A  12     -11.300  33.420 -29.175  1.00 46.68           C  
ATOM     94  CB  GLN A  12     -11.844  35.514 -27.915  1.00 46.68           C  
ATOM     95  O   GLN A  12     -11.431  32.382 -28.522  1.00 46.68           O  
ATOM     96  CG  GLN A  12     -11.467  36.175 -26.596  1.00 46.68           C  
ATOM     97  CD  GLN A  12     -12.420  37.289 -26.204  1.00 46.68           C  
ATOM     98  NE2 GLN A  12     -12.075  38.021 -25.151  1.00 46.68           N  
ATOM     99  OE1 GLN A  12     -13.458  37.489 -26.843  1.00 46.68           O  
ATOM    100  N   GLN A  13     -11.368  33.369 -30.451  1.00 47.77           N  
ATOM    101  CA  GLN A  13     -11.947  32.228 -31.151  1.00 47.77           C  
ATOM    102  C   GLN A  13     -10.885  31.180 -31.468  1.00 47.77           C  
ATOM    103  CB  GLN A  13     -12.637  32.682 -32.439  1.00 47.77           C  
ATOM    104  O   GLN A  13     -11.158  29.978 -31.426  1.00 47.77           O  
ATOM    105  CG  GLN A  13     -14.055  33.196 -32.228  1.00 47.77           C  
ATOM    106  CD  GLN A  13     -14.721  33.628 -33.521  1.00 47.77           C  
ATOM    107  NE2 GLN A  13     -16.032  33.835 -33.473  1.00 47.77           N  
ATOM    108  OE1 GLN A  13     -14.061  33.777 -34.555  1.00 47.77           O  
ATOM    109  N   GLU A  14      -9.557  31.540 -31.401  1.00 44.57           N  
ATOM    110  CA  GLU A  14      -8.439  30.641 -31.671  1.00 44.57           C  
ATOM    111  C   GLU A  14      -7.887  30.042 -30.380  1.00 44.57           C  
ATOM    112  CB  GLU A  14      -7.329  31.376 -32.427  1.00 44.57           C  
ATOM    113  O   GLU A  14      -7.438  28.895 -30.365  1.00 44.57           O  
ATOM    114  CG  GLU A  14      -7.414  31.231 -33.939  1.00 44.57           C  
ATOM    115  CD  GLU A  14      -6.272  31.917 -34.673  1.00 44.57           C  
ATOM    116  OE1 GLU A  14      -6.140  31.727 -35.903  1.00 44.57           O  
ATOM    117  OE2 GLU A  14      -5.502  32.649 -34.011  1.00 44.57           O  
ATOM    118  N   GLN A  15      -8.137  30.636 -29.199  1.00 46.73           N  
ATOM    119  CA  GLN A  15      -7.723  30.140 -27.891  1.00 46.73           C  
ATOM    120  C   GLN A  15      -8.790  29.232 -27.285  1.00 46.73           C  
ATOM    121  CB  GLN A  15      -7.424  31.303 -26.945  1.00 46.73           C  
ATOM    122  O   GLN A  15      -8.470  28.285 -26.564  1.00 46.73           O  
ATOM    123  CG  GLN A  15      -6.010  31.852 -27.073  1.00 46.73           C  
ATOM    124  CD  GLN A  15      -5.775  33.077 -26.210  1.00 46.73           C  
ATOM    125  NE2 GLN A  15      -4.584  33.656 -26.313  1.00 46.73           N  
ATOM    126  OE1 GLN A  15      -6.657  33.500 -25.456  1.00 46.73           O  
ATOM    127  N   ASP A  16      -9.958  29.220 -27.767  1.00 43.14           N  
ATOM    128  CA  ASP A  16     -11.056  28.348 -27.360  1.00 43.14           C  
ATOM    129  C   ASP A  16     -11.125  27.103 -28.241  1.00 43.14           C  
ATOM    130  CB  ASP A  16     -12.387  29.102 -27.410  1.00 43.14           C  
ATOM    131  O   ASP A  16     -11.757  26.110 -27.873  1.00 43.14           O  
ATOM    132  CG  ASP A  16     -12.599  30.012 -26.213  1.00 43.14           C  
ATOM    133  OD1 ASP A  16     -11.921  29.827 -25.179  1.00 43.14           O  
ATOM    134  OD2 ASP A  16     -13.454  30.919 -26.303  1.00 43.14           O  
ATOM    135  N   GLN A  17     -10.358  27.053 -29.356  1.00 46.19           N  
ATOM    136  CA  GLN A  17     -10.273  25.922 -30.275  1.00 46.19           C  
ATOM    137  C   GLN A  17      -9.083  25.028 -29.939  1.00 46.19           C  
ATOM    138  CB  GLN A  17     -10.171  26.410 -31.720  1.00 46.19           C  
ATOM    139  O   GLN A  17      -9.032  23.869 -30.357  1.00 46.19           O  
ATOM    140  CG  GLN A  17     -10.799  25.464 -32.735  1.00 46.19           C  
ATOM    141  CD  GLN A  17     -10.815  26.037 -34.140  1.00 46.19           C  
ATOM    142  NE2 GLN A  17     -11.548  25.386 -35.037  1.00 46.19           N  
ATOM    143  OE1 GLN A  17     -10.175  27.056 -34.416  1.00 46.19           O  
ATOM    144  N   PHE A  18      -8.219  25.306 -28.885  1.00 42.22           N  
ATOM    145  CA  PHE A  18      -7.085  24.491 -28.464  1.00 42.22           C  
ATOM    146  C   PHE A  18      -7.384  23.789 -27.145  1.00 42.22           C  
ATOM    147  CB  PHE A  18      -5.825  25.350 -28.328  1.00 42.22           C  
ATOM    148  O   PHE A  18      -6.721  22.811 -26.792  1.00 42.22           O  
ATOM    149  CG  PHE A  18      -4.543  24.565 -28.407  1.00 42.22           C  
ATOM    150  CD1 PHE A  18      -3.848  24.224 -27.253  1.00 42.22           C  
ATOM    151  CD2 PHE A  18      -4.034  24.168 -29.636  1.00 42.22           C  
ATOM    152  CE1 PHE A  18      -2.662  23.497 -27.324  1.00 42.22           C  
ATOM    153  CE2 PHE A  18      -2.849  23.441 -29.715  1.00 42.22           C  
ATOM    154  CZ  PHE A  18      -2.164  23.108 -28.557  1.00 42.22           C  
ATOM    155  N   LEU A  19      -8.578  23.865 -26.526  1.00 47.16           N  
ATOM    156  CA  LEU A  19      -8.856  22.944 -25.429  1.00 47.16           C  
ATOM    157  C   LEU A  19      -9.936  21.942 -25.821  1.00 47.16           C  
ATOM    158  CB  LEU A  19      -9.289  23.715 -24.179  1.00 47.16           C  
ATOM    159  O   LEU A  19     -11.127  22.260 -25.785  1.00 47.16           O  
ATOM    160  CG  LEU A  19      -8.166  24.287 -23.312  1.00 47.16           C  
ATOM    161  CD1 LEU A  19      -8.661  25.504 -22.538  1.00 47.16           C  
ATOM    162  CD2 LEU A  19      -7.630  23.222 -22.361  1.00 47.16           C  
ATOM    163  N   GLU A  20     -10.083  21.686 -27.063  1.00 48.51           N  
ATOM    164  CA  GLU A  20     -10.827  20.465 -27.358  1.00 48.51           C  
ATOM    165  C   GLU A  20     -10.458  19.347 -26.388  1.00 48.51           C  
ATOM    166  CB  GLU A  20     -10.574  20.016 -28.800  1.00 48.51           C  
ATOM    167  O   GLU A  20      -9.283  18.998 -26.252  1.00 48.51           O  
ATOM    168  CG  GLU A  20     -11.844  19.845 -29.622  1.00 48.51           C  
ATOM    169  CD  GLU A  20     -11.573  19.533 -31.085  1.00 48.51           C  
ATOM    170  OE1 GLU A  20     -12.541  19.438 -31.874  1.00 48.51           O  
ATOM    171  OE2 GLU A  20     -10.384  19.382 -31.445  1.00 48.51           O  
ATOM    172  N   LYS A  21     -10.795  19.433 -25.097  1.00 54.41           N  
ATOM    173  CA  LYS A  21     -10.773  18.371 -24.095  1.00 54.41           C  
ATOM    174  C   LYS A  21     -10.609  17.002 -24.749  1.00 54.41           C  
ATOM    175  CB  LYS A  21     -12.050  18.400 -23.253  1.00 54.41           C  
ATOM    176  O   LYS A  21     -11.502  16.537 -25.461  1.00 54.41           O  
ATOM    177  CG  LYS A  21     -11.899  19.125 -21.924  1.00 54.41           C  
ATOM    178  CD  LYS A  21     -13.203  19.126 -21.137  1.00 54.41           C  
ATOM    179  CE  LYS A  21     -13.099  19.982 -19.881  1.00 54.41           C  
ATOM    180  NZ  LYS A  21     -14.372  19.978 -19.101  1.00 54.41           N  
ATOM    181  N   LYS A  22      -9.505  16.825 -25.432  1.00 49.12           N  
ATOM    182  CA  LYS A  22      -9.169  15.470 -25.860  1.00 49.12           C  
ATOM    183  C   LYS A  22      -9.371  14.469 -24.726  1.00 49.12           C  
ATOM    184  CB  LYS A  22      -7.726  15.408 -26.363  1.00 49.12           C  
ATOM    185  O   LYS A  22      -8.967  14.721 -23.589  1.00 49.12           O  
ATOM    186  CG  LYS A  22      -7.527  16.004 -27.749  1.00 49.12           C  
ATOM    187  CD  LYS A  22      -6.140  15.692 -28.297  1.00 49.12           C  
ATOM    188  CE  LYS A  22      -5.932  16.305 -29.676  1.00 49.12           C  
ATOM    189  NZ  LYS A  22      -4.580  15.989 -30.224  1.00 49.12           N  
ATOM    190  N   ARG A  23     -10.504  13.925 -24.659  1.00 56.71           N  
ATOM    191  CA  ARG A  23     -10.871  12.818 -23.782  1.00 56.71           C  
ATOM    192  C   ARG A  23      -9.965  11.613 -24.012  1.00 56.71           C  
ATOM    193  CB  ARG A  23     -12.334  12.422 -23.998  1.00 56.71           C  
ATOM    194  O   ARG A  23      -9.669  11.262 -25.156  1.00 56.71           O  
ATOM    195  CG  ARG A  23     -13.326  13.526 -23.669  1.00 56.71           C  
ATOM    196  CD  ARG A  23     -14.745  12.991 -23.546  1.00 56.71           C  
ATOM    197  NE  ARG A  23     -15.569  13.838 -22.688  1.00 56.71           N  
ATOM    198  NH1 ARG A  23     -17.304  14.038 -24.200  1.00 56.71           N  
ATOM    199  NH2 ARG A  23     -17.429  15.078 -22.161  1.00 56.71           N  
ATOM    200  CZ  ARG A  23     -16.765  14.316 -23.018  1.00 56.71           C  
ATOM    201  N   PHE A  24      -8.965  11.411 -23.061  1.00 58.03           N  
ATOM    202  CA  PHE A  24      -8.054  10.272 -23.061  1.00 58.03           C  
ATOM    203  C   PHE A  24      -8.651   9.102 -22.287  1.00 58.03           C  
ATOM    204  CB  PHE A  24      -6.701  10.664 -22.459  1.00 58.03           C  
ATOM    205  O   PHE A  24      -9.178   9.283 -21.187  1.00 58.03           O  
ATOM    206  CG  PHE A  24      -5.623   9.636 -22.669  1.00 58.03           C  
ATOM    207  CD1 PHE A  24      -5.363   8.673 -21.701  1.00 58.03           C  
ATOM    208  CD2 PHE A  24      -4.868   9.632 -23.835  1.00 58.03           C  
ATOM    209  CE1 PHE A  24      -4.365   7.720 -21.893  1.00 58.03           C  
ATOM    210  CE2 PHE A  24      -3.870   8.683 -24.033  1.00 58.03           C  
ATOM    211  CZ  PHE A  24      -3.619   7.728 -23.061  1.00 58.03           C  
ATOM    212  N   PRO A  25      -8.784   7.991 -23.093  1.00 63.42           N  
ATOM    213  CA  PRO A  25      -9.289   6.832 -22.355  1.00 63.42           C  
ATOM    214  C   PRO A  25      -8.409   6.462 -21.163  1.00 63.42           C  
ATOM    215  CB  PRO A  25      -9.286   5.717 -23.403  1.00 63.42           C  
ATOM    216  O   PRO A  25      -7.209   6.228 -21.326  1.00 63.42           O  
ATOM    217  CG  PRO A  25      -8.299   6.164 -24.433  1.00 63.42           C  
ATOM    218  CD  PRO A  25      -8.144   7.654 -24.329  1.00 63.42           C  
ATOM    219  N   LEU A  26      -8.817   6.706 -19.970  1.00 65.04           N  
ATOM    220  CA  LEU A  26      -8.131   6.473 -18.704  1.00 65.04           C  
ATOM    221  C   LEU A  26      -7.648   5.030 -18.605  1.00 65.04           C  
ATOM    222  CB  LEU A  26      -9.054   6.797 -17.527  1.00 65.04           C  
ATOM    223  O   LEU A  26      -6.642   4.751 -17.948  1.00 65.04           O  
ATOM    224  CG  LEU A  26      -9.302   8.281 -17.247  1.00 65.04           C  
ATOM    225  CD1 LEU A  26     -10.293   8.446 -16.100  1.00 65.04           C  
ATOM    226  CD2 LEU A  26      -7.990   8.992 -16.934  1.00 65.04           C  
ATOM    227  N   ASN A  27      -8.217   4.137 -19.379  1.00 68.11           N  
ATOM    228  CA  ASN A  27      -7.831   2.730 -19.356  1.00 68.11           C  
ATOM    229  C   ASN A  27      -6.455   2.516 -19.979  1.00 68.11           C  
ATOM    230  CB  ASN A  27      -8.878   1.875 -20.073  1.00 68.11           C  
ATOM    231  O   ASN A  27      -5.744   1.577 -19.616  1.00 68.11           O  
ATOM    232  CG  ASN A  27      -9.188   2.379 -21.468  1.00 68.11           C  
ATOM    233  ND2 ASN A  27      -9.855   1.551 -22.263  1.00 68.11           N  
ATOM    234  OD1 ASN A  27      -8.830   3.504 -21.829  1.00 68.11           O  
ATOM    235  N   LEU A  28      -6.120   3.366 -20.838  1.00 70.04           N  
ATOM    236  CA  LEU A  28      -4.831   3.277 -21.515  1.00 70.04           C  
ATOM    237  C   LEU A  28      -3.699   3.704 -20.586  1.00 70.04           C  
ATOM    238  CB  LEU A  28      -4.826   4.145 -22.776  1.00 70.04           C  
ATOM    239  O   LEU A  28      -2.557   3.271 -20.753  1.00 70.04           O  
ATOM    240  CG  LEU A  28      -5.608   3.605 -23.974  1.00 70.04           C  
ATOM    241  CD1 LEU A  28      -6.202   4.754 -24.782  1.00 70.04           C  
ATOM    242  CD2 LEU A  28      -4.712   2.736 -24.850  1.00 70.04           C  
ATOM    243  N   LEU A  29      -4.034   4.346 -19.479  1.00 72.39           N  
ATOM    244  CA  LEU A  29      -3.056   4.886 -18.541  1.00 72.39           C  
ATOM    245  C   LEU A  29      -2.846   3.935 -17.367  1.00 72.39           C  
ATOM    246  CB  LEU A  29      -3.505   6.257 -18.028  1.00 72.39           C  
ATOM    247  O   LEU A  29      -1.836   4.022 -16.665  1.00 72.39           O  
ATOM    248  CG  LEU A  29      -3.454   7.407 -19.035  1.00 72.39           C  
ATOM    249  CD1 LEU A  29      -4.166   8.634 -18.474  1.00 72.39           C  
ATOM    250  CD2 LEU A  29      -2.010   7.738 -19.396  1.00 72.39           C  
ATOM    251  N   ASN A  30      -3.828   3.062 -17.285  1.00 75.84           N  
ATOM    252  CA  ASN A  30      -3.852   2.165 -16.134  1.00 75.84           C  
ATOM    253  C   ASN A  30      -2.598   1.298 -16.073  1.00 75.84           C  
ATOM    254  CB  ASN A  30      -5.104   1.285 -16.165  1.00 75.84           C  
ATOM    255  O   ASN A  30      -2.032   1.093 -14.997  1.00 75.84           O  
ATOM    256  CG  ASN A  30      -5.484   0.762 -14.794  1.00 75.84           C  
ATOM    257  ND2 ASN A  30      -6.071  -0.428 -14.755  1.00 75.84           N  
ATOM    258  OD1 ASN A  30      -5.253   1.422 -13.778  1.00 75.84           O  
ATOM    259  N   SER A  31      -2.138   0.883 -17.169  1.00 76.26           N  
ATOM    260  CA  SER A  31      -0.994  -0.022 -17.228  1.00 76.26           C  
ATOM    261  C   SER A  31       0.277   0.661 -16.736  1.00 76.26           C  
ATOM    262  CB  SER A  31      -0.789  -0.534 -18.654  1.00 76.26           C  
ATOM    263  O   SER A  31       1.219  -0.006 -16.304  1.00 76.26           O  
ATOM    264  OG  SER A  31      -0.456   0.530 -19.528  1.00 76.26           O  
ATOM    265  N   PHE A  32       0.192   1.977 -16.692  1.00 81.57           N  
ATOM    266  CA  PHE A  32       1.379   2.734 -16.312  1.00 81.57           C  
ATOM    267  C   PHE A  32       1.293   3.181 -14.857  1.00 81.57           C  
ATOM    268  CB  PHE A  32       1.558   3.951 -17.225  1.00 81.57           C  
ATOM    269  O   PHE A  32       2.257   3.720 -14.310  1.00 81.57           O  
ATOM    270  CG  PHE A  32       1.757   3.598 -18.674  1.00 81.57           C  
ATOM    271  CD1 PHE A  32       2.986   3.137 -19.130  1.00 81.57           C  
ATOM    272  CD2 PHE A  32       0.714   3.728 -19.582  1.00 81.57           C  
ATOM    273  CE1 PHE A  32       3.173   2.809 -20.471  1.00 81.57           C  
ATOM    274  CE2 PHE A  32       0.893   3.402 -20.924  1.00 81.57           C  
ATOM    275  CZ  PHE A  32       2.124   2.944 -21.366  1.00 81.57           C  
ATOM    276  N   LEU A  33       0.221   2.893 -14.262  1.00 85.14           N  
ATOM    277  CA  LEU A  33       0.016   3.427 -12.920  1.00 85.14           C  
ATOM    278  C   LEU A  33      -0.238   2.303 -11.922  1.00 85.14           C  
ATOM    279  CB  LEU A  33      -1.157   4.411 -12.908  1.00 85.14           C  
ATOM    280  O   LEU A  33      -0.563   2.560 -10.760  1.00 85.14           O  
ATOM    281  CG  LEU A  33      -1.014   5.648 -13.796  1.00 85.14           C  
ATOM    282  CD1 LEU A  33      -2.295   6.475 -13.764  1.00 85.14           C  
ATOM    283  CD2 LEU A  33       0.181   6.486 -13.356  1.00 85.14           C  
ATOM    284  N   VAL A  34      -0.045   1.109 -12.340  1.00 84.92           N  
ATOM    285  CA  VAL A  34      -0.378  -0.029 -11.489  1.00 84.92           C  
ATOM    286  C   VAL A  34       0.899  -0.758 -11.078  1.00 84.92           C  
ATOM    287  CB  VAL A  34      -1.343  -1.005 -12.199  1.00 84.92           C  
ATOM    288  O   VAL A  34       1.846  -0.856 -11.862  1.00 84.92           O  
ATOM    289  CG1 VAL A  34      -1.507  -2.289 -11.388  1.00 84.92           C  
ATOM    290  CG2 VAL A  34      -2.698  -0.339 -12.432  1.00 84.92           C  
ATOM    291  N   CYS A  35       0.838  -1.191  -9.912  1.00 84.89           N  
ATOM    292  CA  CYS A  35       1.957  -1.924  -9.331  1.00 84.89           C  
ATOM    293  C   CYS A  35       2.002  -3.355  -9.853  1.00 84.89           C  
ATOM    294  CB  CYS A  35       1.860  -1.930  -7.806  1.00 84.89           C  
ATOM    295  O   CYS A  35       0.979  -4.041  -9.885  1.00 84.89           O  
ATOM    296  SG  CYS A  35       3.176  -2.865  -6.996  1.00 84.89           S  
ATOM    297  N   GLY A  36       3.173  -3.874 -10.255  1.00 82.78           N  
ATOM    298  CA  GLY A  36       3.350  -5.201 -10.824  1.00 82.78           C  
ATOM    299  C   GLY A  36       3.364  -6.301  -9.780  1.00 82.78           C  
ATOM    300  O   GLY A  36       3.314  -7.485 -10.117  1.00 82.78           O  
ATOM    301  N   ILE A  37       3.306  -5.958  -8.446  1.00 80.78           N  
ATOM    302  CA  ILE A  37       3.340  -6.926  -7.355  1.00 80.78           C  
ATOM    303  C   ILE A  37       1.942  -7.082  -6.760  1.00 80.78           C  
ATOM    304  CB  ILE A  37       4.345  -6.506  -6.259  1.00 80.78           C  
ATOM    305  O   ILE A  37       1.416  -8.195  -6.681  1.00 80.78           O  
ATOM    306  CG1 ILE A  37       5.773  -6.504  -6.816  1.00 80.78           C  
ATOM    307  CG2 ILE A  37       4.233  -7.428  -5.041  1.00 80.78           C  
ATOM    308  CD1 ILE A  37       6.819  -5.991  -5.836  1.00 80.78           C  
ATOM    309  N   CYS A  38       1.273  -5.904  -6.504  1.00 78.77           N  
ATOM    310  CA  CYS A  38      -0.026  -5.981  -5.845  1.00 78.77           C  
ATOM    311  C   CYS A  38      -1.159  -5.844  -6.856  1.00 78.77           C  
ATOM    312  CB  CYS A  38      -0.151  -4.896  -4.776  1.00 78.77           C  
ATOM    313  O   CYS A  38      -2.328  -6.033  -6.514  1.00 78.77           O  
ATOM    314  SG  CYS A  38      -0.258  -3.222  -5.447  1.00 78.77           S  
ATOM    315  N   ASP A  39      -0.806  -5.501  -8.089  1.00 78.50           N  
ATOM    316  CA  ASP A  39      -1.751  -5.316  -9.185  1.00 78.50           C  
ATOM    317  C   ASP A  39      -2.744  -4.198  -8.872  1.00 78.50           C  
ATOM    318  CB  ASP A  39      -2.500  -6.619  -9.473  1.00 78.50           C  
ATOM    319  O   ASP A  39      -3.842  -4.161  -9.431  1.00 78.50           O  
ATOM    320  CG  ASP A  39      -1.623  -7.676 -10.120  1.00 78.50           C  
ATOM    321  OD1 ASP A  39      -0.761  -7.327 -10.954  1.00 78.50           O  
ATOM    322  OD2 ASP A  39      -1.798  -8.871  -9.794  1.00 78.50           O  
ATOM    323  N   GLY A  40      -2.416  -3.353  -7.956  1.00 78.73           N  
ATOM    324  CA  GLY A  40      -3.159  -2.147  -7.626  1.00 78.73           C  
ATOM    325  C   GLY A  40      -2.460  -0.875  -8.069  1.00 78.73           C  
ATOM    326  O   GLY A  40      -1.364  -0.927  -8.631  1.00 78.73           O  
ATOM    327  N   TYR A  41      -3.230   0.354  -7.911  1.00 83.45           N  
ATOM    328  CA  TYR A  41      -2.596   1.630  -8.222  1.00 83.45           C  
ATOM    329  C   TYR A  41      -1.449   1.918  -7.261  1.00 83.45           C  
ATOM    330  CB  TYR A  41      -3.621   2.767  -8.168  1.00 83.45           C  
ATOM    331  O   TYR A  41      -1.445   1.434  -6.127  1.00 83.45           O  
ATOM    332  CG  TYR A  41      -4.648   2.712  -9.273  1.00 83.45           C  
ATOM    333  CD1 TYR A  41      -4.292   2.973 -10.594  1.00 83.45           C  
ATOM    334  CD2 TYR A  41      -5.975   2.400  -8.998  1.00 83.45           C  
ATOM    335  CE1 TYR A  41      -5.236   2.925 -11.615  1.00 83.45           C  
ATOM    336  CE2 TYR A  41      -6.927   2.350 -10.011  1.00 83.45           C  
ATOM    337  OH  TYR A  41      -7.486   2.565 -12.321  1.00 83.45           O  
ATOM    338  CZ  TYR A  41      -6.548   2.613 -11.314  1.00 83.45           C  
ATOM    339  N   PHE A  42      -0.462   2.634  -7.756  1.00 80.10           N  
ATOM    340  CA  PHE A  42       0.720   2.905  -6.946  1.00 80.10           C  
ATOM    341  C   PHE A  42       0.335   3.591  -5.641  1.00 80.10           C  
ATOM    342  CB  PHE A  42       1.717   3.773  -7.721  1.00 80.10           C  
ATOM    343  O   PHE A  42      -0.456   4.537  -5.640  1.00 80.10           O  
ATOM    344  CG  PHE A  42       2.334   3.078  -8.904  1.00 80.10           C  
ATOM    345  CD1 PHE A  42       2.879   1.806  -8.775  1.00 80.10           C  
ATOM    346  CD2 PHE A  42       2.370   3.697 -10.147  1.00 80.10           C  
ATOM    347  CE1 PHE A  42       3.451   1.161  -9.869  1.00 80.10           C  
ATOM    348  CE2 PHE A  42       2.940   3.058 -11.245  1.00 80.10           C  
ATOM    349  CZ  PHE A  42       3.481   1.791 -11.103  1.00 80.10           C  
ATOM    350  N   ARG A  43       0.844   3.070  -4.546  1.00 77.93           N  
ATOM    351  CA  ARG A  43       0.849   3.723  -3.240  1.00 77.93           C  
ATOM    352  C   ARG A  43       2.273   4.025  -2.786  1.00 77.93           C  
ATOM    353  CB  ARG A  43       0.141   2.852  -2.200  1.00 77.93           C  
ATOM    354  O   ARG A  43       3.086   3.113  -2.625  1.00 77.93           O  
ATOM    355  CG  ARG A  43      -1.306   2.536  -2.544  1.00 77.93           C  
ATOM    356  CD  ARG A  43      -2.189   3.773  -2.461  1.00 77.93           C  
ATOM    357  NE  ARG A  43      -3.602   3.438  -2.611  1.00 77.93           N  
ATOM    358  NH1 ARG A  43      -3.742   4.119  -4.814  1.00 77.93           N  
ATOM    359  NH2 ARG A  43      -5.588   3.271  -3.753  1.00 77.93           N  
ATOM    360  CZ  ARG A  43      -4.307   3.610  -3.726  1.00 77.93           C  
ATOM    361  N   PHE A  44       2.524   5.285  -2.714  1.00 74.66           N  
ATOM    362  CA  PHE A  44       3.902   5.678  -2.446  1.00 74.66           C  
ATOM    363  C   PHE A  44       4.846   5.082  -3.484  1.00 74.66           C  
ATOM    364  CB  PHE A  44       4.324   5.240  -1.040  1.00 74.66           C  
ATOM    365  O   PHE A  44       5.734   4.297  -3.145  1.00 74.66           O  
ATOM    366  CG  PHE A  44       3.474   5.821   0.057  1.00 74.66           C  
ATOM    367  CD1 PHE A  44       3.596   7.158   0.415  1.00 74.66           C  
ATOM    368  CD2 PHE A  44       2.553   5.030   0.731  1.00 74.66           C  
ATOM    369  CE1 PHE A  44       2.810   7.699   1.430  1.00 74.66           C  
ATOM    370  CE2 PHE A  44       1.765   5.563   1.747  1.00 74.66           C  
ATOM    371  CZ  PHE A  44       1.896   6.898   2.096  1.00 74.66           C  
ATOM    372  N   ALA A  45       4.702   5.481  -4.681  1.00 83.88           N  
ATOM    373  CA  ALA A  45       5.409   4.938  -5.838  1.00 83.88           C  
ATOM    374  C   ALA A  45       6.921   5.019  -5.644  1.00 83.88           C  
ATOM    375  CB  ALA A  45       4.999   5.679  -7.108  1.00 83.88           C  
ATOM    376  O   ALA A  45       7.451   6.070  -5.276  1.00 83.88           O  
ATOM    377  N   HIS A  46       7.666   3.863  -5.910  1.00 89.13           N  
ATOM    378  CA  HIS A  46       9.118   3.738  -5.870  1.00 89.13           C  
ATOM    379  C   HIS A  46       9.647   3.048  -7.123  1.00 89.13           C  
ATOM    380  CB  HIS A  46       9.556   2.969  -4.623  1.00 89.13           C  
ATOM    381  O   HIS A  46       9.105   2.025  -7.549  1.00 89.13           O  
ATOM    382  CG  HIS A  46       9.469   3.769  -3.363  1.00 89.13           C  
ATOM    383  CD2 HIS A  46      10.437   4.283  -2.567  1.00 89.13           C  
ATOM    384  ND1 HIS A  46       8.268   4.122  -2.787  1.00 89.13           N  
ATOM    385  CE1 HIS A  46       8.502   4.821  -1.688  1.00 89.13           C  
ATOM    386  NE2 HIS A  46       9.810   4.933  -1.532  1.00 89.13           N  
ATOM    387  N   THR A  47      10.666   3.732  -7.622  1.00 92.62           N  
ATOM    388  CA  THR A  47      11.203   3.240  -8.886  1.00 92.62           C  
ATOM    389  C   THR A  47      12.625   2.716  -8.703  1.00 92.62           C  
ATOM    390  CB  THR A  47      11.193   4.340  -9.963  1.00 92.62           C  
ATOM    391  O   THR A  47      13.426   3.318  -7.985  1.00 92.62           O  
ATOM    392  CG2 THR A  47      11.795   3.835 -11.271  1.00 92.62           C  
ATOM    393  OG1 THR A  47       9.842   4.755 -10.201  1.00 92.62           O  
ATOM    394  N   ILE A  48      12.807   1.571  -9.334  1.00 92.91           N  
ATOM    395  CA  ILE A  48      14.160   1.026  -9.362  1.00 92.91           C  
ATOM    396  C   ILE A  48      14.991   1.764 -10.409  1.00 92.91           C  
ATOM    397  CB  ILE A  48      14.153  -0.491  -9.655  1.00 92.91           C  
ATOM    398  O   ILE A  48      14.630   1.795 -11.588  1.00 92.91           O  
ATOM    399  CG1 ILE A  48      13.360  -1.239  -8.577  1.00 92.91           C  
ATOM    400  CG2 ILE A  48      15.584  -1.028  -9.755  1.00 92.91           C  
ATOM    401  CD1 ILE A  48      13.192  -2.727  -8.853  1.00 92.91           C  
ATOM    402  N   THR A  49      16.080   2.297 -10.038  1.00 90.90           N  
ATOM    403  CA  THR A  49      16.853   3.217 -10.865  1.00 90.90           C  
ATOM    404  C   THR A  49      17.556   2.469 -11.994  1.00 90.90           C  
ATOM    405  CB  THR A  49      17.894   3.982 -10.027  1.00 90.90           C  
ATOM    406  O   THR A  49      17.745   3.014 -13.083  1.00 90.90           O  
ATOM    407  CG2 THR A  49      17.218   4.928  -9.040  1.00 90.90           C  
ATOM    408  OG1 THR A  49      18.696   3.043  -9.299  1.00 90.90           O  
ATOM    409  N   GLU A  50      17.866   1.214 -11.781  1.00 91.25           N  
ATOM    410  CA  GLU A  50      18.629   0.440 -12.756  1.00 91.25           C  
ATOM    411  C   GLU A  50      17.757   0.029 -13.938  1.00 91.25           C  
ATOM    412  CB  GLU A  50      19.241  -0.800 -12.098  1.00 91.25           C  
ATOM    413  O   GLU A  50      18.224  -0.008 -15.078  1.00 91.25           O  
ATOM    414  CG  GLU A  50      20.239  -0.481 -10.994  1.00 91.25           C  
ATOM    415  CD  GLU A  50      19.583  -0.239  -9.644  1.00 91.25           C  
ATOM    416  OE1 GLU A  50      20.304  -0.172  -8.622  1.00 91.25           O  
ATOM    417  OE2 GLU A  50      18.339  -0.118  -9.607  1.00 91.25           O  
ATOM    418  N   CYS A  51      16.446  -0.178 -13.606  1.00 93.56           N  
ATOM    419  CA  CYS A  51      15.636  -0.725 -14.689  1.00 93.56           C  
ATOM    420  C   CYS A  51      14.401   0.133 -14.934  1.00 93.56           C  
ATOM    421  CB  CYS A  51      15.217  -2.160 -14.372  1.00 93.56           C  
ATOM    422  O   CYS A  51      13.766   0.028 -15.985  1.00 93.56           O  
ATOM    423  SG  CYS A  51      14.208  -2.311 -12.881  1.00 93.56           S  
ATOM    424  N   GLY A  52      14.068   0.974 -14.014  1.00 91.93           N  
ATOM    425  CA  GLY A  52      12.989   1.931 -14.206  1.00 91.93           C  
ATOM    426  C   GLY A  52      11.624   1.368 -13.860  1.00 91.93           C  
ATOM    427  O   GLY A  52      10.604   2.033 -14.056  1.00 91.93           O  
ATOM    428  N   HIS A  53      11.518   0.179 -13.394  1.00 94.44           N  
ATOM    429  CA  HIS A  53      10.236  -0.380 -12.982  1.00 94.44           C  
ATOM    430  C   HIS A  53       9.810   0.163 -11.621  1.00 94.44           C  
ATOM    431  CB  HIS A  53      10.306  -1.907 -12.939  1.00 94.44           C  
ATOM    432  O   HIS A  53      10.641   0.324 -10.725  1.00 94.44           O  
ATOM    433  CG  HIS A  53      10.410  -2.541 -14.290  1.00 94.44           C  
ATOM    434  CD2 HIS A  53       9.527  -2.602 -15.314  1.00 94.44           C  
ATOM    435  ND1 HIS A  53      11.535  -3.217 -14.710  1.00 94.44           N  
ATOM    436  CE1 HIS A  53      11.339  -3.667 -15.938  1.00 94.44           C  
ATOM    437  NE2 HIS A  53      10.127  -3.308 -16.327  1.00 94.44           N  
ATOM    438  N   THR A  54       8.473   0.524 -11.642  1.00 92.44           N  
ATOM    439  CA  THR A  54       7.932   1.204 -10.470  1.00 92.44           C  
ATOM    440  C   THR A  54       6.978   0.289  -9.707  1.00 92.44           C  
ATOM    441  CB  THR A  54       7.199   2.499 -10.865  1.00 92.44           C  
ATOM    442  O   THR A  54       6.207  -0.458 -10.313  1.00 92.44           O  
ATOM    443  CG2 THR A  54       6.728   3.262  -9.632  1.00 92.44           C  
ATOM    444  OG1 THR A  54       8.089   3.333 -11.618  1.00 92.44           O  
ATOM    445  N   PHE A  55       7.090   0.355  -8.360  1.00 89.86           N  
ATOM    446  CA  PHE A  55       6.250  -0.423  -7.458  1.00 89.86           C  
ATOM    447  C   PHE A  55       5.806   0.420  -6.269  1.00 89.86           C  
ATOM    448  CB  PHE A  55       6.994  -1.670  -6.969  1.00 89.86           C  
ATOM    449  O   PHE A  55       6.279   1.544  -6.087  1.00 89.86           O  
ATOM    450  CG  PHE A  55       7.588  -2.496  -8.078  1.00 89.86           C  
ATOM    451  CD1 PHE A  55       6.842  -3.488  -8.701  1.00 89.86           C  
ATOM    452  CD2 PHE A  55       8.895  -2.280  -8.497  1.00 89.86           C  
ATOM    453  CE1 PHE A  55       7.389  -4.254  -9.728  1.00 89.86           C  
ATOM    454  CE2 PHE A  55       9.449  -3.041  -9.522  1.00 89.86           C  
ATOM    455  CZ  PHE A  55       8.695  -4.029 -10.135  1.00 89.86           C  
ATOM    456  N   CYS A  56       4.856  -0.223  -5.493  1.00 82.84           N  
ATOM    457  CA  CYS A  56       4.557   0.406  -4.210  1.00 82.84           C  
ATOM    458  C   CYS A  56       5.744   0.297  -3.261  1.00 82.84           C  
ATOM    459  CB  CYS A  56       3.323  -0.234  -3.575  1.00 82.84           C  
ATOM    460  O   CYS A  56       6.536  -0.643  -3.354  1.00 82.84           O  
ATOM    461  SG  CYS A  56       1.827  -0.081  -4.575  1.00 82.84           S  
ATOM    462  N   LYS A  57       5.904   1.239  -2.487  1.00 77.47           N  
ATOM    463  CA  LYS A  57       7.010   1.238  -1.534  1.00 77.47           C  
ATOM    464  C   LYS A  57       7.051  -0.065  -0.741  1.00 77.47           C  
ATOM    465  CB  LYS A  57       6.898   2.429  -0.581  1.00 77.47           C  
ATOM    466  O   LYS A  57       8.087  -0.730  -0.683  1.00 77.47           O  
ATOM    467  CG  LYS A  57       8.009   2.497   0.457  1.00 77.47           C  
ATOM    468  CD  LYS A  57       7.863   3.721   1.353  1.00 77.47           C  
ATOM    469  CE  LYS A  57       8.956   3.773   2.412  1.00 77.47           C  
ATOM    470  NZ  LYS A  57       8.817   4.972   3.292  1.00 77.47           N  
ATOM    471  N   ILE A  58       5.935  -0.436  -0.199  1.00 74.89           N  
ATOM    472  CA  ILE A  58       5.879  -1.597   0.682  1.00 74.89           C  
ATOM    473  C   ILE A  58       6.082  -2.873  -0.133  1.00 74.89           C  
ATOM    474  CB  ILE A  58       4.539  -1.660   1.450  1.00 74.89           C  
ATOM    475  O   ILE A  58       6.749  -3.806   0.320  1.00 74.89           O  
ATOM    476  CG1 ILE A  58       4.403  -0.452   2.384  1.00 74.89           C  
ATOM    477  CG2 ILE A  58       4.426  -2.972   2.231  1.00 74.89           C  
ATOM    478  CD1 ILE A  58       3.022  -0.305   3.008  1.00 74.89           C  
ATOM    479  N   CYS A  59       5.596  -2.808  -1.295  1.00 79.11           N  
ATOM    480  CA  CYS A  59       5.647  -3.988  -2.151  1.00 79.11           C  
ATOM    481  C   CYS A  59       7.086  -4.336  -2.514  1.00 79.11           C  
ATOM    482  CB  CYS A  59       4.830  -3.763  -3.423  1.00 79.11           C  
ATOM    483  O   CYS A  59       7.501  -5.489  -2.386  1.00 79.11           O  
ATOM    484  SG  CYS A  59       3.046  -3.718  -3.144  1.00 79.11           S  
ATOM    485  N   ILE A  60       7.762  -3.353  -2.921  1.00 82.87           N  
ATOM    486  CA  ILE A  60       9.112  -3.623  -3.405  1.00 82.87           C  
ATOM    487  C   ILE A  60      10.034  -3.918  -2.225  1.00 82.87           C  
ATOM    488  CB  ILE A  60       9.662  -2.440  -4.233  1.00 82.87           C  
ATOM    489  O   ILE A  60      10.886  -4.806  -2.301  1.00 82.87           O  
ATOM    490  CG1 ILE A  60      11.037  -2.789  -4.815  1.00 82.87           C  
ATOM    491  CG2 ILE A  60       9.735  -1.171  -3.379  1.00 82.87           C  
ATOM    492  CD1 ILE A  60      11.026  -3.990  -5.751  1.00 82.87           C  
ATOM    493  N   HIS A  61       9.844  -3.340  -1.149  1.00 76.83           N  
ATOM    494  CA  HIS A  61      10.671  -3.580   0.029  1.00 76.83           C  
ATOM    495  C   HIS A  61      10.387  -4.952   0.632  1.00 76.83           C  
ATOM    496  CB  HIS A  61      10.441  -2.488   1.076  1.00 76.83           C  
ATOM    497  O   HIS A  61      11.311  -5.654   1.049  1.00 76.83           O  
ATOM    498  CG  HIS A  61      11.173  -1.217   0.787  1.00 76.83           C  
ATOM    499  CD2 HIS A  61      10.760  -0.064   0.210  1.00 76.83           C  
ATOM    500  ND1 HIS A  61      12.503  -1.036   1.101  1.00 76.83           N  
ATOM    501  CE1 HIS A  61      12.876   0.178   0.730  1.00 76.83           C  
ATOM    502  NE2 HIS A  61      11.837   0.788   0.186  1.00 76.83           N  
ATOM    503  N   ASP A  62       9.112  -5.284   0.644  1.00 72.44           N  
ATOM    504  CA  ASP A  62       8.739  -6.611   1.124  1.00 72.44           C  
ATOM    505  C   ASP A  62       9.321  -7.703   0.229  1.00 72.44           C  
ATOM    506  CB  ASP A  62       7.217  -6.747   1.198  1.00 72.44           C  
ATOM    507  O   ASP A  62       9.818  -8.718   0.722  1.00 72.44           O  
ATOM    508  CG  ASP A  62       6.768  -7.979   1.963  1.00 72.44           C  
ATOM    509  OD1 ASP A  62       7.394  -8.322   2.989  1.00 72.44           O  
ATOM    510  OD2 ASP A  62       5.781  -8.616   1.534  1.00 72.44           O  
ATOM    511  N   TYR A  63       9.249  -7.506  -0.976  1.00 81.29           N  
ATOM    512  CA  TYR A  63       9.776  -8.462  -1.943  1.00 81.29           C  
ATOM    513  C   TYR A  63      11.266  -8.696  -1.724  1.00 81.29           C  
ATOM    514  CB  TYR A  63       9.529  -7.972  -3.374  1.00 81.29           C  
ATOM    515  O   TYR A  63      11.719  -9.841  -1.661  1.00 81.29           O  
ATOM    516  CG  TYR A  63      10.079  -8.895  -4.434  1.00 81.29           C  
ATOM    517  CD1 TYR A  63      11.356  -8.703  -4.958  1.00 81.29           C  
ATOM    518  CD2 TYR A  63       9.324  -9.959  -4.916  1.00 81.29           C  
ATOM    519  CE1 TYR A  63      11.866  -9.549  -5.937  1.00 81.29           C  
ATOM    520  CE2 TYR A  63       9.824 -10.811  -5.895  1.00 81.29           C  
ATOM    521  OH  TYR A  63      11.594 -11.440  -7.367  1.00 81.29           O  
ATOM    522  CZ  TYR A  63      11.094 -10.599  -6.398  1.00 81.29           C  
ATOM    523  N   ILE A  64      11.970  -7.669  -1.553  1.00 80.76           N  
ATOM    524  CA  ILE A  64      13.414  -7.770  -1.374  1.00 80.76           C  
ATOM    525  C   ILE A  64      13.724  -8.473  -0.055  1.00 80.76           C  
ATOM    526  CB  ILE A  64      14.086  -6.379  -1.410  1.00 80.76           C  
ATOM    527  O   ILE A  64      14.609  -9.330   0.006  1.00 80.76           O  
ATOM    528  CG1 ILE A  64      13.954  -5.758  -2.806  1.00 80.76           C  
ATOM    529  CG2 ILE A  64      15.556  -6.478  -0.992  1.00 80.76           C  
ATOM    530  CD1 ILE A  64      14.455  -4.323  -2.895  1.00 80.76           C  
ATOM    531  N   SER A  65      13.013  -8.096   0.965  1.00 74.33           N  
ATOM    532  CA  SER A  65      13.221  -8.657   2.296  1.00 74.33           C  
ATOM    533  C   SER A  65      12.952 -10.158   2.312  1.00 74.33           C  
ATOM    534  CB  SER A  65      12.323  -7.959   3.318  1.00 74.33           C  
ATOM    535  O   SER A  65      13.707 -10.923   2.917  1.00 74.33           O  
ATOM    536  OG  SER A  65      12.494  -8.524   4.607  1.00 74.33           O  
ATOM    537  N   LYS A  66      11.972 -10.621   1.641  1.00 73.71           N  
ATOM    538  CA  LYS A  66      11.565 -12.023   1.648  1.00 73.71           C  
ATOM    539  C   LYS A  66      12.497 -12.870   0.787  1.00 73.71           C  
ATOM    540  CB  LYS A  66      10.123 -12.166   1.157  1.00 73.71           C  
ATOM    541  O   LYS A  66      12.620 -14.078   1.000  1.00 73.71           O  
ATOM    542  CG  LYS A  66       9.077 -11.733   2.174  1.00 73.71           C  
ATOM    543  CD  LYS A  66       7.664 -11.923   1.638  1.00 73.71           C  
ATOM    544  CE  LYS A  66       6.616 -11.492   2.655  1.00 73.71           C  
ATOM    545  NZ  LYS A  66       5.233 -11.587   2.100  1.00 73.71           N  
ATOM    546  N   ASN A  67      13.181 -12.264  -0.052  1.00 77.76           N  
ATOM    547  CA  ASN A  67      14.003 -13.022  -0.988  1.00 77.76           C  
ATOM    548  C   ASN A  67      15.489 -12.875  -0.676  1.00 77.76           C  
ATOM    549  CB  ASN A  67      13.718 -12.587  -2.427  1.00 77.76           C  
ATOM    550  O   ASN A  67      16.337 -13.126  -1.534  1.00 77.76           O  
ATOM    551  CG  ASN A  67      12.385 -13.097  -2.938  1.00 77.76           C  
ATOM    552  ND2 ASN A  67      11.479 -12.178  -3.252  1.00 77.76           N  
ATOM    553  OD1 ASN A  67      12.170 -14.307  -3.049  1.00 77.76           O  
ATOM    554  N   GLN A  68      15.788 -12.502   0.558  1.00 75.57           N  
ATOM    555  CA  GLN A  68      17.165 -12.250   0.969  1.00 75.57           C  
ATOM    556  C   GLN A  68      17.995 -13.529   0.924  1.00 75.57           C  
ATOM    557  CB  GLN A  68      17.205 -11.647   2.374  1.00 75.57           C  
ATOM    558  O   GLN A  68      19.201 -13.485   0.671  1.00 75.57           O  
ATOM    559  CG  GLN A  68      16.844 -10.168   2.419  1.00 75.57           C  
ATOM    560  CD  GLN A  68      16.893  -9.595   3.823  1.00 75.57           C  
ATOM    561  NE2 GLN A  68      16.421  -8.362   3.977  1.00 75.57           N  
ATOM    562  OE1 GLN A  68      17.351 -10.254   4.761  1.00 75.57           O  
ATOM    563  N   ASN A  69      17.381 -14.662   0.983  1.00 77.30           N  
ATOM    564  CA  ASN A  69      18.107 -15.926   1.038  1.00 77.30           C  
ATOM    565  C   ASN A  69      17.853 -16.774  -0.205  1.00 77.30           C  
ATOM    566  CB  ASN A  69      17.729 -16.707   2.299  1.00 77.30           C  
ATOM    567  O   ASN A  69      18.100 -17.981  -0.200  1.00 77.30           O  
ATOM    568  CG  ASN A  69      18.125 -15.986   3.573  1.00 77.30           C  
ATOM    569  ND2 ASN A  69      17.247 -16.017   4.569  1.00 77.30           N  
ATOM    570  OD1 ASN A  69      19.210 -15.405   3.661  1.00 77.30           O  
ATOM    571  N   THR A  70      17.400 -16.130  -1.170  1.00 83.13           N  
ATOM    572  CA  THR A  70      17.113 -16.854  -2.403  1.00 83.13           C  
ATOM    573  C   THR A  70      17.954 -16.312  -3.556  1.00 83.13           C  
ATOM    574  CB  THR A  70      15.620 -16.766  -2.768  1.00 83.13           C  
ATOM    575  O   THR A  70      18.707 -15.351  -3.384  1.00 83.13           O  
ATOM    576  CG2 THR A  70      14.741 -17.190  -1.596  1.00 83.13           C  
ATOM    577  OG1 THR A  70      15.300 -15.415  -3.126  1.00 83.13           O  
ATOM    578  N   LYS A  71      17.872 -17.074  -4.700  1.00 78.33           N  
ATOM    579  CA  LYS A  71      18.579 -16.714  -5.925  1.00 78.33           C  
ATOM    580  C   LYS A  71      18.049 -15.404  -6.501  1.00 78.33           C  
ATOM    581  CB  LYS A  71      18.457 -17.830  -6.963  1.00 78.33           C  
ATOM    582  O   LYS A  71      18.707 -14.773  -7.330  1.00 78.33           O  
ATOM    583  CG  LYS A  71      19.204 -19.103  -6.593  1.00 78.33           C  
ATOM    584  CD  LYS A  71      19.098 -20.153  -7.692  1.00 78.33           C  
ATOM    585  CE  LYS A  71      19.775 -21.456  -7.289  1.00 78.33           C  
ATOM    586  NZ  LYS A  71      19.655 -22.495  -8.355  1.00 78.33           N  
ATOM    587  N   ASN A  72      16.963 -14.985  -5.955  1.00 77.90           N  
ATOM    588  CA  ASN A  72      16.338 -13.756  -6.431  1.00 77.90           C  
ATOM    589  C   ASN A  72      16.626 -12.582  -5.500  1.00 77.90           C  
ATOM    590  CB  ASN A  72      14.828 -13.949  -6.591  1.00 77.90           C  
ATOM    591  O   ASN A  72      15.894 -11.591  -5.498  1.00 77.90           O  
ATOM    592  CG  ASN A  72      14.476 -14.888  -7.727  1.00 77.90           C  
ATOM    593  ND2 ASN A  72      13.420 -15.672  -7.543  1.00 77.90           N  
ATOM    594  OD1 ASN A  72      15.147 -14.909  -8.762  1.00 77.90           O  
ATOM    595  N   LYS A  73      17.647 -12.718  -4.813  1.00 81.00           N  
ATOM    596  CA  LYS A  73      18.058 -11.637  -3.921  1.00 81.00           C  
ATOM    597  C   LYS A  73      18.502 -10.410  -4.712  1.00 81.00           C  
ATOM    598  CB  LYS A  73      19.186 -12.102  -2.998  1.00 81.00           C  
ATOM    599  O   LYS A  73      19.167 -10.536  -5.743  1.00 81.00           O  
ATOM    600  CG  LYS A  73      20.506 -12.353  -3.712  1.00 81.00           C  
ATOM    601  CD  LYS A  73      21.610 -12.726  -2.731  1.00 81.00           C  
ATOM    602  CE  LYS A  73      22.920 -13.023  -3.448  1.00 81.00           C  
ATOM    603  NZ  LYS A  73      23.973 -13.501  -2.503  1.00 81.00           N  
ATOM    604  N   ARG A  74      17.911  -9.351  -4.463  1.00 82.82           N  
ATOM    605  CA  ARG A  74      18.296  -8.065  -5.036  1.00 82.82           C  
ATOM    606  C   ARG A  74      17.981  -8.014  -6.527  1.00 82.82           C  
ATOM    607  CB  ARG A  74      19.785  -7.798  -4.805  1.00 82.82           C  
ATOM    608  O   ARG A  74      18.829  -7.624  -7.333  1.00 82.82           O  
ATOM    609  CG  ARG A  74      20.160  -7.626  -3.342  1.00 82.82           C  
ATOM    610  CD  ARG A  74      21.607  -7.182  -3.179  1.00 82.82           C  
ATOM    611  NE  ARG A  74      22.526  -8.316  -3.210  1.00 82.82           N  
ATOM    612  NH1 ARG A  74      24.440  -7.036  -3.025  1.00 82.82           N  
ATOM    613  NH2 ARG A  74      24.592  -9.318  -3.173  1.00 82.82           N  
ATOM    614  CZ  ARG A  74      23.851  -8.221  -3.136  1.00 82.82           C  
ATOM    615  N   LYS A  75      16.940  -8.606  -6.841  1.00 89.79           N  
ATOM    616  CA  LYS A  75      16.518  -8.560  -8.238  1.00 89.79           C  
ATOM    617  C   LYS A  75      15.164  -7.870  -8.381  1.00 89.79           C  
ATOM    618  CB  LYS A  75      16.451  -9.971  -8.826  1.00 89.79           C  
ATOM    619  O   LYS A  75      14.338  -7.918  -7.467  1.00 89.79           O  
ATOM    620  CG  LYS A  75      17.809 -10.637  -8.989  1.00 89.79           C  
ATOM    621  CD  LYS A  75      17.694 -11.968  -9.723  1.00 89.79           C  
ATOM    622  CE  LYS A  75      19.062 -12.582  -9.987  1.00 89.79           C  
ATOM    623  NZ  LYS A  75      18.957 -13.857 -10.757  1.00 89.79           N  
ATOM    624  N   CYS A  76      15.041  -7.212  -9.538  1.00 92.99           N  
ATOM    625  CA  CYS A  76      13.763  -6.581  -9.849  1.00 92.99           C  
ATOM    626  C   CYS A  76      12.676  -7.627 -10.060  1.00 92.99           C  
ATOM    627  CB  CYS A  76      13.888  -5.704 -11.095  1.00 92.99           C  
ATOM    628  O   CYS A  76      12.883  -8.609 -10.776  1.00 92.99           O  
ATOM    629  SG  CYS A  76      12.314  -5.031 -11.671  1.00 92.99           S  
ATOM    630  N   PRO A  77      11.452  -7.375  -9.490  1.00 91.83           N  
ATOM    631  CA  PRO A  77      10.355  -8.334  -9.642  1.00 91.83           C  
ATOM    632  C   PRO A  77       9.814  -8.389 -11.069  1.00 91.83           C  
ATOM    633  CB  PRO A  77       9.291  -7.808  -8.675  1.00 91.83           C  
ATOM    634  O   PRO A  77       9.223  -9.396 -11.470  1.00 91.83           O  
ATOM    635  CG  PRO A  77      10.052  -7.000  -7.673  1.00 91.83           C  
ATOM    636  CD  PRO A  77      11.217  -6.355  -8.366  1.00 91.83           C  
ATOM    637  N   SER A  78      10.102  -7.374 -11.784  1.00 92.23           N  
ATOM    638  CA  SER A  78       9.511  -7.303 -13.116  1.00 92.23           C  
ATOM    639  C   SER A  78      10.474  -7.827 -14.176  1.00 92.23           C  
ATOM    640  CB  SER A  78       9.108  -5.866 -13.448  1.00 92.23           C  
ATOM    641  O   SER A  78      10.092  -8.635 -15.025  1.00 92.23           O  
ATOM    642  OG  SER A  78       8.076  -5.421 -12.585  1.00 92.23           O  
ATOM    643  N   CYS A  79      11.716  -7.455 -14.051  1.00 93.75           N  
ATOM    644  CA  CYS A  79      12.609  -7.765 -15.162  1.00 93.75           C  
ATOM    645  C   CYS A  79      13.735  -8.689 -14.716  1.00 93.75           C  
ATOM    646  CB  CYS A  79      13.193  -6.482 -15.753  1.00 93.75           C  
ATOM    647  O   CYS A  79      14.508  -9.176 -15.542  1.00 93.75           O  
ATOM    648  SG  CYS A  79      14.346  -5.633 -14.652  1.00 93.75           S  
ATOM    649  N   LYS A  80      13.746  -8.861 -13.426  1.00 91.99           N  
ATOM    650  CA  LYS A  80      14.723  -9.745 -12.797  1.00 91.99           C  
ATOM    651  C   LYS A  80      16.137  -9.186 -12.930  1.00 91.99           C  
ATOM    652  CB  LYS A  80      14.653 -11.145 -13.408  1.00 91.99           C  
ATOM    653  O   LYS A  80      17.116  -9.922 -12.792  1.00 91.99           O  
ATOM    654  CG  LYS A  80      13.280 -11.795 -13.310  1.00 91.99           C  
ATOM    655  CD  LYS A  80      12.878 -12.036 -11.861  1.00 91.99           C  
ATOM    656  CE  LYS A  80      11.539 -12.754 -11.764  1.00 91.99           C  
ATOM    657  NZ  LYS A  80      11.049 -12.824 -10.355  1.00 91.99           N  
ATOM    658  N   GLY A  81      16.218  -7.917 -13.297  1.00 89.88           N  
ATOM    659  CA  GLY A  81      17.505  -7.242 -13.333  1.00 89.88           C  
ATOM    660  C   GLY A  81      18.128  -7.069 -11.961  1.00 89.88           C  
ATOM    661  O   GLY A  81      17.416  -6.932 -10.964  1.00 89.88           O  
ATOM    662  N   GLU A  82      19.456  -7.038 -11.852  1.00 88.91           N  
ATOM    663  CA  GLU A  82      20.174  -6.955 -10.584  1.00 88.91           C  
ATOM    664  C   GLU A  82      20.153  -5.534 -10.030  1.00 88.91           C  
ATOM    665  CB  GLU A  82      21.619  -7.432 -10.753  1.00 88.91           C  
ATOM    666  O   GLU A  82      20.297  -4.566 -10.780  1.00 88.91           O  
ATOM    667  CG  GLU A  82      21.752  -8.937 -10.939  1.00 88.91           C  
ATOM    668  CD  GLU A  82      23.193  -9.396 -11.098  1.00 88.91           C  
ATOM    669  OE1 GLU A  82      23.421 -10.600 -11.355  1.00 88.91           O  
ATOM    670  OE2 GLU A  82      24.101  -8.546 -10.964  1.00 88.91           O  
ATOM    671  N   LEU A  83      19.818  -5.484  -8.752  1.00 85.04           N  
ATOM    672  CA  LEU A  83      19.892  -4.207  -8.049  1.00 85.04           C  
ATOM    673  C   LEU A  83      21.261  -4.020  -7.405  1.00 85.04           C  
ATOM    674  CB  LEU A  83      18.797  -4.118  -6.984  1.00 85.04           C  
ATOM    675  O   LEU A  83      21.966  -4.996  -7.140  1.00 85.04           O  
ATOM    676  CG  LEU A  83      17.379  -3.848  -7.490  1.00 85.04           C  
ATOM    677  CD1 LEU A  83      16.843  -5.064  -8.239  1.00 85.04           C  
ATOM    678  CD2 LEU A  83      16.458  -3.479  -6.331  1.00 85.04           C  
ATOM    679  N   GLU A  84      21.746  -2.781  -7.327  1.00 78.02           N  
ATOM    680  CA  GLU A  84      23.011  -2.474  -6.667  1.00 78.02           C  
ATOM    681  C   GLU A  84      22.982  -2.888  -5.198  1.00 78.02           C  
ATOM    682  CB  GLU A  84      23.332  -0.982  -6.787  1.00 78.02           C  
ATOM    683  O   GLU A  84      21.909  -3.081  -4.623  1.00 78.02           O  
ATOM    684  CG  GLU A  84      23.698  -0.543  -8.197  1.00 78.02           C  
ATOM    685  CD  GLU A  84      24.097   0.922  -8.285  1.00 78.02           C  
ATOM    686  OE1 GLU A  84      24.486   1.380  -9.383  1.00 78.02           O  
ATOM    687  OE2 GLU A  84      24.019   1.617  -7.247  1.00 78.02           O  
ATOM    688  N   ILE A  85      24.155  -3.062  -4.640  1.00 68.00           N  
ATOM    689  CA  ILE A  85      24.371  -3.559  -3.285  1.00 68.00           C  
ATOM    690  C   ILE A  85      23.695  -2.629  -2.281  1.00 68.00           C  
ATOM    691  CB  ILE A  85      25.877  -3.692  -2.965  1.00 68.00           C  
ATOM    692  O   ILE A  85      23.048  -3.089  -1.337  1.00 68.00           O  
ATOM    693  CG1 ILE A  85      26.538  -4.701  -3.911  1.00 68.00           C  
ATOM    694  CG2 ILE A  85      26.084  -4.095  -1.502  1.00 68.00           C  
ATOM    695  CD1 ILE A  85      28.058  -4.712  -3.841  1.00 68.00           C  
ATOM    696  N   HIS A  86      23.735  -1.331  -2.742  1.00 71.31           N  
ATOM    697  CA  HIS A  86      23.082  -0.367  -1.864  1.00 71.31           C  
ATOM    698  C   HIS A  86      21.659  -0.074  -2.329  1.00 71.31           C  
ATOM    699  CB  HIS A  86      23.890   0.929  -1.796  1.00 71.31           C  
ATOM    700  O   HIS A  86      21.456   0.701  -3.267  1.00 71.31           O  
ATOM    701  CG  HIS A  86      25.243   0.761  -1.182  1.00 71.31           C  
ATOM    702  CD2 HIS A  86      26.478   0.756  -1.738  1.00 71.31           C  
ATOM    703  ND1 HIS A  86      25.428   0.566   0.170  1.00 71.31           N  
ATOM    704  CE1 HIS A  86      26.722   0.449   0.419  1.00 71.31           C  
ATOM    705  NE2 HIS A  86      27.380   0.561  -0.722  1.00 71.31           N  
ATOM    706  N   LEU A  87      20.638  -0.708  -1.768  1.00 66.94           N  
ATOM    707  CA  LEU A  87      19.239  -0.683  -2.180  1.00 66.94           C  
ATOM    708  C   LEU A  87      18.672   0.731  -2.095  1.00 66.94           C  
ATOM    709  CB  LEU A  87      18.408  -1.632  -1.313  1.00 66.94           C  
ATOM    710  O   LEU A  87      17.784   1.095  -2.868  1.00 66.94           O  
ATOM    711  CG  LEU A  87      18.382  -3.098  -1.745  1.00 66.94           C  
ATOM    712  CD1 LEU A  87      19.074  -3.970  -0.703  1.00 66.94           C  
ATOM    713  CD2 LEU A  87      16.948  -3.564  -1.972  1.00 66.94           C  
ATOM    714  N   SER A  88      19.213   1.523  -1.210  1.00 66.18           N  
ATOM    715  CA  SER A  88      18.749   2.896  -1.040  1.00 66.18           C  
ATOM    716  C   SER A  88      19.074   3.745  -2.264  1.00 66.18           C  
ATOM    717  CB  SER A  88      19.375   3.523   0.207  1.00 66.18           C  
ATOM    718  O   SER A  88      18.367   4.710  -2.562  1.00 66.18           O  
ATOM    719  OG  SER A  88      20.790   3.484   0.133  1.00 66.18           O  
ATOM    720  N   LYS A  89      20.009   3.300  -2.967  1.00 70.85           N  
ATOM    721  CA  LYS A  89      20.414   4.010  -4.177  1.00 70.85           C  
ATOM    722  C   LYS A  89      19.707   3.447  -5.407  1.00 70.85           C  
ATOM    723  CB  LYS A  89      21.930   3.934  -4.363  1.00 70.85           C  
ATOM    724  O   LYS A  89      19.500   4.160  -6.391  1.00 70.85           O  
ATOM    725  CG  LYS A  89      22.720   4.751  -3.351  1.00 70.85           C  
ATOM    726  CD  LYS A  89      24.214   4.706  -3.642  1.00 70.85           C  
ATOM    727  CE  LYS A  89      25.011   5.477  -2.597  1.00 70.85           C  
ATOM    728  NZ  LYS A  89      26.481   5.391  -2.847  1.00 70.85           N  
ATOM    729  N   SER A  90      19.176   2.253  -5.237  1.00 79.43           N  
ATOM    730  CA  SER A  90      18.587   1.546  -6.369  1.00 79.43           C  
ATOM    731  C   SER A  90      17.071   1.709  -6.394  1.00 79.43           C  
ATOM    732  CB  SER A  90      18.947   0.060  -6.320  1.00 79.43           C  
ATOM    733  O   SER A  90      16.457   1.694  -7.462  1.00 79.43           O  
ATOM    734  OG  SER A  90      20.327  -0.131  -6.583  1.00 79.43           O  
ATOM    735  N   ILE A  91      16.456   2.047  -5.217  1.00 86.00           N  
ATOM    736  CA  ILE A  91      15.012   2.229  -5.107  1.00 86.00           C  
ATOM    737  C   ILE A  91      14.706   3.647  -4.632  1.00 86.00           C  
ATOM    738  CB  ILE A  91      14.384   1.195  -4.146  1.00 86.00           C  
ATOM    739  O   ILE A  91      15.073   4.029  -3.518  1.00 86.00           O  
ATOM    740  CG1 ILE A  91      14.743  -0.229  -4.586  1.00 86.00           C  
ATOM    741  CG2 ILE A  91      12.865   1.379  -4.073  1.00 86.00           C  
ATOM    742  CD1 ILE A  91      14.349  -1.305  -3.583  1.00 86.00           C  
ATOM    743  N   ARG A  92      14.093   4.395  -5.507  1.00 83.60           N  
ATOM    744  CA  ARG A  92      13.849   5.806  -5.224  1.00 83.60           C  
ATOM    745  C   ARG A  92      12.366   6.140  -5.344  1.00 83.60           C  
ATOM    746  CB  ARG A  92      14.663   6.693  -6.168  1.00 83.60           C  
ATOM    747  O   ARG A  92      11.649   5.531  -6.140  1.00 83.60           O  
ATOM    748  CG  ARG A  92      16.167   6.499  -6.051  1.00 83.60           C  
ATOM    749  CD  ARG A  92      16.742   7.257  -4.862  1.00 83.60           C  
ATOM    750  NE  ARG A  92      18.188   7.422  -4.976  1.00 83.60           N  
ATOM    751  NH1 ARG A  92      18.690   6.115  -3.138  1.00 83.60           N  
ATOM    752  NH2 ARG A  92      20.373   7.092  -4.350  1.00 83.60           N  
ATOM    753  CZ  ARG A  92      19.080   6.876  -4.155  1.00 83.60           C  
ATOM    754  N   LYS A  93      12.013   7.138  -4.481  1.00 84.08           N  
ATOM    755  CA  LYS A  93      10.650   7.649  -4.594  1.00 84.08           C  
ATOM    756  C   LYS A  93      10.398   8.239  -5.978  1.00 84.08           C  
ATOM    757  CB  LYS A  93      10.381   8.702  -3.518  1.00 84.08           C  
ATOM    758  O   LYS A  93      11.275   8.888  -6.551  1.00 84.08           O  
ATOM    759  CG  LYS A  93      10.403   8.156  -2.098  1.00 84.08           C  
ATOM    760  CD  LYS A  93      10.107   9.246  -1.076  1.00 84.08           C  
ATOM    761  CE  LYS A  93      10.206   8.719   0.350  1.00 84.08           C  
ATOM    762  NZ  LYS A  93       9.936   9.788   1.356  1.00 84.08           N  
ATOM    763  N   ASP A  94       9.237   7.917  -6.421  1.00 86.85           N  
ATOM    764  CA  ASP A  94       8.827   8.491  -7.699  1.00 86.85           C  
ATOM    765  C   ASP A  94       7.619   9.409  -7.526  1.00 86.85           C  
ATOM    766  CB  ASP A  94       8.508   7.385  -8.707  1.00 86.85           C  
ATOM    767  O   ASP A  94       6.475   8.969  -7.656  1.00 86.85           O  
ATOM    768  CG  ASP A  94       8.371   7.900 -10.129  1.00 86.85           C  
ATOM    769  OD1 ASP A  94       8.023   9.086 -10.317  1.00 86.85           O  
ATOM    770  OD2 ASP A  94       8.610   7.112 -11.069  1.00 86.85           O  
ATOM    771  N   PRO A  95       7.832  10.656  -7.245  1.00 80.83           N  
ATOM    772  CA  PRO A  95       6.753  11.592  -6.920  1.00 80.83           C  
ATOM    773  C   PRO A  95       5.874  11.921  -8.125  1.00 80.83           C  
ATOM    774  CB  PRO A  95       7.501  12.836  -6.435  1.00 80.83           C  
ATOM    775  O   PRO A  95       4.688  12.218  -7.966  1.00 80.83           O  
ATOM    776  CG  PRO A  95       8.877  12.701  -7.002  1.00 80.83           C  
ATOM    777  CD  PRO A  95       9.200  11.240  -7.125  1.00 80.83           C  
ATOM    778  N   TYR A  96       6.480  11.775  -9.239  1.00 86.97           N  
ATOM    779  CA  TYR A  96       5.731  12.087 -10.451  1.00 86.97           C  
ATOM    780  C   TYR A  96       4.669  11.028 -10.723  1.00 86.97           C  
ATOM    781  CB  TYR A  96       6.675  12.199 -11.652  1.00 86.97           C  
ATOM    782  O   TYR A  96       3.518  11.357 -11.020  1.00 86.97           O  
ATOM    783  CG  TYR A  96       7.626  13.369 -11.569  1.00 86.97           C  
ATOM    784  CD1 TYR A  96       7.188  14.667 -11.823  1.00 86.97           C  
ATOM    785  CD2 TYR A  96       8.963  13.178 -11.238  1.00 86.97           C  
ATOM    786  CE1 TYR A  96       8.061  15.747 -11.750  1.00 86.97           C  
ATOM    787  CE2 TYR A  96       9.845  14.251 -11.162  1.00 86.97           C  
ATOM    788  OH  TYR A  96      10.254  16.596 -11.345  1.00 86.97           O  
ATOM    789  CZ  TYR A  96       9.385  15.530 -11.419  1.00 86.97           C  
ATOM    790  N   LYS A  97       5.044   9.809 -10.591  1.00 85.71           N  
ATOM    791  CA  LYS A  97       4.096   8.717 -10.791  1.00 85.71           C  
ATOM    792  C   LYS A  97       3.022   8.717  -9.707  1.00 85.71           C  
ATOM    793  CB  LYS A  97       4.822   7.372 -10.810  1.00 85.71           C  
ATOM    794  O   LYS A  97       1.843   8.496  -9.993  1.00 85.71           O  
ATOM    795  CG  LYS A  97       5.565   7.088 -12.107  1.00 85.71           C  
ATOM    796  CD  LYS A  97       5.895   5.607 -12.250  1.00 85.71           C  
ATOM    797  CE  LYS A  97       6.588   5.313 -13.573  1.00 85.71           C  
ATOM    798  NZ  LYS A  97       7.018   3.886 -13.668  1.00 85.71           N  
ATOM    799  N   GLN A  98       3.555   9.095  -8.534  1.00 82.65           N  
ATOM    800  CA  GLN A  98       2.590   9.178  -7.442  1.00 82.65           C  
ATOM    801  C   GLN A  98       1.623  10.340  -7.650  1.00 82.65           C  
ATOM    802  CB  GLN A  98       3.310   9.327  -6.101  1.00 82.65           C  
ATOM    803  O   GLN A  98       0.421  10.203  -7.417  1.00 82.65           O  
ATOM    804  CG  GLN A  98       2.388   9.218  -4.893  1.00 82.65           C  
ATOM    805  CD  GLN A  98       1.677   7.880  -4.817  1.00 82.65           C  
ATOM    806  NE2 GLN A  98       0.354   7.918  -4.693  1.00 82.65           N  
ATOM    807  OE1 GLN A  98       2.310   6.822  -4.870  1.00 82.65           O  
ATOM    808  N   GLN A  99       2.042  11.376  -8.110  1.00 79.91           N  
ATOM    809  CA  GLN A  99       1.214  12.550  -8.365  1.00 79.91           C  
ATOM    810  C   GLN A  99       0.187  12.272  -9.459  1.00 79.91           C  
ATOM    811  CB  GLN A  99       2.084  13.746  -8.754  1.00 79.91           C  
ATOM    812  O   GLN A  99      -0.956  12.726  -9.374  1.00 79.91           O  
ATOM    813  CG  GLN A  99       2.841  14.362  -7.584  1.00 79.91           C  
ATOM    814  CD  GLN A  99       3.710  15.534  -7.999  1.00 79.91           C  
ATOM    815  NE2 GLN A  99       4.281  16.226  -7.019  1.00 79.91           N  
ATOM    816  OE1 GLN A  99       3.867  15.816  -9.192  1.00 79.91           O  
ATOM    817  N   MET A 100       0.599  11.492 -10.366  1.00 81.20           N  
ATOM    818  CA  MET A 100      -0.312  11.131 -11.448  1.00 81.20           C  
ATOM    819  C   MET A 100      -1.467  10.282 -10.927  1.00 81.20           C  
ATOM    820  CB  MET A 100       0.434  10.379 -12.551  1.00 81.20           C  
ATOM    821  O   MET A 100      -2.626  10.531 -11.263  1.00 81.20           O  
ATOM    822  CG  MET A 100       1.403  11.247 -13.338  1.00 81.20           C  
ATOM    823  SD  MET A 100       2.265  10.315 -14.663  1.00 81.20           S  
ATOM    824  CE  MET A 100       1.024  10.416 -15.983  1.00 81.20           C  
ATOM    825  N   VAL A 101      -1.169   9.403 -10.104  1.00 80.57           N  
ATOM    826  CA  VAL A 101      -2.191   8.551  -9.505  1.00 80.57           C  
ATOM    827  C   VAL A 101      -3.123   9.393  -8.637  1.00 80.57           C  
ATOM    828  CB  VAL A 101      -1.563   7.415  -8.666  1.00 80.57           C  
ATOM    829  O   VAL A 101      -4.347   9.271  -8.729  1.00 80.57           O  
ATOM    830  CG1 VAL A 101      -2.639   6.659  -7.890  1.00 80.57           C  
ATOM    831  CG2 VAL A 101      -0.778   6.461  -9.564  1.00 80.57           C  
ATOM    832  N   ASP A 102      -2.523  10.277  -7.912  1.00 74.21           N  
ATOM    833  CA  ASP A 102      -3.289  11.115  -6.994  1.00 74.21           C  
ATOM    834  C   ASP A 102      -4.201  12.073  -7.757  1.00 74.21           C  
ATOM    835  CB  ASP A 102      -2.351  11.901  -6.076  1.00 74.21           C  
ATOM    836  O   ASP A 102      -5.320  12.352  -7.322  1.00 74.21           O  
ATOM    837  CG  ASP A 102      -1.650  11.024  -5.053  1.00 74.21           C  
ATOM    838  OD1 ASP A 102      -2.090   9.875  -4.831  1.00 74.21           O  
ATOM    839  OD2 ASP A 102      -0.650  11.487  -4.463  1.00 74.21           O  
ATOM    840  N   PHE A 103      -3.615  12.543  -8.825  1.00 77.14           N  
ATOM    841  CA  PHE A 103      -4.394  13.444  -9.667  1.00 77.14           C  
ATOM    842  C   PHE A 103      -5.588  12.720 -10.276  1.00 77.14           C  
ATOM    843  CB  PHE A 103      -3.518  14.038 -10.775  1.00 77.14           C  
ATOM    844  O   PHE A 103      -6.704  13.243 -10.275  1.00 77.14           O  
ATOM    845  CG  PHE A 103      -4.264  14.942 -11.718  1.00 77.14           C  
ATOM    846  CD1 PHE A 103      -4.679  14.482 -12.962  1.00 77.14           C  
ATOM    847  CD2 PHE A 103      -4.550  16.253 -11.361  1.00 77.14           C  
ATOM    848  CE1 PHE A 103      -5.369  15.317 -13.838  1.00 77.14           C  
ATOM    849  CE2 PHE A 103      -5.239  17.094 -12.231  1.00 77.14           C  
ATOM    850  CZ  PHE A 103      -5.647  16.624 -13.469  1.00 77.14           C  
ATOM    851  N   LEU A 104      -5.417  11.538 -10.675  1.00 75.65           N  
ATOM    852  CA  LEU A 104      -6.446  10.797 -11.397  1.00 75.65           C  
ATOM    853  C   LEU A 104      -7.436  10.158 -10.428  1.00 75.65           C  
ATOM    854  CB  LEU A 104      -5.811   9.719 -12.280  1.00 75.65           C  
ATOM    855  O   LEU A 104      -8.634  10.090 -10.713  1.00 75.65           O  
ATOM    856  CG  LEU A 104      -4.991  10.216 -13.472  1.00 75.65           C  
ATOM    857  CD1 LEU A 104      -4.282   9.049 -14.151  1.00 75.65           C  
ATOM    858  CD2 LEU A 104      -5.882  10.957 -14.462  1.00 75.65           C  
ATOM    859  N   TYR A 105      -6.894   9.840  -9.320  1.00 73.62           N  
ATOM    860  CA  TYR A 105      -7.719   9.182  -8.313  1.00 73.62           C  
ATOM    861  C   TYR A 105      -7.538   9.836  -6.948  1.00 73.62           C  
ATOM    862  CB  TYR A 105      -7.377   7.692  -8.228  1.00 73.62           C  
ATOM    863  O   TYR A 105      -6.878   9.277  -6.068  1.00 73.62           O  
ATOM    864  CG  TYR A 105      -7.481   6.969  -9.549  1.00 73.62           C  
ATOM    865  CD1 TYR A 105      -8.714   6.545 -10.038  1.00 73.62           C  
ATOM    866  CD2 TYR A 105      -6.346   6.708 -10.310  1.00 73.62           C  
ATOM    867  CE1 TYR A 105      -8.815   5.877 -11.254  1.00 73.62           C  
ATOM    868  CE2 TYR A 105      -6.435   6.040 -11.527  1.00 73.62           C  
ATOM    869  OH  TYR A 105      -7.765   4.969 -13.194  1.00 73.62           O  
ATOM    870  CZ  TYR A 105      -7.671   5.630 -11.990  1.00 73.62           C  
ATOM    871  N   PRO A 106      -8.083  10.926  -6.705  1.00 67.84           N  
ATOM    872  CA  PRO A 106      -7.877  11.702  -5.480  1.00 67.84           C  
ATOM    873  C   PRO A 106      -8.405  10.991  -4.236  1.00 67.84           C  
ATOM    874  CB  PRO A 106      -8.659  12.991  -5.745  1.00 67.84           C  
ATOM    875  O   PRO A 106      -7.932  11.249  -3.126  1.00 67.84           O  
ATOM    876  CG  PRO A 106      -8.843  13.029  -7.227  1.00 67.84           C  
ATOM    877  CD  PRO A 106      -8.723  11.630  -7.759  1.00 67.84           C  
ATOM    878  N   GLN A 107      -9.328  10.126  -4.424  1.00 67.24           N  
ATOM    879  CA  GLN A 107      -9.869   9.370  -3.300  1.00 67.24           C  
ATOM    880  C   GLN A 107      -8.786   8.529  -2.630  1.00 67.24           C  
ATOM    881  CB  GLN A 107     -11.020   8.473  -3.760  1.00 67.24           C  
ATOM    882  O   GLN A 107      -8.855   8.260  -1.429  1.00 67.24           O  
ATOM    883  CG  GLN A 107     -10.608   7.417  -4.777  1.00 67.24           C  
ATOM    884  CD  GLN A 107     -10.757   7.893  -6.210  1.00 67.24           C  
ATOM    885  NE2 GLN A 107     -11.028   6.963  -7.119  1.00 67.24           N  
ATOM    886  OE1 GLN A 107     -10.632   9.088  -6.497  1.00 67.24           O  
ATOM    887  N   PHE A 108      -7.808   8.063  -3.345  1.00 65.07           N  
ATOM    888  CA  PHE A 108      -6.721   7.250  -2.811  1.00 65.07           C  
ATOM    889  C   PHE A 108      -5.820   8.080  -1.904  1.00 65.07           C  
ATOM    890  CB  PHE A 108      -5.899   6.635  -3.947  1.00 65.07           C  
ATOM    891  O   PHE A 108      -5.370   7.602  -0.861  1.00 65.07           O  
ATOM    892  CG  PHE A 108      -6.631   5.569  -4.717  1.00 65.07           C  
ATOM    893  CD1 PHE A 108      -7.677   4.865  -4.134  1.00 65.07           C  
ATOM    894  CD2 PHE A 108      -6.272   5.271  -6.026  1.00 65.07           C  
ATOM    895  CE1 PHE A 108      -8.356   3.878  -4.845  1.00 65.07           C  
ATOM    896  CE2 PHE A 108      -6.946   4.286  -6.742  1.00 65.07           C  
ATOM    897  CZ  PHE A 108      -7.987   3.590  -6.149  1.00 65.07           C  
ATOM    898  N   ALA A 109      -5.595   9.289  -2.273  1.00 60.13           N  
ATOM    899  CA  ALA A 109      -4.805  10.222  -1.474  1.00 60.13           C  
ATOM    900  C   ALA A 109      -5.488  10.518  -0.142  1.00 60.13           C  
ATOM    901  CB  ALA A 109      -4.568  11.517  -2.247  1.00 60.13           C  
ATOM    902  O   ALA A 109      -4.835  10.553   0.903  1.00 60.13           O  
ATOM    903  N   LYS A 110      -6.753  10.715  -0.214  1.00 61.95           N  
ATOM    904  CA  LYS A 110      -7.542  10.966   0.989  1.00 61.95           C  
ATOM    905  C   LYS A 110      -7.517   9.760   1.925  1.00 61.95           C  
ATOM    906  CB  LYS A 110      -8.985  11.315   0.623  1.00 61.95           C  
ATOM    907  O   LYS A 110      -7.386   9.914   3.141  1.00 61.95           O  
ATOM    908  CG  LYS A 110      -9.155  12.710   0.040  1.00 61.95           C  
ATOM    909  CD  LYS A 110     -10.619  13.022  -0.244  1.00 61.95           C  
ATOM    910  CE  LYS A 110     -10.783  14.380  -0.913  1.00 61.95           C  
ATOM    911  NZ  LYS A 110     -12.212  14.671  -1.234  1.00 61.95           N  
ATOM    912  N   GLN A 111      -7.563   8.593   1.351  1.00 62.20           N  
ATOM    913  CA  GLN A 111      -7.515   7.342   2.101  1.00 62.20           C  
ATOM    914  C   GLN A 111      -6.145   7.136   2.741  1.00 62.20           C  
ATOM    915  CB  GLN A 111      -7.854   6.159   1.193  1.00 62.20           C  
ATOM    916  O   GLN A 111      -6.051   6.718   3.896  1.00 62.20           O  
ATOM    917  CG  GLN A 111      -9.322   6.087   0.797  1.00 62.20           C  
ATOM    918  CD  GLN A 111      -9.618   4.947  -0.159  1.00 62.20           C  
ATOM    919  NE2 GLN A 111     -10.898   4.633  -0.330  1.00 62.20           N  
ATOM    920  OE1 GLN A 111      -8.704   4.355  -0.741  1.00 62.20           O  
ATOM    921  N   GLU A 112      -5.144   7.473   2.071  1.00 64.31           N  
ATOM    922  CA  GLU A 112      -3.779   7.384   2.584  1.00 64.31           C  
ATOM    923  C   GLU A 112      -3.564   8.344   3.749  1.00 64.31           C  
ATOM    924  CB  GLU A 112      -2.767   7.670   1.471  1.00 64.31           C  
ATOM    925  O   GLU A 112      -2.946   7.983   4.753  1.00 64.31           O  
ATOM    926  CG  GLU A 112      -2.636   6.545   0.455  1.00 64.31           C  
ATOM    927  CD  GLU A 112      -1.673   6.869  -0.677  1.00 64.31           C  
ATOM    928  OE1 GLU A 112      -1.342   5.959  -1.471  1.00 64.31           O  
ATOM    929  OE2 GLU A 112      -1.246   8.041  -0.770  1.00 64.31           O  
ATOM    930  N   GLN A 113      -4.134   9.507   3.608  1.00 65.76           N  
ATOM    931  CA  GLN A 113      -4.064  10.494   4.680  1.00 65.76           C  
ATOM    932  C   GLN A 113      -4.822  10.019   5.916  1.00 65.76           C  
ATOM    933  CB  GLN A 113      -4.621  11.839   4.208  1.00 65.76           C  
ATOM    934  O   GLN A 113      -4.381  10.244   7.045  1.00 65.76           O  
ATOM    935  CG  GLN A 113      -3.704  12.580   3.244  1.00 65.76           C  
ATOM    936  CD  GLN A 113      -4.329  13.849   2.698  1.00 65.76           C  
ATOM    937  NE2 GLN A 113      -3.652  14.482   1.745  1.00 65.76           N  
ATOM    938  OE1 GLN A 113      -5.413  14.258   3.128  1.00 65.76           O  
ATOM    939  N   LEU A 114      -5.842   9.401   5.682  1.00 68.00           N  
ATOM    940  CA  LEU A 114      -6.651   8.842   6.760  1.00 68.00           C  
ATOM    941  C   LEU A 114      -5.889   7.748   7.501  1.00 68.00           C  
ATOM    942  CB  LEU A 114      -7.965   8.283   6.209  1.00 68.00           C  
ATOM    943  O   LEU A 114      -5.870   7.724   8.733  1.00 68.00           O  
ATOM    944  CG  LEU A 114      -8.883   7.591   7.219  1.00 68.00           C  
ATOM    945  CD1 LEU A 114      -9.355   8.586   8.274  1.00 68.00           C  
ATOM    946  CD2 LEU A 114     -10.072   6.952   6.509  1.00 68.00           C  
ATOM    947  N   ILE A 115      -5.258   6.911   6.779  1.00 69.96           N  
ATOM    948  CA  ILE A 115      -4.508   5.804   7.361  1.00 69.96           C  
ATOM    949  C   ILE A 115      -3.360   6.346   8.209  1.00 69.96           C  
ATOM    950  CB  ILE A 115      -3.965   4.854   6.270  1.00 69.96           C  
ATOM    951  O   ILE A 115      -3.126   5.873   9.324  1.00 69.96           O  
ATOM    952  CG1 ILE A 115      -5.117   4.095   5.601  1.00 69.96           C  
ATOM    953  CG2 ILE A 115      -2.940   3.882   6.861  1.00 69.96           C  
ATOM    954  CD1 ILE A 115      -4.688   3.228   4.426  1.00 69.96           C  
ATOM    955  N   VAL A 116      -2.755   7.324   7.688  1.00 66.98           N  
ATOM    956  CA  VAL A 116      -1.654   7.958   8.406  1.00 66.98           C  
ATOM    957  C   VAL A 116      -2.169   8.573   9.705  1.00 66.98           C  
ATOM    958  CB  VAL A 116      -0.961   9.037   7.544  1.00 66.98           C  
ATOM    959  O   VAL A 116      -1.554   8.412  10.762  1.00 66.98           O  
ATOM    960  CG1 VAL A 116       0.039   9.835   8.378  1.00 66.98           C  
ATOM    961  CG2 VAL A 116      -0.268   8.396   6.343  1.00 66.98           C  
ATOM    962  N   LYS A 117      -3.211   9.201   9.594  1.00 73.67           N  
ATOM    963  CA  LYS A 117      -3.842   9.815  10.759  1.00 73.67           C  
ATOM    964  C   LYS A 117      -4.199   8.766  11.808  1.00 73.67           C  
ATOM    965  CB  LYS A 117      -5.094  10.590  10.345  1.00 73.67           C  
ATOM    966  O   LYS A 117      -3.942   8.958  12.998  1.00 73.67           O  
ATOM    967  CG  LYS A 117      -5.739  11.374  11.478  1.00 73.67           C  
ATOM    968  CD  LYS A 117      -6.984  12.115  11.007  1.00 73.67           C  
ATOM    969  CE  LYS A 117      -7.687  12.818  12.161  1.00 73.67           C  
ATOM    970  NZ  LYS A 117      -8.902  13.556  11.702  1.00 73.67           N  
ATOM    971  N   ARG A 118      -4.694   7.727  11.409  1.00 81.02           N  
ATOM    972  CA  ARG A 118      -5.152   6.669  12.304  1.00 81.02           C  
ATOM    973  C   ARG A 118      -3.972   5.940  12.939  1.00 81.02           C  
ATOM    974  CB  ARG A 118      -6.039   5.674  11.552  1.00 81.02           C  
ATOM    975  O   ARG A 118      -4.014   5.593  14.121  1.00 81.02           O  
ATOM    976  CG  ARG A 118      -7.425   6.208  11.227  1.00 81.02           C  
ATOM    977  CD  ARG A 118      -8.314   5.134  10.616  1.00 81.02           C  
ATOM    978  NE  ARG A 118      -9.698   5.584  10.497  1.00 81.02           N  
ATOM    979  NH1 ARG A 118     -10.417   3.731   9.320  1.00 81.02           N  
ATOM    980  NH2 ARG A 118     -11.890   5.410   9.835  1.00 81.02           N  
ATOM    981  CZ  ARG A 118     -10.665   4.907   9.884  1.00 81.02           C  
ATOM    982  N   VAL A 119      -2.977   5.729  12.227  1.00 74.84           N  
ATOM    983  CA  VAL A 119      -1.762   5.129  12.769  1.00 74.84           C  
ATOM    984  C   VAL A 119      -1.171   6.039  13.843  1.00 74.84           C  
ATOM    985  CB  VAL A 119      -0.718   4.861  11.663  1.00 74.84           C  
ATOM    986  O   VAL A 119      -0.754   5.569  14.904  1.00 74.84           O  
ATOM    987  CG1 VAL A 119       0.625   4.463  12.272  1.00 74.84           C  
ATOM    988  CG2 VAL A 119      -1.218   3.778  10.708  1.00 74.84           C  
ATOM    989  N   LYS A 120      -1.165   7.320  13.611  1.00 73.38           N  
ATOM    990  CA  LYS A 120      -0.693   8.299  14.587  1.00 73.38           C  
ATOM    991  C   LYS A 120      -1.536   8.258  15.858  1.00 73.38           C  
ATOM    992  CB  LYS A 120      -0.715   9.707  13.989  1.00 73.38           C  
ATOM    993  O   LYS A 120      -1.013   8.425  16.962  1.00 73.38           O  
ATOM    994  CG  LYS A 120       0.487  10.025  13.111  1.00 73.38           C  
ATOM    995  CD  LYS A 120       0.472  11.476  12.649  1.00 73.38           C  
ATOM    996  CE  LYS A 120       1.681  11.800  11.782  1.00 73.38           C  
ATOM    997  NZ  LYS A 120       1.682  13.227  11.343  1.00 73.38           N  
ATOM    998  N   GLU A 121      -2.694   7.952  15.600  1.00 81.67           N  
ATOM    999  CA  GLU A 121      -3.594   7.871  16.746  1.00 81.67           C  
ATOM   1000  C   GLU A 121      -3.339   6.605  17.560  1.00 81.67           C  
ATOM   1001  CB  GLU A 121      -5.054   7.916  16.287  1.00 81.67           C  
ATOM   1002  O   GLU A 121      -3.387   6.632  18.791  1.00 81.67           O  
ATOM   1003  CG  GLU A 121      -5.509   9.290  15.817  1.00 81.67           C  
ATOM   1004  CD  GLU A 121      -6.975   9.333  15.418  1.00 81.67           C  
ATOM   1005  OE1 GLU A 121      -7.392  10.299  14.740  1.00 81.67           O  
ATOM   1006  OE2 GLU A 121      -7.714   8.393  15.788  1.00 81.67           O  
ATOM   1007  N   LEU A 122      -3.111   5.568  16.900  1.00 82.15           N  
ATOM   1008  CA  LEU A 122      -2.905   4.290  17.571  1.00 82.15           C  
ATOM   1009  C   LEU A 122      -1.535   4.239  18.237  1.00 82.15           C  
ATOM   1010  CB  LEU A 122      -3.045   3.133  16.577  1.00 82.15           C  
ATOM   1011  O   LEU A 122      -1.397   3.717  19.346  1.00 82.15           O  
ATOM   1012  CG  LEU A 122      -4.458   2.845  16.068  1.00 82.15           C  
ATOM   1013  CD1 LEU A 122      -4.431   1.722  15.036  1.00 82.15           C  
ATOM   1014  CD2 LEU A 122      -5.383   2.490  17.227  1.00 82.15           C  
ATOM   1015  N   PHE A 123      -0.604   4.900  17.605  1.00 80.04           N  
ATOM   1016  CA  PHE A 123       0.771   4.860  18.090  1.00 80.04           C  
ATOM   1017  C   PHE A 123       1.387   6.254  18.088  1.00 80.04           C  
ATOM   1018  CB  PHE A 123       1.616   3.911  17.235  1.00 80.04           C  
ATOM   1019  O   PHE A 123       2.198   6.578  17.219  1.00 80.04           O  
ATOM   1020  CG  PHE A 123       1.052   2.519  17.134  1.00 80.04           C  
ATOM   1021  CD1 PHE A 123       1.176   1.626  18.191  1.00 80.04           C  
ATOM   1022  CD2 PHE A 123       0.398   2.104  15.981  1.00 80.04           C  
ATOM   1023  CE1 PHE A 123       0.655   0.337  18.101  1.00 80.04           C  
ATOM   1024  CE2 PHE A 123      -0.125   0.818  15.884  1.00 80.04           C  
ATOM   1025  CZ  PHE A 123       0.005  -0.064  16.944  1.00 80.04           C  
ATOM   1026  N   PRO A 124       1.011   7.108  18.952  1.00 72.63           N  
ATOM   1027  CA  PRO A 124       1.392   8.522  18.974  1.00 72.63           C  
ATOM   1028  C   PRO A 124       2.882   8.727  19.238  1.00 72.63           C  
ATOM   1029  CB  PRO A 124       0.551   9.096  20.117  1.00 72.63           C  
ATOM   1030  O   PRO A 124       3.438   9.768  18.878  1.00 72.63           O  
ATOM   1031  CG  PRO A 124       0.038   7.900  20.852  1.00 72.63           C  
ATOM   1032  CD  PRO A 124       0.134   6.706  19.946  1.00 72.63           C  
ATOM   1033  N   LEU A 125       3.506   7.810  19.902  1.00 67.77           N  
ATOM   1034  CA  LEU A 125       4.911   7.930  20.276  1.00 67.77           C  
ATOM   1035  C   LEU A 125       5.818   7.497  19.129  1.00 67.77           C  
ATOM   1036  CB  LEU A 125       5.208   7.089  21.521  1.00 67.77           C  
ATOM   1037  O   LEU A 125       7.036   7.678  19.193  1.00 67.77           O  
ATOM   1038  CG  LEU A 125       4.486   7.501  22.805  1.00 67.77           C  
ATOM   1039  CD1 LEU A 125       4.772   6.499  23.918  1.00 67.77           C  
ATOM   1040  CD2 LEU A 125       4.901   8.907  23.224  1.00 67.77           C  
ATOM   1041  N   ILE A 126       5.096   7.070  18.005  1.00 63.57           N  
ATOM   1042  CA  ILE A 126       5.857   6.695  16.819  1.00 63.57           C  
ATOM   1043  C   ILE A 126       6.061   7.919  15.929  1.00 63.57           C  
ATOM   1044  CB  ILE A 126       5.154   5.569  16.028  1.00 63.57           C  
ATOM   1045  O   ILE A 126       5.152   8.737  15.769  1.00 63.57           O  
ATOM   1046  CG1 ILE A 126       5.114   4.279  16.857  1.00 63.57           C  
ATOM   1047  CG2 ILE A 126       5.851   5.335  14.685  1.00 63.57           C  
ATOM   1048  CD1 ILE A 126       4.287   3.166  16.230  1.00 63.57           C  
ATOM   1049  N   ASP A 127       7.331   8.351  15.749  1.00 56.73           N  
ATOM   1050  CA  ASP A 127       7.656   9.422  14.813  1.00 56.73           C  
ATOM   1051  C   ASP A 127       7.307   9.024  13.380  1.00 56.73           C  
ATOM   1052  CB  ASP A 127       9.137   9.790  14.910  1.00 56.73           C  
ATOM   1053  O   ASP A 127       8.028   8.244  12.754  1.00 56.73           O  
ATOM   1054  CG  ASP A 127       9.475  11.087  14.195  1.00 56.73           C  
ATOM   1055  OD1 ASP A 127       8.599  11.647  13.501  1.00 56.73           O  
ATOM   1056  OD2 ASP A 127      10.628  11.551  14.324  1.00 56.73           O  
ATOM   1057  N   LEU A 128       6.104   9.421  12.918  1.00 53.23           N  
ATOM   1058  CA  LEU A 128       5.522   9.046  11.634  1.00 53.23           C  
ATOM   1059  C   LEU A 128       6.232   9.758  10.487  1.00 53.23           C  
ATOM   1060  CB  LEU A 128       4.027   9.375  11.606  1.00 53.23           C  
ATOM   1061  O   LEU A 128       6.142   9.330   9.334  1.00 53.23           O  
ATOM   1062  CG  LEU A 128       3.098   8.361  12.276  1.00 53.23           C  
ATOM   1063  CD1 LEU A 128       1.890   9.068  12.880  1.00 53.23           C  
ATOM   1064  CD2 LEU A 128       2.657   7.297  11.276  1.00 53.23           C  
ATOM   1065  N   GLU A 129       6.971  11.051  10.847  1.00 46.30           N  
ATOM   1066  CA  GLU A 129       7.814  11.746   9.878  1.00 46.30           C  
ATOM   1067  C   GLU A 129       8.990  10.874   9.445  1.00 46.30           C  
ATOM   1068  CB  GLU A 129       8.325  13.067  10.460  1.00 46.30           C  
ATOM   1069  O   GLU A 129       9.388  10.895   8.278  1.00 46.30           O  
ATOM   1070  CG  GLU A 129       8.343  14.213   9.459  1.00 46.30           C  
ATOM   1071  CD  GLU A 129       8.290  15.583  10.115  1.00 46.30           C  
ATOM   1072  OE1 GLU A 129       8.091  16.591   9.400  1.00 46.30           O  
ATOM   1073  OE2 GLU A 129       8.449  15.649  11.354  1.00 46.30           O  
ATOM   1074  N   PHE A 130       9.283   9.785  10.187  1.00 41.10           N  
ATOM   1075  CA  PHE A 130      10.263   8.713  10.062  1.00 41.10           C  
ATOM   1076  C   PHE A 130       9.619   7.455   9.490  1.00 41.10           C  
ATOM   1077  CB  PHE A 130      10.900   8.405  11.421  1.00 41.10           C  
ATOM   1078  O   PHE A 130      10.247   6.726   8.719  1.00 41.10           O  
ATOM   1079  CG  PHE A 130      12.244   7.733  11.322  1.00 41.10           C  
ATOM   1080  CD1 PHE A 130      12.364   6.360  11.495  1.00 41.10           C  
ATOM   1081  CD2 PHE A 130      13.387   8.476  11.058  1.00 41.10           C  
ATOM   1082  CE1 PHE A 130      13.606   5.735  11.404  1.00 41.10           C  
ATOM   1083  CE2 PHE A 130      14.631   7.860  10.966  1.00 41.10           C  
ATOM   1084  CZ  PHE A 130      14.739   6.489  11.141  1.00 41.10           C  
ATOM   1085  N   LEU A 131       8.270   7.197   9.584  1.00 41.14           N  
ATOM   1086  CA  LEU A 131       7.443   6.106   9.081  1.00 41.14           C  
ATOM   1087  C   LEU A 131       7.188   6.263   7.585  1.00 41.14           C  
ATOM   1088  CB  LEU A 131       6.111   6.052   9.834  1.00 41.14           C  
ATOM   1089  O   LEU A 131       7.211   5.280   6.841  1.00 41.14           O  
ATOM   1090  CG  LEU A 131       6.035   5.073  11.007  1.00 41.14           C  
ATOM   1091  CD1 LEU A 131       4.857   5.420  11.911  1.00 41.14           C  
ATOM   1092  CD2 LEU A 131       5.924   3.639  10.501  1.00 41.14           C  
ATOM   1093  N   LEU A 132       7.076   7.537   7.161  1.00 42.25           N  
ATOM   1094  CA  LEU A 132       7.028   7.820   5.731  1.00 42.25           C  
ATOM   1095  C   LEU A 132       8.430   7.830   5.132  1.00 42.25           C  
ATOM   1096  CB  LEU A 132       6.340   9.163   5.473  1.00 42.25           C  
ATOM   1097  O   LEU A 132       8.625   7.407   3.990  1.00 42.25           O  
ATOM   1098  CG  LEU A 132       4.841   9.224   5.769  1.00 42.25           C  
ATOM   1099  CD1 LEU A 132       4.352  10.669   5.734  1.00 42.25           C  
ATOM   1100  CD2 LEU A 132       4.063   8.367   4.777  1.00 42.25           C  
ATOM   1101  N   ASP A 133       9.505   7.988   6.009  1.00 39.25           N  
ATOM   1102  CA  ASP A 133      10.929   7.967   5.686  1.00 39.25           C  
ATOM   1103  C   ASP A 133      11.544   6.605   5.999  1.00 39.25           C  
ATOM   1104  CB  ASP A 133      11.669   9.067   6.450  1.00 39.25           C  
ATOM   1105  O   ASP A 133      12.488   6.176   5.333  1.00 39.25           O  
ATOM   1106  CG  ASP A 133      11.893  10.318   5.619  1.00 39.25           C  
ATOM   1107  OD1 ASP A 133      11.611  10.301   4.401  1.00 39.25           O  
ATOM   1108  OD2 ASP A 133      12.358  11.330   6.187  1.00 39.25           O  
ATOM   1109  N   GLU A 134      10.992   5.720   6.863  1.00 40.82           N  
ATOM   1110  CA  GLU A 134      11.443   4.407   7.314  1.00 40.82           C  
ATOM   1111  C   GLU A 134      10.996   3.309   6.352  1.00 40.82           C  
ATOM   1112  CB  GLU A 134      10.923   4.114   8.724  1.00 40.82           C  
ATOM   1113  O   GLU A 134      11.428   2.161   6.469  1.00 40.82           O  
ATOM   1114  CG  GLU A 134      11.863   4.568   9.832  1.00 40.82           C  
ATOM   1115  CD  GLU A 134      11.593   3.886  11.164  1.00 40.82           C  
ATOM   1116  OE1 GLU A 134      12.413   4.035  12.099  1.00 40.82           O  
ATOM   1117  OE2 GLU A 134      10.554   3.198  11.273  1.00 40.82           O  
ATOM   1118  N   PHE A 135      10.220   3.583   5.405  1.00 38.29           N  
ATOM   1119  CA  PHE A 135      10.121   2.631   4.304  1.00 38.29           C  
ATOM   1120  C   PHE A 135      11.309   2.769   3.360  1.00 38.29           C  
ATOM   1121  CB  PHE A 135       8.812   2.834   3.533  1.00 38.29           C  
ATOM   1122  O   PHE A 135      11.344   2.139   2.301  1.00 38.29           O  
ATOM   1123  CG  PHE A 135       7.597   2.315   4.254  1.00 38.29           C  
ATOM   1124  CD1 PHE A 135       7.333   0.952   4.306  1.00 38.29           C  
ATOM   1125  CD2 PHE A 135       6.719   3.191   4.878  1.00 38.29           C  
ATOM   1126  CE1 PHE A 135       6.209   0.469   4.972  1.00 38.29           C  
ATOM   1127  CE2 PHE A 135       5.593   2.715   5.545  1.00 38.29           C  
ATOM   1128  CZ  PHE A 135       5.340   1.354   5.590  1.00 38.29           C  
ATOM   1129  N   ASN A 136      12.336   3.601   3.674  1.00 36.78           N  
ATOM   1130  CA  ASN A 136      13.657   3.825   3.097  1.00 36.78           C  
ATOM   1131  C   ASN A 136      14.742   3.088   3.878  1.00 36.78           C  
ATOM   1132  CB  ASN A 136      13.970   5.321   3.037  1.00 36.78           C  
ATOM   1133  O   ASN A 136      15.818   3.636   4.121  1.00 36.78           O  
ATOM   1134  CG  ASN A 136      14.107   5.832   1.616  1.00 36.78           C  
ATOM   1135  ND2 ASN A 136      14.172   7.150   1.464  1.00 36.78           N  
ATOM   1136  OD1 ASN A 136      14.154   5.050   0.664  1.00 36.78           O  
ATOM   1137  N   TYR A 137      14.686   1.778   4.186  1.00 30.83           N  
ATOM   1138  CA  TYR A 137      15.833   1.094   4.772  1.00 30.83           C  
ATOM   1139  C   TYR A 137      16.851   0.721   3.700  1.00 30.83           C  
ATOM   1140  CB  TYR A 137      15.384  -0.162   5.524  1.00 30.83           C  
ATOM   1141  O   TYR A 137      16.520   0.031   2.734  1.00 30.83           O  
ATOM   1142  CG  TYR A 137      15.546  -0.063   7.022  1.00 30.83           C  
ATOM   1143  CD1 TYR A 137      16.731  -0.456   7.641  1.00 30.83           C  
ATOM   1144  CD2 TYR A 137      14.516   0.421   7.820  1.00 30.83           C  
ATOM   1145  CE1 TYR A 137      16.884  -0.368   9.021  1.00 30.83           C  
ATOM   1146  CE2 TYR A 137      14.658   0.513   9.201  1.00 30.83           C  
ATOM   1147  OH  TYR A 137      15.990   0.206  11.157  1.00 30.83           O  
ATOM   1148  CZ  TYR A 137      15.844   0.117   9.791  1.00 30.83           C  
ATOM   1149  N   GLU A 138      17.958   1.619   3.506  1.00 32.71           N  
ATOM   1150  CA  GLU A 138      19.259   0.961   3.579  1.00 32.71           C  
ATOM   1151  C   GLU A 138      20.313   1.888   4.179  1.00 32.71           C  
ATOM   1152  CB  GLU A 138      19.702   0.489   2.192  1.00 32.71           C  
ATOM   1153  O   GLU A 138      20.439   3.043   3.766  1.00 32.71           O  
ATOM   1154  CG  GLU A 138      18.990  -0.767   1.713  1.00 32.71           C  
ATOM   1155  CD  GLU A 138      19.804  -1.576   0.717  1.00 32.71           C  
ATOM   1156  OE1 GLU A 138      19.443  -2.743   0.443  1.00 32.71           O  
ATOM   1157  OE2 GLU A 138      20.813  -1.039   0.206  1.00 32.71           O  
ATOM   1158  N   ASN A 139      20.683   1.816   5.460  1.00 35.04           N  
ATOM   1159  CA  ASN A 139      21.993   1.644   6.077  1.00 35.04           C  
ATOM   1160  C   ASN A 139      22.559   2.972   6.572  1.00 35.04           C  
ATOM   1161  CB  ASN A 139      22.966   0.984   5.097  1.00 35.04           C  
ATOM   1162  O   ASN A 139      23.032   3.785   5.776  1.00 35.04           O  
ATOM   1163  CG  ASN A 139      22.932  -0.530   5.171  1.00 35.04           C  
ATOM   1164  ND2 ASN A 139      23.061  -1.183   4.021  1.00 35.04           N  
ATOM   1165  OD1 ASN A 139      22.791  -1.108   6.251  1.00 35.04           O  
ATOM   1166  N   LEU A 140      22.220   3.579   7.676  1.00 31.98           N  
ATOM   1167  CA  LEU A 140      23.132   4.400   8.465  1.00 31.98           C  
ATOM   1168  C   LEU A 140      24.280   3.562   9.017  1.00 31.98           C  
ATOM   1169  CB  LEU A 140      22.382   5.080   9.614  1.00 31.98           C  
ATOM   1170  O   LEU A 140      24.074   2.422   9.439  1.00 31.98           O  
ATOM   1171  CG  LEU A 140      21.724   6.423   9.294  1.00 31.98           C  
ATOM   1172  CD1 LEU A 140      20.449   6.597  10.111  1.00 31.98           C  
ATOM   1173  CD2 LEU A 140      22.695   7.570   9.556  1.00 31.98           C  
ATOM   1174  N   ASN A 141      25.480   3.459   8.384  1.00 38.24           N  
ATOM   1175  CA  ASN A 141      26.800   3.237   8.964  1.00 38.24           C  
ATOM   1176  C   ASN A 141      26.784   3.418  10.479  1.00 38.24           C  
ATOM   1177  CB  ASN A 141      27.830   4.173   8.329  1.00 38.24           C  
ATOM   1178  O   ASN A 141      26.103   4.306  10.996  1.00 38.24           O  
ATOM   1179  CG  ASN A 141      28.676   3.482   7.278  1.00 38.24           C  
ATOM   1180  ND2 ASN A 141      29.584   4.230   6.661  1.00 38.24           N  
ATOM   1181  OD1 ASN A 141      28.515   2.286   7.021  1.00 38.24           O  
ATOM   1182  N   GLN A 142      26.645   2.405  11.282  1.00 43.65           N  
ATOM   1183  CA  GLN A 142      26.843   2.284  12.722  1.00 43.65           C  
ATOM   1184  C   GLN A 142      27.594   3.491  13.278  1.00 43.65           C  
ATOM   1185  CB  GLN A 142      27.598   0.996  13.055  1.00 43.65           C  
ATOM   1186  O   GLN A 142      27.296   3.962  14.377  1.00 43.65           O  
ATOM   1187  CG  GLN A 142      26.691  -0.196  13.328  1.00 43.65           C  
ATOM   1188  CD  GLN A 142      27.464  -1.475  13.584  1.00 43.65           C  
ATOM   1189  NE2 GLN A 142      26.757  -2.600  13.612  1.00 43.65           N  
ATOM   1190  OE1 GLN A 142      28.688  -1.454  13.753  1.00 43.65           O  
ATOM   1191  N   GLN A 143      28.252   4.355  12.505  1.00 38.62           N  
ATOM   1192  CA  GLN A 143      29.078   5.463  12.973  1.00 38.62           C  
ATOM   1193  C   GLN A 143      28.368   6.800  12.777  1.00 38.62           C  
ATOM   1194  CB  GLN A 143      30.425   5.472  12.249  1.00 38.62           C  
ATOM   1195  O   GLN A 143      28.481   7.698  13.614  1.00 38.62           O  
ATOM   1196  CG  GLN A 143      31.498   4.637  12.935  1.00 38.62           C  
ATOM   1197  CD  GLN A 143      32.805   4.613  12.165  1.00 38.62           C  
ATOM   1198  NE2 GLN A 143      33.721   3.744  12.579  1.00 38.62           N  
ATOM   1199  OE1 GLN A 143      32.989   5.368  11.206  1.00 38.62           O  
ATOM   1200  N   GLN A 144      27.399   6.949  11.876  1.00 40.54           N  
ATOM   1201  CA  GLN A 144      26.534   8.100  11.639  1.00 40.54           C  
ATOM   1202  C   GLN A 144      25.290   8.044  12.521  1.00 40.54           C  
ATOM   1203  CB  GLN A 144      26.130   8.175  10.166  1.00 40.54           C  
ATOM   1204  O   GLN A 144      24.726   9.082  12.875  1.00 40.54           O  
ATOM   1205  CG  GLN A 144      27.193   8.791   9.267  1.00 40.54           C  
ATOM   1206  CD  GLN A 144      26.749   8.896   7.820  1.00 40.54           C  
ATOM   1207  NE2 GLN A 144      27.669   9.286   6.944  1.00 40.54           N  
ATOM   1208  OE1 GLN A 144      25.589   8.629   7.492  1.00 40.54           O  
ATOM   1209  N   TYR A 145      24.898   6.810  12.996  1.00 39.31           N  
ATOM   1210  CA  TYR A 145      23.904   6.471  14.008  1.00 39.31           C  
ATOM   1211  C   TYR A 145      24.356   6.926  15.390  1.00 39.31           C  
ATOM   1212  CB  TYR A 145      23.637   4.963  14.016  1.00 39.31           C  
ATOM   1213  O   TYR A 145      23.557   7.448  16.171  1.00 39.31           O  
ATOM   1214  CG  TYR A 145      22.516   4.549  14.938  1.00 39.31           C  
ATOM   1215  CD1 TYR A 145      22.785   4.026  16.201  1.00 39.31           C  
ATOM   1216  CD2 TYR A 145      21.187   4.680  14.549  1.00 39.31           C  
ATOM   1217  CE1 TYR A 145      21.755   3.642  17.054  1.00 39.31           C  
ATOM   1218  CE2 TYR A 145      20.150   4.299  15.394  1.00 39.31           C  
ATOM   1219  OH  TYR A 145      19.420   3.404  17.483  1.00 39.31           O  
ATOM   1220  CZ  TYR A 145      20.443   3.782  16.643  1.00 39.31           C  
ATOM   1221  N   GLN A 146      25.616   6.997  15.647  1.00 40.11           N  
ATOM   1222  CA  GLN A 146      26.138   7.445  16.934  1.00 40.11           C  
ATOM   1223  C   GLN A 146      26.245   8.967  16.985  1.00 40.11           C  
ATOM   1224  CB  GLN A 146      27.504   6.814  17.209  1.00 40.11           C  
ATOM   1225  O   GLN A 146      26.072   9.571  18.045  1.00 40.11           O  
ATOM   1226  CG  GLN A 146      27.447   5.314  17.469  1.00 40.11           C  
ATOM   1227  CD  GLN A 146      28.800   4.729  17.827  1.00 40.11           C  
ATOM   1228  NE2 GLN A 146      28.855   3.410  17.972  1.00 40.11           N  
ATOM   1229  OE1 GLN A 146      29.787   5.457  17.972  1.00 40.11           O  
ATOM   1230  N   ARG A 147      26.295   9.614  15.849  1.00 40.61           N  
ATOM   1231  CA  ARG A 147      26.467  11.061  15.766  1.00 40.61           C  
ATOM   1232  C   ARG A 147      25.122  11.777  15.821  1.00 40.61           C  
ATOM   1233  CB  ARG A 147      27.211  11.442  14.484  1.00 40.61           C  
ATOM   1234  O   ARG A 147      25.009  12.854  16.410  1.00 40.61           O  
ATOM   1235  CG  ARG A 147      28.718  11.262  14.569  1.00 40.61           C  
ATOM   1236  CD  ARG A 147      29.416  11.735  13.301  1.00 40.61           C  
ATOM   1237  NE  ARG A 147      30.844  11.944  13.518  1.00 40.61           N  
ATOM   1238  NH1 ARG A 147      31.386  12.007  11.273  1.00 40.61           N  
ATOM   1239  NH2 ARG A 147      33.022  12.255  12.859  1.00 40.61           N  
ATOM   1240  CZ  ARG A 147      31.748  12.068  12.549  1.00 40.61           C  
ATOM   1241  N   LYS A 148      23.924  11.094  15.470  1.00 37.45           N  
ATOM   1242  CA  LYS A 148      22.561  11.611  15.544  1.00 37.45           C  
ATOM   1243  C   LYS A 148      21.892  11.215  16.857  1.00 37.45           C  
ATOM   1244  CB  LYS A 148      21.731  11.109  14.361  1.00 37.45           C  
ATOM   1245  O   LYS A 148      20.759  11.616  17.129  1.00 37.45           O  
ATOM   1246  CG  LYS A 148      21.951  11.891  13.075  1.00 37.45           C  
ATOM   1247  CD  LYS A 148      20.956  11.483  11.996  1.00 37.45           C  
ATOM   1248  CE  LYS A 148      21.188  12.250  10.701  1.00 37.45           C  
ATOM   1249  NZ  LYS A 148      20.259  11.805   9.619  1.00 37.45           N  
ATOM   1250  N   LYS A 149      22.378  10.304  17.798  1.00 35.43           N  
ATOM   1251  CA  LYS A 149      22.177   9.881  19.181  1.00 35.43           C  
ATOM   1252  C   LYS A 149      22.248  11.070  20.136  1.00 35.43           C  
ATOM   1253  CB  LYS A 149      23.214   8.829  19.577  1.00 35.43           C  
ATOM   1254  O   LYS A 149      21.562  11.093  21.159  1.00 35.43           O  
ATOM   1255  CG  LYS A 149      22.627   7.615  20.281  1.00 35.43           C  
ATOM   1256  CD  LYS A 149      23.713   6.633  20.701  1.00 35.43           C  
ATOM   1257  CE  LYS A 149      23.136   5.460  21.483  1.00 35.43           C  
ATOM   1258  NZ  LYS A 149      24.183   4.451  21.821  1.00 35.43           N  
ATOM   1259  N   LYS A 150      22.693  12.240  19.681  1.00 37.08           N  
ATOM   1260  CA  LYS A 150      22.843  13.272  20.703  1.00 37.08           C  
ATOM   1261  C   LYS A 150      21.637  14.206  20.722  1.00 37.08           C  
ATOM   1262  CB  LYS A 150      24.124  14.075  20.471  1.00 37.08           C  
ATOM   1263  O   LYS A 150      21.318  14.796  21.757  1.00 37.08           O  
ATOM   1264  CG  LYS A 150      25.388  13.376  20.949  1.00 37.08           C  
ATOM   1265  CD  LYS A 150      26.604  14.287  20.844  1.00 37.08           C  
ATOM   1266  CE  LYS A 150      27.880  13.567  21.259  1.00 37.08           C  
ATOM   1267  NZ  LYS A 150      29.079  14.451  21.139  1.00 37.08           N  
ATOM   1268  N   HIS A 151      20.474  13.779  19.905  1.00 39.97           N  
ATOM   1269  CA  HIS A 151      19.385  14.740  20.042  1.00 39.97           C  
ATOM   1270  C   HIS A 151      18.028  14.048  19.972  1.00 39.97           C  
ATOM   1271  CB  HIS A 151      19.482  15.817  18.960  1.00 39.97           C  
ATOM   1272  O   HIS A 151      16.995  14.669  20.233  1.00 39.97           O  
ATOM   1273  CG  HIS A 151      20.356  16.970  19.338  1.00 39.97           C  
ATOM   1274  CD2 HIS A 151      21.558  17.369  18.858  1.00 39.97           C  
ATOM   1275  ND1 HIS A 151      20.018  17.867  20.328  1.00 39.97           N  
ATOM   1276  CE1 HIS A 151      20.977  18.771  20.440  1.00 39.97           C  
ATOM   1277  NE2 HIS A 151      21.923  18.491  19.559  1.00 39.97           N  
ATOM   1278  N   SER A 152      17.767  12.723  20.416  1.00 38.47           N  
ATOM   1279  CA  SER A 152      16.354  12.381  20.546  1.00 38.47           C  
ATOM   1280  C   SER A 152      16.173  11.039  21.248  1.00 38.47           C  
ATOM   1281  CB  SER A 152      15.683  12.343  19.173  1.00 38.47           C  
ATOM   1282  O   SER A 152      16.824  10.054  20.893  1.00 38.47           O  
ATOM   1283  OG  SER A 152      15.015  11.109  18.974  1.00 38.47           O  
ATOM   1284  N   ASP A 153      16.173  10.837  22.489  1.00 37.34           N  
ATOM   1285  CA  ASP A 153      15.944   9.810  23.500  1.00 37.34           C  
ATOM   1286  C   ASP A 153      14.688   9.000  23.185  1.00 37.34           C  
ATOM   1287  CB  ASP A 153      15.828  10.440  24.890  1.00 37.34           C  
ATOM   1288  O   ASP A 153      14.284   8.141  23.971  1.00 37.34           O  
ATOM   1289  CG  ASP A 153      17.172  10.831  25.478  1.00 37.34           C  
ATOM   1290  OD1 ASP A 153      18.206  10.260  25.068  1.00 37.34           O  
ATOM   1291  OD2 ASP A 153      17.198  11.715  26.361  1.00 37.34           O  
ATOM   1292  N   SER A 154      14.172   8.740  21.965  1.00 35.99           N  
ATOM   1293  CA  SER A 154      13.068   7.794  21.844  1.00 35.99           C  
ATOM   1294  C   SER A 154      13.441   6.622  20.943  1.00 35.99           C  
ATOM   1295  CB  SER A 154      11.821   8.491  21.299  1.00 35.99           C  
ATOM   1296  O   SER A 154      14.161   6.794  19.957  1.00 35.99           O  
ATOM   1297  OG  SER A 154      11.661   9.770  21.889  1.00 35.99           O  
ATOM   1298  N   PRO A 155      13.320   5.246  21.352  1.00 35.26           N  
ATOM   1299  CA  PRO A 155      13.603   4.025  20.594  1.00 35.26           C  
ATOM   1300  C   PRO A 155      12.838   3.960  19.274  1.00 35.26           C  
ATOM   1301  CB  PRO A 155      13.153   2.910  21.541  1.00 35.26           C  
ATOM   1302  O   PRO A 155      11.672   4.357  19.211  1.00 35.26           O  
ATOM   1303  CG  PRO A 155      12.372   3.607  22.608  1.00 35.26           C  
ATOM   1304  CD  PRO A 155      12.492   5.089  22.396  1.00 35.26           C  
ATOM   1305  N   LYS A 156      13.540   4.131  18.069  1.00 45.71           N  
ATOM   1306  CA  LYS A 156      12.965   4.170  16.727  1.00 45.71           C  
ATOM   1307  C   LYS A 156      12.450   2.796  16.310  1.00 45.71           C  
ATOM   1308  CB  LYS A 156      13.997   4.672  15.716  1.00 45.71           C  
ATOM   1309  O   LYS A 156      13.230   1.854  16.158  1.00 45.71           O  
ATOM   1310  CG  LYS A 156      14.309   6.156  15.835  1.00 45.71           C  
ATOM   1311  CD  LYS A 156      15.321   6.600  14.786  1.00 45.71           C  
ATOM   1312  CE  LYS A 156      15.712   8.061  14.968  1.00 45.71           C  
ATOM   1313  NZ  LYS A 156      16.716   8.496  13.952  1.00 45.71           N  
ATOM   1314  N   LEU A 157      11.268   2.311  16.706  1.00 46.69           N  
ATOM   1315  CA  LEU A 157      10.549   1.081  16.392  1.00 46.69           C  
ATOM   1316  C   LEU A 157       9.837   1.195  15.048  1.00 46.69           C  
ATOM   1317  CB  LEU A 157       9.536   0.756  17.493  1.00 46.69           C  
ATOM   1318  O   LEU A 157       9.286   2.248  14.720  1.00 46.69           O  
ATOM   1319  CG  LEU A 157      10.062  -0.049  18.682  1.00 46.69           C  
ATOM   1320  CD1 LEU A 157      10.031   0.796  19.951  1.00 46.69           C  
ATOM   1321  CD2 LEU A 157       9.249  -1.326  18.864  1.00 46.69           C  
ATOM   1322  N   ASN A 158      10.167   0.221  13.938  1.00 56.67           N  
ATOM   1323  CA  ASN A 158       9.397   0.080  12.707  1.00 56.67           C  
ATOM   1324  C   ASN A 158       7.962  -0.355  12.991  1.00 56.67           C  
ATOM   1325  CB  ASN A 158      10.075  -0.913  11.761  1.00 56.67           C  
ATOM   1326  O   ASN A 158       7.694  -1.003  14.004  1.00 56.67           O  
ATOM   1327  CG  ASN A 158       9.298  -1.118  10.475  1.00 56.67           C  
ATOM   1328  ND2 ASN A 158      10.010  -1.188   9.357  1.00 56.67           N  
ATOM   1329  OD1 ASN A 158       8.068  -1.211  10.487  1.00 56.67           O  
ATOM   1330  N   LEU A 159       6.953   0.319  12.238  1.00 61.24           N  
ATOM   1331  CA  LEU A 159       5.515   0.150  12.411  1.00 61.24           C  
ATOM   1332  C   LEU A 159       5.139  -1.327  12.440  1.00 61.24           C  
ATOM   1333  CB  LEU A 159       4.753   0.861  11.289  1.00 61.24           C  
ATOM   1334  O   LEU A 159       4.302  -1.744  13.243  1.00 61.24           O  
ATOM   1335  CG  LEU A 159       3.228   0.874  11.407  1.00 61.24           C  
ATOM   1336  CD1 LEU A 159       2.803   1.546  12.708  1.00 61.24           C  
ATOM   1337  CD2 LEU A 159       2.605   1.578  10.207  1.00 61.24           C  
ATOM   1338  N   LYS A 160       5.782  -2.108  11.611  1.00 61.94           N  
ATOM   1339  CA  LYS A 160       5.532  -3.546  11.616  1.00 61.94           C  
ATOM   1340  C   LYS A 160       5.919  -4.167  12.955  1.00 61.94           C  
ATOM   1341  CB  LYS A 160       6.299  -4.228  10.481  1.00 61.94           C  
ATOM   1342  O   LYS A 160       5.181  -4.991  13.500  1.00 61.94           O  
ATOM   1343  CG  LYS A 160       5.969  -5.704  10.311  1.00 61.94           C  
ATOM   1344  CD  LYS A 160       6.615  -6.280   9.057  1.00 61.94           C  
ATOM   1345  CE  LYS A 160       6.281  -7.755   8.882  1.00 61.94           C  
ATOM   1346  NZ  LYS A 160       6.926  -8.328   7.663  1.00 61.94           N  
ATOM   1347  N   MET A 161       7.000  -3.730  13.484  1.00 59.12           N  
ATOM   1348  CA  MET A 161       7.494  -4.233  14.763  1.00 59.12           C  
ATOM   1349  C   MET A 161       6.585  -3.795  15.907  1.00 59.12           C  
ATOM   1350  CB  MET A 161       8.923  -3.750  15.016  1.00 59.12           C  
ATOM   1351  O   MET A 161       6.292  -4.583  16.808  1.00 59.12           O  
ATOM   1352  CG  MET A 161       9.953  -4.369  14.085  1.00 59.12           C  
ATOM   1353  SD  MET A 161      11.644  -3.719  14.376  1.00 59.12           S  
ATOM   1354  CE  MET A 161      11.998  -4.462  15.993  1.00 59.12           C  
ATOM   1355  N   VAL A 162       6.157  -2.664  15.733  1.00 64.78           N  
ATOM   1356  CA  VAL A 162       5.275  -2.097  16.747  1.00 64.78           C  
ATOM   1357  C   VAL A 162       3.917  -2.794  16.699  1.00 64.78           C  
ATOM   1358  CB  VAL A 162       5.099  -0.573  16.560  1.00 64.78           C  
ATOM   1359  O   VAL A 162       3.364  -3.164  17.737  1.00 64.78           O  
ATOM   1360  CG1 VAL A 162       4.090  -0.018  17.564  1.00 64.78           C  
ATOM   1361  CG2 VAL A 162       6.443   0.139  16.699  1.00 64.78           C  
ATOM   1362  N   VAL A 163       3.538  -2.983  15.455  1.00 69.43           N  
ATOM   1363  CA  VAL A 163       2.262  -3.662  15.259  1.00 69.43           C  
ATOM   1364  C   VAL A 163       2.353  -5.094  15.783  1.00 69.43           C  
ATOM   1365  CB  VAL A 163       1.842  -3.664  13.772  1.00 69.43           C  
ATOM   1366  O   VAL A 163       1.454  -5.564  16.483  1.00 69.43           O  
ATOM   1367  CG1 VAL A 163       0.622  -4.558  13.557  1.00 69.43           C  
ATOM   1368  CG2 VAL A 163       1.556  -2.241  13.298  1.00 69.43           C  
ATOM   1369  N   ASP A 164       3.403  -5.728  15.527  1.00 66.20           N  
ATOM   1370  CA  ASP A 164       3.621  -7.096  15.985  1.00 66.20           C  
ATOM   1371  C   ASP A 164       3.707  -7.159  17.508  1.00 66.20           C  
ATOM   1372  CB  ASP A 164       4.893  -7.675  15.361  1.00 66.20           C  
ATOM   1373  O   ASP A 164       3.155  -8.069  18.130  1.00 66.20           O  
ATOM   1374  CG  ASP A 164       4.704  -8.100  13.916  1.00 66.20           C  
ATOM   1375  OD1 ASP A 164       3.546  -8.228  13.464  1.00 66.20           O  
ATOM   1376  OD2 ASP A 164       5.723  -8.313  13.223  1.00 66.20           O  
ATOM   1377  N   LYS A 165       4.321  -6.207  18.007  1.00 72.15           N  
ATOM   1378  CA  LYS A 165       4.543  -6.175  19.450  1.00 72.15           C  
ATOM   1379  C   LYS A 165       3.241  -5.914  20.201  1.00 72.15           C  
ATOM   1380  CB  LYS A 165       5.580  -5.110  19.810  1.00 72.15           C  
ATOM   1381  O   LYS A 165       2.945  -6.584  21.192  1.00 72.15           O  
ATOM   1382  CG  LYS A 165       5.924  -5.056  21.291  1.00 72.15           C  
ATOM   1383  CD  LYS A 165       7.029  -4.046  21.572  1.00 72.15           C  
ATOM   1384  CE  LYS A 165       7.360  -3.977  23.056  1.00 72.15           C  
ATOM   1385  NZ  LYS A 165       8.457  -3.003  23.334  1.00 72.15           N  
ATOM   1386  N   TYR A 166       2.443  -4.982  19.671  1.00 73.77           N  
ATOM   1387  CA  TYR A 166       1.347  -4.487  20.495  1.00 73.77           C  
ATOM   1388  C   TYR A 166       0.017  -5.084  20.049  1.00 73.77           C  
ATOM   1389  CB  TYR A 166       1.278  -2.958  20.437  1.00 73.77           C  
ATOM   1390  O   TYR A 166      -0.895  -5.260  20.861  1.00 73.77           O  
ATOM   1391  CG  TYR A 166       2.431  -2.272  21.130  1.00 73.77           C  
ATOM   1392  CD1 TYR A 166       2.459  -2.145  22.517  1.00 73.77           C  
ATOM   1393  CD2 TYR A 166       3.493  -1.750  20.400  1.00 73.77           C  
ATOM   1394  CE1 TYR A 166       3.518  -1.512  23.160  1.00 73.77           C  
ATOM   1395  CE2 TYR A 166       4.557  -1.116  21.032  1.00 73.77           C  
ATOM   1396  OH  TYR A 166       5.612  -0.374  23.041  1.00 73.77           O  
ATOM   1397  CZ  TYR A 166       4.561  -1.002  22.410  1.00 73.77           C  
ATOM   1398  N   LEU A 167      -0.100  -5.493  18.879  1.00 78.05           N  
ATOM   1399  CA  LEU A 167      -1.399  -5.917  18.368  1.00 78.05           C  
ATOM   1400  C   LEU A 167      -1.371  -7.389  17.969  1.00 78.05           C  
ATOM   1401  CB  LEU A 167      -1.809  -5.059  17.168  1.00 78.05           C  
ATOM   1402  O   LEU A 167      -2.406  -8.060  17.983  1.00 78.05           O  
ATOM   1403  CG  LEU A 167      -2.168  -3.603  17.468  1.00 78.05           C  
ATOM   1404  CD1 LEU A 167      -2.368  -2.828  16.169  1.00 78.05           C  
ATOM   1405  CD2 LEU A 167      -3.417  -3.528  18.339  1.00 78.05           C  
ATOM   1406  N   ASN A 168      -0.206  -7.935  17.797  1.00 77.69           N  
ATOM   1407  CA  ASN A 168      -0.019  -9.327  17.400  1.00 77.69           C  
ATOM   1408  C   ASN A 168      -0.943  -9.710  16.248  1.00 77.69           C  
ATOM   1409  CB  ASN A 168      -0.241 -10.259  18.593  1.00 77.69           C  
ATOM   1410  O   ASN A 168      -1.591 -10.758  16.289  1.00 77.69           O  
ATOM   1411  CG  ASN A 168       0.391 -11.623  18.394  1.00 77.69           C  
ATOM   1412  ND2 ASN A 168      -0.172 -12.638  19.038  1.00 77.69           N  
ATOM   1413  OD1 ASN A 168       1.380 -11.762  17.669  1.00 77.69           O  
ATOM   1414  N   ILE A 169      -1.162  -8.880  15.258  1.00 71.13           N  
ATOM   1415  CA  ILE A 169      -1.923  -9.144  14.041  1.00 71.13           C  
ATOM   1416  C   ILE A 169      -1.017  -8.994  12.822  1.00 71.13           C  
ATOM   1417  CB  ILE A 169      -3.143  -8.203  13.922  1.00 71.13           C  
ATOM   1418  O   ILE A 169      -0.049  -8.229  12.851  1.00 71.13           O  
ATOM   1419  CG1 ILE A 169      -2.689  -6.739  13.913  1.00 71.13           C  
ATOM   1420  CG2 ILE A 169      -4.138  -8.462  15.058  1.00 71.13           C  
ATOM   1421  CD1 ILE A 169      -3.795  -5.750  13.571  1.00 71.13           C  
ATOM   1422  N   PRO A 170      -1.379  -9.952  11.809  1.00 69.88           N  
ATOM   1423  CA  PRO A 170      -0.617  -9.772  10.572  1.00 69.88           C  
ATOM   1424  C   PRO A 170      -0.715  -8.352  10.020  1.00 69.88           C  
ATOM   1425  CB  PRO A 170      -1.260 -10.777   9.612  1.00 69.88           C  
ATOM   1426  O   PRO A 170      -1.780  -7.733  10.083  1.00 69.88           O  
ATOM   1427  CG  PRO A 170      -1.945 -11.767  10.498  1.00 69.88           C  
ATOM   1428  CD  PRO A 170      -2.392 -11.061  11.746  1.00 69.88           C  
ATOM   1429  N   PHE A 171       0.406  -7.813   9.504  1.00 59.36           N  
ATOM   1430  CA  PHE A 171       0.510  -6.428   9.062  1.00 59.36           C  
ATOM   1431  C   PHE A 171      -0.507  -6.131   7.967  1.00 59.36           C  
ATOM   1432  CB  PHE A 171       1.926  -6.128   8.558  1.00 59.36           C  
ATOM   1433  O   PHE A 171      -1.133  -5.069   7.964  1.00 59.36           O  
ATOM   1434  CG  PHE A 171       2.168  -4.674   8.258  1.00 59.36           C  
ATOM   1435  CD1 PHE A 171       2.245  -4.223   6.946  1.00 59.36           C  
ATOM   1436  CD2 PHE A 171       2.319  -3.756   9.290  1.00 59.36           C  
ATOM   1437  CE1 PHE A 171       2.469  -2.877   6.666  1.00 59.36           C  
ATOM   1438  CE2 PHE A 171       2.544  -2.410   9.018  1.00 59.36           C  
ATOM   1439  CZ  PHE A 171       2.619  -1.972   7.705  1.00 59.36           C  
ATOM   1440  N   ASP A 172      -0.789  -7.063   7.128  1.00 55.38           N  
ATOM   1441  CA  ASP A 172      -1.767  -6.890   6.058  1.00 55.38           C  
ATOM   1442  C   ASP A 172      -3.176  -6.727   6.623  1.00 55.38           C  
ATOM   1443  CB  ASP A 172      -1.722  -8.076   5.092  1.00 55.38           C  
ATOM   1444  O   ASP A 172      -3.952  -5.899   6.141  1.00 55.38           O  
ATOM   1445  CG  ASP A 172      -0.436  -8.136   4.287  1.00 55.38           C  
ATOM   1446  OD1 ASP A 172       0.171  -7.075   4.027  1.00 55.38           O  
ATOM   1447  OD2 ASP A 172      -0.027  -9.255   3.908  1.00 55.38           O  
ATOM   1448  N   LYS A 173      -3.416  -7.521   7.608  1.00 69.15           N  
ATOM   1449  CA  LYS A 173      -4.703  -7.425   8.291  1.00 69.15           C  
ATOM   1450  C   LYS A 173      -4.826  -6.106   9.048  1.00 69.15           C  
ATOM   1451  CB  LYS A 173      -4.890  -8.600   9.253  1.00 69.15           C  
ATOM   1452  O   LYS A 173      -5.897  -5.496   9.073  1.00 69.15           O  
ATOM   1453  CG  LYS A 173      -6.264  -8.655   9.904  1.00 69.15           C  
ATOM   1454  CD  LYS A 173      -6.437  -9.918  10.738  1.00 69.15           C  
ATOM   1455  CE  LYS A 173      -7.804  -9.964  11.406  1.00 69.15           C  
ATOM   1456  NZ  LYS A 173      -7.942 -11.149  12.304  1.00 69.15           N  
ATOM   1457  N   PHE A 174      -3.756  -5.649   9.579  1.00 73.88           N  
ATOM   1458  CA  PHE A 174      -3.685  -4.364  10.264  1.00 73.88           C  
ATOM   1459  C   PHE A 174      -4.040  -3.225   9.316  1.00 73.88           C  
ATOM   1460  CB  PHE A 174      -2.287  -4.143  10.851  1.00 73.88           C  
ATOM   1461  O   PHE A 174      -4.886  -2.386   9.635  1.00 73.88           O  
ATOM   1462  CG  PHE A 174      -2.039  -2.732  11.313  1.00 73.88           C  
ATOM   1463  CD1 PHE A 174      -1.185  -1.894  10.607  1.00 73.88           C  
ATOM   1464  CD2 PHE A 174      -2.661  -2.244  12.455  1.00 73.88           C  
ATOM   1465  CE1 PHE A 174      -0.954  -0.588  11.032  1.00 73.88           C  
ATOM   1466  CE2 PHE A 174      -2.435  -0.940  12.887  1.00 73.88           C  
ATOM   1467  CZ  PHE A 174      -1.580  -0.114  12.174  1.00 73.88           C  
ATOM   1468  N   VAL A 175      -3.512  -3.213   8.223  1.00 65.97           N  
ATOM   1469  CA  VAL A 175      -3.740  -2.171   7.227  1.00 65.97           C  
ATOM   1470  C   VAL A 175      -5.200  -2.195   6.778  1.00 65.97           C  
ATOM   1471  CB  VAL A 175      -2.805  -2.337   6.008  1.00 65.97           C  
ATOM   1472  O   VAL A 175      -5.841  -1.147   6.673  1.00 65.97           O  
ATOM   1473  CG1 VAL A 175      -3.149  -1.319   4.922  1.00 65.97           C  
ATOM   1474  CG2 VAL A 175      -1.345  -2.197   6.433  1.00 65.97           C  
ATOM   1475  N   GLN A 176      -5.732  -3.353   6.602  1.00 66.24           N  
ATOM   1476  CA  GLN A 176      -7.128  -3.504   6.205  1.00 66.24           C  
ATOM   1477  C   GLN A 176      -8.067  -2.965   7.279  1.00 66.24           C  
ATOM   1478  CB  GLN A 176      -7.448  -4.972   5.916  1.00 66.24           C  
ATOM   1479  O   GLN A 176      -9.043  -2.278   6.971  1.00 66.24           O  
ATOM   1480  CG  GLN A 176      -6.858  -5.484   4.609  1.00 66.24           C  
ATOM   1481  CD  GLN A 176      -7.184  -6.943   4.350  1.00 66.24           C  
ATOM   1482  NE2 GLN A 176      -6.820  -7.432   3.170  1.00 66.24           N  
ATOM   1483  OE1 GLN A 176      -7.757  -7.626   5.206  1.00 66.24           O  
ATOM   1484  N   ASP A 177      -7.703  -3.208   8.494  1.00 76.83           N  
ATOM   1485  CA  ASP A 177      -8.541  -2.825   9.626  1.00 76.83           C  
ATOM   1486  C   ASP A 177      -8.542  -1.310   9.820  1.00 76.83           C  
ATOM   1487  CB  ASP A 177      -8.066  -3.518  10.904  1.00 76.83           C  
ATOM   1488  O   ASP A 177      -9.487  -0.751  10.381  1.00 76.83           O  
ATOM   1489  CG  ASP A 177      -8.472  -4.980  10.972  1.00 76.83           C  
ATOM   1490  OD1 ASP A 177      -9.273  -5.430  10.125  1.00 76.83           O  
ATOM   1491  OD2 ASP A 177      -7.988  -5.687  11.882  1.00 76.83           O  
ATOM   1492  N   LEU A 178      -7.463  -0.675   9.323  1.00 74.76           N  
ATOM   1493  CA  LEU A 178      -7.356   0.775   9.441  1.00 74.76           C  
ATOM   1494  C   LEU A 178      -8.355   1.470   8.523  1.00 74.76           C  
ATOM   1495  CB  LEU A 178      -5.934   1.236   9.111  1.00 74.76           C  
ATOM   1496  O   LEU A 178      -8.740   2.615   8.772  1.00 74.76           O  
ATOM   1497  CG  LEU A 178      -4.859   0.917  10.151  1.00 74.76           C  
ATOM   1498  CD1 LEU A 178      -3.480   1.299   9.622  1.00 74.76           C  
ATOM   1499  CD2 LEU A 178      -5.153   1.638  11.462  1.00 74.76           C  
ATOM   1500  N   TYR A 179      -8.865   0.707   7.531  1.00 71.06           N  
ATOM   1501  CA  TYR A 179      -9.822   1.273   6.586  1.00 71.06           C  
ATOM   1502  C   TYR A 179     -11.238   1.223   7.149  1.00 71.06           C  
ATOM   1503  CB  TYR A 179      -9.764   0.527   5.250  1.00 71.06           C  
ATOM   1504  O   TYR A 179     -12.087   2.038   6.782  1.00 71.06           O  
ATOM   1505  CG  TYR A 179      -8.603   0.936   4.376  1.00 71.06           C  
ATOM   1506  CD1 TYR A 179      -8.672   2.079   3.583  1.00 71.06           C  
ATOM   1507  CD2 TYR A 179      -7.436   0.180   4.342  1.00 71.06           C  
ATOM   1508  CE1 TYR A 179      -7.605   2.458   2.775  1.00 71.06           C  
ATOM   1509  CE2 TYR A 179      -6.363   0.550   3.538  1.00 71.06           C  
ATOM   1510  OH  TYR A 179      -5.397   2.059   1.962  1.00 71.06           O  
ATOM   1511  CZ  TYR A 179      -6.456   1.689   2.760  1.00 71.06           C  
ATOM   1512  N   GLU A 180     -11.457   0.325   8.074  1.00 80.40           N  
ATOM   1513  CA  GLU A 180     -12.773   0.141   8.679  1.00 80.40           C  
ATOM   1514  C   GLU A 180     -12.857   0.832  10.037  1.00 80.40           C  
ATOM   1515  CB  GLU A 180     -13.094  -1.348   8.826  1.00 80.40           C  
ATOM   1516  O   GLU A 180     -12.092   0.514  10.950  1.00 80.40           O  
ATOM   1517  CG  GLU A 180     -14.554  -1.634   9.147  1.00 80.40           C  
ATOM   1518  CD  GLU A 180     -14.837  -3.108   9.389  1.00 80.40           C  
ATOM   1519  OE1 GLU A 180     -15.958  -3.446   9.833  1.00 80.40           O  
ATOM   1520  OE2 GLU A 180     -13.930  -3.932   9.135  1.00 80.40           O  
ATOM   1521  N   GLU A 181     -13.839   1.766  10.230  1.00 81.39           N  
ATOM   1522  CA  GLU A 181     -13.952   2.573  11.441  1.00 81.39           C  
ATOM   1523  C   GLU A 181     -14.174   1.696  12.670  1.00 81.39           C  
ATOM   1524  CB  GLU A 181     -15.091   3.588  11.307  1.00 81.39           C  
ATOM   1525  O   GLU A 181     -13.545   1.904  13.710  1.00 81.39           O  
ATOM   1526  CG  GLU A 181     -15.125   4.624  12.421  1.00 81.39           C  
ATOM   1527  CD  GLU A 181     -16.149   5.723  12.187  1.00 81.39           C  
ATOM   1528  OE1 GLU A 181     -16.164   6.713  12.954  1.00 81.39           O  
ATOM   1529  OE2 GLU A 181     -16.944   5.593  11.229  1.00 81.39           O  
ATOM   1530  N   SER A 182     -14.946   0.736  12.576  1.00 82.91           N  
ATOM   1531  CA  SER A 182     -15.272  -0.130  13.704  1.00 82.91           C  
ATOM   1532  C   SER A 182     -14.050  -0.914  14.171  1.00 82.91           C  
ATOM   1533  CB  SER A 182     -16.397  -1.097  13.332  1.00 82.91           C  
ATOM   1534  O   SER A 182     -13.804  -1.032  15.373  1.00 82.91           O  
ATOM   1535  OG  SER A 182     -16.016  -1.913  12.238  1.00 82.91           O  
ATOM   1536  N   SER A 183     -13.321  -1.438  13.213  1.00 84.08           N  
ATOM   1537  CA  SER A 183     -12.111  -2.198  13.508  1.00 84.08           C  
ATOM   1538  C   SER A 183     -11.043  -1.313  14.142  1.00 84.08           C  
ATOM   1539  CB  SER A 183     -11.560  -2.845  12.237  1.00 84.08           C  
ATOM   1540  O   SER A 183     -10.377  -1.721  15.095  1.00 84.08           O  
ATOM   1541  OG  SER A 183     -12.505  -3.741  11.678  1.00 84.08           O  
ATOM   1542  N   PHE A 184     -10.932  -0.166  13.572  1.00 86.80           N  
ATOM   1543  CA  PHE A 184      -9.992   0.819  14.093  1.00 86.80           C  
ATOM   1544  C   PHE A 184     -10.308   1.156  15.545  1.00 86.80           C  
ATOM   1545  CB  PHE A 184     -10.018   2.093  13.241  1.00 86.80           C  
ATOM   1546  O   PHE A 184      -9.417   1.153  16.397  1.00 86.80           O  
ATOM   1547  CG  PHE A 184      -9.321   3.264  13.879  1.00 86.80           C  
ATOM   1548  CD1 PHE A 184     -10.050   4.340  14.370  1.00 86.80           C  
ATOM   1549  CD2 PHE A 184      -7.937   3.289  13.987  1.00 86.80           C  
ATOM   1550  CE1 PHE A 184      -9.408   5.426  14.961  1.00 86.80           C  
ATOM   1551  CE2 PHE A 184      -7.288   4.370  14.576  1.00 86.80           C  
ATOM   1552  CZ  PHE A 184      -8.025   5.438  15.062  1.00 86.80           C  
ATOM   1553  N   LEU A 185     -11.489   1.394  15.850  1.00 86.53           N  
ATOM   1554  CA  LEU A 185     -11.910   1.754  17.199  1.00 86.53           C  
ATOM   1555  C   LEU A 185     -11.671   0.601  18.169  1.00 86.53           C  
ATOM   1556  CB  LEU A 185     -13.390   2.147  17.211  1.00 86.53           C  
ATOM   1557  O   LEU A 185     -11.261   0.820  19.311  1.00 86.53           O  
ATOM   1558  CG  LEU A 185     -13.739   3.491  16.570  1.00 86.53           C  
ATOM   1559  CD1 LEU A 185     -15.252   3.681  16.527  1.00 86.53           C  
ATOM   1560  CD2 LEU A 185     -13.073   4.635  17.328  1.00 86.53           C  
ATOM   1561  N   LYS A 186     -11.888  -0.523  17.660  1.00 87.14           N  
ATOM   1562  CA  LYS A 186     -11.648  -1.712  18.474  1.00 87.14           C  
ATOM   1563  C   LYS A 186     -10.173  -1.838  18.843  1.00 87.14           C  
ATOM   1564  CB  LYS A 186     -12.114  -2.969  17.739  1.00 87.14           C  
ATOM   1565  O   LYS A 186      -9.837  -2.119  19.995  1.00 87.14           O  
ATOM   1566  CG  LYS A 186     -13.618  -3.192  17.785  1.00 87.14           C  
ATOM   1567  CD  LYS A 186     -14.022  -4.443  17.016  1.00 87.14           C  
ATOM   1568  CE  LYS A 186     -15.534  -4.550  16.873  1.00 87.14           C  
ATOM   1569  NZ  LYS A 186     -15.931  -5.718  16.031  1.00 87.14           N  
ATOM   1570  N   MET A 187      -9.354  -1.676  17.823  1.00 86.46           N  
ATOM   1571  CA  MET A 187      -7.912  -1.728  18.049  1.00 86.46           C  
ATOM   1572  C   MET A 187      -7.479  -0.659  19.047  1.00 86.46           C  
ATOM   1573  CB  MET A 187      -7.154  -1.552  16.732  1.00 86.46           C  
ATOM   1574  O   MET A 187      -6.676  -0.927  19.941  1.00 86.46           O  
ATOM   1575  CG  MET A 187      -7.176  -2.785  15.843  1.00 86.46           C  
ATOM   1576  SD  MET A 187      -6.128  -2.593  14.349  1.00 86.46           S  
ATOM   1577  CE  MET A 187      -7.168  -1.475  13.369  1.00 86.46           C  
ATOM   1578  N   LYS A 188      -8.009   0.450  18.873  1.00 87.05           N  
ATOM   1579  CA  LYS A 188      -7.704   1.556  19.776  1.00 87.05           C  
ATOM   1580  C   LYS A 188      -8.089   1.215  21.212  1.00 87.05           C  
ATOM   1581  CB  LYS A 188      -8.424   2.829  19.328  1.00 87.05           C  
ATOM   1582  O   LYS A 188      -7.316   1.455  22.142  1.00 87.05           O  
ATOM   1583  CG  LYS A 188      -8.014   4.075  20.099  1.00 87.05           C  
ATOM   1584  CD  LYS A 188      -8.704   5.320  19.558  1.00 87.05           C  
ATOM   1585  CE  LYS A 188      -8.334   6.560  20.360  1.00 87.05           C  
ATOM   1586  NZ  LYS A 188      -8.991   7.787  19.818  1.00 87.05           N  
ATOM   1587  N   GLN A 189      -9.223   0.687  21.346  1.00 87.46           N  
ATOM   1588  CA  GLN A 189      -9.710   0.303  22.666  1.00 87.46           C  
ATOM   1589  C   GLN A 189      -8.816  -0.764  23.293  1.00 87.46           C  
ATOM   1590  CB  GLN A 189     -11.151  -0.203  22.582  1.00 87.46           C  
ATOM   1591  O   GLN A 189      -8.477  -0.681  24.475  1.00 87.46           O  
ATOM   1592  CG  GLN A 189     -11.798  -0.446  23.939  1.00 87.46           C  
ATOM   1593  CD  GLN A 189     -13.278  -0.761  23.835  1.00 87.46           C  
ATOM   1594  NE2 GLN A 189     -13.926  -0.949  24.980  1.00 87.46           N  
ATOM   1595  OE1 GLN A 189     -13.835  -0.835  22.735  1.00 87.46           O  
ATOM   1596  N   ILE A 190      -8.423  -1.739  22.525  1.00 85.13           N  
ATOM   1597  CA  ILE A 190      -7.560  -2.822  22.983  1.00 85.13           C  
ATOM   1598  C   ILE A 190      -6.229  -2.252  23.468  1.00 85.13           C  
ATOM   1599  CB  ILE A 190      -7.322  -3.865  21.868  1.00 85.13           C  
ATOM   1600  O   ILE A 190      -5.743  -2.620  24.539  1.00 85.13           O  
ATOM   1601  CG1 ILE A 190      -8.604  -4.661  21.598  1.00 85.13           C  
ATOM   1602  CG2 ILE A 190      -6.166  -4.798  22.239  1.00 85.13           C  
ATOM   1603  CD1 ILE A 190      -8.528  -5.562  20.373  1.00 85.13           C  
ATOM   1604  N   LEU A 191      -5.720  -1.338  22.699  1.00 83.37           N  
ATOM   1605  CA  LEU A 191      -4.417  -0.761  23.013  1.00 83.37           C  
ATOM   1606  C   LEU A 191      -4.485   0.075  24.286  1.00 83.37           C  
ATOM   1607  CB  LEU A 191      -3.918   0.100  21.849  1.00 83.37           C  
ATOM   1608  O   LEU A 191      -3.587   0.004  25.129  1.00 83.37           O  
ATOM   1609  CG  LEU A 191      -3.409  -0.653  20.618  1.00 83.37           C  
ATOM   1610  CD1 LEU A 191      -3.129   0.322  19.480  1.00 83.37           C  
ATOM   1611  CD2 LEU A 191      -2.160  -1.457  20.961  1.00 83.37           C  
ATOM   1612  N   LEU A 192      -5.586   0.783  24.490  1.00 85.47           N  
ATOM   1613  CA  LEU A 192      -5.783   1.615  25.672  1.00 85.47           C  
ATOM   1614  C   LEU A 192      -5.929   0.755  26.923  1.00 85.47           C  
ATOM   1615  CB  LEU A 192      -7.018   2.504  25.503  1.00 85.47           C  
ATOM   1616  O   LEU A 192      -5.412   1.106  27.986  1.00 85.47           O  
ATOM   1617  CG  LEU A 192      -6.852   3.729  24.603  1.00 85.47           C  
ATOM   1618  CD1 LEU A 192      -8.206   4.380  24.340  1.00 85.47           C  
ATOM   1619  CD2 LEU A 192      -5.886   4.728  25.231  1.00 85.47           C  
ATOM   1620  N   GLU A 193      -6.563  -0.407  26.764  1.00 85.47           N  
ATOM   1621  CA  GLU A 193      -6.820  -1.292  27.897  1.00 85.47           C  
ATOM   1622  C   GLU A 193      -5.566  -2.072  28.284  1.00 85.47           C  
ATOM   1623  CB  GLU A 193      -7.962  -2.260  27.575  1.00 85.47           C  
ATOM   1624  O   GLU A 193      -5.259  -2.215  29.469  1.00 85.47           O  
ATOM   1625  CG  GLU A 193      -9.337  -1.608  27.570  1.00 85.47           C  
ATOM   1626  CD  GLU A 193     -10.453  -2.564  27.182  1.00 85.47           C  
ATOM   1627  OE1 GLU A 193     -11.627  -2.134  27.119  1.00 85.47           O  
ATOM   1628  OE2 GLU A 193     -10.152  -3.755  26.941  1.00 85.47           O  
ATOM   1629  N   LYS A 194      -4.837  -2.478  27.325  1.00 84.19           N  
ATOM   1630  CA  LYS A 194      -3.725  -3.396  27.553  1.00 84.19           C  
ATOM   1631  C   LYS A 194      -2.441  -2.636  27.873  1.00 84.19           C  
ATOM   1632  CB  LYS A 194      -3.512  -4.295  26.334  1.00 84.19           C  
ATOM   1633  O   LYS A 194      -1.597  -3.122  28.629  1.00 84.19           O  
ATOM   1634  CG  LYS A 194      -4.495  -5.452  26.239  1.00 84.19           C  
ATOM   1635  CD  LYS A 194      -4.081  -6.450  25.165  1.00 84.19           C  
ATOM   1636  CE  LYS A 194      -5.063  -7.610  25.070  1.00 84.19           C  
ATOM   1637  NZ  LYS A 194      -4.625  -8.626  24.067  1.00 84.19           N  
ATOM   1638  N   TYR A 195      -2.398  -1.443  27.315  1.00 82.19           N  
ATOM   1639  CA  TYR A 195      -1.165  -0.684  27.489  1.00 82.19           C  
ATOM   1640  C   TYR A 195      -1.461   0.744  27.929  1.00 82.19           C  
ATOM   1641  CB  TYR A 195      -0.353  -0.672  26.191  1.00 82.19           C  
ATOM   1642  O   TYR A 195      -1.196   1.696  27.191  1.00 82.19           O  
ATOM   1643  CG  TYR A 195      -0.055  -2.049  25.648  1.00 82.19           C  
ATOM   1644  CD1 TYR A 195       1.001  -2.805  26.152  1.00 82.19           C  
ATOM   1645  CD2 TYR A 195      -0.828  -2.596  24.630  1.00 82.19           C  
ATOM   1646  CE1 TYR A 195       1.280  -4.073  25.654  1.00 82.19           C  
ATOM   1647  CE2 TYR A 195      -0.559  -3.863  24.124  1.00 82.19           C  
ATOM   1648  OH  TYR A 195       0.767  -5.848  24.144  1.00 82.19           O  
ATOM   1649  CZ  TYR A 195       0.495  -4.593  24.641  1.00 82.19           C  
ATOM   1650  N   PRO A 196      -1.991   0.946  29.059  1.00 79.29           N  
ATOM   1651  CA  PRO A 196      -2.415   2.254  29.563  1.00 79.29           C  
ATOM   1652  C   PRO A 196      -1.238   3.184  29.853  1.00 79.29           C  
ATOM   1653  CB  PRO A 196      -3.167   1.909  30.851  1.00 79.29           C  
ATOM   1654  O   PRO A 196      -1.351   4.400  29.682  1.00 79.29           O  
ATOM   1655  CG  PRO A 196      -2.728   0.521  31.190  1.00 79.29           C  
ATOM   1656  CD  PRO A 196      -2.259  -0.151  29.931  1.00 79.29           C  
ATOM   1657  N   ASP A 197      -0.076   2.614  30.243  1.00 74.09           N  
ATOM   1658  CA  ASP A 197       1.140   3.358  30.557  1.00 74.09           C  
ATOM   1659  C   ASP A 197       1.753   3.965  29.297  1.00 74.09           C  
ATOM   1660  CB  ASP A 197       2.158   2.454  31.255  1.00 74.09           C  
ATOM   1661  O   ASP A 197       2.345   5.046  29.347  1.00 74.09           O  
ATOM   1662  CG  ASP A 197       1.703   2.001  32.631  1.00 74.09           C  
ATOM   1663  OD1 ASP A 197       0.938   2.735  33.293  1.00 74.09           O  
ATOM   1664  OD2 ASP A 197       2.117   0.902  33.059  1.00 74.09           O  
ATOM   1665  N   TYR A 198       1.677   3.262  28.178  1.00 69.99           N  
ATOM   1666  CA  TYR A 198       2.127   3.714  26.866  1.00 69.99           C  
ATOM   1667  C   TYR A 198       1.389   4.979  26.442  1.00 69.99           C  
ATOM   1668  CB  TYR A 198       1.923   2.615  25.819  1.00 69.99           C  
ATOM   1669  O   TYR A 198       2.002   5.924  25.941  1.00 69.99           O  
ATOM   1670  CG  TYR A 198       2.332   3.022  24.424  1.00 69.99           C  
ATOM   1671  CD1 TYR A 198       1.384   3.443  23.494  1.00 69.99           C  
ATOM   1672  CD2 TYR A 198       3.666   2.985  24.033  1.00 69.99           C  
ATOM   1673  CE1 TYR A 198       1.756   3.818  22.207  1.00 69.99           C  
ATOM   1674  CE2 TYR A 198       4.050   3.357  22.749  1.00 69.99           C  
ATOM   1675  OH  TYR A 198       3.463   4.141  20.572  1.00 69.99           O  
ATOM   1676  CZ  TYR A 198       3.089   3.772  21.844  1.00 69.99           C  
ATOM   1677  N   TYR A 199       0.195   5.115  26.823  1.00 71.54           N  
ATOM   1678  CA  TYR A 199      -0.637   6.234  26.396  1.00 71.54           C  
ATOM   1679  C   TYR A 199      -0.688   7.316  27.468  1.00 71.54           C  
ATOM   1680  CB  TYR A 199      -2.056   5.756  26.070  1.00 71.54           C  
ATOM   1681  O   TYR A 199      -1.125   8.439  27.205  1.00 71.54           O  
ATOM   1682  CG  TYR A 199      -2.155   4.992  24.772  1.00 71.54           C  
ATOM   1683  CD1 TYR A 199      -2.295   5.660  23.558  1.00 71.54           C  
ATOM   1684  CD2 TYR A 199      -2.112   3.602  24.758  1.00 71.54           C  
ATOM   1685  CE1 TYR A 199      -2.389   4.960  22.359  1.00 71.54           C  
ATOM   1686  CE2 TYR A 199      -2.205   2.892  23.565  1.00 71.54           C  
ATOM   1687  OH  TYR A 199      -2.435   2.881  21.190  1.00 71.54           O  
ATOM   1688  CZ  TYR A 199      -2.343   3.579  22.373  1.00 71.54           C  
ATOM   1689  N   LYS A 200      -0.310   7.044  28.683  1.00 68.65           N  
ATOM   1690  CA  LYS A 200      -0.174   8.005  29.774  1.00 68.65           C  
ATOM   1691  C   LYS A 200       1.035   8.911  29.561  1.00 68.65           C  
ATOM   1692  CB  LYS A 200      -0.057   7.281  31.116  1.00 68.65           C  
ATOM   1693  O   LYS A 200       1.002  10.092  29.913  1.00 68.65           O  
ATOM   1694  CG  LYS A 200      -1.390   6.836  31.698  1.00 68.65           C  
ATOM   1695  CD  LYS A 200      -1.218   6.215  33.078  1.00 68.65           C  
ATOM   1696  CE  LYS A 200      -2.531   5.652  33.607  1.00 68.65           C  
ATOM   1697  NZ  LYS A 200      -2.357   4.997  34.938  1.00 68.65           N  
ATOM   1698  N   LYS A 201       2.148   8.452  28.930  1.00 58.69           N  
ATOM   1699  CA  LYS A 201       3.342   9.193  28.532  1.00 58.69           C  
ATOM   1700  C   LYS A 201       3.007  10.257  27.491  1.00 58.69           C  
ATOM   1701  CB  LYS A 201       4.407   8.242  27.986  1.00 58.69           C  
ATOM   1702  O   LYS A 201       3.690  11.279  27.398  1.00 58.69           O  
ATOM   1703  CG  LYS A 201       5.277   7.604  29.060  1.00 58.69           C  
ATOM   1704  CD  LYS A 201       6.368   6.733  28.451  1.00 58.69           C  
ATOM   1705  CE  LYS A 201       7.156   5.992  29.523  1.00 58.69           C  
ATOM   1706  NZ  LYS A 201       8.199   5.103  28.928  1.00 58.69           N  
ATOM   1707  N   GLN A 202       1.883  10.197  26.770  1.00 54.48           N  
ATOM   1708  CA  GLN A 202       1.270  11.148  25.849  1.00 54.48           C  
ATOM   1709  C   GLN A 202       0.761  12.381  26.589  1.00 54.48           C  
ATOM   1710  CB  GLN A 202       0.125  10.487  25.079  1.00 54.48           C  
ATOM   1711  O   GLN A 202       0.891  13.504  26.097  1.00 54.48           O  
ATOM   1712  CG  GLN A 202      -0.333  11.277  23.860  1.00 54.48           C  
ATOM   1713  CD  GLN A 202      -1.458  10.593  23.106  1.00 54.48           C  
ATOM   1714  NE2 GLN A 202      -1.899  11.208  22.014  1.00 54.48           N  
ATOM   1715  OE1 GLN A 202      -1.925   9.520  23.501  1.00 54.48           O  
ATOM   1716  N   ALA A 203       0.293  12.217  27.822  1.00 47.87           N  
ATOM   1717  CA  ALA A 203      -0.286  13.293  28.622  1.00 47.87           C  
ATOM   1718  C   ALA A 203       0.802  14.102  29.323  1.00 47.87           C  
ATOM   1719  CB  ALA A 203      -1.267  12.728  29.646  1.00 47.87           C  
ATOM   1720  O   ALA A 203       0.660  15.312  29.512  1.00 47.87           O  
ATOM   1721  N   ASP A 204       1.970  13.479  29.520  1.00 47.26           N  
ATOM   1722  CA  ASP A 204       3.081  14.120  30.217  1.00 47.26           C  
ATOM   1723  C   ASP A 204       3.987  14.865  29.240  1.00 47.26           C  
ATOM   1724  CB  ASP A 204       3.891  13.085  31.001  1.00 47.26           C  
ATOM   1725  O   ASP A 204       4.567  15.897  29.586  1.00 47.26           O  
ATOM   1726  CG  ASP A 204       3.157  12.556  32.220  1.00 47.26           C  
ATOM   1727  OD1 ASP A 204       2.214  13.222  32.700  1.00 47.26           O  
ATOM   1728  OD2 ASP A 204       3.527  11.466  32.708  1.00 47.26           O  
ATOM   1729  N   THR A 205       4.071  14.487  27.920  1.00 49.15           N  
ATOM   1730  CA  THR A 205       4.824  15.099  26.831  1.00 49.15           C  
ATOM   1731  C   THR A 205       4.044  16.259  26.218  1.00 49.15           C  
ATOM   1732  CB  THR A 205       5.162  14.069  25.738  1.00 49.15           C  
ATOM   1733  O   THR A 205       4.635  17.243  25.769  1.00 49.15           O  
ATOM   1734  CG2 THR A 205       6.420  13.284  26.092  1.00 49.15           C  
ATOM   1735  OG1 THR A 205       4.066  13.156  25.595  1.00 49.15           O  
ATOM   1736  N   SER A 206       2.699  16.282  26.293  1.00 46.50           N  
ATOM   1737  CA  SER A 206       1.839  17.385  25.876  1.00 46.50           C  
ATOM   1738  C   SER A 206       1.744  18.451  26.962  1.00 46.50           C  
ATOM   1739  CB  SER A 206       0.441  16.873  25.528  1.00 46.50           C  
ATOM   1740  O   SER A 206       1.547  19.631  26.664  1.00 46.50           O  
ATOM   1741  OG  SER A 206      -0.085  16.089  26.585  1.00 46.50           O  
ATOM   1742  N   ASN A 207       2.052  18.094  28.284  1.00 39.11           N  
ATOM   1743  CA  ASN A 207       2.083  19.002  29.425  1.00 39.11           C  
ATOM   1744  C   ASN A 207       3.475  19.588  29.637  1.00 39.11           C  
ATOM   1745  CB  ASN A 207       1.609  18.288  30.692  1.00 39.11           C  
ATOM   1746  O   ASN A 207       3.625  20.623  30.289  1.00 39.11           O  
ATOM   1747  CG  ASN A 207       0.098  18.243  30.807  1.00 39.11           C  
ATOM   1748  ND2 ASN A 207      -0.409  17.310  31.605  1.00 39.11           N  
ATOM   1749  OD1 ASN A 207      -0.609  19.038  30.182  1.00 39.11           O  
ATOM   1750  N   LYS A 208       4.543  19.099  29.029  1.00 40.03           N  
ATOM   1751  CA  LYS A 208       5.907  19.619  29.075  1.00 40.03           C  
ATOM   1752  C   LYS A 208       6.150  20.624  27.952  1.00 40.03           C  
ATOM   1753  CB  LYS A 208       6.920  18.477  28.985  1.00 40.03           C  
ATOM   1754  O   LYS A 208       6.982  21.523  28.086  1.00 40.03           O  
ATOM   1755  CG  LYS A 208       7.413  17.980  30.336  1.00 40.03           C  
ATOM   1756  CD  LYS A 208       8.468  16.892  30.181  1.00 40.03           C  
ATOM   1757  CE  LYS A 208       8.928  16.361  31.531  1.00 40.03           C  
ATOM   1758  NZ  LYS A 208       9.918  15.252  31.383  1.00 40.03           N  
ATOM   1759  N   SER A 209       5.333  20.650  26.856  1.00 35.26           N  
ATOM   1760  CA  SER A 209       5.406  21.652  25.798  1.00 35.26           C  
ATOM   1761  C   SER A 209       4.559  22.875  26.134  1.00 35.26           C  
ATOM   1762  CB  SER A 209       4.950  21.057  24.464  1.00 35.26           C  
ATOM   1763  O   SER A 209       4.830  23.976  25.652  1.00 35.26           O  
ATOM   1764  OG  SER A 209       3.619  20.578  24.556  1.00 35.26           O  
ATOM   1765  N   ASP A 210       3.755  22.796  27.273  1.00 36.27           N  
ATOM   1766  CA  ASP A 210       2.947  23.924  27.726  1.00 36.27           C  
ATOM   1767  C   ASP A 210       3.508  24.518  29.016  1.00 36.27           C  
ATOM   1768  CB  ASP A 210       1.494  23.493  27.935  1.00 36.27           C  
ATOM   1769  O   ASP A 210       3.245  25.679  29.337  1.00 36.27           O  
ATOM   1770  CG  ASP A 210       0.755  23.249  26.630  1.00 36.27           C  
ATOM   1771  OD1 ASP A 210       1.137  23.835  25.594  1.00 36.27           O  
ATOM   1772  OD2 ASP A 210      -0.220  22.467  26.640  1.00 36.27           O  
ATOM   1773  N   GLN A 211       4.536  23.953  29.652  1.00 34.41           N  
ATOM   1774  CA  GLN A 211       5.116  24.460  30.891  1.00 34.41           C  
ATOM   1775  C   GLN A 211       6.496  25.065  30.645  1.00 34.41           C  
ATOM   1776  CB  GLN A 211       5.210  23.347  31.936  1.00 34.41           C  
ATOM   1777  O   GLN A 211       7.057  25.723  31.524  1.00 34.41           O  
ATOM   1778  CG  GLN A 211       3.873  22.984  32.569  1.00 34.41           C  
ATOM   1779  CD  GLN A 211       4.023  22.087  33.783  1.00 34.41           C  
ATOM   1780  NE2 GLN A 211       2.954  21.959  34.562  1.00 34.41           N  
ATOM   1781  OE1 GLN A 211       5.091  21.513  34.019  1.00 34.41           O  
ATOM   1782  N   GLU A 212       7.016  25.053  29.338  1.00 33.82           N  
ATOM   1783  CA  GLU A 212       8.258  25.740  28.999  1.00 33.82           C  
ATOM   1784  C   GLU A 212       7.982  27.044  28.255  1.00 33.82           C  
ATOM   1785  CB  GLU A 212       9.161  24.836  28.156  1.00 33.82           C  
ATOM   1786  O   GLU A 212       8.817  27.950  28.249  1.00 33.82           O  
ATOM   1787  CG  GLU A 212       9.983  23.852  28.976  1.00 33.82           C  
ATOM   1788  CD  GLU A 212      10.879  22.965  28.126  1.00 33.82           C  
ATOM   1789  OE1 GLU A 212      11.589  22.102  28.690  1.00 33.82           O  
ATOM   1790  OE2 GLU A 212      10.871  23.134  26.886  1.00 33.82           O  
ATOM   1791  N   GLU A 213       6.649  27.423  28.151  1.00 33.85           N  
ATOM   1792  CA  GLU A 213       6.261  28.712  27.586  1.00 33.85           C  
ATOM   1793  C   GLU A 213       5.459  29.535  28.590  1.00 33.85           C  
ATOM   1794  CB  GLU A 213       5.451  28.514  26.302  1.00 33.85           C  
ATOM   1795  O   GLU A 213       5.328  30.752  28.439  1.00 33.85           O  
ATOM   1796  CG  GLU A 213       6.303  28.206  25.079  1.00 33.85           C  
ATOM   1797  CD  GLU A 213       5.507  28.181  23.784  1.00 33.85           C  
ATOM   1798  OE1 GLU A 213       6.106  27.958  22.708  1.00 33.85           O  
ATOM   1799  OE2 GLU A 213       4.274  28.387  23.846  1.00 33.85           O  
ATOM   1800  N   ASN A 214       5.551  29.126  29.891  1.00 29.61           N  
ATOM   1801  CA  ASN A 214       4.940  29.992  30.895  1.00 29.61           C  
ATOM   1802  C   ASN A 214       5.696  29.936  32.219  1.00 29.61           C  
ATOM   1803  CB  ASN A 214       3.472  29.616  31.105  1.00 29.61           C  
ATOM   1804  O   ASN A 214       5.122  29.587  33.252  1.00 29.61           O  
ATOM   1805  CG  ASN A 214       2.526  30.479  30.294  1.00 29.61           C  
ATOM   1806  ND2 ASN A 214       1.259  30.085  30.244  1.00 29.61           N  
ATOM   1807  OD1 ASN A 214       2.931  31.491  29.716  1.00 29.61           O  
ATOM   1808  N   SER A 215       7.017  30.112  32.273  1.00 27.21           N  
ATOM   1809  CA  SER A 215       7.670  30.539  33.506  1.00 27.21           C  
ATOM   1810  C   SER A 215       8.946  31.321  33.214  1.00 27.21           C  
ATOM   1811  CB  SER A 215       7.992  29.332  34.388  1.00 27.21           C  
ATOM   1812  O   SER A 215       9.840  30.825  32.525  1.00 27.21           O  
ATOM   1813  OG  SER A 215       8.715  28.355  33.659  1.00 27.21           O  
ATOM   1814  N   SER A 216       8.870  32.595  32.821  1.00 27.91           N  
ATOM   1815  CA  SER A 216       9.419  33.635  33.686  1.00 27.91           C  
ATOM   1816  C   SER A 216       9.581  34.951  32.933  1.00 27.91           C  
ATOM   1817  CB  SER A 216      10.766  33.198  34.262  1.00 27.91           C  
ATOM   1818  O   SER A 216      10.396  35.050  32.014  1.00 27.91           O  
ATOM   1819  OG  SER A 216      10.647  31.955  34.932  1.00 27.91           O  
ATOM   1820  N   SER A 217       8.498  35.783  32.684  1.00 25.35           N  
ATOM   1821  CA  SER A 217       8.316  37.216  32.885  1.00 25.35           C  
ATOM   1822  C   SER A 217       7.575  37.503  34.187  1.00 25.35           C  
ATOM   1823  CB  SER A 217       7.553  37.830  31.710  1.00 25.35           C  
ATOM   1824  O   SER A 217       6.468  37.005  34.400  1.00 25.35           O  
ATOM   1825  OG  SER A 217       6.276  38.285  32.122  1.00 25.35           O  
ATOM   1826  N   SER A 218       8.323  37.687  35.271  1.00 24.95           N  
ATOM   1827  CA  SER A 218       7.730  38.540  36.295  1.00 24.95           C  
ATOM   1828  C   SER A 218       8.784  39.415  36.965  1.00 24.95           C  
ATOM   1829  CB  SER A 218       7.013  37.695  37.349  1.00 24.95           C  
ATOM   1830  O   SER A 218       9.792  38.910  37.464  1.00 24.95           O  
ATOM   1831  OG  SER A 218       7.945  36.965  38.127  1.00 24.95           O  
ATOM   1832  N   TYR A 219       8.990  40.706  36.518  1.00 22.50           N  
ATOM   1833  CA  TYR A 219       9.326  41.995  37.112  1.00 22.50           C  
ATOM   1834  C   TYR A 219       8.364  42.342  38.242  1.00 22.50           C  
ATOM   1835  CB  TYR A 219       9.303  43.099  36.050  1.00 22.50           C  
ATOM   1836  O   TYR A 219       7.145  42.288  38.066  1.00 22.50           O  
ATOM   1837  CG  TYR A 219      10.426  42.999  35.047  1.00 22.50           C  
ATOM   1838  CD1 TYR A 219      11.716  43.412  35.373  1.00 22.50           C  
ATOM   1839  CD2 TYR A 219      10.200  42.494  33.771  1.00 22.50           C  
ATOM   1840  CE1 TYR A 219      12.754  43.324  34.451  1.00 22.50           C  
ATOM   1841  CE2 TYR A 219      11.231  42.401  32.841  1.00 22.50           C  
ATOM   1842  OH  TYR A 219      13.526  42.728  32.274  1.00 22.50           O  
ATOM   1843  CZ  TYR A 219      12.502  42.817  33.190  1.00 22.50           C  
ATOM   1844  N   GLU A 220       8.760  42.111  39.488  1.00 26.37           N  
ATOM   1845  CA  GLU A 220       8.375  42.861  40.679  1.00 26.37           C  
ATOM   1846  C   GLU A 220       9.492  43.801  41.125  1.00 26.37           C  
ATOM   1847  CB  GLU A 220       8.004  41.908  41.818  1.00 26.37           C  
ATOM   1848  O   GLU A 220      10.651  43.392  41.225  1.00 26.37           O  
ATOM   1849  CG  GLU A 220       6.631  41.270  41.664  1.00 26.37           C  
ATOM   1850  CD  GLU A 220       6.077  40.716  42.967  1.00 26.37           C  
ATOM   1851  OE1 GLU A 220       4.908  40.269  42.987  1.00 26.37           O  
ATOM   1852  OE2 GLU A 220       6.817  40.731  43.975  1.00 26.37           O  
ATOM   1853  N   GLU A 221       9.337  45.139  40.955  1.00 23.92           N  
ATOM   1854  CA  GLU A 221       9.475  46.462  41.557  1.00 23.92           C  
ATOM   1855  C   GLU A 221       9.720  46.362  43.060  1.00 23.92           C  
ATOM   1856  CB  GLU A 221       8.231  47.310  41.281  1.00 23.92           C  
ATOM   1857  O   GLU A 221       8.910  45.785  43.789  1.00 23.92           O  
ATOM   1858  CG  GLU A 221       8.348  48.191  40.046  1.00 23.92           C  
ATOM   1859  CD  GLU A 221       7.085  48.986  39.754  1.00 23.92           C  
ATOM   1860  OE1 GLU A 221       7.048  49.714  38.736  1.00 23.92           O  
ATOM   1861  OE2 GLU A 221       6.127  48.883  40.552  1.00 23.92           O  
ATOM   1862  N   ASP A 222      10.974  46.559  43.494  1.00 22.60           N  
ATOM   1863  CA  ASP A 222      11.309  47.102  44.807  1.00 22.60           C  
ATOM   1864  C   ASP A 222      12.565  47.968  44.738  1.00 22.60           C  
ATOM   1865  CB  ASP A 222      11.502  45.974  45.822  1.00 22.60           C  
ATOM   1866  O   ASP A 222      13.584  47.550  44.184  1.00 22.60           O  
ATOM   1867  CG  ASP A 222      10.195  45.480  46.416  1.00 22.60           C  
ATOM   1868  OD1 ASP A 222       9.185  46.216  46.365  1.00 22.60           O  
ATOM   1869  OD2 ASP A 222      10.175  44.347  46.943  1.00 22.60           O  
ATOM   1870  N   SER A 223      12.517  49.339  44.833  1.00 23.32           N  
ATOM   1871  CA  SER A 223      12.948  50.554  45.517  1.00 23.32           C  
ATOM   1872  C   SER A 223      14.090  50.268  46.486  1.00 23.32           C  
ATOM   1873  CB  SER A 223      11.778  51.190  46.269  1.00 23.32           C  
ATOM   1874  O   SER A 223      14.047  49.287  47.232  1.00 23.32           O  
ATOM   1875  OG  SER A 223      10.859  50.201  46.699  1.00 23.32           O  
ATOM   1876  N   GLU A 224      15.302  50.823  46.211  1.00 25.37           N  
ATOM   1877  CA  GLU A 224      16.115  51.693  47.055  1.00 25.37           C  
ATOM   1878  C   GLU A 224      17.603  51.495  46.779  1.00 25.37           C  
ATOM   1879  CB  GLU A 224      15.817  51.438  48.535  1.00 25.37           C  
ATOM   1880  O   GLU A 224      18.093  50.364  46.767  1.00 25.37           O  
ATOM   1881  CG  GLU A 224      14.664  52.268  49.081  1.00 25.37           C  
ATOM   1882  CD  GLU A 224      14.381  52.007  50.552  1.00 25.37           C  
ATOM   1883  OE1 GLU A 224      13.475  52.658  51.120  1.00 25.37           O  
ATOM   1884  OE2 GLU A 224      15.071  51.146  51.141  1.00 25.37           O  
ATOM   1885  N   GLU A 225      18.331  52.522  46.244  1.00 23.04           N  
ATOM   1886  CA  GLU A 225      19.300  53.600  46.417  1.00 23.04           C  
ATOM   1887  C   GLU A 225      20.633  53.066  46.935  1.00 23.04           C  
ATOM   1888  CB  GLU A 225      18.754  54.666  47.370  1.00 23.04           C  
ATOM   1889  O   GLU A 225      20.676  52.374  47.954  1.00 23.04           O  
ATOM   1890  CG  GLU A 225      18.977  56.093  46.889  1.00 23.04           C  
ATOM   1891  CD  GLU A 225      18.293  57.134  47.762  1.00 23.04           C  
ATOM   1892  OE1 GLU A 225      18.355  58.339  47.430  1.00 23.04           O  
ATOM   1893  OE2 GLU A 225      17.692  56.740  48.786  1.00 23.04           O  
ATOM   1894  N   LYS A 226      21.685  53.150  46.153  1.00 25.14           N  
ATOM   1895  CA  LYS A 226      22.966  53.738  46.533  1.00 25.14           C  
ATOM   1896  C   LYS A 226      23.999  53.567  45.423  1.00 25.14           C  
ATOM   1897  CB  LYS A 226      23.481  53.110  47.829  1.00 25.14           C  
ATOM   1898  O   LYS A 226      24.168  52.470  44.888  1.00 25.14           O  
ATOM   1899  CG  LYS A 226      22.955  53.777  49.092  1.00 25.14           C  
ATOM   1900  CD  LYS A 226      23.616  53.209  50.341  1.00 25.14           C  
ATOM   1901  CE  LYS A 226      23.024  53.809  51.609  1.00 25.14           C  
ATOM   1902  NZ  LYS A 226      23.722  53.314  52.834  1.00 25.14           N  
ATOM   1903  N   GLN A 227      24.358  54.637  44.725  1.00 23.71           N  
ATOM   1904  CA  GLN A 227      25.418  55.606  44.472  1.00 23.71           C  
ATOM   1905  C   GLN A 227      26.776  54.919  44.359  1.00 23.71           C  
ATOM   1906  CB  GLN A 227      25.455  56.664  45.576  1.00 23.71           C  
ATOM   1907  O   GLN A 227      27.183  54.184  45.261  1.00 23.71           O  
ATOM   1908  CG  GLN A 227      25.041  58.053  45.112  1.00 23.71           C  
ATOM   1909  CD  GLN A 227      24.923  59.043  46.255  1.00 23.71           C  
ATOM   1910  NE2 GLN A 227      24.522  60.270  45.938  1.00 23.71           N  
ATOM   1911  OE1 GLN A 227      25.188  58.709  47.414  1.00 23.71           O  
ATOM   1912  N   LYS A 228      27.379  54.893  43.161  1.00 26.72           N  
ATOM   1913  CA  LYS A 228      28.742  55.354  42.913  1.00 26.72           C  
ATOM   1914  C   LYS A 228      29.077  55.303  41.425  1.00 26.72           C  
ATOM   1915  CB  LYS A 228      29.746  54.516  43.706  1.00 26.72           C  
ATOM   1916  O   LYS A 228      28.864  54.280  40.770  1.00 26.72           O  
ATOM   1917  CG  LYS A 228      29.874  54.922  45.166  1.00 26.72           C  
ATOM   1918  CD  LYS A 228      31.001  54.166  45.860  1.00 26.72           C  
ATOM   1919  CE  LYS A 228      31.072  54.504  47.343  1.00 26.72           C  
ATOM   1920  NZ  LYS A 228      32.194  53.788  48.021  1.00 26.72           N  
ATOM   1921  N   ASP A 229      29.102  56.445  40.741  1.00 24.83           N  
ATOM   1922  CA  ASP A 229      29.856  57.299  39.829  1.00 24.83           C  
ATOM   1923  C   ASP A 229      31.000  56.529  39.174  1.00 24.83           C  
ATOM   1924  CB  ASP A 229      30.400  58.525  40.566  1.00 24.83           C  
ATOM   1925  O   ASP A 229      31.713  55.779  39.844  1.00 24.83           O  
ATOM   1926  CG  ASP A 229      29.424  59.688  40.584  1.00 24.83           C  
ATOM   1927  OD1 ASP A 229      28.474  59.699  39.772  1.00 24.83           O  
ATOM   1928  OD2 ASP A 229      29.609  60.603  41.415  1.00 24.83           O  
ATOM   1929  N   PRO A 230      31.497  57.017  37.927  1.00 32.77           N  
ATOM   1930  CA  PRO A 230      31.723  57.030  36.480  1.00 32.77           C  
ATOM   1931  C   PRO A 230      33.199  57.165  36.114  1.00 32.77           C  
ATOM   1932  CB  PRO A 230      30.930  58.252  36.010  1.00 32.77           C  
ATOM   1933  O   PRO A 230      34.020  57.516  36.965  1.00 32.77           O  
ATOM   1934  CG  PRO A 230      31.066  59.245  37.118  1.00 32.77           C  
ATOM   1935  CD  PRO A 230      31.799  58.593  38.255  1.00 32.77           C  
ATOM   1936  N   LEU A 231      33.694  56.377  35.174  1.00 25.09           N  
ATOM   1937  CA  LEU A 231      34.784  56.867  34.337  1.00 25.09           C  
ATOM   1938  C   LEU A 231      34.991  55.960  33.129  1.00 25.09           C  
ATOM   1939  CB  LEU A 231      36.080  56.962  35.147  1.00 25.09           C  
ATOM   1940  O   LEU A 231      35.132  54.744  33.277  1.00 25.09           O  
ATOM   1941  CG  LEU A 231      36.315  58.273  35.898  1.00 25.09           C  
ATOM   1942  CD1 LEU A 231      37.125  58.019  37.165  1.00 25.09           C  
ATOM   1943  CD2 LEU A 231      37.019  59.285  35.001  1.00 25.09           C  
ATOM   1944  N   GLN A 232      34.719  56.462  31.888  1.00 23.22           N  
ATOM   1945  CA  GLN A 232      35.238  57.015  30.641  1.00 23.22           C  
ATOM   1946  C   GLN A 232      36.371  56.156  30.088  1.00 23.22           C  
ATOM   1947  CB  GLN A 232      35.721  58.451  30.850  1.00 23.22           C  
ATOM   1948  O   GLN A 232      37.286  55.778  30.823  1.00 23.22           O  
ATOM   1949  CG  GLN A 232      34.595  59.470  30.953  1.00 23.22           C  
ATOM   1950  CD  GLN A 232      35.083  60.900  30.812  1.00 23.22           C  
ATOM   1951  NE2 GLN A 232      34.157  61.852  30.880  1.00 23.22           N  
ATOM   1952  OE1 GLN A 232      36.281  61.148  30.645  1.00 23.22           O  
ATOM   1953  N   LEU A 233      36.289  55.743  28.819  1.00 23.27           N  
ATOM   1954  CA  LEU A 233      36.756  56.066  27.476  1.00 23.27           C  
ATOM   1955  C   LEU A 233      37.749  55.020  26.980  1.00 23.27           C  
ATOM   1956  CB  LEU A 233      37.404  57.453  27.452  1.00 23.27           C  
ATOM   1957  O   LEU A 233      38.695  54.671  27.689  1.00 23.27           O  
ATOM   1958  CG  LEU A 233      36.499  58.617  27.046  1.00 23.27           C  
ATOM   1959  CD1 LEU A 233      36.741  59.818  27.954  1.00 23.27           C  
ATOM   1960  CD2 LEU A 233      36.730  58.989  25.585  1.00 23.27           C  
ATOM   1961  N   ASN A 234      37.460  54.356  25.886  1.00 23.27           N  
ATOM   1962  CA  ASN A 234      37.979  54.477  24.528  1.00 23.27           C  
ATOM   1963  C   ASN A 234      38.529  53.148  24.018  1.00 23.27           C  
ATOM   1964  CB  ASN A 234      39.058  55.560  24.460  1.00 23.27           C  
ATOM   1965  O   ASN A 234      39.293  52.479  24.716  1.00 23.27           O  
ATOM   1966  CG  ASN A 234      38.497  56.920  24.094  1.00 23.27           C  
ATOM   1967  ND2 ASN A 234      39.344  57.942  24.140  1.00 23.27           N  
ATOM   1968  OD1 ASN A 234      37.313  57.052  23.774  1.00 23.27           O  
ATOM   1969  N   GLY A 235      38.002  52.658  22.931  1.00 23.75           N  
ATOM   1970  CA  GLY A 235      38.599  52.556  21.609  1.00 23.75           C  
ATOM   1971  C   GLY A 235      38.263  51.258  20.901  1.00 23.75           C  
ATOM   1972  O   GLY A 235      38.261  50.191  21.517  1.00 23.75           O  
ATOM   1973  N   LYS A 236      37.467  51.325  19.858  1.00 23.10           N  
ATOM   1974  CA  LYS A 236      37.728  51.239  18.424  1.00 23.10           C  
ATOM   1975  C   LYS A 236      37.381  49.855  17.884  1.00 23.10           C  
ATOM   1976  CB  LYS A 236      39.191  51.567  18.124  1.00 23.10           C  
ATOM   1977  O   LYS A 236      37.766  48.840  18.469  1.00 23.10           O  
ATOM   1978  CG  LYS A 236      39.480  53.056  18.002  1.00 23.10           C  
ATOM   1979  CD  LYS A 236      40.906  53.313  17.533  1.00 23.10           C  
ATOM   1980  CE  LYS A 236      41.214  54.803  17.467  1.00 23.10           C  
ATOM   1981  NZ  LYS A 236      42.608  55.060  16.998  1.00 23.10           N  
ATOM   1982  N   ARG A 237      36.312  49.779  17.118  1.00 23.53           N  
ATOM   1983  CA  ARG A 237      36.172  49.546  15.685  1.00 23.53           C  
ATOM   1984  C   ARG A 237      35.059  48.544  15.398  1.00 23.53           C  
ATOM   1985  CB  ARG A 237      37.491  49.049  15.089  1.00 23.53           C  
ATOM   1986  O   ARG A 237      35.019  47.466  15.994  1.00 23.53           O  
ATOM   1987  CG  ARG A 237      38.459  50.162  14.720  1.00 23.53           C  
ATOM   1988  CD  ARG A 237      39.655  49.634  13.941  1.00 23.53           C  
ATOM   1989  NE  ARG A 237      40.768  50.579  13.957  1.00 23.53           N  
ATOM   1990  NH1 ARG A 237      42.045  49.418  12.421  1.00 23.53           N  
ATOM   1991  NH2 ARG A 237      42.828  51.374  13.325  1.00 23.53           N  
ATOM   1992  CZ  ARG A 237      41.878  50.455  13.234  1.00 23.53           C  
ATOM   1993  N   LYS A 238      33.834  48.943  14.932  1.00 22.29           N  
ATOM   1994  CA  LYS A 238      32.789  48.541  13.995  1.00 22.29           C  
ATOM   1995  C   LYS A 238      33.389  48.059  12.677  1.00 22.29           C  
ATOM   1996  CB  LYS A 238      31.824  49.699  13.739  1.00 22.29           C  
ATOM   1997  O   LYS A 238      34.381  48.614  12.200  1.00 22.29           O  
ATOM   1998  CG  LYS A 238      30.774  49.881  14.825  1.00 22.29           C  
ATOM   1999  CD  LYS A 238      29.775  50.972  14.460  1.00 22.29           C  
ATOM   2000  CE  LYS A 238      28.767  51.206  15.577  1.00 22.29           C  
ATOM   2001  NZ  LYS A 238      27.771  52.257  15.214  1.00 22.29           N  
ATOM   2002  N   PRO A 239      32.566  47.268  11.897  1.00 32.95           N  
ATOM   2003  CA  PRO A 239      32.103  46.051  11.227  1.00 32.95           C  
ATOM   2004  C   PRO A 239      32.023  46.206   9.710  1.00 32.95           C  
ATOM   2005  CB  PRO A 239      30.713  45.825  11.827  1.00 32.95           C  
ATOM   2006  O   PRO A 239      32.133  47.320   9.193  1.00 32.95           O  
ATOM   2007  CG  PRO A 239      30.168  47.198  12.055  1.00 32.95           C  
ATOM   2008  CD  PRO A 239      31.242  48.197  11.732  1.00 32.95           C  
ATOM   2009  N   SER A 240      32.389  45.214   8.951  1.00 23.09           N  
ATOM   2010  CA  SER A 240      31.916  45.297   7.573  1.00 23.09           C  
ATOM   2011  C   SER A 240      31.568  43.918   7.024  1.00 23.09           C  
ATOM   2012  CB  SER A 240      32.970  45.958   6.683  1.00 23.09           C  
ATOM   2013  O   SER A 240      32.276  42.943   7.284  1.00 23.09           O  
ATOM   2014  OG  SER A 240      34.197  45.251   6.747  1.00 23.09           O  
ATOM   2015  N   VAL A 241      30.289  43.638   6.553  1.00 24.71           N  
ATOM   2016  CA  VAL A 241      29.353  43.380   5.464  1.00 24.71           C  
ATOM   2017  C   VAL A 241      30.124  43.125   4.170  1.00 24.71           C  
ATOM   2018  CB  VAL A 241      28.366  44.553   5.274  1.00 24.71           C  
ATOM   2019  O   VAL A 241      31.049  43.868   3.835  1.00 24.71           O  
ATOM   2020  CG1 VAL A 241      27.294  44.195   4.245  1.00 24.71           C  
ATOM   2021  CG2 VAL A 241      27.725  44.931   6.608  1.00 24.71           C  
ATOM   2022  N   GLN A 242      29.802  42.022   3.426  1.00 24.08           N  
ATOM   2023  CA  GLN A 242      29.224  42.014   2.087  1.00 24.08           C  
ATOM   2024  C   GLN A 242      29.724  40.820   1.279  1.00 24.08           C  
ATOM   2025  CB  GLN A 242      29.549  43.316   1.354  1.00 24.08           C  
ATOM   2026  O   GLN A 242      30.924  40.541   1.250  1.00 24.08           O  
ATOM   2027  CG  GLN A 242      28.501  44.405   1.540  1.00 24.08           C  
ATOM   2028  CD  GLN A 242      28.723  45.596   0.627  1.00 24.08           C  
ATOM   2029  NE2 GLN A 242      27.641  46.285   0.278  1.00 24.08           N  
ATOM   2030  OE1 GLN A 242      29.856  45.895   0.238  1.00 24.08           O  
ATOM   2031  N   TYR A 243      28.792  39.971   0.688  1.00 20.79           N  
ATOM   2032  CA  TYR A 243      28.147  39.470  -0.521  1.00 20.79           C  
ATOM   2033  C   TYR A 243      28.931  39.873  -1.764  1.00 20.79           C  
ATOM   2034  CB  TYR A 243      26.710  39.990  -0.619  1.00 20.79           C  
ATOM   2035  O   TYR A 243      29.356  41.024  -1.891  1.00 20.79           O  
ATOM   2036  CG  TYR A 243      25.663  38.923  -0.412  1.00 20.79           C  
ATOM   2037  CD1 TYR A 243      25.215  38.144  -1.476  1.00 20.79           C  
ATOM   2038  CD2 TYR A 243      25.119  38.692   0.847  1.00 20.79           C  
ATOM   2039  CE1 TYR A 243      24.248  37.161  -1.291  1.00 20.79           C  
ATOM   2040  CE2 TYR A 243      24.152  37.712   1.044  1.00 20.79           C  
ATOM   2041  OH  TYR A 243      22.767  35.980   0.160  1.00 20.79           O  
ATOM   2042  CZ  TYR A 243      23.724  36.952  -0.029  1.00 20.79           C  
ATOM   2043  N   GLU A 244      29.315  38.986  -2.723  1.00 24.95           N  
ATOM   2044  CA  GLU A 244      29.131  38.522  -4.095  1.00 24.95           C  
ATOM   2045  C   GLU A 244      30.354  38.833  -4.952  1.00 24.95           C  
ATOM   2046  CB  GLU A 244      27.881  39.153  -4.714  1.00 24.95           C  
ATOM   2047  O   GLU A 244      30.878  39.948  -4.914  1.00 24.95           O  
ATOM   2048  CG  GLU A 244      26.657  38.249  -4.685  1.00 24.95           C  
ATOM   2049  CD  GLU A 244      25.400  38.924  -5.211  1.00 24.95           C  
ATOM   2050  OE1 GLU A 244      24.365  38.239  -5.372  1.00 24.95           O  
ATOM   2051  OE2 GLU A 244      25.452  40.148  -5.466  1.00 24.95           O  
ATOM   2052  N   GLN A 245      30.979  37.917  -5.754  1.00 23.98           N  
ATOM   2053  CA  GLN A 245      31.307  38.004  -7.173  1.00 23.98           C  
ATOM   2054  C   GLN A 245      32.301  36.918  -7.576  1.00 23.98           C  
ATOM   2055  CB  GLN A 245      31.872  39.384  -7.510  1.00 23.98           C  
ATOM   2056  O   GLN A 245      33.301  36.699  -6.889  1.00 23.98           O  
ATOM   2057  CG  GLN A 245      30.805  40.433  -7.794  1.00 23.98           C  
ATOM   2058  CD  GLN A 245      31.387  41.815  -8.024  1.00 23.98           C  
ATOM   2059  NE2 GLN A 245      30.517  42.803  -8.201  1.00 23.98           N  
ATOM   2060  OE1 GLN A 245      32.609  41.994  -8.040  1.00 23.98           O  
ATOM   2061  N   GLN A 246      31.950  36.023  -8.627  1.00 25.15           N  
ATOM   2062  CA  GLN A 246      32.470  36.117  -9.987  1.00 25.15           C  
ATOM   2063  C   GLN A 246      32.656  34.733 -10.602  1.00 25.15           C  
ATOM   2064  CB  GLN A 246      33.795  36.881 -10.004  1.00 25.15           C  
ATOM   2065  O   GLN A 246      33.273  33.856  -9.995  1.00 25.15           O  
ATOM   2066  CG  GLN A 246      33.632  38.395 -10.026  1.00 25.15           C  
ATOM   2067  CD  GLN A 246      34.959  39.127 -10.102  1.00 25.15           C  
ATOM   2068  NE2 GLN A 246      34.908  40.454 -10.046  1.00 25.15           N  
ATOM   2069  OE1 GLN A 246      36.021  38.506 -10.209  1.00 25.15           O  
ATOM   2070  N   VAL A 247      31.869  34.334 -11.678  1.00 22.89           N  
ATOM   2071  CA  VAL A 247      31.812  33.913 -13.074  1.00 22.89           C  
ATOM   2072  C   VAL A 247      32.945  34.569 -13.859  1.00 22.89           C  
ATOM   2073  CB  VAL A 247      30.449  34.259 -13.716  1.00 22.89           C  
ATOM   2074  O   VAL A 247      33.176  35.775 -13.738  1.00 22.89           O  
ATOM   2075  CG1 VAL A 247      30.424  33.845 -15.186  1.00 22.89           C  
ATOM   2076  CG2 VAL A 247      29.313  33.586 -12.949  1.00 22.89           C  
ATOM   2077  N   GLN A 248      33.946  33.829 -14.579  1.00 24.87           N  
ATOM   2078  CA  GLN A 248      34.434  33.432 -15.895  1.00 24.87           C  
ATOM   2079  C   GLN A 248      35.731  34.157 -16.243  1.00 24.87           C  
ATOM   2080  CB  GLN A 248      33.376  33.707 -16.966  1.00 24.87           C  
ATOM   2081  O   GLN A 248      35.826  35.377 -16.094  1.00 24.87           O  
ATOM   2082  CG  GLN A 248      32.312  32.623 -17.071  1.00 24.87           C  
ATOM   2083  CD  GLN A 248      31.316  32.884 -18.186  1.00 24.87           C  
ATOM   2084  NE2 GLN A 248      30.274  32.064 -18.254  1.00 24.87           N  
ATOM   2085  OE1 GLN A 248      31.483  33.817 -18.979  1.00 24.87           O  
ATOM   2086  N   LYS A 249      36.832  33.486 -16.618  1.00 25.46           N  
ATOM   2087  CA  LYS A 249      37.716  33.705 -17.760  1.00 25.46           C  
ATOM   2088  C   LYS A 249      38.652  32.517 -17.965  1.00 25.46           C  
ATOM   2089  CB  LYS A 249      38.529  34.986 -17.572  1.00 25.46           C  
ATOM   2090  O   LYS A 249      39.326  32.082 -17.030  1.00 25.46           O  
ATOM   2091  CG  LYS A 249      37.954  36.196 -18.294  1.00 25.46           C  
ATOM   2092  CD  LYS A 249      38.824  37.431 -18.096  1.00 25.46           C  
ATOM   2093  CE  LYS A 249      38.211  38.659 -18.756  1.00 25.46           C  
ATOM   2094  NZ  LYS A 249      39.084  39.861 -18.607  1.00 25.46           N  
ATOM   2095  N   LYS A 250      38.479  31.728 -19.131  1.00 25.28           N  
ATOM   2096  CA  LYS A 250      38.959  31.549 -20.498  1.00 25.28           C  
ATOM   2097  C   LYS A 250      40.196  30.656 -20.534  1.00 25.28           C  
ATOM   2098  CB  LYS A 250      39.271  32.902 -21.139  1.00 25.28           C  
ATOM   2099  O   LYS A 250      41.143  30.868 -19.773  1.00 25.28           O  
ATOM   2100  CG  LYS A 250      38.135  33.465 -21.980  1.00 25.28           C  
ATOM   2101  CD  LYS A 250      38.538  34.763 -22.668  1.00 25.28           C  
ATOM   2102  CE  LYS A 250      37.390  35.347 -23.479  1.00 25.28           C  
ATOM   2103  NZ  LYS A 250      37.808  36.567 -24.232  1.00 25.28           N  
ATOM   2104  N   GLN A 251      40.103  29.503 -21.302  1.00 24.19           N  
ATOM   2105  CA  GLN A 251      40.395  28.832 -22.565  1.00 24.19           C  
ATOM   2106  C   GLN A 251      41.873  28.956 -22.924  1.00 24.19           C  
ATOM   2107  CB  GLN A 251      39.531  29.405 -23.689  1.00 24.19           C  
ATOM   2108  O   GLN A 251      42.450  30.041 -22.835  1.00 24.19           O  
ATOM   2109  CG  GLN A 251      38.110  28.858 -23.713  1.00 24.19           C  
ATOM   2110  CD  GLN A 251      37.277  29.437 -24.841  1.00 24.19           C  
ATOM   2111  NE2 GLN A 251      35.977  29.167 -24.817  1.00 24.19           N  
ATOM   2112  OE1 GLN A 251      37.798  30.122 -25.727  1.00 24.19           O  
ATOM   2113  N   GLN A 252      42.597  27.819 -23.140  1.00 25.65           N  
ATOM   2114  CA  GLN A 252      43.186  27.294 -24.367  1.00 25.65           C  
ATOM   2115  C   GLN A 252      44.362  26.371 -24.063  1.00 25.65           C  
ATOM   2116  CB  GLN A 252      43.638  28.437 -25.278  1.00 25.65           C  
ATOM   2117  O   GLN A 252      45.238  26.714 -23.266  1.00 25.65           O  
ATOM   2118  CG  GLN A 252      42.546  28.955 -26.204  1.00 25.65           C  
ATOM   2119  CD  GLN A 252      43.022  30.083 -27.100  1.00 25.65           C  
ATOM   2120  NE2 GLN A 252      42.096  30.682 -27.841  1.00 25.65           N  
ATOM   2121  OE1 GLN A 252      44.212  30.413 -27.126  1.00 25.65           O  
ATOM   2122  N   THR A 253      44.261  25.136 -24.480  1.00 25.15           N  
ATOM   2123  CA  THR A 253      45.059  24.482 -25.511  1.00 25.15           C  
ATOM   2124  C   THR A 253      44.769  22.984 -25.551  1.00 25.15           C  
ATOM   2125  CB  THR A 253      46.565  24.709 -25.280  1.00 25.15           C  
ATOM   2126  O   THR A 253      44.673  22.337 -24.506  1.00 25.15           O  
ATOM   2127  CG2 THR A 253      46.965  26.139 -25.630  1.00 25.15           C  
ATOM   2128  OG1 THR A 253      46.874  24.462 -23.903  1.00 25.15           O  
ATOM   2129  N   ASN A 254      44.088  22.493 -26.656  1.00 24.82           N  
ATOM   2130  CA  ASN A 254      44.303  21.788 -27.915  1.00 24.82           C  
ATOM   2131  C   ASN A 254      44.841  20.379 -27.684  1.00 24.82           C  
ATOM   2132  CB  ASN A 254      45.253  22.578 -28.817  1.00 24.82           C  
ATOM   2133  O   ASN A 254      45.780  20.188 -26.909  1.00 24.82           O  
ATOM   2134  CG  ASN A 254      44.528  23.577 -29.697  1.00 24.82           C  
ATOM   2135  ND2 ASN A 254      45.281  24.472 -30.325  1.00 24.82           N  
ATOM   2136  OD1 ASN A 254      43.299  23.545 -29.811  1.00 24.82           O  
ATOM   2137  N   GLN A 255      44.077  19.329 -28.109  1.00 25.81           N  
ATOM   2138  CA  GLN A 255      44.213  18.460 -29.273  1.00 25.81           C  
ATOM   2139  C   GLN A 255      44.234  16.990 -28.863  1.00 25.81           C  
ATOM   2140  CB  GLN A 255      45.480  18.805 -30.057  1.00 25.81           C  
ATOM   2141  O   GLN A 255      44.954  16.610 -27.937  1.00 25.81           O  
ATOM   2142  CG  GLN A 255      45.313  19.982 -31.008  1.00 25.81           C  
ATOM   2143  CD  GLN A 255      46.551  20.238 -31.847  1.00 25.81           C  
ATOM   2144  NE2 GLN A 255      46.538  21.329 -32.607  1.00 25.81           N  
ATOM   2145  OE1 GLN A 255      47.513  19.464 -31.812  1.00 25.81           O  
ATOM   2146  N   SER A 256      43.215  16.164 -29.262  1.00 25.33           N  
ATOM   2147  CA  SER A 256      43.082  14.783 -29.714  1.00 25.33           C  
ATOM   2148  C   SER A 256      44.208  14.403 -30.669  1.00 25.33           C  
ATOM   2149  CB  SER A 256      41.730  14.570 -30.397  1.00 25.33           C  
ATOM   2150  O   SER A 256      44.718  15.250 -31.405  1.00 25.33           O  
ATOM   2151  OG  SER A 256      40.666  14.836 -29.499  1.00 25.33           O  
ATOM   2152  N   PRO A 257      44.468  13.083 -30.850  1.00 32.10           N  
ATOM   2153  CA  PRO A 257      43.891  12.199 -31.866  1.00 32.10           C  
ATOM   2154  C   PRO A 257      43.964  10.725 -31.475  1.00 32.10           C  
ATOM   2155  CB  PRO A 257      44.748  12.479 -33.103  1.00 32.10           C  
ATOM   2156  O   PRO A 257      44.712  10.359 -30.565  1.00 32.10           O  
ATOM   2157  CG  PRO A 257      46.117  12.749 -32.568  1.00 32.10           C  
ATOM   2158  CD  PRO A 257      46.052  12.742 -31.067  1.00 32.10           C  
ATOM   2159  N   ALA A 258      42.864   9.832 -31.884  1.00 25.34           N  
ATOM   2160  CA  ALA A 258      42.568   8.784 -32.858  1.00 25.34           C  
ATOM   2161  C   ALA A 258      43.525   7.606 -32.704  1.00 25.34           C  
ATOM   2162  CB  ALA A 258      42.639   9.342 -34.278  1.00 25.34           C  
ATOM   2163  O   ALA A 258      44.725   7.796 -32.493  1.00 25.34           O  
ATOM   2164  N   GLN A 259      43.040   6.342 -32.583  1.00 26.42           N  
ATOM   2165  CA  GLN A 259      42.902   5.127 -33.379  1.00 26.42           C  
ATOM   2166  C   GLN A 259      44.191   4.311 -33.366  1.00 26.42           C  
ATOM   2167  CB  GLN A 259      42.512   5.470 -34.818  1.00 26.42           C  
ATOM   2168  O   GLN A 259      45.268   4.837 -33.654  1.00 26.42           O  
ATOM   2169  CG  GLN A 259      41.018   5.693 -35.014  1.00 26.42           C  
ATOM   2170  CD  GLN A 259      40.651   5.970 -36.460  1.00 26.42           C  
ATOM   2171  NE2 GLN A 259      39.377   5.790 -36.793  1.00 26.42           N  
ATOM   2172  OE1 GLN A 259      41.504   6.344 -37.270  1.00 26.42           O  
ATOM   2173  N   ARG A 260      44.161   3.119 -32.789  1.00 25.98           N  
ATOM   2174  CA  ARG A 260      44.788   1.964 -33.423  1.00 25.98           C  
ATOM   2175  C   ARG A 260      44.327   0.664 -32.772  1.00 25.98           C  
ATOM   2176  CB  ARG A 260      46.313   2.073 -33.352  1.00 25.98           C  
ATOM   2177  O   ARG A 260      44.376   0.525 -31.548  1.00 25.98           O  
ATOM   2178  CG  ARG A 260      46.945   2.689 -34.590  1.00 25.98           C  
ATOM   2179  CD  ARG A 260      48.464   2.607 -34.548  1.00 25.98           C  
ATOM   2180  NE  ARG A 260      49.084   3.690 -35.306  1.00 25.98           N  
ATOM   2181  NH1 ARG A 260      51.120   2.628 -35.556  1.00 25.98           N  
ATOM   2182  NH2 ARG A 260      50.794   4.715 -36.446  1.00 25.98           N  
ATOM   2183  CZ  ARG A 260      50.331   3.675 -35.767  1.00 25.98           C  
ATOM   2184  N   GLN A 261      43.362  -0.128 -33.352  1.00 24.90           N  
ATOM   2185  CA  GLN A 261      43.187  -1.466 -33.907  1.00 24.90           C  
ATOM   2186  C   GLN A 261      44.531  -2.165 -34.094  1.00 24.90           C  
ATOM   2187  CB  GLN A 261      42.438  -1.402 -35.239  1.00 24.90           C  
ATOM   2188  O   GLN A 261      45.485  -1.563 -34.591  1.00 24.90           O  
ATOM   2189  CG  GLN A 261      40.929  -1.554 -35.104  1.00 24.90           C  
ATOM   2190  CD  GLN A 261      40.212  -1.504 -36.440  1.00 24.90           C  
ATOM   2191  NE2 GLN A 261      38.896  -1.683 -36.414  1.00 24.90           N  
ATOM   2192  OE1 GLN A 261      40.836  -1.305 -37.487  1.00 24.90           O  
ATOM   2193  N   ILE A 262      44.736  -3.385 -33.541  1.00 24.49           N  
ATOM   2194  CA  ILE A 262      44.930  -4.712 -34.118  1.00 24.49           C  
ATOM   2195  C   ILE A 262      46.044  -5.441 -33.372  1.00 24.49           C  
ATOM   2196  CB  ILE A 262      45.258  -4.630 -35.626  1.00 24.49           C  
ATOM   2197  O   ILE A 262      47.117  -4.879 -33.142  1.00 24.49           O  
ATOM   2198  CG1 ILE A 262      44.173  -3.840 -36.366  1.00 24.49           C  
ATOM   2199  CG2 ILE A 262      45.417  -6.032 -36.220  1.00 24.49           C  
ATOM   2200  CD1 ILE A 262      44.436  -3.675 -37.857  1.00 24.49           C  
ATOM   2201  N   GLN A 263      45.775  -6.593 -32.708  1.00 25.05           N  
ATOM   2202  CA  GLN A 263      46.229  -7.906 -33.154  1.00 25.05           C  
ATOM   2203  C   GLN A 263      46.663  -8.768 -31.972  1.00 25.05           C  
ATOM   2204  CB  GLN A 263      47.379  -7.766 -34.152  1.00 25.05           C  
ATOM   2205  O   GLN A 263      47.483  -8.344 -31.155  1.00 25.05           O  
ATOM   2206  CG  GLN A 263      46.925  -7.656 -35.602  1.00 25.05           C  
ATOM   2207  CD  GLN A 263      48.083  -7.492 -36.568  1.00 25.05           C  
ATOM   2208  NE2 GLN A 263      47.776  -7.101 -37.801  1.00 25.05           N  
ATOM   2209  OE1 GLN A 263      49.244  -7.714 -36.211  1.00 25.05           O  
ATOM   2210  N   ALA A 264      45.867  -9.750 -31.531  1.00 25.76           N  
ATOM   2211  CA  ALA A 264      46.180 -11.150 -31.258  1.00 25.76           C  
ATOM   2212  C   ALA A 264      47.001 -11.760 -32.391  1.00 25.76           C  
ATOM   2213  CB  ALA A 264      44.898 -11.950 -31.044  1.00 25.76           C  
ATOM   2214  O   ALA A 264      46.832 -11.391 -33.556  1.00 25.76           O  
ATOM   2215  N   PRO A 265      47.869 -12.749 -32.013  1.00 32.52           N  
ATOM   2216  CA  PRO A 265      47.622 -14.192 -32.049  1.00 32.52           C  
ATOM   2217  C   PRO A 265      48.622 -14.983 -31.209  1.00 32.52           C  
ATOM   2218  CB  PRO A 265      47.762 -14.537 -33.533  1.00 32.52           C  
ATOM   2219  O   PRO A 265      49.614 -14.424 -30.734  1.00 32.52           O  
ATOM   2220  CG  PRO A 265      48.823 -13.615 -34.041  1.00 32.52           C  
ATOM   2221  CD  PRO A 265      49.192 -12.662 -32.942  1.00 32.52           C  
ATOM   2222  N   ALA A 266      48.093 -16.116 -30.591  1.00 24.99           N  
ATOM   2223  CA  ALA A 266      48.143 -17.566 -30.759  1.00 24.99           C  
ATOM   2224  C   ALA A 266      49.291 -18.171 -29.957  1.00 24.99           C  
ATOM   2225  CB  ALA A 266      48.280 -17.926 -32.236  1.00 24.99           C  
ATOM   2226  O   ALA A 266      50.397 -17.626 -29.936  1.00 24.99           O  
ATOM   2227  N   GLN A 267      49.010 -19.199 -29.143  1.00 27.96           N  
ATOM   2228  CA  GLN A 267      49.130 -20.635 -28.914  1.00 27.96           C  
ATOM   2229  C   GLN A 267      50.587 -21.038 -28.701  1.00 27.96           C  
ATOM   2230  CB  GLN A 267      48.535 -21.417 -30.086  1.00 27.96           C  
ATOM   2231  O   GLN A 267      51.464 -20.648 -29.475  1.00 27.96           O  
ATOM   2232  CG  GLN A 267      47.013 -21.407 -30.122  1.00 27.96           C  
ATOM   2233  CD  GLN A 267      46.443 -22.397 -31.121  1.00 27.96           C  
ATOM   2234  NE2 GLN A 267      45.165 -22.726 -30.966  1.00 27.96           N  
ATOM   2235  OE1 GLN A 267      47.145 -22.862 -32.024  1.00 27.96           O  
ATOM   2236  N   ASN A 268      50.870 -21.707 -27.587  1.00 25.62           N  
ATOM   2237  CA  ASN A 268      51.672 -22.924 -27.508  1.00 25.62           C  
ATOM   2238  C   ASN A 268      51.517 -23.610 -26.153  1.00 25.62           C  
ATOM   2239  CB  ASN A 268      53.145 -22.616 -27.782  1.00 25.62           C  
ATOM   2240  O   ASN A 268      51.658 -22.970 -25.109  1.00 25.62           O  
ATOM   2241  CG  ASN A 268      53.518 -22.799 -29.240  1.00 25.62           C  
ATOM   2242  ND2 ASN A 268      54.710 -22.345 -29.608  1.00 25.62           N  
ATOM   2243  OD1 ASN A 268      52.741 -23.343 -30.029  1.00 25.62           O  
ATOM   2244  N   GLN A 269      50.882 -24.782 -26.094  1.00 26.38           N  
ATOM   2245  CA  GLN A 269      50.949 -26.190 -25.715  1.00 26.38           C  
ATOM   2246  C   GLN A 269      52.361 -26.578 -25.285  1.00 26.38           C  
ATOM   2247  CB  GLN A 269      50.490 -27.079 -26.872  1.00 26.38           C  
ATOM   2248  O   GLN A 269      53.340 -26.181 -25.921  1.00 26.38           O  
ATOM   2249  CG  GLN A 269      48.976 -27.163 -27.019  1.00 26.38           C  
ATOM   2250  CD  GLN A 269      48.545 -28.134 -28.102  1.00 26.38           C  
ATOM   2251  NE2 GLN A 269      47.246 -28.179 -28.376  1.00 26.38           N  
ATOM   2252  OE1 GLN A 269      49.373 -28.837 -28.690  1.00 26.38           O  
ATOM   2253  N   THR A 270      52.538 -27.285 -24.130  1.00 26.31           N  
ATOM   2254  CA  THR A 270      52.882 -28.663 -23.794  1.00 26.31           C  
ATOM   2255  C   THR A 270      53.549 -28.735 -22.423  1.00 26.31           C  
ATOM   2256  CB  THR A 270      53.813 -29.280 -24.854  1.00 26.31           C  
ATOM   2257  O   THR A 270      54.394 -27.901 -22.094  1.00 26.31           O  
ATOM   2258  CG2 THR A 270      53.015 -29.853 -26.020  1.00 26.31           C  
ATOM   2259  OG1 THR A 270      54.702 -28.271 -25.347  1.00 26.31           O  
ATOM   2260  N   GLN A 271      53.020 -29.668 -21.524  1.00 28.36           N  
ATOM   2261  CA  GLN A 271      53.201 -31.035 -21.046  1.00 28.36           C  
ATOM   2262  C   GLN A 271      53.774 -31.051 -19.632  1.00 28.36           C  
ATOM   2263  CB  GLN A 271      54.114 -31.818 -21.992  1.00 28.36           C  
ATOM   2264  O   GLN A 271      54.719 -30.319 -19.331  1.00 28.36           O  
ATOM   2265  CG  GLN A 271      53.389 -32.417 -23.189  1.00 28.36           C  
ATOM   2266  CD  GLN A 271      54.299 -33.256 -24.067  1.00 28.36           C  
ATOM   2267  NE2 GLN A 271      53.752 -33.782 -25.157  1.00 28.36           N  
ATOM   2268  OE1 GLN A 271      55.485 -33.428 -23.768  1.00 28.36           O  
ATOM   2269  N   SER A 272      53.161 -31.847 -18.689  1.00 25.66           N  
ATOM   2270  CA  SER A 272      53.172 -33.147 -18.026  1.00 25.66           C  
ATOM   2271  C   SER A 272      53.920 -33.083 -16.698  1.00 25.66           C  
ATOM   2272  CB  SER A 272      53.808 -34.204 -18.928  1.00 25.66           C  
ATOM   2273  O   SER A 272      54.970 -32.445 -16.601  1.00 25.66           O  
ATOM   2274  OG  SER A 272      55.133 -33.839 -19.275  1.00 25.66           O  
ATOM   2275  N   ASN A 273      53.243 -33.510 -15.614  1.00 27.50           N  
ATOM   2276  CA  ASN A 273      53.693 -34.596 -14.750  1.00 27.50           C  
ATOM   2277  C   ASN A 273      52.745 -34.805 -13.573  1.00 27.50           C  
ATOM   2278  CB  ASN A 273      55.113 -34.329 -14.247  1.00 27.50           C  
ATOM   2279  O   ASN A 273      52.394 -33.851 -12.876  1.00 27.50           O  
ATOM   2280  CG  ASN A 273      56.173 -34.957 -15.130  1.00 27.50           C  
ATOM   2281  ND2 ASN A 273      57.430 -34.601 -14.893  1.00 27.50           N  
ATOM   2282  OD1 ASN A 273      55.865 -35.756 -16.018  1.00 27.50           O  
ATOM   2283  N   GLN A 274      52.023 -35.976 -13.463  1.00 27.31           N  
ATOM   2284  CA  GLN A 274      51.640 -37.180 -12.733  1.00 27.31           C  
ATOM   2285  C   GLN A 274      52.413 -37.296 -11.422  1.00 27.31           C  
ATOM   2286  CB  GLN A 274      51.871 -38.425 -13.590  1.00 27.31           C  
ATOM   2287  O   GLN A 274      53.636 -37.139 -11.400  1.00 27.31           O  
ATOM   2288  CG  GLN A 274      50.829 -38.621 -14.683  1.00 27.31           C  
ATOM   2289  CD  GLN A 274      50.954 -39.962 -15.380  1.00 27.31           C  
ATOM   2290  NE2 GLN A 274      50.090 -40.204 -16.360  1.00 27.31           N  
ATOM   2291  OE1 GLN A 274      51.820 -40.774 -15.042  1.00 27.31           O  
ATOM   2292  N   GLY A 275      51.728 -37.389 -10.240  1.00 25.39           N  
ATOM   2293  CA  GLY A 275      51.939 -38.385  -9.202  1.00 25.39           C  
ATOM   2294  C   GLY A 275      50.875 -38.353  -8.120  1.00 25.39           C  
ATOM   2295  O   GLY A 275      50.474 -37.279  -7.669  1.00 25.39           O  
ATOM   2296  N   ARG A 276      49.957 -39.393  -8.040  1.00 26.26           N  
ATOM   2297  CA  ARG A 276      49.444 -40.546  -7.306  1.00 26.26           C  
ATOM   2298  C   ARG A 276      49.505 -40.308  -5.801  1.00 26.26           C  
ATOM   2299  CB  ARG A 276      50.229 -41.808  -7.669  1.00 26.26           C  
ATOM   2300  O   ARG A 276      50.558 -39.960  -5.264  1.00 26.26           O  
ATOM   2301  CG  ARG A 276      49.360 -42.952  -8.166  1.00 26.26           C  
ATOM   2302  CD  ARG A 276      50.194 -44.160  -8.568  1.00 26.26           C  
ATOM   2303  NE  ARG A 276      49.414 -45.121  -9.343  1.00 26.26           N  
ATOM   2304  NH1 ARG A 276      50.885 -46.875  -9.039  1.00 26.26           N  
ATOM   2305  NH2 ARG A 276      48.975 -47.176 -10.270  1.00 26.26           N  
ATOM   2306  CZ  ARG A 276      49.760 -46.388  -9.549  1.00 26.26           C  
ATOM   2307  N   ALA A 277      48.343 -40.336  -5.043  1.00 26.91           N  
ATOM   2308  CA  ALA A 277      47.416 -40.638  -3.956  1.00 26.91           C  
ATOM   2309  C   ALA A 277      48.166 -41.079  -2.702  1.00 26.91           C  
ATOM   2310  CB  ALA A 277      46.425 -41.716  -4.386  1.00 26.91           C  
ATOM   2311  O   ALA A 277      49.235 -41.687  -2.793  1.00 26.91           O  
ATOM   2312  N   PRO A 278      47.454 -41.070  -1.512  1.00 27.44           N  
ATOM   2313  CA  PRO A 278      46.440 -41.991  -0.995  1.00 27.44           C  
ATOM   2314  C   PRO A 278      45.576 -41.365   0.097  1.00 27.44           C  
ATOM   2315  CB  PRO A 278      47.268 -43.151  -0.437  1.00 27.44           C  
ATOM   2316  O   PRO A 278      45.932 -40.320   0.648  1.00 27.44           O  
ATOM   2317  CG  PRO A 278      48.518 -42.514   0.079  1.00 27.44           C  
ATOM   2318  CD  PRO A 278      48.496 -41.057  -0.284  1.00 27.44           C  
ATOM   2319  N   SER A 279      44.212 -41.454   0.024  1.00 26.18           N  
ATOM   2320  CA  SER A 279      43.172 -41.546   1.043  1.00 26.18           C  
ATOM   2321  C   SER A 279      43.465 -42.668   2.033  1.00 26.18           C  
ATOM   2322  CB  SER A 279      41.805 -41.770   0.396  1.00 26.18           C  
ATOM   2323  O   SER A 279      44.072 -43.679   1.671  1.00 26.18           O  
ATOM   2324  OG  SER A 279      41.938 -41.993  -0.998  1.00 26.18           O  
ATOM   2325  N   PRO A 280      42.769 -42.716   3.277  1.00 37.16           N  
ATOM   2326  CA  PRO A 280      41.601 -42.355   4.083  1.00 37.16           C  
ATOM   2327  C   PRO A 280      41.843 -42.523   5.581  1.00 37.16           C  
ATOM   2328  CB  PRO A 280      40.521 -43.322   3.592  1.00 37.16           C  
ATOM   2329  O   PRO A 280      42.975 -42.772   6.003  1.00 37.16           O  
ATOM   2330  CG  PRO A 280      41.256 -44.583   3.269  1.00 37.16           C  
ATOM   2331  CD  PRO A 280      42.729 -44.328   3.417  1.00 37.16           C  
ATOM   2332  N   PRO A 281      40.803 -42.281   6.589  1.00 28.45           N  
ATOM   2333  CA  PRO A 281      39.614 -43.110   6.806  1.00 28.45           C  
ATOM   2334  C   PRO A 281      38.498 -42.362   7.532  1.00 28.45           C  
ATOM   2335  CB  PRO A 281      40.141 -44.266   7.659  1.00 28.45           C  
ATOM   2336  O   PRO A 281      38.713 -41.251   8.024  1.00 28.45           O  
ATOM   2337  CG  PRO A 281      41.198 -43.654   8.521  1.00 28.45           C  
ATOM   2338  CD  PRO A 281      41.395 -42.228   8.094  1.00 28.45           C  
ATOM   2339  N   GLN A 282      37.274 -42.489   7.035  1.00 27.83           N  
ATOM   2340  CA  GLN A 282      35.855 -42.712   7.289  1.00 27.83           C  
ATOM   2341  C   GLN A 282      35.649 -43.630   8.490  1.00 27.83           C  
ATOM   2342  CB  GLN A 282      35.173 -43.302   6.054  1.00 27.83           C  
ATOM   2343  O   GLN A 282      36.193 -44.736   8.533  1.00 27.83           O  
ATOM   2344  CG  GLN A 282      34.896 -42.282   4.958  1.00 27.83           C  
ATOM   2345  CD  GLN A 282      34.080 -42.856   3.815  1.00 27.83           C  
ATOM   2346  NE2 GLN A 282      33.520 -41.980   2.988  1.00 27.83           N  
ATOM   2347  OE1 GLN A 282      33.955 -44.077   3.675  1.00 27.83           O  
ATOM   2348  N   ASN A 283      35.283 -43.074   9.605  1.00 26.35           N  
ATOM   2349  CA  ASN A 283      34.641 -43.686  10.763  1.00 26.35           C  
ATOM   2350  C   ASN A 283      33.135 -43.435  10.767  1.00 26.35           C  
ATOM   2351  CB  ASN A 283      35.268 -43.170  12.060  1.00 26.35           C  
ATOM   2352  O   ASN A 283      32.693 -42.285  10.768  1.00 26.35           O  
ATOM   2353  CG  ASN A 283      36.365 -44.079  12.579  1.00 26.35           C  
ATOM   2354  ND2 ASN A 283      37.048 -43.642  13.631  1.00 26.35           N  
ATOM   2355  OD1 ASN A 283      36.597 -45.164  12.039  1.00 26.35           O  
ATOM   2356  N   GLN A 284      32.309 -44.415  10.291  1.00 23.63           N  
ATOM   2357  CA  GLN A 284      31.049 -45.141  10.407  1.00 23.63           C  
ATOM   2358  C   GLN A 284      30.859 -45.691  11.817  1.00 23.63           C  
ATOM   2359  CB  GLN A 284      30.987 -46.278   9.387  1.00 23.63           C  
ATOM   2360  O   GLN A 284      31.715 -46.416  12.327  1.00 23.63           O  
ATOM   2361  CG  GLN A 284      30.417 -45.864   8.037  1.00 23.63           C  
ATOM   2362  CD  GLN A 284      30.345 -47.015   7.051  1.00 23.63           C  
ATOM   2363  NE2 GLN A 284      30.115 -46.696   5.782  1.00 23.63           N  
ATOM   2364  OE1 GLN A 284      30.495 -48.182   7.428  1.00 23.63           O  
ATOM   2365  N   ILE A 285      30.062 -45.041  12.627  1.00 24.35           N  
ATOM   2366  CA  ILE A 285      29.285 -45.673  13.687  1.00 24.35           C  
ATOM   2367  C   ILE A 285      27.800 -45.626  13.337  1.00 24.35           C  
ATOM   2368  CB  ILE A 285      29.535 -44.996  15.053  1.00 24.35           C  
ATOM   2369  O   ILE A 285      27.255 -44.555  13.057  1.00 24.35           O  
ATOM   2370  CG1 ILE A 285      31.015 -45.102  15.439  1.00 24.35           C  
ATOM   2371  CG2 ILE A 285      28.642 -45.612  16.134  1.00 24.35           C  
ATOM   2372  CD1 ILE A 285      31.381 -44.342  16.706  1.00 24.35           C  
ATOM   2373  N   GLN A 286      27.204 -46.723  12.838  1.00 26.58           N  
ATOM   2374  CA  GLN A 286      25.944 -47.458  12.819  1.00 26.58           C  
ATOM   2375  C   GLN A 286      25.500 -47.826  14.232  1.00 26.58           C  
ATOM   2376  CB  GLN A 286      26.069 -48.719  11.963  1.00 26.58           C  
ATOM   2377  O   GLN A 286      26.289 -48.355  15.018  1.00 26.58           O  
ATOM   2378  CG  GLN A 286      25.733 -48.501  10.494  1.00 26.58           C  
ATOM   2379  CD  GLN A 286      25.874 -49.765   9.666  1.00 26.58           C  
ATOM   2380  NE2 GLN A 286      25.828 -49.617   8.347  1.00 26.58           N  
ATOM   2381  OE1 GLN A 286      26.023 -50.865  10.208  1.00 26.58           O  
ATOM   2382  N   ILE A 287      24.289 -47.349  14.624  1.00 25.46           N  
ATOM   2383  CA  ILE A 287      23.297 -48.122  15.362  1.00 25.46           C  
ATOM   2384  C   ILE A 287      21.904 -47.548  15.112  1.00 25.46           C  
ATOM   2385  CB  ILE A 287      23.606 -48.138  16.876  1.00 25.46           C  
ATOM   2386  O   ILE A 287      21.700 -46.335  15.203  1.00 25.46           O  
ATOM   2387  CG1 ILE A 287      25.055 -48.572  17.122  1.00 25.46           C  
ATOM   2388  CG2 ILE A 287      22.627 -49.053  17.618  1.00 25.46           C  
ATOM   2389  CD1 ILE A 287      25.500 -48.455  18.573  1.00 25.46           C  
ATOM   2390  N   PRO A 288      20.771 -48.429  15.067  1.00 24.22           N  
ATOM   2391  CA  PRO A 288      19.688 -49.291  14.587  1.00 24.22           C  
ATOM   2392  C   PRO A 288      18.330 -48.592  14.594  1.00 24.22           C  
ATOM   2393  CB  PRO A 288      19.704 -50.461  15.575  1.00 24.22           C  
ATOM   2394  O   PRO A 288      18.214 -47.466  15.086  1.00 24.22           O  
ATOM   2395  CG  PRO A 288      20.102 -49.853  16.881  1.00 24.22           C  
ATOM   2396  CD  PRO A 288      20.448 -48.410  16.650  1.00 24.22           C  
ATOM   2397  N   PRO A 289      17.347 -49.129  13.768  1.00 30.70           N  
ATOM   2398  CA  PRO A 289      16.023 -48.566  13.494  1.00 30.70           C  
ATOM   2399  C   PRO A 289      15.007 -48.887  14.588  1.00 30.70           C  
ATOM   2400  CB  PRO A 289      15.627 -49.224  12.170  1.00 30.70           C  
ATOM   2401  O   PRO A 289      15.135 -49.905  15.274  1.00 30.70           O  
ATOM   2402  CG  PRO A 289      16.222 -50.593  12.231  1.00 30.70           C  
ATOM   2403  CD  PRO A 289      17.057 -50.696  13.475  1.00 30.70           C  
ATOM   2404  N   THR A 290      14.685 -47.874  15.486  1.00 25.36           N  
ATOM   2405  CA  THR A 290      13.563 -48.075  16.396  1.00 25.36           C  
ATOM   2406  C   THR A 290      12.572 -46.919  16.298  1.00 25.36           C  
ATOM   2407  CB  THR A 290      14.043 -48.221  17.852  1.00 25.36           C  
ATOM   2408  O   THR A 290      12.971 -45.753  16.275  1.00 25.36           O  
ATOM   2409  CG2 THR A 290      13.181 -49.217  18.619  1.00 25.36           C  
ATOM   2410  OG1 THR A 290      15.402 -48.678  17.857  1.00 25.36           O  
ATOM   2411  N   GLN A 291      11.416 -47.107  15.646  1.00 27.38           N  
ATOM   2412  CA  GLN A 291       9.962 -47.172  15.741  1.00 27.38           C  
ATOM   2413  C   GLN A 291       9.394 -45.899  16.364  1.00 27.38           C  
ATOM   2414  CB  GLN A 291       9.530 -48.393  16.555  1.00 27.38           C  
ATOM   2415  O   GLN A 291       9.763 -45.531  17.482  1.00 27.38           O  
ATOM   2416  CG  GLN A 291       9.554 -49.696  15.768  1.00 27.38           C  
ATOM   2417  CD  GLN A 291       8.922 -50.850  16.524  1.00 27.38           C  
ATOM   2418  NE2 GLN A 291       8.855 -52.012  15.883  1.00 27.38           N  
ATOM   2419  OE1 GLN A 291       8.499 -50.698  17.674  1.00 27.38           O  
ATOM   2420  N   VAL A 292       9.043 -44.885  15.546  1.00 23.84           N  
ATOM   2421  CA  VAL A 292       8.141 -43.850  16.040  1.00 23.84           C  
ATOM   2422  C   VAL A 292       6.695 -44.237  15.737  1.00 23.84           C  
ATOM   2423  CB  VAL A 292       8.465 -42.472  15.420  1.00 23.84           C  
ATOM   2424  O   VAL A 292       6.374 -44.633  14.614  1.00 23.84           O  
ATOM   2425  CG1 VAL A 292       7.500 -41.407  15.937  1.00 23.84           C  
ATOM   2426  CG2 VAL A 292       9.910 -42.080  15.720  1.00 23.84           C  
ATOM   2427  N   LYS A 293       5.965 -44.852  16.646  1.00 22.23           N  
ATOM   2428  CA  LYS A 293       4.581 -44.953  17.101  1.00 22.23           C  
ATOM   2429  C   LYS A 293       3.754 -43.767  16.613  1.00 22.23           C  
ATOM   2430  CB  LYS A 293       4.523 -45.040  18.627  1.00 22.23           C  
ATOM   2431  O   LYS A 293       4.103 -42.613  16.868  1.00 22.23           O  
ATOM   2432  CG  LYS A 293       4.630 -46.457  19.171  1.00 22.23           C  
ATOM   2433  CD  LYS A 293       4.466 -46.488  20.685  1.00 22.23           C  
ATOM   2434  CE  LYS A 293       4.661 -47.892  21.240  1.00 22.23           C  
ATOM   2435  NZ  LYS A 293       4.456 -47.937  22.719  1.00 22.23           N  
ATOM   2436  N   LEU A 294       3.095 -43.865  15.472  1.00 23.11           N  
ATOM   2437  CA  LEU A 294       1.931 -43.141  14.973  1.00 23.11           C  
ATOM   2438  C   LEU A 294       0.713 -43.397  15.854  1.00 23.11           C  
ATOM   2439  CB  LEU A 294       1.625 -43.547  13.529  1.00 23.11           C  
ATOM   2440  O   LEU A 294       0.401 -44.547  16.172  1.00 23.11           O  
ATOM   2441  CG  LEU A 294       2.479 -42.888  12.445  1.00 23.11           C  
ATOM   2442  CD1 LEU A 294       2.521 -43.766  11.198  1.00 23.11           C  
ATOM   2443  CD2 LEU A 294       1.943 -41.501  12.111  1.00 23.11           C  
ATOM   2444  N   LYS A 295       0.430 -42.575  16.781  1.00 22.90           N  
ATOM   2445  CA  LYS A 295      -0.874 -42.468  17.428  1.00 22.90           C  
ATOM   2446  C   LYS A 295      -1.972 -42.183  16.407  1.00 22.90           C  
ATOM   2447  CB  LYS A 295      -0.856 -41.375  18.497  1.00 22.90           C  
ATOM   2448  O   LYS A 295      -1.883 -41.218  15.645  1.00 22.90           O  
ATOM   2449  CG  LYS A 295      -0.611 -41.892  19.907  1.00 22.90           C  
ATOM   2450  CD  LYS A 295      -0.636 -40.762  20.929  1.00 22.90           C  
ATOM   2451  CE  LYS A 295      -0.298 -41.264  22.326  1.00 22.90           C  
ATOM   2452  NZ  LYS A 295      -0.337 -40.163  23.334  1.00 22.90           N  
ATOM   2453  N   LYS A 296      -2.669 -43.219  15.864  1.00 22.57           N  
ATOM   2454  CA  LYS A 296      -3.917 -43.485  15.154  1.00 22.57           C  
ATOM   2455  C   LYS A 296      -5.121 -43.011  15.963  1.00 22.57           C  
ATOM   2456  CB  LYS A 296      -4.050 -44.976  14.841  1.00 22.57           C  
ATOM   2457  O   LYS A 296      -5.239 -43.321  17.150  1.00 22.57           O  
ATOM   2458  CG  LYS A 296      -3.273 -45.422  13.611  1.00 22.57           C  
ATOM   2459  CD  LYS A 296      -3.530 -46.888  13.289  1.00 22.57           C  
ATOM   2460  CE  LYS A 296      -2.696 -47.355  12.103  1.00 22.57           C  
ATOM   2461  NZ  LYS A 296      -2.951 -48.791  11.778  1.00 22.57           N  
ATOM   2462  N   PHE A 297      -5.644 -41.795  15.647  1.00 22.64           N  
ATOM   2463  CA  PHE A 297      -7.043 -41.541  15.973  1.00 22.64           C  
ATOM   2464  C   PHE A 297      -7.962 -42.134  14.911  1.00 22.64           C  
ATOM   2465  CB  PHE A 297      -7.300 -40.038  16.109  1.00 22.64           C  
ATOM   2466  O   PHE A 297      -7.744 -41.938  13.714  1.00 22.64           O  
ATOM   2467  CG  PHE A 297      -6.914 -39.475  17.451  1.00 22.64           C  
ATOM   2468  CD1 PHE A 297      -7.782 -39.559  18.532  1.00 22.64           C  
ATOM   2469  CD2 PHE A 297      -5.681 -38.861  17.630  1.00 22.64           C  
ATOM   2470  CE1 PHE A 297      -7.427 -39.040  19.774  1.00 22.64           C  
ATOM   2471  CE2 PHE A 297      -5.319 -38.339  18.869  1.00 22.64           C  
ATOM   2472  CZ  PHE A 297      -6.194 -38.429  19.939  1.00 22.64           C  
ATOM   2473  N   PRO A 298      -8.814 -43.200  15.206  1.00 22.86           N  
ATOM   2474  CA  PRO A 298      -9.739 -43.834  14.263  1.00 22.86           C  
ATOM   2475  C   PRO A 298     -10.920 -42.936  13.901  1.00 22.86           C  
ATOM   2476  CB  PRO A 298     -10.211 -45.080  15.016  1.00 22.86           C  
ATOM   2477  O   PRO A 298     -11.430 -42.207  14.755  1.00 22.86           O  
ATOM   2478  CG  PRO A 298     -10.200 -44.683  16.457  1.00 22.86           C  
ATOM   2479  CD  PRO A 298      -9.615 -43.304  16.567  1.00 22.86           C  
ATOM   2480  N   PHE A 299     -10.862 -42.211  12.733  1.00 22.65           N  
ATOM   2481  CA  PHE A 299     -12.187 -41.974  12.171  1.00 22.65           C  
ATOM   2482  C   PHE A 299     -12.456 -42.917  11.004  1.00 22.65           C  
ATOM   2483  CB  PHE A 299     -12.326 -40.519  11.714  1.00 22.65           C  
ATOM   2484  O   PHE A 299     -11.592 -43.117  10.149  1.00 22.65           O  
ATOM   2485  CG  PHE A 299     -12.903 -39.606  12.762  1.00 22.65           C  
ATOM   2486  CD1 PHE A 299     -14.277 -39.516  12.946  1.00 22.65           C  
ATOM   2487  CD2 PHE A 299     -12.070 -38.837  13.564  1.00 22.65           C  
ATOM   2488  CE1 PHE A 299     -14.814 -38.672  13.916  1.00 22.65           C  
ATOM   2489  CE2 PHE A 299     -12.598 -37.991  14.535  1.00 22.65           C  
ATOM   2490  CZ  PHE A 299     -13.970 -37.909  14.708  1.00 22.65           C  
ATOM   2491  N   LYS A 300     -13.065 -44.039  11.199  1.00 26.86           N  
ATOM   2492  CA  LYS A 300     -13.900 -44.956  10.429  1.00 26.86           C  
ATOM   2493  C   LYS A 300     -14.715 -44.208   9.379  1.00 26.86           C  
ATOM   2494  CB  LYS A 300     -14.831 -45.740  11.355  1.00 26.86           C  
ATOM   2495  O   LYS A 300     -15.456 -43.278   9.707  1.00 26.86           O  
ATOM   2496  CG  LYS A 300     -14.199 -46.986  11.959  1.00 26.86           C  
ATOM   2497  CD  LYS A 300     -15.204 -47.778  12.785  1.00 26.86           C  
ATOM   2498  CE  LYS A 300     -14.552 -48.977  13.461  1.00 26.86           C  
ATOM   2499  NZ  LYS A 300     -15.539 -49.771  14.252  1.00 26.86           N  
ATOM   2500  N   THR A 301     -14.241 -44.057   8.129  1.00 25.00           N  
ATOM   2501  CA  THR A 301     -15.146 -44.365   7.027  1.00 25.00           C  
ATOM   2502  C   THR A 301     -14.365 -44.816   5.796  1.00 25.00           C  
ATOM   2503  CB  THR A 301     -16.021 -43.151   6.668  1.00 25.00           C  
ATOM   2504  O   THR A 301     -13.256 -44.338   5.549  1.00 25.00           O  
ATOM   2505  CG2 THR A 301     -16.902 -42.740   7.843  1.00 25.00           C  
ATOM   2506  OG1 THR A 301     -15.177 -42.049   6.310  1.00 25.00           O  
ATOM   2507  N   SER A 302     -14.379 -46.121   5.378  1.00 28.08           N  
ATOM   2508  CA  SER A 302     -14.426 -47.130   4.326  1.00 28.08           C  
ATOM   2509  C   SER A 302     -14.557 -46.488   2.949  1.00 28.08           C  
ATOM   2510  CB  SER A 302     -15.589 -48.096   4.560  1.00 28.08           C  
ATOM   2511  O   SER A 302     -15.515 -45.758   2.688  1.00 28.08           O  
ATOM   2512  OG  SER A 302     -16.829 -47.414   4.495  1.00 28.08           O  
ATOM   2513  N   ALA A 303     -13.432 -45.997   2.215  1.00 25.02           N  
ATOM   2514  CA  ALA A 303     -13.140 -46.205   0.799  1.00 25.02           C  
ATOM   2515  C   ALA A 303     -12.174 -45.145   0.277  1.00 25.02           C  
ATOM   2516  CB  ALA A 303     -14.429 -46.193  -0.018  1.00 25.02           C  
ATOM   2517  O   ALA A 303     -12.240 -43.982   0.682  1.00 25.02           O  
ATOM   2518  N   PRO A 304     -11.153 -45.539  -0.740  1.00 27.41           N  
ATOM   2519  CA  PRO A 304      -9.783 -45.244  -1.168  1.00 27.41           C  
ATOM   2520  C   PRO A 304      -9.643 -43.851  -1.777  1.00 27.41           C  
ATOM   2521  CB  PRO A 304      -9.499 -46.327  -2.211  1.00 27.41           C  
ATOM   2522  O   PRO A 304     -10.644 -43.227  -2.138  1.00 27.41           O  
ATOM   2523  CG  PRO A 304     -10.831 -46.632  -2.818  1.00 27.41           C  
ATOM   2524  CD  PRO A 304     -11.875 -45.819  -2.109  1.00 27.41           C  
ATOM   2525  N   THR A 305      -8.832 -42.834  -1.179  1.00 36.13           N  
ATOM   2526  CA  THR A 305      -7.961 -41.713  -1.515  1.00 36.13           C  
ATOM   2527  C   THR A 305      -8.575 -40.864  -2.625  1.00 36.13           C  
ATOM   2528  CB  THR A 305      -6.566 -42.200  -1.949  1.00 36.13           C  
ATOM   2529  O   THR A 305      -8.740 -41.333  -3.753  1.00 36.13           O  
ATOM   2530  CG2 THR A 305      -5.704 -42.548  -0.740  1.00 36.13           C  
ATOM   2531  OG1 THR A 305      -6.708 -43.364  -2.773  1.00 36.13           O  
ATOM   2532  N   GLU A 306      -9.525 -39.954  -2.342  1.00 30.81           N  
ATOM   2533  CA  GLU A 306     -10.133 -38.965  -3.227  1.00 30.81           C  
ATOM   2534  C   GLU A 306      -9.450 -37.608  -3.090  1.00 30.81           C  
ATOM   2535  CB  GLU A 306     -11.630 -38.832  -2.937  1.00 30.81           C  
ATOM   2536  O   GLU A 306      -9.155 -37.165  -1.978  1.00 30.81           O  
ATOM   2537  CG  GLU A 306     -12.513 -39.649  -3.869  1.00 30.81           C  
ATOM   2538  CD  GLU A 306     -13.992 -39.553  -3.533  1.00 30.81           C  
ATOM   2539  OE1 GLU A 306     -14.813 -40.215  -4.207  1.00 30.81           O  
ATOM   2540  OE2 GLU A 306     -14.334 -38.808  -2.587  1.00 30.81           O  
ATOM   2541  N   ARG A 307      -8.525 -37.166  -3.863  1.00 32.54           N  
ATOM   2542  CA  ARG A 307      -7.840 -35.896  -4.076  1.00 32.54           C  
ATOM   2543  C   ARG A 307      -8.823 -34.731  -4.039  1.00 32.54           C  
ATOM   2544  CB  ARG A 307      -7.090 -35.907  -5.410  1.00 32.54           C  
ATOM   2545  O   ARG A 307      -9.769 -34.685  -4.827  1.00 32.54           O  
ATOM   2546  CG  ARG A 307      -5.657 -36.405  -5.308  1.00 32.54           C  
ATOM   2547  CD  ARG A 307      -4.946 -36.359  -6.653  1.00 32.54           C  
ATOM   2548  NE  ARG A 307      -3.583 -36.873  -6.560  1.00 32.54           N  
ATOM   2549  NH1 ARG A 307      -3.355 -37.264  -8.825  1.00 32.54           N  
ATOM   2550  NH2 ARG A 307      -1.627 -37.739  -7.396  1.00 32.54           N  
ATOM   2551  CZ  ARG A 307      -2.858 -37.291  -7.594  1.00 32.54           C  
ATOM   2552  N   ALA A 308      -9.244 -34.104  -2.910  1.00 28.02           N  
ATOM   2553  CA  ALA A 308     -10.022 -32.916  -2.567  1.00 28.02           C  
ATOM   2554  C   ALA A 308      -9.250 -31.641  -2.894  1.00 28.02           C  
ATOM   2555  CB  ALA A 308     -10.403 -32.939  -1.089  1.00 28.02           C  
ATOM   2556  O   ALA A 308      -8.037 -31.571  -2.681  1.00 28.02           O  
ATOM   2557  N   LEU A 309      -9.614 -30.792  -3.978  1.00 32.32           N  
ATOM   2558  CA  LEU A 309      -9.034 -29.503  -4.340  1.00 32.32           C  
ATOM   2559  C   LEU A 309      -9.677 -28.374  -3.541  1.00 32.32           C  
ATOM   2560  CB  LEU A 309      -9.200 -29.242  -5.839  1.00 32.32           C  
ATOM   2561  O   LEU A 309     -10.901 -28.324  -3.404  1.00 32.32           O  
ATOM   2562  CG  LEU A 309      -8.108 -29.806  -6.750  1.00 32.32           C  
ATOM   2563  CD1 LEU A 309      -8.697 -30.204  -8.099  1.00 32.32           C  
ATOM   2564  CD2 LEU A 309      -6.984 -28.792  -6.930  1.00 32.32           C  
ATOM   2565  N   GLU A 310      -8.888 -27.655  -2.688  1.00 30.96           N  
ATOM   2566  CA  GLU A 310      -9.135 -26.537  -1.782  1.00 30.96           C  
ATOM   2567  C   GLU A 310      -9.437 -25.257  -2.556  1.00 30.96           C  
ATOM   2568  CB  GLU A 310      -7.935 -26.320  -0.856  1.00 30.96           C  
ATOM   2569  O   GLU A 310      -8.677 -24.868  -3.446  1.00 30.96           O  
ATOM   2570  CG  GLU A 310      -8.133 -26.876   0.547  1.00 30.96           C  
ATOM   2571  CD  GLU A 310      -6.941 -26.639   1.460  1.00 30.96           C  
ATOM   2572  OE1 GLU A 310      -6.951 -27.130   2.611  1.00 30.96           O  
ATOM   2573  OE2 GLU A 310      -5.989 -25.956   1.020  1.00 30.96           O  
ATOM   2574  N   VAL A 311     -10.699 -24.765  -2.654  1.00 30.49           N  
ATOM   2575  CA  VAL A 311     -11.068 -23.477  -3.232  1.00 30.49           C  
ATOM   2576  C   VAL A 311     -11.274 -22.452  -2.120  1.00 30.49           C  
ATOM   2577  CB  VAL A 311     -12.342 -23.588  -4.098  1.00 30.49           C  
ATOM   2578  O   VAL A 311     -11.941 -22.734  -1.122  1.00 30.49           O  
ATOM   2579  CG1 VAL A 311     -12.698 -22.235  -4.711  1.00 30.49           C  
ATOM   2580  CG2 VAL A 311     -12.156 -24.641  -5.189  1.00 30.49           C  
ATOM   2581  N   PHE A 312     -10.451 -21.350  -2.068  1.00 27.38           N  
ATOM   2582  CA  PHE A 312     -10.415 -20.254  -1.106  1.00 27.38           C  
ATOM   2583  C   PHE A 312     -11.413 -19.167  -1.486  1.00 27.38           C  
ATOM   2584  CB  PHE A 312      -9.004 -19.663  -1.016  1.00 27.38           C  
ATOM   2585  O   PHE A 312     -11.472 -18.748  -2.644  1.00 27.38           O  
ATOM   2586  CG  PHE A 312      -8.073 -20.448  -0.131  1.00 27.38           C  
ATOM   2587  CD1 PHE A 312      -8.020 -20.205   1.236  1.00 27.38           C  
ATOM   2588  CD2 PHE A 312      -7.250 -21.429  -0.668  1.00 27.38           C  
ATOM   2589  CE1 PHE A 312      -7.160 -20.929   2.057  1.00 27.38           C  
ATOM   2590  CE2 PHE A 312      -6.387 -22.158   0.146  1.00 27.38           C  
ATOM   2591  CZ  PHE A 312      -6.342 -21.905   1.508  1.00 27.38           C  
ATOM   2592  N   THR A 313     -12.529 -19.029  -0.729  1.00 31.97           N  
ATOM   2593  CA  THR A 313     -13.286 -17.788  -0.858  1.00 31.97           C  
ATOM   2594  C   THR A 313     -13.096 -16.908   0.374  1.00 31.97           C  
ATOM   2595  CB  THR A 313     -14.786 -18.068  -1.067  1.00 31.97           C  
ATOM   2596  O   THR A 313     -12.948 -17.415   1.488  1.00 31.97           O  
ATOM   2597  CG2 THR A 313     -15.019 -18.917  -2.312  1.00 31.97           C  
ATOM   2598  OG1 THR A 313     -15.299 -18.764   0.076  1.00 31.97           O  
ATOM   2599  N   SER A 314     -12.395 -15.779   0.215  1.00 33.85           N  
ATOM   2600  CA  SER A 314     -11.874 -14.726   1.080  1.00 33.85           C  
ATOM   2601  C   SER A 314     -12.999 -14.011   1.821  1.00 33.85           C  
ATOM   2602  CB  SER A 314     -11.064 -13.715   0.267  1.00 33.85           C  
ATOM   2603  O   SER A 314     -12.749 -13.265   2.770  1.00 33.85           O  
ATOM   2604  OG  SER A 314     -11.920 -12.787  -0.376  1.00 33.85           O  
ATOM   2605  N   LYS A 315     -13.870 -14.744   2.507  1.00 33.15           N  
ATOM   2606  CA  LYS A 315     -14.415 -13.946   3.602  1.00 33.15           C  
ATOM   2607  C   LYS A 315     -15.410 -14.755   4.430  1.00 33.15           C  
ATOM   2608  CB  LYS A 315     -15.087 -12.682   3.063  1.00 33.15           C  
ATOM   2609  O   LYS A 315     -15.704 -14.404   5.574  1.00 33.15           O  
ATOM   2610  CG  LYS A 315     -14.176 -11.464   3.027  1.00 33.15           C  
ATOM   2611  CD  LYS A 315     -14.934 -10.212   2.605  1.00 33.15           C  
ATOM   2612  CE  LYS A 315     -14.018  -8.997   2.543  1.00 33.15           C  
ATOM   2613  NZ  LYS A 315     -14.757  -7.766   2.134  1.00 33.15           N  
ATOM   2614  N   THR A 316     -15.331 -16.134   4.593  1.00 30.06           N  
ATOM   2615  CA  THR A 316     -16.033 -16.757   5.710  1.00 30.06           C  
ATOM   2616  C   THR A 316     -15.446 -18.131   6.018  1.00 30.06           C  
ATOM   2617  CB  THR A 316     -17.539 -16.892   5.419  1.00 30.06           C  
ATOM   2618  O   THR A 316     -15.127 -18.895   5.105  1.00 30.06           O  
ATOM   2619  CG2 THR A 316     -18.200 -15.523   5.295  1.00 30.06           C  
ATOM   2620  OG1 THR A 316     -17.720 -17.610   4.193  1.00 30.06           O  
ATOM   2621  N   ASP A 317     -14.316 -18.263   6.568  1.00 30.55           N  
ATOM   2622  CA  ASP A 317     -13.799 -19.473   7.200  1.00 30.55           C  
ATOM   2623  C   ASP A 317     -14.795 -20.624   7.079  1.00 30.55           C  
ATOM   2624  CB  ASP A 317     -13.473 -19.212   8.672  1.00 30.55           C  
ATOM   2625  O   ASP A 317     -15.114 -21.283   8.071  1.00 30.55           O  
ATOM   2626  CG  ASP A 317     -12.020 -18.833   8.899  1.00 30.55           C  
ATOM   2627  OD1 ASP A 317     -11.194 -19.003   7.976  1.00 30.55           O  
ATOM   2628  OD2 ASP A 317     -11.698 -18.363  10.012  1.00 30.55           O  
ATOM   2629  N   ARG A 318     -15.453 -20.949   5.987  1.00 28.84           N  
ATOM   2630  CA  ARG A 318     -16.032 -22.279   5.824  1.00 28.84           C  
ATOM   2631  C   ARG A 318     -15.421 -22.999   4.626  1.00 28.84           C  
ATOM   2632  CB  ARG A 318     -17.551 -22.188   5.662  1.00 28.84           C  
ATOM   2633  O   ARG A 318     -15.238 -22.402   3.564  1.00 28.84           O  
ATOM   2634  CG  ARG A 318     -18.293 -21.908   6.959  1.00 28.84           C  
ATOM   2635  CD  ARG A 318     -19.797 -22.073   6.795  1.00 28.84           C  
ATOM   2636  NE  ARG A 318     -20.514 -21.733   8.022  1.00 28.84           N  
ATOM   2637  NH1 ARG A 318     -22.619 -22.053   7.126  1.00 28.84           N  
ATOM   2638  NH2 ARG A 318     -22.385 -21.406   9.312  1.00 28.84           N  
ATOM   2639  CZ  ARG A 318     -21.838 -21.731   8.150  1.00 28.84           C  
ATOM   2640  N   HIS A 319     -14.474 -23.906   4.888  1.00 29.58           N  
ATOM   2641  CA  HIS A 319     -13.818 -24.840   3.981  1.00 29.58           C  
ATOM   2642  C   HIS A 319     -14.839 -25.662   3.202  1.00 29.58           C  
ATOM   2643  CB  HIS A 319     -12.878 -25.767   4.754  1.00 29.58           C  
ATOM   2644  O   HIS A 319     -15.754 -26.243   3.791  1.00 29.58           O  
ATOM   2645  CG  HIS A 319     -11.699 -25.066   5.348  1.00 29.58           C  
ATOM   2646  CD2 HIS A 319     -11.510 -24.527   6.576  1.00 29.58           C  
ATOM   2647  ND1 HIS A 319     -10.530 -24.851   4.650  1.00 29.58           N  
ATOM   2648  CE1 HIS A 319      -9.672 -24.210   5.425  1.00 29.58           C  
ATOM   2649  NE2 HIS A 319     -10.242 -24.002   6.599  1.00 29.58           N  
ATOM   2650  N   ARG A 320     -15.179 -25.288   1.995  1.00 34.00           N  
ATOM   2651  CA  ARG A 320     -16.028 -26.243   1.291  1.00 34.00           C  
ATOM   2652  C   ARG A 320     -15.223 -27.049   0.277  1.00 34.00           C  
ATOM   2653  CB  ARG A 320     -17.181 -25.522   0.589  1.00 34.00           C  
ATOM   2654  O   ARG A 320     -14.407 -26.491  -0.460  1.00 34.00           O  
ATOM   2655  CG  ARG A 320     -18.392 -25.287   1.478  1.00 34.00           C  
ATOM   2656  CD  ARG A 320     -19.541 -24.649   0.709  1.00 34.00           C  
ATOM   2657  NE  ARG A 320     -20.634 -24.261   1.596  1.00 34.00           N  
ATOM   2658  NH1 ARG A 320     -21.767 -23.032   0.001  1.00 34.00           N  
ATOM   2659  NH2 ARG A 320     -22.605 -23.210   2.127  1.00 34.00           N  
ATOM   2660  CZ  ARG A 320     -21.666 -23.502   1.240  1.00 34.00           C  
ATOM   2661  N   TYR A 321     -15.132 -28.414   0.537  1.00 33.77           N  
ATOM   2662  CA  TYR A 321     -14.435 -29.431  -0.242  1.00 33.77           C  
ATOM   2663  C   TYR A 321     -15.311 -29.941  -1.381  1.00 33.77           C  
ATOM   2664  CB  TYR A 321     -14.013 -30.600   0.654  1.00 33.77           C  
ATOM   2665  O   TYR A 321     -16.505 -30.184  -1.193  1.00 33.77           O  
ATOM   2666  CG  TYR A 321     -12.968 -30.231   1.679  1.00 33.77           C  
ATOM   2667  CD1 TYR A 321     -11.611 -30.287   1.370  1.00 33.77           C  
ATOM   2668  CD2 TYR A 321     -13.336 -29.828   2.959  1.00 33.77           C  
ATOM   2669  CE1 TYR A 321     -10.645 -29.951   2.312  1.00 33.77           C  
ATOM   2670  CE2 TYR A 321     -12.378 -29.489   3.909  1.00 33.77           C  
ATOM   2671  OH  TYR A 321     -10.084 -29.219   4.513  1.00 33.77           O  
ATOM   2672  CZ  TYR A 321     -11.037 -29.553   3.576  1.00 33.77           C  
ATOM   2673  N   ILE A 322     -14.879 -29.631  -2.688  1.00 36.35           N  
ATOM   2674  CA  ILE A 322     -15.683 -30.215  -3.756  1.00 36.35           C  
ATOM   2675  C   ILE A 322     -15.013 -31.487  -4.270  1.00 36.35           C  
ATOM   2676  CB  ILE A 322     -15.895 -29.215  -4.915  1.00 36.35           C  
ATOM   2677  O   ILE A 322     -13.813 -31.492  -4.555  1.00 36.35           O  
ATOM   2678  CG1 ILE A 322     -16.591 -27.947  -4.406  1.00 36.35           C  
ATOM   2679  CG2 ILE A 322     -16.698 -29.863  -6.048  1.00 36.35           C  
ATOM   2680  CD1 ILE A 322     -16.709 -26.844  -5.449  1.00 36.35           C  
ATOM   2681  N   SER A 323     -15.642 -32.657  -4.022  1.00 38.98           N  
ATOM   2682  CA  SER A 323     -15.115 -33.955  -4.429  1.00 38.98           C  
ATOM   2683  C   SER A 323     -15.136 -34.109  -5.946  1.00 38.98           C  
ATOM   2684  CB  SER A 323     -15.916 -35.086  -3.782  1.00 38.98           C  
ATOM   2685  O   SER A 323     -15.905 -33.434  -6.633  1.00 38.98           O  
ATOM   2686  OG  SER A 323     -17.140 -35.291  -4.467  1.00 38.98           O  
ATOM   2687  N   GLU A 324     -14.230 -34.717  -6.674  1.00 38.12           N  
ATOM   2688  CA  GLU A 324     -14.057 -35.035  -8.088  1.00 38.12           C  
ATOM   2689  C   GLU A 324     -15.282 -35.756  -8.645  1.00 38.12           C  
ATOM   2690  CB  GLU A 324     -12.804 -35.888  -8.298  1.00 38.12           C  
ATOM   2691  O   GLU A 324     -15.697 -35.502  -9.777  1.00 38.12           O  
ATOM   2692  CG  GLU A 324     -11.861 -35.344  -9.361  1.00 38.12           C  
ATOM   2693  CD  GLU A 324     -10.600 -36.177  -9.528  1.00 38.12           C  
ATOM   2694  OE1 GLU A 324      -9.761 -35.842 -10.395  1.00 38.12           O  
ATOM   2695  OE2 GLU A 324     -10.450 -37.174  -8.787  1.00 38.12           O  
ATOM   2696  N   LYS A 325     -15.999 -36.406  -7.885  1.00 38.05           N  
ATOM   2697  CA  LYS A 325     -17.258 -37.068  -8.217  1.00 38.05           C  
ATOM   2698  C   LYS A 325     -18.399 -36.060  -8.320  1.00 38.05           C  
ATOM   2699  CB  LYS A 325     -17.594 -38.136  -7.175  1.00 38.05           C  
ATOM   2700  O   LYS A 325     -19.240 -36.157  -9.216  1.00 38.05           O  
ATOM   2701  CG  LYS A 325     -18.162 -39.418  -7.764  1.00 38.05           C  
ATOM   2702  CD  LYS A 325     -18.459 -40.447  -6.681  1.00 38.05           C  
ATOM   2703  CE  LYS A 325     -19.064 -41.717  -7.266  1.00 38.05           C  
ATOM   2704  NZ  LYS A 325     -19.335 -42.738  -6.210  1.00 38.05           N  
ATOM   2705  N   THR A 326     -18.330 -34.942  -7.568  1.00 39.53           N  
ATOM   2706  CA  THR A 326     -19.267 -33.824  -7.526  1.00 39.53           C  
ATOM   2707  C   THR A 326     -19.037 -32.881  -8.703  1.00 39.53           C  
ATOM   2708  CB  THR A 326     -19.144 -33.041  -6.205  1.00 39.53           C  
ATOM   2709  O   THR A 326     -19.993 -32.379  -9.299  1.00 39.53           O  
ATOM   2710  CG2 THR A 326     -20.350 -32.133  -5.990  1.00 39.53           C  
ATOM   2711  OG1 THR A 326     -19.056 -33.966  -5.115  1.00 39.53           O  
ATOM   2712  N   LEU A 327     -17.862 -32.785  -9.146  1.00 43.40           N  
ATOM   2713  CA  LEU A 327     -17.437 -32.037 -10.324  1.00 43.40           C  
ATOM   2714  C   LEU A 327     -17.849 -32.758 -11.604  1.00 43.40           C  
ATOM   2715  CB  LEU A 327     -15.921 -31.827 -10.308  1.00 43.40           C  
ATOM   2716  O   LEU A 327     -18.313 -32.126 -12.556  1.00 43.40           O  
ATOM   2717  CG  LEU A 327     -15.434 -30.386 -10.474  1.00 43.40           C  
ATOM   2718  CD1 LEU A 327     -14.620 -29.958  -9.258  1.00 43.40           C  
ATOM   2719  CD2 LEU A 327     -14.614 -30.243 -11.751  1.00 43.40           C  
ATOM   2720  N   LYS A 328     -17.820 -34.047 -11.527  1.00 39.70           N  
ATOM   2721  CA  LYS A 328     -18.222 -34.891 -12.649  1.00 39.70           C  
ATOM   2722  C   LYS A 328     -19.741 -35.019 -12.725  1.00 39.70           C  
ATOM   2723  CB  LYS A 328     -17.584 -36.276 -12.534  1.00 39.70           C  
ATOM   2724  O   LYS A 328     -20.314 -35.031 -13.816  1.00 39.70           O  
ATOM   2725  CG  LYS A 328     -16.341 -36.458 -13.392  1.00 39.70           C  
ATOM   2726  CD  LYS A 328     -15.776 -37.867 -13.266  1.00 39.70           C  
ATOM   2727  CE  LYS A 328     -14.472 -38.019 -14.038  1.00 39.70           C  
ATOM   2728  NZ  LYS A 328     -13.915 -39.400 -13.918  1.00 39.70           N  
ATOM   2729  N   SER A 329     -20.539 -34.897 -11.628  1.00 38.10           N  
ATOM   2730  CA  SER A 329     -21.992 -34.901 -11.488  1.00 38.10           C  
ATOM   2731  C   SER A 329     -22.590 -33.558 -11.891  1.00 38.10           C  
ATOM   2732  CB  SER A 329     -22.391 -35.236 -10.051  1.00 38.10           C  
ATOM   2733  O   SER A 329     -23.689 -33.503 -12.448  1.00 38.10           O  
ATOM   2734  OG  SER A 329     -23.374 -34.331  -9.578  1.00 38.10           O  
ATOM   2735  N   ILE A 330     -21.852 -32.413 -11.782  1.00 41.95           N  
ATOM   2736  CA  ILE A 330     -22.150 -31.060 -12.238  1.00 41.95           C  
ATOM   2737  C   ILE A 330     -22.100 -31.006 -13.763  1.00 41.95           C  
ATOM   2738  CB  ILE A 330     -21.169 -30.031 -11.633  1.00 41.95           C  
ATOM   2739  O   ILE A 330     -22.929 -30.348 -14.395  1.00 41.95           O  
ATOM   2740  CG1 ILE A 330     -21.378 -29.921 -10.118  1.00 41.95           C  
ATOM   2741  CG2 ILE A 330     -21.333 -28.666 -12.309  1.00 41.95           C  
ATOM   2742  CD1 ILE A 330     -20.332 -29.072  -9.409  1.00 41.95           C  
ATOM   2743  N   GLN A 331     -21.333 -31.838 -14.317  1.00 41.44           N  
ATOM   2744  CA  GLN A 331     -21.099 -31.982 -15.751  1.00 41.44           C  
ATOM   2745  C   GLN A 331     -22.188 -32.828 -16.403  1.00 41.44           C  
ATOM   2746  CB  GLN A 331     -19.726 -32.602 -16.011  1.00 41.44           C  
ATOM   2747  O   GLN A 331     -22.622 -32.536 -17.520  1.00 41.44           O  
ATOM   2748  CG  GLN A 331     -18.573 -31.613 -15.904  1.00 41.44           C  
ATOM   2749  CD  GLN A 331     -17.221 -32.258 -16.144  1.00 41.44           C  
ATOM   2750  NE2 GLN A 331     -16.204 -31.435 -16.374  1.00 41.44           N  
ATOM   2751  OE1 GLN A 331     -17.092 -33.486 -16.121  1.00 41.44           O  
ATOM   2752  N   GLU A 332     -22.862 -33.738 -15.585  1.00 39.66           N  
ATOM   2753  CA  GLU A 332     -23.775 -34.741 -16.127  1.00 39.66           C  
ATOM   2754  C   GLU A 332     -25.226 -34.403 -15.796  1.00 39.66           C  
ATOM   2755  CB  GLU A 332     -23.424 -36.132 -15.593  1.00 39.66           C  
ATOM   2756  O   GLU A 332     -26.131 -34.695 -16.580  1.00 39.66           O  
ATOM   2757  CG  GLU A 332     -22.174 -36.734 -16.219  1.00 39.66           C  
ATOM   2758  CD  GLU A 332     -21.818 -38.099 -15.653  1.00 39.66           C  
ATOM   2759  OE1 GLU A 332     -20.843 -38.720 -16.134  1.00 39.66           O  
ATOM   2760  OE2 GLU A 332     -22.521 -38.553 -14.722  1.00 39.66           O  
ATOM   2761  N   HIS A 333     -25.643 -33.436 -14.861  1.00 33.60           N  
ATOM   2762  CA  HIS A 333     -27.013 -33.141 -14.459  1.00 33.60           C  
ATOM   2763  C   HIS A 333     -27.245 -31.638 -14.351  1.00 33.60           C  
ATOM   2764  CB  HIS A 333     -27.338 -33.820 -13.127  1.00 33.60           C  
ATOM   2765  O   HIS A 333     -26.390 -30.909 -13.843  1.00 33.60           O  
ATOM   2766  CG  HIS A 333     -27.534 -35.298 -13.239  1.00 33.60           C  
ATOM   2767  CD2 HIS A 333     -27.439 -36.280 -12.311  1.00 33.60           C  
ATOM   2768  ND1 HIS A 333     -27.868 -35.917 -14.424  1.00 33.60           N  
ATOM   2769  CE1 HIS A 333     -27.972 -37.220 -14.219  1.00 33.60           C  
ATOM   2770  NE2 HIS A 333     -27.716 -37.466 -12.946  1.00 33.60           N  
ATOM   2771  N   ASP A 334     -27.763 -30.993 -15.446  1.00 43.44           N  
ATOM   2772  CA  ASP A 334     -28.623 -29.838 -15.684  1.00 43.44           C  
ATOM   2773  C   ASP A 334     -29.039 -29.182 -14.370  1.00 43.44           C  
ATOM   2774  CB  ASP A 334     -29.862 -30.246 -16.484  1.00 43.44           C  
ATOM   2775  O   ASP A 334     -29.343 -29.872 -13.395  1.00 43.44           O  
ATOM   2776  CG  ASP A 334     -29.876 -29.672 -17.890  1.00 43.44           C  
ATOM   2777  OD1 ASP A 334     -29.037 -28.799 -18.200  1.00 43.44           O  
ATOM   2778  OD2 ASP A 334     -30.736 -30.094 -18.693  1.00 43.44           O  
ATOM   2779  N   ASP A 335     -28.397 -27.935 -14.059  1.00 37.30           N  
ATOM   2780  CA  ASP A 335     -28.789 -26.609 -13.589  1.00 37.30           C  
ATOM   2781  C   ASP A 335     -29.230 -26.653 -12.128  1.00 37.30           C  
ATOM   2782  CB  ASP A 335     -29.910 -26.040 -14.460  1.00 37.30           C  
ATOM   2783  O   ASP A 335     -29.064 -25.676 -11.395  1.00 37.30           O  
ATOM   2784  CG  ASP A 335     -29.402 -25.414 -15.747  1.00 37.30           C  
ATOM   2785  OD1 ASP A 335     -28.177 -25.202 -15.880  1.00 37.30           O  
ATOM   2786  OD2 ASP A 335     -30.234 -25.127 -16.635  1.00 37.30           O  
ATOM   2787  N   THR A 336     -29.235 -27.877 -11.399  1.00 33.12           N  
ATOM   2788  CA  THR A 336     -29.871 -27.910 -10.087  1.00 33.12           C  
ATOM   2789  C   THR A 336     -28.829 -28.068  -8.984  1.00 33.12           C  
ATOM   2790  CB  THR A 336     -30.900 -29.052  -9.993  1.00 33.12           C  
ATOM   2791  O   THR A 336     -28.968 -27.491  -7.904  1.00 33.12           O  
ATOM   2792  CG2 THR A 336     -32.311 -28.547 -10.274  1.00 33.12           C  
ATOM   2793  OG1 THR A 336     -30.568 -30.066 -10.950  1.00 33.12           O  
ATOM   2794  N   LEU A 337     -27.559 -28.523  -9.334  1.00 32.76           N  
ATOM   2795  CA  LEU A 337     -26.542 -28.676  -8.299  1.00 32.76           C  
ATOM   2796  C   LEU A 337     -25.642 -27.447  -8.236  1.00 32.76           C  
ATOM   2797  CB  LEU A 337     -25.699 -29.928  -8.557  1.00 32.76           C  
ATOM   2798  O   LEU A 337     -25.102 -27.122  -7.176  1.00 32.76           O  
ATOM   2799  CG  LEU A 337     -26.038 -31.159  -7.714  1.00 32.76           C  
ATOM   2800  CD1 LEU A 337     -25.813 -32.433  -8.521  1.00 32.76           C  
ATOM   2801  CD2 LEU A 337     -25.208 -31.176  -6.435  1.00 32.76           C  
ATOM   2802  N   PHE A 338     -25.759 -26.525  -9.331  1.00 33.39           N  
ATOM   2803  CA  PHE A 338     -25.100 -25.224  -9.349  1.00 33.39           C  
ATOM   2804  C   PHE A 338     -25.897 -24.203  -8.546  1.00 33.39           C  
ATOM   2805  CB  PHE A 338     -24.917 -24.733 -10.788  1.00 33.39           C  
ATOM   2806  O   PHE A 338     -25.326 -23.273  -7.973  1.00 33.39           O  
ATOM   2807  CG  PHE A 338     -23.511 -24.302 -11.108  1.00 33.39           C  
ATOM   2808  CD1 PHE A 338     -23.116 -22.982 -10.924  1.00 33.39           C  
ATOM   2809  CD2 PHE A 338     -22.585 -25.216 -11.592  1.00 33.39           C  
ATOM   2810  CE1 PHE A 338     -21.815 -22.580 -11.218  1.00 33.39           C  
ATOM   2811  CE2 PHE A 338     -21.283 -24.821 -11.889  1.00 33.39           C  
ATOM   2812  CZ  PHE A 338     -20.901 -23.502 -11.702  1.00 33.39           C  
ATOM   2813  N   LYS A 339     -27.193 -24.503  -8.294  1.00 33.84           N  
ATOM   2814  CA  LYS A 339     -28.114 -23.711  -7.484  1.00 33.84           C  
ATOM   2815  C   LYS A 339     -27.831 -23.891  -5.995  1.00 33.84           C  
ATOM   2816  CB  LYS A 339     -29.563 -24.091  -7.792  1.00 33.84           C  
ATOM   2817  O   LYS A 339     -27.986 -22.952  -5.211  1.00 33.84           O  
ATOM   2818  CG  LYS A 339     -30.259 -23.145  -8.759  1.00 33.84           C  
ATOM   2819  CD  LYS A 339     -31.691 -23.582  -9.036  1.00 33.84           C  
ATOM   2820  CE  LYS A 339     -32.364 -22.680 -10.062  1.00 33.84           C  
ATOM   2821  NZ  LYS A 339     -33.770 -23.104 -10.335  1.00 33.84           N  
ATOM   2822  N   PHE A 340     -27.109 -25.095  -5.580  1.00 30.49           N  
ATOM   2823  CA  PHE A 340     -26.884 -25.463  -4.187  1.00 30.49           C  
ATOM   2824  C   PHE A 340     -25.605 -24.824  -3.659  1.00 30.49           C  
ATOM   2825  CB  PHE A 340     -26.811 -26.985  -4.037  1.00 30.49           C  
ATOM   2826  O   PHE A 340     -25.529 -24.452  -2.486  1.00 30.49           O  
ATOM   2827  CG  PHE A 340     -27.801 -27.546  -3.053  1.00 30.49           C  
ATOM   2828  CD1 PHE A 340     -27.477 -27.659  -1.707  1.00 30.49           C  
ATOM   2829  CD2 PHE A 340     -29.058 -27.961  -3.475  1.00 30.49           C  
ATOM   2830  CE1 PHE A 340     -28.392 -28.178  -0.794  1.00 30.49           C  
ATOM   2831  CE2 PHE A 340     -29.978 -28.481  -2.569  1.00 30.49           C  
ATOM   2832  CZ  PHE A 340     -29.643 -28.589  -1.229  1.00 30.49           C  
ATOM   2833  N   TYR A 341     -24.812 -24.140  -4.624  1.00 32.55           N  
ATOM   2834  CA  TYR A 341     -23.570 -23.510  -4.192  1.00 32.55           C  
ATOM   2835  C   TYR A 341     -23.624 -22.000  -4.396  1.00 32.55           C  
ATOM   2836  CB  TYR A 341     -22.377 -24.097  -4.953  1.00 32.55           C  
ATOM   2837  O   TYR A 341     -22.761 -21.269  -3.904  1.00 32.55           O  
ATOM   2838  CG  TYR A 341     -21.696 -25.233  -4.230  1.00 32.55           C  
ATOM   2839  CD1 TYR A 341     -20.724 -24.987  -3.263  1.00 32.55           C  
ATOM   2840  CD2 TYR A 341     -22.022 -26.555  -4.513  1.00 32.55           C  
ATOM   2841  CE1 TYR A 341     -20.093 -26.031  -2.595  1.00 32.55           C  
ATOM   2842  CE2 TYR A 341     -21.397 -27.608  -3.852  1.00 32.55           C  
ATOM   2843  OH  TYR A 341     -19.814 -28.374  -2.238  1.00 32.55           O  
ATOM   2844  CZ  TYR A 341     -20.436 -27.336  -2.896  1.00 32.55           C  
ATOM   2845  N   VAL A 342     -24.805 -21.539  -4.812  1.00 32.43           N  
ATOM   2846  CA  VAL A 342     -25.069 -20.124  -5.051  1.00 32.43           C  
ATOM   2847  C   VAL A 342     -26.325 -19.698  -4.294  1.00 32.43           C  
ATOM   2848  CB  VAL A 342     -25.228 -19.823  -6.559  1.00 32.43           C  
ATOM   2849  O   VAL A 342     -27.386 -20.309  -4.445  1.00 32.43           O  
ATOM   2850  CG1 VAL A 342     -25.468 -18.333  -6.790  1.00 32.43           C  
ATOM   2851  CG2 VAL A 342     -23.995 -20.295  -7.329  1.00 32.43           C  
ATOM   2852  N   ASN A 343     -26.180 -19.566  -3.040  1.00 31.02           N  
ATOM   2853  CA  ASN A 343     -27.174 -18.938  -2.175  1.00 31.02           C  
ATOM   2854  C   ASN A 343     -27.784 -17.701  -2.828  1.00 31.02           C  
ATOM   2855  CB  ASN A 343     -26.556 -18.575  -0.823  1.00 31.02           C  
ATOM   2856  O   ASN A 343     -27.060 -16.807  -3.271  1.00 31.02           O  
ATOM   2857  CG  ASN A 343     -27.574 -18.568   0.301  1.00 31.02           C  
ATOM   2858  ND2 ASN A 343     -27.102 -18.749   1.528  1.00 31.02           N  
ATOM   2859  OD1 ASN A 343     -28.774 -18.403   0.067  1.00 31.02           O  
ATOM   2860  N   PRO A 344     -29.017 -17.690  -3.269  1.00 31.77           N  
ATOM   2861  CA  PRO A 344     -29.728 -16.547  -3.847  1.00 31.77           C  
ATOM   2862  C   PRO A 344     -29.732 -15.328  -2.928  1.00 31.77           C  
ATOM   2863  CB  PRO A 344     -31.148 -17.082  -4.050  1.00 31.77           C  
ATOM   2864  O   PRO A 344     -30.053 -14.220  -3.366  1.00 31.77           O  
ATOM   2865  CG  PRO A 344     -31.141 -18.436  -3.418  1.00 31.77           C  
ATOM   2866  CD  PRO A 344     -29.771 -18.694  -2.859  1.00 31.77           C  
ATOM   2867  N   LEU A 345     -28.950 -15.462  -1.778  1.00 30.75           N  
ATOM   2868  CA  LEU A 345     -28.902 -14.344  -0.843  1.00 30.75           C  
ATOM   2869  C   LEU A 345     -27.496 -13.757  -0.768  1.00 30.75           C  
ATOM   2870  CB  LEU A 345     -29.357 -14.789   0.550  1.00 30.75           C  
ATOM   2871  O   LEU A 345     -27.256 -12.803  -0.024  1.00 30.75           O  
ATOM   2872  CG  LEU A 345     -30.847 -15.097   0.710  1.00 30.75           C  
ATOM   2873  CD1 LEU A 345     -31.094 -15.856   2.010  1.00 30.75           C  
ATOM   2874  CD2 LEU A 345     -31.667 -13.812   0.670  1.00 30.75           C  
ATOM   2875  N   THR A 346     -26.530 -14.160  -1.728  1.00 37.44           N  
ATOM   2876  CA  THR A 346     -25.198 -13.570  -1.646  1.00 37.44           C  
ATOM   2877  C   THR A 346     -24.920 -12.692  -2.863  1.00 37.44           C  
ATOM   2878  CB  THR A 346     -24.112 -14.656  -1.533  1.00 37.44           C  
ATOM   2879  O   THR A 346     -25.512 -12.889  -3.926  1.00 37.44           O  
ATOM   2880  CG2 THR A 346     -24.231 -15.418  -0.218  1.00 37.44           C  
ATOM   2881  OG1 THR A 346     -24.252 -15.578  -2.621  1.00 37.44           O  
ATOM   2882  N   ASN A 347     -24.374 -11.382  -2.629  1.00 44.64           N  
ATOM   2883  CA  ASN A 347     -23.757 -10.227  -3.273  1.00 44.64           C  
ATOM   2884  C   ASN A 347     -23.067 -10.615  -4.577  1.00 44.64           C  
ATOM   2885  CB  ASN A 347     -22.763  -9.552  -2.326  1.00 44.64           C  
ATOM   2886  O   ASN A 347     -22.411 -11.656  -4.652  1.00 44.64           O  
ATOM   2887  CG  ASN A 347     -22.629  -8.064  -2.584  1.00 44.64           C  
ATOM   2888  ND2 ASN A 347     -21.968  -7.361  -1.671  1.00 44.64           N  
ATOM   2889  OD1 ASN A 347     -23.115  -7.551  -3.595  1.00 44.64           O  
ATOM   2890  N   LEU A 348     -23.635 -10.356  -5.776  1.00 40.51           N  
ATOM   2891  CA  LEU A 348     -23.211 -10.458  -7.168  1.00 40.51           C  
ATOM   2892  C   LEU A 348     -21.690 -10.413  -7.277  1.00 40.51           C  
ATOM   2893  CB  LEU A 348     -23.827  -9.330  -8.001  1.00 40.51           C  
ATOM   2894  O   LEU A 348     -21.106 -11.076  -8.137  1.00 40.51           O  
ATOM   2895  CG  LEU A 348     -25.121  -9.666  -8.743  1.00 40.51           C  
ATOM   2896  CD1 LEU A 348     -26.143  -8.549  -8.557  1.00 40.51           C  
ATOM   2897  CD2 LEU A 348     -24.843  -9.902 -10.224  1.00 40.51           C  
ATOM   2898  N   GLU A 349     -20.975  -9.952  -6.276  1.00 39.44           N  
ATOM   2899  CA  GLU A 349     -19.526  -9.837  -6.148  1.00 39.44           C  
ATOM   2900  C   GLU A 349     -18.900 -11.170  -5.746  1.00 39.44           C  
ATOM   2901  CB  GLU A 349     -19.159  -8.755  -5.129  1.00 39.44           C  
ATOM   2902  O   GLU A 349     -17.847 -11.549  -6.263  1.00 39.44           O  
ATOM   2903  CG  GLU A 349     -19.126  -7.349  -5.710  1.00 39.44           C  
ATOM   2904  CD  GLU A 349     -18.675  -6.297  -4.709  1.00 39.44           C  
ATOM   2905  OE1 GLU A 349     -18.554  -5.111  -5.089  1.00 39.44           O  
ATOM   2906  OE2 GLU A 349     -18.439  -6.663  -3.536  1.00 39.44           O  
ATOM   2907  N   HIS A 350     -19.617 -12.011  -5.000  1.00 42.46           N  
ATOM   2908  CA  HIS A 350     -19.181 -13.324  -4.539  1.00 42.46           C  
ATOM   2909  C   HIS A 350     -19.334 -14.372  -5.637  1.00 42.46           C  
ATOM   2910  CB  HIS A 350     -19.971 -13.746  -3.298  1.00 42.46           C  
ATOM   2911  O   HIS A 350     -18.484 -15.254  -5.781  1.00 42.46           O  
ATOM   2912  CG  HIS A 350     -19.556 -13.030  -2.052  1.00 42.46           C  
ATOM   2913  CD2 HIS A 350     -19.348 -11.715  -1.809  1.00 42.46           C  
ATOM   2914  ND1 HIS A 350     -19.302 -13.687  -0.867  1.00 42.46           N  
ATOM   2915  CE1 HIS A 350     -18.956 -12.802   0.054  1.00 42.46           C  
ATOM   2916  NE2 HIS A 350     -18.976 -11.599  -0.492  1.00 42.46           N  
ATOM   2917  N   GLU A 351     -20.210 -14.105  -6.584  1.00 46.44           N  
ATOM   2918  CA  GLU A 351     -20.507 -14.977  -7.716  1.00 46.44           C  
ATOM   2919  C   GLU A 351     -19.520 -14.753  -8.859  1.00 46.44           C  
ATOM   2920  CB  GLU A 351     -21.939 -14.752  -8.207  1.00 46.44           C  
ATOM   2921  O   GLU A 351     -19.083 -15.707  -9.505  1.00 46.44           O  
ATOM   2922  CG  GLU A 351     -23.004 -15.300  -7.268  1.00 46.44           C  
ATOM   2923  CD  GLU A 351     -24.416 -15.155  -7.813  1.00 46.44           C  
ATOM   2924  OE1 GLU A 351     -25.368 -15.654  -7.171  1.00 46.44           O  
ATOM   2925  OE2 GLU A 351     -24.571 -14.538  -8.891  1.00 46.44           O  
ATOM   2926  N   TYR A 352     -18.897 -13.497  -8.983  1.00 46.20           N  
ATOM   2927  CA  TYR A 352     -17.848 -13.087  -9.910  1.00 46.20           C  
ATOM   2928  C   TYR A 352     -16.491 -13.627  -9.471  1.00 46.20           C  
ATOM   2929  CB  TYR A 352     -17.792 -11.561 -10.018  1.00 46.20           C  
ATOM   2930  O   TYR A 352     -15.735 -14.159 -10.286  1.00 46.20           O  
ATOM   2931  CG  TYR A 352     -16.714 -11.057 -10.947  1.00 46.20           C  
ATOM   2932  CD1 TYR A 352     -15.536 -10.508 -10.446  1.00 46.20           C  
ATOM   2933  CD2 TYR A 352     -16.872 -11.128 -12.327  1.00 46.20           C  
ATOM   2934  CE1 TYR A 352     -14.541 -10.040 -11.298  1.00 46.20           C  
ATOM   2935  CE2 TYR A 352     -15.883 -10.664 -13.189  1.00 46.20           C  
ATOM   2936  OH  TYR A 352     -13.741  -9.662 -13.514  1.00 46.20           O  
ATOM   2937  CZ  TYR A 352     -14.723 -10.123 -12.666  1.00 46.20           C  
ATOM   2938  N   VAL A 353     -16.298 -13.613  -8.221  1.00 44.95           N  
ATOM   2939  CA  VAL A 353     -15.064 -14.126  -7.635  1.00 44.95           C  
ATOM   2940  C   VAL A 353     -15.044 -15.650  -7.724  1.00 44.95           C  
ATOM   2941  CB  VAL A 353     -14.903 -13.676  -6.166  1.00 44.95           C  
ATOM   2942  O   VAL A 353     -14.008 -16.247  -8.024  1.00 44.95           O  
ATOM   2943  CG1 VAL A 353     -13.704 -14.367  -5.518  1.00 44.95           C  
ATOM   2944  CG2 VAL A 353     -14.755 -12.158  -6.087  1.00 44.95           C  
ATOM   2945  N   GLY A 354     -16.216 -16.296  -7.620  1.00 47.18           N  
ATOM   2946  CA  GLY A 354     -16.399 -17.728  -7.791  1.00 47.18           C  
ATOM   2947  C   GLY A 354     -16.160 -18.194  -9.215  1.00 47.18           C  
ATOM   2948  O   GLY A 354     -15.501 -19.212  -9.439  1.00 47.18           O  
ATOM   2949  N   LEU A 355     -16.438 -17.373 -10.151  1.00 51.76           N  
ATOM   2950  CA  LEU A 355     -16.269 -17.654 -11.572  1.00 51.76           C  
ATOM   2951  C   LEU A 355     -14.825 -17.423 -12.004  1.00 51.76           C  
ATOM   2952  CB  LEU A 355     -17.210 -16.782 -12.407  1.00 51.76           C  
ATOM   2953  O   LEU A 355     -14.272 -18.202 -12.783  1.00 51.76           O  
ATOM   2954  CG  LEU A 355     -18.645 -17.288 -12.562  1.00 51.76           C  
ATOM   2955  CD1 LEU A 355     -19.551 -16.166 -13.059  1.00 51.76           C  
ATOM   2956  CD2 LEU A 355     -18.692 -18.481 -13.510  1.00 51.76           C  
ATOM   2957  N   GLN A 356     -14.143 -16.421 -11.387  1.00 47.48           N  
ATOM   2958  CA  GLN A 356     -12.728 -16.147 -11.611  1.00 47.48           C  
ATOM   2959  C   GLN A 356     -11.855 -17.262 -11.043  1.00 47.48           C  
ATOM   2960  CB  GLN A 356     -12.335 -14.805 -10.991  1.00 47.48           C  
ATOM   2961  O   GLN A 356     -10.863 -17.656 -11.660  1.00 47.48           O  
ATOM   2962  CG  GLN A 356     -12.816 -13.597 -11.783  1.00 47.48           C  
ATOM   2963  CD  GLN A 356     -11.816 -12.455 -11.777  1.00 47.48           C  
ATOM   2964  NE2 GLN A 356     -11.768 -11.703 -12.871  1.00 47.48           N  
ATOM   2965  OE1 GLN A 356     -11.093 -12.251 -10.797  1.00 47.48           O  
ATOM   2966  N   ASN A 357     -12.378 -17.784 -10.040  1.00 46.49           N  
ATOM   2967  CA  ASN A 357     -11.658 -18.859  -9.365  1.00 46.49           C  
ATOM   2968  C   ASN A 357     -11.801 -20.183 -10.110  1.00 46.49           C  
ATOM   2969  CB  ASN A 357     -12.144 -19.006  -7.922  1.00 46.49           C  
ATOM   2970  O   ASN A 357     -10.843 -20.951 -10.210  1.00 46.49           O  
ATOM   2971  CG  ASN A 357     -11.621 -17.910  -7.015  1.00 46.49           C  
ATOM   2972  ND2 ASN A 357     -12.322 -17.666  -5.914  1.00 46.49           N  
ATOM   2973  OD1 ASN A 357     -10.595 -17.287  -7.301  1.00 46.49           O  
ATOM   2974  N   ILE A 358     -12.993 -20.404 -10.771  1.00 49.55           N  
ATOM   2975  CA  ILE A 358     -13.274 -21.579 -11.589  1.00 49.55           C  
ATOM   2976  C   ILE A 358     -12.463 -21.513 -12.881  1.00 49.55           C  
ATOM   2977  CB  ILE A 358     -14.781 -21.699 -11.907  1.00 49.55           C  
ATOM   2978  O   ILE A 358     -11.874 -22.511 -13.303  1.00 49.55           O  
ATOM   2979  CG1 ILE A 358     -15.570 -22.035 -10.636  1.00 49.55           C  
ATOM   2980  CG2 ILE A 358     -15.021 -22.749 -12.995  1.00 49.55           C  
ATOM   2981  CD1 ILE A 358     -17.081 -22.020 -10.823  1.00 49.55           C  
ATOM   2982  N   LEU A 359     -12.272 -20.294 -13.414  1.00 50.49           N  
ATOM   2983  CA  LEU A 359     -11.485 -20.064 -14.620  1.00 50.49           C  
ATOM   2984  C   LEU A 359      -9.995 -20.218 -14.335  1.00 50.49           C  
ATOM   2985  CB  LEU A 359     -11.767 -18.670 -15.187  1.00 50.49           C  
ATOM   2986  O   LEU A 359      -9.254 -20.761 -15.157  1.00 50.49           O  
ATOM   2987  CG  LEU A 359     -13.120 -18.478 -15.873  1.00 50.49           C  
ATOM   2988  CD1 LEU A 359     -13.352 -17.003 -16.185  1.00 50.49           C  
ATOM   2989  CD2 LEU A 359     -13.200 -19.318 -17.143  1.00 50.49           C  
ATOM   2990  N   ARG A 360      -9.591 -19.849 -13.123  1.00 48.96           N  
ATOM   2991  CA  ARG A 360      -8.224 -19.939 -12.621  1.00 48.96           C  
ATOM   2992  C   ARG A 360      -7.850 -21.383 -12.305  1.00 48.96           C  
ATOM   2993  CB  ARG A 360      -8.051 -19.068 -11.375  1.00 48.96           C  
ATOM   2994  O   ARG A 360      -6.735 -21.820 -12.598  1.00 48.96           O  
ATOM   2995  CG  ARG A 360      -6.615 -18.639 -11.118  1.00 48.96           C  
ATOM   2996  CD  ARG A 360      -6.505 -17.738  -9.896  1.00 48.96           C  
ATOM   2997  NE  ARG A 360      -5.114 -17.440  -9.569  1.00 48.96           N  
ATOM   2998  NH1 ARG A 360      -5.525 -15.275  -8.874  1.00 48.96           N  
ATOM   2999  NH2 ARG A 360      -3.392 -16.114  -8.827  1.00 48.96           N  
ATOM   3000  CZ  ARG A 360      -4.680 -16.277  -9.091  1.00 48.96           C  
ATOM   3001  N   LEU A 361      -8.814 -22.139 -11.786  1.00 42.17           N  
ATOM   3002  CA  LEU A 361      -8.630 -23.542 -11.430  1.00 42.17           C  
ATOM   3003  C   LEU A 361      -8.611 -24.421 -12.676  1.00 42.17           C  
ATOM   3004  CB  LEU A 361      -9.739 -24.005 -10.482  1.00 42.17           C  
ATOM   3005  O   LEU A 361      -7.927 -25.447 -12.706  1.00 42.17           O  
ATOM   3006  CG  LEU A 361      -9.639 -23.522  -9.034  1.00 42.17           C  
ATOM   3007  CD1 LEU A 361     -10.918 -23.856  -8.274  1.00 42.17           C  
ATOM   3008  CD2 LEU A 361      -8.426 -24.141  -8.347  1.00 42.17           C  
ATOM   3009  N   GLN A 362      -9.046 -23.945 -13.754  1.00 50.41           N  
ATOM   3010  CA  GLN A 362      -9.074 -24.584 -15.065  1.00 50.41           C  
ATOM   3011  C   GLN A 362      -7.713 -24.492 -15.751  1.00 50.41           C  
ATOM   3012  CB  GLN A 362     -10.150 -23.952 -15.949  1.00 50.41           C  
ATOM   3013  O   GLN A 362      -7.311 -25.410 -16.469  1.00 50.41           O  
ATOM   3014  CG  GLN A 362     -11.568 -24.372 -15.585  1.00 50.41           C  
ATOM   3015  CD  GLN A 362     -12.610 -23.800 -16.529  1.00 50.41           C  
ATOM   3016  NE2 GLN A 362     -13.736 -24.493 -16.658  1.00 50.41           N  
ATOM   3017  OE1 GLN A 362     -12.404 -22.744 -17.136  1.00 50.41           O  
ATOM   3018  N   LYS A 363      -6.978 -23.448 -15.370  1.00 49.96           N  
ATOM   3019  CA  LYS A 363      -5.642 -23.191 -15.898  1.00 49.96           C  
ATOM   3020  C   LYS A 363      -4.598 -24.056 -15.198  1.00 49.96           C  
ATOM   3021  CB  LYS A 363      -5.281 -21.712 -15.750  1.00 49.96           C  
ATOM   3022  O   LYS A 363      -3.629 -24.496 -15.821  1.00 49.96           O  
ATOM   3023  CG  LYS A 363      -5.642 -20.862 -16.959  1.00 49.96           C  
ATOM   3024  CD  LYS A 363      -5.164 -19.426 -16.796  1.00 49.96           C  
ATOM   3025  CE  LYS A 363      -5.607 -18.552 -17.962  1.00 49.96           C  
ATOM   3026  NZ  LYS A 363      -5.116 -17.149 -17.821  1.00 49.96           N  
ATOM   3027  N   LYS A 364      -5.067 -24.638 -14.045  1.00 42.07           N  
ATOM   3028  CA  LYS A 364      -4.150 -25.339 -13.152  1.00 42.07           C  
ATOM   3029  C   LYS A 364      -4.450 -26.835 -13.120  1.00 42.07           C  
ATOM   3030  CB  LYS A 364      -4.227 -24.759 -11.739  1.00 42.07           C  
ATOM   3031  O   LYS A 364      -3.540 -27.653 -12.971  1.00 42.07           O  
ATOM   3032  CG  LYS A 364      -3.225 -23.646 -11.471  1.00 42.07           C  
ATOM   3033  CD  LYS A 364      -3.247 -23.214 -10.010  1.00 42.07           C  
ATOM   3034  CE  LYS A 364      -2.267 -22.079  -9.747  1.00 42.07           C  
ATOM   3035  NZ  LYS A 364      -2.263 -21.672  -8.310  1.00 42.07           N  
ATOM   3036  N   SER A 365      -5.641 -27.397 -13.725  1.00 40.65           N  
ATOM   3037  CA  SER A 365      -5.995 -28.811 -13.653  1.00 40.65           C  
ATOM   3038  C   SER A 365      -6.465 -29.332 -15.007  1.00 40.65           C  
ATOM   3039  CB  SER A 365      -7.084 -29.038 -12.604  1.00 40.65           C  
ATOM   3040  O   SER A 365      -7.046 -28.586 -15.798  1.00 40.65           O  
ATOM   3041  OG  SER A 365      -8.100 -28.056 -12.712  1.00 40.65           O  
ATOM   3042  N   ASN A 366      -5.693 -30.127 -15.843  1.00 42.38           N  
ATOM   3043  CA  ASN A 366      -5.956 -30.888 -17.059  1.00 42.38           C  
ATOM   3044  C   ASN A 366      -7.399 -31.383 -17.110  1.00 42.38           C  
ATOM   3045  CB  ASN A 366      -4.987 -32.066 -17.177  1.00 42.38           C  
ATOM   3046  O   ASN A 366      -7.660 -32.504 -17.550  1.00 42.38           O  
ATOM   3047  CG  ASN A 366      -3.914 -31.837 -18.223  1.00 42.38           C  
ATOM   3048  ND2 ASN A 366      -2.944 -32.742 -18.286  1.00 42.38           N  
ATOM   3049  OD1 ASN A 366      -3.956 -30.854 -18.968  1.00 42.38           O  
ATOM   3050  N   VAL A 367      -8.457 -30.670 -16.565  1.00 38.41           N  
ATOM   3051  CA  VAL A 367      -9.876 -31.006 -16.599  1.00 38.41           C  
ATOM   3052  C   VAL A 367     -10.539 -30.330 -17.797  1.00 38.41           C  
ATOM   3053  CB  VAL A 367     -10.589 -30.593 -15.292  1.00 38.41           C  
ATOM   3054  O   VAL A 367     -10.093 -29.271 -18.245  1.00 38.41           O  
ATOM   3055  CG1 VAL A 367     -12.061 -31.001 -15.327  1.00 38.41           C  
ATOM   3056  CG2 VAL A 367      -9.888 -31.211 -14.084  1.00 38.41           C  
ATOM   3057  N   GLN A 368     -11.444 -31.096 -18.701  1.00 43.46           N  
ATOM   3058  CA  GLN A 368     -12.194 -30.716 -19.894  1.00 43.46           C  
ATOM   3059  C   GLN A 368     -12.867 -29.359 -19.711  1.00 43.46           C  
ATOM   3060  CB  GLN A 368     -13.240 -31.779 -20.232  1.00 43.46           C  
ATOM   3061  O   GLN A 368     -13.549 -29.127 -18.711  1.00 43.46           O  
ATOM   3062  CG  GLN A 368     -12.981 -32.501 -21.547  1.00 43.46           C  
ATOM   3063  CD  GLN A 368     -14.047 -33.531 -21.871  1.00 43.46           C  
ATOM   3064  NE2 GLN A 368     -13.871 -34.236 -22.984  1.00 43.46           N  
ATOM   3065  OE1 GLN A 368     -15.019 -33.693 -21.127  1.00 43.46           O  
ATOM   3066  N   GLU A 369     -12.391 -28.335 -20.425  1.00 42.68           N  
ATOM   3067  CA  GLU A 369     -12.493 -26.897 -20.656  1.00 42.68           C  
ATOM   3068  C   GLU A 369     -13.949 -26.462 -20.789  1.00 42.68           C  
ATOM   3069  CB  GLU A 369     -11.707 -26.497 -21.907  1.00 42.68           C  
ATOM   3070  O   GLU A 369     -14.714 -27.060 -21.549  1.00 42.68           O  
ATOM   3071  CG  GLU A 369     -10.385 -25.805 -21.607  1.00 42.68           C  
ATOM   3072  CD  GLU A 369      -9.609 -25.425 -22.859  1.00 42.68           C  
ATOM   3073  OE1 GLU A 369      -8.500 -24.858 -22.736  1.00 42.68           O  
ATOM   3074  OE2 GLU A 369     -10.116 -25.697 -23.970  1.00 42.68           O  
ATOM   3075  N   LEU A 370     -14.696 -25.977 -19.779  1.00 46.60           N  
ATOM   3076  CA  LEU A 370     -15.914 -25.216 -20.032  1.00 46.60           C  
ATOM   3077  C   LEU A 370     -15.670 -24.128 -21.073  1.00 46.60           C  
ATOM   3078  CB  LEU A 370     -16.435 -24.590 -18.736  1.00 46.60           C  
ATOM   3079  O   LEU A 370     -14.651 -23.435 -21.025  1.00 46.60           O  
ATOM   3080  CG  LEU A 370     -17.156 -25.532 -17.770  1.00 46.60           C  
ATOM   3081  CD1 LEU A 370     -16.948 -25.075 -16.330  1.00 46.60           C  
ATOM   3082  CD2 LEU A 370     -18.642 -25.605 -18.104  1.00 46.60           C  
ATOM   3083  N   SER A 371     -16.364 -24.205 -22.231  1.00 50.85           N  
ATOM   3084  CA  SER A 371     -16.158 -23.261 -23.325  1.00 50.85           C  
ATOM   3085  C   SER A 371     -16.577 -21.850 -22.924  1.00 50.85           C  
ATOM   3086  CB  SER A 371     -16.937 -23.699 -24.565  1.00 50.85           C  
ATOM   3087  O   SER A 371     -17.405 -21.674 -22.028  1.00 50.85           O  
ATOM   3088  OG  SER A 371     -18.317 -23.411 -24.420  1.00 50.85           O  
ATOM   3089  N   LEU A 372     -15.728 -20.918 -23.129  1.00 48.57           N  
ATOM   3090  CA  LEU A 372     -15.962 -19.489 -22.953  1.00 48.57           C  
ATOM   3091  C   LEU A 372     -17.410 -19.132 -23.272  1.00 48.57           C  
ATOM   3092  CB  LEU A 372     -15.016 -18.678 -23.842  1.00 48.57           C  
ATOM   3093  O   LEU A 372     -18.019 -18.313 -22.579  1.00 48.57           O  
ATOM   3094  CG  LEU A 372     -14.937 -17.177 -23.557  1.00 48.57           C  
ATOM   3095  CD1 LEU A 372     -14.246 -16.928 -22.220  1.00 48.57           C  
ATOM   3096  CD2 LEU A 372     -14.207 -16.456 -24.684  1.00 48.57           C  
ATOM   3097  N   LYS A 373     -18.030 -19.819 -24.082  1.00 51.05           N  
ATOM   3098  CA  LYS A 373     -19.422 -19.631 -24.480  1.00 51.05           C  
ATOM   3099  C   LYS A 373     -20.375 -20.070 -23.372  1.00 51.05           C  
ATOM   3100  CB  LYS A 373     -19.723 -20.403 -25.765  1.00 51.05           C  
ATOM   3101  O   LYS A 373     -21.365 -19.391 -23.091  1.00 51.05           O  
ATOM   3102  CG  LYS A 373     -20.993 -19.955 -26.474  1.00 51.05           C  
ATOM   3103  CD  LYS A 373     -21.188 -20.694 -27.792  1.00 51.05           C  
ATOM   3104  CE  LYS A 373     -22.496 -20.303 -28.465  1.00 51.05           C  
ATOM   3105  NZ  LYS A 373     -22.685 -21.014 -29.764  1.00 51.05           N  
ATOM   3106  N   GLN A 374     -19.983 -21.042 -22.693  1.00 51.17           N  
ATOM   3107  CA  GLN A 374     -20.772 -21.613 -21.606  1.00 51.17           C  
ATOM   3108  C   GLN A 374     -20.680 -20.752 -20.349  1.00 51.17           C  
ATOM   3109  CB  GLN A 374     -20.313 -23.039 -21.301  1.00 51.17           C  
ATOM   3110  O   GLN A 374     -21.678 -20.549 -19.655  1.00 51.17           O  
ATOM   3111  CG  GLN A 374     -20.655 -24.043 -22.394  1.00 51.17           C  
ATOM   3112  CD  GLN A 374     -20.110 -25.429 -22.110  1.00 51.17           C  
ATOM   3113  NE2 GLN A 374     -20.928 -26.449 -22.348  1.00 51.17           N  
ATOM   3114  OE1 GLN A 374     -18.962 -25.584 -21.680  1.00 51.17           O  
ATOM   3115  N   VAL A 375     -19.594 -20.145 -20.180  1.00 51.59           N  
ATOM   3116  CA  VAL A 375     -19.342 -19.247 -19.059  1.00 51.59           C  
ATOM   3117  C   VAL A 375     -20.073 -17.925 -19.280  1.00 51.59           C  
ATOM   3118  CB  VAL A 375     -17.830 -18.993 -18.864  1.00 51.59           C  
ATOM   3119  O   VAL A 375     -20.723 -17.407 -18.369  1.00 51.59           O  
ATOM   3120  CG1 VAL A 375     -17.594 -17.940 -17.783  1.00 51.59           C  
ATOM   3121  CG2 VAL A 375     -17.112 -20.295 -18.512  1.00 51.59           C  
ATOM   3122  N   LYS A 376     -20.059 -17.476 -20.447  1.00 50.13           N  
ATOM   3123  CA  LYS A 376     -20.722 -16.233 -20.832  1.00 50.13           C  
ATOM   3124  C   LYS A 376     -22.239 -16.365 -20.733  1.00 50.13           C  
ATOM   3125  CB  LYS A 376     -20.322 -15.829 -22.252  1.00 50.13           C  
ATOM   3126  O   LYS A 376     -22.915 -15.464 -20.232  1.00 50.13           O  
ATOM   3127  CG  LYS A 376     -18.903 -15.292 -22.366  1.00 50.13           C  
ATOM   3128  CD  LYS A 376     -18.580 -14.864 -23.792  1.00 50.13           C  
ATOM   3129  CE  LYS A 376     -17.164 -14.317 -23.906  1.00 50.13           C  
ATOM   3130  NZ  LYS A 376     -16.842 -13.900 -25.303  1.00 50.13           N  
ATOM   3131  N   SER A 377     -22.696 -17.468 -21.119  1.00 54.81           N  
ATOM   3132  CA  SER A 377     -24.123 -17.773 -21.088  1.00 54.81           C  
ATOM   3133  C   SER A 377     -24.637 -17.867 -19.655  1.00 54.81           C  
ATOM   3134  CB  SER A 377     -24.408 -19.080 -21.828  1.00 54.81           C  
ATOM   3135  O   SER A 377     -25.710 -17.349 -19.340  1.00 54.81           O  
ATOM   3136  OG  SER A 377     -25.787 -19.401 -21.769  1.00 54.81           O  
ATOM   3137  N   PHE A 378     -23.930 -18.389 -18.818  1.00 52.93           N  
ATOM   3138  CA  PHE A 378     -24.279 -18.533 -17.410  1.00 52.93           C  
ATOM   3139  C   PHE A 378     -24.323 -17.174 -16.721  1.00 52.93           C  
ATOM   3140  CB  PHE A 378     -23.280 -19.450 -16.698  1.00 52.93           C  
ATOM   3141  O   PHE A 378     -25.242 -16.893 -15.950  1.00 52.93           O  
ATOM   3142  CG  PHE A 378     -23.583 -19.661 -15.239  1.00 52.93           C  
ATOM   3143  CD1 PHE A 378     -22.907 -18.939 -14.263  1.00 52.93           C  
ATOM   3144  CD2 PHE A 378     -24.544 -20.582 -14.843  1.00 52.93           C  
ATOM   3145  CE1 PHE A 378     -23.185 -19.133 -12.912  1.00 52.93           C  
ATOM   3146  CE2 PHE A 378     -24.828 -20.780 -13.495  1.00 52.93           C  
ATOM   3147  CZ  PHE A 378     -24.146 -20.056 -12.531  1.00 52.93           C  
ATOM   3148  N   PHE A 379     -23.441 -16.371 -16.994  1.00 55.34           N  
ATOM   3149  CA  PHE A 379     -23.329 -15.040 -16.411  1.00 55.34           C  
ATOM   3150  C   PHE A 379     -24.502 -14.163 -16.832  1.00 55.34           C  
ATOM   3151  CB  PHE A 379     -22.008 -14.381 -16.823  1.00 55.34           C  
ATOM   3152  O   PHE A 379     -25.096 -13.471 -16.002  1.00 55.34           O  
ATOM   3153  CG  PHE A 379     -21.650 -13.173 -16.001  1.00 55.34           C  
ATOM   3154  CD1 PHE A 379     -21.858 -11.891 -16.497  1.00 55.34           C  
ATOM   3155  CD2 PHE A 379     -21.106 -13.318 -14.731  1.00 55.34           C  
ATOM   3156  CE1 PHE A 379     -21.528 -10.771 -15.738  1.00 55.34           C  
ATOM   3157  CE2 PHE A 379     -20.774 -12.203 -13.967  1.00 55.34           C  
ATOM   3158  CZ  PHE A 379     -20.985 -10.930 -14.473  1.00 55.34           C  
ATOM   3159  N   VAL A 380     -24.816 -14.213 -18.017  1.00 55.98           N  
ATOM   3160  CA  VAL A 380     -25.942 -13.456 -18.554  1.00 55.98           C  
ATOM   3161  C   VAL A 380     -27.238 -13.916 -17.890  1.00 55.98           C  
ATOM   3162  CB  VAL A 380     -26.047 -13.608 -20.089  1.00 55.98           C  
ATOM   3163  O   VAL A 380     -28.059 -13.092 -17.481  1.00 55.98           O  
ATOM   3164  CG1 VAL A 380     -27.353 -13.006 -20.602  1.00 55.98           C  
ATOM   3165  CG2 VAL A 380     -24.848 -12.952 -20.772  1.00 55.98           C  
ATOM   3166  N   LYS A 381     -27.369 -15.205 -17.654  1.00 55.28           N  
ATOM   3167  CA  LYS A 381     -28.558 -15.778 -17.030  1.00 55.28           C  
ATOM   3168  C   LYS A 381     -28.674 -15.348 -15.571  1.00 55.28           C  
ATOM   3169  CB  LYS A 381     -28.531 -17.304 -17.127  1.00 55.28           C  
ATOM   3170  O   LYS A 381     -29.769 -15.042 -15.094  1.00 55.28           O  
ATOM   3171  CG  LYS A 381     -28.975 -17.847 -18.477  1.00 55.28           C  
ATOM   3172  CD  LYS A 381     -29.005 -19.370 -18.485  1.00 55.28           C  
ATOM   3173  CE  LYS A 381     -29.322 -19.917 -19.870  1.00 55.28           C  
ATOM   3174  NZ  LYS A 381     -29.306 -21.410 -19.894  1.00 55.28           N  
ATOM   3175  N   THR A 382     -27.584 -15.259 -14.899  1.00 52.95           N  
ATOM   3176  CA  THR A 382     -27.517 -14.867 -13.495  1.00 52.95           C  
ATOM   3177  C   THR A 382     -27.863 -13.390 -13.329  1.00 52.95           C  
ATOM   3178  CB  THR A 382     -26.121 -15.140 -12.905  1.00 52.95           C  
ATOM   3179  O   THR A 382     -28.618 -13.021 -12.428  1.00 52.95           O  
ATOM   3180  CG2 THR A 382     -26.092 -14.854 -11.408  1.00 52.95           C  
ATOM   3181  OG1 THR A 382     -25.776 -16.513 -13.125  1.00 52.95           O  
ATOM   3182  N   ILE A 383     -27.399 -12.559 -14.201  1.00 54.48           N  
ATOM   3183  CA  ILE A 383     -27.666 -11.125 -14.180  1.00 54.48           C  
ATOM   3184  C   ILE A 383     -29.140 -10.870 -14.490  1.00 54.48           C  
ATOM   3185  CB  ILE A 383     -26.769 -10.368 -15.185  1.00 54.48           C  
ATOM   3186  O   ILE A 383     -29.790 -10.062 -13.822  1.00 54.48           O  
ATOM   3187  CG1 ILE A 383     -25.304 -10.420 -14.737  1.00 54.48           C  
ATOM   3188  CG2 ILE A 383     -27.241  -8.921 -15.348  1.00 54.48           C  
ATOM   3189  CD1 ILE A 383     -24.337  -9.751 -15.703  1.00 54.48           C  
ATOM   3190  N   LYS A 384     -29.669 -11.603 -15.444  1.00 56.94           N  
ATOM   3191  CA  LYS A 384     -31.074 -11.475 -15.819  1.00 56.94           C  
ATOM   3192  C   LYS A 384     -31.989 -11.888 -14.670  1.00 56.94           C  
ATOM   3193  CB  LYS A 384     -31.378 -12.317 -17.059  1.00 56.94           C  
ATOM   3194  O   LYS A 384     -32.984 -11.215 -14.389  1.00 56.94           O  
ATOM   3195  CG  LYS A 384     -30.948 -11.670 -18.367  1.00 56.94           C  
ATOM   3196  CD  LYS A 384     -31.361 -12.510 -19.569  1.00 56.94           C  
ATOM   3197  CE  LYS A 384     -30.931 -11.864 -20.879  1.00 56.94           C  
ATOM   3198  NZ  LYS A 384     -31.294 -12.706 -22.058  1.00 56.94           N  
ATOM   3199  N   ALA A 385     -31.650 -13.004 -14.011  1.00 53.25           N  
ATOM   3200  CA  ALA A 385     -32.424 -13.517 -12.884  1.00 53.25           C  
ATOM   3201  C   ALA A 385     -32.400 -12.540 -11.712  1.00 53.25           C  
ATOM   3202  CB  ALA A 385     -31.891 -14.879 -12.448  1.00 53.25           C  
ATOM   3203  O   ALA A 385     -33.426 -12.304 -11.071  1.00 53.25           O  
ATOM   3204  N   HIS A 386     -31.264 -11.946 -11.467  1.00 51.65           N  
ATOM   3205  CA  HIS A 386     -31.092 -11.000 -10.370  1.00 51.65           C  
ATOM   3206  C   HIS A 386     -31.811  -9.686 -10.658  1.00 51.65           C  
ATOM   3207  CB  HIS A 386     -29.606 -10.740 -10.115  1.00 51.65           C  
ATOM   3208  O   HIS A 386     -32.442  -9.111  -9.768  1.00 51.65           O  
ATOM   3209  CG  HIS A 386     -29.311 -10.245  -8.735  1.00 51.65           C  
ATOM   3210  CD2 HIS A 386     -28.739  -9.095  -8.306  1.00 51.65           C  
ATOM   3211  ND1 HIS A 386     -29.613 -10.971  -7.604  1.00 51.65           N  
ATOM   3212  CE1 HIS A 386     -29.239 -10.287  -6.536  1.00 51.65           C  
ATOM   3213  NE2 HIS A 386     -28.705  -9.145  -6.935  1.00 51.65           N  
ATOM   3214  N   THR A 387     -31.811  -9.219 -11.835  1.00 52.17           N  
ATOM   3215  CA  THR A 387     -32.433  -7.969 -12.255  1.00 52.17           C  
ATOM   3216  C   THR A 387     -33.947  -8.126 -12.359  1.00 52.17           C  
ATOM   3217  CB  THR A 387     -31.870  -7.491 -13.606  1.00 52.17           C  
ATOM   3218  O   THR A 387     -34.695  -7.186 -12.078  1.00 52.17           O  
ATOM   3219  CG2 THR A 387     -30.395  -7.120 -13.488  1.00 52.17           C  
ATOM   3220  OG1 THR A 387     -32.011  -8.538 -14.574  1.00 52.17           O  
ATOM   3221  N   GLN A 388     -34.444  -9.287 -12.754  1.00 54.51           N  
ATOM   3222  CA  GLN A 388     -35.866  -9.609 -12.788  1.00 54.51           C  
ATOM   3223  C   GLN A 388     -36.453  -9.657 -11.380  1.00 54.51           C  
ATOM   3224  CB  GLN A 388     -36.099 -10.942 -13.500  1.00 54.51           C  
ATOM   3225  O   GLN A 388     -37.570  -9.188 -11.151  1.00 54.51           O  
ATOM   3226  CG  GLN A 388     -36.021 -10.851 -15.018  1.00 54.51           C  
ATOM   3227  CD  GLN A 388     -36.168 -12.200 -15.696  1.00 54.51           C  
ATOM   3228  NE2 GLN A 388     -36.151 -12.201 -17.025  1.00 54.51           N  
ATOM   3229  OE1 GLN A 388     -36.294 -13.233 -15.031  1.00 54.51           O  
ATOM   3230  N   GLN A 389     -35.717 -10.206 -10.399  1.00 51.71           N  
ATOM   3231  CA  GLN A 389     -36.109 -10.254  -8.995  1.00 51.71           C  
ATOM   3232  C   GLN A 389     -36.200  -8.852  -8.401  1.00 51.71           C  
ATOM   3233  CB  GLN A 389     -35.122 -11.102  -8.191  1.00 51.71           C  
ATOM   3234  O   GLN A 389     -37.087  -8.570  -7.592  1.00 51.71           O  
ATOM   3235  CG  GLN A 389     -35.346 -12.602  -8.328  1.00 51.71           C  
ATOM   3236  CD  GLN A 389     -34.357 -13.420  -7.519  1.00 51.71           C  
ATOM   3237  NE2 GLN A 389     -34.511 -14.739  -7.552  1.00 51.71           N  
ATOM   3238  OE1 GLN A 389     -33.461 -12.870  -6.871  1.00 51.71           O  
ATOM   3239  N   LYS A 390     -35.511  -7.906  -8.977  1.00 48.80           N  
ATOM   3240  CA  LYS A 390     -35.407  -6.568  -8.404  1.00 48.80           C  
ATOM   3241  C   LYS A 390     -36.070  -5.531  -9.305  1.00 48.80           C  
ATOM   3242  CB  LYS A 390     -33.942  -6.197  -8.168  1.00 48.80           C  
ATOM   3243  O   LYS A 390     -36.003  -4.330  -9.033  1.00 48.80           O  
ATOM   3244  CG  LYS A 390     -33.285  -6.963  -7.029  1.00 48.80           C  
ATOM   3245  CD  LYS A 390     -31.993  -6.294  -6.578  1.00 48.80           C  
ATOM   3246  CE  LYS A 390     -31.387  -7.002  -5.373  1.00 48.80           C  
ATOM   3247  NZ  LYS A 390     -30.160  -6.307  -4.882  1.00 48.80           N  
ATOM   3248  N   ASN A 391     -36.831  -5.975 -10.278  1.00 50.42           N  
ATOM   3249  CA  ASN A 391     -37.634  -5.231 -11.243  1.00 50.42           C  
ATOM   3250  C   ASN A 391     -36.813  -4.149 -11.940  1.00 50.42           C  
ATOM   3251  CB  ASN A 391     -38.856  -4.613 -10.561  1.00 50.42           C  
ATOM   3252  O   ASN A 391     -37.253  -3.003 -12.049  1.00 50.42           O  
ATOM   3253  CG  ASN A 391     -40.133  -5.380 -10.844  1.00 50.42           C  
ATOM   3254  ND2 ASN A 391     -41.204  -5.029 -10.141  1.00 50.42           N  
ATOM   3255  OD1 ASN A 391     -40.157  -6.281 -11.686  1.00 50.42           O  
ATOM   3256  N   ILE A 392     -35.581  -4.380 -12.188  1.00 45.66           N  
ATOM   3257  CA  ILE A 392     -34.642  -3.481 -12.850  1.00 45.66           C  
ATOM   3258  C   ILE A 392     -34.560  -3.824 -14.336  1.00 45.66           C  
ATOM   3259  CB  ILE A 392     -33.239  -3.554 -12.205  1.00 45.66           C  
ATOM   3260  O   ILE A 392     -34.404  -4.991 -14.703  1.00 45.66           O  
ATOM   3261  CG1 ILE A 392     -33.318  -3.206 -10.714  1.00 45.66           C  
ATOM   3262  CG2 ILE A 392     -32.261  -2.627 -12.933  1.00 45.66           C  
ATOM   3263  CD1 ILE A 392     -32.031  -3.477  -9.947  1.00 45.66           C  
ATOM   3264  N   ASP A 393     -34.889  -2.810 -15.284  1.00 42.78           N  
ATOM   3265  CA  ASP A 393     -34.956  -3.001 -16.729  1.00 42.78           C  
ATOM   3266  C   ASP A 393     -33.584  -2.809 -17.373  1.00 42.78           C  
ATOM   3267  CB  ASP A 393     -35.968  -2.037 -17.352  1.00 42.78           C  
ATOM   3268  O   ASP A 393     -32.989  -1.735 -17.269  1.00 42.78           O  
ATOM   3269  CG  ASP A 393     -37.278  -2.710 -17.722  1.00 42.78           C  
ATOM   3270  OD1 ASP A 393     -37.321  -3.956 -17.804  1.00 42.78           O  
ATOM   3271  OD2 ASP A 393     -38.275  -1.987 -17.937  1.00 42.78           O  
ATOM   3272  N   ILE A 394     -32.891  -3.887 -17.759  1.00 46.34           N  
ATOM   3273  CA  ILE A 394     -31.608  -3.773 -18.445  1.00 46.34           C  
ATOM   3274  C   ILE A 394     -31.778  -4.133 -19.919  1.00 46.34           C  
ATOM   3275  CB  ILE A 394     -30.537  -4.675 -17.793  1.00 46.34           C  
ATOM   3276  O   ILE A 394     -32.663  -4.914 -20.276  1.00 46.34           O  
ATOM   3277  CG1 ILE A 394     -30.523  -4.476 -16.273  1.00 46.34           C  
ATOM   3278  CG2 ILE A 394     -29.156  -4.395 -18.394  1.00 46.34           C  
ATOM   3279  CD1 ILE A 394     -29.720  -5.526 -15.518  1.00 46.34           C  
ATOM   3280  N   PRO A 395     -30.979  -3.373 -20.844  1.00 44.34           N  
ATOM   3281  CA  PRO A 395     -31.003  -3.699 -22.272  1.00 44.34           C  
ATOM   3282  C   PRO A 395     -30.670  -5.163 -22.549  1.00 44.34           C  
ATOM   3283  CB  PRO A 395     -29.934  -2.775 -22.862  1.00 44.34           C  
ATOM   3284  O   PRO A 395     -30.044  -5.825 -21.717  1.00 44.34           O  
ATOM   3285  CG  PRO A 395     -29.378  -2.036 -21.689  1.00 44.34           C  
ATOM   3286  CD  PRO A 395     -30.064  -2.527 -20.447  1.00 44.34           C  
ATOM   3287  N   THR A 396     -31.402  -5.846 -23.512  1.00 49.15           N  
ATOM   3288  CA  THR A 396     -31.289  -7.232 -23.952  1.00 49.15           C  
ATOM   3289  C   THR A 396     -29.832  -7.597 -24.222  1.00 49.15           C  
ATOM   3290  CB  THR A 396     -32.127  -7.486 -25.219  1.00 49.15           C  
ATOM   3291  O   THR A 396     -29.131  -6.882 -24.941  1.00 49.15           O  
ATOM   3292  CG2 THR A 396     -33.339  -8.359 -24.910  1.00 49.15           C  
ATOM   3293  OG1 THR A 396     -32.577  -6.232 -25.747  1.00 49.15           O  
ATOM   3294  N   ILE A 397     -29.240  -8.344 -23.215  1.00 49.64           N  
ATOM   3295  CA  ILE A 397     -27.855  -8.792 -23.311  1.00 49.64           C  
ATOM   3296  C   ILE A 397     -27.808 -10.203 -23.891  1.00 49.64           C  
ATOM   3297  CB  ILE A 397     -27.153  -8.754 -21.935  1.00 49.64           C  
ATOM   3298  O   ILE A 397     -28.539 -11.090 -23.444  1.00 49.64           O  
ATOM   3299  CG1 ILE A 397     -27.243  -7.349 -21.328  1.00 49.64           C  
ATOM   3300  CG2 ILE A 397     -25.694  -9.204 -22.060  1.00 49.64           C  
ATOM   3301  CD1 ILE A 397     -26.827  -7.280 -19.865  1.00 49.64           C  
ATOM   3302  N   SER A 398     -27.143 -10.383 -25.125  1.00 47.80           N  
ATOM   3303  CA  SER A 398     -26.943 -11.699 -25.723  1.00 47.80           C  
ATOM   3304  C   SER A 398     -25.596 -12.290 -25.319  1.00 47.80           C  
ATOM   3305  CB  SER A 398     -27.035 -11.615 -27.248  1.00 47.80           C  
ATOM   3306  O   SER A 398     -24.652 -11.554 -25.026  1.00 47.80           O  
ATOM   3307  OG  SER A 398     -25.749 -11.454 -27.821  1.00 47.80           O  
ATOM   3308  N   SER A 399     -25.472 -13.594 -25.015  1.00 47.16           N  
ATOM   3309  CA  SER A 399     -24.315 -14.360 -24.562  1.00 47.16           C  
ATOM   3310  C   SER A 399     -23.147 -14.224 -25.532  1.00 47.16           C  
ATOM   3311  CB  SER A 399     -24.681 -15.836 -24.395  1.00 47.16           C  
ATOM   3312  O   SER A 399     -21.985 -14.281 -25.124  1.00 47.16           O  
ATOM   3313  OG  SER A 399     -25.106 -16.391 -25.628  1.00 47.16           O  
ATOM   3314  N   ASN A 400     -23.359 -13.780 -26.783  1.00 43.23           N  
ATOM   3315  CA  ASN A 400     -22.331 -13.711 -27.816  1.00 43.23           C  
ATOM   3316  C   ASN A 400     -21.676 -12.334 -27.864  1.00 43.23           C  
ATOM   3317  CB  ASN A 400     -22.918 -14.068 -29.183  1.00 43.23           C  
ATOM   3318  O   ASN A 400     -20.554 -12.192 -28.354  1.00 43.23           O  
ATOM   3319  CG  ASN A 400     -23.266 -15.538 -29.304  1.00 43.23           C  
ATOM   3320  ND2 ASN A 400     -24.164 -15.861 -30.227  1.00 43.23           N  
ATOM   3321  OD1 ASN A 400     -22.733 -16.377 -28.573  1.00 43.23           O  
ATOM   3322  N   ASN A 401     -22.137 -11.363 -27.106  1.00 41.62           N  
ATOM   3323  CA  ASN A 401     -21.689  -9.976 -27.164  1.00 41.62           C  
ATOM   3324  C   ASN A 401     -21.182  -9.492 -25.808  1.00 41.62           C  
ATOM   3325  CB  ASN A 401     -22.815  -9.068 -27.665  1.00 41.62           C  
ATOM   3326  O   ASN A 401     -20.886  -8.308 -25.638  1.00 41.62           O  
ATOM   3327  CG  ASN A 401     -23.018  -9.163 -29.164  1.00 41.62           C  
ATOM   3328  ND2 ASN A 401     -24.212  -8.808 -29.624  1.00 41.62           N  
ATOM   3329  OD1 ASN A 401     -22.110  -9.553 -29.903  1.00 41.62           O  
ATOM   3330  N   VAL A 402     -20.991 -10.508 -24.916  1.00 43.67           N  
ATOM   3331  CA  VAL A 402     -20.660 -10.128 -23.547  1.00 43.67           C  
ATOM   3332  C   VAL A 402     -19.196 -10.453 -23.260  1.00 43.67           C  
ATOM   3333  CB  VAL A 402     -21.574 -10.837 -22.524  1.00 43.67           C  
ATOM   3334  O   VAL A 402     -18.759 -11.592 -23.443  1.00 43.67           O  
ATOM   3335  CG1 VAL A 402     -21.211 -10.425 -21.098  1.00 43.67           C  
ATOM   3336  CG2 VAL A 402     -23.042 -10.528 -22.816  1.00 43.67           C  
ATOM   3337  N   ASN A 403     -18.289  -9.372 -23.312  1.00 44.96           N  
ATOM   3338  CA  ASN A 403     -16.894  -9.503 -22.906  1.00 44.96           C  
ATOM   3339  C   ASN A 403     -16.727  -9.304 -21.402  1.00 44.96           C  
ATOM   3340  CB  ASN A 403     -16.016  -8.512 -23.673  1.00 44.96           C  
ATOM   3341  O   ASN A 403     -17.552  -8.647 -20.763  1.00 44.96           O  
ATOM   3342  CG  ASN A 403     -14.549  -8.630 -23.311  1.00 44.96           C  
ATOM   3343  ND2 ASN A 403     -13.684  -8.076 -24.152  1.00 44.96           N  
ATOM   3344  OD1 ASN A 403     -14.195  -9.215 -22.283  1.00 44.96           O  
ATOM   3345  N   LEU A 404     -15.869 -10.187 -20.684  1.00 42.55           N  
ATOM   3346  CA  LEU A 404     -15.601 -10.275 -19.253  1.00 42.55           C  
ATOM   3347  C   LEU A 404     -15.382  -8.890 -18.654  1.00 42.55           C  
ATOM   3348  CB  LEU A 404     -14.377 -11.157 -18.990  1.00 42.55           C  
ATOM   3349  O   LEU A 404     -15.799  -8.624 -17.524  1.00 42.55           O  
ATOM   3350  CG  LEU A 404     -14.625 -12.666 -18.950  1.00 42.55           C  
ATOM   3351  CD1 LEU A 404     -13.338 -13.422 -19.264  1.00 42.55           C  
ATOM   3352  CD2 LEU A 404     -15.177 -13.081 -17.590  1.00 42.55           C  
ATOM   3353  N   TYR A 405     -14.959  -7.954 -19.477  1.00 41.12           N  
ATOM   3354  CA  TYR A 405     -14.755  -6.560 -19.100  1.00 41.12           C  
ATOM   3355  C   TYR A 405     -16.082  -5.814 -19.031  1.00 41.12           C  
ATOM   3356  CB  TYR A 405     -13.817  -5.865 -20.092  1.00 41.12           C  
ATOM   3357  O   TYR A 405     -16.312  -5.026 -18.110  1.00 41.12           O  
ATOM   3358  CG  TYR A 405     -13.509  -4.432 -19.734  1.00 41.12           C  
ATOM   3359  CD1 TYR A 405     -14.160  -3.379 -20.373  1.00 41.12           C  
ATOM   3360  CD2 TYR A 405     -12.566  -4.127 -18.758  1.00 41.12           C  
ATOM   3361  CE1 TYR A 405     -13.878  -2.056 -20.048  1.00 41.12           C  
ATOM   3362  CE2 TYR A 405     -12.276  -2.808 -18.425  1.00 41.12           C  
ATOM   3363  OH  TYR A 405     -12.653  -0.474 -18.748  1.00 41.12           O  
ATOM   3364  CZ  TYR A 405     -12.936  -1.781 -19.074  1.00 41.12           C  
ATOM   3365  N   PHE A 406     -17.023  -6.091 -19.974  1.00 41.21           N  
ATOM   3366  CA  PHE A 406     -18.390  -5.584 -20.006  1.00 41.21           C  
ATOM   3367  C   PHE A 406     -19.187  -6.103 -18.815  1.00 41.21           C  
ATOM   3368  CB  PHE A 406     -19.082  -5.981 -21.314  1.00 41.21           C  
ATOM   3369  O   PHE A 406     -19.956  -5.357 -18.204  1.00 41.21           O  
ATOM   3370  CG  PHE A 406     -20.456  -5.389 -21.477  1.00 41.21           C  
ATOM   3371  CD1 PHE A 406     -21.591  -6.162 -21.263  1.00 41.21           C  
ATOM   3372  CD2 PHE A 406     -20.612  -4.059 -21.846  1.00 41.21           C  
ATOM   3373  CE1 PHE A 406     -22.864  -5.616 -21.414  1.00 41.21           C  
ATOM   3374  CE2 PHE A 406     -21.881  -3.508 -21.999  1.00 41.21           C  
ATOM   3375  CZ  PHE A 406     -23.005  -4.288 -21.783  1.00 41.21           C  
ATOM   3376  N   CYS A 407     -18.868  -7.247 -18.339  1.00 45.20           N  
ATOM   3377  CA  CYS A 407     -19.479  -7.907 -17.190  1.00 45.20           C  
ATOM   3378  C   CYS A 407     -18.982  -7.299 -15.884  1.00 45.20           C  
ATOM   3379  CB  CYS A 407     -19.180  -9.406 -17.211  1.00 45.20           C  
ATOM   3380  O   CYS A 407     -19.767  -7.073 -14.961  1.00 45.20           O  
ATOM   3381  SG  CYS A 407     -20.033 -10.299 -18.529  1.00 45.20           S  
ATOM   3382  N   GLU A 408     -17.685  -6.859 -15.878  1.00 44.63           N  
ATOM   3383  CA  GLU A 408     -17.019  -6.163 -14.782  1.00 44.63           C  
ATOM   3384  C   GLU A 408     -17.565  -4.748 -14.613  1.00 44.63           C  
ATOM   3385  CB  GLU A 408     -15.506  -6.119 -15.013  1.00 44.63           C  
ATOM   3386  O   GLU A 408     -17.809  -4.301 -13.490  1.00 44.63           O  
ATOM   3387  CG  GLU A 408     -14.690  -6.053 -13.730  1.00 44.63           C  
ATOM   3388  CD  GLU A 408     -13.190  -6.113 -13.970  1.00 44.63           C  
ATOM   3389  OE1 GLU A 408     -12.413  -5.947 -13.003  1.00 44.63           O  
ATOM   3390  OE2 GLU A 408     -12.788  -6.328 -15.136  1.00 44.63           O  
ATOM   3391  N   GLN A 409     -17.842  -4.163 -15.720  1.00 45.44           N  
ATOM   3392  CA  GLN A 409     -18.408  -2.819 -15.766  1.00 45.44           C  
ATOM   3393  C   GLN A 409     -19.879  -2.828 -15.362  1.00 45.44           C  
ATOM   3394  CB  GLN A 409     -18.250  -2.217 -17.163  1.00 45.44           C  
ATOM   3395  O   GLN A 409     -20.334  -1.940 -14.638  1.00 45.44           O  
ATOM   3396  CG  GLN A 409     -16.894  -1.568 -17.404  1.00 45.44           C  
ATOM   3397  CD  GLN A 409     -16.911  -0.583 -18.558  1.00 45.44           C  
ATOM   3398  NE2 GLN A 409     -15.946   0.330 -18.572  1.00 45.44           N  
ATOM   3399  OE1 GLN A 409     -17.784  -0.643 -19.429  1.00 45.44           O  
ATOM   3400  N   LEU A 410     -20.649  -3.859 -15.823  1.00 45.60           N  
ATOM   3401  CA  LEU A 410     -22.056  -4.054 -15.490  1.00 45.60           C  
ATOM   3402  C   LEU A 410     -22.222  -4.406 -14.016  1.00 45.60           C  
ATOM   3403  CB  LEU A 410     -22.665  -5.155 -16.362  1.00 45.60           C  
ATOM   3404  O   LEU A 410     -23.128  -3.899 -13.350  1.00 45.60           O  
ATOM   3405  CG  LEU A 410     -24.192  -5.175 -16.461  1.00 45.60           C  
ATOM   3406  CD1 LEU A 410     -24.669  -4.155 -17.488  1.00 45.60           C  
ATOM   3407  CD2 LEU A 410     -24.687  -6.573 -16.817  1.00 45.60           C  
ATOM   3408  N   LEU A 411     -21.294  -5.168 -13.440  1.00 46.59           N  
ATOM   3409  CA  LEU A 411     -21.267  -5.555 -12.034  1.00 46.59           C  
ATOM   3410  C   LEU A 411     -20.900  -4.367 -11.151  1.00 46.59           C  
ATOM   3411  CB  LEU A 411     -20.272  -6.698 -11.811  1.00 46.59           C  
ATOM   3412  O   LEU A 411     -21.450  -4.206 -10.059  1.00 46.59           O  
ATOM   3413  CG  LEU A 411     -20.759  -8.100 -12.178  1.00 46.59           C  
ATOM   3414  CD1 LEU A 411     -19.584  -9.072 -12.231  1.00 46.59           C  
ATOM   3415  CD2 LEU A 411     -21.811  -8.579 -11.184  1.00 46.59           C  
ATOM   3416  N   CYS A 412     -20.016  -3.483 -11.712  1.00 46.42           N  
ATOM   3417  CA  CYS A 412     -19.640  -2.238 -11.053  1.00 46.42           C  
ATOM   3418  C   CYS A 412     -20.788  -1.236 -11.082  1.00 46.42           C  
ATOM   3419  CB  CYS A 412     -18.405  -1.631 -11.718  1.00 46.42           C  
ATOM   3420  O   CYS A 412     -21.015  -0.517 -10.107  1.00 46.42           O  
ATOM   3421  SG  CYS A 412     -16.843  -2.283 -11.086  1.00 46.42           S  
ATOM   3422  N   ASP A 413     -21.546  -1.319 -12.178  1.00 40.63           N  
ATOM   3423  CA  ASP A 413     -22.698  -0.449 -12.392  1.00 40.63           C  
ATOM   3424  C   ASP A 413     -23.912  -0.943 -11.609  1.00 40.63           C  
ATOM   3425  CB  ASP A 413     -23.033  -0.360 -13.883  1.00 40.63           C  
ATOM   3426  O   ASP A 413     -24.688  -0.140 -11.086  1.00 40.63           O  
ATOM   3427  CG  ASP A 413     -22.131   0.600 -14.638  1.00 40.63           C  
ATOM   3428  OD1 ASP A 413     -21.401   1.384 -13.994  1.00 40.63           O  
ATOM   3429  OD2 ASP A 413     -22.152   0.573 -15.887  1.00 40.63           O  
ATOM   3430  N   ILE A 414     -24.073  -2.351 -11.450  1.00 42.14           N  
ATOM   3431  CA  ILE A 414     -25.133  -3.004 -10.690  1.00 42.14           C  
ATOM   3432  C   ILE A 414     -24.807  -2.952  -9.199  1.00 42.14           C  
ATOM   3433  CB  ILE A 414     -25.334  -4.467 -11.144  1.00 42.14           C  
ATOM   3434  O   ILE A 414     -25.704  -2.802  -8.366  1.00 42.14           O  
ATOM   3435  CG1 ILE A 414     -25.782  -4.515 -12.610  1.00 42.14           C  
ATOM   3436  CG2 ILE A 414     -26.345  -5.179 -10.240  1.00 42.14           C  
ATOM   3437  CD1 ILE A 414     -25.832  -5.919 -13.196  1.00 42.14           C  
ATOM   3438  N   SER A 415     -23.452  -2.942  -8.789  1.00 42.60           N  
ATOM   3439  CA  SER A 415     -22.940  -2.860  -7.425  1.00 42.60           C  
ATOM   3440  C   SER A 415     -23.025  -1.436  -6.887  1.00 42.60           C  
ATOM   3441  CB  SER A 415     -21.492  -3.350  -7.366  1.00 42.60           C  
ATOM   3442  O   SER A 415     -23.268  -1.230  -5.696  1.00 42.60           O  
ATOM   3443  OG  SER A 415     -20.596  -2.322  -7.750  1.00 42.60           O  
ATOM   3444  N   THR A 416     -23.111  -0.408  -7.759  1.00 40.92           N  
ATOM   3445  CA  THR A 416     -23.202   0.998  -7.384  1.00 40.92           C  
ATOM   3446  C   THR A 416     -24.657   1.410  -7.176  1.00 40.92           C  
ATOM   3447  CB  THR A 416     -22.557   1.903  -8.450  1.00 40.92           C  
ATOM   3448  O   THR A 416     -24.981   2.093  -6.203  1.00 40.92           O  
ATOM   3449  CG2 THR A 416     -22.114   3.232  -7.848  1.00 40.92           C  
ATOM   3450  OG1 THR A 416     -21.415   1.238  -9.005  1.00 40.92           O  
ATOM   3451  N   PRO A 417     -25.670   0.768  -7.958  1.00 37.20           N  
ATOM   3452  CA  PRO A 417     -27.081   1.049  -7.683  1.00 37.20           C  
ATOM   3453  C   PRO A 417     -27.634   0.219  -6.527  1.00 37.20           C  
ATOM   3454  CB  PRO A 417     -27.776   0.684  -8.998  1.00 37.20           C  
ATOM   3455  O   PRO A 417     -28.515   0.680  -5.797  1.00 37.20           O  
ATOM   3456  CG  PRO A 417     -26.665   0.304  -9.924  1.00 37.20           C  
ATOM   3457  CD  PRO A 417     -25.395   0.201  -9.129  1.00 37.20           C  
ATOM   3458  N   LEU A 418     -26.998  -0.886  -5.947  1.00 31.71           N  
ATOM   3459  CA  LEU A 418     -27.443  -1.745  -4.855  1.00 31.71           C  
ATOM   3460  C   LEU A 418     -26.956  -1.213  -3.511  1.00 31.71           C  
ATOM   3461  CB  LEU A 418     -26.943  -3.177  -5.061  1.00 31.71           C  
ATOM   3462  O   LEU A 418     -27.669  -1.300  -2.509  1.00 31.71           O  
ATOM   3463  CG  LEU A 418     -27.767  -4.054  -6.005  1.00 31.71           C  
ATOM   3464  CD1 LEU A 418     -26.965  -5.281  -6.425  1.00 31.71           C  
ATOM   3465  CD2 LEU A 418     -29.078  -4.467  -5.344  1.00 31.71           C  
ATOM   3466  N   LYS A 419     -25.775  -0.490  -3.678  1.00 36.24           N  
ATOM   3467  CA  LYS A 419     -25.215   0.280  -2.571  1.00 36.24           C  
ATOM   3468  C   LYS A 419     -26.014   1.558  -2.332  1.00 36.24           C  
ATOM   3469  CB  LYS A 419     -23.749   0.621  -2.841  1.00 36.24           C  
ATOM   3470  O   LYS A 419     -26.264   1.934  -1.185  1.00 36.24           O  
ATOM   3471  CG  LYS A 419     -22.880   0.649  -1.593  1.00 36.24           C  
ATOM   3472  CD  LYS A 419     -21.423   0.939  -1.932  1.00 36.24           C  
ATOM   3473  CE  LYS A 419     -20.551   0.957  -0.684  1.00 36.24           C  
ATOM   3474  NZ  LYS A 419     -19.121   1.237  -1.012  1.00 36.24           N  
ATOM   3475  N   GLU A 420     -26.572   2.124  -3.443  1.00 35.47           N  
ATOM   3476  CA  GLU A 420     -27.391   3.331  -3.515  1.00 35.47           C  
ATOM   3477  C   GLU A 420     -28.840   3.038  -3.138  1.00 35.47           C  
ATOM   3478  CB  GLU A 420     -27.325   3.942  -4.917  1.00 35.47           C  
ATOM   3479  O   GLU A 420     -29.491   3.850  -2.477  1.00 35.47           O  
ATOM   3480  CG  GLU A 420     -26.149   4.886  -5.122  1.00 35.47           C  
ATOM   3481  CD  GLU A 420     -26.081   5.463  -6.527  1.00 35.47           C  
ATOM   3482  OE1 GLU A 420     -25.132   6.224  -6.825  1.00 35.47           O  
ATOM   3483  OE2 GLU A 420     -26.983   5.152  -7.336  1.00 35.47           O  
ATOM   3484  N   ILE A 421     -29.349   1.734  -3.282  1.00 31.93           N  
ATOM   3485  CA  ILE A 421     -30.673   1.243  -2.914  1.00 31.93           C  
ATOM   3486  C   ILE A 421     -30.673   0.809  -1.450  1.00 31.93           C  
ATOM   3487  CB  ILE A 421     -31.115   0.073  -3.820  1.00 31.93           C  
ATOM   3488  O   ILE A 421     -31.636   1.060  -0.721  1.00 31.93           O  
ATOM   3489  CG1 ILE A 421     -31.304   0.556  -5.263  1.00 31.93           C  
ATOM   3490  CG2 ILE A 421     -32.398  -0.570  -3.286  1.00 31.93           C  
ATOM   3491  CD1 ILE A 421     -31.632  -0.555  -6.250  1.00 31.93           C  
ATOM   3492  N   TYR A 422     -29.573   0.354  -0.855  1.00 32.54           N  
ATOM   3493  CA  TYR A 422     -29.309   0.013   0.538  1.00 32.54           C  
ATOM   3494  C   TYR A 422     -29.174   1.269   1.391  1.00 32.54           C  
ATOM   3495  CB  TYR A 422     -28.039  -0.835   0.653  1.00 32.54           C  
ATOM   3496  O   TYR A 422     -29.710   1.335   2.500  1.00 32.54           O  
ATOM   3497  CG  TYR A 422     -27.776  -1.349   2.048  1.00 32.54           C  
ATOM   3498  CD1 TYR A 422     -26.931  -0.662   2.916  1.00 32.54           C  
ATOM   3499  CD2 TYR A 422     -28.372  -2.522   2.499  1.00 32.54           C  
ATOM   3500  CE1 TYR A 422     -26.684  -1.133   4.201  1.00 32.54           C  
ATOM   3501  CE2 TYR A 422     -28.132  -3.002   3.783  1.00 32.54           C  
ATOM   3502  OH  TYR A 422     -27.047  -2.772   5.897  1.00 32.54           O  
ATOM   3503  CZ  TYR A 422     -27.288  -2.301   4.625  1.00 32.54           C  
ATOM   3504  N   GLU A 423     -28.698   2.305   0.799  1.00 36.08           N  
ATOM   3505  CA  GLU A 423     -28.481   3.581   1.475  1.00 36.08           C  
ATOM   3506  C   GLU A 423     -29.720   4.468   1.391  1.00 36.08           C  
ATOM   3507  CB  GLU A 423     -27.273   4.307   0.878  1.00 36.08           C  
ATOM   3508  O   GLU A 423     -29.987   5.256   2.300  1.00 36.08           O  
ATOM   3509  CG  GLU A 423     -25.934   3.808   1.402  1.00 36.08           C  
ATOM   3510  CD  GLU A 423     -24.743   4.522   0.783  1.00 36.08           C  
ATOM   3511  OE1 GLU A 423     -23.592   4.248   1.192  1.00 36.08           O  
ATOM   3512  OE2 GLU A 423     -24.963   5.362  -0.117  1.00 36.08           O  
ATOM   3513  N   GLN A 424     -30.673   4.204   0.434  1.00 32.00           N  
ATOM   3514  CA  GLN A 424     -31.941   4.873   0.162  1.00 32.00           C  
ATOM   3515  C   GLN A 424     -33.065   4.287   1.012  1.00 32.00           C  
ATOM   3516  CB  GLN A 424     -32.296   4.770  -1.322  1.00 32.00           C  
ATOM   3517  O   GLN A 424     -34.026   4.983   1.345  1.00 32.00           O  
ATOM   3518  CG  GLN A 424     -31.556   5.768  -2.202  1.00 32.00           C  
ATOM   3519  CD  GLN A 424     -31.964   5.679  -3.661  1.00 32.00           C  
ATOM   3520  NE2 GLN A 424     -31.472   6.610  -4.472  1.00 32.00           N  
ATOM   3521  OE1 GLN A 424     -32.714   4.781  -4.056  1.00 32.00           O  
ATOM   3522  N   VAL A 425     -33.015   3.247   1.706  1.00 33.00           N  
ATOM   3523  CA  VAL A 425     -33.950   2.663   2.662  1.00 33.00           C  
ATOM   3524  C   VAL A 425     -33.587   3.107   4.077  1.00 33.00           C  
ATOM   3525  CB  VAL A 425     -33.961   1.120   2.574  1.00 33.00           C  
ATOM   3526  O   VAL A 425     -34.468   3.297   4.919  1.00 33.00           O  
ATOM   3527  CG1 VAL A 425     -34.861   0.525   3.655  1.00 33.00           C  
ATOM   3528  CG2 VAL A 425     -34.416   0.668   1.188  1.00 33.00           C  
ATOM   3529  N   ASN A 426     -32.625   4.065   4.238  1.00 30.58           N  
ATOM   3530  CA  ASN A 426     -32.302   4.588   5.561  1.00 30.58           C  
ATOM   3531  C   ASN A 426     -32.033   6.090   5.519  1.00 30.58           C  
ATOM   3532  CB  ASN A 426     -31.099   3.850   6.152  1.00 30.58           C  
ATOM   3533  O   ASN A 426     -31.104   6.540   4.846  1.00 30.58           O  
ATOM   3534  CG  ASN A 426     -31.480   2.937   7.300  1.00 30.58           C  
ATOM   3535  ND2 ASN A 426     -30.499   2.227   7.845  1.00 30.58           N  
ATOM   3536  OD1 ASN A 426     -32.648   2.869   7.693  1.00 30.58           O  
ATOM   3537  N   ASP A 427     -33.131   6.954   5.378  1.00 27.09           N  
ATOM   3538  CA  ASP A 427     -33.657   8.108   6.101  1.00 27.09           C  
ATOM   3539  C   ASP A 427     -33.433   9.397   5.314  1.00 27.09           C  
ATOM   3540  CB  ASP A 427     -33.011   8.216   7.483  1.00 27.09           C  
ATOM   3541  O   ASP A 427     -32.319   9.666   4.858  1.00 27.09           O  
ATOM   3542  CG  ASP A 427     -33.833   7.554   8.575  1.00 27.09           C  
ATOM   3543  OD1 ASP A 427     -35.013   7.221   8.334  1.00 27.09           O  
ATOM   3544  OD2 ASP A 427     -33.296   7.366   9.689  1.00 27.09           O  
ATOM   3545  N   SER A 428     -34.408   9.814   4.412  1.00 26.02           N  
ATOM   3546  CA  SER A 428     -35.164  11.059   4.322  1.00 26.02           C  
ATOM   3547  C   SER A 428     -34.297  12.195   3.789  1.00 26.02           C  
ATOM   3548  CB  SER A 428     -35.734  11.440   5.689  1.00 26.02           C  
ATOM   3549  O   SER A 428     -33.313  12.582   4.424  1.00 26.02           O  
ATOM   3550  OG  SER A 428     -35.706  10.332   6.572  1.00 26.02           O  
ATOM   3551  N   GLN A 429     -34.218  12.519   2.463  1.00 27.87           N  
ATOM   3552  CA  GLN A 429     -34.093  13.350   1.271  1.00 27.87           C  
ATOM   3553  C   GLN A 429     -33.733  14.787   1.637  1.00 27.87           C  
ATOM   3554  CB  GLN A 429     -35.390  13.325   0.460  1.00 27.87           C  
ATOM   3555  O   GLN A 429     -34.255  15.335   2.610  1.00 27.87           O  
ATOM   3556  CG  GLN A 429     -35.607  12.031  -0.313  1.00 27.87           C  
ATOM   3557  CD  GLN A 429     -35.084  12.101  -1.735  1.00 27.87           C  
ATOM   3558  NE2 GLN A 429     -34.645  10.963  -2.262  1.00 27.87           N  
ATOM   3559  OE1 GLN A 429     -35.074  13.169  -2.355  1.00 27.87           O  
ATOM   3560  N   PRO A 430     -33.305  15.838   0.476  1.00 36.22           N  
ATOM   3561  CA  PRO A 430     -32.795  15.756  -0.895  1.00 36.22           C  
ATOM   3562  C   PRO A 430     -31.898  16.936  -1.263  1.00 36.22           C  
ATOM   3563  CB  PRO A 430     -34.068  15.752  -1.745  1.00 36.22           C  
ATOM   3564  O   PRO A 430     -31.691  17.837  -0.445  1.00 36.22           O  
ATOM   3565  CG  PRO A 430     -35.020  16.641  -1.011  1.00 36.22           C  
ATOM   3566  CD  PRO A 430     -34.395  17.034   0.296  1.00 36.22           C  
ATOM   3567  N   PHE A 431     -30.803  16.599  -2.093  1.00 24.58           N  
ATOM   3568  CA  PHE A 431     -30.592  17.525  -3.199  1.00 24.58           C  
ATOM   3569  C   PHE A 431     -29.734  16.886  -4.284  1.00 24.58           C  
ATOM   3570  CB  PHE A 431     -29.933  18.816  -2.702  1.00 24.58           C  
ATOM   3571  O   PHE A 431     -28.707  16.270  -3.989  1.00 24.58           O  
ATOM   3572  CG  PHE A 431     -30.821  20.027  -2.802  1.00 24.58           C  
ATOM   3573  CD1 PHE A 431     -30.817  20.817  -3.945  1.00 24.58           C  
ATOM   3574  CD2 PHE A 431     -31.659  20.376  -1.751  1.00 24.58           C  
ATOM   3575  CE1 PHE A 431     -31.637  21.939  -4.040  1.00 24.58           C  
ATOM   3576  CE2 PHE A 431     -32.482  21.496  -1.839  1.00 24.58           C  
ATOM   3577  CZ  PHE A 431     -32.469  22.276  -2.984  1.00 24.58           C  
ATOM   3578  N   ILE A 432     -30.221  16.745  -5.631  1.00 29.03           N  
ATOM   3579  CA  ILE A 432     -30.531  16.842  -7.053  1.00 29.03           C  
ATOM   3580  C   ILE A 432     -29.247  17.074  -7.846  1.00 29.03           C  
ATOM   3581  CB  ILE A 432     -31.546  17.973  -7.334  1.00 29.03           C  
ATOM   3582  O   ILE A 432     -28.468  17.977  -7.530  1.00 29.03           O  
ATOM   3583  CG1 ILE A 432     -32.850  17.721  -6.569  1.00 29.03           C  
ATOM   3584  CG2 ILE A 432     -31.809  18.100  -8.838  1.00 29.03           C  
ATOM   3585  CD1 ILE A 432     -33.856  18.860  -6.670  1.00 29.03           C  
ATOM   3586  N   PHE A 433     -28.807  16.042  -8.763  1.00 24.14           N  
ATOM   3587  CA  PHE A 433     -28.048  16.337  -9.973  1.00 24.14           C  
ATOM   3588  C   PHE A 433     -28.651  15.623 -11.177  1.00 24.14           C  
ATOM   3589  CB  PHE A 433     -26.581  15.931  -9.802  1.00 24.14           C  
ATOM   3590  O   PHE A 433     -28.967  14.433 -11.106  1.00 24.14           O  
ATOM   3591  CG  PHE A 433     -25.623  17.092  -9.829  1.00 24.14           C  
ATOM   3592  CD1 PHE A 433     -25.041  17.503 -11.022  1.00 24.14           C  
ATOM   3593  CD2 PHE A 433     -25.306  17.773  -8.661  1.00 24.14           C  
ATOM   3594  CE1 PHE A 433     -24.154  18.577 -11.050  1.00 24.14           C  
ATOM   3595  CE2 PHE A 433     -24.421  18.847  -8.681  1.00 24.14           C  
ATOM   3596  CZ  PHE A 433     -23.845  19.246  -9.876  1.00 24.14           C  
ATOM   3597  N   ASP A 434     -29.437  16.319 -11.984  1.00 23.94           N  
ATOM   3598  CA  ASP A 434     -29.937  16.580 -13.330  1.00 23.94           C  
ATOM   3599  C   ASP A 434     -29.158  15.778 -14.370  1.00 23.94           C  
ATOM   3600  CB  ASP A 434     -29.860  18.073 -13.652  1.00 23.94           C  
ATOM   3601  O   ASP A 434     -27.962  16.003 -14.567  1.00 23.94           O  
ATOM   3602  CG  ASP A 434     -31.223  18.741 -13.698  1.00 23.94           C  
ATOM   3603  OD1 ASP A 434     -32.236  18.046 -13.929  1.00 23.94           O  
ATOM   3604  OD2 ASP A 434     -31.285  19.975 -13.505  1.00 23.94           O  
ATOM   3605  N   TYR A 435     -29.545  14.622 -14.789  1.00 25.86           N  
ATOM   3606  CA  TYR A 435     -29.621  13.498 -15.715  1.00 25.86           C  
ATOM   3607  C   TYR A 435     -30.177  13.940 -17.064  1.00 25.86           C  
ATOM   3608  CB  TYR A 435     -30.491  12.380 -15.134  1.00 25.86           C  
ATOM   3609  O   TYR A 435     -30.120  13.190 -18.041  1.00 25.86           O  
ATOM   3610  CG  TYR A 435     -29.740  11.095 -14.882  1.00 25.86           C  
ATOM   3611  CD1 TYR A 435     -29.648  10.114 -15.867  1.00 25.86           C  
ATOM   3612  CD2 TYR A 435     -29.121  10.859 -13.659  1.00 25.86           C  
ATOM   3613  CE1 TYR A 435     -28.959   8.928 -15.639  1.00 25.86           C  
ATOM   3614  CE2 TYR A 435     -28.429   9.676 -13.420  1.00 25.86           C  
ATOM   3615  OH  TYR A 435     -27.669   7.546 -14.183  1.00 25.86           O  
ATOM   3616  CZ  TYR A 435     -28.353   8.718 -14.414  1.00 25.86           C  
ATOM   3617  N   GLU A 436     -30.162  15.242 -17.399  1.00 28.02           N  
ATOM   3618  CA  GLU A 436     -30.714  15.562 -18.712  1.00 28.02           C  
ATOM   3619  C   GLU A 436     -29.607  15.875 -19.714  1.00 28.02           C  
ATOM   3620  CB  GLU A 436     -31.686  16.741 -18.615  1.00 28.02           C  
ATOM   3621  O   GLU A 436     -29.819  15.796 -20.926  1.00 28.02           O  
ATOM   3622  CG  GLU A 436     -33.146  16.327 -18.506  1.00 28.02           C  
ATOM   3623  CD  GLU A 436     -34.112  17.491 -18.651  1.00 28.02           C  
ATOM   3624  OE1 GLU A 436     -35.342  17.259 -18.688  1.00 28.02           O  
ATOM   3625  OE2 GLU A 436     -33.636  18.646 -18.729  1.00 28.02           O  
ATOM   3626  N   ILE A 437     -28.416  15.191 -19.640  1.00 29.85           N  
ATOM   3627  CA  ILE A 437     -27.514  15.461 -20.755  1.00 29.85           C  
ATOM   3628  C   ILE A 437     -26.899  14.154 -21.248  1.00 29.85           C  
ATOM   3629  CB  ILE A 437     -26.404  16.459 -20.354  1.00 29.85           C  
ATOM   3630  O   ILE A 437     -26.522  14.041 -22.417  1.00 29.85           O  
ATOM   3631  CG1 ILE A 437     -27.005  17.840 -20.068  1.00 29.85           C  
ATOM   3632  CG2 ILE A 437     -25.334  16.543 -21.446  1.00 29.85           C  
ATOM   3633  CD1 ILE A 437     -26.002  18.853 -19.534  1.00 29.85           C  
ATOM   3634  N   VAL A 438     -27.401  13.028 -20.629  1.00 29.39           N  
ATOM   3635  CA  VAL A 438     -26.849  11.725 -20.985  1.00 29.39           C  
ATOM   3636  C   VAL A 438     -27.851  10.956 -21.844  1.00 29.39           C  
ATOM   3637  CB  VAL A 438     -26.481  10.903 -19.730  1.00 29.39           C  
ATOM   3638  O   VAL A 438     -27.464  10.246 -22.774  1.00 29.39           O  
ATOM   3639  CG1 VAL A 438     -26.036   9.494 -20.119  1.00 29.39           C  
ATOM   3640  CG2 VAL A 438     -25.387  11.610 -18.931  1.00 29.39           C  
ATOM   3641  N   LEU A 439     -29.011  11.529 -22.192  1.00 27.82           N  
ATOM   3642  CA  LEU A 439     -29.965  10.876 -23.082  1.00 27.82           C  
ATOM   3643  C   LEU A 439     -30.087  11.635 -24.399  1.00 27.82           C  
ATOM   3644  CB  LEU A 439     -31.337  10.770 -22.412  1.00 27.82           C  
ATOM   3645  O   LEU A 439     -30.486  11.062 -25.415  1.00 27.82           O  
ATOM   3646  CG  LEU A 439     -31.485   9.693 -21.336  1.00 27.82           C  
ATOM   3647  CD1 LEU A 439     -32.813   9.854 -20.604  1.00 27.82           C  
ATOM   3648  CD2 LEU A 439     -31.372   8.303 -21.951  1.00 27.82           C  
ATOM   3649  N   ASP A 440     -29.227  12.672 -24.692  1.00 27.31           N  
ATOM   3650  CA  ASP A 440     -29.389  13.296 -26.002  1.00 27.31           C  
ATOM   3651  C   ASP A 440     -28.256  12.898 -26.944  1.00 27.31           C  
ATOM   3652  CB  ASP A 440     -29.451  14.819 -25.866  1.00 27.31           C  
ATOM   3653  O   ASP A 440     -28.456  12.797 -28.156  1.00 27.31           O  
ATOM   3654  CG  ASP A 440     -30.857  15.336 -25.621  1.00 27.31           C  
ATOM   3655  OD1 ASP A 440     -31.825  14.554 -25.742  1.00 27.31           O  
ATOM   3656  OD2 ASP A 440     -31.000  16.538 -25.306  1.00 27.31           O  
ATOM   3657  N   ASN A 441     -27.367  11.922 -26.408  1.00 29.10           N  
ATOM   3658  CA  ASN A 441     -26.309  11.560 -27.346  1.00 29.10           C  
ATOM   3659  C   ASN A 441     -26.375  10.083 -27.722  1.00 29.10           C  
ATOM   3660  CB  ASN A 441     -24.936  11.900 -26.763  1.00 29.10           C  
ATOM   3661  O   ASN A 441     -25.686   9.641 -28.643  1.00 29.10           O  
ATOM   3662  CG  ASN A 441     -24.534  13.340 -27.015  1.00 29.10           C  
ATOM   3663  ND2 ASN A 441     -23.875  13.951 -26.037  1.00 29.10           N  
ATOM   3664  OD1 ASN A 441     -24.815  13.899 -28.078  1.00 29.10           O  
ATOM   3665  N   LEU A 442     -27.459   9.392 -27.213  1.00 29.99           N  
ATOM   3666  CA  LEU A 442     -27.619   7.993 -27.594  1.00 29.99           C  
ATOM   3667  C   LEU A 442     -28.736   7.834 -28.620  1.00 29.99           C  
ATOM   3668  CB  LEU A 442     -27.913   7.132 -26.363  1.00 29.99           C  
ATOM   3669  O   LEU A 442     -28.834   6.797 -29.281  1.00 29.99           O  
ATOM   3670  CG  LEU A 442     -26.708   6.735 -25.509  1.00 29.99           C  
ATOM   3671  CD1 LEU A 442     -27.168   6.212 -24.153  1.00 29.99           C  
ATOM   3672  CD2 LEU A 442     -25.862   5.691 -26.231  1.00 29.99           C  
ATOM   3673  N   GLU A 443     -29.304   9.048 -29.184  1.00 31.73           N  
ATOM   3674  CA  GLU A 443     -30.251   9.024 -30.295  1.00 31.73           C  
ATOM   3675  C   GLU A 443     -29.647   9.648 -31.549  1.00 31.73           C  
ATOM   3676  CB  GLU A 443     -31.543   9.752 -29.915  1.00 31.73           C  
ATOM   3677  O   GLU A 443     -30.082   9.356 -32.665  1.00 31.73           O  
ATOM   3678  CG  GLU A 443     -32.590   8.852 -29.273  1.00 31.73           C  
ATOM   3679  CD  GLU A 443     -33.873   9.586 -28.915  1.00 31.73           C  
ATOM   3680  OE1 GLU A 443     -34.808   8.947 -28.383  1.00 31.73           O  
ATOM   3681  OE2 GLU A 443     -33.943  10.809 -29.171  1.00 31.73           O  
ATOM   3682  N   GLN A 444     -28.288   9.712 -31.744  1.00 32.23           N  
ATOM   3683  CA  GLN A 444     -27.932  10.200 -33.072  1.00 32.23           C  
ATOM   3684  C   GLN A 444     -26.767   9.406 -33.656  1.00 32.23           C  
ATOM   3685  CB  GLN A 444     -27.582  11.688 -33.022  1.00 32.23           C  
ATOM   3686  O   GLN A 444     -26.469   9.516 -34.848  1.00 32.23           O  
ATOM   3687  CG  GLN A 444     -28.792  12.601 -32.885  1.00 32.23           C  
ATOM   3688  CD  GLN A 444     -28.446  14.066 -33.070  1.00 32.23           C  
ATOM   3689  NE2 GLN A 444     -29.460  14.924 -33.034  1.00 32.23           N  
ATOM   3690  OE1 GLN A 444     -27.277  14.425 -33.243  1.00 32.23           O  
ATOM   3691  N   ASN A 445     -26.622   8.100 -33.218  1.00 27.99           N  
ATOM   3692  CA  ASN A 445     -25.717   7.383 -34.110  1.00 27.99           C  
ATOM   3693  C   ASN A 445     -26.143   5.929 -34.292  1.00 27.99           C  
ATOM   3694  CB  ASN A 445     -24.281   7.454 -33.588  1.00 27.99           C  
ATOM   3695  O   ASN A 445     -25.331   5.016 -34.135  1.00 27.99           O  
ATOM   3696  CG  ASN A 445     -23.605   8.771 -33.917  1.00 27.99           C  
ATOM   3697  ND2 ASN A 445     -22.696   9.203 -33.051  1.00 27.99           N  
ATOM   3698  OD1 ASN A 445     -23.897   9.394 -34.941  1.00 27.99           O  
ATOM   3699  N   SER A 446     -27.426   5.636 -34.501  1.00 32.18           N  
ATOM   3700  CA  SER A 446     -27.837   4.413 -35.183  1.00 32.18           C  
ATOM   3701  C   SER A 446     -28.564   4.724 -36.486  1.00 32.18           C  
ATOM   3702  CB  SER A 446     -28.735   3.569 -34.277  1.00 32.18           C  
ATOM   3703  O   SER A 446     -29.674   5.261 -36.471  1.00 32.18           O  
ATOM   3704  OG  SER A 446     -29.878   4.306 -33.876  1.00 32.18           O  
ATOM   3705  N   SER A 447     -27.912   5.275 -37.534  1.00 29.90           N  
ATOM   3706  CA  SER A 447     -28.179   4.843 -38.902  1.00 29.90           C  
ATOM   3707  C   SER A 447     -26.885   4.546 -39.652  1.00 29.90           C  
ATOM   3708  CB  SER A 447     -28.981   5.907 -39.654  1.00 29.90           C  
ATOM   3709  O   SER A 447     -25.928   5.321 -39.580  1.00 29.90           O  
ATOM   3710  OG  SER A 447     -28.587   7.209 -39.255  1.00 29.90           O  
TER    3711      SER A 447                                                      
ENDMDL                                                                          
END                                                                             
