# Supplementary material for: Uncoupled evolution of the Polycomb system and deep origin of non-canonical PRC1
Source: Commun Biol. 2023 Nov 10;6:1144. doi: 10.1038/s42003-023-05501-x (PMC10638273; doi:10.1038/s42003-023-05501-x)
Supplement: Supplementary file 8 — Supplementary Data 5 [file 42003_2023_5501_MOESM8_ESM.zip › Supplementary Data 5/PCGF_putative_checks/PCGF_alphafold_remainedputative/TETTHE021998_PCGF_e59f4.result/TETTHE021998_PCGF_e59f4_unrelaxed_rank_2_model_5.pdb]

MODEL     1                                                                     
ATOM      1  N   MET A   1      26.820  12.742 -50.813  1.00 39.67           N  
ATOM      2  CA  MET A   1      26.974  12.512 -49.379  1.00 39.67           C  
ATOM      3  C   MET A   1      25.657  12.061 -48.756  1.00 39.67           C  
ATOM      4  CB  MET A   1      27.477  13.777 -48.682  1.00 39.67           C  
ATOM      5  O   MET A   1      25.564  11.904 -47.537  1.00 39.67           O  
ATOM      6  CG  MET A   1      28.983  13.967 -48.769  1.00 39.67           C  
ATOM      7  SD  MET A   1      29.578  15.348 -47.717  1.00 39.67           S  
ATOM      8  CE  MET A   1      30.916  14.513 -46.820  1.00 39.67           C  
ATOM      9  N   LEU A   2      24.712  11.420 -49.555  1.00 40.59           N  
ATOM     10  CA  LEU A   2      23.415  10.950 -49.081  1.00 40.59           C  
ATOM     11  C   LEU A   2      23.419   9.435 -48.900  1.00 40.59           C  
ATOM     12  CB  LEU A   2      22.308  11.356 -50.056  1.00 40.59           C  
ATOM     13  O   LEU A   2      22.406   8.849 -48.512  1.00 40.59           O  
ATOM     14  CG  LEU A   2      22.006  12.852 -50.154  1.00 40.59           C  
ATOM     15  CD1 LEU A   2      21.099  13.133 -51.348  1.00 40.59           C  
ATOM     16  CD2 LEU A   2      21.371  13.356 -48.863  1.00 40.59           C  
ATOM     17  N   GLU A   3      24.548   8.804 -48.612  1.00 44.26           N  
ATOM     18  CA  GLU A   3      24.381   7.356 -48.535  1.00 44.26           C  
ATOM     19  C   GLU A   3      24.718   6.835 -47.141  1.00 44.26           C  
ATOM     20  CB  GLU A   3      25.252   6.658 -49.582  1.00 44.26           C  
ATOM     21  O   GLU A   3      24.413   5.687 -46.810  1.00 44.26           O  
ATOM     22  CG  GLU A   3      24.626   6.609 -50.969  1.00 44.26           C  
ATOM     23  CD  GLU A   3      25.506   5.921 -52.000  1.00 44.26           C  
ATOM     24  OE1 GLU A   3      25.085   5.800 -53.173  1.00 44.26           O  
ATOM     25  OE2 GLU A   3      26.625   5.499 -51.632  1.00 44.26           O  
ATOM     26  N   GLU A   4      24.806   7.720 -46.125  1.00 49.07           N  
ATOM     27  CA  GLU A   4      25.103   7.126 -44.825  1.00 49.07           C  
ATOM     28  C   GLU A   4      23.891   7.189 -43.900  1.00 49.07           C  
ATOM     29  CB  GLU A   4      26.299   7.826 -44.174  1.00 49.07           C  
ATOM     30  O   GLU A   4      23.795   6.421 -42.940  1.00 49.07           O  
ATOM     31  CG  GLU A   4      27.645   7.392 -44.734  1.00 49.07           C  
ATOM     32  CD  GLU A   4      28.827   8.021 -44.013  1.00 49.07           C  
ATOM     33  OE1 GLU A   4      29.987   7.690 -44.345  1.00 49.07           O  
ATOM     34  OE2 GLU A   4      28.589   8.850 -43.107  1.00 49.07           O  
ATOM     35  N   ASN A   5      22.798   7.814 -44.341  1.00 47.74           N  
ATOM     36  CA  ASN A   5      21.648   7.881 -43.445  1.00 47.74           C  
ATOM     37  C   ASN A   5      20.692   6.713 -43.673  1.00 47.74           C  
ATOM     38  CB  ASN A   5      20.912   9.211 -43.614  1.00 47.74           C  
ATOM     39  O   ASN A   5      19.866   6.405 -42.812  1.00 47.74           O  
ATOM     40  CG  ASN A   5      21.552  10.337 -42.827  1.00 47.74           C  
ATOM     41  ND2 ASN A   5      21.184  11.571 -43.150  1.00 47.74           N  
ATOM     42  OD1 ASN A   5      22.372  10.100 -41.936  1.00 47.74           O  
ATOM     43  N   ASN A   6      20.930   5.844 -44.633  1.00 46.99           N  
ATOM     44  CA  ASN A   6      19.977   4.777 -44.920  1.00 46.99           C  
ATOM     45  C   ASN A   6      20.378   3.470 -44.242  1.00 46.99           C  
ATOM     46  CB  ASN A   6      19.840   4.571 -46.430  1.00 46.99           C  
ATOM     47  O   ASN A   6      19.521   2.645 -43.918  1.00 46.99           O  
ATOM     48  CG  ASN A   6      18.535   5.113 -46.977  1.00 46.99           C  
ATOM     49  ND2 ASN A   6      18.452   5.239 -48.296  1.00 46.99           N  
ATOM     50  OD1 ASN A   6      17.608   5.417 -46.221  1.00 46.99           O  
ATOM     51  N   LYS A   7      21.597   3.392 -43.853  1.00 46.49           N  
ATOM     52  CA  LYS A   7      22.024   2.163 -43.190  1.00 46.49           C  
ATOM     53  C   LYS A   7      21.590   2.149 -41.727  1.00 46.49           C  
ATOM     54  CB  LYS A   7      23.541   1.999 -43.288  1.00 46.49           C  
ATOM     55  O   LYS A   7      21.207   1.103 -41.197  1.00 46.49           O  
ATOM     56  CG  LYS A   7      24.008   1.309 -44.561  1.00 46.49           C  
ATOM     57  CD  LYS A   7      25.526   1.186 -44.606  1.00 46.49           C  
ATOM     58  CE  LYS A   7      25.997   0.535 -45.899  1.00 46.49           C  
ATOM     59  NZ  LYS A   7      27.486   0.446 -45.964  1.00 46.49           N  
ATOM     60  N   GLY A   8      21.512   3.379 -41.152  1.00 45.77           N  
ATOM     61  CA  GLY A   8      21.071   3.459 -39.768  1.00 45.77           C  
ATOM     62  C   GLY A   8      19.591   3.173 -39.597  1.00 45.77           C  
ATOM     63  O   GLY A   8      19.188   2.513 -38.637  1.00 45.77           O  
ATOM     64  N   ASP A   9      18.808   3.513 -40.643  1.00 53.61           N  
ATOM     65  CA  ASP A   9      17.367   3.283 -40.593  1.00 53.61           C  
ATOM     66  C   ASP A   9      17.039   1.807 -40.803  1.00 53.61           C  
ATOM     67  CB  ASP A   9      16.651   4.136 -41.642  1.00 53.61           C  
ATOM     68  O   ASP A   9      16.131   1.270 -40.163  1.00 53.61           O  
ATOM     69  CG  ASP A   9      16.208   5.486 -41.107  1.00 53.61           C  
ATOM     70  OD1 ASP A   9      16.268   5.705 -39.878  1.00 53.61           O  
ATOM     71  OD2 ASP A   9      15.791   6.338 -41.921  1.00 53.61           O  
ATOM     72  N   PHE A  10      17.859   1.151 -41.615  1.00 48.45           N  
ATOM     73  CA  PHE A  10      17.658  -0.270 -41.877  1.00 48.45           C  
ATOM     74  C   PHE A  10      18.064  -1.105 -40.669  1.00 48.45           C  
ATOM     75  CB  PHE A  10      18.455  -0.708 -43.110  1.00 48.45           C  
ATOM     76  O   PHE A  10      17.373  -2.061 -40.308  1.00 48.45           O  
ATOM     77  CG  PHE A  10      17.835  -1.860 -43.855  1.00 48.45           C  
ATOM     78  CD1 PHE A  10      18.234  -3.166 -43.600  1.00 48.45           C  
ATOM     79  CD2 PHE A  10      16.852  -1.635 -44.810  1.00 48.45           C  
ATOM     80  CE1 PHE A  10      17.662  -4.234 -44.288  1.00 48.45           C  
ATOM     81  CE2 PHE A  10      16.275  -2.697 -45.501  1.00 48.45           C  
ATOM     82  CZ  PHE A  10      16.683  -3.995 -45.240  1.00 48.45           C  
ATOM     83  N   ILE A  11      19.132  -0.688 -39.984  1.00 50.80           N  
ATOM     84  CA  ILE A  11      19.583  -1.428 -38.811  1.00 50.80           C  
ATOM     85  C   ILE A  11      18.596  -1.226 -37.663  1.00 50.80           C  
ATOM     86  CB  ILE A  11      21.002  -0.994 -38.380  1.00 50.80           C  
ATOM     87  O   ILE A  11      18.271  -2.173 -36.942  1.00 50.80           O  
ATOM     88  CG1 ILE A  11      22.008  -1.269 -39.504  1.00 50.80           C  
ATOM     89  CG2 ILE A  11      21.416  -1.705 -37.089  1.00 50.80           C  
ATOM     90  CD1 ILE A  11      23.438  -0.873 -39.164  1.00 50.80           C  
ATOM     91  N   GLN A  12      17.985   0.012 -37.624  1.00 52.25           N  
ATOM     92  CA  GLN A  12      16.995   0.276 -36.584  1.00 52.25           C  
ATOM     93  C   GLN A  12      15.700  -0.485 -36.852  1.00 52.25           C  
ATOM     94  CB  GLN A  12      16.711   1.776 -36.481  1.00 52.25           C  
ATOM     95  O   GLN A  12      15.078  -1.006 -35.924  1.00 52.25           O  
ATOM     96  CG  GLN A  12      17.357   2.442 -35.274  1.00 52.25           C  
ATOM     97  CD  GLN A  12      17.423   3.952 -35.402  1.00 52.25           C  
ATOM     98  NE2 GLN A  12      17.761   4.627 -34.309  1.00 52.25           N  
ATOM     99  OE1 GLN A  12      17.172   4.509 -36.476  1.00 52.25           O  
ATOM    100  N   GLN A  13      15.349  -0.571 -38.120  1.00 51.46           N  
ATOM    101  CA  GLN A  13      14.127  -1.283 -38.480  1.00 51.46           C  
ATOM    102  C   GLN A  13      14.270  -2.782 -38.230  1.00 51.46           C  
ATOM    103  CB  GLN A  13      13.767  -1.027 -39.944  1.00 51.46           C  
ATOM    104  O   GLN A  13      13.337  -3.428 -37.750  1.00 51.46           O  
ATOM    105  CG  GLN A  13      12.966   0.249 -40.167  1.00 51.46           C  
ATOM    106  CD  GLN A  13      12.653   0.497 -41.630  1.00 51.46           C  
ATOM    107  NE2 GLN A  13      11.773   1.457 -41.893  1.00 51.46           N  
ATOM    108  OE1 GLN A  13      13.198  -0.167 -42.517  1.00 51.46           O  
ATOM    109  N   GLU A  14      15.443  -3.312 -38.510  1.00 48.93           N  
ATOM    110  CA  GLU A  14      15.674  -4.734 -38.271  1.00 48.93           C  
ATOM    111  C   GLU A  14      15.772  -5.034 -36.778  1.00 48.93           C  
ATOM    112  CB  GLU A  14      16.944  -5.200 -38.985  1.00 48.93           C  
ATOM    113  O   GLU A  14      15.268  -6.057 -36.310  1.00 48.93           O  
ATOM    114  CG  GLU A  14      16.680  -6.091 -40.191  1.00 48.93           C  
ATOM    115  CD  GLU A  14      17.952  -6.551 -40.887  1.00 48.93           C  
ATOM    116  OE1 GLU A  14      17.861  -7.330 -41.863  1.00 48.93           O  
ATOM    117  OE2 GLU A  14      19.047  -6.130 -40.452  1.00 48.93           O  
ATOM    118  N   GLN A  15      16.433  -4.106 -36.027  1.00 47.57           N  
ATOM    119  CA  GLN A  15      16.483  -4.266 -34.578  1.00 47.57           C  
ATOM    120  C   GLN A  15      15.093  -4.130 -33.961  1.00 47.57           C  
ATOM    121  CB  GLN A  15      17.435  -3.243 -33.957  1.00 47.57           C  
ATOM    122  O   GLN A  15      14.740  -4.874 -33.044  1.00 47.57           O  
ATOM    123  CG  GLN A  15      18.824  -3.794 -33.663  1.00 47.57           C  
ATOM    124  CD  GLN A  15      19.784  -2.731 -33.163  1.00 47.57           C  
ATOM    125  NE2 GLN A  15      21.031  -3.123 -32.927  1.00 47.57           N  
ATOM    126  OE1 GLN A  15      19.407  -1.567 -32.991  1.00 47.57           O  
ATOM    127  N   ASP A  16      14.280  -3.224 -34.516  1.00 47.98           N  
ATOM    128  CA  ASP A  16      12.916  -3.020 -34.038  1.00 47.98           C  
ATOM    129  C   ASP A  16      12.033  -4.222 -34.364  1.00 47.98           C  
ATOM    130  CB  ASP A  16      12.319  -1.749 -34.645  1.00 47.98           C  
ATOM    131  O   ASP A  16      11.193  -4.620 -33.555  1.00 47.98           O  
ATOM    132  CG  ASP A  16      12.820  -0.480 -33.976  1.00 47.98           C  
ATOM    133  OD1 ASP A  16      13.400  -0.561 -32.872  1.00 47.98           O  
ATOM    134  OD2 ASP A  16      12.629   0.610 -34.557  1.00 47.98           O  
ATOM    135  N   GLN A  17      12.303  -4.768 -35.563  1.00 51.02           N  
ATOM    136  CA  GLN A  17      11.583  -5.981 -35.937  1.00 51.02           C  
ATOM    137  C   GLN A  17      12.036  -7.171 -35.096  1.00 51.02           C  
ATOM    138  CB  GLN A  17      11.777  -6.284 -37.423  1.00 51.02           C  
ATOM    139  O   GLN A  17      11.225  -8.026 -34.734  1.00 51.02           O  
ATOM    140  CG  GLN A  17      10.480  -6.301 -38.222  1.00 51.02           C  
ATOM    141  CD  GLN A  17      10.702  -6.587 -39.695  1.00 51.02           C  
ATOM    142  NE2 GLN A  17       9.620  -6.605 -40.465  1.00 51.02           N  
ATOM    143  OE1 GLN A  17      11.838  -6.788 -40.138  1.00 51.02           O  
ATOM    144  N   PHE A  18      13.368  -7.190 -34.808  1.00 53.99           N  
ATOM    145  CA  PHE A  18      13.960  -8.219 -33.961  1.00 53.99           C  
ATOM    146  C   PHE A  18      13.397  -8.145 -32.547  1.00 53.99           C  
ATOM    147  CB  PHE A  18      15.485  -8.078 -33.928  1.00 53.99           C  
ATOM    148  O   PHE A  18      13.064  -9.171 -31.951  1.00 53.99           O  
ATOM    149  CG  PHE A  18      16.171  -9.103 -33.066  1.00 53.99           C  
ATOM    150  CD1 PHE A  18      16.606  -8.777 -31.787  1.00 53.99           C  
ATOM    151  CD2 PHE A  18      16.380 -10.393 -33.534  1.00 53.99           C  
ATOM    152  CE1 PHE A  18      17.241  -9.723 -30.987  1.00 53.99           C  
ATOM    153  CE2 PHE A  18      17.014 -11.345 -32.740  1.00 53.99           C  
ATOM    154  CZ  PHE A  18      17.445 -11.008 -31.467  1.00 53.99           C  
ATOM    155  N   LEU A  19      13.101  -6.973 -31.982  1.00 45.78           N  
ATOM    156  CA  LEU A  19      12.615  -6.790 -30.619  1.00 45.78           C  
ATOM    157  C   LEU A  19      11.106  -7.000 -30.547  1.00 45.78           C  
ATOM    158  CB  LEU A  19      12.973  -5.393 -30.105  1.00 45.78           C  
ATOM    159  O   LEU A  19      10.576  -7.369 -29.497  1.00 45.78           O  
ATOM    160  CG  LEU A  19      14.452  -5.134 -29.818  1.00 45.78           C  
ATOM    161  CD1 LEU A  19      14.696  -3.645 -29.593  1.00 45.78           C  
ATOM    162  CD2 LEU A  19      14.914  -5.945 -28.613  1.00 45.78           C  
ATOM    163  N   GLU A  20      10.364  -6.772 -31.661  1.00 47.76           N  
ATOM    164  CA  GLU A  20       8.918  -6.968 -31.724  1.00 47.76           C  
ATOM    165  C   GLU A  20       8.558  -8.449 -31.649  1.00 47.76           C  
ATOM    166  CB  GLU A  20       8.347  -6.351 -33.003  1.00 47.76           C  
ATOM    167  O   GLU A  20       7.514  -8.812 -31.102  1.00 47.76           O  
ATOM    168  CG  GLU A  20       7.358  -5.222 -32.753  1.00 47.76           C  
ATOM    169  CD  GLU A  20       6.835  -4.588 -34.033  1.00 47.76           C  
ATOM    170  OE1 GLU A  20       6.023  -3.639 -33.952  1.00 47.76           O  
ATOM    171  OE2 GLU A  20       7.240  -5.046 -35.125  1.00 47.76           O  
ATOM    172  N   LYS A  21       9.481  -9.322 -31.943  1.00 50.35           N  
ATOM    173  CA  LYS A  21       9.103 -10.731 -32.021  1.00 50.35           C  
ATOM    174  C   LYS A  21       9.450 -11.465 -30.729  1.00 50.35           C  
ATOM    175  CB  LYS A  21       9.790 -11.406 -33.209  1.00 50.35           C  
ATOM    176  O   LYS A  21       8.884 -12.521 -30.438  1.00 50.35           O  
ATOM    177  CG  LYS A  21       9.059 -11.226 -34.531  1.00 50.35           C  
ATOM    178  CD  LYS A  21       9.780 -11.935 -35.670  1.00 50.35           C  
ATOM    179  CE  LYS A  21       9.115 -11.659 -37.012  1.00 50.35           C  
ATOM    180  NZ  LYS A  21       9.821 -12.349 -38.132  1.00 50.35           N  
ATOM    181  N   LYS A  22      10.049 -10.763 -29.701  1.00 46.83           N  
ATOM    182  CA  LYS A  22      10.434 -11.491 -28.496  1.00 46.83           C  
ATOM    183  C   LYS A  22       9.433 -11.258 -27.368  1.00 46.83           C  
ATOM    184  CB  LYS A  22      11.837 -11.079 -28.045  1.00 46.83           C  
ATOM    185  O   LYS A  22       8.982 -10.130 -27.155  1.00 46.83           O  
ATOM    186  CG  LYS A  22      12.959 -11.777 -28.799  1.00 46.83           C  
ATOM    187  CD  LYS A  22      14.250 -11.791 -27.990  1.00 46.83           C  
ATOM    188  CE  LYS A  22      15.358 -12.540 -28.718  1.00 46.83           C  
ATOM    189  NZ  LYS A  22      16.623 -12.568 -27.924  1.00 46.83           N  
ATOM    190  N   ARG A  23       8.771 -12.283 -27.006  1.00 49.26           N  
ATOM    191  CA  ARG A  23       7.769 -12.354 -25.947  1.00 49.26           C  
ATOM    192  C   ARG A  23       8.397 -12.789 -24.627  1.00 49.26           C  
ATOM    193  CB  ARG A  23       6.645 -13.317 -26.335  1.00 49.26           C  
ATOM    194  O   ARG A  23       9.334 -13.591 -24.613  1.00 49.26           O  
ATOM    195  CG  ARG A  23       5.880 -12.901 -27.581  1.00 49.26           C  
ATOM    196  CD  ARG A  23       4.482 -13.503 -27.612  1.00 49.26           C  
ATOM    197  NE  ARG A  23       3.559 -12.682 -28.390  1.00 49.26           N  
ATOM    198  NH1 ARG A  23       2.954 -14.374 -29.843  1.00 49.26           N  
ATOM    199  NH2 ARG A  23       2.043 -12.282 -30.069  1.00 49.26           N  
ATOM    200  CZ  ARG A  23       2.854 -13.114 -29.432  1.00 49.26           C  
ATOM    201  N   PHE A  24       8.149 -12.007 -23.518  1.00 53.58           N  
ATOM    202  CA  PHE A  24       8.688 -12.344 -22.206  1.00 53.58           C  
ATOM    203  C   PHE A  24       7.570 -12.714 -21.239  1.00 53.58           C  
ATOM    204  CB  PHE A  24       9.505 -11.177 -21.643  1.00 53.58           C  
ATOM    205  O   PHE A  24       6.525 -12.059 -21.211  1.00 53.58           O  
ATOM    206  CG  PHE A  24      10.128 -11.463 -20.304  1.00 53.58           C  
ATOM    207  CD1 PHE A  24       9.456 -11.153 -19.128  1.00 53.58           C  
ATOM    208  CD2 PHE A  24      11.388 -12.042 -20.220  1.00 53.58           C  
ATOM    209  CE1 PHE A  24      10.030 -11.417 -17.887  1.00 53.58           C  
ATOM    210  CE2 PHE A  24      11.969 -12.308 -18.983  1.00 53.58           C  
ATOM    211  CZ  PHE A  24      11.289 -11.994 -17.818  1.00 53.58           C  
ATOM    212  N   PRO A  25       7.883 -13.855 -20.624  1.00 56.79           N  
ATOM    213  CA  PRO A  25       6.808 -14.216 -19.697  1.00 56.79           C  
ATOM    214  C   PRO A  25       6.659 -13.220 -18.549  1.00 56.79           C  
ATOM    215  CB  PRO A  25       7.239 -15.589 -19.176  1.00 56.79           C  
ATOM    216  O   PRO A  25       7.629 -12.940 -17.840  1.00 56.79           O  
ATOM    217  CG  PRO A  25       8.685 -15.700 -19.539  1.00 56.79           C  
ATOM    218  CD  PRO A  25       8.988 -14.684 -20.603  1.00 56.79           C  
ATOM    219  N   LEU A  26       5.598 -12.501 -18.430  1.00 63.97           N  
ATOM    220  CA  LEU A  26       5.290 -11.506 -17.409  1.00 63.97           C  
ATOM    221  C   LEU A  26       5.377 -12.114 -16.013  1.00 63.97           C  
ATOM    222  CB  LEU A  26       3.894 -10.919 -17.636  1.00 63.97           C  
ATOM    223  O   LEU A  26       5.662 -11.410 -15.042  1.00 63.97           O  
ATOM    224  CG  LEU A  26       3.746  -9.960 -18.819  1.00 63.97           C  
ATOM    225  CD1 LEU A  26       2.284  -9.566 -19.002  1.00 63.97           C  
ATOM    226  CD2 LEU A  26       4.617  -8.725 -18.619  1.00 63.97           C  
ATOM    227  N   ASN A  27       5.209 -13.379 -15.944  1.00 67.93           N  
ATOM    228  CA  ASN A  27       5.215 -14.023 -14.635  1.00 67.93           C  
ATOM    229  C   ASN A  27       6.582 -13.921 -13.966  1.00 67.93           C  
ATOM    230  CB  ASN A  27       4.791 -15.489 -14.756  1.00 67.93           C  
ATOM    231  O   ASN A  27       6.692 -14.048 -12.745  1.00 67.93           O  
ATOM    232  CG  ASN A  27       5.671 -16.274 -15.708  1.00 67.93           C  
ATOM    233  ND2 ASN A  27       5.537 -17.595 -15.687  1.00 67.93           N  
ATOM    234  OD1 ASN A  27       6.466 -15.699 -16.456  1.00 67.93           O  
ATOM    235  N   LEU A  28       7.546 -13.743 -14.783  1.00 70.02           N  
ATOM    236  CA  LEU A  28       8.893 -13.626 -14.235  1.00 70.02           C  
ATOM    237  C   LEU A  28       9.046 -12.334 -13.440  1.00 70.02           C  
ATOM    238  CB  LEU A  28       9.933 -13.674 -15.357  1.00 70.02           C  
ATOM    239  O   LEU A  28       9.929 -12.226 -12.587  1.00 70.02           O  
ATOM    240  CG  LEU A  28      10.104 -15.019 -16.066  1.00 70.02           C  
ATOM    241  CD1 LEU A  28      11.013 -14.866 -17.281  1.00 70.02           C  
ATOM    242  CD2 LEU A  28      10.659 -16.064 -15.104  1.00 70.02           C  
ATOM    243  N   LEU A  29       8.142 -11.373 -13.695  1.00 74.60           N  
ATOM    244  CA  LEU A  29       8.218 -10.077 -13.030  1.00 74.60           C  
ATOM    245  C   LEU A  29       7.406 -10.079 -11.740  1.00 74.60           C  
ATOM    246  CB  LEU A  29       7.719  -8.967 -13.959  1.00 74.60           C  
ATOM    247  O   LEU A  29       7.555  -9.183 -10.906  1.00 74.60           O  
ATOM    248  CG  LEU A  29       8.595  -8.655 -15.174  1.00 74.60           C  
ATOM    249  CD1 LEU A  29       7.875  -7.693 -16.113  1.00 74.60           C  
ATOM    250  CD2 LEU A  29       9.935  -8.076 -14.733  1.00 74.60           C  
ATOM    251  N   ASN A  30       6.620 -11.101 -11.618  1.00 76.41           N  
ATOM    252  CA  ASN A  30       5.640 -11.147 -10.538  1.00 76.41           C  
ATOM    253  C   ASN A  30       6.307 -11.017  -9.171  1.00 76.41           C  
ATOM    254  CB  ASN A  30       4.822 -12.438 -10.609  1.00 76.41           C  
ATOM    255  O   ASN A  30       5.801 -10.314  -8.294  1.00 76.41           O  
ATOM    256  CG  ASN A  30       3.700 -12.363 -11.626  1.00 76.41           C  
ATOM    257  ND2 ASN A  30       3.067 -13.498 -11.895  1.00 76.41           N  
ATOM    258  OD1 ASN A  30       3.405 -11.293 -12.165  1.00 76.41           O  
ATOM    259  N   SER A  31       7.454 -11.663  -9.045  1.00 77.29           N  
ATOM    260  CA  SER A  31       8.105 -11.686  -7.739  1.00 77.29           C  
ATOM    261  C   SER A  31       8.495 -10.281  -7.291  1.00 77.29           C  
ATOM    262  CB  SER A  31       9.344 -12.581  -7.773  1.00 77.29           C  
ATOM    263  O   SER A  31       8.621 -10.018  -6.093  1.00 77.29           O  
ATOM    264  OG  SER A  31      10.333 -12.040  -8.632  1.00 77.29           O  
ATOM    265  N   PHE A  32       8.548  -9.395  -8.289  1.00 80.91           N  
ATOM    266  CA  PHE A  32       9.027  -8.055  -7.972  1.00 80.91           C  
ATOM    267  C   PHE A  32       7.860  -7.091  -7.792  1.00 80.91           C  
ATOM    268  CB  PHE A  32       9.965  -7.544  -9.069  1.00 80.91           C  
ATOM    269  O   PHE A  32       8.047  -5.958  -7.345  1.00 80.91           O  
ATOM    270  CG  PHE A  32      11.203  -8.381  -9.249  1.00 80.91           C  
ATOM    271  CD1 PHE A  32      12.267  -8.272  -8.362  1.00 80.91           C  
ATOM    272  CD2 PHE A  32      11.301  -9.278 -10.304  1.00 80.91           C  
ATOM    273  CE1 PHE A  32      13.414  -9.046  -8.526  1.00 80.91           C  
ATOM    274  CE2 PHE A  32      12.444 -10.055 -10.474  1.00 80.91           C  
ATOM    275  CZ  PHE A  32      13.499  -9.936  -9.584  1.00 80.91           C  
ATOM    276  N   LEU A  33       6.665  -7.610  -8.092  1.00 85.31           N  
ATOM    277  CA  LEU A  33       5.528  -6.695  -8.090  1.00 85.31           C  
ATOM    278  C   LEU A  33       4.475  -7.139  -7.080  1.00 85.31           C  
ATOM    279  CB  LEU A  33       4.907  -6.608  -9.487  1.00 85.31           C  
ATOM    280  O   LEU A  33       3.354  -6.625  -7.078  1.00 85.31           O  
ATOM    281  CG  LEU A  33       5.814  -6.080 -10.600  1.00 85.31           C  
ATOM    282  CD1 LEU A  33       5.098  -6.153 -11.945  1.00 85.31           C  
ATOM    283  CD2 LEU A  33       6.254  -4.652 -10.299  1.00 85.31           C  
ATOM    284  N   VAL A  34       4.828  -8.108  -6.305  1.00 86.36           N  
ATOM    285  CA  VAL A  34       3.851  -8.672  -5.379  1.00 86.36           C  
ATOM    286  C   VAL A  34       4.205  -8.276  -3.948  1.00 86.36           C  
ATOM    287  CB  VAL A  34       3.776 -10.211  -5.503  1.00 86.36           C  
ATOM    288  O   VAL A  34       5.383  -8.206  -3.590  1.00 86.36           O  
ATOM    289  CG1 VAL A  34       2.892 -10.798  -4.403  1.00 86.36           C  
ATOM    290  CG2 VAL A  34       3.254 -10.610  -6.882  1.00 86.36           C  
ATOM    291  N   CYS A  35       3.152  -7.989  -3.233  1.00 89.37           N  
ATOM    292  CA  CYS A  35       3.292  -7.626  -1.827  1.00 89.37           C  
ATOM    293  C   CYS A  35       3.622  -8.849  -0.978  1.00 89.37           C  
ATOM    294  CB  CYS A  35       2.013  -6.968  -1.313  1.00 89.37           C  
ATOM    295  O   CYS A  35       2.975  -9.890  -1.104  1.00 89.37           O  
ATOM    296  SG  CYS A  35       2.061  -6.557   0.445  1.00 89.37           S  
ATOM    297  N   GLY A  36       4.662  -8.745  -0.091  1.00 88.85           N  
ATOM    298  CA  GLY A  36       5.098  -9.848   0.750  1.00 88.85           C  
ATOM    299  C   GLY A  36       4.152 -10.132   1.902  1.00 88.85           C  
ATOM    300  O   GLY A  36       4.270 -11.162   2.569  1.00 88.85           O  
ATOM    301  N   ILE A  37       3.119  -9.270   2.132  1.00 86.18           N  
ATOM    302  CA  ILE A  37       2.177  -9.407   3.237  1.00 86.18           C  
ATOM    303  C   ILE A  37       0.869 -10.010   2.729  1.00 86.18           C  
ATOM    304  CB  ILE A  37       1.909  -8.048   3.923  1.00 86.18           C  
ATOM    305  O   ILE A  37       0.425 -11.049   3.221  1.00 86.18           O  
ATOM    306  CG1 ILE A  37       3.204  -7.491   4.526  1.00 86.18           C  
ATOM    307  CG2 ILE A  37       0.822  -8.187   4.992  1.00 86.18           C  
ATOM    308  CD1 ILE A  37       3.055  -6.103   5.134  1.00 86.18           C  
ATOM    309  N   CYS A  38       0.353  -9.418   1.654  1.00 84.84           N  
ATOM    310  CA  CYS A  38      -0.955  -9.875   1.196  1.00 84.84           C  
ATOM    311  C   CYS A  38      -0.815 -10.864   0.045  1.00 84.84           C  
ATOM    312  CB  CYS A  38      -1.815  -8.689   0.760  1.00 84.84           C  
ATOM    313  O   CYS A  38      -1.799 -11.474  -0.378  1.00 84.84           O  
ATOM    314  SG  CYS A  38      -1.256  -7.908  -0.770  1.00 84.84           S  
ATOM    315  N   ASP A  39       0.425 -11.019  -0.510  1.00 83.83           N  
ATOM    316  CA  ASP A  39       0.733 -11.893  -1.638  1.00 83.83           C  
ATOM    317  C   ASP A  39      -0.023 -11.459  -2.891  1.00 83.83           C  
ATOM    318  CB  ASP A  39       0.399 -13.347  -1.298  1.00 83.83           C  
ATOM    319  O   ASP A  39      -0.271 -12.271  -3.785  1.00 83.83           O  
ATOM    320  CG  ASP A  39       1.411 -13.986  -0.364  1.00 83.83           C  
ATOM    321  OD1 ASP A  39       2.594 -13.582  -0.378  1.00 83.83           O  
ATOM    322  OD2 ASP A  39       1.024 -14.904   0.391  1.00 83.83           O  
ATOM    323  N   GLY A  40      -0.508 -10.324  -2.917  1.00 84.87           N  
ATOM    324  CA  GLY A  40      -1.108  -9.699  -4.085  1.00 84.87           C  
ATOM    325  C   GLY A  40      -0.215  -8.656  -4.729  1.00 84.87           C  
ATOM    326  O   GLY A  40       0.857  -8.342  -4.207  1.00 84.87           O  
ATOM    327  N   TYR A  41      -0.606  -8.140  -5.979  1.00 87.49           N  
ATOM    328  CA  TYR A  41       0.139  -7.054  -6.607  1.00 87.49           C  
ATOM    329  C   TYR A  41       0.046  -5.779  -5.778  1.00 87.49           C  
ATOM    330  CB  TYR A  41      -0.380  -6.795  -8.024  1.00 87.49           C  
ATOM    331  O   TYR A  41      -0.938  -5.565  -5.066  1.00 87.49           O  
ATOM    332  CG  TYR A  41      -0.064  -7.904  -8.999  1.00 87.49           C  
ATOM    333  CD1 TYR A  41       1.236  -8.106  -9.457  1.00 87.49           C  
ATOM    334  CD2 TYR A  41      -1.064  -8.751  -9.463  1.00 87.49           C  
ATOM    335  CE1 TYR A  41       1.532  -9.125 -10.356  1.00 87.49           C  
ATOM    336  CE2 TYR A  41      -0.780  -9.773 -10.363  1.00 87.49           C  
ATOM    337  OH  TYR A  41       0.805 -10.963 -11.692  1.00 87.49           O  
ATOM    338  CZ  TYR A  41       0.519  -9.953 -10.802  1.00 87.49           C  
ATOM    339  N   PHE A  42       1.090  -4.970  -5.885  1.00 86.54           N  
ATOM    340  CA  PHE A  42       1.157  -3.763  -5.069  1.00 86.54           C  
ATOM    341  C   PHE A  42      -0.056  -2.874  -5.317  1.00 86.54           C  
ATOM    342  CB  PHE A  42       2.445  -2.987  -5.358  1.00 86.54           C  
ATOM    343  O   PHE A  42      -0.453  -2.664  -6.465  1.00 86.54           O  
ATOM    344  CG  PHE A  42       3.692  -3.678  -4.876  1.00 86.54           C  
ATOM    345  CD1 PHE A  42       3.760  -4.201  -3.591  1.00 86.54           C  
ATOM    346  CD2 PHE A  42       4.796  -3.803  -5.709  1.00 86.54           C  
ATOM    347  CE1 PHE A  42       4.913  -4.841  -3.142  1.00 86.54           C  
ATOM    348  CE2 PHE A  42       5.952  -4.442  -5.267  1.00 86.54           C  
ATOM    349  CZ  PHE A  42       6.008  -4.959  -3.983  1.00 86.54           C  
ATOM    350  N   ARG A  43      -0.689  -2.379  -4.210  1.00 83.20           N  
ATOM    351  CA  ARG A  43      -1.666  -1.295  -4.168  1.00 83.20           C  
ATOM    352  C   ARG A  43      -1.136  -0.112  -3.365  1.00 83.20           C  
ATOM    353  CB  ARG A  43      -2.987  -1.784  -3.572  1.00 83.20           C  
ATOM    354  O   ARG A  43      -0.842  -0.245  -2.175  1.00 83.20           O  
ATOM    355  CG  ARG A  43      -3.648  -2.898  -4.368  1.00 83.20           C  
ATOM    356  CD  ARG A  43      -4.971  -3.326  -3.749  1.00 83.20           C  
ATOM    357  NE  ARG A  43      -4.774  -3.995  -2.466  1.00 83.20           N  
ATOM    358  NH1 ARG A  43      -5.154  -6.122  -3.283  1.00 83.20           N  
ATOM    359  NH2 ARG A  43      -4.668  -5.811  -1.065  1.00 83.20           N  
ATOM    360  CZ  ARG A  43      -4.866  -5.308  -2.274  1.00 83.20           C  
ATOM    361  N   PHE A  44      -1.076   0.949  -4.169  1.00 81.82           N  
ATOM    362  CA  PHE A  44      -0.440   2.088  -3.517  1.00 81.82           C  
ATOM    363  C   PHE A  44       0.910   1.691  -2.931  1.00 81.82           C  
ATOM    364  CB  PHE A  44      -1.344   2.653  -2.417  1.00 81.82           C  
ATOM    365  O   PHE A  44       1.120   1.789  -1.720  1.00 81.82           O  
ATOM    366  CG  PHE A  44      -2.694   3.098  -2.910  1.00 81.82           C  
ATOM    367  CD1 PHE A  44      -2.820   4.226  -3.711  1.00 81.82           C  
ATOM    368  CD2 PHE A  44      -3.838   2.387  -2.572  1.00 81.82           C  
ATOM    369  CE1 PHE A  44      -4.069   4.640  -4.169  1.00 81.82           C  
ATOM    370  CE2 PHE A  44      -5.090   2.794  -3.026  1.00 81.82           C  
ATOM    371  CZ  PHE A  44      -5.203   3.922  -3.824  1.00 81.82           C  
ATOM    372  N   ALA A  45       1.784   1.277  -3.800  1.00 87.45           N  
ATOM    373  CA  ALA A  45       3.090   0.742  -3.424  1.00 87.45           C  
ATOM    374  C   ALA A  45       3.841   1.715  -2.519  1.00 87.45           C  
ATOM    375  CB  ALA A  45       3.917   0.433  -4.670  1.00 87.45           C  
ATOM    376  O   ALA A  45       3.967   2.899  -2.840  1.00 87.45           O  
ATOM    377  N   HIS A  46       4.372   1.232  -1.397  1.00 89.45           N  
ATOM    378  CA  HIS A  46       5.181   1.953  -0.421  1.00 89.45           C  
ATOM    379  C   HIS A  46       6.426   1.157  -0.042  1.00 89.45           C  
ATOM    380  CB  HIS A  46       4.359   2.269   0.829  1.00 89.45           C  
ATOM    381  O   HIS A  46       6.337  -0.036   0.258  1.00 89.45           O  
ATOM    382  CG  HIS A  46       3.401   3.403   0.647  1.00 89.45           C  
ATOM    383  CD2 HIS A  46       3.378   4.643   1.190  1.00 89.45           C  
ATOM    384  ND1 HIS A  46       2.303   3.324  -0.181  1.00 89.45           N  
ATOM    385  CE1 HIS A  46       1.644   4.470  -0.140  1.00 89.45           C  
ATOM    386  NE2 HIS A  46       2.276   5.288   0.685  1.00 89.45           N  
ATOM    387  N   THR A  47       7.460   1.910  -0.123  1.00 89.27           N  
ATOM    388  CA  THR A  47       8.752   1.270   0.096  1.00 89.27           C  
ATOM    389  C   THR A  47       9.393   1.773   1.386  1.00 89.27           C  
ATOM    390  CB  THR A  47       9.707   1.520  -1.086  1.00 89.27           C  
ATOM    391  O   THR A  47       9.321   2.963   1.698  1.00 89.27           O  
ATOM    392  CG2 THR A  47      11.086   0.928  -0.814  1.00 89.27           C  
ATOM    393  OG1 THR A  47       9.165   0.915  -2.267  1.00 89.27           O  
ATOM    394  N   ILE A  48       9.914   0.778   2.064  1.00 86.87           N  
ATOM    395  CA  ILE A  48      10.683   1.132   3.252  1.00 86.87           C  
ATOM    396  C   ILE A  48      12.073   1.614   2.842  1.00 86.87           C  
ATOM    397  CB  ILE A  48      10.796  -0.060   4.228  1.00 86.87           C  
ATOM    398  O   ILE A  48      12.830   0.877   2.206  1.00 86.87           O  
ATOM    399  CG1 ILE A  48       9.402  -0.519   4.673  1.00 86.87           C  
ATOM    400  CG2 ILE A  48      11.661   0.311   5.436  1.00 86.87           C  
ATOM    401  CD1 ILE A  48       9.409  -1.779   5.528  1.00 86.87           C  
ATOM    402  N   THR A  49      12.452   2.756   3.237  1.00 86.14           N  
ATOM    403  CA  THR A  49      13.642   3.439   2.742  1.00 86.14           C  
ATOM    404  C   THR A  49      14.908   2.760   3.255  1.00 86.14           C  
ATOM    405  CB  THR A  49      13.647   4.922   3.157  1.00 86.14           C  
ATOM    406  O   THR A  49      15.912   2.689   2.543  1.00 86.14           O  
ATOM    407  CG2 THR A  49      12.552   5.700   2.435  1.00 86.14           C  
ATOM    408  OG1 THR A  49      13.434   5.018   4.570  1.00 86.14           O  
ATOM    409  N   GLU A  50      14.868   2.167   4.432  1.00 82.97           N  
ATOM    410  CA  GLU A  50      16.054   1.598   5.064  1.00 82.97           C  
ATOM    411  C   GLU A  50      16.459   0.285   4.398  1.00 82.97           C  
ATOM    412  CB  GLU A  50      15.814   1.376   6.559  1.00 82.97           C  
ATOM    413  O   GLU A  50      17.648   0.008   4.233  1.00 82.97           O  
ATOM    414  CG  GLU A  50      15.532   2.656   7.333  1.00 82.97           C  
ATOM    415  CD  GLU A  50      14.065   3.056   7.316  1.00 82.97           C  
ATOM    416  OE1 GLU A  50      13.671   3.951   8.098  1.00 82.97           O  
ATOM    417  OE2 GLU A  50      13.304   2.471   6.514  1.00 82.97           O  
ATOM    418  N   CYS A  51      15.443  -0.489   3.938  1.00 87.17           N  
ATOM    419  CA  CYS A  51      15.797  -1.800   3.406  1.00 87.17           C  
ATOM    420  C   CYS A  51      15.343  -1.942   1.958  1.00 87.17           C  
ATOM    421  CB  CYS A  51      15.175  -2.909   4.255  1.00 87.17           C  
ATOM    422  O   CYS A  51      15.827  -2.813   1.234  1.00 87.17           O  
ATOM    423  SG  CYS A  51      13.369  -2.912   4.240  1.00 87.17           S  
ATOM    424  N   GLY A  52      14.427  -1.149   1.526  1.00 89.10           N  
ATOM    425  CA  GLY A  52      13.994  -1.117   0.138  1.00 89.10           C  
ATOM    426  C   GLY A  52      12.890  -2.112  -0.166  1.00 89.10           C  
ATOM    427  O   GLY A  52      12.545  -2.327  -1.330  1.00 89.10           O  
ATOM    428  N   HIS A  53      12.326  -2.769   0.824  1.00 92.53           N  
ATOM    429  CA  HIS A  53      11.211  -3.678   0.586  1.00 92.53           C  
ATOM    430  C   HIS A  53       9.900  -2.914   0.438  1.00 92.53           C  
ATOM    431  CB  HIS A  53      11.099  -4.697   1.722  1.00 92.53           C  
ATOM    432  O   HIS A  53       9.672  -1.922   1.134  1.00 92.53           O  
ATOM    433  CG  HIS A  53      12.230  -5.676   1.764  1.00 92.53           C  
ATOM    434  CD2 HIS A  53      12.656  -6.581   0.852  1.00 92.53           C  
ATOM    435  ND1 HIS A  53      13.068  -5.797   2.850  1.00 92.53           N  
ATOM    436  CE1 HIS A  53      13.966  -6.737   2.603  1.00 92.53           C  
ATOM    437  NE2 HIS A  53      13.737  -7.228   1.397  1.00 92.53           N  
ATOM    438  N   THR A  54       9.148  -3.385  -0.577  1.00 90.76           N  
ATOM    439  CA  THR A  54       7.925  -2.682  -0.952  1.00 90.76           C  
ATOM    440  C   THR A  54       6.694  -3.494  -0.561  1.00 90.76           C  
ATOM    441  CB  THR A  54       7.891  -2.387  -2.463  1.00 90.76           C  
ATOM    442  O   THR A  54       6.671  -4.715  -0.725  1.00 90.76           O  
ATOM    443  CG2 THR A  54       6.651  -1.583  -2.838  1.00 90.76           C  
ATOM    444  OG1 THR A  54       9.059  -1.641  -2.825  1.00 90.76           O  
ATOM    445  N   PHE A  55       5.712  -2.763  -0.048  1.00 92.02           N  
ATOM    446  CA  PHE A  55       4.430  -3.346   0.328  1.00 92.02           C  
ATOM    447  C   PHE A  55       3.277  -2.457  -0.123  1.00 92.02           C  
ATOM    448  CB  PHE A  55       4.361  -3.567   1.842  1.00 92.02           C  
ATOM    449  O   PHE A  55       3.493  -1.323  -0.556  1.00 92.02           O  
ATOM    450  CG  PHE A  55       5.530  -4.335   2.398  1.00 92.02           C  
ATOM    451  CD1 PHE A  55       5.501  -5.723   2.459  1.00 92.02           C  
ATOM    452  CD2 PHE A  55       6.658  -3.669   2.859  1.00 92.02           C  
ATOM    453  CE1 PHE A  55       6.581  -6.437   2.972  1.00 92.02           C  
ATOM    454  CE2 PHE A  55       7.741  -4.376   3.373  1.00 92.02           C  
ATOM    455  CZ  PHE A  55       7.701  -5.759   3.430  1.00 92.02           C  
ATOM    456  N   CYS A  56       2.025  -3.048   0.079  1.00 87.28           N  
ATOM    457  CA  CYS A  56       0.867  -2.176  -0.082  1.00 87.28           C  
ATOM    458  C   CYS A  56       0.789  -1.160   1.052  1.00 87.28           C  
ATOM    459  CB  CYS A  56      -0.420  -2.997  -0.133  1.00 87.28           C  
ATOM    460  O   CYS A  56       1.271  -1.417   2.156  1.00 87.28           O  
ATOM    461  SG  CYS A  56      -0.459  -4.207  -1.473  1.00 87.28           S  
ATOM    462  N   LYS A  57       0.320  -0.020   0.747  1.00 82.16           N  
ATOM    463  CA  LYS A  57       0.182   1.002   1.781  1.00 82.16           C  
ATOM    464  C   LYS A  57      -0.573   0.461   2.991  1.00 82.16           C  
ATOM    465  CB  LYS A  57      -0.531   2.235   1.225  1.00 82.16           C  
ATOM    466  O   LYS A  57      -0.096   0.562   4.124  1.00 82.16           O  
ATOM    467  CG  LYS A  57      -0.675   3.371   2.228  1.00 82.16           C  
ATOM    468  CD  LYS A  57      -1.350   4.585   1.603  1.00 82.16           C  
ATOM    469  CE  LYS A  57      -1.532   5.708   2.616  1.00 82.16           C  
ATOM    470  NZ  LYS A  57      -2.210   6.894   2.013  1.00 82.16           N  
ATOM    471  N   ILE A  58      -1.666  -0.104   2.747  1.00 77.81           N  
ATOM    472  CA  ILE A  58      -2.530  -0.571   3.825  1.00 77.81           C  
ATOM    473  C   ILE A  58      -1.864  -1.737   4.553  1.00 77.81           C  
ATOM    474  CB  ILE A  58      -3.918  -0.993   3.294  1.00 77.81           C  
ATOM    475  O   ILE A  58      -1.946  -1.840   5.779  1.00 77.81           O  
ATOM    476  CG1 ILE A  58      -4.658   0.217   2.713  1.00 77.81           C  
ATOM    477  CG2 ILE A  58      -4.741  -1.658   4.402  1.00 77.81           C  
ATOM    478  CD1 ILE A  58      -5.935  -0.140   1.963  1.00 77.81           C  
ATOM    479  N   CYS A  59      -1.199  -2.551   3.776  1.00 84.23           N  
ATOM    480  CA  CYS A  59      -0.571  -3.741   4.339  1.00 84.23           C  
ATOM    481  C   CYS A  59       0.510  -3.363   5.344  1.00 84.23           C  
ATOM    482  CB  CYS A  59       0.031  -4.605   3.230  1.00 84.23           C  
ATOM    483  O   CYS A  59       0.545  -3.898   6.454  1.00 84.23           O  
ATOM    484  SG  CYS A  59      -1.201  -5.462   2.225  1.00 84.23           S  
ATOM    485  N   ILE A  60       1.365  -2.518   4.880  1.00 86.62           N  
ATOM    486  CA  ILE A  60       2.485  -2.180   5.752  1.00 86.62           C  
ATOM    487  C   ILE A  60       1.986  -1.355   6.936  1.00 86.62           C  
ATOM    488  CB  ILE A  60       3.584  -1.408   4.987  1.00 86.62           C  
ATOM    489  O   ILE A  60       2.450  -1.533   8.064  1.00 86.62           O  
ATOM    490  CG1 ILE A  60       4.815  -1.208   5.878  1.00 86.62           C  
ATOM    491  CG2 ILE A  60       3.049  -0.065   4.482  1.00 86.62           C  
ATOM    492  CD1 ILE A  60       5.468  -2.507   6.332  1.00 86.62           C  
ATOM    493  N   HIS A  61       0.996  -0.651   6.802  1.00 77.62           N  
ATOM    494  CA  HIS A  61       0.426   0.141   7.886  1.00 77.62           C  
ATOM    495  C   HIS A  61      -0.305  -0.743   8.890  1.00 77.62           C  
ATOM    496  CB  HIS A  61      -0.526   1.203   7.331  1.00 77.62           C  
ATOM    497  O   HIS A  61      -0.193  -0.539  10.101  1.00 77.62           O  
ATOM    498  CG  HIS A  61       0.172   2.406   6.781  1.00 77.62           C  
ATOM    499  CD2 HIS A  61       0.617   2.682   5.533  1.00 77.62           C  
ATOM    500  ND1 HIS A  61       0.489   3.501   7.555  1.00 77.62           N  
ATOM    501  CE1 HIS A  61       1.099   4.402   6.804  1.00 77.62           C  
ATOM    502  NE2 HIS A  61       1.190   3.930   5.572  1.00 77.62           N  
ATOM    503  N   ASP A  62      -1.056  -1.573   8.365  1.00 74.18           N  
ATOM    504  CA  ASP A  62      -1.750  -2.529   9.222  1.00 74.18           C  
ATOM    505  C   ASP A  62      -0.759  -3.357  10.037  1.00 74.18           C  
ATOM    506  CB  ASP A  62      -2.643  -3.449   8.387  1.00 74.18           C  
ATOM    507  O   ASP A  62      -0.970  -3.592  11.229  1.00 74.18           O  
ATOM    508  CG  ASP A  62      -3.594  -4.279   9.231  1.00 74.18           C  
ATOM    509  OD1 ASP A  62      -4.117  -3.766  10.244  1.00 74.18           O  
ATOM    510  OD2 ASP A  62      -3.820  -5.458   8.882  1.00 74.18           O  
ATOM    511  N   TYR A  63       0.250  -3.750   9.389  1.00 82.58           N  
ATOM    512  CA  TYR A  63       1.283  -4.536  10.054  1.00 82.58           C  
ATOM    513  C   TYR A  63       1.890  -3.764  11.219  1.00 82.58           C  
ATOM    514  CB  TYR A  63       2.380  -4.931   9.061  1.00 82.58           C  
ATOM    515  O   TYR A  63       2.010  -4.292  12.327  1.00 82.58           O  
ATOM    516  CG  TYR A  63       3.541  -5.658   9.696  1.00 82.58           C  
ATOM    517  CD1 TYR A  63       4.673  -4.966  10.120  1.00 82.58           C  
ATOM    518  CD2 TYR A  63       3.507  -7.037   9.872  1.00 82.58           C  
ATOM    519  CE1 TYR A  63       5.746  -5.632  10.703  1.00 82.58           C  
ATOM    520  CE2 TYR A  63       4.574  -7.713  10.455  1.00 82.58           C  
ATOM    521  OH  TYR A  63       6.746  -7.668  11.444  1.00 82.58           O  
ATOM    522  CZ  TYR A  63       5.687  -7.003  10.867  1.00 82.58           C  
ATOM    523  N   ILE A  64       2.243  -2.574  10.985  1.00 80.75           N  
ATOM    524  CA  ILE A  64       2.866  -1.747  12.013  1.00 80.75           C  
ATOM    525  C   ILE A  64       1.879  -1.512  13.154  1.00 80.75           C  
ATOM    526  CB  ILE A  64       3.351  -0.398  11.436  1.00 80.75           C  
ATOM    527  O   ILE A  64       2.251  -1.577  14.328  1.00 80.75           O  
ATOM    528  CG1 ILE A  64       4.496  -0.623  10.442  1.00 80.75           C  
ATOM    529  CG2 ILE A  64       3.780   0.547  12.562  1.00 80.75           C  
ATOM    530  CD1 ILE A  64       4.906   0.628   9.677  1.00 80.75           C  
ATOM    531  N   SER A  65       0.677  -1.207  12.850  1.00 73.05           N  
ATOM    532  CA  SER A  65      -0.369  -0.944  13.833  1.00 73.05           C  
ATOM    533  C   SER A  65      -0.616  -2.162  14.717  1.00 73.05           C  
ATOM    534  CB  SER A  65      -1.669  -0.537  13.137  1.00 73.05           C  
ATOM    535  O   SER A  65      -0.773  -2.032  15.933  1.00 73.05           O  
ATOM    536  OG  SER A  65      -1.521   0.713  12.486  1.00 73.05           O  
ATOM    537  N   LYS A  66      -0.613  -3.322  14.192  1.00 75.16           N  
ATOM    538  CA  LYS A  66      -0.893  -4.556  14.921  1.00 75.16           C  
ATOM    539  C   LYS A  66       0.284  -4.947  15.811  1.00 75.16           C  
ATOM    540  CB  LYS A  66      -1.215  -5.692  13.948  1.00 75.16           C  
ATOM    541  O   LYS A  66       0.108  -5.656  16.804  1.00 75.16           O  
ATOM    542  CG  LYS A  66      -2.602  -5.603  13.331  1.00 75.16           C  
ATOM    543  CD  LYS A  66      -2.865  -6.761  12.377  1.00 75.16           C  
ATOM    544  CE  LYS A  66      -4.239  -6.654  11.730  1.00 75.16           C  
ATOM    545  NZ  LYS A  66      -4.451  -7.713  10.699  1.00 75.16           N  
ATOM    546  N   ASN A  67       1.416  -4.445  15.508  1.00 80.61           N  
ATOM    547  CA  ASN A  67       2.607  -4.872  16.234  1.00 80.61           C  
ATOM    548  C   ASN A  67       3.134  -3.766  17.145  1.00 80.61           C  
ATOM    549  CB  ASN A  67       3.697  -5.322  15.261  1.00 80.61           C  
ATOM    550  O   ASN A  67       4.293  -3.798  17.561  1.00 80.61           O  
ATOM    551  CG  ASN A  67       3.374  -6.645  14.594  1.00 80.61           C  
ATOM    552  ND2 ASN A  67       3.399  -6.662  13.266  1.00 80.61           N  
ATOM    553  OD1 ASN A  67       3.104  -7.644  15.266  1.00 80.61           O  
ATOM    554  N   GLN A  68       2.253  -2.802  17.457  1.00 76.26           N  
ATOM    555  CA  GLN A  68       2.664  -1.632  18.227  1.00 76.26           C  
ATOM    556  C   GLN A  68       3.140  -2.029  19.621  1.00 76.26           C  
ATOM    557  CB  GLN A  68       1.515  -0.627  18.331  1.00 76.26           C  
ATOM    558  O   GLN A  68       4.009  -1.372  20.196  1.00 76.26           O  
ATOM    559  CG  GLN A  68       1.284   0.177  17.059  1.00 76.26           C  
ATOM    560  CD  GLN A  68       0.150   1.176  17.194  1.00 76.26           C  
ATOM    561  NE2 GLN A  68      -0.169   1.862  16.101  1.00 76.26           N  
ATOM    562  OE1 GLN A  68      -0.434   1.330  18.271  1.00 76.26           O  
ATOM    563  N   ASN A  69       2.656  -3.128  20.194  1.00 77.92           N  
ATOM    564  CA  ASN A  69       2.986  -3.528  21.558  1.00 77.92           C  
ATOM    565  C   ASN A  69       3.901  -4.748  21.578  1.00 77.92           C  
ATOM    566  CB  ASN A  69       1.712  -3.806  22.358  1.00 77.92           C  
ATOM    567  O   ASN A  69       3.996  -5.442  22.592  1.00 77.92           O  
ATOM    568  CG  ASN A  69       0.844  -2.574  22.521  1.00 77.92           C  
ATOM    569  ND2 ASN A  69      -0.469  -2.760  22.453  1.00 77.92           N  
ATOM    570  OD1 ASN A  69       1.349  -1.463  22.705  1.00 77.92           O  
ATOM    571  N   THR A  70       4.440  -4.939  20.447  1.00 84.57           N  
ATOM    572  CA  THR A  70       5.341  -6.083  20.363  1.00 84.57           C  
ATOM    573  C   THR A  70       6.765  -5.628  20.059  1.00 84.57           C  
ATOM    574  CB  THR A  70       4.877  -7.081  19.287  1.00 84.57           C  
ATOM    575  O   THR A  70       7.002  -4.448  19.792  1.00 84.57           O  
ATOM    576  CG2 THR A  70       3.401  -7.425  19.456  1.00 84.57           C  
ATOM    577  OG1 THR A  70       5.077  -6.504  17.991  1.00 84.57           O  
ATOM    578  N   LYS A  71       7.646  -6.560  20.241  1.00 79.67           N  
ATOM    579  CA  LYS A  71       9.048  -6.294  19.934  1.00 79.67           C  
ATOM    580  C   LYS A  71       9.242  -6.022  18.445  1.00 79.67           C  
ATOM    581  CB  LYS A  71       9.926  -7.468  20.370  1.00 79.67           C  
ATOM    582  O   LYS A  71      10.256  -5.448  18.041  1.00 79.67           O  
ATOM    583  CG  LYS A  71      10.022  -7.642  21.879  1.00 79.67           C  
ATOM    584  CD  LYS A  71      10.970  -8.774  22.252  1.00 79.67           C  
ATOM    585  CE  LYS A  71      11.023  -8.987  23.759  1.00 79.67           C  
ATOM    586  NZ  LYS A  71      11.943 -10.104  24.129  1.00 79.67           N  
ATOM    587  N   ASN A  72       8.241  -6.359  17.670  1.00 79.96           N  
ATOM    588  CA  ASN A  72       8.334  -6.193  16.223  1.00 79.96           C  
ATOM    589  C   ASN A  72       7.680  -4.894  15.764  1.00 79.96           C  
ATOM    590  CB  ASN A  72       7.703  -7.388  15.505  1.00 79.96           C  
ATOM    591  O   ASN A  72       7.419  -4.712  14.574  1.00 79.96           O  
ATOM    592  CG  ASN A  72       8.500  -8.665  15.686  1.00 79.96           C  
ATOM    593  ND2 ASN A  72       7.810  -9.800  15.681  1.00 79.96           N  
ATOM    594  OD1 ASN A  72       9.724  -8.633  15.831  1.00 79.96           O  
ATOM    595  N   LYS A  73       7.319  -3.935  16.622  1.00 75.67           N  
ATOM    596  CA  LYS A  73       6.522  -2.755  16.299  1.00 75.67           C  
ATOM    597  C   LYS A  73       7.229  -1.879  15.269  1.00 75.67           C  
ATOM    598  CB  LYS A  73       6.227  -1.945  17.562  1.00 75.67           C  
ATOM    599  O   LYS A  73       6.580  -1.149  14.518  1.00 75.67           O  
ATOM    600  CG  LYS A  73       7.463  -1.341  18.213  1.00 75.67           C  
ATOM    601  CD  LYS A  73       7.100  -0.503  19.432  1.00 75.67           C  
ATOM    602  CE  LYS A  73       8.340   0.060  20.114  1.00 75.67           C  
ATOM    603  NZ  LYS A  73       7.992   0.843  21.337  1.00 75.67           N  
ATOM    604  N   ARG A  74       8.402  -2.049  14.941  1.00 82.95           N  
ATOM    605  CA  ARG A  74       9.125  -1.181  14.017  1.00 82.95           C  
ATOM    606  C   ARG A  74      10.121  -1.979  13.182  1.00 82.95           C  
ATOM    607  CB  ARG A  74       9.851  -0.070  14.779  1.00 82.95           C  
ATOM    608  O   ARG A  74      11.283  -1.589  13.052  1.00 82.95           O  
ATOM    609  CG  ARG A  74       8.920   0.906  15.480  1.00 82.95           C  
ATOM    610  CD  ARG A  74       9.678   2.098  16.049  1.00 82.95           C  
ATOM    611  NE  ARG A  74      10.020   1.897  17.455  1.00 82.95           N  
ATOM    612  NH1 ARG A  74      11.150   3.899  17.679  1.00 82.95           N  
ATOM    613  NH2 ARG A  74      10.966   2.475  19.466  1.00 82.95           N  
ATOM    614  CZ  ARG A  74      10.711   2.758  18.197  1.00 82.95           C  
ATOM    615  N   LYS A  75       9.606  -3.051  12.783  1.00 87.41           N  
ATOM    616  CA  LYS A  75      10.473  -3.891  11.961  1.00 87.41           C  
ATOM    617  C   LYS A  75       9.838  -4.172  10.602  1.00 87.41           C  
ATOM    618  CB  LYS A  75      10.782  -5.207  12.677  1.00 87.41           C  
ATOM    619  O   LYS A  75       8.613  -4.251  10.488  1.00 87.41           O  
ATOM    620  CG  LYS A  75      11.677  -5.052  13.898  1.00 87.41           C  
ATOM    621  CD  LYS A  75      12.099  -6.405  14.456  1.00 87.41           C  
ATOM    622  CE  LYS A  75      13.088  -6.253  15.604  1.00 87.41           C  
ATOM    623  NZ  LYS A  75      13.516  -7.577  16.146  1.00 87.41           N  
ATOM    624  N   CYS A  76      10.725  -4.270   9.579  1.00 89.03           N  
ATOM    625  CA  CYS A  76      10.273  -4.662   8.248  1.00 89.03           C  
ATOM    626  C   CYS A  76       9.730  -6.086   8.254  1.00 89.03           C  
ATOM    627  CB  CYS A  76      11.414  -4.545   7.239  1.00 89.03           C  
ATOM    628  O   CYS A  76      10.373  -6.997   8.780  1.00 89.03           O  
ATOM    629  SG  CYS A  76      11.017  -5.219   5.610  1.00 89.03           S  
ATOM    630  N   PRO A  77       8.536  -6.255   7.592  1.00 90.48           N  
ATOM    631  CA  PRO A  77       7.957  -7.600   7.564  1.00 90.48           C  
ATOM    632  C   PRO A  77       8.787  -8.583   6.742  1.00 90.48           C  
ATOM    633  CB  PRO A  77       6.583  -7.379   6.926  1.00 90.48           C  
ATOM    634  O   PRO A  77       8.705  -9.795   6.956  1.00 90.48           O  
ATOM    635  CG  PRO A  77       6.260  -5.946   7.201  1.00 90.48           C  
ATOM    636  CD  PRO A  77       7.535  -5.153   7.156  1.00 90.48           C  
ATOM    637  N   SER A  78       9.558  -8.081   5.880  1.00 88.62           N  
ATOM    638  CA  SER A  78      10.301  -8.947   4.971  1.00 88.62           C  
ATOM    639  C   SER A  78      11.689  -9.265   5.519  1.00 88.62           C  
ATOM    640  CB  SER A  78      10.425  -8.297   3.592  1.00 88.62           C  
ATOM    641  O   SER A  78      12.109 -10.423   5.526  1.00 88.62           O  
ATOM    642  OG  SER A  78       9.158  -8.205   2.964  1.00 88.62           O  
ATOM    643  N   CYS A  79      12.394  -8.272   6.051  1.00 89.92           N  
ATOM    644  CA  CYS A  79      13.788  -8.511   6.408  1.00 89.92           C  
ATOM    645  C   CYS A  79      14.001  -8.355   7.909  1.00 89.92           C  
ATOM    646  CB  CYS A  79      14.708  -7.554   5.651  1.00 89.92           C  
ATOM    647  O   CYS A  79      15.096  -8.606   8.415  1.00 89.92           O  
ATOM    648  SG  CYS A  79      14.593  -5.840   6.210  1.00 89.92           S  
ATOM    649  N   LYS A  80      12.993  -7.845   8.562  1.00 87.27           N  
ATOM    650  CA  LYS A  80      12.980  -7.651  10.009  1.00 87.27           C  
ATOM    651  C   LYS A  80      13.951  -6.549  10.425  1.00 87.27           C  
ATOM    652  CB  LYS A  80      13.327  -8.954  10.729  1.00 87.27           C  
ATOM    653  O   LYS A  80      14.324  -6.452  11.596  1.00 87.27           O  
ATOM    654  CG  LYS A  80      12.415 -10.120  10.375  1.00 87.27           C  
ATOM    655  CD  LYS A  80      11.002  -9.903  10.900  1.00 87.27           C  
ATOM    656  CE  LYS A  80      10.102 -11.093  10.594  1.00 87.27           C  
ATOM    657  NZ  LYS A  80       8.684 -10.830  10.983  1.00 87.27           N  
ATOM    658  N   GLY A  81      14.411  -5.799   9.465  1.00 85.05           N  
ATOM    659  CA  GLY A  81      15.203  -4.617   9.765  1.00 85.05           C  
ATOM    660  C   GLY A  81      14.429  -3.556  10.523  1.00 85.05           C  
ATOM    661  O   GLY A  81      13.209  -3.448  10.379  1.00 85.05           O  
ATOM    662  N   GLU A  82      15.134  -2.738  11.302  1.00 82.75           N  
ATOM    663  CA  GLU A  82      14.507  -1.727  12.148  1.00 82.75           C  
ATOM    664  C   GLU A  82      14.112  -0.496  11.337  1.00 82.75           C  
ATOM    665  CB  GLU A  82      15.443  -1.326  13.291  1.00 82.75           C  
ATOM    666  O   GLU A  82      14.869  -0.046  10.475  1.00 82.75           O  
ATOM    667  CG  GLU A  82      14.723  -0.764  14.508  1.00 82.75           C  
ATOM    668  CD  GLU A  82      14.265  -1.836  15.483  1.00 82.75           C  
ATOM    669  OE1 GLU A  82      13.316  -1.585  16.260  1.00 82.75           O  
ATOM    670  OE2 GLU A  82      14.862  -2.936  15.472  1.00 82.75           O  
ATOM    671  N   LEU A  83      12.803  -0.041  11.557  1.00 82.60           N  
ATOM    672  CA  LEU A  83      12.320   1.209  10.980  1.00 82.60           C  
ATOM    673  C   LEU A  83      12.580   2.379  11.922  1.00 82.60           C  
ATOM    674  CB  LEU A  83      10.825   1.112  10.667  1.00 82.60           C  
ATOM    675  O   LEU A  83      12.638   2.199  13.141  1.00 82.60           O  
ATOM    676  CG  LEU A  83      10.387  -0.072   9.804  1.00 82.60           C  
ATOM    677  CD1 LEU A  83       8.866  -0.165   9.763  1.00 82.60           C  
ATOM    678  CD2 LEU A  83      10.958   0.052   8.395  1.00 82.60           C  
ATOM    679  N   GLU A  84      12.849   3.556  11.326  1.00 78.37           N  
ATOM    680  CA  GLU A  84      13.015   4.765  12.128  1.00 78.37           C  
ATOM    681  C   GLU A  84      11.738   5.099  12.893  1.00 78.37           C  
ATOM    682  CB  GLU A  84      13.423   5.946  11.244  1.00 78.37           C  
ATOM    683  O   GLU A  84      10.656   4.620  12.545  1.00 78.37           O  
ATOM    684  CG  GLU A  84      14.835   5.836  10.685  1.00 78.37           C  
ATOM    685  CD  GLU A  84      15.236   7.029   9.831  1.00 78.37           C  
ATOM    686  OE1 GLU A  84      16.370   7.042   9.302  1.00 78.37           O  
ATOM    687  OE2 GLU A  84      14.409   7.957   9.691  1.00 78.37           O  
ATOM    688  N   ILE A  85      11.919   5.956  13.961  1.00 74.21           N  
ATOM    689  CA  ILE A  85      10.825   6.337  14.848  1.00 74.21           C  
ATOM    690  C   ILE A  85       9.746   7.068  14.053  1.00 74.21           C  
ATOM    691  CB  ILE A  85      11.324   7.221  16.013  1.00 74.21           C  
ATOM    692  O   ILE A  85       8.553   6.816  14.236  1.00 74.21           O  
ATOM    693  CG1 ILE A  85      12.293   6.434  16.904  1.00 74.21           C  
ATOM    694  CG2 ILE A  85      10.143   7.756  16.829  1.00 74.21           C  
ATOM    695  CD1 ILE A  85      13.055   7.295  17.902  1.00 74.21           C  
ATOM    696  N   HIS A  86      10.372   7.864  13.081  1.00 72.67           N  
ATOM    697  CA  HIS A  86       9.408   8.565  12.240  1.00 72.67           C  
ATOM    698  C   HIS A  86       9.001   7.714  11.041  1.00 72.67           C  
ATOM    699  CB  HIS A  86       9.982   9.901  11.766  1.00 72.67           C  
ATOM    700  O   HIS A  86       9.701   7.691  10.026  1.00 72.67           O  
ATOM    701  CG  HIS A  86      10.269  10.859  12.877  1.00 72.67           C  
ATOM    702  CD2 HIS A  86      11.426  11.165  13.511  1.00 72.67           C  
ATOM    703  ND1 HIS A  86       9.292  11.633  13.464  1.00 72.67           N  
ATOM    704  CE1 HIS A  86       9.837  12.376  14.412  1.00 72.67           C  
ATOM    705  NE2 HIS A  86      11.131  12.111  14.461  1.00 72.67           N  
ATOM    706  N   LEU A  87       7.874   6.973  11.101  1.00 72.72           N  
ATOM    707  CA  LEU A  87       7.460   6.025  10.072  1.00 72.72           C  
ATOM    708  C   LEU A  87       7.204   6.738   8.749  1.00 72.72           C  
ATOM    709  CB  LEU A  87       6.203   5.271  10.512  1.00 72.72           C  
ATOM    710  O   LEU A  87       7.405   6.160   7.678  1.00 72.72           O  
ATOM    711  CG  LEU A  87       6.386   4.238  11.625  1.00 72.72           C  
ATOM    712  CD1 LEU A  87       5.042   3.902  12.262  1.00 72.72           C  
ATOM    713  CD2 LEU A  87       7.055   2.980  11.082  1.00 72.72           C  
ATOM    714  N   SER A  88       6.776   7.985   8.837  1.00 70.74           N  
ATOM    715  CA  SER A  88       6.488   8.735   7.619  1.00 70.74           C  
ATOM    716  C   SER A  88       7.752   8.959   6.796  1.00 70.74           C  
ATOM    717  CB  SER A  88       5.845  10.080   7.957  1.00 70.74           C  
ATOM    718  O   SER A  88       7.685   9.112   5.574  1.00 70.74           O  
ATOM    719  OG  SER A  88       6.706  10.859   8.770  1.00 70.74           O  
ATOM    720  N   LYS A  89       8.829   8.974   7.461  1.00 74.05           N  
ATOM    721  CA  LYS A  89      10.099   9.159   6.765  1.00 74.05           C  
ATOM    722  C   LYS A  89      10.653   7.826   6.268  1.00 74.05           C  
ATOM    723  CB  LYS A  89      11.118   9.842   7.678  1.00 74.05           C  
ATOM    724  O   LYS A  89      11.369   7.781   5.265  1.00 74.05           O  
ATOM    725  CG  LYS A  89      10.805  11.302   7.971  1.00 74.05           C  
ATOM    726  CD  LYS A  89      11.901  11.951   8.808  1.00 74.05           C  
ATOM    727  CE  LYS A  89      11.566  13.398   9.142  1.00 74.05           C  
ATOM    728  NZ  LYS A  89      12.626  14.032   9.983  1.00 74.05           N  
ATOM    729  N   SER A  90      10.258   6.773   6.959  1.00 80.95           N  
ATOM    730  CA  SER A  90      10.817   5.459   6.658  1.00 80.95           C  
ATOM    731  C   SER A  90       9.996   4.741   5.592  1.00 80.95           C  
ATOM    732  CB  SER A  90      10.886   4.603   7.923  1.00 80.95           C  
ATOM    733  O   SER A  90      10.536   3.952   4.813  1.00 80.95           O  
ATOM    734  OG  SER A  90      11.886   5.087   8.803  1.00 80.95           O  
ATOM    735  N   ILE A  91       8.704   5.071   5.518  1.00 85.88           N  
ATOM    736  CA  ILE A  91       7.813   4.427   4.559  1.00 85.88           C  
ATOM    737  C   ILE A  91       7.307   5.458   3.553  1.00 85.88           C  
ATOM    738  CB  ILE A  91       6.623   3.740   5.266  1.00 85.88           C  
ATOM    739  O   ILE A  91       6.578   6.384   3.916  1.00 85.88           O  
ATOM    740  CG1 ILE A  91       7.129   2.740   6.312  1.00 85.88           C  
ATOM    741  CG2 ILE A  91       5.713   3.051   4.246  1.00 85.88           C  
ATOM    742  CD1 ILE A  91       6.037   2.180   7.213  1.00 85.88           C  
ATOM    743  N   ARG A  92       7.727   5.272   2.327  1.00 81.98           N  
ATOM    744  CA  ARG A  92       7.425   6.255   1.292  1.00 81.98           C  
ATOM    745  C   ARG A  92       6.685   5.611   0.124  1.00 81.98           C  
ATOM    746  CB  ARG A  92       8.709   6.923   0.794  1.00 81.98           C  
ATOM    747  O   ARG A  92       6.926   4.447  -0.204  1.00 81.98           O  
ATOM    748  CG  ARG A  92       9.528   7.579   1.894  1.00 81.98           C  
ATOM    749  CD  ARG A  92       8.857   8.839   2.422  1.00 81.98           C  
ATOM    750  NE  ARG A  92       8.704   9.847   1.377  1.00 81.98           N  
ATOM    751  NH1 ARG A  92      10.874  10.626   1.522  1.00 81.98           N  
ATOM    752  NH2 ARG A  92       9.418  11.552   0.014  1.00 81.98           N  
ATOM    753  CZ  ARG A  92       9.666  10.673   0.974  1.00 81.98           C  
ATOM    754  N   LYS A  93       5.796   6.453  -0.415  1.00 82.60           N  
ATOM    755  CA  LYS A  93       5.164   6.010  -1.654  1.00 82.60           C  
ATOM    756  C   LYS A  93       6.204   5.738  -2.736  1.00 82.60           C  
ATOM    757  CB  LYS A  93       4.157   7.051  -2.145  1.00 82.60           C  
ATOM    758  O   LYS A  93       7.175   6.486  -2.873  1.00 82.60           O  
ATOM    759  CG  LYS A  93       3.350   6.609  -3.357  1.00 82.60           C  
ATOM    760  CD  LYS A  93       2.365   7.685  -3.795  1.00 82.60           C  
ATOM    761  CE  LYS A  93       1.608   7.273  -5.051  1.00 82.60           C  
ATOM    762  NZ  LYS A  93       0.661   8.337  -5.501  1.00 82.60           N  
ATOM    763  N   ASP A  94       5.957   4.636  -3.364  1.00 86.92           N  
ATOM    764  CA  ASP A  94       6.834   4.288  -4.478  1.00 86.92           C  
ATOM    765  C   ASP A  94       6.075   4.308  -5.802  1.00 86.92           C  
ATOM    766  CB  ASP A  94       7.466   2.913  -4.254  1.00 86.92           C  
ATOM    767  O   ASP A  94       5.470   3.307  -6.192  1.00 86.92           O  
ATOM    768  CG  ASP A  94       8.583   2.606  -5.237  1.00 86.92           C  
ATOM    769  OD1 ASP A  94       8.572   3.150  -6.362  1.00 86.92           O  
ATOM    770  OD2 ASP A  94       9.481   1.812  -4.883  1.00 86.92           O  
ATOM    771  N   PRO A  95       5.998   5.466  -6.476  1.00 82.05           N  
ATOM    772  CA  PRO A  95       5.187   5.632  -7.685  1.00 82.05           C  
ATOM    773  C   PRO A  95       5.693   4.792  -8.855  1.00 82.05           C  
ATOM    774  CB  PRO A  95       5.314   7.127  -7.991  1.00 82.05           C  
ATOM    775  O   PRO A  95       4.907   4.392  -9.717  1.00 82.05           O  
ATOM    776  CG  PRO A  95       6.558   7.558  -7.283  1.00 82.05           C  
ATOM    777  CD  PRO A  95       6.751   6.679  -6.080  1.00 82.05           C  
ATOM    778  N   TYR A  96       6.840   4.485  -8.726  1.00 82.79           N  
ATOM    779  CA  TYR A  96       7.438   3.749  -9.835  1.00 82.79           C  
ATOM    780  C   TYR A  96       6.997   2.291  -9.822  1.00 82.79           C  
ATOM    781  CB  TYR A  96       8.966   3.833  -9.774  1.00 82.79           C  
ATOM    782  O   TYR A  96       6.640   1.734 -10.864  1.00 82.79           O  
ATOM    783  CG  TYR A  96       9.500   5.244  -9.834  1.00 82.79           C  
ATOM    784  CD1 TYR A  96       9.515   5.953 -11.032  1.00 82.79           C  
ATOM    785  CD2 TYR A  96       9.990   5.869  -8.693  1.00 82.79           C  
ATOM    786  CE1 TYR A  96      10.008   7.253 -11.093  1.00 82.79           C  
ATOM    787  CE2 TYR A  96      10.485   7.168  -8.741  1.00 82.79           C  
ATOM    788  OH  TYR A  96      10.978   9.137  -9.997  1.00 82.79           O  
ATOM    789  CZ  TYR A  96      10.489   7.851  -9.944  1.00 82.79           C  
ATOM    790  N   LYS A  97       7.152   1.719  -8.680  1.00 83.99           N  
ATOM    791  CA  LYS A  97       6.680   0.344  -8.541  1.00 83.99           C  
ATOM    792  C   LYS A  97       5.184   0.245  -8.827  1.00 83.99           C  
ATOM    793  CB  LYS A  97       6.982  -0.189  -7.140  1.00 83.99           C  
ATOM    794  O   LYS A  97       4.732  -0.697  -9.482  1.00 83.99           O  
ATOM    795  CG  LYS A  97       8.438  -0.576  -6.926  1.00 83.99           C  
ATOM    796  CD  LYS A  97       8.644  -1.251  -5.576  1.00 83.99           C  
ATOM    797  CE  LYS A  97      10.055  -1.808  -5.438  1.00 83.99           C  
ATOM    798  NZ  LYS A  97      10.992  -0.802  -4.854  1.00 83.99           N  
ATOM    799  N   GLN A  98       4.545   1.334  -8.368  1.00 84.53           N  
ATOM    800  CA  GLN A  98       3.108   1.352  -8.623  1.00 84.53           C  
ATOM    801  C   GLN A  98       2.816   1.507 -10.113  1.00 84.53           C  
ATOM    802  CB  GLN A  98       2.437   2.478  -7.836  1.00 84.53           C  
ATOM    803  O   GLN A  98       1.921   0.848 -10.647  1.00 84.53           O  
ATOM    804  CG  GLN A  98       0.916   2.426  -7.864  1.00 84.53           C  
ATOM    805  CD  GLN A  98       0.361   1.147  -7.266  1.00 84.53           C  
ATOM    806  NE2 GLN A  98      -0.431   0.421  -8.048  1.00 84.53           N  
ATOM    807  OE1 GLN A  98       0.643   0.813  -6.111  1.00 84.53           O  
ATOM    808  N   GLN A  99       3.532   2.308 -10.782  1.00 81.48           N  
ATOM    809  CA  GLN A  99       3.350   2.531 -12.212  1.00 81.48           C  
ATOM    810  C   GLN A  99       3.638   1.261 -13.008  1.00 81.48           C  
ATOM    811  CB  GLN A  99       4.249   3.669 -12.697  1.00 81.48           C  
ATOM    812  O   GLN A  99       2.971   0.983 -14.007  1.00 81.48           O  
ATOM    813  CG  GLN A  99       3.746   5.055 -12.317  1.00 81.48           C  
ATOM    814  CD  GLN A  99       4.678   6.163 -12.770  1.00 81.48           C  
ATOM    815  NE2 GLN A  99       4.294   7.407 -12.503  1.00 81.48           N  
ATOM    816  OE1 GLN A  99       5.734   5.903 -13.356  1.00 81.48           O  
ATOM    817  N   MET A 100       4.541   0.496 -12.463  1.00 81.53           N  
ATOM    818  CA  MET A 100       4.867  -0.764 -13.125  1.00 81.53           C  
ATOM    819  C   MET A 100       3.703  -1.746 -13.029  1.00 81.53           C  
ATOM    820  CB  MET A 100       6.125  -1.383 -12.515  1.00 81.53           C  
ATOM    821  O   MET A 100       3.334  -2.377 -14.021  1.00 81.53           O  
ATOM    822  CG  MET A 100       7.409  -0.664 -12.897  1.00 81.53           C  
ATOM    823  SD  MET A 100       8.906  -1.508 -12.253  1.00 81.53           S  
ATOM    824  CE  MET A 100      10.200  -0.518 -13.053  1.00 81.53           C  
ATOM    825  N   VAL A 101       3.174  -1.803 -11.925  1.00 84.60           N  
ATOM    826  CA  VAL A 101       2.027  -2.682 -11.724  1.00 84.60           C  
ATOM    827  C   VAL A 101       0.862  -2.221 -12.597  1.00 84.60           C  
ATOM    828  CB  VAL A 101       1.597  -2.725 -10.241  1.00 84.60           C  
ATOM    829  O   VAL A 101       0.226  -3.031 -13.275  1.00 84.60           O  
ATOM    830  CG1 VAL A 101       0.291  -3.502 -10.079  1.00 84.60           C  
ATOM    831  CG2 VAL A 101       2.700  -3.344  -9.384  1.00 84.60           C  
ATOM    832  N   ASP A 102       0.676  -0.922 -12.625  1.00 82.05           N  
ATOM    833  CA  ASP A 102      -0.438  -0.348 -13.373  1.00 82.05           C  
ATOM    834  C   ASP A 102      -0.254  -0.552 -14.875  1.00 82.05           C  
ATOM    835  CB  ASP A 102      -0.585   1.142 -13.059  1.00 82.05           C  
ATOM    836  O   ASP A 102      -1.230  -0.741 -15.605  1.00 82.05           O  
ATOM    837  CG  ASP A 102      -1.054   1.405 -11.638  1.00 82.05           C  
ATOM    838  OD1 ASP A 102      -1.533   0.464 -10.970  1.00 82.05           O  
ATOM    839  OD2 ASP A 102      -0.946   2.565 -11.185  1.00 82.05           O  
ATOM    840  N   PHE A 103       0.987  -0.433 -15.239  1.00 80.31           N  
ATOM    841  CA  PHE A 103       1.311  -0.601 -16.651  1.00 80.31           C  
ATOM    842  C   PHE A 103       1.110  -2.048 -17.085  1.00 80.31           C  
ATOM    843  CB  PHE A 103       2.753  -0.165 -16.929  1.00 80.31           C  
ATOM    844  O   PHE A 103       0.499  -2.311 -18.122  1.00 80.31           O  
ATOM    845  CG  PHE A 103       3.191  -0.386 -18.351  1.00 80.31           C  
ATOM    846  CD1 PHE A 103       4.003  -1.464 -18.683  1.00 80.31           C  
ATOM    847  CD2 PHE A 103       2.790   0.483 -19.357  1.00 80.31           C  
ATOM    848  CE1 PHE A 103       4.410  -1.671 -19.999  1.00 80.31           C  
ATOM    849  CE2 PHE A 103       3.193   0.282 -20.674  1.00 80.31           C  
ATOM    850  CZ  PHE A 103       4.004  -0.795 -20.993  1.00 80.31           C  
ATOM    851  N   LEU A 104       1.522  -2.950 -16.294  1.00 81.64           N  
ATOM    852  CA  LEU A 104       1.520  -4.362 -16.663  1.00 81.64           C  
ATOM    853  C   LEU A 104       0.153  -4.988 -16.410  1.00 81.64           C  
ATOM    854  CB  LEU A 104       2.596  -5.121 -15.882  1.00 81.64           C  
ATOM    855  O   LEU A 104      -0.279  -5.868 -17.159  1.00 81.64           O  
ATOM    856  CG  LEU A 104       4.048  -4.767 -16.207  1.00 81.64           C  
ATOM    857  CD1 LEU A 104       4.995  -5.487 -15.253  1.00 81.64           C  
ATOM    858  CD2 LEU A 104       4.372  -5.116 -17.655  1.00 81.64           C  
ATOM    859  N   TYR A 105      -0.470  -4.443 -15.400  1.00 81.94           N  
ATOM    860  CA  TYR A 105      -1.771  -4.976 -15.013  1.00 81.94           C  
ATOM    861  C   TYR A 105      -2.782  -3.854 -14.808  1.00 81.94           C  
ATOM    862  CB  TYR A 105      -1.652  -5.811 -13.734  1.00 81.94           C  
ATOM    863  O   TYR A 105      -3.171  -3.560 -13.675  1.00 81.94           O  
ATOM    864  CG  TYR A 105      -0.610  -6.901 -13.816  1.00 81.94           C  
ATOM    865  CD1 TYR A 105      -0.892  -8.115 -14.438  1.00 81.94           C  
ATOM    866  CD2 TYR A 105       0.656  -6.719 -13.270  1.00 81.94           C  
ATOM    867  CE1 TYR A 105       0.064  -9.122 -14.514  1.00 81.94           C  
ATOM    868  CE2 TYR A 105       1.619  -7.720 -13.340  1.00 81.94           C  
ATOM    869  OH  TYR A 105       2.265  -9.910 -14.036  1.00 81.94           O  
ATOM    870  CZ  TYR A 105       1.315  -8.916 -13.963  1.00 81.94           C  
ATOM    871  N   PRO A 106      -3.218  -3.233 -15.858  1.00 78.39           N  
ATOM    872  CA  PRO A 106      -4.078  -2.051 -15.763  1.00 78.39           C  
ATOM    873  C   PRO A 106      -5.420  -2.351 -15.099  1.00 78.39           C  
ATOM    874  CB  PRO A 106      -4.272  -1.638 -17.224  1.00 78.39           C  
ATOM    875  O   PRO A 106      -6.039  -1.456 -14.517  1.00 78.39           O  
ATOM    876  CG  PRO A 106      -3.134  -2.273 -17.955  1.00 78.39           C  
ATOM    877  CD  PRO A 106      -2.695  -3.489 -17.191  1.00 78.39           C  
ATOM    878  N   GLN A 107      -5.824  -3.615 -15.214  1.00 78.24           N  
ATOM    879  CA  GLN A 107      -7.108  -3.967 -14.618  1.00 78.24           C  
ATOM    880  C   GLN A 107      -7.097  -3.736 -13.110  1.00 78.24           C  
ATOM    881  CB  GLN A 107      -7.461  -5.424 -14.924  1.00 78.24           C  
ATOM    882  O   GLN A 107      -8.139  -3.468 -12.510  1.00 78.24           O  
ATOM    883  CG  GLN A 107      -6.494  -6.431 -14.317  1.00 78.24           C  
ATOM    884  CD  GLN A 107      -5.365  -6.803 -15.260  1.00 78.24           C  
ATOM    885  NE2 GLN A 107      -4.827  -8.007 -15.095  1.00 78.24           N  
ATOM    886  OE1 GLN A 107      -4.981  -6.016 -16.130  1.00 78.24           O  
ATOM    887  N   PHE A 108      -5.975  -3.838 -12.476  1.00 76.85           N  
ATOM    888  CA  PHE A 108      -5.856  -3.679 -11.032  1.00 76.85           C  
ATOM    889  C   PHE A 108      -5.995  -2.215 -10.635  1.00 76.85           C  
ATOM    890  CB  PHE A 108      -4.516  -4.232 -10.537  1.00 76.85           C  
ATOM    891  O   PHE A 108      -6.530  -1.903  -9.569  1.00 76.85           O  
ATOM    892  CG  PHE A 108      -4.397  -5.728 -10.650  1.00 76.85           C  
ATOM    893  CD1 PHE A 108      -5.481  -6.549 -10.362  1.00 76.85           C  
ATOM    894  CD2 PHE A 108      -3.201  -6.314 -11.043  1.00 76.85           C  
ATOM    895  CE1 PHE A 108      -5.375  -7.934 -10.466  1.00 76.85           C  
ATOM    896  CE2 PHE A 108      -3.087  -7.697 -11.148  1.00 76.85           C  
ATOM    897  CZ  PHE A 108      -4.175  -8.505 -10.858  1.00 76.85           C  
ATOM    898  N   ALA A 109      -5.435  -1.365 -11.520  1.00 74.15           N  
ATOM    899  CA  ALA A 109      -5.571   0.069 -11.275  1.00 74.15           C  
ATOM    900  C   ALA A 109      -7.039   0.485 -11.261  1.00 74.15           C  
ATOM    901  CB  ALA A 109      -4.806   0.864 -12.329  1.00 74.15           C  
ATOM    902  O   ALA A 109      -7.452   1.297 -10.429  1.00 74.15           O  
ATOM    903  N   LYS A 110      -7.790  -0.060 -12.202  1.00 74.66           N  
ATOM    904  CA  LYS A 110      -9.219   0.233 -12.274  1.00 74.66           C  
ATOM    905  C   LYS A 110      -9.936  -0.212 -11.003  1.00 74.66           C  
ATOM    906  CB  LYS A 110      -9.846  -0.444 -13.494  1.00 74.66           C  
ATOM    907  O   LYS A 110     -10.799   0.502 -10.488  1.00 74.66           O  
ATOM    908  CG  LYS A 110      -9.476   0.205 -14.820  1.00 74.66           C  
ATOM    909  CD  LYS A 110     -10.167  -0.483 -15.990  1.00 74.66           C  
ATOM    910  CE  LYS A 110      -9.734   0.110 -17.324  1.00 74.66           C  
ATOM    911  NZ  LYS A 110     -10.362  -0.601 -18.477  1.00 74.66           N  
ATOM    912  N   GLN A 111      -9.548  -1.336 -10.499  1.00 73.31           N  
ATOM    913  CA  GLN A 111     -10.133  -1.884  -9.279  1.00 73.31           C  
ATOM    914  C   GLN A 111      -9.808  -1.009  -8.072  1.00 73.31           C  
ATOM    915  CB  GLN A 111      -9.638  -3.312  -9.041  1.00 73.31           C  
ATOM    916  O   GLN A 111     -10.665  -0.780  -7.216  1.00 73.31           O  
ATOM    917  CG  GLN A 111     -10.257  -4.341  -9.977  1.00 73.31           C  
ATOM    918  CD  GLN A 111      -9.683  -5.732  -9.782  1.00 73.31           C  
ATOM    919  NE2 GLN A 111     -10.331  -6.729 -10.373  1.00 73.31           N  
ATOM    920  OE1 GLN A 111      -8.664  -5.908  -9.106  1.00 73.31           O  
ATOM    921  N   GLU A 112      -8.587  -0.538  -8.042  1.00 73.18           N  
ATOM    922  CA  GLU A 112      -8.154   0.351  -6.968  1.00 73.18           C  
ATOM    923  C   GLU A 112      -8.971   1.640  -6.956  1.00 73.18           C  
ATOM    924  CB  GLU A 112      -6.664   0.674  -7.104  1.00 73.18           C  
ATOM    925  O   GLU A 112      -9.380   2.112  -5.893  1.00 73.18           O  
ATOM    926  CG  GLU A 112      -5.755  -0.281  -6.343  1.00 73.18           C  
ATOM    927  CD  GLU A 112      -4.279   0.047  -6.495  1.00 73.18           C  
ATOM    928  OE1 GLU A 112      -3.437  -0.643  -5.876  1.00 73.18           O  
ATOM    929  OE2 GLU A 112      -3.961   1.002  -7.238  1.00 73.18           O  
ATOM    930  N   GLN A 113      -9.223   2.194  -8.141  1.00 74.60           N  
ATOM    931  CA  GLN A 113     -10.031   3.402  -8.264  1.00 74.60           C  
ATOM    932  C   GLN A 113     -11.464   3.155  -7.799  1.00 74.60           C  
ATOM    933  CB  GLN A 113     -10.027   3.907  -9.707  1.00 74.60           C  
ATOM    934  O   GLN A 113     -12.079   4.024  -7.177  1.00 74.60           O  
ATOM    935  CG  GLN A 113      -8.702   4.518 -10.141  1.00 74.60           C  
ATOM    936  CD  GLN A 113      -8.697   4.936 -11.600  1.00 74.60           C  
ATOM    937  NE2 GLN A 113      -7.536   5.351 -12.094  1.00 74.60           N  
ATOM    938  OE1 GLN A 113      -9.729   4.885 -12.277  1.00 74.60           O  
ATOM    939  N   LEU A 114     -11.915   2.030  -8.113  1.00 77.68           N  
ATOM    940  CA  LEU A 114     -13.251   1.643  -7.673  1.00 77.68           C  
ATOM    941  C   LEU A 114     -13.327   1.589  -6.151  1.00 77.68           C  
ATOM    942  CB  LEU A 114     -13.637   0.285  -8.264  1.00 77.68           C  
ATOM    943  O   LEU A 114     -14.279   2.097  -5.554  1.00 77.68           O  
ATOM    944  CG  LEU A 114     -14.989  -0.284  -7.830  1.00 77.68           C  
ATOM    945  CD1 LEU A 114     -16.123   0.605  -8.330  1.00 77.68           C  
ATOM    946  CD2 LEU A 114     -15.157  -1.711  -8.338  1.00 77.68           C  
ATOM    947  N   ILE A 115     -12.330   1.007  -5.568  1.00 80.91           N  
ATOM    948  CA  ILE A 115     -12.291   0.862  -4.116  1.00 80.91           C  
ATOM    949  C   ILE A 115     -12.217   2.240  -3.462  1.00 80.91           C  
ATOM    950  CB  ILE A 115     -11.096  -0.009  -3.668  1.00 80.91           C  
ATOM    951  O   ILE A 115     -12.915   2.506  -2.481  1.00 80.91           O  
ATOM    952  CG1 ILE A 115     -11.273  -1.451  -4.158  1.00 80.91           C  
ATOM    953  CG2 ILE A 115     -10.937   0.036  -2.145  1.00 80.91           C  
ATOM    954  CD1 ILE A 115     -12.479  -2.164  -3.562  1.00 80.91           C  
ATOM    955  N   VAL A 116     -11.415   3.049  -4.041  1.00 76.29           N  
ATOM    956  CA  VAL A 116     -11.272   4.410  -3.535  1.00 76.29           C  
ATOM    957  C   VAL A 116     -12.610   5.141  -3.629  1.00 76.29           C  
ATOM    958  CB  VAL A 116     -10.183   5.191  -4.305  1.00 76.29           C  
ATOM    959  O   VAL A 116     -13.019   5.823  -2.687  1.00 76.29           O  
ATOM    960  CG1 VAL A 116     -10.197   6.667  -3.912  1.00 76.29           C  
ATOM    961  CG2 VAL A 116      -8.807   4.579  -4.049  1.00 76.29           C  
ATOM    962  N   LYS A 117     -13.208   5.035  -4.720  1.00 81.50           N  
ATOM    963  CA  LYS A 117     -14.524   5.634  -4.923  1.00 81.50           C  
ATOM    964  C   LYS A 117     -15.526   5.120  -3.893  1.00 81.50           C  
ATOM    965  CB  LYS A 117     -15.033   5.347  -6.337  1.00 81.50           C  
ATOM    966  O   LYS A 117     -16.296   5.898  -3.327  1.00 81.50           O  
ATOM    967  CG  LYS A 117     -16.337   6.050  -6.680  1.00 81.50           C  
ATOM    968  CD  LYS A 117     -16.790   5.727  -8.098  1.00 81.50           C  
ATOM    969  CE  LYS A 117     -18.136   6.365  -8.416  1.00 81.50           C  
ATOM    970  NZ  LYS A 117     -18.590   6.041  -9.801  1.00 81.50           N  
ATOM    971  N   ARG A 118     -15.516   3.922  -3.615  1.00 87.24           N  
ATOM    972  CA  ARG A 118     -16.457   3.303  -2.686  1.00 87.24           C  
ATOM    973  C   ARG A 118     -16.165   3.724  -1.250  1.00 87.24           C  
ATOM    974  CB  ARG A 118     -16.408   1.779  -2.806  1.00 87.24           C  
ATOM    975  O   ARG A 118     -17.087   3.951  -0.464  1.00 87.24           O  
ATOM    976  CG  ARG A 118     -17.081   1.238  -4.058  1.00 87.24           C  
ATOM    977  CD  ARG A 118     -17.034  -0.283  -4.111  1.00 87.24           C  
ATOM    978  NE  ARG A 118     -17.849  -0.810  -5.202  1.00 87.24           N  
ATOM    979  NH1 ARG A 118     -17.114  -2.988  -4.974  1.00 87.24           N  
ATOM    980  NH2 ARG A 118     -18.647  -2.454  -6.593  1.00 87.24           N  
ATOM    981  CZ  ARG A 118     -17.868  -2.083  -5.587  1.00 87.24           C  
ATOM    982  N   VAL A 119     -14.929   3.813  -0.916  1.00 83.58           N  
ATOM    983  CA  VAL A 119     -14.562   4.299   0.410  1.00 83.58           C  
ATOM    984  C   VAL A 119     -15.053   5.734   0.589  1.00 83.58           C  
ATOM    985  CB  VAL A 119     -13.036   4.225   0.640  1.00 83.58           C  
ATOM    986  O   VAL A 119     -15.581   6.089   1.645  1.00 83.58           O  
ATOM    987  CG1 VAL A 119     -12.645   4.967   1.916  1.00 83.58           C  
ATOM    988  CG2 VAL A 119     -12.577   2.769   0.703  1.00 83.58           C  
ATOM    989  N   LYS A 120     -14.915   6.545  -0.433  1.00 81.08           N  
ATOM    990  CA  LYS A 120     -15.377   7.929  -0.403  1.00 81.08           C  
ATOM    991  C   LYS A 120     -16.894   7.999  -0.245  1.00 81.08           C  
ATOM    992  CB  LYS A 120     -14.948   8.667  -1.672  1.00 81.08           C  
ATOM    993  O   LYS A 120     -17.415   8.908   0.404  1.00 81.08           O  
ATOM    994  CG  LYS A 120     -13.494   9.114  -1.666  1.00 81.08           C  
ATOM    995  CD  LYS A 120     -13.149   9.909  -2.919  1.00 81.08           C  
ATOM    996  CE  LYS A 120     -11.687  10.335  -2.927  1.00 81.08           C  
ATOM    997  NZ  LYS A 120     -11.335  11.088  -4.168  1.00 81.08           N  
ATOM    998  N   GLU A 121     -17.517   7.040  -0.794  1.00 85.60           N  
ATOM    999  CA  GLU A 121     -18.971   6.983  -0.673  1.00 85.60           C  
ATOM   1000  C   GLU A 121     -19.392   6.593   0.741  1.00 85.60           C  
ATOM   1001  CB  GLU A 121     -19.556   5.996  -1.687  1.00 85.60           C  
ATOM   1002  O   GLU A 121     -20.380   7.112   1.265  1.00 85.60           O  
ATOM   1003  CG  GLU A 121     -19.525   6.500  -3.123  1.00 85.60           C  
ATOM   1004  CD  GLU A 121     -20.161   5.535  -4.111  1.00 85.60           C  
ATOM   1005  OE1 GLU A 121     -19.959   5.699  -5.335  1.00 85.60           O  
ATOM   1006  OE2 GLU A 121     -20.869   4.608  -3.657  1.00 85.60           O  
ATOM   1007  N   LEU A 122     -18.630   5.699   1.329  1.00 86.67           N  
ATOM   1008  CA  LEU A 122     -18.972   5.219   2.663  1.00 86.67           C  
ATOM   1009  C   LEU A 122     -18.591   6.245   3.724  1.00 86.67           C  
ATOM   1010  CB  LEU A 122     -18.274   3.887   2.949  1.00 86.67           C  
ATOM   1011  O   LEU A 122     -19.328   6.447   4.692  1.00 86.67           O  
ATOM   1012  CG  LEU A 122     -18.771   2.676   2.157  1.00 86.67           C  
ATOM   1013  CD1 LEU A 122     -17.949   1.440   2.508  1.00 86.67           C  
ATOM   1014  CD2 LEU A 122     -20.252   2.434   2.424  1.00 86.67           C  
ATOM   1015  N   PHE A 123     -17.482   6.855   3.498  1.00 84.18           N  
ATOM   1016  CA  PHE A 123     -16.953   7.798   4.476  1.00 84.18           C  
ATOM   1017  C   PHE A 123     -16.564   9.111   3.808  1.00 84.18           C  
ATOM   1018  CB  PHE A 123     -15.743   7.199   5.201  1.00 84.18           C  
ATOM   1019  O   PHE A 123     -15.379   9.376   3.591  1.00 84.18           O  
ATOM   1020  CG  PHE A 123     -16.011   5.854   5.820  1.00 84.18           C  
ATOM   1021  CD1 PHE A 123     -16.838   5.736   6.930  1.00 84.18           C  
ATOM   1022  CD2 PHE A 123     -15.436   4.706   5.290  1.00 84.18           C  
ATOM   1023  CE1 PHE A 123     -17.088   4.492   7.505  1.00 84.18           C  
ATOM   1024  CE2 PHE A 123     -15.681   3.459   5.859  1.00 84.18           C  
ATOM   1025  CZ  PHE A 123     -16.506   3.355   6.967  1.00 84.18           C  
ATOM   1026  N   PRO A 124     -17.502   9.913   3.468  1.00 78.00           N  
ATOM   1027  CA  PRO A 124     -17.264  11.128   2.687  1.00 78.00           C  
ATOM   1028  C   PRO A 124     -16.403  12.148   3.430  1.00 78.00           C  
ATOM   1029  CB  PRO A 124     -18.673  11.675   2.446  1.00 78.00           C  
ATOM   1030  O   PRO A 124     -15.760  12.993   2.802  1.00 78.00           O  
ATOM   1031  CG  PRO A 124     -19.581  10.515   2.698  1.00 78.00           C  
ATOM   1032  CD  PRO A 124     -18.884   9.555   3.618  1.00 78.00           C  
ATOM   1033  N   LEU A 125     -16.466  12.183   4.757  1.00 72.70           N  
ATOM   1034  CA  LEU A 125     -15.774  13.202   5.538  1.00 72.70           C  
ATOM   1035  C   LEU A 125     -14.308  12.830   5.738  1.00 72.70           C  
ATOM   1036  CB  LEU A 125     -16.454  13.391   6.896  1.00 72.70           C  
ATOM   1037  O   LEU A 125     -13.529  13.624   6.271  1.00 72.70           O  
ATOM   1038  CG  LEU A 125     -17.906  13.873   6.866  1.00 72.70           C  
ATOM   1039  CD1 LEU A 125     -18.472  13.938   8.281  1.00 72.70           C  
ATOM   1040  CD2 LEU A 125     -18.004  15.232   6.182  1.00 72.70           C  
ATOM   1041  N   ILE A 126     -13.958  11.551   5.260  1.00 68.16           N  
ATOM   1042  CA  ILE A 126     -12.568  11.127   5.380  1.00 68.16           C  
ATOM   1043  C   ILE A 126     -11.737  11.764   4.268  1.00 68.16           C  
ATOM   1044  CB  ILE A 126     -12.440   9.588   5.330  1.00 68.16           C  
ATOM   1045  O   ILE A 126     -12.183  11.847   3.121  1.00 68.16           O  
ATOM   1046  CG1 ILE A 126     -13.021   8.962   6.602  1.00 68.16           C  
ATOM   1047  CG2 ILE A 126     -10.978   9.174   5.134  1.00 68.16           C  
ATOM   1048  CD1 ILE A 126     -13.129   7.444   6.553  1.00 68.16           C  
ATOM   1049  N   ASP A 127     -10.775  12.495   4.619  1.00 58.84           N  
ATOM   1050  CA  ASP A 127      -9.806  12.952   3.628  1.00 58.84           C  
ATOM   1051  C   ASP A 127      -9.050  11.775   3.016  1.00 58.84           C  
ATOM   1052  CB  ASP A 127      -8.822  13.941   4.256  1.00 58.84           C  
ATOM   1053  O   ASP A 127      -8.204  11.165   3.674  1.00 58.84           O  
ATOM   1054  CG  ASP A 127      -8.128  14.820   3.230  1.00 58.84           C  
ATOM   1055  OD1 ASP A 127      -8.245  14.548   2.016  1.00 58.84           O  
ATOM   1056  OD2 ASP A 127      -7.457  15.791   3.640  1.00 58.84           O  
ATOM   1057  N   LEU A 128      -9.476  11.322   1.865  1.00 56.78           N  
ATOM   1058  CA  LEU A 128      -8.794  10.180   1.266  1.00 56.78           C  
ATOM   1059  C   LEU A 128      -7.361  10.540   0.887  1.00 56.78           C  
ATOM   1060  CB  LEU A 128      -9.553   9.691   0.030  1.00 56.78           C  
ATOM   1061  O   LEU A 128      -6.508   9.659   0.760  1.00 56.78           O  
ATOM   1062  CG  LEU A 128     -10.776   8.810   0.290  1.00 56.78           C  
ATOM   1063  CD1 LEU A 128     -11.715   8.839  -0.911  1.00 56.78           C  
ATOM   1064  CD2 LEU A 128     -10.349   7.381   0.607  1.00 56.78           C  
ATOM   1065  N   GLU A 129      -7.237  11.925   0.485  1.00 49.95           N  
ATOM   1066  CA  GLU A 129      -5.874  12.309   0.131  1.00 49.95           C  
ATOM   1067  C   GLU A 129      -4.891  11.940   1.239  1.00 49.95           C  
ATOM   1068  CB  GLU A 129      -5.797  13.810  -0.161  1.00 49.95           C  
ATOM   1069  O   GLU A 129      -3.741  11.592   0.966  1.00 49.95           O  
ATOM   1070  CG  GLU A 129      -4.866  14.165  -1.312  1.00 49.95           C  
ATOM   1071  CD  GLU A 129      -5.238  15.466  -2.005  1.00 49.95           C  
ATOM   1072  OE1 GLU A 129      -4.660  15.772  -3.072  1.00 49.95           O  
ATOM   1073  OE2 GLU A 129      -6.115  16.185  -1.476  1.00 49.95           O  
ATOM   1074  N   PHE A 130      -5.405  11.757   2.482  1.00 45.37           N  
ATOM   1075  CA  PHE A 130      -4.619  11.393   3.656  1.00 45.37           C  
ATOM   1076  C   PHE A 130      -4.452   9.881   3.748  1.00 45.37           C  
ATOM   1077  CB  PHE A 130      -5.278  11.927   4.932  1.00 45.37           C  
ATOM   1078  O   PHE A 130      -3.430   9.393   4.235  1.00 45.37           O  
ATOM   1079  CG  PHE A 130      -4.302  12.239   6.034  1.00 45.37           C  
ATOM   1080  CD1 PHE A 130      -4.093  11.340   7.072  1.00 45.37           C  
ATOM   1081  CD2 PHE A 130      -3.593  13.434   6.031  1.00 45.37           C  
ATOM   1082  CE1 PHE A 130      -3.190  11.626   8.093  1.00 45.37           C  
ATOM   1083  CE2 PHE A 130      -2.689  13.727   7.048  1.00 45.37           C  
ATOM   1084  CZ  PHE A 130      -2.490  12.822   8.079  1.00 45.37           C  
ATOM   1085  N   LEU A 131      -5.375   9.089   3.106  1.00 46.10           N  
ATOM   1086  CA  LEU A 131      -5.100   7.660   3.004  1.00 46.10           C  
ATOM   1087  C   LEU A 131      -4.015   7.388   1.967  1.00 46.10           C  
ATOM   1088  CB  LEU A 131      -6.374   6.893   2.639  1.00 46.10           C  
ATOM   1089  O   LEU A 131      -3.189   6.491   2.148  1.00 46.10           O  
ATOM   1090  CG  LEU A 131      -7.322   6.565   3.794  1.00 46.10           C  
ATOM   1091  CD1 LEU A 131      -8.682   6.133   3.257  1.00 46.10           C  
ATOM   1092  CD2 LEU A 131      -6.725   5.482   4.686  1.00 46.10           C  
ATOM   1093  N   LEU A 132      -3.795   8.372   1.023  1.00 43.23           N  
ATOM   1094  CA  LEU A 132      -2.754   8.134   0.030  1.00 43.23           C  
ATOM   1095  C   LEU A 132      -1.523   8.987   0.317  1.00 43.23           C  
ATOM   1096  CB  LEU A 132      -3.277   8.431  -1.378  1.00 43.23           C  
ATOM   1097  O   LEU A 132      -0.395   8.570   0.042  1.00 43.23           O  
ATOM   1098  CG  LEU A 132      -4.382   7.510  -1.899  1.00 43.23           C  
ATOM   1099  CD1 LEU A 132      -4.970   8.066  -3.191  1.00 43.23           C  
ATOM   1100  CD2 LEU A 132      -3.846   6.099  -2.113  1.00 43.23           C  
ATOM   1101  N   ASP A 133      -1.505   9.930   1.258  1.00 37.59           N  
ATOM   1102  CA  ASP A 133      -0.304  10.751   1.141  1.00 37.59           C  
ATOM   1103  C   ASP A 133       0.194  11.196   2.514  1.00 37.59           C  
ATOM   1104  CB  ASP A 133      -0.572  11.972   0.258  1.00 37.59           C  
ATOM   1105  O   ASP A 133       1.398  11.362   2.720  1.00 37.59           O  
ATOM   1106  CG  ASP A 133      -0.033  11.814  -1.153  1.00 37.59           C  
ATOM   1107  OD1 ASP A 133       0.635  10.798  -1.440  1.00 37.59           O  
ATOM   1108  OD2 ASP A 133      -0.277  12.715  -1.984  1.00 37.59           O  
ATOM   1109  N   GLU A 134      -0.168  10.655   3.698  1.00 36.47           N  
ATOM   1110  CA  GLU A 134       0.684  11.184   4.759  1.00 36.47           C  
ATOM   1111  C   GLU A 134       0.293  10.612   6.118  1.00 36.47           C  
ATOM   1112  CB  GLU A 134       0.615  12.713   4.792  1.00 36.47           C  
ATOM   1113  O   GLU A 134      -0.894  10.443   6.408  1.00 36.47           O  
ATOM   1114  CG  GLU A 134       1.435  13.390   3.703  1.00 36.47           C  
ATOM   1115  CD  GLU A 134       1.562  14.893   3.895  1.00 36.47           C  
ATOM   1116  OE1 GLU A 134       2.312  15.541   3.130  1.00 36.47           O  
ATOM   1117  OE2 GLU A 134       0.907  15.426   4.818  1.00 36.47           O  
ATOM   1118  N   PHE A 135       1.252   9.946   6.843  1.00 36.56           N  
ATOM   1119  CA  PHE A 135       1.677   9.513   8.169  1.00 36.56           C  
ATOM   1120  C   PHE A 135       1.510  10.636   9.185  1.00 36.56           C  
ATOM   1121  CB  PHE A 135       3.135   9.043   8.141  1.00 36.56           C  
ATOM   1122  O   PHE A 135       2.006  11.746   8.978  1.00 36.56           O  
ATOM   1123  CG  PHE A 135       3.312   7.647   7.608  1.00 36.56           C  
ATOM   1124  CD1 PHE A 135       3.093   6.543   8.423  1.00 36.56           C  
ATOM   1125  CD2 PHE A 135       3.699   7.438   6.290  1.00 36.56           C  
ATOM   1126  CE1 PHE A 135       3.257   5.250   7.932  1.00 36.56           C  
ATOM   1127  CE2 PHE A 135       3.865   6.149   5.792  1.00 36.56           C  
ATOM   1128  CZ  PHE A 135       3.644   5.056   6.615  1.00 36.56           C  
ATOM   1129  N   ASN A 136       0.518  10.635  10.130  1.00 34.80           N  
ATOM   1130  CA  ASN A 136       0.795  11.191  11.450  1.00 34.80           C  
ATOM   1131  C   ASN A 136       0.443  10.204  12.559  1.00 34.80           C  
ATOM   1132  CB  ASN A 136       0.037  12.505  11.649  1.00 34.80           C  
ATOM   1133  O   ASN A 136      -0.734   9.957  12.826  1.00 34.80           O  
ATOM   1134  CG  ASN A 136       0.947  13.650  12.049  1.00 34.80           C  
ATOM   1135  ND2 ASN A 136       0.409  14.864  12.049  1.00 34.80           N  
ATOM   1136  OD1 ASN A 136       2.124  13.445  12.355  1.00 34.80           O  
ATOM   1137  N   TYR A 137       1.163   9.134  12.807  1.00 36.15           N  
ATOM   1138  CA  TYR A 137       0.872   8.352  14.003  1.00 36.15           C  
ATOM   1139  C   TYR A 137       1.762   8.780  15.164  1.00 36.15           C  
ATOM   1140  CB  TYR A 137       1.057   6.857  13.727  1.00 36.15           C  
ATOM   1141  O   TYR A 137       1.683   8.213  16.256  1.00 36.15           O  
ATOM   1142  CG  TYR A 137      -0.230   6.068  13.771  1.00 36.15           C  
ATOM   1143  CD1 TYR A 137      -0.699   5.531  14.967  1.00 36.15           C  
ATOM   1144  CD2 TYR A 137      -0.977   5.858  12.617  1.00 36.15           C  
ATOM   1145  CE1 TYR A 137      -1.883   4.802  15.013  1.00 36.15           C  
ATOM   1146  CE2 TYR A 137      -2.162   5.130  12.651  1.00 36.15           C  
ATOM   1147  OH  TYR A 137      -3.779   3.886  13.891  1.00 36.15           O  
ATOM   1148  CZ  TYR A 137      -2.606   4.607  13.851  1.00 36.15           C  
ATOM   1149  N   GLU A 138       2.417  10.038  15.036  1.00 37.89           N  
ATOM   1150  CA  GLU A 138       3.250  10.398  16.179  1.00 37.89           C  
ATOM   1151  C   GLU A 138       2.418  11.039  17.287  1.00 37.89           C  
ATOM   1152  CB  GLU A 138       4.373  11.345  15.750  1.00 37.89           C  
ATOM   1153  O   GLU A 138       1.545  11.866  17.016  1.00 37.89           O  
ATOM   1154  CG  GLU A 138       5.459  10.675  14.920  1.00 37.89           C  
ATOM   1155  CD  GLU A 138       6.816  11.348  15.052  1.00 37.89           C  
ATOM   1156  OE1 GLU A 138       7.832  10.751  14.631  1.00 37.89           O  
ATOM   1157  OE2 GLU A 138       6.863  12.480  15.582  1.00 37.89           O  
ATOM   1158  N   ASN A 139       1.826  10.303  18.298  1.00 35.36           N  
ATOM   1159  CA  ASN A 139       1.745  10.598  19.724  1.00 35.36           C  
ATOM   1160  C   ASN A 139       0.369  11.136  20.108  1.00 35.36           C  
ATOM   1161  CB  ASN A 139       2.835  11.592  20.130  1.00 35.36           C  
ATOM   1162  O   ASN A 139       0.254  12.256  20.610  1.00 35.36           O  
ATOM   1163  CG  ASN A 139       4.171  10.921  20.382  1.00 35.36           C  
ATOM   1164  ND2 ASN A 139       5.253  11.675  20.223  1.00 35.36           N  
ATOM   1165  OD1 ASN A 139       4.231   9.735  20.717  1.00 35.36           O  
ATOM   1166  N   LEU A 140      -0.787  10.547  19.830  1.00 36.50           N  
ATOM   1167  CA  LEU A 140      -1.955  11.143  20.469  1.00 36.50           C  
ATOM   1168  C   LEU A 140      -2.265  10.448  21.791  1.00 36.50           C  
ATOM   1169  CB  LEU A 140      -3.171  11.067  19.542  1.00 36.50           C  
ATOM   1170  O   LEU A 140      -2.475   9.233  21.824  1.00 36.50           O  
ATOM   1171  CG  LEU A 140      -3.376  12.250  18.595  1.00 36.50           C  
ATOM   1172  CD1 LEU A 140      -3.784  11.757  17.211  1.00 36.50           C  
ATOM   1173  CD2 LEU A 140      -4.421  13.209  19.156  1.00 36.50           C  
ATOM   1174  N   ASN A 141      -1.413  10.483  22.752  1.00 35.42           N  
ATOM   1175  CA  ASN A 141      -1.833  10.411  24.148  1.00 35.42           C  
ATOM   1176  C   ASN A 141      -3.204  11.050  24.354  1.00 35.42           C  
ATOM   1177  CB  ASN A 141      -0.796  11.075  25.056  1.00 35.42           C  
ATOM   1178  O   ASN A 141      -3.490  12.109  23.794  1.00 35.42           O  
ATOM   1179  CG  ASN A 141       0.365  10.157  25.385  1.00 35.42           C  
ATOM   1180  ND2 ASN A 141       1.424  10.720  25.954  1.00 35.42           N  
ATOM   1181  OD1 ASN A 141       0.311   8.951  25.128  1.00 35.42           O  
ATOM   1182  N   GLN A 142      -4.275  10.319  24.173  1.00 42.19           N  
ATOM   1183  CA  GLN A 142      -5.683  10.520  24.499  1.00 42.19           C  
ATOM   1184  C   GLN A 142      -5.877  11.772  25.351  1.00 42.19           C  
ATOM   1185  CB  GLN A 142      -6.246   9.298  25.226  1.00 42.19           C  
ATOM   1186  O   GLN A 142      -6.869  12.487  25.196  1.00 42.19           O  
ATOM   1187  CG  GLN A 142      -6.585   8.136  24.302  1.00 42.19           C  
ATOM   1188  CD  GLN A 142      -7.103   6.923  25.052  1.00 42.19           C  
ATOM   1189  NE2 GLN A 142      -7.297   5.821  24.335  1.00 42.19           N  
ATOM   1190  OE1 GLN A 142      -7.327   6.975  26.265  1.00 42.19           O  
ATOM   1191  N   GLN A 143      -4.793  12.367  25.854  1.00 39.26           N  
ATOM   1192  CA  GLN A 143      -5.042  13.534  26.695  1.00 39.26           C  
ATOM   1193  C   GLN A 143      -4.739  14.827  25.944  1.00 39.26           C  
ATOM   1194  CB  GLN A 143      -4.207  13.462  27.975  1.00 39.26           C  
ATOM   1195  O   GLN A 143      -5.417  15.838  26.140  1.00 39.26           O  
ATOM   1196  CG  GLN A 143      -4.801  12.557  29.046  1.00 39.26           C  
ATOM   1197  CD  GLN A 143      -3.935  12.474  30.289  1.00 39.26           C  
ATOM   1198  NE2 GLN A 143      -4.246  11.525  31.166  1.00 39.26           N  
ATOM   1199  OE1 GLN A 143      -2.994  13.255  30.460  1.00 39.26           O  
ATOM   1200  N   GLN A 144      -4.058  14.859  24.804  1.00 36.28           N  
ATOM   1201  CA  GLN A 144      -3.882  16.039  23.963  1.00 36.28           C  
ATOM   1202  C   GLN A 144      -4.912  16.070  22.836  1.00 36.28           C  
ATOM   1203  CB  GLN A 144      -2.468  16.080  23.383  1.00 36.28           C  
ATOM   1204  O   GLN A 144      -5.112  17.106  22.199  1.00 36.28           O  
ATOM   1205  CG  GLN A 144      -1.442  16.718  24.309  1.00 36.28           C  
ATOM   1206  CD  GLN A 144      -0.048  16.746  23.711  1.00 36.28           C  
ATOM   1207  NE2 GLN A 144       0.908  17.286  24.459  1.00 36.28           N  
ATOM   1208  OE1 GLN A 144       0.169  16.283  22.586  1.00 36.28           O  
ATOM   1209  N   TYR A 145      -5.597  14.926  22.588  1.00 37.74           N  
ATOM   1210  CA  TYR A 145      -6.746  14.796  21.699  1.00 37.74           C  
ATOM   1211  C   TYR A 145      -7.932  15.600  22.219  1.00 37.74           C  
ATOM   1212  CB  TYR A 145      -7.142  13.325  21.542  1.00 37.74           C  
ATOM   1213  O   TYR A 145      -8.651  16.232  21.441  1.00 37.74           O  
ATOM   1214  CG  TYR A 145      -8.081  13.068  20.389  1.00 37.74           C  
ATOM   1215  CD1 TYR A 145      -9.456  12.966  20.594  1.00 37.74           C  
ATOM   1216  CD2 TYR A 145      -7.598  12.926  19.093  1.00 37.74           C  
ATOM   1217  CE1 TYR A 145     -10.325  12.728  19.535  1.00 37.74           C  
ATOM   1218  CE2 TYR A 145      -8.458  12.688  18.027  1.00 37.74           C  
ATOM   1219  OH  TYR A 145     -10.674  12.355  17.205  1.00 37.74           O  
ATOM   1220  CZ  TYR A 145      -9.818  12.591  18.257  1.00 37.74           C  
ATOM   1221  N   GLN A 146      -7.894  16.003  23.464  1.00 41.33           N  
ATOM   1222  CA  GLN A 146      -8.981  16.842  23.956  1.00 41.33           C  
ATOM   1223  C   GLN A 146      -8.587  18.316  23.947  1.00 41.33           C  
ATOM   1224  CB  GLN A 146      -9.391  16.417  25.367  1.00 41.33           C  
ATOM   1225  O   GLN A 146      -9.450  19.195  23.924  1.00 41.33           O  
ATOM   1226  CG  GLN A 146     -10.068  15.054  25.426  1.00 41.33           C  
ATOM   1227  CD  GLN A 146     -10.411  14.630  26.842  1.00 41.33           C  
ATOM   1228  NE2 GLN A 146     -10.780  13.365  27.009  1.00 41.33           N  
ATOM   1229  OE1 GLN A 146     -10.343  15.433  27.779  1.00 41.33           O  
ATOM   1230  N   ARG A 147      -7.367  18.624  23.631  1.00 38.53           N  
ATOM   1231  CA  ARG A 147      -6.994  20.029  23.758  1.00 38.53           C  
ATOM   1232  C   ARG A 147      -6.907  20.699  22.390  1.00 38.53           C  
ATOM   1233  CB  ARG A 147      -5.659  20.167  24.494  1.00 38.53           C  
ATOM   1234  O   ARG A 147      -7.175  21.895  22.261  1.00 38.53           O  
ATOM   1235  CG  ARG A 147      -5.758  19.945  25.995  1.00 38.53           C  
ATOM   1236  CD  ARG A 147      -4.425  20.188  26.689  1.00 38.53           C  
ATOM   1237  NE  ARG A 147      -4.583  21.004  27.889  1.00 38.53           N  
ATOM   1238  NH1 ARG A 147      -3.825  19.379  29.346  1.00 38.53           N  
ATOM   1239  NH2 ARG A 147      -4.476  21.427  30.144  1.00 38.53           N  
ATOM   1240  CZ  ARG A 147      -4.294  20.602  29.124  1.00 38.53           C  
ATOM   1241  N   LYS A 148      -7.007  20.010  21.266  1.00 37.99           N  
ATOM   1242  CA  LYS A 148      -6.839  20.689  19.984  1.00 37.99           C  
ATOM   1243  C   LYS A 148      -8.165  20.784  19.235  1.00 37.99           C  
ATOM   1244  CB  LYS A 148      -5.802  19.964  19.125  1.00 37.99           C  
ATOM   1245  O   LYS A 148      -8.187  21.070  18.036  1.00 37.99           O  
ATOM   1246  CG  LYS A 148      -4.361  20.297  19.481  1.00 37.99           C  
ATOM   1247  CD  LYS A 148      -3.386  19.723  18.461  1.00 37.99           C  
ATOM   1248  CE  LYS A 148      -1.944  20.057  18.816  1.00 37.99           C  
ATOM   1249  NZ  LYS A 148      -0.981  19.463  17.840  1.00 37.99           N  
ATOM   1250  N   LYS A 149      -9.345  20.833  19.924  1.00 36.54           N  
ATOM   1251  CA  LYS A 149     -10.702  21.152  19.490  1.00 36.54           C  
ATOM   1252  C   LYS A 149     -10.833  22.632  19.140  1.00 36.54           C  
ATOM   1253  CB  LYS A 149     -11.715  20.779  20.574  1.00 36.54           C  
ATOM   1254  O   LYS A 149     -11.866  23.064  18.623  1.00 36.54           O  
ATOM   1255  CG  LYS A 149     -12.376  19.425  20.363  1.00 36.54           C  
ATOM   1256  CD  LYS A 149     -13.540  19.215  21.323  1.00 36.54           C  
ATOM   1257  CE  LYS A 149     -14.268  17.907  21.044  1.00 36.54           C  
ATOM   1258  NZ  LYS A 149     -15.387  17.680  22.006  1.00 36.54           N  
ATOM   1259  N   LYS A 150      -9.848  23.258  18.573  1.00 37.48           N  
ATOM   1260  CA  LYS A 150     -10.472  24.537  18.246  1.00 37.48           C  
ATOM   1261  C   LYS A 150     -10.078  24.999  16.846  1.00 37.48           C  
ATOM   1262  CB  LYS A 150     -10.089  25.601  19.276  1.00 37.48           C  
ATOM   1263  O   LYS A 150     -10.775  25.813  16.236  1.00 37.48           O  
ATOM   1264  CG  LYS A 150     -10.864  25.506  20.582  1.00 37.48           C  
ATOM   1265  CD  LYS A 150     -10.577  26.694  21.490  1.00 37.48           C  
ATOM   1266  CE  LYS A 150     -11.334  26.589  22.807  1.00 37.48           C  
ATOM   1267  NZ  LYS A 150     -11.009  27.721  23.725  1.00 37.48           N  
ATOM   1268  N   HIS A 151      -9.968  24.094  15.825  1.00 39.89           N  
ATOM   1269  CA  HIS A 151     -10.047  24.741  14.520  1.00 39.89           C  
ATOM   1270  C   HIS A 151      -9.956  23.719  13.392  1.00 39.89           C  
ATOM   1271  CB  HIS A 151      -8.939  25.786  14.373  1.00 39.89           C  
ATOM   1272  O   HIS A 151      -9.012  22.927  13.341  1.00 39.89           O  
ATOM   1273  CG  HIS A 151      -9.321  27.140  14.881  1.00 39.89           C  
ATOM   1274  CD2 HIS A 151      -8.961  27.801  16.006  1.00 39.89           C  
ATOM   1275  ND1 HIS A 151     -10.179  27.976  14.200  1.00 39.89           N  
ATOM   1276  CE1 HIS A 151     -10.331  29.096  14.886  1.00 39.89           C  
ATOM   1277  NE2 HIS A 151      -9.602  29.015  15.986  1.00 39.89           N  
ATOM   1278  N   SER A 152     -10.890  22.652  13.275  1.00 40.12           N  
ATOM   1279  CA  SER A 152     -11.343  21.965  12.070  1.00 40.12           C  
ATOM   1280  C   SER A 152     -11.655  20.499  12.354  1.00 40.12           C  
ATOM   1281  CB  SER A 152     -10.289  22.065  10.967  1.00 40.12           C  
ATOM   1282  O   SER A 152     -10.862  19.802  12.991  1.00 40.12           O  
ATOM   1283  OG  SER A 152      -9.638  20.820  10.778  1.00 40.12           O  
ATOM   1284  N   ASP A 153     -12.785  20.169  12.987  1.00 35.62           N  
ATOM   1285  CA  ASP A 153     -13.604  19.035  13.405  1.00 35.62           C  
ATOM   1286  C   ASP A 153     -13.399  17.839  12.478  1.00 35.62           C  
ATOM   1287  CB  ASP A 153     -15.083  19.425  13.441  1.00 35.62           C  
ATOM   1288  O   ASP A 153     -14.051  16.805  12.637  1.00 35.62           O  
ATOM   1289  CG  ASP A 153     -15.451  20.245  14.665  1.00 35.62           C  
ATOM   1290  OD1 ASP A 153     -14.677  20.255  15.647  1.00 35.62           O  
ATOM   1291  OD2 ASP A 153     -16.525  20.883  14.650  1.00 35.62           O  
ATOM   1292  N   SER A 154     -12.214  17.543  11.861  1.00 39.40           N  
ATOM   1293  CA  SER A 154     -12.241  16.150  11.425  1.00 39.40           C  
ATOM   1294  C   SER A 154     -10.951  15.428  11.800  1.00 39.40           C  
ATOM   1295  CB  SER A 154     -12.461  16.066   9.914  1.00 39.40           C  
ATOM   1296  O   SER A 154      -9.858  15.875  11.447  1.00 39.40           O  
ATOM   1297  OG  SER A 154     -13.804  16.375   9.583  1.00 39.40           O  
ATOM   1298  N   PRO A 155     -10.858  14.926  13.019  1.00 42.89           N  
ATOM   1299  CA  PRO A 155      -9.729  14.088  13.432  1.00 42.89           C  
ATOM   1300  C   PRO A 155      -9.079  13.355  12.261  1.00 42.89           C  
ATOM   1301  CB  PRO A 155     -10.365  13.098  14.411  1.00 42.89           C  
ATOM   1302  O   PRO A 155      -9.767  12.958  11.317  1.00 42.89           O  
ATOM   1303  CG  PRO A 155     -11.828  13.401  14.365  1.00 42.89           C  
ATOM   1304  CD  PRO A 155     -12.050  14.534  13.404  1.00 42.89           C  
ATOM   1305  N   LYS A 156      -7.870  13.767  11.803  1.00 50.27           N  
ATOM   1306  CA  LYS A 156      -7.078  13.041  10.814  1.00 50.27           C  
ATOM   1307  C   LYS A 156      -7.157  11.534  11.045  1.00 50.27           C  
ATOM   1308  CB  LYS A 156      -5.620  13.501  10.851  1.00 50.27           C  
ATOM   1309  O   LYS A 156      -6.467  10.997  11.914  1.00 50.27           O  
ATOM   1310  CG  LYS A 156      -5.398  14.901  10.297  1.00 50.27           C  
ATOM   1311  CD  LYS A 156      -3.924  15.285  10.323  1.00 50.27           C  
ATOM   1312  CE  LYS A 156      -3.709  16.711   9.835  1.00 50.27           C  
ATOM   1313  NZ  LYS A 156      -2.265  17.093   9.859  1.00 50.27           N  
ATOM   1314  N   LEU A 157      -8.377  10.985  11.226  1.00 53.24           N  
ATOM   1315  CA  LEU A 157      -8.514   9.552  11.462  1.00 53.24           C  
ATOM   1316  C   LEU A 157      -8.082   8.755  10.235  1.00 53.24           C  
ATOM   1317  CB  LEU A 157      -9.959   9.204  11.827  1.00 53.24           C  
ATOM   1318  O   LEU A 157      -8.365   9.150   9.102  1.00 53.24           O  
ATOM   1319  CG  LEU A 157     -10.315   9.259  13.314  1.00 53.24           C  
ATOM   1320  CD1 LEU A 157     -10.951  10.602  13.657  1.00 53.24           C  
ATOM   1321  CD2 LEU A 157     -11.246   8.110  13.685  1.00 53.24           C  
ATOM   1322  N   ASN A 158      -7.120   7.749  10.385  1.00 64.55           N  
ATOM   1323  CA  ASN A 158      -6.864   6.815   9.294  1.00 64.55           C  
ATOM   1324  C   ASN A 158      -8.047   5.877   9.070  1.00 64.55           C  
ATOM   1325  CB  ASN A 158      -5.591   6.010   9.564  1.00 64.55           C  
ATOM   1326  O   ASN A 158      -8.952   5.803   9.903  1.00 64.55           O  
ATOM   1327  CG  ASN A 158      -5.747   5.041  10.720  1.00 64.55           C  
ATOM   1328  ND2 ASN A 158      -4.638   4.708  11.368  1.00 64.55           N  
ATOM   1329  OD1 ASN A 158      -6.856   4.595  11.027  1.00 64.55           O  
ATOM   1330  N   LEU A 159      -8.182   5.372   7.812  1.00 70.29           N  
ATOM   1331  CA  LEU A 159      -9.286   4.553   7.324  1.00 70.29           C  
ATOM   1332  C   LEU A 159      -9.579   3.407   8.287  1.00 70.29           C  
ATOM   1333  CB  LEU A 159      -8.968   3.997   5.933  1.00 70.29           C  
ATOM   1334  O   LEU A 159     -10.743   3.084   8.539  1.00 70.29           O  
ATOM   1335  CG  LEU A 159     -10.085   3.209   5.246  1.00 70.29           C  
ATOM   1336  CD1 LEU A 159     -11.345   4.060   5.138  1.00 70.29           C  
ATOM   1337  CD2 LEU A 159      -9.634   2.734   3.869  1.00 70.29           C  
ATOM   1338  N   LYS A 160      -8.602   2.814   8.808  1.00 70.77           N  
ATOM   1339  CA  LYS A 160      -8.815   1.716   9.747  1.00 70.77           C  
ATOM   1340  C   LYS A 160      -9.587   2.185  10.977  1.00 70.77           C  
ATOM   1341  CB  LYS A 160      -7.479   1.104  10.169  1.00 70.77           C  
ATOM   1342  O   LYS A 160     -10.495   1.497  11.446  1.00 70.77           O  
ATOM   1343  CG  LYS A 160      -7.613  -0.099  11.091  1.00 70.77           C  
ATOM   1344  CD  LYS A 160      -6.268  -0.774  11.328  1.00 70.77           C  
ATOM   1345  CE  LYS A 160      -6.410  -2.013  12.202  1.00 70.77           C  
ATOM   1346  NZ  LYS A 160      -6.419  -1.668  13.655  1.00 70.77           N  
ATOM   1347  N   MET A 161      -9.240   3.285  11.511  1.00 69.17           N  
ATOM   1348  CA  MET A 161      -9.893   3.824  12.700  1.00 69.17           C  
ATOM   1349  C   MET A 161     -11.362   4.126  12.424  1.00 69.17           C  
ATOM   1350  CB  MET A 161      -9.180   5.090  13.178  1.00 69.17           C  
ATOM   1351  O   MET A 161     -12.224   3.859  13.264  1.00 69.17           O  
ATOM   1352  CG  MET A 161      -7.776   4.841  13.705  1.00 69.17           C  
ATOM   1353  SD  MET A 161      -6.900   6.395  14.133  1.00 69.17           S  
ATOM   1354  CE  MET A 161      -7.795   6.863  15.640  1.00 69.17           C  
ATOM   1355  N   VAL A 162     -11.555   4.596  11.279  1.00 75.17           N  
ATOM   1356  CA  VAL A 162     -12.921   4.935  10.895  1.00 75.17           C  
ATOM   1357  C   VAL A 162     -13.744   3.659  10.735  1.00 75.17           C  
ATOM   1358  CB  VAL A 162     -12.955   5.760   9.589  1.00 75.17           C  
ATOM   1359  O   VAL A 162     -14.887   3.589  11.193  1.00 75.17           O  
ATOM   1360  CG1 VAL A 162     -14.396   6.006   9.143  1.00 75.17           C  
ATOM   1361  CG2 VAL A 162     -12.217   7.084   9.775  1.00 75.17           C  
ATOM   1362  N   VAL A 163     -13.092   2.749  10.140  1.00 78.85           N  
ATOM   1363  CA  VAL A 163     -13.760   1.469   9.930  1.00 78.85           C  
ATOM   1364  C   VAL A 163     -14.079   0.825  11.277  1.00 78.85           C  
ATOM   1365  CB  VAL A 163     -12.900   0.514   9.073  1.00 78.85           C  
ATOM   1366  O   VAL A 163     -15.184   0.319  11.484  1.00 78.85           O  
ATOM   1367  CG1 VAL A 163     -13.511  -0.886   9.045  1.00 78.85           C  
ATOM   1368  CG2 VAL A 163     -12.747   1.062   7.655  1.00 78.85           C  
ATOM   1369  N   ASP A 164     -13.183   0.856  12.199  1.00 79.81           N  
ATOM   1370  CA  ASP A 164     -13.384   0.284  13.527  1.00 79.81           C  
ATOM   1371  C   ASP A 164     -14.482   1.027  14.285  1.00 79.81           C  
ATOM   1372  CB  ASP A 164     -12.081   0.314  14.328  1.00 79.81           C  
ATOM   1373  O   ASP A 164     -15.293   0.409  14.978  1.00 79.81           O  
ATOM   1374  CG  ASP A 164     -11.100  -0.765  13.904  1.00 79.81           C  
ATOM   1375  OD1 ASP A 164     -11.502  -1.708  13.188  1.00 79.81           O  
ATOM   1376  OD2 ASP A 164      -9.915  -0.674  14.292  1.00 79.81           O  
ATOM   1377  N   LYS A 165     -14.540   2.272  14.100  1.00 81.35           N  
ATOM   1378  CA  LYS A 165     -15.482   3.117  14.827  1.00 81.35           C  
ATOM   1379  C   LYS A 165     -16.904   2.931  14.303  1.00 81.35           C  
ATOM   1380  CB  LYS A 165     -15.074   4.588  14.723  1.00 81.35           C  
ATOM   1381  O   LYS A 165     -17.848   2.806  15.086  1.00 81.35           O  
ATOM   1382  CG  LYS A 165     -15.971   5.535  15.506  1.00 81.35           C  
ATOM   1383  CD  LYS A 165     -15.466   6.970  15.435  1.00 81.35           C  
ATOM   1384  CE  LYS A 165     -16.373   7.923  16.201  1.00 81.35           C  
ATOM   1385  NZ  LYS A 165     -15.871   9.328  16.151  1.00 81.35           N  
ATOM   1386  N   TYR A 166     -17.048   2.807  12.967  1.00 83.81           N  
ATOM   1387  CA  TYR A 166     -18.396   2.906  12.418  1.00 83.81           C  
ATOM   1388  C   TYR A 166     -18.900   1.543  11.961  1.00 83.81           C  
ATOM   1389  CB  TYR A 166     -18.429   3.894  11.248  1.00 83.81           C  
ATOM   1390  O   TYR A 166     -20.107   1.288  11.962  1.00 83.81           O  
ATOM   1391  CG  TYR A 166     -18.252   5.334  11.664  1.00 83.81           C  
ATOM   1392  CD1 TYR A 166     -19.315   6.062  12.193  1.00 83.81           C  
ATOM   1393  CD2 TYR A 166     -17.022   5.970  11.529  1.00 83.81           C  
ATOM   1394  CE1 TYR A 166     -19.157   7.390  12.576  1.00 83.81           C  
ATOM   1395  CE2 TYR A 166     -16.853   7.297  11.909  1.00 83.81           C  
ATOM   1396  OH  TYR A 166     -17.763   9.312  12.808  1.00 83.81           O  
ATOM   1397  CZ  TYR A 166     -17.925   7.998  12.431  1.00 83.81           C  
ATOM   1398  N   LEU A 167     -18.054   0.710  11.594  1.00 86.10           N  
ATOM   1399  CA  LEU A 167     -18.516  -0.559  11.042  1.00 86.10           C  
ATOM   1400  C   LEU A 167     -18.227  -1.707  12.004  1.00 86.10           C  
ATOM   1401  CB  LEU A 167     -17.851  -0.830   9.691  1.00 86.10           C  
ATOM   1402  O   LEU A 167     -18.935  -2.716  12.003  1.00 86.10           O  
ATOM   1403  CG  LEU A 167     -18.237   0.106   8.544  1.00 86.10           C  
ATOM   1404  CD1 LEU A 167     -17.397  -0.195   7.308  1.00 86.10           C  
ATOM   1405  CD2 LEU A 167     -19.724  -0.019   8.230  1.00 86.10           C  
ATOM   1406  N   ASN A 168     -17.275  -1.515  12.840  1.00 86.33           N  
ATOM   1407  CA  ASN A 168     -16.849  -2.530  13.798  1.00 86.33           C  
ATOM   1408  C   ASN A 168     -16.644  -3.884  13.125  1.00 86.33           C  
ATOM   1409  CB  ASN A 168     -17.862  -2.651  14.938  1.00 86.33           C  
ATOM   1410  O   ASN A 168     -17.125  -4.906  13.619  1.00 86.33           O  
ATOM   1411  CG  ASN A 168     -17.286  -3.340  16.160  1.00 86.33           C  
ATOM   1412  ND2 ASN A 168     -18.152  -3.960  16.953  1.00 86.33           N  
ATOM   1413  OD1 ASN A 168     -16.074  -3.314  16.389  1.00 86.33           O  
ATOM   1414  N   ILE A 169     -16.001  -3.976  11.956  1.00 82.71           N  
ATOM   1415  CA  ILE A 169     -15.631  -5.202  11.257  1.00 82.71           C  
ATOM   1416  C   ILE A 169     -14.121  -5.229  11.028  1.00 82.71           C  
ATOM   1417  CB  ILE A 169     -16.379  -5.333   9.911  1.00 82.71           C  
ATOM   1418  O   ILE A 169     -13.476  -4.180  10.974  1.00 82.71           O  
ATOM   1419  CG1 ILE A 169     -16.060  -4.139   9.004  1.00 82.71           C  
ATOM   1420  CG2 ILE A 169     -17.888  -5.457  10.143  1.00 82.71           C  
ATOM   1421  CD1 ILE A 169     -16.540  -4.307   7.569  1.00 82.71           C  
ATOM   1422  N   PRO A 170     -13.577  -6.548  10.965  1.00 78.53           N  
ATOM   1423  CA  PRO A 170     -12.148  -6.630  10.654  1.00 78.53           C  
ATOM   1424  C   PRO A 170     -11.787  -5.925   9.349  1.00 78.53           C  
ATOM   1425  CB  PRO A 170     -11.896  -8.136  10.550  1.00 78.53           C  
ATOM   1426  O   PRO A 170     -12.522  -6.027   8.364  1.00 78.53           O  
ATOM   1427  CG  PRO A 170     -12.993  -8.763  11.348  1.00 78.53           C  
ATOM   1428  CD  PRO A 170     -14.227  -7.919  11.209  1.00 78.53           C  
ATOM   1429  N   PHE A 171     -10.611  -5.187   9.338  1.00 73.02           N  
ATOM   1430  CA  PHE A 171     -10.219  -4.348   8.212  1.00 73.02           C  
ATOM   1431  C   PHE A 171     -10.070  -5.179   6.943  1.00 73.02           C  
ATOM   1432  CB  PHE A 171      -8.909  -3.614   8.516  1.00 73.02           C  
ATOM   1433  O   PHE A 171     -10.483  -4.752   5.863  1.00 73.02           O  
ATOM   1434  CG  PHE A 171      -8.562  -2.549   7.511  1.00 73.02           C  
ATOM   1435  CD1 PHE A 171      -7.564  -2.763   6.568  1.00 73.02           C  
ATOM   1436  CD2 PHE A 171      -9.234  -1.334   7.510  1.00 73.02           C  
ATOM   1437  CE1 PHE A 171      -7.241  -1.779   5.637  1.00 73.02           C  
ATOM   1438  CE2 PHE A 171      -8.917  -0.346   6.582  1.00 73.02           C  
ATOM   1439  CZ  PHE A 171      -7.919  -0.570   5.647  1.00 73.02           C  
ATOM   1440  N   ASP A 172      -9.517  -6.378   7.053  1.00 70.32           N  
ATOM   1441  CA  ASP A 172      -9.359  -7.232   5.880  1.00 70.32           C  
ATOM   1442  C   ASP A 172     -10.715  -7.600   5.282  1.00 70.32           C  
ATOM   1443  CB  ASP A 172      -8.582  -8.500   6.240  1.00 70.32           C  
ATOM   1444  O   ASP A 172     -10.873  -7.631   4.060  1.00 70.32           O  
ATOM   1445  CG  ASP A 172      -7.154  -8.217   6.673  1.00 70.32           C  
ATOM   1446  OD1 ASP A 172      -6.593  -7.171   6.281  1.00 70.32           O  
ATOM   1447  OD2 ASP A 172      -6.583  -9.049   7.411  1.00 70.32           O  
ATOM   1448  N   LYS A 173     -11.641  -7.903   6.212  1.00 80.97           N  
ATOM   1449  CA  LYS A 173     -12.994  -8.192   5.746  1.00 80.97           C  
ATOM   1450  C   LYS A 173     -13.614  -6.973   5.068  1.00 80.97           C  
ATOM   1451  CB  LYS A 173     -13.876  -8.649   6.909  1.00 80.97           C  
ATOM   1452  O   LYS A 173     -14.299  -7.104   4.051  1.00 80.97           O  
ATOM   1453  CG  LYS A 173     -15.324  -8.913   6.521  1.00 80.97           C  
ATOM   1454  CD  LYS A 173     -15.445 -10.122   5.602  1.00 80.97           C  
ATOM   1455  CE  LYS A 173     -16.898 -10.533   5.407  1.00 80.97           C  
ATOM   1456  NZ  LYS A 173     -17.166 -10.969   4.003  1.00 80.97           N  
ATOM   1457  N   PHE A 174     -13.381  -5.817   5.593  1.00 83.31           N  
ATOM   1458  CA  PHE A 174     -13.846  -4.560   5.018  1.00 83.31           C  
ATOM   1459  C   PHE A 174     -13.348  -4.402   3.587  1.00 83.31           C  
ATOM   1460  CB  PHE A 174     -13.383  -3.374   5.869  1.00 83.31           C  
ATOM   1461  O   PHE A 174     -14.135  -4.137   2.675  1.00 83.31           O  
ATOM   1462  CG  PHE A 174     -13.591  -2.036   5.211  1.00 83.31           C  
ATOM   1463  CD1 PHE A 174     -12.506  -1.284   4.777  1.00 83.31           C  
ATOM   1464  CD2 PHE A 174     -14.871  -1.532   5.025  1.00 83.31           C  
ATOM   1465  CE1 PHE A 174     -12.695  -0.045   4.168  1.00 83.31           C  
ATOM   1466  CE2 PHE A 174     -15.068  -0.296   4.417  1.00 83.31           C  
ATOM   1467  CZ  PHE A 174     -13.979   0.446   3.990  1.00 83.31           C  
ATOM   1468  N   VAL A 175     -12.094  -4.613   3.392  1.00 75.54           N  
ATOM   1469  CA  VAL A 175     -11.480  -4.463   2.077  1.00 75.54           C  
ATOM   1470  C   VAL A 175     -12.086  -5.474   1.105  1.00 75.54           C  
ATOM   1471  CB  VAL A 175      -9.946  -4.640   2.142  1.00 75.54           C  
ATOM   1472  O   VAL A 175     -12.414  -5.131  -0.033  1.00 75.54           O  
ATOM   1473  CG1 VAL A 175      -9.340  -4.621   0.740  1.00 75.54           C  
ATOM   1474  CG2 VAL A 175      -9.321  -3.552   3.013  1.00 75.54           C  
ATOM   1475  N   GLN A 176     -12.258  -6.692   1.530  1.00 78.57           N  
ATOM   1476  CA  GLN A 176     -12.854  -7.736   0.703  1.00 78.57           C  
ATOM   1477  C   GLN A 176     -14.274  -7.364   0.287  1.00 78.57           C  
ATOM   1478  CB  GLN A 176     -12.858  -9.073   1.446  1.00 78.57           C  
ATOM   1479  O   GLN A 176     -14.656  -7.549  -0.871  1.00 78.57           O  
ATOM   1480  CG  GLN A 176     -11.503  -9.767   1.470  1.00 78.57           C  
ATOM   1481  CD  GLN A 176     -11.523 -11.067   2.253  1.00 78.57           C  
ATOM   1482  NE2 GLN A 176     -10.399 -11.775   2.254  1.00 78.57           N  
ATOM   1483  OE1 GLN A 176     -12.540 -11.430   2.853  1.00 78.57           O  
ATOM   1484  N   ASP A 177     -15.014  -6.791   1.193  1.00 87.18           N  
ATOM   1485  CA  ASP A 177     -16.413  -6.445   0.961  1.00 87.18           C  
ATOM   1486  C   ASP A 177     -16.537  -5.299  -0.040  1.00 87.18           C  
ATOM   1487  CB  ASP A 177     -17.099  -6.070   2.277  1.00 87.18           C  
ATOM   1488  O   ASP A 177     -17.561  -5.165  -0.714  1.00 87.18           O  
ATOM   1489  CG  ASP A 177     -17.465  -7.279   3.120  1.00 87.18           C  
ATOM   1490  OD1 ASP A 177     -17.368  -8.421   2.623  1.00 87.18           O  
ATOM   1491  OD2 ASP A 177     -17.858  -7.086   4.291  1.00 87.18           O  
ATOM   1492  N   LEU A 178     -15.470  -4.467  -0.092  1.00 85.40           N  
ATOM   1493  CA  LEU A 178     -15.483  -3.342  -1.021  1.00 85.40           C  
ATOM   1494  C   LEU A 178     -15.439  -3.830  -2.466  1.00 85.40           C  
ATOM   1495  CB  LEU A 178     -14.301  -2.409  -0.749  1.00 85.40           C  
ATOM   1496  O   LEU A 178     -15.891  -3.131  -3.375  1.00 85.40           O  
ATOM   1497  CG  LEU A 178     -14.400  -1.536   0.503  1.00 85.40           C  
ATOM   1498  CD1 LEU A 178     -13.084  -0.805   0.745  1.00 85.40           C  
ATOM   1499  CD2 LEU A 178     -15.552  -0.545   0.374  1.00 85.40           C  
ATOM   1500  N   TYR A 179     -14.972  -5.040  -2.645  1.00 81.41           N  
ATOM   1501  CA  TYR A 179     -14.859  -5.573  -3.998  1.00 81.41           C  
ATOM   1502  C   TYR A 179     -16.179  -6.181  -4.457  1.00 81.41           C  
ATOM   1503  CB  TYR A 179     -13.747  -6.624  -4.071  1.00 81.41           C  
ATOM   1504  O   TYR A 179     -16.433  -6.295  -5.659  1.00 81.41           O  
ATOM   1505  CG  TYR A 179     -12.358  -6.036  -4.119  1.00 81.41           C  
ATOM   1506  CD1 TYR A 179     -11.825  -5.557  -5.314  1.00 81.41           C  
ATOM   1507  CD2 TYR A 179     -11.576  -5.960  -2.972  1.00 81.41           C  
ATOM   1508  CE1 TYR A 179     -10.544  -5.016  -5.364  1.00 81.41           C  
ATOM   1509  CE2 TYR A 179     -10.294  -5.421  -3.010  1.00 81.41           C  
ATOM   1510  OH  TYR A 179      -8.519  -4.417  -4.252  1.00 81.41           O  
ATOM   1511  CZ  TYR A 179      -9.788  -4.952  -4.209  1.00 81.41           C  
ATOM   1512  N   GLU A 180     -17.003  -6.513  -3.523  1.00 90.35           N  
ATOM   1513  CA  GLU A 180     -18.303  -7.113  -3.810  1.00 90.35           C  
ATOM   1514  C   GLU A 180     -19.416  -6.071  -3.753  1.00 90.35           C  
ATOM   1515  CB  GLU A 180     -18.598  -8.252  -2.831  1.00 90.35           C  
ATOM   1516  O   GLU A 180     -19.679  -5.493  -2.697  1.00 90.35           O  
ATOM   1517  CG  GLU A 180     -17.707  -9.471  -3.019  1.00 90.35           C  
ATOM   1518  CD  GLU A 180     -17.994 -10.583  -2.023  1.00 90.35           C  
ATOM   1519  OE1 GLU A 180     -17.276 -11.609  -2.035  1.00 90.35           O  
ATOM   1520  OE2 GLU A 180     -18.944 -10.428  -1.224  1.00 90.35           O  
ATOM   1521  N   GLU A 181     -20.114  -5.810  -4.861  1.00 91.56           N  
ATOM   1522  CA  GLU A 181     -21.127  -4.763  -4.960  1.00 91.56           C  
ATOM   1523  C   GLU A 181     -22.218  -4.949  -3.909  1.00 91.56           C  
ATOM   1524  CB  GLU A 181     -21.744  -4.742  -6.361  1.00 91.56           C  
ATOM   1525  O   GLU A 181     -22.624  -3.989  -3.251  1.00 91.56           O  
ATOM   1526  CG  GLU A 181     -22.633  -3.534  -6.623  1.00 91.56           C  
ATOM   1527  CD  GLU A 181     -23.099  -3.434  -8.067  1.00 91.56           C  
ATOM   1528  OE1 GLU A 181     -23.752  -2.429  -8.425  1.00 91.56           O  
ATOM   1529  OE2 GLU A 181     -22.809  -4.370  -8.845  1.00 91.56           O  
ATOM   1530  N   SER A 182     -22.717  -6.131  -3.732  1.00 94.45           N  
ATOM   1531  CA  SER A 182     -23.794  -6.403  -2.785  1.00 94.45           C  
ATOM   1532  C   SER A 182     -23.371  -6.070  -1.358  1.00 94.45           C  
ATOM   1533  CB  SER A 182     -24.225  -7.867  -2.870  1.00 94.45           C  
ATOM   1534  O   SER A 182     -24.138  -5.470  -0.602  1.00 94.45           O  
ATOM   1535  OG  SER A 182     -23.132  -8.730  -2.606  1.00 94.45           O  
ATOM   1536  N   SER A 183     -22.156  -6.511  -0.979  1.00 93.47           N  
ATOM   1537  CA  SER A 183     -21.624  -6.231   0.351  1.00 93.47           C  
ATOM   1538  C   SER A 183     -21.450  -4.732   0.572  1.00 93.47           C  
ATOM   1539  CB  SER A 183     -20.286  -6.943   0.554  1.00 93.47           C  
ATOM   1540  O   SER A 183     -21.763  -4.218   1.648  1.00 93.47           O  
ATOM   1541  OG  SER A 183     -20.437  -8.346   0.422  1.00 93.47           O  
ATOM   1542  N   PHE A 184     -20.952  -4.086  -0.427  1.00 92.86           N  
ATOM   1543  CA  PHE A 184     -20.739  -2.644  -0.383  1.00 92.86           C  
ATOM   1544  C   PHE A 184     -22.055  -1.909  -0.155  1.00 92.86           C  
ATOM   1545  CB  PHE A 184     -20.084  -2.156  -1.679  1.00 92.86           C  
ATOM   1546  O   PHE A 184     -22.142  -1.034   0.708  1.00 92.86           O  
ATOM   1547  CG  PHE A 184     -20.172  -0.668  -1.881  1.00 92.86           C  
ATOM   1548  CD1 PHE A 184     -20.998  -0.133  -2.861  1.00 92.86           C  
ATOM   1549  CD2 PHE A 184     -19.427   0.197  -1.089  1.00 92.86           C  
ATOM   1550  CE1 PHE A 184     -21.082   1.245  -3.050  1.00 92.86           C  
ATOM   1551  CE2 PHE A 184     -19.505   1.575  -1.272  1.00 92.86           C  
ATOM   1552  CZ  PHE A 184     -20.332   2.097  -2.254  1.00 92.86           C  
ATOM   1553  N   LEU A 185     -23.051  -2.203  -0.864  1.00 93.83           N  
ATOM   1554  CA  LEU A 185     -24.360  -1.567  -0.761  1.00 93.83           C  
ATOM   1555  C   LEU A 185     -24.980  -1.819   0.609  1.00 93.83           C  
ATOM   1556  CB  LEU A 185     -25.294  -2.081  -1.860  1.00 93.83           C  
ATOM   1557  O   LEU A 185     -25.628  -0.935   1.174  1.00 93.83           O  
ATOM   1558  CG  LEU A 185     -24.972  -1.634  -3.287  1.00 93.83           C  
ATOM   1559  CD1 LEU A 185     -25.903  -2.322  -4.280  1.00 93.83           C  
ATOM   1560  CD2 LEU A 185     -25.078  -0.118  -3.409  1.00 93.83           C  
ATOM   1561  N   LYS A 186     -24.770  -3.030   1.071  1.00 93.70           N  
ATOM   1562  CA  LYS A 186     -25.252  -3.356   2.410  1.00 93.70           C  
ATOM   1563  C   LYS A 186     -24.604  -2.460   3.461  1.00 93.70           C  
ATOM   1564  CB  LYS A 186     -24.980  -4.826   2.735  1.00 93.70           C  
ATOM   1565  O   LYS A 186     -25.284  -1.948   4.353  1.00 93.70           O  
ATOM   1566  CG  LYS A 186     -25.647  -5.311   4.014  1.00 93.70           C  
ATOM   1567  CD  LYS A 186     -25.462  -6.810   4.208  1.00 93.70           C  
ATOM   1568  CE  LYS A 186     -26.118  -7.294   5.493  1.00 93.70           C  
ATOM   1569  NZ  LYS A 186     -25.968  -8.770   5.670  1.00 93.70           N  
ATOM   1570  N   MET A 187     -23.277  -2.321   3.384  1.00 92.28           N  
ATOM   1571  CA  MET A 187     -22.547  -1.466   4.316  1.00 92.28           C  
ATOM   1572  C   MET A 187     -23.042  -0.026   4.234  1.00 92.28           C  
ATOM   1573  CB  MET A 187     -21.045  -1.519   4.033  1.00 92.28           C  
ATOM   1574  O   MET A 187     -23.236   0.628   5.260  1.00 92.28           O  
ATOM   1575  CG  MET A 187     -20.366  -2.773   4.559  1.00 92.28           C  
ATOM   1576  SD  MET A 187     -18.541  -2.711   4.384  1.00 92.28           S  
ATOM   1577  CE  MET A 187     -18.382  -2.960   2.593  1.00 92.28           C  
ATOM   1578  N   LYS A 188     -23.179   0.362   3.027  1.00 91.50           N  
ATOM   1579  CA  LYS A 188     -23.658   1.723   2.801  1.00 91.50           C  
ATOM   1580  C   LYS A 188     -25.015   1.945   3.462  1.00 91.50           C  
ATOM   1581  CB  LYS A 188     -23.750   2.018   1.303  1.00 91.50           C  
ATOM   1582  O   LYS A 188     -25.226   2.957   4.133  1.00 91.50           O  
ATOM   1583  CG  LYS A 188     -24.053   3.473   0.976  1.00 91.50           C  
ATOM   1584  CD  LYS A 188     -24.037   3.723  -0.526  1.00 91.50           C  
ATOM   1585  CE  LYS A 188     -24.373   5.171  -0.856  1.00 91.50           C  
ATOM   1586  NZ  LYS A 188     -24.337   5.427  -2.327  1.00 91.50           N  
ATOM   1587  N   GLN A 189     -25.880   1.026   3.280  1.00 91.56           N  
ATOM   1588  CA  GLN A 189     -27.211   1.092   3.873  1.00 91.56           C  
ATOM   1589  C   GLN A 189     -27.134   1.119   5.396  1.00 91.56           C  
ATOM   1590  CB  GLN A 189     -28.064  -0.091   3.411  1.00 91.56           C  
ATOM   1591  O   GLN A 189     -27.827   1.907   6.044  1.00 91.56           O  
ATOM   1592  CG  GLN A 189     -29.506  -0.037   3.898  1.00 91.56           C  
ATOM   1593  CD  GLN A 189     -30.380  -1.103   3.263  1.00 91.56           C  
ATOM   1594  NE2 GLN A 189     -31.686  -1.011   3.491  1.00 91.56           N  
ATOM   1595  OE1 GLN A 189     -29.885  -2.000   2.574  1.00 91.56           O  
ATOM   1596  N   ILE A 190     -26.297   0.309   5.991  1.00 89.79           N  
ATOM   1597  CA  ILE A 190     -26.120   0.232   7.437  1.00 89.79           C  
ATOM   1598  C   ILE A 190     -25.614   1.571   7.968  1.00 89.79           C  
ATOM   1599  CB  ILE A 190     -25.146  -0.903   7.827  1.00 89.79           C  
ATOM   1600  O   ILE A 190     -26.123   2.082   8.968  1.00 89.79           O  
ATOM   1601  CG1 ILE A 190     -25.784  -2.270   7.559  1.00 89.79           C  
ATOM   1602  CG2 ILE A 190     -24.726  -0.773   9.294  1.00 89.79           C  
ATOM   1603  CD1 ILE A 190     -24.823  -3.442   7.711  1.00 89.79           C  
ATOM   1604  N   LEU A 191     -24.665   2.152   7.274  1.00 88.56           N  
ATOM   1605  CA  LEU A 191     -24.066   3.406   7.716  1.00 88.56           C  
ATOM   1606  C   LEU A 191     -25.075   4.547   7.638  1.00 88.56           C  
ATOM   1607  CB  LEU A 191     -22.835   3.740   6.869  1.00 88.56           C  
ATOM   1608  O   LEU A 191     -25.146   5.382   8.543  1.00 88.56           O  
ATOM   1609  CG  LEU A 191     -21.568   2.938   7.170  1.00 88.56           C  
ATOM   1610  CD1 LEU A 191     -20.478   3.269   6.156  1.00 88.56           C  
ATOM   1611  CD2 LEU A 191     -21.085   3.212   8.590  1.00 88.56           C  
ATOM   1612  N   LEU A 192     -25.893   4.564   6.601  1.00 88.44           N  
ATOM   1613  CA  LEU A 192     -26.902   5.599   6.404  1.00 88.44           C  
ATOM   1614  C   LEU A 192     -27.973   5.526   7.487  1.00 88.44           C  
ATOM   1615  CB  LEU A 192     -27.547   5.462   5.022  1.00 88.44           C  
ATOM   1616  O   LEU A 192     -28.442   6.558   7.973  1.00 88.44           O  
ATOM   1617  CG  LEU A 192     -26.748   6.018   3.843  1.00 88.44           C  
ATOM   1618  CD1 LEU A 192     -27.364   5.563   2.523  1.00 88.44           C  
ATOM   1619  CD2 LEU A 192     -26.683   7.540   3.911  1.00 88.44           C  
ATOM   1620  N   GLU A 193     -28.311   4.277   7.887  1.00 89.45           N  
ATOM   1621  CA  GLU A 193     -29.361   4.054   8.877  1.00 89.45           C  
ATOM   1622  C   GLU A 193     -28.868   4.371  10.286  1.00 89.45           C  
ATOM   1623  CB  GLU A 193     -29.866   2.610   8.809  1.00 89.45           C  
ATOM   1624  O   GLU A 193     -29.588   4.982  11.078  1.00 89.45           O  
ATOM   1625  CG  GLU A 193     -30.734   2.319   7.594  1.00 89.45           C  
ATOM   1626  CD  GLU A 193     -31.178   0.867   7.507  1.00 89.45           C  
ATOM   1627  OE1 GLU A 193     -31.918   0.514   6.561  1.00 89.45           O  
ATOM   1628  OE2 GLU A 193     -30.782   0.076   8.393  1.00 89.45           O  
ATOM   1629  N   LYS A 194     -27.662   4.080  10.558  1.00 88.58           N  
ATOM   1630  CA  LYS A 194     -27.139   4.179  11.918  1.00 88.58           C  
ATOM   1631  C   LYS A 194     -26.581   5.572  12.192  1.00 88.58           C  
ATOM   1632  CB  LYS A 194     -26.056   3.125  12.154  1.00 88.58           C  
ATOM   1633  O   LYS A 194     -26.620   6.050  13.328  1.00 88.58           O  
ATOM   1634  CG  LYS A 194     -25.703   2.918  13.620  1.00 88.58           C  
ATOM   1635  CD  LYS A 194     -24.797   1.709  13.811  1.00 88.58           C  
ATOM   1636  CE  LYS A 194     -24.459   1.489  15.279  1.00 88.58           C  
ATOM   1637  NZ  LYS A 194     -23.596   0.286  15.475  1.00 88.58           N  
ATOM   1638  N   TYR A 195     -26.096   6.186  11.111  1.00 85.51           N  
ATOM   1639  CA  TYR A 195     -25.447   7.479  11.290  1.00 85.51           C  
ATOM   1640  C   TYR A 195     -25.945   8.487  10.261  1.00 85.51           C  
ATOM   1641  CB  TYR A 195     -23.926   7.336  11.188  1.00 85.51           C  
ATOM   1642  O   TYR A 195     -25.187   8.920   9.390  1.00 85.51           O  
ATOM   1643  CG  TYR A 195     -23.346   6.319  12.140  1.00 85.51           C  
ATOM   1644  CD1 TYR A 195     -23.110   6.640  13.475  1.00 85.51           C  
ATOM   1645  CD2 TYR A 195     -23.031   5.035  11.706  1.00 85.51           C  
ATOM   1646  CE1 TYR A 195     -22.574   5.706  14.355  1.00 85.51           C  
ATOM   1647  CE2 TYR A 195     -22.495   4.093  12.578  1.00 85.51           C  
ATOM   1648  OH  TYR A 195     -21.740   3.508  14.766  1.00 85.51           O  
ATOM   1649  CZ  TYR A 195     -22.271   4.437  13.898  1.00 85.51           C  
ATOM   1650  N   PRO A 196     -27.213   8.889  10.321  1.00 81.18           N  
ATOM   1651  CA  PRO A 196     -27.775   9.793   9.315  1.00 81.18           C  
ATOM   1652  C   PRO A 196     -27.124  11.175   9.333  1.00 81.18           C  
ATOM   1653  CB  PRO A 196     -29.253   9.880   9.704  1.00 81.18           C  
ATOM   1654  O   PRO A 196     -26.960  11.798   8.281  1.00 81.18           O  
ATOM   1655  CG  PRO A 196     -29.312   9.342  11.098  1.00 81.18           C  
ATOM   1656  CD  PRO A 196     -28.085   8.511  11.341  1.00 81.18           C  
ATOM   1657  N   ASP A 197     -26.717  11.626  10.527  1.00 79.47           N  
ATOM   1658  CA  ASP A 197     -26.143  12.959  10.676  1.00 79.47           C  
ATOM   1659  C   ASP A 197     -24.770  13.043  10.012  1.00 79.47           C  
ATOM   1660  CB  ASP A 197     -26.035  13.335  12.155  1.00 79.47           C  
ATOM   1661  O   ASP A 197     -24.363  14.110   9.549  1.00 79.47           O  
ATOM   1662  CG  ASP A 197     -27.388  13.525  12.818  1.00 79.47           C  
ATOM   1663  OD1 ASP A 197     -28.362  13.890  12.124  1.00 79.47           O  
ATOM   1664  OD2 ASP A 197     -27.481  13.311  14.046  1.00 79.47           O  
ATOM   1665  N   TYR A 198     -24.025  11.821  10.073  1.00 72.21           N  
ATOM   1666  CA  TYR A 198     -22.702  11.726   9.465  1.00 72.21           C  
ATOM   1667  C   TYR A 198     -22.757  12.076   7.983  1.00 72.21           C  
ATOM   1668  CB  TYR A 198     -22.125  10.319   9.648  1.00 72.21           C  
ATOM   1669  O   TYR A 198     -21.890  12.791   7.475  1.00 72.21           O  
ATOM   1670  CG  TYR A 198     -20.781  10.124   8.990  1.00 72.21           C  
ATOM   1671  CD1 TYR A 198     -20.666   9.428   7.789  1.00 72.21           C  
ATOM   1672  CD2 TYR A 198     -19.624  10.634   9.569  1.00 72.21           C  
ATOM   1673  CE1 TYR A 198     -19.429   9.244   7.180  1.00 72.21           C  
ATOM   1674  CE2 TYR A 198     -18.381  10.456   8.969  1.00 72.21           C  
ATOM   1675  OH  TYR A 198     -17.067   9.582   7.178  1.00 72.21           O  
ATOM   1676  CZ  TYR A 198     -18.294   9.761   7.776  1.00 72.21           C  
ATOM   1677  N   TYR A 199     -23.837  11.784   7.324  1.00 72.16           N  
ATOM   1678  CA  TYR A 199     -23.957  11.971   5.883  1.00 72.16           C  
ATOM   1679  C   TYR A 199     -24.659  13.285   5.560  1.00 72.16           C  
ATOM   1680  CB  TYR A 199     -24.719  10.803   5.250  1.00 72.16           C  
ATOM   1681  O   TYR A 199     -24.610  13.759   4.423  1.00 72.16           O  
ATOM   1682  CG  TYR A 199     -23.950   9.504   5.254  1.00 72.16           C  
ATOM   1683  CD1 TYR A 199     -23.063   9.194   4.226  1.00 72.16           C  
ATOM   1684  CD2 TYR A 199     -24.110   8.584   6.284  1.00 72.16           C  
ATOM   1685  CE1 TYR A 199     -22.354   7.997   4.224  1.00 72.16           C  
ATOM   1686  CE2 TYR A 199     -23.407   7.384   6.293  1.00 72.16           C  
ATOM   1687  OH  TYR A 199     -21.833   5.914   5.263  1.00 72.16           O  
ATOM   1688  CZ  TYR A 199     -22.532   7.100   5.260  1.00 72.16           C  
ATOM   1689  N   LYS A 200     -25.391  13.888   6.518  1.00 71.29           N  
ATOM   1690  CA  LYS A 200     -26.058  15.171   6.319  1.00 71.29           C  
ATOM   1691  C   LYS A 200     -25.049  16.315   6.280  1.00 71.29           C  
ATOM   1692  CB  LYS A 200     -27.088  15.417   7.423  1.00 71.29           C  
ATOM   1693  O   LYS A 200     -25.245  17.298   5.561  1.00 71.29           O  
ATOM   1694  CG  LYS A 200     -28.390  14.653   7.237  1.00 71.29           C  
ATOM   1695  CD  LYS A 200     -29.405  15.007   8.316  1.00 71.29           C  
ATOM   1696  CE  LYS A 200     -30.675  14.178   8.183  1.00 71.29           C  
ATOM   1697  NZ  LYS A 200     -31.645  14.469   9.282  1.00 71.29           N  
ATOM   1698  N   LYS A 201     -23.978  16.234   7.081  1.00 58.36           N  
ATOM   1699  CA  LYS A 201     -22.959  17.278   7.136  1.00 58.36           C  
ATOM   1700  C   LYS A 201     -22.294  17.470   5.776  1.00 58.36           C  
ATOM   1701  CB  LYS A 201     -21.904  16.943   8.192  1.00 58.36           C  
ATOM   1702  O   LYS A 201     -21.719  18.526   5.504  1.00 58.36           O  
ATOM   1703  CG  LYS A 201     -22.344  17.232   9.620  1.00 58.36           C  
ATOM   1704  CD  LYS A 201     -21.225  16.959  10.616  1.00 58.36           C  
ATOM   1705  CE  LYS A 201     -21.688  17.170  12.051  1.00 58.36           C  
ATOM   1706  NZ  LYS A 201     -20.602  16.876  13.033  1.00 58.36           N  
ATOM   1707  N   GLN A 202     -22.484  16.509   4.818  1.00 53.23           N  
ATOM   1708  CA  GLN A 202     -22.012  16.706   3.451  1.00 53.23           C  
ATOM   1709  C   GLN A 202     -22.856  17.748   2.723  1.00 53.23           C  
ATOM   1710  CB  GLN A 202     -22.029  15.385   2.681  1.00 53.23           C  
ATOM   1711  O   GLN A 202     -22.331  18.545   1.942  1.00 53.23           O  
ATOM   1712  CG  GLN A 202     -20.736  15.094   1.931  1.00 53.23           C  
ATOM   1713  CD  GLN A 202     -20.813  13.828   1.099  1.00 53.23           C  
ATOM   1714  NE2 GLN A 202     -19.792  13.593   0.281  1.00 53.23           N  
ATOM   1715  OE1 GLN A 202     -21.780  13.066   1.192  1.00 53.23           O  
ATOM   1716  N   ALA A 203     -24.218  17.754   2.957  1.00 47.82           N  
ATOM   1717  CA  ALA A 203     -24.978  18.684   2.125  1.00 47.82           C  
ATOM   1718  C   ALA A 203     -24.770  20.125   2.582  1.00 47.82           C  
ATOM   1719  CB  ALA A 203     -26.463  18.330   2.151  1.00 47.82           C  
ATOM   1720  O   ALA A 203     -24.870  21.057   1.782  1.00 47.82           O  
ATOM   1721  N   ASP A 204     -24.235  20.372   3.726  1.00 48.60           N  
ATOM   1722  CA  ASP A 204     -24.044  21.765   4.115  1.00 48.60           C  
ATOM   1723  C   ASP A 204     -22.639  22.247   3.761  1.00 48.60           C  
ATOM   1724  CB  ASP A 204     -24.299  21.945   5.613  1.00 48.60           C  
ATOM   1725  O   ASP A 204     -22.417  23.443   3.565  1.00 48.60           O  
ATOM   1726  CG  ASP A 204     -25.772  21.869   5.977  1.00 48.60           C  
ATOM   1727  OD1 ASP A 204     -26.630  22.015   5.080  1.00 48.60           O  
ATOM   1728  OD2 ASP A 204     -26.076  21.663   7.172  1.00 48.60           O  
ATOM   1729  N   THR A 205     -21.696  21.294   3.577  1.00 41.17           N  
ATOM   1730  CA  THR A 205     -20.379  21.774   3.171  1.00 41.17           C  
ATOM   1731  C   THR A 205     -20.306  21.934   1.655  1.00 41.17           C  
ATOM   1732  CB  THR A 205     -19.267  20.820   3.643  1.00 41.17           C  
ATOM   1733  O   THR A 205     -19.530  22.747   1.148  1.00 41.17           O  
ATOM   1734  CG2 THR A 205     -19.046  20.935   5.148  1.00 41.17           C  
ATOM   1735  OG1 THR A 205     -19.636  19.472   3.328  1.00 41.17           O  
ATOM   1736  N   SER A 206     -21.203  21.223   0.876  1.00 40.30           N  
ATOM   1737  CA  SER A 206     -21.219  21.603  -0.533  1.00 40.30           C  
ATOM   1738  C   SER A 206     -22.057  22.857  -0.757  1.00 40.30           C  
ATOM   1739  CB  SER A 206     -21.760  20.458  -1.391  1.00 40.30           C  
ATOM   1740  O   SER A 206     -21.833  23.596  -1.718  1.00 40.30           O  
ATOM   1741  OG  SER A 206     -23.036  20.046  -0.934  1.00 40.30           O  
ATOM   1742  N   ASN A 207     -22.773  23.318   0.270  1.00 35.37           N  
ATOM   1743  CA  ASN A 207     -23.459  24.594   0.099  1.00 35.37           C  
ATOM   1744  C   ASN A 207     -22.795  25.701   0.914  1.00 35.37           C  
ATOM   1745  CB  ASN A 207     -24.935  24.467   0.480  1.00 35.37           C  
ATOM   1746  O   ASN A 207     -23.236  26.851   0.881  1.00 35.37           O  
ATOM   1747  CG  ASN A 207     -25.761  23.798  -0.601  1.00 35.37           C  
ATOM   1748  ND2 ASN A 207     -26.900  23.235  -0.214  1.00 35.37           N  
ATOM   1749  OD1 ASN A 207     -25.379  23.786  -1.774  1.00 35.37           O  
ATOM   1750  N   LYS A 208     -21.711  25.413   1.550  1.00 31.52           N  
ATOM   1751  CA  LYS A 208     -21.109  26.528   2.275  1.00 31.52           C  
ATOM   1752  C   LYS A 208     -19.906  27.088   1.521  1.00 31.52           C  
ATOM   1753  CB  LYS A 208     -20.689  26.091   3.680  1.00 31.52           C  
ATOM   1754  O   LYS A 208     -19.295  28.066   1.957  1.00 31.52           O  
ATOM   1755  CG  LYS A 208     -21.729  26.376   4.753  1.00 31.52           C  
ATOM   1756  CD  LYS A 208     -21.214  26.017   6.141  1.00 31.52           C  
ATOM   1757  CE  LYS A 208     -22.253  26.306   7.216  1.00 31.52           C  
ATOM   1758  NZ  LYS A 208     -21.786  25.874   8.567  1.00 31.52           N  
ATOM   1759  N   SER A 209     -19.643  26.518   0.229  1.00 30.14           N  
ATOM   1760  CA  SER A 209     -18.682  27.332  -0.508  1.00 30.14           C  
ATOM   1761  C   SER A 209     -19.386  28.368  -1.377  1.00 30.14           C  
ATOM   1762  CB  SER A 209     -17.787  26.448  -1.378  1.00 30.14           C  
ATOM   1763  O   SER A 209     -18.751  29.292  -1.890  1.00 30.14           O  
ATOM   1764  OG  SER A 209     -18.565  25.663  -2.265  1.00 30.14           O  
ATOM   1765  N   ASP A 210     -20.614  28.781  -0.956  1.00 28.83           N  
ATOM   1766  CA  ASP A 210     -21.051  30.001  -1.628  1.00 28.83           C  
ATOM   1767  C   ASP A 210     -21.917  30.855  -0.705  1.00 28.83           C  
ATOM   1768  CB  ASP A 210     -21.819  29.663  -2.907  1.00 28.83           C  
ATOM   1769  O   ASP A 210     -23.002  30.435  -0.298  1.00 28.83           O  
ATOM   1770  CG  ASP A 210     -20.927  29.116  -4.007  1.00 28.83           C  
ATOM   1771  OD1 ASP A 210     -19.710  29.404  -4.007  1.00 28.83           O  
ATOM   1772  OD2 ASP A 210     -21.445  28.392  -4.885  1.00 28.83           O  
ATOM   1773  N   GLN A 211     -21.469  31.183   0.507  1.00 25.25           N  
ATOM   1774  CA  GLN A 211     -22.107  32.361   1.086  1.00 25.25           C  
ATOM   1775  C   GLN A 211     -21.654  32.580   2.527  1.00 25.25           C  
ATOM   1776  CB  GLN A 211     -23.630  32.230   1.029  1.00 25.25           C  
ATOM   1777  O   GLN A 211     -21.745  31.673   3.356  1.00 25.25           O  
ATOM   1778  CG  GLN A 211     -24.208  32.379  -0.372  1.00 25.25           C  
ATOM   1779  CD  GLN A 211     -25.711  32.583  -0.368  1.00 25.25           C  
ATOM   1780  NE2 GLN A 211     -26.240  33.112  -1.466  1.00 25.25           N  
ATOM   1781  OE1 GLN A 211     -26.391  32.268   0.613  1.00 25.25           O  
ATOM   1782  N   GLU A 212     -20.539  33.220   2.748  1.00 24.89           N  
ATOM   1783  CA  GLU A 212     -20.749  34.133   3.868  1.00 24.89           C  
ATOM   1784  C   GLU A 212     -19.597  35.126   3.994  1.00 24.89           C  
ATOM   1785  CB  GLU A 212     -20.914  33.352   5.174  1.00 24.89           C  
ATOM   1786  O   GLU A 212     -18.440  34.727   4.138  1.00 24.89           O  
ATOM   1787  CG  GLU A 212     -22.335  32.866   5.425  1.00 24.89           C  
ATOM   1788  CD  GLU A 212     -22.485  32.097   6.727  1.00 24.89           C  
ATOM   1789  OE1 GLU A 212     -23.613  31.658   7.046  1.00 24.89           O  
ATOM   1790  OE2 GLU A 212     -21.466  31.932   7.435  1.00 24.89           O  
ATOM   1791  N   GLU A 213     -19.649  36.231   3.214  1.00 24.52           N  
ATOM   1792  CA  GLU A 213     -19.694  37.645   3.574  1.00 24.52           C  
ATOM   1793  C   GLU A 213     -20.607  37.880   4.774  1.00 24.52           C  
ATOM   1794  CB  GLU A 213     -20.160  38.488   2.385  1.00 24.52           C  
ATOM   1795  O   GLU A 213     -21.732  37.376   4.813  1.00 24.52           O  
ATOM   1796  CG  GLU A 213     -19.083  38.718   1.334  1.00 24.52           C  
ATOM   1797  CD  GLU A 213     -19.529  39.640   0.210  1.00 24.52           C  
ATOM   1798  OE1 GLU A 213     -18.719  39.918  -0.704  1.00 24.52           O  
ATOM   1799  OE2 GLU A 213     -20.696  40.088   0.244  1.00 24.52           O  
ATOM   1800  N   ASN A 214     -20.007  38.127   5.935  1.00 23.53           N  
ATOM   1801  CA  ASN A 214     -20.132  39.240   6.871  1.00 23.53           C  
ATOM   1802  C   ASN A 214     -21.114  38.920   7.994  1.00 23.53           C  
ATOM   1803  CB  ASN A 214     -20.562  40.512   6.137  1.00 23.53           C  
ATOM   1804  O   ASN A 214     -22.272  38.585   7.737  1.00 23.53           O  
ATOM   1805  CG  ASN A 214     -19.449  41.538   6.047  1.00 23.53           C  
ATOM   1806  ND2 ASN A 214     -19.723  42.652   5.379  1.00 23.53           N  
ATOM   1807  OD1 ASN A 214     -18.353  41.331   6.574  1.00 23.53           O  
ATOM   1808  N   SER A 215     -20.601  38.575   9.162  1.00 25.25           N  
ATOM   1809  CA  SER A 215     -21.064  39.265  10.361  1.00 25.25           C  
ATOM   1810  C   SER A 215     -20.515  38.609  11.623  1.00 25.25           C  
ATOM   1811  CB  SER A 215     -22.592  39.287  10.412  1.00 25.25           C  
ATOM   1812  O   SER A 215     -20.483  37.381  11.727  1.00 25.25           O  
ATOM   1813  OG  SER A 215     -23.106  37.992  10.669  1.00 25.25           O  
ATOM   1814  N   SER A 216     -19.474  39.173  12.134  1.00 20.69           N  
ATOM   1815  CA  SER A 216     -19.182  39.830  13.404  1.00 20.69           C  
ATOM   1816  C   SER A 216     -20.359  39.717  14.368  1.00 20.69           C  
ATOM   1817  CB  SER A 216     -18.836  41.302  13.179  1.00 20.69           C  
ATOM   1818  O   SER A 216     -21.507  39.950  13.984  1.00 20.69           O  
ATOM   1819  OG  SER A 216     -19.820  42.144  13.754  1.00 20.69           O  
ATOM   1820  N   SER A 217     -20.137  38.993  15.447  1.00 21.35           N  
ATOM   1821  CA  SER A 217     -20.359  39.526  16.787  1.00 21.35           C  
ATOM   1822  C   SER A 217     -20.919  38.458  17.720  1.00 21.35           C  
ATOM   1823  CB  SER A 217     -21.310  40.722  16.738  1.00 21.35           C  
ATOM   1824  O   SER A 217     -21.779  37.668  17.323  1.00 21.35           O  
ATOM   1825  OG  SER A 217     -22.660  40.292  16.754  1.00 21.35           O  
ATOM   1826  N   SER A 218     -20.124  38.195  18.774  1.00 19.34           N  
ATOM   1827  CA  SER A 218     -20.133  38.462  20.209  1.00 19.34           C  
ATOM   1828  C   SER A 218     -20.915  37.394  20.965  1.00 19.34           C  
ATOM   1829  CB  SER A 218     -20.731  39.841  20.494  1.00 19.34           C  
ATOM   1830  O   SER A 218     -21.986  36.971  20.523  1.00 19.34           O  
ATOM   1831  OG  SER A 218     -22.084  39.899  20.076  1.00 19.34           O  
ATOM   1832  N   TYR A 219     -20.132  36.688  21.780  1.00 17.87           N  
ATOM   1833  CA  TYR A 219     -19.989  36.296  23.178  1.00 17.87           C  
ATOM   1834  C   TYR A 219     -21.349  36.192  23.857  1.00 17.87           C  
ATOM   1835  CB  TYR A 219     -19.105  37.297  23.929  1.00 17.87           C  
ATOM   1836  O   TYR A 219     -22.158  37.120  23.785  1.00 17.87           O  
ATOM   1837  CG  TYR A 219     -17.664  37.290  23.481  1.00 17.87           C  
ATOM   1838  CD1 TYR A 219     -16.766  36.345  23.971  1.00 17.87           C  
ATOM   1839  CD2 TYR A 219     -17.197  38.229  22.567  1.00 17.87           C  
ATOM   1840  CE1 TYR A 219     -15.436  36.336  23.563  1.00 17.87           C  
ATOM   1841  CE2 TYR A 219     -15.870  38.230  22.151  1.00 17.87           C  
ATOM   1842  OH  TYR A 219     -13.683  37.276  22.246  1.00 17.87           O  
ATOM   1843  CZ  TYR A 219     -14.998  37.281  22.654  1.00 17.87           C  
ATOM   1844  N   GLU A 220     -21.767  34.931  24.094  1.00 25.39           N  
ATOM   1845  CA  GLU A 220     -22.613  34.687  25.257  1.00 25.39           C  
ATOM   1846  C   GLU A 220     -22.374  33.293  25.831  1.00 25.39           C  
ATOM   1847  CB  GLU A 220     -24.090  34.860  24.894  1.00 25.39           C  
ATOM   1848  O   GLU A 220     -22.412  32.301  25.100  1.00 25.39           O  
ATOM   1849  CG  GLU A 220     -24.520  36.312  24.743  1.00 25.39           C  
ATOM   1850  CD  GLU A 220     -26.011  36.473  24.493  1.00 25.39           C  
ATOM   1851  OE1 GLU A 220     -26.492  37.626  24.413  1.00 25.39           O  
ATOM   1852  OE2 GLU A 220     -26.704  35.438  24.377  1.00 25.39           O  
ATOM   1853  N   GLU A 221     -21.616  33.146  26.876  1.00 20.96           N  
ATOM   1854  CA  GLU A 221     -21.603  32.603  28.231  1.00 20.96           C  
ATOM   1855  C   GLU A 221     -23.012  32.240  28.693  1.00 20.96           C  
ATOM   1856  CB  GLU A 221     -20.971  33.601  29.205  1.00 20.96           C  
ATOM   1857  O   GLU A 221     -23.919  33.074  28.649  1.00 20.96           O  
ATOM   1858  CG  GLU A 221     -19.468  33.430  29.372  1.00 20.96           C  
ATOM   1859  CD  GLU A 221     -18.838  34.494  30.256  1.00 20.96           C  
ATOM   1860  OE1 GLU A 221     -17.593  34.511  30.392  1.00 20.96           O  
ATOM   1861  OE2 GLU A 221     -19.594  35.317  30.819  1.00 20.96           O  
ATOM   1862  N   ASP A 222     -23.399  30.910  28.653  1.00 25.05           N  
ATOM   1863  CA  ASP A 222     -24.404  30.383  29.571  1.00 25.05           C  
ATOM   1864  C   ASP A 222     -24.142  28.912  29.887  1.00 25.05           C  
ATOM   1865  CB  ASP A 222     -25.807  30.554  28.986  1.00 25.05           C  
ATOM   1866  O   ASP A 222     -23.851  28.121  28.988  1.00 25.05           O  
ATOM   1867  CG  ASP A 222     -26.456  31.870  29.375  1.00 25.05           C  
ATOM   1868  OD1 ASP A 222     -25.961  32.543  30.305  1.00 25.05           O  
ATOM   1869  OD2 ASP A 222     -27.473  32.237  28.748  1.00 25.05           O  
ATOM   1870  N   SER A 223     -23.754  28.589  31.114  1.00 20.43           N  
ATOM   1871  CA  SER A 223     -24.228  27.967  32.347  1.00 20.43           C  
ATOM   1872  C   SER A 223     -25.194  26.824  32.053  1.00 20.43           C  
ATOM   1873  CB  SER A 223     -24.909  29.003  33.242  1.00 20.43           C  
ATOM   1874  O   SER A 223     -26.067  26.948  31.192  1.00 20.43           O  
ATOM   1875  OG  SER A 223     -25.276  30.150  32.496  1.00 20.43           O  
ATOM   1876  N   GLU A 224     -24.791  25.567  32.429  1.00 21.29           N  
ATOM   1877  CA  GLU A 224     -25.381  24.580  33.329  1.00 21.29           C  
ATOM   1878  C   GLU A 224     -26.441  23.747  32.615  1.00 21.29           C  
ATOM   1879  CB  GLU A 224     -25.989  25.266  34.555  1.00 21.29           C  
ATOM   1880  O   GLU A 224     -27.313  24.292  31.935  1.00 21.29           O  
ATOM   1881  CG  GLU A 224     -24.988  25.531  35.670  1.00 21.29           C  
ATOM   1882  CD  GLU A 224     -25.622  26.132  36.915  1.00 21.29           C  
ATOM   1883  OE1 GLU A 224     -24.904  26.349  37.917  1.00 21.29           O  
ATOM   1884  OE2 GLU A 224     -26.846  26.388  36.887  1.00 21.29           O  
ATOM   1885  N   GLU A 225     -26.243  22.396  32.588  1.00 23.17           N  
ATOM   1886  CA  GLU A 225     -27.054  21.344  33.193  1.00 23.17           C  
ATOM   1887  C   GLU A 225     -27.591  20.384  32.135  1.00 23.17           C  
ATOM   1888  CB  GLU A 225     -28.212  21.949  33.991  1.00 23.17           C  
ATOM   1889  O   GLU A 225     -28.158  20.815  31.129  1.00 23.17           O  
ATOM   1890  CG  GLU A 225     -28.726  21.051  35.106  1.00 23.17           C  
ATOM   1891  CD  GLU A 225     -29.719  21.744  36.025  1.00 23.17           C  
ATOM   1892  OE1 GLU A 225     -30.162  21.124  37.019  1.00 23.17           O  
ATOM   1893  OE2 GLU A 225     -30.058  22.917  35.749  1.00 23.17           O  
ATOM   1894  N   LYS A 226     -27.193  19.119  32.193  1.00 26.22           N  
ATOM   1895  CA  LYS A 226     -28.068  17.956  32.310  1.00 26.22           C  
ATOM   1896  C   LYS A 226     -27.327  16.673  31.944  1.00 26.22           C  
ATOM   1897  CB  LYS A 226     -29.301  18.121  31.421  1.00 26.22           C  
ATOM   1898  O   LYS A 226     -26.656  16.610  30.912  1.00 26.22           O  
ATOM   1899  CG  LYS A 226     -30.456  18.848  32.094  1.00 26.22           C  
ATOM   1900  CD  LYS A 226     -31.709  18.829  31.228  1.00 26.22           C  
ATOM   1901  CE  LYS A 226     -32.839  19.630  31.861  1.00 26.22           C  
ATOM   1902  NZ  LYS A 226     -34.091  19.557  31.050  1.00 26.22           N  
ATOM   1903  N   GLN A 227     -26.859  15.989  32.860  1.00 22.51           N  
ATOM   1904  CA  GLN A 227     -26.969  14.614  33.338  1.00 22.51           C  
ATOM   1905  C   GLN A 227     -27.993  13.829  32.524  1.00 22.51           C  
ATOM   1906  CB  GLN A 227     -27.345  14.589  34.820  1.00 22.51           C  
ATOM   1907  O   GLN A 227     -29.158  14.224  32.434  1.00 22.51           O  
ATOM   1908  CG  GLN A 227     -26.205  14.166  35.737  1.00 22.51           C  
ATOM   1909  CD  GLN A 227     -26.556  14.295  37.207  1.00 22.51           C  
ATOM   1910  NE2 GLN A 227     -25.707  13.745  38.070  1.00 22.51           N  
ATOM   1911  OE1 GLN A 227     -27.581  14.883  37.566  1.00 22.51           O  
ATOM   1912  N   LYS A 228     -27.584  13.109  31.461  1.00 26.25           N  
ATOM   1913  CA  LYS A 228     -28.295  11.950  30.928  1.00 26.25           C  
ATOM   1914  C   LYS A 228     -27.427  10.697  30.990  1.00 26.25           C  
ATOM   1915  CB  LYS A 228     -28.740  12.210  29.488  1.00 26.25           C  
ATOM   1916  O   LYS A 228     -26.254  10.728  30.612  1.00 26.25           O  
ATOM   1917  CG  LYS A 228     -29.917  13.166  29.366  1.00 26.25           C  
ATOM   1918  CD  LYS A 228     -30.401  13.277  27.926  1.00 26.25           C  
ATOM   1919  CE  LYS A 228     -31.549  14.269  27.796  1.00 26.25           C  
ATOM   1920  NZ  LYS A 228     -32.052  14.353  26.392  1.00 26.25           N  
ATOM   1921  N   ASP A 229     -27.539   9.936  32.030  1.00 25.99           N  
ATOM   1922  CA  ASP A 229     -27.759   8.539  32.389  1.00 25.99           C  
ATOM   1923  C   ASP A 229     -27.096   7.602  31.381  1.00 25.99           C  
ATOM   1924  CB  ASP A 229     -29.256   8.237  32.481  1.00 25.99           C  
ATOM   1925  O   ASP A 229     -27.444   7.607  30.199  1.00 25.99           O  
ATOM   1926  CG  ASP A 229     -29.586   7.189  33.529  1.00 25.99           C  
ATOM   1927  OD1 ASP A 229     -28.658   6.532  34.049  1.00 25.99           O  
ATOM   1928  OD2 ASP A 229     -30.786   7.017  33.836  1.00 25.99           O  
ATOM   1929  N   PRO A 230     -26.011   6.865  31.722  1.00 25.12           N  
ATOM   1930  CA  PRO A 230     -25.385   5.729  31.042  1.00 25.12           C  
ATOM   1931  C   PRO A 230     -26.023   4.393  31.417  1.00 25.12           C  
ATOM   1932  CB  PRO A 230     -23.931   5.791  31.517  1.00 25.12           C  
ATOM   1933  O   PRO A 230     -26.382   4.180  32.578  1.00 25.12           O  
ATOM   1934  CG  PRO A 230     -23.854   7.030  32.349  1.00 25.12           C  
ATOM   1935  CD  PRO A 230     -25.250   7.457  32.700  1.00 25.12           C  
ATOM   1936  N   LEU A 231     -27.000   3.939  30.551  1.00 23.33           N  
ATOM   1937  CA  LEU A 231     -27.489   2.599  30.245  1.00 23.33           C  
ATOM   1938  C   LEU A 231     -26.485   1.540  30.687  1.00 23.33           C  
ATOM   1939  CB  LEU A 231     -27.769   2.460  28.746  1.00 23.33           C  
ATOM   1940  O   LEU A 231     -25.314   1.589  30.302  1.00 23.33           O  
ATOM   1941  CG  LEU A 231     -29.142   2.932  28.266  1.00 23.33           C  
ATOM   1942  CD1 LEU A 231     -29.142   3.107  26.751  1.00 23.33           C  
ATOM   1943  CD2 LEU A 231     -30.226   1.950  28.696  1.00 23.33           C  
ATOM   1944  N   GLN A 232     -26.640   0.993  31.914  1.00 20.84           N  
ATOM   1945  CA  GLN A 232     -26.618  -0.236  32.699  1.00 20.84           C  
ATOM   1946  C   GLN A 232     -26.760  -1.463  31.803  1.00 20.84           C  
ATOM   1947  CB  GLN A 232     -27.728  -0.222  33.751  1.00 20.84           C  
ATOM   1948  O   GLN A 232     -27.733  -1.584  31.056  1.00 20.84           O  
ATOM   1949  CG  GLN A 232     -27.513   0.800  34.859  1.00 20.84           C  
ATOM   1950  CD  GLN A 232     -28.333   0.502  36.100  1.00 20.84           C  
ATOM   1951  NE2 GLN A 232     -28.057   1.224  37.181  1.00 20.84           N  
ATOM   1952  OE1 GLN A 232     -29.209  -0.369  36.087  1.00 20.84           O  
ATOM   1953  N   LEU A 233     -25.666  -2.115  31.434  1.00 22.25           N  
ATOM   1954  CA  LEU A 233     -25.640  -3.553  31.188  1.00 22.25           C  
ATOM   1955  C   LEU A 233     -25.223  -4.311  32.444  1.00 22.25           C  
ATOM   1956  CB  LEU A 233     -24.685  -3.883  30.038  1.00 22.25           C  
ATOM   1957  O   LEU A 233     -24.207  -3.986  33.063  1.00 22.25           O  
ATOM   1958  CG  LEU A 233     -25.324  -4.093  28.665  1.00 22.25           C  
ATOM   1959  CD1 LEU A 233     -24.472  -3.446  27.579  1.00 22.25           C  
ATOM   1960  CD2 LEU A 233     -25.516  -5.580  28.386  1.00 22.25           C  
ATOM   1961  N   ASN A 234     -26.144  -4.716  33.321  1.00 20.38           N  
ATOM   1962  CA  ASN A 234     -26.491  -5.874  34.139  1.00 20.38           C  
ATOM   1963  C   ASN A 234     -25.772  -7.133  33.662  1.00 20.38           C  
ATOM   1964  CB  ASN A 234     -28.005  -6.096  34.142  1.00 20.38           C  
ATOM   1965  O   ASN A 234     -25.897  -7.521  32.499  1.00 20.38           O  
ATOM   1966  CG  ASN A 234     -28.682  -5.485  35.353  1.00 20.38           C  
ATOM   1967  ND2 ASN A 234     -30.006  -5.575  35.400  1.00 20.38           N  
ATOM   1968  OD1 ASN A 234     -28.021  -4.935  36.237  1.00 20.38           O  
ATOM   1969  N   GLY A 235     -24.678  -7.565  34.311  1.00 23.05           N  
ATOM   1970  CA  GLY A 235     -24.602  -8.965  34.696  1.00 23.05           C  
ATOM   1971  C   GLY A 235     -23.396  -9.282  35.560  1.00 23.05           C  
ATOM   1972  O   GLY A 235     -22.307  -8.749  35.335  1.00 23.05           O  
ATOM   1973  N   LYS A 236     -23.591  -9.298  36.896  1.00 22.83           N  
ATOM   1974  CA  LYS A 236     -23.452 -10.298  37.951  1.00 22.83           C  
ATOM   1975  C   LYS A 236     -22.033 -10.313  38.511  1.00 22.83           C  
ATOM   1976  CB  LYS A 236     -23.823 -11.686  37.427  1.00 22.83           C  
ATOM   1977  O   LYS A 236     -21.062 -10.377  37.754  1.00 22.83           O  
ATOM   1978  CG  LYS A 236     -25.312 -11.874  37.173  1.00 22.83           C  
ATOM   1979  CD  LYS A 236     -25.675 -13.348  37.045  1.00 22.83           C  
ATOM   1980  CE  LYS A 236     -27.174 -13.541  36.856  1.00 22.83           C  
ATOM   1981  NZ  LYS A 236     -27.534 -14.984  36.724  1.00 22.83           N  
ATOM   1982  N   ARG A 237     -21.827  -9.626  39.620  1.00 17.18           N  
ATOM   1983  CA  ARG A 237     -21.237  -9.837  40.938  1.00 17.18           C  
ATOM   1984  C   ARG A 237     -20.799 -11.287  41.116  1.00 17.18           C  
ATOM   1985  CB  ARG A 237     -22.226  -9.449  42.039  1.00 17.18           C  
ATOM   1986  O   ARG A 237     -21.569 -12.211  40.843  1.00 17.18           O  
ATOM   1987  CG  ARG A 237     -22.240  -7.963  42.358  1.00 17.18           C  
ATOM   1988  CD  ARG A 237     -22.963  -7.674  43.666  1.00 17.18           C  
ATOM   1989  NE  ARG A 237     -24.005  -6.665  43.495  1.00 17.18           N  
ATOM   1990  NH1 ARG A 237     -24.189  -6.176  45.745  1.00 17.18           N  
ATOM   1991  NH2 ARG A 237     -25.503  -5.082  44.218  1.00 17.18           N  
ATOM   1992  CZ  ARG A 237     -24.563  -5.977  44.487  1.00 17.18           C  
ATOM   1993  N   LYS A 238     -19.473 -11.435  41.407  1.00 24.19           N  
ATOM   1994  CA  LYS A 238     -19.018 -12.171  42.583  1.00 24.19           C  
ATOM   1995  C   LYS A 238     -17.591 -11.782  42.958  1.00 24.19           C  
ATOM   1996  CB  LYS A 238     -19.103 -13.679  42.339  1.00 24.19           C  
ATOM   1997  O   LYS A 238     -16.718 -11.696  42.092  1.00 24.19           O  
ATOM   1998  CG  LYS A 238     -20.380 -14.320  42.861  1.00 24.19           C  
ATOM   1999  CD  LYS A 238     -20.377 -15.828  42.648  1.00 24.19           C  
ATOM   2000  CE  LYS A 238     -21.693 -16.458  43.085  1.00 24.19           C  
ATOM   2001  NZ  LYS A 238     -21.684 -17.941  42.903  1.00 24.19           N  
ATOM   2002  N   PRO A 239     -17.269 -11.555  44.286  1.00 22.53           N  
ATOM   2003  CA  PRO A 239     -16.285 -10.888  45.140  1.00 22.53           C  
ATOM   2004  C   PRO A 239     -15.025 -11.724  45.355  1.00 22.53           C  
ATOM   2005  CB  PRO A 239     -17.039 -10.689  46.458  1.00 22.53           C  
ATOM   2006  O   PRO A 239     -15.051 -12.944  45.171  1.00 22.53           O  
ATOM   2007  CG  PRO A 239     -18.022 -11.813  46.508  1.00 22.53           C  
ATOM   2008  CD  PRO A 239     -17.844 -12.659  45.280  1.00 22.53           C  
ATOM   2009  N   SER A 240     -13.852 -11.081  45.550  1.00 18.55           N  
ATOM   2010  CA  SER A 240     -12.787 -10.852  46.521  1.00 18.55           C  
ATOM   2011  C   SER A 240     -12.030 -12.141  46.824  1.00 18.55           C  
ATOM   2012  CB  SER A 240     -13.356 -10.269  47.815  1.00 18.55           C  
ATOM   2013  O   SER A 240     -12.641 -13.182  47.076  1.00 18.55           O  
ATOM   2014  OG  SER A 240     -12.689  -9.067  48.161  1.00 18.55           O  
ATOM   2015  N   VAL A 241     -10.755 -12.230  46.386  1.00 23.57           N  
ATOM   2016  CA  VAL A 241      -9.767 -12.916  47.212  1.00 23.57           C  
ATOM   2017  C   VAL A 241      -8.418 -12.210  47.099  1.00 23.57           C  
ATOM   2018  CB  VAL A 241      -9.626 -14.402  46.813  1.00 23.57           C  
ATOM   2019  O   VAL A 241      -7.932 -11.961  45.993  1.00 23.57           O  
ATOM   2020  CG1 VAL A 241      -8.635 -15.116  47.730  1.00 23.57           C  
ATOM   2021  CG2 VAL A 241     -10.987 -15.095  46.848  1.00 23.57           C  
ATOM   2022  N   GLN A 242      -8.126 -11.242  47.936  1.00 21.06           N  
ATOM   2023  CA  GLN A 242      -6.983 -10.799  48.728  1.00 21.06           C  
ATOM   2024  C   GLN A 242      -6.234 -11.987  49.324  1.00 21.06           C  
ATOM   2025  CB  GLN A 242      -7.434  -9.851  49.840  1.00 21.06           C  
ATOM   2026  O   GLN A 242      -6.834 -12.837  49.987  1.00 21.06           O  
ATOM   2027  CG  GLN A 242      -7.504  -8.391  49.412  1.00 21.06           C  
ATOM   2028  CD  GLN A 242      -7.714  -7.447  50.581  1.00 21.06           C  
ATOM   2029  NE2 GLN A 242      -7.121  -6.260  50.498  1.00 21.06           N  
ATOM   2030  OE1 GLN A 242      -8.404  -7.780  51.549  1.00 21.06           O  
ATOM   2031  N   TYR A 243      -5.140 -12.371  48.776  1.00 21.60           N  
ATOM   2032  CA  TYR A 243      -4.128 -13.101  49.532  1.00 21.60           C  
ATOM   2033  C   TYR A 243      -2.797 -12.358  49.520  1.00 21.60           C  
ATOM   2034  CB  TYR A 243      -3.944 -14.511  48.963  1.00 21.60           C  
ATOM   2035  O   TYR A 243      -2.305 -11.971  48.457  1.00 21.60           O  
ATOM   2036  CG  TYR A 243      -3.609 -15.548  50.007  1.00 21.60           C  
ATOM   2037  CD1 TYR A 243      -2.288 -15.919  50.250  1.00 21.60           C  
ATOM   2038  CD2 TYR A 243      -4.611 -16.160  50.752  1.00 21.60           C  
ATOM   2039  CE1 TYR A 243      -1.975 -16.875  51.209  1.00 21.60           C  
ATOM   2040  CE2 TYR A 243      -4.309 -17.118  51.714  1.00 21.60           C  
ATOM   2041  OH  TYR A 243      -2.685 -18.415  52.887  1.00 21.60           O  
ATOM   2042  CZ  TYR A 243      -2.990 -17.468  51.936  1.00 21.60           C  
ATOM   2043  N   GLU A 244      -2.515 -11.469  50.464  1.00 22.49           N  
ATOM   2044  CA  GLU A 244      -1.436 -11.065  51.360  1.00 22.49           C  
ATOM   2045  C   GLU A 244      -0.755 -12.278  51.987  1.00 22.49           C  
ATOM   2046  CB  GLU A 244      -1.966 -10.136  52.455  1.00 22.49           C  
ATOM   2047  O   GLU A 244      -1.426 -13.205  52.447  1.00 22.49           O  
ATOM   2048  CG  GLU A 244      -1.889  -8.658  52.098  1.00 22.49           C  
ATOM   2049  CD  GLU A 244      -2.458  -7.750  53.177  1.00 22.49           C  
ATOM   2050  OE1 GLU A 244      -2.150  -6.537  53.173  1.00 22.49           O  
ATOM   2051  OE2 GLU A 244      -3.217  -8.256  54.033  1.00 22.49           O  
ATOM   2052  N   GLN A 245       0.589 -12.346  51.869  1.00 22.18           N  
ATOM   2053  CA  GLN A 245       1.728 -12.237  52.774  1.00 22.18           C  
ATOM   2054  C   GLN A 245       2.537 -13.531  52.799  1.00 22.18           C  
ATOM   2055  CB  GLN A 245       1.259 -11.884  54.187  1.00 22.18           C  
ATOM   2056  O   GLN A 245       1.970 -14.623  52.866  1.00 22.18           O  
ATOM   2057  CG  GLN A 245       0.922 -10.411  54.373  1.00 22.18           C  
ATOM   2058  CD  GLN A 245       0.417 -10.096  55.768  1.00 22.18           C  
ATOM   2059  NE2 GLN A 245      -0.141  -8.903  55.942  1.00 22.18           N  
ATOM   2060  OE1 GLN A 245       0.526 -10.919  56.683  1.00 22.18           O  
ATOM   2061  N   GLN A 246       3.888 -13.395  52.573  1.00 24.24           N  
ATOM   2062  CA  GLN A 246       4.955 -13.553  53.555  1.00 24.24           C  
ATOM   2063  C   GLN A 246       6.132 -14.327  52.969  1.00 24.24           C  
ATOM   2064  CB  GLN A 246       4.433 -14.260  54.807  1.00 24.24           C  
ATOM   2065  O   GLN A 246       5.946 -15.384  52.362  1.00 24.24           O  
ATOM   2066  CG  GLN A 246       4.096 -13.315  55.952  1.00 24.24           C  
ATOM   2067  CD  GLN A 246       3.451 -14.024  57.128  1.00 24.24           C  
ATOM   2068  NE2 GLN A 246       2.798 -13.259  57.996  1.00 24.24           N  
ATOM   2069  OE1 GLN A 246       3.538 -15.250  57.254  1.00 24.24           O  
ATOM   2070  N   VAL A 247       7.216 -13.644  52.743  1.00 19.80           N  
ATOM   2071  CA  VAL A 247       8.638 -13.572  53.065  1.00 19.80           C  
ATOM   2072  C   VAL A 247       8.969 -14.572  54.170  1.00 19.80           C  
ATOM   2073  CB  VAL A 247       9.050 -12.146  53.496  1.00 19.80           C  
ATOM   2074  O   VAL A 247       8.290 -14.618  55.199  1.00 19.80           O  
ATOM   2075  CG1 VAL A 247      10.532 -12.100  53.862  1.00 19.80           C  
ATOM   2076  CG2 VAL A 247       8.738 -11.143  52.387  1.00 19.80           C  
ATOM   2077  N   GLN A 248       9.770 -15.607  53.862  1.00 27.67           N  
ATOM   2078  CA  GLN A 248      10.809 -16.134  54.740  1.00 27.67           C  
ATOM   2079  C   GLN A 248      11.793 -17.007  53.965  1.00 27.67           C  
ATOM   2080  CB  GLN A 248      10.190 -16.933  55.888  1.00 27.67           C  
ATOM   2081  O   GLN A 248      11.384 -17.879  53.196  1.00 27.67           O  
ATOM   2082  CG  GLN A 248       9.632 -16.067  57.009  1.00 27.67           C  
ATOM   2083  CD  GLN A 248       9.033 -16.884  58.139  1.00 27.67           C  
ATOM   2084  NE2 GLN A 248       8.333 -16.214  59.048  1.00 27.67           N  
ATOM   2085  OE1 GLN A 248       9.196 -18.107  58.193  1.00 27.67           O  
ATOM   2086  N   LYS A 249      13.022 -16.530  53.755  1.00 22.20           N  
ATOM   2087  CA  LYS A 249      14.444 -16.729  54.017  1.00 22.20           C  
ATOM   2088  C   LYS A 249      14.708 -18.117  54.593  1.00 22.20           C  
ATOM   2089  CB  LYS A 249      14.969 -15.656  54.972  1.00 22.20           C  
ATOM   2090  O   LYS A 249      14.102 -18.505  55.593  1.00 22.20           O  
ATOM   2091  CG  LYS A 249      15.505 -14.415  54.275  1.00 22.20           C  
ATOM   2092  CD  LYS A 249      16.102 -13.428  55.270  1.00 22.20           C  
ATOM   2093  CE  LYS A 249      16.578 -12.156  54.582  1.00 22.20           C  
ATOM   2094  NZ  LYS A 249      17.240 -11.221  55.540  1.00 22.20           N  
ATOM   2095  N   LYS A 250      15.233 -19.014  53.791  1.00 27.87           N  
ATOM   2096  CA  LYS A 250      16.035 -20.113  54.322  1.00 27.87           C  
ATOM   2097  C   LYS A 250      17.336 -20.271  53.541  1.00 27.87           C  
ATOM   2098  CB  LYS A 250      15.242 -21.421  54.289  1.00 27.87           C  
ATOM   2099  O   LYS A 250      17.324 -20.330  52.309  1.00 27.87           O  
ATOM   2100  CG  LYS A 250      14.566 -21.768  55.608  1.00 27.87           C  
ATOM   2101  CD  LYS A 250      13.848 -23.109  55.531  1.00 27.87           C  
ATOM   2102  CE  LYS A 250      13.158 -23.450  56.845  1.00 27.87           C  
ATOM   2103  NZ  LYS A 250      12.571 -24.823  56.822  1.00 27.87           N  
ATOM   2104  N   GLN A 251      18.405 -19.642  53.938  1.00 21.46           N  
ATOM   2105  CA  GLN A 251      19.814 -19.928  54.187  1.00 21.46           C  
ATOM   2106  C   GLN A 251      19.999 -21.336  54.745  1.00 21.46           C  
ATOM   2107  CB  GLN A 251      20.410 -18.899  55.148  1.00 21.46           C  
ATOM   2108  O   GLN A 251      19.372 -21.702  55.741  1.00 21.46           O  
ATOM   2109  CG  GLN A 251      20.797 -17.586  54.482  1.00 21.46           C  
ATOM   2110  CD  GLN A 251      21.379 -16.581  55.458  1.00 21.46           C  
ATOM   2111  NE2 GLN A 251      21.207 -15.297  55.161  1.00 21.46           N  
ATOM   2112  OE1 GLN A 251      21.978 -16.955  56.471  1.00 21.46           O  
ATOM   2113  N   GLN A 252      20.441 -22.246  53.931  1.00 29.25           N  
ATOM   2114  CA  GLN A 252      21.246 -23.383  54.363  1.00 29.25           C  
ATOM   2115  C   GLN A 252      22.418 -23.620  53.414  1.00 29.25           C  
ATOM   2116  CB  GLN A 252      20.387 -24.645  54.461  1.00 29.25           C  
ATOM   2117  O   GLN A 252      22.245 -23.619  52.194  1.00 29.25           O  
ATOM   2118  CG  GLN A 252      19.625 -24.770  55.773  1.00 29.25           C  
ATOM   2119  CD  GLN A 252      18.798 -26.039  55.853  1.00 29.25           C  
ATOM   2120  NE2 GLN A 252      17.999 -26.161  56.908  1.00 29.25           N  
ATOM   2121  OE1 GLN A 252      18.876 -26.903  54.974  1.00 29.25           O  
ATOM   2122  N   THR A 253      23.622 -23.216  53.790  1.00 20.31           N  
ATOM   2123  CA  THR A 253      25.000 -23.639  54.012  1.00 20.31           C  
ATOM   2124  C   THR A 253      25.105 -25.162  54.015  1.00 20.31           C  
ATOM   2125  CB  THR A 253      25.549 -23.082  55.339  1.00 20.31           C  
ATOM   2126  O   THR A 253      24.254 -25.847  54.585  1.00 20.31           O  
ATOM   2127  CG2 THR A 253      25.608 -21.558  55.314  1.00 20.31           C  
ATOM   2128  OG1 THR A 253      24.697 -23.498  56.414  1.00 20.31           O  
ATOM   2129  N   ASN A 254      25.859 -25.724  53.109  1.00 24.48           N  
ATOM   2130  CA  ASN A 254      26.815 -26.772  53.451  1.00 24.48           C  
ATOM   2131  C   ASN A 254      27.465 -27.366  52.205  1.00 24.48           C  
ATOM   2132  CB  ASN A 254      26.136 -27.871  54.271  1.00 24.48           C  
ATOM   2133  O   ASN A 254      26.785 -27.642  51.216  1.00 24.48           O  
ATOM   2134  CG  ASN A 254      26.132 -27.573  55.757  1.00 24.48           C  
ATOM   2135  ND2 ASN A 254      25.279 -28.269  56.499  1.00 24.48           N  
ATOM   2136  OD1 ASN A 254      26.888 -26.724  56.234  1.00 24.48           O  
ATOM   2137  N   GLN A 255      28.781 -27.042  52.015  1.00 26.22           N  
ATOM   2138  CA  GLN A 255      30.014 -27.804  52.184  1.00 26.22           C  
ATOM   2139  C   GLN A 255      30.494 -28.376  50.854  1.00 26.22           C  
ATOM   2140  CB  GLN A 255      29.813 -28.931  53.198  1.00 26.22           C  
ATOM   2141  O   GLN A 255      29.718 -28.994  50.121  1.00 26.22           O  
ATOM   2142  CG  GLN A 255      29.798 -28.461  54.647  1.00 26.22           C  
ATOM   2143  CD  GLN A 255      29.781 -29.610  55.637  1.00 26.22           C  
ATOM   2144  NE2 GLN A 255      29.607 -29.289  56.915  1.00 26.22           N  
ATOM   2145  OE1 GLN A 255      29.923 -30.776  55.257  1.00 26.22           O  
ATOM   2146  N   SER A 256      31.612 -27.812  50.312  1.00 25.99           N  
ATOM   2147  CA  SER A 256      32.874 -28.271  49.741  1.00 25.99           C  
ATOM   2148  C   SER A 256      33.384 -29.518  50.456  1.00 25.99           C  
ATOM   2149  CB  SER A 256      33.929 -27.165  49.814  1.00 25.99           C  
ATOM   2150  O   SER A 256      33.251 -29.638  51.676  1.00 25.99           O  
ATOM   2151  OG  SER A 256      35.036 -27.471  48.984  1.00 25.99           O  
ATOM   2152  N   PRO A 257      34.214 -30.299  49.810  1.00 33.25           N  
ATOM   2153  CA  PRO A 257      35.448 -30.211  49.025  1.00 33.25           C  
ATOM   2154  C   PRO A 257      35.850 -31.548  48.406  1.00 33.25           C  
ATOM   2155  CB  PRO A 257      36.486 -29.750  50.050  1.00 33.25           C  
ATOM   2156  O   PRO A 257      35.341 -32.597  48.809  1.00 33.25           O  
ATOM   2157  CG  PRO A 257      36.071 -30.398  51.332  1.00 33.25           C  
ATOM   2158  CD  PRO A 257      34.739 -31.059  51.123  1.00 33.25           C  
ATOM   2159  N   ALA A 258      36.445 -31.546  47.222  1.00 26.62           N  
ATOM   2160  CA  ALA A 258      37.501 -32.537  47.032  1.00 26.62           C  
ATOM   2161  C   ALA A 258      38.255 -32.290  45.728  1.00 26.62           C  
ATOM   2162  CB  ALA A 258      36.917 -33.947  47.046  1.00 26.62           C  
ATOM   2163  O   ALA A 258      37.642 -32.094  44.676  1.00 26.62           O  
ATOM   2164  N   GLN A 259      39.394 -31.589  45.723  1.00 27.64           N  
ATOM   2165  CA  GLN A 259      40.810 -31.573  45.374  1.00 27.64           C  
ATOM   2166  C   GLN A 259      41.285 -32.955  44.934  1.00 27.64           C  
ATOM   2167  CB  GLN A 259      41.649 -31.081  46.555  1.00 27.64           C  
ATOM   2168  O   GLN A 259      41.138 -33.931  45.672  1.00 27.64           O  
ATOM   2169  CG  GLN A 259      41.608 -29.572  46.752  1.00 27.64           C  
ATOM   2170  CD  GLN A 259      42.476 -29.107  47.907  1.00 27.64           C  
ATOM   2171  NE2 GLN A 259      42.849 -27.832  47.892  1.00 27.64           N  
ATOM   2172  OE1 GLN A 259      42.807 -29.887  48.805  1.00 27.64           O  
ATOM   2173  N   ARG A 260      41.447 -33.151  43.679  1.00 26.53           N  
ATOM   2174  CA  ARG A 260      42.327 -34.157  43.092  1.00 26.53           C  
ATOM   2175  C   ARG A 260      43.417 -33.505  42.247  1.00 26.53           C  
ATOM   2176  CB  ARG A 260      41.524 -35.143  42.242  1.00 26.53           C  
ATOM   2177  O   ARG A 260      43.125 -32.694  41.367  1.00 26.53           O  
ATOM   2178  CG  ARG A 260      41.087 -36.391  42.993  1.00 26.53           C  
ATOM   2179  CD  ARG A 260      40.614 -37.484  42.045  1.00 26.53           C  
ATOM   2180  NE  ARG A 260      39.314 -38.017  42.444  1.00 26.53           N  
ATOM   2181  NH1 ARG A 260      39.878 -40.227  42.080  1.00 26.53           N  
ATOM   2182  NH2 ARG A 260      37.782 -39.683  42.832  1.00 26.53           N  
ATOM   2183  CZ  ARG A 260      38.994 -39.308  42.451  1.00 26.53           C  
ATOM   2184  N   GLN A 261      44.620 -33.227  42.794  1.00 24.89           N  
ATOM   2185  CA  GLN A 261      46.044 -33.143  42.485  1.00 24.89           C  
ATOM   2186  C   GLN A 261      46.606 -34.510  42.105  1.00 24.89           C  
ATOM   2187  CB  GLN A 261      46.819 -32.568  43.671  1.00 24.89           C  
ATOM   2188  O   GLN A 261      46.441 -35.482  42.845  1.00 24.89           O  
ATOM   2189  CG  GLN A 261      47.105 -31.077  43.554  1.00 24.89           C  
ATOM   2190  CD  GLN A 261      47.782 -30.510  44.788  1.00 24.89           C  
ATOM   2191  NE2 GLN A 261      47.998 -29.199  44.797  1.00 24.89           N  
ATOM   2192  OE1 GLN A 261      48.106 -31.245  45.727  1.00 24.89           O  
ATOM   2193  N   ILE A 262      46.900 -34.731  40.877  1.00 26.22           N  
ATOM   2194  CA  ILE A 262      47.884 -35.711  40.430  1.00 26.22           C  
ATOM   2195  C   ILE A 262      48.941 -35.024  39.567  1.00 26.22           C  
ATOM   2196  CB  ILE A 262      47.218 -36.864  39.646  1.00 26.22           C  
ATOM   2197  O   ILE A 262      48.608 -34.263  38.656  1.00 26.22           O  
ATOM   2198  CG1 ILE A 262      46.146 -37.544  40.505  1.00 26.22           C  
ATOM   2199  CG2 ILE A 262      48.268 -37.876  39.178  1.00 26.22           C  
ATOM   2200  CD1 ILE A 262      45.414 -38.677  39.799  1.00 26.22           C  
ATOM   2201  N   GLN A 263      50.177 -34.764  40.025  1.00 25.56           N  
ATOM   2202  CA  GLN A 263      51.628 -34.910  39.993  1.00 25.56           C  
ATOM   2203  C   GLN A 263      52.096 -35.463  38.650  1.00 25.56           C  
ATOM   2204  CB  GLN A 263      52.102 -35.818  41.129  1.00 25.56           C  
ATOM   2205  O   GLN A 263      51.553 -36.454  38.158  1.00 25.56           O  
ATOM   2206  CG  GLN A 263      52.458 -35.070  42.407  1.00 25.56           C  
ATOM   2207  CD  GLN A 263      52.854 -35.998  43.540  1.00 25.56           C  
ATOM   2208  NE2 GLN A 263      52.888 -35.467  44.757  1.00 25.56           N  
ATOM   2209  OE1 GLN A 263      53.125 -37.183  43.323  1.00 25.56           O  
ATOM   2210  N   ALA A 264      52.930 -34.679  37.949  1.00 22.17           N  
ATOM   2211  CA  ALA A 264      54.167 -34.618  37.175  1.00 22.17           C  
ATOM   2212  C   ALA A 264      55.091 -35.782  37.524  1.00 22.17           C  
ATOM   2213  CB  ALA A 264      54.878 -33.288  37.413  1.00 22.17           C  
ATOM   2214  O   ALA A 264      55.307 -36.079  38.701  1.00 22.17           O  
ATOM   2215  N   PRO A 265      55.681 -36.349  36.496  1.00 30.57           N  
ATOM   2216  CA  PRO A 265      57.045 -36.874  36.604  1.00 30.57           C  
ATOM   2217  C   PRO A 265      57.989 -36.283  35.560  1.00 30.57           C  
ATOM   2218  CB  PRO A 265      56.862 -38.378  36.385  1.00 30.57           C  
ATOM   2219  O   PRO A 265      57.546 -35.864  34.488  1.00 30.57           O  
ATOM   2220  CG  PRO A 265      55.586 -38.500  35.616  1.00 30.57           C  
ATOM   2221  CD  PRO A 265      54.992 -37.130  35.458  1.00 30.57           C  
ATOM   2222  N   ALA A 266      59.127 -35.653  35.928  1.00 23.09           N  
ATOM   2223  CA  ALA A 266      60.585 -35.588  35.870  1.00 23.09           C  
ATOM   2224  C   ALA A 266      61.128 -36.449  34.733  1.00 23.09           C  
ATOM   2225  CB  ALA A 266      61.190 -36.026  37.201  1.00 23.09           C  
ATOM   2226  O   ALA A 266      60.686 -37.584  34.540  1.00 23.09           O  
ATOM   2227  N   GLN A 267      61.949 -35.872  33.842  1.00 25.72           N  
ATOM   2228  CA  GLN A 267      63.311 -35.711  33.343  1.00 25.72           C  
ATOM   2229  C   GLN A 267      63.839 -37.016  32.754  1.00 25.72           C  
ATOM   2230  CB  GLN A 267      64.238 -35.225  34.458  1.00 25.72           C  
ATOM   2231  O   GLN A 267      63.769 -38.066  33.397  1.00 25.72           O  
ATOM   2232  CG  GLN A 267      63.946 -33.806  34.926  1.00 25.72           C  
ATOM   2233  CD  GLN A 267      64.998 -33.275  35.882  1.00 25.72           C  
ATOM   2234  NE2 GLN A 267      65.050 -31.956  36.034  1.00 25.72           N  
ATOM   2235  OE1 GLN A 267      65.756 -34.044  36.481  1.00 25.72           O  
ATOM   2236  N   ASN A 268      64.153 -36.963  31.467  1.00 27.53           N  
ATOM   2237  CA  ASN A 268      65.376 -37.604  30.996  1.00 27.53           C  
ATOM   2238  C   ASN A 268      65.938 -36.901  29.763  1.00 27.53           C  
ATOM   2239  CB  ASN A 268      65.126 -39.083  30.696  1.00 27.53           C  
ATOM   2240  O   ASN A 268      65.202 -36.615  28.817  1.00 27.53           O  
ATOM   2241  CG  ASN A 268      65.559 -39.991  31.830  1.00 27.53           C  
ATOM   2242  ND2 ASN A 268      65.199 -41.265  31.741  1.00 27.53           N  
ATOM   2243  OD1 ASN A 268      66.212 -39.549  32.779  1.00 27.53           O  
ATOM   2244  N   GLN A 269      66.931 -36.086  29.878  1.00 23.42           N  
ATOM   2245  CA  GLN A 269      68.240 -35.771  29.316  1.00 23.42           C  
ATOM   2246  C   GLN A 269      68.890 -37.009  28.705  1.00 23.42           C  
ATOM   2247  CB  GLN A 269      69.155 -35.172  30.386  1.00 23.42           C  
ATOM   2248  O   GLN A 269      68.856 -38.090  29.297  1.00 23.42           O  
ATOM   2249  CG  GLN A 269      68.803 -33.739  30.763  1.00 23.42           C  
ATOM   2250  CD  GLN A 269      69.818 -33.114  31.702  1.00 23.42           C  
ATOM   2251  NE2 GLN A 269      69.466 -31.970  32.279  1.00 23.42           N  
ATOM   2252  OE1 GLN A 269      70.909 -33.655  31.909  1.00 23.42           O  
ATOM   2253  N   THR A 270      69.292 -36.869  27.404  1.00 26.91           N  
ATOM   2254  CA  THR A 270      70.577 -37.239  26.822  1.00 26.91           C  
ATOM   2255  C   THR A 270      70.568 -37.028  25.311  1.00 26.91           C  
ATOM   2256  CB  THR A 270      70.932 -38.704  27.136  1.00 26.91           C  
ATOM   2257  O   THR A 270      69.590 -37.362  24.638  1.00 26.91           O  
ATOM   2258  CG2 THR A 270      71.845 -38.800  28.354  1.00 26.91           C  
ATOM   2259  OG1 THR A 270      69.728 -39.436  27.397  1.00 26.91           O  
ATOM   2260  N   GLN A 271      71.461 -36.182  24.763  1.00 25.91           N  
ATOM   2261  CA  GLN A 271      72.763 -36.130  24.106  1.00 25.91           C  
ATOM   2262  C   GLN A 271      72.627 -36.332  22.600  1.00 25.91           C  
ATOM   2263  CB  GLN A 271      73.704 -37.182  24.694  1.00 25.91           C  
ATOM   2264  O   GLN A 271      71.943 -37.254  22.151  1.00 25.91           O  
ATOM   2265  CG  GLN A 271      74.498 -36.693  25.898  1.00 25.91           C  
ATOM   2266  CD  GLN A 271      75.487 -37.724  26.408  1.00 25.91           C  
ATOM   2267  NE2 GLN A 271      76.102 -37.443  27.551  1.00 25.91           N  
ATOM   2268  OE1 GLN A 271      75.696 -38.767  25.779  1.00 25.91           O  
ATOM   2269  N   SER A 272      73.101 -35.371  21.827  1.00 22.10           N  
ATOM   2270  CA  SER A 272      74.204 -34.987  20.952  1.00 22.10           C  
ATOM   2271  C   SER A 272      74.351 -35.962  19.788  1.00 22.10           C  
ATOM   2272  CB  SER A 272      75.514 -34.919  21.738  1.00 22.10           C  
ATOM   2273  O   SER A 272      74.231 -37.175  19.968  1.00 22.10           O  
ATOM   2274  OG  SER A 272      75.902 -36.207  22.182  1.00 22.10           O  
ATOM   2275  N   ASN A 273      74.329 -35.409  18.576  1.00 28.64           N  
ATOM   2276  CA  ASN A 273      75.305 -35.648  17.518  1.00 28.64           C  
ATOM   2277  C   ASN A 273      74.969 -34.858  16.257  1.00 28.64           C  
ATOM   2278  CB  ASN A 273      75.397 -37.142  17.200  1.00 28.64           C  
ATOM   2279  O   ASN A 273      73.828 -34.877  15.792  1.00 28.64           O  
ATOM   2280  CG  ASN A 273      76.547 -37.821  17.917  1.00 28.64           C  
ATOM   2281  ND2 ASN A 273      76.588 -39.147  17.849  1.00 28.64           N  
ATOM   2282  OD1 ASN A 273      77.391 -37.161  18.529  1.00 28.64           O  
ATOM   2283  N   GLN A 274      75.688 -33.806  15.890  1.00 22.99           N  
ATOM   2284  CA  GLN A 274      76.667 -33.245  14.965  1.00 22.99           C  
ATOM   2285  C   GLN A 274      76.679 -34.010  13.645  1.00 22.99           C  
ATOM   2286  CB  GLN A 274      78.063 -33.254  15.590  1.00 22.99           C  
ATOM   2287  O   GLN A 274      76.727 -35.242  13.636  1.00 22.99           O  
ATOM   2288  CG  GLN A 274      78.250 -32.222  16.694  1.00 22.99           C  
ATOM   2289  CD  GLN A 274      79.698 -32.078  17.124  1.00 22.99           C  
ATOM   2290  NE2 GLN A 274      79.938 -31.241  18.127  1.00 22.99           N  
ATOM   2291  OE1 GLN A 274      80.593 -32.715  16.560  1.00 22.99           O  
ATOM   2292  N   GLY A 275      76.450 -33.280  12.535  1.00 24.88           N  
ATOM   2293  CA  GLY A 275      77.367 -33.235  11.407  1.00 24.88           C  
ATOM   2294  C   GLY A 275      76.687 -32.878  10.099  1.00 24.88           C  
ATOM   2295  O   GLY A 275      75.567 -33.320   9.835  1.00 24.88           O  
ATOM   2296  N   ARG A 276      77.111 -31.749   9.467  1.00 24.76           N  
ATOM   2297  CA  ARG A 276      77.964 -31.458   8.319  1.00 24.76           C  
ATOM   2298  C   ARG A 276      77.163 -30.821   7.189  1.00 24.76           C  
ATOM   2299  CB  ARG A 276      78.650 -32.732   7.822  1.00 24.76           C  
ATOM   2300  O   ARG A 276      76.112 -31.335   6.800  1.00 24.76           O  
ATOM   2301  CG  ARG A 276      80.123 -32.551   7.494  1.00 24.76           C  
ATOM   2302  CD  ARG A 276      80.790 -33.874   7.142  1.00 24.76           C  
ATOM   2303  NE  ARG A 276      82.246 -33.777   7.203  1.00 24.76           N  
ATOM   2304  NH1 ARG A 276      82.629 -35.517   5.732  1.00 24.76           N  
ATOM   2305  NH2 ARG A 276      84.393 -34.384   6.660  1.00 24.76           N  
ATOM   2306  CZ  ARG A 276      83.086 -34.559   6.532  1.00 24.76           C  
ATOM   2307  N   ALA A 277      77.363 -29.515   6.796  1.00 28.30           N  
ATOM   2308  CA  ALA A 277      77.608 -28.497   5.778  1.00 28.30           C  
ATOM   2309  C   ALA A 277      77.568 -29.102   4.377  1.00 28.30           C  
ATOM   2310  CB  ALA A 277      78.951 -27.813   6.021  1.00 28.30           C  
ATOM   2311  O   ALA A 277      78.031 -30.225   4.166  1.00 28.30           O  
ATOM   2312  N   PRO A 278      77.650 -28.260   3.303  1.00 39.65           N  
ATOM   2313  CA  PRO A 278      77.169 -27.046   2.640  1.00 39.65           C  
ATOM   2314  C   PRO A 278      76.853 -27.265   1.163  1.00 39.65           C  
ATOM   2315  CB  PRO A 278      78.333 -26.066   2.810  1.00 39.65           C  
ATOM   2316  O   PRO A 278      77.191 -28.312   0.604  1.00 39.65           O  
ATOM   2317  CG  PRO A 278      79.561 -26.914   2.729  1.00 39.65           C  
ATOM   2318  CD  PRO A 278      79.142 -28.356   2.677  1.00 39.65           C  
ATOM   2319  N   SER A 279      76.106 -26.327   0.460  1.00 30.82           N  
ATOM   2320  CA  SER A 279      75.730 -25.623  -0.762  1.00 30.82           C  
ATOM   2321  C   SER A 279      76.615 -26.037  -1.933  1.00 30.82           C  
ATOM   2322  CB  SER A 279      75.816 -24.110  -0.558  1.00 30.82           C  
ATOM   2323  O   SER A 279      77.796 -26.340  -1.749  1.00 30.82           O  
ATOM   2324  OG  SER A 279      75.488 -23.763   0.777  1.00 30.82           O  
ATOM   2325  N   PRO A 280      76.244 -25.761  -3.210  1.00 37.49           N  
ATOM   2326  CA  PRO A 280      75.463 -25.153  -4.290  1.00 37.49           C  
ATOM   2327  C   PRO A 280      75.597 -25.905  -5.611  1.00 37.49           C  
ATOM   2328  CB  PRO A 280      76.052 -23.744  -4.401  1.00 37.49           C  
ATOM   2329  O   PRO A 280      76.352 -26.877  -5.699  1.00 37.49           O  
ATOM   2330  CG  PRO A 280      77.506 -23.913  -4.099  1.00 37.49           C  
ATOM   2331  CD  PRO A 280      77.741 -25.332  -3.664  1.00 37.49           C  
ATOM   2332  N   PRO A 281      74.926 -25.599  -6.707  1.00 29.97           N  
ATOM   2333  CA  PRO A 281      75.114 -24.481  -7.635  1.00 29.97           C  
ATOM   2334  C   PRO A 281      73.961 -24.338  -8.626  1.00 29.97           C  
ATOM   2335  CB  PRO A 281      76.415 -24.838  -8.359  1.00 29.97           C  
ATOM   2336  O   PRO A 281      73.082 -25.201  -8.685  1.00 29.97           O  
ATOM   2337  CG  PRO A 281      76.392 -26.328  -8.472  1.00 29.97           C  
ATOM   2338  CD  PRO A 281      75.216 -26.848  -7.697  1.00 29.97           C  
ATOM   2339  N   GLN A 282      73.586 -23.092  -8.880  1.00 23.86           N  
ATOM   2340  CA  GLN A 282      73.320 -22.186  -9.992  1.00 23.86           C  
ATOM   2341  C   GLN A 282      73.633 -22.849 -11.330  1.00 23.86           C  
ATOM   2342  CB  GLN A 282      74.131 -20.898  -9.841  1.00 23.86           C  
ATOM   2343  O   GLN A 282      74.753 -23.315 -11.550  1.00 23.86           O  
ATOM   2344  CG  GLN A 282      73.473 -19.857  -8.945  1.00 23.86           C  
ATOM   2345  CD  GLN A 282      74.289 -18.584  -8.827  1.00 23.86           C  
ATOM   2346  NE2 GLN A 282      73.636 -17.496  -8.432  1.00 23.86           N  
ATOM   2347  OE1 GLN A 282      75.496 -18.578  -9.088  1.00 23.86           O  
ATOM   2348  N   ASN A 283      72.643 -23.473 -11.968  1.00 27.71           N  
ATOM   2349  CA  ASN A 283      72.705 -23.726 -13.404  1.00 27.71           C  
ATOM   2350  C   ASN A 283      71.483 -23.163 -14.125  1.00 27.71           C  
ATOM   2351  CB  ASN A 283      72.840 -25.226 -13.679  1.00 27.71           C  
ATOM   2352  O   ASN A 283      70.350 -23.372 -13.690  1.00 27.71           O  
ATOM   2353  CG  ASN A 283      74.214 -25.603 -14.195  1.00 27.71           C  
ATOM   2354  ND2 ASN A 283      74.440 -26.897 -14.391  1.00 27.71           N  
ATOM   2355  OD1 ASN A 283      75.067 -24.739 -14.415  1.00 27.71           O  
ATOM   2356  N   GLN A 284      71.587 -22.015 -14.765  1.00 23.30           N  
ATOM   2357  CA  GLN A 284      71.311 -21.443 -16.079  1.00 23.30           C  
ATOM   2358  C   GLN A 284      70.953 -22.529 -17.088  1.00 23.30           C  
ATOM   2359  CB  GLN A 284      72.513 -20.639 -16.578  1.00 23.30           C  
ATOM   2360  O   GLN A 284      71.691 -23.504 -17.248  1.00 23.30           O  
ATOM   2361  CG  GLN A 284      72.517 -19.188 -16.117  1.00 23.30           C  
ATOM   2362  CD  GLN A 284      73.669 -18.390 -16.698  1.00 23.30           C  
ATOM   2363  NE2 GLN A 284      73.983 -17.260 -16.073  1.00 23.30           N  
ATOM   2364  OE1 GLN A 284      74.272 -18.786 -17.700  1.00 23.30           O  
ATOM   2365  N   ILE A 285      69.669 -22.751 -17.366  1.00 23.69           N  
ATOM   2366  CA  ILE A 285      69.419 -23.315 -18.688  1.00 23.69           C  
ATOM   2367  C   ILE A 285      68.077 -22.814 -19.217  1.00 23.69           C  
ATOM   2368  CB  ILE A 285      69.441 -24.859 -18.658  1.00 23.69           C  
ATOM   2369  O   ILE A 285      67.070 -22.852 -18.507  1.00 23.69           O  
ATOM   2370  CG1 ILE A 285      70.814 -25.365 -18.200  1.00 23.69           C  
ATOM   2371  CG2 ILE A 285      69.076 -25.432 -20.031  1.00 23.69           C  
ATOM   2372  CD1 ILE A 285      70.872 -26.867 -17.961  1.00 23.69           C  
ATOM   2373  N   GLN A 286      68.026 -21.862 -20.086  1.00 20.03           N  
ATOM   2374  CA  GLN A 286      67.500 -21.538 -21.408  1.00 20.03           C  
ATOM   2375  C   GLN A 286      66.420 -22.530 -21.829  1.00 20.03           C  
ATOM   2376  CB  GLN A 286      68.625 -21.516 -22.443  1.00 20.03           C  
ATOM   2377  O   GLN A 286      66.643 -23.742 -21.813  1.00 20.03           O  
ATOM   2378  CG  GLN A 286      69.271 -20.148 -22.622  1.00 20.03           C  
ATOM   2379  CD  GLN A 286      70.473 -20.183 -23.546  1.00 20.03           C  
ATOM   2380  NE2 GLN A 286      71.235 -19.094 -23.569  1.00 20.03           N  
ATOM   2381  OE1 GLN A 286      70.716 -21.180 -24.233  1.00 20.03           O  
ATOM   2382  N   ILE A 287      65.158 -22.029 -21.844  1.00 21.07           N  
ATOM   2383  CA  ILE A 287      63.847 -22.321 -22.414  1.00 21.07           C  
ATOM   2384  C   ILE A 287      63.966 -22.476 -23.928  1.00 21.07           C  
ATOM   2385  CB  ILE A 287      62.822 -21.218 -22.066  1.00 21.07           C  
ATOM   2386  O   ILE A 287      64.402 -21.554 -24.621  1.00 21.07           O  
ATOM   2387  CG1 ILE A 287      62.822 -20.944 -20.558  1.00 21.07           C  
ATOM   2388  CG2 ILE A 287      61.423 -21.610 -22.551  1.00 21.07           C  
ATOM   2389  CD1 ILE A 287      62.018 -19.717 -20.152  1.00 21.07           C  
ATOM   2390  N   PRO A 288      63.943 -23.744 -24.460  1.00 23.73           N  
ATOM   2391  CA  PRO A 288      63.483 -23.859 -25.846  1.00 23.73           C  
ATOM   2392  C   PRO A 288      61.974 -24.067 -25.951  1.00 23.73           C  
ATOM   2393  CB  PRO A 288      64.241 -25.082 -26.369  1.00 23.73           C  
ATOM   2394  O   PRO A 288      61.341 -24.516 -24.993  1.00 23.73           O  
ATOM   2395  CG  PRO A 288      64.597 -25.862 -25.145  1.00 23.73           C  
ATOM   2396  CD  PRO A 288      64.220 -25.054 -23.937  1.00 23.73           C  
ATOM   2397  N   PRO A 289      61.262 -23.615 -27.087  1.00 23.26           N  
ATOM   2398  CA  PRO A 289      59.820 -23.607 -27.341  1.00 23.26           C  
ATOM   2399  C   PRO A 289      59.308 -24.939 -27.885  1.00 23.26           C  
ATOM   2400  CB  PRO A 289      59.650 -22.493 -28.376  1.00 23.26           C  
ATOM   2401  O   PRO A 289      59.978 -25.574 -28.704  1.00 23.26           O  
ATOM   2402  CG  PRO A 289      60.889 -22.555 -29.211  1.00 23.26           C  
ATOM   2403  CD  PRO A 289      61.822 -23.563 -28.604  1.00 23.26           C  
ATOM   2404  N   THR A 290      58.746 -25.873 -26.995  1.00 21.88           N  
ATOM   2405  CA  THR A 290      58.173 -27.102 -27.532  1.00 21.88           C  
ATOM   2406  C   THR A 290      56.681 -27.184 -27.221  1.00 21.88           C  
ATOM   2407  CB  THR A 290      58.886 -28.344 -26.967  1.00 21.88           C  
ATOM   2408  O   THR A 290      56.257 -26.881 -26.104  1.00 21.88           O  
ATOM   2409  CG2 THR A 290      58.815 -29.512 -27.946  1.00 21.88           C  
ATOM   2410  OG1 THR A 290      60.261 -28.027 -26.719  1.00 21.88           O  
ATOM   2411  N   GLN A 291      55.726 -26.837 -28.131  1.00 21.28           N  
ATOM   2412  CA  GLN A 291      54.489 -27.347 -28.715  1.00 21.28           C  
ATOM   2413  C   GLN A 291      53.764 -28.274 -27.744  1.00 21.28           C  
ATOM   2414  CB  GLN A 291      54.775 -28.080 -30.026  1.00 21.28           C  
ATOM   2415  O   GLN A 291      54.358 -29.214 -27.214  1.00 21.28           O  
ATOM   2416  CG  GLN A 291      55.100 -27.154 -31.190  1.00 21.28           C  
ATOM   2417  CD  GLN A 291      55.107 -27.872 -32.527  1.00 21.28           C  
ATOM   2418  NE2 GLN A 291      55.439 -27.146 -33.589  1.00 21.28           N  
ATOM   2419  OE1 GLN A 291      54.818 -29.071 -32.604  1.00 21.28           O  
ATOM   2420  N   VAL A 292      52.912 -27.689 -26.834  1.00 21.19           N  
ATOM   2421  CA  VAL A 292      51.822 -28.085 -25.948  1.00 21.19           C  
ATOM   2422  C   VAL A 292      51.109 -29.308 -26.520  1.00 21.19           C  
ATOM   2423  CB  VAL A 292      50.815 -26.932 -25.738  1.00 21.19           C  
ATOM   2424  O   VAL A 292      50.623 -29.278 -27.653  1.00 21.19           O  
ATOM   2425  CG1 VAL A 292      49.692 -27.361 -24.795  1.00 21.19           C  
ATOM   2426  CG2 VAL A 292      51.528 -25.694 -25.196  1.00 21.19           C  
ATOM   2427  N   LYS A 293      51.690 -30.454 -26.430  1.00 20.13           N  
ATOM   2428  CA  LYS A 293      50.880 -31.669 -26.423  1.00 20.13           C  
ATOM   2429  C   LYS A 293      50.208 -31.874 -25.068  1.00 20.13           C  
ATOM   2430  CB  LYS A 293      51.737 -32.887 -26.772  1.00 20.13           C  
ATOM   2431  O   LYS A 293      50.861 -31.790 -24.026  1.00 20.13           O  
ATOM   2432  CG  LYS A 293      51.883 -33.133 -28.266  1.00 20.13           C  
ATOM   2433  CD  LYS A 293      52.634 -34.428 -28.549  1.00 20.13           C  
ATOM   2434  CE  LYS A 293      52.825 -34.650 -30.043  1.00 20.13           C  
ATOM   2435  NZ  LYS A 293      53.528 -35.938 -30.326  1.00 20.13           N  
ATOM   2436  N   LEU A 294      48.933 -31.387 -24.885  1.00 19.01           N  
ATOM   2437  CA  LEU A 294      47.803 -31.598 -23.987  1.00 19.01           C  
ATOM   2438  C   LEU A 294      47.895 -32.961 -23.309  1.00 19.01           C  
ATOM   2439  CB  LEU A 294      46.482 -31.483 -24.752  1.00 19.01           C  
ATOM   2440  O   LEU A 294      47.925 -33.993 -23.982  1.00 19.01           O  
ATOM   2441  CG  LEU A 294      45.897 -30.076 -24.887  1.00 19.01           C  
ATOM   2442  CD1 LEU A 294      45.216 -29.913 -26.242  1.00 19.01           C  
ATOM   2443  CD2 LEU A 294      44.917 -29.793 -23.753  1.00 19.01           C  
ATOM   2444  N   LYS A 295      48.842 -33.168 -22.440  1.00 19.19           N  
ATOM   2445  CA  LYS A 295      48.788 -34.329 -21.557  1.00 19.19           C  
ATOM   2446  C   LYS A 295      47.658 -34.195 -20.540  1.00 19.19           C  
ATOM   2447  CB  LYS A 295      50.123 -34.516 -20.834  1.00 19.19           C  
ATOM   2448  O   LYS A 295      47.515 -33.154 -19.896  1.00 19.19           O  
ATOM   2449  CG  LYS A 295      51.091 -35.444 -21.553  1.00 19.19           C  
ATOM   2450  CD  LYS A 295      52.376 -35.636 -20.757  1.00 19.19           C  
ATOM   2451  CE  LYS A 295      53.360 -36.537 -21.492  1.00 19.19           C  
ATOM   2452  NZ  LYS A 295      54.614 -36.743 -20.707  1.00 19.19           N  
ATOM   2453  N   LYS A 296      46.441 -34.769 -20.773  1.00 19.43           N  
ATOM   2454  CA  LYS A 296      45.342 -35.341 -20.000  1.00 19.43           C  
ATOM   2455  C   LYS A 296      45.819 -35.802 -18.626  1.00 19.43           C  
ATOM   2456  CB  LYS A 296      44.707 -36.510 -20.754  1.00 19.43           C  
ATOM   2457  O   LYS A 296      46.725 -36.632 -18.523  1.00 19.43           O  
ATOM   2458  CG  LYS A 296      43.811 -36.088 -21.909  1.00 19.43           C  
ATOM   2459  CD  LYS A 296      43.099 -37.283 -22.530  1.00 19.43           C  
ATOM   2460  CE  LYS A 296      42.254 -36.871 -23.728  1.00 19.43           C  
ATOM   2461  NZ  LYS A 296      41.525 -38.033 -24.318  1.00 19.43           N  
ATOM   2462  N   PHE A 297      46.018 -34.862 -17.713  1.00 17.31           N  
ATOM   2463  CA  PHE A 297      46.219 -35.222 -16.314  1.00 17.31           C  
ATOM   2464  C   PHE A 297      44.942 -35.798 -15.714  1.00 17.31           C  
ATOM   2465  CB  PHE A 297      46.678 -34.005 -15.504  1.00 17.31           C  
ATOM   2466  O   PHE A 297      43.877 -35.185 -15.803  1.00 17.31           O  
ATOM   2467  CG  PHE A 297      48.172 -33.835 -15.458  1.00 17.31           C  
ATOM   2468  CD1 PHE A 297      48.932 -34.502 -14.504  1.00 17.31           C  
ATOM   2469  CD2 PHE A 297      48.817 -33.008 -16.368  1.00 17.31           C  
ATOM   2470  CE1 PHE A 297      50.316 -34.346 -14.459  1.00 17.31           C  
ATOM   2471  CE2 PHE A 297      50.199 -32.847 -16.328  1.00 17.31           C  
ATOM   2472  CZ  PHE A 297      50.947 -33.516 -15.373  1.00 17.31           C  
ATOM   2473  N   PRO A 298      44.844 -37.151 -15.525  1.00 20.34           N  
ATOM   2474  CA  PRO A 298      43.793 -37.848 -14.781  1.00 20.34           C  
ATOM   2475  C   PRO A 298      43.635 -37.327 -13.355  1.00 20.34           C  
ATOM   2476  CB  PRO A 298      44.268 -39.304 -14.781  1.00 20.34           C  
ATOM   2477  O   PRO A 298      44.626 -37.165 -12.639  1.00 20.34           O  
ATOM   2478  CG  PRO A 298      45.713 -39.234 -15.155  1.00 20.34           C  
ATOM   2479  CD  PRO A 298      46.014 -37.845 -15.641  1.00 20.34           C  
ATOM   2480  N   PHE A 299      42.843 -36.224 -13.118  1.00 19.68           N  
ATOM   2481  CA  PHE A 299      42.323 -36.023 -11.771  1.00 19.68           C  
ATOM   2482  C   PHE A 299      41.392 -37.163 -11.374  1.00 19.68           C  
ATOM   2483  CB  PHE A 299      41.585 -34.684 -11.673  1.00 19.68           C  
ATOM   2484  O   PHE A 299      40.493 -37.530 -12.134  1.00 19.68           O  
ATOM   2485  CG  PHE A 299      42.492 -33.507 -11.437  1.00 19.68           C  
ATOM   2486  CD1 PHE A 299      42.940 -33.203 -10.157  1.00 19.68           C  
ATOM   2487  CD2 PHE A 299      42.896 -32.704 -12.495  1.00 19.68           C  
ATOM   2488  CE1 PHE A 299      43.780 -32.114  -9.936  1.00 19.68           C  
ATOM   2489  CE2 PHE A 299      43.735 -31.614 -12.282  1.00 19.68           C  
ATOM   2490  CZ  PHE A 299      44.175 -31.320 -11.001  1.00 19.68           C  
ATOM   2491  N   LYS A 300      41.902 -38.228 -10.813  1.00 21.39           N  
ATOM   2492  CA  LYS A 300      41.255 -39.043  -9.790  1.00 21.39           C  
ATOM   2493  C   LYS A 300      40.464 -38.175  -8.815  1.00 21.39           C  
ATOM   2494  CB  LYS A 300      42.290 -39.874  -9.031  1.00 21.39           C  
ATOM   2495  O   LYS A 300      41.000 -37.220  -8.251  1.00 21.39           O  
ATOM   2496  CG  LYS A 300      42.746 -41.122  -9.771  1.00 21.39           C  
ATOM   2497  CD  LYS A 300      43.643 -41.993  -8.901  1.00 21.39           C  
ATOM   2498  CE  LYS A 300      44.132 -43.222  -9.654  1.00 21.39           C  
ATOM   2499  NZ  LYS A 300      44.982 -44.098  -8.793  1.00 21.39           N  
ATOM   2500  N   THR A 301      39.185 -37.721  -9.124  1.00 21.92           N  
ATOM   2501  CA  THR A 301      37.992 -37.361  -8.366  1.00 21.92           C  
ATOM   2502  C   THR A 301      37.939 -38.124  -7.046  1.00 21.92           C  
ATOM   2503  CB  THR A 301      36.711 -37.640  -9.175  1.00 21.92           C  
ATOM   2504  O   THR A 301      38.065 -39.350  -7.026  1.00 21.92           O  
ATOM   2505  CG2 THR A 301      36.687 -36.828 -10.465  1.00 21.92           C  
ATOM   2506  OG1 THR A 301      36.652 -39.035  -9.499  1.00 21.92           O  
ATOM   2507  N   SER A 302      38.775 -37.925  -6.165  1.00 22.39           N  
ATOM   2508  CA  SER A 302      38.437 -38.336  -4.806  1.00 22.39           C  
ATOM   2509  C   SER A 302      37.189 -37.618  -4.305  1.00 22.39           C  
ATOM   2510  CB  SER A 302      39.606 -38.065  -3.858  1.00 22.39           C  
ATOM   2511  O   SER A 302      37.003 -36.428  -4.567  1.00 22.39           O  
ATOM   2512  OG  SER A 302      39.914 -36.682  -3.821  1.00 22.39           O  
ATOM   2513  N   ALA A 303      35.941 -38.068  -4.718  1.00 23.85           N  
ATOM   2514  CA  ALA A 303      34.751 -38.048  -3.870  1.00 23.85           C  
ATOM   2515  C   ALA A 303      34.760 -36.837  -2.942  1.00 23.85           C  
ATOM   2516  CB  ALA A 303      34.654 -39.337  -3.058  1.00 23.85           C  
ATOM   2517  O   ALA A 303      35.799 -36.487  -2.378  1.00 23.85           O  
ATOM   2518  N   PRO A 304      33.786 -35.911  -3.232  1.00 25.21           N  
ATOM   2519  CA  PRO A 304      33.436 -34.641  -2.592  1.00 25.21           C  
ATOM   2520  C   PRO A 304      33.629 -34.671  -1.078  1.00 25.21           C  
ATOM   2521  CB  PRO A 304      31.959 -34.461  -2.951  1.00 25.21           C  
ATOM   2522  O   PRO A 304      33.331 -35.680  -0.434  1.00 25.21           O  
ATOM   2523  CG  PRO A 304      31.581 -35.723  -3.658  1.00 25.21           C  
ATOM   2524  CD  PRO A 304      32.747 -36.668  -3.603  1.00 25.21           C  
ATOM   2525  N   THR A 305      34.874 -34.548  -0.593  1.00 23.30           N  
ATOM   2526  CA  THR A 305      35.272 -34.061   0.723  1.00 23.30           C  
ATOM   2527  C   THR A 305      34.047 -33.728   1.570  1.00 23.30           C  
ATOM   2528  CB  THR A 305      36.175 -32.819   0.610  1.00 23.30           C  
ATOM   2529  O   THR A 305      33.096 -33.115   1.080  1.00 23.30           O  
ATOM   2530  CG2 THR A 305      37.637 -33.215   0.437  1.00 23.30           C  
ATOM   2531  OG1 THR A 305      35.765 -32.040  -0.521  1.00 23.30           O  
ATOM   2532  N   GLU A 306      33.227 -34.840   2.047  1.00 24.75           N  
ATOM   2533  CA  GLU A 306      32.740 -35.135   3.392  1.00 24.75           C  
ATOM   2534  C   GLU A 306      32.862 -33.917   4.302  1.00 24.75           C  
ATOM   2535  CB  GLU A 306      33.503 -36.319   3.992  1.00 24.75           C  
ATOM   2536  O   GLU A 306      32.316 -33.904   5.408  1.00 24.75           O  
ATOM   2537  CG  GLU A 306      32.613 -37.493   4.375  1.00 24.75           C  
ATOM   2538  CD  GLU A 306      33.390 -38.684   4.914  1.00 24.75           C  
ATOM   2539  OE1 GLU A 306      32.766 -39.721   5.234  1.00 24.75           O  
ATOM   2540  OE2 GLU A 306      34.632 -38.578   5.017  1.00 24.75           O  
ATOM   2541  N   ARG A 307      32.992 -32.674   3.735  1.00 21.23           N  
ATOM   2542  CA  ARG A 307      32.864 -31.629   4.745  1.00 21.23           C  
ATOM   2543  C   ARG A 307      31.687 -30.710   4.435  1.00 21.23           C  
ATOM   2544  CB  ARG A 307      34.155 -30.812   4.841  1.00 21.23           C  
ATOM   2545  O   ARG A 307      31.145 -30.062   5.334  1.00 21.23           O  
ATOM   2546  CG  ARG A 307      34.642 -30.596   6.265  1.00 21.23           C  
ATOM   2547  CD  ARG A 307      35.986 -29.881   6.298  1.00 21.23           C  
ATOM   2548  NE  ARG A 307      36.449 -29.668   7.666  1.00 21.23           N  
ATOM   2549  NH1 ARG A 307      38.674 -30.077   7.197  1.00 21.23           N  
ATOM   2550  NH2 ARG A 307      38.026 -29.552   9.332  1.00 21.23           N  
ATOM   2551  CZ  ARG A 307      37.715 -29.766   8.062  1.00 21.23           C  
ATOM   2552  N   ALA A 308      30.583 -31.186   3.628  1.00 20.55           N  
ATOM   2553  CA  ALA A 308      29.358 -30.391   3.649  1.00 20.55           C  
ATOM   2554  C   ALA A 308      28.133 -31.276   3.861  1.00 20.55           C  
ATOM   2555  CB  ALA A 308      29.218 -29.596   2.353  1.00 20.55           C  
ATOM   2556  O   ALA A 308      27.034 -30.776   4.111  1.00 20.55           O  
ATOM   2557  N   LEU A 309      28.290 -32.619   4.334  1.00 20.84           N  
ATOM   2558  CA  LEU A 309      27.164 -33.456   4.735  1.00 20.84           C  
ATOM   2559  C   LEU A 309      27.095 -33.584   6.253  1.00 20.84           C  
ATOM   2560  CB  LEU A 309      27.276 -34.845   4.099  1.00 20.84           C  
ATOM   2561  O   LEU A 309      26.213 -34.263   6.783  1.00 20.84           O  
ATOM   2562  CG  LEU A 309      26.471 -35.071   2.819  1.00 20.84           C  
ATOM   2563  CD1 LEU A 309      27.281 -35.893   1.822  1.00 20.84           C  
ATOM   2564  CD2 LEU A 309      25.146 -35.757   3.134  1.00 20.84           C  
ATOM   2565  N   GLU A 310      27.436 -32.592   7.014  1.00 19.72           N  
ATOM   2566  CA  GLU A 310      27.019 -32.707   8.408  1.00 19.72           C  
ATOM   2567  C   GLU A 310      25.892 -31.728   8.730  1.00 19.72           C  
ATOM   2568  CB  GLU A 310      28.205 -32.470   9.346  1.00 19.72           C  
ATOM   2569  O   GLU A 310      26.074 -30.512   8.639  1.00 19.72           O  
ATOM   2570  CG  GLU A 310      29.079 -33.698   9.555  1.00 19.72           C  
ATOM   2571  CD  GLU A 310      30.208 -33.469  10.548  1.00 19.72           C  
ATOM   2572  OE1 GLU A 310      30.993 -34.411  10.801  1.00 19.72           O  
ATOM   2573  OE2 GLU A 310      30.307 -32.340  11.077  1.00 19.72           O  
ATOM   2574  N   VAL A 311      24.894 -31.661   7.968  1.00 21.88           N  
ATOM   2575  CA  VAL A 311      23.548 -31.165   8.239  1.00 21.88           C  
ATOM   2576  C   VAL A 311      23.142 -31.526   9.666  1.00 21.88           C  
ATOM   2577  CB  VAL A 311      22.522 -31.732   7.233  1.00 21.88           C  
ATOM   2578  O   VAL A 311      23.274 -32.679  10.083  1.00 21.88           O  
ATOM   2579  CG1 VAL A 311      21.115 -31.233   7.558  1.00 21.88           C  
ATOM   2580  CG2 VAL A 311      22.909 -31.352   5.805  1.00 21.88           C  
ATOM   2581  N   PHE A 312      23.623 -30.814  10.656  1.00 20.64           N  
ATOM   2582  CA  PHE A 312      23.119 -30.521  11.992  1.00 20.64           C  
ATOM   2583  C   PHE A 312      21.707 -31.066  12.170  1.00 20.64           C  
ATOM   2584  CB  PHE A 312      23.135 -29.012  12.256  1.00 20.64           C  
ATOM   2585  O   PHE A 312      20.817 -30.774  11.369  1.00 20.64           O  
ATOM   2586  CG  PHE A 312      24.508 -28.459  12.527  1.00 20.64           C  
ATOM   2587  CD1 PHE A 312      25.086 -28.582  13.785  1.00 20.64           C  
ATOM   2588  CD2 PHE A 312      25.221 -27.815  11.524  1.00 20.64           C  
ATOM   2589  CE1 PHE A 312      26.357 -28.071  14.039  1.00 20.64           C  
ATOM   2590  CE2 PHE A 312      26.491 -27.301  11.771  1.00 20.64           C  
ATOM   2591  CZ  PHE A 312      27.057 -27.429  13.029  1.00 20.64           C  
ATOM   2592  N   THR A 313      21.618 -32.419  12.400  1.00 26.01           N  
ATOM   2593  CA  THR A 313      20.458 -33.162  12.879  1.00 26.01           C  
ATOM   2594  C   THR A 313      20.052 -32.692  14.273  1.00 26.01           C  
ATOM   2595  CB  THR A 313      20.737 -34.677  12.907  1.00 26.01           C  
ATOM   2596  O   THR A 313      20.819 -32.829  15.228  1.00 26.01           O  
ATOM   2597  CG2 THR A 313      20.992 -35.214  11.502  1.00 26.01           C  
ATOM   2598  OG1 THR A 313      21.889 -34.930  13.720  1.00 26.01           O  
ATOM   2599  N   SER A 314      19.879 -31.369  14.510  1.00 26.01           N  
ATOM   2600  CA  SER A 314      19.430 -30.957  15.836  1.00 26.01           C  
ATOM   2601  C   SER A 314      17.955 -31.281  16.046  1.00 26.01           C  
ATOM   2602  CB  SER A 314      19.665 -29.460  16.041  1.00 26.01           C  
ATOM   2603  O   SER A 314      17.164 -31.239  15.101  1.00 26.01           O  
ATOM   2604  OG  SER A 314      18.453 -28.737  15.908  1.00 26.01           O  
ATOM   2605  N   LYS A 315      17.620 -32.256  16.967  1.00 27.34           N  
ATOM   2606  CA  LYS A 315      16.510 -32.888  17.673  1.00 27.34           C  
ATOM   2607  C   LYS A 315      15.522 -31.846  18.189  1.00 27.34           C  
ATOM   2608  CB  LYS A 315      17.028 -33.739  18.834  1.00 27.34           C  
ATOM   2609  O   LYS A 315      14.396 -32.182  18.562  1.00 27.34           O  
ATOM   2610  CG  LYS A 315      17.418 -35.155  18.437  1.00 27.34           C  
ATOM   2611  CD  LYS A 315      17.775 -35.998  19.655  1.00 27.34           C  
ATOM   2612  CE  LYS A 315      18.189 -37.409  19.257  1.00 27.34           C  
ATOM   2613  NZ  LYS A 315      18.523 -38.245  20.449  1.00 27.34           N  
ATOM   2614  N   THR A 316      15.291 -30.692  17.350  1.00 28.27           N  
ATOM   2615  CA  THR A 316      14.056 -30.082  17.831  1.00 28.27           C  
ATOM   2616  C   THR A 316      13.405 -29.243  16.736  1.00 28.27           C  
ATOM   2617  CB  THR A 316      14.313 -29.204  19.070  1.00 28.27           C  
ATOM   2618  O   THR A 316      14.005 -28.288  16.238  1.00 28.27           O  
ATOM   2619  CG2 THR A 316      14.795 -30.043  20.249  1.00 28.27           C  
ATOM   2620  OG1 THR A 316      15.310 -28.224  18.756  1.00 28.27           O  
ATOM   2621  N   ASP A 317      12.946 -29.783  15.665  1.00 26.43           N  
ATOM   2622  CA  ASP A 317      11.849 -29.122  14.964  1.00 26.43           C  
ATOM   2623  C   ASP A 317      11.389 -29.947  13.765  1.00 26.43           C  
ATOM   2624  CB  ASP A 317      12.268 -27.722  14.511  1.00 26.43           C  
ATOM   2625  O   ASP A 317      12.212 -30.445  12.994  1.00 26.43           O  
ATOM   2626  CG  ASP A 317      11.932 -26.645  15.527  1.00 26.43           C  
ATOM   2627  OD1 ASP A 317      11.138 -26.908  16.456  1.00 26.43           O  
ATOM   2628  OD2 ASP A 317      12.463 -25.521  15.395  1.00 26.43           O  
ATOM   2629  N   ARG A 318      10.468 -30.831  13.916  1.00 23.37           N  
ATOM   2630  CA  ARG A 318       9.346 -31.445  13.213  1.00 23.37           C  
ATOM   2631  C   ARG A 318       9.405 -31.145  11.719  1.00 23.37           C  
ATOM   2632  CB  ARG A 318       8.016 -30.957  13.793  1.00 23.37           C  
ATOM   2633  O   ARG A 318       8.884 -30.125  11.264  1.00 23.37           O  
ATOM   2634  CG  ARG A 318       7.609 -31.662  15.077  1.00 23.37           C  
ATOM   2635  CD  ARG A 318       6.209 -31.260  15.522  1.00 23.37           C  
ATOM   2636  NE  ARG A 318       5.941 -31.672  16.896  1.00 23.37           N  
ATOM   2637  NH1 ARG A 318       3.866 -30.663  17.013  1.00 23.37           N  
ATOM   2638  NH2 ARG A 318       4.693 -31.805  18.820  1.00 23.37           N  
ATOM   2639  CZ  ARG A 318       4.834 -31.379  17.573  1.00 23.37           C  
ATOM   2640  N   HIS A 319      10.540 -31.353  10.944  1.00 26.61           N  
ATOM   2641  CA  HIS A 319      10.663 -31.307   9.492  1.00 26.61           C  
ATOM   2642  C   HIS A 319      10.333 -32.658   8.867  1.00 26.61           C  
ATOM   2643  CB  HIS A 319      12.073 -30.871   9.087  1.00 26.61           C  
ATOM   2644  O   HIS A 319      10.732 -33.702   9.388  1.00 26.61           O  
ATOM   2645  CG  HIS A 319      12.346 -29.421   9.331  1.00 26.61           C  
ATOM   2646  CD2 HIS A 319      11.688 -28.311   8.921  1.00 26.61           C  
ATOM   2647  ND1 HIS A 319      13.416 -28.981  10.081  1.00 26.61           N  
ATOM   2648  CE1 HIS A 319      13.403 -27.659  10.121  1.00 26.61           C  
ATOM   2649  NE2 HIS A 319      12.365 -27.228   9.425  1.00 26.61           N  
ATOM   2650  N   ARG A 320       9.102 -32.938   8.501  1.00 26.09           N  
ATOM   2651  CA  ARG A 320       8.585 -34.035   7.691  1.00 26.09           C  
ATOM   2652  C   ARG A 320       9.585 -34.438   6.612  1.00 26.09           C  
ATOM   2653  CB  ARG A 320       7.250 -33.649   7.051  1.00 26.09           C  
ATOM   2654  O   ARG A 320      10.047 -33.594   5.841  1.00 26.09           O  
ATOM   2655  CG  ARG A 320       6.130 -34.642   7.314  1.00 26.09           C  
ATOM   2656  CD  ARG A 320       4.819 -34.196   6.681  1.00 26.09           C  
ATOM   2657  NE  ARG A 320       3.726 -35.107   7.006  1.00 26.09           N  
ATOM   2658  NH1 ARG A 320       2.053 -33.548   6.671  1.00 26.09           N  
ATOM   2659  NH2 ARG A 320       1.524 -35.686   7.307  1.00 26.09           N  
ATOM   2660  CZ  ARG A 320       2.437 -34.778   6.994  1.00 26.09           C  
ATOM   2661  N   TYR A 321      10.649 -35.301   6.852  1.00 27.80           N  
ATOM   2662  CA  TYR A 321      11.694 -36.004   6.115  1.00 27.80           C  
ATOM   2663  C   TYR A 321      11.105 -36.787   4.948  1.00 27.80           C  
ATOM   2664  CB  TYR A 321      12.464 -36.948   7.043  1.00 27.80           C  
ATOM   2665  O   TYR A 321      10.040 -37.397   5.075  1.00 27.80           O  
ATOM   2666  CG  TYR A 321      13.299 -36.235   8.078  1.00 27.80           C  
ATOM   2667  CD1 TYR A 321      14.553 -35.721   7.756  1.00 27.80           C  
ATOM   2668  CD2 TYR A 321      12.836 -36.075   9.380  1.00 27.80           C  
ATOM   2669  CE1 TYR A 321      15.326 -35.064   8.708  1.00 27.80           C  
ATOM   2670  CE2 TYR A 321      13.602 -35.421  10.340  1.00 27.80           C  
ATOM   2671  OH  TYR A 321      15.605 -34.270  10.940  1.00 27.80           O  
ATOM   2672  CZ  TYR A 321      14.843 -34.919   9.994  1.00 27.80           C  
ATOM   2673  N   ILE A 322      11.190 -36.362   3.793  1.00 28.30           N  
ATOM   2674  CA  ILE A 322      10.937 -37.245   2.660  1.00 28.30           C  
ATOM   2675  C   ILE A 322      11.940 -38.396   2.667  1.00 28.30           C  
ATOM   2676  CB  ILE A 322      11.009 -36.479   1.320  1.00 28.30           C  
ATOM   2677  O   ILE A 322      13.138 -38.182   2.870  1.00 28.30           O  
ATOM   2678  CG1 ILE A 322       9.979 -35.344   1.297  1.00 28.30           C  
ATOM   2679  CG2 ILE A 322      10.798 -37.433   0.140  1.00 28.30           C  
ATOM   2680  CD1 ILE A 322      10.092 -34.429   0.085  1.00 28.30           C  
ATOM   2681  N   SER A 323      11.527 -39.627   2.869  1.00 30.91           N  
ATOM   2682  CA  SER A 323      12.313 -40.855   2.810  1.00 30.91           C  
ATOM   2683  C   SER A 323      13.127 -40.930   1.522  1.00 30.91           C  
ATOM   2684  CB  SER A 323      11.403 -42.079   2.920  1.00 30.91           C  
ATOM   2685  O   SER A 323      12.746 -40.344   0.506  1.00 30.91           O  
ATOM   2686  OG  SER A 323      10.837 -42.400   1.661  1.00 30.91           O  
ATOM   2687  N   GLU A 324      14.382 -41.381   1.577  1.00 33.98           N  
ATOM   2688  CA  GLU A 324      15.358 -41.647   0.525  1.00 33.98           C  
ATOM   2689  C   GLU A 324      14.720 -42.393  -0.644  1.00 33.98           C  
ATOM   2690  CB  GLU A 324      16.540 -42.449   1.078  1.00 33.98           C  
ATOM   2691  O   GLU A 324      15.030 -42.119  -1.805  1.00 33.98           O  
ATOM   2692  CG  GLU A 324      17.894 -41.981   0.565  1.00 33.98           C  
ATOM   2693  CD  GLU A 324      19.064 -42.679   1.239  1.00 33.98           C  
ATOM   2694  OE1 GLU A 324      20.230 -42.337   0.937  1.00 33.98           O  
ATOM   2695  OE2 GLU A 324      18.813 -43.575   2.076  1.00 33.98           O  
ATOM   2696  N   LYS A 325      13.752 -43.197  -0.297  1.00 35.11           N  
ATOM   2697  CA  LYS A 325      13.050 -43.956  -1.327  1.00 35.11           C  
ATOM   2698  C   LYS A 325      12.185 -43.042  -2.190  1.00 35.11           C  
ATOM   2699  CB  LYS A 325      12.187 -45.049  -0.694  1.00 35.11           C  
ATOM   2700  O   LYS A 325      12.146 -43.188  -3.413  1.00 35.11           O  
ATOM   2701  CG  LYS A 325      12.551 -46.459  -1.137  1.00 35.11           C  
ATOM   2702  CD  LYS A 325      11.639 -47.498  -0.499  1.00 35.11           C  
ATOM   2703  CE  LYS A 325      12.026 -48.912  -0.911  1.00 35.11           C  
ATOM   2704  NZ  LYS A 325      11.129 -49.935  -0.294  1.00 35.11           N  
ATOM   2705  N   THR A 326      11.535 -41.999  -1.554  1.00 34.77           N  
ATOM   2706  CA  THR A 326      10.682 -41.028  -2.231  1.00 34.77           C  
ATOM   2707  C   THR A 326      11.518 -40.064  -3.068  1.00 34.77           C  
ATOM   2708  CB  THR A 326       9.832 -40.233  -1.223  1.00 34.77           C  
ATOM   2709  O   THR A 326      11.144 -39.724  -4.192  1.00 34.77           O  
ATOM   2710  CG2 THR A 326       8.806 -39.360  -1.937  1.00 34.77           C  
ATOM   2711  OG1 THR A 326       9.146 -41.147  -0.359  1.00 34.77           O  
ATOM   2712  N   LEU A 327      12.703 -39.720  -2.735  1.00 34.48           N  
ATOM   2713  CA  LEU A 327      13.647 -38.837  -3.410  1.00 34.48           C  
ATOM   2714  C   LEU A 327      14.190 -39.488  -4.678  1.00 34.48           C  
ATOM   2715  CB  LEU A 327      14.803 -38.472  -2.475  1.00 34.48           C  
ATOM   2716  O   LEU A 327      14.296 -38.836  -5.719  1.00 34.48           O  
ATOM   2717  CG  LEU A 327      15.465 -37.114  -2.713  1.00 34.48           C  
ATOM   2718  CD1 LEU A 327      14.720 -36.021  -1.955  1.00 34.48           C  
ATOM   2719  CD2 LEU A 327      16.932 -37.155  -2.298  1.00 34.48           C  
ATOM   2720  N   LYS A 328      14.417 -40.833  -4.514  1.00 37.08           N  
ATOM   2721  CA  LYS A 328      14.932 -41.536  -5.685  1.00 37.08           C  
ATOM   2722  C   LYS A 328      13.841 -41.725  -6.736  1.00 37.08           C  
ATOM   2723  CB  LYS A 328      15.514 -42.892  -5.285  1.00 37.08           C  
ATOM   2724  O   LYS A 328      14.105 -41.629  -7.936  1.00 37.08           O  
ATOM   2725  CG  LYS A 328      17.024 -42.884  -5.090  1.00 37.08           C  
ATOM   2726  CD  LYS A 328      17.545 -44.263  -4.705  1.00 37.08           C  
ATOM   2727  CE  LYS A 328      19.038 -44.234  -4.406  1.00 37.08           C  
ATOM   2728  NZ  LYS A 328      19.555 -45.586  -4.040  1.00 37.08           N  
ATOM   2729  N   SER A 329      12.602 -41.911  -6.223  1.00 33.84           N  
ATOM   2730  CA  SER A 329      11.474 -42.037  -7.140  1.00 33.84           C  
ATOM   2731  C   SER A 329      11.179 -40.714  -7.838  1.00 33.84           C  
ATOM   2732  CB  SER A 329      10.229 -42.520  -6.396  1.00 33.84           C  
ATOM   2733  O   SER A 329      10.821 -40.694  -9.018  1.00 33.84           O  
ATOM   2734  OG  SER A 329       9.841 -41.584  -5.405  1.00 33.84           O  
ATOM   2735  N   ILE A 330      11.485 -39.552  -7.295  1.00 32.27           N  
ATOM   2736  CA  ILE A 330      11.206 -38.238  -7.862  1.00 32.27           C  
ATOM   2737  C   ILE A 330      12.295 -37.867  -8.866  1.00 32.27           C  
ATOM   2738  CB  ILE A 330      11.102 -37.158  -6.762  1.00 32.27           C  
ATOM   2739  O   ILE A 330      12.008 -37.297  -9.922  1.00 32.27           O  
ATOM   2740  CG1 ILE A 330       9.886 -37.423  -5.867  1.00 32.27           C  
ATOM   2741  CG2 ILE A 330      11.031 -35.760  -7.382  1.00 32.27           C  
ATOM   2742  CD1 ILE A 330       9.822 -36.536  -4.631  1.00 32.27           C  
ATOM   2743  N   GLN A 331      13.514 -38.348  -8.745  1.00 32.82           N  
ATOM   2744  CA  GLN A 331      14.635 -38.095  -9.644  1.00 32.82           C  
ATOM   2745  C   GLN A 331      14.542 -38.962 -10.896  1.00 32.82           C  
ATOM   2746  CB  GLN A 331      15.964 -38.345  -8.930  1.00 32.82           C  
ATOM   2747  O   GLN A 331      14.912 -38.526 -11.988  1.00 32.82           O  
ATOM   2748  CG  GLN A 331      16.400 -37.201  -8.023  1.00 32.82           C  
ATOM   2749  CD  GLN A 331      17.702 -37.488  -7.301  1.00 32.82           C  
ATOM   2750  NE2 GLN A 331      18.407 -36.433  -6.908  1.00 32.82           N  
ATOM   2751  OE1 GLN A 331      18.072 -38.649  -7.097  1.00 32.82           O  
ATOM   2752  N   GLU A 332      13.837 -40.094 -10.800  1.00 35.01           N  
ATOM   2753  CA  GLU A 332      13.803 -40.961 -11.974  1.00 35.01           C  
ATOM   2754  C   GLU A 332      12.656 -40.582 -12.906  1.00 35.01           C  
ATOM   2755  CB  GLU A 332      13.678 -42.429 -11.555  1.00 35.01           C  
ATOM   2756  O   GLU A 332      12.763 -40.737 -14.125  1.00 35.01           O  
ATOM   2757  CG  GLU A 332      14.989 -43.053 -11.102  1.00 35.01           C  
ATOM   2758  CD  GLU A 332      14.848 -44.507 -10.682  1.00 35.01           C  
ATOM   2759  OE1 GLU A 332      15.871 -45.141 -10.334  1.00 35.01           O  
ATOM   2760  OE2 GLU A 332      13.706 -45.017 -10.701  1.00 35.01           O  
ATOM   2761  N   HIS A 333      11.715 -39.770 -12.487  1.00 33.22           N  
ATOM   2762  CA  HIS A 333      10.607 -39.626 -13.425  1.00 33.22           C  
ATOM   2763  C   HIS A 333      10.392 -38.164 -13.803  1.00 33.22           C  
ATOM   2764  CB  HIS A 333       9.324 -40.209 -12.831  1.00 33.22           C  
ATOM   2765  O   HIS A 333       9.651 -37.864 -14.742  1.00 33.22           O  
ATOM   2766  CG  HIS A 333       9.265 -41.703 -12.880  1.00 33.22           C  
ATOM   2767  CD2 HIS A 333       9.035 -42.616 -11.907  1.00 33.22           C  
ATOM   2768  ND1 HIS A 333       9.459 -42.417 -14.042  1.00 33.22           N  
ATOM   2769  CE1 HIS A 333       9.351 -43.709 -13.781  1.00 33.22           C  
ATOM   2770  NE2 HIS A 333       9.094 -43.856 -12.492  1.00 33.22           N  
ATOM   2771  N   ASP A 334      11.503 -37.287 -13.817  1.00 31.87           N  
ATOM   2772  CA  ASP A 334      11.201 -36.024 -14.482  1.00 31.87           C  
ATOM   2773  C   ASP A 334      12.212 -34.946 -14.099  1.00 31.87           C  
ATOM   2774  CB  ASP A 334       9.783 -35.562 -14.139  1.00 31.87           C  
ATOM   2775  O   ASP A 334      12.262 -34.518 -12.944  1.00 31.87           O  
ATOM   2776  CG  ASP A 334       9.183 -34.653 -15.198  1.00 31.87           C  
ATOM   2777  OD1 ASP A 334       9.923 -34.183 -16.089  1.00 31.87           O  
ATOM   2778  OD2 ASP A 334       7.960 -34.403 -15.139  1.00 31.87           O  
ATOM   2779  N   ASP A 335      13.292 -34.740 -14.853  1.00 31.43           N  
ATOM   2780  CA  ASP A 335      14.459 -33.865 -14.842  1.00 31.43           C  
ATOM   2781  C   ASP A 335      14.045 -32.396 -14.908  1.00 31.43           C  
ATOM   2782  CB  ASP A 335      15.394 -34.201 -16.006  1.00 31.43           C  
ATOM   2783  O   ASP A 335      14.847 -31.506 -14.616  1.00 31.43           O  
ATOM   2784  CG  ASP A 335      16.159 -35.495 -15.797  1.00 31.43           C  
ATOM   2785  OD1 ASP A 335      16.147 -36.036 -14.670  1.00 31.43           O  
ATOM   2786  OD2 ASP A 335      16.783 -35.977 -16.767  1.00 31.43           O  
ATOM   2787  N   THR A 336      12.710 -32.084 -14.929  1.00 29.66           N  
ATOM   2788  CA  THR A 336      12.383 -30.669 -15.069  1.00 29.66           C  
ATOM   2789  C   THR A 336      11.789 -30.121 -13.774  1.00 29.66           C  
ATOM   2790  CB  THR A 336      11.398 -30.435 -16.229  1.00 29.66           C  
ATOM   2791  O   THR A 336      11.792 -28.909 -13.548  1.00 29.66           O  
ATOM   2792  CG2 THR A 336      12.129 -30.370 -17.566  1.00 29.66           C  
ATOM   2793  OG1 THR A 336      10.449 -31.508 -16.266  1.00 29.66           O  
ATOM   2794  N   LEU A 337      11.787 -30.934 -12.638  1.00 24.96           N  
ATOM   2795  CA  LEU A 337      11.036 -30.292 -11.565  1.00 24.96           C  
ATOM   2796  C   LEU A 337      11.860 -30.233 -10.283  1.00 24.96           C  
ATOM   2797  CB  LEU A 337       9.724 -31.038 -11.308  1.00 24.96           C  
ATOM   2798  O   LEU A 337      11.676 -29.332  -9.462  1.00 24.96           O  
ATOM   2799  CG  LEU A 337       8.436 -30.249 -11.549  1.00 24.96           C  
ATOM   2800  CD1 LEU A 337       7.620 -30.895 -12.664  1.00 24.96           C  
ATOM   2801  CD2 LEU A 337       7.618 -30.155 -10.266  1.00 24.96           C  
ATOM   2802  N   PHE A 338      13.237 -29.845 -10.258  1.00 22.18           N  
ATOM   2803  CA  PHE A 338      13.451 -29.576  -8.842  1.00 22.18           C  
ATOM   2804  C   PHE A 338      14.820 -28.946  -8.611  1.00 22.18           C  
ATOM   2805  CB  PHE A 338      13.321 -30.863  -8.022  1.00 22.18           C  
ATOM   2806  O   PHE A 338      15.849 -29.594  -8.816  1.00 22.18           O  
ATOM   2807  CG  PHE A 338      11.901 -31.216  -7.667  1.00 22.18           C  
ATOM   2808  CD1 PHE A 338      11.273 -30.620  -6.581  1.00 22.18           C  
ATOM   2809  CD2 PHE A 338      11.195 -32.144  -8.421  1.00 22.18           C  
ATOM   2810  CE1 PHE A 338       9.960 -30.944  -6.250  1.00 22.18           C  
ATOM   2811  CE2 PHE A 338       9.882 -32.473  -8.096  1.00 22.18           C  
ATOM   2812  CZ  PHE A 338       9.266 -31.873  -7.010  1.00 22.18           C  
ATOM   2813  N   LYS A 339      15.216 -27.895  -9.212  1.00 23.72           N  
ATOM   2814  CA  LYS A 339      16.374 -27.285  -8.565  1.00 23.72           C  
ATOM   2815  C   LYS A 339      15.975 -26.586  -7.269  1.00 23.72           C  
ATOM   2816  CB  LYS A 339      17.054 -26.291  -9.508  1.00 23.72           C  
ATOM   2817  O   LYS A 339      14.991 -25.845  -7.234  1.00 23.72           O  
ATOM   2818  CG  LYS A 339      18.008 -26.935 -10.503  1.00 23.72           C  
ATOM   2819  CD  LYS A 339      18.655 -25.896 -11.410  1.00 23.72           C  
ATOM   2820  CE  LYS A 339      19.562 -26.544 -12.447  1.00 23.72           C  
ATOM   2821  NZ  LYS A 339      20.186 -25.531 -13.349  1.00 23.72           N  
ATOM   2822  N   PHE A 340      15.747 -27.314  -6.228  1.00 22.90           N  
ATOM   2823  CA  PHE A 340      15.662 -26.780  -4.874  1.00 22.90           C  
ATOM   2824  C   PHE A 340      16.547 -25.548  -4.722  1.00 22.90           C  
ATOM   2825  CB  PHE A 340      16.064 -27.844  -3.848  1.00 22.90           C  
ATOM   2826  O   PHE A 340      17.731 -25.581  -5.064  1.00 22.90           O  
ATOM   2827  CG  PHE A 340      15.058 -28.953  -3.699  1.00 22.90           C  
ATOM   2828  CD1 PHE A 340      13.927 -28.783  -2.909  1.00 22.90           C  
ATOM   2829  CD2 PHE A 340      15.243 -30.166  -4.348  1.00 22.90           C  
ATOM   2830  CE1 PHE A 340      12.994 -29.809  -2.769  1.00 22.90           C  
ATOM   2831  CE2 PHE A 340      14.316 -31.195  -4.214  1.00 22.90           C  
ATOM   2832  CZ  PHE A 340      13.192 -31.015  -3.423  1.00 22.90           C  
ATOM   2833  N   TYR A 341      16.107 -24.399  -5.071  1.00 22.81           N  
ATOM   2834  CA  TYR A 341      16.774 -23.117  -4.873  1.00 22.81           C  
ATOM   2835  C   TYR A 341      16.801 -22.739  -3.397  1.00 22.81           C  
ATOM   2836  CB  TYR A 341      16.078 -22.018  -5.681  1.00 22.81           C  
ATOM   2837  O   TYR A 341      15.783 -22.831  -2.707  1.00 22.81           O  
ATOM   2838  CG  TYR A 341      16.509 -21.961  -7.126  1.00 22.81           C  
ATOM   2839  CD1 TYR A 341      17.619 -21.215  -7.513  1.00 22.81           C  
ATOM   2840  CD2 TYR A 341      15.807 -22.653  -8.107  1.00 22.81           C  
ATOM   2841  CE1 TYR A 341      18.019 -21.158  -8.844  1.00 22.81           C  
ATOM   2842  CE2 TYR A 341      16.198 -22.604  -9.441  1.00 22.81           C  
ATOM   2843  OH  TYR A 341      17.695 -21.803 -11.119  1.00 22.81           O  
ATOM   2844  CZ  TYR A 341      17.304 -21.855  -9.799  1.00 22.81           C  
ATOM   2845  N   VAL A 342      17.849 -23.101  -2.696  1.00 24.57           N  
ATOM   2846  CA  VAL A 342      18.158 -22.569  -1.373  1.00 24.57           C  
ATOM   2847  C   VAL A 342      18.568 -21.102  -1.489  1.00 24.57           C  
ATOM   2848  CB  VAL A 342      19.276 -23.381  -0.681  1.00 24.57           C  
ATOM   2849  O   VAL A 342      19.439 -20.756  -2.290  1.00 24.57           O  
ATOM   2850  CG1 VAL A 342      19.539 -22.848   0.726  1.00 24.57           C  
ATOM   2851  CG2 VAL A 342      18.906 -24.863  -0.634  1.00 24.57           C  
ATOM   2852  N   ASN A 343      17.693 -20.113  -1.379  1.00 27.91           N  
ATOM   2853  CA  ASN A 343      18.095 -18.724  -1.188  1.00 27.91           C  
ATOM   2854  C   ASN A 343      19.129 -18.588  -0.073  1.00 27.91           C  
ATOM   2855  CB  ASN A 343      16.876 -17.848  -0.890  1.00 27.91           C  
ATOM   2856  O   ASN A 343      18.852 -18.922   1.080  1.00 27.91           O  
ATOM   2857  CG  ASN A 343      17.178 -16.367  -1.009  1.00 27.91           C  
ATOM   2858  ND2 ASN A 343      16.205 -15.600  -1.487  1.00 27.91           N  
ATOM   2859  OD1 ASN A 343      18.277 -15.917  -0.674  1.00 27.91           O  
ATOM   2860  N   PRO A 344      20.451 -18.350  -0.343  1.00 25.13           N  
ATOM   2861  CA  PRO A 344      21.514 -18.222   0.656  1.00 25.13           C  
ATOM   2862  C   PRO A 344      21.319 -17.017   1.574  1.00 25.13           C  
ATOM   2863  CB  PRO A 344      22.778 -18.062  -0.192  1.00 25.13           C  
ATOM   2864  O   PRO A 344      21.908 -16.959   2.657  1.00 25.13           O  
ATOM   2865  CG  PRO A 344      22.282 -17.922  -1.595  1.00 25.13           C  
ATOM   2866  CD  PRO A 344      20.800 -18.163  -1.603  1.00 25.13           C  
ATOM   2867  N   LEU A 345      20.258 -16.177   1.403  1.00 27.82           N  
ATOM   2868  CA  LEU A 345      20.221 -15.043   2.319  1.00 27.82           C  
ATOM   2869  C   LEU A 345      19.185 -15.264   3.417  1.00 27.82           C  
ATOM   2870  CB  LEU A 345      19.910 -13.750   1.561  1.00 27.82           C  
ATOM   2871  O   LEU A 345      19.379 -14.831   4.555  1.00 27.82           O  
ATOM   2872  CG  LEU A 345      21.041 -13.177   0.705  1.00 27.82           C  
ATOM   2873  CD1 LEU A 345      20.488 -12.170  -0.298  1.00 27.82           C  
ATOM   2874  CD2 LEU A 345      22.105 -12.533   1.587  1.00 27.82           C  
ATOM   2875  N   THR A 346      18.273 -16.339   3.183  1.00 31.98           N  
ATOM   2876  CA  THR A 346      17.370 -16.395   4.328  1.00 31.98           C  
ATOM   2877  C   THR A 346      17.171 -17.836   4.789  1.00 31.98           C  
ATOM   2878  CB  THR A 346      16.005 -15.766   3.994  1.00 31.98           C  
ATOM   2879  O   THR A 346      16.555 -18.081   5.829  1.00 31.98           O  
ATOM   2880  CG2 THR A 346      16.153 -14.293   3.630  1.00 31.98           C  
ATOM   2881  OG1 THR A 346      15.422 -16.464   2.887  1.00 31.98           O  
ATOM   2882  N   ASN A 347      18.099 -18.799   4.403  1.00 28.59           N  
ATOM   2883  CA  ASN A 347      18.037 -20.196   4.819  1.00 28.59           C  
ATOM   2884  C   ASN A 347      16.597 -20.653   5.038  1.00 28.59           C  
ATOM   2885  CB  ASN A 347      18.862 -20.416   6.089  1.00 28.59           C  
ATOM   2886  O   ASN A 347      16.353 -21.632   5.744  1.00 28.59           O  
ATOM   2887  CG  ASN A 347      19.912 -21.497   5.923  1.00 28.59           C  
ATOM   2888  ND2 ASN A 347      20.646 -21.779   6.993  1.00 28.59           N  
ATOM   2889  OD1 ASN A 347      20.063 -22.072   4.842  1.00 28.59           O  
ATOM   2890  N   LEU A 348      15.560 -20.053   4.434  1.00 25.57           N  
ATOM   2891  CA  LEU A 348      14.151 -20.403   4.579  1.00 25.57           C  
ATOM   2892  C   LEU A 348      13.670 -21.225   3.388  1.00 25.57           C  
ATOM   2893  CB  LEU A 348      13.297 -19.141   4.722  1.00 25.57           C  
ATOM   2894  O   LEU A 348      13.963 -20.890   2.238  1.00 25.57           O  
ATOM   2895  CG  LEU A 348      13.257 -18.503   6.112  1.00 25.57           C  
ATOM   2896  CD1 LEU A 348      12.933 -17.016   6.003  1.00 25.57           C  
ATOM   2897  CD2 LEU A 348      12.241 -19.214   6.999  1.00 25.57           C  
ATOM   2898  N   GLU A 349      13.526 -22.597   3.441  1.00 29.81           N  
ATOM   2899  CA  GLU A 349      12.905 -23.542   2.517  1.00 29.81           C  
ATOM   2900  C   GLU A 349      11.460 -23.153   2.219  1.00 29.81           C  
ATOM   2901  CB  GLU A 349      12.962 -24.963   3.083  1.00 29.81           C  
ATOM   2902  O   GLU A 349      10.627 -23.098   3.126  1.00 29.81           O  
ATOM   2903  CG  GLU A 349      14.341 -25.603   3.002  1.00 29.81           C  
ATOM   2904  CD  GLU A 349      14.353 -27.059   3.439  1.00 29.81           C  
ATOM   2905  OE1 GLU A 349      15.404 -27.726   3.300  1.00 29.81           O  
ATOM   2906  OE2 GLU A 349      13.303 -27.538   3.923  1.00 29.81           O  
ATOM   2907  N   HIS A 350      11.057 -21.969   1.720  1.00 24.06           N  
ATOM   2908  CA  HIS A 350       9.693 -21.717   1.271  1.00 24.06           C  
ATOM   2909  C   HIS A 350       9.276 -22.709   0.190  1.00 24.06           C  
ATOM   2910  CB  HIS A 350       9.557 -20.285   0.749  1.00 24.06           C  
ATOM   2911  O   HIS A 350       9.819 -22.692  -0.917  1.00 24.06           O  
ATOM   2912  CG  HIS A 350       9.444 -19.260   1.833  1.00 24.06           C  
ATOM   2913  CD2 HIS A 350       9.844 -19.286   3.126  1.00 24.06           C  
ATOM   2914  ND1 HIS A 350       8.854 -18.031   1.635  1.00 24.06           N  
ATOM   2915  CE1 HIS A 350       8.897 -17.342   2.763  1.00 24.06           C  
ATOM   2916  NE2 HIS A 350       9.492 -18.081   3.684  1.00 24.06           N  
ATOM   2917  N   GLU A 351       9.383 -24.033   0.352  1.00 24.96           N  
ATOM   2918  CA  GLU A 351       8.995 -25.223  -0.400  1.00 24.96           C  
ATOM   2919  C   GLU A 351       7.490 -25.461  -0.317  1.00 24.96           C  
ATOM   2920  CB  GLU A 351       9.750 -26.452   0.111  1.00 24.96           C  
ATOM   2921  O   GLU A 351       6.897 -25.352   0.758  1.00 24.96           O  
ATOM   2922  CG  GLU A 351      11.019 -26.762  -0.669  1.00 24.96           C  
ATOM   2923  CD  GLU A 351      11.700 -28.047  -0.223  1.00 24.96           C  
ATOM   2924  OE1 GLU A 351      12.709 -28.447  -0.845  1.00 24.96           O  
ATOM   2925  OE2 GLU A 351      11.218 -28.658   0.757  1.00 24.96           O  
ATOM   2926  N   TYR A 352       6.507 -24.789  -1.091  1.00 22.69           N  
ATOM   2927  CA  TYR A 352       5.367 -25.493  -1.666  1.00 22.69           C  
ATOM   2928  C   TYR A 352       4.156 -24.574  -1.774  1.00 22.69           C  
ATOM   2929  CB  TYR A 352       5.015 -26.723  -0.824  1.00 22.69           C  
ATOM   2930  O   TYR A 352       3.275 -24.793  -2.610  1.00 22.69           O  
ATOM   2931  CG  TYR A 352       4.435 -27.863  -1.626  1.00 22.69           C  
ATOM   2932  CD1 TYR A 352       3.058 -28.062  -1.696  1.00 22.69           C  
ATOM   2933  CD2 TYR A 352       5.262 -28.743  -2.315  1.00 22.69           C  
ATOM   2934  CE1 TYR A 352       2.519 -29.112  -2.432  1.00 22.69           C  
ATOM   2935  CE2 TYR A 352       4.735 -29.796  -3.055  1.00 22.69           C  
ATOM   2936  OH  TYR A 352       2.836 -31.013  -3.838  1.00 22.69           O  
ATOM   2937  CZ  TYR A 352       3.364 -29.972  -3.108  1.00 22.69           C  
ATOM   2938  N   VAL A 353       4.328 -23.222  -1.513  1.00 24.23           N  
ATOM   2939  CA  VAL A 353       3.099 -22.456  -1.693  1.00 24.23           C  
ATOM   2940  C   VAL A 353       3.239 -21.529  -2.898  1.00 24.23           C  
ATOM   2941  CB  VAL A 353       2.751 -21.637  -0.429  1.00 24.23           C  
ATOM   2942  O   VAL A 353       2.276 -21.312  -3.638  1.00 24.23           O  
ATOM   2943  CG1 VAL A 353       1.519 -20.768  -0.671  1.00 24.23           C  
ATOM   2944  CG2 VAL A 353       2.528 -22.566   0.763  1.00 24.23           C  
ATOM   2945  N   GLY A 354       4.407 -21.533  -3.522  1.00 23.46           N  
ATOM   2946  CA  GLY A 354       4.506 -20.657  -4.678  1.00 23.46           C  
ATOM   2947  C   GLY A 354       4.384 -21.394  -5.998  1.00 23.46           C  
ATOM   2948  O   GLY A 354       3.827 -20.865  -6.962  1.00 23.46           O  
ATOM   2949  N   LEU A 355       4.537 -22.704  -5.955  1.00 25.57           N  
ATOM   2950  CA  LEU A 355       4.398 -23.398  -7.231  1.00 25.57           C  
ATOM   2951  C   LEU A 355       2.939 -23.752  -7.500  1.00 25.57           C  
ATOM   2952  CB  LEU A 355       5.254 -24.667  -7.247  1.00 25.57           C  
ATOM   2953  O   LEU A 355       2.480 -23.684  -8.643  1.00 25.57           O  
ATOM   2954  CG  LEU A 355       6.695 -24.506  -7.735  1.00 25.57           C  
ATOM   2955  CD1 LEU A 355       7.565 -25.638  -7.200  1.00 25.57           C  
ATOM   2956  CD2 LEU A 355       6.742 -24.464  -9.259  1.00 25.57           C  
ATOM   2957  N   GLN A 356       2.025 -23.859  -6.488  1.00 27.29           N  
ATOM   2958  CA  GLN A 356       0.615 -24.080  -6.794  1.00 27.29           C  
ATOM   2959  C   GLN A 356      -0.065 -22.782  -7.219  1.00 27.29           C  
ATOM   2960  CB  GLN A 356      -0.108 -24.681  -5.588  1.00 27.29           C  
ATOM   2961  O   GLN A 356      -0.940 -22.790  -8.087  1.00 27.29           O  
ATOM   2962  CG  GLN A 356       0.029 -26.194  -5.480  1.00 27.29           C  
ATOM   2963  CD  GLN A 356      -1.149 -26.841  -4.777  1.00 27.29           C  
ATOM   2964  NE2 GLN A 356      -1.362 -28.127  -5.038  1.00 27.29           N  
ATOM   2965  OE1 GLN A 356      -1.862 -26.192  -4.005  1.00 27.29           O  
ATOM   2966  N   ASN A 357       0.560 -21.620  -6.765  1.00 29.84           N  
ATOM   2967  CA  ASN A 357      -0.044 -20.373  -7.223  1.00 29.84           C  
ATOM   2968  C   ASN A 357       0.375 -20.040  -8.652  1.00 29.84           C  
ATOM   2969  CB  ASN A 357       0.319 -19.222  -6.282  1.00 29.84           C  
ATOM   2970  O   ASN A 357      -0.428 -19.530  -9.436  1.00 29.84           O  
ATOM   2971  CG  ASN A 357      -0.506 -19.226  -5.010  1.00 29.84           C  
ATOM   2972  ND2 ASN A 357      -0.012 -18.549  -3.981  1.00 29.84           N  
ATOM   2973  OD1 ASN A 357      -1.579 -19.833  -4.953  1.00 29.84           O  
ATOM   2974  N   ILE A 358       1.531 -20.599  -9.015  1.00 29.57           N  
ATOM   2975  CA  ILE A 358       2.027 -20.387 -10.370  1.00 29.57           C  
ATOM   2976  C   ILE A 358       1.294 -21.312 -11.339  1.00 29.57           C  
ATOM   2977  CB  ILE A 358       3.552 -20.622 -10.457  1.00 29.57           C  
ATOM   2978  O   ILE A 358       0.899 -20.892 -12.429  1.00 29.57           O  
ATOM   2979  CG1 ILE A 358       4.304 -19.547  -9.663  1.00 29.57           C  
ATOM   2980  CG2 ILE A 358       4.013 -20.647 -11.917  1.00 29.57           C  
ATOM   2981  CD1 ILE A 358       5.800 -19.799  -9.542  1.00 29.57           C  
ATOM   2982  N   LEU A 359       0.885 -22.496 -10.850  1.00 30.30           N  
ATOM   2983  CA  LEU A 359       0.115 -23.374 -11.724  1.00 30.30           C  
ATOM   2984  C   LEU A 359      -1.345 -22.938 -11.785  1.00 30.30           C  
ATOM   2985  CB  LEU A 359       0.207 -24.824 -11.243  1.00 30.30           C  
ATOM   2986  O   LEU A 359      -1.977 -23.015 -12.840  1.00 30.30           O  
ATOM   2987  CG  LEU A 359       1.534 -25.541 -11.499  1.00 30.30           C  
ATOM   2988  CD1 LEU A 359       1.589 -26.849 -10.717  1.00 30.30           C  
ATOM   2989  CD2 LEU A 359       1.725 -25.795 -12.991  1.00 30.30           C  
ATOM   2990  N   ARG A 360      -1.855 -22.285 -10.714  1.00 28.02           N  
ATOM   2991  CA  ARG A 360      -3.236 -21.813 -10.719  1.00 28.02           C  
ATOM   2992  C   ARG A 360      -3.376 -20.539 -11.545  1.00 28.02           C  
ATOM   2993  CB  ARG A 360      -3.727 -21.569  -9.290  1.00 28.02           C  
ATOM   2994  O   ARG A 360      -4.362 -20.364 -12.264  1.00 28.02           O  
ATOM   2995  CG  ARG A 360      -5.008 -22.311  -8.943  1.00 28.02           C  
ATOM   2996  CD  ARG A 360      -5.509 -21.951  -7.552  1.00 28.02           C  
ATOM   2997  NE  ARG A 360      -6.708 -22.706  -7.199  1.00 28.02           N  
ATOM   2998  NH1 ARG A 360      -5.916 -23.400  -5.142  1.00 28.02           N  
ATOM   2999  NH2 ARG A 360      -8.006 -24.030  -5.843  1.00 28.02           N  
ATOM   3000  CZ  ARG A 360      -6.874 -23.377  -6.062  1.00 28.02           C  
ATOM   3001  N   LEU A 361      -2.313 -19.798 -11.707  1.00 27.83           N  
ATOM   3002  CA  LEU A 361      -2.425 -18.536 -12.430  1.00 27.83           C  
ATOM   3003  C   LEU A 361      -2.150 -18.735 -13.917  1.00 27.83           C  
ATOM   3004  CB  LEU A 361      -1.457 -17.500 -11.854  1.00 27.83           C  
ATOM   3005  O   LEU A 361      -2.572 -17.924 -14.745  1.00 27.83           O  
ATOM   3006  CG  LEU A 361      -1.844 -16.885 -10.508  1.00 27.83           C  
ATOM   3007  CD1 LEU A 361      -0.674 -16.095  -9.930  1.00 27.83           C  
ATOM   3008  CD2 LEU A 361      -3.073 -15.996 -10.659  1.00 27.83           C  
ATOM   3009  N   GLN A 362      -1.550 -19.849 -14.295  1.00 30.41           N  
ATOM   3010  CA  GLN A 362      -1.412 -20.233 -15.696  1.00 30.41           C  
ATOM   3011  C   GLN A 362      -2.733 -20.749 -16.259  1.00 30.41           C  
ATOM   3012  CB  GLN A 362      -0.323 -21.294 -15.858  1.00 30.41           C  
ATOM   3013  O   GLN A 362      -3.038 -20.540 -17.435  1.00 30.41           O  
ATOM   3014  CG  GLN A 362       1.091 -20.729 -15.856  1.00 30.41           C  
ATOM   3015  CD  GLN A 362       2.144 -21.780 -16.155  1.00 30.41           C  
ATOM   3016  NE2 GLN A 362       3.255 -21.356 -16.747  1.00 30.41           N  
ATOM   3017  OE1 GLN A 362       1.961 -22.964 -15.854  1.00 30.41           O  
ATOM   3018  N   LYS A 363      -3.616 -21.076 -15.388  1.00 31.69           N  
ATOM   3019  CA  LYS A 363      -4.863 -21.542 -15.988  1.00 31.69           C  
ATOM   3020  C   LYS A 363      -5.866 -20.400 -16.130  1.00 31.69           C  
ATOM   3021  CB  LYS A 363      -5.470 -22.672 -15.156  1.00 31.69           C  
ATOM   3022  O   LYS A 363      -6.674 -20.389 -17.061  1.00 31.69           O  
ATOM   3023  CG  LYS A 363      -4.955 -24.056 -15.523  1.00 31.69           C  
ATOM   3024  CD  LYS A 363      -5.665 -25.145 -14.729  1.00 31.69           C  
ATOM   3025  CE  LYS A 363      -5.096 -26.524 -15.036  1.00 31.69           C  
ATOM   3026  NZ  LYS A 363      -5.799 -27.597 -14.271  1.00 31.69           N  
ATOM   3027  N   LYS A 364      -5.539 -19.178 -15.604  1.00 29.44           N  
ATOM   3028  CA  LYS A 364      -6.686 -18.282 -15.717  1.00 29.44           C  
ATOM   3029  C   LYS A 364      -6.278 -16.939 -16.317  1.00 29.44           C  
ATOM   3030  CB  LYS A 364      -7.337 -18.068 -14.349  1.00 29.44           C  
ATOM   3031  O   LYS A 364      -7.102 -16.245 -16.917  1.00 29.44           O  
ATOM   3032  CG  LYS A 364      -8.403 -19.098 -14.004  1.00 29.44           C  
ATOM   3033  CD  LYS A 364      -9.151 -18.722 -12.731  1.00 29.44           C  
ATOM   3034  CE  LYS A 364     -10.223 -19.748 -12.388  1.00 29.44           C  
ATOM   3035  NZ  LYS A 364     -10.975 -19.372 -11.154  1.00 29.44           N  
ATOM   3036  N   SER A 365      -5.257 -16.716 -17.194  1.00 28.82           N  
ATOM   3037  CA  SER A 365      -5.318 -15.362 -17.734  1.00 28.82           C  
ATOM   3038  C   SER A 365      -4.456 -15.227 -18.985  1.00 28.82           C  
ATOM   3039  CB  SER A 365      -4.870 -14.345 -16.684  1.00 28.82           C  
ATOM   3040  O   SER A 365      -3.353 -15.775 -19.047  1.00 28.82           O  
ATOM   3041  OG  SER A 365      -3.500 -14.519 -16.367  1.00 28.82           O  
ATOM   3042  N   ASN A 366      -4.916 -15.477 -20.175  1.00 28.19           N  
ATOM   3043  CA  ASN A 366      -4.661 -14.986 -21.525  1.00 28.19           C  
ATOM   3044  C   ASN A 366      -3.741 -13.768 -21.514  1.00 28.19           C  
ATOM   3045  CB  ASN A 366      -5.976 -14.651 -22.231  1.00 28.19           C  
ATOM   3046  O   ASN A 366      -4.158 -12.673 -21.134  1.00 28.19           O  
ATOM   3047  CG  ASN A 366      -6.291 -15.609 -23.363  1.00 28.19           C  
ATOM   3048  ND2 ASN A 366      -7.490 -15.493 -23.923  1.00 28.19           N  
ATOM   3049  OD1 ASN A 366      -5.465 -16.448 -23.731  1.00 28.19           O  
ATOM   3050  N   VAL A 367      -2.492 -13.828 -21.101  1.00 28.20           N  
ATOM   3051  CA  VAL A 367      -1.276 -13.075 -20.811  1.00 28.20           C  
ATOM   3052  C   VAL A 367      -0.998 -12.086 -21.941  1.00 28.20           C  
ATOM   3053  CB  VAL A 367      -0.063 -14.011 -20.612  1.00 28.20           C  
ATOM   3054  O   VAL A 367      -0.931 -12.473 -23.110  1.00 28.20           O  
ATOM   3055  CG1 VAL A 367       1.187 -13.208 -20.260  1.00 28.20           C  
ATOM   3056  CG2 VAL A 367      -0.361 -15.045 -19.528  1.00 28.20           C  
ATOM   3057  N   GLN A 368      -1.534 -10.881 -21.952  1.00 29.77           N  
ATOM   3058  CA  GLN A 368      -1.132  -9.770 -22.808  1.00 29.77           C  
ATOM   3059  C   GLN A 368       0.349  -9.445 -22.628  1.00 29.77           C  
ATOM   3060  CB  GLN A 368      -1.980  -8.532 -22.515  1.00 29.77           C  
ATOM   3061  O   GLN A 368       0.836  -9.348 -21.500  1.00 29.77           O  
ATOM   3062  CG  GLN A 368      -2.890  -8.124 -23.665  1.00 29.77           C  
ATOM   3063  CD  GLN A 368      -3.659  -6.847 -23.381  1.00 29.77           C  
ATOM   3064  NE2 GLN A 368      -4.313  -6.308 -24.405  1.00 29.77           N  
ATOM   3065  OE1 GLN A 368      -3.667  -6.350 -22.250  1.00 29.77           O  
ATOM   3066  N   GLU A 369       1.253  -9.657 -23.649  1.00 30.81           N  
ATOM   3067  CA  GLU A 369       2.673  -9.713 -23.981  1.00 30.81           C  
ATOM   3068  C   GLU A 369       3.221  -8.324 -24.299  1.00 30.81           C  
ATOM   3069  CB  GLU A 369       2.913 -10.656 -25.162  1.00 30.81           C  
ATOM   3070  O   GLU A 369       2.579  -7.545 -25.007  1.00 30.81           O  
ATOM   3071  CG  GLU A 369       2.841 -12.131 -24.795  1.00 30.81           C  
ATOM   3072  CD  GLU A 369       3.143 -13.056 -25.965  1.00 30.81           C  
ATOM   3073  OE1 GLU A 369       3.159 -14.293 -25.772  1.00 30.81           O  
ATOM   3074  OE2 GLU A 369       3.364 -12.539 -27.082  1.00 30.81           O  
ATOM   3075  N   LEU A 370       4.336  -7.705 -23.485  1.00 31.34           N  
ATOM   3076  CA  LEU A 370       4.990  -6.447 -23.830  1.00 31.34           C  
ATOM   3077  C   LEU A 370       6.330  -6.701 -24.513  1.00 31.34           C  
ATOM   3078  CB  LEU A 370       5.195  -5.588 -22.580  1.00 31.34           C  
ATOM   3079  O   LEU A 370       7.021  -7.670 -24.191  1.00 31.34           O  
ATOM   3080  CG  LEU A 370       3.950  -4.898 -22.020  1.00 31.34           C  
ATOM   3081  CD1 LEU A 370       4.117  -4.633 -20.527  1.00 31.34           C  
ATOM   3082  CD2 LEU A 370       3.675  -3.600 -22.771  1.00 31.34           C  
ATOM   3083  N   SER A 371       6.731  -5.836 -25.390  1.00 33.04           N  
ATOM   3084  CA  SER A 371       7.974  -5.888 -26.152  1.00 33.04           C  
ATOM   3085  C   SER A 371       9.135  -5.301 -25.356  1.00 33.04           C  
ATOM   3086  CB  SER A 371       7.823  -5.139 -27.477  1.00 33.04           C  
ATOM   3087  O   SER A 371       8.927  -4.494 -24.448  1.00 33.04           O  
ATOM   3088  OG  SER A 371       7.841  -3.738 -27.267  1.00 33.04           O  
ATOM   3089  N   LEU A 372      10.500  -5.802 -25.446  1.00 37.19           N  
ATOM   3090  CA  LEU A 372      11.775  -5.398 -24.863  1.00 37.19           C  
ATOM   3091  C   LEU A 372      12.062  -3.928 -25.152  1.00 37.19           C  
ATOM   3092  CB  LEU A 372      12.912  -6.268 -25.403  1.00 37.19           C  
ATOM   3093  O   LEU A 372      12.637  -3.227 -24.315  1.00 37.19           O  
ATOM   3094  CG  LEU A 372      14.116  -6.462 -24.479  1.00 37.19           C  
ATOM   3095  CD1 LEU A 372      13.785  -7.468 -23.382  1.00 37.19           C  
ATOM   3096  CD2 LEU A 372      15.335  -6.913 -25.276  1.00 37.19           C  
ATOM   3097  N   LYS A 373      11.579  -3.422 -26.250  1.00 39.02           N  
ATOM   3098  CA  LYS A 373      11.635  -1.993 -26.546  1.00 39.02           C  
ATOM   3099  C   LYS A 373      10.850  -1.186 -25.516  1.00 39.02           C  
ATOM   3100  CB  LYS A 373      11.096  -1.714 -27.950  1.00 39.02           C  
ATOM   3101  O   LYS A 373      11.315  -0.144 -25.050  1.00 39.02           O  
ATOM   3102  CG  LYS A 373      11.357  -0.299 -28.444  1.00 39.02           C  
ATOM   3103  CD  LYS A 373      10.819  -0.090 -29.853  1.00 39.02           C  
ATOM   3104  CE  LYS A 373      10.953   1.361 -30.295  1.00 39.02           C  
ATOM   3105  NZ  LYS A 373      10.429   1.570 -31.678  1.00 39.02           N  
ATOM   3106  N   GLN A 374       9.689  -1.818 -25.265  1.00 40.61           N  
ATOM   3107  CA  GLN A 374       8.852  -1.167 -24.262  1.00 40.61           C  
ATOM   3108  C   GLN A 374       9.531  -1.166 -22.896  1.00 40.61           C  
ATOM   3109  CB  GLN A 374       7.489  -1.856 -24.171  1.00 40.61           C  
ATOM   3110  O   GLN A 374       9.465  -0.175 -22.165  1.00 40.61           O  
ATOM   3111  CG  GLN A 374       6.599  -1.621 -25.384  1.00 40.61           C  
ATOM   3112  CD  GLN A 374       5.304  -2.409 -25.323  1.00 40.61           C  
ATOM   3113  NE2 GLN A 374       4.205  -1.774 -25.715  1.00 40.61           N  
ATOM   3114  OE1 GLN A 374       5.292  -3.580 -24.929  1.00 40.61           O  
ATOM   3115  N   VAL A 375      10.317  -2.260 -22.776  1.00 40.12           N  
ATOM   3116  CA  VAL A 375      10.993  -2.390 -21.489  1.00 40.12           C  
ATOM   3117  C   VAL A 375      12.155  -1.402 -21.414  1.00 40.12           C  
ATOM   3118  CB  VAL A 375      11.503  -3.831 -21.260  1.00 40.12           C  
ATOM   3119  O   VAL A 375      12.327  -0.712 -20.406  1.00 40.12           O  
ATOM   3120  CG1 VAL A 375      12.346  -3.909 -19.988  1.00 40.12           C  
ATOM   3121  CG2 VAL A 375      10.330  -4.806 -21.188  1.00 40.12           C  
ATOM   3122  N   LYS A 376      12.930  -1.331 -22.600  1.00 38.53           N  
ATOM   3123  CA  LYS A 376      14.095  -0.459 -22.721  1.00 38.53           C  
ATOM   3124  C   LYS A 376      13.693   1.011 -22.642  1.00 38.53           C  
ATOM   3125  CB  LYS A 376      14.834  -0.730 -24.033  1.00 38.53           C  
ATOM   3126  O   LYS A 376      14.335   1.798 -21.943  1.00 38.53           O  
ATOM   3127  CG  LYS A 376      16.006  -1.691 -23.896  1.00 38.53           C  
ATOM   3128  CD  LYS A 376      16.761  -1.843 -25.210  1.00 38.53           C  
ATOM   3129  CE  LYS A 376      17.937  -2.801 -25.073  1.00 38.53           C  
ATOM   3130  NZ  LYS A 376      18.686  -2.946 -26.357  1.00 38.53           N  
ATOM   3131  N   SER A 377      12.743   1.429 -23.428  1.00 41.01           N  
ATOM   3132  CA  SER A 377      12.201   2.784 -23.454  1.00 41.01           C  
ATOM   3133  C   SER A 377      11.699   3.205 -22.076  1.00 41.01           C  
ATOM   3134  CB  SER A 377      11.066   2.889 -24.473  1.00 41.01           C  
ATOM   3135  O   SER A 377      11.920   4.340 -21.649  1.00 41.01           O  
ATOM   3136  OG  SER A 377      10.560   4.212 -24.528  1.00 41.01           O  
ATOM   3137  N   PHE A 378      11.245   2.301 -21.408  1.00 42.32           N  
ATOM   3138  CA  PHE A 378      10.726   2.539 -20.066  1.00 42.32           C  
ATOM   3139  C   PHE A 378      11.863   2.784 -19.081  1.00 42.32           C  
ATOM   3140  CB  PHE A 378       9.874   1.353 -19.600  1.00 42.32           C  
ATOM   3141  O   PHE A 378      11.794   3.703 -18.263  1.00 42.32           O  
ATOM   3142  CG  PHE A 378       9.376   1.483 -18.186  1.00 42.32           C  
ATOM   3143  CD1 PHE A 378      10.036   0.851 -17.140  1.00 42.32           C  
ATOM   3144  CD2 PHE A 378       8.245   2.238 -17.903  1.00 42.32           C  
ATOM   3145  CE1 PHE A 378       9.577   0.969 -15.831  1.00 42.32           C  
ATOM   3146  CE2 PHE A 378       7.780   2.361 -16.597  1.00 42.32           C  
ATOM   3147  CZ  PHE A 378       8.447   1.725 -15.562  1.00 42.32           C  
ATOM   3148  N   PHE A 379      12.904   2.037 -19.280  1.00 41.49           N  
ATOM   3149  CA  PHE A 379      14.059   2.132 -18.396  1.00 41.49           C  
ATOM   3150  C   PHE A 379      14.733   3.493 -18.529  1.00 41.49           C  
ATOM   3151  CB  PHE A 379      15.065   1.017 -18.699  1.00 41.49           C  
ATOM   3152  O   PHE A 379      15.064   4.129 -17.526  1.00 41.49           O  
ATOM   3153  CG  PHE A 379      14.985  -0.147 -17.750  1.00 41.49           C  
ATOM   3154  CD1 PHE A 379      15.620  -0.100 -16.515  1.00 41.49           C  
ATOM   3155  CD2 PHE A 379      14.274  -1.290 -18.092  1.00 41.49           C  
ATOM   3156  CE1 PHE A 379      15.547  -1.177 -15.633  1.00 41.49           C  
ATOM   3157  CE2 PHE A 379      14.197  -2.370 -17.217  1.00 41.49           C  
ATOM   3158  CZ  PHE A 379      14.836  -2.312 -15.989  1.00 41.49           C  
ATOM   3159  N   VAL A 380      14.886   3.900 -19.791  1.00 41.99           N  
ATOM   3160  CA  VAL A 380      15.547   5.162 -20.108  1.00 41.99           C  
ATOM   3161  C   VAL A 380      14.722   6.328 -19.567  1.00 41.99           C  
ATOM   3162  CB  VAL A 380      15.763   5.323 -21.629  1.00 41.99           C  
ATOM   3163  O   VAL A 380      15.265   7.245 -18.946  1.00 41.99           O  
ATOM   3164  CG1 VAL A 380      16.235   6.737 -21.961  1.00 41.99           C  
ATOM   3165  CG2 VAL A 380      16.766   4.289 -22.137  1.00 41.99           C  
ATOM   3166  N   LYS A 381      13.437   6.212 -19.707  1.00 42.24           N  
ATOM   3167  CA  LYS A 381      12.546   7.262 -19.222  1.00 42.24           C  
ATOM   3168  C   LYS A 381      12.575   7.347 -17.698  1.00 42.24           C  
ATOM   3169  CB  LYS A 381      11.116   7.019 -19.706  1.00 42.24           C  
ATOM   3170  O   LYS A 381      12.540   8.441 -17.131  1.00 42.24           O  
ATOM   3171  CG  LYS A 381      10.836   7.558 -21.102  1.00 42.24           C  
ATOM   3172  CD  LYS A 381       9.378   7.359 -21.495  1.00 42.24           C  
ATOM   3173  CE  LYS A 381       9.125   7.775 -22.938  1.00 42.24           C  
ATOM   3174  NZ  LYS A 381       7.707   7.542 -23.342  1.00 42.24           N  
ATOM   3175  N   THR A 382      12.735   6.165 -17.096  1.00 38.51           N  
ATOM   3176  CA  THR A 382      12.728   6.040 -15.643  1.00 38.51           C  
ATOM   3177  C   THR A 382      13.982   6.668 -15.041  1.00 38.51           C  
ATOM   3178  CB  THR A 382      12.630   4.566 -15.209  1.00 38.51           C  
ATOM   3179  O   THR A 382      13.904   7.394 -14.048  1.00 38.51           O  
ATOM   3180  CG2 THR A 382      12.481   4.447 -13.696  1.00 38.51           C  
ATOM   3181  OG1 THR A 382      11.492   3.963 -15.839  1.00 38.51           O  
ATOM   3182  N   ILE A 383      15.096   6.473 -15.730  1.00 40.46           N  
ATOM   3183  CA  ILE A 383      16.373   6.981 -15.241  1.00 40.46           C  
ATOM   3184  C   ILE A 383      16.427   8.497 -15.416  1.00 40.46           C  
ATOM   3185  CB  ILE A 383      17.562   6.315 -15.970  1.00 40.46           C  
ATOM   3186  O   ILE A 383      16.859   9.217 -14.513  1.00 40.46           O  
ATOM   3187  CG1 ILE A 383      17.652   4.831 -15.598  1.00 40.46           C  
ATOM   3188  CG2 ILE A 383      18.870   7.042 -15.646  1.00 40.46           C  
ATOM   3189  CD1 ILE A 383      18.759   4.077 -16.323  1.00 40.46           C  
ATOM   3190  N   LYS A 384      15.867   9.009 -16.573  1.00 40.37           N  
ATOM   3191  CA  LYS A 384      15.847  10.439 -16.865  1.00 40.37           C  
ATOM   3192  C   LYS A 384      14.932  11.185 -15.898  1.00 40.37           C  
ATOM   3193  CB  LYS A 384      15.400  10.687 -18.306  1.00 40.37           C  
ATOM   3194  O   LYS A 384      15.279  12.264 -15.413  1.00 40.37           O  
ATOM   3195  CG  LYS A 384      16.527  10.611 -19.326  1.00 40.37           C  
ATOM   3196  CD  LYS A 384      16.038  10.954 -20.727  1.00 40.37           C  
ATOM   3197  CE  LYS A 384      17.145  10.799 -21.760  1.00 40.37           C  
ATOM   3198  NZ  LYS A 384      16.663  11.106 -23.140  1.00 40.37           N  
ATOM   3199  N   ALA A 385      13.780  10.632 -15.614  1.00 41.75           N  
ATOM   3200  CA  ALA A 385      12.810  11.236 -14.704  1.00 41.75           C  
ATOM   3201  C   ALA A 385      13.356  11.296 -13.281  1.00 41.75           C  
ATOM   3202  CB  ALA A 385      11.497  10.458 -14.735  1.00 41.75           C  
ATOM   3203  O   ALA A 385      13.143  12.280 -12.568  1.00 41.75           O  
ATOM   3204  N   HIS A 386      14.105  10.286 -12.887  1.00 38.94           N  
ATOM   3205  CA  HIS A 386      14.723  10.229 -11.566  1.00 38.94           C  
ATOM   3206  C   HIS A 386      15.794  11.304 -11.412  1.00 38.94           C  
ATOM   3207  CB  HIS A 386      15.327   8.846 -11.317  1.00 38.94           C  
ATOM   3208  O   HIS A 386      15.883  11.951 -10.366  1.00 38.94           O  
ATOM   3209  CG  HIS A 386      15.705   8.605  -9.890  1.00 38.94           C  
ATOM   3210  CD2 HIS A 386      16.918   8.495  -9.298  1.00 38.94           C  
ATOM   3211  ND1 HIS A 386      14.771   8.444  -8.890  1.00 38.94           N  
ATOM   3212  CE1 HIS A 386      15.395   8.246  -7.741  1.00 38.94           C  
ATOM   3213  NE2 HIS A 386      16.699   8.272  -7.961  1.00 38.94           N  
ATOM   3214  N   THR A 387      16.488  11.591 -12.490  1.00 36.70           N  
ATOM   3215  CA  THR A 387      17.566  12.570 -12.403  1.00 36.70           C  
ATOM   3216  C   THR A 387      17.013  13.991 -12.471  1.00 36.70           C  
ATOM   3217  CB  THR A 387      18.599  12.364 -13.527  1.00 36.70           C  
ATOM   3218  O   THR A 387      17.540  14.899 -11.825  1.00 36.70           O  
ATOM   3219  CG2 THR A 387      19.429  11.107 -13.287  1.00 36.70           C  
ATOM   3220  OG1 THR A 387      17.916  12.240 -14.780  1.00 36.70           O  
ATOM   3221  N   GLN A 388      15.869  14.245 -13.101  1.00 40.74           N  
ATOM   3222  CA  GLN A 388      15.263  15.569 -13.184  1.00 40.74           C  
ATOM   3223  C   GLN A 388      14.556  15.933 -11.881  1.00 40.74           C  
ATOM   3224  CB  GLN A 388      14.277  15.637 -14.352  1.00 40.74           C  
ATOM   3225  O   GLN A 388      14.607  17.084 -11.442  1.00 40.74           O  
ATOM   3226  CG  GLN A 388      14.942  15.845 -15.706  1.00 40.74           C  
ATOM   3227  CD  GLN A 388      13.955  15.805 -16.857  1.00 40.74           C  
ATOM   3228  NE2 GLN A 388      14.430  16.118 -18.058  1.00 40.74           N  
ATOM   3229  OE1 GLN A 388      12.774  15.494 -16.669  1.00 40.74           O  
ATOM   3230  N   GLN A 389      13.844  14.986 -11.190  1.00 38.10           N  
ATOM   3231  CA  GLN A 389      13.098  15.228  -9.959  1.00 38.10           C  
ATOM   3232  C   GLN A 389      14.040  15.479  -8.785  1.00 38.10           C  
ATOM   3233  CB  GLN A 389      12.176  14.048  -9.648  1.00 38.10           C  
ATOM   3234  O   GLN A 389      13.740  16.286  -7.903  1.00 38.10           O  
ATOM   3235  CG  GLN A 389      10.698  14.414  -9.622  1.00 38.10           C  
ATOM   3236  CD  GLN A 389       9.804  13.224  -9.328  1.00 38.10           C  
ATOM   3237  NE2 GLN A 389       8.513  13.482  -9.147  1.00 38.10           N  
ATOM   3238  OE1 GLN A 389      10.270  12.081  -9.264  1.00 38.10           O  
ATOM   3239  N   LYS A 390      15.221  15.003  -8.863  1.00 37.31           N  
ATOM   3240  CA  LYS A 390      16.119  15.181  -7.726  1.00 37.31           C  
ATOM   3241  C   LYS A 390      17.183  16.233  -8.025  1.00 37.31           C  
ATOM   3242  CB  LYS A 390      16.783  13.855  -7.353  1.00 37.31           C  
ATOM   3243  O   LYS A 390      18.070  16.477  -7.205  1.00 37.31           O  
ATOM   3244  CG  LYS A 390      15.831  12.834  -6.750  1.00 37.31           C  
ATOM   3245  CD  LYS A 390      16.428  12.173  -5.514  1.00 37.31           C  
ATOM   3246  CE  LYS A 390      15.458  11.184  -4.883  1.00 37.31           C  
ATOM   3247  NZ  LYS A 390      16.022  10.567  -3.646  1.00 37.31           N  
ATOM   3248  N   ASN A 391      16.936  17.136  -9.064  1.00 39.39           N  
ATOM   3249  CA  ASN A 391      17.921  18.147  -9.433  1.00 39.39           C  
ATOM   3250  C   ASN A 391      19.341  17.589  -9.387  1.00 39.39           C  
ATOM   3251  CB  ASN A 391      17.803  19.370  -8.521  1.00 39.39           C  
ATOM   3252  O   ASN A 391      20.229  18.188  -8.777  1.00 39.39           O  
ATOM   3253  CG  ASN A 391      17.606  20.659  -9.296  1.00 39.39           C  
ATOM   3254  ND2 ASN A 391      17.528  21.775  -8.580  1.00 39.39           N  
ATOM   3255  OD1 ASN A 391      17.523  20.651 -10.527  1.00 39.39           O  
ATOM   3256  N   ILE A 392      19.549  16.270  -9.595  1.00 32.05           N  
ATOM   3257  CA  ILE A 392      20.851  15.617  -9.667  1.00 32.05           C  
ATOM   3258  C   ILE A 392      21.472  15.854 -11.042  1.00 32.05           C  
ATOM   3259  CB  ILE A 392      20.740  14.102  -9.383  1.00 32.05           C  
ATOM   3260  O   ILE A 392      20.856  15.557 -12.068  1.00 32.05           O  
ATOM   3261  CG1 ILE A 392      20.125  13.862  -7.999  1.00 32.05           C  
ATOM   3262  CG2 ILE A 392      22.111  13.429  -9.497  1.00 32.05           C  
ATOM   3263  CD1 ILE A 392      19.797  12.403  -7.713  1.00 32.05           C  
ATOM   3264  N   ASP A 393      22.233  16.949 -11.255  1.00 29.65           N  
ATOM   3265  CA  ASP A 393      23.094  17.111 -12.423  1.00 29.65           C  
ATOM   3266  C   ASP A 393      24.005  15.899 -12.606  1.00 29.65           C  
ATOM   3267  CB  ASP A 393      23.931  18.386 -12.301  1.00 29.65           C  
ATOM   3268  O   ASP A 393      24.561  15.382 -11.635  1.00 29.65           O  
ATOM   3269  CG  ASP A 393      23.269  19.593 -12.941  1.00 29.65           C  
ATOM   3270  OD1 ASP A 393      22.365  19.417 -13.786  1.00 29.65           O  
ATOM   3271  OD2 ASP A 393      23.656  20.731 -12.598  1.00 29.65           O  
ATOM   3272  N   ILE A 394      23.560  14.850 -13.449  1.00 27.94           N  
ATOM   3273  CA  ILE A 394      24.434  13.738 -13.805  1.00 27.94           C  
ATOM   3274  C   ILE A 394      25.894  14.167 -13.678  1.00 27.94           C  
ATOM   3275  CB  ILE A 394      24.148  13.229 -15.236  1.00 27.94           C  
ATOM   3276  O   ILE A 394      26.362  15.028 -14.427  1.00 27.94           O  
ATOM   3277  CG1 ILE A 394      22.679  12.812 -15.370  1.00 27.94           C  
ATOM   3278  CG2 ILE A 394      25.082  12.069 -15.594  1.00 27.94           C  
ATOM   3279  CD1 ILE A 394      22.246  12.522 -16.801  1.00 27.94           C  
ATOM   3280  N   PRO A 395      26.498  14.525 -12.490  1.00 26.10           N  
ATOM   3281  CA  PRO A 395      27.900  14.929 -12.357  1.00 26.10           C  
ATOM   3282  C   PRO A 395      28.866  13.922 -12.976  1.00 26.10           C  
ATOM   3283  CB  PRO A 395      28.100  15.018 -10.842  1.00 26.10           C  
ATOM   3284  O   PRO A 395      28.609  12.715 -12.945  1.00 26.10           O  
ATOM   3285  CG  PRO A 395      26.839  14.469 -10.258  1.00 26.10           C  
ATOM   3286  CD  PRO A 395      25.938  14.042 -11.382  1.00 26.10           C  
ATOM   3287  N   THR A 396      29.184  14.142 -14.264  1.00 26.82           N  
ATOM   3288  CA  THR A 396      30.377  13.569 -14.877  1.00 26.82           C  
ATOM   3289  C   THR A 396      31.037  12.562 -13.939  1.00 26.82           C  
ATOM   3290  CB  THR A 396      31.392  14.664 -15.254  1.00 26.82           C  
ATOM   3291  O   THR A 396      31.288  12.866 -12.771  1.00 26.82           O  
ATOM   3292  CG2 THR A 396      31.982  14.414 -16.638  1.00 26.82           C  
ATOM   3293  OG1 THR A 396      30.735  15.938 -15.250  1.00 26.82           O  
ATOM   3294  N   ILE A 397      30.298  11.528 -13.475  1.00 25.25           N  
ATOM   3295  CA  ILE A 397      30.760  10.254 -12.934  1.00 25.25           C  
ATOM   3296  C   ILE A 397      32.280  10.275 -12.794  1.00 25.25           C  
ATOM   3297  CB  ILE A 397      30.319   9.070 -13.823  1.00 25.25           C  
ATOM   3298  O   ILE A 397      33.000  10.410 -13.786  1.00 25.25           O  
ATOM   3299  CG1 ILE A 397      28.793   9.050 -13.968  1.00 25.25           C  
ATOM   3300  CG2 ILE A 397      30.833   7.745 -13.251  1.00 25.25           C  
ATOM   3301  CD1 ILE A 397      28.283   8.053 -14.999  1.00 25.25           C  
ATOM   3302  N   SER A 398      32.852  11.096 -11.926  1.00 27.53           N  
ATOM   3303  CA  SER A 398      34.183  10.870 -11.373  1.00 27.53           C  
ATOM   3304  C   SER A 398      34.163   9.768 -10.318  1.00 27.53           C  
ATOM   3305  CB  SER A 398      34.738  12.159 -10.764  1.00 27.53           C  
ATOM   3306  O   SER A 398      33.198   9.643  -9.561  1.00 27.53           O  
ATOM   3307  OG  SER A 398      34.540  12.178  -9.361  1.00 27.53           O  
ATOM   3308  N   SER A 399      34.535   8.502 -10.733  1.00 29.71           N  
ATOM   3309  CA  SER A 399      34.931   7.238 -10.121  1.00 29.71           C  
ATOM   3310  C   SER A 399      35.179   7.401  -8.625  1.00 29.71           C  
ATOM   3311  CB  SER A 399      36.187   6.685 -10.797  1.00 29.71           C  
ATOM   3312  O   SER A 399      35.134   6.426  -7.873  1.00 29.71           O  
ATOM   3313  OG  SER A 399      37.283   7.567 -10.619  1.00 29.71           O  
ATOM   3314  N   ASN A 400      34.637   8.398  -7.903  1.00 29.60           N  
ATOM   3315  CA  ASN A 400      34.939   8.131  -6.500  1.00 29.60           C  
ATOM   3316  C   ASN A 400      33.939   8.813  -5.572  1.00 29.60           C  
ATOM   3317  CB  ASN A 400      36.364   8.576  -6.164  1.00 29.60           C  
ATOM   3318  O   ASN A 400      33.859   8.482  -4.387  1.00 29.60           O  
ATOM   3319  CG  ASN A 400      37.415   7.621  -6.697  1.00 29.60           C  
ATOM   3320  ND2 ASN A 400      38.672   8.049  -6.672  1.00 29.60           N  
ATOM   3321  OD1 ASN A 400      37.099   6.509  -7.129  1.00 29.60           O  
ATOM   3322  N   ASN A 401      32.582   8.669  -5.709  1.00 26.72           N  
ATOM   3323  CA  ASN A 401      31.979   8.876  -4.397  1.00 26.72           C  
ATOM   3324  C   ASN A 401      30.541   9.376  -4.514  1.00 26.72           C  
ATOM   3325  CB  ASN A 401      32.815   9.854  -3.570  1.00 26.72           C  
ATOM   3326  O   ASN A 401      29.886   9.635  -3.504  1.00 26.72           O  
ATOM   3327  CG  ASN A 401      33.835   9.154  -2.693  1.00 26.72           C  
ATOM   3328  ND2 ASN A 401      34.738   9.926  -2.102  1.00 26.72           N  
ATOM   3329  OD1 ASN A 401      33.811   7.929  -2.550  1.00 26.72           O  
ATOM   3330  N   VAL A 402      29.554   8.669  -5.183  1.00 24.99           N  
ATOM   3331  CA  VAL A 402      28.203   8.573  -4.639  1.00 24.99           C  
ATOM   3332  C   VAL A 402      27.253   8.035  -5.706  1.00 24.99           C  
ATOM   3333  CB  VAL A 402      27.703   9.940  -4.120  1.00 24.99           C  
ATOM   3334  O   VAL A 402      27.252   8.511  -6.843  1.00 24.99           O  
ATOM   3335  CG1 VAL A 402      26.272   9.827  -3.597  1.00 24.99           C  
ATOM   3336  CG2 VAL A 402      28.633  10.470  -3.030  1.00 24.99           C  
ATOM   3337  N   ASN A 403      27.116   6.717  -5.835  1.00 27.70           N  
ATOM   3338  CA  ASN A 403      25.934   5.862  -5.825  1.00 27.70           C  
ATOM   3339  C   ASN A 403      26.029   4.761  -6.877  1.00 27.70           C  
ATOM   3340  CB  ASN A 403      24.667   6.693  -6.040  1.00 27.70           C  
ATOM   3341  O   ASN A 403      25.095   4.556  -7.655  1.00 27.70           O  
ATOM   3342  CG  ASN A 403      23.767   6.711  -4.820  1.00 27.70           C  
ATOM   3343  ND2 ASN A 403      22.942   7.746  -4.707  1.00 27.70           N  
ATOM   3344  OD1 ASN A 403      23.812   5.803  -3.986  1.00 27.70           O  
ATOM   3345  N   LEU A 404      27.234   4.377  -7.339  1.00 27.58           N  
ATOM   3346  CA  LEU A 404      27.416   3.126  -8.067  1.00 27.58           C  
ATOM   3347  C   LEU A 404      26.765   1.965  -7.323  1.00 27.58           C  
ATOM   3348  CB  LEU A 404      28.905   2.841  -8.279  1.00 27.58           C  
ATOM   3349  O   LEU A 404      26.226   1.047  -7.946  1.00 27.58           O  
ATOM   3350  CG  LEU A 404      29.427   2.988  -9.709  1.00 27.58           C  
ATOM   3351  CD1 LEU A 404      30.511   4.060  -9.769  1.00 27.58           C  
ATOM   3352  CD2 LEU A 404      29.957   1.655 -10.225  1.00 27.58           C  
ATOM   3353  N   TYR A 405      26.397   2.143  -6.046  1.00 29.81           N  
ATOM   3354  CA  TYR A 405      25.787   0.992  -5.390  1.00 29.81           C  
ATOM   3355  C   TYR A 405      24.292   0.929  -5.679  1.00 29.81           C  
ATOM   3356  CB  TYR A 405      26.025   1.047  -3.878  1.00 29.81           C  
ATOM   3357  O   TYR A 405      23.748  -0.147  -5.937  1.00 29.81           O  
ATOM   3358  CG  TYR A 405      25.760  -0.262  -3.174  1.00 29.81           C  
ATOM   3359  CD1 TYR A 405      24.536  -0.509  -2.557  1.00 29.81           C  
ATOM   3360  CD2 TYR A 405      26.734  -1.254  -3.125  1.00 29.81           C  
ATOM   3361  CE1 TYR A 405      24.289  -1.713  -1.906  1.00 29.81           C  
ATOM   3362  CE2 TYR A 405      26.498  -2.462  -2.476  1.00 29.81           C  
ATOM   3363  OH  TYR A 405      25.035  -3.876  -1.228  1.00 29.81           O  
ATOM   3364  CZ  TYR A 405      25.274  -2.682  -1.871  1.00 29.81           C  
ATOM   3365  N   PHE A 406      23.578   2.079  -5.861  1.00 32.11           N  
ATOM   3366  CA  PHE A 406      22.149   2.009  -6.138  1.00 32.11           C  
ATOM   3367  C   PHE A 406      21.895   1.769  -7.622  1.00 32.11           C  
ATOM   3368  CB  PHE A 406      21.448   3.294  -5.687  1.00 32.11           C  
ATOM   3369  O   PHE A 406      21.034   0.968  -7.988  1.00 32.11           O  
ATOM   3370  CG  PHE A 406      19.950   3.175  -5.613  1.00 32.11           C  
ATOM   3371  CD1 PHE A 406      19.149   3.648  -6.645  1.00 32.11           C  
ATOM   3372  CD2 PHE A 406      19.342   2.590  -4.510  1.00 32.11           C  
ATOM   3373  CE1 PHE A 406      17.762   3.540  -6.579  1.00 32.11           C  
ATOM   3374  CE2 PHE A 406      17.956   2.477  -4.437  1.00 32.11           C  
ATOM   3375  CZ  PHE A 406      17.168   2.954  -5.472  1.00 32.11           C  
ATOM   3376  N   CYS A 407      22.794   2.333  -8.560  1.00 32.76           N  
ATOM   3377  CA  CYS A 407      22.671   2.020  -9.979  1.00 32.76           C  
ATOM   3378  C   CYS A 407      23.224   0.632 -10.281  1.00 32.76           C  
ATOM   3379  CB  CYS A 407      23.401   3.064 -10.824  1.00 32.76           C  
ATOM   3380  O   CYS A 407      22.627  -0.125 -11.049  1.00 32.76           O  
ATOM   3381  SG  CYS A 407      22.534   4.644 -10.936  1.00 32.76           S  
ATOM   3382  N   GLU A 408      24.237   0.178  -9.449  1.00 33.35           N  
ATOM   3383  CA  GLU A 408      24.749  -1.172  -9.667  1.00 33.35           C  
ATOM   3384  C   GLU A 408      23.771  -2.223  -9.152  1.00 33.35           C  
ATOM   3385  CB  GLU A 408      26.112  -1.345  -8.992  1.00 33.35           C  
ATOM   3386  O   GLU A 408      23.553  -3.248  -9.802  1.00 33.35           O  
ATOM   3387  CG  GLU A 408      27.288  -1.283  -9.956  1.00 33.35           C  
ATOM   3388  CD  GLU A 408      28.635  -1.460  -9.272  1.00 33.35           C  
ATOM   3389  OE1 GLU A 408      29.664  -1.564  -9.976  1.00 33.35           O  
ATOM   3390  OE2 GLU A 408      28.660  -1.496  -8.021  1.00 33.35           O  
ATOM   3391  N   GLN A 409      23.040  -1.943  -7.994  1.00 36.40           N  
ATOM   3392  CA  GLN A 409      22.089  -2.928  -7.491  1.00 36.40           C  
ATOM   3393  C   GLN A 409      20.842  -2.988  -8.368  1.00 36.40           C  
ATOM   3394  CB  GLN A 409      21.700  -2.610  -6.046  1.00 36.40           C  
ATOM   3395  O   GLN A 409      20.320  -4.071  -8.641  1.00 36.40           O  
ATOM   3396  CG  GLN A 409      21.242  -3.825  -5.251  1.00 36.40           C  
ATOM   3397  CD  GLN A 409      22.399  -4.656  -4.729  1.00 36.40           C  
ATOM   3398  NE2 GLN A 409      22.086  -5.805  -4.139  1.00 36.40           N  
ATOM   3399  OE1 GLN A 409      23.565  -4.269  -4.855  1.00 36.40           O  
ATOM   3400  N   LEU A 410      20.410  -1.773  -8.783  1.00 38.17           N  
ATOM   3401  CA  LEU A 410      19.260  -1.783  -9.681  1.00 38.17           C  
ATOM   3402  C   LEU A 410      19.622  -2.416 -11.020  1.00 38.17           C  
ATOM   3403  CB  LEU A 410      18.739  -0.360  -9.900  1.00 38.17           C  
ATOM   3404  O   LEU A 410      18.866  -3.234 -11.549  1.00 38.17           O  
ATOM   3405  CG  LEU A 410      17.396  -0.233 -10.620  1.00 38.17           C  
ATOM   3406  CD1 LEU A 410      16.251  -0.573  -9.672  1.00 38.17           C  
ATOM   3407  CD2 LEU A 410      17.225   1.170 -11.192  1.00 38.17           C  
ATOM   3408  N   LEU A 411      20.893  -2.118 -11.518  1.00 37.78           N  
ATOM   3409  CA  LEU A 411      21.315  -2.724 -12.777  1.00 37.78           C  
ATOM   3410  C   LEU A 411      21.639  -4.202 -12.587  1.00 37.78           C  
ATOM   3411  CB  LEU A 411      22.533  -1.991 -13.343  1.00 37.78           C  
ATOM   3412  O   LEU A 411      21.313  -5.028 -13.443  1.00 37.78           O  
ATOM   3413  CG  LEU A 411      22.254  -0.682 -14.084  1.00 37.78           C  
ATOM   3414  CD1 LEU A 411      23.543   0.113 -14.261  1.00 37.78           C  
ATOM   3415  CD2 LEU A 411      21.601  -0.960 -15.433  1.00 37.78           C  
ATOM   3416  N   CYS A 412      22.196  -4.606 -11.396  1.00 38.88           N  
ATOM   3417  CA  CYS A 412      22.462  -6.015 -11.126  1.00 38.88           C  
ATOM   3418  C   CYS A 412      21.164  -6.783 -10.910  1.00 38.88           C  
ATOM   3419  CB  CYS A 412      23.364  -6.165  -9.901  1.00 38.88           C  
ATOM   3420  O   CYS A 412      21.027  -7.920 -11.367  1.00 38.88           O  
ATOM   3421  SG  CYS A 412      25.126  -6.198 -10.294  1.00 38.88           S  
ATOM   3422  N   ASP A 413      20.183  -6.113 -10.284  1.00 38.63           N  
ATOM   3423  CA  ASP A 413      18.919  -6.799 -10.035  1.00 38.63           C  
ATOM   3424  C   ASP A 413      18.131  -6.985 -11.329  1.00 38.63           C  
ATOM   3425  CB  ASP A 413      18.080  -6.026  -9.015  1.00 38.63           C  
ATOM   3426  O   ASP A 413      17.447  -7.995 -11.506  1.00 38.63           O  
ATOM   3427  CG  ASP A 413      18.580  -6.189  -7.590  1.00 38.63           C  
ATOM   3428  OD1 ASP A 413      19.407  -7.090  -7.334  1.00 38.63           O  
ATOM   3429  OD2 ASP A 413      18.141  -5.412  -6.716  1.00 38.63           O  
ATOM   3430  N   ILE A 414      18.458  -6.185 -12.308  1.00 38.17           N  
ATOM   3431  CA  ILE A 414      17.750  -6.341 -13.575  1.00 38.17           C  
ATOM   3432  C   ILE A 414      18.617  -7.127 -14.556  1.00 38.17           C  
ATOM   3433  CB  ILE A 414      17.364  -4.973 -14.179  1.00 38.17           C  
ATOM   3434  O   ILE A 414      18.107  -7.939 -15.332  1.00 38.17           O  
ATOM   3435  CG1 ILE A 414      16.386  -4.238 -13.254  1.00 38.17           C  
ATOM   3436  CG2 ILE A 414      16.766  -5.150 -15.578  1.00 38.17           C  
ATOM   3437  CD1 ILE A 414      16.097  -2.803 -13.674  1.00 38.17           C  
ATOM   3438  N   SER A 415      19.980  -6.911 -14.530  1.00 38.74           N  
ATOM   3439  CA  SER A 415      20.867  -7.538 -15.504  1.00 38.74           C  
ATOM   3440  C   SER A 415      20.906  -9.052 -15.324  1.00 38.74           C  
ATOM   3441  CB  SER A 415      22.281  -6.966 -15.388  1.00 38.74           C  
ATOM   3442  O   SER A 415      20.975  -9.797 -16.303  1.00 38.74           O  
ATOM   3443  OG  SER A 415      22.954  -7.512 -14.266  1.00 38.74           O  
ATOM   3444  N   THR A 416      20.724  -9.474 -14.045  1.00 43.37           N  
ATOM   3445  CA  THR A 416      20.885 -10.902 -13.793  1.00 43.37           C  
ATOM   3446  C   THR A 416      19.730 -11.692 -14.402  1.00 43.37           C  
ATOM   3447  CB  THR A 416      20.972 -11.196 -12.284  1.00 43.37           C  
ATOM   3448  O   THR A 416      19.949 -12.670 -15.118  1.00 43.37           O  
ATOM   3449  CG2 THR A 416      21.340 -12.654 -12.028  1.00 43.37           C  
ATOM   3450  OG1 THR A 416      21.971 -10.354 -11.695  1.00 43.37           O  
ATOM   3451  N   PRO A 417      18.518 -11.124 -14.295  1.00 38.55           N  
ATOM   3452  CA  PRO A 417      17.458 -11.863 -14.986  1.00 38.55           C  
ATOM   3453  C   PRO A 417      17.504 -11.681 -16.502  1.00 38.55           C  
ATOM   3454  CB  PRO A 417      16.175 -11.265 -14.404  1.00 38.55           C  
ATOM   3455  O   PRO A 417      17.189 -12.611 -17.248  1.00 38.55           O  
ATOM   3456  CG  PRO A 417      16.638 -10.360 -13.308  1.00 38.55           C  
ATOM   3457  CD  PRO A 417      18.133 -10.244 -13.385  1.00 38.55           C  
ATOM   3458  N   LEU A 418      17.985 -10.537 -16.991  1.00 38.09           N  
ATOM   3459  CA  LEU A 418      18.103 -10.346 -18.433  1.00 38.09           C  
ATOM   3460  C   LEU A 418      19.198 -11.236 -19.011  1.00 38.09           C  
ATOM   3461  CB  LEU A 418      18.399  -8.879 -18.756  1.00 38.09           C  
ATOM   3462  O   LEU A 418      19.035 -11.803 -20.095  1.00 38.09           O  
ATOM   3463  CG  LEU A 418      17.186  -7.956 -18.887  1.00 38.09           C  
ATOM   3464  CD1 LEU A 418      17.621  -6.496 -18.815  1.00 38.09           C  
ATOM   3465  CD2 LEU A 418      16.440  -8.234 -20.187  1.00 38.09           C  
ATOM   3466  N   LYS A 419      20.311 -11.354 -18.240  1.00 38.96           N  
ATOM   3467  CA  LYS A 419      21.402 -12.240 -18.637  1.00 38.96           C  
ATOM   3468  C   LYS A 419      20.938 -13.693 -18.692  1.00 38.96           C  
ATOM   3469  CB  LYS A 419      22.582 -12.102 -17.674  1.00 38.96           C  
ATOM   3470  O   LYS A 419      21.233 -14.408 -19.652  1.00 38.96           O  
ATOM   3471  CG  LYS A 419      23.812 -12.898 -18.086  1.00 38.96           C  
ATOM   3472  CD  LYS A 419      24.952 -12.718 -17.092  1.00 38.96           C  
ATOM   3473  CE  LYS A 419      26.134 -13.618 -17.426  1.00 38.96           C  
ATOM   3474  NZ  LYS A 419      27.243 -13.467 -16.438  1.00 38.96           N  
ATOM   3475  N   GLU A 420      20.301 -14.145 -17.621  1.00 41.66           N  
ATOM   3476  CA  GLU A 420      19.836 -15.525 -17.521  1.00 41.66           C  
ATOM   3477  C   GLU A 420      18.780 -15.830 -18.579  1.00 41.66           C  
ATOM   3478  CB  GLU A 420      19.277 -15.804 -16.123  1.00 41.66           C  
ATOM   3479  O   GLU A 420      18.809 -16.890 -19.206  1.00 41.66           O  
ATOM   3480  CG  GLU A 420      20.329 -16.249 -15.117  1.00 41.66           C  
ATOM   3481  CD  GLU A 420      19.764 -16.496 -13.728  1.00 41.66           C  
ATOM   3482  OE1 GLU A 420      20.541 -16.843 -12.809  1.00 41.66           O  
ATOM   3483  OE2 GLU A 420      18.534 -16.341 -13.556  1.00 41.66           O  
ATOM   3484  N   ILE A 421      18.104 -14.824 -18.916  1.00 37.57           N  
ATOM   3485  CA  ILE A 421      17.037 -14.958 -19.903  1.00 37.57           C  
ATOM   3486  C   ILE A 421      17.628 -14.909 -21.310  1.00 37.57           C  
ATOM   3487  CB  ILE A 421      15.968 -13.856 -19.732  1.00 37.57           C  
ATOM   3488  O   ILE A 421      17.270 -15.719 -22.169  1.00 37.57           O  
ATOM   3489  CG1 ILE A 421      15.235 -14.026 -18.396  1.00 37.57           C  
ATOM   3490  CG2 ILE A 421      14.982 -13.873 -20.903  1.00 37.57           C  
ATOM   3491  CD1 ILE A 421      14.284 -12.885 -18.062  1.00 37.57           C  
ATOM   3492  N   TYR A 422      18.580 -14.042 -21.637  1.00 35.19           N  
ATOM   3493  CA  TYR A 422      19.319 -14.022 -22.895  1.00 35.19           C  
ATOM   3494  C   TYR A 422      20.043 -15.344 -23.123  1.00 35.19           C  
ATOM   3495  CB  TYR A 422      20.325 -12.867 -22.909  1.00 35.19           C  
ATOM   3496  O   TYR A 422      19.992 -15.905 -24.220  1.00 35.19           O  
ATOM   3497  CG  TYR A 422      21.069 -12.726 -24.215  1.00 35.19           C  
ATOM   3498  CD1 TYR A 422      22.280 -13.381 -24.424  1.00 35.19           C  
ATOM   3499  CD2 TYR A 422      20.563 -11.936 -25.241  1.00 35.19           C  
ATOM   3500  CE1 TYR A 422      22.970 -13.252 -25.625  1.00 35.19           C  
ATOM   3501  CE2 TYR A 422      21.244 -11.800 -26.446  1.00 35.19           C  
ATOM   3502  OH  TYR A 422      23.123 -12.330 -27.820  1.00 35.19           O  
ATOM   3503  CZ  TYR A 422      22.444 -12.461 -26.629  1.00 35.19           C  
ATOM   3504  N   GLU A 423      20.645 -15.829 -22.089  1.00 42.35           N  
ATOM   3505  CA  GLU A 423      21.442 -17.038 -22.274  1.00 42.35           C  
ATOM   3506  C   GLU A 423      20.552 -18.263 -22.462  1.00 42.35           C  
ATOM   3507  CB  GLU A 423      22.383 -17.249 -21.085  1.00 42.35           C  
ATOM   3508  O   GLU A 423      20.919 -19.201 -23.173  1.00 42.35           O  
ATOM   3509  CG  GLU A 423      23.557 -16.282 -21.051  1.00 42.35           C  
ATOM   3510  CD  GLU A 423      24.446 -16.460 -19.831  1.00 42.35           C  
ATOM   3511  OE1 GLU A 423      25.526 -15.829 -19.769  1.00 42.35           O  
ATOM   3512  OE2 GLU A 423      24.061 -17.238 -18.929  1.00 42.35           O  
ATOM   3513  N   GLN A 424      19.379 -18.212 -21.897  1.00 39.49           N  
ATOM   3514  CA  GLN A 424      18.417 -19.298 -22.047  1.00 39.49           C  
ATOM   3515  C   GLN A 424      17.756 -19.261 -23.422  1.00 39.49           C  
ATOM   3516  CB  GLN A 424      17.352 -19.227 -20.951  1.00 39.49           C  
ATOM   3517  O   GLN A 424      17.533 -20.306 -24.037  1.00 39.49           O  
ATOM   3518  CG  GLN A 424      17.576 -20.211 -19.811  1.00 39.49           C  
ATOM   3519  CD  GLN A 424      16.495 -20.136 -18.749  1.00 39.49           C  
ATOM   3520  NE2 GLN A 424      16.497 -21.097 -17.832  1.00 39.49           N  
ATOM   3521  OE1 GLN A 424      15.665 -19.221 -18.753  1.00 39.49           O  
ATOM   3522  N   VAL A 425      17.591 -18.102 -23.979  1.00 37.93           N  
ATOM   3523  CA  VAL A 425      16.974 -17.971 -25.295  1.00 37.93           C  
ATOM   3524  C   VAL A 425      18.032 -18.148 -26.382  1.00 37.93           C  
ATOM   3525  CB  VAL A 425      16.267 -16.606 -25.457  1.00 37.93           C  
ATOM   3526  O   VAL A 425      17.757 -18.727 -27.436  1.00 37.93           O  
ATOM   3527  CG1 VAL A 425      15.761 -16.427 -26.887  1.00 37.93           C  
ATOM   3528  CG2 VAL A 425      15.116 -16.481 -24.460  1.00 37.93           C  
ATOM   3529  N   ASN A 426      19.242 -17.832 -26.157  1.00 30.78           N  
ATOM   3530  CA  ASN A 426      20.208 -17.971 -27.241  1.00 30.78           C  
ATOM   3531  C   ASN A 426      21.163 -19.136 -26.995  1.00 30.78           C  
ATOM   3532  CB  ASN A 426      20.993 -16.672 -27.432  1.00 30.78           C  
ATOM   3533  O   ASN A 426      22.280 -19.148 -27.514  1.00 30.78           O  
ATOM   3534  CG  ASN A 426      20.269 -15.677 -28.318  1.00 30.78           C  
ATOM   3535  ND2 ASN A 426      20.623 -14.404 -28.193  1.00 30.78           N  
ATOM   3536  OD1 ASN A 426      19.399 -16.050 -29.109  1.00 30.78           O  
ATOM   3537  N   ASP A 427      20.613 -20.215 -26.521  1.00 43.41           N  
ATOM   3538  CA  ASP A 427      21.347 -21.474 -26.434  1.00 43.41           C  
ATOM   3539  C   ASP A 427      22.706 -21.272 -25.766  1.00 43.41           C  
ATOM   3540  CB  ASP A 427      21.531 -22.085 -27.824  1.00 43.41           C  
ATOM   3541  O   ASP A 427      23.732 -21.713 -26.288  1.00 43.41           O  
ATOM   3542  CG  ASP A 427      20.310 -22.853 -28.300  1.00 43.41           C  
ATOM   3543  OD1 ASP A 427      19.475 -23.252 -27.460  1.00 43.41           O  
ATOM   3544  OD2 ASP A 427      20.184 -23.065 -29.526  1.00 43.41           O  
ATOM   3545  N   SER A 428      22.805 -20.474 -24.718  1.00 44.75           N  
ATOM   3546  CA  SER A 428      23.932 -20.453 -23.791  1.00 44.75           C  
ATOM   3547  C   SER A 428      25.039 -19.528 -24.288  1.00 44.75           C  
ATOM   3548  CB  SER A 428      24.488 -21.863 -23.589  1.00 44.75           C  
ATOM   3549  O   SER A 428      26.202 -19.686 -23.913  1.00 44.75           O  
ATOM   3550  OG  SER A 428      23.471 -22.745 -23.145  1.00 44.75           O  
ATOM   3551  N   GLN A 429      24.719 -18.713 -25.306  1.00 33.85           N  
ATOM   3552  CA  GLN A 429      25.725 -17.691 -25.578  1.00 33.85           C  
ATOM   3553  C   GLN A 429      25.864 -16.730 -24.401  1.00 33.85           C  
ATOM   3554  CB  GLN A 429      25.375 -16.917 -26.850  1.00 33.85           C  
ATOM   3555  O   GLN A 429      24.870 -16.365 -23.770  1.00 33.85           O  
ATOM   3556  CG  GLN A 429      25.576 -17.716 -28.130  1.00 33.85           C  
ATOM   3557  CD  GLN A 429      27.024 -17.747 -28.581  1.00 33.85           C  
ATOM   3558  NE2 GLN A 429      27.418 -18.834 -29.238  1.00 33.85           N  
ATOM   3559  OE1 GLN A 429      27.783 -16.803 -28.343  1.00 33.85           O  
ATOM   3560  N   PRO A 430      27.169 -16.514 -24.026  1.00 38.33           N  
ATOM   3561  CA  PRO A 430      27.338 -15.570 -22.919  1.00 38.33           C  
ATOM   3562  C   PRO A 430      26.759 -14.191 -23.227  1.00 38.33           C  
ATOM   3563  CB  PRO A 430      28.857 -15.498 -22.745  1.00 38.33           C  
ATOM   3564  O   PRO A 430      26.845 -13.721 -24.364  1.00 38.33           O  
ATOM   3565  CG  PRO A 430      29.412 -16.221 -23.930  1.00 38.33           C  
ATOM   3566  CD  PRO A 430      28.277 -16.876 -24.663  1.00 38.33           C  
ATOM   3567  N   PHE A 431      25.725 -13.814 -22.459  1.00 37.02           N  
ATOM   3568  CA  PHE A 431      25.288 -12.423 -22.456  1.00 37.02           C  
ATOM   3569  C   PHE A 431      26.341 -11.526 -21.817  1.00 37.02           C  
ATOM   3570  CB  PHE A 431      23.955 -12.279 -21.715  1.00 37.02           C  
ATOM   3571  O   PHE A 431      26.755 -11.758 -20.680  1.00 37.02           O  
ATOM   3572  CG  PHE A 431      23.432 -10.868 -21.675  1.00 37.02           C  
ATOM   3573  CD1 PHE A 431      23.498 -10.120 -20.506  1.00 37.02           C  
ATOM   3574  CD2 PHE A 431      22.875 -10.290 -22.808  1.00 37.02           C  
ATOM   3575  CE1 PHE A 431      23.015  -8.814 -20.467  1.00 37.02           C  
ATOM   3576  CE2 PHE A 431      22.390  -8.985 -22.777  1.00 37.02           C  
ATOM   3577  CZ  PHE A 431      22.460  -8.250 -21.605  1.00 37.02           C  
ATOM   3578  N   ILE A 432      27.024 -10.688 -22.641  1.00 37.59           N  
ATOM   3579  CA  ILE A 432      27.897  -9.682 -22.045  1.00 37.59           C  
ATOM   3580  C   ILE A 432      27.159  -8.348 -21.953  1.00 37.59           C  
ATOM   3581  CB  ILE A 432      29.203  -9.517 -22.853  1.00 37.59           C  
ATOM   3582  O   ILE A 432      26.668  -7.832 -22.960  1.00 37.59           O  
ATOM   3583  CG1 ILE A 432      29.962 -10.847 -22.920  1.00 37.59           C  
ATOM   3584  CG2 ILE A 432      30.079  -8.417 -22.246  1.00 37.59           C  
ATOM   3585  CD1 ILE A 432      31.151 -10.835 -23.870  1.00 37.59           C  
ATOM   3586  N   PHE A 433      26.624  -8.104 -20.800  1.00 36.72           N  
ATOM   3587  CA  PHE A 433      26.108  -6.757 -20.589  1.00 36.72           C  
ATOM   3588  C   PHE A 433      27.233  -5.730 -20.658  1.00 36.72           C  
ATOM   3589  CB  PHE A 433      25.391  -6.660 -19.239  1.00 36.72           C  
ATOM   3590  O   PHE A 433      28.180  -5.786 -19.871  1.00 36.72           O  
ATOM   3591  CG  PHE A 433      24.341  -5.583 -19.185  1.00 36.72           C  
ATOM   3592  CD1 PHE A 433      24.612  -4.357 -18.591  1.00 36.72           C  
ATOM   3593  CD2 PHE A 433      23.081  -5.798 -19.730  1.00 36.72           C  
ATOM   3594  CE1 PHE A 433      23.642  -3.359 -18.540  1.00 36.72           C  
ATOM   3595  CE2 PHE A 433      22.107  -4.805 -19.683  1.00 36.72           C  
ATOM   3596  CZ  PHE A 433      22.389  -3.587 -19.087  1.00 36.72           C  
ATOM   3597  N   ASP A 434      27.488  -5.119 -21.782  1.00 37.42           N  
ATOM   3598  CA  ASP A 434      28.548  -4.123 -21.907  1.00 37.42           C  
ATOM   3599  C   ASP A 434      28.165  -2.822 -21.207  1.00 37.42           C  
ATOM   3600  CB  ASP A 434      28.861  -3.855 -23.381  1.00 37.42           C  
ATOM   3601  O   ASP A 434      27.317  -2.073 -21.697  1.00 37.42           O  
ATOM   3602  CG  ASP A 434      30.283  -3.372 -23.607  1.00 37.42           C  
ATOM   3603  OD1 ASP A 434      30.919  -2.880 -22.650  1.00 37.42           O  
ATOM   3604  OD2 ASP A 434      30.770  -3.481 -24.753  1.00 37.42           O  
ATOM   3605  N   TYR A 435      28.377  -2.678 -19.986  1.00 35.67           N  
ATOM   3606  CA  TYR A 435      28.176  -1.507 -19.139  1.00 35.67           C  
ATOM   3607  C   TYR A 435      28.635  -0.237 -19.847  1.00 35.67           C  
ATOM   3608  CB  TYR A 435      28.927  -1.666 -17.814  1.00 35.67           C  
ATOM   3609  O   TYR A 435      28.038   0.828 -19.674  1.00 35.67           O  
ATOM   3610  CG  TYR A 435      28.360  -2.741 -16.920  1.00 35.67           C  
ATOM   3611  CD1 TYR A 435      27.236  -2.498 -16.133  1.00 35.67           C  
ATOM   3612  CD2 TYR A 435      28.946  -4.001 -16.859  1.00 35.67           C  
ATOM   3613  CE1 TYR A 435      26.711  -3.485 -15.305  1.00 35.67           C  
ATOM   3614  CE2 TYR A 435      28.429  -4.995 -16.036  1.00 35.67           C  
ATOM   3615  OH  TYR A 435      26.797  -5.710 -14.447  1.00 35.67           O  
ATOM   3616  CZ  TYR A 435      27.313  -4.729 -15.264  1.00 35.67           C  
ATOM   3617  N   GLU A 436      29.659  -0.404 -20.762  1.00 36.42           N  
ATOM   3618  CA  GLU A 436      30.249   0.753 -21.428  1.00 36.42           C  
ATOM   3619  C   GLU A 436      29.328   1.293 -22.517  1.00 36.42           C  
ATOM   3620  CB  GLU A 436      31.613   0.393 -22.022  1.00 36.42           C  
ATOM   3621  O   GLU A 436      29.257   2.504 -22.733  1.00 36.42           O  
ATOM   3622  CG  GLU A 436      32.791   0.789 -21.145  1.00 36.42           C  
ATOM   3623  CD  GLU A 436      34.137   0.602 -21.826  1.00 36.42           C  
ATOM   3624  OE1 GLU A 436      35.178   0.942 -21.219  1.00 36.42           O  
ATOM   3625  OE2 GLU A 436      34.152   0.112 -22.977  1.00 36.42           O  
ATOM   3626  N   ILE A 437      28.488   0.437 -23.121  1.00 33.65           N  
ATOM   3627  CA  ILE A 437      27.540   0.876 -24.139  1.00 33.65           C  
ATOM   3628  C   ILE A 437      26.392   1.638 -23.481  1.00 33.65           C  
ATOM   3629  CB  ILE A 437      26.994  -0.317 -24.955  1.00 33.65           C  
ATOM   3630  O   ILE A 437      25.929   2.652 -24.008  1.00 33.65           O  
ATOM   3631  CG1 ILE A 437      28.088  -0.885 -25.867  1.00 33.65           C  
ATOM   3632  CG2 ILE A 437      25.766   0.103 -25.769  1.00 33.65           C  
ATOM   3633  CD1 ILE A 437      27.694  -2.173 -26.577  1.00 33.65           C  
ATOM   3634  N   VAL A 438      25.929   1.141 -22.293  1.00 34.47           N  
ATOM   3635  CA  VAL A 438      24.872   1.840 -21.571  1.00 34.47           C  
ATOM   3636  C   VAL A 438      25.384   3.195 -21.089  1.00 34.47           C  
ATOM   3637  CB  VAL A 438      24.356   1.008 -20.375  1.00 34.47           C  
ATOM   3638  O   VAL A 438      24.692   4.208 -21.218  1.00 34.47           O  
ATOM   3639  CG1 VAL A 438      23.349   1.811 -19.554  1.00 34.47           C  
ATOM   3640  CG2 VAL A 438      23.734  -0.298 -20.862  1.00 34.47           C  
ATOM   3641  N   LEU A 439      26.647   3.210 -20.671  1.00 34.74           N  
ATOM   3642  CA  LEU A 439      27.190   4.488 -20.224  1.00 34.74           C  
ATOM   3643  C   LEU A 439      27.514   5.387 -21.413  1.00 34.74           C  
ATOM   3644  CB  LEU A 439      28.446   4.271 -19.376  1.00 34.74           C  
ATOM   3645  O   LEU A 439      27.310   6.601 -21.352  1.00 34.74           O  
ATOM   3646  CG  LEU A 439      28.220   3.816 -17.933  1.00 34.74           C  
ATOM   3647  CD1 LEU A 439      29.528   3.327 -17.321  1.00 34.74           C  
ATOM   3648  CD2 LEU A 439      27.625   4.949 -17.103  1.00 34.74           C  
ATOM   3649  N   ASP A 440      27.977   4.764 -22.552  1.00 34.19           N  
ATOM   3650  CA  ASP A 440      28.220   5.581 -23.737  1.00 34.19           C  
ATOM   3651  C   ASP A 440      26.915   6.150 -24.288  1.00 34.19           C  
ATOM   3652  CB  ASP A 440      28.935   4.765 -24.815  1.00 34.19           C  
ATOM   3653  O   ASP A 440      26.878   7.288 -24.762  1.00 34.19           O  
ATOM   3654  CG  ASP A 440      30.436   4.681 -24.598  1.00 34.19           C  
ATOM   3655  OD1 ASP A 440      30.971   5.423 -23.746  1.00 34.19           O  
ATOM   3656  OD2 ASP A 440      31.089   3.867 -25.285  1.00 34.19           O  
ATOM   3657  N   ASN A 441      25.798   5.387 -24.205  1.00 31.60           N  
ATOM   3658  CA  ASN A 441      24.531   5.932 -24.681  1.00 31.60           C  
ATOM   3659  C   ASN A 441      23.981   6.988 -23.727  1.00 31.60           C  
ATOM   3660  CB  ASN A 441      23.507   4.813 -24.883  1.00 31.60           C  
ATOM   3661  O   ASN A 441      23.314   7.932 -24.156  1.00 31.60           O  
ATOM   3662  CG  ASN A 441      23.618   4.158 -26.245  1.00 31.60           C  
ATOM   3663  ND2 ASN A 441      23.423   2.845 -26.290  1.00 31.60           N  
ATOM   3664  OD1 ASN A 441      23.877   4.826 -27.249  1.00 31.60           O  
ATOM   3665  N   LEU A 442      24.336   6.856 -22.479  1.00 30.97           N  
ATOM   3666  CA  LEU A 442      23.920   7.916 -21.567  1.00 30.97           C  
ATOM   3667  C   LEU A 442      24.775   9.164 -21.757  1.00 30.97           C  
ATOM   3668  CB  LEU A 442      24.007   7.439 -20.115  1.00 30.97           C  
ATOM   3669  O   LEU A 442      24.276  10.286 -21.650  1.00 30.97           O  
ATOM   3670  CG  LEU A 442      22.855   6.565 -19.618  1.00 30.97           C  
ATOM   3671  CD1 LEU A 442      23.217   5.918 -18.286  1.00 30.97           C  
ATOM   3672  CD2 LEU A 442      21.577   7.388 -19.488  1.00 30.97           C  
ATOM   3673  N   GLU A 443      25.983   8.989 -22.235  1.00 29.97           N  
ATOM   3674  CA  GLU A 443      26.770  10.184 -22.525  1.00 29.97           C  
ATOM   3675  C   GLU A 443      26.384  10.785 -23.874  1.00 29.97           C  
ATOM   3676  CB  GLU A 443      28.266   9.863 -22.502  1.00 29.97           C  
ATOM   3677  O   GLU A 443      26.365  12.007 -24.033  1.00 29.97           O  
ATOM   3678  CG  GLU A 443      28.902   9.997 -21.126  1.00 29.97           C  
ATOM   3679  CD  GLU A 443      30.385   9.662 -21.115  1.00 29.97           C  
ATOM   3680  OE1 GLU A 443      31.021   9.755 -20.041  1.00 29.97           O  
ATOM   3681  OE2 GLU A 443      30.916   9.305 -22.191  1.00 29.97           O  
ATOM   3682  N   GLN A 444      25.996  10.018 -24.853  1.00 31.80           N  
ATOM   3683  CA  GLN A 444      25.622  10.620 -26.129  1.00 31.80           C  
ATOM   3684  C   GLN A 444      24.237  11.255 -26.052  1.00 31.80           C  
ATOM   3685  CB  GLN A 444      25.659   9.576 -27.246  1.00 31.80           C  
ATOM   3686  O   GLN A 444      23.963  12.245 -26.734  1.00 31.80           O  
ATOM   3687  CG  GLN A 444      27.051   9.331 -27.813  1.00 31.80           C  
ATOM   3688  CD  GLN A 444      27.055   8.322 -28.945  1.00 31.80           C  
ATOM   3689  NE2 GLN A 444      28.237   8.034 -29.479  1.00 31.80           N  
ATOM   3690  OE1 GLN A 444      26.004   7.805 -29.337  1.00 31.80           O  
ATOM   3691  N   ASN A 445      23.486  11.013 -25.080  1.00 28.35           N  
ATOM   3692  CA  ASN A 445      22.177  11.656 -25.032  1.00 28.35           C  
ATOM   3693  C   ASN A 445      22.122  12.736 -23.957  1.00 28.35           C  
ATOM   3694  CB  ASN A 445      21.077  10.618 -24.799  1.00 28.35           C  
ATOM   3695  O   ASN A 445      21.098  13.402 -23.791  1.00 28.35           O  
ATOM   3696  CG  ASN A 445      20.747   9.825 -26.049  1.00 28.35           C  
ATOM   3697  ND2 ASN A 445      20.337   8.576 -25.867  1.00 28.35           N  
ATOM   3698  OD1 ASN A 445      20.861  10.332 -27.168  1.00 28.35           O  
ATOM   3699  N   SER A 446      23.243  12.920 -23.284  1.00 27.21           N  
ATOM   3700  CA  SER A 446      23.271  14.055 -22.367  1.00 27.21           C  
ATOM   3701  C   SER A 446      23.936  15.268 -23.009  1.00 27.21           C  
ATOM   3702  CB  SER A 446      24.003  13.685 -21.077  1.00 27.21           C  
ATOM   3703  O   SER A 446      23.948  16.355 -22.429  1.00 27.21           O  
ATOM   3704  OG  SER A 446      25.350  13.332 -21.346  1.00 27.21           O  
ATOM   3705  N   SER A 447      23.998  15.401 -24.322  1.00 29.91           N  
ATOM   3706  CA  SER A 447      24.269  16.709 -24.910  1.00 29.91           C  
ATOM   3707  C   SER A 447      22.999  17.335 -25.475  1.00 29.91           C  
ATOM   3708  CB  SER A 447      25.324  16.593 -26.011  1.00 29.91           C  
ATOM   3709  O   SER A 447      22.819  18.553 -25.411  1.00 29.91           O  
ATOM   3710  OG  SER A 447      24.934  15.638 -26.983  1.00 29.91           O  
TER    3711      SER A 447                                                      
ENDMDL                                                                          
END                                                                             
