# Supplementary material for: Uncoupled evolution of the Polycomb system and deep origin of non-canonical PRC1
Source: Commun Biol. 2023 Nov 10;6:1144. doi: 10.1038/s42003-023-05501-x (PMC10638273; doi:10.1038/s42003-023-05501-x)
Supplement: Supplementary file 8 — Supplementary Data 5 [file 42003_2023_5501_MOESM8_ESM.zip › Supplementary Data 5/PCGF_putative_checks/PCGF_alphafold_remainedputative/TETTHE021998_PCGF_e59f4.result/TETTHE021998_PCGF_e59f4_unrelaxed_rank_3_model_1.pdb]

MODEL     1                                                                     
ATOM      1  N   MET A   1      -4.275  44.164 -49.841  1.00 41.23           N  
ATOM      2  CA  MET A   1      -2.918  43.787 -49.457  1.00 41.23           C  
ATOM      3  C   MET A   1      -2.928  42.934 -48.193  1.00 41.23           C  
ATOM      4  CB  MET A   1      -2.055  45.032 -49.241  1.00 41.23           C  
ATOM      5  O   MET A   1      -3.219  43.432 -47.104  1.00 41.23           O  
ATOM      6  CG  MET A   1      -1.573  45.675 -50.531  1.00 41.23           C  
ATOM      7  SD  MET A   1       0.045  46.517 -50.335  1.00 41.23           S  
ATOM      8  CE  MET A   1      -0.438  48.227 -50.703  1.00 41.23           C  
ATOM      9  N   LEU A   2      -3.657  41.746 -48.261  1.00 35.63           N  
ATOM     10  CA  LEU A   2      -3.676  40.357 -47.816  1.00 35.63           C  
ATOM     11  C   LEU A   2      -2.299  39.924 -47.325  1.00 35.63           C  
ATOM     12  CB  LEU A   2      -4.138  39.437 -48.950  1.00 35.63           C  
ATOM     13  O   LEU A   2      -1.345  39.870 -48.105  1.00 35.63           O  
ATOM     14  CG  LEU A   2      -5.596  39.583 -49.389  1.00 35.63           C  
ATOM     15  CD1 LEU A   2      -5.830  38.845 -50.703  1.00 35.63           C  
ATOM     16  CD2 LEU A   2      -6.536  39.065 -48.305  1.00 35.63           C  
ATOM     17  N   GLU A   3      -1.884  40.093 -45.955  1.00 38.37           N  
ATOM     18  CA  GLU A   3      -0.979  39.069 -45.444  1.00 38.37           C  
ATOM     19  C   GLU A   3      -0.867  39.139 -43.924  1.00 38.37           C  
ATOM     20  CB  GLU A   3       0.407  39.210 -46.080  1.00 38.37           C  
ATOM     21  O   GLU A   3      -0.294  40.085 -43.381  1.00 38.37           O  
ATOM     22  CG  GLU A   3       0.527  38.550 -47.446  1.00 38.37           C  
ATOM     23  CD  GLU A   3       1.922  38.651 -48.041  1.00 38.37           C  
ATOM     24  OE1 GLU A   3       2.145  38.131 -49.158  1.00 38.37           O  
ATOM     25  OE2 GLU A   3       2.800  39.254 -47.384  1.00 38.37           O  
ATOM     26  N   GLU A   4      -1.948  38.976 -43.146  1.00 45.16           N  
ATOM     27  CA  GLU A   4      -1.597  38.666 -41.763  1.00 45.16           C  
ATOM     28  C   GLU A   4      -2.602  37.700 -41.142  1.00 45.16           C  
ATOM     29  CB  GLU A   4      -1.515  39.947 -40.929  1.00 45.16           C  
ATOM     30  O   GLU A   4      -2.457  37.304 -39.984  1.00 45.16           O  
ATOM     31  CG  GLU A   4      -0.179  40.668 -41.039  1.00 45.16           C  
ATOM     32  CD  GLU A   4      -0.092  41.906 -40.162  1.00 45.16           C  
ATOM     33  OE1 GLU A   4       0.978  42.556 -40.134  1.00 45.16           O  
ATOM     34  OE2 GLU A   4      -1.101  42.229 -39.496  1.00 45.16           O  
ATOM     35  N   ASN A   5      -3.140  36.795 -41.933  1.00 45.47           N  
ATOM     36  CA  ASN A   5      -4.015  35.826 -41.284  1.00 45.47           C  
ATOM     37  C   ASN A   5      -3.632  34.394 -41.646  1.00 45.47           C  
ATOM     38  CB  ASN A   5      -5.477  36.093 -41.649  1.00 45.47           C  
ATOM     39  O   ASN A   5      -4.327  33.447 -41.273  1.00 45.47           O  
ATOM     40  CG  ASN A   5      -6.050  37.294 -40.923  1.00 45.47           C  
ATOM     41  ND2 ASN A   5      -7.121  37.860 -41.467  1.00 45.47           N  
ATOM     42  OD1 ASN A   5      -5.534  37.710 -39.882  1.00 45.47           O  
ATOM     43  N   ASN A   6      -2.321  34.024 -41.687  1.00 47.41           N  
ATOM     44  CA  ASN A   6      -2.049  32.623 -41.990  1.00 47.41           C  
ATOM     45  C   ASN A   6      -0.913  32.074 -41.131  1.00 47.41           C  
ATOM     46  CB  ASN A   6      -1.724  32.447 -43.475  1.00 47.41           C  
ATOM     47  O   ASN A   6      -0.513  30.919 -41.287  1.00 47.41           O  
ATOM     48  CG  ASN A   6      -2.943  32.087 -44.301  1.00 47.41           C  
ATOM     49  ND2 ASN A   6      -2.849  32.277 -45.611  1.00 47.41           N  
ATOM     50  OD1 ASN A   6      -3.962  31.642 -43.765  1.00 47.41           O  
ATOM     51  N   LYS A   7      -0.516  32.698 -39.973  1.00 43.62           N  
ATOM     52  CA  LYS A   7       0.572  32.188 -39.144  1.00 43.62           C  
ATOM     53  C   LYS A   7       0.038  31.562 -37.859  1.00 43.62           C  
ATOM     54  CB  LYS A   7       1.562  33.305 -38.810  1.00 43.62           C  
ATOM     55  O   LYS A   7       0.640  30.633 -37.318  1.00 43.62           O  
ATOM     56  CG  LYS A   7       2.683  33.464 -39.827  1.00 43.62           C  
ATOM     57  CD  LYS A   7       3.657  34.561 -39.418  1.00 43.62           C  
ATOM     58  CE  LYS A   7       4.741  34.767 -40.468  1.00 43.62           C  
ATOM     59  NZ  LYS A   7       5.663  35.883 -40.101  1.00 43.62           N  
ATOM     60  N   GLY A   8      -1.298  31.742 -37.614  1.00 40.28           N  
ATOM     61  CA  GLY A   8      -1.946  31.171 -36.444  1.00 40.28           C  
ATOM     62  C   GLY A   8      -2.703  29.891 -36.746  1.00 40.28           C  
ATOM     63  O   GLY A   8      -2.824  29.017 -35.886  1.00 40.28           O  
ATOM     64  N   ASP A   9      -2.854  29.639 -38.103  1.00 43.83           N  
ATOM     65  CA  ASP A   9      -3.530  28.435 -38.575  1.00 43.83           C  
ATOM     66  C   ASP A   9      -2.522  27.367 -38.992  1.00 43.83           C  
ATOM     67  CB  ASP A   9      -4.461  28.765 -39.743  1.00 43.83           C  
ATOM     68  O   ASP A   9      -2.804  26.170 -38.903  1.00 43.83           O  
ATOM     69  CG  ASP A   9      -5.888  29.042 -39.305  1.00 43.83           C  
ATOM     70  OD1 ASP A   9      -6.225  28.788 -38.128  1.00 43.83           O  
ATOM     71  OD2 ASP A   9      -6.684  29.516 -40.144  1.00 43.83           O  
ATOM     72  N   PHE A  10      -1.169  27.720 -39.211  1.00 41.46           N  
ATOM     73  CA  PHE A  10      -0.073  26.837 -39.592  1.00 41.46           C  
ATOM     74  C   PHE A  10       0.636  26.290 -38.359  1.00 41.46           C  
ATOM     75  CB  PHE A  10       0.927  27.576 -40.488  1.00 41.46           C  
ATOM     76  O   PHE A  10       1.101  25.148 -38.360  1.00 41.46           O  
ATOM     77  CG  PHE A  10       0.997  27.038 -41.891  1.00 41.46           C  
ATOM     78  CD1 PHE A  10       1.898  26.033 -42.222  1.00 41.46           C  
ATOM     79  CD2 PHE A  10       0.161  27.538 -42.882  1.00 41.46           C  
ATOM     80  CE1 PHE A  10       1.965  25.534 -43.520  1.00 41.46           C  
ATOM     81  CE2 PHE A  10       0.222  27.043 -44.181  1.00 41.46           C  
ATOM     82  CZ  PHE A  10       1.126  26.042 -44.499  1.00 41.46           C  
ATOM     83  N   ILE A  11       0.500  27.003 -37.149  1.00 45.38           N  
ATOM     84  CA  ILE A  11       1.055  26.594 -35.864  1.00 45.38           C  
ATOM     85  C   ILE A  11       0.042  25.729 -35.117  1.00 45.38           C  
ATOM     86  CB  ILE A  11       1.453  27.815 -35.005  1.00 45.38           C  
ATOM     87  O   ILE A  11       0.420  24.795 -34.404  1.00 45.38           O  
ATOM     88  CG1 ILE A  11       2.469  28.685 -35.754  1.00 45.38           C  
ATOM     89  CG2 ILE A  11       2.010  27.365 -33.651  1.00 45.38           C  
ATOM     90  CD1 ILE A  11       3.177  29.706 -34.873  1.00 45.38           C  
ATOM     91  N   GLN A  12      -1.252  25.798 -35.502  1.00 47.13           N  
ATOM     92  CA  GLN A  12      -2.308  24.971 -34.927  1.00 47.13           C  
ATOM     93  C   GLN A  12      -2.470  23.667 -35.702  1.00 47.13           C  
ATOM     94  CB  GLN A  12      -3.633  25.734 -34.899  1.00 47.13           C  
ATOM     95  O   GLN A  12      -2.763  22.623 -35.116  1.00 47.13           O  
ATOM     96  CG  GLN A  12      -3.908  26.443 -33.580  1.00 47.13           C  
ATOM     97  CD  GLN A  12      -5.054  27.433 -33.673  1.00 47.13           C  
ATOM     98  NE2 GLN A  12      -5.220  28.247 -32.636  1.00 47.13           N  
ATOM     99  OE1 GLN A  12      -5.784  27.466 -34.669  1.00 47.13           O  
ATOM    100  N   GLN A  13      -2.033  23.650 -36.963  1.00 47.28           N  
ATOM    101  CA  GLN A  13      -2.121  22.485 -37.837  1.00 47.28           C  
ATOM    102  C   GLN A  13      -0.871  21.617 -37.723  1.00 47.28           C  
ATOM    103  CB  GLN A  13      -2.328  22.917 -39.290  1.00 47.28           C  
ATOM    104  O   GLN A  13      -0.954  20.389 -37.796  1.00 47.28           O  
ATOM    105  CG  GLN A  13      -3.787  23.147 -39.661  1.00 47.28           C  
ATOM    106  CD  GLN A  13      -3.963  23.594 -41.100  1.00 47.28           C  
ATOM    107  NE2 GLN A  13      -5.210  23.645 -41.557  1.00 47.28           N  
ATOM    108  OE1 GLN A  13      -2.987  23.894 -41.795  1.00 47.28           O  
ATOM    109  N   GLU A  14       0.325  22.181 -37.274  1.00 46.79           N  
ATOM    110  CA  GLU A  14       1.603  21.522 -37.029  1.00 46.79           C  
ATOM    111  C   GLU A  14       1.701  21.027 -35.588  1.00 46.79           C  
ATOM    112  CB  GLU A  14       2.766  22.468 -37.340  1.00 46.79           C  
ATOM    113  O   GLU A  14       2.318  19.993 -35.322  1.00 46.79           O  
ATOM    114  CG  GLU A  14       3.387  22.248 -38.712  1.00 46.79           C  
ATOM    115  CD  GLU A  14       4.545  23.189 -39.004  1.00 46.79           C  
ATOM    116  OE1 GLU A  14       5.185  23.050 -40.071  1.00 46.79           O  
ATOM    117  OE2 GLU A  14       4.816  24.070 -38.157  1.00 46.79           O  
ATOM    118  N   GLN A  15       0.990  21.662 -34.616  1.00 46.18           N  
ATOM    119  CA  GLN A  15       0.839  21.260 -33.222  1.00 46.18           C  
ATOM    120  C   GLN A  15      -0.253  20.205 -33.069  1.00 46.18           C  
ATOM    121  CB  GLN A  15       0.525  22.472 -32.344  1.00 46.18           C  
ATOM    122  O   GLN A  15      -0.144  19.307 -32.231  1.00 46.18           O  
ATOM    123  CG  GLN A  15       1.761  23.179 -31.806  1.00 46.18           C  
ATOM    124  CD  GLN A  15       1.424  24.421 -31.002  1.00 46.18           C  
ATOM    125  NE2 GLN A  15       2.448  25.076 -30.465  1.00 46.18           N  
ATOM    126  OE1 GLN A  15       0.253  24.790 -30.866  1.00 46.18           O  
ATOM    127  N   ASP A  16      -1.166  20.128 -33.977  1.00 42.79           N  
ATOM    128  CA  ASP A  16      -2.237  19.141 -34.078  1.00 42.79           C  
ATOM    129  C   ASP A  16      -1.798  17.938 -34.910  1.00 42.79           C  
ATOM    130  CB  ASP A  16      -3.492  19.771 -34.686  1.00 42.79           C  
ATOM    131  O   ASP A  16      -2.244  16.814 -34.669  1.00 42.79           O  
ATOM    132  CG  ASP A  16      -4.317  20.546 -33.673  1.00 42.79           C  
ATOM    133  OD1 ASP A  16      -4.150  20.325 -32.454  1.00 42.79           O  
ATOM    134  OD2 ASP A  16      -5.142  21.382 -34.098  1.00 42.79           O  
ATOM    135  N   GLN A  17      -0.734  18.048 -35.799  1.00 43.83           N  
ATOM    136  CA  GLN A  17      -0.089  17.032 -36.624  1.00 43.83           C  
ATOM    137  C   GLN A  17       1.086  16.392 -35.890  1.00 43.83           C  
ATOM    138  CB  GLN A  17       0.386  17.636 -37.947  1.00 43.83           C  
ATOM    139  O   GLN A  17       1.395  15.218 -36.107  1.00 43.83           O  
ATOM    140  CG  GLN A  17       0.156  16.735 -39.152  1.00 43.83           C  
ATOM    141  CD  GLN A  17       0.509  17.409 -40.465  1.00 43.83           C  
ATOM    142  NE2 GLN A  17       0.023  16.851 -41.568  1.00 43.83           N  
ATOM    143  OE1 GLN A  17       1.213  18.424 -40.487  1.00 43.83           O  
ATOM    144  N   PHE A  18       1.700  16.945 -34.703  1.00 44.20           N  
ATOM    145  CA  PHE A  18       2.679  16.418 -33.760  1.00 44.20           C  
ATOM    146  C   PHE A  18       1.989  15.693 -32.611  1.00 44.20           C  
ATOM    147  CB  PHE A  18       3.563  17.544 -33.214  1.00 44.20           C  
ATOM    148  O   PHE A  18       2.547  14.757 -32.035  1.00 44.20           O  
ATOM    149  CG  PHE A  18       4.843  17.062 -32.586  1.00 44.20           C  
ATOM    150  CD1 PHE A  18       4.968  16.982 -31.204  1.00 44.20           C  
ATOM    151  CD2 PHE A  18       5.921  16.687 -33.378  1.00 44.20           C  
ATOM    152  CE1 PHE A  18       6.151  16.536 -30.620  1.00 44.20           C  
ATOM    153  CE2 PHE A  18       7.106  16.240 -32.801  1.00 44.20           C  
ATOM    154  CZ  PHE A  18       7.220  16.166 -31.422  1.00 44.20           C  
ATOM    155  N   LEU A  19       0.637  15.898 -32.453  1.00 44.97           N  
ATOM    156  CA  LEU A  19      -0.142  15.072 -31.538  1.00 44.97           C  
ATOM    157  C   LEU A  19      -0.831  13.935 -32.285  1.00 44.97           C  
ATOM    158  CB  LEU A  19      -1.184  15.921 -30.804  1.00 44.97           C  
ATOM    159  O   LEU A  19      -2.061  13.898 -32.370  1.00 44.97           O  
ATOM    160  CG  LEU A  19      -0.665  16.786 -29.654  1.00 44.97           C  
ATOM    161  CD1 LEU A  19      -1.673  17.879 -29.317  1.00 44.97           C  
ATOM    162  CD2 LEU A  19      -0.369  15.928 -28.430  1.00 44.97           C  
ATOM    163  N   GLU A  20      -0.478  13.723 -33.616  1.00 42.68           N  
ATOM    164  CA  GLU A  20      -0.870  12.417 -34.137  1.00 42.68           C  
ATOM    165  C   GLU A  20      -0.836  11.354 -33.044  1.00 42.68           C  
ATOM    166  CB  GLU A  20       0.039  12.007 -35.299  1.00 42.68           C  
ATOM    167  O   GLU A  20       0.195  11.150 -32.401  1.00 42.68           O  
ATOM    168  CG  GLU A  20      -0.666  11.970 -36.647  1.00 42.68           C  
ATOM    169  CD  GLU A  20       0.265  11.630 -37.801  1.00 42.68           C  
ATOM    170  OE1 GLU A  20      -0.200  11.586 -38.963  1.00 42.68           O  
ATOM    171  OE2 GLU A  20       1.468  11.406 -37.541  1.00 42.68           O  
ATOM    172  N   LYS A  21      -1.749  11.495 -32.073  1.00 42.00           N  
ATOM    173  CA  LYS A  21      -2.146  10.574 -31.011  1.00 42.00           C  
ATOM    174  C   LYS A  21      -1.368   9.265 -31.099  1.00 42.00           C  
ATOM    175  CB  LYS A  21      -3.649  10.296 -31.076  1.00 42.00           C  
ATOM    176  O   LYS A  21      -1.601   8.457 -32.001  1.00 42.00           O  
ATOM    177  CG  LYS A  21      -4.489  11.228 -30.216  1.00 42.00           C  
ATOM    178  CD  LYS A  21      -5.968  10.869 -30.281  1.00 42.00           C  
ATOM    179  CE  LYS A  21      -6.819  11.856 -29.495  1.00 42.00           C  
ATOM    180  NZ  LYS A  21      -8.273  11.522 -29.577  1.00 42.00           N  
ATOM    181  N   LYS A  22      -0.037   9.323 -31.222  1.00 43.82           N  
ATOM    182  CA  LYS A  22       0.669   8.052 -31.088  1.00 43.82           C  
ATOM    183  C   LYS A  22       0.088   7.218 -29.949  1.00 43.82           C  
ATOM    184  CB  LYS A  22       2.162   8.288 -30.856  1.00 43.82           C  
ATOM    185  O   LYS A  22      -0.054   7.705 -28.826  1.00 43.82           O  
ATOM    186  CG  LYS A  22       2.931   8.669 -32.112  1.00 43.82           C  
ATOM    187  CD  LYS A  22       4.436   8.602 -31.888  1.00 43.82           C  
ATOM    188  CE  LYS A  22       5.207   8.998 -33.140  1.00 43.82           C  
ATOM    189  NZ  LYS A  22       6.683   8.955 -32.919  1.00 43.82           N  
ATOM    190  N   ARG A  23      -0.966   6.564 -30.284  1.00 55.07           N  
ATOM    191  CA  ARG A  23      -1.591   5.582 -29.404  1.00 55.07           C  
ATOM    192  C   ARG A  23      -0.549   4.642 -28.806  1.00 55.07           C  
ATOM    193  CB  ARG A  23      -2.649   4.777 -30.161  1.00 55.07           C  
ATOM    194  O   ARG A  23       0.311   4.124 -29.522  1.00 55.07           O  
ATOM    195  CG  ARG A  23      -3.816   5.613 -30.663  1.00 55.07           C  
ATOM    196  CD  ARG A  23      -4.931   4.744 -31.228  1.00 55.07           C  
ATOM    197  NE  ARG A  23      -6.135   5.523 -31.503  1.00 55.07           N  
ATOM    198  NH1 ARG A  23      -6.770   4.278 -33.342  1.00 55.07           N  
ATOM    199  NH2 ARG A  23      -8.046   6.056 -32.660  1.00 55.07           N  
ATOM    200  CZ  ARG A  23      -6.981   5.284 -32.501  1.00 55.07           C  
ATOM    201  N   PHE A  24      -0.144   4.965 -27.550  1.00 56.70           N  
ATOM    202  CA  PHE A  24       0.722   4.096 -26.762  1.00 56.70           C  
ATOM    203  C   PHE A  24      -0.079   2.969 -26.123  1.00 56.70           C  
ATOM    204  CB  PHE A  24       1.452   4.900 -25.681  1.00 56.70           C  
ATOM    205  O   PHE A  24      -1.083   3.216 -25.452  1.00 56.70           O  
ATOM    206  CG  PHE A  24       2.468   4.101 -24.912  1.00 56.70           C  
ATOM    207  CD1 PHE A  24       2.143   3.529 -23.688  1.00 56.70           C  
ATOM    208  CD2 PHE A  24       3.751   3.920 -25.414  1.00 56.70           C  
ATOM    209  CE1 PHE A  24       3.082   2.789 -22.974  1.00 56.70           C  
ATOM    210  CE2 PHE A  24       4.695   3.181 -24.706  1.00 56.70           C  
ATOM    211  CZ  PHE A  24       4.359   2.617 -23.486  1.00 56.70           C  
ATOM    212  N   PRO A  25       0.231   1.736 -26.614  1.00 67.52           N  
ATOM    213  CA  PRO A  25      -0.485   0.636 -25.964  1.00 67.52           C  
ATOM    214  C   PRO A  25      -0.327   0.645 -24.445  1.00 67.52           C  
ATOM    215  CB  PRO A  25       0.158  -0.612 -26.573  1.00 67.52           C  
ATOM    216  O   PRO A  25       0.788   0.509 -23.936  1.00 67.52           O  
ATOM    217  CG  PRO A  25       1.500  -0.157 -27.048  1.00 67.52           C  
ATOM    218  CD  PRO A  25       1.441   1.322 -27.298  1.00 67.52           C  
ATOM    219  N   LEU A  26      -1.309   1.075 -23.679  1.00 63.36           N  
ATOM    220  CA  LEU A  26      -1.352   1.196 -22.226  1.00 63.36           C  
ATOM    221  C   LEU A  26      -0.974  -0.122 -21.559  1.00 63.36           C  
ATOM    222  CB  LEU A  26      -2.745   1.634 -21.765  1.00 63.36           C  
ATOM    223  O   LEU A  26      -0.472  -0.132 -20.432  1.00 63.36           O  
ATOM    224  CG  LEU A  26      -3.150   3.069 -22.102  1.00 63.36           C  
ATOM    225  CD1 LEU A  26      -4.535   3.374 -21.540  1.00 63.36           C  
ATOM    226  CD2 LEU A  26      -2.120   4.057 -21.564  1.00 63.36           C  
ATOM    227  N   ASN A  27      -1.148  -1.244 -22.306  1.00 65.64           N  
ATOM    228  CA  ASN A  27      -0.803  -2.559 -21.775  1.00 65.64           C  
ATOM    229  C   ASN A  27       0.702  -2.704 -21.572  1.00 65.64           C  
ATOM    230  CB  ASN A  27      -1.323  -3.664 -22.698  1.00 65.64           C  
ATOM    231  O   ASN A  27       1.148  -3.533 -20.776  1.00 65.64           O  
ATOM    232  CG  ASN A  27      -0.822  -3.520 -24.121  1.00 65.64           C  
ATOM    233  ND2 ASN A  27      -0.963  -4.579 -24.909  1.00 65.64           N  
ATOM    234  OD1 ASN A  27      -0.313  -2.465 -24.509  1.00 65.64           O  
ATOM    235  N   LEU A  28       1.481  -1.837 -22.294  1.00 68.64           N  
ATOM    236  CA  LEU A  28       2.938  -1.832 -22.206  1.00 68.64           C  
ATOM    237  C   LEU A  28       3.403  -1.173 -20.913  1.00 68.64           C  
ATOM    238  CB  LEU A  28       3.544  -1.106 -23.410  1.00 68.64           C  
ATOM    239  O   LEU A  28       4.549  -1.354 -20.495  1.00 68.64           O  
ATOM    240  CG  LEU A  28       3.381  -1.791 -24.768  1.00 68.64           C  
ATOM    241  CD1 LEU A  28       3.876  -0.878 -25.885  1.00 68.64           C  
ATOM    242  CD2 LEU A  28       4.124  -3.122 -24.789  1.00 68.64           C  
ATOM    243  N   LEU A  29       2.495  -0.479 -20.196  1.00 69.75           N  
ATOM    244  CA  LEU A  29       2.776   0.231 -18.953  1.00 69.75           C  
ATOM    245  C   LEU A  29       2.365  -0.603 -17.745  1.00 69.75           C  
ATOM    246  CB  LEU A  29       2.048   1.578 -18.930  1.00 69.75           C  
ATOM    247  O   LEU A  29       2.736  -0.287 -16.612  1.00 69.75           O  
ATOM    248  CG  LEU A  29       2.508   2.615 -19.956  1.00 69.75           C  
ATOM    249  CD1 LEU A  29       1.614   3.850 -19.898  1.00 69.75           C  
ATOM    250  CD2 LEU A  29       3.966   2.993 -19.718  1.00 69.75           C  
ATOM    251  N   ASN A  30       1.606  -1.654 -18.104  1.00 70.74           N  
ATOM    252  CA  ASN A  30       0.969  -2.469 -17.076  1.00 70.74           C  
ATOM    253  C   ASN A  30       1.999  -3.105 -16.147  1.00 70.74           C  
ATOM    254  CB  ASN A  30       0.091  -3.548 -17.714  1.00 70.74           C  
ATOM    255  O   ASN A  30       1.799  -3.154 -14.932  1.00 70.74           O  
ATOM    256  CG  ASN A  30      -0.909  -4.139 -16.739  1.00 70.74           C  
ATOM    257  ND2 ASN A  30      -1.166  -5.435 -16.867  1.00 70.74           N  
ATOM    258  OD1 ASN A  30      -1.446  -3.435 -15.880  1.00 70.74           O  
ATOM    259  N   SER A  31       3.092  -3.483 -16.623  1.00 72.13           N  
ATOM    260  CA  SER A  31       4.130  -4.168 -15.859  1.00 72.13           C  
ATOM    261  C   SER A  31       4.807  -3.220 -14.874  1.00 72.13           C  
ATOM    262  CB  SER A  31       5.175  -4.773 -16.797  1.00 72.13           C  
ATOM    263  O   SER A  31       5.385  -3.661 -13.878  1.00 72.13           O  
ATOM    264  OG  SER A  31       5.845  -3.759 -17.526  1.00 72.13           O  
ATOM    265  N   PHE A  32       4.656  -1.939 -15.134  1.00 79.43           N  
ATOM    266  CA  PHE A  32       5.287  -0.931 -14.291  1.00 79.43           C  
ATOM    267  C   PHE A  32       4.307  -0.407 -13.248  1.00 79.43           C  
ATOM    268  CB  PHE A  32       5.817   0.228 -15.141  1.00 79.43           C  
ATOM    269  O   PHE A  32       4.685   0.368 -12.367  1.00 79.43           O  
ATOM    270  CG  PHE A  32       6.892  -0.175 -16.114  1.00 79.43           C  
ATOM    271  CD1 PHE A  32       8.199  -0.373 -15.684  1.00 79.43           C  
ATOM    272  CD2 PHE A  32       6.596  -0.357 -17.458  1.00 79.43           C  
ATOM    273  CE1 PHE A  32       9.196  -0.746 -16.582  1.00 79.43           C  
ATOM    274  CE2 PHE A  32       7.587  -0.730 -18.362  1.00 79.43           C  
ATOM    275  CZ  PHE A  32       8.887  -0.923 -17.922  1.00 79.43           C  
ATOM    276  N   LEU A  33       3.095  -0.889 -13.343  1.00 85.39           N  
ATOM    277  CA  LEU A  33       2.047  -0.331 -12.496  1.00 85.39           C  
ATOM    278  C   LEU A  33       1.405  -1.417 -11.638  1.00 85.39           C  
ATOM    279  CB  LEU A  33       0.979   0.359 -13.348  1.00 85.39           C  
ATOM    280  O   LEU A  33       0.419  -1.163 -10.943  1.00 85.39           O  
ATOM    281  CG  LEU A  33       1.457   1.517 -14.226  1.00 85.39           C  
ATOM    282  CD1 LEU A  33       0.317   2.020 -15.106  1.00 85.39           C  
ATOM    283  CD2 LEU A  33       2.014   2.646 -13.367  1.00 85.39           C  
ATOM    284  N   VAL A  34       1.981  -2.596 -11.654  1.00 87.25           N  
ATOM    285  CA  VAL A  34       1.361  -3.724 -10.968  1.00 87.25           C  
ATOM    286  C   VAL A  34       2.240  -4.167  -9.801  1.00 87.25           C  
ATOM    287  CB  VAL A  34       1.116  -4.909 -11.930  1.00 87.25           C  
ATOM    288  O   VAL A  34       3.469  -4.125  -9.891  1.00 87.25           O  
ATOM    289  CG1 VAL A  34       0.647  -6.142 -11.161  1.00 87.25           C  
ATOM    290  CG2 VAL A  34       0.098  -4.524 -13.002  1.00 87.25           C  
ATOM    291  N   CYS A  35       1.581  -4.543  -8.791  1.00 90.18           N  
ATOM    292  CA  CYS A  35       2.234  -5.059  -7.593  1.00 90.18           C  
ATOM    293  C   CYS A  35       2.726  -6.484  -7.811  1.00 90.18           C  
ATOM    294  CB  CYS A  35       1.278  -5.016  -6.401  1.00 90.18           C  
ATOM    295  O   CYS A  35       1.987  -7.331  -8.316  1.00 90.18           O  
ATOM    296  SG  CYS A  35       1.988  -5.671  -4.875  1.00 90.18           S  
ATOM    297  N   GLY A  36       3.997  -6.835  -7.415  1.00 86.69           N  
ATOM    298  CA  GLY A  36       4.613  -8.141  -7.585  1.00 86.69           C  
ATOM    299  C   GLY A  36       4.122  -9.167  -6.581  1.00 86.69           C  
ATOM    300  O   GLY A  36       4.408 -10.359  -6.713  1.00 86.69           O  
ATOM    301  N   ILE A  37       3.267  -8.810  -5.573  1.00 86.29           N  
ATOM    302  CA  ILE A  37       2.726  -9.686  -4.540  1.00 86.29           C  
ATOM    303  C   ILE A  37       1.273 -10.028  -4.862  1.00 86.29           C  
ATOM    304  CB  ILE A  37       2.827  -9.039  -3.140  1.00 86.29           C  
ATOM    305  O   ILE A  37       0.904 -11.203  -4.923  1.00 86.29           O  
ATOM    306  CG1 ILE A  37       4.295  -8.821  -2.758  1.00 86.29           C  
ATOM    307  CG2 ILE A  37       2.111  -9.899  -2.095  1.00 86.29           C  
ATOM    308  CD1 ILE A  37       4.488  -8.069  -1.447  1.00 86.29           C  
ATOM    309  N   CYS A  38       0.423  -8.988  -5.181  1.00 84.28           N  
ATOM    310  CA  CYS A  38      -0.995  -9.235  -5.412  1.00 84.28           C  
ATOM    311  C   CYS A  38      -1.298  -9.319  -6.904  1.00 84.28           C  
ATOM    312  CB  CYS A  38      -1.843  -8.135  -4.772  1.00 84.28           C  
ATOM    313  O   CYS A  38      -2.391  -9.731  -7.297  1.00 84.28           O  
ATOM    314  SG  CYS A  38      -1.719  -6.540  -5.610  1.00 84.28           S  
ATOM    315  N   ASP A  39      -0.303  -9.023  -7.749  1.00 82.10           N  
ATOM    316  CA  ASP A  39      -0.439  -9.043  -9.202  1.00 82.10           C  
ATOM    317  C   ASP A  39      -1.553  -8.106  -9.663  1.00 82.10           C  
ATOM    318  CB  ASP A  39      -0.710 -10.465  -9.696  1.00 82.10           C  
ATOM    319  O   ASP A  39      -2.100  -8.273 -10.754  1.00 82.10           O  
ATOM    320  CG  ASP A  39       0.516 -11.359  -9.633  1.00 82.10           C  
ATOM    321  OD1 ASP A  39       1.651 -10.845  -9.726  1.00 82.10           O  
ATOM    322  OD2 ASP A  39       0.345 -12.590  -9.493  1.00 82.10           O  
ATOM    323  N   GLY A  40      -1.963  -7.193  -8.812  1.00 82.61           N  
ATOM    324  CA  GLY A  40      -2.897  -6.117  -9.106  1.00 82.61           C  
ATOM    325  C   GLY A  40      -2.223  -4.767  -9.258  1.00 82.61           C  
ATOM    326  O   GLY A  40      -1.016  -4.641  -9.039  1.00 82.61           O  
ATOM    327  N   TYR A  41      -3.017  -3.676  -9.796  1.00 86.34           N  
ATOM    328  CA  TYR A  41      -2.487  -2.319  -9.861  1.00 86.34           C  
ATOM    329  C   TYR A  41      -2.149  -1.799  -8.469  1.00 86.34           C  
ATOM    330  CB  TYR A  41      -3.490  -1.381 -10.539  1.00 86.34           C  
ATOM    331  O   TYR A  41      -2.762  -2.209  -7.481  1.00 86.34           O  
ATOM    332  CG  TYR A  41      -3.647  -1.629 -12.020  1.00 86.34           C  
ATOM    333  CD1 TYR A  41      -2.617  -1.330 -12.909  1.00 86.34           C  
ATOM    334  CD2 TYR A  41      -4.825  -2.162 -12.533  1.00 86.34           C  
ATOM    335  CE1 TYR A  41      -2.758  -1.555 -14.275  1.00 86.34           C  
ATOM    336  CE2 TYR A  41      -4.977  -2.391 -13.896  1.00 86.34           C  
ATOM    337  OH  TYR A  41      -4.085  -2.310 -16.109  1.00 86.34           O  
ATOM    338  CZ  TYR A  41      -3.940  -2.085 -14.758  1.00 86.34           C  
ATOM    339  N   PHE A  42      -1.082  -0.972  -8.425  1.00 83.62           N  
ATOM    340  CA  PHE A  42      -0.627  -0.470  -7.134  1.00 83.62           C  
ATOM    341  C   PHE A  42      -1.771   0.193  -6.376  1.00 83.62           C  
ATOM    342  CB  PHE A  42       0.526   0.522  -7.318  1.00 83.62           C  
ATOM    343  O   PHE A  42      -2.535   0.971  -6.951  1.00 83.62           O  
ATOM    344  CG  PHE A  42       1.800  -0.111  -7.809  1.00 83.62           C  
ATOM    345  CD1 PHE A  42       2.326  -1.229  -7.174  1.00 83.62           C  
ATOM    346  CD2 PHE A  42       2.471   0.413  -8.906  1.00 83.62           C  
ATOM    347  CE1 PHE A  42       3.505  -1.817  -7.626  1.00 83.62           C  
ATOM    348  CE2 PHE A  42       3.650  -0.169  -9.363  1.00 83.62           C  
ATOM    349  CZ  PHE A  42       4.166  -1.284  -8.721  1.00 83.62           C  
ATOM    350  N   ARG A  43      -1.956  -0.168  -5.131  1.00 82.64           N  
ATOM    351  CA  ARG A  43      -2.768   0.514  -4.128  1.00 82.64           C  
ATOM    352  C   ARG A  43      -1.896   1.092  -3.018  1.00 82.64           C  
ATOM    353  CB  ARG A  43      -3.805  -0.442  -3.535  1.00 82.64           C  
ATOM    354  O   ARG A  43      -1.232   0.349  -2.292  1.00 82.64           O  
ATOM    355  CG  ARG A  43      -4.795  -0.986  -4.553  1.00 82.64           C  
ATOM    356  CD  ARG A  43      -5.912  -1.776  -3.887  1.00 82.64           C  
ATOM    357  NE  ARG A  43      -5.419  -3.021  -3.305  1.00 82.64           N  
ATOM    358  NH1 ARG A  43      -6.465  -4.395  -4.840  1.00 82.64           N  
ATOM    359  NH2 ARG A  43      -5.191  -5.302  -3.164  1.00 82.64           N  
ATOM    360  CZ  ARG A  43      -5.692  -4.237  -3.771  1.00 82.64           C  
ATOM    361  N   PHE A  44      -1.862   2.422  -3.009  1.00 80.21           N  
ATOM    362  CA  PHE A  44      -0.947   3.068  -2.075  1.00 80.21           C  
ATOM    363  C   PHE A  44       0.480   2.575  -2.287  1.00 80.21           C  
ATOM    364  CB  PHE A  44      -1.382   2.810  -0.629  1.00 80.21           C  
ATOM    365  O   PHE A  44       1.068   1.958  -1.396  1.00 80.21           O  
ATOM    366  CG  PHE A  44      -2.780   3.277  -0.324  1.00 80.21           C  
ATOM    367  CD1 PHE A  44      -3.069   4.632  -0.225  1.00 80.21           C  
ATOM    368  CD2 PHE A  44      -3.805   2.359  -0.134  1.00 80.21           C  
ATOM    369  CE1 PHE A  44      -4.362   5.067   0.057  1.00 80.21           C  
ATOM    370  CE2 PHE A  44      -5.099   2.785   0.148  1.00 80.21           C  
ATOM    371  CZ  PHE A  44      -5.375   4.140   0.245  1.00 80.21           C  
ATOM    372  N   ALA A  45       1.022   2.836  -3.392  1.00 86.74           N  
ATOM    373  CA  ALA A  45       2.328   2.359  -3.841  1.00 86.74           C  
ATOM    374  C   ALA A  45       3.416   2.708  -2.830  1.00 86.74           C  
ATOM    375  CB  ALA A  45       2.668   2.947  -5.208  1.00 86.74           C  
ATOM    376  O   ALA A  45       3.538   3.862  -2.413  1.00 86.74           O  
ATOM    377  N   HIS A  46       4.285   1.664  -2.478  1.00 88.18           N  
ATOM    378  CA  HIS A  46       5.437   1.791  -1.592  1.00 88.18           C  
ATOM    379  C   HIS A  46       6.672   1.130  -2.195  1.00 88.18           C  
ATOM    380  CB  HIS A  46       5.129   1.179  -0.224  1.00 88.18           C  
ATOM    381  O   HIS A  46       6.605  -0.008  -2.666  1.00 88.18           O  
ATOM    382  CG  HIS A  46       4.263   2.041   0.638  1.00 88.18           C  
ATOM    383  CD2 HIS A  46       4.521   2.677   1.805  1.00 88.18           C  
ATOM    384  ND1 HIS A  46       2.952   2.327   0.325  1.00 88.18           N  
ATOM    385  CE1 HIS A  46       2.440   3.105   1.264  1.00 88.18           C  
ATOM    386  NE2 HIS A  46       3.372   3.332   2.174  1.00 88.18           N  
ATOM    387  N   THR A  47       7.672   1.913  -2.147  1.00 89.53           N  
ATOM    388  CA  THR A  47       8.896   1.467  -2.801  1.00 89.53           C  
ATOM    389  C   THR A  47       9.993   1.201  -1.774  1.00 89.53           C  
ATOM    390  CB  THR A  47       9.391   2.503  -3.827  1.00 89.53           C  
ATOM    391  O   THR A  47      10.153   1.963  -0.818  1.00 89.53           O  
ATOM    392  CG2 THR A  47      10.692   2.051  -4.483  1.00 89.53           C  
ATOM    393  OG1 THR A  47       8.393   2.678  -4.841  1.00 89.53           O  
ATOM    394  N   ILE A  48      10.611   0.072  -2.014  1.00 89.17           N  
ATOM    395  CA  ILE A  48      11.783  -0.235  -1.201  1.00 89.17           C  
ATOM    396  C   ILE A  48      12.975   0.591  -1.681  1.00 89.17           C  
ATOM    397  CB  ILE A  48      12.123  -1.742  -1.246  1.00 89.17           C  
ATOM    398  O   ILE A  48      13.357   0.518  -2.852  1.00 89.17           O  
ATOM    399  CG1 ILE A  48      10.950  -2.570  -0.707  1.00 89.17           C  
ATOM    400  CG2 ILE A  48      13.404  -2.030  -0.459  1.00 89.17           C  
ATOM    401  CD1 ILE A  48      11.147  -4.074  -0.831  1.00 89.17           C  
ATOM    402  N   THR A  49      13.579   1.326  -0.829  1.00 85.14           N  
ATOM    403  CA  THR A  49      14.593   2.320  -1.162  1.00 85.14           C  
ATOM    404  C   THR A  49      15.894   1.645  -1.587  1.00 85.14           C  
ATOM    405  CB  THR A  49      14.864   3.261   0.027  1.00 85.14           C  
ATOM    406  O   THR A  49      16.625   2.169  -2.429  1.00 85.14           O  
ATOM    407  CG2 THR A  49      13.650   4.133   0.327  1.00 85.14           C  
ATOM    408  OG1 THR A  49      15.175   2.479   1.186  1.00 85.14           O  
ATOM    409  N   GLU A  50      16.196   0.447  -1.111  1.00 84.67           N  
ATOM    410  CA  GLU A  50      17.455  -0.253  -1.346  1.00 84.67           C  
ATOM    411  C   GLU A  50      17.492  -0.868  -2.742  1.00 84.67           C  
ATOM    412  CB  GLU A  50      17.673  -1.337  -0.287  1.00 84.67           C  
ATOM    413  O   GLU A  50      18.543  -0.893  -3.387  1.00 84.67           O  
ATOM    414  CG  GLU A  50      17.783  -0.798   1.132  1.00 84.67           C  
ATOM    415  CD  GLU A  50      16.437  -0.648   1.823  1.00 84.67           C  
ATOM    416  OE1 GLU A  50      16.410  -0.378   3.045  1.00 84.67           O  
ATOM    417  OE2 GLU A  50      15.402  -0.803   1.137  1.00 84.67           O  
ATOM    418  N   CYS A  51      16.308  -1.324  -3.224  1.00 90.14           N  
ATOM    419  CA  CYS A  51      16.323  -2.045  -4.491  1.00 90.14           C  
ATOM    420  C   CYS A  51      15.388  -1.392  -5.502  1.00 90.14           C  
ATOM    421  CB  CYS A  51      15.922  -3.505  -4.282  1.00 90.14           C  
ATOM    422  O   CYS A  51      15.506  -1.626  -6.706  1.00 90.14           O  
ATOM    423  SG  CYS A  51      14.266  -3.713  -3.590  1.00 90.14           S  
ATOM    424  N   GLY A  52      14.476  -0.550  -5.022  1.00 88.28           N  
ATOM    425  CA  GLY A  52      13.635   0.208  -5.935  1.00 88.28           C  
ATOM    426  C   GLY A  52      12.402  -0.553  -6.382  1.00 88.28           C  
ATOM    427  O   GLY A  52      11.651  -0.081  -7.238  1.00 88.28           O  
ATOM    428  N   HIS A  53      12.156  -1.736  -5.892  1.00 93.04           N  
ATOM    429  CA  HIS A  53      10.945  -2.495  -6.185  1.00 93.04           C  
ATOM    430  C   HIS A  53       9.750  -1.946  -5.413  1.00 93.04           C  
ATOM    431  CB  HIS A  53      11.148  -3.975  -5.856  1.00 93.04           C  
ATOM    432  O   HIS A  53       9.885  -1.548  -4.254  1.00 93.04           O  
ATOM    433  CG  HIS A  53      12.093  -4.672  -6.782  1.00 93.04           C  
ATOM    434  CD2 HIS A  53      12.055  -4.850  -8.124  1.00 93.04           C  
ATOM    435  ND1 HIS A  53      13.244  -5.290  -6.344  1.00 93.04           N  
ATOM    436  CE1 HIS A  53      13.875  -5.818  -7.380  1.00 93.04           C  
ATOM    437  NE2 HIS A  53      13.174  -5.566  -8.471  1.00 93.04           N  
ATOM    438  N   THR A  54       8.613  -1.817  -6.158  1.00 90.13           N  
ATOM    439  CA  THR A  54       7.413  -1.176  -5.631  1.00 90.13           C  
ATOM    440  C   THR A  54       6.308  -2.203  -5.402  1.00 90.13           C  
ATOM    441  CB  THR A  54       6.905  -0.075  -6.581  1.00 90.13           C  
ATOM    442  O   THR A  54       6.102  -3.096  -6.226  1.00 90.13           O  
ATOM    443  CG2 THR A  54       5.712   0.661  -5.981  1.00 90.13           C  
ATOM    444  OG1 THR A  54       7.960   0.864  -6.822  1.00 90.13           O  
ATOM    445  N   PHE A  55       5.591  -2.053  -4.296  1.00 91.59           N  
ATOM    446  CA  PHE A  55       4.480  -2.916  -3.910  1.00 91.59           C  
ATOM    447  C   PHE A  55       3.332  -2.095  -3.334  1.00 91.59           C  
ATOM    448  CB  PHE A  55       4.939  -3.963  -2.891  1.00 91.59           C  
ATOM    449  O   PHE A  55       3.496  -0.909  -3.040  1.00 91.59           O  
ATOM    450  CG  PHE A  55       6.154  -4.739  -3.324  1.00 91.59           C  
ATOM    451  CD1 PHE A  55       6.024  -5.878  -4.108  1.00 91.59           C  
ATOM    452  CD2 PHE A  55       7.426  -4.329  -2.945  1.00 91.59           C  
ATOM    453  CE1 PHE A  55       7.147  -6.599  -4.510  1.00 91.59           C  
ATOM    454  CE2 PHE A  55       8.552  -5.044  -3.343  1.00 91.59           C  
ATOM    455  CZ  PHE A  55       8.410  -6.179  -4.125  1.00 91.59           C  
ATOM    456  N   CYS A  56       2.212  -2.756  -3.209  1.00 85.71           N  
ATOM    457  CA  CYS A  56       1.134  -2.130  -2.451  1.00 85.71           C  
ATOM    458  C   CYS A  56       1.508  -1.997  -0.980  1.00 85.71           C  
ATOM    459  CB  CYS A  56      -0.156  -2.938  -2.588  1.00 85.71           C  
ATOM    460  O   CYS A  56       2.247  -2.827  -0.446  1.00 85.71           O  
ATOM    461  SG  CYS A  56      -0.749  -3.082  -4.288  1.00 85.71           S  
ATOM    462  N   LYS A  57       1.081  -0.946  -0.412  1.00 78.88           N  
ATOM    463  CA  LYS A  57       1.369  -0.703   0.999  1.00 78.88           C  
ATOM    464  C   LYS A  57       1.041  -1.929   1.846  1.00 78.88           C  
ATOM    465  CB  LYS A  57       0.585   0.509   1.505  1.00 78.88           C  
ATOM    466  O   LYS A  57       1.880  -2.400   2.617  1.00 78.88           O  
ATOM    467  CG  LYS A  57       0.830   0.835   2.971  1.00 78.88           C  
ATOM    468  CD  LYS A  57       0.063   2.079   3.402  1.00 78.88           C  
ATOM    469  CE  LYS A  57       0.279   2.387   4.878  1.00 78.88           C  
ATOM    470  NZ  LYS A  57      -0.471   3.605   5.305  1.00 78.88           N  
ATOM    471  N   ILE A  58      -0.118  -2.490   1.682  1.00 75.25           N  
ATOM    472  CA  ILE A  58      -0.601  -3.591   2.507  1.00 75.25           C  
ATOM    473  C   ILE A  58       0.144  -4.874   2.145  1.00 75.25           C  
ATOM    474  CB  ILE A  58      -2.125  -3.793   2.344  1.00 75.25           C  
ATOM    475  O   ILE A  58       0.423  -5.703   3.014  1.00 75.25           O  
ATOM    476  CG1 ILE A  58      -2.881  -2.543   2.809  1.00 75.25           C  
ATOM    477  CG2 ILE A  58      -2.590  -5.033   3.113  1.00 75.25           C  
ATOM    478  CD1 ILE A  58      -4.362  -2.548   2.453  1.00 75.25           C  
ATOM    479  N   CYS A  59       0.470  -4.992   0.870  1.00 82.25           N  
ATOM    480  CA  CYS A  59       1.137  -6.187   0.363  1.00 82.25           C  
ATOM    481  C   CYS A  59       2.534  -6.324   0.956  1.00 82.25           C  
ATOM    482  CB  CYS A  59       1.221  -6.147  -1.162  1.00 82.25           C  
ATOM    483  O   CYS A  59       2.905  -7.395   1.440  1.00 82.25           O  
ATOM    484  SG  CYS A  59      -0.371  -6.371  -1.985  1.00 82.25           S  
ATOM    485  N   ILE A  60       3.250  -5.309   0.901  1.00 83.20           N  
ATOM    486  CA  ILE A  60       4.621  -5.372   1.396  1.00 83.20           C  
ATOM    487  C   ILE A  60       4.616  -5.428   2.922  1.00 83.20           C  
ATOM    488  CB  ILE A  60       5.455  -4.166   0.907  1.00 83.20           C  
ATOM    489  O   ILE A  60       5.452  -6.103   3.528  1.00 83.20           O  
ATOM    490  CG1 ILE A  60       6.918  -4.320   1.335  1.00 83.20           C  
ATOM    491  CG2 ILE A  60       4.866  -2.854   1.432  1.00 83.20           C  
ATOM    492  CD1 ILE A  60       7.596  -5.568   0.786  1.00 83.20           C  
ATOM    493  N   HIS A  61       3.704  -4.861   3.550  1.00 74.93           N  
ATOM    494  CA  HIS A  61       3.545  -4.917   4.998  1.00 74.93           C  
ATOM    495  C   HIS A  61       3.197  -6.328   5.461  1.00 74.93           C  
ATOM    496  CB  HIS A  61       2.467  -3.933   5.458  1.00 74.93           C  
ATOM    497  O   HIS A  61       3.768  -6.825   6.434  1.00 74.93           O  
ATOM    498  CG  HIS A  61       2.332  -3.843   6.945  1.00 74.93           C  
ATOM    499  CD2 HIS A  61       2.933  -3.029   7.844  1.00 74.93           C  
ATOM    500  ND1 HIS A  61       1.493  -4.663   7.667  1.00 74.93           N  
ATOM    501  CE1 HIS A  61       1.584  -4.356   8.950  1.00 74.93           C  
ATOM    502  NE2 HIS A  61       2.451  -3.368   9.084  1.00 74.93           N  
ATOM    503  N   ASP A  62       2.258  -6.898   4.766  1.00 71.92           N  
ATOM    504  CA  ASP A  62       1.855  -8.264   5.082  1.00 71.92           C  
ATOM    505  C   ASP A  62       3.011  -9.240   4.873  1.00 71.92           C  
ATOM    506  CB  ASP A  62       0.654  -8.681   4.230  1.00 71.92           C  
ATOM    507  O   ASP A  62       3.215 -10.150   5.679  1.00 71.92           O  
ATOM    508  CG  ASP A  62       0.023  -9.983   4.690  1.00 71.92           C  
ATOM    509  OD1 ASP A  62      -0.127 -10.189   5.914  1.00 71.92           O  
ATOM    510  OD2 ASP A  62      -0.325 -10.812   3.822  1.00 71.92           O  
ATOM    511  N   TYR A  63       3.688  -9.079   3.827  1.00 81.55           N  
ATOM    512  CA  TYR A  63       4.828  -9.928   3.499  1.00 81.55           C  
ATOM    513  C   TYR A  63       5.883  -9.871   4.598  1.00 81.55           C  
ATOM    514  CB  TYR A  63       5.444  -9.509   2.161  1.00 81.55           C  
ATOM    515  O   TYR A  63       6.368 -10.909   5.056  1.00 81.55           O  
ATOM    516  CG  TYR A  63       6.693 -10.276   1.801  1.00 81.55           C  
ATOM    517  CD1 TYR A  63       7.956  -9.775   2.110  1.00 81.55           C  
ATOM    518  CD2 TYR A  63       6.614 -11.503   1.151  1.00 81.55           C  
ATOM    519  CE1 TYR A  63       9.110 -10.477   1.779  1.00 81.55           C  
ATOM    520  CE2 TYR A  63       7.761 -12.214   0.815  1.00 81.55           C  
ATOM    521  OH  TYR A  63      10.141 -12.394   0.802  1.00 81.55           O  
ATOM    522  CZ  TYR A  63       9.002 -11.694   1.133  1.00 81.55           C  
ATOM    523  N   ILE A  64       6.249  -8.725   5.013  1.00 79.43           N  
ATOM    524  CA  ILE A  64       7.275  -8.533   6.031  1.00 79.43           C  
ATOM    525  C   ILE A  64       6.798  -9.113   7.361  1.00 79.43           C  
ATOM    526  CB  ILE A  64       7.636  -7.040   6.196  1.00 79.43           C  
ATOM    527  O   ILE A  64       7.567  -9.761   8.075  1.00 79.43           O  
ATOM    528  CG1 ILE A  64       8.319  -6.512   4.930  1.00 79.43           C  
ATOM    529  CG2 ILE A  64       8.525  -6.831   7.426  1.00 79.43           C  
ATOM    530  CD1 ILE A  64       8.529  -5.004   4.922  1.00 79.43           C  
ATOM    531  N   SER A  65       5.550  -8.823   7.736  1.00 70.17           N  
ATOM    532  CA  SER A  65       4.968  -9.294   8.988  1.00 70.17           C  
ATOM    533  C   SER A  65       4.944 -10.818   9.048  1.00 70.17           C  
ATOM    534  CB  SER A  65       3.550  -8.747   9.160  1.00 70.17           C  
ATOM    535  O   SER A  65       5.230 -11.407  10.092  1.00 70.17           O  
ATOM    536  OG  SER A  65       2.968  -9.225  10.360  1.00 70.17           O  
ATOM    537  N   LYS A  66       4.658 -11.543   7.980  1.00 71.82           N  
ATOM    538  CA  LYS A  66       4.526 -12.995   7.910  1.00 71.82           C  
ATOM    539  C   LYS A  66       5.894 -13.672   7.888  1.00 71.82           C  
ATOM    540  CB  LYS A  66       3.720 -13.402   6.676  1.00 71.82           C  
ATOM    541  O   LYS A  66       6.020 -14.840   8.259  1.00 71.82           O  
ATOM    542  CG  LYS A  66       2.224 -13.154   6.804  1.00 71.82           C  
ATOM    543  CD  LYS A  66       1.472 -13.616   5.562  1.00 71.82           C  
ATOM    544  CE  LYS A  66      -0.025 -13.375   5.692  1.00 71.82           C  
ATOM    545  NZ  LYS A  66      -0.755 -13.735   4.440  1.00 71.82           N  
ATOM    546  N   ASN A  67       6.912 -12.971   7.561  1.00 77.54           N  
ATOM    547  CA  ASN A  67       8.232 -13.564   7.377  1.00 77.54           C  
ATOM    548  C   ASN A  67       9.196 -13.138   8.482  1.00 77.54           C  
ATOM    549  CB  ASN A  67       8.801 -13.195   6.006  1.00 77.54           C  
ATOM    550  O   ASN A  67      10.413 -13.248   8.325  1.00 77.54           O  
ATOM    551  CG  ASN A  67       8.097 -13.912   4.870  1.00 77.54           C  
ATOM    552  ND2 ASN A  67       7.703 -13.161   3.849  1.00 77.54           N  
ATOM    553  OD1 ASN A  67       7.910 -15.130   4.911  1.00 77.54           O  
ATOM    554  N   GLN A  68       8.634 -12.612   9.629  1.00 71.05           N  
ATOM    555  CA  GLN A  68       9.413 -12.096  10.749  1.00 71.05           C  
ATOM    556  C   GLN A  68      10.238 -13.201  11.402  1.00 71.05           C  
ATOM    557  CB  GLN A  68       8.496 -11.444  11.786  1.00 71.05           C  
ATOM    558  O   GLN A  68      11.324 -12.946  11.926  1.00 71.05           O  
ATOM    559  CG  GLN A  68       7.965 -10.080  11.365  1.00 71.05           C  
ATOM    560  CD  GLN A  68       7.137  -9.414  12.448  1.00 71.05           C  
ATOM    561  NE2 GLN A  68       6.592  -8.242  12.140  1.00 71.05           N  
ATOM    562  OE1 GLN A  68       6.989  -9.948  13.552  1.00 71.05           O  
ATOM    563  N   ASN A  69       9.875 -14.476  11.204  1.00 72.58           N  
ATOM    564  CA  ASN A  69      10.529 -15.601  11.863  1.00 72.58           C  
ATOM    565  C   ASN A  69      11.139 -16.567  10.851  1.00 72.58           C  
ATOM    566  CB  ASN A  69       9.544 -16.337  12.773  1.00 72.58           C  
ATOM    567  O   ASN A  69      11.398 -17.728  11.172  1.00 72.58           O  
ATOM    568  CG  ASN A  69       9.059 -15.479  13.924  1.00 72.58           C  
ATOM    569  ND2 ASN A  69       7.777 -15.597  14.253  1.00 72.58           N  
ATOM    570  OD1 ASN A  69       9.828 -14.716  14.513  1.00 72.58           O  
ATOM    571  N   THR A  70      11.288 -16.027   9.664  1.00 77.43           N  
ATOM    572  CA  THR A  70      11.875 -16.842   8.607  1.00 77.43           C  
ATOM    573  C   THR A  70      13.180 -16.226   8.110  1.00 77.43           C  
ATOM    574  CB  THR A  70      10.902 -17.010   7.425  1.00 77.43           C  
ATOM    575  O   THR A  70      13.535 -15.112   8.500  1.00 77.43           O  
ATOM    576  CG2 THR A  70       9.554 -17.546   7.895  1.00 77.43           C  
ATOM    577  OG1 THR A  70      10.704 -15.739   6.793  1.00 77.43           O  
ATOM    578  N   LYS A  71      13.952 -17.047   7.431  1.00 76.56           N  
ATOM    579  CA  LYS A  71      15.207 -16.635   6.810  1.00 76.56           C  
ATOM    580  C   LYS A  71      14.979 -15.516   5.797  1.00 76.56           C  
ATOM    581  CB  LYS A  71      15.886 -17.826   6.130  1.00 76.56           C  
ATOM    582  O   LYS A  71      15.917 -14.809   5.424  1.00 76.56           O  
ATOM    583  CG  LYS A  71      16.458 -18.849   7.101  1.00 76.56           C  
ATOM    584  CD  LYS A  71      17.212 -19.952   6.370  1.00 76.56           C  
ATOM    585  CE  LYS A  71      17.725 -21.013   7.334  1.00 76.56           C  
ATOM    586  NZ  LYS A  71      18.468 -22.096   6.622  1.00 76.56           N  
ATOM    587  N   ASN A  72      13.759 -15.286   5.443  1.00 72.18           N  
ATOM    588  CA  ASN A  72      13.363 -14.262   4.483  1.00 72.18           C  
ATOM    589  C   ASN A  72      12.883 -12.993   5.182  1.00 72.18           C  
ATOM    590  CB  ASN A  72      12.277 -14.795   3.545  1.00 72.18           C  
ATOM    591  O   ASN A  72      12.176 -12.179   4.584  1.00 72.18           O  
ATOM    592  CG  ASN A  72      12.800 -15.845   2.584  1.00 72.18           C  
ATOM    593  ND2 ASN A  72      11.964 -16.827   2.268  1.00 72.18           N  
ATOM    594  OD1 ASN A  72      13.945 -15.774   2.131  1.00 72.18           O  
ATOM    595  N   LYS A  73      13.284 -12.904   6.458  1.00 76.10           N  
ATOM    596  CA  LYS A  73      12.937 -11.729   7.252  1.00 76.10           C  
ATOM    597  C   LYS A  73      13.628 -10.479   6.715  1.00 76.10           C  
ATOM    598  CB  LYS A  73      13.309 -11.943   8.720  1.00 76.10           C  
ATOM    599  O   LYS A  73      14.794 -10.529   6.318  1.00 76.10           O  
ATOM    600  CG  LYS A  73      12.991 -10.758   9.619  1.00 76.10           C  
ATOM    601  CD  LYS A  73      13.415 -11.018  11.058  1.00 76.10           C  
ATOM    602  CE  LYS A  73      13.186  -9.797  11.939  1.00 76.10           C  
ATOM    603  NZ  LYS A  73      13.655 -10.028  13.338  1.00 76.10           N  
ATOM    604  N   ARG A  74      12.879  -9.589   6.241  1.00 77.71           N  
ATOM    605  CA  ARG A  74      13.426  -8.294   5.850  1.00 77.71           C  
ATOM    606  C   ARG A  74      14.070  -8.366   4.469  1.00 77.71           C  
ATOM    607  CB  ARG A  74      14.448  -7.808   6.880  1.00 77.71           C  
ATOM    608  O   ARG A  74      15.183  -7.876   4.271  1.00 77.71           O  
ATOM    609  CG  ARG A  74      13.859  -7.551   8.258  1.00 77.71           C  
ATOM    610  CD  ARG A  74      14.865  -6.885   9.186  1.00 77.71           C  
ATOM    611  NE  ARG A  74      14.555  -7.141  10.589  1.00 77.71           N  
ATOM    612  NH1 ARG A  74      16.564  -6.332  11.395  1.00 77.71           N  
ATOM    613  NH2 ARG A  74      14.987  -7.146  12.845  1.00 77.71           N  
ATOM    614  CZ  ARG A  74      15.369  -6.872  11.606  1.00 77.71           C  
ATOM    615  N   LYS A  75      13.525  -9.171   3.651  1.00 88.01           N  
ATOM    616  CA  LYS A  75      13.993  -9.276   2.272  1.00 88.01           C  
ATOM    617  C   LYS A  75      12.930  -8.787   1.292  1.00 88.01           C  
ATOM    618  CB  LYS A  75      14.383 -10.718   1.945  1.00 88.01           C  
ATOM    619  O   LYS A  75      11.732  -8.915   1.553  1.00 88.01           O  
ATOM    620  CG  LYS A  75      15.618 -11.208   2.687  1.00 88.01           C  
ATOM    621  CD  LYS A  75      16.043 -12.591   2.212  1.00 88.01           C  
ATOM    622  CE  LYS A  75      17.327 -13.047   2.893  1.00 88.01           C  
ATOM    623  NZ  LYS A  75      17.782 -14.375   2.383  1.00 88.01           N  
ATOM    624  N   CYS A  76      13.447  -8.194   0.220  1.00 90.97           N  
ATOM    625  CA  CYS A  76      12.551  -7.783  -0.855  1.00 90.97           C  
ATOM    626  C   CYS A  76      11.900  -8.993  -1.514  1.00 90.97           C  
ATOM    627  CB  CYS A  76      13.308  -6.967  -1.902  1.00 90.97           C  
ATOM    628  O   CYS A  76      12.585  -9.952  -1.875  1.00 90.97           O  
ATOM    629  SG  CYS A  76      12.345  -6.617  -3.389  1.00 90.97           S  
ATOM    630  N   PRO A  77      10.549  -8.897  -1.738  1.00 90.78           N  
ATOM    631  CA  PRO A  77       9.842 -10.021  -2.358  1.00 90.78           C  
ATOM    632  C   PRO A  77      10.235 -10.231  -3.818  1.00 90.78           C  
ATOM    633  CB  PRO A  77       8.370  -9.618  -2.241  1.00 90.78           C  
ATOM    634  O   PRO A  77      10.081 -11.334  -4.350  1.00 90.78           O  
ATOM    635  CG  PRO A  77       8.323  -8.675  -1.082  1.00 90.78           C  
ATOM    636  CD  PRO A  77       9.593  -7.875  -1.066  1.00 90.78           C  
ATOM    637  N   SER A  78      10.782  -9.199  -4.385  1.00 90.12           N  
ATOM    638  CA  SER A  78      11.087  -9.247  -5.811  1.00 90.12           C  
ATOM    639  C   SER A  78      12.534  -9.662  -6.053  1.00 90.12           C  
ATOM    640  CB  SER A  78      10.821  -7.890  -6.463  1.00 90.12           C  
ATOM    641  O   SER A  78      12.806 -10.525  -6.891  1.00 90.12           O  
ATOM    642  OG  SER A  78       9.441  -7.571  -6.418  1.00 90.12           O  
ATOM    643  N   CYS A  79      13.469  -9.124  -5.311  1.00 91.43           N  
ATOM    644  CA  CYS A  79      14.873  -9.369  -5.623  1.00 91.43           C  
ATOM    645  C   CYS A  79      15.567 -10.098  -4.478  1.00 91.43           C  
ATOM    646  CB  CYS A  79      15.595  -8.053  -5.913  1.00 91.43           C  
ATOM    647  O   CYS A  79      16.716 -10.522  -4.613  1.00 91.43           O  
ATOM    648  SG  CYS A  79      15.784  -6.991  -4.465  1.00 91.43           S  
ATOM    649  N   LYS A  80      14.826 -10.256  -3.410  1.00 89.29           N  
ATOM    650  CA  LYS A  80      15.295 -10.946  -2.212  1.00 89.29           C  
ATOM    651  C   LYS A  80      16.456 -10.196  -1.565  1.00 89.29           C  
ATOM    652  CB  LYS A  80      15.716 -12.377  -2.546  1.00 89.29           C  
ATOM    653  O   LYS A  80      17.206 -10.768  -0.771  1.00 89.29           O  
ATOM    654  CG  LYS A  80      14.611 -13.219  -3.166  1.00 89.29           C  
ATOM    655  CD  LYS A  80      13.456 -13.429  -2.195  1.00 89.29           C  
ATOM    656  CE  LYS A  80      12.383 -14.333  -2.788  1.00 89.29           C  
ATOM    657  NZ  LYS A  80      11.149 -14.352  -1.947  1.00 89.29           N  
ATOM    658  N   GLY A  81      16.724  -8.893  -2.007  1.00 87.19           N  
ATOM    659  CA  GLY A  81      17.713  -8.032  -1.377  1.00 87.19           C  
ATOM    660  C   GLY A  81      17.379  -7.694   0.063  1.00 87.19           C  
ATOM    661  O   GLY A  81      16.205  -7.592   0.426  1.00 87.19           O  
ATOM    662  N   GLU A  82      18.375  -7.502   0.910  1.00 84.64           N  
ATOM    663  CA  GLU A  82      18.195  -7.227   2.333  1.00 84.64           C  
ATOM    664  C   GLU A  82      17.668  -5.813   2.560  1.00 84.64           C  
ATOM    665  CB  GLU A  82      19.510  -7.427   3.090  1.00 84.64           C  
ATOM    666  O   GLU A  82      18.130  -4.864   1.923  1.00 84.64           O  
ATOM    667  CG  GLU A  82      19.359  -8.201   4.392  1.00 84.64           C  
ATOM    668  CD  GLU A  82      20.560  -9.076   4.712  1.00 84.64           C  
ATOM    669  OE1 GLU A  82      20.428 -10.010   5.536  1.00 84.64           O  
ATOM    670  OE2 GLU A  82      21.642  -8.826   4.135  1.00 84.64           O  
ATOM    671  N   LEU A  83      16.562  -5.722   3.411  1.00 81.25           N  
ATOM    672  CA  LEU A  83      16.021  -4.434   3.829  1.00 81.25           C  
ATOM    673  C   LEU A  83      16.678  -3.961   5.121  1.00 81.25           C  
ATOM    674  CB  LEU A  83      14.504  -4.526   4.019  1.00 81.25           C  
ATOM    675  O   LEU A  83      17.128  -4.777   5.929  1.00 81.25           O  
ATOM    676  CG  LEU A  83      13.694  -4.971   2.800  1.00 81.25           C  
ATOM    677  CD1 LEU A  83      12.265  -5.309   3.208  1.00 81.25           C  
ATOM    678  CD2 LEU A  83      13.707  -3.889   1.725  1.00 81.25           C  
ATOM    679  N   GLU A  84      16.992  -2.642   5.255  1.00 70.86           N  
ATOM    680  CA  GLU A  84      17.570  -2.074   6.470  1.00 70.86           C  
ATOM    681  C   GLU A  84      16.712  -2.394   7.691  1.00 70.86           C  
ATOM    682  CB  GLU A  84      17.739  -0.559   6.327  1.00 70.86           C  
ATOM    683  O   GLU A  84      15.523  -2.692   7.560  1.00 70.86           O  
ATOM    684  CG  GLU A  84      18.830  -0.151   5.348  1.00 70.86           C  
ATOM    685  CD  GLU A  84      19.022   1.354   5.257  1.00 70.86           C  
ATOM    686  OE1 GLU A  84      19.940   1.806   4.535  1.00 70.86           O  
ATOM    687  OE2 GLU A  84      18.249   2.087   5.913  1.00 70.86           O  
ATOM    688  N   ILE A  85      17.356  -2.447   8.895  1.00 61.37           N  
ATOM    689  CA  ILE A  85      16.812  -2.837  10.191  1.00 61.37           C  
ATOM    690  C   ILE A  85      15.588  -1.984  10.514  1.00 61.37           C  
ATOM    691  CB  ILE A  85      17.869  -2.704  11.311  1.00 61.37           C  
ATOM    692  O   ILE A  85      14.583  -2.494  11.015  1.00 61.37           O  
ATOM    693  CG1 ILE A  85      19.067  -3.617  11.026  1.00 61.37           C  
ATOM    694  CG2 ILE A  85      17.252  -3.020  12.676  1.00 61.37           C  
ATOM    695  CD1 ILE A  85      20.266  -3.364  11.929  1.00 61.37           C  
ATOM    696  N   HIS A  86      15.719  -0.695   9.882  1.00 66.22           N  
ATOM    697  CA  HIS A  86      14.584   0.195  10.100  1.00 66.22           C  
ATOM    698  C   HIS A  86      13.677   0.241   8.874  1.00 66.22           C  
ATOM    699  CB  HIS A  86      15.066   1.604  10.449  1.00 66.22           C  
ATOM    700  O   HIS A  86      13.974   0.941   7.903  1.00 66.22           O  
ATOM    701  CG  HIS A  86      15.847   1.672  11.723  1.00 66.22           C  
ATOM    702  CD2 HIS A  86      17.169   1.861  11.946  1.00 66.22           C  
ATOM    703  ND1 HIS A  86      15.262   1.533  12.963  1.00 66.22           N  
ATOM    704  CE1 HIS A  86      16.193   1.635  13.896  1.00 66.22           C  
ATOM    705  NE2 HIS A  86      17.359   1.835  13.306  1.00 66.22           N  
ATOM    706  N   LEU A  87      12.625  -0.602   8.800  1.00 65.53           N  
ATOM    707  CA  LEU A  87      11.721  -0.815   7.674  1.00 65.53           C  
ATOM    708  C   LEU A  87      11.023   0.484   7.285  1.00 65.53           C  
ATOM    709  CB  LEU A  87      10.681  -1.885   8.017  1.00 65.53           C  
ATOM    710  O   LEU A  87      10.648   0.668   6.125  1.00 65.53           O  
ATOM    711  CG  LEU A  87      11.170  -3.334   8.007  1.00 65.53           C  
ATOM    712  CD1 LEU A  87      10.394  -4.162   9.026  1.00 65.53           C  
ATOM    713  CD2 LEU A  87      11.037  -3.933   6.611  1.00 65.53           C  
ATOM    714  N   SER A  88      10.869   1.416   8.241  1.00 64.97           N  
ATOM    715  CA  SER A  88      10.258   2.716   7.983  1.00 64.97           C  
ATOM    716  C   SER A  88      11.162   3.590   7.120  1.00 64.97           C  
ATOM    717  CB  SER A  88       9.948   3.433   9.298  1.00 64.97           C  
ATOM    718  O   SER A  88      10.682   4.473   6.405  1.00 64.97           O  
ATOM    719  OG  SER A  88      11.131   3.642  10.049  1.00 64.97           O  
ATOM    720  N   LYS A  89      12.424   3.264   7.069  1.00 67.57           N  
ATOM    721  CA  LYS A  89      13.416   3.989   6.281  1.00 67.57           C  
ATOM    722  C   LYS A  89      13.683   3.287   4.952  1.00 67.57           C  
ATOM    723  CB  LYS A  89      14.720   4.139   7.066  1.00 67.57           C  
ATOM    724  O   LYS A  89      14.098   3.923   3.981  1.00 67.57           O  
ATOM    725  CG  LYS A  89      14.620   5.076   8.261  1.00 67.57           C  
ATOM    726  CD  LYS A  89      15.971   5.265   8.938  1.00 67.57           C  
ATOM    727  CE  LYS A  89      15.866   6.181  10.150  1.00 67.57           C  
ATOM    728  NZ  LYS A  89      17.186   6.358  10.826  1.00 67.57           N  
ATOM    729  N   SER A  90      13.294   2.011   4.867  1.00 76.60           N  
ATOM    730  CA  SER A  90      13.596   1.171   3.713  1.00 76.60           C  
ATOM    731  C   SER A  90      12.392   1.053   2.785  1.00 76.60           C  
ATOM    732  CB  SER A  90      14.041  -0.221   4.164  1.00 76.60           C  
ATOM    733  O   SER A  90      12.548   0.835   1.581  1.00 76.60           O  
ATOM    734  OG  SER A  90      13.044  -0.833   4.964  1.00 76.60           O  
ATOM    735  N   ILE A  91      11.161   1.421   3.303  1.00 84.27           N  
ATOM    736  CA  ILE A  91       9.934   1.377   2.515  1.00 84.27           C  
ATOM    737  C   ILE A  91       9.254   2.744   2.540  1.00 84.27           C  
ATOM    738  CB  ILE A  91       8.968   0.288   3.035  1.00 84.27           C  
ATOM    739  O   ILE A  91       8.864   3.230   3.604  1.00 84.27           O  
ATOM    740  CG1 ILE A  91       9.655  -1.082   3.030  1.00 84.27           C  
ATOM    741  CG2 ILE A  91       7.685   0.261   2.199  1.00 84.27           C  
ATOM    742  CD1 ILE A  91       8.844  -2.183   3.700  1.00 84.27           C  
ATOM    743  N   ARG A  92       9.184   3.377   1.390  1.00 82.18           N  
ATOM    744  CA  ARG A  92       8.655   4.732   1.271  1.00 82.18           C  
ATOM    745  C   ARG A  92       7.471   4.775   0.311  1.00 82.18           C  
ATOM    746  CB  ARG A  92       9.747   5.695   0.800  1.00 82.18           C  
ATOM    747  O   ARG A  92       7.408   3.996  -0.642  1.00 82.18           O  
ATOM    748  CG  ARG A  92      10.974   5.722   1.697  1.00 82.18           C  
ATOM    749  CD  ARG A  92      10.719   6.505   2.977  1.00 82.18           C  
ATOM    750  NE  ARG A  92      11.952   6.727   3.728  1.00 82.18           N  
ATOM    751  NH1 ARG A  92      10.892   7.353   5.683  1.00 82.18           N  
ATOM    752  NH2 ARG A  92      13.182   7.296   5.582  1.00 82.18           N  
ATOM    753  CZ  ARG A  92      12.006   7.125   4.996  1.00 82.18           C  
ATOM    754  N   LYS A  93       6.528   5.710   0.657  1.00 83.54           N  
ATOM    755  CA  LYS A  93       5.447   5.966  -0.291  1.00 83.54           C  
ATOM    756  C   LYS A  93       5.997   6.416  -1.642  1.00 83.54           C  
ATOM    757  CB  LYS A  93       4.487   7.021   0.262  1.00 83.54           C  
ATOM    758  O   LYS A  93       6.959   7.184  -1.702  1.00 83.54           O  
ATOM    759  CG  LYS A  93       3.751   6.588   1.521  1.00 83.54           C  
ATOM    760  CD  LYS A  93       2.796   7.670   2.009  1.00 83.54           C  
ATOM    761  CE  LYS A  93       2.101   7.261   3.302  1.00 83.54           C  
ATOM    762  NZ  LYS A  93       1.165   8.320   3.786  1.00 83.54           N  
ATOM    763  N   ASP A  94       5.383   5.910  -2.620  1.00 87.17           N  
ATOM    764  CA  ASP A  94       5.725   6.315  -3.980  1.00 87.17           C  
ATOM    765  C   ASP A  94       4.545   7.004  -4.661  1.00 87.17           C  
ATOM    766  CB  ASP A  94       6.174   5.106  -4.803  1.00 87.17           C  
ATOM    767  O   ASP A  94       3.756   6.357  -5.354  1.00 87.17           O  
ATOM    768  CG  ASP A  94       6.832   5.494  -6.115  1.00 87.17           C  
ATOM    769  OD1 ASP A  94       6.537   6.586  -6.647  1.00 87.17           O  
ATOM    770  OD2 ASP A  94       7.652   4.699  -6.624  1.00 87.17           O  
ATOM    771  N   PRO A  95       4.367   8.286  -4.424  1.00 80.80           N  
ATOM    772  CA  PRO A  95       3.203   9.031  -4.908  1.00 80.80           C  
ATOM    773  C   PRO A  95       3.173   9.157  -6.429  1.00 80.80           C  
ATOM    774  CB  PRO A  95       3.364  10.404  -4.249  1.00 80.80           C  
ATOM    775  O   PRO A  95       2.098   9.279  -7.021  1.00 80.80           O  
ATOM    776  CG  PRO A  95       4.816  10.496  -3.909  1.00 80.80           C  
ATOM    777  CD  PRO A  95       5.333   9.111  -3.643  1.00 80.80           C  
ATOM    778  N   TYR A  96       4.366   9.069  -6.996  1.00 83.05           N  
ATOM    779  CA  TYR A  96       4.464   9.191  -8.446  1.00 83.05           C  
ATOM    780  C   TYR A  96       3.888   7.960  -9.137  1.00 83.05           C  
ATOM    781  CB  TYR A  96       5.921   9.394  -8.872  1.00 83.05           C  
ATOM    782  O   TYR A  96       3.140   8.080 -10.110  1.00 83.05           O  
ATOM    783  CG  TYR A  96       6.493  10.729  -8.459  1.00 83.05           C  
ATOM    784  CD1 TYR A  96       6.111  11.902  -9.105  1.00 83.05           C  
ATOM    785  CD2 TYR A  96       7.417  10.819  -7.423  1.00 83.05           C  
ATOM    786  CE1 TYR A  96       6.637  13.134  -8.730  1.00 83.05           C  
ATOM    787  CE2 TYR A  96       7.949  12.045  -7.039  1.00 83.05           C  
ATOM    788  OH  TYR A  96       8.078  14.412  -7.321  1.00 83.05           O  
ATOM    789  CZ  TYR A  96       7.554  13.195  -7.697  1.00 83.05           C  
ATOM    790  N   LYS A  97       4.225   6.781  -8.693  1.00 83.42           N  
ATOM    791  CA  LYS A  97       3.706   5.524  -9.224  1.00 83.42           C  
ATOM    792  C   LYS A  97       2.211   5.389  -8.952  1.00 83.42           C  
ATOM    793  CB  LYS A  97       4.457   4.336  -8.622  1.00 83.42           C  
ATOM    794  O   LYS A  97       1.459   4.920  -9.809  1.00 83.42           O  
ATOM    795  CG  LYS A  97       5.843   4.117  -9.210  1.00 83.42           C  
ATOM    796  CD  LYS A  97       6.406   2.755  -8.825  1.00 83.42           C  
ATOM    797  CE  LYS A  97       7.761   2.505  -9.473  1.00 83.42           C  
ATOM    798  NZ  LYS A  97       8.676   1.746  -8.569  1.00 83.42           N  
ATOM    799  N   GLN A  98       1.882   5.909  -7.785  1.00 84.11           N  
ATOM    800  CA  GLN A  98       0.458   5.907  -7.466  1.00 84.11           C  
ATOM    801  C   GLN A  98      -0.308   6.875  -8.363  1.00 84.11           C  
ATOM    802  CB  GLN A  98       0.237   6.267  -5.996  1.00 84.11           C  
ATOM    803  O   GLN A  98      -1.406   6.562  -8.827  1.00 84.11           O  
ATOM    804  CG  GLN A  98      -1.203   6.096  -5.531  1.00 84.11           C  
ATOM    805  CD  GLN A  98      -1.691   4.664  -5.647  1.00 84.11           C  
ATOM    806  NE2 GLN A  98      -2.816   4.474  -6.328  1.00 84.11           N  
ATOM    807  OE1 GLN A  98      -1.062   3.736  -5.129  1.00 84.11           O  
ATOM    808  N   GLN A  99       0.184   7.970  -8.604  1.00 82.40           N  
ATOM    809  CA  GLN A  99      -0.432   8.978  -9.461  1.00 82.40           C  
ATOM    810  C   GLN A  99      -0.577   8.468 -10.892  1.00 82.40           C  
ATOM    811  CB  GLN A  99       0.385  10.271  -9.444  1.00 82.40           C  
ATOM    812  O   GLN A  99      -1.568   8.762 -11.564  1.00 82.40           O  
ATOM    813  CG  GLN A  99       0.239  11.073  -8.159  1.00 82.40           C  
ATOM    814  CD  GLN A  99       1.108  12.316  -8.141  1.00 82.40           C  
ATOM    815  NE2 GLN A  99       1.185  12.970  -6.986  1.00 82.40           N  
ATOM    816  OE1 GLN A  99       1.707  12.686  -9.156  1.00 82.40           O  
ATOM    817  N   MET A 100       0.369   7.728 -11.298  1.00 82.96           N  
ATOM    818  CA  MET A 100       0.322   7.144 -12.635  1.00 82.96           C  
ATOM    819  C   MET A 100      -0.826   6.148 -12.754  1.00 82.96           C  
ATOM    820  CB  MET A 100       1.647   6.457 -12.970  1.00 82.96           C  
ATOM    821  O   MET A 100      -1.569   6.164 -13.737  1.00 82.96           O  
ATOM    822  CG  MET A 100       2.808   7.421 -13.153  1.00 82.96           C  
ATOM    823  SD  MET A 100       4.384   6.560 -13.531  1.00 82.96           S  
ATOM    824  CE  MET A 100       4.084   6.088 -15.257  1.00 82.96           C  
ATOM    825  N   VAL A 101      -1.001   5.331 -11.812  1.00 83.75           N  
ATOM    826  CA  VAL A 101      -2.105   4.377 -11.776  1.00 83.75           C  
ATOM    827  C   VAL A 101      -3.435   5.126 -11.739  1.00 83.75           C  
ATOM    828  CB  VAL A 101      -1.995   3.427 -10.562  1.00 83.75           C  
ATOM    829  O   VAL A 101      -4.360   4.799 -12.487  1.00 83.75           O  
ATOM    830  CG1 VAL A 101      -3.239   2.548 -10.450  1.00 83.75           C  
ATOM    831  CG2 VAL A 101      -0.737   2.567 -10.670  1.00 83.75           C  
ATOM    832  N   ASP A 102      -3.455   6.166 -10.903  1.00 82.79           N  
ATOM    833  CA  ASP A 102      -4.674   6.950 -10.734  1.00 82.79           C  
ATOM    834  C   ASP A 102      -5.035   7.689 -12.020  1.00 82.79           C  
ATOM    835  CB  ASP A 102      -4.516   7.946  -9.582  1.00 82.79           C  
ATOM    836  O   ASP A 102      -6.214   7.831 -12.351  1.00 82.79           O  
ATOM    837  CG  ASP A 102      -4.459   7.274  -8.221  1.00 82.79           C  
ATOM    838  OD1 ASP A 102      -4.826   6.084  -8.113  1.00 82.79           O  
ATOM    839  OD2 ASP A 102      -4.046   7.941  -7.248  1.00 82.79           O  
ATOM    840  N   PHE A 103      -3.986   8.149 -12.626  1.00 82.58           N  
ATOM    841  CA  PHE A 103      -4.189   8.879 -13.871  1.00 82.58           C  
ATOM    842  C   PHE A 103      -4.716   7.954 -14.962  1.00 82.58           C  
ATOM    843  CB  PHE A 103      -2.884   9.539 -14.328  1.00 82.58           C  
ATOM    844  O   PHE A 103      -5.661   8.301 -15.674  1.00 82.58           O  
ATOM    845  CG  PHE A 103      -3.008  10.300 -15.620  1.00 82.58           C  
ATOM    846  CD1 PHE A 103      -2.566   9.744 -16.815  1.00 82.58           C  
ATOM    847  CD2 PHE A 103      -3.568  11.570 -15.641  1.00 82.58           C  
ATOM    848  CE1 PHE A 103      -2.679  10.446 -18.013  1.00 82.58           C  
ATOM    849  CE2 PHE A 103      -3.685  12.278 -16.834  1.00 82.58           C  
ATOM    850  CZ  PHE A 103      -3.239  11.714 -18.019  1.00 82.58           C  
ATOM    851  N   LEU A 104      -4.206   6.797 -15.090  1.00 81.62           N  
ATOM    852  CA  LEU A 104      -4.531   5.863 -16.163  1.00 81.62           C  
ATOM    853  C   LEU A 104      -5.822   5.111 -15.856  1.00 81.62           C  
ATOM    854  CB  LEU A 104      -3.387   4.869 -16.374  1.00 81.62           C  
ATOM    855  O   LEU A 104      -6.600   4.808 -16.763  1.00 81.62           O  
ATOM    856  CG  LEU A 104      -2.084   5.444 -16.932  1.00 81.62           C  
ATOM    857  CD1 LEU A 104      -0.993   4.378 -16.938  1.00 81.62           C  
ATOM    858  CD2 LEU A 104      -2.301   6.001 -18.334  1.00 81.62           C  
ATOM    859  N   TYR A 105      -6.039   4.888 -14.593  1.00 82.09           N  
ATOM    860  CA  TYR A 105      -7.209   4.149 -14.133  1.00 82.09           C  
ATOM    861  C   TYR A 105      -7.895   4.874 -12.982  1.00 82.09           C  
ATOM    862  CB  TYR A 105      -6.815   2.734 -13.698  1.00 82.09           C  
ATOM    863  O   TYR A 105      -7.778   4.465 -11.824  1.00 82.09           O  
ATOM    864  CG  TYR A 105      -6.051   1.966 -14.749  1.00 82.09           C  
ATOM    865  CD1 TYR A 105      -6.712   1.366 -15.819  1.00 82.09           C  
ATOM    866  CD2 TYR A 105      -4.668   1.838 -14.674  1.00 82.09           C  
ATOM    867  CE1 TYR A 105      -6.012   0.656 -16.789  1.00 82.09           C  
ATOM    868  CE2 TYR A 105      -3.959   1.130 -15.639  1.00 82.09           C  
ATOM    869  OH  TYR A 105      -3.941  -0.158 -17.648  1.00 82.09           O  
ATOM    870  CZ  TYR A 105      -4.638   0.544 -16.691  1.00 82.09           C  
ATOM    871  N   PRO A 106      -8.561   5.904 -13.218  1.00 79.89           N  
ATOM    872  CA  PRO A 106      -9.176   6.766 -12.207  1.00 79.89           C  
ATOM    873  C   PRO A 106     -10.227   6.039 -11.372  1.00 79.89           C  
ATOM    874  CB  PRO A 106      -9.816   7.883 -13.037  1.00 79.89           C  
ATOM    875  O   PRO A 106     -10.487   6.423 -10.229  1.00 79.89           O  
ATOM    876  CG  PRO A 106      -9.881   7.336 -14.426  1.00 79.89           C  
ATOM    877  CD  PRO A 106      -8.836   6.266 -14.568  1.00 79.89           C  
ATOM    878  N   GLN A 107     -10.835   4.957 -11.928  1.00 78.87           N  
ATOM    879  CA  GLN A 107     -11.807   4.154 -11.195  1.00 78.87           C  
ATOM    880  C   GLN A 107     -11.177   3.522  -9.957  1.00 78.87           C  
ATOM    881  CB  GLN A 107     -12.396   3.068 -12.097  1.00 78.87           C  
ATOM    882  O   GLN A 107     -11.859   3.289  -8.957  1.00 78.87           O  
ATOM    883  CG  GLN A 107     -11.380   2.029 -12.553  1.00 78.87           C  
ATOM    884  CD  GLN A 107     -10.736   2.381 -13.881  1.00 78.87           C  
ATOM    885  NE2 GLN A 107     -10.433   1.364 -14.680  1.00 78.87           N  
ATOM    886  OE1 GLN A 107     -10.514   3.557 -14.186  1.00 78.87           O  
ATOM    887  N   PHE A 108      -9.919   3.186  -9.978  1.00 76.33           N  
ATOM    888  CA  PHE A 108      -9.204   2.569  -8.867  1.00 76.33           C  
ATOM    889  C   PHE A 108      -9.005   3.566  -7.731  1.00 76.33           C  
ATOM    890  CB  PHE A 108      -7.850   2.026  -9.332  1.00 76.33           C  
ATOM    891  O   PHE A 108      -9.091   3.202  -6.556  1.00 76.33           O  
ATOM    892  CG  PHE A 108      -7.956   0.879 -10.300  1.00 76.33           C  
ATOM    893  CD1 PHE A 108      -9.052   0.025 -10.269  1.00 76.33           C  
ATOM    894  CD2 PHE A 108      -6.960   0.654 -11.241  1.00 76.33           C  
ATOM    895  CE1 PHE A 108      -9.153  -1.039 -11.164  1.00 76.33           C  
ATOM    896  CE2 PHE A 108      -7.054  -0.407 -12.138  1.00 76.33           C  
ATOM    897  CZ  PHE A 108      -8.151  -1.252 -12.097  1.00 76.33           C  
ATOM    898  N   ALA A 109      -8.726   4.825  -8.066  1.00 72.71           N  
ATOM    899  CA  ALA A 109      -8.593   5.899  -7.086  1.00 72.71           C  
ATOM    900  C   ALA A 109      -9.900   6.117  -6.330  1.00 72.71           C  
ATOM    901  CB  ALA A 109      -8.155   7.192  -7.769  1.00 72.71           C  
ATOM    902  O   ALA A 109      -9.896   6.301  -5.110  1.00 72.71           O  
ATOM    903  N   LYS A 110     -11.005   6.113  -7.053  1.00 75.09           N  
ATOM    904  CA  LYS A 110     -12.335   6.256  -6.468  1.00 75.09           C  
ATOM    905  C   LYS A 110     -12.646   5.102  -5.520  1.00 75.09           C  
ATOM    906  CB  LYS A 110     -13.398   6.333  -7.565  1.00 75.09           C  
ATOM    907  O   LYS A 110     -13.187   5.313  -4.433  1.00 75.09           O  
ATOM    908  CG  LYS A 110     -13.409   7.652  -8.325  1.00 75.09           C  
ATOM    909  CD  LYS A 110     -14.535   7.697  -9.349  1.00 75.09           C  
ATOM    910  CE  LYS A 110     -14.496   8.981 -10.168  1.00 75.09           C  
ATOM    911  NZ  LYS A 110     -15.569   9.009 -11.206  1.00 75.09           N  
ATOM    912  N   GLN A 111     -12.252   3.913  -5.938  1.00 73.82           N  
ATOM    913  CA  GLN A 111     -12.447   2.709  -5.137  1.00 73.82           C  
ATOM    914  C   GLN A 111     -11.594   2.746  -3.872  1.00 73.82           C  
ATOM    915  CB  GLN A 111     -12.116   1.460  -5.956  1.00 73.82           C  
ATOM    916  O   GLN A 111     -12.055   2.361  -2.796  1.00 73.82           O  
ATOM    917  CG  GLN A 111     -13.136   1.151  -7.044  1.00 73.82           C  
ATOM    918  CD  GLN A 111     -12.744  -0.044  -7.893  1.00 73.82           C  
ATOM    919  NE2 GLN A 111     -13.719  -0.625  -8.585  1.00 73.82           N  
ATOM    920  OE1 GLN A 111     -11.576  -0.442  -7.927  1.00 73.82           O  
ATOM    921  N   GLU A 112     -10.449   3.241  -3.963  1.00 71.38           N  
ATOM    922  CA  GLU A 112      -9.539   3.387  -2.831  1.00 71.38           C  
ATOM    923  C   GLU A 112     -10.063   4.414  -1.831  1.00 71.38           C  
ATOM    924  CB  GLU A 112      -8.142   3.786  -3.312  1.00 71.38           C  
ATOM    925  O   GLU A 112      -9.987   4.202  -0.619  1.00 71.38           O  
ATOM    926  CG  GLU A 112      -7.364   2.647  -3.955  1.00 71.38           C  
ATOM    927  CD  GLU A 112      -5.992   3.067  -4.458  1.00 71.38           C  
ATOM    928  OE1 GLU A 112      -5.181   2.183  -4.818  1.00 71.38           O  
ATOM    929  OE2 GLU A 112      -5.724   4.288  -4.490  1.00 71.38           O  
ATOM    930  N   GLN A 113     -10.563   5.507  -2.317  1.00 75.97           N  
ATOM    931  CA  GLN A 113     -11.174   6.526  -1.470  1.00 75.97           C  
ATOM    932  C   GLN A 113     -12.389   5.972  -0.733  1.00 75.97           C  
ATOM    933  CB  GLN A 113     -11.575   7.746  -2.301  1.00 75.97           C  
ATOM    934  O   GLN A 113     -12.616   6.298   0.435  1.00 75.97           O  
ATOM    935  CG  GLN A 113     -10.395   8.590  -2.763  1.00 75.97           C  
ATOM    936  CD  GLN A 113     -10.812   9.743  -3.657  1.00 75.97           C  
ATOM    937  NE2 GLN A 113      -9.832  10.442  -4.220  1.00 75.97           N  
ATOM    938  OE1 GLN A 113     -12.006  10.003  -3.840  1.00 75.97           O  
ATOM    939  N   LEU A 114     -13.137   5.198  -1.429  1.00 79.64           N  
ATOM    940  CA  LEU A 114     -14.300   4.549  -0.833  1.00 79.64           C  
ATOM    941  C   LEU A 114     -13.883   3.626   0.307  1.00 79.64           C  
ATOM    942  CB  LEU A 114     -15.072   3.757  -1.891  1.00 79.64           C  
ATOM    943  O   LEU A 114     -14.489   3.646   1.381  1.00 79.64           O  
ATOM    944  CG  LEU A 114     -16.265   2.941  -1.389  1.00 79.64           C  
ATOM    945  CD1 LEU A 114     -17.338   3.865  -0.822  1.00 79.64           C  
ATOM    946  CD2 LEU A 114     -16.834   2.079  -2.512  1.00 79.64           C  
ATOM    947  N   ILE A 115     -12.888   2.829   0.051  1.00 79.03           N  
ATOM    948  CA  ILE A 115     -12.392   1.877   1.038  1.00 79.03           C  
ATOM    949  C   ILE A 115     -11.868   2.627   2.261  1.00 79.03           C  
ATOM    950  CB  ILE A 115     -11.284   0.976   0.447  1.00 79.03           C  
ATOM    951  O   ILE A 115     -12.143   2.240   3.399  1.00 79.03           O  
ATOM    952  CG1 ILE A 115     -11.863   0.057  -0.634  1.00 79.03           C  
ATOM    953  CG2 ILE A 115     -10.604   0.161   1.552  1.00 79.03           C  
ATOM    954  CD1 ILE A 115     -10.822  -0.796  -1.345  1.00 79.03           C  
ATOM    955  N   VAL A 116     -11.149   3.675   2.043  1.00 74.80           N  
ATOM    956  CA  VAL A 116     -10.625   4.499   3.127  1.00 74.80           C  
ATOM    957  C   VAL A 116     -11.780   5.096   3.928  1.00 74.80           C  
ATOM    958  CB  VAL A 116      -9.709   5.624   2.593  1.00 74.80           C  
ATOM    959  O   VAL A 116     -11.760   5.086   5.161  1.00 74.80           O  
ATOM    960  CG1 VAL A 116      -9.341   6.597   3.712  1.00 74.80           C  
ATOM    961  CG2 VAL A 116      -8.452   5.032   1.960  1.00 74.80           C  
ATOM    962  N   LYS A 117     -12.697   5.612   3.253  1.00 82.72           N  
ATOM    963  CA  LYS A 117     -13.889   6.173   3.883  1.00 82.72           C  
ATOM    964  C   LYS A 117     -14.597   5.130   4.743  1.00 82.72           C  
ATOM    965  CB  LYS A 117     -14.849   6.718   2.824  1.00 82.72           C  
ATOM    966  O   LYS A 117     -14.990   5.417   5.876  1.00 82.72           O  
ATOM    967  CG  LYS A 117     -16.083   7.398   3.400  1.00 82.72           C  
ATOM    968  CD  LYS A 117     -17.019   7.881   2.300  1.00 82.72           C  
ATOM    969  CE  LYS A 117     -18.301   8.470   2.874  1.00 82.72           C  
ATOM    970  NZ  LYS A 117     -19.229   8.930   1.798  1.00 82.72           N  
ATOM    971  N   ARG A 118     -14.797   3.967   4.276  1.00 86.69           N  
ATOM    972  CA  ARG A 118     -15.499   2.890   4.967  1.00 86.69           C  
ATOM    973  C   ARG A 118     -14.709   2.411   6.180  1.00 86.69           C  
ATOM    974  CB  ARG A 118     -15.758   1.720   4.015  1.00 86.69           C  
ATOM    975  O   ARG A 118     -15.287   2.123   7.230  1.00 86.69           O  
ATOM    976  CG  ARG A 118     -16.858   1.984   2.999  1.00 86.69           C  
ATOM    977  CD  ARG A 118     -17.156   0.751   2.157  1.00 86.69           C  
ATOM    978  NE  ARG A 118     -18.361   0.927   1.352  1.00 86.69           N  
ATOM    979  NH1 ARG A 118     -18.086  -1.021   0.142  1.00 86.69           N  
ATOM    980  NH2 ARG A 118     -19.888   0.338  -0.259  1.00 86.69           N  
ATOM    981  CZ  ARG A 118     -18.776   0.081   0.413  1.00 86.69           C  
ATOM    982  N   VAL A 119     -13.406   2.294   6.054  1.00 82.47           N  
ATOM    983  CA  VAL A 119     -12.552   1.921   7.177  1.00 82.47           C  
ATOM    984  C   VAL A 119     -12.667   2.967   8.284  1.00 82.47           C  
ATOM    985  CB  VAL A 119     -11.078   1.765   6.743  1.00 82.47           C  
ATOM    986  O   VAL A 119     -12.770   2.623   9.463  1.00 82.47           O  
ATOM    987  CG1 VAL A 119     -10.169   1.612   7.961  1.00 82.47           C  
ATOM    988  CG2 VAL A 119     -10.923   0.570   5.803  1.00 82.47           C  
ATOM    989  N   LYS A 120     -12.654   4.256   7.930  1.00 81.13           N  
ATOM    990  CA  LYS A 120     -12.798   5.355   8.881  1.00 81.13           C  
ATOM    991  C   LYS A 120     -14.145   5.291   9.594  1.00 81.13           C  
ATOM    992  CB  LYS A 120     -12.643   6.701   8.172  1.00 81.13           C  
ATOM    993  O   LYS A 120     -14.241   5.612  10.780  1.00 81.13           O  
ATOM    994  CG  LYS A 120     -11.202   7.071   7.853  1.00 81.13           C  
ATOM    995  CD  LYS A 120     -11.104   8.463   7.243  1.00 81.13           C  
ATOM    996  CE  LYS A 120      -9.666   8.823   6.896  1.00 81.13           C  
ATOM    997  NZ  LYS A 120      -9.570  10.168   6.254  1.00 81.13           N  
ATOM    998  N   GLU A 121     -15.107   4.852   8.851  1.00 85.27           N  
ATOM    999  CA  GLU A 121     -16.445   4.710   9.418  1.00 85.27           C  
ATOM   1000  C   GLU A 121     -16.513   3.530  10.383  1.00 85.27           C  
ATOM   1001  CB  GLU A 121     -17.485   4.541   8.307  1.00 85.27           C  
ATOM   1002  O   GLU A 121     -17.196   3.597  11.407  1.00 85.27           O  
ATOM   1003  CG  GLU A 121     -17.760   5.816   7.523  1.00 85.27           C  
ATOM   1004  CD  GLU A 121     -18.824   5.643   6.451  1.00 85.27           C  
ATOM   1005  OE1 GLU A 121     -18.949   6.526   5.572  1.00 85.27           O  
ATOM   1006  OE2 GLU A 121     -19.538   4.617   6.490  1.00 85.27           O  
ATOM   1007  N   LEU A 122     -15.862   2.448  10.068  1.00 85.77           N  
ATOM   1008  CA  LEU A 122     -15.880   1.251  10.902  1.00 85.77           C  
ATOM   1009  C   LEU A 122     -15.016   1.442  12.145  1.00 85.77           C  
ATOM   1010  CB  LEU A 122     -15.390   0.037  10.108  1.00 85.77           C  
ATOM   1011  O   LEU A 122     -15.382   0.994  13.234  1.00 85.77           O  
ATOM   1012  CG  LEU A 122     -16.334  -0.490   9.025  1.00 85.77           C  
ATOM   1013  CD1 LEU A 122     -15.681  -1.642   8.269  1.00 85.77           C  
ATOM   1014  CD2 LEU A 122     -17.660  -0.928   9.638  1.00 85.77           C  
ATOM   1015  N   PHE A 123     -13.935   2.196  11.968  1.00 83.03           N  
ATOM   1016  CA  PHE A 123     -12.969   2.368  13.046  1.00 83.03           C  
ATOM   1017  C   PHE A 123     -12.567   3.832  13.184  1.00 83.03           C  
ATOM   1018  CB  PHE A 123     -11.728   1.504  12.801  1.00 83.03           C  
ATOM   1019  O   PHE A 123     -11.453   4.212  12.819  1.00 83.03           O  
ATOM   1020  CG  PHE A 123     -12.036   0.047  12.584  1.00 83.03           C  
ATOM   1021  CD1 PHE A 123     -12.434  -0.759  13.643  1.00 83.03           C  
ATOM   1022  CD2 PHE A 123     -11.928  -0.516  11.319  1.00 83.03           C  
ATOM   1023  CE1 PHE A 123     -12.720  -2.108  13.445  1.00 83.03           C  
ATOM   1024  CE2 PHE A 123     -12.212  -1.863  11.113  1.00 83.03           C  
ATOM   1025  CZ  PHE A 123     -12.607  -2.657  12.178  1.00 83.03           C  
ATOM   1026  N   PRO A 124     -13.364   4.689  13.592  1.00 75.59           N  
ATOM   1027  CA  PRO A 124     -13.180   6.141  13.648  1.00 75.59           C  
ATOM   1028  C   PRO A 124     -12.051   6.557  14.589  1.00 75.59           C  
ATOM   1029  CB  PRO A 124     -14.531   6.649  14.158  1.00 75.59           C  
ATOM   1030  O   PRO A 124     -11.502   7.653  14.454  1.00 75.59           O  
ATOM   1031  CG  PRO A 124     -15.185   5.450  14.765  1.00 75.59           C  
ATOM   1032  CD  PRO A 124     -14.602   4.218  14.134  1.00 75.59           C  
ATOM   1033  N   LEU A 125     -11.647   5.733  15.546  1.00 67.97           N  
ATOM   1034  CA  LEU A 125     -10.645   6.047  16.559  1.00 67.97           C  
ATOM   1035  C   LEU A 125      -9.259   5.597  16.110  1.00 67.97           C  
ATOM   1036  CB  LEU A 125     -11.004   5.384  17.891  1.00 67.97           C  
ATOM   1037  O   LEU A 125      -8.260   5.902  16.765  1.00 67.97           O  
ATOM   1038  CG  LEU A 125     -12.288   5.868  18.565  1.00 67.97           C  
ATOM   1039  CD1 LEU A 125     -12.619   4.989  19.767  1.00 67.97           C  
ATOM   1040  CD2 LEU A 125     -12.156   7.328  18.984  1.00 67.97           C  
ATOM   1041  N   ILE A 126      -9.252   4.954  14.816  1.00 64.04           N  
ATOM   1042  CA  ILE A 126      -7.995   4.503  14.229  1.00 64.04           C  
ATOM   1043  C   ILE A 126      -7.434   5.589  13.314  1.00 64.04           C  
ATOM   1044  CB  ILE A 126      -8.178   3.184  13.446  1.00 64.04           C  
ATOM   1045  O   ILE A 126      -8.153   6.134  12.474  1.00 64.04           O  
ATOM   1046  CG1 ILE A 126      -8.636   2.064  14.387  1.00 64.04           C  
ATOM   1047  CG2 ILE A 126      -6.882   2.799  12.727  1.00 64.04           C  
ATOM   1048  CD1 ILE A 126      -9.022   0.775  13.674  1.00 64.04           C  
ATOM   1049  N   ASP A 127      -6.297   6.182  13.703  1.00 60.09           N  
ATOM   1050  CA  ASP A 127      -5.581   7.127  12.851  1.00 60.09           C  
ATOM   1051  C   ASP A 127      -5.070   6.445  11.583  1.00 60.09           C  
ATOM   1052  CB  ASP A 127      -4.415   7.759  13.614  1.00 60.09           C  
ATOM   1053  O   ASP A 127      -4.094   5.693  11.627  1.00 60.09           O  
ATOM   1054  CG  ASP A 127      -3.816   8.956  12.895  1.00 60.09           C  
ATOM   1055  OD1 ASP A 127      -4.193   9.221  11.734  1.00 60.09           O  
ATOM   1056  OD2 ASP A 127      -2.957   9.638  13.495  1.00 60.09           O  
ATOM   1057  N   LEU A 128      -5.870   6.507  10.517  1.00 53.50           N  
ATOM   1058  CA  LEU A 128      -5.632   5.853   9.235  1.00 53.50           C  
ATOM   1059  C   LEU A 128      -4.332   6.345   8.607  1.00 53.50           C  
ATOM   1060  CB  LEU A 128      -6.801   6.106   8.279  1.00 53.50           C  
ATOM   1061  O   LEU A 128      -3.728   5.645   7.791  1.00 53.50           O  
ATOM   1062  CG  LEU A 128      -8.048   5.245   8.490  1.00 53.50           C  
ATOM   1063  CD1 LEU A 128      -9.281   5.954   7.941  1.00 53.50           C  
ATOM   1064  CD2 LEU A 128      -7.872   3.880   7.833  1.00 53.50           C  
ATOM   1065  N   GLU A 129      -3.849   7.704   9.122  1.00 47.28           N  
ATOM   1066  CA  GLU A 129      -2.593   8.328   8.719  1.00 47.28           C  
ATOM   1067  C   GLU A 129      -1.395   7.595   9.316  1.00 47.28           C  
ATOM   1068  CB  GLU A 129      -2.567   9.802   9.133  1.00 47.28           C  
ATOM   1069  O   GLU A 129      -0.331   7.527   8.697  1.00 47.28           O  
ATOM   1070  CG  GLU A 129      -2.336  10.762   7.975  1.00 47.28           C  
ATOM   1071  CD  GLU A 129      -2.791  12.182   8.273  1.00 47.28           C  
ATOM   1072  OE1 GLU A 129      -2.877  13.002   7.331  1.00 47.28           O  
ATOM   1073  OE2 GLU A 129      -3.061  12.477   9.459  1.00 47.28           O  
ATOM   1074  N   PHE A 130      -1.674   6.639  10.370  1.00 46.45           N  
ATOM   1075  CA  PHE A 130      -0.742   5.806  11.121  1.00 46.45           C  
ATOM   1076  C   PHE A 130      -0.903   4.339  10.743  1.00 46.45           C  
ATOM   1077  CB  PHE A 130      -0.950   5.987  12.628  1.00 46.45           C  
ATOM   1078  O   PHE A 130       0.034   3.550  10.882  1.00 46.45           O  
ATOM   1079  CG  PHE A 130       0.331   6.048  13.415  1.00 46.45           C  
ATOM   1080  CD1 PHE A 130       0.810   4.924  14.076  1.00 46.45           C  
ATOM   1081  CD2 PHE A 130       1.056   7.229  13.493  1.00 46.45           C  
ATOM   1082  CE1 PHE A 130       1.996   4.977  14.806  1.00 46.45           C  
ATOM   1083  CE2 PHE A 130       2.242   7.290  14.219  1.00 46.45           C  
ATOM   1084  CZ  PHE A 130       2.709   6.163  14.876  1.00 46.45           C  
ATOM   1085  N   LEU A 131      -1.915   3.834  10.054  1.00 44.28           N  
ATOM   1086  CA  LEU A 131      -2.386   2.522   9.625  1.00 44.28           C  
ATOM   1087  C   LEU A 131      -1.719   2.107   8.317  1.00 44.28           C  
ATOM   1088  CB  LEU A 131      -3.907   2.526   9.457  1.00 44.28           C  
ATOM   1089  O   LEU A 131      -1.452   0.922   8.101  1.00 44.28           O  
ATOM   1090  CG  LEU A 131      -4.731   2.375  10.737  1.00 44.28           C  
ATOM   1091  CD1 LEU A 131      -6.203   2.660  10.456  1.00 44.28           C  
ATOM   1092  CD2 LEU A 131      -4.554   0.980  11.326  1.00 44.28           C  
ATOM   1093  N   LEU A 132      -0.846   2.966   7.789  1.00 41.87           N  
ATOM   1094  CA  LEU A 132      -0.120   2.753   6.543  1.00 41.87           C  
ATOM   1095  C   LEU A 132       1.339   3.173   6.684  1.00 41.87           C  
ATOM   1096  CB  LEU A 132      -0.778   3.529   5.399  1.00 41.87           C  
ATOM   1097  O   LEU A 132       2.150   2.929   5.788  1.00 41.87           O  
ATOM   1098  CG  LEU A 132      -2.195   3.100   5.016  1.00 41.87           C  
ATOM   1099  CD1 LEU A 132      -2.818   4.117   4.065  1.00 41.87           C  
ATOM   1100  CD2 LEU A 132      -2.183   1.710   4.388  1.00 41.87           C  
ATOM   1101  N   ASP A 133       1.846   3.650   7.859  1.00 41.41           N  
ATOM   1102  CA  ASP A 133       3.158   4.212   8.164  1.00 41.41           C  
ATOM   1103  C   ASP A 133       3.820   3.466   9.320  1.00 41.41           C  
ATOM   1104  CB  ASP A 133       3.040   5.701   8.498  1.00 41.41           C  
ATOM   1105  O   ASP A 133       5.024   3.605   9.547  1.00 41.41           O  
ATOM   1106  CG  ASP A 133       3.344   6.600   7.313  1.00 41.41           C  
ATOM   1107  OD1 ASP A 133       3.825   6.099   6.274  1.00 41.41           O  
ATOM   1108  OD2 ASP A 133       3.103   7.822   7.420  1.00 41.41           O  
ATOM   1109  N   GLU A 134       3.489   2.271   9.819  1.00 42.19           N  
ATOM   1110  CA  GLU A 134       4.335   1.943  10.962  1.00 42.19           C  
ATOM   1111  C   GLU A 134       5.208   0.725  10.672  1.00 42.19           C  
ATOM   1112  CB  GLU A 134       3.482   1.694  12.209  1.00 42.19           C  
ATOM   1113  O   GLU A 134       4.695  -0.371  10.437  1.00 42.19           O  
ATOM   1114  CG  GLU A 134       3.022   2.968  12.903  1.00 42.19           C  
ATOM   1115  CD  GLU A 134       2.288   2.707  14.210  1.00 42.19           C  
ATOM   1116  OE1 GLU A 134       1.957   3.680  14.924  1.00 42.19           O  
ATOM   1117  OE2 GLU A 134       2.044   1.520  14.521  1.00 42.19           O  
ATOM   1118  N   PHE A 135       6.244   0.813   9.930  1.00 36.40           N  
ATOM   1119  CA  PHE A 135       7.525   0.132  10.078  1.00 36.40           C  
ATOM   1120  C   PHE A 135       8.104   0.364  11.468  1.00 36.40           C  
ATOM   1121  CB  PHE A 135       8.515   0.608   9.010  1.00 36.40           C  
ATOM   1122  O   PHE A 135       8.612   1.448  11.762  1.00 36.40           O  
ATOM   1123  CG  PHE A 135       8.259   0.031   7.644  1.00 36.40           C  
ATOM   1124  CD1 PHE A 135       8.670  -1.259   7.331  1.00 36.40           C  
ATOM   1125  CD2 PHE A 135       7.606   0.779   6.672  1.00 36.40           C  
ATOM   1126  CE1 PHE A 135       8.434  -1.796   6.067  1.00 36.40           C  
ATOM   1127  CE2 PHE A 135       7.367   0.249   5.408  1.00 36.40           C  
ATOM   1128  CZ  PHE A 135       7.783  -1.038   5.107  1.00 36.40           C  
ATOM   1129  N   ASN A 136       7.364   0.187  12.621  1.00 36.35           N  
ATOM   1130  CA  ASN A 136       8.096   0.226  13.882  1.00 36.35           C  
ATOM   1131  C   ASN A 136       7.614  -0.856  14.844  1.00 36.35           C  
ATOM   1132  CB  ASN A 136       7.975   1.606  14.531  1.00 36.35           C  
ATOM   1133  O   ASN A 136       7.924  -0.816  16.036  1.00 36.35           O  
ATOM   1134  CG  ASN A 136       9.301   2.339  14.598  1.00 36.35           C  
ATOM   1135  ND2 ASN A 136       9.256   3.614  14.965  1.00 36.35           N  
ATOM   1136  OD1 ASN A 136      10.356   1.763  14.320  1.00 36.35           O  
ATOM   1137  N   TYR A 137       7.291  -2.104  14.386  1.00 42.08           N  
ATOM   1138  CA  TYR A 137       7.140  -2.972  15.549  1.00 42.08           C  
ATOM   1139  C   TYR A 137       8.085  -4.165  15.465  1.00 42.08           C  
ATOM   1140  CB  TYR A 137       5.694  -3.459  15.673  1.00 42.08           C  
ATOM   1141  O   TYR A 137       8.045  -5.057  16.315  1.00 42.08           O  
ATOM   1142  CG  TYR A 137       4.751  -2.425  16.239  1.00 42.08           C  
ATOM   1143  CD1 TYR A 137       4.643  -2.232  17.614  1.00 42.08           C  
ATOM   1144  CD2 TYR A 137       3.967  -1.640  15.401  1.00 42.08           C  
ATOM   1145  CE1 TYR A 137       3.774  -1.281  18.141  1.00 42.08           C  
ATOM   1146  CE2 TYR A 137       3.095  -0.687  15.916  1.00 42.08           C  
ATOM   1147  OH  TYR A 137       2.145   0.428  17.801  1.00 42.08           O  
ATOM   1148  CZ  TYR A 137       3.006  -0.515  17.285  1.00 42.08           C  
ATOM   1149  N   GLU A 138       9.115  -3.980  14.649  1.00 35.86           N  
ATOM   1150  CA  GLU A 138      10.060  -5.089  14.563  1.00 35.86           C  
ATOM   1151  C   GLU A 138      11.321  -4.805  15.374  1.00 35.86           C  
ATOM   1152  CB  GLU A 138      10.426  -5.371  13.103  1.00 35.86           C  
ATOM   1153  O   GLU A 138      11.948  -3.757  15.210  1.00 35.86           O  
ATOM   1154  CG  GLU A 138       9.347  -6.118  12.332  1.00 35.86           C  
ATOM   1155  CD  GLU A 138       9.816  -6.614  10.973  1.00 35.86           C  
ATOM   1156  OE1 GLU A 138       9.078  -7.389  10.323  1.00 35.86           O  
ATOM   1157  OE2 GLU A 138      10.929  -6.224  10.555  1.00 35.86           O  
ATOM   1158  N   ASN A 139      11.094  -4.502  16.813  1.00 39.96           N  
ATOM   1159  CA  ASN A 139      12.131  -4.652  17.828  1.00 39.96           C  
ATOM   1160  C   ASN A 139      11.646  -4.185  19.198  1.00 39.96           C  
ATOM   1161  CB  ASN A 139      13.394  -3.889  17.423  1.00 39.96           C  
ATOM   1162  O   ASN A 139      12.454  -3.931  20.093  1.00 39.96           O  
ATOM   1163  CG  ASN A 139      14.228  -4.640  16.404  1.00 39.96           C  
ATOM   1164  ND2 ASN A 139      14.910  -3.902  15.537  1.00 39.96           N  
ATOM   1165  OD1 ASN A 139      14.258  -5.874  16.396  1.00 39.96           O  
ATOM   1166  N   LEU A 140      10.235  -4.124  19.530  1.00 37.62           N  
ATOM   1167  CA  LEU A 140       9.920  -3.790  20.915  1.00 37.62           C  
ATOM   1168  C   LEU A 140       9.742  -5.053  21.751  1.00 37.62           C  
ATOM   1169  CB  LEU A 140       8.652  -2.934  20.985  1.00 37.62           C  
ATOM   1170  O   LEU A 140       9.073  -5.996  21.324  1.00 37.62           O  
ATOM   1171  CG  LEU A 140       8.827  -1.439  20.714  1.00 37.62           C  
ATOM   1172  CD1 LEU A 140       7.562  -0.862  20.090  1.00 37.62           C  
ATOM   1173  CD2 LEU A 140       9.180  -0.700  22.001  1.00 37.62           C  
ATOM   1174  N   ASN A 141      10.828  -5.516  22.386  1.00 42.45           N  
ATOM   1175  CA  ASN A 141      10.668  -6.465  23.483  1.00 42.45           C  
ATOM   1176  C   ASN A 141       9.425  -6.157  24.312  1.00 42.45           C  
ATOM   1177  CB  ASN A 141      11.913  -6.471  24.373  1.00 42.45           C  
ATOM   1178  O   ASN A 141       8.917  -5.035  24.285  1.00 42.45           O  
ATOM   1179  CG  ASN A 141      12.853  -7.616  24.054  1.00 42.45           C  
ATOM   1180  ND2 ASN A 141      13.882  -7.786  24.877  1.00 42.45           N  
ATOM   1181  OD1 ASN A 141      12.658  -8.342  23.075  1.00 42.45           O  
ATOM   1182  N   GLN A 142       8.454  -7.144  24.542  1.00 50.08           N  
ATOM   1183  CA  GLN A 142       7.224  -7.133  25.328  1.00 50.08           C  
ATOM   1184  C   GLN A 142       7.230  -5.993  26.342  1.00 50.08           C  
ATOM   1185  CB  GLN A 142       7.032  -8.471  26.043  1.00 50.08           C  
ATOM   1186  O   GLN A 142       6.201  -5.353  26.570  1.00 50.08           O  
ATOM   1187  CG  GLN A 142       6.129  -9.444  25.297  1.00 50.08           C  
ATOM   1188  CD  GLN A 142       6.006 -10.785  25.995  1.00 50.08           C  
ATOM   1189  NE2 GLN A 142       5.360 -11.741  25.336  1.00 50.08           N  
ATOM   1190  OE1 GLN A 142       6.489 -10.961  27.119  1.00 50.08           O  
ATOM   1191  N   GLN A 143       8.381  -5.496  26.766  1.00 49.29           N  
ATOM   1192  CA  GLN A 143       8.583  -4.466  27.780  1.00 49.29           C  
ATOM   1193  C   GLN A 143       8.624  -3.076  27.150  1.00 49.29           C  
ATOM   1194  CB  GLN A 143       9.872  -4.726  28.561  1.00 49.29           C  
ATOM   1195  O   GLN A 143       8.086  -2.119  27.711  1.00 49.29           O  
ATOM   1196  CG  GLN A 143       9.697  -5.682  29.733  1.00 49.29           C  
ATOM   1197  CD  GLN A 143      10.999  -5.962  30.462  1.00 49.29           C  
ATOM   1198  NE2 GLN A 143      10.969  -6.919  31.382  1.00 49.29           N  
ATOM   1199  OE1 GLN A 143      12.022  -5.322  30.199  1.00 49.29           O  
ATOM   1200  N   GLN A 144       9.036  -2.899  25.905  1.00 46.73           N  
ATOM   1201  CA  GLN A 144       9.100  -1.697  25.081  1.00 46.73           C  
ATOM   1202  C   GLN A 144       7.755  -1.413  24.417  1.00 46.73           C  
ATOM   1203  CB  GLN A 144      10.192  -1.831  24.018  1.00 46.73           C  
ATOM   1204  O   GLN A 144       7.364  -0.253  24.267  1.00 46.73           O  
ATOM   1205  CG  GLN A 144      11.605  -1.684  24.567  1.00 46.73           C  
ATOM   1206  CD  GLN A 144      12.669  -1.846  23.498  1.00 46.73           C  
ATOM   1207  NE2 GLN A 144      13.931  -1.721  23.894  1.00 46.73           N  
ATOM   1208  OE1 GLN A 144      12.360  -2.081  22.326  1.00 46.73           O  
ATOM   1209  N   TYR A 145       6.977  -2.446  24.083  1.00 45.15           N  
ATOM   1210  CA  TYR A 145       5.584  -2.448  23.649  1.00 45.15           C  
ATOM   1211  C   TYR A 145       4.663  -1.983  24.771  1.00 45.15           C  
ATOM   1212  CB  TYR A 145       5.170  -3.846  23.179  1.00 45.15           C  
ATOM   1213  O   TYR A 145       3.749  -1.187  24.542  1.00 45.15           O  
ATOM   1214  CG  TYR A 145       3.750  -3.918  22.671  1.00 45.15           C  
ATOM   1215  CD1 TYR A 145       2.728  -4.421  23.472  1.00 45.15           C  
ATOM   1216  CD2 TYR A 145       3.429  -3.486  21.388  1.00 45.15           C  
ATOM   1217  CE1 TYR A 145       1.418  -4.492  23.007  1.00 45.15           C  
ATOM   1218  CE2 TYR A 145       2.123  -3.552  20.913  1.00 45.15           C  
ATOM   1219  OH  TYR A 145      -0.168  -4.123  21.263  1.00 45.15           O  
ATOM   1220  CZ  TYR A 145       1.126  -4.055  21.729  1.00 45.15           C  
ATOM   1221  N   GLN A 146       4.984  -2.308  26.001  1.00 50.76           N  
ATOM   1222  CA  GLN A 146       4.216  -1.974  27.196  1.00 50.76           C  
ATOM   1223  C   GLN A 146       4.530  -0.559  27.674  1.00 50.76           C  
ATOM   1224  CB  GLN A 146       4.497  -2.980  28.313  1.00 50.76           C  
ATOM   1225  O   GLN A 146       3.651   0.137  28.187  1.00 50.76           O  
ATOM   1226  CG  GLN A 146       3.897  -4.358  28.065  1.00 50.76           C  
ATOM   1227  CD  GLN A 146       4.042  -5.285  29.257  1.00 50.76           C  
ATOM   1228  NE2 GLN A 146       3.639  -6.539  29.086  1.00 50.76           N  
ATOM   1229  OE1 GLN A 146       4.514  -4.877  30.323  1.00 50.76           O  
ATOM   1230  N   ARG A 147       5.716  -0.001  27.459  1.00 48.77           N  
ATOM   1231  CA  ARG A 147       6.204   1.331  27.805  1.00 48.77           C  
ATOM   1232  C   ARG A 147       5.685   2.376  26.823  1.00 48.77           C  
ATOM   1233  CB  ARG A 147       7.733   1.352  27.833  1.00 48.77           C  
ATOM   1234  O   ARG A 147       5.323   3.485  27.222  1.00 48.77           O  
ATOM   1235  CG  ARG A 147       8.334   0.785  29.110  1.00 48.77           C  
ATOM   1236  CD  ARG A 147       9.852   0.897  29.118  1.00 48.77           C  
ATOM   1237  NE  ARG A 147      10.402   0.671  30.451  1.00 48.77           N  
ATOM   1238  NH1 ARG A 147      12.600   0.556  29.750  1.00 48.77           N  
ATOM   1239  NH2 ARG A 147      12.087   0.314  31.970  1.00 48.77           N  
ATOM   1240  CZ  ARG A 147      11.695   0.514  30.721  1.00 48.77           C  
ATOM   1241  N   LYS A 148       5.484   2.011  25.551  1.00 41.22           N  
ATOM   1242  CA  LYS A 148       4.992   2.868  24.476  1.00 41.22           C  
ATOM   1243  C   LYS A 148       3.468   2.830  24.397  1.00 41.22           C  
ATOM   1244  CB  LYS A 148       5.597   2.449  23.136  1.00 41.22           C  
ATOM   1245  O   LYS A 148       2.843   3.781  23.922  1.00 41.22           O  
ATOM   1246  CG  LYS A 148       7.026   2.928  22.925  1.00 41.22           C  
ATOM   1247  CD  LYS A 148       7.490   2.688  21.494  1.00 41.22           C  
ATOM   1248  CE  LYS A 148       8.915   3.181  21.278  1.00 41.22           C  
ATOM   1249  NZ  LYS A 148       9.377   2.943  19.878  1.00 41.22           N  
ATOM   1250  N   LYS A 149       2.772   1.808  25.004  1.00 43.38           N  
ATOM   1251  CA  LYS A 149       1.366   1.621  25.350  1.00 43.38           C  
ATOM   1252  C   LYS A 149       0.950   2.558  26.481  1.00 43.38           C  
ATOM   1253  CB  LYS A 149       1.099   0.169  25.748  1.00 43.38           C  
ATOM   1254  O   LYS A 149      -0.179   3.052  26.500  1.00 43.38           O  
ATOM   1255  CG  LYS A 149      -0.372  -0.221  25.718  1.00 43.38           C  
ATOM   1256  CD  LYS A 149      -0.569  -1.688  26.077  1.00 43.38           C  
ATOM   1257  CE  LYS A 149      -2.045  -2.041  26.199  1.00 43.38           C  
ATOM   1258  NZ  LYS A 149      -2.246  -3.498  26.459  1.00 43.38           N  
ATOM   1259  N   LYS A 150       1.880   3.059  27.354  1.00 41.19           N  
ATOM   1260  CA  LYS A 150       1.679   3.847  28.566  1.00 41.19           C  
ATOM   1261  C   LYS A 150       1.757   5.342  28.270  1.00 41.19           C  
ATOM   1262  CB  LYS A 150       2.713   3.470  29.629  1.00 41.19           C  
ATOM   1263  O   LYS A 150       1.076   6.144  28.914  1.00 41.19           O  
ATOM   1264  CG  LYS A 150       2.251   2.375  30.580  1.00 41.19           C  
ATOM   1265  CD  LYS A 150       3.256   2.150  31.702  1.00 41.19           C  
ATOM   1266  CE  LYS A 150       2.829   1.008  32.615  1.00 41.19           C  
ATOM   1267  NZ  LYS A 150       3.796   0.803  33.735  1.00 41.19           N  
ATOM   1268  N   HIS A 151       2.113   5.825  26.981  1.00 40.79           N  
ATOM   1269  CA  HIS A 151       2.307   7.229  26.635  1.00 40.79           C  
ATOM   1270  C   HIS A 151       1.441   7.627  25.445  1.00 40.79           C  
ATOM   1271  CB  HIS A 151       3.780   7.506  26.328  1.00 40.79           C  
ATOM   1272  O   HIS A 151       1.196   8.815  25.219  1.00 40.79           O  
ATOM   1273  CG  HIS A 151       4.618   7.716  27.549  1.00 40.79           C  
ATOM   1274  CD2 HIS A 151       5.608   6.967  28.087  1.00 40.79           C  
ATOM   1275  ND1 HIS A 151       4.473   8.813  28.371  1.00 40.79           N  
ATOM   1276  CE1 HIS A 151       5.341   8.729  29.365  1.00 40.79           C  
ATOM   1277  NE2 HIS A 151       6.042   7.618  29.216  1.00 40.79           N  
ATOM   1278  N   SER A 152       0.326   6.779  24.977  1.00 37.71           N  
ATOM   1279  CA  SER A 152      -0.635   7.138  23.940  1.00 37.71           C  
ATOM   1280  C   SER A 152      -1.957   6.403  24.134  1.00 37.71           C  
ATOM   1281  CB  SER A 152      -0.068   6.827  22.554  1.00 37.71           C  
ATOM   1282  O   SER A 152      -1.972   5.202  24.409  1.00 37.71           O  
ATOM   1283  OG  SER A 152      -1.035   6.171  21.751  1.00 37.71           O  
ATOM   1284  N   ASP A 153      -2.828   6.713  24.999  1.00 34.78           N  
ATOM   1285  CA  ASP A 153      -4.197   6.270  25.247  1.00 34.78           C  
ATOM   1286  C   ASP A 153      -4.812   5.659  23.990  1.00 34.78           C  
ATOM   1287  CB  ASP A 153      -5.057   7.435  25.741  1.00 34.78           C  
ATOM   1288  O   ASP A 153      -5.950   5.184  24.017  1.00 34.78           O  
ATOM   1289  CG  ASP A 153      -4.772   7.812  27.184  1.00 34.78           C  
ATOM   1290  OD1 ASP A 153      -4.246   6.969  27.943  1.00 34.78           O  
ATOM   1291  OD2 ASP A 153      -5.079   8.961  27.567  1.00 34.78           O  
ATOM   1292  N   SER A 154      -4.083   5.187  22.925  1.00 38.57           N  
ATOM   1293  CA  SER A 154      -4.731   4.463  21.836  1.00 38.57           C  
ATOM   1294  C   SER A 154      -3.847   3.333  21.320  1.00 38.57           C  
ATOM   1295  CB  SER A 154      -5.077   5.416  20.691  1.00 38.57           C  
ATOM   1296  O   SER A 154      -2.665   3.542  21.037  1.00 38.57           O  
ATOM   1297  OG  SER A 154      -5.792   6.541  21.171  1.00 38.57           O  
ATOM   1298  N   PRO A 155      -3.994   2.083  21.799  1.00 39.54           N  
ATOM   1299  CA  PRO A 155      -3.164   0.997  21.273  1.00 39.54           C  
ATOM   1300  C   PRO A 155      -2.916   1.117  19.771  1.00 39.54           C  
ATOM   1301  CB  PRO A 155      -3.981  -0.258  21.592  1.00 39.54           C  
ATOM   1302  O   PRO A 155      -3.839   1.427  19.012  1.00 39.54           O  
ATOM   1303  CG  PRO A 155      -5.340   0.252  21.948  1.00 39.54           C  
ATOM   1304  CD  PRO A 155      -5.281   1.751  22.029  1.00 39.54           C  
ATOM   1305  N   LYS A 156      -1.844   1.726  19.325  1.00 50.26           N  
ATOM   1306  CA  LYS A 156      -1.408   1.900  17.942  1.00 50.26           C  
ATOM   1307  C   LYS A 156      -1.493   0.587  17.169  1.00 50.26           C  
ATOM   1308  CB  LYS A 156       0.021   2.445  17.894  1.00 50.26           C  
ATOM   1309  O   LYS A 156      -0.603  -0.260  17.274  1.00 50.26           O  
ATOM   1310  CG  LYS A 156       0.162   3.860  18.433  1.00 50.26           C  
ATOM   1311  CD  LYS A 156       1.596   4.362  18.319  1.00 50.26           C  
ATOM   1312  CE  LYS A 156       1.753   5.751  18.921  1.00 50.26           C  
ATOM   1313  NZ  LYS A 156       3.157   6.248  18.810  1.00 50.26           N  
ATOM   1314  N   LEU A 157      -2.780  -0.074  17.217  1.00 50.37           N  
ATOM   1315  CA  LEU A 157      -3.175  -1.311  16.551  1.00 50.37           C  
ATOM   1316  C   LEU A 157      -3.193  -1.131  15.037  1.00 50.37           C  
ATOM   1317  CB  LEU A 157      -4.554  -1.765  17.038  1.00 50.37           C  
ATOM   1318  O   LEU A 157      -3.647  -0.100  14.535  1.00 50.37           O  
ATOM   1319  CG  LEU A 157      -4.588  -2.513  18.372  1.00 50.37           C  
ATOM   1320  CD1 LEU A 157      -5.604  -1.873  19.312  1.00 50.37           C  
ATOM   1321  CD2 LEU A 157      -4.911  -3.987  18.151  1.00 50.37           C  
ATOM   1322  N   ASN A 158      -2.279  -1.908  14.277  1.00 58.93           N  
ATOM   1323  CA  ASN A 158      -2.398  -1.990  12.825  1.00 58.93           C  
ATOM   1324  C   ASN A 158      -3.753  -2.552  12.404  1.00 58.93           C  
ATOM   1325  CB  ASN A 158      -1.267  -2.838  12.241  1.00 58.93           C  
ATOM   1326  O   ASN A 158      -4.436  -3.198  13.201  1.00 58.93           O  
ATOM   1327  CG  ASN A 158      -1.406  -4.310  12.578  1.00 58.93           C  
ATOM   1328  ND2 ASN A 158      -0.354  -5.079  12.324  1.00 58.93           N  
ATOM   1329  OD1 ASN A 158      -2.451  -4.752  13.062  1.00 58.93           O  
ATOM   1330  N   LEU A 159      -4.358  -1.960  11.396  1.00 66.64           N  
ATOM   1331  CA  LEU A 159      -5.692  -2.245  10.878  1.00 66.64           C  
ATOM   1332  C   LEU A 159      -5.977  -3.743  10.907  1.00 66.64           C  
ATOM   1333  CB  LEU A 159      -5.837  -1.714   9.450  1.00 66.64           C  
ATOM   1334  O   LEU A 159      -7.097  -4.160  11.212  1.00 66.64           O  
ATOM   1335  CG  LEU A 159      -7.237  -1.788   8.838  1.00 66.64           C  
ATOM   1336  CD1 LEU A 159      -8.231  -1.009   9.693  1.00 66.64           C  
ATOM   1337  CD2 LEU A 159      -7.225  -1.260   7.408  1.00 66.64           C  
ATOM   1338  N   LYS A 160      -5.021  -4.540  10.586  1.00 66.11           N  
ATOM   1339  CA  LYS A 160      -5.170  -5.991  10.654  1.00 66.11           C  
ATOM   1340  C   LYS A 160      -5.481  -6.445  12.077  1.00 66.11           C  
ATOM   1341  CB  LYS A 160      -3.906  -6.686  10.146  1.00 66.11           C  
ATOM   1342  O   LYS A 160      -6.333  -7.311  12.286  1.00 66.11           O  
ATOM   1343  CG  LYS A 160      -4.054  -8.190   9.970  1.00 66.11           C  
ATOM   1344  CD  LYS A 160      -2.818  -8.802   9.324  1.00 66.11           C  
ATOM   1345  CE  LYS A 160      -2.959 -10.309   9.160  1.00 66.11           C  
ATOM   1346  NZ  LYS A 160      -1.732 -10.919   8.568  1.00 66.11           N  
ATOM   1347  N   MET A 161      -4.850  -5.869  13.036  1.00 66.97           N  
ATOM   1348  CA  MET A 161      -5.032  -6.178  14.451  1.00 66.97           C  
ATOM   1349  C   MET A 161      -6.395  -5.699  14.942  1.00 66.97           C  
ATOM   1350  CB  MET A 161      -3.922  -5.541  15.289  1.00 66.97           C  
ATOM   1351  O   MET A 161      -7.063  -6.396  15.708  1.00 66.97           O  
ATOM   1352  CG  MET A 161      -2.548  -6.143  15.045  1.00 66.97           C  
ATOM   1353  SD  MET A 161      -1.220  -5.251  15.943  1.00 66.97           S  
ATOM   1354  CE  MET A 161      -1.634  -5.698  17.652  1.00 66.97           C  
ATOM   1355  N   VAL A 162      -6.767  -4.614  14.427  1.00 72.34           N  
ATOM   1356  CA  VAL A 162      -8.067  -4.040  14.762  1.00 72.34           C  
ATOM   1357  C   VAL A 162      -9.180  -4.894  14.158  1.00 72.34           C  
ATOM   1358  CB  VAL A 162      -8.187  -2.581  14.269  1.00 72.34           C  
ATOM   1359  O   VAL A 162     -10.171  -5.196  14.826  1.00 72.34           O  
ATOM   1360  CG1 VAL A 162      -9.603  -2.052  14.487  1.00 72.34           C  
ATOM   1361  CG2 VAL A 162      -7.166  -1.693  14.977  1.00 72.34           C  
ATOM   1362  N   VAL A 163      -8.907  -5.289  12.979  1.00 78.53           N  
ATOM   1363  CA  VAL A 163      -9.867  -6.135  12.278  1.00 78.53           C  
ATOM   1364  C   VAL A 163      -9.966  -7.491  12.973  1.00 78.53           C  
ATOM   1365  CB  VAL A 163      -9.480  -6.323  10.794  1.00 78.53           C  
ATOM   1366  O   VAL A 163     -11.065  -8.015  13.171  1.00 78.53           O  
ATOM   1367  CG1 VAL A 163     -10.385  -7.357  10.127  1.00 78.53           C  
ATOM   1368  CG2 VAL A 163      -9.549  -4.990  10.052  1.00 78.53           C  
ATOM   1369  N   ASP A 164      -8.858  -8.012  13.359  1.00 76.88           N  
ATOM   1370  CA  ASP A 164      -8.818  -9.283  14.075  1.00 76.88           C  
ATOM   1371  C   ASP A 164      -9.511  -9.172  15.431  1.00 76.88           C  
ATOM   1372  CB  ASP A 164      -7.372  -9.750  14.260  1.00 76.88           C  
ATOM   1373  O   ASP A 164     -10.270 -10.062  15.821  1.00 76.88           O  
ATOM   1374  CG  ASP A 164      -7.267 -11.208  14.670  1.00 76.88           C  
ATOM   1375  OD1 ASP A 164      -8.102 -12.027  14.228  1.00 76.88           O  
ATOM   1376  OD2 ASP A 164      -6.344 -11.541  15.443  1.00 76.88           O  
ATOM   1377  N   LYS A 165      -9.301  -8.107  16.099  1.00 79.24           N  
ATOM   1378  CA  LYS A 165      -9.828  -7.888  17.443  1.00 79.24           C  
ATOM   1379  C   LYS A 165     -11.338  -7.667  17.412  1.00 79.24           C  
ATOM   1380  CB  LYS A 165      -9.137  -6.694  18.103  1.00 79.24           C  
ATOM   1381  O   LYS A 165     -12.074  -8.258  18.206  1.00 79.24           O  
ATOM   1382  CG  LYS A 165      -9.586  -6.433  19.534  1.00 79.24           C  
ATOM   1383  CD  LYS A 165      -8.825  -5.267  20.154  1.00 79.24           C  
ATOM   1384  CE  LYS A 165      -9.297  -4.982  21.573  1.00 79.24           C  
ATOM   1385  NZ  LYS A 165      -8.555  -3.840  22.185  1.00 79.24           N  
ATOM   1386  N   TYR A 166     -11.789  -6.856  16.474  1.00 83.27           N  
ATOM   1387  CA  TYR A 166     -13.165  -6.384  16.574  1.00 83.27           C  
ATOM   1388  C   TYR A 166     -14.077  -7.154  15.626  1.00 83.27           C  
ATOM   1389  CB  TYR A 166     -13.243  -4.885  16.269  1.00 83.27           C  
ATOM   1390  O   TYR A 166     -15.264  -7.334  15.905  1.00 83.27           O  
ATOM   1391  CG  TYR A 166     -12.647  -4.014  17.348  1.00 83.27           C  
ATOM   1392  CD1 TYR A 166     -13.340  -3.764  18.531  1.00 83.27           C  
ATOM   1393  CD2 TYR A 166     -11.391  -3.440  17.188  1.00 83.27           C  
ATOM   1394  CE1 TYR A 166     -12.796  -2.960  19.527  1.00 83.27           C  
ATOM   1395  CE2 TYR A 166     -10.836  -2.635  18.178  1.00 83.27           C  
ATOM   1396  OH  TYR A 166     -11.001  -1.606  20.326  1.00 83.27           O  
ATOM   1397  CZ  TYR A 166     -11.545  -2.402  19.342  1.00 83.27           C  
ATOM   1398  N   LEU A 167     -13.585  -7.704  14.588  1.00 85.68           N  
ATOM   1399  CA  LEU A 167     -14.432  -8.338  13.583  1.00 85.68           C  
ATOM   1400  C   LEU A 167     -14.122  -9.826  13.471  1.00 85.68           C  
ATOM   1401  CB  LEU A 167     -14.247  -7.662  12.222  1.00 85.68           C  
ATOM   1402  O   LEU A 167     -14.945 -10.601  12.978  1.00 85.68           O  
ATOM   1403  CG  LEU A 167     -14.774  -6.231  12.098  1.00 85.68           C  
ATOM   1404  CD1 LEU A 167     -14.373  -5.634  10.753  1.00 85.68           C  
ATOM   1405  CD2 LEU A 167     -16.289  -6.202  12.272  1.00 85.68           C  
ATOM   1406  N   ASN A 168     -13.016 -10.290  13.947  1.00 86.68           N  
ATOM   1407  CA  ASN A 168     -12.579 -11.681  13.898  1.00 86.68           C  
ATOM   1408  C   ASN A 168     -12.780 -12.282  12.510  1.00 86.68           C  
ATOM   1409  CB  ASN A 168     -13.317 -12.513  14.949  1.00 86.68           C  
ATOM   1410  O   ASN A 168     -13.339 -13.372  12.375  1.00 86.68           O  
ATOM   1411  CG  ASN A 168     -12.612 -13.819  15.260  1.00 86.68           C  
ATOM   1412  ND2 ASN A 168     -13.375 -14.816  15.691  1.00 86.68           N  
ATOM   1413  OD1 ASN A 168     -11.392 -13.929  15.116  1.00 86.68           O  
ATOM   1414  N   ILE A 169     -12.462 -11.583  11.427  1.00 83.40           N  
ATOM   1415  CA  ILE A 169     -12.505 -12.049  10.045  1.00 83.40           C  
ATOM   1416  C   ILE A 169     -11.121 -11.915   9.413  1.00 83.40           C  
ATOM   1417  CB  ILE A 169     -13.550 -11.268   9.217  1.00 83.40           C  
ATOM   1418  O   ILE A 169     -10.346 -11.030   9.783  1.00 83.40           O  
ATOM   1419  CG1 ILE A 169     -13.231  -9.769   9.231  1.00 83.40           C  
ATOM   1420  CG2 ILE A 169     -14.963 -11.532   9.745  1.00 83.40           C  
ATOM   1421  CD1 ILE A 169     -14.101  -8.942   8.295  1.00 83.40           C  
ATOM   1422  N   PRO A 170     -10.853 -12.975   8.469  1.00 78.19           N  
ATOM   1423  CA  PRO A 170      -9.591 -12.828   7.739  1.00 78.19           C  
ATOM   1424  C   PRO A 170      -9.470 -11.479   7.035  1.00 78.19           C  
ATOM   1425  CB  PRO A 170      -9.636 -13.973   6.724  1.00 78.19           C  
ATOM   1426  O   PRO A 170     -10.453 -10.976   6.484  1.00 78.19           O  
ATOM   1427  CG  PRO A 170     -10.613 -14.950   7.293  1.00 78.19           C  
ATOM   1428  CD  PRO A 170     -11.649 -14.191   8.071  1.00 78.19           C  
ATOM   1429  N   PHE A 171      -8.266 -10.874   7.110  1.00 69.37           N  
ATOM   1430  CA  PHE A 171      -8.020  -9.535   6.588  1.00 69.37           C  
ATOM   1431  C   PHE A 171      -8.360  -9.462   5.104  1.00 69.37           C  
ATOM   1432  CB  PHE A 171      -6.561  -9.129   6.814  1.00 69.37           C  
ATOM   1433  O   PHE A 171      -8.923  -8.469   4.639  1.00 69.37           O  
ATOM   1434  CG  PHE A 171      -6.273  -7.690   6.478  1.00 69.37           C  
ATOM   1435  CD1 PHE A 171      -5.551  -7.359   5.338  1.00 69.37           C  
ATOM   1436  CD2 PHE A 171      -6.724  -6.669   7.304  1.00 69.37           C  
ATOM   1437  CE1 PHE A 171      -5.283  -6.028   5.025  1.00 69.37           C  
ATOM   1438  CE2 PHE A 171      -6.460  -5.337   6.998  1.00 69.37           C  
ATOM   1439  CZ  PHE A 171      -5.738  -5.019   5.858  1.00 69.37           C  
ATOM   1440  N   ASP A 172      -8.113 -10.484   4.320  1.00 64.63           N  
ATOM   1441  CA  ASP A 172      -8.442 -10.535   2.899  1.00 64.63           C  
ATOM   1442  C   ASP A 172      -9.953 -10.490   2.682  1.00 64.63           C  
ATOM   1443  CB  ASP A 172      -7.856 -11.795   2.257  1.00 64.63           C  
ATOM   1444  O   ASP A 172     -10.433  -9.838   1.753  1.00 64.63           O  
ATOM   1445  CG  ASP A 172      -6.338 -11.777   2.194  1.00 64.63           C  
ATOM   1446  OD1 ASP A 172      -5.742 -10.679   2.176  1.00 64.63           O  
ATOM   1447  OD2 ASP A 172      -5.734 -12.871   2.158  1.00 64.63           O  
ATOM   1448  N   LYS A 173     -10.668 -11.223   3.514  1.00 77.61           N  
ATOM   1449  CA  LYS A 173     -12.128 -11.203   3.479  1.00 77.61           C  
ATOM   1450  C   LYS A 173     -12.669  -9.832   3.873  1.00 77.61           C  
ATOM   1451  CB  LYS A 173     -12.701 -12.279   4.403  1.00 77.61           C  
ATOM   1452  O   LYS A 173     -13.647  -9.355   3.294  1.00 77.61           O  
ATOM   1453  CG  LYS A 173     -14.216 -12.408   4.337  1.00 77.61           C  
ATOM   1454  CD  LYS A 173     -14.716 -13.564   5.194  1.00 77.61           C  
ATOM   1455  CE  LYS A 173     -16.234 -13.681   5.145  1.00 77.61           C  
ATOM   1456  NZ  LYS A 173     -16.735 -14.761   6.047  1.00 77.61           N  
ATOM   1457  N   PHE A 174     -12.027  -9.191   4.850  1.00 82.54           N  
ATOM   1458  CA  PHE A 174     -12.364  -7.839   5.283  1.00 82.54           C  
ATOM   1459  C   PHE A 174     -12.245  -6.855   4.125  1.00 82.54           C  
ATOM   1460  CB  PHE A 174     -11.460  -7.402   6.439  1.00 82.54           C  
ATOM   1461  O   PHE A 174     -13.166  -6.076   3.869  1.00 82.54           O  
ATOM   1462  CG  PHE A 174     -11.562  -5.937   6.769  1.00 82.54           C  
ATOM   1463  CD1 PHE A 174     -10.520  -5.068   6.469  1.00 82.54           C  
ATOM   1464  CD2 PHE A 174     -12.701  -5.429   7.380  1.00 82.54           C  
ATOM   1465  CE1 PHE A 174     -10.612  -3.712   6.773  1.00 82.54           C  
ATOM   1466  CE2 PHE A 174     -12.800  -4.075   7.687  1.00 82.54           C  
ATOM   1467  CZ  PHE A 174     -11.754  -3.218   7.384  1.00 82.54           C  
ATOM   1468  N   VAL A 175     -11.154  -6.904   3.418  1.00 72.81           N  
ATOM   1469  CA  VAL A 175     -10.881  -6.018   2.291  1.00 72.81           C  
ATOM   1470  C   VAL A 175     -11.912  -6.250   1.189  1.00 72.81           C  
ATOM   1471  CB  VAL A 175      -9.454  -6.227   1.737  1.00 72.81           C  
ATOM   1472  O   VAL A 175     -12.454  -5.295   0.626  1.00 72.81           O  
ATOM   1473  CG1 VAL A 175      -9.242  -5.408   0.465  1.00 72.81           C  
ATOM   1474  CG2 VAL A 175      -8.413  -5.858   2.793  1.00 72.81           C  
ATOM   1475  N   GLN A 176     -12.295  -7.483   0.899  1.00 76.57           N  
ATOM   1476  CA  GLN A 176     -13.304  -7.826  -0.097  1.00 76.57           C  
ATOM   1477  C   GLN A 176     -14.678  -7.296   0.306  1.00 76.57           C  
ATOM   1478  CB  GLN A 176     -13.366  -9.341  -0.300  1.00 76.57           C  
ATOM   1479  O   GLN A 176     -15.414  -6.768  -0.530  1.00 76.57           O  
ATOM   1480  CG  GLN A 176     -12.173  -9.908  -1.057  1.00 76.57           C  
ATOM   1481  CD  GLN A 176     -12.233 -11.417  -1.201  1.00 76.57           C  
ATOM   1482  NE2 GLN A 176     -11.248 -11.987  -1.887  1.00 76.57           N  
ATOM   1483  OE1 GLN A 176     -13.156 -12.066  -0.699  1.00 76.57           O  
ATOM   1484  N   ASP A 177     -14.980  -7.351   1.599  1.00 87.35           N  
ATOM   1485  CA  ASP A 177     -16.276  -6.951   2.140  1.00 87.35           C  
ATOM   1486  C   ASP A 177     -16.447  -5.435   2.092  1.00 87.35           C  
ATOM   1487  CB  ASP A 177     -16.436  -7.454   3.576  1.00 87.35           C  
ATOM   1488  O   ASP A 177     -17.572  -4.932   2.057  1.00 87.35           O  
ATOM   1489  CG  ASP A 177     -16.749  -8.938   3.653  1.00 87.35           C  
ATOM   1490  OD1 ASP A 177     -17.021  -9.560   2.604  1.00 87.35           O  
ATOM   1491  OD2 ASP A 177     -16.726  -9.490   4.775  1.00 87.35           O  
ATOM   1492  N   LEU A 178     -15.295  -4.715   2.111  1.00 84.38           N  
ATOM   1493  CA  LEU A 178     -15.330  -3.257   2.059  1.00 84.38           C  
ATOM   1494  C   LEU A 178     -15.807  -2.773   0.694  1.00 84.38           C  
ATOM   1495  CB  LEU A 178     -13.947  -2.677   2.364  1.00 84.38           C  
ATOM   1496  O   LEU A 178     -16.334  -1.665   0.573  1.00 84.38           O  
ATOM   1497  CG  LEU A 178     -13.488  -2.749   3.822  1.00 84.38           C  
ATOM   1498  CD1 LEU A 178     -12.028  -2.324   3.939  1.00 84.38           C  
ATOM   1499  CD2 LEU A 178     -14.376  -1.879   4.705  1.00 84.38           C  
ATOM   1500  N   TYR A 179     -15.681  -3.678  -0.319  1.00 79.45           N  
ATOM   1501  CA  TYR A 179     -16.087  -3.320  -1.674  1.00 79.45           C  
ATOM   1502  C   TYR A 179     -17.580  -3.550  -1.874  1.00 79.45           C  
ATOM   1503  CB  TYR A 179     -15.291  -4.126  -2.704  1.00 79.45           C  
ATOM   1504  O   TYR A 179     -18.208  -2.896  -2.710  1.00 79.45           O  
ATOM   1505  CG  TYR A 179     -13.900  -3.594  -2.948  1.00 79.45           C  
ATOM   1506  CD1 TYR A 179     -13.682  -2.537  -3.829  1.00 79.45           C  
ATOM   1507  CD2 TYR A 179     -12.801  -4.147  -2.300  1.00 79.45           C  
ATOM   1508  CE1 TYR A 179     -12.401  -2.045  -4.059  1.00 79.45           C  
ATOM   1509  CE2 TYR A 179     -11.516  -3.663  -2.522  1.00 79.45           C  
ATOM   1510  OH  TYR A 179     -10.057  -2.129  -3.625  1.00 79.45           O  
ATOM   1511  CZ  TYR A 179     -11.326  -2.613  -3.401  1.00 79.45           C  
ATOM   1512  N   GLU A 180     -18.199  -4.410  -1.079  1.00 90.27           N  
ATOM   1513  CA  GLU A 180     -19.615  -4.754  -1.167  1.00 90.27           C  
ATOM   1514  C   GLU A 180     -20.438  -3.969  -0.149  1.00 90.27           C  
ATOM   1515  CB  GLU A 180     -19.817  -6.257  -0.961  1.00 90.27           C  
ATOM   1516  O   GLU A 180     -20.225  -4.096   1.059  1.00 90.27           O  
ATOM   1517  CG  GLU A 180     -21.229  -6.735  -1.266  1.00 90.27           C  
ATOM   1518  CD  GLU A 180     -21.453  -8.200  -0.926  1.00 90.27           C  
ATOM   1519  OE1 GLU A 180     -22.611  -8.670  -1.001  1.00 90.27           O  
ATOM   1520  OE2 GLU A 180     -20.463  -8.883  -0.581  1.00 90.27           O  
ATOM   1521  N   GLU A 181     -21.409  -3.154  -0.559  1.00 91.31           N  
ATOM   1522  CA  GLU A 181     -22.201  -2.285   0.306  1.00 91.31           C  
ATOM   1523  C   GLU A 181     -22.932  -3.089   1.377  1.00 91.31           C  
ATOM   1524  CB  GLU A 181     -23.205  -1.475  -0.520  1.00 91.31           C  
ATOM   1525  O   GLU A 181     -22.948  -2.704   2.547  1.00 91.31           O  
ATOM   1526  CG  GLU A 181     -23.938  -0.407   0.279  1.00 91.31           C  
ATOM   1527  CD  GLU A 181     -24.776   0.520  -0.587  1.00 91.31           C  
ATOM   1528  OE1 GLU A 181     -25.377   1.476  -0.047  1.00 91.31           O  
ATOM   1529  OE2 GLU A 181     -24.834   0.286  -1.815  1.00 91.31           O  
ATOM   1530  N   SER A 182     -23.492  -4.144   1.042  1.00 92.55           N  
ATOM   1531  CA  SER A 182     -24.264  -4.980   1.956  1.00 92.55           C  
ATOM   1532  C   SER A 182     -23.377  -5.571   3.048  1.00 92.55           C  
ATOM   1533  CB  SER A 182     -24.964  -6.105   1.193  1.00 92.55           C  
ATOM   1534  O   SER A 182     -23.758  -5.593   4.220  1.00 92.55           O  
ATOM   1535  OG  SER A 182     -24.021  -6.904   0.499  1.00 92.55           O  
ATOM   1536  N   SER A 183     -22.213  -6.074   2.669  1.00 92.45           N  
ATOM   1537  CA  SER A 183     -21.245  -6.633   3.607  1.00 92.45           C  
ATOM   1538  C   SER A 183     -20.704  -5.561   4.548  1.00 92.45           C  
ATOM   1539  CB  SER A 183     -20.089  -7.294   2.855  1.00 92.45           C  
ATOM   1540  O   SER A 183     -20.522  -5.810   5.741  1.00 92.45           O  
ATOM   1541  OG  SER A 183     -20.559  -8.354   2.041  1.00 92.45           O  
ATOM   1542  N   PHE A 184     -20.396  -4.390   3.995  1.00 92.79           N  
ATOM   1543  CA  PHE A 184     -19.946  -3.239   4.769  1.00 92.79           C  
ATOM   1544  C   PHE A 184     -20.981  -2.854   5.819  1.00 92.79           C  
ATOM   1545  CB  PHE A 184     -19.664  -2.048   3.848  1.00 92.79           C  
ATOM   1546  O   PHE A 184     -20.643  -2.656   6.988  1.00 92.79           O  
ATOM   1547  CG  PHE A 184     -19.534  -0.737   4.575  1.00 92.79           C  
ATOM   1548  CD1 PHE A 184     -20.521   0.236   4.465  1.00 92.79           C  
ATOM   1549  CD2 PHE A 184     -18.425  -0.476   5.369  1.00 92.79           C  
ATOM   1550  CE1 PHE A 184     -20.403   1.451   5.137  1.00 92.79           C  
ATOM   1551  CE2 PHE A 184     -18.300   0.735   6.043  1.00 92.79           C  
ATOM   1552  CZ  PHE A 184     -19.290   1.698   5.925  1.00 92.79           C  
ATOM   1553  N   LEU A 185     -22.207  -2.753   5.491  1.00 92.74           N  
ATOM   1554  CA  LEU A 185     -23.292  -2.383   6.393  1.00 92.74           C  
ATOM   1555  C   LEU A 185     -23.473  -3.433   7.485  1.00 92.74           C  
ATOM   1556  CB  LEU A 185     -24.599  -2.208   5.616  1.00 92.74           C  
ATOM   1557  O   LEU A 185     -23.756  -3.095   8.636  1.00 92.74           O  
ATOM   1558  CG  LEU A 185     -24.681  -0.991   4.693  1.00 92.74           C  
ATOM   1559  CD1 LEU A 185     -25.973  -1.026   3.884  1.00 92.74           C  
ATOM   1560  CD2 LEU A 185     -24.584   0.299   5.500  1.00 92.74           C  
ATOM   1561  N   LYS A 186     -23.310  -4.638   7.090  1.00 92.88           N  
ATOM   1562  CA  LYS A 186     -23.390  -5.734   8.052  1.00 92.88           C  
ATOM   1563  C   LYS A 186     -22.300  -5.615   9.113  1.00 92.88           C  
ATOM   1564  CB  LYS A 186     -23.282  -7.083   7.338  1.00 92.88           C  
ATOM   1565  O   LYS A 186     -22.559  -5.816  10.301  1.00 92.88           O  
ATOM   1566  CG  LYS A 186     -24.548  -7.499   6.605  1.00 92.88           C  
ATOM   1567  CD  LYS A 186     -24.379  -8.848   5.919  1.00 92.88           C  
ATOM   1568  CE  LYS A 186     -25.583  -9.190   5.052  1.00 92.88           C  
ATOM   1569  NZ  LYS A 186     -25.390 -10.476   4.317  1.00 92.88           N  
ATOM   1570  N   MET A 187     -21.051  -5.357   8.666  1.00 92.28           N  
ATOM   1571  CA  MET A 187     -19.930  -5.165   9.581  1.00 92.28           C  
ATOM   1572  C   MET A 187     -20.187  -3.989  10.518  1.00 92.28           C  
ATOM   1573  CB  MET A 187     -18.632  -4.940   8.804  1.00 92.28           C  
ATOM   1574  O   MET A 187     -19.909  -4.072  11.715  1.00 92.28           O  
ATOM   1575  CG  MET A 187     -18.072  -6.202   8.167  1.00 92.28           C  
ATOM   1576  SD  MET A 187     -16.420  -5.936   7.415  1.00 92.28           S  
ATOM   1577  CE  MET A 187     -16.892  -5.020   5.921  1.00 92.28           C  
ATOM   1578  N   LYS A 188     -20.685  -2.952   9.944  1.00 90.90           N  
ATOM   1579  CA  LYS A 188     -21.019  -1.758  10.717  1.00 90.90           C  
ATOM   1580  C   LYS A 188     -22.047  -2.073  11.799  1.00 90.90           C  
ATOM   1581  CB  LYS A 188     -21.545  -0.654   9.798  1.00 90.90           C  
ATOM   1582  O   LYS A 188     -21.904  -1.640  12.944  1.00 90.90           O  
ATOM   1583  CG  LYS A 188     -21.702   0.696  10.481  1.00 90.90           C  
ATOM   1584  CD  LYS A 188     -22.147   1.771   9.498  1.00 90.90           C  
ATOM   1585  CE  LYS A 188     -22.344   3.114  10.188  1.00 90.90           C  
ATOM   1586  NZ  LYS A 188     -22.750   4.179   9.223  1.00 90.90           N  
ATOM   1587  N   GLN A 189     -23.036  -2.759  11.422  1.00 90.90           N  
ATOM   1588  CA  GLN A 189     -24.086  -3.159  12.353  1.00 90.90           C  
ATOM   1589  C   GLN A 189     -23.527  -4.037  13.469  1.00 90.90           C  
ATOM   1590  CB  GLN A 189     -25.206  -3.897  11.616  1.00 90.90           C  
ATOM   1591  O   GLN A 189     -23.879  -3.863  14.637  1.00 90.90           O  
ATOM   1592  CG  GLN A 189     -26.416  -4.204  12.487  1.00 90.90           C  
ATOM   1593  CD  GLN A 189     -27.568  -4.802  11.700  1.00 90.90           C  
ATOM   1594  NE2 GLN A 189     -28.671  -5.084  12.386  1.00 90.90           N  
ATOM   1595  OE1 GLN A 189     -27.468  -5.007  10.487  1.00 90.90           O  
ATOM   1596  N   ILE A 190     -22.657  -5.002  13.167  1.00 88.85           N  
ATOM   1597  CA  ILE A 190     -22.032  -5.908  14.125  1.00 88.85           C  
ATOM   1598  C   ILE A 190     -21.217  -5.107  15.138  1.00 88.85           C  
ATOM   1599  CB  ILE A 190     -21.134  -6.947  13.417  1.00 88.85           C  
ATOM   1600  O   ILE A 190     -21.302  -5.351  16.344  1.00 88.85           O  
ATOM   1601  CG1 ILE A 190     -21.990  -7.938  12.620  1.00 88.85           C  
ATOM   1602  CG2 ILE A 190     -20.251  -7.679  14.432  1.00 88.85           C  
ATOM   1603  CD1 ILE A 190     -21.186  -8.870  11.724  1.00 88.85           C  
ATOM   1604  N   LEU A 191     -20.400  -4.151  14.632  1.00 87.95           N  
ATOM   1605  CA  LEU A 191     -19.529  -3.346  15.481  1.00 87.95           C  
ATOM   1606  C   LEU A 191     -20.348  -2.458  16.412  1.00 87.95           C  
ATOM   1607  CB  LEU A 191     -18.594  -2.486  14.628  1.00 87.95           C  
ATOM   1608  O   LEU A 191     -20.010  -2.306  17.588  1.00 87.95           O  
ATOM   1609  CG  LEU A 191     -17.449  -3.219  13.927  1.00 87.95           C  
ATOM   1610  CD1 LEU A 191     -16.705  -2.271  12.993  1.00 87.95           C  
ATOM   1611  CD2 LEU A 191     -16.496  -3.826  14.951  1.00 87.95           C  
ATOM   1612  N   LEU A 192     -21.500  -1.896  15.938  1.00 87.51           N  
ATOM   1613  CA  LEU A 192     -22.393  -1.051  16.723  1.00 87.51           C  
ATOM   1614  C   LEU A 192     -23.066  -1.853  17.832  1.00 87.51           C  
ATOM   1615  CB  LEU A 192     -23.454  -0.411  15.824  1.00 87.51           C  
ATOM   1616  O   LEU A 192     -23.226  -1.361  18.951  1.00 87.51           O  
ATOM   1617  CG  LEU A 192     -23.001   0.786  14.987  1.00 87.51           C  
ATOM   1618  CD1 LEU A 192     -24.063   1.141  13.951  1.00 87.51           C  
ATOM   1619  CD2 LEU A 192     -22.700   1.982  15.883  1.00 87.51           C  
ATOM   1620  N   GLU A 193     -23.415  -3.138  17.527  1.00 88.57           N  
ATOM   1621  CA  GLU A 193     -24.124  -3.996  18.471  1.00 88.57           C  
ATOM   1622  C   GLU A 193     -23.180  -4.538  19.541  1.00 88.57           C  
ATOM   1623  CB  GLU A 193     -24.808  -5.153  17.738  1.00 88.57           C  
ATOM   1624  O   GLU A 193     -23.535  -4.592  20.720  1.00 88.57           O  
ATOM   1625  CG  GLU A 193     -26.033  -4.735  16.938  1.00 88.57           C  
ATOM   1626  CD  GLU A 193     -26.664  -5.881  16.164  1.00 88.57           C  
ATOM   1627  OE1 GLU A 193     -27.679  -5.657  15.466  1.00 88.57           O  
ATOM   1628  OE2 GLU A 193     -26.141  -7.014  16.259  1.00 88.57           O  
ATOM   1629  N   LYS A 194     -21.935  -4.856  19.189  1.00 87.06           N  
ATOM   1630  CA  LYS A 194     -20.990  -5.544  20.063  1.00 87.06           C  
ATOM   1631  C   LYS A 194     -20.176  -4.549  20.885  1.00 87.06           C  
ATOM   1632  CB  LYS A 194     -20.055  -6.437  19.245  1.00 87.06           C  
ATOM   1633  O   LYS A 194     -19.774  -4.848  22.011  1.00 87.06           O  
ATOM   1634  CG  LYS A 194     -20.691  -7.740  18.783  1.00 87.06           C  
ATOM   1635  CD  LYS A 194     -19.654  -8.690  18.196  1.00 87.06           C  
ATOM   1636  CE  LYS A 194     -20.286 -10.001  17.750  1.00 87.06           C  
ATOM   1637  NZ  LYS A 194     -19.265 -10.960  17.231  1.00 87.06           N  
ATOM   1638  N   TYR A 195     -19.964  -3.354  20.277  1.00 85.37           N  
ATOM   1639  CA  TYR A 195     -19.120  -2.368  20.943  1.00 85.37           C  
ATOM   1640  C   TYR A 195     -19.784  -0.996  20.945  1.00 85.37           C  
ATOM   1641  CB  TYR A 195     -17.751  -2.284  20.261  1.00 85.37           C  
ATOM   1642  O   TYR A 195     -19.285  -0.057  20.321  1.00 85.37           O  
ATOM   1643  CG  TYR A 195     -17.043  -3.613  20.157  1.00 85.37           C  
ATOM   1644  CD1 TYR A 195     -16.335  -4.134  21.238  1.00 85.37           C  
ATOM   1645  CD2 TYR A 195     -17.078  -4.350  18.978  1.00 85.37           C  
ATOM   1646  CE1 TYR A 195     -15.679  -5.357  21.146  1.00 85.37           C  
ATOM   1647  CE2 TYR A 195     -16.426  -5.574  18.875  1.00 85.37           C  
ATOM   1648  OH  TYR A 195     -15.083  -7.280  19.866  1.00 85.37           O  
ATOM   1649  CZ  TYR A 195     -15.731  -6.069  19.962  1.00 85.37           C  
ATOM   1650  N   PRO A 196     -20.908  -0.806  21.552  1.00 81.18           N  
ATOM   1651  CA  PRO A 196     -21.691   0.432  21.573  1.00 81.18           C  
ATOM   1652  C   PRO A 196     -20.963   1.579  22.270  1.00 81.18           C  
ATOM   1653  CB  PRO A 196     -22.953   0.037  22.344  1.00 81.18           C  
ATOM   1654  O   PRO A 196     -21.108   2.738  21.874  1.00 81.18           O  
ATOM   1655  CG  PRO A 196     -22.571  -1.196  23.098  1.00 81.18           C  
ATOM   1656  CD  PRO A 196     -21.464  -1.885  22.353  1.00 81.18           C  
ATOM   1657  N   ASP A 197     -20.079   1.252  23.263  1.00 72.90           N  
ATOM   1658  CA  ASP A 197     -19.301   2.212  24.040  1.00 72.90           C  
ATOM   1659  C   ASP A 197     -18.159   2.793  23.210  1.00 72.90           C  
ATOM   1660  CB  ASP A 197     -18.749   1.555  25.307  1.00 72.90           C  
ATOM   1661  O   ASP A 197     -17.786   3.955  23.385  1.00 72.90           O  
ATOM   1662  CG  ASP A 197     -19.833   1.189  26.306  1.00 72.90           C  
ATOM   1663  OD1 ASP A 197     -20.886   1.862  26.337  1.00 72.90           O  
ATOM   1664  OD2 ASP A 197     -19.630   0.222  27.071  1.00 72.90           O  
ATOM   1665  N   TYR A 198     -17.494   1.938  22.371  1.00 68.84           N  
ATOM   1666  CA  TYR A 198     -16.468   2.322  21.408  1.00 68.84           C  
ATOM   1667  C   TYR A 198     -16.997   3.369  20.436  1.00 68.84           C  
ATOM   1668  CB  TYR A 198     -15.971   1.096  20.636  1.00 68.84           C  
ATOM   1669  O   TYR A 198     -16.310   4.348  20.134  1.00 68.84           O  
ATOM   1670  CG  TYR A 198     -14.896   1.411  19.624  1.00 68.84           C  
ATOM   1671  CD1 TYR A 198     -15.200   1.526  18.269  1.00 68.84           C  
ATOM   1672  CD2 TYR A 198     -13.576   1.594  20.020  1.00 68.84           C  
ATOM   1673  CE1 TYR A 198     -14.213   1.814  17.332  1.00 68.84           C  
ATOM   1674  CE2 TYR A 198     -12.580   1.883  19.092  1.00 68.84           C  
ATOM   1675  OH  TYR A 198     -11.927   2.277  16.830  1.00 68.84           O  
ATOM   1676  CZ  TYR A 198     -12.908   1.991  17.753  1.00 68.84           C  
ATOM   1677  N   TYR A 199     -18.153   3.360  20.104  1.00 68.97           N  
ATOM   1678  CA  TYR A 199     -18.784   4.217  19.107  1.00 68.97           C  
ATOM   1679  C   TYR A 199     -19.568   5.342  19.772  1.00 68.97           C  
ATOM   1680  CB  TYR A 199     -19.710   3.399  18.202  1.00 68.97           C  
ATOM   1681  O   TYR A 199     -19.947   6.315  19.117  1.00 68.97           O  
ATOM   1682  CG  TYR A 199     -18.976   2.495  17.242  1.00 68.97           C  
ATOM   1683  CD1 TYR A 199     -18.481   2.983  16.035  1.00 68.97           C  
ATOM   1684  CD2 TYR A 199     -18.777   1.151  17.539  1.00 68.97           C  
ATOM   1685  CE1 TYR A 199     -17.806   2.152  15.146  1.00 68.97           C  
ATOM   1686  CE2 TYR A 199     -18.104   0.311  16.658  1.00 68.97           C  
ATOM   1687  OH  TYR A 199     -16.954  -0.006  14.590  1.00 68.97           O  
ATOM   1688  CZ  TYR A 199     -17.622   0.820  15.466  1.00 68.97           C  
ATOM   1689  N   LYS A 200     -19.913   5.310  21.058  1.00 67.29           N  
ATOM   1690  CA  LYS A 200     -20.481   6.351  21.909  1.00 67.29           C  
ATOM   1691  C   LYS A 200     -19.442   7.419  22.239  1.00 67.29           C  
ATOM   1692  CB  LYS A 200     -21.039   5.746  23.198  1.00 67.29           C  
ATOM   1693  O   LYS A 200     -19.770   8.604  22.332  1.00 67.29           O  
ATOM   1694  CG  LYS A 200     -22.429   5.147  23.050  1.00 67.29           C  
ATOM   1695  CD  LYS A 200     -22.973   4.658  24.387  1.00 67.29           C  
ATOM   1696  CE  LYS A 200     -24.310   3.948  24.222  1.00 67.29           C  
ATOM   1697  NZ  LYS A 200     -24.828   3.432  25.524  1.00 67.29           N  
ATOM   1698  N   LYS A 201     -18.117   7.074  22.387  1.00 57.87           N  
ATOM   1699  CA  LYS A 201     -16.965   7.951  22.575  1.00 57.87           C  
ATOM   1700  C   LYS A 201     -16.739   8.831  21.349  1.00 57.87           C  
ATOM   1701  CB  LYS A 201     -15.709   7.132  22.871  1.00 57.87           C  
ATOM   1702  O   LYS A 201     -16.241   9.953  21.466  1.00 57.87           O  
ATOM   1703  CG  LYS A 201     -15.594   6.676  24.319  1.00 57.87           C  
ATOM   1704  CD  LYS A 201     -14.284   5.942  24.572  1.00 57.87           C  
ATOM   1705  CE  LYS A 201     -14.226   5.367  25.981  1.00 57.87           C  
ATOM   1706  NZ  LYS A 201     -12.971   4.592  26.212  1.00 57.87           N  
ATOM   1707  N   GLN A 202     -17.291   8.481  20.211  1.00 54.37           N  
ATOM   1708  CA  GLN A 202     -17.384   9.162  18.924  1.00 54.37           C  
ATOM   1709  C   GLN A 202     -18.400  10.299  18.975  1.00 54.37           C  
ATOM   1710  CB  GLN A 202     -17.759   8.173  17.819  1.00 54.37           C  
ATOM   1711  O   GLN A 202     -18.179  11.363  18.393  1.00 54.37           O  
ATOM   1712  CG  GLN A 202     -17.630   8.743  16.413  1.00 54.37           C  
ATOM   1713  CD  GLN A 202     -18.010   7.744  15.336  1.00 54.37           C  
ATOM   1714  NE2 GLN A 202     -17.856   8.141  14.078  1.00 54.37           N  
ATOM   1715  OE1 GLN A 202     -18.437   6.624  15.634  1.00 54.37           O  
ATOM   1716  N   ALA A 203     -19.449  10.088  19.623  1.00 48.99           N  
ATOM   1717  CA  ALA A 203     -20.516  11.076  19.766  1.00 48.99           C  
ATOM   1718  C   ALA A 203     -20.140  12.145  20.788  1.00 48.99           C  
ATOM   1719  CB  ALA A 203     -21.821  10.394  20.168  1.00 48.99           C  
ATOM   1720  O   ALA A 203     -20.538  13.305  20.657  1.00 48.99           O  
ATOM   1721  N   ASP A 204     -19.210  11.759  21.702  1.00 47.13           N  
ATOM   1722  CA  ASP A 204     -18.739  12.656  22.753  1.00 47.13           C  
ATOM   1723  C   ASP A 204     -17.511  13.441  22.297  1.00 47.13           C  
ATOM   1724  CB  ASP A 204     -18.417  11.868  24.025  1.00 47.13           C  
ATOM   1725  O   ASP A 204     -17.297  14.575  22.730  1.00 47.13           O  
ATOM   1726  CG  ASP A 204     -19.659  11.362  24.739  1.00 47.13           C  
ATOM   1727  OD1 ASP A 204     -20.756  11.921  24.525  1.00 47.13           O  
ATOM   1728  OD2 ASP A 204     -19.538  10.397  25.524  1.00 47.13           O  
ATOM   1729  N   THR A 205     -16.602  12.915  21.317  1.00 49.09           N  
ATOM   1730  CA  THR A 205     -15.426  13.497  20.680  1.00 49.09           C  
ATOM   1731  C   THR A 205     -15.829  14.364  19.490  1.00 49.09           C  
ATOM   1732  CB  THR A 205     -14.444  12.406  20.214  1.00 49.09           C  
ATOM   1733  O   THR A 205     -15.162  15.355  19.183  1.00 49.09           O  
ATOM   1734  CG2 THR A 205     -13.503  11.995  21.342  1.00 49.09           C  
ATOM   1735  OG1 THR A 205     -15.185  11.258  19.782  1.00 49.09           O  
ATOM   1736  N   SER A 206     -16.942  14.087  18.747  1.00 41.92           N  
ATOM   1737  CA  SER A 206     -17.567  14.862  17.680  1.00 41.92           C  
ATOM   1738  C   SER A 206     -18.455  15.965  18.246  1.00 41.92           C  
ATOM   1739  CB  SER A 206     -18.389  13.952  16.767  1.00 41.92           C  
ATOM   1740  O   SER A 206     -18.593  17.030  17.641  1.00 41.92           O  
ATOM   1741  OG  SER A 206     -19.315  13.188  17.520  1.00 41.92           O  
ATOM   1742  N   ASN A 207     -18.925  15.840  19.571  1.00 35.52           N  
ATOM   1743  CA  ASN A 207     -19.661  16.811  20.373  1.00 35.52           C  
ATOM   1744  C   ASN A 207     -18.722  17.667  21.218  1.00 35.52           C  
ATOM   1745  CB  ASN A 207     -20.684  16.106  21.266  1.00 35.52           C  
ATOM   1746  O   ASN A 207     -19.068  18.787  21.598  1.00 35.52           O  
ATOM   1747  CG  ASN A 207     -21.984  15.810  20.545  1.00 35.52           C  
ATOM   1748  ND2 ASN A 207     -22.772  14.894  21.094  1.00 35.52           N  
ATOM   1749  OD1 ASN A 207     -22.277  16.400  19.502  1.00 35.52           O  
ATOM   1750  N   LYS A 208     -17.415  17.316  21.347  1.00 36.28           N  
ATOM   1751  CA  LYS A 208     -16.347  18.053  22.017  1.00 36.28           C  
ATOM   1752  C   LYS A 208     -15.534  18.873  21.020  1.00 36.28           C  
ATOM   1753  CB  LYS A 208     -15.430  17.094  22.778  1.00 36.28           C  
ATOM   1754  O   LYS A 208     -15.002  19.929  21.365  1.00 36.28           O  
ATOM   1755  CG  LYS A 208     -15.813  16.898  24.238  1.00 36.28           C  
ATOM   1756  CD  LYS A 208     -14.838  15.971  24.952  1.00 36.28           C  
ATOM   1757  CE  LYS A 208     -15.258  15.721  26.394  1.00 36.28           C  
ATOM   1758  NZ  LYS A 208     -14.337  14.766  27.081  1.00 36.28           N  
ATOM   1759  N   SER A 209     -15.645  18.552  19.635  1.00 34.12           N  
ATOM   1760  CA  SER A 209     -15.036  19.306  18.544  1.00 34.12           C  
ATOM   1761  C   SER A 209     -16.026  20.295  17.936  1.00 34.12           C  
ATOM   1762  CB  SER A 209     -14.517  18.360  17.461  1.00 34.12           C  
ATOM   1763  O   SER A 209     -15.630  21.352  17.441  1.00 34.12           O  
ATOM   1764  OG  SER A 209     -15.570  17.568  16.939  1.00 34.12           O  
ATOM   1765  N   ASP A 210     -17.316  20.193  18.435  1.00 32.69           N  
ATOM   1766  CA  ASP A 210     -18.394  21.107  18.071  1.00 32.69           C  
ATOM   1767  C   ASP A 210     -18.870  21.905  19.283  1.00 32.69           C  
ATOM   1768  CB  ASP A 210     -19.564  20.339  17.454  1.00 32.69           C  
ATOM   1769  O   ASP A 210     -19.380  23.018  19.139  1.00 32.69           O  
ATOM   1770  CG  ASP A 210     -19.261  19.816  16.060  1.00 32.69           C  
ATOM   1771  OD1 ASP A 210     -18.399  20.397  15.365  1.00 32.69           O  
ATOM   1772  OD2 ASP A 210     -19.892  18.817  15.653  1.00 32.69           O  
ATOM   1773  N   GLN A 211     -18.275  21.755  20.504  1.00 33.79           N  
ATOM   1774  CA  GLN A 211     -18.566  22.426  21.767  1.00 33.79           C  
ATOM   1775  C   GLN A 211     -17.286  22.922  22.434  1.00 33.79           C  
ATOM   1776  CB  GLN A 211     -19.322  21.490  22.711  1.00 33.79           C  
ATOM   1777  O   GLN A 211     -17.338  23.723  23.369  1.00 33.79           O  
ATOM   1778  CG  GLN A 211     -20.785  21.293  22.342  1.00 33.79           C  
ATOM   1779  CD  GLN A 211     -21.570  20.567  23.418  1.00 33.79           C  
ATOM   1780  NE2 GLN A 211     -22.894  20.590  23.304  1.00 33.79           N  
ATOM   1781  OE1 GLN A 211     -20.992  19.989  24.344  1.00 33.79           O  
ATOM   1782  N   GLU A 212     -16.083  22.856  21.641  1.00 31.25           N  
ATOM   1783  CA  GLU A 212     -14.806  23.432  22.051  1.00 31.25           C  
ATOM   1784  C   GLU A 212     -14.295  24.434  21.019  1.00 31.25           C  
ATOM   1785  CB  GLU A 212     -13.767  22.331  22.275  1.00 31.25           C  
ATOM   1786  O   GLU A 212     -13.278  25.095  21.239  1.00 31.25           O  
ATOM   1787  CG  GLU A 212     -13.807  21.721  23.669  1.00 31.25           C  
ATOM   1788  CD  GLU A 212     -12.732  20.670  23.895  1.00 31.25           C  
ATOM   1789  OE1 GLU A 212     -12.653  20.113  25.014  1.00 31.25           O  
ATOM   1790  OE2 GLU A 212     -11.961  20.401  22.946  1.00 31.25           O  
ATOM   1791  N   GLU A 213     -15.326  24.894  20.153  1.00 30.94           N  
ATOM   1792  CA  GLU A 213     -15.173  26.103  19.350  1.00 30.94           C  
ATOM   1793  C   GLU A 213     -16.158  27.183  19.786  1.00 30.94           C  
ATOM   1794  CB  GLU A 213     -15.363  25.788  17.863  1.00 30.94           C  
ATOM   1795  O   GLU A 213     -16.023  28.347  19.401  1.00 30.94           O  
ATOM   1796  CG  GLU A 213     -14.141  25.162  17.207  1.00 30.94           C  
ATOM   1797  CD  GLU A 213     -14.275  25.027  15.698  1.00 30.94           C  
ATOM   1798  OE1 GLU A 213     -13.303  24.591  15.040  1.00 30.94           O  
ATOM   1799  OE2 GLU A 213     -15.359  25.360  15.170  1.00 30.94           O  
ATOM   1800  N   ASN A 214     -16.482  27.189  21.153  1.00 25.99           N  
ATOM   1801  CA  ASN A 214     -17.229  28.299  21.734  1.00 25.99           C  
ATOM   1802  C   ASN A 214     -17.018  28.390  23.242  1.00 25.99           C  
ATOM   1803  CB  ASN A 214     -18.720  28.169  21.414  1.00 25.99           C  
ATOM   1804  O   ASN A 214     -17.462  27.517  23.989  1.00 25.99           O  
ATOM   1805  CG  ASN A 214     -19.112  28.905  20.148  1.00 25.99           C  
ATOM   1806  ND2 ASN A 214     -20.336  28.678  19.685  1.00 25.99           N  
ATOM   1807  OD1 ASN A 214     -18.321  29.670  19.590  1.00 25.99           O  
ATOM   1808  N   SER A 215     -15.733  28.474  23.773  1.00 28.01           N  
ATOM   1809  CA  SER A 215     -15.500  29.078  25.081  1.00 28.01           C  
ATOM   1810  C   SER A 215     -14.025  29.409  25.282  1.00 28.01           C  
ATOM   1811  CB  SER A 215     -15.979  28.147  26.195  1.00 28.01           C  
ATOM   1812  O   SER A 215     -13.161  28.547  25.110  1.00 28.01           O  
ATOM   1813  OG  SER A 215     -15.210  26.956  26.221  1.00 28.01           O  
ATOM   1814  N   SER A 216     -13.449  30.529  24.739  1.00 25.88           N  
ATOM   1815  CA  SER A 216     -12.852  31.740  25.293  1.00 25.88           C  
ATOM   1816  C   SER A 216     -11.728  31.406  26.268  1.00 25.88           C  
ATOM   1817  CB  SER A 216     -13.913  32.587  25.997  1.00 25.88           C  
ATOM   1818  O   SER A 216     -11.911  30.599  27.183  1.00 25.88           O  
ATOM   1819  OG  SER A 216     -14.551  31.845  27.022  1.00 25.88           O  
ATOM   1820  N   SER A 217     -10.458  31.460  25.818  1.00 27.19           N  
ATOM   1821  CA  SER A 217      -9.522  32.243  26.619  1.00 27.19           C  
ATOM   1822  C   SER A 217      -8.517  32.975  25.736  1.00 27.19           C  
ATOM   1823  CB  SER A 217      -8.782  31.343  27.610  1.00 27.19           C  
ATOM   1824  O   SER A 217      -7.834  32.355  24.919  1.00 27.19           O  
ATOM   1825  OG  SER A 217      -7.595  30.827  27.032  1.00 27.19           O  
ATOM   1826  N   SER A 218      -8.819  34.274  25.366  1.00 24.03           N  
ATOM   1827  CA  SER A 218      -8.384  35.657  25.534  1.00 24.03           C  
ATOM   1828  C   SER A 218      -6.894  35.734  25.848  1.00 24.03           C  
ATOM   1829  CB  SER A 218      -9.184  36.339  26.645  1.00 24.03           C  
ATOM   1830  O   SER A 218      -6.402  35.024  26.728  1.00 24.03           O  
ATOM   1831  OG  SER A 218      -8.921  35.733  27.899  1.00 24.03           O  
ATOM   1832  N   TYR A 219      -6.041  36.113  24.929  1.00 25.21           N  
ATOM   1833  CA  TYR A 219      -5.142  37.259  25.016  1.00 25.21           C  
ATOM   1834  C   TYR A 219      -4.617  37.647  23.639  1.00 25.21           C  
ATOM   1835  CB  TYR A 219      -3.970  36.953  25.954  1.00 25.21           C  
ATOM   1836  O   TYR A 219      -4.081  36.807  22.913  1.00 25.21           O  
ATOM   1837  CG  TYR A 219      -4.352  36.928  27.414  1.00 25.21           C  
ATOM   1838  CD1 TYR A 219      -4.513  38.111  28.132  1.00 25.21           C  
ATOM   1839  CD2 TYR A 219      -4.551  35.723  28.079  1.00 25.21           C  
ATOM   1840  CE1 TYR A 219      -4.862  38.094  29.479  1.00 25.21           C  
ATOM   1841  CE2 TYR A 219      -4.901  35.694  29.425  1.00 25.21           C  
ATOM   1842  OH  TYR A 219      -5.401  36.859  31.448  1.00 25.21           O  
ATOM   1843  CZ  TYR A 219      -5.055  36.882  30.115  1.00 25.21           C  
ATOM   1844  N   GLU A 220      -5.257  38.718  23.070  1.00 28.55           N  
ATOM   1845  CA  GLU A 220      -5.016  40.130  22.787  1.00 28.55           C  
ATOM   1846  C   GLU A 220      -4.119  40.302  21.565  1.00 28.55           C  
ATOM   1847  CB  GLU A 220      -4.391  40.822  24.001  1.00 28.55           C  
ATOM   1848  O   GLU A 220      -2.999  39.787  21.533  1.00 28.55           O  
ATOM   1849  CG  GLU A 220      -5.382  41.117  25.118  1.00 28.55           C  
ATOM   1850  CD  GLU A 220      -4.893  42.182  26.087  1.00 28.55           C  
ATOM   1851  OE1 GLU A 220      -5.675  42.605  26.969  1.00 28.55           O  
ATOM   1852  OE2 GLU A 220      -3.720  42.599  25.962  1.00 28.55           O  
ATOM   1853  N   GLU A 221      -4.625  40.660  20.379  1.00 22.70           N  
ATOM   1854  CA  GLU A 221      -4.782  41.835  19.527  1.00 22.70           C  
ATOM   1855  C   GLU A 221      -3.430  42.459  19.193  1.00 22.70           C  
ATOM   1856  CB  GLU A 221      -5.688  42.870  20.199  1.00 22.70           C  
ATOM   1857  O   GLU A 221      -2.653  42.787  20.091  1.00 22.70           O  
ATOM   1858  CG  GLU A 221      -7.140  42.800  19.750  1.00 22.70           C  
ATOM   1859  CD  GLU A 221      -8.037  43.800  20.462  1.00 22.70           C  
ATOM   1860  OE1 GLU A 221      -9.263  43.803  20.210  1.00 22.70           O  
ATOM   1861  OE2 GLU A 221      -7.509  44.588  21.278  1.00 22.70           O  
ATOM   1862  N   ASP A 222      -2.980  42.275  17.950  1.00 26.69           N  
ATOM   1863  CA  ASP A 222      -2.721  43.443  17.114  1.00 26.69           C  
ATOM   1864  C   ASP A 222      -2.695  43.064  15.635  1.00 26.69           C  
ATOM   1865  CB  ASP A 222      -1.399  44.104  17.511  1.00 26.69           C  
ATOM   1866  O   ASP A 222      -1.879  42.243  15.213  1.00 26.69           O  
ATOM   1867  CG  ASP A 222      -1.556  45.119  18.629  1.00 26.69           C  
ATOM   1868  OD1 ASP A 222      -2.689  45.588  18.873  1.00 26.69           O  
ATOM   1869  OD2 ASP A 222      -0.537  45.457  19.269  1.00 26.69           O  
ATOM   1870  N   SER A 223      -3.785  43.298  14.823  1.00 25.04           N  
ATOM   1871  CA  SER A 223      -4.332  44.301  13.914  1.00 25.04           C  
ATOM   1872  C   SER A 223      -3.459  44.457  12.673  1.00 25.04           C  
ATOM   1873  CB  SER A 223      -4.471  45.649  14.623  1.00 25.04           C  
ATOM   1874  O   SER A 223      -2.249  44.662  12.781  1.00 25.04           O  
ATOM   1875  OG  SER A 223      -3.395  45.857  15.522  1.00 25.04           O  
ATOM   1876  N   GLU A 224      -3.961  43.908  11.482  1.00 29.48           N  
ATOM   1877  CA  GLU A 224      -4.538  44.677  10.383  1.00 29.48           C  
ATOM   1878  C   GLU A 224      -4.623  43.841   9.109  1.00 29.48           C  
ATOM   1879  CB  GLU A 224      -3.719  45.945  10.126  1.00 29.48           C  
ATOM   1880  O   GLU A 224      -3.607  43.351   8.613  1.00 29.48           O  
ATOM   1881  CG  GLU A 224      -4.220  47.165  10.886  1.00 29.48           C  
ATOM   1882  CD  GLU A 224      -3.405  48.418  10.612  1.00 29.48           C  
ATOM   1883  OE1 GLU A 224      -3.736  49.491  11.166  1.00 29.48           O  
ATOM   1884  OE2 GLU A 224      -2.427  48.328   9.836  1.00 29.48           O  
ATOM   1885  N   GLU A 225      -5.811  43.355   8.626  1.00 23.68           N  
ATOM   1886  CA  GLU A 225      -6.957  43.550   7.743  1.00 23.68           C  
ATOM   1887  C   GLU A 225      -6.567  44.350   6.503  1.00 23.68           C  
ATOM   1888  CB  GLU A 225      -8.095  44.253   8.486  1.00 23.68           C  
ATOM   1889  O   GLU A 225      -6.009  45.444   6.614  1.00 23.68           O  
ATOM   1890  CG  GLU A 225      -9.479  43.737   8.120  1.00 23.68           C  
ATOM   1891  CD  GLU A 225     -10.585  44.318   8.987  1.00 23.68           C  
ATOM   1892  OE1 GLU A 225     -11.765  43.943   8.799  1.00 23.68           O  
ATOM   1893  OE2 GLU A 225     -10.269  45.156   9.861  1.00 23.68           O  
ATOM   1894  N   LYS A 226      -6.632  43.782   5.335  1.00 27.59           N  
ATOM   1895  CA  LYS A 226      -7.585  44.188   4.306  1.00 27.59           C  
ATOM   1896  C   LYS A 226      -7.609  43.188   3.153  1.00 27.59           C  
ATOM   1897  CB  LYS A 226      -7.246  45.584   3.782  1.00 27.59           C  
ATOM   1898  O   LYS A 226      -6.566  42.878   2.573  1.00 27.59           O  
ATOM   1899  CG  LYS A 226      -7.845  46.716   4.604  1.00 27.59           C  
ATOM   1900  CD  LYS A 226      -7.648  48.065   3.925  1.00 27.59           C  
ATOM   1901  CE  LYS A 226      -8.178  49.207   4.783  1.00 27.59           C  
ATOM   1902  NZ  LYS A 226      -8.035  50.526   4.098  1.00 27.59           N  
ATOM   1903  N   GLN A 227      -8.622  42.380   2.969  1.00 25.30           N  
ATOM   1904  CA  GLN A 227      -9.731  41.982   2.110  1.00 25.30           C  
ATOM   1905  C   GLN A 227      -9.575  42.559   0.706  1.00 25.30           C  
ATOM   1906  CB  GLN A 227     -11.065  42.424   2.714  1.00 25.30           C  
ATOM   1907  O   GLN A 227      -9.389  43.767   0.543  1.00 25.30           O  
ATOM   1908  CG  GLN A 227     -12.006  41.271   3.036  1.00 25.30           C  
ATOM   1909  CD  GLN A 227     -13.165  41.690   3.922  1.00 25.30           C  
ATOM   1910  NE2 GLN A 227     -14.104  40.776   4.140  1.00 25.30           N  
ATOM   1911  OE1 GLN A 227     -13.214  42.825   4.407  1.00 25.30           O  
ATOM   1912  N   LYS A 228      -9.466  41.753  -0.384  1.00 26.67           N  
ATOM   1913  CA  LYS A 228     -10.440  41.778  -1.472  1.00 26.67           C  
ATOM   1914  C   LYS A 228      -9.994  40.890  -2.630  1.00 26.67           C  
ATOM   1915  CB  LYS A 228     -10.659  43.210  -1.964  1.00 26.67           C  
ATOM   1916  O   LYS A 228      -8.868  41.014  -3.116  1.00 26.67           O  
ATOM   1917  CG  LYS A 228     -11.587  44.032  -1.081  1.00 26.67           C  
ATOM   1918  CD  LYS A 228     -11.905  45.382  -1.711  1.00 26.67           C  
ATOM   1919  CE  LYS A 228     -12.795  46.225  -0.807  1.00 26.67           C  
ATOM   1920  NZ  LYS A 228     -13.139  47.536  -1.435  1.00 26.67           N  
ATOM   1921  N   ASP A 229     -10.715  39.846  -2.998  1.00 23.86           N  
ATOM   1922  CA  ASP A 229     -11.586  39.216  -3.985  1.00 23.86           C  
ATOM   1923  C   ASP A 229     -10.784  38.709  -5.182  1.00 23.86           C  
ATOM   1924  CB  ASP A 229     -12.665  40.195  -4.452  1.00 23.86           C  
ATOM   1925  O   ASP A 229      -9.865  39.384  -5.651  1.00 23.86           O  
ATOM   1926  CG  ASP A 229     -14.011  39.954  -3.792  1.00 23.86           C  
ATOM   1927  OD1 ASP A 229     -14.261  38.828  -3.309  1.00 23.86           O  
ATOM   1928  OD2 ASP A 229     -14.830  40.897  -3.756  1.00 23.86           O  
ATOM   1929  N   PRO A 230     -11.298  37.590  -6.006  1.00 30.99           N  
ATOM   1930  CA  PRO A 230     -10.986  36.509  -6.944  1.00 30.99           C  
ATOM   1931  C   PRO A 230     -11.118  36.938  -8.404  1.00 30.99           C  
ATOM   1932  CB  PRO A 230     -12.017  35.432  -6.596  1.00 30.99           C  
ATOM   1933  O   PRO A 230     -11.826  37.902  -8.706  1.00 30.99           O  
ATOM   1934  CG  PRO A 230     -13.237  36.190  -6.184  1.00 30.99           C  
ATOM   1935  CD  PRO A 230     -12.913  37.656  -6.189  1.00 30.99           C  
ATOM   1936  N   LEU A 231      -9.998  36.819  -9.305  1.00 23.11           N  
ATOM   1937  CA  LEU A 231     -10.111  36.632 -10.747  1.00 23.11           C  
ATOM   1938  C   LEU A 231      -8.740  36.405 -11.375  1.00 23.11           C  
ATOM   1939  CB  LEU A 231     -10.787  37.843 -11.394  1.00 23.11           C  
ATOM   1940  O   LEU A 231      -7.791  37.138 -11.086  1.00 23.11           O  
ATOM   1941  CG  LEU A 231     -12.316  37.826 -11.432  1.00 23.11           C  
ATOM   1942  CD1 LEU A 231     -12.864  39.247 -11.360  1.00 23.11           C  
ATOM   1943  CD2 LEU A 231     -12.812  37.120 -12.690  1.00 23.11           C  
ATOM   1944  N   GLN A 232      -8.400  35.305 -12.189  1.00 23.09           N  
ATOM   1945  CA  GLN A 232      -8.175  34.931 -13.582  1.00 23.09           C  
ATOM   1946  C   GLN A 232      -6.696  35.028 -13.945  1.00 23.09           C  
ATOM   1947  CB  GLN A 232      -9.004  35.812 -14.516  1.00 23.09           C  
ATOM   1948  O   GLN A 232      -6.045  36.034 -13.657  1.00 23.09           O  
ATOM   1949  CG  GLN A 232     -10.493  35.490 -14.505  1.00 23.09           C  
ATOM   1950  CD  GLN A 232     -11.216  36.015 -15.731  1.00 23.09           C  
ATOM   1951  NE2 GLN A 232     -12.540  36.084 -15.654  1.00 23.09           N  
ATOM   1952  OE1 GLN A 232     -10.589  36.356 -16.740  1.00 23.09           O  
ATOM   1953  N   LEU A 233      -6.040  33.959 -14.500  1.00 24.30           N  
ATOM   1954  CA  LEU A 233      -5.244  33.338 -15.553  1.00 24.30           C  
ATOM   1955  C   LEU A 233      -4.234  34.327 -16.125  1.00 24.30           C  
ATOM   1956  CB  LEU A 233      -6.149  32.812 -16.670  1.00 24.30           C  
ATOM   1957  O   LEU A 233      -4.594  35.449 -16.489  1.00 24.30           O  
ATOM   1958  CG  LEU A 233      -6.448  31.312 -16.651  1.00 24.30           C  
ATOM   1959  CD1 LEU A 233      -7.953  31.071 -16.714  1.00 24.30           C  
ATOM   1960  CD2 LEU A 233      -5.740  30.610 -17.804  1.00 24.30           C  
ATOM   1961  N   ASN A 234      -2.876  34.065 -16.145  1.00 23.27           N  
ATOM   1962  CA  ASN A 234      -1.822  33.918 -17.144  1.00 23.27           C  
ATOM   1963  C   ASN A 234      -0.620  34.802 -16.825  1.00 23.27           C  
ATOM   1964  CB  ASN A 234      -2.359  34.237 -18.541  1.00 23.27           C  
ATOM   1965  O   ASN A 234      -0.773  36.000 -16.578  1.00 23.27           O  
ATOM   1966  CG  ASN A 234      -2.775  32.994 -19.304  1.00 23.27           C  
ATOM   1967  ND2 ASN A 234      -3.303  33.186 -20.507  1.00 23.27           N  
ATOM   1968  OD1 ASN A 234      -2.624  31.871 -18.816  1.00 23.27           O  
ATOM   1969  N   GLY A 235       0.638  34.252 -16.570  1.00 23.87           N  
ATOM   1970  CA  GLY A 235       1.872  34.709 -17.190  1.00 23.87           C  
ATOM   1971  C   GLY A 235       3.107  34.382 -16.372  1.00 23.87           C  
ATOM   1972  O   GLY A 235       3.133  34.607 -15.160  1.00 23.87           O  
ATOM   1973  N   LYS A 236       3.925  33.371 -16.694  1.00 22.96           N  
ATOM   1974  CA  LYS A 236       5.314  33.307 -17.139  1.00 22.96           C  
ATOM   1975  C   LYS A 236       6.275  33.410 -15.958  1.00 22.96           C  
ATOM   1976  CB  LYS A 236       5.606  34.417 -18.150  1.00 22.96           C  
ATOM   1977  O   LYS A 236       6.187  34.344 -15.159  1.00 22.96           O  
ATOM   1978  CG  LYS A 236       5.133  34.107 -19.563  1.00 22.96           C  
ATOM   1979  CD  LYS A 236       5.619  35.154 -20.557  1.00 22.96           C  
ATOM   1980  CE  LYS A 236       5.136  34.853 -21.969  1.00 22.96           C  
ATOM   1981  NZ  LYS A 236       5.607  35.878 -22.947  1.00 22.96           N  
ATOM   1982  N   ARG A 237       6.941  32.247 -15.578  1.00 23.10           N  
ATOM   1983  CA  ARG A 237       8.397  32.169 -15.531  1.00 23.10           C  
ATOM   1984  C   ARG A 237       8.855  30.896 -14.828  1.00 23.10           C  
ATOM   1985  CB  ARG A 237       8.979  33.396 -14.825  1.00 23.10           C  
ATOM   1986  O   ARG A 237       8.429  30.612 -13.706  1.00 23.10           O  
ATOM   1987  CG  ARG A 237       9.163  34.601 -15.735  1.00 23.10           C  
ATOM   1988  CD  ARG A 237       9.964  35.703 -15.056  1.00 23.10           C  
ATOM   1989  NE  ARG A 237       9.717  37.005 -15.669  1.00 23.10           N  
ATOM   1990  NH1 ARG A 237      11.440  38.081 -14.570  1.00 23.10           N  
ATOM   1991  NH2 ARG A 237      10.112  39.237 -16.038  1.00 23.10           N  
ATOM   1992  CZ  ARG A 237      10.423  38.105 -15.424  1.00 23.10           C  
ATOM   1993  N   LYS A 238       9.392  29.859 -15.532  1.00 21.92           N  
ATOM   1994  CA  LYS A 238      10.466  28.877 -15.651  1.00 21.92           C  
ATOM   1995  C   LYS A 238      11.347  28.873 -14.406  1.00 21.92           C  
ATOM   1996  CB  LYS A 238      11.314  29.157 -16.892  1.00 21.92           C  
ATOM   1997  O   LYS A 238      11.728  29.933 -13.904  1.00 21.92           O  
ATOM   1998  CG  LYS A 238      10.784  28.510 -18.164  1.00 21.92           C  
ATOM   1999  CD  LYS A 238      11.710  28.760 -19.346  1.00 21.92           C  
ATOM   2000  CE  LYS A 238      11.159  28.152 -20.628  1.00 21.92           C  
ATOM   2001  NZ  LYS A 238      12.070  28.384 -21.789  1.00 21.92           N  
ATOM   2002  N   PRO A 239      12.047  27.571 -14.014  1.00 24.19           N  
ATOM   2003  CA  PRO A 239      12.648  26.863 -12.882  1.00 24.19           C  
ATOM   2004  C   PRO A 239      14.174  26.866 -12.927  1.00 24.19           C  
ATOM   2005  CB  PRO A 239      12.100  25.441 -13.024  1.00 24.19           C  
ATOM   2006  O   PRO A 239      14.764  27.084 -13.988  1.00 24.19           O  
ATOM   2007  CG  PRO A 239      11.995  25.218 -14.499  1.00 24.19           C  
ATOM   2008  CD  PRO A 239      12.355  26.496 -15.201  1.00 24.19           C  
ATOM   2009  N   SER A 240      14.986  27.170 -11.767  1.00 23.21           N  
ATOM   2010  CA  SER A 240      16.388  26.793 -11.622  1.00 23.21           C  
ATOM   2011  C   SER A 240      16.654  26.163 -10.259  1.00 23.21           C  
ATOM   2012  CB  SER A 240      17.293  28.010 -11.816  1.00 23.21           C  
ATOM   2013  O   SER A 240      16.236  26.698  -9.230  1.00 23.21           O  
ATOM   2014  OG  SER A 240      16.640  29.006 -12.584  1.00 23.21           O  
ATOM   2015  N   VAL A 241      16.917  24.804 -10.141  1.00 25.48           N  
ATOM   2016  CA  VAL A 241      17.859  23.890  -9.503  1.00 25.48           C  
ATOM   2017  C   VAL A 241      19.181  24.608  -9.243  1.00 25.48           C  
ATOM   2018  CB  VAL A 241      18.097  22.629 -10.363  1.00 25.48           C  
ATOM   2019  O   VAL A 241      19.715  25.279 -10.129  1.00 25.48           O  
ATOM   2020  CG1 VAL A 241      18.920  21.598  -9.593  1.00 25.48           C  
ATOM   2021  CG2 VAL A 241      16.765  22.029 -10.810  1.00 25.48           C  
ATOM   2022  N   GLN A 242      19.781  24.624  -7.995  1.00 23.73           N  
ATOM   2023  CA  GLN A 242      21.228  24.477  -7.879  1.00 23.73           C  
ATOM   2024  C   GLN A 242      21.604  23.713  -6.614  1.00 23.73           C  
ATOM   2025  CB  GLN A 242      21.909  25.847  -7.887  1.00 23.73           C  
ATOM   2026  O   GLN A 242      21.204  24.092  -5.511  1.00 23.73           O  
ATOM   2027  CG  GLN A 242      22.202  26.380  -9.283  1.00 23.73           C  
ATOM   2028  CD  GLN A 242      23.181  27.539  -9.275  1.00 23.73           C  
ATOM   2029  NE2 GLN A 242      23.889  27.725 -10.384  1.00 23.73           N  
ATOM   2030  OE1 GLN A 242      23.298  28.263  -8.281  1.00 23.73           O  
ATOM   2031  N   TYR A 243      22.064  22.442  -6.692  1.00 21.57           N  
ATOM   2032  CA  TYR A 243      23.228  21.762  -6.135  1.00 21.57           C  
ATOM   2033  C   TYR A 243      24.519  22.441  -6.575  1.00 21.57           C  
ATOM   2034  CB  TYR A 243      23.243  20.289  -6.555  1.00 21.57           C  
ATOM   2035  O   TYR A 243      24.699  22.738  -7.759  1.00 21.57           O  
ATOM   2036  CG  TYR A 243      23.091  19.327  -5.401  1.00 21.57           C  
ATOM   2037  CD1 TYR A 243      24.205  18.848  -4.716  1.00 21.57           C  
ATOM   2038  CD2 TYR A 243      21.833  18.895  -4.995  1.00 21.57           C  
ATOM   2039  CE1 TYR A 243      24.070  17.960  -3.654  1.00 21.57           C  
ATOM   2040  CE2 TYR A 243      21.685  18.008  -3.934  1.00 21.57           C  
ATOM   2041  OH  TYR A 243      22.668  16.668  -2.220  1.00 21.57           O  
ATOM   2042  CZ  TYR A 243      22.808  17.547  -3.271  1.00 21.57           C  
ATOM   2043  N   GLU A 244      25.337  23.057  -5.671  1.00 24.84           N  
ATOM   2044  CA  GLU A 244      26.791  23.084  -5.799  1.00 24.84           C  
ATOM   2045  C   GLU A 244      27.468  22.929  -4.440  1.00 24.84           C  
ATOM   2046  CB  GLU A 244      27.248  24.382  -6.470  1.00 24.84           C  
ATOM   2047  O   GLU A 244      27.099  23.604  -3.477  1.00 24.84           O  
ATOM   2048  CG  GLU A 244      27.511  24.244  -7.962  1.00 24.84           C  
ATOM   2049  CD  GLU A 244      27.749  25.576  -8.655  1.00 24.84           C  
ATOM   2050  OE1 GLU A 244      28.222  25.581  -9.814  1.00 24.84           O  
ATOM   2051  OE2 GLU A 244      27.462  26.623  -8.034  1.00 24.84           O  
ATOM   2052  N   GLN A 245      28.358  21.853  -4.173  1.00 24.71           N  
ATOM   2053  CA  GLN A 245      29.723  21.443  -3.859  1.00 24.71           C  
ATOM   2054  C   GLN A 245      30.510  22.586  -3.225  1.00 24.71           C  
ATOM   2055  CB  GLN A 245      30.438  20.948  -5.117  1.00 24.71           C  
ATOM   2056  O   GLN A 245      30.530  23.700  -3.753  1.00 24.71           O  
ATOM   2057  CG  GLN A 245      30.229  19.466  -5.401  1.00 24.71           C  
ATOM   2058  CD  GLN A 245      30.916  19.010  -6.674  1.00 24.71           C  
ATOM   2059  NE2 GLN A 245      30.662  17.768  -7.073  1.00 24.71           N  
ATOM   2060  OE1 GLN A 245      31.669  19.768  -7.295  1.00 24.71           O  
ATOM   2061  N   GLN A 246      31.030  22.418  -1.885  1.00 25.38           N  
ATOM   2062  CA  GLN A 246      32.440  22.649  -1.590  1.00 25.38           C  
ATOM   2063  C   GLN A 246      32.695  22.647  -0.085  1.00 25.38           C  
ATOM   2064  CB  GLN A 246      32.907  23.971  -2.200  1.00 25.38           C  
ATOM   2065  O   GLN A 246      31.987  23.316   0.670  1.00 25.38           O  
ATOM   2066  CG  GLN A 246      33.249  23.879  -3.681  1.00 25.38           C  
ATOM   2067  CD  GLN A 246      33.796  25.180  -4.240  1.00 25.38           C  
ATOM   2068  NE2 GLN A 246      33.967  25.234  -5.556  1.00 25.38           N  
ATOM   2069  OE1 GLN A 246      34.060  26.128  -3.494  1.00 25.38           O  
ATOM   2070  N   VAL A 247      33.417  21.627   0.543  1.00 22.26           N  
ATOM   2071  CA  VAL A 247      34.743  21.471   1.129  1.00 22.26           C  
ATOM   2072  C   VAL A 247      35.167  22.774   1.803  1.00 22.26           C  
ATOM   2073  CB  VAL A 247      35.787  21.055   0.069  1.00 22.26           C  
ATOM   2074  O   VAL A 247      35.102  23.845   1.194  1.00 22.26           O  
ATOM   2075  CG1 VAL A 247      37.169  20.901   0.703  1.00 22.26           C  
ATOM   2076  CG2 VAL A 247      35.363  19.757  -0.616  1.00 22.26           C  
ATOM   2077  N   GLN A 248      35.322  22.823   3.242  1.00 24.77           N  
ATOM   2078  CA  GLN A 248      36.449  23.047   4.141  1.00 24.77           C  
ATOM   2079  C   GLN A 248      36.219  24.275   5.017  1.00 24.77           C  
ATOM   2080  CB  GLN A 248      37.747  23.205   3.347  1.00 24.77           C  
ATOM   2081  O   GLN A 248      35.903  25.355   4.512  1.00 24.77           O  
ATOM   2082  CG  GLN A 248      38.393  21.883   2.956  1.00 24.77           C  
ATOM   2083  CD  GLN A 248      39.705  22.067   2.216  1.00 24.77           C  
ATOM   2084  NE2 GLN A 248      40.190  20.998   1.594  1.00 24.77           N  
ATOM   2085  OE1 GLN A 248      40.277  23.161   2.203  1.00 24.77           O  
ATOM   2086  N   LYS A 249      36.131  24.069   6.410  1.00 23.94           N  
ATOM   2087  CA  LYS A 249      36.949  24.325   7.592  1.00 23.94           C  
ATOM   2088  C   LYS A 249      36.700  25.727   8.140  1.00 23.94           C  
ATOM   2089  CB  LYS A 249      38.433  24.144   7.268  1.00 23.94           C  
ATOM   2090  O   LYS A 249      36.755  26.709   7.395  1.00 23.94           O  
ATOM   2091  CG  LYS A 249      39.004  22.805   7.710  1.00 23.94           C  
ATOM   2092  CD  LYS A 249      40.491  22.701   7.398  1.00 23.94           C  
ATOM   2093  CE  LYS A 249      41.057  21.349   7.810  1.00 23.94           C  
ATOM   2094  NZ  LYS A 249      42.528  21.266   7.564  1.00 23.94           N  
ATOM   2095  N   LYS A 250      36.161  25.775   9.423  1.00 27.40           N  
ATOM   2096  CA  LYS A 250      36.854  26.343  10.575  1.00 27.40           C  
ATOM   2097  C   LYS A 250      35.866  26.957  11.563  1.00 27.40           C  
ATOM   2098  CB  LYS A 250      37.869  27.396  10.127  1.00 27.40           C  
ATOM   2099  O   LYS A 250      35.080  27.834  11.199  1.00 27.40           O  
ATOM   2100  CG  LYS A 250      39.291  26.870   9.999  1.00 27.40           C  
ATOM   2101  CD  LYS A 250      40.267  27.980   9.632  1.00 27.40           C  
ATOM   2102  CE  LYS A 250      41.688  27.452   9.490  1.00 27.40           C  
ATOM   2103  NZ  LYS A 250      42.664  28.552   9.228  1.00 27.40           N  
ATOM   2104  N   GLN A 251      35.685  26.287  12.750  1.00 25.19           N  
ATOM   2105  CA  GLN A 251      36.164  26.374  14.125  1.00 25.19           C  
ATOM   2106  C   GLN A 251      35.578  27.591  14.836  1.00 25.19           C  
ATOM   2107  CB  GLN A 251      37.692  26.432  14.159  1.00 25.19           C  
ATOM   2108  O   GLN A 251      35.629  28.706  14.313  1.00 25.19           O  
ATOM   2109  CG  GLN A 251      38.360  25.064  14.110  1.00 25.19           C  
ATOM   2110  CD  GLN A 251      39.875  25.152  14.081  1.00 25.19           C  
ATOM   2111  NE2 GLN A 251      40.525  24.055  13.707  1.00 25.19           N  
ATOM   2112  OE1 GLN A 251      40.455  26.197  14.392  1.00 25.19           O  
ATOM   2113  N   GLN A 252      34.865  27.220  15.940  1.00 30.60           N  
ATOM   2114  CA  GLN A 252      35.281  27.553  17.299  1.00 30.60           C  
ATOM   2115  C   GLN A 252      34.112  27.442  18.274  1.00 30.60           C  
ATOM   2116  CB  GLN A 252      35.875  28.961  17.350  1.00 30.60           C  
ATOM   2117  O   GLN A 252      33.074  28.078  18.082  1.00 30.60           O  
ATOM   2118  CG  GLN A 252      37.386  28.998  17.162  1.00 30.60           C  
ATOM   2119  CD  GLN A 252      37.951  30.405  17.227  1.00 30.60           C  
ATOM   2120  NE2 GLN A 252      39.229  30.547  16.891  1.00 30.60           N  
ATOM   2121  OE1 GLN A 252      37.245  31.356  17.576  1.00 30.60           O  
ATOM   2122  N   THR A 253      34.173  26.417  19.192  1.00 26.85           N  
ATOM   2123  CA  THR A 253      34.601  26.038  20.534  1.00 26.85           C  
ATOM   2124  C   THR A 253      33.713  26.691  21.590  1.00 26.85           C  
ATOM   2125  CB  THR A 253      36.070  26.426  20.783  1.00 26.85           C  
ATOM   2126  O   THR A 253      33.387  27.876  21.487  1.00 26.85           O  
ATOM   2127  CG2 THR A 253      37.017  25.529  19.993  1.00 26.85           C  
ATOM   2128  OG1 THR A 253      36.273  27.787  20.382  1.00 26.85           O  
ATOM   2129  N   ASN A 254      33.182  25.794  22.461  1.00 30.20           N  
ATOM   2130  CA  ASN A 254      33.512  25.688  23.879  1.00 30.20           C  
ATOM   2131  C   ASN A 254      32.696  24.596  24.564  1.00 30.20           C  
ATOM   2132  CB  ASN A 254      33.298  27.031  24.581  1.00 30.20           C  
ATOM   2133  O   ASN A 254      31.466  24.594  24.489  1.00 30.20           O  
ATOM   2134  CG  ASN A 254      34.522  27.923  24.522  1.00 30.20           C  
ATOM   2135  ND2 ASN A 254      34.349  29.191  24.875  1.00 30.20           N  
ATOM   2136  OD1 ASN A 254      35.614  27.476  24.162  1.00 30.20           O  
ATOM   2137  N   GLN A 255      33.455  23.429  24.982  1.00 31.81           N  
ATOM   2138  CA  GLN A 255      34.139  22.982  26.191  1.00 31.81           C  
ATOM   2139  C   GLN A 255      33.324  21.920  26.923  1.00 31.81           C  
ATOM   2140  CB  GLN A 255      34.415  24.165  27.121  1.00 31.81           C  
ATOM   2141  O   GLN A 255      32.182  22.167  27.316  1.00 31.81           O  
ATOM   2142  CG  GLN A 255      35.591  25.029  26.683  1.00 31.81           C  
ATOM   2143  CD  GLN A 255      35.921  26.120  27.684  1.00 31.81           C  
ATOM   2144  NE2 GLN A 255      36.856  26.992  27.323  1.00 31.81           N  
ATOM   2145  OE1 GLN A 255      35.340  26.180  28.772  1.00 31.81           O  
ATOM   2146  N   SER A 256      33.917  20.563  26.871  1.00 30.81           N  
ATOM   2147  CA  SER A 256      34.739  19.570  27.554  1.00 30.81           C  
ATOM   2148  C   SER A 256      33.952  18.860  28.650  1.00 30.81           C  
ATOM   2149  CB  SER A 256      35.985  20.224  28.152  1.00 30.81           C  
ATOM   2150  O   SER A 256      33.196  19.495  29.389  1.00 30.81           O  
ATOM   2151  OG  SER A 256      35.701  21.541  28.589  1.00 30.81           O  
ATOM   2152  N   PRO A 257      34.572  17.562  29.124  1.00 33.76           N  
ATOM   2153  CA  PRO A 257      34.909  16.152  28.909  1.00 33.76           C  
ATOM   2154  C   PRO A 257      35.133  15.394  30.215  1.00 33.76           C  
ATOM   2155  CB  PRO A 257      36.199  16.219  28.088  1.00 33.76           C  
ATOM   2156  O   PRO A 257      35.118  15.994  31.293  1.00 33.76           O  
ATOM   2157  CG  PRO A 257      36.908  17.437  28.588  1.00 33.76           C  
ATOM   2158  CD  PRO A 257      36.006  18.150  29.554  1.00 33.76           C  
ATOM   2159  N   ALA A 258      34.988  13.973  30.171  1.00 32.12           N  
ATOM   2160  CA  ALA A 258      35.899  13.030  30.816  1.00 32.12           C  
ATOM   2161  C   ALA A 258      35.545  11.591  30.455  1.00 32.12           C  
ATOM   2162  CB  ALA A 258      35.873  13.218  32.331  1.00 32.12           C  
ATOM   2163  O   ALA A 258      34.393  11.173  30.598  1.00 32.12           O  
ATOM   2164  N   GLN A 259      36.454  10.780  29.737  1.00 28.87           N  
ATOM   2165  CA  GLN A 259      37.533   9.799  29.723  1.00 28.87           C  
ATOM   2166  C   GLN A 259      37.379   8.795  30.862  1.00 28.87           C  
ATOM   2167  CB  GLN A 259      38.893  10.494  29.817  1.00 28.87           C  
ATOM   2168  O   GLN A 259      37.183   9.182  32.015  1.00 28.87           O  
ATOM   2169  CG  GLN A 259      39.448  10.943  28.472  1.00 28.87           C  
ATOM   2170  CD  GLN A 259      40.788  11.643  28.594  1.00 28.87           C  
ATOM   2171  NE2 GLN A 259      41.455  11.849  27.463  1.00 28.87           N  
ATOM   2172  OE1 GLN A 259      41.221  11.996  29.696  1.00 28.87           O  
ATOM   2173  N   ARG A 260      37.436   7.476  30.490  1.00 30.07           N  
ATOM   2174  CA  ARG A 260      38.466   6.470  30.727  1.00 30.07           C  
ATOM   2175  C   ARG A 260      38.107   5.150  30.053  1.00 30.07           C  
ATOM   2176  CB  ARG A 260      38.671   6.253  32.228  1.00 30.07           C  
ATOM   2177  O   ARG A 260      37.022   4.608  30.276  1.00 30.07           O  
ATOM   2178  CG  ARG A 260      39.744   7.140  32.838  1.00 30.07           C  
ATOM   2179  CD  ARG A 260      40.145   6.667  34.228  1.00 30.07           C  
ATOM   2180  NE  ARG A 260      40.231   7.778  35.171  1.00 30.07           N  
ATOM   2181  NH1 ARG A 260      41.726   6.730  36.587  1.00 30.07           N  
ATOM   2182  NH2 ARG A 260      40.985   8.847  37.059  1.00 30.07           N  
ATOM   2183  CZ  ARG A 260      40.981   7.782  36.270  1.00 30.07           C  
ATOM   2184  N   GLN A 261      38.883   4.587  29.037  1.00 26.71           N  
ATOM   2185  CA  GLN A 261      39.843   3.619  28.516  1.00 26.71           C  
ATOM   2186  C   GLN A 261      40.091   2.495  29.519  1.00 26.71           C  
ATOM   2187  CB  GLN A 261      41.162   4.308  28.163  1.00 26.71           C  
ATOM   2188  O   GLN A 261      40.284   2.750  30.709  1.00 26.71           O  
ATOM   2189  CG  GLN A 261      41.231   4.803  26.725  1.00 26.71           C  
ATOM   2190  CD  GLN A 261      42.569   5.432  26.384  1.00 26.71           C  
ATOM   2191  NE2 GLN A 261      42.722   5.862  25.136  1.00 26.71           N  
ATOM   2192  OE1 GLN A 261      43.459   5.530  27.235  1.00 26.71           O  
ATOM   2193  N   ILE A 262      40.080   1.161  29.085  1.00 31.38           N  
ATOM   2194  CA  ILE A 262      41.195   0.229  28.952  1.00 31.38           C  
ATOM   2195  C   ILE A 262      40.666  -1.165  28.626  1.00 31.38           C  
ATOM   2196  CB  ILE A 262      42.055   0.190  30.235  1.00 31.38           C  
ATOM   2197  O   ILE A 262      39.788  -1.681  29.321  1.00 31.38           O  
ATOM   2198  CG1 ILE A 262      42.603   1.586  30.554  1.00 31.38           C  
ATOM   2199  CG2 ILE A 262      43.193  -0.825  30.091  1.00 31.38           C  
ATOM   2200  CD1 ILE A 262      43.392   1.659  31.854  1.00 31.38           C  
ATOM   2201  N   GLN A 263      41.031  -1.879  27.418  1.00 29.53           N  
ATOM   2202  CA  GLN A 263      42.013  -2.791  26.842  1.00 29.53           C  
ATOM   2203  C   GLN A 263      41.551  -4.241  26.957  1.00 29.53           C  
ATOM   2204  CB  GLN A 263      43.372  -2.617  27.521  1.00 29.53           C  
ATOM   2205  O   GLN A 263      41.233  -4.711  28.052  1.00 29.53           O  
ATOM   2206  CG  GLN A 263      44.243  -1.540  26.888  1.00 29.53           C  
ATOM   2207  CD  GLN A 263      45.554  -1.338  27.624  1.00 29.53           C  
ATOM   2208  NE2 GLN A 263      46.187  -0.191  27.404  1.00 29.53           N  
ATOM   2209  OE1 GLN A 263      45.994  -2.206  28.385  1.00 29.53           O  
ATOM   2210  N   ALA A 264      41.292  -5.019  25.916  1.00 32.85           N  
ATOM   2211  CA  ALA A 264      41.474  -6.344  25.329  1.00 32.85           C  
ATOM   2212  C   ALA A 264      42.675  -7.056  25.945  1.00 32.85           C  
ATOM   2213  CB  ALA A 264      41.641  -6.237  23.815  1.00 32.85           C  
ATOM   2214  O   ALA A 264      43.633  -6.411  26.375  1.00 32.85           O  
ATOM   2215  N   PRO A 265      42.951  -8.461  25.635  1.00 32.92           N  
ATOM   2216  CA  PRO A 265      42.970  -9.292  24.429  1.00 32.92           C  
ATOM   2217  C   PRO A 265      43.076 -10.783  24.741  1.00 32.92           C  
ATOM   2218  CB  PRO A 265      44.212  -8.800  23.681  1.00 32.92           C  
ATOM   2219  O   PRO A 265      43.238 -11.164  25.903  1.00 32.92           O  
ATOM   2220  CG  PRO A 265      45.188  -8.443  24.755  1.00 32.92           C  
ATOM   2221  CD  PRO A 265      44.499  -8.563  26.084  1.00 32.92           C  
ATOM   2222  N   ALA A 266      42.662 -11.739  23.745  1.00 29.31           N  
ATOM   2223  CA  ALA A 266      43.140 -12.738  22.792  1.00 29.31           C  
ATOM   2224  C   ALA A 266      43.297 -14.101  23.459  1.00 29.31           C  
ATOM   2225  CB  ALA A 266      44.465 -12.294  22.176  1.00 29.31           C  
ATOM   2226  O   ALA A 266      43.837 -14.200  24.563  1.00 29.31           O  
ATOM   2227  N   GLN A 267      42.784 -15.242  22.897  1.00 32.00           N  
ATOM   2228  CA  GLN A 267      43.279 -16.391  22.145  1.00 32.00           C  
ATOM   2229  C   GLN A 267      42.707 -17.695  22.693  1.00 32.00           C  
ATOM   2230  CB  GLN A 267      44.808 -16.435  22.175  1.00 32.00           C  
ATOM   2231  O   GLN A 267      42.732 -17.929  23.903  1.00 32.00           O  
ATOM   2232  CG  GLN A 267      45.471 -15.421  21.252  1.00 32.00           C  
ATOM   2233  CD  GLN A 267      46.973 -15.607  21.158  1.00 32.00           C  
ATOM   2234  NE2 GLN A 267      47.587 -14.985  20.158  1.00 32.00           N  
ATOM   2235  OE1 GLN A 267      47.578 -16.304  21.980  1.00 32.00           O  
ATOM   2236  N   ASN A 268      42.058 -18.535  21.825  1.00 31.50           N  
ATOM   2237  CA  ASN A 268      42.423 -19.783  21.162  1.00 31.50           C  
ATOM   2238  C   ASN A 268      41.425 -20.895  21.474  1.00 31.50           C  
ATOM   2239  CB  ASN A 268      43.836 -20.210  21.563  1.00 31.50           C  
ATOM   2240  O   ASN A 268      41.090 -21.127  22.637  1.00 31.50           O  
ATOM   2241  CG  ASN A 268      44.891 -19.723  20.589  1.00 31.50           C  
ATOM   2242  ND2 ASN A 268      46.156 -19.850  20.973  1.00 31.50           N  
ATOM   2243  OD1 ASN A 268      44.572 -19.236  19.501  1.00 31.50           O  
ATOM   2244  N   GLN A 269      40.734 -21.508  20.473  1.00 27.76           N  
ATOM   2245  CA  GLN A 269      40.624 -22.707  19.648  1.00 27.76           C  
ATOM   2246  C   GLN A 269      40.264 -23.925  20.494  1.00 27.76           C  
ATOM   2247  CB  GLN A 269      41.929 -22.960  18.892  1.00 27.76           C  
ATOM   2248  O   GLN A 269      40.852 -24.147  21.554  1.00 27.76           O  
ATOM   2249  CG  GLN A 269      42.098 -22.095  17.650  1.00 27.76           C  
ATOM   2250  CD  GLN A 269      43.335 -22.454  16.848  1.00 27.76           C  
ATOM   2251  NE2 GLN A 269      43.665 -21.625  15.864  1.00 27.76           N  
ATOM   2252  OE1 GLN A 269      43.989 -23.468  17.112  1.00 27.76           O  
ATOM   2253  N   THR A 270      39.150 -24.687  20.120  1.00 27.44           N  
ATOM   2254  CA  THR A 270      38.815 -25.970  19.512  1.00 27.44           C  
ATOM   2255  C   THR A 270      38.199 -26.913  20.543  1.00 27.44           C  
ATOM   2256  CB  THR A 270      40.055 -26.632  18.883  1.00 27.44           C  
ATOM   2257  O   THR A 270      38.706 -27.036  21.659  1.00 27.44           O  
ATOM   2258  CG2 THR A 270      40.080 -26.429  17.372  1.00 27.44           C  
ATOM   2259  OG1 THR A 270      41.237 -26.054  19.451  1.00 27.44           O  
ATOM   2260  N   GLN A 271      36.961 -27.530  20.229  1.00 27.87           N  
ATOM   2261  CA  GLN A 271      36.309 -28.781  19.856  1.00 27.87           C  
ATOM   2262  C   GLN A 271      35.881 -29.567  21.092  1.00 27.87           C  
ATOM   2263  CB  GLN A 271      37.236 -29.633  18.988  1.00 27.87           C  
ATOM   2264  O   GLN A 271      36.663 -29.734  22.030  1.00 27.87           O  
ATOM   2265  CG  GLN A 271      37.231 -29.242  17.516  1.00 27.87           C  
ATOM   2266  CD  GLN A 271      38.072 -30.169  16.659  1.00 27.87           C  
ATOM   2267  NE2 GLN A 271      38.356 -29.748  15.432  1.00 27.87           N  
ATOM   2268  OE1 GLN A 271      38.466 -31.255  17.098  1.00 27.87           O  
ATOM   2269  N   SER A 272      34.537 -29.964  21.144  1.00 25.87           N  
ATOM   2270  CA  SER A 272      33.693 -31.153  21.089  1.00 25.87           C  
ATOM   2271  C   SER A 272      33.320 -31.631  22.488  1.00 25.87           C  
ATOM   2272  CB  SER A 272      34.398 -32.276  20.328  1.00 25.87           C  
ATOM   2273  O   SER A 272      34.156 -31.631  23.394  1.00 25.87           O  
ATOM   2274  OG  SER A 272      35.589 -32.662  20.992  1.00 25.87           O  
ATOM   2275  N   ASN A 273      31.980 -31.771  22.749  1.00 27.94           N  
ATOM   2276  CA  ASN A 273      31.093 -32.888  23.055  1.00 27.94           C  
ATOM   2277  C   ASN A 273      30.536 -32.790  24.472  1.00 27.94           C  
ATOM   2278  CB  ASN A 273      31.821 -34.220  22.861  1.00 27.94           C  
ATOM   2279  O   ASN A 273      31.290 -32.594  25.427  1.00 27.94           O  
ATOM   2280  CG  ASN A 273      31.600 -34.811  21.482  1.00 27.94           C  
ATOM   2281  ND2 ASN A 273      32.348 -35.860  21.159  1.00 27.94           N  
ATOM   2282  OD1 ASN A 273      30.764 -34.328  20.713  1.00 27.94           O  
ATOM   2283  N   GLN A 274      29.173 -32.738  24.630  1.00 26.28           N  
ATOM   2284  CA  GLN A 274      28.095 -33.544  25.192  1.00 26.28           C  
ATOM   2285  C   GLN A 274      27.744 -33.085  26.604  1.00 26.28           C  
ATOM   2286  CB  GLN A 274      28.480 -35.024  25.201  1.00 26.28           C  
ATOM   2287  O   GLN A 274      28.627 -32.933  27.451  1.00 26.28           O  
ATOM   2288  CG  GLN A 274      28.457 -35.675  23.825  1.00 26.28           C  
ATOM   2289  CD  GLN A 274      28.621 -37.182  23.884  1.00 26.28           C  
ATOM   2290  NE2 GLN A 274      28.651 -37.821  22.720  1.00 26.28           N  
ATOM   2291  OE1 GLN A 274      28.721 -37.766  24.968  1.00 26.28           O  
ATOM   2292  N   GLY A 275      26.483 -32.521  26.784  1.00 28.97           N  
ATOM   2293  CA  GLY A 275      25.657 -32.943  27.904  1.00 28.97           C  
ATOM   2294  C   GLY A 275      24.610 -31.917  28.293  1.00 28.97           C  
ATOM   2295  O   GLY A 275      24.917 -30.731  28.435  1.00 28.97           O  
ATOM   2296  N   ARG A 276      23.337 -32.158  27.947  1.00 25.40           N  
ATOM   2297  CA  ARG A 276      22.045 -32.400  28.581  1.00 25.40           C  
ATOM   2298  C   ARG A 276      22.005 -31.807  29.986  1.00 25.40           C  
ATOM   2299  CB  ARG A 276      21.746 -33.900  28.637  1.00 25.40           C  
ATOM   2300  O   ARG A 276      22.923 -32.020  30.781  1.00 25.40           O  
ATOM   2301  CG  ARG A 276      20.391 -34.280  28.062  1.00 25.40           C  
ATOM   2302  CD  ARG A 276      20.176 -35.787  28.071  1.00 25.40           C  
ATOM   2303  NE  ARG A 276      19.095 -36.183  27.174  1.00 25.40           N  
ATOM   2304  NH1 ARG A 276      18.559 -38.108  28.333  1.00 25.40           N  
ATOM   2305  NH2 ARG A 276      17.392 -37.540  26.443  1.00 25.40           N  
ATOM   2306  CZ  ARG A 276      18.351 -37.276  27.319  1.00 25.40           C  
ATOM   2307  N   ALA A 277      20.938 -30.831  30.218  1.00 29.59           N  
ATOM   2308  CA  ALA A 277      19.651 -30.908  30.904  1.00 29.59           C  
ATOM   2309  C   ALA A 277      19.217 -29.537  31.414  1.00 29.59           C  
ATOM   2310  CB  ALA A 277      19.722 -31.904  32.059  1.00 29.59           C  
ATOM   2311  O   ALA A 277      20.035 -28.776  31.936  1.00 29.59           O  
ATOM   2312  N   PRO A 278      17.837 -29.394  31.686  1.00 27.93           N  
ATOM   2313  CA  PRO A 278      16.455 -29.668  31.284  1.00 27.93           C  
ATOM   2314  C   PRO A 278      15.556 -28.437  31.387  1.00 27.93           C  
ATOM   2315  CB  PRO A 278      16.010 -30.753  32.268  1.00 27.93           C  
ATOM   2316  O   PRO A 278      15.916 -27.458  32.045  1.00 27.93           O  
ATOM   2317  CG  PRO A 278      16.727 -30.432  33.540  1.00 27.93           C  
ATOM   2318  CD  PRO A 278      17.676 -29.298  33.280  1.00 27.93           C  
ATOM   2319  N   SER A 279      14.617 -28.304  30.330  1.00 27.12           N  
ATOM   2320  CA  SER A 279      13.376 -27.587  30.055  1.00 27.12           C  
ATOM   2321  C   SER A 279      12.436 -27.628  31.255  1.00 27.12           C  
ATOM   2322  CB  SER A 279      12.676 -28.177  28.830  1.00 27.12           C  
ATOM   2323  O   SER A 279      12.390 -28.623  31.981  1.00 27.12           O  
ATOM   2324  OG  SER A 279      13.339 -29.349  28.387  1.00 27.12           O  
ATOM   2325  N   PRO A 280      11.462 -26.531  31.442  1.00 28.87           N  
ATOM   2326  CA  PRO A 280      10.202 -26.947  32.062  1.00 28.87           C  
ATOM   2327  C   PRO A 280       9.003 -26.785  31.130  1.00 28.87           C  
ATOM   2328  CB  PRO A 280      10.081 -26.018  33.273  1.00 28.87           C  
ATOM   2329  O   PRO A 280       9.110 -26.129  30.090  1.00 28.87           O  
ATOM   2330  CG  PRO A 280      10.693 -24.729  32.828  1.00 28.87           C  
ATOM   2331  CD  PRO A 280      11.282 -24.928  31.462  1.00 28.87           C  
ATOM   2332  N   PRO A 281       7.854 -27.647  31.365  1.00 24.96           N  
ATOM   2333  CA  PRO A 281       6.879 -28.589  30.812  1.00 24.96           C  
ATOM   2334  C   PRO A 281       5.922 -27.932  29.819  1.00 24.96           C  
ATOM   2335  CB  PRO A 281       6.126 -29.084  32.049  1.00 24.96           C  
ATOM   2336  O   PRO A 281       5.735 -26.713  29.850  1.00 24.96           O  
ATOM   2337  CG  PRO A 281       6.079 -27.904  32.965  1.00 24.96           C  
ATOM   2338  CD  PRO A 281       6.897 -26.799  32.362  1.00 24.96           C  
ATOM   2339  N   GLN A 282       5.851 -28.522  28.615  1.00 24.64           N  
ATOM   2340  CA  GLN A 282       4.902 -28.834  27.552  1.00 24.64           C  
ATOM   2341  C   GLN A 282       3.520 -29.140  28.121  1.00 24.64           C  
ATOM   2342  CB  GLN A 282       5.400 -30.014  26.716  1.00 24.64           C  
ATOM   2343  O   GLN A 282       3.374 -30.025  28.967  1.00 24.64           O  
ATOM   2344  CG  GLN A 282       6.432 -29.631  25.664  1.00 24.64           C  
ATOM   2345  CD  GLN A 282       6.835 -30.800  24.784  1.00 24.64           C  
ATOM   2346  NE2 GLN A 282       7.468 -30.501  23.655  1.00 24.64           N  
ATOM   2347  OE1 GLN A 282       6.581 -31.961  25.118  1.00 24.64           O  
ATOM   2348  N   ASN A 283       2.609 -28.203  28.127  1.00 25.36           N  
ATOM   2349  CA  ASN A 283       1.184 -28.465  27.947  1.00 25.36           C  
ATOM   2350  C   ASN A 283       0.818 -28.582  26.470  1.00 25.36           C  
ATOM   2351  CB  ASN A 283       0.349 -27.371  28.616  1.00 25.36           C  
ATOM   2352  O   ASN A 283       1.033 -27.647  25.697  1.00 25.36           O  
ATOM   2353  CG  ASN A 283      -0.005 -27.703  30.052  1.00 25.36           C  
ATOM   2354  ND2 ASN A 283      -0.531 -26.721  30.776  1.00 25.36           N  
ATOM   2355  OD1 ASN A 283       0.193 -28.832  30.509  1.00 25.36           O  
ATOM   2356  N   GLN A 284       0.936 -29.788  25.831  1.00 21.94           N  
ATOM   2357  CA  GLN A 284       0.283 -30.613  24.821  1.00 21.94           C  
ATOM   2358  C   GLN A 284      -1.235 -30.557  24.961  1.00 21.94           C  
ATOM   2359  CB  GLN A 284       0.766 -32.061  24.916  1.00 21.94           C  
ATOM   2360  O   GLN A 284      -1.779 -30.886  26.017  1.00 21.94           O  
ATOM   2361  CG  GLN A 284       2.061 -32.329  24.162  1.00 21.94           C  
ATOM   2362  CD  GLN A 284       2.468 -33.791  24.194  1.00 21.94           C  
ATOM   2363  NE2 GLN A 284       3.693 -34.075  23.765  1.00 21.94           N  
ATOM   2364  OE1 GLN A 284       1.687 -34.657  24.601  1.00 21.94           O  
ATOM   2365  N   ILE A 285      -1.881 -29.567  24.306  1.00 23.59           N  
ATOM   2366  CA  ILE A 285      -3.240 -29.813  23.834  1.00 23.59           C  
ATOM   2367  C   ILE A 285      -3.201 -30.329  22.397  1.00 23.59           C  
ATOM   2368  CB  ILE A 285      -4.108 -28.538  23.923  1.00 23.59           C  
ATOM   2369  O   ILE A 285      -2.610 -29.695  21.520  1.00 23.59           O  
ATOM   2370  CG1 ILE A 285      -4.211 -28.063  25.377  1.00 23.59           C  
ATOM   2371  CG2 ILE A 285      -5.498 -28.789  23.330  1.00 23.59           C  
ATOM   2372  CD1 ILE A 285      -4.940 -26.737  25.544  1.00 23.59           C  
ATOM   2373  N   GLN A 286      -3.185 -31.689  22.135  1.00 21.65           N  
ATOM   2374  CA  GLN A 286      -3.778 -32.638  21.199  1.00 21.65           C  
ATOM   2375  C   GLN A 286      -5.220 -32.260  20.871  1.00 21.65           C  
ATOM   2376  CB  GLN A 286      -3.723 -34.058  21.766  1.00 21.65           C  
ATOM   2377  O   GLN A 286      -6.057 -32.148  21.769  1.00 21.65           O  
ATOM   2378  CG  GLN A 286      -2.425 -34.792  21.460  1.00 21.65           C  
ATOM   2379  CD  GLN A 286      -2.368 -36.171  22.091  1.00 21.65           C  
ATOM   2380  NE2 GLN A 286      -1.178 -36.761  22.120  1.00 21.65           N  
ATOM   2381  OE1 GLN A 286      -3.385 -36.700  22.550  1.00 21.65           O  
ATOM   2382  N   ILE A 287      -5.387 -31.473  19.725  1.00 25.68           N  
ATOM   2383  CA  ILE A 287      -6.720 -31.496  19.132  1.00 25.68           C  
ATOM   2384  C   ILE A 287      -6.676 -32.227  17.793  1.00 25.68           C  
ATOM   2385  CB  ILE A 287      -7.280 -30.068  18.946  1.00 25.68           C  
ATOM   2386  O   ILE A 287      -5.851 -31.912  16.932  1.00 25.68           O  
ATOM   2387  CG1 ILE A 287      -7.205 -29.288  20.263  1.00 25.68           C  
ATOM   2388  CG2 ILE A 287      -8.717 -30.117  18.419  1.00 25.68           C  
ATOM   2389  CD1 ILE A 287      -7.552 -27.812  20.130  1.00 25.68           C  
ATOM   2390  N   PRO A 288      -7.360 -33.437  17.594  1.00 21.38           N  
ATOM   2391  CA  PRO A 288      -7.614 -34.521  16.643  1.00 21.38           C  
ATOM   2392  C   PRO A 288      -7.946 -34.011  15.242  1.00 21.38           C  
ATOM   2393  CB  PRO A 288      -8.811 -35.253  17.255  1.00 21.38           C  
ATOM   2394  O   PRO A 288      -8.230 -32.824  15.064  1.00 21.38           O  
ATOM   2395  CG  PRO A 288      -9.584 -34.192  17.968  1.00 21.38           C  
ATOM   2396  CD  PRO A 288      -8.819 -32.903  17.880  1.00 21.38           C  
ATOM   2397  N   PRO A 289      -7.554 -34.816  14.076  1.00 21.11           N  
ATOM   2398  CA  PRO A 289      -7.973 -34.410  12.732  1.00 21.11           C  
ATOM   2399  C   PRO A 289      -9.491 -34.416  12.560  1.00 21.11           C  
ATOM   2400  CB  PRO A 289      -7.317 -35.455  11.827  1.00 21.11           C  
ATOM   2401  O   PRO A 289     -10.180 -35.247  13.157  1.00 21.11           O  
ATOM   2402  CG  PRO A 289      -7.340 -36.719  12.625  1.00 21.11           C  
ATOM   2403  CD  PRO A 289      -7.848 -36.405  14.002  1.00 21.11           C  
ATOM   2404  N   THR A 290     -10.233 -33.343  12.840  1.00 23.88           N  
ATOM   2405  CA  THR A 290     -11.658 -33.312  12.532  1.00 23.88           C  
ATOM   2406  C   THR A 290     -11.884 -33.043  11.047  1.00 23.88           C  
ATOM   2407  CB  THR A 290     -12.387 -32.242  13.366  1.00 23.88           C  
ATOM   2408  O   THR A 290     -11.346 -32.080  10.496  1.00 23.88           O  
ATOM   2409  CG2 THR A 290     -13.789 -32.704  13.748  1.00 23.88           C  
ATOM   2410  OG1 THR A 290     -11.639 -31.986  14.561  1.00 23.88           O  
ATOM   2411  N   GLN A 291     -12.090 -34.172  10.176  1.00 21.41           N  
ATOM   2412  CA  GLN A 291     -13.096 -34.586   9.203  1.00 21.41           C  
ATOM   2413  C   GLN A 291     -14.436 -33.907   9.476  1.00 21.41           C  
ATOM   2414  CB  GLN A 291     -13.265 -36.106   9.217  1.00 21.41           C  
ATOM   2415  O   GLN A 291     -14.968 -33.996  10.584  1.00 21.41           O  
ATOM   2416  CG  GLN A 291     -12.147 -36.855   8.505  1.00 21.41           C  
ATOM   2417  CD  GLN A 291     -12.485 -38.312   8.251  1.00 21.41           C  
ATOM   2418  NE2 GLN A 291     -11.554 -39.041   7.646  1.00 21.41           N  
ATOM   2419  OE1 GLN A 291     -13.575 -38.779   8.597  1.00 21.41           O  
ATOM   2420  N   VAL A 292     -14.602 -32.636   8.915  1.00 23.27           N  
ATOM   2421  CA  VAL A 292     -15.966 -32.138   8.766  1.00 23.27           C  
ATOM   2422  C   VAL A 292     -16.354 -32.130   7.289  1.00 23.27           C  
ATOM   2423  CB  VAL A 292     -16.121 -30.722   9.365  1.00 23.27           C  
ATOM   2424  O   VAL A 292     -15.662 -31.533   6.462  1.00 23.27           O  
ATOM   2425  CG1 VAL A 292     -17.554 -30.219   9.196  1.00 23.27           C  
ATOM   2426  CG2 VAL A 292     -15.722 -30.721  10.840  1.00 23.27           C  
ATOM   2427  N   LYS A 293     -17.103 -33.247   6.772  1.00 22.53           N  
ATOM   2428  CA  LYS A 293     -18.289 -33.499   5.959  1.00 22.53           C  
ATOM   2429  C   LYS A 293     -19.332 -32.402   6.154  1.00 22.53           C  
ATOM   2430  CB  LYS A 293     -18.893 -34.863   6.298  1.00 22.53           C  
ATOM   2431  O   LYS A 293     -19.666 -32.050   7.287  1.00 22.53           O  
ATOM   2432  CG  LYS A 293     -18.364 -36.004   5.443  1.00 22.53           C  
ATOM   2433  CD  LYS A 293     -19.085 -37.311   5.747  1.00 22.53           C  
ATOM   2434  CE  LYS A 293     -18.502 -38.471   4.950  1.00 22.53           C  
ATOM   2435  NZ  LYS A 293     -19.210 -39.754   5.241  1.00 22.53           N  
ATOM   2436  N   LEU A 294     -19.370 -31.439   5.062  1.00 22.21           N  
ATOM   2437  CA  LEU A 294     -20.722 -30.906   4.929  1.00 22.21           C  
ATOM   2438  C   LEU A 294     -20.964 -30.385   3.516  1.00 22.21           C  
ATOM   2439  CB  LEU A 294     -20.960 -29.786   5.946  1.00 22.21           C  
ATOM   2440  O   LEU A 294     -20.184 -29.578   3.005  1.00 22.21           O  
ATOM   2441  CG  LEU A 294     -21.272 -30.226   7.377  1.00 22.21           C  
ATOM   2442  CD1 LEU A 294     -20.923 -29.114   8.361  1.00 22.21           C  
ATOM   2443  CD2 LEU A 294     -22.739 -30.620   7.507  1.00 22.21           C  
ATOM   2444  N   LYS A 295     -21.734 -31.206   2.659  1.00 20.90           N  
ATOM   2445  CA  LYS A 295     -23.080 -31.368   2.119  1.00 20.90           C  
ATOM   2446  C   LYS A 295     -23.303 -30.458   0.915  1.00 20.90           C  
ATOM   2447  CB  LYS A 295     -24.129 -31.080   3.194  1.00 20.90           C  
ATOM   2448  O   LYS A 295     -23.169 -29.237   1.020  1.00 20.90           O  
ATOM   2449  CG  LYS A 295     -24.664 -32.325   3.886  1.00 20.90           C  
ATOM   2450  CD  LYS A 295     -25.736 -31.978   4.911  1.00 20.90           C  
ATOM   2451  CE  LYS A 295     -26.226 -33.216   5.651  1.00 20.90           C  
ATOM   2452  NZ  LYS A 295     -27.279 -32.881   6.655  1.00 20.90           N  
ATOM   2453  N   LYS A 296     -23.183 -31.048  -0.303  1.00 21.59           N  
ATOM   2454  CA  LYS A 296     -23.784 -30.979  -1.632  1.00 21.59           C  
ATOM   2455  C   LYS A 296     -25.215 -30.455  -1.561  1.00 21.59           C  
ATOM   2456  CB  LYS A 296     -23.762 -32.353  -2.303  1.00 21.59           C  
ATOM   2457  O   LYS A 296     -25.998 -30.886  -0.712  1.00 21.59           O  
ATOM   2458  CG  LYS A 296     -22.422 -32.716  -2.926  1.00 21.59           C  
ATOM   2459  CD  LYS A 296     -22.501 -34.028  -3.696  1.00 21.59           C  
ATOM   2460  CE  LYS A 296     -21.150 -34.416  -4.282  1.00 21.59           C  
ATOM   2461  NZ  LYS A 296     -21.223 -35.702  -5.039  1.00 21.59           N  
ATOM   2462  N   PHE A 297     -25.353 -29.224  -2.349  1.00 20.88           N  
ATOM   2463  CA  PHE A 297     -26.587 -29.171  -3.123  1.00 20.88           C  
ATOM   2464  C   PHE A 297     -26.383 -28.389  -4.415  1.00 20.88           C  
ATOM   2465  CB  PHE A 297     -27.713 -28.538  -2.299  1.00 20.88           C  
ATOM   2466  O   PHE A 297     -25.878 -27.265  -4.394  1.00 20.88           O  
ATOM   2467  CG  PHE A 297     -28.551 -29.537  -1.548  1.00 20.88           C  
ATOM   2468  CD1 PHE A 297     -29.605 -30.192  -2.174  1.00 20.88           C  
ATOM   2469  CD2 PHE A 297     -28.284 -29.821  -0.215  1.00 20.88           C  
ATOM   2470  CE1 PHE A 297     -30.382 -31.117  -1.481  1.00 20.88           C  
ATOM   2471  CE2 PHE A 297     -29.057 -30.745   0.484  1.00 20.88           C  
ATOM   2472  CZ  PHE A 297     -30.105 -31.391  -0.150  1.00 20.88           C  
ATOM   2473  N   PRO A 298     -27.053 -28.816  -5.558  1.00 23.81           N  
ATOM   2474  CA  PRO A 298     -27.010 -29.216  -6.967  1.00 23.81           C  
ATOM   2475  C   PRO A 298     -27.633 -28.175  -7.894  1.00 23.81           C  
ATOM   2476  CB  PRO A 298     -27.814 -30.518  -6.988  1.00 23.81           C  
ATOM   2477  O   PRO A 298     -28.374 -27.300  -7.438  1.00 23.81           O  
ATOM   2478  CG  PRO A 298     -28.885 -30.323  -5.964  1.00 23.81           C  
ATOM   2479  CD  PRO A 298     -28.635 -29.023  -5.254  1.00 23.81           C  
ATOM   2480  N   PHE A 299     -26.864 -27.664  -8.916  1.00 23.18           N  
ATOM   2481  CA  PHE A 299     -27.574 -27.586 -10.187  1.00 23.18           C  
ATOM   2482  C   PHE A 299     -26.662 -27.987 -11.341  1.00 23.18           C  
ATOM   2483  CB  PHE A 299     -28.119 -26.173 -10.415  1.00 23.18           C  
ATOM   2484  O   PHE A 299     -25.549 -27.473 -11.467  1.00 23.18           O  
ATOM   2485  CG  PHE A 299     -29.472 -25.938  -9.800  1.00 23.18           C  
ATOM   2486  CD1 PHE A 299     -30.626 -26.378 -10.437  1.00 23.18           C  
ATOM   2487  CD2 PHE A 299     -29.590 -25.277  -8.585  1.00 23.18           C  
ATOM   2488  CE1 PHE A 299     -31.880 -26.162  -9.870  1.00 23.18           C  
ATOM   2489  CE2 PHE A 299     -30.839 -25.057  -8.012  1.00 23.18           C  
ATOM   2490  CZ  PHE A 299     -31.983 -25.499  -8.657  1.00 23.18           C  
ATOM   2491  N   LYS A 300     -26.908 -29.233 -11.894  1.00 20.95           N  
ATOM   2492  CA  LYS A 300     -27.257 -30.062 -13.044  1.00 20.95           C  
ATOM   2493  C   LYS A 300     -27.266 -29.242 -14.331  1.00 20.95           C  
ATOM   2494  CB  LYS A 300     -28.620 -30.724 -12.835  1.00 20.95           C  
ATOM   2495  O   LYS A 300     -27.908 -28.192 -14.399  1.00 20.95           O  
ATOM   2496  CG  LYS A 300     -28.555 -32.064 -12.118  1.00 20.95           C  
ATOM   2497  CD  LYS A 300     -29.920 -32.737 -12.064  1.00 20.95           C  
ATOM   2498  CE  LYS A 300     -29.868 -34.048 -11.291  1.00 20.95           C  
ATOM   2499  NZ  LYS A 300     -31.201 -34.722 -11.254  1.00 20.95           N  
ATOM   2500  N   THR A 301     -26.270 -29.406 -15.261  1.00 23.88           N  
ATOM   2501  CA  THR A 301     -26.484 -30.067 -16.543  1.00 23.88           C  
ATOM   2502  C   THR A 301     -25.212 -30.040 -17.385  1.00 23.88           C  
ATOM   2503  CB  THR A 301     -27.635 -29.409 -17.326  1.00 23.88           C  
ATOM   2504  O   THR A 301     -24.547 -29.006 -17.482  1.00 23.88           O  
ATOM   2505  CG2 THR A 301     -28.959 -29.554 -16.584  1.00 23.88           C  
ATOM   2506  OG1 THR A 301     -27.349 -28.016 -17.503  1.00 23.88           O  
ATOM   2507  N   SER A 302     -24.609 -31.371 -17.528  1.00 25.01           N  
ATOM   2508  CA  SER A 302     -24.483 -32.450 -18.502  1.00 25.01           C  
ATOM   2509  C   SER A 302     -23.059 -32.548 -19.037  1.00 25.01           C  
ATOM   2510  CB  SER A 302     -25.459 -32.243 -19.661  1.00 25.01           C  
ATOM   2511  O   SER A 302     -22.557 -31.609 -19.658  1.00 25.01           O  
ATOM   2512  OG  SER A 302     -25.167 -31.043 -20.356  1.00 25.01           O  
ATOM   2513  N   ALA A 303     -22.299 -33.471 -18.445  1.00 24.18           N  
ATOM   2514  CA  ALA A 303     -21.433 -34.632 -18.635  1.00 24.18           C  
ATOM   2515  C   ALA A 303     -20.536 -34.453 -19.857  1.00 24.18           C  
ATOM   2516  CB  ALA A 303     -22.268 -35.902 -18.773  1.00 24.18           C  
ATOM   2517  O   ALA A 303     -20.985 -33.968 -20.898  1.00 24.18           O  
ATOM   2518  N   PRO A 304     -19.282 -35.266 -19.878  1.00 24.76           N  
ATOM   2519  CA  PRO A 304     -18.662 -36.392 -19.176  1.00 24.76           C  
ATOM   2520  C   PRO A 304     -17.149 -36.449 -19.375  1.00 24.76           C  
ATOM   2521  CB  PRO A 304     -19.341 -37.614 -19.799  1.00 24.76           C  
ATOM   2522  O   PRO A 304     -16.624 -35.859 -20.322  1.00 24.76           O  
ATOM   2523  CG  PRO A 304     -19.585 -37.230 -21.223  1.00 24.76           C  
ATOM   2524  CD  PRO A 304     -19.203 -35.789 -21.401  1.00 24.76           C  
ATOM   2525  N   THR A 305     -16.352 -36.797 -18.210  1.00 21.40           N  
ATOM   2526  CA  THR A 305     -15.803 -38.105 -17.873  1.00 21.40           C  
ATOM   2527  C   THR A 305     -14.381 -38.249 -18.410  1.00 21.40           C  
ATOM   2528  CB  THR A 305     -16.682 -39.240 -18.431  1.00 21.40           C  
ATOM   2529  O   THR A 305     -14.118 -37.945 -19.575  1.00 21.40           O  
ATOM   2530  CG2 THR A 305     -17.834 -39.559 -17.484  1.00 21.40           C  
ATOM   2531  OG1 THR A 305     -17.216 -38.844 -19.700  1.00 21.40           O  
ATOM   2532  N   GLU A 306     -13.372 -38.300 -17.465  1.00 22.96           N  
ATOM   2533  CA  GLU A 306     -12.615 -39.520 -17.198  1.00 22.96           C  
ATOM   2534  C   GLU A 306     -11.133 -39.217 -16.997  1.00 22.96           C  
ATOM   2535  CB  GLU A 306     -12.797 -40.525 -18.338  1.00 22.96           C  
ATOM   2536  O   GLU A 306     -10.494 -38.617 -17.864  1.00 22.96           O  
ATOM   2537  CG  GLU A 306     -13.665 -41.720 -17.971  1.00 22.96           C  
ATOM   2538  CD  GLU A 306     -13.860 -42.695 -19.121  1.00 22.96           C  
ATOM   2539  OE1 GLU A 306     -14.554 -43.721 -18.936  1.00 22.96           O  
ATOM   2540  OE2 GLU A 306     -13.314 -42.432 -20.216  1.00 22.96           O  
ATOM   2541  N   ARG A 307     -10.590 -39.200 -15.736  1.00 21.42           N  
ATOM   2542  CA  ARG A 307      -9.803 -40.285 -15.160  1.00 21.42           C  
ATOM   2543  C   ARG A 307      -8.309 -40.025 -15.324  1.00 21.42           C  
ATOM   2544  CB  ARG A 307     -10.175 -41.622 -15.805  1.00 21.42           C  
ATOM   2545  O   ARG A 307      -7.817 -39.888 -16.446  1.00 21.42           O  
ATOM   2546  CG  ARG A 307     -10.896 -42.578 -14.869  1.00 21.42           C  
ATOM   2547  CD  ARG A 307     -11.286 -43.870 -15.573  1.00 21.42           C  
ATOM   2548  NE  ARG A 307     -11.746 -44.882 -14.626  1.00 21.42           N  
ATOM   2549  NH1 ARG A 307     -13.147 -45.944 -16.125  1.00 21.42           N  
ATOM   2550  NH2 ARG A 307     -12.969 -46.713 -13.973  1.00 21.42           N  
ATOM   2551  CZ  ARG A 307     -12.620 -45.844 -14.910  1.00 21.42           C  
ATOM   2552  N   ALA A 308      -7.625 -39.526 -14.274  1.00 20.74           N  
ATOM   2553  CA  ALA A 308      -6.568 -40.272 -13.596  1.00 20.74           C  
ATOM   2554  C   ALA A 308      -5.415 -39.353 -13.201  1.00 20.74           C  
ATOM   2555  CB  ALA A 308      -6.061 -41.404 -14.486  1.00 20.74           C  
ATOM   2556  O   ALA A 308      -4.891 -38.611 -14.034  1.00 20.74           O  
ATOM   2557  N   LEU A 309      -5.255 -38.974 -11.908  1.00 20.74           N  
ATOM   2558  CA  LEU A 309      -4.273 -39.530 -10.983  1.00 20.74           C  
ATOM   2559  C   LEU A 309      -3.513 -38.421 -10.264  1.00 20.74           C  
ATOM   2560  CB  LEU A 309      -3.291 -40.439 -11.728  1.00 20.74           C  
ATOM   2561  O   LEU A 309      -2.877 -37.582 -10.906  1.00 20.74           O  
ATOM   2562  CG  LEU A 309      -3.450 -41.942 -11.497  1.00 20.74           C  
ATOM   2563  CD1 LEU A 309      -3.505 -42.680 -12.831  1.00 20.74           C  
ATOM   2564  CD2 LEU A 309      -2.312 -42.474 -10.632  1.00 20.74           C  
ATOM   2565  N   GLU A 310      -3.838 -38.089  -8.927  1.00 22.93           N  
ATOM   2566  CA  GLU A 310      -3.293 -37.997  -7.576  1.00 22.93           C  
ATOM   2567  C   GLU A 310      -1.778 -38.178  -7.579  1.00 22.93           C  
ATOM   2568  CB  GLU A 310      -3.945 -39.036  -6.661  1.00 22.93           C  
ATOM   2569  O   GLU A 310      -1.266 -39.159  -8.121  1.00 22.93           O  
ATOM   2570  CG  GLU A 310      -5.180 -38.526  -5.932  1.00 22.93           C  
ATOM   2571  CD  GLU A 310      -5.809 -39.565  -5.018  1.00 22.93           C  
ATOM   2572  OE1 GLU A 310      -6.841 -39.263  -4.376  1.00 22.93           O  
ATOM   2573  OE2 GLU A 310      -5.266 -40.689  -4.942  1.00 22.93           O  
ATOM   2574  N   VAL A 311      -0.867 -37.116  -7.184  1.00 21.80           N  
ATOM   2575  CA  VAL A 311       0.351 -37.316  -6.406  1.00 21.80           C  
ATOM   2576  C   VAL A 311       0.644 -36.070  -5.573  1.00 21.80           C  
ATOM   2577  CB  VAL A 311       1.557 -37.646  -7.314  1.00 21.80           C  
ATOM   2578  O   VAL A 311       0.717 -34.962  -6.108  1.00 21.80           O  
ATOM   2579  CG1 VAL A 311       2.822 -37.842  -6.481  1.00 21.80           C  
ATOM   2580  CG2 VAL A 311       1.268 -38.889  -8.154  1.00 21.80           C  
ATOM   2581  N   PHE A 312       0.361 -36.068  -4.217  1.00 19.90           N  
ATOM   2582  CA  PHE A 312       0.925 -35.915  -2.881  1.00 19.90           C  
ATOM   2583  C   PHE A 312       2.218 -35.109  -2.928  1.00 19.90           C  
ATOM   2584  CB  PHE A 312       1.183 -37.285  -2.246  1.00 19.90           C  
ATOM   2585  O   PHE A 312       3.078 -35.354  -3.777  1.00 19.90           O  
ATOM   2586  CG  PHE A 312       0.013 -37.824  -1.469  1.00 19.90           C  
ATOM   2587  CD1 PHE A 312      -0.198 -37.443  -0.150  1.00 19.90           C  
ATOM   2588  CD2 PHE A 312      -0.877 -38.713  -2.059  1.00 19.90           C  
ATOM   2589  CE1 PHE A 312      -1.281 -37.941   0.572  1.00 19.90           C  
ATOM   2590  CE2 PHE A 312      -1.961 -39.214  -1.344  1.00 19.90           C  
ATOM   2591  CZ  PHE A 312      -2.161 -38.828  -0.029  1.00 19.90           C  
ATOM   2592  N   THR A 313       2.413 -33.942  -2.157  1.00 22.98           N  
ATOM   2593  CA  THR A 313       2.969 -33.529  -0.874  1.00 22.98           C  
ATOM   2594  C   THR A 313       4.222 -32.680  -1.076  1.00 22.98           C  
ATOM   2595  CB  THR A 313       3.307 -34.746   0.007  1.00 22.98           C  
ATOM   2596  O   THR A 313       5.027 -32.955  -1.967  1.00 22.98           O  
ATOM   2597  CG2 THR A 313       2.057 -35.561   0.322  1.00 22.98           C  
ATOM   2598  OG1 THR A 313       4.247 -35.580  -0.681  1.00 22.98           O  
ATOM   2599  N   SER A 314       4.325 -31.357  -0.534  1.00 21.40           N  
ATOM   2600  CA  SER A 314       5.140 -30.998   0.623  1.00 21.40           C  
ATOM   2601  C   SER A 314       5.924 -29.715   0.369  1.00 21.40           C  
ATOM   2602  CB  SER A 314       6.103 -32.133   0.974  1.00 21.40           C  
ATOM   2603  O   SER A 314       6.375 -29.468  -0.752  1.00 21.40           O  
ATOM   2604  OG  SER A 314       7.344 -31.963   0.311  1.00 21.40           O  
ATOM   2605  N   LYS A 315       5.610 -28.559   1.032  1.00 25.13           N  
ATOM   2606  CA  LYS A 315       6.329 -27.549   1.802  1.00 25.13           C  
ATOM   2607  C   LYS A 315       7.678 -27.229   1.165  1.00 25.13           C  
ATOM   2608  CB  LYS A 315       6.528 -28.015   3.245  1.00 25.13           C  
ATOM   2609  O   LYS A 315       8.382 -28.130   0.704  1.00 25.13           O  
ATOM   2610  CG  LYS A 315       5.358 -27.701   4.165  1.00 25.13           C  
ATOM   2611  CD  LYS A 315       5.691 -28.008   5.619  1.00 25.13           C  
ATOM   2612  CE  LYS A 315       4.507 -27.732   6.536  1.00 25.13           C  
ATOM   2613  NZ  LYS A 315       4.826 -28.042   7.961  1.00 25.13           N  
ATOM   2614  N   THR A 316       7.773 -26.345   0.088  1.00 24.44           N  
ATOM   2615  CA  THR A 316       8.857 -25.460  -0.324  1.00 24.44           C  
ATOM   2616  C   THR A 316       9.096 -25.563  -1.828  1.00 24.44           C  
ATOM   2617  CB  THR A 316      10.160 -25.785   0.429  1.00 24.44           C  
ATOM   2618  O   THR A 316       8.932 -26.633  -2.416  1.00 24.44           O  
ATOM   2619  CG2 THR A 316      10.014 -25.516   1.923  1.00 24.44           C  
ATOM   2620  OG1 THR A 316      10.487 -27.166   0.233  1.00 24.44           O  
ATOM   2621  N   ASP A 317       8.646 -24.623  -2.760  1.00 26.44           N  
ATOM   2622  CA  ASP A 317       9.104 -24.115  -4.049  1.00 26.44           C  
ATOM   2623  C   ASP A 317       8.262 -24.676  -5.192  1.00 26.44           C  
ATOM   2624  CB  ASP A 317      10.580 -24.456  -4.266  1.00 26.44           C  
ATOM   2625  O   ASP A 317       7.974 -25.875  -5.228  1.00 26.44           O  
ATOM   2626  CG  ASP A 317      11.517 -23.346  -3.825  1.00 26.44           C  
ATOM   2627  OD1 ASP A 317      11.054 -22.204  -3.617  1.00 26.44           O  
ATOM   2628  OD2 ASP A 317      12.730 -23.614  -3.686  1.00 26.44           O  
ATOM   2629  N   ARG A 318       7.385 -23.869  -6.166  1.00 28.02           N  
ATOM   2630  CA  ARG A 318       7.435 -23.671  -7.611  1.00 28.02           C  
ATOM   2631  C   ARG A 318       6.134 -24.118  -8.269  1.00 28.02           C  
ATOM   2632  CB  ARG A 318       8.616 -24.432  -8.217  1.00 28.02           C  
ATOM   2633  O   ARG A 318       5.590 -25.171  -7.931  1.00 28.02           O  
ATOM   2634  CG  ARG A 318       9.958 -23.745  -8.017  1.00 28.02           C  
ATOM   2635  CD  ARG A 318      11.051 -24.388  -8.859  1.00 28.02           C  
ATOM   2636  NE  ARG A 318      12.358 -23.794  -8.591  1.00 28.02           N  
ATOM   2637  NH1 ARG A 318      13.482 -25.043 -10.177  1.00 28.02           N  
ATOM   2638  NH2 ARG A 318      14.617 -23.515  -8.899  1.00 28.02           N  
ATOM   2639  CZ  ARG A 318      13.483 -24.119  -9.223  1.00 28.02           C  
ATOM   2640  N   HIS A 319       5.227 -23.371  -9.182  1.00 25.01           N  
ATOM   2641  CA  HIS A 319       4.157 -24.037  -9.917  1.00 25.01           C  
ATOM   2642  C   HIS A 319       4.477 -24.112 -11.406  1.00 25.01           C  
ATOM   2643  CB  HIS A 319       2.828 -23.312  -9.702  1.00 25.01           C  
ATOM   2644  O   HIS A 319       4.912 -23.124 -12.003  1.00 25.01           O  
ATOM   2645  CG  HIS A 319       2.244 -23.521  -8.341  1.00 25.01           C  
ATOM   2646  CD2 HIS A 319       2.823 -23.537  -7.118  1.00 25.01           C  
ATOM   2647  ND1 HIS A 319       0.900 -23.751  -8.135  1.00 25.01           N  
ATOM   2648  CE1 HIS A 319       0.679 -23.899  -6.840  1.00 25.01           C  
ATOM   2649  NE2 HIS A 319       1.829 -23.774  -6.200  1.00 25.01           N  
ATOM   2650  N   ARG A 320       4.315 -25.358 -12.058  1.00 24.46           N  
ATOM   2651  CA  ARG A 320       3.839 -26.514 -12.811  1.00 24.46           C  
ATOM   2652  C   ARG A 320       3.250 -26.090 -14.152  1.00 24.46           C  
ATOM   2653  CB  ARG A 320       2.796 -27.290 -12.003  1.00 24.46           C  
ATOM   2654  O   ARG A 320       2.410 -25.190 -14.211  1.00 24.46           O  
ATOM   2655  CG  ARG A 320       3.388 -28.364 -11.104  1.00 24.46           C  
ATOM   2656  CD  ARG A 320       2.304 -29.176 -10.408  1.00 24.46           C  
ATOM   2657  NE  ARG A 320       2.874 -30.193  -9.530  1.00 24.46           N  
ATOM   2658  NH1 ARG A 320       0.857 -30.799  -8.580  1.00 24.46           N  
ATOM   2659  NH2 ARG A 320       2.794 -31.838  -7.929  1.00 24.46           N  
ATOM   2660  CZ  ARG A 320       2.174 -30.941  -8.681  1.00 24.46           C  
ATOM   2661  N   TYR A 321       3.652 -26.646 -15.463  1.00 25.25           N  
ATOM   2662  CA  TYR A 321       3.455 -26.782 -16.902  1.00 25.25           C  
ATOM   2663  C   TYR A 321       2.315 -27.746 -17.207  1.00 25.25           C  
ATOM   2664  CB  TYR A 321       4.742 -27.266 -17.577  1.00 25.25           C  
ATOM   2665  O   TYR A 321       2.181 -28.785 -16.557  1.00 25.25           O  
ATOM   2666  CG  TYR A 321       5.773 -26.180 -17.768  1.00 25.25           C  
ATOM   2667  CD1 TYR A 321       5.734 -25.344 -18.882  1.00 25.25           C  
ATOM   2668  CD2 TYR A 321       6.788 -25.988 -16.837  1.00 25.25           C  
ATOM   2669  CE1 TYR A 321       6.683 -24.344 -19.063  1.00 25.25           C  
ATOM   2670  CE2 TYR A 321       7.742 -24.991 -17.008  1.00 25.25           C  
ATOM   2671  OH  TYR A 321       8.623 -23.185 -18.297  1.00 25.25           O  
ATOM   2672  CZ  TYR A 321       7.681 -24.174 -18.122  1.00 25.25           C  
ATOM   2673  N   ILE A 322       1.242 -27.329 -18.147  1.00 24.94           N  
ATOM   2674  CA  ILE A 322       0.214 -28.026 -18.912  1.00 24.94           C  
ATOM   2675  C   ILE A 322       0.831 -28.638 -20.167  1.00 24.94           C  
ATOM   2676  CB  ILE A 322      -0.947 -27.080 -19.291  1.00 24.94           C  
ATOM   2677  O   ILE A 322       1.611 -27.986 -20.864  1.00 24.94           O  
ATOM   2678  CG1 ILE A 322      -1.618 -26.525 -18.030  1.00 24.94           C  
ATOM   2679  CG2 ILE A 322      -1.963 -27.802 -20.180  1.00 24.94           C  
ATOM   2680  CD1 ILE A 322      -2.690 -25.480 -18.307  1.00 24.94           C  
ATOM   2681  N   SER A 323       0.712 -30.036 -20.452  1.00 27.03           N  
ATOM   2682  CA  SER A 323       1.225 -30.872 -21.533  1.00 27.03           C  
ATOM   2683  C   SER A 323       0.596 -30.494 -22.870  1.00 27.03           C  
ATOM   2684  CB  SER A 323       0.965 -32.350 -21.238  1.00 27.03           C  
ATOM   2685  O   SER A 323      -0.557 -30.062 -22.920  1.00 27.03           O  
ATOM   2686  OG  SER A 323      -0.304 -32.745 -21.730  1.00 27.03           O  
ATOM   2687  N   GLU A 324       1.249 -30.366 -24.019  1.00 27.67           N  
ATOM   2688  CA  GLU A 324       1.283 -30.103 -25.455  1.00 27.67           C  
ATOM   2689  C   GLU A 324       0.189 -30.878 -26.184  1.00 27.67           C  
ATOM   2690  CB  GLU A 324       2.655 -30.459 -26.034  1.00 27.67           C  
ATOM   2691  O   GLU A 324      -0.411 -30.370 -27.134  1.00 27.67           O  
ATOM   2692  CG  GLU A 324       3.160 -29.467 -27.071  1.00 27.67           C  
ATOM   2693  CD  GLU A 324       4.557 -29.790 -27.579  1.00 27.67           C  
ATOM   2694  OE1 GLU A 324       5.087 -29.031 -28.422  1.00 27.67           O  
ATOM   2695  OE2 GLU A 324       5.125 -30.810 -27.131  1.00 27.67           O  
ATOM   2696  N   LYS A 325      -0.505 -31.909 -25.758  1.00 30.87           N  
ATOM   2697  CA  LYS A 325      -1.601 -32.675 -26.344  1.00 30.87           C  
ATOM   2698  C   LYS A 325      -2.953 -32.064 -25.985  1.00 30.87           C  
ATOM   2699  CB  LYS A 325      -1.546 -34.132 -25.881  1.00 30.87           C  
ATOM   2700  O   LYS A 325      -3.870 -32.046 -26.808  1.00 30.87           O  
ATOM   2701  CG  LYS A 325      -1.283 -35.127 -27.002  1.00 30.87           C  
ATOM   2702  CD  LYS A 325      -1.266 -36.560 -26.484  1.00 30.87           C  
ATOM   2703  CE  LYS A 325      -0.958 -37.553 -27.596  1.00 30.87           C  
ATOM   2704  NZ  LYS A 325      -0.924 -38.958 -27.090  1.00 30.87           N  
ATOM   2705  N   THR A 326      -2.974 -31.152 -24.945  1.00 32.47           N  
ATOM   2706  CA  THR A 326      -4.108 -30.428 -24.381  1.00 32.47           C  
ATOM   2707  C   THR A 326      -4.222 -29.036 -24.996  1.00 32.47           C  
ATOM   2708  CB  THR A 326      -3.989 -30.308 -22.850  1.00 32.47           C  
ATOM   2709  O   THR A 326      -5.327 -28.547 -25.237  1.00 32.47           O  
ATOM   2710  CG2 THR A 326      -5.289 -29.799 -22.235  1.00 32.47           C  
ATOM   2711  OG1 THR A 326      -3.684 -31.594 -22.298  1.00 32.47           O  
ATOM   2712  N   LEU A 327      -3.193 -28.565 -25.589  1.00 30.69           N  
ATOM   2713  CA  LEU A 327      -3.051 -27.284 -26.274  1.00 30.69           C  
ATOM   2714  C   LEU A 327      -3.391 -27.419 -27.754  1.00 30.69           C  
ATOM   2715  CB  LEU A 327      -1.627 -26.745 -26.112  1.00 30.69           C  
ATOM   2716  O   LEU A 327      -3.987 -26.515 -28.344  1.00 30.69           O  
ATOM   2717  CG  LEU A 327      -1.500 -25.309 -25.600  1.00 30.69           C  
ATOM   2718  CD1 LEU A 327      -0.833 -25.293 -24.228  1.00 30.69           C  
ATOM   2719  CD2 LEU A 327      -0.718 -24.454 -26.591  1.00 30.69           C  
ATOM   2720  N   LYS A 328      -3.451 -28.637 -28.409  1.00 30.87           N  
ATOM   2721  CA  LYS A 328      -3.746 -28.916 -29.812  1.00 30.87           C  
ATOM   2722  C   LYS A 328      -5.218 -29.270 -30.004  1.00 30.87           C  
ATOM   2723  CB  LYS A 328      -2.862 -30.051 -30.330  1.00 30.87           C  
ATOM   2724  O   LYS A 328      -5.805 -28.962 -31.043  1.00 30.87           O  
ATOM   2725  CG  LYS A 328      -1.569 -29.580 -30.981  1.00 30.87           C  
ATOM   2726  CD  LYS A 328      -0.767 -30.749 -31.540  1.00 30.87           C  
ATOM   2727  CE  LYS A 328       0.565 -30.288 -32.117  1.00 30.87           C  
ATOM   2728  NZ  LYS A 328       1.353 -31.430 -32.670  1.00 30.87           N  
ATOM   2729  N   SER A 329      -5.980 -29.479 -28.966  1.00 28.87           N  
ATOM   2730  CA  SER A 329      -7.411 -29.765 -28.989  1.00 28.87           C  
ATOM   2731  C   SER A 329      -8.232 -28.500 -28.761  1.00 28.87           C  
ATOM   2732  CB  SER A 329      -7.766 -30.811 -27.931  1.00 28.87           C  
ATOM   2733  O   SER A 329      -9.364 -28.395 -29.237  1.00 28.87           O  
ATOM   2734  OG  SER A 329      -8.157 -30.187 -26.720  1.00 28.87           O  
ATOM   2735  N   ILE A 330      -7.587 -27.291 -28.448  1.00 29.31           N  
ATOM   2736  CA  ILE A 330      -8.191 -26.033 -28.024  1.00 29.31           C  
ATOM   2737  C   ILE A 330      -8.087 -25.005 -29.148  1.00 29.31           C  
ATOM   2738  CB  ILE A 330      -7.526 -25.492 -26.739  1.00 29.31           C  
ATOM   2739  O   ILE A 330      -8.969 -24.158 -29.308  1.00 29.31           O  
ATOM   2740  CG1 ILE A 330      -7.782 -26.443 -25.564  1.00 29.31           C  
ATOM   2741  CG2 ILE A 330      -8.032 -24.081 -26.422  1.00 29.31           C  
ATOM   2742  CD1 ILE A 330      -6.999 -26.095 -24.305  1.00 29.31           C  
ATOM   2743  N   GLN A 331      -7.373 -25.234 -30.266  1.00 30.20           N  
ATOM   2744  CA  GLN A 331      -7.071 -24.379 -31.409  1.00 30.20           C  
ATOM   2745  C   GLN A 331      -7.992 -24.688 -32.586  1.00 30.20           C  
ATOM   2746  CB  GLN A 331      -5.609 -24.542 -31.830  1.00 30.20           C  
ATOM   2747  O   GLN A 331      -8.242 -23.823 -33.429  1.00 30.20           O  
ATOM   2748  CG  GLN A 331      -4.664 -23.552 -31.163  1.00 30.20           C  
ATOM   2749  CD  GLN A 331      -3.218 -23.752 -31.576  1.00 30.20           C  
ATOM   2750  NE2 GLN A 331      -2.371 -22.777 -31.262  1.00 30.20           N  
ATOM   2751  OE1 GLN A 331      -2.864 -24.774 -32.172  1.00 30.20           O  
ATOM   2752  N   GLU A 332      -9.050 -25.534 -32.466  1.00 30.76           N  
ATOM   2753  CA  GLU A 332      -9.917 -25.834 -33.602  1.00 30.76           C  
ATOM   2754  C   GLU A 332     -11.356 -25.407 -33.326  1.00 30.76           C  
ATOM   2755  CB  GLU A 332      -9.866 -27.327 -33.938  1.00 30.76           C  
ATOM   2756  O   GLU A 332     -12.146 -25.233 -34.255  1.00 30.76           O  
ATOM   2757  CG  GLU A 332      -8.664 -27.726 -34.782  1.00 30.76           C  
ATOM   2758  CD  GLU A 332      -8.639 -29.207 -35.126  1.00 30.76           C  
ATOM   2759  OE1 GLU A 332      -7.725 -29.643 -35.862  1.00 30.76           O  
ATOM   2760  OE2 GLU A 332      -9.540 -29.936 -34.657  1.00 30.76           O  
ATOM   2761  N   HIS A 333     -11.729 -24.315 -32.626  1.00 26.00           N  
ATOM   2762  CA  HIS A 333     -13.117 -23.879 -32.727  1.00 26.00           C  
ATOM   2763  C   HIS A 333     -13.280 -22.444 -32.238  1.00 26.00           C  
ATOM   2764  CB  HIS A 333     -14.032 -24.812 -31.932  1.00 26.00           C  
ATOM   2765  O   HIS A 333     -12.788 -22.090 -31.164  1.00 26.00           O  
ATOM   2766  CG  HIS A 333     -14.265 -26.132 -32.595  1.00 26.00           C  
ATOM   2767  CD2 HIS A 333     -13.970 -27.391 -32.197  1.00 26.00           C  
ATOM   2768  ND1 HIS A 333     -14.872 -26.248 -33.827  1.00 26.00           N  
ATOM   2769  CE1 HIS A 333     -14.940 -27.527 -34.158  1.00 26.00           C  
ATOM   2770  NE2 HIS A 333     -14.400 -28.241 -33.186  1.00 26.00           N  
ATOM   2771  N   ASP A 334     -13.348 -21.382 -33.161  1.00 25.25           N  
ATOM   2772  CA  ASP A 334     -14.189 -20.262 -33.572  1.00 25.25           C  
ATOM   2773  C   ASP A 334     -14.347 -19.250 -32.439  1.00 25.25           C  
ATOM   2774  CB  ASP A 334     -15.562 -20.760 -34.027  1.00 25.25           C  
ATOM   2775  O   ASP A 334     -14.598 -19.627 -31.293  1.00 25.25           O  
ATOM   2776  CG  ASP A 334     -15.875 -20.401 -35.469  1.00 25.25           C  
ATOM   2777  OD1 ASP A 334     -15.114 -19.622 -36.082  1.00 25.25           O  
ATOM   2778  OD2 ASP A 334     -16.894 -20.899 -35.995  1.00 25.25           O  
ATOM   2779  N   ASP A 335     -13.773 -17.996 -32.594  1.00 26.83           N  
ATOM   2780  CA  ASP A 335     -13.749 -16.543 -32.461  1.00 26.83           C  
ATOM   2781  C   ASP A 335     -15.090 -16.015 -31.956  1.00 26.83           C  
ATOM   2782  CB  ASP A 335     -13.396 -15.887 -33.797  1.00 26.83           C  
ATOM   2783  O   ASP A 335     -15.193 -14.857 -31.544  1.00 26.83           O  
ATOM   2784  CG  ASP A 335     -11.901 -15.849 -34.062  1.00 26.83           C  
ATOM   2785  OD1 ASP A 335     -11.110 -16.117 -33.132  1.00 26.83           O  
ATOM   2786  OD2 ASP A 335     -11.510 -15.544 -35.210  1.00 26.83           O  
ATOM   2787  N   THR A 336     -15.753 -16.589 -30.841  1.00 23.82           N  
ATOM   2788  CA  THR A 336     -16.915 -15.990 -30.193  1.00 23.82           C  
ATOM   2789  C   THR A 336     -17.199 -16.669 -28.856  1.00 23.82           C  
ATOM   2790  CB  THR A 336     -18.162 -16.078 -31.091  1.00 23.82           C  
ATOM   2791  O   THR A 336     -18.032 -16.198 -28.079  1.00 23.82           O  
ATOM   2792  CG2 THR A 336     -18.346 -14.800 -31.903  1.00 23.82           C  
ATOM   2793  OG1 THR A 336     -18.020 -17.185 -31.990  1.00 23.82           O  
ATOM   2794  N   LEU A 337     -16.144 -16.995 -27.958  1.00 22.78           N  
ATOM   2795  CA  LEU A 337     -16.378 -17.401 -26.576  1.00 22.78           C  
ATOM   2796  C   LEU A 337     -15.233 -16.951 -25.676  1.00 22.78           C  
ATOM   2797  CB  LEU A 337     -16.546 -18.920 -26.486  1.00 22.78           C  
ATOM   2798  O   LEU A 337     -14.169 -17.574 -25.658  1.00 22.78           O  
ATOM   2799  CG  LEU A 337     -17.921 -19.425 -26.046  1.00 22.78           C  
ATOM   2800  CD1 LEU A 337     -18.471 -20.420 -27.062  1.00 22.78           C  
ATOM   2801  CD2 LEU A 337     -17.841 -20.057 -24.661  1.00 22.78           C  
ATOM   2802  N   PHE A 338     -14.752 -15.736 -25.637  1.00 24.91           N  
ATOM   2803  CA  PHE A 338     -13.817 -15.441 -24.558  1.00 24.91           C  
ATOM   2804  C   PHE A 338     -14.547 -14.860 -23.353  1.00 24.91           C  
ATOM   2805  CB  PHE A 338     -12.734 -14.468 -25.034  1.00 24.91           C  
ATOM   2806  O   PHE A 338     -14.938 -13.691 -23.361  1.00 24.91           O  
ATOM   2807  CG  PHE A 338     -11.415 -15.128 -25.333  1.00 24.91           C  
ATOM   2808  CD1 PHE A 338     -10.495 -15.366 -24.320  1.00 24.91           C  
ATOM   2809  CD2 PHE A 338     -11.095 -15.510 -26.630  1.00 24.91           C  
ATOM   2810  CE1 PHE A 338      -9.273 -15.977 -24.594  1.00 24.91           C  
ATOM   2811  CE2 PHE A 338      -9.876 -16.121 -26.911  1.00 24.91           C  
ATOM   2812  CZ  PHE A 338      -8.966 -16.352 -25.892  1.00 24.91           C  
ATOM   2813  N   LYS A 339     -15.757 -15.464 -22.826  1.00 19.72           N  
ATOM   2814  CA  LYS A 339     -16.314 -15.354 -21.481  1.00 19.72           C  
ATOM   2815  C   LYS A 339     -15.946 -16.568 -20.632  1.00 19.72           C  
ATOM   2816  CB  LYS A 339     -17.834 -15.198 -21.541  1.00 19.72           C  
ATOM   2817  O   LYS A 339     -16.113 -17.709 -21.066  1.00 19.72           O  
ATOM   2818  CG  LYS A 339     -18.323 -13.784 -21.264  1.00 19.72           C  
ATOM   2819  CD  LYS A 339     -19.839 -13.684 -21.375  1.00 19.72           C  
ATOM   2820  CE  LYS A 339     -20.326 -12.263 -21.126  1.00 19.72           C  
ATOM   2821  NZ  LYS A 339     -21.810 -12.156 -21.258  1.00 19.72           N  
ATOM   2822  N   PHE A 340     -14.856 -16.591 -19.887  1.00 23.64           N  
ATOM   2823  CA  PHE A 340     -14.419 -16.918 -18.535  1.00 23.64           C  
ATOM   2824  C   PHE A 340     -14.232 -18.422 -18.375  1.00 23.64           C  
ATOM   2825  CB  PHE A 340     -15.428 -16.402 -17.503  1.00 23.64           C  
ATOM   2826  O   PHE A 340     -15.080 -19.208 -18.804  1.00 23.64           O  
ATOM   2827  CG  PHE A 340     -15.132 -15.013 -17.008  1.00 23.64           C  
ATOM   2828  CD1 PHE A 340     -14.223 -14.805 -15.978  1.00 23.64           C  
ATOM   2829  CD2 PHE A 340     -15.763 -13.912 -17.573  1.00 23.64           C  
ATOM   2830  CE1 PHE A 340     -13.947 -13.520 -15.517  1.00 23.64           C  
ATOM   2831  CE2 PHE A 340     -15.493 -12.625 -17.119  1.00 23.64           C  
ATOM   2832  CZ  PHE A 340     -14.586 -12.431 -16.090  1.00 23.64           C  
ATOM   2833  N   TYR A 341     -12.949 -18.869 -18.187  1.00 20.15           N  
ATOM   2834  CA  TYR A 341     -12.626 -19.854 -17.161  1.00 20.15           C  
ATOM   2835  C   TYR A 341     -11.228 -20.423 -17.372  1.00 20.15           C  
ATOM   2836  CB  TYR A 341     -13.656 -20.987 -17.160  1.00 20.15           C  
ATOM   2837  O   TYR A 341     -10.890 -20.862 -18.474  1.00 20.15           O  
ATOM   2838  CG  TYR A 341     -14.614 -20.936 -15.994  1.00 20.15           C  
ATOM   2839  CD1 TYR A 341     -14.317 -21.578 -14.795  1.00 20.15           C  
ATOM   2840  CD2 TYR A 341     -15.818 -20.246 -16.091  1.00 20.15           C  
ATOM   2841  CE1 TYR A 341     -15.198 -21.535 -13.719  1.00 20.15           C  
ATOM   2842  CE2 TYR A 341     -16.706 -20.196 -15.022  1.00 20.15           C  
ATOM   2843  OH  TYR A 341     -17.263 -20.796 -12.779  1.00 20.15           O  
ATOM   2844  CZ  TYR A 341     -16.387 -20.842 -13.841  1.00 20.15           C  
ATOM   2845  N   VAL A 342     -10.030 -19.832 -16.554  1.00 22.01           N  
ATOM   2846  CA  VAL A 342      -9.335 -20.872 -15.803  1.00 22.01           C  
ATOM   2847  C   VAL A 342      -7.982 -20.348 -15.327  1.00 22.01           C  
ATOM   2848  CB  VAL A 342      -9.143 -22.151 -16.649  1.00 22.01           C  
ATOM   2849  O   VAL A 342      -7.160 -19.908 -16.135  1.00 22.01           O  
ATOM   2850  CG1 VAL A 342      -8.395 -23.218 -15.851  1.00 22.01           C  
ATOM   2851  CG2 VAL A 342     -10.494 -22.683 -17.124  1.00 22.01           C  
ATOM   2852  N   ASN A 343      -7.967 -20.025 -13.914  1.00 21.60           N  
ATOM   2853  CA  ASN A 343      -7.320 -20.375 -12.654  1.00 21.60           C  
ATOM   2854  C   ASN A 343      -5.961 -19.695 -12.514  1.00 21.60           C  
ATOM   2855  CB  ASN A 343      -7.169 -21.893 -12.531  1.00 21.60           C  
ATOM   2856  O   ASN A 343      -5.121 -19.786 -13.410  1.00 21.60           O  
ATOM   2857  CG  ASN A 343      -6.996 -22.349 -11.096  1.00 21.60           C  
ATOM   2858  ND2 ASN A 343      -7.363 -23.595 -10.821  1.00 21.60           N  
ATOM   2859  OD1 ASN A 343      -6.537 -21.587 -10.241  1.00 21.60           O  
ATOM   2860  N   PRO A 344      -5.834 -18.867 -11.411  1.00 22.23           N  
ATOM   2861  CA  PRO A 344      -5.168 -17.813 -10.642  1.00 22.23           C  
ATOM   2862  C   PRO A 344      -3.784 -18.229 -10.148  1.00 22.23           C  
ATOM   2863  CB  PRO A 344      -6.120 -17.578  -9.467  1.00 22.23           C  
ATOM   2864  O   PRO A 344      -3.604 -19.357  -9.683  1.00 22.23           O  
ATOM   2865  CG  PRO A 344      -6.787 -18.897  -9.246  1.00 22.23           C  
ATOM   2866  CD  PRO A 344      -6.309 -19.856 -10.298  1.00 22.23           C  
ATOM   2867  N   LEU A 345      -2.847 -18.569 -11.036  1.00 22.06           N  
ATOM   2868  CA  LEU A 345      -1.500 -18.765 -10.513  1.00 22.06           C  
ATOM   2869  C   LEU A 345      -0.544 -19.197 -11.620  1.00 22.06           C  
ATOM   2870  CB  LEU A 345      -1.506 -19.808  -9.392  1.00 22.06           C  
ATOM   2871  O   LEU A 345      -0.799 -20.183 -12.316  1.00 22.06           O  
ATOM   2872  CG  LEU A 345      -2.033 -19.341  -8.034  1.00 22.06           C  
ATOM   2873  CD1 LEU A 345      -2.453 -20.538  -7.188  1.00 22.06           C  
ATOM   2874  CD2 LEU A 345      -0.979 -18.511  -7.309  1.00 22.06           C  
ATOM   2875  N   THR A 346      -0.163 -18.448 -12.648  1.00 24.10           N  
ATOM   2876  CA  THR A 346       1.196 -18.435 -13.179  1.00 24.10           C  
ATOM   2877  C   THR A 346       1.183 -18.531 -14.702  1.00 24.10           C  
ATOM   2878  CB  THR A 346       2.034 -19.588 -12.596  1.00 24.10           C  
ATOM   2879  O   THR A 346       0.405 -19.298 -15.274  1.00 24.10           O  
ATOM   2880  CG2 THR A 346       2.214 -19.430 -11.090  1.00 24.10           C  
ATOM   2881  OG1 THR A 346       1.374 -20.832 -12.860  1.00 24.10           O  
ATOM   2882  N   ASN A 347       1.425 -17.412 -15.593  1.00 26.43           N  
ATOM   2883  CA  ASN A 347       2.561 -17.108 -16.457  1.00 26.43           C  
ATOM   2884  C   ASN A 347       2.164 -17.126 -17.931  1.00 26.43           C  
ATOM   2885  CB  ASN A 347       3.706 -18.091 -16.204  1.00 26.43           C  
ATOM   2886  O   ASN A 347       2.934 -17.577 -18.780  1.00 26.43           O  
ATOM   2887  CG  ASN A 347       4.932 -17.420 -15.616  1.00 26.43           C  
ATOM   2888  ND2 ASN A 347       5.945 -18.214 -15.293  1.00 26.43           N  
ATOM   2889  OD1 ASN A 347       4.967 -16.197 -15.453  1.00 26.43           O  
ATOM   2890  N   LEU A 348       1.491 -16.001 -18.471  1.00 26.44           N  
ATOM   2891  CA  LEU A 348       1.334 -15.719 -19.893  1.00 26.44           C  
ATOM   2892  C   LEU A 348       1.838 -14.319 -20.228  1.00 26.44           C  
ATOM   2893  CB  LEU A 348      -0.133 -15.858 -20.309  1.00 26.44           C  
ATOM   2894  O   LEU A 348       2.157 -14.029 -21.383  1.00 26.44           O  
ATOM   2895  CG  LEU A 348      -0.564 -17.232 -20.825  1.00 26.44           C  
ATOM   2896  CD1 LEU A 348      -2.000 -17.529 -20.406  1.00 26.44           C  
ATOM   2897  CD2 LEU A 348      -0.417 -17.304 -22.341  1.00 26.44           C  
ATOM   2898  N   GLU A 349       2.759 -13.646 -19.411  1.00 31.75           N  
ATOM   2899  CA  GLU A 349       3.242 -12.287 -19.635  1.00 31.75           C  
ATOM   2900  C   GLU A 349       4.758 -12.262 -19.810  1.00 31.75           C  
ATOM   2901  CB  GLU A 349       2.832 -11.373 -18.477  1.00 31.75           C  
ATOM   2902  O   GLU A 349       5.327 -11.238 -20.196  1.00 31.75           O  
ATOM   2903  CG  GLU A 349       1.411 -10.840 -18.589  1.00 31.75           C  
ATOM   2904  CD  GLU A 349       1.064  -9.824 -17.511  1.00 31.75           C  
ATOM   2905  OE1 GLU A 349      -0.039  -9.236 -17.564  1.00 31.75           O  
ATOM   2906  OE2 GLU A 349       1.904  -9.615 -16.607  1.00 31.75           O  
ATOM   2907  N   HIS A 350       5.348 -13.464 -19.896  1.00 28.91           N  
ATOM   2908  CA  HIS A 350       6.803 -13.529 -19.971  1.00 28.91           C  
ATOM   2909  C   HIS A 350       7.278 -13.581 -21.419  1.00 28.91           C  
ATOM   2910  CB  HIS A 350       7.325 -14.745 -19.204  1.00 28.91           C  
ATOM   2911  O   HIS A 350       8.387 -13.140 -21.729  1.00 28.91           O  
ATOM   2912  CG  HIS A 350       7.411 -14.531 -17.726  1.00 28.91           C  
ATOM   2913  CD2 HIS A 350       6.581 -14.902 -16.724  1.00 28.91           C  
ATOM   2914  ND1 HIS A 350       8.454 -13.854 -17.132  1.00 28.91           N  
ATOM   2915  CE1 HIS A 350       8.261 -13.819 -15.824  1.00 28.91           C  
ATOM   2916  NE2 HIS A 350       7.131 -14.448 -15.550  1.00 28.91           N  
ATOM   2917  N   GLU A 351       6.490 -13.567 -22.425  1.00 27.79           N  
ATOM   2918  CA  GLU A 351       6.775 -13.506 -23.855  1.00 27.79           C  
ATOM   2919  C   GLU A 351       6.657 -12.078 -24.381  1.00 27.79           C  
ATOM   2920  CB  GLU A 351       5.835 -14.432 -24.631  1.00 27.79           C  
ATOM   2921  O   GLU A 351       7.422 -11.669 -25.257  1.00 27.79           O  
ATOM   2922  CG  GLU A 351       6.432 -15.798 -24.938  1.00 27.79           C  
ATOM   2923  CD  GLU A 351       5.506 -16.688 -25.751  1.00 27.79           C  
ATOM   2924  OE1 GLU A 351       5.917 -17.810 -26.126  1.00 27.79           O  
ATOM   2925  OE2 GLU A 351       4.360 -16.261 -26.016  1.00 27.79           O  
ATOM   2926  N   TYR A 352       6.164 -11.080 -23.534  1.00 28.42           N  
ATOM   2927  CA  TYR A 352       5.788  -9.722 -23.910  1.00 28.42           C  
ATOM   2928  C   TYR A 352       6.746  -8.703 -23.305  1.00 28.42           C  
ATOM   2929  CB  TYR A 352       4.354  -9.419 -23.466  1.00 28.42           C  
ATOM   2930  O   TYR A 352       7.064  -7.691 -23.935  1.00 28.42           O  
ATOM   2931  CG  TYR A 352       3.546  -8.665 -24.494  1.00 28.42           C  
ATOM   2932  CD1 TYR A 352       3.432  -7.278 -24.438  1.00 28.42           C  
ATOM   2933  CD2 TYR A 352       2.895  -9.338 -25.522  1.00 28.42           C  
ATOM   2934  CE1 TYR A 352       2.687  -6.579 -25.382  1.00 28.42           C  
ATOM   2935  CE2 TYR A 352       2.147  -8.649 -26.472  1.00 28.42           C  
ATOM   2936  OH  TYR A 352       1.311  -6.585 -27.331  1.00 28.42           O  
ATOM   2937  CZ  TYR A 352       2.050  -7.272 -26.394  1.00 28.42           C  
ATOM   2938  N   VAL A 353       7.619  -9.047 -22.409  1.00 30.21           N  
ATOM   2939  CA  VAL A 353       8.545  -8.219 -21.643  1.00 30.21           C  
ATOM   2940  C   VAL A 353       9.932  -8.271 -22.280  1.00 30.21           C  
ATOM   2941  CB  VAL A 353       8.619  -8.667 -20.166  1.00 30.21           C  
ATOM   2942  O   VAL A 353      10.635  -7.259 -22.336  1.00 30.21           O  
ATOM   2943  CG1 VAL A 353       9.678  -7.866 -19.412  1.00 30.21           C  
ATOM   2944  CG2 VAL A 353       7.254  -8.520 -19.496  1.00 30.21           C  
ATOM   2945  N   GLY A 354      10.305  -9.258 -23.083  1.00 30.57           N  
ATOM   2946  CA  GLY A 354      11.524  -9.383 -23.866  1.00 30.57           C  
ATOM   2947  C   GLY A 354      11.438  -8.700 -25.217  1.00 30.57           C  
ATOM   2948  O   GLY A 354      12.410  -8.098 -25.679  1.00 30.57           O  
ATOM   2949  N   LEU A 355      10.343  -8.438 -25.778  1.00 32.10           N  
ATOM   2950  CA  LEU A 355      10.017  -7.797 -27.048  1.00 32.10           C  
ATOM   2951  C   LEU A 355       9.860  -6.291 -26.872  1.00 32.10           C  
ATOM   2952  CB  LEU A 355       8.733  -8.391 -27.634  1.00 32.10           C  
ATOM   2953  O   LEU A 355      10.265  -5.515 -27.740  1.00 32.10           O  
ATOM   2954  CG  LEU A 355       8.911  -9.517 -28.654  1.00 32.10           C  
ATOM   2955  CD1 LEU A 355       7.710 -10.457 -28.621  1.00 32.10           C  
ATOM   2956  CD2 LEU A 355       9.110  -8.944 -30.053  1.00 32.10           C  
ATOM   2957  N   GLN A 356       9.632  -5.831 -25.654  1.00 32.32           N  
ATOM   2958  CA  GLN A 356       9.393  -4.449 -25.251  1.00 32.32           C  
ATOM   2959  C   GLN A 356      10.695  -3.757 -24.858  1.00 32.32           C  
ATOM   2960  CB  GLN A 356       8.397  -4.393 -24.091  1.00 32.32           C  
ATOM   2961  O   GLN A 356      10.888  -2.575 -25.149  1.00 32.32           O  
ATOM   2962  CG  GLN A 356       6.940  -4.381 -24.531  1.00 32.32           C  
ATOM   2963  CD  GLN A 356       6.139  -3.269 -23.881  1.00 32.32           C  
ATOM   2964  NE2 GLN A 356       5.003  -2.928 -24.481  1.00 32.32           N  
ATOM   2965  OE1 GLN A 356       6.536  -2.722 -22.848  1.00 32.32           O  
ATOM   2966  N   ASN A 357      11.642  -4.545 -24.474  1.00 33.10           N  
ATOM   2967  CA  ASN A 357      12.974  -4.063 -24.128  1.00 33.10           C  
ATOM   2968  C   ASN A 357      13.882  -3.997 -25.353  1.00 33.10           C  
ATOM   2969  CB  ASN A 357      13.602  -4.947 -23.048  1.00 33.10           C  
ATOM   2970  O   ASN A 357      14.708  -3.090 -25.471  1.00 33.10           O  
ATOM   2971  CG  ASN A 357      13.033  -4.677 -21.669  1.00 33.10           C  
ATOM   2972  ND2 ASN A 357      13.150  -5.655 -20.778  1.00 33.10           N  
ATOM   2973  OD1 ASN A 357      12.492  -3.600 -21.407  1.00 33.10           O  
ATOM   2974  N   ILE A 358      13.631  -4.709 -26.480  1.00 34.14           N  
ATOM   2975  CA  ILE A 358      14.326  -4.746 -27.762  1.00 34.14           C  
ATOM   2976  C   ILE A 358      13.714  -3.718 -28.711  1.00 34.14           C  
ATOM   2977  CB  ILE A 358      14.274  -6.155 -28.393  1.00 34.14           C  
ATOM   2978  O   ILE A 358      14.433  -3.028 -29.438  1.00 34.14           O  
ATOM   2979  CG1 ILE A 358      15.092  -7.145 -27.555  1.00 34.14           C  
ATOM   2980  CG2 ILE A 358      14.773  -6.118 -29.840  1.00 34.14           C  
ATOM   2981  CD1 ILE A 358      14.959  -8.594 -28.005  1.00 34.14           C  
ATOM   2982  N   LEU A 359      12.414  -3.374 -28.486  1.00 32.18           N  
ATOM   2983  CA  LEU A 359      11.686  -2.346 -29.223  1.00 32.18           C  
ATOM   2984  C   LEU A 359      11.922  -0.969 -28.611  1.00 32.18           C  
ATOM   2985  CB  LEU A 359      10.187  -2.660 -29.241  1.00 32.18           C  
ATOM   2986  O   LEU A 359      12.010   0.027 -29.332  1.00 32.18           O  
ATOM   2987  CG  LEU A 359       9.739  -3.774 -30.188  1.00 32.18           C  
ATOM   2988  CD1 LEU A 359       8.307  -4.194 -29.872  1.00 32.18           C  
ATOM   2989  CD2 LEU A 359       9.861  -3.323 -31.640  1.00 32.18           C  
ATOM   2990  N   ARG A 360      12.276  -0.925 -27.311  1.00 33.19           N  
ATOM   2991  CA  ARG A 360      12.656   0.214 -26.481  1.00 33.19           C  
ATOM   2992  C   ARG A 360      14.117   0.591 -26.706  1.00 33.19           C  
ATOM   2993  CB  ARG A 360      12.416  -0.094 -25.002  1.00 33.19           C  
ATOM   2994  O   ARG A 360      14.463   1.774 -26.717  1.00 33.19           O  
ATOM   2995  CG  ARG A 360      11.167   0.559 -24.432  1.00 33.19           C  
ATOM   2996  CD  ARG A 360      11.017   0.283 -22.942  1.00 33.19           C  
ATOM   2997  NE  ARG A 360       9.772   0.835 -22.415  1.00 33.19           N  
ATOM   2998  NH1 ARG A 360       9.830  -0.372 -20.446  1.00 33.19           N  
ATOM   2999  NH2 ARG A 360       8.100   1.075 -20.859  1.00 33.19           N  
ATOM   3000  CZ  ARG A 360       9.237   0.511 -21.241  1.00 33.19           C  
ATOM   3001  N   LEU A 361      14.987  -0.308 -27.089  1.00 30.06           N  
ATOM   3002  CA  LEU A 361      16.375  -0.088 -27.479  1.00 30.06           C  
ATOM   3003  C   LEU A 361      16.470   0.326 -28.943  1.00 30.06           C  
ATOM   3004  CB  LEU A 361      17.206  -1.352 -27.240  1.00 30.06           C  
ATOM   3005  O   LEU A 361      17.335   1.124 -29.313  1.00 30.06           O  
ATOM   3006  CG  LEU A 361      17.634  -1.619 -25.796  1.00 30.06           C  
ATOM   3007  CD1 LEU A 361      18.092  -3.065 -25.637  1.00 30.06           C  
ATOM   3008  CD2 LEU A 361      18.739  -0.654 -25.379  1.00 30.06           C  
ATOM   3009  N   GLN A 362      15.394   0.273 -29.788  1.00 32.92           N  
ATOM   3010  CA  GLN A 362      15.188   0.479 -31.218  1.00 32.92           C  
ATOM   3011  C   GLN A 362      14.647   1.878 -31.499  1.00 32.92           C  
ATOM   3012  CB  GLN A 362      14.233  -0.576 -31.780  1.00 32.92           C  
ATOM   3013  O   GLN A 362      14.989   2.488 -32.515  1.00 32.92           O  
ATOM   3014  CG  GLN A 362      14.890  -1.926 -32.034  1.00 32.92           C  
ATOM   3015  CD  GLN A 362      13.963  -2.909 -32.725  1.00 32.92           C  
ATOM   3016  NE2 GLN A 362      14.540  -3.838 -33.479  1.00 32.92           N  
ATOM   3017  OE1 GLN A 362      12.739  -2.833 -32.583  1.00 32.92           O  
ATOM   3018  N   LYS A 363      13.967   2.498 -30.341  1.00 31.62           N  
ATOM   3019  CA  LYS A 363      13.339   3.816 -30.393  1.00 31.62           C  
ATOM   3020  C   LYS A 363      14.287   4.896 -29.879  1.00 31.62           C  
ATOM   3021  CB  LYS A 363      12.044   3.825 -29.580  1.00 31.62           C  
ATOM   3022  O   LYS A 363      14.261   6.031 -30.359  1.00 31.62           O  
ATOM   3023  CG  LYS A 363      10.781   3.808 -30.428  1.00 31.62           C  
ATOM   3024  CD  LYS A 363       9.527   3.862 -29.565  1.00 31.62           C  
ATOM   3025  CE  LYS A 363       8.262   3.796 -30.411  1.00 31.62           C  
ATOM   3026  NZ  LYS A 363       7.030   3.861 -29.570  1.00 31.62           N  
ATOM   3027  N   LYS A 364      15.363   4.441 -29.306  1.00 31.89           N  
ATOM   3028  CA  LYS A 364      16.343   5.327 -28.684  1.00 31.89           C  
ATOM   3029  C   LYS A 364      17.651   5.339 -29.469  1.00 31.89           C  
ATOM   3030  CB  LYS A 364      16.604   4.905 -27.237  1.00 31.89           C  
ATOM   3031  O   LYS A 364      18.360   6.347 -29.487  1.00 31.89           O  
ATOM   3032  CG  LYS A 364      15.673   5.556 -26.225  1.00 31.89           C  
ATOM   3033  CD  LYS A 364      16.076   5.217 -24.795  1.00 31.89           C  
ATOM   3034  CE  LYS A 364      15.143   5.865 -23.781  1.00 31.89           C  
ATOM   3035  NZ  LYS A 364      15.562   5.575 -22.378  1.00 31.89           N  
ATOM   3036  N   SER A 365      17.771   4.499 -30.749  1.00 26.52           N  
ATOM   3037  CA  SER A 365      18.957   4.517 -31.599  1.00 26.52           C  
ATOM   3038  C   SER A 365      18.580   4.436 -33.075  1.00 26.52           C  
ATOM   3039  CB  SER A 365      19.893   3.363 -31.240  1.00 26.52           C  
ATOM   3040  O   SER A 365      17.626   3.746 -33.440  1.00 26.52           O  
ATOM   3041  OG  SER A 365      19.181   2.138 -31.181  1.00 26.52           O  
ATOM   3042  N   ASN A 366      18.050   5.553 -33.800  1.00 29.49           N  
ATOM   3043  CA  ASN A 366      17.824   5.660 -35.237  1.00 29.49           C  
ATOM   3044  C   ASN A 366      18.182   4.364 -35.959  1.00 29.49           C  
ATOM   3045  CB  ASN A 366      18.620   6.830 -35.820  1.00 29.49           C  
ATOM   3046  O   ASN A 366      18.709   4.394 -37.073  1.00 29.49           O  
ATOM   3047  CG  ASN A 366      17.785   8.086 -35.973  1.00 29.49           C  
ATOM   3048  ND2 ASN A 366      18.429   9.184 -36.352  1.00 29.49           N  
ATOM   3049  OD1 ASN A 366      16.572   8.070 -35.751  1.00 29.49           O  
ATOM   3050  N   VAL A 367      17.899   3.083 -35.501  1.00 27.81           N  
ATOM   3051  CA  VAL A 367      18.264   1.794 -36.079  1.00 27.81           C  
ATOM   3052  C   VAL A 367      17.068   1.205 -36.824  1.00 27.81           C  
ATOM   3053  CB  VAL A 367      18.758   0.806 -34.999  1.00 27.81           C  
ATOM   3054  O   VAL A 367      15.920   1.391 -36.414  1.00 27.81           O  
ATOM   3055  CG1 VAL A 367      19.202  -0.510 -35.633  1.00 27.81           C  
ATOM   3056  CG2 VAL A 367      19.897   1.425 -34.191  1.00 27.81           C  
ATOM   3057  N   GLN A 368      17.122   0.822 -38.257  1.00 32.59           N  
ATOM   3058  CA  GLN A 368      16.258   0.067 -39.158  1.00 32.59           C  
ATOM   3059  C   GLN A 368      15.425  -0.957 -38.393  1.00 32.59           C  
ATOM   3060  CB  GLN A 368      17.087  -0.632 -40.237  1.00 32.59           C  
ATOM   3061  O   GLN A 368      15.941  -1.657 -37.520  1.00 32.59           O  
ATOM   3062  CG  GLN A 368      16.518  -0.485 -41.642  1.00 32.59           C  
ATOM   3063  CD  GLN A 368      17.393  -1.128 -42.701  1.00 32.59           C  
ATOM   3064  NE2 GLN A 368      16.996  -0.993 -43.961  1.00 32.59           N  
ATOM   3065  OE1 GLN A 368      18.419  -1.741 -42.388  1.00 32.59           O  
ATOM   3066  N   GLU A 369      13.977  -0.790 -38.340  1.00 32.25           N  
ATOM   3067  CA  GLU A 369      12.897  -1.559 -37.729  1.00 32.25           C  
ATOM   3068  C   GLU A 369      13.049  -3.050 -38.018  1.00 32.25           C  
ATOM   3069  CB  GLU A 369      11.536  -1.063 -38.224  1.00 32.25           C  
ATOM   3070  O   GLU A 369      13.169  -3.454 -39.176  1.00 32.25           O  
ATOM   3071  CG  GLU A 369      10.926   0.028 -37.357  1.00 32.25           C  
ATOM   3072  CD  GLU A 369       9.567   0.498 -37.851  1.00 32.25           C  
ATOM   3073  OE1 GLU A 369       8.966   1.393 -37.216  1.00 32.25           O  
ATOM   3074  OE2 GLU A 369       9.099  -0.035 -38.882  1.00 32.25           O  
ATOM   3075  N   LEU A 370      13.673  -3.928 -37.113  1.00 35.01           N  
ATOM   3076  CA  LEU A 370      13.749  -5.371 -37.309  1.00 35.01           C  
ATOM   3077  C   LEU A 370      12.388  -6.023 -37.085  1.00 35.01           C  
ATOM   3078  CB  LEU A 370      14.784  -5.987 -36.363  1.00 35.01           C  
ATOM   3079  O   LEU A 370      11.633  -5.606 -36.204  1.00 35.01           O  
ATOM   3080  CG  LEU A 370      16.249  -5.666 -36.660  1.00 35.01           C  
ATOM   3081  CD1 LEU A 370      17.090  -5.805 -35.395  1.00 35.01           C  
ATOM   3082  CD2 LEU A 370      16.782  -6.572 -37.765  1.00 35.01           C  
ATOM   3083  N   SER A 371      11.785  -6.764 -38.055  1.00 44.38           N  
ATOM   3084  CA  SER A 371      10.555  -7.542 -37.952  1.00 44.38           C  
ATOM   3085  C   SER A 371      10.627  -8.539 -36.801  1.00 44.38           C  
ATOM   3086  CB  SER A 371      10.277  -8.281 -39.262  1.00 44.38           C  
ATOM   3087  O   SER A 371      11.715  -8.872 -36.328  1.00 44.38           O  
ATOM   3088  OG  SER A 371      11.164  -9.376 -39.419  1.00 44.38           O  
ATOM   3089  N   LEU A 372       9.544  -8.754 -35.993  1.00 44.46           N  
ATOM   3090  CA  LEU A 372       9.352  -9.757 -34.952  1.00 44.46           C  
ATOM   3091  C   LEU A 372      10.056 -11.060 -35.316  1.00 44.46           C  
ATOM   3092  CB  LEU A 372       7.861 -10.015 -34.724  1.00 44.46           C  
ATOM   3093  O   LEU A 372      10.682 -11.692 -34.462  1.00 44.46           O  
ATOM   3094  CG  LEU A 372       7.502 -10.936 -33.557  1.00 44.46           C  
ATOM   3095  CD1 LEU A 372       7.903 -10.294 -32.233  1.00 44.46           C  
ATOM   3096  CD2 LEU A 372       6.012 -11.261 -33.570  1.00 44.46           C  
ATOM   3097  N   LYS A 373      10.124 -11.469 -36.543  1.00 49.18           N  
ATOM   3098  CA  LYS A 373      10.829 -12.618 -37.105  1.00 49.18           C  
ATOM   3099  C   LYS A 373      12.341 -12.430 -37.019  1.00 49.18           C  
ATOM   3100  CB  LYS A 373      10.411 -12.847 -38.558  1.00 49.18           C  
ATOM   3101  O   LYS A 373      13.070 -13.364 -36.678  1.00 49.18           O  
ATOM   3102  CG  LYS A 373      10.838 -14.195 -39.120  1.00 49.18           C  
ATOM   3103  CD  LYS A 373      10.327 -14.396 -40.541  1.00 49.18           C  
ATOM   3104  CE  LYS A 373      10.830 -15.703 -41.138  1.00 49.18           C  
ATOM   3105  NZ  LYS A 373      10.334 -15.903 -42.532  1.00 49.18           N  
ATOM   3106  N   GLN A 374      12.879 -11.216 -37.126  1.00 48.96           N  
ATOM   3107  CA  GLN A 374      14.278 -10.808 -37.049  1.00 48.96           C  
ATOM   3108  C   GLN A 374      14.751 -10.734 -35.600  1.00 48.96           C  
ATOM   3109  CB  GLN A 374      14.482  -9.457 -37.737  1.00 48.96           C  
ATOM   3110  O   GLN A 374      15.878 -11.124 -35.289  1.00 48.96           O  
ATOM   3111  CG  GLN A 374      14.327  -9.509 -39.251  1.00 48.96           C  
ATOM   3112  CD  GLN A 374      14.466  -8.145 -39.902  1.00 48.96           C  
ATOM   3113  NE2 GLN A 374      15.125  -8.103 -41.055  1.00 48.96           N  
ATOM   3114  OE1 GLN A 374      13.985  -7.138 -39.373  1.00 48.96           O  
ATOM   3115  N   VAL A 375      13.951 -10.376 -34.684  1.00 46.77           N  
ATOM   3116  CA  VAL A 375      14.179 -10.293 -33.245  1.00 46.77           C  
ATOM   3117  C   VAL A 375      14.188 -11.695 -32.641  1.00 46.77           C  
ATOM   3118  CB  VAL A 375      13.110  -9.420 -32.551  1.00 46.77           C  
ATOM   3119  O   VAL A 375      15.068 -12.028 -31.844  1.00 46.77           O  
ATOM   3120  CG1 VAL A 375      13.273  -9.472 -31.033  1.00 46.77           C  
ATOM   3121  CG2 VAL A 375      13.190  -7.979 -33.050  1.00 46.77           C  
ATOM   3122  N   LYS A 376      13.332 -12.511 -33.055  1.00 46.55           N  
ATOM   3123  CA  LYS A 376      13.248 -13.913 -32.657  1.00 46.55           C  
ATOM   3124  C   LYS A 376      14.418 -14.715 -33.219  1.00 46.55           C  
ATOM   3125  CB  LYS A 376      11.924 -14.524 -33.118  1.00 46.55           C  
ATOM   3126  O   LYS A 376      15.003 -15.544 -32.519  1.00 46.55           O  
ATOM   3127  CG  LYS A 376      10.722 -14.096 -32.289  1.00 46.55           C  
ATOM   3128  CD  LYS A 376       9.458 -14.830 -32.718  1.00 46.55           C  
ATOM   3129  CE  LYS A 376       8.272 -14.465 -31.835  1.00 46.55           C  
ATOM   3130  NZ  LYS A 376       7.033 -15.191 -32.244  1.00 46.55           N  
ATOM   3131  N   SER A 377      14.844 -14.453 -34.394  1.00 54.78           N  
ATOM   3132  CA  SER A 377      16.004 -15.041 -35.054  1.00 54.78           C  
ATOM   3133  C   SER A 377      17.301 -14.621 -34.370  1.00 54.78           C  
ATOM   3134  CB  SER A 377      16.043 -14.641 -36.529  1.00 54.78           C  
ATOM   3135  O   SER A 377      18.208 -15.437 -34.193  1.00 54.78           O  
ATOM   3136  OG  SER A 377      17.178 -15.196 -37.171  1.00 54.78           O  
ATOM   3137  N   PHE A 378      17.459 -13.370 -33.824  1.00 51.10           N  
ATOM   3138  CA  PHE A 378      18.573 -12.787 -33.085  1.00 51.10           C  
ATOM   3139  C   PHE A 378      18.727 -13.454 -31.723  1.00 51.10           C  
ATOM   3140  CB  PHE A 378      18.374 -11.278 -32.912  1.00 51.10           C  
ATOM   3141  O   PHE A 378      19.838 -13.803 -31.319  1.00 51.10           O  
ATOM   3142  CG  PHE A 378      19.421 -10.623 -32.052  1.00 51.10           C  
ATOM   3143  CD1 PHE A 378      19.158 -10.321 -30.721  1.00 51.10           C  
ATOM   3144  CD2 PHE A 378      20.668 -10.308 -32.575  1.00 51.10           C  
ATOM   3145  CE1 PHE A 378      20.125  -9.714 -29.923  1.00 51.10           C  
ATOM   3146  CE2 PHE A 378      21.640  -9.702 -31.783  1.00 51.10           C  
ATOM   3147  CZ  PHE A 378      21.366  -9.405 -30.458  1.00 51.10           C  
ATOM   3148  N   PHE A 379      17.704 -13.622 -31.013  1.00 49.21           N  
ATOM   3149  CA  PHE A 379      17.662 -14.252 -29.698  1.00 49.21           C  
ATOM   3150  C   PHE A 379      18.018 -15.730 -29.794  1.00 49.21           C  
ATOM   3151  CB  PHE A 379      16.278 -14.085 -29.064  1.00 49.21           C  
ATOM   3152  O   PHE A 379      18.772 -16.248 -28.969  1.00 49.21           O  
ATOM   3153  CG  PHE A 379      16.143 -12.848 -28.216  1.00 49.21           C  
ATOM   3154  CD1 PHE A 379      16.636 -12.822 -26.917  1.00 49.21           C  
ATOM   3155  CD2 PHE A 379      15.524 -11.711 -28.719  1.00 49.21           C  
ATOM   3156  CE1 PHE A 379      16.513 -11.679 -26.130  1.00 49.21           C  
ATOM   3157  CE2 PHE A 379      15.398 -10.566 -27.939  1.00 49.21           C  
ATOM   3158  CZ  PHE A 379      15.892 -10.552 -26.645  1.00 49.21           C  
ATOM   3159  N   VAL A 380      17.572 -16.398 -30.839  1.00 52.00           N  
ATOM   3160  CA  VAL A 380      17.849 -17.803 -31.120  1.00 52.00           C  
ATOM   3161  C   VAL A 380      19.317 -17.974 -31.505  1.00 52.00           C  
ATOM   3162  CB  VAL A 380      16.937 -18.348 -32.242  1.00 52.00           C  
ATOM   3163  O   VAL A 380      19.991 -18.885 -31.019  1.00 52.00           O  
ATOM   3164  CG1 VAL A 380      17.391 -19.740 -32.678  1.00 52.00           C  
ATOM   3165  CG2 VAL A 380      15.482 -18.377 -31.778  1.00 52.00           C  
ATOM   3166  N   LYS A 381      19.951 -17.062 -32.277  1.00 55.39           N  
ATOM   3167  CA  LYS A 381      21.356 -17.068 -32.674  1.00 55.39           C  
ATOM   3168  C   LYS A 381      22.266 -16.787 -31.481  1.00 55.39           C  
ATOM   3169  CB  LYS A 381      21.606 -16.038 -33.777  1.00 55.39           C  
ATOM   3170  O   LYS A 381      23.326 -17.401 -31.345  1.00 55.39           O  
ATOM   3171  CG  LYS A 381      21.139 -16.482 -35.156  1.00 55.39           C  
ATOM   3172  CD  LYS A 381      21.484 -15.450 -36.222  1.00 55.39           C  
ATOM   3173  CE  LYS A 381      20.930 -15.846 -37.584  1.00 55.39           C  
ATOM   3174  NZ  LYS A 381      21.214 -14.808 -38.620  1.00 55.39           N  
ATOM   3175  N   THR A 382      21.915 -15.889 -30.505  1.00 48.82           N  
ATOM   3176  CA  THR A 382      22.620 -15.490 -29.292  1.00 48.82           C  
ATOM   3177  C   THR A 382      22.601 -16.615 -28.261  1.00 48.82           C  
ATOM   3178  CB  THR A 382      22.004 -14.219 -28.680  1.00 48.82           C  
ATOM   3179  O   THR A 382      23.618 -16.899 -27.626  1.00 48.82           O  
ATOM   3180  CG2 THR A 382      22.822 -13.729 -27.490  1.00 48.82           C  
ATOM   3181  OG1 THR A 382      21.964 -13.188 -29.674  1.00 48.82           O  
ATOM   3182  N   ILE A 383      21.537 -17.259 -28.148  1.00 46.75           N  
ATOM   3183  CA  ILE A 383      21.347 -18.395 -27.253  1.00 46.75           C  
ATOM   3184  C   ILE A 383      22.117 -19.603 -27.781  1.00 46.75           C  
ATOM   3185  CB  ILE A 383      19.850 -18.743 -27.092  1.00 46.75           C  
ATOM   3186  O   ILE A 383      22.769 -20.316 -27.014  1.00 46.75           O  
ATOM   3187  CG1 ILE A 383      19.118 -17.619 -26.349  1.00 46.75           C  
ATOM   3188  CG2 ILE A 383      19.681 -20.080 -26.365  1.00 46.75           C  
ATOM   3189  CD1 ILE A 383      17.608 -17.805 -26.277  1.00 46.75           C  
ATOM   3190  N   LYS A 384      22.133 -19.884 -29.097  1.00 53.67           N  
ATOM   3191  CA  LYS A 384      22.884 -20.944 -29.762  1.00 53.67           C  
ATOM   3192  C   LYS A 384      24.387 -20.693 -29.672  1.00 53.67           C  
ATOM   3193  CB  LYS A 384      22.461 -21.065 -31.227  1.00 53.67           C  
ATOM   3194  O   LYS A 384      25.163 -21.619 -29.430  1.00 53.67           O  
ATOM   3195  CG  LYS A 384      21.183 -21.865 -31.438  1.00 53.67           C  
ATOM   3196  CD  LYS A 384      20.883 -22.059 -32.918  1.00 53.67           C  
ATOM   3197  CE  LYS A 384      19.604 -22.858 -33.130  1.00 53.67           C  
ATOM   3198  NZ  LYS A 384      19.287 -23.021 -34.581  1.00 53.67           N  
ATOM   3199  N   ALA A 385      24.849 -19.383 -29.780  1.00 52.36           N  
ATOM   3200  CA  ALA A 385      26.241 -18.952 -29.678  1.00 52.36           C  
ATOM   3201  C   ALA A 385      26.755 -19.089 -28.248  1.00 52.36           C  
ATOM   3202  CB  ALA A 385      26.387 -17.509 -30.157  1.00 52.36           C  
ATOM   3203  O   ALA A 385      27.893 -19.512 -28.029  1.00 52.36           O  
ATOM   3204  N   HIS A 386      25.932 -18.830 -27.244  1.00 43.94           N  
ATOM   3205  CA  HIS A 386      26.253 -18.859 -25.822  1.00 43.94           C  
ATOM   3206  C   HIS A 386      26.200 -20.281 -25.273  1.00 43.94           C  
ATOM   3207  CB  HIS A 386      25.297 -17.958 -25.038  1.00 43.94           C  
ATOM   3208  O   HIS A 386      27.017 -20.656 -24.429  1.00 43.94           O  
ATOM   3209  CG  HIS A 386      25.944 -16.722 -24.499  1.00 43.94           C  
ATOM   3210  CD2 HIS A 386      25.494 -15.792 -23.624  1.00 43.94           C  
ATOM   3211  ND1 HIS A 386      27.214 -16.327 -24.862  1.00 43.94           N  
ATOM   3212  CE1 HIS A 386      27.517 -15.205 -24.231  1.00 43.94           C  
ATOM   3213  NE2 HIS A 386      26.490 -14.859 -23.474  1.00 43.94           N  
ATOM   3214  N   THR A 387      25.335 -21.097 -25.784  1.00 46.72           N  
ATOM   3215  CA  THR A 387      25.183 -22.502 -25.424  1.00 46.72           C  
ATOM   3216  C   THR A 387      26.254 -23.353 -26.101  1.00 46.72           C  
ATOM   3217  CB  THR A 387      23.788 -23.029 -25.805  1.00 46.72           C  
ATOM   3218  O   THR A 387      26.715 -24.346 -25.535  1.00 46.72           O  
ATOM   3219  CG2 THR A 387      22.703 -22.380 -24.953  1.00 46.72           C  
ATOM   3220  OG1 THR A 387      23.534 -22.738 -27.185  1.00 46.72           O  
ATOM   3221  N   GLN A 388      26.804 -22.977 -27.304  1.00 53.53           N  
ATOM   3222  CA  GLN A 388      27.913 -23.592 -28.026  1.00 53.53           C  
ATOM   3223  C   GLN A 388      29.248 -23.274 -27.359  1.00 53.53           C  
ATOM   3224  CB  GLN A 388      27.929 -23.126 -29.483  1.00 53.53           C  
ATOM   3225  O   GLN A 388      30.133 -24.129 -27.291  1.00 53.53           O  
ATOM   3226  CG  GLN A 388      26.890 -23.811 -30.360  1.00 53.53           C  
ATOM   3227  CD  GLN A 388      26.864 -23.265 -31.775  1.00 53.53           C  
ATOM   3228  NE2 GLN A 388      26.031 -23.858 -32.624  1.00 53.53           N  
ATOM   3229  OE1 GLN A 388      27.585 -22.317 -32.102  1.00 53.53           O  
ATOM   3230  N   GLN A 389      29.368 -22.053 -26.699  1.00 48.38           N  
ATOM   3231  CA  GLN A 389      30.528 -21.563 -25.963  1.00 48.38           C  
ATOM   3232  C   GLN A 389      30.606 -22.196 -24.576  1.00 48.38           C  
ATOM   3233  CB  GLN A 389      30.484 -20.039 -25.842  1.00 48.38           C  
ATOM   3234  O   GLN A 389      31.698 -22.481 -24.079  1.00 48.38           O  
ATOM   3235  CG  GLN A 389      31.834 -19.407 -25.532  1.00 48.38           C  
ATOM   3236  CD  GLN A 389      31.771 -17.893 -25.462  1.00 48.38           C  
ATOM   3237  NE2 GLN A 389      32.904 -17.266 -25.166  1.00 48.38           N  
ATOM   3238  OE1 GLN A 389      30.713 -17.292 -25.674  1.00 48.38           O  
ATOM   3239  N   LYS A 390      29.408 -22.711 -24.065  1.00 41.08           N  
ATOM   3240  CA  LYS A 390      29.303 -23.219 -22.700  1.00 41.08           C  
ATOM   3241  C   LYS A 390      28.945 -24.702 -22.691  1.00 41.08           C  
ATOM   3242  CB  LYS A 390      28.263 -22.424 -21.909  1.00 41.08           C  
ATOM   3243  O   LYS A 390      28.784 -25.301 -21.626  1.00 41.08           O  
ATOM   3244  CG  LYS A 390      28.712 -21.019 -21.535  1.00 41.08           C  
ATOM   3245  CD  LYS A 390      27.911 -20.470 -20.361  1.00 41.08           C  
ATOM   3246  CE  LYS A 390      28.423 -19.105 -19.923  1.00 41.08           C  
ATOM   3247  NZ  LYS A 390      27.705 -18.607 -18.711  1.00 41.08           N  
ATOM   3248  N   ASN A 391      29.133 -25.347 -23.896  1.00 42.72           N  
ATOM   3249  CA  ASN A 391      28.892 -26.772 -24.099  1.00 42.72           C  
ATOM   3250  C   ASN A 391      27.577 -27.214 -23.464  1.00 42.72           C  
ATOM   3251  CB  ASN A 391      30.054 -27.598 -23.543  1.00 42.72           C  
ATOM   3252  O   ASN A 391      27.535 -28.211 -22.741  1.00 42.72           O  
ATOM   3253  CG  ASN A 391      30.960 -28.137 -24.632  1.00 42.72           C  
ATOM   3254  ND2 ASN A 391      32.061 -28.762 -24.232  1.00 42.72           N  
ATOM   3255  OD1 ASN A 391      30.674 -27.992 -25.824  1.00 42.72           O  
ATOM   3256  N   ILE A 392      26.557 -26.392 -23.415  1.00 36.98           N  
ATOM   3257  CA  ILE A 392      25.240 -26.635 -22.836  1.00 36.98           C  
ATOM   3258  C   ILE A 392      24.270 -27.079 -23.929  1.00 36.98           C  
ATOM   3259  CB  ILE A 392      24.698 -25.380 -22.117  1.00 36.98           C  
ATOM   3260  O   ILE A 392      24.156 -26.426 -24.969  1.00 36.98           O  
ATOM   3261  CG1 ILE A 392      25.661 -24.943 -21.007  1.00 36.98           C  
ATOM   3262  CG2 ILE A 392      23.298 -25.642 -21.554  1.00 36.98           C  
ATOM   3263  CD1 ILE A 392      25.322 -23.594 -20.388  1.00 36.98           C  
ATOM   3264  N   ASP A 393      23.777 -28.395 -23.952  1.00 38.84           N  
ATOM   3265  CA  ASP A 393      22.907 -29.022 -24.942  1.00 38.84           C  
ATOM   3266  C   ASP A 393      21.451 -28.613 -24.733  1.00 38.84           C  
ATOM   3267  CB  ASP A 393      23.039 -30.545 -24.884  1.00 38.84           C  
ATOM   3268  O   ASP A 393      20.858 -28.917 -23.695  1.00 38.84           O  
ATOM   3269  CG  ASP A 393      23.878 -31.112 -26.016  1.00 38.84           C  
ATOM   3270  OD1 ASP A 393      24.222 -30.361 -26.954  1.00 38.84           O  
ATOM   3271  OD2 ASP A 393      24.196 -32.320 -25.970  1.00 38.84           O  
ATOM   3272  N   ILE A 394      20.960 -27.559 -25.457  1.00 38.24           N  
ATOM   3273  CA  ILE A 394      19.561 -27.157 -25.362  1.00 38.24           C  
ATOM   3274  C   ILE A 394      18.777 -27.736 -26.538  1.00 38.24           C  
ATOM   3275  CB  ILE A 394      19.415 -25.620 -25.325  1.00 38.24           C  
ATOM   3276  O   ILE A 394      19.299 -27.834 -27.651  1.00 38.24           O  
ATOM   3277  CG1 ILE A 394      20.290 -25.027 -24.214  1.00 38.24           C  
ATOM   3278  CG2 ILE A 394      17.948 -25.220 -25.140  1.00 38.24           C  
ATOM   3279  CD1 ILE A 394      20.463 -23.517 -24.302  1.00 38.24           C  
ATOM   3280  N   PRO A 395      17.519 -28.367 -26.310  1.00 35.43           N  
ATOM   3281  CA  PRO A 395      16.697 -28.858 -27.419  1.00 35.43           C  
ATOM   3282  C   PRO A 395      16.348 -27.763 -28.424  1.00 35.43           C  
ATOM   3283  CB  PRO A 395      15.439 -29.380 -26.721  1.00 35.43           C  
ATOM   3284  O   PRO A 395      16.300 -26.583 -28.066  1.00 35.43           O  
ATOM   3285  CG  PRO A 395      15.617 -29.008 -25.284  1.00 35.43           C  
ATOM   3286  CD  PRO A 395      16.911 -28.260 -25.142  1.00 35.43           C  
ATOM   3287  N   THR A 396      16.679 -27.840 -29.773  1.00 38.33           N  
ATOM   3288  CA  THR A 396      16.482 -27.092 -31.009  1.00 38.33           C  
ATOM   3289  C   THR A 396      15.364 -26.066 -30.848  1.00 38.33           C  
ATOM   3290  CB  THR A 396      16.156 -28.031 -32.185  1.00 38.33           C  
ATOM   3291  O   THR A 396      14.248 -26.413 -30.455  1.00 38.33           O  
ATOM   3292  CG2 THR A 396      17.180 -27.885 -33.306  1.00 38.33           C  
ATOM   3293  OG1 THR A 396      16.161 -29.387 -31.722  1.00 38.33           O  
ATOM   3294  N   ILE A 397      15.772 -24.788 -30.500  1.00 38.93           N  
ATOM   3295  CA  ILE A 397      14.867 -23.657 -30.327  1.00 38.93           C  
ATOM   3296  C   ILE A 397      14.571 -23.021 -31.683  1.00 38.93           C  
ATOM   3297  CB  ILE A 397      15.455 -22.606 -29.359  1.00 38.93           C  
ATOM   3298  O   ILE A 397      15.491 -22.681 -32.430  1.00 38.93           O  
ATOM   3299  CG1 ILE A 397      15.787 -23.251 -28.008  1.00 38.93           C  
ATOM   3300  CG2 ILE A 397      14.487 -21.433 -29.182  1.00 38.93           C  
ATOM   3301  CD1 ILE A 397      16.591 -22.356 -27.075  1.00 38.93           C  
ATOM   3302  N   SER A 398      13.471 -23.383 -32.401  1.00 39.25           N  
ATOM   3303  CA  SER A 398      12.984 -22.793 -33.643  1.00 39.25           C  
ATOM   3304  C   SER A 398      12.433 -21.390 -33.411  1.00 39.25           C  
ATOM   3305  CB  SER A 398      11.903 -23.677 -34.268  1.00 39.25           C  
ATOM   3306  O   SER A 398      11.993 -21.066 -32.306  1.00 39.25           O  
ATOM   3307  OG  SER A 398      10.675 -22.976 -34.367  1.00 39.25           O  
ATOM   3308  N   SER A 399      12.770 -20.303 -34.260  1.00 37.60           N  
ATOM   3309  CA  SER A 399      12.416 -18.888 -34.239  1.00 37.60           C  
ATOM   3310  C   SER A 399      10.916 -18.696 -34.040  1.00 37.60           C  
ATOM   3311  CB  SER A 399      12.859 -18.204 -35.533  1.00 37.60           C  
ATOM   3312  O   SER A 399      10.483 -17.692 -33.470  1.00 37.60           O  
ATOM   3313  OG  SER A 399      12.272 -18.833 -36.660  1.00 37.60           O  
ATOM   3314  N   ASN A 400      10.107 -19.748 -34.235  1.00 33.85           N  
ATOM   3315  CA  ASN A 400       8.654 -19.646 -34.157  1.00 33.85           C  
ATOM   3316  C   ASN A 400       8.125 -20.183 -32.830  1.00 33.85           C  
ATOM   3317  CB  ASN A 400       8.000 -20.383 -35.327  1.00 33.85           C  
ATOM   3318  O   ASN A 400       7.004 -19.865 -32.429  1.00 33.85           O  
ATOM   3319  CG  ASN A 400       8.177 -19.658 -36.647  1.00 33.85           C  
ATOM   3320  ND2 ASN A 400       7.954 -20.366 -37.747  1.00 33.85           N  
ATOM   3321  OD1 ASN A 400       8.514 -18.472 -36.677  1.00 33.85           O  
ATOM   3322  N   ASN A 401       9.043 -20.649 -31.911  1.00 35.59           N  
ATOM   3323  CA  ASN A 401       8.641 -21.308 -30.673  1.00 35.59           C  
ATOM   3324  C   ASN A 401       9.490 -20.847 -29.492  1.00 35.59           C  
ATOM   3325  CB  ASN A 401       8.722 -22.829 -30.823  1.00 35.59           C  
ATOM   3326  O   ASN A 401       9.514 -21.500 -28.447  1.00 35.59           O  
ATOM   3327  CG  ASN A 401       7.506 -23.413 -31.515  1.00 35.59           C  
ATOM   3328  ND2 ASN A 401       7.646 -24.626 -32.036  1.00 35.59           N  
ATOM   3329  OD1 ASN A 401       6.450 -22.779 -31.581  1.00 35.59           O  
ATOM   3330  N   VAL A 402      10.063 -19.583 -29.559  1.00 37.64           N  
ATOM   3331  CA  VAL A 402      10.934 -19.071 -28.506  1.00 37.64           C  
ATOM   3332  C   VAL A 402      10.131 -18.187 -27.555  1.00 37.64           C  
ATOM   3333  CB  VAL A 402      12.126 -18.280 -29.090  1.00 37.64           C  
ATOM   3334  O   VAL A 402       9.442 -17.261 -27.990  1.00 37.64           O  
ATOM   3335  CG1 VAL A 402      12.978 -17.682 -27.972  1.00 37.64           C  
ATOM   3336  CG2 VAL A 402      12.973 -19.179 -29.989  1.00 37.64           C  
ATOM   3337  N   ASN A 403       9.834 -18.716 -26.333  1.00 40.13           N  
ATOM   3338  CA  ASN A 403       9.258 -18.058 -25.165  1.00 40.13           C  
ATOM   3339  C   ASN A 403      10.264 -17.126 -24.494  1.00 40.13           C  
ATOM   3340  CB  ASN A 403       8.746 -19.095 -24.163  1.00 40.13           C  
ATOM   3341  O   ASN A 403      11.314 -17.571 -24.027  1.00 40.13           O  
ATOM   3342  CG  ASN A 403       7.884 -18.482 -23.077  1.00 40.13           C  
ATOM   3343  ND2 ASN A 403       6.891 -19.232 -22.614  1.00 40.13           N  
ATOM   3344  OD1 ASN A 403       8.108 -17.343 -22.658  1.00 40.13           O  
ATOM   3345  N   LEU A 404      10.284 -15.868 -24.761  1.00 38.24           N  
ATOM   3346  CA  LEU A 404      11.075 -14.694 -24.411  1.00 38.24           C  
ATOM   3347  C   LEU A 404      11.285 -14.609 -22.903  1.00 38.24           C  
ATOM   3348  CB  LEU A 404      10.394 -13.419 -24.916  1.00 38.24           C  
ATOM   3349  O   LEU A 404      12.313 -14.108 -22.442  1.00 38.24           O  
ATOM   3350  CG  LEU A 404      10.502 -13.142 -26.417  1.00 38.24           C  
ATOM   3351  CD1 LEU A 404       9.453 -12.121 -26.844  1.00 38.24           C  
ATOM   3352  CD2 LEU A 404      11.903 -12.658 -26.772  1.00 38.24           C  
ATOM   3353  N   TYR A 405      10.478 -15.402 -22.159  1.00 32.63           N  
ATOM   3354  CA  TYR A 405      10.567 -15.592 -20.716  1.00 32.63           C  
ATOM   3355  C   TYR A 405      11.672 -16.581 -20.363  1.00 32.63           C  
ATOM   3356  CB  TYR A 405       9.229 -16.082 -20.155  1.00 32.63           C  
ATOM   3357  O   TYR A 405      12.425 -16.365 -19.410  1.00 32.63           O  
ATOM   3358  CG  TYR A 405       9.205 -16.191 -18.650  1.00 32.63           C  
ATOM   3359  CD1 TYR A 405       9.358 -17.424 -18.019  1.00 32.63           C  
ATOM   3360  CD2 TYR A 405       9.029 -15.063 -17.856  1.00 32.63           C  
ATOM   3361  CE1 TYR A 405       9.335 -17.530 -16.632  1.00 32.63           C  
ATOM   3362  CE2 TYR A 405       9.004 -15.157 -16.468  1.00 32.63           C  
ATOM   3363  OH  TYR A 405       9.134 -16.492 -14.493  1.00 32.63           O  
ATOM   3364  CZ  TYR A 405       9.158 -16.393 -15.866  1.00 32.63           C  
ATOM   3365  N   PHE A 406      11.998 -17.528 -21.198  1.00 34.45           N  
ATOM   3366  CA  PHE A 406      13.051 -18.533 -21.105  1.00 34.45           C  
ATOM   3367  C   PHE A 406      14.395 -17.949 -21.523  1.00 34.45           C  
ATOM   3368  CB  PHE A 406      12.714 -19.749 -21.973  1.00 34.45           C  
ATOM   3369  O   PHE A 406      15.426 -18.256 -20.921  1.00 34.45           O  
ATOM   3370  CG  PHE A 406      13.642 -20.916 -21.769  1.00 34.45           C  
ATOM   3371  CD1 PHE A 406      14.649 -21.190 -22.686  1.00 34.45           C  
ATOM   3372  CD2 PHE A 406      13.506 -21.740 -20.659  1.00 34.45           C  
ATOM   3373  CE1 PHE A 406      15.510 -22.269 -22.500  1.00 34.45           C  
ATOM   3374  CE2 PHE A 406      14.362 -22.821 -20.466  1.00 34.45           C  
ATOM   3375  CZ  PHE A 406      15.362 -23.084 -21.388  1.00 34.45           C  
ATOM   3376  N   CYS A 407      14.485 -16.806 -22.211  1.00 35.40           N  
ATOM   3377  CA  CYS A 407      15.658 -16.098 -22.711  1.00 35.40           C  
ATOM   3378  C   CYS A 407      16.134 -15.055 -21.707  1.00 35.40           C  
ATOM   3379  CB  CYS A 407      15.350 -15.427 -24.049  1.00 35.40           C  
ATOM   3380  O   CYS A 407      17.338 -14.891 -21.499  1.00 35.40           O  
ATOM   3381  SG  CYS A 407      15.153 -16.589 -25.418  1.00 35.40           S  
ATOM   3382  N   GLU A 408      15.233 -14.513 -20.825  1.00 34.30           N  
ATOM   3383  CA  GLU A 408      15.458 -13.564 -19.738  1.00 34.30           C  
ATOM   3384  C   GLU A 408      15.933 -14.276 -18.474  1.00 34.30           C  
ATOM   3385  CB  GLU A 408      14.183 -12.769 -19.446  1.00 34.30           C  
ATOM   3386  O   GLU A 408      16.813 -13.777 -17.769  1.00 34.30           O  
ATOM   3387  CG  GLU A 408      14.347 -11.264 -19.607  1.00 34.30           C  
ATOM   3388  CD  GLU A 408      13.111 -10.479 -19.200  1.00 34.30           C  
ATOM   3389  OE1 GLU A 408      13.176  -9.230 -19.144  1.00 34.30           O  
ATOM   3390  OE2 GLU A 408      12.068 -11.118 -18.934  1.00 34.30           O  
ATOM   3391  N   GLN A 409      15.526 -15.474 -18.287  1.00 35.91           N  
ATOM   3392  CA  GLN A 409      15.919 -16.346 -17.186  1.00 35.91           C  
ATOM   3393  C   GLN A 409      17.261 -17.016 -17.466  1.00 35.91           C  
ATOM   3394  CB  GLN A 409      14.846 -17.406 -16.931  1.00 35.91           C  
ATOM   3395  O   GLN A 409      18.074 -17.194 -16.557  1.00 35.91           O  
ATOM   3396  CG  GLN A 409      13.806 -16.993 -15.899  1.00 35.91           C  
ATOM   3397  CD  GLN A 409      12.961 -18.158 -15.418  1.00 35.91           C  
ATOM   3398  NE2 GLN A 409      12.249 -17.958 -14.314  1.00 35.91           N  
ATOM   3399  OE1 GLN A 409      12.948 -19.229 -16.033  1.00 35.91           O  
ATOM   3400  N   LEU A 410      17.636 -17.216 -18.699  1.00 33.83           N  
ATOM   3401  CA  LEU A 410      18.912 -17.738 -19.175  1.00 33.83           C  
ATOM   3402  C   LEU A 410      19.955 -16.629 -19.264  1.00 33.83           C  
ATOM   3403  CB  LEU A 410      18.742 -18.405 -20.543  1.00 33.83           C  
ATOM   3404  O   LEU A 410      21.128 -16.849 -18.953  1.00 33.83           O  
ATOM   3405  CG  LEU A 410      19.578 -19.661 -20.794  1.00 33.83           C  
ATOM   3406  CD1 LEU A 410      18.747 -20.912 -20.531  1.00 33.83           C  
ATOM   3407  CD2 LEU A 410      20.123 -19.664 -22.219  1.00 33.83           C  
ATOM   3408  N   LEU A 411      19.538 -15.276 -19.437  1.00 34.32           N  
ATOM   3409  CA  LEU A 411      20.348 -14.066 -19.516  1.00 34.32           C  
ATOM   3410  C   LEU A 411      20.629 -13.508 -18.125  1.00 34.32           C  
ATOM   3411  CB  LEU A 411      19.648 -13.007 -20.372  1.00 34.32           C  
ATOM   3412  O   LEU A 411      21.704 -12.955 -17.879  1.00 34.32           O  
ATOM   3413  CG  LEU A 411      19.692 -13.220 -21.886  1.00 34.32           C  
ATOM   3414  CD1 LEU A 411      18.712 -12.283 -22.582  1.00 34.32           C  
ATOM   3415  CD2 LEU A 411      21.107 -13.011 -22.414  1.00 34.32           C  
ATOM   3416  N   CYS A 412      19.711 -13.766 -17.143  1.00 32.49           N  
ATOM   3417  CA  CYS A 412      19.845 -13.466 -15.722  1.00 32.49           C  
ATOM   3418  C   CYS A 412      20.726 -14.497 -15.027  1.00 32.49           C  
ATOM   3419  CB  CYS A 412      18.472 -13.420 -15.052  1.00 32.49           C  
ATOM   3420  O   CYS A 412      21.446 -14.168 -14.082  1.00 32.49           O  
ATOM   3421  SG  CYS A 412      17.561 -11.892 -15.361  1.00 32.49           S  
ATOM   3422  N   ASP A 413      20.862 -15.701 -15.620  1.00 29.50           N  
ATOM   3423  CA  ASP A 413      21.750 -16.777 -15.190  1.00 29.50           C  
ATOM   3424  C   ASP A 413      23.127 -16.644 -15.836  1.00 29.50           C  
ATOM   3425  CB  ASP A 413      21.141 -18.141 -15.525  1.00 29.50           C  
ATOM   3426  O   ASP A 413      24.130 -17.080 -15.267  1.00 29.50           O  
ATOM   3427  CG  ASP A 413      20.098 -18.588 -14.516  1.00 29.50           C  
ATOM   3428  OD1 ASP A 413      20.024 -18.003 -13.414  1.00 29.50           O  
ATOM   3429  OD2 ASP A 413      19.344 -19.536 -14.825  1.00 29.50           O  
ATOM   3430  N   ILE A 414      23.323 -15.716 -16.808  1.00 30.37           N  
ATOM   3431  CA  ILE A 414      24.575 -15.475 -17.517  1.00 30.37           C  
ATOM   3432  C   ILE A 414      25.162 -14.133 -17.086  1.00 30.37           C  
ATOM   3433  CB  ILE A 414      24.371 -15.503 -19.049  1.00 30.37           C  
ATOM   3434  O   ILE A 414      24.480 -13.106 -17.132  1.00 30.37           O  
ATOM   3435  CG1 ILE A 414      23.728 -16.827 -19.477  1.00 30.37           C  
ATOM   3436  CG2 ILE A 414      25.701 -15.280 -19.774  1.00 30.37           C  
ATOM   3437  CD1 ILE A 414      23.328 -16.874 -20.946  1.00 30.37           C  
ATOM   3438  N   SER A 415      25.104 -13.750 -15.657  1.00 27.52           N  
ATOM   3439  CA  SER A 415      25.832 -12.665 -15.007  1.00 27.52           C  
ATOM   3440  C   SER A 415      26.536 -11.781 -16.031  1.00 27.52           C  
ATOM   3441  CB  SER A 415      26.854 -13.223 -14.016  1.00 27.52           C  
ATOM   3442  O   SER A 415      27.734 -11.515 -15.911  1.00 27.52           O  
ATOM   3443  OG  SER A 415      27.997 -13.715 -14.694  1.00 27.52           O  
ATOM   3444  N   THR A 416      25.981 -11.480 -17.166  1.00 29.60           N  
ATOM   3445  CA  THR A 416      26.641 -10.449 -17.960  1.00 29.60           C  
ATOM   3446  C   THR A 416      25.762  -9.206 -18.070  1.00 29.60           C  
ATOM   3447  CB  THR A 416      26.986 -10.964 -19.369  1.00 29.60           C  
ATOM   3448  O   THR A 416      24.569  -9.307 -18.363  1.00 29.60           O  
ATOM   3449  CG2 THR A 416      28.244 -10.291 -19.908  1.00 29.60           C  
ATOM   3450  OG1 THR A 416      27.201 -12.380 -19.315  1.00 29.60           O  
ATOM   3451  N   PRO A 417      26.138  -8.111 -17.339  1.00 31.04           N  
ATOM   3452  CA  PRO A 417      25.423  -6.833 -17.394  1.00 31.04           C  
ATOM   3453  C   PRO A 417      25.085  -6.408 -18.821  1.00 31.04           C  
ATOM   3454  CB  PRO A 417      26.405  -5.851 -16.750  1.00 31.04           C  
ATOM   3455  O   PRO A 417      25.870  -6.646 -19.743  1.00 31.04           O  
ATOM   3456  CG  PRO A 417      27.545  -6.700 -16.285  1.00 31.04           C  
ATOM   3457  CD  PRO A 417      27.381  -8.076 -16.863  1.00 31.04           C  
ATOM   3458  N   LEU A 418      23.776  -6.454 -19.266  1.00 32.33           N  
ATOM   3459  CA  LEU A 418      23.167  -5.885 -20.463  1.00 32.33           C  
ATOM   3460  C   LEU A 418      24.079  -4.837 -21.092  1.00 32.33           C  
ATOM   3461  CB  LEU A 418      21.809  -5.262 -20.129  1.00 32.33           C  
ATOM   3462  O   LEU A 418      24.160  -4.734 -22.318  1.00 32.33           O  
ATOM   3463  CG  LEU A 418      20.597  -6.192 -20.213  1.00 32.33           C  
ATOM   3464  CD1 LEU A 418      19.436  -5.624 -19.403  1.00 32.33           C  
ATOM   3465  CD2 LEU A 418      20.187  -6.406 -21.666  1.00 32.33           C  
ATOM   3466  N   LYS A 419      25.025  -4.261 -20.389  1.00 30.81           N  
ATOM   3467  CA  LYS A 419      26.059  -3.279 -20.703  1.00 30.81           C  
ATOM   3468  C   LYS A 419      27.251  -3.937 -21.392  1.00 30.81           C  
ATOM   3469  CB  LYS A 419      26.518  -2.558 -19.435  1.00 30.81           C  
ATOM   3470  O   LYS A 419      27.811  -3.381 -22.339  1.00 30.81           O  
ATOM   3471  CG  LYS A 419      27.291  -1.274 -19.698  1.00 30.81           C  
ATOM   3472  CD  LYS A 419      27.688  -0.585 -18.399  1.00 30.81           C  
ATOM   3473  CE  LYS A 419      28.492   0.682 -18.660  1.00 30.81           C  
ATOM   3474  NZ  LYS A 419      28.950   1.319 -17.390  1.00 30.81           N  
ATOM   3475  N   GLU A 420      27.594  -5.186 -21.189  1.00 33.78           N  
ATOM   3476  CA  GLU A 420      28.683  -6.009 -21.705  1.00 33.78           C  
ATOM   3477  C   GLU A 420      28.263  -6.751 -22.971  1.00 33.78           C  
ATOM   3478  CB  GLU A 420      29.154  -7.006 -20.643  1.00 33.78           C  
ATOM   3479  O   GLU A 420      29.075  -6.955 -23.876  1.00 33.78           O  
ATOM   3480  CG  GLU A 420      30.290  -6.487 -19.773  1.00 33.78           C  
ATOM   3481  CD  GLU A 420      30.733  -7.480 -18.710  1.00 33.78           C  
ATOM   3482  OE1 GLU A 420      31.631  -7.146 -17.904  1.00 33.78           O  
ATOM   3483  OE2 GLU A 420      30.179  -8.601 -18.684  1.00 33.78           O  
ATOM   3484  N   ILE A 421      26.945  -6.933 -23.187  1.00 34.22           N  
ATOM   3485  CA  ILE A 421      26.217  -7.573 -24.277  1.00 34.22           C  
ATOM   3486  C   ILE A 421      25.963  -6.560 -25.392  1.00 34.22           C  
ATOM   3487  CB  ILE A 421      24.882  -8.177 -23.787  1.00 34.22           C  
ATOM   3488  O   ILE A 421      26.093  -6.884 -26.574  1.00 34.22           O  
ATOM   3489  CG1 ILE A 421      25.143  -9.308 -22.786  1.00 34.22           C  
ATOM   3490  CG2 ILE A 421      24.047  -8.674 -24.970  1.00 34.22           C  
ATOM   3491  CD1 ILE A 421      23.882  -9.863 -22.136  1.00 34.22           C  
ATOM   3492  N   TYR A 422      26.066  -5.249 -25.042  1.00 32.90           N  
ATOM   3493  CA  TYR A 422      25.834  -4.098 -25.907  1.00 32.90           C  
ATOM   3494  C   TYR A 422      27.152  -3.514 -26.402  1.00 32.90           C  
ATOM   3495  CB  TYR A 422      25.031  -3.023 -25.169  1.00 32.90           C  
ATOM   3496  O   TYR A 422      27.246  -3.060 -27.545  1.00 32.90           O  
ATOM   3497  CG  TYR A 422      23.915  -2.427 -25.992  1.00 32.90           C  
ATOM   3498  CD1 TYR A 422      24.125  -1.287 -26.764  1.00 32.90           C  
ATOM   3499  CD2 TYR A 422      22.649  -3.002 -25.998  1.00 32.90           C  
ATOM   3500  CE1 TYR A 422      23.098  -0.733 -27.522  1.00 32.90           C  
ATOM   3501  CE2 TYR A 422      21.615  -2.457 -26.752  1.00 32.90           C  
ATOM   3502  OH  TYR A 422      20.830  -0.780 -28.259  1.00 32.90           O  
ATOM   3503  CZ  TYR A 422      21.849  -1.324 -27.510  1.00 32.90           C  
ATOM   3504  N   GLU A 423      28.247  -3.787 -25.791  1.00 32.82           N  
ATOM   3505  CA  GLU A 423      29.630  -3.420 -26.081  1.00 32.82           C  
ATOM   3506  C   GLU A 423      30.288  -4.437 -27.009  1.00 32.82           C  
ATOM   3507  CB  GLU A 423      30.435  -3.292 -24.786  1.00 32.82           C  
ATOM   3508  O   GLU A 423      31.157  -4.084 -27.809  1.00 32.82           O  
ATOM   3509  CG  GLU A 423      30.280  -1.944 -24.096  1.00 32.82           C  
ATOM   3510  CD  GLU A 423      31.081  -1.834 -22.808  1.00 32.82           C  
ATOM   3511  OE1 GLU A 423      31.091  -0.744 -22.192  1.00 32.82           O  
ATOM   3512  OE2 GLU A 423      31.704  -2.844 -22.414  1.00 32.82           O  
ATOM   3513  N   GLN A 424      29.729  -5.603 -27.215  1.00 35.08           N  
ATOM   3514  CA  GLN A 424      30.215  -6.685 -28.064  1.00 35.08           C  
ATOM   3515  C   GLN A 424      29.528  -6.666 -29.426  1.00 35.08           C  
ATOM   3516  CB  GLN A 424      29.999  -8.039 -27.385  1.00 35.08           C  
ATOM   3517  O   GLN A 424      30.111  -7.086 -30.428  1.00 35.08           O  
ATOM   3518  CG  GLN A 424      31.066  -8.389 -26.357  1.00 35.08           C  
ATOM   3519  CD  GLN A 424      30.864  -9.763 -25.746  1.00 35.08           C  
ATOM   3520  NE2 GLN A 424      31.825 -10.200 -24.939  1.00 35.08           N  
ATOM   3521  OE1 GLN A 424      29.852 -10.425 -25.996  1.00 35.08           O  
ATOM   3522  N   VAL A 425      28.445  -5.861 -29.606  1.00 35.82           N  
ATOM   3523  CA  VAL A 425      27.573  -5.729 -30.768  1.00 35.82           C  
ATOM   3524  C   VAL A 425      27.846  -4.400 -31.470  1.00 35.82           C  
ATOM   3525  CB  VAL A 425      26.083  -5.827 -30.375  1.00 35.82           C  
ATOM   3526  O   VAL A 425      27.746  -4.306 -32.696  1.00 35.82           O  
ATOM   3527  CG1 VAL A 425      25.186  -5.588 -31.589  1.00 35.82           C  
ATOM   3528  CG2 VAL A 425      25.786  -7.188 -29.747  1.00 35.82           C  
ATOM   3529  N   ASN A 426      28.854  -3.593 -30.880  1.00 29.30           N  
ATOM   3530  CA  ASN A 426      29.050  -2.390 -31.682  1.00 29.30           C  
ATOM   3531  C   ASN A 426      30.505  -1.931 -31.657  1.00 29.30           C  
ATOM   3532  CB  ASN A 426      28.131  -1.267 -31.198  1.00 29.30           C  
ATOM   3533  O   ASN A 426      31.026  -1.561 -30.603  1.00 29.30           O  
ATOM   3534  CG  ASN A 426      26.831  -1.200 -31.975  1.00 29.30           C  
ATOM   3535  ND2 ASN A 426      25.870  -0.443 -31.460  1.00 29.30           N  
ATOM   3536  OD1 ASN A 426      26.692  -1.824 -33.031  1.00 29.30           O  
ATOM   3537  N   ASP A 427      31.491  -2.684 -32.308  1.00 28.55           N  
ATOM   3538  CA  ASP A 427      32.833  -2.316 -32.750  1.00 28.55           C  
ATOM   3539  C   ASP A 427      32.821  -0.980 -33.489  1.00 28.55           C  
ATOM   3540  CB  ASP A 427      33.421  -3.408 -33.646  1.00 28.55           C  
ATOM   3541  O   ASP A 427      33.866  -0.350 -33.661  1.00 28.55           O  
ATOM   3542  CG  ASP A 427      34.108  -4.512 -32.862  1.00 28.55           C  
ATOM   3543  OD1 ASP A 427      34.389  -4.322 -31.659  1.00 28.55           O  
ATOM   3544  OD2 ASP A 427      34.374  -5.581 -33.453  1.00 28.55           O  
ATOM   3545  N   SER A 428      31.956   0.028 -33.138  1.00 27.63           N  
ATOM   3546  CA  SER A 428      32.233   1.343 -33.708  1.00 27.63           C  
ATOM   3547  C   SER A 428      31.394   2.424 -33.035  1.00 27.63           C  
ATOM   3548  CB  SER A 428      31.966   1.342 -35.213  1.00 27.63           C  
ATOM   3549  O   SER A 428      30.167   2.323 -32.984  1.00 27.63           O  
ATOM   3550  OG  SER A 428      31.423   0.100 -35.628  1.00 27.63           O  
ATOM   3551  N   GLN A 429      31.538   2.630 -31.733  1.00 25.79           N  
ATOM   3552  CA  GLN A 429      31.462   3.934 -31.083  1.00 25.79           C  
ATOM   3553  C   GLN A 429      31.006   3.799 -29.633  1.00 25.79           C  
ATOM   3554  CB  GLN A 429      30.516   4.861 -31.847  1.00 25.79           C  
ATOM   3555  O   GLN A 429      29.987   3.164 -29.353  1.00 25.79           O  
ATOM   3556  CG  GLN A 429      31.171   5.579 -33.019  1.00 25.79           C  
ATOM   3557  CD  GLN A 429      31.211   7.084 -32.838  1.00 25.79           C  
ATOM   3558  NE2 GLN A 429      32.148   7.739 -33.517  1.00 25.79           N  
ATOM   3559  OE1 GLN A 429      30.406   7.655 -32.096  1.00 25.79           O  
ATOM   3560  N   PRO A 430      31.846   4.107 -28.580  1.00 23.66           N  
ATOM   3561  CA  PRO A 430      31.511   3.997 -27.158  1.00 23.66           C  
ATOM   3562  C   PRO A 430      30.586   5.115 -26.682  1.00 23.66           C  
ATOM   3563  CB  PRO A 430      32.875   4.085 -26.468  1.00 23.66           C  
ATOM   3564  O   PRO A 430      30.703   6.255 -27.138  1.00 23.66           O  
ATOM   3565  CG  PRO A 430      33.696   4.964 -27.355  1.00 23.66           C  
ATOM   3566  CD  PRO A 430      32.885   5.304 -28.572  1.00 23.66           C  
ATOM   3567  N   PHE A 431      29.279   4.867 -26.450  1.00 25.09           N  
ATOM   3568  CA  PHE A 431      28.384   5.839 -25.832  1.00 25.09           C  
ATOM   3569  C   PHE A 431      28.397   5.698 -24.314  1.00 25.09           C  
ATOM   3570  CB  PHE A 431      26.957   5.671 -26.363  1.00 25.09           C  
ATOM   3571  O   PHE A 431      28.379   4.583 -23.789  1.00 25.09           O  
ATOM   3572  CG  PHE A 431      26.653   6.522 -27.566  1.00 25.09           C  
ATOM   3573  CD1 PHE A 431      26.218   7.833 -27.416  1.00 25.09           C  
ATOM   3574  CD2 PHE A 431      26.803   6.010 -28.849  1.00 25.09           C  
ATOM   3575  CE1 PHE A 431      25.936   8.622 -28.529  1.00 25.09           C  
ATOM   3576  CE2 PHE A 431      26.524   6.793 -29.965  1.00 25.09           C  
ATOM   3577  CZ  PHE A 431      26.089   8.098 -29.803  1.00 25.09           C  
ATOM   3578  N   ILE A 432      29.041   6.648 -23.537  1.00 23.75           N  
ATOM   3579  CA  ILE A 432      29.092   7.008 -22.124  1.00 23.75           C  
ATOM   3580  C   ILE A 432      27.680   7.278 -21.610  1.00 23.75           C  
ATOM   3581  CB  ILE A 432      29.994   8.240 -21.886  1.00 23.75           C  
ATOM   3582  O   ILE A 432      26.935   8.060 -22.205  1.00 23.75           O  
ATOM   3583  CG1 ILE A 432      31.421   7.958 -22.372  1.00 23.75           C  
ATOM   3584  CG2 ILE A 432      29.987   8.637 -20.407  1.00 23.75           C  
ATOM   3585  CD1 ILE A 432      32.345   9.167 -22.313  1.00 23.75           C  
ATOM   3586  N   PHE A 433      27.022   6.342 -20.891  1.00 24.21           N  
ATOM   3587  CA  PHE A 433      25.893   6.312 -19.969  1.00 24.21           C  
ATOM   3588  C   PHE A 433      26.022   7.411 -18.920  1.00 24.21           C  
ATOM   3589  CB  PHE A 433      25.791   4.945 -19.286  1.00 24.21           C  
ATOM   3590  O   PHE A 433      27.019   7.474 -18.198  1.00 24.21           O  
ATOM   3591  CG  PHE A 433      24.585   4.147 -19.703  1.00 24.21           C  
ATOM   3592  CD1 PHE A 433      23.382   4.270 -19.018  1.00 24.21           C  
ATOM   3593  CD2 PHE A 433      24.654   3.274 -20.781  1.00 24.21           C  
ATOM   3594  CE1 PHE A 433      22.264   3.533 -19.402  1.00 24.21           C  
ATOM   3595  CE2 PHE A 433      23.541   2.534 -21.170  1.00 24.21           C  
ATOM   3596  CZ  PHE A 433      22.347   2.664 -20.479  1.00 24.21           C  
ATOM   3597  N   ASP A 434      25.704   8.756 -19.189  1.00 23.75           N  
ATOM   3598  CA  ASP A 434      25.695   9.703 -18.078  1.00 23.75           C  
ATOM   3599  C   ASP A 434      24.287   9.873 -17.513  1.00 23.75           C  
ATOM   3600  CB  ASP A 434      26.249  11.058 -18.524  1.00 23.75           C  
ATOM   3601  O   ASP A 434      23.375  10.304 -18.222  1.00 23.75           O  
ATOM   3602  CG  ASP A 434      27.453  11.502 -17.712  1.00 23.75           C  
ATOM   3603  OD1 ASP A 434      27.672  10.967 -16.604  1.00 23.75           O  
ATOM   3604  OD2 ASP A 434      28.187  12.397 -18.183  1.00 23.75           O  
ATOM   3605  N   TYR A 435      23.795   9.052 -16.565  1.00 25.95           N  
ATOM   3606  CA  TYR A 435      22.729   9.029 -15.570  1.00 25.95           C  
ATOM   3607  C   TYR A 435      22.469  10.424 -15.016  1.00 25.95           C  
ATOM   3608  CB  TYR A 435      23.081   8.071 -14.428  1.00 25.95           C  
ATOM   3609  O   TYR A 435      21.323  10.785 -14.738  1.00 25.95           O  
ATOM   3610  CG  TYR A 435      22.082   6.954 -14.243  1.00 25.95           C  
ATOM   3611  CD1 TYR A 435      20.987   7.106 -13.395  1.00 25.95           C  
ATOM   3612  CD2 TYR A 435      22.232   5.745 -14.914  1.00 25.95           C  
ATOM   3613  CE1 TYR A 435      20.066   6.079 -13.219  1.00 25.95           C  
ATOM   3614  CE2 TYR A 435      21.317   4.712 -14.746  1.00 25.95           C  
ATOM   3615  OH  TYR A 435      19.329   3.868 -13.728  1.00 25.95           O  
ATOM   3616  CZ  TYR A 435      20.238   4.888 -13.898  1.00 25.95           C  
ATOM   3617  N   GLU A 436      23.129  11.580 -15.430  1.00 24.00           N  
ATOM   3618  CA  GLU A 436      22.966  12.928 -14.892  1.00 24.00           C  
ATOM   3619  C   GLU A 436      22.306  13.853 -15.910  1.00 24.00           C  
ATOM   3620  CB  GLU A 436      24.319  13.501 -14.460  1.00 24.00           C  
ATOM   3621  O   GLU A 436      21.562  14.763 -15.539  1.00 24.00           O  
ATOM   3622  CG  GLU A 436      24.631  13.296 -12.985  1.00 24.00           C  
ATOM   3623  CD  GLU A 436      25.934  13.948 -12.552  1.00 24.00           C  
ATOM   3624  OE1 GLU A 436      26.264  13.900 -11.345  1.00 24.00           O  
ATOM   3625  OE2 GLU A 436      26.631  14.510 -13.426  1.00 24.00           O  
ATOM   3626  N   ILE A 437      21.897  13.360 -17.132  1.00 25.72           N  
ATOM   3627  CA  ILE A 437      21.302  14.157 -18.199  1.00 25.72           C  
ATOM   3628  C   ILE A 437      19.829  13.788 -18.360  1.00 25.72           C  
ATOM   3629  CB  ILE A 437      22.052  13.963 -19.536  1.00 25.72           C  
ATOM   3630  O   ILE A 437      18.996  14.648 -18.654  1.00 25.72           O  
ATOM   3631  CG1 ILE A 437      23.464  14.555 -19.447  1.00 25.72           C  
ATOM   3632  CG2 ILE A 437      21.267  14.589 -20.692  1.00 25.72           C  
ATOM   3633  CD1 ILE A 437      24.328  14.280 -20.670  1.00 25.72           C  
ATOM   3634  N   VAL A 438      19.329  12.752 -17.629  1.00 26.17           N  
ATOM   3635  CA  VAL A 438      17.949  12.278 -17.616  1.00 26.17           C  
ATOM   3636  C   VAL A 438      17.221  12.837 -16.396  1.00 26.17           C  
ATOM   3637  CB  VAL A 438      17.879  10.734 -17.618  1.00 26.17           C  
ATOM   3638  O   VAL A 438      16.047  13.204 -16.480  1.00 26.17           O  
ATOM   3639  CG1 VAL A 438      16.435  10.259 -17.472  1.00 26.17           C  
ATOM   3640  CG2 VAL A 438      18.503  10.174 -18.895  1.00 26.17           C  
ATOM   3641  N   LEU A 439      17.908  13.487 -15.496  1.00 25.90           N  
ATOM   3642  CA  LEU A 439      17.294  14.171 -14.364  1.00 25.90           C  
ATOM   3643  C   LEU A 439      17.209  15.673 -14.618  1.00 25.90           C  
ATOM   3644  CB  LEU A 439      18.085  13.903 -13.081  1.00 25.90           C  
ATOM   3645  O   LEU A 439      16.254  16.326 -14.189  1.00 25.90           O  
ATOM   3646  CG  LEU A 439      17.920  12.515 -12.461  1.00 25.90           C  
ATOM   3647  CD1 LEU A 439      18.929  12.314 -11.335  1.00 25.90           C  
ATOM   3648  CD2 LEU A 439      16.496  12.322 -11.951  1.00 25.90           C  
ATOM   3649  N   ASP A 440      17.777  16.238 -15.708  1.00 24.57           N  
ATOM   3650  CA  ASP A 440      17.719  17.653 -16.063  1.00 24.57           C  
ATOM   3651  C   ASP A 440      16.672  17.906 -17.145  1.00 24.57           C  
ATOM   3652  CB  ASP A 440      19.090  18.144 -16.533  1.00 24.57           C  
ATOM   3653  O   ASP A 440      16.034  18.960 -17.164  1.00 24.57           O  
ATOM   3654  CG  ASP A 440      19.984  18.592 -15.390  1.00 24.57           C  
ATOM   3655  OD1 ASP A 440      19.496  18.711 -14.245  1.00 24.57           O  
ATOM   3656  OD2 ASP A 440      21.186  18.831 -15.636  1.00 24.57           O  
ATOM   3657  N   ASN A 441      16.119  16.753 -17.761  1.00 26.28           N  
ATOM   3658  CA  ASN A 441      15.115  16.863 -18.815  1.00 26.28           C  
ATOM   3659  C   ASN A 441      13.727  16.482 -18.308  1.00 26.28           C  
ATOM   3660  CB  ASN A 441      15.499  15.995 -20.015  1.00 26.28           C  
ATOM   3661  O   ASN A 441      12.718  16.962 -18.829  1.00 26.28           O  
ATOM   3662  CG  ASN A 441      16.498  16.674 -20.931  1.00 26.28           C  
ATOM   3663  ND2 ASN A 441      17.395  15.890 -21.516  1.00 26.28           N  
ATOM   3664  OD1 ASN A 441      16.463  17.894 -21.112  1.00 26.28           O  
ATOM   3665  N   LEU A 442      13.620  16.065 -17.010  1.00 28.13           N  
ATOM   3666  CA  LEU A 442      12.357  15.796 -16.330  1.00 28.13           C  
ATOM   3667  C   LEU A 442      12.022  16.910 -15.344  1.00 28.13           C  
ATOM   3668  CB  LEU A 442      12.419  14.453 -15.598  1.00 28.13           C  
ATOM   3669  O   LEU A 442      10.849  17.220 -15.127  1.00 28.13           O  
ATOM   3670  CG  LEU A 442      12.142  13.208 -16.443  1.00 28.13           C  
ATOM   3671  CD1 LEU A 442      12.676  11.963 -15.742  1.00 28.13           C  
ATOM   3672  CD2 LEU A 442      10.649  13.072 -16.722  1.00 28.13           C  
ATOM   3673  N   GLU A 443      12.981  17.902 -15.108  1.00 26.18           N  
ATOM   3674  CA  GLU A 443      12.793  19.115 -14.319  1.00 26.18           C  
ATOM   3675  C   GLU A 443      12.556  20.327 -15.216  1.00 26.18           C  
ATOM   3676  CB  GLU A 443      14.002  19.360 -13.413  1.00 26.18           C  
ATOM   3677  O   GLU A 443      11.825  21.247 -14.846  1.00 26.18           O  
ATOM   3678  CG  GLU A 443      13.874  18.731 -12.033  1.00 26.18           C  
ATOM   3679  CD  GLU A 443      15.091  18.965 -11.152  1.00 26.18           C  
ATOM   3680  OE1 GLU A 443      15.104  18.485  -9.995  1.00 26.18           O  
ATOM   3681  OE2 GLU A 443      16.039  19.634 -11.621  1.00 26.18           O  
ATOM   3682  N   GLN A 444      12.543  20.182 -16.608  1.00 26.58           N  
ATOM   3683  CA  GLN A 444      12.326  21.237 -17.592  1.00 26.58           C  
ATOM   3684  C   GLN A 444      11.101  20.943 -18.454  1.00 26.58           C  
ATOM   3685  CB  GLN A 444      13.562  21.408 -18.478  1.00 26.58           C  
ATOM   3686  O   GLN A 444      10.447  21.865 -18.946  1.00 26.58           O  
ATOM   3687  CG  GLN A 444      14.670  22.230 -17.834  1.00 26.58           C  
ATOM   3688  CD  GLN A 444      15.803  22.540 -18.794  1.00 26.58           C  
ATOM   3689  NE2 GLN A 444      16.776  23.319 -18.331  1.00 26.58           N  
ATOM   3690  OE1 GLN A 444      15.805  22.084 -19.942  1.00 26.58           O  
ATOM   3691  N   ASN A 445      10.276  19.863 -18.075  1.00 25.99           N  
ATOM   3692  CA  ASN A 445       9.025  19.622 -18.785  1.00 25.99           C  
ATOM   3693  C   ASN A 445       7.864  19.406 -17.819  1.00 25.99           C  
ATOM   3694  CB  ASN A 445       9.163  18.422 -19.725  1.00 25.99           C  
ATOM   3695  O   ASN A 445       6.765  19.036 -18.235  1.00 25.99           O  
ATOM   3696  CG  ASN A 445       9.845  18.779 -21.031  1.00 25.99           C  
ATOM   3697  ND2 ASN A 445      10.476  17.794 -21.659  1.00 25.99           N  
ATOM   3698  OD1 ASN A 445       9.806  19.931 -21.472  1.00 25.99           O  
ATOM   3699  N   SER A 446       8.066  19.885 -16.532  1.00 22.08           N  
ATOM   3700  CA  SER A 446       6.943  20.184 -15.650  1.00 22.08           C  
ATOM   3701  C   SER A 446       6.697  21.687 -15.558  1.00 22.08           C  
ATOM   3702  CB  SER A 446       7.192  19.614 -14.253  1.00 22.08           C  
ATOM   3703  O   SER A 446       7.560  22.435 -15.094  1.00 22.08           O  
ATOM   3704  OG  SER A 446       8.401  20.118 -13.712  1.00 22.08           O  
ATOM   3705  N   SER A 447       6.430  22.483 -16.701  1.00 21.50           N  
ATOM   3706  CA  SER A 447       5.740  23.764 -16.600  1.00 21.50           C  
ATOM   3707  C   SER A 447       4.404  23.617 -15.880  1.00 21.50           C  
ATOM   3708  CB  SER A 447       5.517  24.365 -17.988  1.00 21.50           C  
ATOM   3709  O   SER A 447       3.702  22.619 -16.059  1.00 21.50           O  
ATOM   3710  OG  SER A 447       4.957  23.404 -18.867  1.00 21.50           O  
TER    3711      SER A 447                                                      
ENDMDL                                                                          
END                                                                             
