# Supplementary material for: Uncoupled evolution of the Polycomb system and deep origin of non-canonical PRC1
Source: Commun Biol. 2023 Nov 10;6:1144. doi: 10.1038/s42003-023-05501-x (PMC10638273; doi:10.1038/s42003-023-05501-x)
Supplement: Supplementary file 8 — Supplementary Data 5 [file 42003_2023_5501_MOESM8_ESM.zip › Supplementary Data 5/PCGF_putative_checks/PCGF_alphafold_remainedputative/TETTHE021998_PCGF_e59f4.result/TETTHE021998_PCGF_e59f4_unrelaxed_rank_4_model_3.pdb]

MODEL     1                                                                     
ATOM      1  N   MET A   1      46.395  48.592   2.576  1.00 36.32           N  
ATOM      2  CA  MET A   1      46.124  48.486   1.145  1.00 36.32           C  
ATOM      3  C   MET A   1      44.861  47.670   0.889  1.00 36.32           C  
ATOM      4  CB  MET A   1      47.311  47.853   0.418  1.00 36.32           C  
ATOM      5  O   MET A   1      44.813  46.478   1.200  1.00 36.32           O  
ATOM      6  CG  MET A   1      48.290  48.865  -0.154  1.00 36.32           C  
ATOM      7  SD  MET A   1      49.645  48.074  -1.106  1.00 36.32           S  
ATOM      8  CE  MET A   1      49.128  48.482  -2.797  1.00 36.32           C  
ATOM      9  N   LEU A   2      43.747  48.191   1.360  1.00 30.34           N  
ATOM     10  CA  LEU A   2      42.586  48.628   0.592  1.00 30.34           C  
ATOM     11  C   LEU A   2      42.645  48.093  -0.835  1.00 30.34           C  
ATOM     12  CB  LEU A   2      42.499  50.157   0.573  1.00 30.34           C  
ATOM     13  O   LEU A   2      43.636  48.299  -1.539  1.00 30.34           O  
ATOM     14  CG  LEU A   2      42.177  50.834   1.906  1.00 30.34           C  
ATOM     15  CD1 LEU A   2      42.430  52.335   1.813  1.00 30.34           C  
ATOM     16  CD2 LEU A   2      40.734  50.554   2.313  1.00 30.34           C  
ATOM     17  N   GLU A   3      41.839  47.089  -1.190  1.00 34.19           N  
ATOM     18  CA  GLU A   3      41.211  47.283  -2.494  1.00 34.19           C  
ATOM     19  C   GLU A   3      40.343  46.087  -2.872  1.00 34.19           C  
ATOM     20  CB  GLU A   3      42.272  47.524  -3.571  1.00 34.19           C  
ATOM     21  O   GLU A   3      40.811  44.947  -2.867  1.00 34.19           O  
ATOM     22  CG  GLU A   3      42.849  48.933  -3.562  1.00 34.19           C  
ATOM     23  CD  GLU A   3      43.871  49.170  -4.662  1.00 34.19           C  
ATOM     24  OE1 GLU A   3      44.380  50.307  -4.783  1.00 34.19           O  
ATOM     25  OE2 GLU A   3      44.164  48.210  -5.410  1.00 34.19           O  
ATOM     26  N   GLU A   4      39.057  46.163  -2.625  1.00 31.39           N  
ATOM     27  CA  GLU A   4      37.982  46.434  -3.574  1.00 31.39           C  
ATOM     28  C   GLU A   4      37.992  45.428  -4.722  1.00 31.39           C  
ATOM     29  CB  GLU A   4      38.096  47.859  -4.123  1.00 31.39           C  
ATOM     30  O   GLU A   4      39.024  45.220  -5.363  1.00 31.39           O  
ATOM     31  CG  GLU A   4      37.562  48.926  -3.178  1.00 31.39           C  
ATOM     32  CD  GLU A   4      37.564  50.320  -3.786  1.00 31.39           C  
ATOM     33  OE1 GLU A   4      37.064  51.266  -3.135  1.00 31.39           O  
ATOM     34  OE2 GLU A   4      38.069  50.467  -4.921  1.00 31.39           O  
ATOM     35  N   ASN A   5      37.039  44.501  -4.748  1.00 33.65           N  
ATOM     36  CA  ASN A   5      36.065  44.491  -5.834  1.00 33.65           C  
ATOM     37  C   ASN A   5      35.906  43.095  -6.431  1.00 33.65           C  
ATOM     38  CB  ASN A   5      36.464  45.491  -6.921  1.00 33.65           C  
ATOM     39  O   ASN A   5      36.883  42.491  -6.878  1.00 33.65           O  
ATOM     40  CG  ASN A   5      35.944  46.888  -6.648  1.00 33.65           C  
ATOM     41  ND2 ASN A   5      36.475  47.870  -7.368  1.00 33.65           N  
ATOM     42  OD1 ASN A   5      35.073  47.085  -5.797  1.00 33.65           O  
ATOM     43  N   ASN A   6      34.958  42.270  -5.975  1.00 36.59           N  
ATOM     44  CA  ASN A   6      33.799  41.739  -6.685  1.00 36.59           C  
ATOM     45  C   ASN A   6      34.214  40.948  -7.922  1.00 36.59           C  
ATOM     46  CB  ASN A   6      32.843  42.869  -7.073  1.00 36.59           C  
ATOM     47  O   ASN A   6      34.033  41.411  -9.050  1.00 36.59           O  
ATOM     48  CG  ASN A   6      31.545  42.830  -6.289  1.00 36.59           C  
ATOM     49  ND2 ASN A   6      30.770  43.905  -6.373  1.00 36.59           N  
ATOM     50  OD1 ASN A   6      31.243  41.843  -5.614  1.00 36.59           O  
ATOM     51  N   LYS A   7      34.932  39.828  -7.735  1.00 35.36           N  
ATOM     52  CA  LYS A   7      35.002  38.914  -8.872  1.00 35.36           C  
ATOM     53  C   LYS A   7      34.264  37.612  -8.576  1.00 35.36           C  
ATOM     54  CB  LYS A   7      36.458  38.620  -9.235  1.00 35.36           C  
ATOM     55  O   LYS A   7      34.632  36.553  -9.088  1.00 35.36           O  
ATOM     56  CG  LYS A   7      37.132  39.725 -10.034  1.00 35.36           C  
ATOM     57  CD  LYS A   7      38.529  39.317 -10.484  1.00 35.36           C  
ATOM     58  CE  LYS A   7      39.197  40.415 -11.301  1.00 35.36           C  
ATOM     59  NZ  LYS A   7      40.574  40.026 -11.731  1.00 35.36           N  
ATOM     60  N   GLY A   8      33.051  37.695  -7.941  1.00 34.70           N  
ATOM     61  CA  GLY A   8      32.474  36.362  -8.005  1.00 34.70           C  
ATOM     62  C   GLY A   8      31.099  36.336  -8.644  1.00 34.70           C  
ATOM     63  O   GLY A   8      30.459  35.284  -8.711  1.00 34.70           O  
ATOM     64  N   ASP A   9      30.972  37.309  -9.643  1.00 38.12           N  
ATOM     65  CA  ASP A   9      29.725  37.097 -10.371  1.00 38.12           C  
ATOM     66  C   ASP A   9      29.995  36.740 -11.831  1.00 38.12           C  
ATOM     67  CB  ASP A   9      28.837  38.341 -10.289  1.00 38.12           C  
ATOM     68  O   ASP A   9      29.061  36.589 -12.621  1.00 38.12           O  
ATOM     69  CG  ASP A   9      27.752  38.227  -9.234  1.00 38.12           C  
ATOM     70  OD1 ASP A   9      27.588  37.138  -8.643  1.00 38.12           O  
ATOM     71  OD2 ASP A   9      27.051  39.234  -8.993  1.00 38.12           O  
ATOM     72  N   PHE A  10      31.023  35.859 -12.132  1.00 34.16           N  
ATOM     73  CA  PHE A  10      30.979  35.491 -13.542  1.00 34.16           C  
ATOM     74  C   PHE A  10      30.897  33.978 -13.705  1.00 34.16           C  
ATOM     75  CB  PHE A  10      32.209  36.032 -14.279  1.00 34.16           C  
ATOM     76  O   PHE A  10      30.756  33.475 -14.821  1.00 34.16           O  
ATOM     77  CG  PHE A  10      31.990  37.377 -14.918  1.00 34.16           C  
ATOM     78  CD1 PHE A  10      31.481  37.475 -16.207  1.00 34.16           C  
ATOM     79  CD2 PHE A  10      32.295  38.544 -14.229  1.00 34.16           C  
ATOM     80  CE1 PHE A  10      31.278  38.718 -16.802  1.00 34.16           C  
ATOM     81  CE2 PHE A  10      32.094  39.790 -14.817  1.00 34.16           C  
ATOM     82  CZ  PHE A  10      31.587  39.875 -16.103  1.00 34.16           C  
ATOM     83  N   ILE A  11      30.115  33.267 -12.824  1.00 34.24           N  
ATOM     84  CA  ILE A  11      29.689  32.021 -13.452  1.00 34.24           C  
ATOM     85  C   ILE A  11      28.198  31.802 -13.202  1.00 34.24           C  
ATOM     86  CB  ILE A  11      30.503  30.817 -12.930  1.00 34.24           C  
ATOM     87  O   ILE A  11      27.640  30.778 -13.603  1.00 34.24           O  
ATOM     88  CG1 ILE A  11      32.006  31.088 -13.066  1.00 34.24           C  
ATOM     89  CG2 ILE A  11      30.109  29.536 -13.672  1.00 34.24           C  
ATOM     90  CD1 ILE A  11      32.886  29.913 -12.665  1.00 34.24           C  
ATOM     91  N   GLN A  12      27.428  32.951 -12.971  1.00 40.68           N  
ATOM     92  CA  GLN A  12      26.007  32.646 -12.835  1.00 40.68           C  
ATOM     93  C   GLN A  12      25.229  33.085 -14.071  1.00 40.68           C  
ATOM     94  CB  GLN A  12      25.431  33.315 -11.586  1.00 40.68           C  
ATOM     95  O   GLN A  12      24.123  32.600 -14.320  1.00 40.68           O  
ATOM     96  CG  GLN A  12      25.578  32.484 -10.319  1.00 40.68           C  
ATOM     97  CD  GLN A  12      25.104  33.216  -9.078  1.00 40.68           C  
ATOM     98  NE2 GLN A  12      25.277  32.592  -7.918  1.00 40.68           N  
ATOM     99  OE1 GLN A  12      24.586  34.335  -9.161  1.00 40.68           O  
ATOM    100  N   GLN A  13      25.953  33.444 -15.208  1.00 39.44           N  
ATOM    101  CA  GLN A  13      25.097  33.894 -16.300  1.00 39.44           C  
ATOM    102  C   GLN A  13      25.209  32.964 -17.505  1.00 39.44           C  
ATOM    103  CB  GLN A  13      25.451  35.325 -16.706  1.00 39.44           C  
ATOM    104  O   GLN A  13      24.243  32.785 -18.250  1.00 39.44           O  
ATOM    105  CG  GLN A  13      24.860  36.388 -15.790  1.00 39.44           C  
ATOM    106  CD  GLN A  13      25.231  37.798 -16.211  1.00 39.44           C  
ATOM    107  NE2 GLN A  13      24.669  38.788 -15.528  1.00 39.44           N  
ATOM    108  OE1 GLN A  13      26.018  37.995 -17.143  1.00 39.44           O  
ATOM    109  N   GLU A  14      26.094  31.862 -17.361  1.00 38.22           N  
ATOM    110  CA  GLU A  14      26.170  31.062 -18.580  1.00 38.22           C  
ATOM    111  C   GLU A  14      25.685  29.636 -18.335  1.00 38.22           C  
ATOM    112  CB  GLU A  14      27.601  31.045 -19.124  1.00 38.22           C  
ATOM    113  O   GLU A  14      25.228  28.962 -19.261  1.00 38.22           O  
ATOM    114  CG  GLU A  14      27.865  32.094 -20.194  1.00 38.22           C  
ATOM    115  CD  GLU A  14      29.288  32.061 -20.729  1.00 38.22           C  
ATOM    116  OE1 GLU A  14      29.617  32.867 -21.629  1.00 38.22           O  
ATOM    117  OE2 GLU A  14      30.079  31.221 -20.245  1.00 38.22           O  
ATOM    118  N   GLN A  15      25.406  29.270 -17.043  1.00 43.35           N  
ATOM    119  CA  GLN A  15      24.871  27.924 -16.866  1.00 43.35           C  
ATOM    120  C   GLN A  15      23.345  27.935 -16.853  1.00 43.35           C  
ATOM    121  CB  GLN A  15      25.403  27.299 -15.576  1.00 43.35           C  
ATOM    122  O   GLN A  15      22.708  26.930 -17.176  1.00 43.35           O  
ATOM    123  CG  GLN A  15      26.778  26.663 -15.721  1.00 43.35           C  
ATOM    124  CD  GLN A  15      27.314  26.116 -14.411  1.00 43.35           C  
ATOM    125  NE2 GLN A  15      28.533  25.589 -14.443  1.00 43.35           N  
ATOM    126  OE1 GLN A  15      26.639  26.169 -13.379  1.00 43.35           O  
ATOM    127  N   ASP A  16      22.710  29.166 -16.815  1.00 44.83           N  
ATOM    128  CA  ASP A  16      21.258  29.311 -16.804  1.00 44.83           C  
ATOM    129  C   ASP A  16      20.691  29.270 -18.221  1.00 44.83           C  
ATOM    130  CB  ASP A  16      20.854  30.616 -16.114  1.00 44.83           C  
ATOM    131  O   ASP A  16      19.568  28.807 -18.433  1.00 44.83           O  
ATOM    132  CG  ASP A  16      20.764  30.485 -14.604  1.00 44.83           C  
ATOM    133  OD1 ASP A  16      20.694  29.346 -14.093  1.00 44.83           O  
ATOM    134  OD2 ASP A  16      20.760  31.530 -13.918  1.00 44.83           O  
ATOM    135  N   GLN A  17      21.670  29.403 -19.316  1.00 45.08           N  
ATOM    136  CA  GLN A  17      21.193  29.455 -20.694  1.00 45.08           C  
ATOM    137  C   GLN A  17      21.306  28.090 -21.367  1.00 45.08           C  
ATOM    138  CB  GLN A  17      21.972  30.501 -21.493  1.00 45.08           C  
ATOM    139  O   GLN A  17      20.599  27.810 -22.337  1.00 45.08           O  
ATOM    140  CG  GLN A  17      21.243  31.829 -21.642  1.00 45.08           C  
ATOM    141  CD  GLN A  17      22.057  32.864 -22.396  1.00 45.08           C  
ATOM    142  NE2 GLN A  17      21.524  34.077 -22.499  1.00 45.08           N  
ATOM    143  OE1 GLN A  17      23.156  32.576 -22.880  1.00 45.08           O  
ATOM    144  N   PHE A  18      21.624  26.998 -20.612  1.00 45.93           N  
ATOM    145  CA  PHE A  18      21.710  25.725 -21.319  1.00 45.93           C  
ATOM    146  C   PHE A  18      20.883  24.657 -20.613  1.00 45.93           C  
ATOM    147  CB  PHE A  18      23.169  25.270 -21.432  1.00 45.93           C  
ATOM    148  O   PHE A  18      20.759  23.534 -21.107  1.00 45.93           O  
ATOM    149  CG  PHE A  18      23.392  24.200 -22.466  1.00 45.93           C  
ATOM    150  CD1 PHE A  18      23.513  22.867 -22.093  1.00 45.93           C  
ATOM    151  CD2 PHE A  18      23.480  24.527 -23.813  1.00 45.93           C  
ATOM    152  CE1 PHE A  18      23.719  21.874 -23.048  1.00 45.93           C  
ATOM    153  CE2 PHE A  18      23.686  23.540 -24.773  1.00 45.93           C  
ATOM    154  CZ  PHE A  18      23.806  22.215 -24.388  1.00 45.93           C  
ATOM    155  N   LEU A  19      20.151  24.977 -19.487  1.00 47.46           N  
ATOM    156  CA  LEU A  19      19.338  23.796 -19.218  1.00 47.46           C  
ATOM    157  C   LEU A  19      18.044  23.830 -20.026  1.00 47.46           C  
ATOM    158  CB  LEU A  19      19.018  23.694 -17.724  1.00 47.46           C  
ATOM    159  O   LEU A  19      17.214  24.722 -19.837  1.00 47.46           O  
ATOM    160  CG  LEU A  19      20.175  23.290 -16.809  1.00 47.46           C  
ATOM    161  CD1 LEU A  19      19.822  23.572 -15.353  1.00 47.46           C  
ATOM    162  CD2 LEU A  19      20.523  21.818 -17.005  1.00 47.46           C  
ATOM    163  N   GLU A  20      18.148  24.292 -21.284  1.00 46.50           N  
ATOM    164  CA  GLU A  20      16.980  23.906 -22.071  1.00 46.50           C  
ATOM    165  C   GLU A  20      16.075  22.960 -21.287  1.00 46.50           C  
ATOM    166  CB  GLU A  20      17.410  23.254 -23.387  1.00 46.50           C  
ATOM    167  O   GLU A  20      16.526  21.919 -20.804  1.00 46.50           O  
ATOM    168  CG  GLU A  20      17.214  24.142 -24.607  1.00 46.50           C  
ATOM    169  CD  GLU A  20      17.776  23.540 -25.885  1.00 46.50           C  
ATOM    170  OE1 GLU A  20      17.747  24.215 -26.938  1.00 46.50           O  
ATOM    171  OE2 GLU A  20      18.249  22.382 -25.832  1.00 46.50           O  
ATOM    172  N   LYS A  21      15.498  23.465 -20.245  1.00 52.34           N  
ATOM    173  CA  LYS A  21      14.458  22.746 -19.514  1.00 52.34           C  
ATOM    174  C   LYS A  21      13.901  21.592 -20.343  1.00 52.34           C  
ATOM    175  CB  LYS A  21      13.329  23.697 -19.113  1.00 52.34           C  
ATOM    176  O   LYS A  21      13.206  21.814 -21.336  1.00 52.34           O  
ATOM    177  CG  LYS A  21      13.625  24.519 -17.868  1.00 52.34           C  
ATOM    178  CD  LYS A  21      12.447  25.410 -17.494  1.00 52.34           C  
ATOM    179  CE  LYS A  21      12.793  26.340 -16.339  1.00 52.34           C  
ATOM    180  NZ  LYS A  21      11.630  27.191 -15.945  1.00 52.34           N  
ATOM    181  N   LYS A  22      14.879  20.822 -20.904  1.00 52.07           N  
ATOM    182  CA  LYS A  22      14.354  19.595 -21.497  1.00 52.07           C  
ATOM    183  C   LYS A  22      13.238  19.004 -20.641  1.00 52.07           C  
ATOM    184  CB  LYS A  22      15.471  18.568 -21.685  1.00 52.07           C  
ATOM    185  O   LYS A  22      13.351  18.952 -19.414  1.00 52.07           O  
ATOM    186  CG  LYS A  22      16.479  18.939 -22.763  1.00 52.07           C  
ATOM    187  CD  LYS A  22      17.421  17.783 -23.070  1.00 52.07           C  
ATOM    188  CE  LYS A  22      18.424  18.150 -24.155  1.00 52.07           C  
ATOM    189  NZ  LYS A  22      19.349  17.018 -24.461  1.00 52.07           N  
ATOM    190  N   ARG A  23      12.076  19.403 -20.981  1.00 63.45           N  
ATOM    191  CA  ARG A  23      10.867  18.803 -20.426  1.00 63.45           C  
ATOM    192  C   ARG A  23      10.912  17.283 -20.531  1.00 63.45           C  
ATOM    193  CB  ARG A  23       9.624  19.341 -21.138  1.00 63.45           C  
ATOM    194  O   ARG A  23      11.284  16.738 -21.573  1.00 63.45           O  
ATOM    195  CG  ARG A  23       9.385  20.827 -20.922  1.00 63.45           C  
ATOM    196  CD  ARG A  23       8.070  21.283 -21.538  1.00 63.45           C  
ATOM    197  NE  ARG A  23       7.734  22.648 -21.145  1.00 63.45           N  
ATOM    198  NH1 ARG A  23       5.870  22.801 -22.501  1.00 63.45           N  
ATOM    199  NH2 ARG A  23       6.485  24.575 -21.186  1.00 63.45           N  
ATOM    200  CZ  ARG A  23       6.697  23.338 -21.611  1.00 63.45           C  
ATOM    201  N   PHE A  24      11.229  16.683 -19.436  1.00 68.45           N  
ATOM    202  CA  PHE A  24      11.249  15.234 -19.270  1.00 68.45           C  
ATOM    203  C   PHE A  24       9.888  14.722 -18.816  1.00 68.45           C  
ATOM    204  CB  PHE A  24      12.328  14.822 -18.264  1.00 68.45           C  
ATOM    205  O   PHE A  24       9.340  15.201 -17.821  1.00 68.45           O  
ATOM    206  CG  PHE A  24      12.457  13.333 -18.088  1.00 68.45           C  
ATOM    207  CD1 PHE A  24      11.810  12.684 -17.044  1.00 68.45           C  
ATOM    208  CD2 PHE A  24      13.226  12.582 -18.968  1.00 68.45           C  
ATOM    209  CE1 PHE A  24      11.927  11.306 -16.878  1.00 68.45           C  
ATOM    210  CE2 PHE A  24      13.348  11.204 -18.809  1.00 68.45           C  
ATOM    211  CZ  PHE A  24      12.699  10.568 -17.763  1.00 68.45           C  
ATOM    212  N   PRO A  25       9.253  13.996 -19.768  1.00 68.13           N  
ATOM    213  CA  PRO A  25       7.962  13.444 -19.350  1.00 68.13           C  
ATOM    214  C   PRO A  25       8.054  12.643 -18.053  1.00 68.13           C  
ATOM    215  CB  PRO A  25       7.568  12.541 -20.522  1.00 68.13           C  
ATOM    216  O   PRO A  25       8.820  11.679 -17.972  1.00 68.13           O  
ATOM    217  CG  PRO A  25       8.845  12.293 -21.259  1.00 68.13           C  
ATOM    218  CD  PRO A  25       9.813  13.390 -20.918  1.00 68.13           C  
ATOM    219  N   LEU A  26       7.498  13.112 -17.024  1.00 67.69           N  
ATOM    220  CA  LEU A  26       7.533  12.554 -15.677  1.00 67.69           C  
ATOM    221  C   LEU A  26       6.972  11.136 -15.661  1.00 67.69           C  
ATOM    222  CB  LEU A  26       6.742  13.439 -14.710  1.00 67.69           C  
ATOM    223  O   LEU A  26       7.368  10.317 -14.829  1.00 67.69           O  
ATOM    224  CG  LEU A  26       7.377  14.781 -14.344  1.00 67.69           C  
ATOM    225  CD1 LEU A  26       6.446  15.579 -13.438  1.00 67.69           C  
ATOM    226  CD2 LEU A  26       8.731  14.568 -13.675  1.00 67.69           C  
ATOM    227  N   ASN A  27       6.125  10.843 -16.558  1.00 68.94           N  
ATOM    228  CA  ASN A  27       5.521   9.515 -16.596  1.00 68.94           C  
ATOM    229  C   ASN A  27       6.568   8.431 -16.836  1.00 68.94           C  
ATOM    230  CB  ASN A  27       4.433   9.450 -17.669  1.00 68.94           C  
ATOM    231  O   ASN A  27       6.351   7.267 -16.495  1.00 68.94           O  
ATOM    232  CG  ASN A  27       4.945   9.833 -19.044  1.00 68.94           C  
ATOM    233  ND2 ASN A  27       4.176   9.504 -20.076  1.00 68.94           N  
ATOM    234  OD1 ASN A  27       6.023  10.418 -19.178  1.00 68.94           O  
ATOM    235  N   LEU A  28       7.689   8.837 -17.471  1.00 75.12           N  
ATOM    236  CA  LEU A  28       8.764   7.889 -17.742  1.00 75.12           C  
ATOM    237  C   LEU A  28       9.409   7.412 -16.444  1.00 75.12           C  
ATOM    238  CB  LEU A  28       9.822   8.523 -18.648  1.00 75.12           C  
ATOM    239  O   LEU A  28      10.096   6.388 -16.427  1.00 75.12           O  
ATOM    240  CG  LEU A  28       9.389   8.834 -20.082  1.00 75.12           C  
ATOM    241  CD1 LEU A  28      10.484   9.605 -20.811  1.00 75.12           C  
ATOM    242  CD2 LEU A  28       9.045   7.549 -20.828  1.00 75.12           C  
ATOM    243  N   LEU A  29       9.119   8.182 -15.380  1.00 79.31           N  
ATOM    244  CA  LEU A  29       9.727   7.851 -14.096  1.00 79.31           C  
ATOM    245  C   LEU A  29       8.817   6.937 -13.283  1.00 79.31           C  
ATOM    246  CB  LEU A  29      10.030   9.125 -13.303  1.00 79.31           C  
ATOM    247  O   LEU A  29       9.219   6.427 -12.235  1.00 79.31           O  
ATOM    248  CG  LEU A  29      11.079  10.063 -13.902  1.00 79.31           C  
ATOM    249  CD1 LEU A  29      11.180  11.342 -13.077  1.00 79.31           C  
ATOM    250  CD2 LEU A  29      12.433   9.368 -13.987  1.00 79.31           C  
ATOM    251  N   ASN A  30       7.648   6.733 -13.819  1.00 77.56           N  
ATOM    252  CA  ASN A  30       6.614   6.014 -13.081  1.00 77.56           C  
ATOM    253  C   ASN A  30       7.079   4.616 -12.682  1.00 77.56           C  
ATOM    254  CB  ASN A  30       5.327   5.931 -13.903  1.00 77.56           C  
ATOM    255  O   ASN A  30       6.729   4.124 -11.608  1.00 77.56           O  
ATOM    256  CG  ASN A  30       4.527   7.219 -13.868  1.00 77.56           C  
ATOM    257  ND2 ASN A  30       3.500   7.303 -14.705  1.00 77.56           N  
ATOM    258  OD1 ASN A  30       4.830   8.131 -13.094  1.00 77.56           O  
ATOM    259  N   SER A  31       7.889   3.976 -13.521  1.00 78.47           N  
ATOM    260  CA  SER A  31       8.339   2.618 -13.235  1.00 78.47           C  
ATOM    261  C   SER A  31       9.117   2.557 -11.925  1.00 78.47           C  
ATOM    262  CB  SER A  31       9.208   2.089 -14.377  1.00 78.47           C  
ATOM    263  O   SER A  31       9.179   1.508 -11.281  1.00 78.47           O  
ATOM    264  OG  SER A  31      10.382   2.869 -14.519  1.00 78.47           O  
ATOM    265  N   PHE A  32       9.613   3.765 -11.517  1.00 83.47           N  
ATOM    266  CA  PHE A  32      10.458   3.800 -10.330  1.00 83.47           C  
ATOM    267  C   PHE A  32       9.692   4.359  -9.136  1.00 83.47           C  
ATOM    268  CB  PHE A  32      11.714   4.638 -10.587  1.00 83.47           C  
ATOM    269  O   PHE A  32      10.167   4.291  -8.001  1.00 83.47           O  
ATOM    270  CG  PHE A  32      12.565   4.126 -11.718  1.00 83.47           C  
ATOM    271  CD1 PHE A  32      13.400   3.031 -11.537  1.00 83.47           C  
ATOM    272  CD2 PHE A  32      12.528   4.741 -12.963  1.00 83.47           C  
ATOM    273  CE1 PHE A  32      14.189   2.555 -12.582  1.00 83.47           C  
ATOM    274  CE2 PHE A  32      13.313   4.271 -14.012  1.00 83.47           C  
ATOM    275  CZ  PHE A  32      14.143   3.178 -13.819  1.00 83.47           C  
ATOM    276  N   LEU A  33       8.495   4.906  -9.347  1.00 83.64           N  
ATOM    277  CA  LEU A  33       7.810   5.650  -8.296  1.00 83.64           C  
ATOM    278  C   LEU A  33       6.484   4.989  -7.938  1.00 83.64           C  
ATOM    279  CB  LEU A  33       7.570   7.098  -8.733  1.00 83.64           C  
ATOM    280  O   LEU A  33       5.788   5.438  -7.024  1.00 83.64           O  
ATOM    281  CG  LEU A  33       8.811   7.905  -9.117  1.00 83.64           C  
ATOM    282  CD1 LEU A  33       8.408   9.272  -9.658  1.00 83.64           C  
ATOM    283  CD2 LEU A  33       9.745   8.052  -7.920  1.00 83.64           C  
ATOM    284  N   VAL A  34       6.214   3.884  -8.603  1.00 82.47           N  
ATOM    285  CA  VAL A  34       4.886   3.293  -8.469  1.00 82.47           C  
ATOM    286  C   VAL A  34       4.988   1.951  -7.749  1.00 82.47           C  
ATOM    287  CB  VAL A  34       4.206   3.110  -9.844  1.00 82.47           C  
ATOM    288  O   VAL A  34       5.912   1.174  -7.998  1.00 82.47           O  
ATOM    289  CG1 VAL A  34       2.929   2.282  -9.709  1.00 82.47           C  
ATOM    290  CG2 VAL A  34       3.901   4.468 -10.474  1.00 82.47           C  
ATOM    291  N   CYS A  35       4.093   1.800  -6.830  1.00 84.64           N  
ATOM    292  CA  CYS A  35       3.987   0.555  -6.077  1.00 84.64           C  
ATOM    293  C   CYS A  35       3.497  -0.580  -6.968  1.00 84.64           C  
ATOM    294  CB  CYS A  35       3.043   0.727  -4.888  1.00 84.64           C  
ATOM    295  O   CYS A  35       2.507  -0.428  -7.686  1.00 84.64           O  
ATOM    296  SG  CYS A  35       2.764  -0.794  -3.954  1.00 84.64           S  
ATOM    297  N   GLY A  36       4.197  -1.730  -6.955  1.00 80.78           N  
ATOM    298  CA  GLY A  36       3.852  -2.879  -7.778  1.00 80.78           C  
ATOM    299  C   GLY A  36       2.604  -3.598  -7.303  1.00 80.78           C  
ATOM    300  O   GLY A  36       2.024  -4.399  -8.041  1.00 80.78           O  
ATOM    301  N   ILE A  37       2.151  -3.265  -6.057  1.00 77.69           N  
ATOM    302  CA  ILE A  37       0.991  -3.940  -5.486  1.00 77.69           C  
ATOM    303  C   ILE A  37      -0.266  -3.111  -5.742  1.00 77.69           C  
ATOM    304  CB  ILE A  37       1.169  -4.187  -3.971  1.00 77.69           C  
ATOM    305  O   ILE A  37      -1.251  -3.617  -6.286  1.00 77.69           O  
ATOM    306  CG1 ILE A  37       2.337  -5.149  -3.721  1.00 77.69           C  
ATOM    307  CG2 ILE A  37      -0.125  -4.726  -3.355  1.00 77.69           C  
ATOM    308  CD1 ILE A  37       2.658  -5.363  -2.249  1.00 77.69           C  
ATOM    309  N   CYS A  38      -0.138  -1.766  -5.498  1.00 79.22           N  
ATOM    310  CA  CYS A  38      -1.336  -0.946  -5.641  1.00 79.22           C  
ATOM    311  C   CYS A  38      -1.321  -0.185  -6.961  1.00 79.22           C  
ATOM    312  CB  CYS A  38      -1.455   0.037  -4.476  1.00 79.22           C  
ATOM    313  O   CYS A  38      -2.314   0.444  -7.331  1.00 79.22           O  
ATOM    314  SG  CYS A  38      -0.204   1.340  -4.493  1.00 79.22           S  
ATOM    315  N   ASP A  39      -0.172  -0.239  -7.655  1.00 74.81           N  
ATOM    316  CA  ASP A  39       0.030   0.436  -8.933  1.00 74.81           C  
ATOM    317  C   ASP A  39      -0.132   1.947  -8.788  1.00 74.81           C  
ATOM    318  CB  ASP A  39      -0.945  -0.099  -9.983  1.00 74.81           C  
ATOM    319  O   ASP A  39      -0.526   2.629  -9.737  1.00 74.81           O  
ATOM    320  CG  ASP A  39      -0.607  -1.506 -10.445  1.00 74.81           C  
ATOM    321  OD1 ASP A  39       0.592  -1.852 -10.516  1.00 74.81           O  
ATOM    322  OD2 ASP A  39      -1.547  -2.273 -10.744  1.00 74.81           O  
ATOM    323  N   GLY A  40      -0.042   2.426  -7.637  1.00 77.64           N  
ATOM    324  CA  GLY A  40      -0.008   3.845  -7.322  1.00 77.64           C  
ATOM    325  C   GLY A  40       1.363   4.328  -6.889  1.00 77.64           C  
ATOM    326  O   GLY A  40       2.277   3.523  -6.693  1.00 77.64           O  
ATOM    327  N   TYR A  41       1.490   5.681  -6.821  1.00 82.57           N  
ATOM    328  CA  TYR A  41       2.737   6.223  -6.294  1.00 82.57           C  
ATOM    329  C   TYR A  41       2.955   5.786  -4.850  1.00 82.57           C  
ATOM    330  CB  TYR A  41       2.738   7.752  -6.382  1.00 82.57           C  
ATOM    331  O   TYR A  41       1.994   5.599  -4.100  1.00 82.57           O  
ATOM    332  CG  TYR A  41       2.749   8.279  -7.796  1.00 82.57           C  
ATOM    333  CD1 TYR A  41       3.879   8.148  -8.600  1.00 82.57           C  
ATOM    334  CD2 TYR A  41       1.631   8.908  -8.332  1.00 82.57           C  
ATOM    335  CE1 TYR A  41       3.895   8.633  -9.904  1.00 82.57           C  
ATOM    336  CE2 TYR A  41       1.635   9.397  -9.634  1.00 82.57           C  
ATOM    337  OH  TYR A  41       2.780   9.737 -11.701  1.00 82.57           O  
ATOM    338  CZ  TYR A  41       2.770   9.255 -10.411  1.00 82.57           C  
ATOM    339  N   PHE A  42       4.210   5.598  -4.490  1.00 82.04           N  
ATOM    340  CA  PHE A  42       4.540   5.060  -3.176  1.00 82.04           C  
ATOM    341  C   PHE A  42       3.951   5.931  -2.072  1.00 82.04           C  
ATOM    342  CB  PHE A  42       6.058   4.950  -3.004  1.00 82.04           C  
ATOM    343  O   PHE A  42       4.059   7.158  -2.117  1.00 82.04           O  
ATOM    344  CG  PHE A  42       6.688   3.875  -3.849  1.00 82.04           C  
ATOM    345  CD1 PHE A  42       6.209   2.572  -3.809  1.00 82.04           C  
ATOM    346  CD2 PHE A  42       7.759   4.169  -4.682  1.00 82.04           C  
ATOM    347  CE1 PHE A  42       6.790   1.574  -4.590  1.00 82.04           C  
ATOM    348  CE2 PHE A  42       8.345   3.178  -5.465  1.00 82.04           C  
ATOM    349  CZ  PHE A  42       7.859   1.881  -5.416  1.00 82.04           C  
ATOM    350  N   ARG A  43       3.318   5.246  -1.067  1.00 78.65           N  
ATOM    351  CA  ARG A  43       2.929   5.809   0.221  1.00 78.65           C  
ATOM    352  C   ARG A  43       3.657   5.113   1.366  1.00 78.65           C  
ATOM    353  CB  ARG A  43       1.416   5.701   0.421  1.00 78.65           C  
ATOM    354  O   ARG A  43       3.529   3.900   1.544  1.00 78.65           O  
ATOM    355  CG  ARG A  43       0.601   6.440  -0.630  1.00 78.65           C  
ATOM    356  CD  ARG A  43      -0.893   6.218  -0.443  1.00 78.65           C  
ATOM    357  NE  ARG A  43      -1.668   6.852  -1.506  1.00 78.65           N  
ATOM    358  NH1 ARG A  43      -3.723   6.183  -0.689  1.00 78.65           N  
ATOM    359  NH2 ARG A  43      -3.599   7.432  -2.607  1.00 78.65           N  
ATOM    360  CZ  ARG A  43      -2.995   6.821  -1.598  1.00 78.65           C  
ATOM    361  N   PHE A  44       4.383   5.992   2.030  1.00 80.00           N  
ATOM    362  CA  PHE A  44       5.192   5.356   3.064  1.00 80.00           C  
ATOM    363  C   PHE A  44       5.997   4.199   2.486  1.00 80.00           C  
ATOM    364  CB  PHE A  44       4.306   4.859   4.211  1.00 80.00           C  
ATOM    365  O   PHE A  44       5.868   3.059   2.938  1.00 80.00           O  
ATOM    366  CG  PHE A  44       3.419   5.923   4.799  1.00 80.00           C  
ATOM    367  CD1 PHE A  44       3.957   6.950   5.565  1.00 80.00           C  
ATOM    368  CD2 PHE A  44       2.047   5.896   4.585  1.00 80.00           C  
ATOM    369  CE1 PHE A  44       3.139   7.936   6.110  1.00 80.00           C  
ATOM    370  CE2 PHE A  44       1.223   6.878   5.127  1.00 80.00           C  
ATOM    371  CZ  PHE A  44       1.771   7.897   5.890  1.00 80.00           C  
ATOM    372  N   ALA A  45       6.878   4.524   1.539  1.00 87.44           N  
ATOM    373  CA  ALA A  45       7.658   3.540   0.793  1.00 87.44           C  
ATOM    374  C   ALA A  45       8.473   2.659   1.735  1.00 87.44           C  
ATOM    375  CB  ALA A  45       8.576   4.236  -0.208  1.00 87.44           C  
ATOM    376  O   ALA A  45       9.150   3.161   2.635  1.00 87.44           O  
ATOM    377  N   HIS A  46       8.440   1.334   1.494  1.00 88.43           N  
ATOM    378  CA  HIS A  46       9.193   0.319   2.223  1.00 88.43           C  
ATOM    379  C   HIS A  46       9.859  -0.665   1.267  1.00 88.43           C  
ATOM    380  CB  HIS A  46       8.280  -0.430   3.195  1.00 88.43           C  
ATOM    381  O   HIS A  46       9.228  -1.144   0.322  1.00 88.43           O  
ATOM    382  CG  HIS A  46       7.930   0.358   4.417  1.00 88.43           C  
ATOM    383  CD2 HIS A  46       8.262   0.176   5.717  1.00 88.43           C  
ATOM    384  ND1 HIS A  46       7.140   1.486   4.374  1.00 88.43           N  
ATOM    385  CE1 HIS A  46       7.002   1.966   5.599  1.00 88.43           C  
ATOM    386  NE2 HIS A  46       7.673   1.190   6.432  1.00 88.43           N  
ATOM    387  N   THR A  47      11.100  -0.853   1.584  1.00 91.00           N  
ATOM    388  CA  THR A  47      11.903  -1.693   0.701  1.00 91.00           C  
ATOM    389  C   THR A  47      12.273  -3.003   1.391  1.00 91.00           C  
ATOM    390  CB  THR A  47      13.183  -0.966   0.251  1.00 91.00           C  
ATOM    391  O   THR A  47      12.627  -3.010   2.571  1.00 91.00           O  
ATOM    392  CG2 THR A  47      14.057  -1.873  -0.610  1.00 91.00           C  
ATOM    393  OG1 THR A  47      12.825   0.195  -0.509  1.00 91.00           O  
ATOM    394  N   ILE A  48      12.065  -4.014   0.611  1.00 88.94           N  
ATOM    395  CA  ILE A  48      12.535  -5.310   1.088  1.00 88.94           C  
ATOM    396  C   ILE A  48      14.054  -5.389   0.954  1.00 88.94           C  
ATOM    397  CB  ILE A  48      11.868  -6.472   0.319  1.00 88.94           C  
ATOM    398  O   ILE A  48      14.595  -5.239  -0.144  1.00 88.94           O  
ATOM    399  CG1 ILE A  48      10.344  -6.412   0.478  1.00 88.94           C  
ATOM    400  CG2 ILE A  48      12.416  -7.821   0.797  1.00 88.94           C  
ATOM    401  CD1 ILE A  48       9.595  -7.444  -0.354  1.00 88.94           C  
ATOM    402  N   THR A  49      14.777  -5.676   1.976  1.00 89.82           N  
ATOM    403  CA  THR A  49      16.231  -5.577   2.050  1.00 89.82           C  
ATOM    404  C   THR A  49      16.891  -6.677   1.224  1.00 89.82           C  
ATOM    405  CB  THR A  49      16.723  -5.660   3.507  1.00 89.82           C  
ATOM    406  O   THR A  49      17.952  -6.465   0.633  1.00 89.82           O  
ATOM    407  CG2 THR A  49      16.292  -4.433   4.304  1.00 89.82           C  
ATOM    408  OG1 THR A  49      16.177  -6.833   4.123  1.00 89.82           O  
ATOM    409  N   GLU A  50      16.270  -7.809   1.081  1.00 87.77           N  
ATOM    410  CA  GLU A  50      16.888  -8.960   0.429  1.00 87.77           C  
ATOM    411  C   GLU A  50      16.864  -8.812  -1.090  1.00 87.77           C  
ATOM    412  CB  GLU A  50      16.184 -10.255   0.842  1.00 87.77           C  
ATOM    413  O   GLU A  50      17.818  -9.195  -1.771  1.00 87.77           O  
ATOM    414  CG  GLU A  50      16.167 -10.492   2.345  1.00 87.77           C  
ATOM    415  CD  GLU A  50      17.556 -10.551   2.960  1.00 87.77           C  
ATOM    416  OE1 GLU A  50      17.682 -10.379   4.193  1.00 87.77           O  
ATOM    417  OE2 GLU A  50      18.527 -10.770   2.201  1.00 87.77           O  
ATOM    418  N   CYS A  51      15.717  -8.186  -1.593  1.00 90.70           N  
ATOM    419  CA  CYS A  51      15.590  -8.130  -3.045  1.00 90.70           C  
ATOM    420  C   CYS A  51      15.598  -6.688  -3.538  1.00 90.70           C  
ATOM    421  CB  CYS A  51      14.307  -8.826  -3.499  1.00 90.70           C  
ATOM    422  O   CYS A  51      15.852  -6.431  -4.716  1.00 90.70           O  
ATOM    423  SG  CYS A  51      12.801  -8.079  -2.840  1.00 90.70           S  
ATOM    424  N   GLY A  52      15.356  -5.730  -2.672  1.00 90.41           N  
ATOM    425  CA  GLY A  52      15.413  -4.316  -3.006  1.00 90.41           C  
ATOM    426  C   GLY A  52      14.133  -3.799  -3.634  1.00 90.41           C  
ATOM    427  O   GLY A  52      14.071  -2.648  -4.072  1.00 90.41           O  
ATOM    428  N   HIS A  53      13.109  -4.616  -3.747  1.00 92.49           N  
ATOM    429  CA  HIS A  53      11.834  -4.150  -4.281  1.00 92.49           C  
ATOM    430  C   HIS A  53      11.072  -3.325  -3.249  1.00 92.49           C  
ATOM    431  CB  HIS A  53      10.981  -5.334  -4.741  1.00 92.49           C  
ATOM    432  O   HIS A  53      11.085  -3.648  -2.059  1.00 92.49           O  
ATOM    433  CG  HIS A  53      11.507  -6.012  -5.966  1.00 92.49           C  
ATOM    434  CD2 HIS A  53      11.691  -5.553  -7.227  1.00 92.49           C  
ATOM    435  ND1 HIS A  53      11.911  -7.329  -5.972  1.00 92.49           N  
ATOM    436  CE1 HIS A  53      12.323  -7.652  -7.187  1.00 92.49           C  
ATOM    437  NE2 HIS A  53      12.200  -6.592  -7.967  1.00 92.49           N  
ATOM    438  N   THR A  54      10.473  -2.183  -3.728  1.00 88.46           N  
ATOM    439  CA  THR A  54       9.821  -1.207  -2.861  1.00 88.46           C  
ATOM    440  C   THR A  54       8.308  -1.233  -3.059  1.00 88.46           C  
ATOM    441  CB  THR A  54      10.351   0.215  -3.124  1.00 88.46           C  
ATOM    442  O   THR A  54       7.826  -1.337  -4.189  1.00 88.46           O  
ATOM    443  CG2 THR A  54       9.706   1.225  -2.181  1.00 88.46           C  
ATOM    444  OG1 THR A  54      11.771   0.233  -2.927  1.00 88.46           O  
ATOM    445  N   PHE A  55       7.636  -1.159  -1.952  1.00 87.53           N  
ATOM    446  CA  PHE A  55       6.178  -1.116  -1.937  1.00 87.53           C  
ATOM    447  C   PHE A  55       5.677  -0.111  -0.907  1.00 87.53           C  
ATOM    448  CB  PHE A  55       5.602  -2.504  -1.640  1.00 87.53           C  
ATOM    449  O   PHE A  55       6.455   0.395  -0.096  1.00 87.53           O  
ATOM    450  CG  PHE A  55       6.127  -3.586  -2.544  1.00 87.53           C  
ATOM    451  CD1 PHE A  55       5.530  -3.835  -3.774  1.00 87.53           C  
ATOM    452  CD2 PHE A  55       7.220  -4.355  -2.163  1.00 87.53           C  
ATOM    453  CE1 PHE A  55       6.015  -4.836  -4.612  1.00 87.53           C  
ATOM    454  CE2 PHE A  55       7.710  -5.357  -2.996  1.00 87.53           C  
ATOM    455  CZ  PHE A  55       7.105  -5.596  -4.220  1.00 87.53           C  
ATOM    456  N   CYS A  56       4.358   0.162  -0.995  1.00 82.94           N  
ATOM    457  CA  CYS A  56       3.753   0.932   0.086  1.00 82.94           C  
ATOM    458  C   CYS A  56       3.770   0.145   1.391  1.00 82.94           C  
ATOM    459  CB  CYS A  56       2.318   1.318  -0.269  1.00 82.94           C  
ATOM    460  O   CYS A  56       3.688  -1.084   1.381  1.00 82.94           O  
ATOM    461  SG  CYS A  56       2.185   2.349  -1.746  1.00 82.94           S  
ATOM    462  N   LYS A  57       3.966   0.779   2.426  1.00 80.54           N  
ATOM    463  CA  LYS A  57       3.987   0.125   3.731  1.00 80.54           C  
ATOM    464  C   LYS A  57       2.759  -0.761   3.921  1.00 80.54           C  
ATOM    465  CB  LYS A  57       4.062   1.163   4.851  1.00 80.54           C  
ATOM    466  O   LYS A  57       2.884  -1.936   4.273  1.00 80.54           O  
ATOM    467  CG  LYS A  57       4.101   0.564   6.249  1.00 80.54           C  
ATOM    468  CD  LYS A  57       4.200   1.645   7.318  1.00 80.54           C  
ATOM    469  CE  LYS A  57       4.198   1.049   8.719  1.00 80.54           C  
ATOM    470  NZ  LYS A  57       4.293   2.105   9.771  1.00 80.54           N  
ATOM    471  N   ILE A  58       1.651  -0.208   3.709  1.00 75.35           N  
ATOM    472  CA  ILE A  58       0.393  -0.911   3.934  1.00 75.35           C  
ATOM    473  C   ILE A  58       0.253  -2.052   2.929  1.00 75.35           C  
ATOM    474  CB  ILE A  58      -0.816   0.046   3.830  1.00 75.35           C  
ATOM    475  O   ILE A  58      -0.195  -3.146   3.281  1.00 75.35           O  
ATOM    476  CG1 ILE A  58      -0.750   1.112   4.930  1.00 75.35           C  
ATOM    477  CG2 ILE A  58      -2.131  -0.735   3.903  1.00 75.35           C  
ATOM    478  CD1 ILE A  58      -1.783   2.220   4.781  1.00 75.35           C  
ATOM    479  N   CYS A  59       0.738  -1.786   1.720  1.00 77.73           N  
ATOM    480  CA  CYS A  59       0.615  -2.773   0.652  1.00 77.73           C  
ATOM    481  C   CYS A  59       1.419  -4.027   0.974  1.00 77.73           C  
ATOM    482  CB  CYS A  59       1.082  -2.184  -0.678  1.00 77.73           C  
ATOM    483  O   CYS A  59       0.913  -5.143   0.847  1.00 77.73           O  
ATOM    484  SG  CYS A  59      -0.064  -0.979  -1.384  1.00 77.73           S  
ATOM    485  N   ILE A  60       2.638  -3.763   1.361  1.00 83.05           N  
ATOM    486  CA  ILE A  60       3.501  -4.918   1.587  1.00 83.05           C  
ATOM    487  C   ILE A  60       3.083  -5.630   2.872  1.00 83.05           C  
ATOM    488  CB  ILE A  60       4.988  -4.506   1.662  1.00 83.05           C  
ATOM    489  O   ILE A  60       3.106  -6.861   2.942  1.00 83.05           O  
ATOM    490  CG1 ILE A  60       5.884  -5.748   1.721  1.00 83.05           C  
ATOM    491  CG2 ILE A  60       5.236  -3.594   2.868  1.00 83.05           C  
ATOM    492  CD1 ILE A  60       5.770  -6.652   0.501  1.00 83.05           C  
ATOM    493  N   HIS A  61       2.591  -4.921   3.812  1.00 74.18           N  
ATOM    494  CA  HIS A  61       2.129  -5.517   5.061  1.00 74.18           C  
ATOM    495  C   HIS A  61       0.849  -6.319   4.849  1.00 74.18           C  
ATOM    496  CB  HIS A  61       1.902  -4.435   6.119  1.00 74.18           C  
ATOM    497  O   HIS A  61       0.698  -7.411   5.401  1.00 74.18           O  
ATOM    498  CG  HIS A  61       3.153  -4.005   6.816  1.00 74.18           C  
ATOM    499  CD2 HIS A  61       4.137  -3.157   6.435  1.00 74.18           C  
ATOM    500  ND1 HIS A  61       3.505  -4.467   8.066  1.00 74.18           N  
ATOM    501  CE1 HIS A  61       4.654  -3.919   8.424  1.00 74.18           C  
ATOM    502  NE2 HIS A  61       5.058  -3.120   7.452  1.00 74.18           N  
ATOM    503  N   ASP A  62      -0.039  -5.754   4.118  1.00 71.71           N  
ATOM    504  CA  ASP A  62      -1.278  -6.452   3.787  1.00 71.71           C  
ATOM    505  C   ASP A  62      -0.994  -7.737   3.012  1.00 71.71           C  
ATOM    506  CB  ASP A  62      -2.205  -5.543   2.977  1.00 71.71           C  
ATOM    507  O   ASP A  62      -1.604  -8.774   3.276  1.00 71.71           O  
ATOM    508  CG  ASP A  62      -3.592  -6.131   2.786  1.00 71.71           C  
ATOM    509  OD1 ASP A  62      -4.210  -6.573   3.778  1.00 71.71           O  
ATOM    510  OD2 ASP A  62      -4.070  -6.156   1.631  1.00 71.71           O  
ATOM    511  N   TYR A  63      -0.081  -7.659   2.118  1.00 74.79           N  
ATOM    512  CA  TYR A  63       0.307  -8.817   1.321  1.00 74.79           C  
ATOM    513  C   TYR A  63       0.828  -9.941   2.209  1.00 74.79           C  
ATOM    514  CB  TYR A  63       1.371  -8.429   0.290  1.00 74.79           C  
ATOM    515  O   TYR A  63       0.419 -11.095   2.064  1.00 74.79           O  
ATOM    516  CG  TYR A  63       1.918  -9.601  -0.488  1.00 74.79           C  
ATOM    517  CD1 TYR A  63       3.092 -10.238  -0.093  1.00 74.79           C  
ATOM    518  CD2 TYR A  63       1.263 -10.072  -1.621  1.00 74.79           C  
ATOM    519  CE1 TYR A  63       3.601 -11.317  -0.808  1.00 74.79           C  
ATOM    520  CE2 TYR A  63       1.763 -11.151  -2.344  1.00 74.79           C  
ATOM    521  OH  TYR A  63       3.429 -12.833  -2.642  1.00 74.79           O  
ATOM    522  CZ  TYR A  63       2.930 -11.766  -1.930  1.00 74.79           C  
ATOM    523  N   ILE A  64       1.635  -9.607   3.100  1.00 75.71           N  
ATOM    524  CA  ILE A  64       2.232 -10.599   3.987  1.00 75.71           C  
ATOM    525  C   ILE A  64       1.157 -11.192   4.896  1.00 75.71           C  
ATOM    526  CB  ILE A  64       3.371  -9.988   4.833  1.00 75.71           C  
ATOM    527  O   ILE A  64       1.131 -12.402   5.129  1.00 75.71           O  
ATOM    528  CG1 ILE A  64       4.539  -9.569   3.933  1.00 75.71           C  
ATOM    529  CG2 ILE A  64       3.835 -10.975   5.908  1.00 75.71           C  
ATOM    530  CD1 ILE A  64       5.605  -8.748   4.645  1.00 75.71           C  
ATOM    531  N   SER A  65       0.302 -10.354   5.478  1.00 69.91           N  
ATOM    532  CA  SER A  65      -0.768 -10.778   6.375  1.00 69.91           C  
ATOM    533  C   SER A  65      -1.727 -11.736   5.677  1.00 69.91           C  
ATOM    534  CB  SER A  65      -1.538  -9.566   6.902  1.00 69.91           C  
ATOM    535  O   SER A  65      -2.156 -12.731   6.265  1.00 69.91           O  
ATOM    536  OG  SER A  65      -2.608  -9.975   7.737  1.00 69.91           O  
ATOM    537  N   LYS A  66      -2.031 -11.533   4.465  1.00 67.87           N  
ATOM    538  CA  LYS A  66      -2.992 -12.336   3.715  1.00 67.87           C  
ATOM    539  C   LYS A  66      -2.376 -13.661   3.274  1.00 67.87           C  
ATOM    540  CB  LYS A  66      -3.504 -11.564   2.498  1.00 67.87           C  
ATOM    541  O   LYS A  66      -3.093 -14.634   3.030  1.00 67.87           O  
ATOM    542  CG  LYS A  66      -4.498 -10.464   2.837  1.00 67.87           C  
ATOM    543  CD  LYS A  66      -4.985  -9.746   1.584  1.00 67.87           C  
ATOM    544  CE  LYS A  66      -5.964  -8.630   1.923  1.00 67.87           C  
ATOM    545  NZ  LYS A  66      -6.379  -7.869   0.707  1.00 67.87           N  
ATOM    546  N   ASN A  67      -1.059 -13.714   3.248  1.00 70.64           N  
ATOM    547  CA  ASN A  67      -0.401 -14.916   2.748  1.00 70.64           C  
ATOM    548  C   ASN A  67       0.268 -15.698   3.875  1.00 70.64           C  
ATOM    549  CB  ASN A  67       0.623 -14.559   1.669  1.00 70.64           C  
ATOM    550  O   ASN A  67       1.153 -16.519   3.627  1.00 70.64           O  
ATOM    551  CG  ASN A  67      -0.026 -14.113   0.374  1.00 70.64           C  
ATOM    552  ND2 ASN A  67       0.468 -13.017  -0.190  1.00 70.64           N  
ATOM    553  OD1 ASN A  67      -0.964 -14.747  -0.116  1.00 70.64           O  
ATOM    554  N   GLN A  68      -0.193 -15.445   5.134  1.00 67.50           N  
ATOM    555  CA  GLN A  68       0.419 -16.061   6.306  1.00 67.50           C  
ATOM    556  C   GLN A  68       0.273 -17.580   6.270  1.00 67.50           C  
ATOM    557  CB  GLN A  68      -0.200 -15.505   7.590  1.00 67.50           C  
ATOM    558  O   GLN A  68       1.136 -18.304   6.770  1.00 67.50           O  
ATOM    559  CG  GLN A  68       0.263 -14.096   7.936  1.00 67.50           C  
ATOM    560  CD  GLN A  68      -0.357 -13.573   9.217  1.00 67.50           C  
ATOM    561  NE2 GLN A  68      -0.182 -12.281   9.476  1.00 67.50           N  
ATOM    562  OE1 GLN A  68      -0.990 -14.322   9.968  1.00 67.50           O  
ATOM    563  N   ASN A  69      -0.724 -18.082   5.588  1.00 69.52           N  
ATOM    564  CA  ASN A  69      -0.997 -19.515   5.569  1.00 69.52           C  
ATOM    565  C   ASN A  69      -0.728 -20.119   4.194  1.00 69.52           C  
ATOM    566  CB  ASN A  69      -2.439 -19.793   5.998  1.00 69.52           C  
ATOM    567  O   ASN A  69      -1.192 -21.220   3.893  1.00 69.52           O  
ATOM    568  CG  ASN A  69      -2.719 -19.357   7.423  1.00 69.52           C  
ATOM    569  ND2 ASN A  69      -3.898 -18.789   7.649  1.00 69.52           N  
ATOM    570  OD1 ASN A  69      -1.882 -19.529   8.314  1.00 69.52           O  
ATOM    571  N   THR A  70       0.017 -19.321   3.488  1.00 71.63           N  
ATOM    572  CA  THR A  70       0.319 -19.822   2.152  1.00 71.63           C  
ATOM    573  C   THR A  70       1.825 -19.979   1.961  1.00 71.63           C  
ATOM    574  CB  THR A  70      -0.244 -18.889   1.064  1.00 71.63           C  
ATOM    575  O   THR A  70       2.612 -19.535   2.799  1.00 71.63           O  
ATOM    576  CG2 THR A  70      -1.733 -18.633   1.276  1.00 71.63           C  
ATOM    577  OG1 THR A  70       0.454 -17.638   1.107  1.00 71.63           O  
ATOM    578  N   LYS A  71       2.174 -20.789   1.014  1.00 69.40           N  
ATOM    579  CA  LYS A  71       3.578 -20.985   0.664  1.00 69.40           C  
ATOM    580  C   LYS A  71       4.246 -19.659   0.310  1.00 69.40           C  
ATOM    581  CB  LYS A  71       3.710 -21.966  -0.502  1.00 69.40           C  
ATOM    582  O   LYS A  71       5.474 -19.556   0.315  1.00 69.40           O  
ATOM    583  CG  LYS A  71       3.337 -23.398  -0.150  1.00 69.40           C  
ATOM    584  CD  LYS A  71       3.575 -24.342  -1.322  1.00 69.40           C  
ATOM    585  CE  LYS A  71       3.135 -25.762  -0.996  1.00 69.40           C  
ATOM    586  NZ  LYS A  71       3.360 -26.689  -2.146  1.00 69.40           N  
ATOM    587  N   ASN A  72       3.459 -18.611   0.162  1.00 68.61           N  
ATOM    588  CA  ASN A  72       3.985 -17.310  -0.236  1.00 68.61           C  
ATOM    589  C   ASN A  72       4.127 -16.372   0.959  1.00 68.61           C  
ATOM    590  CB  ASN A  72       3.094 -16.675  -1.306  1.00 68.61           C  
ATOM    591  O   ASN A  72       4.385 -15.179   0.791  1.00 68.61           O  
ATOM    592  CG  ASN A  72       3.194 -17.382  -2.643  1.00 68.61           C  
ATOM    593  ND2 ASN A  72       2.122 -17.325  -3.425  1.00 68.61           N  
ATOM    594  OD1 ASN A  72       4.224 -17.976  -2.970  1.00 68.61           O  
ATOM    595  N   LYS A  73       3.870 -16.855   2.135  1.00 68.17           N  
ATOM    596  CA  LYS A  73       3.814 -15.995   3.313  1.00 68.17           C  
ATOM    597  C   LYS A  73       5.117 -15.222   3.492  1.00 68.17           C  
ATOM    598  CB  LYS A  73       3.518 -16.820   4.567  1.00 68.17           C  
ATOM    599  O   LYS A  73       5.120 -14.118   4.042  1.00 68.17           O  
ATOM    600  CG  LYS A  73       4.625 -17.795   4.942  1.00 68.17           C  
ATOM    601  CD  LYS A  73       4.296 -18.546   6.225  1.00 68.17           C  
ATOM    602  CE  LYS A  73       5.382 -19.554   6.577  1.00 68.17           C  
ATOM    603  NZ  LYS A  73       5.029 -20.347   7.793  1.00 68.17           N  
ATOM    604  N   ARG A  74       6.148 -15.507   2.836  1.00 78.24           N  
ATOM    605  CA  ARG A  74       7.435 -14.865   3.085  1.00 78.24           C  
ATOM    606  C   ARG A  74       8.181 -14.610   1.779  1.00 78.24           C  
ATOM    607  CB  ARG A  74       8.292 -15.722   4.019  1.00 78.24           C  
ATOM    608  O   ARG A  74       9.395 -14.808   1.703  1.00 78.24           O  
ATOM    609  CG  ARG A  74       7.712 -15.879   5.416  1.00 78.24           C  
ATOM    610  CD  ARG A  74       8.713 -16.506   6.375  1.00 78.24           C  
ATOM    611  NE  ARG A  74       8.283 -17.830   6.815  1.00 78.24           N  
ATOM    612  NH1 ARG A  74      10.204 -18.283   8.015  1.00 78.24           N  
ATOM    613  NH2 ARG A  74       8.513 -19.828   7.924  1.00 78.24           N  
ATOM    614  CZ  ARG A  74       9.001 -18.644   7.584  1.00 78.24           C  
ATOM    615  N   LYS A  75       7.353 -14.305   0.848  1.00 84.20           N  
ATOM    616  CA  LYS A  75       7.970 -14.052  -0.451  1.00 84.20           C  
ATOM    617  C   LYS A  75       7.673 -12.636  -0.934  1.00 84.20           C  
ATOM    618  CB  LYS A  75       7.483 -15.071  -1.483  1.00 84.20           C  
ATOM    619  O   LYS A  75       6.617 -12.078  -0.628  1.00 84.20           O  
ATOM    620  CG  LYS A  75       7.940 -16.496  -1.209  1.00 84.20           C  
ATOM    621  CD  LYS A  75       7.535 -17.439  -2.335  1.00 84.20           C  
ATOM    622  CE  LYS A  75       8.062 -18.849  -2.102  1.00 84.20           C  
ATOM    623  NZ  LYS A  75       7.663 -19.778  -3.201  1.00 84.20           N  
ATOM    624  N   CYS A  76       8.629 -12.090  -1.652  1.00 86.94           N  
ATOM    625  CA  CYS A  76       8.467 -10.786  -2.286  1.00 86.94           C  
ATOM    626  C   CYS A  76       7.422 -10.845  -3.394  1.00 86.94           C  
ATOM    627  CB  CYS A  76       9.799 -10.298  -2.854  1.00 86.94           C  
ATOM    628  O   CYS A  76       7.456 -11.741  -4.239  1.00 86.94           O  
ATOM    629  SG  CYS A  76       9.651  -8.835  -3.903  1.00 86.94           S  
ATOM    630  N   PRO A  77       6.492  -9.825  -3.377  1.00 85.27           N  
ATOM    631  CA  PRO A  77       5.444  -9.809  -4.400  1.00 85.27           C  
ATOM    632  C   PRO A  77       5.993  -9.571  -5.805  1.00 85.27           C  
ATOM    633  CB  PRO A  77       4.542  -8.651  -3.964  1.00 85.27           C  
ATOM    634  O   PRO A  77       5.368  -9.967  -6.792  1.00 85.27           O  
ATOM    635  CG  PRO A  77       4.791  -8.505  -2.497  1.00 85.27           C  
ATOM    636  CD  PRO A  77       6.227  -8.847  -2.221  1.00 85.27           C  
ATOM    637  N   SER A  78       7.155  -8.982  -5.850  1.00 85.23           N  
ATOM    638  CA  SER A  78       7.700  -8.614  -7.153  1.00 85.23           C  
ATOM    639  C   SER A  78       8.591  -9.718  -7.711  1.00 85.23           C  
ATOM    640  CB  SER A  78       8.492  -7.310  -7.053  1.00 85.23           C  
ATOM    641  O   SER A  78       8.483 -10.076  -8.886  1.00 85.23           O  
ATOM    642  OG  SER A  78       7.635  -6.222  -6.753  1.00 85.23           O  
ATOM    643  N   CYS A  79       9.432 -10.326  -6.822  1.00 90.56           N  
ATOM    644  CA  CYS A  79      10.435 -11.231  -7.372  1.00 90.56           C  
ATOM    645  C   CYS A  79      10.258 -12.641  -6.820  1.00 90.56           C  
ATOM    646  CB  CYS A  79      11.843 -10.725  -7.060  1.00 90.56           C  
ATOM    647  O   CYS A  79      10.959 -13.566  -7.233  1.00 90.56           O  
ATOM    648  SG  CYS A  79      12.286 -10.836  -5.312  1.00 90.56           S  
ATOM    649  N   LYS A  80       9.374 -12.694  -5.790  1.00 84.59           N  
ATOM    650  CA  LYS A  80       9.054 -13.970  -5.157  1.00 84.59           C  
ATOM    651  C   LYS A  80      10.239 -14.496  -4.351  1.00 84.59           C  
ATOM    652  CB  LYS A  80       8.635 -15.000  -6.206  1.00 84.59           C  
ATOM    653  O   LYS A  80      10.300 -15.685  -4.033  1.00 84.59           O  
ATOM    654  CG  LYS A  80       7.469 -14.557  -7.078  1.00 84.59           C  
ATOM    655  CD  LYS A  80       6.205 -14.345  -6.254  1.00 84.59           C  
ATOM    656  CE  LYS A  80       5.018 -13.980  -7.135  1.00 84.59           C  
ATOM    657  NZ  LYS A  80       3.855 -13.503  -6.328  1.00 84.59           N  
ATOM    658  N   GLY A  81      11.249 -13.673  -4.187  1.00 83.80           N  
ATOM    659  CA  GLY A  81      12.349 -14.018  -3.299  1.00 83.80           C  
ATOM    660  C   GLY A  81      11.919 -14.184  -1.854  1.00 83.80           C  
ATOM    661  O   GLY A  81      10.967 -13.542  -1.406  1.00 83.80           O  
ATOM    662  N   GLU A  82      12.612 -14.978  -1.046  1.00 81.81           N  
ATOM    663  CA  GLU A  82      12.263 -15.295   0.336  1.00 81.81           C  
ATOM    664  C   GLU A  82      12.607 -14.140   1.271  1.00 81.81           C  
ATOM    665  CB  GLU A  82      12.976 -16.571   0.791  1.00 81.81           C  
ATOM    666  O   GLU A  82      13.669 -13.526   1.144  1.00 81.81           O  
ATOM    667  CG  GLU A  82      12.272 -17.853   0.370  1.00 81.81           C  
ATOM    668  CD  GLU A  82      13.113 -19.100   0.591  1.00 81.81           C  
ATOM    669  OE1 GLU A  82      12.844 -20.136  -0.058  1.00 81.81           O  
ATOM    670  OE2 GLU A  82      14.049 -19.040   1.419  1.00 81.81           O  
ATOM    671  N   LEU A  83      11.612 -13.716   2.103  1.00 74.83           N  
ATOM    672  CA  LEU A  83      11.819 -12.743   3.170  1.00 74.83           C  
ATOM    673  C   LEU A  83      12.244 -13.434   4.461  1.00 74.83           C  
ATOM    674  CB  LEU A  83      10.545 -11.929   3.409  1.00 74.83           C  
ATOM    675  O   LEU A  83      11.885 -14.590   4.699  1.00 74.83           O  
ATOM    676  CG  LEU A  83       9.952 -11.224   2.187  1.00 74.83           C  
ATOM    677  CD1 LEU A  83       8.602 -10.605   2.536  1.00 74.83           C  
ATOM    678  CD2 LEU A  83      10.913 -10.163   1.663  1.00 74.83           C  
ATOM    679  N   GLU A  84      13.244 -12.895   5.121  1.00 71.25           N  
ATOM    680  CA  GLU A  84      13.673 -13.448   6.402  1.00 71.25           C  
ATOM    681  C   GLU A  84      12.505 -13.546   7.379  1.00 71.25           C  
ATOM    682  CB  GLU A  84      14.795 -12.601   7.006  1.00 71.25           C  
ATOM    683  O   GLU A  84      11.483 -12.881   7.202  1.00 71.25           O  
ATOM    684  CG  GLU A  84      16.115 -12.701   6.254  1.00 71.25           C  
ATOM    685  CD  GLU A  84      17.227 -11.877   6.882  1.00 71.25           C  
ATOM    686  OE1 GLU A  84      18.374 -11.922   6.380  1.00 71.25           O  
ATOM    687  OE2 GLU A  84      16.951 -11.182   7.885  1.00 71.25           O  
ATOM    688  N   ILE A  85      12.659 -14.441   8.339  1.00 63.22           N  
ATOM    689  CA  ILE A  85      11.664 -14.773   9.353  1.00 63.22           C  
ATOM    690  C   ILE A  85      11.257 -13.511  10.110  1.00 63.22           C  
ATOM    691  CB  ILE A  85      12.194 -15.841  10.336  1.00 63.22           C  
ATOM    692  O   ILE A  85      10.071 -13.290  10.368  1.00 63.22           O  
ATOM    693  CG1 ILE A  85      12.482 -17.152   9.597  1.00 63.22           C  
ATOM    694  CG2 ILE A  85      11.198 -16.064  11.479  1.00 63.22           C  
ATOM    695  CD1 ILE A  85      13.268 -18.166  10.418  1.00 63.22           C  
ATOM    696  N   HIS A  86      12.459 -12.678  10.212  1.00 68.44           N  
ATOM    697  CA  HIS A  86      12.176 -11.446  10.941  1.00 68.44           C  
ATOM    698  C   HIS A  86      11.820 -10.311   9.988  1.00 68.44           C  
ATOM    699  CB  HIS A  86      13.374 -11.050  11.806  1.00 68.44           C  
ATOM    700  O   HIS A  86      12.707  -9.640   9.455  1.00 68.44           O  
ATOM    701  CG  HIS A  86      13.689 -12.037  12.884  1.00 68.44           C  
ATOM    702  CD2 HIS A  86      14.698 -12.932  13.003  1.00 68.44           C  
ATOM    703  ND1 HIS A  86      12.911 -12.181  14.012  1.00 68.44           N  
ATOM    704  CE1 HIS A  86      13.430 -13.124  14.780  1.00 68.44           C  
ATOM    705  NE2 HIS A  86      14.515 -13.596  14.191  1.00 68.44           N  
ATOM    706  N   LEU A  87      10.545 -10.129   9.653  1.00 64.40           N  
ATOM    707  CA  LEU A  87      10.058  -9.178   8.659  1.00 64.40           C  
ATOM    708  C   LEU A  87      10.508  -7.760   8.998  1.00 64.40           C  
ATOM    709  CB  LEU A  87       8.531  -9.233   8.567  1.00 64.40           C  
ATOM    710  O   LEU A  87      10.730  -6.944   8.100  1.00 64.40           O  
ATOM    711  CG  LEU A  87       7.936 -10.470   7.893  1.00 64.40           C  
ATOM    712  CD1 LEU A  87       6.486 -10.662   8.322  1.00 64.40           C  
ATOM    713  CD2 LEU A  87       8.040 -10.354   6.376  1.00 64.40           C  
ATOM    714  N   SER A  88      10.569  -7.467  10.268  1.00 65.73           N  
ATOM    715  CA  SER A  88      11.006  -6.136  10.677  1.00 65.73           C  
ATOM    716  C   SER A  88      12.414  -5.837  10.173  1.00 65.73           C  
ATOM    717  CB  SER A  88      10.961  -6.001  12.200  1.00 65.73           C  
ATOM    718  O   SER A  88      12.758  -4.679   9.928  1.00 65.73           O  
ATOM    719  OG  SER A  88      11.763  -6.993  12.816  1.00 65.73           O  
ATOM    720  N   LYS A  89      13.110  -6.928   9.979  1.00 71.64           N  
ATOM    721  CA  LYS A  89      14.474  -6.749   9.489  1.00 71.64           C  
ATOM    722  C   LYS A  89      14.519  -6.788   7.964  1.00 71.64           C  
ATOM    723  CB  LYS A  89      15.398  -7.822  10.068  1.00 71.64           C  
ATOM    724  O   LYS A  89      15.402  -6.188   7.348  1.00 71.64           O  
ATOM    725  CG  LYS A  89      15.635  -7.691  11.565  1.00 71.64           C  
ATOM    726  CD  LYS A  89      16.627  -8.733  12.067  1.00 71.64           C  
ATOM    727  CE  LYS A  89      16.837  -8.627  13.571  1.00 71.64           C  
ATOM    728  NZ  LYS A  89      17.789  -9.663  14.072  1.00 71.64           N  
ATOM    729  N   SER A  90      13.485  -7.417   7.404  1.00 79.29           N  
ATOM    730  CA  SER A  90      13.484  -7.628   5.960  1.00 79.29           C  
ATOM    731  C   SER A  90      12.804  -6.472   5.233  1.00 79.29           C  
ATOM    732  CB  SER A  90      12.784  -8.942   5.610  1.00 79.29           C  
ATOM    733  O   SER A  90      13.138  -6.172   4.085  1.00 79.29           O  
ATOM    734  OG  SER A  90      13.507 -10.048   6.123  1.00 79.29           O  
ATOM    735  N   ILE A  91      11.900  -5.744   5.956  1.00 84.44           N  
ATOM    736  CA  ILE A  91      11.168  -4.639   5.346  1.00 84.44           C  
ATOM    737  C   ILE A  91      11.506  -3.336   6.067  1.00 84.44           C  
ATOM    738  CB  ILE A  91       9.643  -4.888   5.375  1.00 84.44           C  
ATOM    739  O   ILE A  91      11.258  -3.201   7.267  1.00 84.44           O  
ATOM    740  CG1 ILE A  91       9.306  -6.217   4.690  1.00 84.44           C  
ATOM    741  CG2 ILE A  91       8.894  -3.726   4.716  1.00 84.44           C  
ATOM    742  CD1 ILE A  91       7.856  -6.651   4.859  1.00 84.44           C  
ATOM    743  N   ARG A  92      12.141  -2.418   5.308  1.00 87.08           N  
ATOM    744  CA  ARG A  92      12.613  -1.167   5.891  1.00 87.08           C  
ATOM    745  C   ARG A  92      11.999   0.035   5.179  1.00 87.08           C  
ATOM    746  CB  ARG A  92      14.140  -1.088   5.831  1.00 87.08           C  
ATOM    747  O   ARG A  92      11.743  -0.015   3.975  1.00 87.08           O  
ATOM    748  CG  ARG A  92      14.845  -2.136   6.677  1.00 87.08           C  
ATOM    749  CD  ARG A  92      16.309  -1.787   6.904  1.00 87.08           C  
ATOM    750  NE  ARG A  92      16.961  -2.746   7.791  1.00 87.08           N  
ATOM    751  NH1 ARG A  92      19.103  -2.271   7.070  1.00 87.08           N  
ATOM    752  NH2 ARG A  92      18.760  -3.851   8.695  1.00 87.08           N  
ATOM    753  CZ  ARG A  92      18.273  -2.954   7.850  1.00 87.08           C  
ATOM    754  N   LYS A  93      11.766   1.035   6.036  1.00 87.15           N  
ATOM    755  CA  LYS A  93      11.350   2.305   5.448  1.00 87.15           C  
ATOM    756  C   LYS A  93      12.370   2.796   4.424  1.00 87.15           C  
ATOM    757  CB  LYS A  93      11.149   3.360   6.536  1.00 87.15           C  
ATOM    758  O   LYS A  93      13.578   2.691   4.645  1.00 87.15           O  
ATOM    759  CG  LYS A  93       9.984   3.072   7.471  1.00 87.15           C  
ATOM    760  CD  LYS A  93       9.817   4.172   8.512  1.00 87.15           C  
ATOM    761  CE  LYS A  93       8.707   3.843   9.500  1.00 87.15           C  
ATOM    762  NZ  LYS A  93       8.547   4.913  10.530  1.00 87.15           N  
ATOM    763  N   ASP A  94      11.851   3.215   3.350  1.00 90.26           N  
ATOM    764  CA  ASP A  94      12.696   3.764   2.294  1.00 90.26           C  
ATOM    765  C   ASP A  94      12.426   5.254   2.093  1.00 90.26           C  
ATOM    766  CB  ASP A  94      12.474   3.009   0.982  1.00 90.26           C  
ATOM    767  O   ASP A  94      11.619   5.635   1.242  1.00 90.26           O  
ATOM    768  CG  ASP A  94      13.523   3.324  -0.070  1.00 90.26           C  
ATOM    769  OD1 ASP A  94      14.153   4.402   0.002  1.00 90.26           O  
ATOM    770  OD2 ASP A  94      13.720   2.490  -0.979  1.00 90.26           O  
ATOM    771  N   PRO A  95      13.055   6.139   2.910  1.00 87.79           N  
ATOM    772  CA  PRO A  95      12.800   7.582   2.872  1.00 87.79           C  
ATOM    773  C   PRO A  95      13.224   8.221   1.552  1.00 87.79           C  
ATOM    774  CB  PRO A  95      13.641   8.118   4.033  1.00 87.79           C  
ATOM    775  O   PRO A  95      12.626   9.210   1.121  1.00 87.79           O  
ATOM    776  CG  PRO A  95      14.665   7.059   4.285  1.00 87.79           C  
ATOM    777  CD  PRO A  95      14.087   5.732   3.886  1.00 87.79           C  
ATOM    778  N   TYR A  96      14.243   7.619   1.025  1.00 91.26           N  
ATOM    779  CA  TYR A  96      14.736   8.179  -0.229  1.00 91.26           C  
ATOM    780  C   TYR A  96      13.701   8.029  -1.338  1.00 91.26           C  
ATOM    781  CB  TYR A  96      16.046   7.503  -0.642  1.00 91.26           C  
ATOM    782  O   TYR A  96      13.438   8.976  -2.082  1.00 91.26           O  
ATOM    783  CG  TYR A  96      17.209   7.827   0.264  1.00 91.26           C  
ATOM    784  CD1 TYR A  96      17.874   9.047   0.168  1.00 91.26           C  
ATOM    785  CD2 TYR A  96      17.645   6.913   1.218  1.00 91.26           C  
ATOM    786  CE1 TYR A  96      18.947   9.349   1.000  1.00 91.26           C  
ATOM    787  CE2 TYR A  96      18.718   7.205   2.055  1.00 91.26           C  
ATOM    788  OH  TYR A  96      20.422   8.717   2.765  1.00 91.26           O  
ATOM    789  CZ  TYR A  96      19.361   8.423   1.939  1.00 91.26           C  
ATOM    790  N   LYS A  97      13.148   6.810  -1.426  1.00 88.99           N  
ATOM    791  CA  LYS A  97      12.119   6.577  -2.435  1.00 88.99           C  
ATOM    792  C   LYS A  97      10.901   7.464  -2.193  1.00 88.99           C  
ATOM    793  CB  LYS A  97      11.701   5.105  -2.445  1.00 88.99           C  
ATOM    794  O   LYS A  97      10.343   8.032  -3.135  1.00 88.99           O  
ATOM    795  CG  LYS A  97      12.762   4.165  -2.996  1.00 88.99           C  
ATOM    796  CD  LYS A  97      12.983   4.384  -4.488  1.00 88.99           C  
ATOM    797  CE  LYS A  97      13.968   3.374  -5.062  1.00 88.99           C  
ATOM    798  NZ  LYS A  97      14.021   3.439  -6.553  1.00 88.99           N  
ATOM    799  N   GLN A  98      10.576   7.566  -0.921  1.00 87.78           N  
ATOM    800  CA  GLN A  98       9.433   8.407  -0.578  1.00 87.78           C  
ATOM    801  C   GLN A  98       9.717   9.874  -0.889  1.00 87.78           C  
ATOM    802  CB  GLN A  98       9.070   8.243   0.898  1.00 87.78           C  
ATOM    803  O   GLN A  98       8.853  10.582  -1.410  1.00 87.78           O  
ATOM    804  CG  GLN A  98       7.755   8.907   1.285  1.00 87.78           C  
ATOM    805  CD  GLN A  98       6.565   8.325   0.546  1.00 87.78           C  
ATOM    806  NE2 GLN A  98       5.819   9.182  -0.144  1.00 87.78           N  
ATOM    807  OE1 GLN A  98       6.318   7.116   0.593  1.00 87.78           O  
ATOM    808  N   GLN A  99      10.877  10.354  -0.640  1.00 88.02           N  
ATOM    809  CA  GLN A  99      11.265  11.740  -0.880  1.00 88.02           C  
ATOM    810  C   GLN A  99      11.246  12.066  -2.371  1.00 88.02           C  
ATOM    811  CB  GLN A  99      12.653  12.018  -0.300  1.00 88.02           C  
ATOM    812  O   GLN A  99      10.898  13.182  -2.763  1.00 88.02           O  
ATOM    813  CG  GLN A  99      12.669  12.154   1.217  1.00 88.02           C  
ATOM    814  CD  GLN A  99      14.063  12.383   1.771  1.00 88.02           C  
ATOM    815  NE2 GLN A  99      14.144  12.714   3.055  1.00 88.02           N  
ATOM    816  OE1 GLN A  99      15.059  12.261   1.050  1.00 88.02           O  
ATOM    817  N   MET A 100      11.596  11.075  -3.146  1.00 89.05           N  
ATOM    818  CA  MET A 100      11.550  11.273  -4.592  1.00 89.05           C  
ATOM    819  C   MET A 100      10.121  11.523  -5.062  1.00 89.05           C  
ATOM    820  CB  MET A 100      12.135  10.062  -5.320  1.00 89.05           C  
ATOM    821  O   MET A 100       9.872  12.440  -5.847  1.00 89.05           O  
ATOM    822  CG  MET A 100      13.643   9.931  -5.178  1.00 89.05           C  
ATOM    823  SD  MET A 100      14.325   8.544  -6.167  1.00 89.05           S  
ATOM    824  CE  MET A 100      14.453   9.343  -7.791  1.00 89.05           C  
ATOM    825  N   VAL A 101       9.211  10.774  -4.585  1.00 85.63           N  
ATOM    826  CA  VAL A 101       7.807  10.951  -4.939  1.00 85.63           C  
ATOM    827  C   VAL A 101       7.313  12.305  -4.433  1.00 85.63           C  
ATOM    828  CB  VAL A 101       6.930   9.816  -4.366  1.00 85.63           C  
ATOM    829  O   VAL A 101       6.672  13.055  -5.173  1.00 85.63           O  
ATOM    830  CG1 VAL A 101       5.450  10.090  -4.630  1.00 85.63           C  
ATOM    831  CG2 VAL A 101       7.342   8.471  -4.962  1.00 85.63           C  
ATOM    832  N   ASP A 102       7.701  12.638  -3.230  1.00 83.42           N  
ATOM    833  CA  ASP A 102       7.255  13.875  -2.596  1.00 83.42           C  
ATOM    834  C   ASP A 102       7.829  15.097  -3.310  1.00 83.42           C  
ATOM    835  CB  ASP A 102       7.651  13.895  -1.118  1.00 83.42           C  
ATOM    836  O   ASP A 102       7.172  16.136  -3.400  1.00 83.42           O  
ATOM    837  CG  ASP A 102       6.882  12.885  -0.285  1.00 83.42           C  
ATOM    838  OD1 ASP A 102       5.846  12.368  -0.756  1.00 83.42           O  
ATOM    839  OD2 ASP A 102       7.313  12.608   0.855  1.00 83.42           O  
ATOM    840  N   PHE A 103       9.098  14.898  -3.700  1.00 86.14           N  
ATOM    841  CA  PHE A 103       9.755  15.982  -4.421  1.00 86.14           C  
ATOM    842  C   PHE A 103       9.076  16.229  -5.763  1.00 86.14           C  
ATOM    843  CB  PHE A 103      11.239  15.666  -4.634  1.00 86.14           C  
ATOM    844  O   PHE A 103       8.841  17.378  -6.143  1.00 86.14           O  
ATOM    845  CG  PHE A 103      11.980  16.723  -5.407  1.00 86.14           C  
ATOM    846  CD1 PHE A 103      12.273  16.541  -6.753  1.00 86.14           C  
ATOM    847  CD2 PHE A 103      12.383  17.899  -4.788  1.00 86.14           C  
ATOM    848  CE1 PHE A 103      12.959  17.517  -7.472  1.00 86.14           C  
ATOM    849  CE2 PHE A 103      13.068  18.879  -5.500  1.00 86.14           C  
ATOM    850  CZ  PHE A 103      13.356  18.686  -6.841  1.00 86.14           C  
ATOM    851  N   LEU A 104       8.663  15.213  -6.452  1.00 83.59           N  
ATOM    852  CA  LEU A 104       8.089  15.329  -7.788  1.00 83.59           C  
ATOM    853  C   LEU A 104       6.605  15.671  -7.714  1.00 83.59           C  
ATOM    854  CB  LEU A 104       8.287  14.029  -8.572  1.00 83.59           C  
ATOM    855  O   LEU A 104       6.085  16.386  -8.574  1.00 83.59           O  
ATOM    856  CG  LEU A 104       9.726  13.684  -8.959  1.00 83.59           C  
ATOM    857  CD1 LEU A 104       9.790  12.286  -9.567  1.00 83.59           C  
ATOM    858  CD2 LEU A 104      10.282  14.720  -9.930  1.00 83.59           C  
ATOM    859  N   TYR A 105       6.032  15.197  -6.566  1.00 80.84           N  
ATOM    860  CA  TYR A 105       4.606  15.433  -6.364  1.00 80.84           C  
ATOM    861  C   TYR A 105       4.332  15.938  -4.953  1.00 80.84           C  
ATOM    862  CB  TYR A 105       3.807  14.153  -6.625  1.00 80.84           C  
ATOM    863  O   TYR A 105       3.873  15.181  -4.094  1.00 80.84           O  
ATOM    864  CG  TYR A 105       4.029  13.568  -7.999  1.00 80.84           C  
ATOM    865  CD1 TYR A 105       3.298  14.018  -9.096  1.00 80.84           C  
ATOM    866  CD2 TYR A 105       4.970  12.563  -8.202  1.00 80.84           C  
ATOM    867  CE1 TYR A 105       3.498  13.480 -10.363  1.00 80.84           C  
ATOM    868  CE2 TYR A 105       5.178  12.018  -9.465  1.00 80.84           C  
ATOM    869  OH  TYR A 105       4.641  11.947 -11.790  1.00 80.84           O  
ATOM    870  CZ  TYR A 105       4.439  12.483 -10.537  1.00 80.84           C  
ATOM    871  N   PRO A 106       4.542  17.172  -4.666  1.00 82.05           N  
ATOM    872  CA  PRO A 106       4.437  17.724  -3.313  1.00 82.05           C  
ATOM    873  C   PRO A 106       3.026  17.615  -2.739  1.00 82.05           C  
ATOM    874  CB  PRO A 106       4.840  19.189  -3.497  1.00 82.05           C  
ATOM    875  O   PRO A 106       2.858  17.499  -1.522  1.00 82.05           O  
ATOM    876  CG  PRO A 106       5.633  19.211  -4.764  1.00 82.05           C  
ATOM    877  CD  PRO A 106       5.181  18.069  -5.629  1.00 82.05           C  
ATOM    878  N   GLN A 107       1.997  17.673  -3.583  1.00 81.10           N  
ATOM    879  CA  GLN A 107       0.624  17.553  -3.102  1.00 81.10           C  
ATOM    880  C   GLN A 107       0.405  16.222  -2.389  1.00 81.10           C  
ATOM    881  CB  GLN A 107      -0.365  17.696  -4.260  1.00 81.10           C  
ATOM    882  O   GLN A 107      -0.466  16.111  -1.524  1.00 81.10           O  
ATOM    883  CG  GLN A 107      -0.258  16.590  -5.301  1.00 81.10           C  
ATOM    884  CD  GLN A 107       0.712  16.927  -6.418  1.00 81.10           C  
ATOM    885  NE2 GLN A 107       0.476  16.365  -7.598  1.00 81.10           N  
ATOM    886  OE1 GLN A 107       1.666  17.686  -6.221  1.00 81.10           O  
ATOM    887  N   PHE A 108       1.119  15.208  -2.672  1.00 77.78           N  
ATOM    888  CA  PHE A 108       0.978  13.887  -2.072  1.00 77.78           C  
ATOM    889  C   PHE A 108       1.444  13.899  -0.621  1.00 77.78           C  
ATOM    890  CB  PHE A 108       1.770  12.845  -2.869  1.00 77.78           C  
ATOM    891  O   PHE A 108       0.845  13.244   0.234  1.00 77.78           O  
ATOM    892  CG  PHE A 108       1.221  12.591  -4.247  1.00 77.78           C  
ATOM    893  CD1 PHE A 108      -0.098  12.900  -4.554  1.00 77.78           C  
ATOM    894  CD2 PHE A 108       2.026  12.042  -5.237  1.00 77.78           C  
ATOM    895  CE1 PHE A 108      -0.609  12.665  -5.828  1.00 77.78           C  
ATOM    896  CE2 PHE A 108       1.523  11.805  -6.513  1.00 77.78           C  
ATOM    897  CZ  PHE A 108       0.206  12.116  -6.807  1.00 77.78           C  
ATOM    898  N   ALA A 109       2.511  14.624  -0.381  1.00 77.02           N  
ATOM    899  CA  ALA A 109       3.013  14.750   0.984  1.00 77.02           C  
ATOM    900  C   ALA A 109       1.961  15.366   1.902  1.00 77.02           C  
ATOM    901  CB  ALA A 109       4.290  15.587   1.007  1.00 77.02           C  
ATOM    902  O   ALA A 109       1.764  14.904   3.028  1.00 77.02           O  
ATOM    903  N   LYS A 110       1.302  16.429   1.454  1.00 79.59           N  
ATOM    904  CA  LYS A 110       0.251  17.089   2.224  1.00 79.59           C  
ATOM    905  C   LYS A 110      -0.896  16.129   2.523  1.00 79.59           C  
ATOM    906  CB  LYS A 110      -0.273  18.316   1.476  1.00 79.59           C  
ATOM    907  O   LYS A 110      -1.419  16.107   3.640  1.00 79.59           O  
ATOM    908  CG  LYS A 110       0.698  19.487   1.451  1.00 79.59           C  
ATOM    909  CD  LYS A 110       0.095  20.698   0.751  1.00 79.59           C  
ATOM    910  CE  LYS A 110       1.094  21.843   0.651  1.00 79.59           C  
ATOM    911  NZ  LYS A 110       0.521  23.018  -0.071  1.00 79.59           N  
ATOM    912  N   GLN A 111      -1.238  15.367   1.579  1.00 76.42           N  
ATOM    913  CA  GLN A 111      -2.315  14.395   1.731  1.00 76.42           C  
ATOM    914  C   GLN A 111      -1.952  13.327   2.759  1.00 76.42           C  
ATOM    915  CB  GLN A 111      -2.643  13.742   0.388  1.00 76.42           C  
ATOM    916  O   GLN A 111      -2.785  12.941   3.582  1.00 76.42           O  
ATOM    917  CG  GLN A 111      -3.350  14.669  -0.591  1.00 76.42           C  
ATOM    918  CD  GLN A 111      -3.574  14.029  -1.949  1.00 76.42           C  
ATOM    919  NE2 GLN A 111      -4.370  14.683  -2.788  1.00 76.42           N  
ATOM    920  OE1 GLN A 111      -3.037  12.956  -2.240  1.00 76.42           O  
ATOM    921  N   GLU A 112      -0.721  12.920   2.758  1.00 72.56           N  
ATOM    922  CA  GLU A 112      -0.239  11.934   3.721  1.00 72.56           C  
ATOM    923  C   GLU A 112      -0.310  12.474   5.146  1.00 72.56           C  
ATOM    924  CB  GLU A 112       1.194  11.513   3.388  1.00 72.56           C  
ATOM    925  O   GLU A 112      -0.724  11.764   6.065  1.00 72.56           O  
ATOM    926  CG  GLU A 112       1.689  10.322   4.197  1.00 72.56           C  
ATOM    927  CD  GLU A 112       3.051   9.816   3.749  1.00 72.56           C  
ATOM    928  OE1 GLU A 112       3.510   8.771   4.263  1.00 72.56           O  
ATOM    929  OE2 GLU A 112       3.664  10.471   2.877  1.00 72.56           O  
ATOM    930  N   GLN A 113       0.128  13.670   5.240  1.00 79.80           N  
ATOM    931  CA  GLN A 113       0.052  14.306   6.551  1.00 79.80           C  
ATOM    932  C   GLN A 113      -1.393  14.407   7.030  1.00 79.80           C  
ATOM    933  CB  GLN A 113       0.690  15.696   6.511  1.00 79.80           C  
ATOM    934  O   GLN A 113      -1.674  14.220   8.216  1.00 79.80           O  
ATOM    935  CG  GLN A 113       2.209  15.672   6.401  1.00 79.80           C  
ATOM    936  CD  GLN A 113       2.811  17.060   6.285  1.00 79.80           C  
ATOM    937  NE2 GLN A 113       4.131  17.124   6.144  1.00 79.80           N  
ATOM    938  OE1 GLN A 113       2.096  18.066   6.320  1.00 79.80           O  
ATOM    939  N   LEU A 114      -2.250  14.672   6.112  1.00 82.15           N  
ATOM    940  CA  LEU A 114      -3.672  14.750   6.427  1.00 82.15           C  
ATOM    941  C   LEU A 114      -4.199  13.399   6.901  1.00 82.15           C  
ATOM    942  CB  LEU A 114      -4.467  15.220   5.206  1.00 82.15           C  
ATOM    943  O   LEU A 114      -4.910  13.324   7.906  1.00 82.15           O  
ATOM    944  CG  LEU A 114      -5.989  15.250   5.358  1.00 82.15           C  
ATOM    945  CD1 LEU A 114      -6.395  16.257   6.428  1.00 82.15           C  
ATOM    946  CD2 LEU A 114      -6.653  15.580   4.026  1.00 82.15           C  
ATOM    947  N   ILE A 115      -3.856  12.365   6.161  1.00 80.40           N  
ATOM    948  CA  ILE A 115      -4.327  11.023   6.489  1.00 80.40           C  
ATOM    949  C   ILE A 115      -3.818  10.622   7.871  1.00 80.40           C  
ATOM    950  CB  ILE A 115      -3.876   9.992   5.431  1.00 80.40           C  
ATOM    951  O   ILE A 115      -4.573  10.088   8.687  1.00 80.40           O  
ATOM    952  CG1 ILE A 115      -4.583  10.251   4.096  1.00 80.40           C  
ATOM    953  CG2 ILE A 115      -4.138   8.565   5.922  1.00 80.40           C  
ATOM    954  CD1 ILE A 115      -4.109   9.356   2.960  1.00 80.40           C  
ATOM    955  N   VAL A 116      -2.542  10.900   8.105  1.00 79.87           N  
ATOM    956  CA  VAL A 116      -1.943  10.587   9.398  1.00 79.87           C  
ATOM    957  C   VAL A 116      -2.677  11.342  10.504  1.00 79.87           C  
ATOM    958  CB  VAL A 116      -0.437  10.935   9.425  1.00 79.87           C  
ATOM    959  O   VAL A 116      -2.995  10.769  11.550  1.00 79.87           O  
ATOM    960  CG1 VAL A 116       0.120  10.810  10.842  1.00 79.87           C  
ATOM    961  CG2 VAL A 116       0.335  10.035   8.462  1.00 79.87           C  
ATOM    962  N   LYS A 117      -2.906  12.571  10.248  1.00 85.12           N  
ATOM    963  CA  LYS A 117      -3.639  13.398  11.203  1.00 85.12           C  
ATOM    964  C   LYS A 117      -5.030  12.830  11.468  1.00 85.12           C  
ATOM    965  CB  LYS A 117      -3.749  14.836  10.694  1.00 85.12           C  
ATOM    966  O   LYS A 117      -5.466  12.753  12.619  1.00 85.12           O  
ATOM    967  CG  LYS A 117      -4.384  15.798  11.688  1.00 85.12           C  
ATOM    968  CD  LYS A 117      -4.469  17.210  11.124  1.00 85.12           C  
ATOM    969  CE  LYS A 117      -5.183  18.154  12.082  1.00 85.12           C  
ATOM    970  NZ  LYS A 117      -5.299  19.532  11.518  1.00 85.12           N  
ATOM    971  N   ARG A 118      -5.716  12.429  10.516  1.00 86.87           N  
ATOM    972  CA  ARG A 118      -7.078  11.916  10.629  1.00 86.87           C  
ATOM    973  C   ARG A 118      -7.095  10.554  11.315  1.00 86.87           C  
ATOM    974  CB  ARG A 118      -7.732  11.816   9.250  1.00 86.87           C  
ATOM    975  O   ARG A 118      -7.993  10.264  12.108  1.00 86.87           O  
ATOM    976  CG  ARG A 118      -8.108  13.160   8.647  1.00 86.87           C  
ATOM    977  CD  ARG A 118      -8.823  13.000   7.313  1.00 86.87           C  
ATOM    978  NE  ARG A 118      -9.373  14.268   6.841  1.00 86.87           N  
ATOM    979  NH1 ARG A 118      -9.958  13.473   4.752  1.00 86.87           N  
ATOM    980  NH2 ARG A 118     -10.373  15.657   5.310  1.00 86.87           N  
ATOM    981  CZ  ARG A 118      -9.900  14.463   5.635  1.00 86.87           C  
ATOM    982  N   VAL A 119      -6.134   9.695  11.047  1.00 83.66           N  
ATOM    983  CA  VAL A 119      -6.027   8.413  11.736  1.00 83.66           C  
ATOM    984  C   VAL A 119      -5.817   8.646  13.231  1.00 83.66           C  
ATOM    985  CB  VAL A 119      -4.877   7.555  11.164  1.00 83.66           C  
ATOM    986  O   VAL A 119      -6.434   7.976  14.063  1.00 83.66           O  
ATOM    987  CG1 VAL A 119      -4.611   6.344  12.056  1.00 83.66           C  
ATOM    988  CG2 VAL A 119      -5.202   7.112   9.738  1.00 83.66           C  
ATOM    989  N   LYS A 120      -4.962   9.600  13.566  1.00 82.89           N  
ATOM    990  CA  LYS A 120      -4.699   9.942  14.961  1.00 82.89           C  
ATOM    991  C   LYS A 120      -5.965  10.437  15.654  1.00 82.89           C  
ATOM    992  CB  LYS A 120      -3.601  11.003  15.056  1.00 82.89           C  
ATOM    993  O   LYS A 120      -6.178  10.165  16.837  1.00 82.89           O  
ATOM    994  CG  LYS A 120      -2.193  10.452  14.890  1.00 82.89           C  
ATOM    995  CD  LYS A 120      -1.142  11.541  15.067  1.00 82.89           C  
ATOM    996  CE  LYS A 120       0.266  10.999  14.864  1.00 82.89           C  
ATOM    997  NZ  LYS A 120       1.298  12.069  15.006  1.00 82.89           N  
ATOM    998  N   GLU A 121      -6.765  11.081  14.876  1.00 87.03           N  
ATOM    999  CA  GLU A 121      -8.022  11.584  15.420  1.00 87.03           C  
ATOM   1000  C   GLU A 121      -9.017  10.450  15.651  1.00 87.03           C  
ATOM   1001  CB  GLU A 121      -8.630  12.635  14.488  1.00 87.03           C  
ATOM   1002  O   GLU A 121      -9.755  10.456  16.639  1.00 87.03           O  
ATOM   1003  CG  GLU A 121      -7.897  13.969  14.503  1.00 87.03           C  
ATOM   1004  CD  GLU A 121      -8.540  15.018  13.610  1.00 87.03           C  
ATOM   1005  OE1 GLU A 121      -7.882  16.036  13.299  1.00 87.03           O  
ATOM   1006  OE2 GLU A 121      -9.712  14.820  13.219  1.00 87.03           O  
ATOM   1007  N   LEU A 122      -9.061   9.522  14.741  1.00 85.63           N  
ATOM   1008  CA  LEU A 122     -10.011   8.420  14.850  1.00 85.63           C  
ATOM   1009  C   LEU A 122      -9.574   7.430  15.925  1.00 85.63           C  
ATOM   1010  CB  LEU A 122     -10.154   7.701  13.506  1.00 85.63           C  
ATOM   1011  O   LEU A 122     -10.407   6.907  16.669  1.00 85.63           O  
ATOM   1012  CG  LEU A 122     -10.890   8.464  12.404  1.00 85.63           C  
ATOM   1013  CD1 LEU A 122     -10.890   7.658  11.109  1.00 85.63           C  
ATOM   1014  CD2 LEU A 122     -12.315   8.788  12.837  1.00 85.63           C  
ATOM   1015  N   PHE A 123      -8.286   7.272  15.984  1.00 83.55           N  
ATOM   1016  CA  PHE A 123      -7.743   6.285  16.909  1.00 83.55           C  
ATOM   1017  C   PHE A 123      -6.593   6.875  17.717  1.00 83.55           C  
ATOM   1018  CB  PHE A 123      -7.268   5.041  16.152  1.00 83.55           C  
ATOM   1019  O   PHE A 123      -5.425   6.596  17.439  1.00 83.55           O  
ATOM   1020  CG  PHE A 123      -8.325   4.422  15.278  1.00 83.55           C  
ATOM   1021  CD1 PHE A 123      -9.361   3.681  15.834  1.00 83.55           C  
ATOM   1022  CD2 PHE A 123      -8.283   4.582  13.899  1.00 83.55           C  
ATOM   1023  CE1 PHE A 123     -10.341   3.107  15.027  1.00 83.55           C  
ATOM   1024  CE2 PHE A 123      -9.259   4.012  13.086  1.00 83.55           C  
ATOM   1025  CZ  PHE A 123     -10.286   3.274  13.652  1.00 83.55           C  
ATOM   1026  N   PRO A 124      -6.870   7.670  18.670  1.00 76.82           N  
ATOM   1027  CA  PRO A 124      -5.847   8.406  19.415  1.00 76.82           C  
ATOM   1028  C   PRO A 124      -4.904   7.487  20.188  1.00 76.82           C  
ATOM   1029  CB  PRO A 124      -6.666   9.277  20.372  1.00 76.82           C  
ATOM   1030  O   PRO A 124      -3.761   7.860  20.465  1.00 76.82           O  
ATOM   1031  CG  PRO A 124      -8.068   8.776  20.238  1.00 76.82           C  
ATOM   1032  CD  PRO A 124      -8.135   7.855  19.054  1.00 76.82           C  
ATOM   1033  N   LEU A 125      -5.354   6.326  20.612  1.00 71.18           N  
ATOM   1034  CA  LEU A 125      -4.548   5.455  21.461  1.00 71.18           C  
ATOM   1035  C   LEU A 125      -3.604   4.601  20.621  1.00 71.18           C  
ATOM   1036  CB  LEU A 125      -5.447   4.556  22.314  1.00 71.18           C  
ATOM   1037  O   LEU A 125      -2.733   3.916  21.163  1.00 71.18           O  
ATOM   1038  CG  LEU A 125      -6.341   5.263  23.333  1.00 71.18           C  
ATOM   1039  CD1 LEU A 125      -7.272   4.261  24.007  1.00 71.18           C  
ATOM   1040  CD2 LEU A 125      -5.495   5.995  24.370  1.00 71.18           C  
ATOM   1041  N   ILE A 126      -3.770   4.821  19.229  1.00 64.66           N  
ATOM   1042  CA  ILE A 126      -2.906   4.037  18.353  1.00 64.66           C  
ATOM   1043  C   ILE A 126      -1.567   4.750  18.176  1.00 64.66           C  
ATOM   1044  CB  ILE A 126      -3.568   3.790  16.979  1.00 64.66           C  
ATOM   1045  O   ILE A 126      -1.526   5.967  17.979  1.00 64.66           O  
ATOM   1046  CG1 ILE A 126      -4.793   2.881  17.132  1.00 64.66           C  
ATOM   1047  CG2 ILE A 126      -2.560   3.190  15.994  1.00 64.66           C  
ATOM   1048  CD1 ILE A 126      -5.631   2.754  15.867  1.00 64.66           C  
ATOM   1049  N   ASP A 127      -0.556   4.170  18.672  1.00 60.49           N  
ATOM   1050  CA  ASP A 127       0.791   4.657  18.392  1.00 60.49           C  
ATOM   1051  C   ASP A 127       1.116   4.548  16.904  1.00 60.49           C  
ATOM   1052  CB  ASP A 127       1.823   3.882  19.214  1.00 60.49           C  
ATOM   1053  O   ASP A 127       1.328   3.448  16.388  1.00 60.49           O  
ATOM   1054  CG  ASP A 127       3.203   4.516  19.183  1.00 60.49           C  
ATOM   1055  OD1 ASP A 127       3.406   5.499  18.439  1.00 60.49           O  
ATOM   1056  OD2 ASP A 127       4.096   4.026  19.908  1.00 60.49           O  
ATOM   1057  N   LEU A 128       0.990   5.764  16.228  1.00 54.27           N  
ATOM   1058  CA  LEU A 128       1.168   5.815  14.781  1.00 54.27           C  
ATOM   1059  C   LEU A 128       2.615   5.519  14.400  1.00 54.27           C  
ATOM   1060  CB  LEU A 128       0.756   7.186  14.238  1.00 54.27           C  
ATOM   1061  O   LEU A 128       2.900   5.170  13.252  1.00 54.27           O  
ATOM   1062  CG  LEU A 128      -0.745   7.423  14.064  1.00 54.27           C  
ATOM   1063  CD1 LEU A 128      -1.043   8.918  14.007  1.00 54.27           C  
ATOM   1064  CD2 LEU A 128      -1.256   6.722  12.810  1.00 54.27           C  
ATOM   1065  N   GLU A 129       3.593   5.910  15.449  1.00 50.59           N  
ATOM   1066  CA  GLU A 129       5.005   5.632  15.206  1.00 50.59           C  
ATOM   1067  C   GLU A 129       5.244   4.142  14.980  1.00 50.59           C  
ATOM   1068  CB  GLU A 129       5.860   6.130  16.375  1.00 50.59           C  
ATOM   1069  O   GLU A 129       6.112   3.760  14.193  1.00 50.59           O  
ATOM   1070  CG  GLU A 129       7.195   6.724  15.951  1.00 50.59           C  
ATOM   1071  CD  GLU A 129       7.682   7.827  16.877  1.00 50.59           C  
ATOM   1072  OE1 GLU A 129       8.686   8.498  16.547  1.00 50.59           O  
ATOM   1073  OE2 GLU A 129       7.055   8.022  17.943  1.00 50.59           O  
ATOM   1074  N   PHE A 130       4.181   3.320  15.233  1.00 45.97           N  
ATOM   1075  CA  PHE A 130       4.291   1.866  15.235  1.00 45.97           C  
ATOM   1076  C   PHE A 130       3.428   1.257  14.136  1.00 45.97           C  
ATOM   1077  CB  PHE A 130       3.885   1.296  16.597  1.00 45.97           C  
ATOM   1078  O   PHE A 130       3.602   0.090  13.778  1.00 45.97           O  
ATOM   1079  CG  PHE A 130       4.637   0.051  16.983  1.00 45.97           C  
ATOM   1080  CD1 PHE A 130       4.074  -1.205  16.794  1.00 45.97           C  
ATOM   1081  CD2 PHE A 130       5.908   0.137  17.536  1.00 45.97           C  
ATOM   1082  CE1 PHE A 130       4.768  -2.359  17.151  1.00 45.97           C  
ATOM   1083  CE2 PHE A 130       6.608  -1.011  17.895  1.00 45.97           C  
ATOM   1084  CZ  PHE A 130       6.036  -2.258  17.702  1.00 45.97           C  
ATOM   1085  N   LEU A 131       2.354   2.089  13.516  1.00 41.45           N  
ATOM   1086  CA  LEU A 131       1.701   1.681  12.277  1.00 41.45           C  
ATOM   1087  C   LEU A 131       2.729   1.425  11.180  1.00 41.45           C  
ATOM   1088  CB  LEU A 131       0.704   2.749  11.819  1.00 41.45           C  
ATOM   1089  O   LEU A 131       2.548   0.530  10.351  1.00 41.45           O  
ATOM   1090  CG  LEU A 131      -0.716   2.633  12.373  1.00 41.45           C  
ATOM   1091  CD1 LEU A 131      -1.451   3.962  12.233  1.00 41.45           C  
ATOM   1092  CD2 LEU A 131      -1.478   1.518  11.664  1.00 41.45           C  
ATOM   1093  N   LEU A 132       4.023   1.872  11.419  1.00 40.59           N  
ATOM   1094  CA  LEU A 132       5.110   1.825  10.447  1.00 40.59           C  
ATOM   1095  C   LEU A 132       6.065   0.677  10.755  1.00 40.59           C  
ATOM   1096  CB  LEU A 132       5.874   3.151  10.433  1.00 40.59           C  
ATOM   1097  O   LEU A 132       6.752   0.179   9.861  1.00 40.59           O  
ATOM   1098  CG  LEU A 132       5.095   4.378   9.957  1.00 40.59           C  
ATOM   1099  CD1 LEU A 132       5.877   5.653  10.259  1.00 40.59           C  
ATOM   1100  CD2 LEU A 132       4.790   4.273   8.466  1.00 40.59           C  
ATOM   1101  N   ASP A 133       5.930  -0.153  11.778  1.00 38.97           N  
ATOM   1102  CA  ASP A 133       6.928  -1.177  12.071  1.00 38.97           C  
ATOM   1103  C   ASP A 133       6.268  -2.531  12.323  1.00 38.97           C  
ATOM   1104  CB  ASP A 133       7.775  -0.771  13.279  1.00 38.97           C  
ATOM   1105  O   ASP A 133       6.824  -3.377  13.027  1.00 38.97           O  
ATOM   1106  CG  ASP A 133       9.162  -0.286  12.895  1.00 38.97           C  
ATOM   1107  OD1 ASP A 133       9.549  -0.418  11.714  1.00 38.97           O  
ATOM   1108  OD2 ASP A 133       9.875   0.231  13.783  1.00 38.97           O  
ATOM   1109  N   GLU A 134       5.107  -2.854  11.742  1.00 40.28           N  
ATOM   1110  CA  GLU A 134       4.283  -4.052  11.603  1.00 40.28           C  
ATOM   1111  C   GLU A 134       5.146  -5.297  11.419  1.00 40.28           C  
ATOM   1112  CB  GLU A 134       3.314  -3.904  10.427  1.00 40.28           C  
ATOM   1113  O   GLU A 134       4.625  -6.409  11.314  1.00 40.28           O  
ATOM   1114  CG  GLU A 134       2.025  -3.178  10.780  1.00 40.28           C  
ATOM   1115  CD  GLU A 134       1.007  -3.179   9.650  1.00 40.28           C  
ATOM   1116  OE1 GLU A 134      -0.116  -2.660   9.844  1.00 40.28           O  
ATOM   1117  OE2 GLU A 134       1.335  -3.704   8.563  1.00 40.28           O  
ATOM   1118  N   PHE A 135       5.987  -5.869  12.345  1.00 35.24           N  
ATOM   1119  CA  PHE A 135       6.240  -7.300  12.468  1.00 35.24           C  
ATOM   1120  C   PHE A 135       6.880  -7.622  13.814  1.00 35.24           C  
ATOM   1121  CB  PHE A 135       7.141  -7.788  11.329  1.00 35.24           C  
ATOM   1122  O   PHE A 135       8.074  -7.391  14.010  1.00 35.24           O  
ATOM   1123  CG  PHE A 135       6.387  -8.187  10.089  1.00 35.24           C  
ATOM   1124  CD1 PHE A 135       5.891  -9.477   9.945  1.00 35.24           C  
ATOM   1125  CD2 PHE A 135       6.176  -7.271   9.066  1.00 35.24           C  
ATOM   1126  CE1 PHE A 135       5.194  -9.849   8.798  1.00 35.24           C  
ATOM   1127  CE2 PHE A 135       5.480  -7.636   7.917  1.00 35.24           C  
ATOM   1128  CZ  PHE A 135       4.990  -8.925   7.784  1.00 35.24           C  
ATOM   1129  N   ASN A 136       6.295  -7.611  15.003  1.00 32.63           N  
ATOM   1130  CA  ASN A 136       6.739  -8.563  16.016  1.00 32.63           C  
ATOM   1131  C   ASN A 136       5.760  -9.724  16.163  1.00 32.63           C  
ATOM   1132  CB  ASN A 136       6.937  -7.861  17.362  1.00 32.63           C  
ATOM   1133  O   ASN A 136       5.334 -10.045  17.274  1.00 32.63           O  
ATOM   1134  CG  ASN A 136       8.400  -7.690  17.721  1.00 32.63           C  
ATOM   1135  ND2 ASN A 136       8.662  -7.010  18.831  1.00 32.63           N  
ATOM   1136  OD1 ASN A 136       9.287  -8.165  17.007  1.00 32.63           O  
ATOM   1137  N   TYR A 137       5.267 -10.487  15.064  1.00 36.98           N  
ATOM   1138  CA  TYR A 137       4.406 -11.626  15.362  1.00 36.98           C  
ATOM   1139  C   TYR A 137       5.205 -12.924  15.381  1.00 36.98           C  
ATOM   1140  CB  TYR A 137       3.272 -11.726  14.337  1.00 36.98           C  
ATOM   1141  O   TYR A 137       4.809 -13.895  16.031  1.00 36.98           O  
ATOM   1142  CG  TYR A 137       1.957 -11.173  14.831  1.00 36.98           C  
ATOM   1143  CD1 TYR A 137       1.105 -11.946  15.617  1.00 36.98           C  
ATOM   1144  CD2 TYR A 137       1.564  -9.878  14.511  1.00 36.98           C  
ATOM   1145  CE1 TYR A 137      -0.108 -11.441  16.072  1.00 36.98           C  
ATOM   1146  CE2 TYR A 137       0.353  -9.363  14.961  1.00 36.98           C  
ATOM   1147  OH  TYR A 137      -1.675  -9.645  16.188  1.00 36.98           O  
ATOM   1148  CZ  TYR A 137      -0.475 -10.150  15.740  1.00 36.98           C  
ATOM   1149  N   GLU A 138       6.522 -12.902  15.124  1.00 40.86           N  
ATOM   1150  CA  GLU A 138       6.998 -14.281  15.151  1.00 40.86           C  
ATOM   1151  C   GLU A 138       7.765 -14.576  16.436  1.00 40.86           C  
ATOM   1152  CB  GLU A 138       7.881 -14.569  13.934  1.00 40.86           C  
ATOM   1153  O   GLU A 138       7.926 -15.737  16.818  1.00 40.86           O  
ATOM   1154  CG  GLU A 138       7.102 -14.769  12.642  1.00 40.86           C  
ATOM   1155  CD  GLU A 138       7.895 -15.498  11.569  1.00 40.86           C  
ATOM   1156  OE1 GLU A 138       7.293 -15.944  10.566  1.00 40.86           O  
ATOM   1157  OE2 GLU A 138       9.129 -15.624  11.733  1.00 40.86           O  
ATOM   1158  N   ASN A 139       7.436 -13.976  17.630  1.00 36.27           N  
ATOM   1159  CA  ASN A 139       7.890 -14.551  18.892  1.00 36.27           C  
ATOM   1160  C   ASN A 139       6.923 -14.238  20.030  1.00 36.27           C  
ATOM   1161  CB  ASN A 139       9.294 -14.050  19.236  1.00 36.27           C  
ATOM   1162  O   ASN A 139       7.284 -14.344  21.204  1.00 36.27           O  
ATOM   1163  CG  ASN A 139      10.380 -14.786  18.475  1.00 36.27           C  
ATOM   1164  ND2 ASN A 139      11.545 -14.163  18.353  1.00 36.27           N  
ATOM   1165  OD1 ASN A 139      10.171 -15.906  18.001  1.00 36.27           O  
ATOM   1166  N   LEU A 140       5.519 -14.252  19.862  1.00 32.64           N  
ATOM   1167  CA  LEU A 140       4.799 -14.233  21.131  1.00 32.64           C  
ATOM   1168  C   LEU A 140       4.014 -15.525  21.330  1.00 32.64           C  
ATOM   1169  CB  LEU A 140       3.851 -13.032  21.191  1.00 32.64           C  
ATOM   1170  O   LEU A 140       3.224 -15.916  20.468  1.00 32.64           O  
ATOM   1171  CG  LEU A 140       4.345 -11.817  21.977  1.00 32.64           C  
ATOM   1172  CD1 LEU A 140       4.327 -10.572  21.095  1.00 32.64           C  
ATOM   1173  CD2 LEU A 140       3.497 -11.606  23.226  1.00 32.64           C  
ATOM   1174  N   ASN A 141       4.602 -16.688  21.454  1.00 39.10           N  
ATOM   1175  CA  ASN A 141       3.950 -17.775  22.177  1.00 39.10           C  
ATOM   1176  C   ASN A 141       2.941 -17.246  23.192  1.00 39.10           C  
ATOM   1177  CB  ASN A 141       4.990 -18.657  22.872  1.00 39.10           C  
ATOM   1178  O   ASN A 141       3.081 -16.127  23.688  1.00 39.10           O  
ATOM   1179  CG  ASN A 141       5.708 -19.582  21.910  1.00 39.10           C  
ATOM   1180  ND2 ASN A 141       6.759 -20.237  22.390  1.00 39.10           N  
ATOM   1181  OD1 ASN A 141       5.323 -19.705  20.744  1.00 39.10           O  
ATOM   1182  N   GLN A 142       1.613 -17.448  22.999  1.00 45.23           N  
ATOM   1183  CA  GLN A 142       0.432 -17.262  23.836  1.00 45.23           C  
ATOM   1184  C   GLN A 142       0.823 -16.959  25.279  1.00 45.23           C  
ATOM   1185  CB  GLN A 142      -0.464 -18.501  23.783  1.00 45.23           C  
ATOM   1186  O   GLN A 142       0.200 -16.120  25.933  1.00 45.23           O  
ATOM   1187  CG  GLN A 142      -1.363 -18.559  22.556  1.00 45.23           C  
ATOM   1188  CD  GLN A 142      -2.237 -19.798  22.526  1.00 45.23           C  
ATOM   1189  NE2 GLN A 142      -2.976 -19.977  21.437  1.00 45.23           N  
ATOM   1190  OE1 GLN A 142      -2.248 -20.589  23.475  1.00 45.23           O  
ATOM   1191  N   GLN A 143       2.096 -17.418  25.748  1.00 40.50           N  
ATOM   1192  CA  GLN A 143       2.556 -17.267  27.125  1.00 40.50           C  
ATOM   1193  C   GLN A 143       3.350 -15.976  27.301  1.00 40.50           C  
ATOM   1194  CB  GLN A 143       3.405 -18.468  27.543  1.00 40.50           C  
ATOM   1195  O   GLN A 143       3.243 -15.311  28.334  1.00 40.50           O  
ATOM   1196  CG  GLN A 143       2.593 -19.641  28.074  1.00 40.50           C  
ATOM   1197  CD  GLN A 143       3.456 -20.830  28.451  1.00 40.50           C  
ATOM   1198  NE2 GLN A 143       2.821 -21.973  28.688  1.00 40.50           N  
ATOM   1199  OE1 GLN A 143       4.684 -20.723  28.528  1.00 40.50           O  
ATOM   1200  N   GLN A 144       3.955 -15.289  26.208  1.00 38.29           N  
ATOM   1201  CA  GLN A 144       4.645 -14.005  26.272  1.00 38.29           C  
ATOM   1202  C   GLN A 144       3.684 -12.851  26.003  1.00 38.29           C  
ATOM   1203  CB  GLN A 144       5.803 -13.967  25.273  1.00 38.29           C  
ATOM   1204  O   GLN A 144       3.883 -11.741  26.501  1.00 38.29           O  
ATOM   1205  CG  GLN A 144       7.014 -14.784  25.705  1.00 38.29           C  
ATOM   1206  CD  GLN A 144       8.155 -14.714  24.707  1.00 38.29           C  
ATOM   1207  NE2 GLN A 144       9.244 -15.416  25.002  1.00 38.29           N  
ATOM   1208  OE1 GLN A 144       8.057 -14.037  23.679  1.00 38.29           O  
ATOM   1209  N   TYR A 145       2.413 -13.091  25.293  1.00 38.95           N  
ATOM   1210  CA  TYR A 145       1.271 -12.194  25.164  1.00 38.95           C  
ATOM   1211  C   TYR A 145       0.687 -11.855  26.530  1.00 38.95           C  
ATOM   1212  CB  TYR A 145       0.192 -12.822  24.276  1.00 38.95           C  
ATOM   1213  O   TYR A 145       0.348 -10.700  26.798  1.00 38.95           O  
ATOM   1214  CG  TYR A 145      -0.875 -11.848  23.837  1.00 38.95           C  
ATOM   1215  CD1 TYR A 145      -2.098 -11.779  24.501  1.00 38.95           C  
ATOM   1216  CD2 TYR A 145      -0.663 -10.997  22.758  1.00 38.95           C  
ATOM   1217  CE1 TYR A 145      -3.085 -10.885  24.099  1.00 38.95           C  
ATOM   1218  CE2 TYR A 145      -1.643 -10.099  22.347  1.00 38.95           C  
ATOM   1219  OH  TYR A 145      -3.822  -9.163  22.621  1.00 38.95           O  
ATOM   1220  CZ  TYR A 145      -2.848 -10.050  23.023  1.00 38.95           C  
ATOM   1221  N   GLN A 146       0.981 -12.735  27.514  1.00 41.14           N  
ATOM   1222  CA  GLN A 146       0.423 -12.521  28.846  1.00 41.14           C  
ATOM   1223  C   GLN A 146       1.448 -11.876  29.774  1.00 41.14           C  
ATOM   1224  CB  GLN A 146      -0.067 -13.841  29.441  1.00 41.14           C  
ATOM   1225  O   GLN A 146       1.089 -11.091  30.654  1.00 41.14           O  
ATOM   1226  CG  GLN A 146      -1.324 -14.387  28.776  1.00 41.14           C  
ATOM   1227  CD  GLN A 146      -1.869 -15.620  29.473  1.00 41.14           C  
ATOM   1228  NE2 GLN A 146      -2.836 -16.278  28.843  1.00 41.14           N  
ATOM   1229  OE1 GLN A 146      -1.423 -15.978  30.568  1.00 41.14           O  
ATOM   1230  N   ARG A 147       2.782 -11.962  29.469  1.00 37.90           N  
ATOM   1231  CA  ARG A 147       3.840 -11.507  30.365  1.00 37.90           C  
ATOM   1232  C   ARG A 147       4.221 -10.059  30.071  1.00 37.90           C  
ATOM   1233  CB  ARG A 147       5.072 -12.407  30.246  1.00 37.90           C  
ATOM   1234  O   ARG A 147       4.564  -9.304  30.984  1.00 37.90           O  
ATOM   1235  CG  ARG A 147       5.013 -13.650  31.120  1.00 37.90           C  
ATOM   1236  CD  ARG A 147       6.306 -14.451  31.048  1.00 37.90           C  
ATOM   1237  NE  ARG A 147       6.500 -15.269  32.242  1.00 37.90           N  
ATOM   1238  NH1 ARG A 147       8.259 -16.488  31.373  1.00 37.90           N  
ATOM   1239  NH2 ARG A 147       7.512 -16.902  33.500  1.00 37.90           N  
ATOM   1240  CZ  ARG A 147       7.423 -16.218  32.369  1.00 37.90           C  
ATOM   1241  N   LYS A 148       3.840  -9.336  28.973  1.00 36.39           N  
ATOM   1242  CA  LYS A 148       4.218  -7.953  28.697  1.00 36.39           C  
ATOM   1243  C   LYS A 148       3.045  -7.006  28.930  1.00 36.39           C  
ATOM   1244  CB  LYS A 148       4.730  -7.812  27.263  1.00 36.39           C  
ATOM   1245  O   LYS A 148       3.143  -5.808  28.654  1.00 36.39           O  
ATOM   1246  CG  LYS A 148       6.225  -8.047  27.113  1.00 36.39           C  
ATOM   1247  CD  LYS A 148       6.717  -7.655  25.725  1.00 36.39           C  
ATOM   1248  CE  LYS A 148       8.214  -7.886  25.575  1.00 36.39           C  
ATOM   1249  NZ  LYS A 148       8.697  -7.522  24.210  1.00 36.39           N  
ATOM   1250  N   LYS A 149       1.912  -7.311  29.664  1.00 41.36           N  
ATOM   1251  CA  LYS A 149       0.926  -6.525  30.400  1.00 41.36           C  
ATOM   1252  C   LYS A 149       1.594  -5.673  31.475  1.00 41.36           C  
ATOM   1253  CB  LYS A 149      -0.124  -7.439  31.034  1.00 41.36           C  
ATOM   1254  O   LYS A 149       1.021  -4.683  31.935  1.00 41.36           O  
ATOM   1255  CG  LYS A 149      -1.412  -7.552  30.231  1.00 41.36           C  
ATOM   1256  CD  LYS A 149      -2.503  -8.262  31.022  1.00 41.36           C  
ATOM   1257  CE  LYS A 149      -3.814  -8.312  30.248  1.00 41.36           C  
ATOM   1258  NZ  LYS A 149      -4.876  -9.040  31.004  1.00 41.36           N  
ATOM   1259  N   LYS A 150       2.964  -5.561  31.419  1.00 43.96           N  
ATOM   1260  CA  LYS A 150       3.355  -4.702  32.532  1.00 43.96           C  
ATOM   1261  C   LYS A 150       4.025  -3.425  32.033  1.00 43.96           C  
ATOM   1262  CB  LYS A 150       4.292  -5.448  33.483  1.00 43.96           C  
ATOM   1263  O   LYS A 150       4.005  -2.399  32.716  1.00 43.96           O  
ATOM   1264  CG  LYS A 150       3.573  -6.320  34.502  1.00 43.96           C  
ATOM   1265  CD  LYS A 150       4.538  -6.876  35.542  1.00 43.96           C  
ATOM   1266  CE  LYS A 150       3.830  -7.795  36.528  1.00 43.96           C  
ATOM   1267  NZ  LYS A 150       4.777  -8.359  37.537  1.00 43.96           N  
ATOM   1268  N   HIS A 151       3.680  -2.779  30.940  1.00 40.13           N  
ATOM   1269  CA  HIS A 151       4.047  -1.372  30.835  1.00 40.13           C  
ATOM   1270  C   HIS A 151       3.497  -0.754  29.554  1.00 40.13           C  
ATOM   1271  CB  HIS A 151       5.567  -1.209  30.887  1.00 40.13           C  
ATOM   1272  O   HIS A 151       3.747  -1.261  28.458  1.00 40.13           O  
ATOM   1273  CG  HIS A 151       6.103  -1.013  32.269  1.00 40.13           C  
ATOM   1274  CD2 HIS A 151       6.847  -1.824  33.057  1.00 40.13           C  
ATOM   1275  ND1 HIS A 151       5.883   0.137  32.997  1.00 40.13           N  
ATOM   1276  CE1 HIS A 151       6.472   0.024  34.176  1.00 40.13           C  
ATOM   1277  NE2 HIS A 151       7.063  -1.157  34.238  1.00 40.13           N  
ATOM   1278  N   SER A 152       2.170  -0.644  29.337  1.00 39.16           N  
ATOM   1279  CA  SER A 152       1.395   0.399  28.672  1.00 39.16           C  
ATOM   1280  C   SER A 152       0.104  -0.161  28.085  1.00 39.16           C  
ATOM   1281  CB  SER A 152       2.222   1.060  27.569  1.00 39.16           C  
ATOM   1282  O   SER A 152       0.111  -1.220  27.454  1.00 39.16           O  
ATOM   1283  OG  SER A 152       1.828   0.586  26.293  1.00 39.16           O  
ATOM   1284  N   ASP A 153      -0.878  -0.550  28.848  1.00 39.00           N  
ATOM   1285  CA  ASP A 153      -2.301  -0.873  28.841  1.00 39.00           C  
ATOM   1286  C   ASP A 153      -2.924  -0.580  27.478  1.00 39.00           C  
ATOM   1287  CB  ASP A 153      -3.034  -0.090  29.933  1.00 39.00           C  
ATOM   1288  O   ASP A 153      -4.131  -0.751  27.292  1.00 39.00           O  
ATOM   1289  CG  ASP A 153      -2.947  -0.753  31.297  1.00 39.00           C  
ATOM   1290  OD1 ASP A 153      -2.594  -1.950  31.372  1.00 39.00           O  
ATOM   1291  OD2 ASP A 153      -3.238  -0.074  32.305  1.00 39.00           O  
ATOM   1292  N   SER A 154      -2.297  -0.786  26.277  1.00 38.02           N  
ATOM   1293  CA  SER A 154      -3.166  -0.891  25.109  1.00 38.02           C  
ATOM   1294  C   SER A 154      -2.621  -1.899  24.103  1.00 38.02           C  
ATOM   1295  CB  SER A 154      -3.329   0.473  24.438  1.00 38.02           C  
ATOM   1296  O   SER A 154      -1.422  -1.914  23.819  1.00 38.02           O  
ATOM   1297  OG  SER A 154      -3.682   1.463  25.389  1.00 38.02           O  
ATOM   1298  N   PRO A 155      -3.017  -3.114  24.174  1.00 37.88           N  
ATOM   1299  CA  PRO A 155      -2.625  -4.091  23.156  1.00 37.88           C  
ATOM   1300  C   PRO A 155      -2.171  -3.436  21.853  1.00 37.88           C  
ATOM   1301  CB  PRO A 155      -3.901  -4.908  22.941  1.00 37.88           C  
ATOM   1302  O   PRO A 155      -2.771  -2.452  21.411  1.00 37.88           O  
ATOM   1303  CG  PRO A 155      -4.940  -4.217  23.765  1.00 37.88           C  
ATOM   1304  CD  PRO A 155      -4.296  -3.059  24.471  1.00 37.88           C  
ATOM   1305  N   LYS A 156      -0.877  -3.193  21.731  1.00 47.50           N  
ATOM   1306  CA  LYS A 156      -0.230  -2.653  20.539  1.00 47.50           C  
ATOM   1307  C   LYS A 156      -0.893  -3.177  19.268  1.00 47.50           C  
ATOM   1308  CB  LYS A 156       1.260  -2.999  20.533  1.00 47.50           C  
ATOM   1309  O   LYS A 156      -0.645  -4.311  18.854  1.00 47.50           O  
ATOM   1310  CG  LYS A 156       2.055  -2.333  21.646  1.00 47.50           C  
ATOM   1311  CD  LYS A 156       3.534  -2.687  21.566  1.00 47.50           C  
ATOM   1312  CE  LYS A 156       4.321  -2.070  22.714  1.00 47.50           C  
ATOM   1313  NZ  LYS A 156       5.775  -2.400  22.630  1.00 47.50           N  
ATOM   1314  N   LEU A 157      -2.222  -2.955  19.036  1.00 49.37           N  
ATOM   1315  CA  LEU A 157      -3.044  -3.364  17.903  1.00 49.37           C  
ATOM   1316  C   LEU A 157      -2.665  -2.586  16.647  1.00 49.37           C  
ATOM   1317  CB  LEU A 157      -4.529  -3.159  18.216  1.00 49.37           C  
ATOM   1318  O   LEU A 157      -2.414  -1.381  16.711  1.00 49.37           O  
ATOM   1319  CG  LEU A 157      -5.251  -4.334  18.876  1.00 49.37           C  
ATOM   1320  CD1 LEU A 157      -5.496  -4.044  20.353  1.00 49.37           C  
ATOM   1321  CD2 LEU A 157      -6.565  -4.625  18.159  1.00 49.37           C  
ATOM   1322  N   ASN A 158      -2.306  -3.296  15.467  1.00 58.17           N  
ATOM   1323  CA  ASN A 158      -2.109  -2.687  14.157  1.00 58.17           C  
ATOM   1324  C   ASN A 158      -3.386  -2.024  13.649  1.00 58.17           C  
ATOM   1325  CB  ASN A 158      -1.614  -3.727  13.150  1.00 58.17           C  
ATOM   1326  O   ASN A 158      -4.486  -2.377  14.076  1.00 58.17           O  
ATOM   1327  CG  ASN A 158      -2.715  -4.224  12.235  1.00 58.17           C  
ATOM   1328  ND2 ASN A 158      -2.335  -4.935  11.180  1.00 58.17           N  
ATOM   1329  OD1 ASN A 158      -3.899  -3.971  12.473  1.00 58.17           O  
ATOM   1330  N   LEU A 159      -3.163  -0.933  12.877  1.00 66.76           N  
ATOM   1331  CA  LEU A 159      -4.255  -0.103  12.377  1.00 66.76           C  
ATOM   1332  C   LEU A 159      -5.311  -0.956  11.683  1.00 66.76           C  
ATOM   1333  CB  LEU A 159      -3.722   0.957  11.410  1.00 66.76           C  
ATOM   1334  O   LEU A 159      -6.510  -0.716  11.840  1.00 66.76           O  
ATOM   1335  CG  LEU A 159      -4.733   1.993  10.916  1.00 66.76           C  
ATOM   1336  CD1 LEU A 159      -5.362   2.725  12.096  1.00 66.76           C  
ATOM   1337  CD2 LEU A 159      -4.067   2.978   9.961  1.00 66.76           C  
ATOM   1338  N   LYS A 160      -4.897  -1.897  10.857  1.00 65.45           N  
ATOM   1339  CA  LYS A 160      -5.864  -2.759  10.184  1.00 65.45           C  
ATOM   1340  C   LYS A 160      -6.755  -3.478  11.193  1.00 65.45           C  
ATOM   1341  CB  LYS A 160      -5.148  -3.778   9.297  1.00 65.45           C  
ATOM   1342  O   LYS A 160      -7.970  -3.565  11.004  1.00 65.45           O  
ATOM   1343  CG  LYS A 160      -6.084  -4.625   8.448  1.00 65.45           C  
ATOM   1344  CD  LYS A 160      -5.311  -5.545   7.512  1.00 65.45           C  
ATOM   1345  CE  LYS A 160      -6.247  -6.412   6.680  1.00 65.45           C  
ATOM   1346  NZ  LYS A 160      -5.493  -7.357   5.803  1.00 65.45           N  
ATOM   1347  N   MET A 161      -6.154  -4.007  12.268  1.00 64.96           N  
ATOM   1348  CA  MET A 161      -6.903  -4.725  13.296  1.00 64.96           C  
ATOM   1349  C   MET A 161      -7.890  -3.798  13.997  1.00 64.96           C  
ATOM   1350  CB  MET A 161      -5.952  -5.347  14.319  1.00 64.96           C  
ATOM   1351  O   MET A 161      -9.033  -4.182  14.253  1.00 64.96           O  
ATOM   1352  CG  MET A 161      -5.134  -6.505  13.772  1.00 64.96           C  
ATOM   1353  SD  MET A 161      -3.908  -7.135  14.983  1.00 64.96           S  
ATOM   1354  CE  MET A 161      -5.020  -7.909  16.191  1.00 64.96           C  
ATOM   1355  N   VAL A 162      -7.399  -2.638  14.181  1.00 68.78           N  
ATOM   1356  CA  VAL A 162      -8.246  -1.663  14.861  1.00 68.78           C  
ATOM   1357  C   VAL A 162      -9.407  -1.264  13.953  1.00 68.78           C  
ATOM   1358  CB  VAL A 162      -7.444  -0.411  15.281  1.00 68.78           C  
ATOM   1359  O   VAL A 162     -10.553  -1.180  14.401  1.00 68.78           O  
ATOM   1360  CG1 VAL A 162      -8.373   0.657  15.856  1.00 68.78           C  
ATOM   1361  CG2 VAL A 162      -6.364  -0.785  16.295  1.00 68.78           C  
ATOM   1362  N   VAL A 163      -9.037  -1.089  12.717  1.00 72.89           N  
ATOM   1363  CA  VAL A 163     -10.064  -0.722  11.748  1.00 72.89           C  
ATOM   1364  C   VAL A 163     -11.086  -1.850  11.625  1.00 72.89           C  
ATOM   1365  CB  VAL A 163      -9.452  -0.405  10.365  1.00 72.89           C  
ATOM   1366  O   VAL A 163     -12.294  -1.604  11.619  1.00 72.89           O  
ATOM   1367  CG1 VAL A 163     -10.548  -0.231   9.316  1.00 72.89           C  
ATOM   1368  CG2 VAL A 163      -8.578   0.845  10.443  1.00 72.89           C  
ATOM   1369  N   ASP A 164     -10.624  -3.065  11.572  1.00 70.40           N  
ATOM   1370  CA  ASP A 164     -11.505  -4.225  11.476  1.00 70.40           C  
ATOM   1371  C   ASP A 164     -12.367  -4.364  12.729  1.00 70.40           C  
ATOM   1372  CB  ASP A 164     -10.690  -5.501  11.253  1.00 70.40           C  
ATOM   1373  O   ASP A 164     -13.561  -4.655  12.637  1.00 70.40           O  
ATOM   1374  CG  ASP A 164     -10.176  -5.635   9.830  1.00 70.40           C  
ATOM   1375  OD1 ASP A 164     -10.660  -4.908   8.936  1.00 70.40           O  
ATOM   1376  OD2 ASP A 164      -9.281  -6.477   9.601  1.00 70.40           O  
ATOM   1377  N   LYS A 165     -11.769  -4.110  13.823  1.00 74.45           N  
ATOM   1378  CA  LYS A 165     -12.446  -4.275  15.106  1.00 74.45           C  
ATOM   1379  C   LYS A 165     -13.508  -3.198  15.310  1.00 74.45           C  
ATOM   1380  CB  LYS A 165     -11.436  -4.238  16.254  1.00 74.45           C  
ATOM   1381  O   LYS A 165     -14.624  -3.494  15.743  1.00 74.45           O  
ATOM   1382  CG  LYS A 165     -12.056  -4.434  17.630  1.00 74.45           C  
ATOM   1383  CD  LYS A 165     -10.994  -4.463  18.722  1.00 74.45           C  
ATOM   1384  CE  LYS A 165     -11.616  -4.620  20.103  1.00 74.45           C  
ATOM   1385  NZ  LYS A 165     -10.578  -4.670  21.176  1.00 74.45           N  
ATOM   1386  N   TYR A 166     -13.178  -1.960  14.916  1.00 77.22           N  
ATOM   1387  CA  TYR A 166     -14.049  -0.868  15.336  1.00 77.22           C  
ATOM   1388  C   TYR A 166     -14.911  -0.382  14.177  1.00 77.22           C  
ATOM   1389  CB  TYR A 166     -13.223   0.294  15.895  1.00 77.22           C  
ATOM   1390  O   TYR A 166     -16.032   0.089  14.385  1.00 77.22           O  
ATOM   1391  CG  TYR A 166     -12.585  -0.002  17.231  1.00 77.22           C  
ATOM   1392  CD1 TYR A 166     -13.309   0.125  18.414  1.00 77.22           C  
ATOM   1393  CD2 TYR A 166     -11.257  -0.408  17.312  1.00 77.22           C  
ATOM   1394  CE1 TYR A 166     -12.724  -0.145  19.647  1.00 77.22           C  
ATOM   1395  CE2 TYR A 166     -10.662  -0.680  18.540  1.00 77.22           C  
ATOM   1396  OH  TYR A 166     -10.819  -0.815  20.918  1.00 77.22           O  
ATOM   1397  CZ  TYR A 166     -11.403  -0.547  19.700  1.00 77.22           C  
ATOM   1398  N   LEU A 167     -14.448  -0.502  12.974  1.00 78.19           N  
ATOM   1399  CA  LEU A 167     -15.189   0.076  11.859  1.00 78.19           C  
ATOM   1400  C   LEU A 167     -15.754  -1.015  10.956  1.00 78.19           C  
ATOM   1401  CB  LEU A 167     -14.291   1.013  11.046  1.00 78.19           C  
ATOM   1402  O   LEU A 167     -16.727  -0.788  10.234  1.00 78.19           O  
ATOM   1403  CG  LEU A 167     -13.849   2.301  11.742  1.00 78.19           C  
ATOM   1404  CD1 LEU A 167     -12.843   3.052  10.877  1.00 78.19           C  
ATOM   1405  CD2 LEU A 167     -15.054   3.181  12.056  1.00 78.19           C  
ATOM   1406  N   ASN A 168     -15.274  -2.164  11.017  1.00 75.75           N  
ATOM   1407  CA  ASN A 168     -15.706  -3.283  10.187  1.00 75.75           C  
ATOM   1408  C   ASN A 168     -15.778  -2.893   8.713  1.00 75.75           C  
ATOM   1409  CB  ASN A 168     -17.060  -3.814  10.662  1.00 75.75           C  
ATOM   1410  O   ASN A 168     -16.768  -3.180   8.038  1.00 75.75           O  
ATOM   1411  CG  ASN A 168     -17.345  -5.217  10.165  1.00 75.75           C  
ATOM   1412  ND2 ASN A 168     -18.623  -5.553  10.036  1.00 75.75           N  
ATOM   1413  OD1 ASN A 168     -16.423  -5.994   9.901  1.00 75.75           O  
ATOM   1414  N   ILE A 169     -14.860  -2.117   8.200  1.00 69.42           N  
ATOM   1415  CA  ILE A 169     -14.758  -1.731   6.797  1.00 69.42           C  
ATOM   1416  C   ILE A 169     -13.429  -2.219   6.223  1.00 69.42           C  
ATOM   1417  CB  ILE A 169     -14.888  -0.202   6.620  1.00 69.42           C  
ATOM   1418  O   ILE A 169     -12.443  -2.352   6.952  1.00 69.42           O  
ATOM   1419  CG1 ILE A 169     -13.780   0.522   7.393  1.00 69.42           C  
ATOM   1420  CG2 ILE A 169     -16.272   0.278   7.069  1.00 69.42           C  
ATOM   1421  CD1 ILE A 169     -13.685   2.011   7.091  1.00 69.42           C  
ATOM   1422  N   PRO A 170     -13.562  -2.672   4.901  1.00 70.54           N  
ATOM   1423  CA  PRO A 170     -12.290  -3.031   4.270  1.00 70.54           C  
ATOM   1424  C   PRO A 170     -11.237  -1.932   4.399  1.00 70.54           C  
ATOM   1425  CB  PRO A 170     -12.672  -3.251   2.804  1.00 70.54           C  
ATOM   1426  O   PRO A 170     -11.560  -0.746   4.287  1.00 70.54           O  
ATOM   1427  CG  PRO A 170     -14.148  -3.485   2.826  1.00 70.54           C  
ATOM   1428  CD  PRO A 170     -14.736  -2.722   3.979  1.00 70.54           C  
ATOM   1429  N   PHE A 171      -9.994  -2.267   4.684  1.00 66.72           N  
ATOM   1430  CA  PHE A 171      -8.922  -1.322   4.975  1.00 66.72           C  
ATOM   1431  C   PHE A 171      -8.718  -0.360   3.811  1.00 66.72           C  
ATOM   1432  CB  PHE A 171      -7.617  -2.064   5.279  1.00 66.72           C  
ATOM   1433  O   PHE A 171      -8.525   0.840   4.017  1.00 66.72           O  
ATOM   1434  CG  PHE A 171      -6.510  -1.170   5.769  1.00 66.72           C  
ATOM   1435  CD1 PHE A 171      -5.471  -0.799   4.924  1.00 66.72           C  
ATOM   1436  CD2 PHE A 171      -6.509  -0.700   7.076  1.00 66.72           C  
ATOM   1437  CE1 PHE A 171      -4.446   0.029   5.376  1.00 66.72           C  
ATOM   1438  CE2 PHE A 171      -5.488   0.128   7.534  1.00 66.72           C  
ATOM   1439  CZ  PHE A 171      -4.457   0.490   6.683  1.00 66.72           C  
ATOM   1440  N   ASP A 172      -8.891  -0.848   2.573  1.00 62.65           N  
ATOM   1441  CA  ASP A 172      -8.736   0.007   1.400  1.00 62.65           C  
ATOM   1442  C   ASP A 172      -9.801   1.101   1.372  1.00 62.65           C  
ATOM   1443  CB  ASP A 172      -8.803  -0.825   0.117  1.00 62.65           C  
ATOM   1444  O   ASP A 172      -9.503   2.256   1.060  1.00 62.65           O  
ATOM   1445  CG  ASP A 172      -7.619  -1.762  -0.045  1.00 62.65           C  
ATOM   1446  OD1 ASP A 172      -6.527  -1.462   0.484  1.00 62.65           O  
ATOM   1447  OD2 ASP A 172      -7.778  -2.808  -0.711  1.00 62.65           O  
ATOM   1448  N   LYS A 173     -10.993   0.645   1.635  1.00 75.24           N  
ATOM   1449  CA  LYS A 173     -12.090   1.606   1.698  1.00 75.24           C  
ATOM   1450  C   LYS A 173     -11.872   2.617   2.820  1.00 75.24           C  
ATOM   1451  CB  LYS A 173     -13.424   0.885   1.893  1.00 75.24           C  
ATOM   1452  O   LYS A 173     -12.176   3.801   2.664  1.00 75.24           O  
ATOM   1453  CG  LYS A 173     -14.637   1.803   1.841  1.00 75.24           C  
ATOM   1454  CD  LYS A 173     -15.938   1.016   1.930  1.00 75.24           C  
ATOM   1455  CE  LYS A 173     -17.152   1.936   1.913  1.00 75.24           C  
ATOM   1456  NZ  LYS A 173     -18.417   1.188   2.175  1.00 75.24           N  
ATOM   1457  N   PHE A 174     -11.316   2.163   3.908  1.00 77.81           N  
ATOM   1458  CA  PHE A 174     -11.001   3.028   5.039  1.00 77.81           C  
ATOM   1459  C   PHE A 174     -10.035   4.132   4.625  1.00 77.81           C  
ATOM   1460  CB  PHE A 174     -10.405   2.214   6.191  1.00 77.81           C  
ATOM   1461  O   PHE A 174     -10.275   5.309   4.899  1.00 77.81           O  
ATOM   1462  CG  PHE A 174      -9.795   3.057   7.279  1.00 77.81           C  
ATOM   1463  CD1 PHE A 174      -8.418   3.097   7.457  1.00 77.81           C  
ATOM   1464  CD2 PHE A 174     -10.600   3.810   8.123  1.00 77.81           C  
ATOM   1465  CE1 PHE A 174      -7.851   3.876   8.462  1.00 77.81           C  
ATOM   1466  CE2 PHE A 174     -10.041   4.591   9.131  1.00 77.81           C  
ATOM   1467  CZ  PHE A 174      -8.666   4.622   9.299  1.00 77.81           C  
ATOM   1468  N   VAL A 175      -8.998   3.787   3.963  1.00 72.51           N  
ATOM   1469  CA  VAL A 175      -7.991   4.752   3.537  1.00 72.51           C  
ATOM   1470  C   VAL A 175      -8.608   5.743   2.553  1.00 72.51           C  
ATOM   1471  CB  VAL A 175      -6.771   4.054   2.895  1.00 72.51           C  
ATOM   1472  O   VAL A 175      -8.389   6.952   2.661  1.00 72.51           O  
ATOM   1473  CG1 VAL A 175      -5.794   5.083   2.331  1.00 72.51           C  
ATOM   1474  CG2 VAL A 175      -6.075   3.154   3.915  1.00 72.51           C  
ATOM   1475  N   GLN A 176      -9.419   5.259   1.646  1.00 73.28           N  
ATOM   1476  CA  GLN A 176     -10.094   6.120   0.681  1.00 73.28           C  
ATOM   1477  C   GLN A 176     -11.012   7.118   1.381  1.00 73.28           C  
ATOM   1478  CB  GLN A 176     -10.893   5.283  -0.319  1.00 73.28           C  
ATOM   1479  O   GLN A 176     -11.037   8.299   1.028  1.00 73.28           O  
ATOM   1480  CG  GLN A 176     -10.030   4.552  -1.338  1.00 73.28           C  
ATOM   1481  CD  GLN A 176     -10.841   3.674  -2.273  1.00 73.28           C  
ATOM   1482  NE2 GLN A 176     -10.188   3.138  -3.299  1.00 73.28           N  
ATOM   1483  OE1 GLN A 176     -12.044   3.478  -2.073  1.00 73.28           O  
ATOM   1484  N   ASP A 177     -11.714   6.670   2.374  1.00 80.61           N  
ATOM   1485  CA  ASP A 177     -12.673   7.495   3.102  1.00 80.61           C  
ATOM   1486  C   ASP A 177     -11.966   8.597   3.887  1.00 80.61           C  
ATOM   1487  CB  ASP A 177     -13.514   6.633   4.046  1.00 80.61           C  
ATOM   1488  O   ASP A 177     -12.552   9.648   4.158  1.00 80.61           O  
ATOM   1489  CG  ASP A 177     -14.586   5.836   3.325  1.00 80.61           C  
ATOM   1490  OD1 ASP A 177     -14.812   6.069   2.118  1.00 80.61           O  
ATOM   1491  OD2 ASP A 177     -15.213   4.968   3.970  1.00 80.61           O  
ATOM   1492  N   LEU A 178     -10.694   8.355   4.200  1.00 81.55           N  
ATOM   1493  CA  LEU A 178      -9.938   9.336   4.971  1.00 81.55           C  
ATOM   1494  C   LEU A 178      -9.621  10.565   4.125  1.00 81.55           C  
ATOM   1495  CB  LEU A 178      -8.641   8.718   5.499  1.00 81.55           C  
ATOM   1496  O   LEU A 178      -9.392  11.651   4.662  1.00 81.55           O  
ATOM   1497  CG  LEU A 178      -8.788   7.694   6.625  1.00 81.55           C  
ATOM   1498  CD1 LEU A 178      -7.427   7.111   6.993  1.00 81.55           C  
ATOM   1499  CD2 LEU A 178      -9.449   8.329   7.844  1.00 81.55           C  
ATOM   1500  N   TYR A 179      -9.724  10.451   2.846  1.00 77.25           N  
ATOM   1501  CA  TYR A 179      -9.462  11.583   1.964  1.00 77.25           C  
ATOM   1502  C   TYR A 179     -10.686  12.485   1.856  1.00 77.25           C  
ATOM   1503  CB  TYR A 179      -9.047  11.097   0.572  1.00 77.25           C  
ATOM   1504  O   TYR A 179     -10.560  13.688   1.616  1.00 77.25           O  
ATOM   1505  CG  TYR A 179      -7.632  10.575   0.509  1.00 77.25           C  
ATOM   1506  CD1 TYR A 179      -6.547  11.449   0.481  1.00 77.25           C  
ATOM   1507  CD2 TYR A 179      -7.377   9.208   0.475  1.00 77.25           C  
ATOM   1508  CE1 TYR A 179      -5.242  10.973   0.420  1.00 77.25           C  
ATOM   1509  CE2 TYR A 179      -6.075   8.721   0.414  1.00 77.25           C  
ATOM   1510  OH  TYR A 179      -3.726   9.133   0.327  1.00 77.25           O  
ATOM   1511  CZ  TYR A 179      -5.016   9.610   0.388  1.00 77.25           C  
ATOM   1512  N   GLU A 180     -11.812  11.853   1.997  1.00 85.36           N  
ATOM   1513  CA  GLU A 180     -13.067  12.594   1.910  1.00 85.36           C  
ATOM   1514  C   GLU A 180     -13.505  13.101   3.281  1.00 85.36           C  
ATOM   1515  CB  GLU A 180     -14.165  11.721   1.297  1.00 85.36           C  
ATOM   1516  O   GLU A 180     -13.781  12.307   4.183  1.00 85.36           O  
ATOM   1517  CG  GLU A 180     -15.362  12.508   0.784  1.00 85.36           C  
ATOM   1518  CD  GLU A 180     -16.421  11.634   0.132  1.00 85.36           C  
ATOM   1519  OE1 GLU A 180     -17.485  12.162  -0.263  1.00 85.36           O  
ATOM   1520  OE2 GLU A 180     -16.184  10.411   0.015  1.00 85.36           O  
ATOM   1521  N   GLU A 181     -13.609  14.425   3.418  1.00 90.33           N  
ATOM   1522  CA  GLU A 181     -13.935  15.035   4.703  1.00 90.33           C  
ATOM   1523  C   GLU A 181     -15.268  14.518   5.237  1.00 90.33           C  
ATOM   1524  CB  GLU A 181     -13.974  16.560   4.581  1.00 90.33           C  
ATOM   1525  O   GLU A 181     -15.385  14.194   6.421  1.00 90.33           O  
ATOM   1526  CG  GLU A 181     -14.106  17.281   5.914  1.00 90.33           C  
ATOM   1527  CD  GLU A 181     -13.936  18.788   5.802  1.00 90.33           C  
ATOM   1528  OE1 GLU A 181     -14.000  19.485   6.839  1.00 90.33           O  
ATOM   1529  OE2 GLU A 181     -13.737  19.275   4.666  1.00 90.33           O  
ATOM   1530  N   SER A 182     -16.249  14.400   4.442  1.00 89.16           N  
ATOM   1531  CA  SER A 182     -17.577  13.965   4.863  1.00 89.16           C  
ATOM   1532  C   SER A 182     -17.547  12.539   5.402  1.00 89.16           C  
ATOM   1533  CB  SER A 182     -18.566  14.058   3.700  1.00 89.16           C  
ATOM   1534  O   SER A 182     -18.174  12.242   6.421  1.00 89.16           O  
ATOM   1535  OG  SER A 182     -18.137  13.260   2.610  1.00 89.16           O  
ATOM   1536  N   SER A 183     -16.815  11.627   4.704  1.00 87.39           N  
ATOM   1537  CA  SER A 183     -16.683  10.239   5.136  1.00 87.39           C  
ATOM   1538  C   SER A 183     -15.928  10.141   6.458  1.00 87.39           C  
ATOM   1539  CB  SER A 183     -15.968   9.410   4.068  1.00 87.39           C  
ATOM   1540  O   SER A 183     -16.302   9.362   7.336  1.00 87.39           O  
ATOM   1541  OG  SER A 183     -16.699   9.417   2.854  1.00 87.39           O  
ATOM   1542  N   PHE A 184     -14.918  10.931   6.479  1.00 88.71           N  
ATOM   1543  CA  PHE A 184     -14.107  10.990   7.689  1.00 88.71           C  
ATOM   1544  C   PHE A 184     -14.950  11.418   8.885  1.00 88.71           C  
ATOM   1545  CB  PHE A 184     -12.931  11.954   7.504  1.00 88.71           C  
ATOM   1546  O   PHE A 184     -14.907  10.784   9.941  1.00 88.71           O  
ATOM   1547  CG  PHE A 184     -12.252  12.338   8.791  1.00 88.71           C  
ATOM   1548  CD1 PHE A 184     -12.354  13.632   9.288  1.00 88.71           C  
ATOM   1549  CD2 PHE A 184     -11.513  11.404   9.505  1.00 88.71           C  
ATOM   1550  CE1 PHE A 184     -11.727  13.990  10.479  1.00 88.71           C  
ATOM   1551  CE2 PHE A 184     -10.883  11.755  10.696  1.00 88.71           C  
ATOM   1552  CZ  PHE A 184     -10.991  13.049  11.181  1.00 88.71           C  
ATOM   1553  N   LEU A 185     -15.721  12.450   8.758  1.00 91.36           N  
ATOM   1554  CA  LEU A 185     -16.564  12.976   9.825  1.00 91.36           C  
ATOM   1555  C   LEU A 185     -17.631  11.962  10.225  1.00 91.36           C  
ATOM   1556  CB  LEU A 185     -17.227  14.285   9.389  1.00 91.36           C  
ATOM   1557  O   LEU A 185     -17.953  11.827  11.408  1.00 91.36           O  
ATOM   1558  CG  LEU A 185     -16.307  15.501   9.263  1.00 91.36           C  
ATOM   1559  CD1 LEU A 185     -17.074  16.687   8.687  1.00 91.36           C  
ATOM   1560  CD2 LEU A 185     -15.701  15.855  10.616  1.00 91.36           C  
ATOM   1561  N   LYS A 186     -18.113  11.262   9.258  1.00 90.14           N  
ATOM   1562  CA  LYS A 186     -19.089  10.208   9.519  1.00 90.14           C  
ATOM   1563  C   LYS A 186     -18.489   9.106  10.387  1.00 90.14           C  
ATOM   1564  CB  LYS A 186     -19.606   9.618   8.206  1.00 90.14           C  
ATOM   1565  O   LYS A 186     -19.127   8.635  11.331  1.00 90.14           O  
ATOM   1566  CG  LYS A 186     -20.805   8.696   8.371  1.00 90.14           C  
ATOM   1567  CD  LYS A 186     -21.344   8.233   7.024  1.00 90.14           C  
ATOM   1568  CE  LYS A 186     -22.507   7.264   7.189  1.00 90.14           C  
ATOM   1569  NZ  LYS A 186     -23.032   6.798   5.870  1.00 90.14           N  
ATOM   1570  N   MET A 187     -17.295   8.675  10.015  1.00 87.50           N  
ATOM   1571  CA  MET A 187     -16.602   7.655  10.797  1.00 87.50           C  
ATOM   1572  C   MET A 187     -16.369   8.130  12.227  1.00 87.50           C  
ATOM   1573  CB  MET A 187     -15.268   7.290  10.143  1.00 87.50           C  
ATOM   1574  O   MET A 187     -16.562   7.370  13.177  1.00 87.50           O  
ATOM   1575  CG  MET A 187     -15.407   6.386   8.930  1.00 87.50           C  
ATOM   1576  SD  MET A 187     -13.784   5.838   8.271  1.00 87.50           S  
ATOM   1577  CE  MET A 187     -13.236   7.366   7.460  1.00 87.50           C  
ATOM   1578  N   LYS A 188     -15.972   9.340  12.272  1.00 90.59           N  
ATOM   1579  CA  LYS A 188     -15.731   9.932  13.585  1.00 90.59           C  
ATOM   1580  C   LYS A 188     -16.995   9.910  14.439  1.00 90.59           C  
ATOM   1581  CB  LYS A 188     -15.220  11.367  13.441  1.00 90.59           C  
ATOM   1582  O   LYS A 188     -16.949   9.545  15.615  1.00 90.59           O  
ATOM   1583  CG  LYS A 188     -14.697  11.970  14.736  1.00 90.59           C  
ATOM   1584  CD  LYS A 188     -14.122  13.363  14.511  1.00 90.59           C  
ATOM   1585  CE  LYS A 188     -13.640  13.987  15.814  1.00 90.59           C  
ATOM   1586  NZ  LYS A 188     -13.055  15.343  15.596  1.00 90.59           N  
ATOM   1587  N   GLN A 189     -18.031  10.306  13.882  1.00 90.19           N  
ATOM   1588  CA  GLN A 189     -19.316  10.320  14.573  1.00 90.19           C  
ATOM   1589  C   GLN A 189     -19.725   8.915  15.004  1.00 90.19           C  
ATOM   1590  CB  GLN A 189     -20.398  10.932  13.682  1.00 90.19           C  
ATOM   1591  O   GLN A 189     -20.189   8.714  16.128  1.00 90.19           O  
ATOM   1592  CG  GLN A 189     -21.713  11.195  14.403  1.00 90.19           C  
ATOM   1593  CD  GLN A 189     -22.697  11.984  13.561  1.00 90.19           C  
ATOM   1594  NE2 GLN A 189     -23.865  12.272  14.126  1.00 90.19           N  
ATOM   1595  OE1 GLN A 189     -22.410  12.334  12.412  1.00 90.19           O  
ATOM   1596  N   ILE A 190     -19.532   7.927  14.139  1.00 87.18           N  
ATOM   1597  CA  ILE A 190     -19.869   6.536  14.421  1.00 87.18           C  
ATOM   1598  C   ILE A 190     -19.041   6.033  15.601  1.00 87.18           C  
ATOM   1599  CB  ILE A 190     -19.642   5.637  13.185  1.00 87.18           C  
ATOM   1600  O   ILE A 190     -19.572   5.396  16.514  1.00 87.18           O  
ATOM   1601  CG1 ILE A 190     -20.669   5.960  12.094  1.00 87.18           C  
ATOM   1602  CG2 ILE A 190     -19.704   4.157  13.574  1.00 87.18           C  
ATOM   1603  CD1 ILE A 190     -20.405   5.261  10.768  1.00 87.18           C  
ATOM   1604  N   LEU A 191     -17.758   6.322  15.571  1.00 85.46           N  
ATOM   1605  CA  LEU A 191     -16.856   5.849  16.616  1.00 85.46           C  
ATOM   1606  C   LEU A 191     -17.192   6.495  17.957  1.00 85.46           C  
ATOM   1607  CB  LEU A 191     -15.401   6.146  16.244  1.00 85.46           C  
ATOM   1608  O   LEU A 191     -17.174   5.828  18.994  1.00 85.46           O  
ATOM   1609  CG  LEU A 191     -14.782   5.255  15.167  1.00 85.46           C  
ATOM   1610  CD1 LEU A 191     -13.408   5.783  14.767  1.00 85.46           C  
ATOM   1611  CD2 LEU A 191     -14.684   3.814  15.656  1.00 85.46           C  
ATOM   1612  N   LEU A 192     -17.558   7.789  17.995  1.00 87.91           N  
ATOM   1613  CA  LEU A 192     -17.918   8.514  19.208  1.00 87.91           C  
ATOM   1614  C   LEU A 192     -19.212   7.968  19.804  1.00 87.91           C  
ATOM   1615  CB  LEU A 192     -18.069  10.009  18.915  1.00 87.91           C  
ATOM   1616  O   LEU A 192     -19.338   7.854  21.025  1.00 87.91           O  
ATOM   1617  CG  LEU A 192     -16.772  10.811  18.795  1.00 87.91           C  
ATOM   1618  CD1 LEU A 192     -17.059  12.202  18.239  1.00 87.91           C  
ATOM   1619  CD2 LEU A 192     -16.073  10.903  20.147  1.00 87.91           C  
ATOM   1620  N   GLU A 193     -20.179   7.567  18.902  1.00 87.61           N  
ATOM   1621  CA  GLU A 193     -21.481   7.071  19.337  1.00 87.61           C  
ATOM   1622  C   GLU A 193     -21.383   5.635  19.844  1.00 87.61           C  
ATOM   1623  CB  GLU A 193     -22.498   7.158  18.196  1.00 87.61           C  
ATOM   1624  O   GLU A 193     -21.982   5.289  20.864  1.00 87.61           O  
ATOM   1625  CG  GLU A 193     -22.986   8.571  17.913  1.00 87.61           C  
ATOM   1626  CD  GLU A 193     -23.969   8.647  16.756  1.00 87.61           C  
ATOM   1627  OE1 GLU A 193     -24.401   9.766  16.398  1.00 87.61           O  
ATOM   1628  OE2 GLU A 193     -24.312   7.577  16.204  1.00 87.61           O  
ATOM   1629  N   LYS A 194     -20.520   4.847  19.211  1.00 85.98           N  
ATOM   1630  CA  LYS A 194     -20.455   3.418  19.507  1.00 85.98           C  
ATOM   1631  C   LYS A 194     -19.491   3.138  20.656  1.00 85.98           C  
ATOM   1632  CB  LYS A 194     -20.031   2.632  18.265  1.00 85.98           C  
ATOM   1633  O   LYS A 194     -19.708   2.215  21.444  1.00 85.98           O  
ATOM   1634  CG  LYS A 194     -20.287   1.135  18.363  1.00 85.98           C  
ATOM   1635  CD  LYS A 194     -20.059   0.441  17.027  1.00 85.98           C  
ATOM   1636  CE  LYS A 194     -20.263  -1.064  17.136  1.00 85.98           C  
ATOM   1637  NZ  LYS A 194     -20.053  -1.749  15.825  1.00 85.98           N  
ATOM   1638  N   TYR A 195     -18.497   3.955  20.729  1.00 83.31           N  
ATOM   1639  CA  TYR A 195     -17.468   3.698  21.731  1.00 83.31           C  
ATOM   1640  C   TYR A 195     -17.125   4.969  22.499  1.00 83.31           C  
ATOM   1641  CB  TYR A 195     -16.207   3.130  21.073  1.00 83.31           C  
ATOM   1642  O   TYR A 195     -16.011   5.487  22.388  1.00 83.31           O  
ATOM   1643  CG  TYR A 195     -16.457   1.887  20.254  1.00 83.31           C  
ATOM   1644  CD1 TYR A 195     -16.571   0.639  20.863  1.00 83.31           C  
ATOM   1645  CD2 TYR A 195     -16.579   1.957  18.870  1.00 83.31           C  
ATOM   1646  CE1 TYR A 195     -16.800  -0.510  20.112  1.00 83.31           C  
ATOM   1647  CE2 TYR A 195     -16.808   0.815  18.109  1.00 83.31           C  
ATOM   1648  OH  TYR A 195     -17.144  -1.545  17.990  1.00 83.31           O  
ATOM   1649  CZ  TYR A 195     -16.917  -0.412  18.738  1.00 83.31           C  
ATOM   1650  N   PRO A 196     -18.060   5.520  23.257  1.00 81.16           N  
ATOM   1651  CA  PRO A 196     -17.846   6.786  23.964  1.00 81.16           C  
ATOM   1652  C   PRO A 196     -16.726   6.701  24.998  1.00 81.16           C  
ATOM   1653  CB  PRO A 196     -19.195   7.046  24.639  1.00 81.16           C  
ATOM   1654  O   PRO A 196     -15.978   7.664  25.185  1.00 81.16           O  
ATOM   1655  CG  PRO A 196     -19.880   5.718  24.647  1.00 81.16           C  
ATOM   1656  CD  PRO A 196     -19.334   4.892  23.518  1.00 81.16           C  
ATOM   1657  N   ASP A 197     -16.627   5.560  25.702  1.00 78.56           N  
ATOM   1658  CA  ASP A 197     -15.635   5.384  26.759  1.00 78.56           C  
ATOM   1659  C   ASP A 197     -14.217   5.429  26.194  1.00 78.56           C  
ATOM   1660  CB  ASP A 197     -15.866   4.064  27.497  1.00 78.56           C  
ATOM   1661  O   ASP A 197     -13.309   5.972  26.826  1.00 78.56           O  
ATOM   1662  CG  ASP A 197     -17.175   4.035  28.266  1.00 78.56           C  
ATOM   1663  OD1 ASP A 197     -17.643   5.103  28.714  1.00 78.56           O  
ATOM   1664  OD2 ASP A 197     -17.742   2.932  28.427  1.00 78.56           O  
ATOM   1665  N   TYR A 198     -14.050   4.748  24.996  1.00 73.99           N  
ATOM   1666  CA  TYR A 198     -12.764   4.739  24.307  1.00 73.99           C  
ATOM   1667  C   TYR A 198     -12.287   6.158  24.023  1.00 73.99           C  
ATOM   1668  CB  TYR A 198     -12.860   3.948  22.999  1.00 73.99           C  
ATOM   1669  O   TYR A 198     -11.112   6.476  24.223  1.00 73.99           O  
ATOM   1670  CG  TYR A 198     -11.566   3.896  22.224  1.00 73.99           C  
ATOM   1671  CD1 TYR A 198     -11.330   4.769  21.164  1.00 73.99           C  
ATOM   1672  CD2 TYR A 198     -10.577   2.974  22.550  1.00 73.99           C  
ATOM   1673  CE1 TYR A 198     -10.139   4.723  20.447  1.00 73.99           C  
ATOM   1674  CE2 TYR A 198      -9.382   2.920  21.839  1.00 73.99           C  
ATOM   1675  OH  TYR A 198      -7.993   3.748  20.084  1.00 73.99           O  
ATOM   1676  CZ  TYR A 198      -9.173   3.797  20.791  1.00 73.99           C  
ATOM   1677  N   TYR A 199     -13.253   6.997  23.812  1.00 71.90           N  
ATOM   1678  CA  TYR A 199     -12.890   8.345  23.390  1.00 71.90           C  
ATOM   1679  C   TYR A 199     -12.983   9.325  24.553  1.00 71.90           C  
ATOM   1680  CB  TYR A 199     -13.791   8.810  22.242  1.00 71.90           C  
ATOM   1681  O   TYR A 199     -12.476  10.446  24.471  1.00 71.90           O  
ATOM   1682  CG  TYR A 199     -13.511   8.117  20.931  1.00 71.90           C  
ATOM   1683  CD1 TYR A 199     -12.531   8.595  20.063  1.00 71.90           C  
ATOM   1684  CD2 TYR A 199     -14.225   6.984  20.556  1.00 71.90           C  
ATOM   1685  CE1 TYR A 199     -12.270   7.960  18.853  1.00 71.90           C  
ATOM   1686  CE2 TYR A 199     -13.973   6.341  19.348  1.00 71.90           C  
ATOM   1687  OH  TYR A 199     -12.741   6.204  17.308  1.00 71.90           O  
ATOM   1688  CZ  TYR A 199     -12.995   6.836  18.505  1.00 71.90           C  
ATOM   1689  N   LYS A 200     -13.689   9.020  25.694  1.00 69.03           N  
ATOM   1690  CA  LYS A 200     -13.769   9.804  26.923  1.00 69.03           C  
ATOM   1691  C   LYS A 200     -12.434   9.803  27.663  1.00 69.03           C  
ATOM   1692  CB  LYS A 200     -14.873   9.264  27.834  1.00 69.03           C  
ATOM   1693  O   LYS A 200     -12.044  10.814  28.252  1.00 69.03           O  
ATOM   1694  CG  LYS A 200     -16.262   9.788  27.500  1.00 69.03           C  
ATOM   1695  CD  LYS A 200     -17.295   9.321  28.518  1.00 69.03           C  
ATOM   1696  CE  LYS A 200     -18.704   9.735  28.115  1.00 69.03           C  
ATOM   1697  NZ  LYS A 200     -19.722   9.266  29.103  1.00 69.03           N  
ATOM   1698  N   LYS A 201     -11.704   8.571  27.657  1.00 58.02           N  
ATOM   1699  CA  LYS A 201     -10.399   8.424  28.296  1.00 58.02           C  
ATOM   1700  C   LYS A 201      -9.392   9.418  27.725  1.00 58.02           C  
ATOM   1701  CB  LYS A 201      -9.878   6.996  28.129  1.00 58.02           C  
ATOM   1702  O   LYS A 201      -8.505   9.890  28.438  1.00 58.02           O  
ATOM   1703  CG  LYS A 201     -10.416   6.016  29.161  1.00 58.02           C  
ATOM   1704  CD  LYS A 201      -9.778   4.641  29.012  1.00 58.02           C  
ATOM   1705  CE  LYS A 201     -10.393   3.632  29.973  1.00 58.02           C  
ATOM   1706  NZ  LYS A 201      -9.781   2.277  29.819  1.00 58.02           N  
ATOM   1707  N   GLN A 202      -9.729   9.999  26.528  1.00 49.79           N  
ATOM   1708  CA  GLN A 202      -8.942  11.049  25.889  1.00 49.79           C  
ATOM   1709  C   GLN A 202      -9.095  12.376  26.626  1.00 49.79           C  
ATOM   1710  CB  GLN A 202      -9.352  11.211  24.425  1.00 49.79           C  
ATOM   1711  O   GLN A 202      -8.122  13.114  26.795  1.00 49.79           O  
ATOM   1712  CG  GLN A 202      -8.361  12.017  23.595  1.00 49.79           C  
ATOM   1713  CD  GLN A 202      -8.810  12.198  22.157  1.00 49.79           C  
ATOM   1714  NE2 GLN A 202      -7.999  12.890  21.365  1.00 49.79           N  
ATOM   1715  OE1 GLN A 202      -9.877  11.718  21.761  1.00 49.79           O  
ATOM   1716  N   ALA A 203     -10.459  12.623  26.969  1.00 48.59           N  
ATOM   1717  CA  ALA A 203     -10.696  13.939  27.557  1.00 48.59           C  
ATOM   1718  C   ALA A 203     -10.084  14.035  28.951  1.00 48.59           C  
ATOM   1719  CB  ALA A 203     -12.193  14.234  27.615  1.00 48.59           C  
ATOM   1720  O   ALA A 203      -9.627  15.104  29.363  1.00 48.59           O  
ATOM   1721  N   ASP A 204      -9.832  12.824  29.533  1.00 45.93           N  
ATOM   1722  CA  ASP A 204      -9.296  12.827  30.891  1.00 45.93           C  
ATOM   1723  C   ASP A 204      -7.769  12.816  30.878  1.00 45.93           C  
ATOM   1724  CB  ASP A 204      -9.825  11.628  31.680  1.00 45.93           C  
ATOM   1725  O   ASP A 204      -7.132  13.406  31.753  1.00 45.93           O  
ATOM   1726  CG  ASP A 204     -11.272  11.791  32.109  1.00 45.93           C  
ATOM   1727  OD1 ASP A 204     -11.769  12.938  32.154  1.00 45.93           O  
ATOM   1728  OD2 ASP A 204     -11.921  10.765  32.407  1.00 45.93           O  
ATOM   1729  N   THR A 205      -7.107  12.243  29.794  1.00 43.34           N  
ATOM   1730  CA  THR A 205      -5.657  12.213  29.642  1.00 43.34           C  
ATOM   1731  C   THR A 205      -5.148  13.525  29.051  1.00 43.34           C  
ATOM   1732  CB  THR A 205      -5.213  11.038  28.751  1.00 43.34           C  
ATOM   1733  O   THR A 205      -4.048  13.974  29.380  1.00 43.34           O  
ATOM   1734  CG2 THR A 205      -5.309   9.713  29.499  1.00 43.34           C  
ATOM   1735  OG1 THR A 205      -6.053  10.982  27.591  1.00 43.34           O  
ATOM   1736  N   SER A 206      -6.025  14.267  28.238  1.00 42.67           N  
ATOM   1737  CA  SER A 206      -5.632  15.593  27.771  1.00 42.67           C  
ATOM   1738  C   SER A 206      -5.796  16.637  28.871  1.00 42.67           C  
ATOM   1739  CB  SER A 206      -6.456  15.997  26.547  1.00 42.67           C  
ATOM   1740  O   SER A 206      -5.028  17.599  28.940  1.00 42.67           O  
ATOM   1741  OG  SER A 206      -7.843  15.889  26.816  1.00 42.67           O  
ATOM   1742  N   ASN A 207      -6.664  16.217  29.980  1.00 35.50           N  
ATOM   1743  CA  ASN A 207      -6.761  17.147  31.101  1.00 35.50           C  
ATOM   1744  C   ASN A 207      -5.727  16.836  32.179  1.00 35.50           C  
ATOM   1745  CB  ASN A 207      -8.171  17.125  31.695  1.00 35.50           C  
ATOM   1746  O   ASN A 207      -5.390  17.700  32.990  1.00 35.50           O  
ATOM   1747  CG  ASN A 207      -9.141  18.003  30.929  1.00 35.50           C  
ATOM   1748  ND2 ASN A 207     -10.433  17.798  31.157  1.00 35.50           N  
ATOM   1749  OD1 ASN A 207      -8.733  18.857  30.138  1.00 35.50           O  
ATOM   1750  N   LYS A 208      -4.919  15.772  32.059  1.00 36.64           N  
ATOM   1751  CA  LYS A 208      -3.878  15.543  33.058  1.00 36.64           C  
ATOM   1752  C   LYS A 208      -2.497  15.867  32.496  1.00 36.64           C  
ATOM   1753  CB  LYS A 208      -3.917  14.097  33.553  1.00 36.64           C  
ATOM   1754  O   LYS A 208      -1.588  16.234  33.243  1.00 36.64           O  
ATOM   1755  CG  LYS A 208      -4.840  13.874  34.742  1.00 36.64           C  
ATOM   1756  CD  LYS A 208      -4.725  12.453  35.280  1.00 36.64           C  
ATOM   1757  CE  LYS A 208      -5.658  12.225  36.462  1.00 36.64           C  
ATOM   1758  NZ  LYS A 208      -5.591  10.817  36.957  1.00 36.64           N  
ATOM   1759  N   SER A 209      -2.381  16.176  31.131  1.00 37.43           N  
ATOM   1760  CA  SER A 209      -1.056  16.611  30.701  1.00 37.43           C  
ATOM   1761  C   SER A 209      -1.036  18.105  30.396  1.00 37.43           C  
ATOM   1762  CB  SER A 209      -0.608  15.825  29.468  1.00 37.43           C  
ATOM   1763  O   SER A 209       0.005  18.656  30.033  1.00 37.43           O  
ATOM   1764  OG  SER A 209      -1.607  15.853  28.463  1.00 37.43           O  
ATOM   1765  N   ASP A 210      -2.101  18.891  30.948  1.00 36.26           N  
ATOM   1766  CA  ASP A 210      -1.860  20.328  30.869  1.00 36.26           C  
ATOM   1767  C   ASP A 210      -1.340  20.871  32.198  1.00 36.26           C  
ATOM   1768  CB  ASP A 210      -3.137  21.066  30.463  1.00 36.26           C  
ATOM   1769  O   ASP A 210      -1.053  22.064  32.318  1.00 36.26           O  
ATOM   1770  CG  ASP A 210      -3.510  20.847  29.007  1.00 36.26           C  
ATOM   1771  OD1 ASP A 210      -2.607  20.618  28.173  1.00 36.26           O  
ATOM   1772  OD2 ASP A 210      -4.718  20.908  28.690  1.00 36.26           O  
ATOM   1773  N   GLN A 211      -0.514  20.095  32.939  1.00 33.06           N  
ATOM   1774  CA  GLN A 211       0.251  20.913  33.874  1.00 33.06           C  
ATOM   1775  C   GLN A 211       1.750  20.670  33.717  1.00 33.06           C  
ATOM   1776  CB  GLN A 211      -0.179  20.629  35.314  1.00 33.06           C  
ATOM   1777  O   GLN A 211       2.226  19.550  33.913  1.00 33.06           O  
ATOM   1778  CG  GLN A 211      -1.494  21.290  35.704  1.00 33.06           C  
ATOM   1779  CD  GLN A 211      -1.792  21.174  37.187  1.00 33.06           C  
ATOM   1780  NE2 GLN A 211      -2.820  21.883  37.643  1.00 33.06           N  
ATOM   1781  OE1 GLN A 211      -1.105  20.453  37.917  1.00 33.06           O  
ATOM   1782  N   GLU A 212       2.274  20.824  32.458  1.00 33.84           N  
ATOM   1783  CA  GLU A 212       3.658  21.288  32.447  1.00 33.84           C  
ATOM   1784  C   GLU A 212       4.190  21.403  31.021  1.00 33.84           C  
ATOM   1785  CB  GLU A 212       4.546  20.348  33.266  1.00 33.84           C  
ATOM   1786  O   GLU A 212       4.189  20.425  30.272  1.00 33.84           O  
ATOM   1787  CG  GLU A 212       4.518  20.624  34.762  1.00 33.84           C  
ATOM   1788  CD  GLU A 212       5.413  19.690  35.561  1.00 33.84           C  
ATOM   1789  OE1 GLU A 212       5.446  19.800  36.808  1.00 33.84           O  
ATOM   1790  OE2 GLU A 212       6.088  18.842  34.936  1.00 33.84           O  
ATOM   1791  N   GLU A 213       3.747  22.409  30.229  1.00 30.16           N  
ATOM   1792  CA  GLU A 213       4.648  23.214  29.411  1.00 30.16           C  
ATOM   1793  C   GLU A 213       3.871  24.172  28.512  1.00 30.16           C  
ATOM   1794  CB  GLU A 213       5.553  22.316  28.564  1.00 30.16           C  
ATOM   1795  O   GLU A 213       3.079  23.738  27.673  1.00 30.16           O  
ATOM   1796  CG  GLU A 213       6.649  21.622  29.360  1.00 30.16           C  
ATOM   1797  CD  GLU A 213       7.728  21.006  28.484  1.00 30.16           C  
ATOM   1798  OE1 GLU A 213       8.720  20.470  29.029  1.00 30.16           O  
ATOM   1799  OE2 GLU A 213       7.581  21.060  27.242  1.00 30.16           O  
ATOM   1800  N   ASN A 214       3.299  25.178  29.016  1.00 26.70           N  
ATOM   1801  CA  ASN A 214       3.388  26.584  28.637  1.00 26.70           C  
ATOM   1802  C   ASN A 214       4.670  26.876  27.862  1.00 26.70           C  
ATOM   1803  CB  ASN A 214       3.300  27.480  29.875  1.00 26.70           C  
ATOM   1804  O   ASN A 214       5.771  26.689  28.382  1.00 26.70           O  
ATOM   1805  CG  ASN A 214       1.942  28.136  30.025  1.00 26.70           C  
ATOM   1806  ND2 ASN A 214       1.751  28.857  31.124  1.00 26.70           N  
ATOM   1807  OD1 ASN A 214       1.072  27.996  29.162  1.00 26.70           O  
ATOM   1808  N   SER A 215       4.729  26.666  26.516  1.00 27.44           N  
ATOM   1809  CA  SER A 215       5.504  27.544  25.645  1.00 27.44           C  
ATOM   1810  C   SER A 215       4.891  27.619  24.250  1.00 27.44           C  
ATOM   1811  CB  SER A 215       6.952  27.063  25.549  1.00 27.44           C  
ATOM   1812  O   SER A 215       4.563  26.590  23.655  1.00 27.44           O  
ATOM   1813  OG  SER A 215       7.266  26.672  24.224  1.00 27.44           O  
ATOM   1814  N   SER A 216       4.014  28.492  23.920  1.00 25.48           N  
ATOM   1815  CA  SER A 216       3.849  29.562  22.942  1.00 25.48           C  
ATOM   1816  C   SER A 216       4.347  29.134  21.565  1.00 25.48           C  
ATOM   1817  CB  SER A 216       4.592  30.820  23.393  1.00 25.48           C  
ATOM   1818  O   SER A 216       5.471  28.648  21.430  1.00 25.48           O  
ATOM   1819  OG  SER A 216       4.073  31.297  24.623  1.00 25.48           O  
ATOM   1820  N   SER A 217       3.512  28.714  20.650  1.00 26.08           N  
ATOM   1821  CA  SER A 217       3.768  29.192  19.295  1.00 26.08           C  
ATOM   1822  C   SER A 217       2.552  28.988  18.398  1.00 26.08           C  
ATOM   1823  CB  SER A 217       4.980  28.478  18.695  1.00 26.08           C  
ATOM   1824  O   SER A 217       2.004  27.886  18.326  1.00 26.08           O  
ATOM   1825  OG  SER A 217       4.626  27.805  17.499  1.00 26.08           O  
ATOM   1826  N   SER A 218       1.594  29.916  18.422  1.00 22.05           N  
ATOM   1827  CA  SER A 218       0.709  30.663  17.534  1.00 22.05           C  
ATOM   1828  C   SER A 218       1.166  30.560  16.083  1.00 22.05           C  
ATOM   1829  CB  SER A 218       0.644  32.132  17.954  1.00 22.05           C  
ATOM   1830  O   SER A 218       2.341  30.774  15.780  1.00 22.05           O  
ATOM   1831  OG  SER A 218       1.910  32.752  17.813  1.00 22.05           O  
ATOM   1832  N   TYR A 219       0.723  29.686  15.230  1.00 26.73           N  
ATOM   1833  CA  TYR A 219       0.886  29.769  13.783  1.00 26.73           C  
ATOM   1834  C   TYR A 219      -0.375  30.312  13.123  1.00 26.73           C  
ATOM   1835  CB  TYR A 219       1.231  28.395  13.201  1.00 26.73           C  
ATOM   1836  O   TYR A 219      -1.479  29.832  13.391  1.00 26.73           O  
ATOM   1837  CG  TYR A 219       2.645  27.952  13.485  1.00 26.73           C  
ATOM   1838  CD1 TYR A 219       3.716  28.467  12.758  1.00 26.73           C  
ATOM   1839  CD2 TYR A 219       2.914  27.018  14.479  1.00 26.73           C  
ATOM   1840  CE1 TYR A 219       5.022  28.061  13.015  1.00 26.73           C  
ATOM   1841  CE2 TYR A 219       4.216  26.604  14.745  1.00 26.73           C  
ATOM   1842  OH  TYR A 219       6.551  26.725  14.267  1.00 26.73           O  
ATOM   1843  CZ  TYR A 219       5.261  27.131  14.009  1.00 26.73           C  
ATOM   1844  N   GLU A 220      -0.486  31.629  12.946  1.00 24.97           N  
ATOM   1845  CA  GLU A 220      -0.896  32.663  12.001  1.00 24.97           C  
ATOM   1846  C   GLU A 220      -1.160  32.073  10.618  1.00 24.97           C  
ATOM   1847  CB  GLU A 220       0.166  33.761  11.911  1.00 24.97           C  
ATOM   1848  O   GLU A 220      -0.316  31.361  10.070  1.00 24.97           O  
ATOM   1849  CG  GLU A 220       0.184  34.699  13.109  1.00 24.97           C  
ATOM   1850  CD  GLU A 220       1.019  35.949  12.881  1.00 24.97           C  
ATOM   1851  OE1 GLU A 220       1.073  36.816  13.782  1.00 24.97           O  
ATOM   1852  OE2 GLU A 220       1.624  36.061  11.791  1.00 24.97           O  
ATOM   1853  N   GLU A 221      -2.386  31.837  10.243  1.00 23.12           N  
ATOM   1854  CA  GLU A 221      -3.266  32.054   9.098  1.00 23.12           C  
ATOM   1855  C   GLU A 221      -2.636  33.011   8.091  1.00 23.12           C  
ATOM   1856  CB  GLU A 221      -4.623  32.592   9.557  1.00 23.12           C  
ATOM   1857  O   GLU A 221      -2.268  34.134   8.440  1.00 23.12           O  
ATOM   1858  CG  GLU A 221      -5.619  31.506   9.939  1.00 23.12           C  
ATOM   1859  CD  GLU A 221      -6.952  32.057  10.421  1.00 23.12           C  
ATOM   1860  OE1 GLU A 221      -7.831  31.258  10.817  1.00 23.12           O  
ATOM   1861  OE2 GLU A 221      -7.118  33.297  10.402  1.00 23.12           O  
ATOM   1862  N   ASP A 222      -1.755  32.611   7.193  1.00 26.06           N  
ATOM   1863  CA  ASP A 222      -1.309  33.388   6.040  1.00 26.06           C  
ATOM   1864  C   ASP A 222      -2.235  33.178   4.844  1.00 26.06           C  
ATOM   1865  CB  ASP A 222       0.127  33.016   5.665  1.00 26.06           C  
ATOM   1866  O   ASP A 222      -2.519  32.040   4.465  1.00 26.06           O  
ATOM   1867  CG  ASP A 222       1.166  33.776   6.470  1.00 26.06           C  
ATOM   1868  OD1 ASP A 222       0.849  34.859   7.008  1.00 26.06           O  
ATOM   1869  OD2 ASP A 222       2.314  33.290   6.566  1.00 26.06           O  
ATOM   1870  N   SER A 223      -3.298  34.035   4.661  1.00 26.24           N  
ATOM   1871  CA  SER A 223      -3.854  34.940   3.661  1.00 26.24           C  
ATOM   1872  C   SER A 223      -2.884  35.148   2.502  1.00 26.24           C  
ATOM   1873  CB  SER A 223      -4.203  36.289   4.292  1.00 26.24           C  
ATOM   1874  O   SER A 223      -1.678  35.288   2.713  1.00 26.24           O  
ATOM   1875  OG  SER A 223      -3.227  36.663   5.249  1.00 26.24           O  
ATOM   1876  N   GLU A 224      -3.027  34.521   1.323  1.00 25.71           N  
ATOM   1877  CA  GLU A 224      -3.134  34.991  -0.055  1.00 25.71           C  
ATOM   1878  C   GLU A 224      -1.780  35.450  -0.589  1.00 25.71           C  
ATOM   1879  CB  GLU A 224      -4.152  36.130  -0.157  1.00 25.71           C  
ATOM   1880  O   GLU A 224      -1.201  36.413  -0.082  1.00 25.71           O  
ATOM   1881  CG  GLU A 224      -5.598  35.658  -0.217  1.00 25.71           C  
ATOM   1882  CD  GLU A 224      -6.598  36.800  -0.304  1.00 25.71           C  
ATOM   1883  OE1 GLU A 224      -7.820  36.534  -0.360  1.00 25.71           O  
ATOM   1884  OE2 GLU A 224      -6.156  37.971  -0.318  1.00 25.71           O  
ATOM   1885  N   GLU A 225      -0.938  34.568  -1.205  1.00 26.55           N  
ATOM   1886  CA  GLU A 225       0.057  35.012  -2.177  1.00 26.55           C  
ATOM   1887  C   GLU A 225       0.028  34.144  -3.432  1.00 26.55           C  
ATOM   1888  CB  GLU A 225       1.457  34.996  -1.559  1.00 26.55           C  
ATOM   1889  O   GLU A 225       0.126  32.918  -3.348  1.00 26.55           O  
ATOM   1890  CG  GLU A 225       2.236  36.286  -1.768  1.00 26.55           C  
ATOM   1891  CD  GLU A 225       3.580  36.297  -1.057  1.00 26.55           C  
ATOM   1892  OE1 GLU A 225       4.284  37.331  -1.106  1.00 26.55           O  
ATOM   1893  OE2 GLU A 225       3.932  35.263  -0.447  1.00 26.55           O  
ATOM   1894  N   LYS A 226      -0.761  34.461  -4.450  1.00 26.79           N  
ATOM   1895  CA  LYS A 226      -0.623  34.690  -5.885  1.00 26.79           C  
ATOM   1896  C   LYS A 226       0.842  34.640  -6.311  1.00 26.79           C  
ATOM   1897  CB  LYS A 226      -1.236  36.035  -6.276  1.00 26.79           C  
ATOM   1898  O   LYS A 226       1.652  35.455  -5.865  1.00 26.79           O  
ATOM   1899  CG  LYS A 226      -2.725  35.971  -6.584  1.00 26.79           C  
ATOM   1900  CD  LYS A 226      -3.254  37.314  -7.070  1.00 26.79           C  
ATOM   1901  CE  LYS A 226      -4.759  37.274  -7.295  1.00 26.79           C  
ATOM   1902  NZ  LYS A 226      -5.273  38.570  -7.833  1.00 26.79           N  
ATOM   1903  N   GLN A 227       1.543  33.414  -6.580  1.00 26.91           N  
ATOM   1904  CA  GLN A 227       2.737  33.271  -7.406  1.00 26.91           C  
ATOM   1905  C   GLN A 227       2.736  31.938  -8.149  1.00 26.91           C  
ATOM   1906  CB  GLN A 227       3.999  33.394  -6.550  1.00 26.91           C  
ATOM   1907  O   GLN A 227       2.505  30.887  -7.549  1.00 26.91           O  
ATOM   1908  CG  GLN A 227       4.954  34.486  -7.015  1.00 26.91           C  
ATOM   1909  CD  GLN A 227       6.170  34.622  -6.119  1.00 26.91           C  
ATOM   1910  NE2 GLN A 227       7.211  35.275  -6.627  1.00 26.91           N  
ATOM   1911  OE1 GLN A 227       6.175  34.146  -4.980  1.00 26.91           O  
ATOM   1912  N   LYS A 228       2.169  31.764  -9.333  1.00 24.93           N  
ATOM   1913  CA  LYS A 228       2.368  31.210 -10.669  1.00 24.93           C  
ATOM   1914  C   LYS A 228       3.069  29.856 -10.604  1.00 24.93           C  
ATOM   1915  CB  LYS A 228       3.174  32.177 -11.537  1.00 24.93           C  
ATOM   1916  O   LYS A 228       4.239  29.775 -10.223  1.00 24.93           O  
ATOM   1917  CG  LYS A 228       2.376  33.371 -12.040  1.00 24.93           C  
ATOM   1918  CD  LYS A 228       3.179  34.202 -13.033  1.00 24.93           C  
ATOM   1919  CE  LYS A 228       2.392  35.415 -13.512  1.00 24.93           C  
ATOM   1920  NZ  LYS A 228       3.167  36.220 -14.503  1.00 24.93           N  
ATOM   1921  N   ASP A 229       2.507  28.733 -10.092  1.00 29.55           N  
ATOM   1922  CA  ASP A 229       3.124  27.411 -10.127  1.00 29.55           C  
ATOM   1923  C   ASP A 229       3.101  26.831 -11.540  1.00 29.55           C  
ATOM   1924  CB  ASP A 229       2.417  26.462  -9.158  1.00 29.55           C  
ATOM   1925  O   ASP A 229       2.031  26.660 -12.128  1.00 29.55           O  
ATOM   1926  CG  ASP A 229       3.224  25.212  -8.856  1.00 29.55           C  
ATOM   1927  OD1 ASP A 229       4.319  25.039  -9.433  1.00 29.55           O  
ATOM   1928  OD2 ASP A 229       2.760  24.391  -8.036  1.00 29.55           O  
ATOM   1929  N   PRO A 230       4.155  27.074 -12.504  1.00 28.32           N  
ATOM   1930  CA  PRO A 230       4.240  26.394 -13.798  1.00 28.32           C  
ATOM   1931  C   PRO A 230       4.460  24.889 -13.662  1.00 28.32           C  
ATOM   1932  CB  PRO A 230       5.442  27.063 -14.470  1.00 28.32           C  
ATOM   1933  O   PRO A 230       5.413  24.458 -13.007  1.00 28.32           O  
ATOM   1934  CG  PRO A 230       6.037  27.932 -13.409  1.00 28.32           C  
ATOM   1935  CD  PRO A 230       5.343  27.641 -12.109  1.00 28.32           C  
ATOM   1936  N   LEU A 231       3.468  24.072 -13.259  1.00 23.37           N  
ATOM   1937  CA  LEU A 231       3.391  22.701 -13.753  1.00 23.37           C  
ATOM   1938  C   LEU A 231       2.116  22.019 -13.267  1.00 23.37           C  
ATOM   1939  CB  LEU A 231       4.615  21.899 -13.303  1.00 23.37           C  
ATOM   1940  O   LEU A 231       1.943  21.800 -12.066  1.00 23.37           O  
ATOM   1941  CG  LEU A 231       5.828  21.933 -14.236  1.00 23.37           C  
ATOM   1942  CD1 LEU A 231       7.109  22.130 -13.432  1.00 23.37           C  
ATOM   1943  CD2 LEU A 231       5.901  20.655 -15.064  1.00 23.37           C  
ATOM   1944  N   GLN A 232       0.984  22.553 -13.637  1.00 22.80           N  
ATOM   1945  CA  GLN A 232      -0.335  21.942 -13.513  1.00 22.80           C  
ATOM   1946  C   GLN A 232      -0.265  20.432 -13.722  1.00 22.80           C  
ATOM   1947  CB  GLN A 232      -1.312  22.566 -14.511  1.00 22.80           C  
ATOM   1948  O   GLN A 232       0.057  19.967 -14.818  1.00 22.80           O  
ATOM   1949  CG  GLN A 232      -1.651  24.020 -14.213  1.00 22.80           C  
ATOM   1950  CD  GLN A 232      -3.065  24.389 -14.621  1.00 22.80           C  
ATOM   1951  NE2 GLN A 232      -3.575  25.485 -14.069  1.00 22.80           N  
ATOM   1952  OE1 GLN A 232      -3.693  23.695 -15.427  1.00 22.80           O  
ATOM   1953  N   LEU A 233       0.422  19.501 -12.826  1.00 26.88           N  
ATOM   1954  CA  LEU A 233       0.707  18.071 -12.786  1.00 26.88           C  
ATOM   1955  C   LEU A 233      -0.456  17.303 -12.166  1.00 26.88           C  
ATOM   1956  CB  LEU A 233       1.990  17.802 -11.996  1.00 26.88           C  
ATOM   1957  O   LEU A 233      -0.877  17.603 -11.046  1.00 26.88           O  
ATOM   1958  CG  LEU A 233       3.305  17.999 -12.753  1.00 26.88           C  
ATOM   1959  CD1 LEU A 233       4.380  18.540 -11.816  1.00 26.88           C  
ATOM   1960  CD2 LEU A 233       3.756  16.690 -13.392  1.00 26.88           C  
ATOM   1961  N   ASN A 234      -1.539  16.848 -12.884  1.00 29.25           N  
ATOM   1962  CA  ASN A 234      -2.747  16.072 -12.623  1.00 29.25           C  
ATOM   1963  C   ASN A 234      -2.426  14.599 -12.386  1.00 29.25           C  
ATOM   1964  CB  ASN A 234      -3.740  16.220 -13.778  1.00 29.25           C  
ATOM   1965  O   ASN A 234      -2.094  13.873 -13.325  1.00 29.25           O  
ATOM   1966  CG  ASN A 234      -4.585  17.474 -13.664  1.00 29.25           C  
ATOM   1967  ND2 ASN A 234      -5.418  17.721 -14.668  1.00 29.25           N  
ATOM   1968  OD1 ASN A 234      -4.489  18.215 -12.682  1.00 29.25           O  
ATOM   1969  N   GLY A 235      -1.610  14.096 -11.326  1.00 31.17           N  
ATOM   1970  CA  GLY A 235      -1.385  12.679 -11.088  1.00 31.17           C  
ATOM   1971  C   GLY A 235      -2.092  12.163  -9.849  1.00 31.17           C  
ATOM   1972  O   GLY A 235      -2.144  12.849  -8.826  1.00 31.17           O  
ATOM   1973  N   LYS A 236      -3.352  11.762  -9.868  1.00 31.57           N  
ATOM   1974  CA  LYS A 236      -4.262  11.168  -8.893  1.00 31.57           C  
ATOM   1975  C   LYS A 236      -3.800   9.772  -8.487  1.00 31.57           C  
ATOM   1976  CB  LYS A 236      -5.684  11.108  -9.454  1.00 31.57           C  
ATOM   1977  O   LYS A 236      -3.243   9.035  -9.304  1.00 31.57           O  
ATOM   1978  CG  LYS A 236      -6.323  12.472  -9.669  1.00 31.57           C  
ATOM   1979  CD  LYS A 236      -7.775  12.345 -10.112  1.00 31.57           C  
ATOM   1980  CE  LYS A 236      -8.394  13.706 -10.399  1.00 31.57           C  
ATOM   1981  NZ  LYS A 236      -9.818  13.586 -10.834  1.00 31.57           N  
ATOM   1982  N   ARG A 237      -3.501   9.472  -7.126  1.00 35.37           N  
ATOM   1983  CA  ARG A 237      -3.128   8.288  -6.359  1.00 35.37           C  
ATOM   1984  C   ARG A 237      -4.330   7.374  -6.145  1.00 35.37           C  
ATOM   1985  CB  ARG A 237      -2.527   8.688  -5.011  1.00 35.37           C  
ATOM   1986  O   ARG A 237      -5.453   7.848  -5.964  1.00 35.37           O  
ATOM   1987  CG  ARG A 237      -1.096   9.194  -5.100  1.00 35.37           C  
ATOM   1988  CD  ARG A 237      -0.478   9.387  -3.722  1.00 35.37           C  
ATOM   1989  NE  ARG A 237       0.834  10.022  -3.803  1.00 35.37           N  
ATOM   1990  NH1 ARG A 237       1.593   9.187  -1.788  1.00 35.37           N  
ATOM   1991  NH2 ARG A 237       2.945  10.534  -3.057  1.00 35.37           N  
ATOM   1992  CZ  ARG A 237       1.787   9.913  -2.883  1.00 35.37           C  
ATOM   1993  N   LYS A 238      -4.158   5.942  -6.252  1.00 37.66           N  
ATOM   1994  CA  LYS A 238      -5.002   4.752  -6.216  1.00 37.66           C  
ATOM   1995  C   LYS A 238      -4.697   3.898  -4.989  1.00 37.66           C  
ATOM   1996  CB  LYS A 238      -4.818   3.924  -7.489  1.00 37.66           C  
ATOM   1997  O   LYS A 238      -3.560   3.870  -4.513  1.00 37.66           O  
ATOM   1998  CG  LYS A 238      -5.370   4.586  -8.743  1.00 37.66           C  
ATOM   1999  CD  LYS A 238      -5.224   3.683  -9.962  1.00 37.66           C  
ATOM   2000  CE  LYS A 238      -5.697   4.378 -11.232  1.00 37.66           C  
ATOM   2001  NZ  LYS A 238      -5.537   3.504 -12.433  1.00 37.66           N  
ATOM   2002  N   PRO A 239      -5.661   2.921  -4.583  1.00 32.67           N  
ATOM   2003  CA  PRO A 239      -5.474   1.875  -3.576  1.00 32.67           C  
ATOM   2004  C   PRO A 239      -5.133   0.519  -4.190  1.00 32.67           C  
ATOM   2005  CB  PRO A 239      -6.826   1.826  -2.861  1.00 32.67           C  
ATOM   2006  O   PRO A 239      -5.498   0.248  -5.337  1.00 32.67           O  
ATOM   2007  CG  PRO A 239      -7.701   2.758  -3.635  1.00 32.67           C  
ATOM   2008  CD  PRO A 239      -6.890   3.363  -4.745  1.00 32.67           C  
ATOM   2009  N   SER A 240      -4.188  -0.291  -3.487  1.00 31.62           N  
ATOM   2010  CA  SER A 240      -3.373  -1.501  -3.481  1.00 31.62           C  
ATOM   2011  C   SER A 240      -4.232  -2.748  -3.664  1.00 31.62           C  
ATOM   2012  CB  SER A 240      -2.578  -1.606  -2.179  1.00 31.62           C  
ATOM   2013  O   SER A 240      -5.263  -2.899  -3.005  1.00 31.62           O  
ATOM   2014  OG  SER A 240      -1.302  -2.176  -2.413  1.00 31.62           O  
ATOM   2015  N   VAL A 241      -4.406  -3.521  -4.873  1.00 32.44           N  
ATOM   2016  CA  VAL A 241      -4.931  -4.867  -5.080  1.00 32.44           C  
ATOM   2017  C   VAL A 241      -3.863  -5.744  -5.729  1.00 32.44           C  
ATOM   2018  CB  VAL A 241      -6.209  -4.850  -5.949  1.00 32.44           C  
ATOM   2019  O   VAL A 241      -3.184  -5.316  -6.666  1.00 32.44           O  
ATOM   2020  CG1 VAL A 241      -6.907  -6.209  -5.909  1.00 32.44           C  
ATOM   2021  CG2 VAL A 241      -7.155  -3.745  -5.484  1.00 32.44           C  
ATOM   2022  N   GLN A 242      -3.713  -7.133  -5.352  1.00 30.70           N  
ATOM   2023  CA  GLN A 242      -4.103  -8.535  -5.455  1.00 30.70           C  
ATOM   2024  C   GLN A 242      -2.924  -9.404  -5.882  1.00 30.70           C  
ATOM   2025  CB  GLN A 242      -5.261  -8.700  -6.440  1.00 30.70           C  
ATOM   2026  O   GLN A 242      -2.284  -9.135  -6.900  1.00 30.70           O  
ATOM   2027  CG  GLN A 242      -6.627  -8.391  -5.842  1.00 30.70           C  
ATOM   2028  CD  GLN A 242      -7.772  -8.795  -6.752  1.00 30.70           C  
ATOM   2029  NE2 GLN A 242      -8.954  -8.975  -6.173  1.00 30.70           N  
ATOM   2030  OE1 GLN A 242      -7.595  -8.943  -7.965  1.00 30.70           O  
ATOM   2031  N   TYR A 243      -2.433 -10.618  -5.066  1.00 27.66           N  
ATOM   2032  CA  TYR A 243      -1.636 -11.838  -5.136  1.00 27.66           C  
ATOM   2033  C   TYR A 243      -2.430 -13.037  -4.633  1.00 27.66           C  
ATOM   2034  CB  TYR A 243      -0.348 -11.686  -4.322  1.00 27.66           C  
ATOM   2035  O   TYR A 243      -2.985 -13.005  -3.532  1.00 27.66           O  
ATOM   2036  CG  TYR A 243       0.777 -12.576  -4.794  1.00 27.66           C  
ATOM   2037  CD1 TYR A 243       1.064 -13.773  -4.142  1.00 27.66           C  
ATOM   2038  CD2 TYR A 243       1.554 -12.221  -5.891  1.00 27.66           C  
ATOM   2039  CE1 TYR A 243       2.100 -14.595  -4.572  1.00 27.66           C  
ATOM   2040  CE2 TYR A 243       2.593 -13.035  -6.330  1.00 27.66           C  
ATOM   2041  OH  TYR A 243       3.885 -15.029  -6.095  1.00 27.66           O  
ATOM   2042  CZ  TYR A 243       2.858 -14.219  -5.665  1.00 27.66           C  
ATOM   2043  N   GLU A 244      -2.890 -13.879  -5.547  1.00 25.60           N  
ATOM   2044  CA  GLU A 244      -2.963 -15.322  -5.333  1.00 25.60           C  
ATOM   2045  C   GLU A 244      -3.302 -16.054  -6.628  1.00 25.60           C  
ATOM   2046  CB  GLU A 244      -3.996 -15.654  -4.254  1.00 25.60           C  
ATOM   2047  O   GLU A 244      -4.379 -15.857  -7.195  1.00 25.60           O  
ATOM   2048  CG  GLU A 244      -3.440 -15.616  -2.838  1.00 25.60           C  
ATOM   2049  CD  GLU A 244      -4.489 -15.900  -1.774  1.00 25.60           C  
ATOM   2050  OE1 GLU A 244      -4.121 -16.069  -0.589  1.00 25.60           O  
ATOM   2051  OE2 GLU A 244      -5.688 -15.954  -2.128  1.00 25.60           O  
ATOM   2052  N   GLN A 245      -2.311 -16.394  -7.541  1.00 27.00           N  
ATOM   2053  CA  GLN A 245      -2.415 -17.654  -8.269  1.00 27.00           C  
ATOM   2054  C   GLN A 245      -1.073 -18.049  -8.879  1.00 27.00           C  
ATOM   2055  CB  GLN A 245      -3.480 -17.557  -9.362  1.00 27.00           C  
ATOM   2056  O   GLN A 245      -1.023 -18.836  -9.827  1.00 27.00           O  
ATOM   2057  CG  GLN A 245      -4.899 -17.785  -8.859  1.00 27.00           C  
ATOM   2058  CD  GLN A 245      -5.939 -17.659  -9.957  1.00 27.00           C  
ATOM   2059  NE2 GLN A 245      -7.210 -17.774  -9.587  1.00 27.00           N  
ATOM   2060  OE1 GLN A 245      -5.602 -17.460 -11.128  1.00 27.00           O  
ATOM   2061  N   GLN A 246       0.027 -18.139  -8.156  1.00 29.20           N  
ATOM   2062  CA  GLN A 246       1.161 -18.963  -8.560  1.00 29.20           C  
ATOM   2063  C   GLN A 246       1.437 -20.060  -7.535  1.00 29.20           C  
ATOM   2064  CB  GLN A 246       2.409 -18.101  -8.755  1.00 29.20           C  
ATOM   2065  O   GLN A 246       2.353 -20.866  -7.711  1.00 29.20           O  
ATOM   2066  CG  GLN A 246       2.637 -17.666 -10.196  1.00 29.20           C  
ATOM   2067  CD  GLN A 246       3.846 -16.762 -10.353  1.00 29.20           C  
ATOM   2068  NE2 GLN A 246       3.889 -16.015 -11.450  1.00 29.20           N  
ATOM   2069  OE1 GLN A 246       4.733 -16.735  -9.493  1.00 29.20           O  
ATOM   2070  N   VAL A 247       0.448 -20.711  -6.850  1.00 29.59           N  
ATOM   2071  CA  VAL A 247       0.719 -21.893  -6.037  1.00 29.59           C  
ATOM   2072  C   VAL A 247       0.075 -23.120  -6.679  1.00 29.59           C  
ATOM   2073  CB  VAL A 247       0.206 -21.717  -4.591  1.00 29.59           C  
ATOM   2074  O   VAL A 247       0.601 -24.231  -6.575  1.00 29.59           O  
ATOM   2075  CG1 VAL A 247       0.461 -22.980  -3.770  1.00 29.59           C  
ATOM   2076  CG2 VAL A 247       0.867 -20.507  -3.934  1.00 29.59           C  
ATOM   2077  N   GLN A 248      -0.230 -23.043  -8.002  1.00 28.89           N  
ATOM   2078  CA  GLN A 248      -0.567 -24.401  -8.418  1.00 28.89           C  
ATOM   2079  C   GLN A 248       0.162 -24.779  -9.704  1.00 28.89           C  
ATOM   2080  CB  GLN A 248      -2.078 -24.545  -8.608  1.00 28.89           C  
ATOM   2081  O   GLN A 248       0.170 -25.947 -10.098  1.00 28.89           O  
ATOM   2082  CG  GLN A 248      -2.853 -24.674  -7.304  1.00 28.89           C  
ATOM   2083  CD  GLN A 248      -4.346 -24.828  -7.521  1.00 28.89           C  
ATOM   2084  NE2 GLN A 248      -5.119 -24.690  -6.449  1.00 28.89           N  
ATOM   2085  OE1 GLN A 248      -4.802 -25.067  -8.644  1.00 28.89           O  
ATOM   2086  N   LYS A 249       1.315 -24.137 -10.009  1.00 28.23           N  
ATOM   2087  CA  LYS A 249       2.113 -24.768 -11.057  1.00 28.23           C  
ATOM   2088  C   LYS A 249       3.541 -25.021 -10.583  1.00 28.23           C  
ATOM   2089  CB  LYS A 249       2.125 -23.901 -12.317  1.00 28.23           C  
ATOM   2090  O   LYS A 249       4.312 -25.709 -11.256  1.00 28.23           O  
ATOM   2091  CG  LYS A 249       1.082 -24.298 -13.351  1.00 28.23           C  
ATOM   2092  CD  LYS A 249       1.186 -23.443 -14.607  1.00 28.23           C  
ATOM   2093  CE  LYS A 249       0.114 -23.808 -15.624  1.00 28.23           C  
ATOM   2094  NZ  LYS A 249       0.225 -22.986 -16.866  1.00 28.23           N  
ATOM   2095  N   LYS A 250       3.778 -25.288  -9.288  1.00 28.69           N  
ATOM   2096  CA  LYS A 250       5.112 -25.790  -8.973  1.00 28.69           C  
ATOM   2097  C   LYS A 250       5.038 -27.026  -8.081  1.00 28.69           C  
ATOM   2098  CB  LYS A 250       5.948 -24.703  -8.294  1.00 28.69           C  
ATOM   2099  O   LYS A 250       6.067 -27.610  -7.734  1.00 28.69           O  
ATOM   2100  CG  LYS A 250       6.766 -23.858  -9.259  1.00 28.69           C  
ATOM   2101  CD  LYS A 250       7.654 -22.866  -8.519  1.00 28.69           C  
ATOM   2102  CE  LYS A 250       8.460 -22.007  -9.484  1.00 28.69           C  
ATOM   2103  NZ  LYS A 250       9.432 -21.130  -8.765  1.00 28.69           N  
ATOM   2104  N   GLN A 251       3.847 -27.793  -8.102  1.00 27.52           N  
ATOM   2105  CA  GLN A 251       3.939 -29.127  -7.518  1.00 27.52           C  
ATOM   2106  C   GLN A 251       3.942 -30.203  -8.600  1.00 27.52           C  
ATOM   2107  CB  GLN A 251       2.785 -29.367  -6.543  1.00 27.52           C  
ATOM   2108  O   GLN A 251       4.162 -31.381  -8.311  1.00 27.52           O  
ATOM   2109  CG  GLN A 251       2.990 -28.726  -5.177  1.00 27.52           C  
ATOM   2110  CD  GLN A 251       1.824 -28.963  -4.236  1.00 27.52           C  
ATOM   2111  NE2 GLN A 251       1.772 -28.196  -3.152  1.00 27.52           N  
ATOM   2112  OE1 GLN A 251       0.976 -29.826  -4.482  1.00 27.52           O  
ATOM   2113  N   GLN A 252       4.653 -29.935  -9.738  1.00 27.18           N  
ATOM   2114  CA  GLN A 252       5.063 -31.142 -10.448  1.00 27.18           C  
ATOM   2115  C   GLN A 252       6.370 -30.920 -11.203  1.00 27.18           C  
ATOM   2116  CB  GLN A 252       3.968 -31.594 -11.416  1.00 27.18           C  
ATOM   2117  O   GLN A 252       6.435 -30.088 -12.111  1.00 27.18           O  
ATOM   2118  CG  GLN A 252       2.925 -32.506 -10.783  1.00 27.18           C  
ATOM   2119  CD  GLN A 252       1.829 -32.906 -11.752  1.00 27.18           C  
ATOM   2120  NE2 GLN A 252       0.807 -33.585 -11.244  1.00 27.18           N  
ATOM   2121  OE1 GLN A 252       1.901 -32.607 -12.949  1.00 27.18           O  
ATOM   2122  N   THR A 253       7.448 -30.582 -10.562  1.00 26.14           N  
ATOM   2123  CA  THR A 253       8.744 -31.020 -11.068  1.00 26.14           C  
ATOM   2124  C   THR A 253       9.829 -30.832 -10.011  1.00 26.14           C  
ATOM   2125  CB  THR A 253       9.132 -30.255 -12.347  1.00 26.14           C  
ATOM   2126  O   THR A 253       9.989 -29.737  -9.467  1.00 26.14           O  
ATOM   2127  CG2 THR A 253       8.211 -30.619 -13.506  1.00 26.14           C  
ATOM   2128  OG1 THR A 253       9.039 -28.847 -12.101  1.00 26.14           O  
ATOM   2129  N   ASN A 254      10.019 -31.725  -9.010  1.00 25.76           N  
ATOM   2130  CA  ASN A 254      11.388 -32.169  -8.767  1.00 25.76           C  
ATOM   2131  C   ASN A 254      11.433 -33.341  -7.791  1.00 25.76           C  
ATOM   2132  CB  ASN A 254      12.243 -31.012  -8.246  1.00 25.76           C  
ATOM   2133  O   ASN A 254      10.965 -33.229  -6.657  1.00 25.76           O  
ATOM   2134  CG  ASN A 254      12.825 -30.167  -9.362  1.00 25.76           C  
ATOM   2135  ND2 ASN A 254      13.298 -28.975  -9.018  1.00 25.76           N  
ATOM   2136  OD1 ASN A 254      12.849 -30.582 -10.523  1.00 25.76           O  
ATOM   2137  N   GLN A 255      11.069 -34.573  -8.210  1.00 25.73           N  
ATOM   2138  CA  GLN A 255      11.689 -35.889  -8.095  1.00 25.73           C  
ATOM   2139  C   GLN A 255      13.204 -35.800  -8.259  1.00 25.73           C  
ATOM   2140  CB  GLN A 255      11.105 -36.849  -9.132  1.00 25.73           C  
ATOM   2141  O   GLN A 255      13.696 -35.182  -9.205  1.00 25.73           O  
ATOM   2142  CG  GLN A 255       9.729 -37.390  -8.764  1.00 25.73           C  
ATOM   2143  CD  GLN A 255       9.185 -38.360  -9.795  1.00 25.73           C  
ATOM   2144  NE2 GLN A 255       7.965 -38.838  -9.573  1.00 25.73           N  
ATOM   2145  OE1 GLN A 255       9.854 -38.677 -10.783  1.00 25.73           O  
ATOM   2146  N   SER A 256      13.928 -35.944  -7.126  1.00 24.62           N  
ATOM   2147  CA  SER A 256      14.924 -36.738  -6.414  1.00 24.62           C  
ATOM   2148  C   SER A 256      16.266 -36.721  -7.139  1.00 24.62           C  
ATOM   2149  CB  SER A 256      14.443 -38.181  -6.250  1.00 24.62           C  
ATOM   2150  O   SER A 256      16.323 -36.912  -8.356  1.00 24.62           O  
ATOM   2151  OG  SER A 256      14.757 -38.950  -7.398  1.00 24.62           O  
ATOM   2152  N   PRO A 257      17.403 -36.427  -6.410  1.00 26.96           N  
ATOM   2153  CA  PRO A 257      18.575 -37.305  -6.377  1.00 26.96           C  
ATOM   2154  C   PRO A 257      18.837 -37.889  -4.991  1.00 26.96           C  
ATOM   2155  CB  PRO A 257      19.719 -36.382  -6.806  1.00 26.96           C  
ATOM   2156  O   PRO A 257      18.541 -37.246  -3.980  1.00 26.96           O  
ATOM   2157  CG  PRO A 257      19.320 -35.027  -6.318  1.00 26.96           C  
ATOM   2158  CD  PRO A 257      17.958 -35.127  -5.693  1.00 26.96           C  
ATOM   2159  N   ALA A 258      18.635 -39.227  -4.737  1.00 25.48           N  
ATOM   2160  CA  ALA A 258      19.653 -40.241  -4.473  1.00 25.48           C  
ATOM   2161  C   ALA A 258      20.491 -39.873  -3.253  1.00 25.48           C  
ATOM   2162  CB  ALA A 258      20.549 -40.426  -5.695  1.00 25.48           C  
ATOM   2163  O   ALA A 258      20.963 -38.739  -3.135  1.00 25.48           O  
ATOM   2164  N   GLN A 259      20.356 -40.549  -2.035  1.00 25.53           N  
ATOM   2165  CA  GLN A 259      21.333 -41.382  -1.342  1.00 25.53           C  
ATOM   2166  C   GLN A 259      21.229 -41.209   0.170  1.00 25.53           C  
ATOM   2167  CB  GLN A 259      22.751 -41.053  -1.813  1.00 25.53           C  
ATOM   2168  O   GLN A 259      21.250 -40.084   0.674  1.00 25.53           O  
ATOM   2169  CG  GLN A 259      23.129 -41.709  -3.133  1.00 25.53           C  
ATOM   2170  CD  GLN A 259      24.548 -41.388  -3.563  1.00 25.53           C  
ATOM   2171  NE2 GLN A 259      25.015 -42.058  -4.612  1.00 25.53           N  
ATOM   2172  OE1 GLN A 259      25.218 -40.545  -2.959  1.00 25.53           O  
ATOM   2173  N   ARG A 260      20.662 -42.189   0.882  1.00 27.25           N  
ATOM   2174  CA  ARG A 260      21.368 -42.841   1.980  1.00 27.25           C  
ATOM   2175  C   ARG A 260      20.426 -43.726   2.788  1.00 27.25           C  
ATOM   2176  CB  ARG A 260      22.022 -41.801   2.892  1.00 27.25           C  
ATOM   2177  O   ARG A 260      19.355 -43.282   3.207  1.00 27.25           O  
ATOM   2178  CG  ARG A 260      23.430 -41.411   2.472  1.00 27.25           C  
ATOM   2179  CD  ARG A 260      24.111 -40.542   3.520  1.00 27.25           C  
ATOM   2180  NE  ARG A 260      24.985 -39.545   2.909  1.00 27.25           N  
ATOM   2181  NH1 ARG A 260      26.410 -39.382   4.720  1.00 27.25           N  
ATOM   2182  NH2 ARG A 260      26.782 -38.116   2.846  1.00 27.25           N  
ATOM   2183  CZ  ARG A 260      26.057 -39.017   3.493  1.00 27.25           C  
ATOM   2184  N   GLN A 261      20.348 -45.072   2.513  1.00 23.65           N  
ATOM   2185  CA  GLN A 261      20.729 -46.312   3.181  1.00 23.65           C  
ATOM   2186  C   GLN A 261      20.495 -46.221   4.686  1.00 23.65           C  
ATOM   2187  CB  GLN A 261      22.194 -46.648   2.897  1.00 23.65           C  
ATOM   2188  O   GLN A 261      21.016 -45.320   5.347  1.00 23.65           O  
ATOM   2189  CG  GLN A 261      22.399 -47.510   1.659  1.00 23.65           C  
ATOM   2190  CD  GLN A 261      23.862 -47.795   1.377  1.00 23.65           C  
ATOM   2191  NE2 GLN A 261      24.136 -48.422   0.239  1.00 23.65           N  
ATOM   2192  OE1 GLN A 261      24.740 -47.452   2.176  1.00 23.65           O  
ATOM   2193  N   ILE A 262      19.364 -46.810   5.141  1.00 28.80           N  
ATOM   2194  CA  ILE A 262      19.323 -47.624   6.350  1.00 28.80           C  
ATOM   2195  C   ILE A 262      18.161 -48.612   6.268  1.00 28.80           C  
ATOM   2196  CB  ILE A 262      19.193 -46.749   7.617  1.00 28.80           C  
ATOM   2197  O   ILE A 262      17.025 -48.221   5.990  1.00 28.80           O  
ATOM   2198  CG1 ILE A 262      20.353 -45.749   7.696  1.00 28.80           C  
ATOM   2199  CG2 ILE A 262      19.137 -47.622   8.874  1.00 28.80           C  
ATOM   2200  CD1 ILE A 262      20.246 -44.767   8.854  1.00 28.80           C  
ATOM   2201  N   GLN A 263      18.397 -49.868   5.844  1.00 23.32           N  
ATOM   2202  CA  GLN A 263      18.381 -51.235   6.355  1.00 23.32           C  
ATOM   2203  C   GLN A 263      17.366 -51.389   7.484  1.00 23.32           C  
ATOM   2204  CB  GLN A 263      19.773 -51.644   6.840  1.00 23.32           C  
ATOM   2205  O   GLN A 263      17.411 -50.651   8.471  1.00 23.32           O  
ATOM   2206  CG  GLN A 263      20.704 -52.101   5.726  1.00 23.32           C  
ATOM   2207  CD  GLN A 263      22.083 -52.481   6.231  1.00 23.32           C  
ATOM   2208  NE2 GLN A 263      23.002 -52.741   5.308  1.00 23.32           N  
ATOM   2209  OE1 GLN A 263      22.320 -52.541   7.442  1.00 23.32           O  
ATOM   2210  N   ALA A 264      16.307 -52.265   7.183  1.00 28.58           N  
ATOM   2211  CA  ALA A 264      15.933 -53.627   7.554  1.00 28.58           C  
ATOM   2212  C   ALA A 264      14.506 -53.676   8.091  1.00 28.58           C  
ATOM   2213  CB  ALA A 264      16.908 -54.182   8.590  1.00 28.58           C  
ATOM   2214  O   ALA A 264      14.105 -52.822   8.886  1.00 28.58           O  
ATOM   2215  N   PRO A 265      13.872 -54.976   8.154  1.00 38.14           N  
ATOM   2216  CA  PRO A 265      13.086 -55.965   7.412  1.00 38.14           C  
ATOM   2217  C   PRO A 265      11.707 -56.200   8.022  1.00 38.14           C  
ATOM   2218  CB  PRO A 265      13.943 -57.231   7.494  1.00 38.14           C  
ATOM   2219  O   PRO A 265      11.427 -55.726   9.126  1.00 38.14           O  
ATOM   2220  CG  PRO A 265      14.596 -57.163   8.837  1.00 38.14           C  
ATOM   2221  CD  PRO A 265      14.258 -55.842   9.466  1.00 38.14           C  
ATOM   2222  N   ALA A 266      10.702 -56.592   7.133  1.00 30.50           N  
ATOM   2223  CA  ALA A 266       9.714 -57.604   7.497  1.00 30.50           C  
ATOM   2224  C   ALA A 266       8.667 -57.769   6.400  1.00 30.50           C  
ATOM   2225  CB  ALA A 266       9.043 -57.241   8.819  1.00 30.50           C  
ATOM   2226  O   ALA A 266       8.144 -56.781   5.878  1.00 30.50           O  
ATOM   2227  N   GLN A 267       8.731 -58.811   5.568  1.00 25.80           N  
ATOM   2228  CA  GLN A 267       7.852 -59.974   5.502  1.00 25.80           C  
ATOM   2229  C   GLN A 267       6.567 -59.650   4.745  1.00 25.80           C  
ATOM   2230  CB  GLN A 267       7.521 -60.477   6.908  1.00 25.80           C  
ATOM   2231  O   GLN A 267       5.912 -58.644   5.025  1.00 25.80           O  
ATOM   2232  CG  GLN A 267       8.643 -61.277   7.555  1.00 25.80           C  
ATOM   2233  CD  GLN A 267       8.258 -61.837   8.911  1.00 25.80           C  
ATOM   2234  NE2 GLN A 267       9.074 -62.748   9.430  1.00 25.80           N  
ATOM   2235  OE1 GLN A 267       7.235 -61.455   9.488  1.00 25.80           O  
ATOM   2236  N   ASN A 268       6.410 -60.234   3.558  1.00 29.30           N  
ATOM   2237  CA  ASN A 268       5.307 -61.115   3.189  1.00 29.30           C  
ATOM   2238  C   ASN A 268       4.828 -60.846   1.765  1.00 29.30           C  
ATOM   2239  CB  ASN A 268       4.148 -60.966   4.176  1.00 29.30           C  
ATOM   2240  O   ASN A 268       4.614 -59.694   1.384  1.00 29.30           O  
ATOM   2241  CG  ASN A 268       4.178 -62.011   5.274  1.00 29.30           C  
ATOM   2242  ND2 ASN A 268       3.307 -61.856   6.264  1.00 29.30           N  
ATOM   2243  OD1 ASN A 268       4.978 -62.949   5.234  1.00 29.30           O  
ATOM   2244  N   GLN A 269       5.141 -61.686   0.767  1.00 27.09           N  
ATOM   2245  CA  GLN A 269       4.293 -62.643   0.065  1.00 27.09           C  
ATOM   2246  C   GLN A 269       3.591 -61.990  -1.122  1.00 27.09           C  
ATOM   2247  CB  GLN A 269       3.261 -63.247   1.018  1.00 27.09           C  
ATOM   2248  O   GLN A 269       3.028 -60.900  -0.994  1.00 27.09           O  
ATOM   2249  CG  GLN A 269       3.807 -64.378   1.880  1.00 27.09           C  
ATOM   2250  CD  GLN A 269       2.752 -64.991   2.781  1.00 27.09           C  
ATOM   2251  NE2 GLN A 269       3.186 -65.824   3.721  1.00 27.09           N  
ATOM   2252  OE1 GLN A 269       1.556 -64.719   2.634  1.00 27.09           O  
ATOM   2253  N   THR A 270       3.876 -62.345  -2.356  1.00 25.16           N  
ATOM   2254  CA  THR A 270       3.272 -63.138  -3.422  1.00 25.16           C  
ATOM   2255  C   THR A 270       2.360 -62.273  -4.288  1.00 25.16           C  
ATOM   2256  CB  THR A 270       2.471 -64.322  -2.851  1.00 25.16           C  
ATOM   2257  O   THR A 270       1.599 -61.453  -3.770  1.00 25.16           O  
ATOM   2258  CG2 THR A 270       3.380 -65.511  -2.559  1.00 25.16           C  
ATOM   2259  OG1 THR A 270       1.828 -63.917  -1.637  1.00 25.16           O  
ATOM   2260  N   GLN A 271       2.656 -62.114  -5.581  1.00 31.35           N  
ATOM   2261  CA  GLN A 271       1.897 -62.505  -6.764  1.00 31.35           C  
ATOM   2262  C   GLN A 271       2.016 -61.456  -7.866  1.00 31.35           C  
ATOM   2263  CB  GLN A 271       0.426 -62.729  -6.410  1.00 31.35           C  
ATOM   2264  O   GLN A 271       1.844 -60.262  -7.614  1.00 31.35           O  
ATOM   2265  CG  GLN A 271       0.120 -64.135  -5.912  1.00 31.35           C  
ATOM   2266  CD  GLN A 271      -1.349 -64.338  -5.592  1.00 31.35           C  
ATOM   2267  NE2 GLN A 271      -1.676 -65.488  -5.012  1.00 31.35           N  
ATOM   2268  OE1 GLN A 271      -2.183 -63.468  -5.862  1.00 31.35           O  
ATOM   2269  N   SER A 272       2.717 -61.648  -8.935  1.00 26.58           N  
ATOM   2270  CA  SER A 272       2.514 -62.044 -10.325  1.00 26.58           C  
ATOM   2271  C   SER A 272       1.311 -61.331 -10.933  1.00 26.58           C  
ATOM   2272  CB  SER A 272       2.326 -63.558 -10.430  1.00 26.58           C  
ATOM   2273  O   SER A 272       0.246 -61.262 -10.315  1.00 26.58           O  
ATOM   2274  OG  SER A 272       1.081 -63.950  -9.879  1.00 26.58           O  
ATOM   2275  N   ASN A 273       1.492 -60.402 -11.853  1.00 31.92           N  
ATOM   2276  CA  ASN A 273       0.786 -60.268 -13.123  1.00 31.92           C  
ATOM   2277  C   ASN A 273       1.236 -59.025 -13.886  1.00 31.92           C  
ATOM   2278  CB  ASN A 273      -0.727 -60.233 -12.895  1.00 31.92           C  
ATOM   2279  O   ASN A 273       1.292 -57.931 -13.321  1.00 31.92           O  
ATOM   2280  CG  ASN A 273      -1.372 -61.596 -13.046  1.00 31.92           C  
ATOM   2281  ND2 ASN A 273      -2.647 -61.692 -12.686  1.00 31.92           N  
ATOM   2282  OD1 ASN A 273      -0.730 -62.555 -13.482  1.00 31.92           O  
ATOM   2283  N   GLN A 274       2.120 -59.125 -14.876  1.00 28.55           N  
ATOM   2284  CA  GLN A 274       2.041 -59.078 -16.332  1.00 28.55           C  
ATOM   2285  C   GLN A 274       1.144 -57.934 -16.797  1.00 28.55           C  
ATOM   2286  CB  GLN A 274       1.526 -60.407 -16.885  1.00 28.55           C  
ATOM   2287  O   GLN A 274      -0.011 -57.834 -16.378  1.00 28.55           O  
ATOM   2288  CG  GLN A 274       2.546 -61.536 -16.821  1.00 28.55           C  
ATOM   2289  CD  GLN A 274       2.081 -62.788 -17.542  1.00 28.55           C  
ATOM   2290  NE2 GLN A 274       2.861 -63.859 -17.433  1.00 28.55           N  
ATOM   2291  OE1 GLN A 274       1.030 -62.793 -18.191  1.00 28.55           O  
ATOM   2292  N   GLY A 275       1.655 -56.794 -17.303  1.00 28.90           N  
ATOM   2293  CA  GLY A 275       1.287 -56.166 -18.562  1.00 28.90           C  
ATOM   2294  C   GLY A 275       2.156 -54.972 -18.910  1.00 28.90           C  
ATOM   2295  O   GLY A 275       2.365 -54.086 -18.079  1.00 28.90           O  
ATOM   2296  N   ARG A 276       3.254 -55.202 -19.621  1.00 24.21           N  
ATOM   2297  CA  ARG A 276       3.886 -54.845 -20.886  1.00 24.21           C  
ATOM   2298  C   ARG A 276       2.887 -54.188 -21.832  1.00 24.21           C  
ATOM   2299  CB  ARG A 276       4.499 -56.081 -21.549  1.00 24.21           C  
ATOM   2300  O   ARG A 276       1.806 -54.729 -22.076  1.00 24.21           O  
ATOM   2301  CG  ARG A 276       5.889 -55.848 -22.120  1.00 24.21           C  
ATOM   2302  CD  ARG A 276       6.507 -57.137 -22.643  1.00 24.21           C  
ATOM   2303  NE  ARG A 276       7.870 -56.926 -23.121  1.00 24.21           N  
ATOM   2304  NH1 ARG A 276       8.013 -58.944 -24.236  1.00 24.21           N  
ATOM   2305  NH2 ARG A 276       9.789 -57.496 -24.247  1.00 24.21           N  
ATOM   2306  CZ  ARG A 276       8.554 -57.789 -23.867  1.00 24.21           C  
ATOM   2307  N   ALA A 277       3.101 -52.898 -22.211  1.00 29.73           N  
ATOM   2308  CA  ALA A 277       3.485 -52.323 -23.497  1.00 29.73           C  
ATOM   2309  C   ALA A 277       3.498 -50.798 -23.434  1.00 29.73           C  
ATOM   2310  CB  ALA A 277       2.539 -52.799 -24.597  1.00 29.73           C  
ATOM   2311  O   ALA A 277       2.553 -50.184 -22.935  1.00 29.73           O  
ATOM   2312  N   PRO A 278       4.519 -50.185 -24.084  1.00 32.32           N  
ATOM   2313  CA  PRO A 278       5.310 -48.953 -24.038  1.00 32.32           C  
ATOM   2314  C   PRO A 278       4.735 -47.850 -24.924  1.00 32.32           C  
ATOM   2315  CB  PRO A 278       6.685 -49.398 -24.543  1.00 32.32           C  
ATOM   2316  O   PRO A 278       4.085 -48.139 -25.932  1.00 32.32           O  
ATOM   2317  CG  PRO A 278       6.408 -50.579 -25.416  1.00 32.32           C  
ATOM   2318  CD  PRO A 278       4.933 -50.861 -25.382  1.00 32.32           C  
ATOM   2319  N   SER A 279       4.294 -46.710 -24.337  1.00 27.78           N  
ATOM   2320  CA  SER A 279       3.975 -45.441 -24.983  1.00 27.78           C  
ATOM   2321  C   SER A 279       5.193 -44.861 -25.695  1.00 27.78           C  
ATOM   2322  CB  SER A 279       3.447 -44.436 -23.959  1.00 27.78           C  
ATOM   2323  O   SER A 279       6.311 -44.929 -25.179  1.00 27.78           O  
ATOM   2324  OG  SER A 279       4.140 -44.559 -22.729  1.00 27.78           O  
ATOM   2325  N   PRO A 280       5.127 -44.651 -27.079  1.00 33.87           N  
ATOM   2326  CA  PRO A 280       6.037 -44.018 -28.037  1.00 33.87           C  
ATOM   2327  C   PRO A 280       6.227 -42.526 -27.774  1.00 33.87           C  
ATOM   2328  CB  PRO A 280       5.347 -44.251 -29.384  1.00 33.87           C  
ATOM   2329  O   PRO A 280       5.374 -41.893 -27.146  1.00 33.87           O  
ATOM   2330  CG  PRO A 280       3.902 -44.429 -29.048  1.00 33.87           C  
ATOM   2331  CD  PRO A 280       3.746 -44.349 -27.556  1.00 33.87           C  
ATOM   2332  N   PRO A 281       7.406 -41.938 -28.197  1.00 32.00           N  
ATOM   2333  CA  PRO A 281       8.431 -40.943 -27.871  1.00 32.00           C  
ATOM   2334  C   PRO A 281       7.991 -39.517 -28.193  1.00 32.00           C  
ATOM   2335  CB  PRO A 281       9.617 -41.359 -28.745  1.00 32.00           C  
ATOM   2336  O   PRO A 281       7.142 -39.310 -29.064  1.00 32.00           O  
ATOM   2337  CG  PRO A 281       8.999 -41.948 -29.972  1.00 32.00           C  
ATOM   2338  CD  PRO A 281       7.508 -41.972 -29.791  1.00 32.00           C  
ATOM   2339  N   GLN A 282       7.861 -38.631 -27.171  1.00 27.92           N  
ATOM   2340  CA  GLN A 282       7.759 -37.222 -26.809  1.00 27.92           C  
ATOM   2341  C   GLN A 282       8.670 -36.362 -27.681  1.00 27.92           C  
ATOM   2342  CB  GLN A 282       8.103 -37.020 -25.332  1.00 27.92           C  
ATOM   2343  O   GLN A 282       9.885 -36.571 -27.713  1.00 27.92           O  
ATOM   2344  CG  GLN A 282       6.974 -37.393 -24.381  1.00 27.92           C  
ATOM   2345  CD  GLN A 282       7.284 -37.047 -22.937  1.00 27.92           C  
ATOM   2346  NE2 GLN A 282       6.250 -36.990 -22.105  1.00 27.92           N  
ATOM   2347  OE1 GLN A 282       8.445 -36.833 -22.571  1.00 27.92           O  
ATOM   2348  N   ASN A 283       8.284 -36.130 -28.963  1.00 28.13           N  
ATOM   2349  CA  ASN A 283       8.697 -35.068 -29.874  1.00 28.13           C  
ATOM   2350  C   ASN A 283       8.459 -33.687 -29.270  1.00 28.13           C  
ATOM   2351  CB  ASN A 283       7.968 -35.195 -31.213  1.00 28.13           C  
ATOM   2352  O   ASN A 283       7.352 -33.383 -28.824  1.00 28.13           O  
ATOM   2353  CG  ASN A 283       8.881 -35.652 -32.334  1.00 28.13           C  
ATOM   2354  ND2 ASN A 283       8.309 -35.868 -33.513  1.00 28.13           N  
ATOM   2355  OD1 ASN A 283      10.089 -35.809 -32.142  1.00 28.13           O  
ATOM   2356  N   GLN A 284       9.410 -33.190 -28.523  1.00 26.53           N  
ATOM   2357  CA  GLN A 284       9.930 -31.883 -28.133  1.00 26.53           C  
ATOM   2358  C   GLN A 284       9.732 -30.858 -29.246  1.00 26.53           C  
ATOM   2359  CB  GLN A 284      11.412 -31.982 -27.767  1.00 26.53           C  
ATOM   2360  O   GLN A 284      10.170 -31.071 -30.379  1.00 26.53           O  
ATOM   2361  CG  GLN A 284      11.663 -32.408 -26.327  1.00 26.53           C  
ATOM   2362  CD  GLN A 284      13.140 -32.501 -25.992  1.00 26.53           C  
ATOM   2363  NE2 GLN A 284      13.453 -33.138 -24.868  1.00 26.53           N  
ATOM   2364  OE1 GLN A 284      13.991 -32.005 -26.736  1.00 26.53           O  
ATOM   2365  N   ILE A 285       8.588 -30.228 -29.407  1.00 25.87           N  
ATOM   2366  CA  ILE A 285       8.239 -29.163 -30.342  1.00 25.87           C  
ATOM   2367  C   ILE A 285       8.722 -27.820 -29.799  1.00 25.87           C  
ATOM   2368  CB  ILE A 285       6.717 -29.119 -30.605  1.00 25.87           C  
ATOM   2369  O   ILE A 285       8.398 -27.448 -28.668  1.00 25.87           O  
ATOM   2370  CG1 ILE A 285       6.238 -30.450 -31.196  1.00 25.87           C  
ATOM   2371  CG2 ILE A 285       6.363 -27.950 -31.529  1.00 25.87           C  
ATOM   2372  CD1 ILE A 285       4.724 -30.579 -31.282  1.00 25.87           C  
ATOM   2373  N   GLN A 286       9.802 -27.348 -30.311  1.00 22.83           N  
ATOM   2374  CA  GLN A 286      10.462 -26.055 -30.466  1.00 22.83           C  
ATOM   2375  C   GLN A 286       9.601 -25.092 -31.278  1.00 22.83           C  
ATOM   2376  CB  GLN A 286      11.828 -26.226 -31.131  1.00 22.83           C  
ATOM   2377  O   GLN A 286       9.113 -25.444 -32.355  1.00 22.83           O  
ATOM   2378  CG  GLN A 286      12.951 -26.554 -30.156  1.00 22.83           C  
ATOM   2379  CD  GLN A 286      14.291 -26.735 -30.842  1.00 22.83           C  
ATOM   2380  NE2 GLN A 286      15.297 -27.149 -30.079  1.00 22.83           N  
ATOM   2381  OE1 GLN A 286      14.421 -26.507 -32.049  1.00 22.83           O  
ATOM   2382  N   ILE A 287       8.847 -24.064 -30.762  1.00 25.29           N  
ATOM   2383  CA  ILE A 287       7.999 -23.029 -31.344  1.00 25.29           C  
ATOM   2384  C   ILE A 287       8.862 -21.864 -31.823  1.00 25.29           C  
ATOM   2385  CB  ILE A 287       6.939 -22.533 -30.335  1.00 25.29           C  
ATOM   2386  O   ILE A 287       9.618 -21.282 -31.042  1.00 25.29           O  
ATOM   2387  CG1 ILE A 287       6.142 -23.715 -29.772  1.00 25.29           C  
ATOM   2388  CG2 ILE A 287       6.009 -21.507 -30.989  1.00 25.29           C  
ATOM   2389  CD1 ILE A 287       5.279 -23.363 -28.569  1.00 25.29           C  
ATOM   2390  N   PRO A 288       9.006 -21.612 -33.181  1.00 25.69           N  
ATOM   2391  CA  PRO A 288       9.559 -20.353 -33.687  1.00 25.69           C  
ATOM   2392  C   PRO A 288       8.545 -19.212 -33.665  1.00 25.69           C  
ATOM   2393  CB  PRO A 288       9.962 -20.698 -35.123  1.00 25.69           C  
ATOM   2394  O   PRO A 288       7.336 -19.455 -33.698  1.00 25.69           O  
ATOM   2395  CG  PRO A 288       9.200 -21.943 -35.445  1.00 25.69           C  
ATOM   2396  CD  PRO A 288       8.531 -22.431 -34.193  1.00 25.69           C  
ATOM   2397  N   PRO A 289       8.960 -17.844 -33.429  1.00 28.56           N  
ATOM   2398  CA  PRO A 289       8.271 -16.571 -33.204  1.00 28.56           C  
ATOM   2399  C   PRO A 289       7.461 -16.116 -34.415  1.00 28.56           C  
ATOM   2400  CB  PRO A 289       9.415 -15.597 -32.914  1.00 28.56           C  
ATOM   2401  O   PRO A 289       7.815 -16.434 -35.554  1.00 28.56           O  
ATOM   2402  CG  PRO A 289      10.632 -16.259 -33.474  1.00 28.56           C  
ATOM   2403  CD  PRO A 289      10.271 -17.662 -33.872  1.00 28.56           C  
ATOM   2404  N   THR A 290       6.044 -16.083 -34.283  1.00 29.28           N  
ATOM   2405  CA  THR A 290       4.895 -15.527 -34.989  1.00 29.28           C  
ATOM   2406  C   THR A 290       5.261 -14.207 -35.662  1.00 29.28           C  
ATOM   2407  CB  THR A 290       3.706 -15.308 -34.036  1.00 29.28           C  
ATOM   2408  O   THR A 290       5.865 -13.332 -35.038  1.00 29.28           O  
ATOM   2409  CG2 THR A 290       2.379 -15.394 -34.783  1.00 29.28           C  
ATOM   2410  OG1 THR A 290       3.731 -16.309 -33.011  1.00 29.28           O  
ATOM   2411  N   GLN A 291       5.398 -14.107 -37.042  1.00 21.98           N  
ATOM   2412  CA  GLN A 291       5.511 -12.995 -37.979  1.00 21.98           C  
ATOM   2413  C   GLN A 291       4.146 -12.377 -38.267  1.00 21.98           C  
ATOM   2414  CB  GLN A 291       6.164 -13.455 -39.283  1.00 21.98           C  
ATOM   2415  O   GLN A 291       3.201 -13.084 -38.622  1.00 21.98           O  
ATOM   2416  CG  GLN A 291       7.678 -13.601 -39.195  1.00 21.98           C  
ATOM   2417  CD  GLN A 291       8.322 -13.857 -40.545  1.00 21.98           C  
ATOM   2418  NE2 GLN A 291       9.644 -13.995 -40.554  1.00 21.98           N  
ATOM   2419  OE1 GLN A 291       7.638 -13.932 -41.570  1.00 21.98           O  
ATOM   2420  N   VAL A 292       3.684 -11.312 -37.606  1.00 25.86           N  
ATOM   2421  CA  VAL A 292       2.528 -10.430 -37.734  1.00 25.86           C  
ATOM   2422  C   VAL A 292       2.749  -9.454 -38.888  1.00 25.86           C  
ATOM   2423  CB  VAL A 292       2.257  -9.655 -36.425  1.00 25.86           C  
ATOM   2424  O   VAL A 292       3.819  -8.852 -39.004  1.00 25.86           O  
ATOM   2425  CG1 VAL A 292       1.050  -8.733 -36.583  1.00 25.86           C  
ATOM   2426  CG2 VAL A 292       2.044 -10.626 -35.266  1.00 25.86           C  
ATOM   2427  N   LYS A 293       1.978  -9.550 -39.997  1.00 22.10           N  
ATOM   2428  CA  LYS A 293       1.997  -8.568 -41.078  1.00 22.10           C  
ATOM   2429  C   LYS A 293       0.964  -7.470 -40.842  1.00 22.10           C  
ATOM   2430  CB  LYS A 293       1.742  -9.247 -42.425  1.00 22.10           C  
ATOM   2431  O   LYS A 293      -0.208  -7.757 -40.588  1.00 22.10           O  
ATOM   2432  CG  LYS A 293       2.999  -9.775 -43.100  1.00 22.10           C  
ATOM   2433  CD  LYS A 293       2.694 -10.350 -44.477  1.00 22.10           C  
ATOM   2434  CE  LYS A 293       3.937 -10.949 -45.121  1.00 22.10           C  
ATOM   2435  NZ  LYS A 293       3.648 -11.494 -46.482  1.00 22.10           N  
ATOM   2436  N   LEU A 294       1.337  -6.183 -40.496  1.00 23.01           N  
ATOM   2437  CA  LEU A 294       0.751  -4.909 -40.096  1.00 23.01           C  
ATOM   2438  C   LEU A 294       0.491  -4.024 -41.310  1.00 23.01           C  
ATOM   2439  CB  LEU A 294       1.668  -4.183 -39.108  1.00 23.01           C  
ATOM   2440  O   LEU A 294       1.350  -3.897 -42.186  1.00 23.01           O  
ATOM   2441  CG  LEU A 294       1.648  -4.692 -37.665  1.00 23.01           C  
ATOM   2442  CD1 LEU A 294       2.991  -4.429 -36.992  1.00 23.01           C  
ATOM   2443  CD2 LEU A 294       0.515  -4.037 -36.883  1.00 23.01           C  
ATOM   2444  N   LYS A 295      -0.756  -3.803 -41.665  1.00 22.98           N  
ATOM   2445  CA  LYS A 295      -0.974  -2.739 -42.641  1.00 22.98           C  
ATOM   2446  C   LYS A 295      -1.445  -1.457 -41.962  1.00 22.98           C  
ATOM   2447  CB  LYS A 295      -1.991  -3.179 -43.695  1.00 22.98           C  
ATOM   2448  O   LYS A 295      -2.302  -1.496 -41.076  1.00 22.98           O  
ATOM   2449  CG  LYS A 295      -1.379  -3.918 -44.876  1.00 22.98           C  
ATOM   2450  CD  LYS A 295      -2.416  -4.202 -45.955  1.00 22.98           C  
ATOM   2451  CE  LYS A 295      -1.816  -4.985 -47.115  1.00 22.98           C  
ATOM   2452  NZ  LYS A 295      -2.824  -5.251 -48.185  1.00 22.98           N  
ATOM   2453  N   LYS A 296      -0.719  -0.274 -42.081  1.00 21.11           N  
ATOM   2454  CA  LYS A 296      -0.633   1.125 -41.672  1.00 21.11           C  
ATOM   2455  C   LYS A 296      -1.654   1.979 -42.417  1.00 21.11           C  
ATOM   2456  CB  LYS A 296       0.777   1.668 -41.910  1.00 21.11           C  
ATOM   2457  O   LYS A 296      -1.814   1.847 -43.632  1.00 21.11           O  
ATOM   2458  CG  LYS A 296       1.621   1.772 -40.648  1.00 21.11           C  
ATOM   2459  CD  LYS A 296       2.988   2.377 -40.939  1.00 21.11           C  
ATOM   2460  CE  LYS A 296       3.846   2.452 -39.683  1.00 21.11           C  
ATOM   2461  NZ  LYS A 296       5.180   3.065 -39.958  1.00 21.11           N  
ATOM   2462  N   PHE A 297      -2.739   2.482 -41.776  1.00 24.40           N  
ATOM   2463  CA  PHE A 297      -3.389   3.528 -42.558  1.00 24.40           C  
ATOM   2464  C   PHE A 297      -3.219   4.887 -41.891  1.00 24.40           C  
ATOM   2465  CB  PHE A 297      -4.877   3.216 -42.742  1.00 24.40           C  
ATOM   2466  O   PHE A 297      -3.431   5.024 -40.684  1.00 24.40           O  
ATOM   2467  CG  PHE A 297      -5.158   2.226 -43.840  1.00 24.40           C  
ATOM   2468  CD1 PHE A 297      -5.263   2.643 -45.161  1.00 24.40           C  
ATOM   2469  CD2 PHE A 297      -5.318   0.877 -43.550  1.00 24.40           C  
ATOM   2470  CE1 PHE A 297      -5.524   1.728 -46.179  1.00 24.40           C  
ATOM   2471  CE2 PHE A 297      -5.578  -0.043 -44.562  1.00 24.40           C  
ATOM   2472  CZ  PHE A 297      -5.682   0.385 -45.876  1.00 24.40           C  
ATOM   2473  N   PRO A 298      -2.806   5.885 -42.632  1.00 24.61           N  
ATOM   2474  CA  PRO A 298      -2.557   7.268 -42.220  1.00 24.61           C  
ATOM   2475  C   PRO A 298      -3.837   8.098 -42.136  1.00 24.61           C  
ATOM   2476  CB  PRO A 298      -1.632   7.802 -43.316  1.00 24.61           C  
ATOM   2477  O   PRO A 298      -4.766   7.887 -42.919  1.00 24.61           O  
ATOM   2478  CG  PRO A 298      -1.751   6.814 -44.431  1.00 24.61           C  
ATOM   2479  CD  PRO A 298      -2.427   5.580 -43.906  1.00 24.61           C  
ATOM   2480  N   PHE A 299      -4.118   8.650 -40.944  1.00 23.05           N  
ATOM   2481  CA  PHE A 299      -5.036   9.619 -40.356  1.00 23.05           C  
ATOM   2482  C   PHE A 299      -5.102  10.884 -41.203  1.00 23.05           C  
ATOM   2483  CB  PHE A 299      -4.610   9.966 -38.926  1.00 23.05           C  
ATOM   2484  O   PHE A 299      -4.071  11.481 -41.520  1.00 23.05           O  
ATOM   2485  CG  PHE A 299      -5.760  10.310 -38.018  1.00 23.05           C  
ATOM   2486  CD1 PHE A 299      -6.061  11.634 -37.725  1.00 23.05           C  
ATOM   2487  CD2 PHE A 299      -6.540   9.308 -37.456  1.00 23.05           C  
ATOM   2488  CE1 PHE A 299      -7.124  11.956 -36.885  1.00 23.05           C  
ATOM   2489  CE2 PHE A 299      -7.604   9.621 -36.615  1.00 23.05           C  
ATOM   2490  CZ  PHE A 299      -7.894  10.946 -36.330  1.00 23.05           C  
ATOM   2491  N   LYS A 300      -6.240  11.128 -41.949  1.00 20.80           N  
ATOM   2492  CA  LYS A 300      -6.569  12.475 -42.408  1.00 20.80           C  
ATOM   2493  C   LYS A 300      -7.751  13.047 -41.631  1.00 20.80           C  
ATOM   2494  CB  LYS A 300      -6.879  12.471 -43.906  1.00 20.80           C  
ATOM   2495  O   LYS A 300      -8.769  12.374 -41.454  1.00 20.80           O  
ATOM   2496  CG  LYS A 300      -5.644  12.449 -44.794  1.00 20.80           C  
ATOM   2497  CD  LYS A 300      -6.008  12.633 -46.262  1.00 20.80           C  
ATOM   2498  CE  LYS A 300      -4.776  12.576 -47.155  1.00 20.80           C  
ATOM   2499  NZ  LYS A 300      -5.127  12.762 -48.595  1.00 20.80           N  
ATOM   2500  N   THR A 301      -7.525  13.929 -40.673  1.00 25.67           N  
ATOM   2501  CA  THR A 301      -8.046  15.006 -39.838  1.00 25.67           C  
ATOM   2502  C   THR A 301      -9.122  15.794 -40.580  1.00 25.67           C  
ATOM   2503  CB  THR A 301      -6.922  15.961 -39.393  1.00 25.67           C  
ATOM   2504  O   THR A 301      -8.891  16.277 -41.690  1.00 25.67           O  
ATOM   2505  CG2 THR A 301      -5.931  15.253 -38.474  1.00 25.67           C  
ATOM   2506  OG1 THR A 301      -6.226  16.441 -40.549  1.00 25.67           O  
ATOM   2507  N   SER A 302     -10.323  15.479 -40.528  1.00 23.79           N  
ATOM   2508  CA  SER A 302     -11.245  16.586 -40.763  1.00 23.79           C  
ATOM   2509  C   SER A 302     -12.212  16.757 -39.596  1.00 23.79           C  
ATOM   2510  CB  SER A 302     -12.030  16.364 -42.057  1.00 23.79           C  
ATOM   2511  O   SER A 302     -12.724  15.773 -39.057  1.00 23.79           O  
ATOM   2512  OG  SER A 302     -12.835  15.202 -41.964  1.00 23.79           O  
ATOM   2513  N   ALA A 303     -11.965  17.630 -38.626  1.00 28.48           N  
ATOM   2514  CA  ALA A 303     -12.813  18.703 -38.112  1.00 28.48           C  
ATOM   2515  C   ALA A 303     -13.991  18.140 -37.322  1.00 28.48           C  
ATOM   2516  CB  ALA A 303     -13.315  19.579 -39.258  1.00 28.48           C  
ATOM   2517  O   ALA A 303     -14.585  17.133 -37.714  1.00 28.48           O  
ATOM   2518  N   PRO A 304     -14.381  18.699 -36.196  1.00 37.19           N  
ATOM   2519  CA  PRO A 304     -14.982  18.425 -34.889  1.00 37.19           C  
ATOM   2520  C   PRO A 304     -16.506  18.346 -34.944  1.00 37.19           C  
ATOM   2521  CB  PRO A 304     -14.528  19.613 -34.036  1.00 37.19           C  
ATOM   2522  O   PRO A 304     -17.136  19.049 -35.739  1.00 37.19           O  
ATOM   2523  CG  PRO A 304     -14.481  20.767 -34.984  1.00 37.19           C  
ATOM   2524  CD  PRO A 304     -14.797  20.266 -36.363  1.00 37.19           C  
ATOM   2525  N   THR A 305     -17.231  17.143 -34.937  1.00 23.00           N  
ATOM   2526  CA  THR A 305     -18.550  17.040 -34.323  1.00 23.00           C  
ATOM   2527  C   THR A 305     -18.975  15.580 -34.197  1.00 23.00           C  
ATOM   2528  CB  THR A 305     -19.606  17.816 -35.133  1.00 23.00           C  
ATOM   2529  O   THR A 305     -19.144  14.887 -35.203  1.00 23.00           O  
ATOM   2530  CG2 THR A 305     -19.581  19.301 -34.787  1.00 23.00           C  
ATOM   2531  OG1 THR A 305     -19.338  17.658 -36.531  1.00 23.00           O  
ATOM   2532  N   GLU A 306     -18.357  14.794 -33.359  1.00 24.14           N  
ATOM   2533  CA  GLU A 306     -19.290  13.749 -32.946  1.00 24.14           C  
ATOM   2534  C   GLU A 306     -19.095  13.384 -31.477  1.00 24.14           C  
ATOM   2535  CB  GLU A 306     -19.127  12.506 -33.824  1.00 24.14           C  
ATOM   2536  O   GLU A 306     -17.968  13.159 -31.033  1.00 24.14           O  
ATOM   2537  CG  GLU A 306     -20.121  12.429 -34.973  1.00 24.14           C  
ATOM   2538  CD  GLU A 306     -19.938  11.196 -35.844  1.00 24.14           C  
ATOM   2539  OE1 GLU A 306     -20.687  11.036 -36.834  1.00 24.14           O  
ATOM   2540  OE2 GLU A 306     -19.038  10.384 -35.533  1.00 24.14           O  
ATOM   2541  N   ARG A 307     -19.511  14.312 -30.550  1.00 21.66           N  
ATOM   2542  CA  ARG A 307     -20.328  14.137 -29.354  1.00 21.66           C  
ATOM   2543  C   ARG A 307     -19.840  12.953 -28.525  1.00 21.66           C  
ATOM   2544  CB  ARG A 307     -21.798  13.941 -29.731  1.00 21.66           C  
ATOM   2545  O   ARG A 307     -20.052  11.798 -28.898  1.00 21.66           O  
ATOM   2546  CG  ARG A 307     -22.540  15.238 -30.014  1.00 21.66           C  
ATOM   2547  CD  ARG A 307     -23.998  14.987 -30.370  1.00 21.66           C  
ATOM   2548  NE  ARG A 307     -24.765  16.229 -30.406  1.00 21.66           N  
ATOM   2549  NH1 ARG A 307     -26.686  15.261 -31.248  1.00 21.66           N  
ATOM   2550  NH2 ARG A 307     -26.627  17.511 -30.813  1.00 21.66           N  
ATOM   2551  CZ  ARG A 307     -26.025  16.331 -30.823  1.00 21.66           C  
ATOM   2552  N   ALA A 308     -18.599  12.916 -28.070  1.00 24.72           N  
ATOM   2553  CA  ALA A 308     -17.954  12.048 -27.088  1.00 24.72           C  
ATOM   2554  C   ALA A 308     -18.688  12.092 -25.751  1.00 24.72           C  
ATOM   2555  CB  ALA A 308     -16.492  12.449 -26.903  1.00 24.72           C  
ATOM   2556  O   ALA A 308     -19.050  13.168 -25.270  1.00 24.72           O  
ATOM   2557  N   LEU A 309     -19.825  11.454 -25.627  1.00 21.13           N  
ATOM   2558  CA  LEU A 309     -20.594  11.227 -24.408  1.00 21.13           C  
ATOM   2559  C   LEU A 309     -19.674  10.882 -23.241  1.00 21.13           C  
ATOM   2560  CB  LEU A 309     -21.614  10.105 -24.618  1.00 21.13           C  
ATOM   2561  O   LEU A 309     -18.862   9.958 -23.338  1.00 21.13           O  
ATOM   2562  CG  LEU A 309     -23.068  10.538 -24.811  1.00 21.13           C  
ATOM   2563  CD1 LEU A 309     -23.688   9.800 -25.993  1.00 21.13           C  
ATOM   2564  CD2 LEU A 309     -23.872  10.294 -23.539  1.00 21.13           C  
ATOM   2565  N   GLU A 310     -19.176  11.918 -22.453  1.00 22.90           N  
ATOM   2566  CA  GLU A 310     -18.481  12.004 -21.172  1.00 22.90           C  
ATOM   2567  C   GLU A 310     -19.317  11.399 -20.048  1.00 22.90           C  
ATOM   2568  CB  GLU A 310     -18.134  13.459 -20.845  1.00 22.90           C  
ATOM   2569  O   GLU A 310     -20.500  11.716 -19.908  1.00 22.90           O  
ATOM   2570  CG  GLU A 310     -16.799  13.916 -21.414  1.00 22.90           C  
ATOM   2571  CD  GLU A 310     -16.470  15.364 -21.084  1.00 22.90           C  
ATOM   2572  OE1 GLU A 310     -15.414  15.864 -21.534  1.00 22.90           O  
ATOM   2573  OE2 GLU A 310     -17.274  16.002 -20.369  1.00 22.90           O  
ATOM   2574  N   VAL A 311     -19.294  10.114 -19.760  1.00 24.08           N  
ATOM   2575  CA  VAL A 311     -19.941   9.323 -18.718  1.00 24.08           C  
ATOM   2576  C   VAL A 311     -19.440   9.767 -17.346  1.00 24.08           C  
ATOM   2577  CB  VAL A 311     -19.689   7.811 -18.914  1.00 24.08           C  
ATOM   2578  O   VAL A 311     -18.231   9.828 -17.110  1.00 24.08           O  
ATOM   2579  CG1 VAL A 311     -20.402   7.001 -17.833  1.00 24.08           C  
ATOM   2580  CG2 VAL A 311     -20.144   7.371 -20.304  1.00 24.08           C  
ATOM   2581  N   PHE A 312     -20.223  10.677 -16.621  1.00 23.17           N  
ATOM   2582  CA  PHE A 312     -20.055  11.100 -15.236  1.00 23.17           C  
ATOM   2583  C   PHE A 312     -20.647  10.072 -14.280  1.00 23.17           C  
ATOM   2584  CB  PHE A 312     -20.707  12.467 -15.007  1.00 23.17           C  
ATOM   2585  O   PHE A 312     -21.729   9.536 -14.528  1.00 23.17           O  
ATOM   2586  CG  PHE A 312     -20.053  13.587 -15.769  1.00 23.17           C  
ATOM   2587  CD1 PHE A 312     -18.914  14.210 -15.274  1.00 23.17           C  
ATOM   2588  CD2 PHE A 312     -20.577  14.018 -16.981  1.00 23.17           C  
ATOM   2589  CE1 PHE A 312     -18.306  15.248 -15.978  1.00 23.17           C  
ATOM   2590  CE2 PHE A 312     -19.975  15.054 -17.689  1.00 23.17           C  
ATOM   2591  CZ  PHE A 312     -18.840  15.668 -17.186  1.00 23.17           C  
ATOM   2592  N   THR A 313     -19.840   9.240 -13.533  1.00 24.69           N  
ATOM   2593  CA  THR A 313     -20.286   8.386 -12.438  1.00 24.69           C  
ATOM   2594  C   THR A 313     -20.392   9.181 -11.140  1.00 24.69           C  
ATOM   2595  CB  THR A 313     -19.333   7.193 -12.236  1.00 24.69           C  
ATOM   2596  O   THR A 313     -19.597  10.090 -10.896  1.00 24.69           O  
ATOM   2597  CG2 THR A 313     -19.226   6.354 -13.505  1.00 24.69           C  
ATOM   2598  OG1 THR A 313     -18.032   7.682 -11.889  1.00 24.69           O  
ATOM   2599  N   SER A 314     -21.637   9.578 -10.713  1.00 22.95           N  
ATOM   2600  CA  SER A 314     -21.951  10.171  -9.417  1.00 22.95           C  
ATOM   2601  C   SER A 314     -21.769   9.162  -8.288  1.00 22.95           C  
ATOM   2602  CB  SER A 314     -23.383  10.708  -9.406  1.00 22.95           C  
ATOM   2603  O   SER A 314     -22.159   8.000  -8.419  1.00 22.95           O  
ATOM   2604  OG  SER A 314     -24.242   9.836  -8.692  1.00 22.95           O  
ATOM   2605  N   LYS A 315     -20.822   9.371  -7.274  1.00 34.60           N  
ATOM   2606  CA  LYS A 315     -20.079   9.118  -6.043  1.00 34.60           C  
ATOM   2607  C   LYS A 315     -21.013   9.067  -4.837  1.00 34.60           C  
ATOM   2608  CB  LYS A 315     -19.008  10.189  -5.832  1.00 34.60           C  
ATOM   2609  O   LYS A 315     -21.656  10.064  -4.501  1.00 34.60           O  
ATOM   2610  CG  LYS A 315     -17.642   9.816  -6.387  1.00 34.60           C  
ATOM   2611  CD  LYS A 315     -16.594  10.868  -6.045  1.00 34.60           C  
ATOM   2612  CE  LYS A 315     -15.237  10.521  -6.644  1.00 34.60           C  
ATOM   2613  NZ  LYS A 315     -14.203  11.543  -6.301  1.00 34.60           N  
ATOM   2614  N   THR A 316     -21.848   7.981  -4.625  1.00 24.72           N  
ATOM   2615  CA  THR A 316     -22.340   7.663  -3.289  1.00 24.72           C  
ATOM   2616  C   THR A 316     -23.045   6.310  -3.280  1.00 24.72           C  
ATOM   2617  CB  THR A 316     -23.304   8.750  -2.777  1.00 24.72           C  
ATOM   2618  O   THR A 316     -23.690   5.933  -4.261  1.00 24.72           O  
ATOM   2619  CG2 THR A 316     -22.569  10.063  -2.526  1.00 24.72           C  
ATOM   2620  OG1 THR A 316     -24.331   8.968  -3.752  1.00 24.72           O  
ATOM   2621  N   ASP A 317     -22.487   5.108  -2.999  1.00 28.19           N  
ATOM   2622  CA  ASP A 317     -22.926   3.951  -2.225  1.00 28.19           C  
ATOM   2623  C   ASP A 317     -23.510   2.872  -3.135  1.00 28.19           C  
ATOM   2624  CB  ASP A 317     -23.958   4.368  -1.175  1.00 28.19           C  
ATOM   2625  O   ASP A 317     -24.326   3.166  -4.011  1.00 28.19           O  
ATOM   2626  CG  ASP A 317     -23.407   4.341   0.240  1.00 28.19           C  
ATOM   2627  OD1 ASP A 317     -22.244   3.928   0.434  1.00 28.19           O  
ATOM   2628  OD2 ASP A 317     -24.144   4.735   1.170  1.00 28.19           O  
ATOM   2629  N   ARG A 318     -22.796   1.883  -3.686  1.00 25.91           N  
ATOM   2630  CA  ARG A 318     -22.864   0.458  -3.990  1.00 25.91           C  
ATOM   2631  C   ARG A 318     -23.738   0.200  -5.213  1.00 25.91           C  
ATOM   2632  CB  ARG A 318     -23.401  -0.324  -2.788  1.00 25.91           C  
ATOM   2633  O   ARG A 318     -24.928   0.522  -5.211  1.00 25.91           O  
ATOM   2634  CG  ARG A 318     -22.371  -0.553  -1.693  1.00 25.91           C  
ATOM   2635  CD  ARG A 318     -22.858  -1.564  -0.665  1.00 25.91           C  
ATOM   2636  NE  ARG A 318     -21.923  -1.692   0.450  1.00 25.91           N  
ATOM   2637  NH1 ARG A 318     -23.071  -3.407   1.487  1.00 25.91           N  
ATOM   2638  NH2 ARG A 318     -21.137  -2.595   2.410  1.00 25.91           N  
ATOM   2639  CZ  ARG A 318     -22.046  -2.564   1.446  1.00 25.91           C  
ATOM   2640  N   HIS A 319     -23.384   0.513  -6.457  1.00 26.30           N  
ATOM   2641  CA  HIS A 319     -23.868   0.006  -7.736  1.00 26.30           C  
ATOM   2642  C   HIS A 319     -24.113   1.144  -8.722  1.00 26.30           C  
ATOM   2643  CB  HIS A 319     -25.151  -0.804  -7.541  1.00 26.30           C  
ATOM   2644  O   HIS A 319     -24.733   2.151  -8.373  1.00 26.30           O  
ATOM   2645  CG  HIS A 319     -24.944  -2.083  -6.792  1.00 26.30           C  
ATOM   2646  CD2 HIS A 319     -25.019  -2.360  -5.469  1.00 26.30           C  
ATOM   2647  ND1 HIS A 319     -24.614  -3.266  -7.417  1.00 26.30           N  
ATOM   2648  CE1 HIS A 319     -24.495  -4.219  -6.507  1.00 26.30           C  
ATOM   2649  NE2 HIS A 319     -24.735  -3.695  -5.317  1.00 26.30           N  
ATOM   2650  N   ARG A 320     -23.145   1.616  -9.568  1.00 24.89           N  
ATOM   2651  CA  ARG A 320     -23.057   2.623 -10.621  1.00 24.89           C  
ATOM   2652  C   ARG A 320     -24.127   2.399 -11.684  1.00 24.89           C  
ATOM   2653  CB  ARG A 320     -21.669   2.609 -11.264  1.00 24.89           C  
ATOM   2654  O   ARG A 320     -24.274   1.289 -12.201  1.00 24.89           O  
ATOM   2655  CG  ARG A 320     -20.573   3.178 -10.377  1.00 24.89           C  
ATOM   2656  CD  ARG A 320     -19.237   3.244 -11.103  1.00 24.89           C  
ATOM   2657  NE  ARG A 320     -18.150   3.615 -10.200  1.00 24.89           N  
ATOM   2658  NH1 ARG A 320     -16.505   3.550 -11.820  1.00 24.89           N  
ATOM   2659  NH2 ARG A 320     -15.970   4.092  -9.658  1.00 24.89           N  
ATOM   2660  CZ  ARG A 320     -16.878   3.751 -10.561  1.00 24.89           C  
ATOM   2661  N   TYR A 321     -25.424   3.023 -11.631  1.00 26.39           N  
ATOM   2662  CA  TYR A 321     -26.487   3.019 -12.630  1.00 26.39           C  
ATOM   2663  C   TYR A 321     -26.318   4.173 -13.610  1.00 26.39           C  
ATOM   2664  CB  TYR A 321     -27.859   3.103 -11.955  1.00 26.39           C  
ATOM   2665  O   TYR A 321     -25.821   5.240 -13.242  1.00 26.39           O  
ATOM   2666  CG  TYR A 321     -28.127   1.982 -10.980  1.00 26.39           C  
ATOM   2667  CD1 TYR A 321     -28.614   0.753 -11.419  1.00 26.39           C  
ATOM   2668  CD2 TYR A 321     -27.893   2.150  -9.619  1.00 26.39           C  
ATOM   2669  CE1 TYR A 321     -28.864  -0.282 -10.524  1.00 26.39           C  
ATOM   2670  CE2 TYR A 321     -28.139   1.121  -8.716  1.00 26.39           C  
ATOM   2671  OH  TYR A 321     -28.868  -1.111  -8.286  1.00 26.39           O  
ATOM   2672  CZ  TYR A 321     -28.623  -0.089  -9.177  1.00 26.39           C  
ATOM   2673  N   ILE A 322     -26.182   3.878 -14.927  1.00 29.36           N  
ATOM   2674  CA  ILE A 322     -26.342   4.808 -16.040  1.00 29.36           C  
ATOM   2675  C   ILE A 322     -27.802   5.241 -16.145  1.00 29.36           C  
ATOM   2676  CB  ILE A 322     -25.871   4.182 -17.372  1.00 29.36           C  
ATOM   2677  O   ILE A 322     -28.711   4.418 -16.010  1.00 29.36           O  
ATOM   2678  CG1 ILE A 322     -24.387   3.807 -17.291  1.00 29.36           C  
ATOM   2679  CG2 ILE A 322     -26.132   5.137 -18.540  1.00 29.36           C  
ATOM   2680  CD1 ILE A 322     -23.879   3.027 -18.496  1.00 29.36           C  
ATOM   2681  N   SER A 323     -28.051   6.569 -15.949  1.00 28.95           N  
ATOM   2682  CA  SER A 323     -29.377   7.172 -16.034  1.00 28.95           C  
ATOM   2683  C   SER A 323     -30.075   6.791 -17.334  1.00 28.95           C  
ATOM   2684  CB  SER A 323     -29.282   8.695 -15.924  1.00 28.95           C  
ATOM   2685  O   SER A 323     -29.423   6.603 -18.364  1.00 28.95           O  
ATOM   2686  OG  SER A 323     -29.006   9.274 -17.188  1.00 28.95           O  
ATOM   2687  N   GLU A 324     -31.288   6.274 -17.266  1.00 29.65           N  
ATOM   2688  CA  GLU A 324     -32.228   5.876 -18.310  1.00 29.65           C  
ATOM   2689  C   GLU A 324     -32.205   6.859 -19.477  1.00 29.65           C  
ATOM   2690  CB  GLU A 324     -33.646   5.765 -17.743  1.00 29.65           C  
ATOM   2691  O   GLU A 324     -32.259   6.451 -20.639  1.00 29.65           O  
ATOM   2692  CG  GLU A 324     -34.528   4.770 -18.482  1.00 29.65           C  
ATOM   2693  CD  GLU A 324     -35.891   4.580 -17.836  1.00 29.65           C  
ATOM   2694  OE1 GLU A 324     -36.683   3.742 -18.324  1.00 29.65           O  
ATOM   2695  OE2 GLU A 324     -36.170   5.276 -16.834  1.00 29.65           O  
ATOM   2696  N   LYS A 325     -31.932   8.148 -19.217  1.00 31.96           N  
ATOM   2697  CA  LYS A 325     -31.945   9.167 -20.262  1.00 31.96           C  
ATOM   2698  C   LYS A 325     -30.701   9.068 -21.141  1.00 31.96           C  
ATOM   2699  CB  LYS A 325     -32.043  10.565 -19.648  1.00 31.96           C  
ATOM   2700  O   LYS A 325     -30.787   9.203 -22.364  1.00 31.96           O  
ATOM   2701  CG  LYS A 325     -33.037  11.480 -20.348  1.00 31.96           C  
ATOM   2702  CD  LYS A 325     -33.082  12.857 -19.699  1.00 31.96           C  
ATOM   2703  CE  LYS A 325     -34.076  13.774 -20.399  1.00 31.96           C  
ATOM   2704  NZ  LYS A 325     -34.121  15.127 -19.768  1.00 31.96           N  
ATOM   2705  N   THR A 326     -29.535   8.612 -20.530  1.00 32.21           N  
ATOM   2706  CA  THR A 326     -28.267   8.430 -21.227  1.00 32.21           C  
ATOM   2707  C   THR A 326     -28.269   7.126 -22.021  1.00 32.21           C  
ATOM   2708  CB  THR A 326     -27.083   8.434 -20.243  1.00 32.21           C  
ATOM   2709  O   THR A 326     -27.799   7.085 -23.160  1.00 32.21           O  
ATOM   2710  CG2 THR A 326     -25.751   8.433 -20.986  1.00 32.21           C  
ATOM   2711  OG1 THR A 326     -27.157   9.604 -19.420  1.00 32.21           O  
ATOM   2712  N   LEU A 327     -29.086   6.205 -21.605  1.00 32.48           N  
ATOM   2713  CA  LEU A 327     -29.221   4.892 -22.227  1.00 32.48           C  
ATOM   2714  C   LEU A 327     -30.146   4.957 -23.437  1.00 32.48           C  
ATOM   2715  CB  LEU A 327     -29.754   3.873 -21.217  1.00 32.48           C  
ATOM   2716  O   LEU A 327     -29.869   4.340 -24.469  1.00 32.48           O  
ATOM   2717  CG  LEU A 327     -29.276   2.431 -21.393  1.00 32.48           C  
ATOM   2718  CD1 LEU A 327     -28.104   2.143 -20.460  1.00 32.48           C  
ATOM   2719  CD2 LEU A 327     -30.419   1.454 -21.140  1.00 32.48           C  
ATOM   2720  N   LYS A 328     -31.224   5.812 -23.342  1.00 30.42           N  
ATOM   2721  CA  LYS A 328     -32.149   5.966 -24.461  1.00 30.42           C  
ATOM   2722  C   LYS A 328     -31.496   6.723 -25.614  1.00 30.42           C  
ATOM   2723  CB  LYS A 328     -33.419   6.689 -24.012  1.00 30.42           C  
ATOM   2724  O   LYS A 328     -31.722   6.400 -26.782  1.00 30.42           O  
ATOM   2725  CG  LYS A 328     -34.537   5.758 -23.564  1.00 30.42           C  
ATOM   2726  CD  LYS A 328     -35.804   6.531 -23.222  1.00 30.42           C  
ATOM   2727  CE  LYS A 328     -36.897   5.609 -22.697  1.00 30.42           C  
ATOM   2728  NZ  LYS A 328     -38.145   6.361 -22.367  1.00 30.42           N  
ATOM   2729  N   SER A 329     -30.509   7.592 -25.274  1.00 33.54           N  
ATOM   2730  CA  SER A 329     -29.815   8.350 -26.311  1.00 33.54           C  
ATOM   2731  C   SER A 329     -28.789   7.485 -27.035  1.00 33.54           C  
ATOM   2732  CB  SER A 329     -29.127   9.576 -25.709  1.00 33.54           C  
ATOM   2733  O   SER A 329     -28.616   7.604 -28.250  1.00 33.54           O  
ATOM   2734  OG  SER A 329     -29.901  10.743 -25.925  1.00 33.54           O  
ATOM   2735  N   ILE A 330     -28.299   6.381 -26.368  1.00 33.71           N  
ATOM   2736  CA  ILE A 330     -27.287   5.475 -26.899  1.00 33.71           C  
ATOM   2737  C   ILE A 330     -27.948   4.439 -27.806  1.00 33.71           C  
ATOM   2738  CB  ILE A 330     -26.505   4.774 -25.765  1.00 33.71           C  
ATOM   2739  O   ILE A 330     -27.396   4.075 -28.847  1.00 33.71           O  
ATOM   2740  CG1 ILE A 330     -25.677   5.796 -24.978  1.00 33.71           C  
ATOM   2741  CG2 ILE A 330     -25.614   3.664 -26.330  1.00 33.71           C  
ATOM   2742  CD1 ILE A 330     -25.013   5.226 -23.732  1.00 33.71           C  
ATOM   2743  N   GLN A 331     -29.291   4.150 -27.499  1.00 30.63           N  
ATOM   2744  CA  GLN A 331     -30.073   3.113 -28.165  1.00 30.63           C  
ATOM   2745  C   GLN A 331     -30.549   3.580 -29.538  1.00 30.63           C  
ATOM   2746  CB  GLN A 331     -31.269   2.705 -27.305  1.00 30.63           C  
ATOM   2747  O   GLN A 331     -30.671   2.776 -30.465  1.00 30.63           O  
ATOM   2748  CG  GLN A 331     -30.912   1.772 -26.156  1.00 30.63           C  
ATOM   2749  CD  GLN A 331     -32.107   1.420 -25.291  1.00 30.63           C  
ATOM   2750  NE2 GLN A 331     -31.973   0.365 -24.495  1.00 30.63           N  
ATOM   2751  OE1 GLN A 331     -33.143   2.092 -25.337  1.00 30.63           O  
ATOM   2752  N   GLU A 332     -30.500   4.881 -29.777  1.00 32.04           N  
ATOM   2753  CA  GLU A 332     -31.102   5.349 -31.022  1.00 32.04           C  
ATOM   2754  C   GLU A 332     -30.041   5.582 -32.095  1.00 32.04           C  
ATOM   2755  CB  GLU A 332     -31.900   6.634 -30.784  1.00 32.04           C  
ATOM   2756  O   GLU A 332     -30.345   5.565 -33.289  1.00 32.04           O  
ATOM   2757  CG  GLU A 332     -33.274   6.400 -30.173  1.00 32.04           C  
ATOM   2758  CD  GLU A 332     -34.090   7.674 -30.025  1.00 32.04           C  
ATOM   2759  OE1 GLU A 332     -35.256   7.600 -29.577  1.00 32.04           O  
ATOM   2760  OE2 GLU A 332     -33.558   8.756 -30.361  1.00 32.04           O  
ATOM   2761  N   HIS A 333     -28.747   5.128 -31.925  1.00 31.21           N  
ATOM   2762  CA  HIS A 333     -27.817   5.357 -33.026  1.00 31.21           C  
ATOM   2763  C   HIS A 333     -27.111   4.066 -33.428  1.00 31.21           C  
ATOM   2764  CB  HIS A 333     -26.788   6.422 -32.645  1.00 31.21           C  
ATOM   2765  O   HIS A 333     -26.627   3.325 -32.569  1.00 31.21           O  
ATOM   2766  CG  HIS A 333     -27.356   7.803 -32.563  1.00 31.21           C  
ATOM   2767  CD2 HIS A 333     -27.514   8.639 -31.509  1.00 31.21           C  
ATOM   2768  ND1 HIS A 333     -27.846   8.472 -33.663  1.00 31.21           N  
ATOM   2769  CE1 HIS A 333     -28.281   9.664 -33.289  1.00 31.21           C  
ATOM   2770  NE2 HIS A 333     -28.091   9.790 -31.986  1.00 31.21           N  
ATOM   2771  N   ASP A 334     -27.753   3.199 -34.271  1.00 30.57           N  
ATOM   2772  CA  ASP A 334     -27.713   2.168 -35.304  1.00 30.57           C  
ATOM   2773  C   ASP A 334     -26.359   2.150 -36.009  1.00 30.57           C  
ATOM   2774  CB  ASP A 334     -28.834   2.386 -36.323  1.00 30.57           C  
ATOM   2775  O   ASP A 334     -25.805   3.204 -36.328  1.00 30.57           O  
ATOM   2776  CG  ASP A 334     -29.981   1.404 -36.161  1.00 30.57           C  
ATOM   2777  OD1 ASP A 334     -29.850   0.436 -35.381  1.00 30.57           O  
ATOM   2778  OD2 ASP A 334     -31.024   1.599 -36.821  1.00 30.57           O  
ATOM   2779  N   ASP A 335     -25.374   1.576 -35.470  1.00 26.40           N  
ATOM   2780  CA  ASP A 335     -24.342   0.941 -36.285  1.00 26.40           C  
ATOM   2781  C   ASP A 335     -22.993   1.633 -36.099  1.00 26.40           C  
ATOM   2782  CB  ASP A 335     -24.741   0.954 -37.762  1.00 26.40           C  
ATOM   2783  O   ASP A 335     -22.884   2.848 -36.274  1.00 26.40           O  
ATOM   2784  CG  ASP A 335     -25.717  -0.153 -38.122  1.00 26.40           C  
ATOM   2785  OD1 ASP A 335     -25.894  -1.095 -37.320  1.00 26.40           O  
ATOM   2786  OD2 ASP A 335     -26.312  -0.084 -39.219  1.00 26.40           O  
ATOM   2787  N   THR A 336     -22.194   1.498 -35.060  1.00 25.15           N  
ATOM   2788  CA  THR A 336     -20.842   1.988 -35.307  1.00 25.15           C  
ATOM   2789  C   THR A 336     -19.961   1.788 -34.078  1.00 25.15           C  
ATOM   2790  CB  THR A 336     -20.851   3.477 -35.699  1.00 25.15           C  
ATOM   2791  O   THR A 336     -20.394   2.034 -32.950  1.00 25.15           O  
ATOM   2792  CG2 THR A 336     -20.562   3.657 -37.185  1.00 25.15           C  
ATOM   2793  OG1 THR A 336     -22.137   4.036 -35.402  1.00 25.15           O  
ATOM   2794  N   LEU A 337     -19.145   0.631 -34.099  1.00 24.05           N  
ATOM   2795  CA  LEU A 337     -17.693   0.542 -33.995  1.00 24.05           C  
ATOM   2796  C   LEU A 337     -17.197   1.208 -32.715  1.00 24.05           C  
ATOM   2797  CB  LEU A 337     -17.027   1.189 -35.212  1.00 24.05           C  
ATOM   2798  O   LEU A 337     -17.580   2.340 -32.412  1.00 24.05           O  
ATOM   2799  CG  LEU A 337     -16.363   0.238 -36.208  1.00 24.05           C  
ATOM   2800  CD1 LEU A 337     -16.811   0.562 -37.630  1.00 24.05           C  
ATOM   2801  CD2 LEU A 337     -14.845   0.313 -36.090  1.00 24.05           C  
ATOM   2802  N   PHE A 338     -17.154   0.478 -31.653  1.00 27.02           N  
ATOM   2803  CA  PHE A 338     -16.639   0.980 -30.385  1.00 27.02           C  
ATOM   2804  C   PHE A 338     -15.215   1.498 -30.545  1.00 27.02           C  
ATOM   2805  CB  PHE A 338     -16.682  -0.115 -29.314  1.00 27.02           C  
ATOM   2806  O   PHE A 338     -14.387   0.859 -31.198  1.00 27.02           O  
ATOM   2807  CG  PHE A 338     -18.075  -0.476 -28.871  1.00 27.02           C  
ATOM   2808  CD1 PHE A 338     -18.729   0.276 -27.903  1.00 27.02           C  
ATOM   2809  CD2 PHE A 338     -18.729  -1.569 -29.424  1.00 27.02           C  
ATOM   2810  CE1 PHE A 338     -20.017  -0.056 -27.492  1.00 27.02           C  
ATOM   2811  CE2 PHE A 338     -20.017  -1.908 -29.017  1.00 27.02           C  
ATOM   2812  CZ  PHE A 338     -20.659  -1.150 -28.051  1.00 27.02           C  
ATOM   2813  N   LYS A 339     -14.997   2.705 -30.933  1.00 23.70           N  
ATOM   2814  CA  LYS A 339     -13.688   3.351 -30.881  1.00 23.70           C  
ATOM   2815  C   LYS A 339     -13.172   3.431 -29.447  1.00 23.70           C  
ATOM   2816  CB  LYS A 339     -13.756   4.751 -31.493  1.00 23.70           C  
ATOM   2817  O   LYS A 339     -13.907   3.821 -28.538  1.00 23.70           O  
ATOM   2818  CG  LYS A 339     -13.586   4.774 -33.005  1.00 23.70           C  
ATOM   2819  CD  LYS A 339     -13.601   6.197 -33.547  1.00 23.70           C  
ATOM   2820  CE  LYS A 339     -13.514   6.218 -35.067  1.00 23.70           C  
ATOM   2821  NZ  LYS A 339     -13.514   7.613 -35.603  1.00 23.70           N  
ATOM   2822  N   PHE A 340     -12.349   2.520 -29.062  1.00 27.84           N  
ATOM   2823  CA  PHE A 340     -11.669   2.536 -27.772  1.00 27.84           C  
ATOM   2824  C   PHE A 340     -10.602   3.624 -27.736  1.00 27.84           C  
ATOM   2825  CB  PHE A 340     -11.037   1.171 -27.480  1.00 27.84           C  
ATOM   2826  O   PHE A 340      -9.836   3.782 -28.689  1.00 27.84           O  
ATOM   2827  CG  PHE A 340     -12.039   0.060 -27.317  1.00 27.84           C  
ATOM   2828  CD1 PHE A 340     -12.642  -0.176 -26.088  1.00 27.84           C  
ATOM   2829  CD2 PHE A 340     -12.378  -0.748 -28.395  1.00 27.84           C  
ATOM   2830  CE1 PHE A 340     -13.570  -1.203 -25.935  1.00 27.84           C  
ATOM   2831  CE2 PHE A 340     -13.305  -1.776 -28.249  1.00 27.84           C  
ATOM   2832  CZ  PHE A 340     -13.899  -2.003 -27.018  1.00 27.84           C  
ATOM   2833  N   TYR A 341     -10.904   4.740 -27.179  1.00 24.21           N  
ATOM   2834  CA  TYR A 341      -9.900   5.774 -26.954  1.00 24.21           C  
ATOM   2835  C   TYR A 341      -8.902   5.343 -25.887  1.00 24.21           C  
ATOM   2836  CB  TYR A 341     -10.567   7.091 -26.545  1.00 24.21           C  
ATOM   2837  O   TYR A 341      -9.294   4.937 -24.790  1.00 24.21           O  
ATOM   2838  CG  TYR A 341     -11.200   7.834 -27.695  1.00 24.21           C  
ATOM   2839  CD1 TYR A 341     -10.471   8.761 -28.437  1.00 24.21           C  
ATOM   2840  CD2 TYR A 341     -12.528   7.613 -28.043  1.00 24.21           C  
ATOM   2841  CE1 TYR A 341     -11.051   9.451 -29.497  1.00 24.21           C  
ATOM   2842  CE2 TYR A 341     -13.118   8.296 -29.101  1.00 24.21           C  
ATOM   2843  OH  TYR A 341     -12.952   9.891 -30.870  1.00 24.21           O  
ATOM   2844  CZ  TYR A 341     -12.373   9.211 -29.821  1.00 24.21           C  
ATOM   2845  N   VAL A 342      -7.784   4.680 -26.357  1.00 27.57           N  
ATOM   2846  CA  VAL A 342      -6.726   4.478 -25.372  1.00 27.57           C  
ATOM   2847  C   VAL A 342      -5.814   5.702 -25.336  1.00 27.57           C  
ATOM   2848  CB  VAL A 342      -5.902   3.207 -25.676  1.00 27.57           C  
ATOM   2849  O   VAL A 342      -5.304   6.135 -26.372  1.00 27.57           O  
ATOM   2850  CG1 VAL A 342      -4.832   2.990 -24.608  1.00 27.57           C  
ATOM   2851  CG2 VAL A 342      -6.818   1.989 -25.775  1.00 27.57           C  
ATOM   2852  N   ASN A 343      -6.230   6.759 -24.744  1.00 25.67           N  
ATOM   2853  CA  ASN A 343      -5.296   7.869 -24.584  1.00 25.67           C  
ATOM   2854  C   ASN A 343      -4.017   7.428 -23.879  1.00 25.67           C  
ATOM   2855  CB  ASN A 343      -5.955   9.018 -23.818  1.00 25.67           C  
ATOM   2856  O   ASN A 343      -4.052   7.020 -22.717  1.00 25.67           O  
ATOM   2857  CG  ASN A 343      -5.207  10.328 -23.974  1.00 25.67           C  
ATOM   2858  ND2 ASN A 343      -5.874  11.433 -23.663  1.00 25.67           N  
ATOM   2859  OD1 ASN A 343      -4.039  10.346 -24.371  1.00 25.67           O  
ATOM   2860  N   PRO A 344      -2.984   7.126 -24.658  1.00 27.74           N  
ATOM   2861  CA  PRO A 344      -1.735   6.601 -24.100  1.00 27.74           C  
ATOM   2862  C   PRO A 344      -1.087   7.557 -23.101  1.00 27.74           C  
ATOM   2863  CB  PRO A 344      -0.848   6.417 -25.334  1.00 27.74           C  
ATOM   2864  O   PRO A 344      -0.202   7.155 -22.342  1.00 27.74           O  
ATOM   2865  CG  PRO A 344      -1.596   7.082 -26.444  1.00 27.74           C  
ATOM   2866  CD  PRO A 344      -2.962   7.453 -25.945  1.00 27.74           C  
ATOM   2867  N   LEU A 345      -1.740   8.817 -22.895  1.00 23.79           N  
ATOM   2868  CA  LEU A 345      -1.061   9.761 -22.014  1.00 23.79           C  
ATOM   2869  C   LEU A 345      -1.689   9.756 -20.625  1.00 23.79           C  
ATOM   2870  CB  LEU A 345      -1.108  11.173 -22.604  1.00 23.79           C  
ATOM   2871  O   LEU A 345      -1.121  10.309 -19.680  1.00 23.79           O  
ATOM   2872  CG  LEU A 345      -0.189  11.441 -23.796  1.00 23.79           C  
ATOM   2873  CD1 LEU A 345      -0.637  12.695 -24.540  1.00 23.79           C  
ATOM   2874  CD2 LEU A 345       1.259  11.574 -23.336  1.00 23.79           C  
ATOM   2875  N   THR A 346      -2.638   8.762 -20.339  1.00 24.73           N  
ATOM   2876  CA  THR A 346      -3.122   8.721 -18.963  1.00 24.73           C  
ATOM   2877  C   THR A 346      -2.797   7.378 -18.315  1.00 24.73           C  
ATOM   2878  CB  THR A 346      -4.640   8.971 -18.898  1.00 24.73           C  
ATOM   2879  O   THR A 346      -2.878   6.333 -18.964  1.00 24.73           O  
ATOM   2880  CG2 THR A 346      -4.967  10.437 -19.164  1.00 24.73           C  
ATOM   2881  OG1 THR A 346      -5.295   8.160 -19.881  1.00 24.73           O  
ATOM   2882  N   ASN A 347      -1.548   7.065 -18.013  1.00 29.71           N  
ATOM   2883  CA  ASN A 347      -1.068   6.087 -17.041  1.00 29.71           C  
ATOM   2884  C   ASN A 347      -2.140   5.053 -16.711  1.00 29.71           C  
ATOM   2885  CB  ASN A 347      -0.594   6.787 -15.765  1.00 29.71           C  
ATOM   2886  O   ASN A 347      -3.304   5.402 -16.504  1.00 29.71           O  
ATOM   2887  CG  ASN A 347       0.914   6.772 -15.617  1.00 29.71           C  
ATOM   2888  ND2 ASN A 347       1.419   7.486 -14.618  1.00 29.71           N  
ATOM   2889  OD1 ASN A 347       1.620   6.125 -16.396  1.00 29.71           O  
ATOM   2890  N   LEU A 348      -2.427   4.121 -17.626  1.00 30.20           N  
ATOM   2891  CA  LEU A 348      -3.088   2.822 -17.680  1.00 30.20           C  
ATOM   2892  C   LEU A 348      -3.939   2.593 -16.435  1.00 30.20           C  
ATOM   2893  CB  LEU A 348      -2.057   1.700 -17.821  1.00 30.20           C  
ATOM   2894  O   LEU A 348      -4.358   1.466 -16.163  1.00 30.20           O  
ATOM   2895  CG  LEU A 348      -1.591   1.382 -19.243  1.00 30.20           C  
ATOM   2896  CD1 LEU A 348      -0.150   0.882 -19.229  1.00 30.20           C  
ATOM   2897  CD2 LEU A 348      -2.512   0.354 -19.891  1.00 30.20           C  
ATOM   2898  N   GLU A 349      -4.530   3.603 -15.736  1.00 34.64           N  
ATOM   2899  CA  GLU A 349      -5.464   3.348 -14.643  1.00 34.64           C  
ATOM   2900  C   GLU A 349      -6.894   3.693 -15.048  1.00 34.64           C  
ATOM   2901  CB  GLU A 349      -5.064   4.142 -13.397  1.00 34.64           C  
ATOM   2902  O   GLU A 349      -7.850   3.241 -14.415  1.00 34.64           O  
ATOM   2903  CG  GLU A 349      -4.006   3.456 -12.544  1.00 34.64           C  
ATOM   2904  CD  GLU A 349      -3.806   4.118 -11.190  1.00 34.64           C  
ATOM   2905  OE1 GLU A 349      -3.067   3.562 -10.346  1.00 34.64           O  
ATOM   2906  OE2 GLU A 349      -4.393   5.201 -10.971  1.00 34.64           O  
ATOM   2907  N   HIS A 350      -7.283   4.183 -16.175  1.00 27.91           N  
ATOM   2908  CA  HIS A 350      -8.716   4.260 -16.438  1.00 27.91           C  
ATOM   2909  C   HIS A 350      -9.194   3.058 -17.245  1.00 27.91           C  
ATOM   2910  CB  HIS A 350      -9.056   5.556 -17.176  1.00 27.91           C  
ATOM   2911  O   HIS A 350     -10.398   2.865 -17.426  1.00 27.91           O  
ATOM   2912  CG  HIS A 350      -9.215   6.737 -16.272  1.00 27.91           C  
ATOM   2913  CD2 HIS A 350      -8.328   7.682 -15.880  1.00 27.91           C  
ATOM   2914  ND1 HIS A 350     -10.408   7.047 -15.654  1.00 27.91           N  
ATOM   2915  CE1 HIS A 350     -10.247   8.135 -14.920  1.00 27.91           C  
ATOM   2916  NE2 HIS A 350      -8.994   8.541 -15.040  1.00 27.91           N  
ATOM   2917  N   GLU A 351      -8.374   1.970 -17.417  1.00 26.83           N  
ATOM   2918  CA  GLU A 351      -8.968   0.853 -18.144  1.00 26.83           C  
ATOM   2919  C   GLU A 351      -9.509  -0.205 -17.186  1.00 26.83           C  
ATOM   2920  CB  GLU A 351      -7.947   0.227 -19.096  1.00 26.83           C  
ATOM   2921  O   GLU A 351     -10.415  -0.963 -17.536  1.00 26.83           O  
ATOM   2922  CG  GLU A 351      -7.890   0.894 -20.463  1.00 26.83           C  
ATOM   2923  CD  GLU A 351      -6.955   0.192 -21.435  1.00 26.83           C  
ATOM   2924  OE1 GLU A 351      -6.890   0.601 -22.617  1.00 26.83           O  
ATOM   2925  OE2 GLU A 351      -6.282  -0.774 -21.012  1.00 26.83           O  
ATOM   2926  N   TYR A 352      -9.146  -0.044 -15.750  1.00 29.03           N  
ATOM   2927  CA  TYR A 352      -9.722  -1.042 -14.855  1.00 29.03           C  
ATOM   2928  C   TYR A 352     -11.190  -0.740 -14.575  1.00 29.03           C  
ATOM   2929  CB  TYR A 352      -8.941  -1.100 -13.539  1.00 29.03           C  
ATOM   2930  O   TYR A 352     -12.011  -1.655 -14.481  1.00 29.03           O  
ATOM   2931  CG  TYR A 352      -8.637  -2.504 -13.076  1.00 29.03           C  
ATOM   2932  CD1 TYR A 352      -9.500  -3.176 -12.213  1.00 29.03           C  
ATOM   2933  CD2 TYR A 352      -7.486  -3.161 -13.498  1.00 29.03           C  
ATOM   2934  CE1 TYR A 352      -9.223  -4.469 -11.782  1.00 29.03           C  
ATOM   2935  CE2 TYR A 352      -7.199  -4.454 -13.073  1.00 29.03           C  
ATOM   2936  OH  TYR A 352      -7.793  -6.379 -11.793  1.00 29.03           O  
ATOM   2937  CZ  TYR A 352      -8.072  -5.099 -12.217  1.00 29.03           C  
ATOM   2938  N   VAL A 353     -11.668   0.607 -14.906  1.00 26.98           N  
ATOM   2939  CA  VAL A 353     -13.092   0.923 -14.877  1.00 26.98           C  
ATOM   2940  C   VAL A 353     -13.692   0.737 -16.269  1.00 26.98           C  
ATOM   2941  CB  VAL A 353     -13.344   2.363 -14.376  1.00 26.98           C  
ATOM   2942  O   VAL A 353     -14.824   0.267 -16.406  1.00 26.98           O  
ATOM   2943  CG1 VAL A 353     -14.832   2.703 -14.434  1.00 26.98           C  
ATOM   2944  CG2 VAL A 353     -12.809   2.534 -12.955  1.00 26.98           C  
ATOM   2945  N   GLY A 354     -12.854   0.579 -17.298  1.00 26.57           N  
ATOM   2946  CA  GLY A 354     -13.279   0.257 -18.651  1.00 26.57           C  
ATOM   2947  C   GLY A 354     -13.394  -1.235 -18.901  1.00 26.57           C  
ATOM   2948  O   GLY A 354     -14.327  -1.688 -19.567  1.00 26.57           O  
ATOM   2949  N   LEU A 355     -12.603  -2.075 -18.123  1.00 28.33           N  
ATOM   2950  CA  LEU A 355     -12.572  -3.508 -18.392  1.00 28.33           C  
ATOM   2951  C   LEU A 355     -13.564  -4.250 -17.503  1.00 28.33           C  
ATOM   2952  CB  LEU A 355     -11.161  -4.063 -18.177  1.00 28.33           C  
ATOM   2953  O   LEU A 355     -14.189  -5.220 -17.938  1.00 28.33           O  
ATOM   2954  CG  LEU A 355     -10.329  -4.308 -19.437  1.00 28.33           C  
ATOM   2955  CD1 LEU A 355      -8.857  -4.015 -19.165  1.00 28.33           C  
ATOM   2956  CD2 LEU A 355     -10.513  -5.739 -19.930  1.00 28.33           C  
ATOM   2957  N   GLN A 356     -13.766  -3.611 -16.137  1.00 25.52           N  
ATOM   2958  CA  GLN A 356     -14.919  -4.094 -15.384  1.00 25.52           C  
ATOM   2959  C   GLN A 356     -16.223  -3.569 -15.979  1.00 25.52           C  
ATOM   2960  CB  GLN A 356     -14.812  -3.686 -13.914  1.00 25.52           C  
ATOM   2961  O   GLN A 356     -17.249  -4.251 -15.937  1.00 25.52           O  
ATOM   2962  CG  GLN A 356     -14.024  -4.669 -13.059  1.00 25.52           C  
ATOM   2963  CD  GLN A 356     -14.040  -4.309 -11.586  1.00 25.52           C  
ATOM   2964  NE2 GLN A 356     -13.763  -5.290 -10.733  1.00 25.52           N  
ATOM   2965  OE1 GLN A 356     -14.297  -3.159 -11.216  1.00 25.52           O  
ATOM   2966  N   ASN A 357     -16.045  -2.542 -16.869  1.00 27.79           N  
ATOM   2967  CA  ASN A 357     -17.099  -2.061 -17.756  1.00 27.79           C  
ATOM   2968  C   ASN A 357     -17.100  -2.813 -19.084  1.00 27.79           C  
ATOM   2969  CB  ASN A 357     -16.952  -0.557 -17.997  1.00 27.79           C  
ATOM   2970  O   ASN A 357     -18.133  -2.904 -19.750  1.00 27.79           O  
ATOM   2971  CG  ASN A 357     -17.359   0.270 -16.793  1.00 27.79           C  
ATOM   2972  ND2 ASN A 357     -16.850   1.494 -16.716  1.00 27.79           N  
ATOM   2973  OD1 ASN A 357     -18.123  -0.188 -15.940  1.00 27.79           O  
ATOM   2974  N   ILE A 358     -16.114  -3.822 -19.309  1.00 28.84           N  
ATOM   2975  CA  ILE A 358     -15.993  -4.515 -20.587  1.00 28.84           C  
ATOM   2976  C   ILE A 358     -16.624  -5.902 -20.484  1.00 28.84           C  
ATOM   2977  CB  ILE A 358     -14.517  -4.629 -21.030  1.00 28.84           C  
ATOM   2978  O   ILE A 358     -17.121  -6.440 -21.477  1.00 28.84           O  
ATOM   2979  CG1 ILE A 358     -13.968  -3.251 -21.417  1.00 28.84           C  
ATOM   2980  CG2 ILE A 358     -14.377  -5.620 -22.189  1.00 28.84           C  
ATOM   2981  CD1 ILE A 358     -12.475  -3.242 -21.718  1.00 28.84           C  
ATOM   2982  N   LEU A 359     -17.286  -6.184 -19.443  1.00 25.16           N  
ATOM   2983  CA  LEU A 359     -17.907  -7.449 -19.818  1.00 25.16           C  
ATOM   2984  C   LEU A 359     -19.417  -7.293 -19.958  1.00 25.16           C  
ATOM   2985  CB  LEU A 359     -17.587  -8.531 -18.783  1.00 25.16           C  
ATOM   2986  O   LEU A 359     -20.182  -7.974 -19.271  1.00 25.16           O  
ATOM   2987  CG  LEU A 359     -16.200  -9.169 -18.875  1.00 25.16           C  
ATOM   2988  CD1 LEU A 359     -15.856  -9.879 -17.570  1.00 25.16           C  
ATOM   2989  CD2 LEU A 359     -16.134 -10.138 -20.051  1.00 25.16           C  
ATOM   2990  N   ARG A 360     -19.846  -6.104 -20.464  1.00 29.09           N  
ATOM   2991  CA  ARG A 360     -21.225  -6.160 -20.938  1.00 29.09           C  
ATOM   2992  C   ARG A 360     -21.296  -6.731 -22.350  1.00 29.09           C  
ATOM   2993  CB  ARG A 360     -21.864  -4.770 -20.902  1.00 29.09           C  
ATOM   2994  O   ARG A 360     -20.595  -6.264 -23.250  1.00 29.09           O  
ATOM   2995  CG  ARG A 360     -22.841  -4.570 -19.754  1.00 29.09           C  
ATOM   2996  CD  ARG A 360     -23.454  -3.177 -19.772  1.00 29.09           C  
ATOM   2997  NE  ARG A 360     -24.323  -2.956 -18.619  1.00 29.09           N  
ATOM   2998  NH1 ARG A 360     -24.698  -0.721 -19.070  1.00 29.09           N  
ATOM   2999  NH2 ARG A 360     -25.666  -1.704 -17.239  1.00 29.09           N  
ATOM   3000  CZ  ARG A 360     -24.894  -1.794 -18.312  1.00 29.09           C  
ATOM   3001  N   LEU A 361     -21.086  -8.048 -22.560  1.00 27.03           N  
ATOM   3002  CA  LEU A 361     -21.167  -8.746 -23.839  1.00 27.03           C  
ATOM   3003  C   LEU A 361     -22.527  -8.526 -24.492  1.00 27.03           C  
ATOM   3004  CB  LEU A 361     -20.916 -10.244 -23.648  1.00 27.03           C  
ATOM   3005  O   LEU A 361     -23.566  -8.728 -23.858  1.00 27.03           O  
ATOM   3006  CG  LEU A 361     -19.457 -10.699 -23.703  1.00 27.03           C  
ATOM   3007  CD1 LEU A 361     -19.280 -12.006 -22.937  1.00 27.03           C  
ATOM   3008  CD2 LEU A 361     -18.998 -10.854 -25.149  1.00 27.03           C  
ATOM   3009  N   GLN A 362     -22.761  -7.354 -25.157  1.00 28.03           N  
ATOM   3010  CA  GLN A 362     -23.860  -6.896 -26.001  1.00 28.03           C  
ATOM   3011  C   GLN A 362     -24.115  -7.869 -27.149  1.00 28.03           C  
ATOM   3012  CB  GLN A 362     -23.568  -5.500 -26.552  1.00 28.03           C  
ATOM   3013  O   GLN A 362     -23.208  -8.169 -27.928  1.00 28.03           O  
ATOM   3014  CG  GLN A 362     -24.192  -4.374 -25.738  1.00 28.03           C  
ATOM   3015  CD  GLN A 362     -24.590  -3.184 -26.590  1.00 28.03           C  
ATOM   3016  NE2 GLN A 362     -25.623  -2.467 -26.161  1.00 28.03           N  
ATOM   3017  OE1 GLN A 362     -23.975  -2.911 -27.625  1.00 28.03           O  
ATOM   3018  N   LYS A 363     -24.702  -9.022 -26.924  1.00 26.22           N  
ATOM   3019  CA  LYS A 363     -25.212  -9.653 -28.137  1.00 26.22           C  
ATOM   3020  C   LYS A 363     -26.405  -8.884 -28.697  1.00 26.22           C  
ATOM   3021  CB  LYS A 363     -25.607 -11.105 -27.862  1.00 26.22           C  
ATOM   3022  O   LYS A 363     -27.252  -8.405 -27.941  1.00 26.22           O  
ATOM   3023  CG  LYS A 363     -24.974 -12.110 -28.814  1.00 26.22           C  
ATOM   3024  CD  LYS A 363     -25.436 -13.530 -28.515  1.00 26.22           C  
ATOM   3025  CE  LYS A 363     -24.828 -14.533 -29.486  1.00 26.22           C  
ATOM   3026  NZ  LYS A 363     -25.272 -15.928 -29.192  1.00 26.22           N  
ATOM   3027  N   LYS A 364     -26.293  -8.151 -29.784  1.00 34.17           N  
ATOM   3028  CA  LYS A 364     -27.037  -7.601 -30.914  1.00 34.17           C  
ATOM   3029  C   LYS A 364     -28.542  -7.724 -30.693  1.00 34.17           C  
ATOM   3030  CB  LYS A 364     -26.639  -8.304 -32.212  1.00 34.17           C  
ATOM   3031  O   LYS A 364     -29.048  -8.815 -30.422  1.00 34.17           O  
ATOM   3032  CG  LYS A 364     -25.562  -7.577 -33.005  1.00 34.17           C  
ATOM   3033  CD  LYS A 364     -25.351  -8.212 -34.374  1.00 34.17           C  
ATOM   3034  CE  LYS A 364     -24.273  -7.486 -35.167  1.00 34.17           C  
ATOM   3035  NZ  LYS A 364     -24.083  -8.087 -36.521  1.00 34.17           N  
ATOM   3036  N   SER A 365     -29.031  -6.913 -29.854  1.00 38.31           N  
ATOM   3037  CA  SER A 365     -30.332  -6.254 -29.875  1.00 38.31           C  
ATOM   3038  C   SER A 365     -31.294  -6.896 -28.881  1.00 38.31           C  
ATOM   3039  CB  SER A 365     -30.933  -6.299 -31.280  1.00 38.31           C  
ATOM   3040  O   SER A 365     -32.363  -6.351 -28.603  1.00 38.31           O  
ATOM   3041  OG  SER A 365     -30.706  -7.560 -31.884  1.00 38.31           O  
ATOM   3042  N   ASN A 366     -30.931  -7.164 -27.664  1.00 32.39           N  
ATOM   3043  CA  ASN A 366     -31.805  -7.369 -26.514  1.00 32.39           C  
ATOM   3044  C   ASN A 366     -31.008  -7.703 -25.257  1.00 32.39           C  
ATOM   3045  CB  ASN A 366     -32.824  -8.473 -26.805  1.00 32.39           C  
ATOM   3046  O   ASN A 366     -30.220  -8.651 -25.249  1.00 32.39           O  
ATOM   3047  CG  ASN A 366     -34.183  -7.924 -27.196  1.00 32.39           C  
ATOM   3048  ND2 ASN A 366     -35.084  -8.809 -27.604  1.00 32.39           N  
ATOM   3049  OD1 ASN A 366     -34.420  -6.715 -27.132  1.00 32.39           O  
ATOM   3050  N   VAL A 367     -30.511  -6.711 -24.614  1.00 30.28           N  
ATOM   3051  CA  VAL A 367     -29.681  -6.606 -23.418  1.00 30.28           C  
ATOM   3052  C   VAL A 367     -30.300  -7.424 -22.286  1.00 30.28           C  
ATOM   3053  CB  VAL A 367     -29.503  -5.136 -22.978  1.00 30.28           C  
ATOM   3054  O   VAL A 367     -31.464  -7.223 -21.932  1.00 30.28           O  
ATOM   3055  CG1 VAL A 367     -28.644  -5.049 -21.718  1.00 30.28           C  
ATOM   3056  CG2 VAL A 367     -28.887  -4.312 -24.107  1.00 30.28           C  
ATOM   3057  N   GLN A 368     -30.157  -8.697 -22.283  1.00 29.43           N  
ATOM   3058  CA  GLN A 368     -30.539  -9.428 -21.080  1.00 29.43           C  
ATOM   3059  C   GLN A 368     -29.366  -9.546 -20.111  1.00 29.43           C  
ATOM   3060  CB  GLN A 368     -31.065 -10.818 -21.440  1.00 29.43           C  
ATOM   3061  O   GLN A 368     -28.227  -9.761 -20.531  1.00 29.43           O  
ATOM   3062  CG  GLN A 368     -32.450 -11.116 -20.881  1.00 29.43           C  
ATOM   3063  CD  GLN A 368     -32.903 -12.536 -21.162  1.00 29.43           C  
ATOM   3064  NE2 GLN A 368     -34.089 -12.887 -20.676  1.00 29.43           N  
ATOM   3065  OE1 GLN A 368     -32.194 -13.311 -21.811  1.00 29.43           O  
ATOM   3066  N   GLU A 369     -29.496  -8.934 -18.949  1.00 33.96           N  
ATOM   3067  CA  GLU A 369     -28.653  -9.034 -17.761  1.00 33.96           C  
ATOM   3068  C   GLU A 369     -28.235 -10.479 -17.501  1.00 33.96           C  
ATOM   3069  CB  GLU A 369     -29.380  -8.468 -16.538  1.00 33.96           C  
ATOM   3070  O   GLU A 369     -29.074 -11.382 -17.495  1.00 33.96           O  
ATOM   3071  CG  GLU A 369     -28.780  -7.172 -16.012  1.00 33.96           C  
ATOM   3072  CD  GLU A 369     -29.548  -6.590 -14.836  1.00 33.96           C  
ATOM   3073  OE1 GLU A 369     -29.165  -5.507 -14.338  1.00 33.96           O  
ATOM   3074  OE2 GLU A 369     -30.539  -7.222 -14.409  1.00 33.96           O  
ATOM   3075  N   LEU A 370     -26.978 -10.792 -17.881  1.00 33.49           N  
ATOM   3076  CA  LEU A 370     -26.516 -12.157 -17.658  1.00 33.49           C  
ATOM   3077  C   LEU A 370     -26.069 -12.351 -16.213  1.00 33.49           C  
ATOM   3078  CB  LEU A 370     -25.365 -12.496 -18.610  1.00 33.49           C  
ATOM   3079  O   LEU A 370     -25.468 -11.453 -15.619  1.00 33.49           O  
ATOM   3080  CG  LEU A 370     -25.719 -12.593 -20.094  1.00 33.49           C  
ATOM   3081  CD1 LEU A 370     -24.459 -12.488 -20.948  1.00 33.49           C  
ATOM   3082  CD2 LEU A 370     -26.460 -13.894 -20.383  1.00 33.49           C  
ATOM   3083  N   SER A 371     -26.799 -13.221 -15.587  1.00 36.78           N  
ATOM   3084  CA  SER A 371     -26.390 -13.634 -14.249  1.00 36.78           C  
ATOM   3085  C   SER A 371     -24.943 -14.117 -14.239  1.00 36.78           C  
ATOM   3086  CB  SER A 371     -27.308 -14.738 -13.724  1.00 36.78           C  
ATOM   3087  O   SER A 371     -24.363 -14.379 -15.294  1.00 36.78           O  
ATOM   3088  OG  SER A 371     -27.040 -15.968 -14.376  1.00 36.78           O  
ATOM   3089  N   LEU A 372     -24.269 -13.869 -13.194  1.00 37.48           N  
ATOM   3090  CA  LEU A 372     -22.887 -14.258 -12.932  1.00 37.48           C  
ATOM   3091  C   LEU A 372     -22.608 -15.661 -13.458  1.00 37.48           C  
ATOM   3092  CB  LEU A 372     -22.587 -14.193 -11.432  1.00 37.48           C  
ATOM   3093  O   LEU A 372     -21.553 -15.910 -14.046  1.00 37.48           O  
ATOM   3094  CG  LEU A 372     -21.110 -14.183 -11.036  1.00 37.48           C  
ATOM   3095  CD1 LEU A 372     -20.525 -12.785 -11.208  1.00 37.48           C  
ATOM   3096  CD2 LEU A 372     -20.938 -14.667  -9.600  1.00 37.48           C  
ATOM   3097  N   LYS A 373     -23.655 -16.501 -13.396  1.00 41.95           N  
ATOM   3098  CA  LYS A 373     -23.535 -17.883 -13.852  1.00 41.95           C  
ATOM   3099  C   LYS A 373     -23.412 -17.952 -15.371  1.00 41.95           C  
ATOM   3100  CB  LYS A 373     -24.735 -18.708 -13.385  1.00 41.95           C  
ATOM   3101  O   LYS A 373     -22.587 -18.700 -15.899  1.00 41.95           O  
ATOM   3102  CG  LYS A 373     -24.449 -20.197 -13.254  1.00 41.95           C  
ATOM   3103  CD  LYS A 373     -25.661 -20.955 -12.729  1.00 41.95           C  
ATOM   3104  CE  LYS A 373     -25.406 -22.456 -12.681  1.00 41.95           C  
ATOM   3105  NZ  LYS A 373     -26.577 -23.200 -12.129  1.00 41.95           N  
ATOM   3106  N   GLN A 374     -24.087 -16.999 -16.033  1.00 40.70           N  
ATOM   3107  CA  GLN A 374     -24.113 -16.975 -17.491  1.00 40.70           C  
ATOM   3108  C   GLN A 374     -22.842 -16.343 -18.053  1.00 40.70           C  
ATOM   3109  CB  GLN A 374     -25.342 -16.218 -17.995  1.00 40.70           C  
ATOM   3110  O   GLN A 374     -22.308 -16.803 -19.065  1.00 40.70           O  
ATOM   3111  CG  GLN A 374     -26.655 -16.955 -17.765  1.00 40.70           C  
ATOM   3112  CD  GLN A 374     -27.866 -16.139 -18.177  1.00 40.70           C  
ATOM   3113  NE2 GLN A 374     -28.878 -16.811 -18.716  1.00 40.70           N  
ATOM   3114  OE1 GLN A 374     -27.892 -14.915 -18.012  1.00 40.70           O  
ATOM   3115  N   VAL A 375     -22.280 -15.424 -17.293  1.00 42.71           N  
ATOM   3116  CA  VAL A 375     -21.026 -14.772 -17.656  1.00 42.71           C  
ATOM   3117  C   VAL A 375     -19.866 -15.751 -17.488  1.00 42.71           C  
ATOM   3118  CB  VAL A 375     -20.780 -13.504 -16.808  1.00 42.71           C  
ATOM   3119  O   VAL A 375     -19.014 -15.871 -18.372  1.00 42.71           O  
ATOM   3120  CG1 VAL A 375     -19.381 -12.946 -17.065  1.00 42.71           C  
ATOM   3121  CG2 VAL A 375     -21.842 -12.448 -17.108  1.00 42.71           C  
ATOM   3122  N   LYS A 376     -20.025 -16.511 -16.479  1.00 40.10           N  
ATOM   3123  CA  LYS A 376     -18.991 -17.500 -16.186  1.00 40.10           C  
ATOM   3124  C   LYS A 376     -18.993 -18.621 -17.221  1.00 40.10           C  
ATOM   3125  CB  LYS A 376     -19.185 -18.081 -14.784  1.00 40.10           C  
ATOM   3126  O   LYS A 376     -17.933 -19.038 -17.694  1.00 40.10           O  
ATOM   3127  CG  LYS A 376     -18.734 -17.156 -13.663  1.00 40.10           C  
ATOM   3128  CD  LYS A 376     -18.883 -17.818 -12.299  1.00 40.10           C  
ATOM   3129  CE  LYS A 376     -18.423 -16.897 -11.177  1.00 40.10           C  
ATOM   3130  NZ  LYS A 376     -18.592 -17.532  -9.835  1.00 40.10           N  
ATOM   3131  N   SER A 377     -20.164 -19.022 -17.681  1.00 43.95           N  
ATOM   3132  CA  SER A 377     -20.335 -20.059 -18.693  1.00 43.95           C  
ATOM   3133  C   SER A 377     -19.823 -19.595 -20.053  1.00 43.95           C  
ATOM   3134  CB  SER A 377     -21.806 -20.463 -18.804  1.00 43.95           C  
ATOM   3135  O   SER A 377     -19.162 -20.353 -20.765  1.00 43.95           O  
ATOM   3136  OG  SER A 377     -21.976 -21.483 -19.773  1.00 43.95           O  
ATOM   3137  N   PHE A 378     -20.091 -18.324 -20.331  1.00 46.06           N  
ATOM   3138  CA  PHE A 378     -19.618 -17.755 -21.587  1.00 46.06           C  
ATOM   3139  C   PHE A 378     -18.095 -17.725 -21.629  1.00 46.06           C  
ATOM   3140  CB  PHE A 378     -20.176 -16.341 -21.782  1.00 46.06           C  
ATOM   3141  O   PHE A 378     -17.488 -18.107 -22.632  1.00 46.06           O  
ATOM   3142  CG  PHE A 378     -19.658 -15.648 -23.013  1.00 46.06           C  
ATOM   3143  CD1 PHE A 378     -18.630 -14.717 -22.923  1.00 46.06           C  
ATOM   3144  CD2 PHE A 378     -20.199 -15.928 -24.261  1.00 46.06           C  
ATOM   3145  CE1 PHE A 378     -18.149 -14.074 -24.061  1.00 46.06           C  
ATOM   3146  CE2 PHE A 378     -19.723 -15.290 -25.403  1.00 46.06           C  
ATOM   3147  CZ  PHE A 378     -18.698 -14.362 -25.301  1.00 46.06           C  
ATOM   3148  N   PHE A 379     -17.529 -17.324 -20.519  1.00 42.92           N  
ATOM   3149  CA  PHE A 379     -16.079 -17.208 -20.419  1.00 42.92           C  
ATOM   3150  C   PHE A 379     -15.418 -18.578 -20.520  1.00 42.92           C  
ATOM   3151  CB  PHE A 379     -15.681 -16.530 -19.104  1.00 42.92           C  
ATOM   3152  O   PHE A 379     -14.422 -18.741 -21.228  1.00 42.92           O  
ATOM   3153  CG  PHE A 379     -15.386 -15.061 -19.244  1.00 42.92           C  
ATOM   3154  CD1 PHE A 379     -14.163 -14.628 -19.743  1.00 42.92           C  
ATOM   3155  CD2 PHE A 379     -16.331 -14.112 -18.877  1.00 42.92           C  
ATOM   3156  CE1 PHE A 379     -13.886 -13.269 -19.874  1.00 42.92           C  
ATOM   3157  CE2 PHE A 379     -16.062 -12.752 -19.005  1.00 42.92           C  
ATOM   3158  CZ  PHE A 379     -14.839 -12.333 -19.503  1.00 42.92           C  
ATOM   3159  N   VAL A 380     -16.057 -19.560 -19.919  1.00 42.86           N  
ATOM   3160  CA  VAL A 380     -15.553 -20.929 -19.934  1.00 42.86           C  
ATOM   3161  C   VAL A 380     -15.618 -21.489 -21.354  1.00 42.86           C  
ATOM   3162  CB  VAL A 380     -16.345 -21.837 -18.967  1.00 42.86           C  
ATOM   3163  O   VAL A 380     -14.654 -22.086 -21.837  1.00 42.86           O  
ATOM   3164  CG1 VAL A 380     -15.969 -23.303 -19.172  1.00 42.86           C  
ATOM   3165  CG2 VAL A 380     -16.098 -21.416 -17.519  1.00 42.86           C  
ATOM   3166  N   LYS A 381     -16.675 -21.102 -22.129  1.00 45.48           N  
ATOM   3167  CA  LYS A 381     -16.830 -21.608 -23.490  1.00 45.48           C  
ATOM   3168  C   LYS A 381     -15.797 -20.989 -24.427  1.00 45.48           C  
ATOM   3169  CB  LYS A 381     -18.242 -21.331 -24.009  1.00 45.48           C  
ATOM   3170  O   LYS A 381     -15.219 -21.682 -25.267  1.00 45.48           O  
ATOM   3171  CG  LYS A 381     -19.254 -22.410 -23.653  1.00 45.48           C  
ATOM   3172  CD  LYS A 381     -20.611 -22.133 -24.288  1.00 45.48           C  
ATOM   3173  CE  LYS A 381     -21.668 -23.117 -23.802  1.00 45.48           C  
ATOM   3174  NZ  LYS A 381     -23.003 -22.841 -24.411  1.00 45.48           N  
ATOM   3175  N   THR A 382     -15.508 -19.708 -24.187  1.00 44.03           N  
ATOM   3176  CA  THR A 382     -14.573 -18.986 -25.042  1.00 44.03           C  
ATOM   3177  C   THR A 382     -13.145 -19.477 -24.818  1.00 44.03           C  
ATOM   3178  CB  THR A 382     -14.641 -17.468 -24.787  1.00 44.03           C  
ATOM   3179  O   THR A 382     -12.405 -19.706 -25.777  1.00 44.03           O  
ATOM   3180  CG2 THR A 382     -13.844 -16.698 -25.835  1.00 44.03           C  
ATOM   3181  OG1 THR A 382     -16.009 -17.043 -24.836  1.00 44.03           O  
ATOM   3182  N   ILE A 383     -12.890 -19.749 -23.519  1.00 42.87           N  
ATOM   3183  CA  ILE A 383     -11.554 -20.193 -23.138  1.00 42.87           C  
ATOM   3184  C   ILE A 383     -11.328 -21.624 -23.623  1.00 42.87           C  
ATOM   3185  CB  ILE A 383     -11.343 -20.106 -21.610  1.00 42.87           C  
ATOM   3186  O   ILE A 383     -10.260 -21.947 -24.148  1.00 42.87           O  
ATOM   3187  CG1 ILE A 383     -11.316 -18.641 -21.158  1.00 42.87           C  
ATOM   3188  CG2 ILE A 383     -10.056 -20.829 -21.200  1.00 42.87           C  
ATOM   3189  CD1 ILE A 383     -11.223 -18.461 -19.649  1.00 42.87           C  
ATOM   3190  N   LYS A 384     -12.351 -22.458 -23.521  1.00 43.22           N  
ATOM   3191  CA  LYS A 384     -12.284 -23.836 -23.998  1.00 43.22           C  
ATOM   3192  C   LYS A 384     -12.122 -23.885 -25.515  1.00 43.22           C  
ATOM   3193  CB  LYS A 384     -13.534 -24.611 -23.579  1.00 43.22           C  
ATOM   3194  O   LYS A 384     -11.341 -24.684 -26.036  1.00 43.22           O  
ATOM   3195  CG  LYS A 384     -13.481 -25.150 -22.158  1.00 43.22           C  
ATOM   3196  CD  LYS A 384     -14.701 -26.003 -21.837  1.00 43.22           C  
ATOM   3197  CE  LYS A 384     -14.665 -26.516 -20.404  1.00 43.22           C  
ATOM   3198  NZ  LYS A 384     -15.884 -27.312 -20.069  1.00 43.22           N  
ATOM   3199  N   ALA A 385     -12.811 -22.888 -26.215  1.00 43.60           N  
ATOM   3200  CA  ALA A 385     -12.722 -22.840 -27.672  1.00 43.60           C  
ATOM   3201  C   ALA A 385     -11.324 -22.429 -28.123  1.00 43.60           C  
ATOM   3202  CB  ALA A 385     -13.765 -21.878 -28.238  1.00 43.60           C  
ATOM   3203  O   ALA A 385     -10.782 -22.991 -29.078  1.00 43.60           O  
ATOM   3204  N   HIS A 386     -10.697 -21.547 -27.340  1.00 40.36           N  
ATOM   3205  CA  HIS A 386      -9.368 -21.021 -27.635  1.00 40.36           C  
ATOM   3206  C   HIS A 386      -8.288 -22.057 -27.339  1.00 40.36           C  
ATOM   3207  CB  HIS A 386      -9.106 -19.746 -26.832  1.00 40.36           C  
ATOM   3208  O   HIS A 386      -7.335 -22.202 -28.108  1.00 40.36           O  
ATOM   3209  CG  HIS A 386      -8.108 -18.831 -27.469  1.00 40.36           C  
ATOM   3210  CD2 HIS A 386      -6.880 -18.433 -27.061  1.00 40.36           C  
ATOM   3211  ND1 HIS A 386      -8.335 -18.208 -28.677  1.00 40.36           N  
ATOM   3212  CE1 HIS A 386      -7.286 -17.465 -28.985  1.00 40.36           C  
ATOM   3213  NE2 HIS A 386      -6.389 -17.583 -28.021  1.00 40.36           N  
ATOM   3214  N   THR A 387      -8.473 -22.810 -26.213  1.00 37.12           N  
ATOM   3215  CA  THR A 387      -7.473 -23.784 -25.787  1.00 37.12           C  
ATOM   3216  C   THR A 387      -7.540 -25.040 -26.650  1.00 37.12           C  
ATOM   3217  CB  THR A 387      -7.660 -24.164 -24.307  1.00 37.12           C  
ATOM   3218  O   THR A 387      -6.516 -25.676 -26.911  1.00 37.12           O  
ATOM   3219  CG2 THR A 387      -7.400 -22.969 -23.395  1.00 37.12           C  
ATOM   3220  OG1 THR A 387      -9.002 -24.623 -24.103  1.00 37.12           O  
ATOM   3221  N   GLN A 388      -8.740 -25.306 -27.257  1.00 41.51           N  
ATOM   3222  CA  GLN A 388      -8.888 -26.448 -28.154  1.00 41.51           C  
ATOM   3223  C   GLN A 388      -8.256 -26.164 -29.514  1.00 41.51           C  
ATOM   3224  CB  GLN A 388     -10.364 -26.809 -28.325  1.00 41.51           C  
ATOM   3225  O   GLN A 388      -7.643 -27.048 -30.116  1.00 41.51           O  
ATOM   3226  CG  GLN A 388     -10.939 -27.613 -27.167  1.00 41.51           C  
ATOM   3227  CD  GLN A 388     -12.425 -27.881 -27.319  1.00 41.51           C  
ATOM   3228  NE2 GLN A 388     -12.976 -28.691 -26.421  1.00 41.51           N  
ATOM   3229  OE1 GLN A 388     -13.072 -27.363 -28.234  1.00 41.51           O  
ATOM   3230  N   GLN A 389      -8.227 -24.797 -29.943  1.00 39.35           N  
ATOM   3231  CA  GLN A 389      -7.637 -24.281 -31.174  1.00 39.35           C  
ATOM   3232  C   GLN A 389      -6.113 -24.323 -31.112  1.00 39.35           C  
ATOM   3233  CB  GLN A 389      -8.112 -22.851 -31.440  1.00 39.35           C  
ATOM   3234  O   GLN A 389      -5.454 -24.620 -32.111  1.00 39.35           O  
ATOM   3235  CG  GLN A 389      -7.901 -22.390 -32.875  1.00 39.35           C  
ATOM   3236  CD  GLN A 389      -8.416 -20.985 -33.122  1.00 39.35           C  
ATOM   3237  NE2 GLN A 389      -8.282 -20.512 -34.357  1.00 39.35           N  
ATOM   3238  OE1 GLN A 389      -8.931 -20.329 -32.211  1.00 39.35           O  
ATOM   3239  N   LYS A 390      -5.648 -24.364 -29.849  1.00 37.18           N  
ATOM   3240  CA  LYS A 390      -4.196 -24.352 -29.702  1.00 37.18           C  
ATOM   3241  C   LYS A 390      -3.693 -25.664 -29.107  1.00 37.18           C  
ATOM   3242  CB  LYS A 390      -3.755 -23.177 -28.827  1.00 37.18           C  
ATOM   3243  O   LYS A 390      -2.505 -25.801 -28.808  1.00 37.18           O  
ATOM   3244  CG  LYS A 390      -3.921 -21.816 -29.488  1.00 37.18           C  
ATOM   3245  CD  LYS A 390      -2.958 -20.790 -28.905  1.00 37.18           C  
ATOM   3246  CE  LYS A 390      -3.070 -19.449 -29.617  1.00 37.18           C  
ATOM   3247  NZ  LYS A 390      -2.075 -18.462 -29.100  1.00 37.18           N  
ATOM   3248  N   ASN A 391      -4.567 -26.630 -29.193  1.00 38.44           N  
ATOM   3249  CA  ASN A 391      -4.394 -27.971 -28.645  1.00 38.44           C  
ATOM   3250  C   ASN A 391      -3.786 -27.931 -27.246  1.00 38.44           C  
ATOM   3251  CB  ASN A 391      -3.529 -28.824 -29.576  1.00 38.44           C  
ATOM   3252  O   ASN A 391      -2.805 -28.624 -26.971  1.00 38.44           O  
ATOM   3253  CG  ASN A 391      -4.348 -29.776 -30.425  1.00 38.44           C  
ATOM   3254  ND2 ASN A 391      -3.712 -30.374 -31.425  1.00 38.44           N  
ATOM   3255  OD1 ASN A 391      -5.542 -29.970 -30.185  1.00 38.44           O  
ATOM   3256  N   ILE A 392      -4.169 -26.981 -26.488  1.00 34.95           N  
ATOM   3257  CA  ILE A 392      -3.784 -26.848 -25.087  1.00 34.95           C  
ATOM   3258  C   ILE A 392      -4.865 -27.457 -24.195  1.00 34.95           C  
ATOM   3259  CB  ILE A 392      -3.543 -25.371 -24.705  1.00 34.95           C  
ATOM   3260  O   ILE A 392      -6.048 -27.144 -24.343  1.00 34.95           O  
ATOM   3261  CG1 ILE A 392      -2.430 -24.770 -25.571  1.00 34.95           C  
ATOM   3262  CG2 ILE A 392      -3.207 -25.246 -23.216  1.00 34.95           C  
ATOM   3263  CD1 ILE A 392      -2.268 -23.264 -25.413  1.00 34.95           C  
ATOM   3264  N   ASP A 393      -4.640 -28.664 -23.602  1.00 34.68           N  
ATOM   3265  CA  ASP A 393      -5.556 -29.403 -22.739  1.00 34.68           C  
ATOM   3266  C   ASP A 393      -5.675 -28.739 -21.369  1.00 34.68           C  
ATOM   3267  CB  ASP A 393      -5.095 -30.853 -22.582  1.00 34.68           C  
ATOM   3268  O   ASP A 393      -4.675 -28.563 -20.669  1.00 34.68           O  
ATOM   3269  CG  ASP A 393      -6.135 -31.859 -23.044  1.00 34.68           C  
ATOM   3270  OD1 ASP A 393      -7.283 -31.459 -23.337  1.00 34.68           O  
ATOM   3271  OD2 ASP A 393      -5.805 -33.062 -23.114  1.00 34.68           O  
ATOM   3272  N   ILE A 394      -6.620 -27.856 -21.178  1.00 35.60           N  
ATOM   3273  CA  ILE A 394      -6.798 -27.283 -19.848  1.00 35.60           C  
ATOM   3274  C   ILE A 394      -7.756 -28.151 -19.035  1.00 35.60           C  
ATOM   3275  CB  ILE A 394      -7.323 -25.832 -19.924  1.00 35.60           C  
ATOM   3276  O   ILE A 394      -8.752 -28.650 -19.564  1.00 35.60           O  
ATOM   3277  CG1 ILE A 394      -6.390 -24.970 -20.782  1.00 35.60           C  
ATOM   3278  CG2 ILE A 394      -7.478 -25.240 -18.520  1.00 35.60           C  
ATOM   3279  CD1 ILE A 394      -6.955 -23.599 -21.125  1.00 35.60           C  
ATOM   3280  N   PRO A 395      -7.349 -28.795 -17.828  1.00 34.68           N  
ATOM   3281  CA  PRO A 395      -8.224 -29.597 -16.970  1.00 34.68           C  
ATOM   3282  C   PRO A 395      -9.533 -28.886 -16.635  1.00 34.68           C  
ATOM   3283  CB  PRO A 395      -7.381 -29.812 -15.710  1.00 34.68           C  
ATOM   3284  O   PRO A 395      -9.554 -27.663 -16.480  1.00 34.68           O  
ATOM   3285  CG  PRO A 395      -6.101 -29.090 -15.979  1.00 34.68           C  
ATOM   3286  CD  PRO A 395      -6.236 -28.346 -17.277  1.00 34.68           C  
ATOM   3287  N   THR A 396     -10.695 -29.278 -17.291  1.00 32.47           N  
ATOM   3288  CA  THR A 396     -12.150 -29.204 -17.201  1.00 32.47           C  
ATOM   3289  C   THR A 396     -12.583 -27.925 -16.490  1.00 32.47           C  
ATOM   3290  CB  THR A 396     -12.726 -30.426 -16.461  1.00 32.47           C  
ATOM   3291  O   THR A 396     -12.139 -27.647 -15.374  1.00 32.47           O  
ATOM   3292  CG2 THR A 396     -13.709 -31.189 -17.342  1.00 32.47           C  
ATOM   3293  OG1 THR A 396     -11.655 -31.302 -16.090  1.00 32.47           O  
ATOM   3294  N   ILE A 397     -12.593 -26.714 -17.092  1.00 32.68           N  
ATOM   3295  CA  ILE A 397     -13.147 -25.435 -16.661  1.00 32.68           C  
ATOM   3296  C   ILE A 397     -14.672 -25.490 -16.715  1.00 32.68           C  
ATOM   3297  CB  ILE A 397     -12.622 -24.270 -17.529  1.00 32.68           C  
ATOM   3298  O   ILE A 397     -15.250 -25.871 -17.736  1.00 32.68           O  
ATOM   3299  CG1 ILE A 397     -11.094 -24.184 -17.438  1.00 32.68           C  
ATOM   3300  CG2 ILE A 397     -13.270 -22.948 -17.108  1.00 32.68           C  
ATOM   3301  CD1 ILE A 397     -10.468 -23.217 -18.434  1.00 32.68           C  
ATOM   3302  N   SER A 398     -15.414 -25.943 -15.704  1.00 33.41           N  
ATOM   3303  CA  SER A 398     -16.862 -25.828 -15.560  1.00 33.41           C  
ATOM   3304  C   SER A 398     -17.264 -24.424 -15.120  1.00 33.41           C  
ATOM   3305  CB  SER A 398     -17.384 -26.855 -14.554  1.00 33.41           C  
ATOM   3306  O   SER A 398     -16.430 -23.659 -14.631  1.00 33.41           O  
ATOM   3307  OG  SER A 398     -17.292 -26.355 -13.231  1.00 33.41           O  
ATOM   3308  N   SER A 399     -18.357 -23.851 -15.728  1.00 35.68           N  
ATOM   3309  CA  SER A 399     -19.019 -22.569 -15.513  1.00 35.68           C  
ATOM   3310  C   SER A 399     -18.998 -22.176 -14.040  1.00 35.68           C  
ATOM   3311  CB  SER A 399     -20.463 -22.620 -16.015  1.00 35.68           C  
ATOM   3312  O   SER A 399     -18.920 -20.991 -13.709  1.00 35.68           O  
ATOM   3313  OG  SER A 399     -21.189 -23.642 -15.355  1.00 35.68           O  
ATOM   3314  N   ASN A 400     -18.753 -23.188 -13.196  1.00 33.18           N  
ATOM   3315  CA  ASN A 400     -18.811 -22.857 -11.776  1.00 33.18           C  
ATOM   3316  C   ASN A 400     -17.416 -22.690 -11.182  1.00 33.18           C  
ATOM   3317  CB  ASN A 400     -19.591 -23.926 -11.007  1.00 33.18           C  
ATOM   3318  O   ASN A 400     -17.245 -22.009 -10.169  1.00 33.18           O  
ATOM   3319  CG  ASN A 400     -21.084 -23.855 -11.259  1.00 33.18           C  
ATOM   3320  ND2 ASN A 400     -21.790 -24.935 -10.946  1.00 33.18           N  
ATOM   3321  OD1 ASN A 400     -21.598 -22.839 -11.733  1.00 33.18           O  
ATOM   3322  N   ASN A 401     -16.372 -22.949 -12.043  1.00 30.39           N  
ATOM   3323  CA  ASN A 401     -15.049 -22.889 -11.431  1.00 30.39           C  
ATOM   3324  C   ASN A 401     -14.097 -22.015 -12.241  1.00 30.39           C  
ATOM   3325  CB  ASN A 401     -14.469 -24.295 -11.266  1.00 30.39           C  
ATOM   3326  O   ASN A 401     -12.878 -22.183 -12.167  1.00 30.39           O  
ATOM   3327  CG  ASN A 401     -14.777 -24.898  -9.910  1.00 30.39           C  
ATOM   3328  ND2 ASN A 401     -14.520 -26.193  -9.764  1.00 30.39           N  
ATOM   3329  OD1 ASN A 401     -15.244 -24.207  -9.000  1.00 30.39           O  
ATOM   3330  N   VAL A 402     -14.726 -21.009 -13.044  1.00 32.74           N  
ATOM   3331  CA  VAL A 402     -13.851 -20.135 -13.818  1.00 32.74           C  
ATOM   3332  C   VAL A 402     -13.325 -19.011 -12.928  1.00 32.74           C  
ATOM   3333  CB  VAL A 402     -14.581 -19.545 -15.046  1.00 32.74           C  
ATOM   3334  O   VAL A 402     -14.103 -18.310 -12.277  1.00 32.74           O  
ATOM   3335  CG1 VAL A 402     -13.661 -18.602 -15.819  1.00 32.74           C  
ATOM   3336  CG2 VAL A 402     -15.088 -20.664 -15.953  1.00 32.74           C  
ATOM   3337  N   ASN A 403     -12.082 -19.187 -12.348  1.00 32.43           N  
ATOM   3338  CA  ASN A 403     -11.340 -18.179 -11.597  1.00 32.43           C  
ATOM   3339  C   ASN A 403     -11.115 -16.917 -12.424  1.00 32.43           C  
ATOM   3340  CB  ASN A 403     -10.002 -18.745 -11.117  1.00 32.43           C  
ATOM   3341  O   ASN A 403     -10.513 -16.972 -13.498  1.00 32.43           O  
ATOM   3342  CG  ASN A 403      -9.338 -17.868 -10.074  1.00 32.43           C  
ATOM   3343  ND2 ASN A 403      -8.531 -18.477  -9.214  1.00 32.43           N  
ATOM   3344  OD1 ASN A 403      -9.550 -16.653 -10.041  1.00 32.43           O  
ATOM   3345  N   LEU A 404     -11.964 -15.969 -12.536  1.00 32.29           N  
ATOM   3346  CA  LEU A 404     -11.956 -14.631 -13.116  1.00 32.29           C  
ATOM   3347  C   LEU A 404     -10.532 -14.095 -13.227  1.00 32.29           C  
ATOM   3348  CB  LEU A 404     -12.809 -13.677 -12.276  1.00 32.29           C  
ATOM   3349  O   LEU A 404     -10.204 -13.386 -14.180  1.00 32.29           O  
ATOM   3350  CG  LEU A 404     -14.244 -13.451 -12.754  1.00 32.29           C  
ATOM   3351  CD1 LEU A 404     -15.209 -13.500 -11.574  1.00 32.29           C  
ATOM   3352  CD2 LEU A 404     -14.359 -12.121 -13.491  1.00 32.29           C  
ATOM   3353  N   TYR A 405      -9.582 -14.732 -12.472  1.00 32.13           N  
ATOM   3354  CA  TYR A 405      -8.188 -14.306 -12.523  1.00 32.13           C  
ATOM   3355  C   TYR A 405      -7.481 -14.899 -13.736  1.00 32.13           C  
ATOM   3356  CB  TYR A 405      -7.454 -14.710 -11.241  1.00 32.13           C  
ATOM   3357  O   TYR A 405      -6.726 -14.207 -14.423  1.00 32.13           O  
ATOM   3358  CG  TYR A 405      -6.020 -14.241 -11.189  1.00 32.13           C  
ATOM   3359  CD1 TYR A 405      -4.972 -15.111 -11.481  1.00 32.13           C  
ATOM   3360  CD2 TYR A 405      -5.711 -12.929 -10.847  1.00 32.13           C  
ATOM   3361  CE1 TYR A 405      -3.649 -14.684 -11.432  1.00 32.13           C  
ATOM   3362  CE2 TYR A 405      -4.392 -12.491 -10.795  1.00 32.13           C  
ATOM   3363  OH  TYR A 405      -2.061 -12.946 -11.040  1.00 32.13           O  
ATOM   3364  CZ  TYR A 405      -3.369 -13.374 -11.090  1.00 32.13           C  
ATOM   3365  N   PHE A 406      -7.844 -16.323 -14.092  1.00 30.32           N  
ATOM   3366  CA  PHE A 406      -7.305 -16.985 -15.275  1.00 30.32           C  
ATOM   3367  C   PHE A 406      -7.781 -16.294 -16.546  1.00 30.32           C  
ATOM   3368  CB  PHE A 406      -7.709 -18.462 -15.297  1.00 30.32           C  
ATOM   3369  O   PHE A 406      -7.006 -16.110 -17.487  1.00 30.32           O  
ATOM   3370  CG  PHE A 406      -6.917 -19.294 -16.269  1.00 30.32           C  
ATOM   3371  CD1 PHE A 406      -7.441 -19.621 -17.514  1.00 30.32           C  
ATOM   3372  CD2 PHE A 406      -5.646 -19.748 -15.938  1.00 30.32           C  
ATOM   3373  CE1 PHE A 406      -6.710 -20.391 -18.416  1.00 30.32           C  
ATOM   3374  CE2 PHE A 406      -4.910 -20.517 -16.835  1.00 30.32           C  
ATOM   3375  CZ  PHE A 406      -5.443 -20.838 -18.072  1.00 30.32           C  
ATOM   3376  N   CYS A 407      -8.962 -15.735 -16.504  1.00 33.38           N  
ATOM   3377  CA  CYS A 407      -9.508 -14.986 -17.631  1.00 33.38           C  
ATOM   3378  C   CYS A 407      -8.811 -13.639 -17.779  1.00 33.38           C  
ATOM   3379  CB  CYS A 407     -11.012 -14.776 -17.456  1.00 33.38           C  
ATOM   3380  O   CYS A 407      -8.494 -13.218 -18.893  1.00 33.38           O  
ATOM   3381  SG  CYS A 407     -11.985 -16.284 -17.653  1.00 33.38           S  
ATOM   3382  N   GLU A 408      -8.236 -13.037 -16.645  1.00 33.15           N  
ATOM   3383  CA  GLU A 408      -7.491 -11.788 -16.517  1.00 33.15           C  
ATOM   3384  C   GLU A 408      -6.065 -11.940 -17.041  1.00 33.15           C  
ATOM   3385  CB  GLU A 408      -7.469 -11.322 -15.059  1.00 33.15           C  
ATOM   3386  O   GLU A 408      -5.548 -11.048 -17.716  1.00 33.15           O  
ATOM   3387  CG  GLU A 408      -8.393 -10.147 -14.776  1.00 33.15           C  
ATOM   3388  CD  GLU A 408      -8.397  -9.726 -13.315  1.00 33.15           C  
ATOM   3389  OE1 GLU A 408      -9.057  -8.717 -12.975  1.00 33.15           O  
ATOM   3390  OE2 GLU A 408      -7.735 -10.410 -12.503  1.00 33.15           O  
ATOM   3391  N   GLN A 409      -5.484 -13.186 -16.752  1.00 32.03           N  
ATOM   3392  CA  GLN A 409      -4.122 -13.469 -17.192  1.00 32.03           C  
ATOM   3393  C   GLN A 409      -4.072 -13.727 -18.695  1.00 32.03           C  
ATOM   3394  CB  GLN A 409      -3.551 -14.668 -16.434  1.00 32.03           C  
ATOM   3395  O   GLN A 409      -3.138 -13.295 -19.374  1.00 32.03           O  
ATOM   3396  CG  GLN A 409      -2.348 -14.329 -15.564  1.00 32.03           C  
ATOM   3397  CD  GLN A 409      -1.746 -15.550 -14.893  1.00 32.03           C  
ATOM   3398  NE2 GLN A 409      -0.520 -15.412 -14.402  1.00 32.03           N  
ATOM   3399  OE1 GLN A 409      -2.379 -16.608 -14.816  1.00 32.03           O  
ATOM   3400  N   LEU A 410      -5.106 -14.539 -19.240  1.00 33.65           N  
ATOM   3401  CA  LEU A 410      -5.209 -14.738 -20.682  1.00 33.65           C  
ATOM   3402  C   LEU A 410      -5.399 -13.408 -21.402  1.00 33.65           C  
ATOM   3403  CB  LEU A 410      -6.369 -15.681 -21.011  1.00 33.65           C  
ATOM   3404  O   LEU A 410      -4.779 -13.164 -22.440  1.00 33.65           O  
ATOM   3405  CG  LEU A 410      -6.164 -16.616 -22.204  1.00 33.65           C  
ATOM   3406  CD1 LEU A 410      -5.861 -18.031 -21.723  1.00 33.65           C  
ATOM   3407  CD2 LEU A 410      -7.392 -16.605 -23.109  1.00 33.65           C  
ATOM   3408  N   LEU A 411      -5.975 -12.408 -20.681  1.00 35.02           N  
ATOM   3409  CA  LEU A 411      -6.215 -11.094 -21.267  1.00 35.02           C  
ATOM   3410  C   LEU A 411      -4.956 -10.235 -21.212  1.00 35.02           C  
ATOM   3411  CB  LEU A 411      -7.363 -10.385 -20.542  1.00 35.02           C  
ATOM   3412  O   LEU A 411      -4.666  -9.489 -22.150  1.00 35.02           O  
ATOM   3413  CG  LEU A 411      -8.777 -10.848 -20.896  1.00 35.02           C  
ATOM   3414  CD1 LEU A 411      -9.771 -10.364 -19.846  1.00 35.02           C  
ATOM   3415  CD2 LEU A 411      -9.172 -10.350 -22.282  1.00 35.02           C  
ATOM   3416  N   CYS A 412      -4.164 -10.484 -20.016  1.00 33.69           N  
ATOM   3417  CA  CYS A 412      -2.866  -9.831 -19.881  1.00 33.69           C  
ATOM   3418  C   CYS A 412      -1.898 -10.315 -20.954  1.00 33.69           C  
ATOM   3419  CB  CYS A 412      -2.277 -10.091 -18.495  1.00 33.69           C  
ATOM   3420  O   CYS A 412      -1.112  -9.530 -21.486  1.00 33.69           O  
ATOM   3421  SG  CYS A 412      -2.845  -8.929 -17.234  1.00 33.69           S  
ATOM   3422  N   ASP A 413      -2.101 -11.598 -21.373  1.00 30.46           N  
ATOM   3423  CA  ASP A 413      -1.278 -12.143 -22.448  1.00 30.46           C  
ATOM   3424  C   ASP A 413      -1.679 -11.556 -23.799  1.00 30.46           C  
ATOM   3425  CB  ASP A 413      -1.386 -13.669 -22.485  1.00 30.46           C  
ATOM   3426  O   ASP A 413      -0.823 -11.299 -24.649  1.00 30.46           O  
ATOM   3427  CG  ASP A 413      -0.468 -14.353 -21.486  1.00 30.46           C  
ATOM   3428  OD1 ASP A 413       0.404 -13.678 -20.897  1.00 30.46           O  
ATOM   3429  OD2 ASP A 413      -0.616 -15.578 -21.288  1.00 30.46           O  
ATOM   3430  N   ILE A 414      -2.934 -11.142 -23.975  1.00 34.27           N  
ATOM   3431  CA  ILE A 414      -3.375 -10.415 -25.160  1.00 34.27           C  
ATOM   3432  C   ILE A 414      -2.847  -8.983 -25.113  1.00 34.27           C  
ATOM   3433  CB  ILE A 414      -4.915 -10.415 -25.284  1.00 34.27           C  
ATOM   3434  O   ILE A 414      -2.468  -8.420 -26.143  1.00 34.27           O  
ATOM   3435  CG1 ILE A 414      -5.438 -11.848 -25.437  1.00 34.27           C  
ATOM   3436  CG2 ILE A 414      -5.363  -9.540 -26.457  1.00 34.27           C  
ATOM   3437  CD1 ILE A 414      -6.956 -11.962 -25.387  1.00 34.27           C  
ATOM   3438  N   SER A 415      -2.641  -8.450 -23.765  1.00 32.32           N  
ATOM   3439  CA  SER A 415      -2.200  -7.073 -23.569  1.00 32.32           C  
ATOM   3440  C   SER A 415      -0.713  -6.920 -23.873  1.00 32.32           C  
ATOM   3441  CB  SER A 415      -2.485  -6.617 -22.137  1.00 32.32           C  
ATOM   3442  O   SER A 415      -0.273  -5.863 -24.330  1.00 32.32           O  
ATOM   3443  OG  SER A 415      -1.691  -7.339 -21.212  1.00 32.32           O  
ATOM   3444  N   THR A 416       0.037  -8.135 -23.685  1.00 33.17           N  
ATOM   3445  CA  THR A 416       1.486  -8.115 -23.849  1.00 33.17           C  
ATOM   3446  C   THR A 416       1.864  -7.773 -25.287  1.00 33.17           C  
ATOM   3447  CB  THR A 416       2.111  -9.468 -23.460  1.00 33.17           C  
ATOM   3448  O   THR A 416       2.725  -6.923 -25.524  1.00 33.17           O  
ATOM   3449  CG2 THR A 416       3.582  -9.309 -23.091  1.00 33.17           C  
ATOM   3450  OG1 THR A 416       1.404 -10.008 -22.336  1.00 33.17           O  
ATOM   3451  N   PRO A 417       1.105  -8.440 -26.326  1.00 31.07           N  
ATOM   3452  CA  PRO A 417       1.437  -7.977 -27.676  1.00 31.07           C  
ATOM   3453  C   PRO A 417       1.076  -6.511 -27.902  1.00 31.07           C  
ATOM   3454  CB  PRO A 417       0.601  -8.890 -28.577  1.00 31.07           C  
ATOM   3455  O   PRO A 417       1.787  -5.800 -28.617  1.00 31.07           O  
ATOM   3456  CG  PRO A 417       0.065  -9.943 -27.662  1.00 31.07           C  
ATOM   3457  CD  PRO A 417       0.269  -9.492 -26.244  1.00 31.07           C  
ATOM   3458  N   LEU A 418       0.176  -5.910 -27.059  1.00 31.65           N  
ATOM   3459  CA  LEU A 418      -0.244  -4.519 -27.186  1.00 31.65           C  
ATOM   3460  C   LEU A 418       0.825  -3.576 -26.645  1.00 31.65           C  
ATOM   3461  CB  LEU A 418      -1.566  -4.288 -26.448  1.00 31.65           C  
ATOM   3462  O   LEU A 418       1.088  -2.525 -27.234  1.00 31.65           O  
ATOM   3463  CG  LEU A 418      -2.843  -4.560 -27.244  1.00 31.65           C  
ATOM   3464  CD1 LEU A 418      -4.018  -4.788 -26.299  1.00 31.65           C  
ATOM   3465  CD2 LEU A 418      -3.134  -3.408 -28.200  1.00 31.65           C  
ATOM   3466  N   LYS A 419       1.514  -4.067 -25.457  1.00 32.27           N  
ATOM   3467  CA  LYS A 419       2.634  -3.346 -24.859  1.00 32.27           C  
ATOM   3468  C   LYS A 419       3.834  -3.315 -25.800  1.00 32.27           C  
ATOM   3469  CB  LYS A 419       3.030  -3.982 -23.525  1.00 32.27           C  
ATOM   3470  O   LYS A 419       4.491  -2.282 -25.943  1.00 32.27           O  
ATOM   3471  CG  LYS A 419       3.610  -2.999 -22.519  1.00 32.27           C  
ATOM   3472  CD  LYS A 419       3.979  -3.689 -21.212  1.00 32.27           C  
ATOM   3473  CE  LYS A 419       4.582  -2.711 -20.213  1.00 32.27           C  
ATOM   3474  NZ  LYS A 419       4.998  -3.393 -18.951  1.00 32.27           N  
ATOM   3475  N   GLU A 420       4.140  -4.533 -26.452  1.00 33.49           N  
ATOM   3476  CA  GLU A 420       5.261  -4.669 -27.377  1.00 33.49           C  
ATOM   3477  C   GLU A 420       5.038  -3.841 -28.639  1.00 33.49           C  
ATOM   3478  CB  GLU A 420       5.479  -6.139 -27.745  1.00 33.49           C  
ATOM   3479  O   GLU A 420       5.971  -3.221 -29.154  1.00 33.49           O  
ATOM   3480  CG  GLU A 420       6.305  -6.911 -26.726  1.00 33.49           C  
ATOM   3481  CD  GLU A 420       6.470  -8.381 -27.078  1.00 33.49           C  
ATOM   3482  OE1 GLU A 420       7.096  -9.127 -26.291  1.00 33.49           O  
ATOM   3483  OE2 GLU A 420       5.971  -8.790 -28.150  1.00 33.49           O  
ATOM   3484  N   ILE A 421       3.779  -3.635 -29.064  1.00 31.63           N  
ATOM   3485  CA  ILE A 421       3.368  -2.840 -30.216  1.00 31.63           C  
ATOM   3486  C   ILE A 421       3.489  -1.354 -29.887  1.00 31.63           C  
ATOM   3487  CB  ILE A 421       1.923  -3.177 -30.648  1.00 31.63           C  
ATOM   3488  O   ILE A 421       3.967  -0.567 -30.707  1.00 31.63           O  
ATOM   3489  CG1 ILE A 421       1.845  -4.614 -31.175  1.00 31.63           C  
ATOM   3490  CG2 ILE A 421       1.428  -2.180 -31.701  1.00 31.63           C  
ATOM   3491  CD1 ILE A 421       0.433  -5.072 -31.516  1.00 31.63           C  
ATOM   3492  N   TYR A 422       3.263  -0.940 -28.490  1.00 30.69           N  
ATOM   3493  CA  TYR A 422       3.390   0.424 -27.991  1.00 30.69           C  
ATOM   3494  C   TYR A 422       4.854   0.840 -27.908  1.00 30.69           C  
ATOM   3495  CB  TYR A 422       2.731   0.558 -26.615  1.00 30.69           C  
ATOM   3496  O   TYR A 422       5.206   1.969 -28.256  1.00 30.69           O  
ATOM   3497  CG  TYR A 422       2.506   1.987 -26.186  1.00 30.69           C  
ATOM   3498  CD1 TYR A 422       3.414   2.635 -25.351  1.00 30.69           C  
ATOM   3499  CD2 TYR A 422       1.386   2.692 -26.613  1.00 30.69           C  
ATOM   3500  CE1 TYR A 422       3.210   3.951 -24.951  1.00 30.69           C  
ATOM   3501  CE2 TYR A 422       1.173   4.009 -26.219  1.00 30.69           C  
ATOM   3502  OH  TYR A 422       1.882   5.933 -24.997  1.00 30.69           O  
ATOM   3503  CZ  TYR A 422       2.089   4.629 -25.390  1.00 30.69           C  
ATOM   3504  N   GLU A 423       5.675  -0.146 -27.511  1.00 36.11           N  
ATOM   3505  CA  GLU A 423       7.090   0.191 -27.387  1.00 36.11           C  
ATOM   3506  C   GLU A 423       7.739   0.363 -28.757  1.00 36.11           C  
ATOM   3507  CB  GLU A 423       7.830  -0.883 -26.585  1.00 36.11           C  
ATOM   3508  O   GLU A 423       8.651   1.176 -28.920  1.00 36.11           O  
ATOM   3509  CG  GLU A 423       7.608  -0.791 -25.082  1.00 36.11           C  
ATOM   3510  CD  GLU A 423       8.321  -1.884 -24.303  1.00 36.11           C  
ATOM   3511  OE1 GLU A 423       8.268  -1.871 -23.052  1.00 36.11           O  
ATOM   3512  OE2 GLU A 423       8.938  -2.761 -24.948  1.00 36.11           O  
ATOM   3513  N   GLN A 424       7.062  -0.220 -29.786  1.00 34.97           N  
ATOM   3514  CA  GLN A 424       7.643  -0.153 -31.123  1.00 34.97           C  
ATOM   3515  C   GLN A 424       7.120   1.058 -31.890  1.00 34.97           C  
ATOM   3516  CB  GLN A 424       7.348  -1.435 -31.902  1.00 34.97           C  
ATOM   3517  O   GLN A 424       7.821   1.611 -32.740  1.00 34.97           O  
ATOM   3518  CG  GLN A 424       8.269  -2.595 -31.548  1.00 34.97           C  
ATOM   3519  CD  GLN A 424       8.005  -3.832 -32.387  1.00 34.97           C  
ATOM   3520  NE2 GLN A 424       8.841  -4.850 -32.221  1.00 34.97           N  
ATOM   3521  OE1 GLN A 424       7.056  -3.871 -33.176  1.00 34.97           O  
ATOM   3522  N   VAL A 425       6.033   1.698 -31.412  1.00 32.82           N  
ATOM   3523  CA  VAL A 425       5.565   2.841 -32.190  1.00 32.82           C  
ATOM   3524  C   VAL A 425       5.945   4.139 -31.482  1.00 32.82           C  
ATOM   3525  CB  VAL A 425       4.037   2.784 -32.417  1.00 32.82           C  
ATOM   3526  O   VAL A 425       5.587   4.348 -30.321  1.00 32.82           O  
ATOM   3527  CG1 VAL A 425       3.586   3.919 -33.335  1.00 32.82           C  
ATOM   3528  CG2 VAL A 425       3.634   1.431 -32.999  1.00 32.82           C  
ATOM   3529  N   ASN A 426       7.302   4.411 -31.124  1.00 33.67           N  
ATOM   3530  CA  ASN A 426       8.059   5.590 -30.718  1.00 33.67           C  
ATOM   3531  C   ASN A 426       7.524   6.855 -31.384  1.00 33.67           C  
ATOM   3532  CB  ASN A 426       9.545   5.411 -31.036  1.00 33.67           C  
ATOM   3533  O   ASN A 426       8.259   7.829 -31.557  1.00 33.67           O  
ATOM   3534  CG  ASN A 426      10.353   4.983 -29.826  1.00 33.67           C  
ATOM   3535  ND2 ASN A 426      11.636   4.717 -30.035  1.00 33.67           N  
ATOM   3536  OD1 ASN A 426       9.827   4.893 -28.714  1.00 33.67           O  
ATOM   3537  N   ASP A 427       6.201   7.236 -31.206  1.00 33.85           N  
ATOM   3538  CA  ASP A 427       5.971   8.619 -31.615  1.00 33.85           C  
ATOM   3539  C   ASP A 427       4.794   9.228 -30.857  1.00 33.85           C  
ATOM   3540  CB  ASP A 427       5.722   8.697 -33.123  1.00 33.85           C  
ATOM   3541  O   ASP A 427       3.788   8.556 -30.619  1.00 33.85           O  
ATOM   3542  CG  ASP A 427       7.004   8.806 -33.931  1.00 33.85           C  
ATOM   3543  OD1 ASP A 427       8.073   9.080 -33.344  1.00 33.85           O  
ATOM   3544  OD2 ASP A 427       6.944   8.618 -35.165  1.00 33.85           O  
ATOM   3545  N   SER A 428       5.054   9.976 -29.722  1.00 34.84           N  
ATOM   3546  CA  SER A 428       4.466  11.016 -28.884  1.00 34.84           C  
ATOM   3547  C   SER A 428       3.183  11.563 -29.502  1.00 34.84           C  
ATOM   3548  CB  SER A 428       5.462  12.155 -28.665  1.00 34.84           C  
ATOM   3549  O   SER A 428       2.514  12.411 -28.907  1.00 34.84           O  
ATOM   3550  OG  SER A 428       6.617  11.974 -29.465  1.00 34.84           O  
ATOM   3551  N   GLN A 429       2.488  10.758 -30.434  1.00 30.81           N  
ATOM   3552  CA  GLN A 429       1.169  11.223 -30.847  1.00 30.81           C  
ATOM   3553  C   GLN A 429       0.128  10.116 -30.711  1.00 30.81           C  
ATOM   3554  CB  GLN A 429       1.206  11.735 -32.288  1.00 30.81           C  
ATOM   3555  O   GLN A 429       0.423   8.945 -30.961  1.00 30.81           O  
ATOM   3556  CG  GLN A 429       1.923  13.068 -32.449  1.00 30.81           C  
ATOM   3557  CD  GLN A 429       1.008  14.170 -32.947  1.00 30.81           C  
ATOM   3558  NE2 GLN A 429       1.419  15.418 -32.748  1.00 30.81           N  
ATOM   3559  OE1 GLN A 429      -0.060  13.903 -33.508  1.00 30.81           O  
ATOM   3560  N   PRO A 430      -0.972  10.289 -29.883  1.00 29.70           N  
ATOM   3561  CA  PRO A 430      -2.052   9.314 -29.717  1.00 29.70           C  
ATOM   3562  C   PRO A 430      -2.469   8.665 -31.035  1.00 29.70           C  
ATOM   3563  CB  PRO A 430      -3.195  10.149 -29.133  1.00 29.70           C  
ATOM   3564  O   PRO A 430      -2.480   9.326 -32.076  1.00 29.70           O  
ATOM   3565  CG  PRO A 430      -2.689  11.555 -29.152  1.00 29.70           C  
ATOM   3566  CD  PRO A 430      -1.279  11.548 -29.670  1.00 29.70           C  
ATOM   3567  N   PHE A 431      -2.159   7.450 -31.280  1.00 29.21           N  
ATOM   3568  CA  PHE A 431      -2.675   6.720 -32.432  1.00 29.21           C  
ATOM   3569  C   PHE A 431      -3.740   5.717 -32.005  1.00 29.21           C  
ATOM   3570  CB  PHE A 431      -1.541   6.000 -33.167  1.00 29.21           C  
ATOM   3571  O   PHE A 431      -3.783   5.306 -30.844  1.00 29.21           O  
ATOM   3572  CG  PHE A 431      -0.641   5.202 -32.262  1.00 29.21           C  
ATOM   3573  CD1 PHE A 431       0.461   5.793 -31.658  1.00 29.21           C  
ATOM   3574  CD2 PHE A 431      -0.900   3.860 -32.016  1.00 29.21           C  
ATOM   3575  CE1 PHE A 431       1.295   5.056 -30.820  1.00 29.21           C  
ATOM   3576  CE2 PHE A 431      -0.071   3.117 -31.180  1.00 29.21           C  
ATOM   3577  CZ  PHE A 431       1.027   3.717 -30.584  1.00 29.21           C  
ATOM   3578  N   ILE A 432      -4.898   5.684 -32.662  1.00 29.19           N  
ATOM   3579  CA  ILE A 432      -6.094   4.858 -32.535  1.00 29.19           C  
ATOM   3580  C   ILE A 432      -5.850   3.494 -33.177  1.00 29.19           C  
ATOM   3581  CB  ILE A 432      -7.323   5.540 -33.177  1.00 29.19           C  
ATOM   3582  O   ILE A 432      -5.277   3.407 -34.266  1.00 29.19           O  
ATOM   3583  CG1 ILE A 432      -7.620   6.873 -32.478  1.00 29.19           C  
ATOM   3584  CG2 ILE A 432      -8.541   4.614 -33.129  1.00 29.19           C  
ATOM   3585  CD1 ILE A 432      -8.709   7.696 -33.152  1.00 29.19           C  
ATOM   3586  N   PHE A 433      -5.755   2.429 -32.369  1.00 25.98           N  
ATOM   3587  CA  PHE A 433      -5.727   1.093 -32.952  1.00 25.98           C  
ATOM   3588  C   PHE A 433      -7.141   0.572 -33.181  1.00 25.98           C  
ATOM   3589  CB  PHE A 433      -4.952   0.127 -32.049  1.00 25.98           C  
ATOM   3590  O   PHE A 433      -8.015   0.738 -32.328  1.00 25.98           O  
ATOM   3591  CG  PHE A 433      -3.458   0.243 -32.178  1.00 25.98           C  
ATOM   3592  CD1 PHE A 433      -2.773  -0.468 -33.157  1.00 25.98           C  
ATOM   3593  CD2 PHE A 433      -2.736   1.062 -31.320  1.00 25.98           C  
ATOM   3594  CE1 PHE A 433      -1.390  -0.362 -33.278  1.00 25.98           C  
ATOM   3595  CE2 PHE A 433      -1.353   1.172 -31.435  1.00 25.98           C  
ATOM   3596  CZ  PHE A 433      -0.682   0.458 -32.414  1.00 25.98           C  
ATOM   3597  N   ASP A 434      -7.514   0.435 -34.440  1.00 24.85           N  
ATOM   3598  CA  ASP A 434      -8.698  -0.353 -34.769  1.00 24.85           C  
ATOM   3599  C   ASP A 434      -8.395  -1.849 -34.715  1.00 24.85           C  
ATOM   3600  CB  ASP A 434      -9.227   0.026 -36.154  1.00 24.85           C  
ATOM   3601  O   ASP A 434      -7.335  -2.290 -35.163  1.00 24.85           O  
ATOM   3602  CG  ASP A 434      -9.909   1.383 -36.177  1.00 24.85           C  
ATOM   3603  OD1 ASP A 434     -10.349   1.863 -35.110  1.00 24.85           O  
ATOM   3604  OD2 ASP A 434     -10.010   1.976 -37.273  1.00 24.85           O  
ATOM   3605  N   TYR A 435      -8.615  -2.532 -33.623  1.00 27.16           N  
ATOM   3606  CA  TYR A 435      -8.386  -3.963 -33.782  1.00 27.16           C  
ATOM   3607  C   TYR A 435      -9.622  -4.654 -34.347  1.00 27.16           C  
ATOM   3608  CB  TYR A 435      -8.001  -4.597 -32.442  1.00 27.16           C  
ATOM   3609  O   TYR A 435     -10.752  -4.291 -34.011  1.00 27.16           O  
ATOM   3610  CG  TYR A 435      -9.098  -4.543 -31.406  1.00 27.16           C  
ATOM   3611  CD1 TYR A 435      -9.232  -3.442 -30.563  1.00 27.16           C  
ATOM   3612  CD2 TYR A 435     -10.000  -5.592 -31.268  1.00 27.16           C  
ATOM   3613  CE1 TYR A 435     -10.240  -3.389 -29.606  1.00 27.16           C  
ATOM   3614  CE2 TYR A 435     -11.012  -5.549 -30.315  1.00 27.16           C  
ATOM   3615  OH  TYR A 435     -12.124  -4.397 -28.544  1.00 27.16           O  
ATOM   3616  CZ  TYR A 435     -11.124  -4.445 -29.490  1.00 27.16           C  
ATOM   3617  N   GLU A 436      -9.568  -5.027 -35.618  1.00 24.53           N  
ATOM   3618  CA  GLU A 436     -10.535  -5.888 -36.293  1.00 24.53           C  
ATOM   3619  C   GLU A 436     -10.325  -7.352 -35.919  1.00 24.53           C  
ATOM   3620  CB  GLU A 436     -10.441  -5.714 -37.811  1.00 24.53           C  
ATOM   3621  O   GLU A 436      -9.200  -7.855 -35.964  1.00 24.53           O  
ATOM   3622  CG  GLU A 436     -11.730  -6.047 -38.548  1.00 24.53           C  
ATOM   3623  CD  GLU A 436     -11.633  -5.837 -40.051  1.00 24.53           C  
ATOM   3624  OE1 GLU A 436     -12.633  -6.081 -40.764  1.00 24.53           O  
ATOM   3625  OE2 GLU A 436     -10.548  -5.426 -40.519  1.00 24.53           O  
ATOM   3626  N   ILE A 437     -10.886  -7.878 -34.912  1.00 25.77           N  
ATOM   3627  CA  ILE A 437     -10.883  -9.327 -34.737  1.00 25.77           C  
ATOM   3628  C   ILE A 437     -11.588  -9.991 -35.917  1.00 25.77           C  
ATOM   3629  CB  ILE A 437     -11.558  -9.737 -33.409  1.00 25.77           C  
ATOM   3630  O   ILE A 437     -12.739  -9.669 -36.222  1.00 25.77           O  
ATOM   3631  CG1 ILE A 437     -10.829  -9.101 -32.220  1.00 25.77           C  
ATOM   3632  CG2 ILE A 437     -11.599 -11.262 -33.273  1.00 25.77           C  
ATOM   3633  CD1 ILE A 437     -11.527  -9.308 -30.883  1.00 25.77           C  
ATOM   3634  N   VAL A 438     -10.812 -10.239 -36.980  1.00 22.90           N  
ATOM   3635  CA  VAL A 438     -11.343 -10.969 -38.127  1.00 22.90           C  
ATOM   3636  C   VAL A 438     -11.558 -12.434 -37.752  1.00 22.90           C  
ATOM   3637  CB  VAL A 438     -10.404 -10.865 -39.350  1.00 22.90           C  
ATOM   3638  O   VAL A 438     -10.636 -13.102 -37.278  1.00 22.90           O  
ATOM   3639  CG1 VAL A 438     -10.995 -11.604 -40.549  1.00 22.90           C  
ATOM   3640  CG2 VAL A 438     -10.142  -9.400 -39.697  1.00 22.90           C  
ATOM   3641  N   LEU A 439     -12.698 -12.843 -37.125  1.00 26.98           N  
ATOM   3642  CA  LEU A 439     -13.182 -14.196 -36.874  1.00 26.98           C  
ATOM   3643  C   LEU A 439     -13.297 -14.983 -38.175  1.00 26.98           C  
ATOM   3644  CB  LEU A 439     -14.539 -14.157 -36.165  1.00 26.98           C  
ATOM   3645  O   LEU A 439     -13.987 -14.557 -39.104  1.00 26.98           O  
ATOM   3646  CG  LEU A 439     -14.561 -13.513 -34.778  1.00 26.98           C  
ATOM   3647  CD1 LEU A 439     -15.993 -13.179 -34.372  1.00 26.98           C  
ATOM   3648  CD2 LEU A 439     -13.908 -14.431 -33.751  1.00 26.98           C  
ATOM   3649  N   ASP A 440     -12.115 -15.246 -38.843  1.00 22.19           N  
ATOM   3650  CA  ASP A 440     -12.210 -16.018 -40.078  1.00 22.19           C  
ATOM   3651  C   ASP A 440     -12.676 -17.445 -39.800  1.00 22.19           C  
ATOM   3652  CB  ASP A 440     -10.863 -16.036 -40.805  1.00 22.19           C  
ATOM   3653  O   ASP A 440     -12.213 -18.081 -38.851  1.00 22.19           O  
ATOM   3654  CG  ASP A 440     -10.635 -14.805 -41.663  1.00 22.19           C  
ATOM   3655  OD1 ASP A 440     -11.611 -14.086 -41.969  1.00 22.19           O  
ATOM   3656  OD2 ASP A 440      -9.470 -14.552 -42.040  1.00 22.19           O  
ATOM   3657  N   ASN A 441     -13.954 -17.706 -39.899  1.00 23.32           N  
ATOM   3658  CA  ASN A 441     -14.680 -18.839 -40.463  1.00 23.32           C  
ATOM   3659  C   ASN A 441     -15.260 -19.733 -39.370  1.00 23.32           C  
ATOM   3660  CB  ASN A 441     -13.772 -19.652 -41.388  1.00 23.32           C  
ATOM   3661  O   ASN A 441     -14.522 -20.454 -38.695  1.00 23.32           O  
ATOM   3662  CG  ASN A 441     -13.752 -19.116 -42.806  1.00 23.32           C  
ATOM   3663  ND2 ASN A 441     -12.736 -19.499 -43.570  1.00 23.32           N  
ATOM   3664  OD1 ASN A 441     -14.642 -18.363 -43.210  1.00 23.32           O  
ATOM   3665  N   LEU A 442     -16.218 -19.228 -38.594  1.00 29.05           N  
ATOM   3666  CA  LEU A 442     -17.015 -20.028 -37.671  1.00 29.05           C  
ATOM   3667  C   LEU A 442     -18.038 -20.870 -38.426  1.00 29.05           C  
ATOM   3668  CB  LEU A 442     -17.726 -19.128 -36.657  1.00 29.05           C  
ATOM   3669  O   LEU A 442     -19.140 -21.110 -37.927  1.00 29.05           O  
ATOM   3670  CG  LEU A 442     -16.861 -18.563 -35.529  1.00 29.05           C  
ATOM   3671  CD1 LEU A 442     -17.528 -17.337 -34.914  1.00 29.05           C  
ATOM   3672  CD2 LEU A 442     -16.605 -19.627 -34.467  1.00 29.05           C  
ATOM   3673  N   GLU A 443     -17.628 -21.344 -39.622  1.00 25.58           N  
ATOM   3674  CA  GLU A 443     -18.560 -22.365 -40.090  1.00 25.58           C  
ATOM   3675  C   GLU A 443     -17.901 -23.740 -40.127  1.00 25.58           C  
ATOM   3676  CB  GLU A 443     -19.102 -22.004 -41.476  1.00 25.58           C  
ATOM   3677  O   GLU A 443     -16.769 -23.879 -40.595  1.00 25.58           O  
ATOM   3678  CG  GLU A 443     -20.227 -20.980 -41.449  1.00 25.58           C  
ATOM   3679  CD  GLU A 443     -20.875 -20.765 -42.808  1.00 25.58           C  
ATOM   3680  OE1 GLU A 443     -21.869 -20.009 -42.894  1.00 25.58           O  
ATOM   3681  OE2 GLU A 443     -20.385 -21.358 -43.795  1.00 25.58           O  
ATOM   3682  N   GLN A 444     -17.938 -24.496 -39.110  1.00 26.34           N  
ATOM   3683  CA  GLN A 444     -18.182 -25.927 -39.260  1.00 26.34           C  
ATOM   3684  C   GLN A 444     -17.574 -26.713 -38.103  1.00 26.34           C  
ATOM   3685  CB  GLN A 444     -17.619 -26.430 -40.590  1.00 26.34           C  
ATOM   3686  O   GLN A 444     -16.380 -26.589 -37.820  1.00 26.34           O  
ATOM   3687  CG  GLN A 444     -18.545 -26.198 -41.777  1.00 26.34           C  
ATOM   3688  CD  GLN A 444     -18.048 -26.863 -43.047  1.00 26.34           C  
ATOM   3689  NE2 GLN A 444     -18.870 -26.836 -44.091  1.00 26.34           N  
ATOM   3690  OE1 GLN A 444     -16.935 -27.395 -43.091  1.00 26.34           O  
ATOM   3691  N   ASN A 445     -18.246 -26.812 -36.993  1.00 24.86           N  
ATOM   3692  CA  ASN A 445     -18.365 -28.199 -36.556  1.00 24.86           C  
ATOM   3693  C   ASN A 445     -19.228 -28.320 -35.303  1.00 24.86           C  
ATOM   3694  CB  ASN A 445     -16.982 -28.805 -36.309  1.00 24.86           C  
ATOM   3695  O   ASN A 445     -18.835 -27.864 -34.228  1.00 24.86           O  
ATOM   3696  CG  ASN A 445     -16.323 -29.296 -37.584  1.00 24.86           C  
ATOM   3697  ND2 ASN A 445     -15.005 -29.452 -37.548  1.00 24.86           N  
ATOM   3698  OD1 ASN A 445     -16.994 -29.532 -38.592  1.00 24.86           O  
ATOM   3699  N   SER A 446     -20.617 -28.140 -35.426  1.00 23.40           N  
ATOM   3700  CA  SER A 446     -21.637 -29.116 -35.057  1.00 23.40           C  
ATOM   3701  C   SER A 446     -21.062 -30.527 -35.011  1.00 23.40           C  
ATOM   3702  CB  SER A 446     -22.808 -29.065 -36.039  1.00 23.40           C  
ATOM   3703  O   SER A 446     -20.407 -30.967 -35.958  1.00 23.40           O  
ATOM   3704  OG  SER A 446     -22.373 -29.352 -37.357  1.00 23.40           O  
ATOM   3705  N   SER A 447     -20.501 -30.912 -33.889  1.00 26.45           N  
ATOM   3706  CA  SER A 447     -20.867 -32.180 -33.267  1.00 26.45           C  
ATOM   3707  C   SER A 447     -20.693 -32.124 -31.753  1.00 26.45           C  
ATOM   3708  CB  SER A 447     -20.028 -33.322 -33.842  1.00 26.45           C  
ATOM   3709  O   SER A 447     -19.696 -31.596 -31.257  1.00 26.45           O  
ATOM   3710  OG  SER A 447     -18.645 -33.050 -33.701  1.00 26.45           O  
TER    3711      SER A 447                                                      
ENDMDL                                                                          
END                                                                             
