# Supplementary material for: Uncoupled evolution of the Polycomb system and deep origin of non-canonical PRC1
Source: Commun Biol. 2023 Nov 10;6:1144. doi: 10.1038/s42003-023-05501-x (PMC10638273; doi:10.1038/s42003-023-05501-x)
Supplement: Supplementary file 8 — Supplementary Data 5 [file 42003_2023_5501_MOESM8_ESM.zip › Supplementary Data 5/PCGF_putative_checks/PCGF_alphafold_remainedputative/TETTHE021998_PCGF_e59f4.result/TETTHE021998_PCGF_e59f4_unrelaxed_rank_5_model_4.pdb]

MODEL     1                                                                     
ATOM      1  N   MET A   1      25.368  60.266 -31.176  1.00 31.47           N  
ATOM      2  CA  MET A   1      23.969  60.040 -30.828  1.00 31.47           C  
ATOM      3  C   MET A   1      23.368  58.929 -31.683  1.00 31.47           C  
ATOM      4  CB  MET A   1      23.157  61.326 -30.997  1.00 31.47           C  
ATOM      5  O   MET A   1      23.151  59.111 -32.882  1.00 31.47           O  
ATOM      6  CG  MET A   1      23.389  62.346 -29.894  1.00 31.47           C  
ATOM      7  SD  MET A   1      21.822  63.020 -29.219  1.00 31.47           S  
ATOM      8  CE  MET A   1      22.417  64.593 -28.537  1.00 31.47           C  
ATOM      9  N   LEU A   2      24.167  57.861 -31.756  1.00 27.40           N  
ATOM     10  CA  LEU A   2      24.051  56.619 -32.512  1.00 27.40           C  
ATOM     11  C   LEU A   2      23.002  55.701 -31.892  1.00 27.40           C  
ATOM     12  CB  LEU A   2      25.401  55.901 -32.575  1.00 27.40           C  
ATOM     13  O   LEU A   2      23.089  55.362 -30.710  1.00 27.40           O  
ATOM     14  CG  LEU A   2      26.478  56.557 -33.440  1.00 27.40           C  
ATOM     15  CD1 LEU A   2      27.831  55.898 -33.193  1.00 27.40           C  
ATOM     16  CD2 LEU A   2      26.101  56.477 -34.916  1.00 27.40           C  
ATOM     17  N   GLU A   3      21.656  55.849 -32.295  1.00 29.86           N  
ATOM     18  CA  GLU A   3      20.503  55.103 -32.789  1.00 29.86           C  
ATOM     19  C   GLU A   3      20.671  53.605 -32.550  1.00 29.86           C  
ATOM     20  CB  GLU A   3      20.282  55.376 -34.279  1.00 29.86           C  
ATOM     21  O   GLU A   3      21.523  52.964 -33.168  1.00 29.86           O  
ATOM     22  CG  GLU A   3      19.439  56.612 -34.559  1.00 29.86           C  
ATOM     23  CD  GLU A   3      19.177  56.836 -36.039  1.00 29.86           C  
ATOM     24  OE1 GLU A   3      18.502  57.830 -36.393  1.00 29.86           O  
ATOM     25  OE2 GLU A   3      19.649  56.011 -36.853  1.00 29.86           O  
ATOM     26  N   GLU A   4      20.535  53.059 -31.358  1.00 32.80           N  
ATOM     27  CA  GLU A   4      20.356  51.634 -31.098  1.00 32.80           C  
ATOM     28  C   GLU A   4      18.919  51.323 -30.691  1.00 32.80           C  
ATOM     29  CB  GLU A   4      21.324  51.160 -30.011  1.00 32.80           C  
ATOM     30  O   GLU A   4      18.471  51.727 -29.616  1.00 32.80           O  
ATOM     31  CG  GLU A   4      22.749  50.950 -30.504  1.00 32.80           C  
ATOM     32  CD  GLU A   4      23.638  50.249 -29.490  1.00 32.80           C  
ATOM     33  OE1 GLU A   4      24.794  49.909 -29.829  1.00 32.80           O  
ATOM     34  OE2 GLU A   4      23.175  50.038 -28.347  1.00 32.80           O  
ATOM     35  N   ASN A   5      17.886  51.764 -31.420  1.00 34.10           N  
ATOM     36  CA  ASN A   5      16.471  51.418 -31.335  1.00 34.10           C  
ATOM     37  C   ASN A   5      16.070  50.426 -32.423  1.00 34.10           C  
ATOM     38  CB  ASN A   5      15.605  52.677 -31.420  1.00 34.10           C  
ATOM     39  O   ASN A   5      16.228  50.705 -33.613  1.00 34.10           O  
ATOM     40  CG  ASN A   5      15.483  53.392 -30.089  1.00 34.10           C  
ATOM     41  ND2 ASN A   5      15.070  54.654 -30.129  1.00 34.10           N  
ATOM     42  OD1 ASN A   5      15.758  52.816 -29.033  1.00 34.10           O  
ATOM     43  N   ASN A   6      16.230  49.103 -32.273  1.00 35.45           N  
ATOM     44  CA  ASN A   6      15.103  48.315 -32.761  1.00 35.45           C  
ATOM     45  C   ASN A   6      15.505  46.867 -33.029  1.00 35.45           C  
ATOM     46  CB  ASN A   6      14.513  48.945 -34.024  1.00 35.45           C  
ATOM     47  O   ASN A   6      15.191  46.317 -34.086  1.00 35.45           O  
ATOM     48  CG  ASN A   6      13.143  49.549 -33.790  1.00 35.45           C  
ATOM     49  ND2 ASN A   6      12.672  50.339 -34.748  1.00 35.45           N  
ATOM     50  OD1 ASN A   6      12.512  49.308 -32.758  1.00 35.45           O  
ATOM     51  N   LYS A   7      16.117  46.142 -32.087  1.00 34.49           N  
ATOM     52  CA  LYS A   7      16.156  44.700 -32.309  1.00 34.49           C  
ATOM     53  C   LYS A   7      15.469  43.949 -31.172  1.00 34.49           C  
ATOM     54  CB  LYS A   7      17.600  44.218 -32.457  1.00 34.49           C  
ATOM     55  O   LYS A   7      15.254  42.738 -31.261  1.00 34.49           O  
ATOM     56  CG  LYS A   7      18.198  44.465 -33.835  1.00 34.49           C  
ATOM     57  CD  LYS A   7      19.588  43.856 -33.959  1.00 34.49           C  
ATOM     58  CE  LYS A   7      20.190  44.110 -35.334  1.00 34.49           C  
ATOM     59  NZ  LYS A   7      21.547  43.500 -35.466  1.00 34.49           N  
ATOM     60  N   GLY A   8      14.725  44.653 -30.295  1.00 32.05           N  
ATOM     61  CA  GLY A   8      14.093  43.872 -29.244  1.00 32.05           C  
ATOM     62  C   GLY A   8      12.590  43.753 -29.411  1.00 32.05           C  
ATOM     63  O   GLY A   8      11.962  42.871 -28.822  1.00 32.05           O  
ATOM     64  N   ASP A   9      12.079  44.277 -30.529  1.00 35.62           N  
ATOM     65  CA  ASP A   9      10.631  44.154 -30.669  1.00 35.62           C  
ATOM     66  C   ASP A   9      10.268  43.140 -31.751  1.00 35.62           C  
ATOM     67  CB  ASP A   9      10.005  45.513 -30.991  1.00 35.62           C  
ATOM     68  O   ASP A   9       9.161  42.597 -31.755  1.00 35.62           O  
ATOM     69  CG  ASP A   9       9.536  46.258 -29.753  1.00 35.62           C  
ATOM     70  OD1 ASP A   9       9.492  45.655 -28.659  1.00 35.62           O  
ATOM     71  OD2 ASP A   9       9.205  47.457 -29.874  1.00 35.62           O  
ATOM     72  N   PHE A  10      11.258  42.553 -32.423  1.00 29.24           N  
ATOM     73  CA  PHE A  10      10.924  41.545 -33.422  1.00 29.24           C  
ATOM     74  C   PHE A  10      11.048  40.143 -32.839  1.00 29.24           C  
ATOM     75  CB  PHE A  10      11.828  41.685 -34.651  1.00 29.24           C  
ATOM     76  O   PHE A  10      10.414  39.204 -33.325  1.00 29.24           O  
ATOM     77  CG  PHE A  10      11.112  42.181 -35.878  1.00 29.24           C  
ATOM     78  CD1 PHE A  10      10.532  41.287 -36.770  1.00 29.24           C  
ATOM     79  CD2 PHE A  10      11.018  43.542 -36.140  1.00 29.24           C  
ATOM     80  CE1 PHE A  10       9.868  41.744 -37.907  1.00 29.24           C  
ATOM     81  CE2 PHE A  10      10.357  44.005 -37.273  1.00 29.24           C  
ATOM     82  CZ  PHE A  10       9.783  43.105 -38.156  1.00 29.24           C  
ATOM     83  N   ILE A  11      11.430  40.022 -31.557  1.00 34.99           N  
ATOM     84  CA  ILE A  11      11.503  38.675 -31.002  1.00 34.99           C  
ATOM     85  C   ILE A  11      10.311  38.432 -30.079  1.00 34.99           C  
ATOM     86  CB  ILE A  11      12.827  38.448 -30.239  1.00 34.99           C  
ATOM     87  O   ILE A  11       9.826  37.304 -29.965  1.00 34.99           O  
ATOM     88  CG1 ILE A  11      14.024  38.647 -31.176  1.00 34.99           C  
ATOM     89  CG2 ILE A  11      12.853  37.054 -29.605  1.00 34.99           C  
ATOM     90  CD1 ILE A  11      15.376  38.458 -30.501  1.00 34.99           C  
ATOM     91  N   GLN A  12       9.475  39.513 -29.843  1.00 37.36           N  
ATOM     92  CA  GLN A  12       8.384  39.257 -28.909  1.00 37.36           C  
ATOM     93  C   GLN A  12       7.096  38.907 -29.649  1.00 37.36           C  
ATOM     94  CB  GLN A  12       8.156  40.468 -28.003  1.00 37.36           C  
ATOM     95  O   GLN A  12       6.295  38.104 -29.167  1.00 37.36           O  
ATOM     96  CG  GLN A  12       9.041  40.486 -26.765  1.00 37.36           C  
ATOM     97  CD  GLN A  12       8.822  41.715 -25.904  1.00 37.36           C  
ATOM     98  NE2 GLN A  12       9.583  41.824 -24.820  1.00 37.36           N  
ATOM     99  OE1 GLN A  12       7.975  42.561 -26.210  1.00 37.36           O  
ATOM    100  N   GLN A  13       7.077  39.141 -30.948  1.00 34.74           N  
ATOM    101  CA  GLN A  13       5.811  38.816 -31.595  1.00 34.74           C  
ATOM    102  C   GLN A  13       5.874  37.449 -32.272  1.00 34.74           C  
ATOM    103  CB  GLN A  13       5.438  39.891 -32.617  1.00 34.74           C  
ATOM    104  O   GLN A  13       4.869  36.740 -32.346  1.00 34.74           O  
ATOM    105  CG  GLN A  13       4.784  41.122 -32.004  1.00 34.74           C  
ATOM    106  CD  GLN A  13       4.429  42.174 -33.037  1.00 34.74           C  
ATOM    107  NE2 GLN A  13       3.691  43.195 -32.615  1.00 34.74           N  
ATOM    108  OE1 GLN A  13       4.815  42.071 -34.206  1.00 34.74           O  
ATOM    109  N   GLU A  14       7.049  36.843 -32.261  1.00 35.45           N  
ATOM    110  CA  GLU A  14       7.096  35.491 -32.809  1.00 35.45           C  
ATOM    111  C   GLU A  14       7.121  34.445 -31.697  1.00 35.45           C  
ATOM    112  CB  GLU A  14       8.314  35.320 -33.719  1.00 35.45           C  
ATOM    113  O   GLU A  14       6.743  33.292 -31.913  1.00 35.45           O  
ATOM    114  CG  GLU A  14       8.000  35.462 -35.202  1.00 35.45           C  
ATOM    115  CD  GLU A  14       9.214  35.261 -36.095  1.00 35.45           C  
ATOM    116  OE1 GLU A  14       9.064  35.290 -37.337  1.00 35.45           O  
ATOM    117  OE2 GLU A  14      10.323  35.073 -35.547  1.00 35.45           O  
ATOM    118  N   GLN A  15       7.245  34.879 -30.439  1.00 38.87           N  
ATOM    119  CA  GLN A  15       7.289  33.934 -29.327  1.00 38.87           C  
ATOM    120  C   GLN A  15       5.884  33.599 -28.835  1.00 38.87           C  
ATOM    121  CB  GLN A  15       8.128  34.495 -28.178  1.00 38.87           C  
ATOM    122  O   GLN A  15       5.622  32.472 -28.408  1.00 38.87           O  
ATOM    123  CG  GLN A  15       9.617  34.200 -28.303  1.00 38.87           C  
ATOM    124  CD  GLN A  15      10.434  34.821 -27.186  1.00 38.87           C  
ATOM    125  NE2 GLN A  15      11.755  34.780 -27.324  1.00 38.87           N  
ATOM    126  OE1 GLN A  15       9.883  35.335 -26.207  1.00 38.87           O  
ATOM    127  N   ASP A  16       4.864  34.313 -29.309  1.00 39.17           N  
ATOM    128  CA  ASP A  16       3.515  34.008 -28.842  1.00 39.17           C  
ATOM    129  C   ASP A  16       2.729  33.236 -29.899  1.00 39.17           C  
ATOM    130  CB  ASP A  16       2.773  35.294 -28.470  1.00 39.17           C  
ATOM    131  O   ASP A  16       1.743  32.568 -29.582  1.00 39.17           O  
ATOM    132  CG  ASP A  16       3.151  35.820 -27.097  1.00 39.17           C  
ATOM    133  OD1 ASP A  16       3.696  35.050 -26.277  1.00 39.17           O  
ATOM    134  OD2 ASP A  16       2.900  37.016 -26.831  1.00 39.17           O  
ATOM    135  N   GLN A  17       3.281  33.073 -31.155  1.00 40.19           N  
ATOM    136  CA  GLN A  17       2.446  32.357 -32.114  1.00 40.19           C  
ATOM    137  C   GLN A  17       2.915  30.915 -32.282  1.00 40.19           C  
ATOM    138  CB  GLN A  17       2.449  33.071 -33.467  1.00 40.19           C  
ATOM    139  O   GLN A  17       2.179  30.074 -32.802  1.00 40.19           O  
ATOM    140  CG  GLN A  17       1.215  33.929 -33.711  1.00 40.19           C  
ATOM    141  CD  GLN A  17       1.254  34.645 -35.048  1.00 40.19           C  
ATOM    142  NE2 GLN A  17       0.293  35.535 -35.272  1.00 40.19           N  
ATOM    143  OE1 GLN A  17       2.141  34.401 -35.873  1.00 40.19           O  
ATOM    144  N   PHE A  18       3.634  30.227 -31.348  1.00 37.91           N  
ATOM    145  CA  PHE A  18       3.905  28.835 -31.688  1.00 37.91           C  
ATOM    146  C   PHE A  18       3.765  27.942 -30.461  1.00 37.91           C  
ATOM    147  CB  PHE A  18       5.307  28.690 -32.286  1.00 37.91           C  
ATOM    148  O   PHE A  18       4.450  26.923 -30.347  1.00 37.91           O  
ATOM    149  CG  PHE A  18       5.440  27.543 -33.251  1.00 37.91           C  
ATOM    150  CD1 PHE A  18       5.969  26.326 -32.838  1.00 37.91           C  
ATOM    151  CD2 PHE A  18       5.035  27.681 -34.572  1.00 37.91           C  
ATOM    152  CE1 PHE A  18       6.093  25.263 -33.729  1.00 37.91           C  
ATOM    153  CE2 PHE A  18       5.155  26.623 -35.469  1.00 37.91           C  
ATOM    154  CZ  PHE A  18       5.686  25.415 -35.045  1.00 37.91           C  
ATOM    155  N   LEU A  19       3.040  28.240 -29.379  1.00 40.87           N  
ATOM    156  CA  LEU A  19       2.778  27.083 -28.530  1.00 40.87           C  
ATOM    157  C   LEU A  19       1.437  26.446 -28.879  1.00 40.87           C  
ATOM    158  CB  LEU A  19       2.796  27.486 -27.053  1.00 40.87           C  
ATOM    159  O   LEU A  19       0.382  27.042 -28.647  1.00 40.87           O  
ATOM    160  CG  LEU A  19       4.172  27.734 -26.435  1.00 40.87           C  
ATOM    161  CD1 LEU A  19       4.032  28.470 -25.107  1.00 40.87           C  
ATOM    162  CD2 LEU A  19       4.920  26.418 -26.247  1.00 40.87           C  
ATOM    163  N   GLU A  20       1.166  26.246 -30.109  1.00 38.31           N  
ATOM    164  CA  GLU A  20       0.020  25.422 -30.483  1.00 38.31           C  
ATOM    165  C   GLU A  20      -0.303  24.401 -29.396  1.00 38.31           C  
ATOM    166  CB  GLU A  20       0.281  24.709 -31.813  1.00 38.31           C  
ATOM    167  O   GLU A  20       0.583  23.683 -28.928  1.00 38.31           O  
ATOM    168  CG  GLU A  20      -0.190  25.490 -33.031  1.00 38.31           C  
ATOM    169  CD  GLU A  20       0.010  24.739 -34.339  1.00 38.31           C  
ATOM    170  OE1 GLU A  20      -0.315  25.294 -35.413  1.00 38.31           O  
ATOM    171  OE2 GLU A  20       0.494  23.587 -34.288  1.00 38.31           O  
ATOM    172  N   LYS A  21      -0.904  24.731 -28.314  1.00 39.55           N  
ATOM    173  CA  LYS A  21      -1.541  23.883 -27.311  1.00 39.55           C  
ATOM    174  C   LYS A  21      -1.861  22.504 -27.880  1.00 39.55           C  
ATOM    175  CB  LYS A  21      -2.816  24.541 -26.783  1.00 39.55           C  
ATOM    176  O   LYS A  21      -2.658  22.381 -28.812  1.00 39.55           O  
ATOM    177  CG  LYS A  21      -2.569  25.629 -25.749  1.00 39.55           C  
ATOM    178  CD  LYS A  21      -3.876  26.178 -25.191  1.00 39.55           C  
ATOM    179  CE  LYS A  21      -3.637  27.372 -24.277  1.00 39.55           C  
ATOM    180  NZ  LYS A  21      -4.919  27.937 -23.757  1.00 39.55           N  
ATOM    181  N   LYS A  22      -0.961  21.782 -28.273  1.00 41.91           N  
ATOM    182  CA  LYS A  22      -1.144  20.403 -28.718  1.00 41.91           C  
ATOM    183  C   LYS A  22      -1.763  19.548 -27.616  1.00 41.91           C  
ATOM    184  CB  LYS A  22       0.190  19.801 -29.162  1.00 41.91           C  
ATOM    185  O   LYS A  22      -1.375  19.651 -26.451  1.00 41.91           O  
ATOM    186  CG  LYS A  22       0.742  20.400 -30.447  1.00 41.91           C  
ATOM    187  CD  LYS A  22       1.940  19.612 -30.962  1.00 41.91           C  
ATOM    188  CE  LYS A  22       2.500  20.216 -32.242  1.00 41.91           C  
ATOM    189  NZ  LYS A  22       3.692  19.464 -32.735  1.00 41.91           N  
ATOM    190  N   ARG A  23      -2.989  19.152 -27.866  1.00 43.62           N  
ATOM    191  CA  ARG A  23      -3.864  18.300 -27.066  1.00 43.62           C  
ATOM    192  C   ARG A  23      -3.447  16.837 -27.170  1.00 43.62           C  
ATOM    193  CB  ARG A  23      -5.321  18.463 -27.504  1.00 43.62           C  
ATOM    194  O   ARG A  23      -3.101  16.360 -28.253  1.00 43.62           O  
ATOM    195  CG  ARG A  23      -5.889  19.850 -27.250  1.00 43.62           C  
ATOM    196  CD  ARG A  23      -7.385  19.906 -27.530  1.00 43.62           C  
ATOM    197  NE  ARG A  23      -7.989  21.120 -26.987  1.00 43.62           N  
ATOM    198  NH1 ARG A  23      -9.074  21.701 -28.942  1.00 43.62           N  
ATOM    199  NH2 ARG A  23      -9.274  23.021 -27.078  1.00 43.62           N  
ATOM    200  CZ  ARG A  23      -8.778  21.944 -27.670  1.00 43.62           C  
ATOM    201  N   PHE A  24      -2.903  16.264 -26.133  1.00 56.17           N  
ATOM    202  CA  PHE A  24      -2.553  14.865 -25.917  1.00 56.17           C  
ATOM    203  C   PHE A  24      -3.721  14.104 -25.300  1.00 56.17           C  
ATOM    204  CB  PHE A  24      -1.319  14.751 -25.017  1.00 56.17           C  
ATOM    205  O   PHE A  24      -4.268  14.520 -24.276  1.00 56.17           O  
ATOM    206  CG  PHE A  24      -0.783  13.350 -24.896  1.00 56.17           C  
ATOM    207  CD1 PHE A  24      -1.140  12.545 -23.822  1.00 56.17           C  
ATOM    208  CD2 PHE A  24       0.079  12.839 -25.858  1.00 56.17           C  
ATOM    209  CE1 PHE A  24      -0.645  11.247 -23.708  1.00 56.17           C  
ATOM    210  CE2 PHE A  24       0.577  11.544 -25.750  1.00 56.17           C  
ATOM    211  CZ  PHE A  24       0.215  10.750 -24.674  1.00 56.17           C  
ATOM    212  N   PRO A  25      -4.122  13.097 -26.113  1.00 56.89           N  
ATOM    213  CA  PRO A  25      -5.215  12.313 -25.534  1.00 56.89           C  
ATOM    214  C   PRO A  25      -4.837  11.666 -24.203  1.00 56.89           C  
ATOM    215  CB  PRO A  25      -5.489  11.249 -26.600  1.00 56.89           C  
ATOM    216  O   PRO A  25      -3.870  10.903 -24.136  1.00 56.89           O  
ATOM    217  CG  PRO A  25      -4.339  11.352 -27.548  1.00 56.89           C  
ATOM    218  CD  PRO A  25      -3.573  12.605 -27.233  1.00 56.89           C  
ATOM    219  N   LEU A  26      -5.358  12.108 -23.159  1.00 59.57           N  
ATOM    220  CA  LEU A  26      -5.119  11.682 -21.784  1.00 59.57           C  
ATOM    221  C   LEU A  26      -5.359  10.183 -21.630  1.00 59.57           C  
ATOM    222  CB  LEU A  26      -6.020  12.456 -20.818  1.00 59.57           C  
ATOM    223  O   LEU A  26      -4.735   9.533 -20.789  1.00 59.57           O  
ATOM    224  CG  LEU A  26      -5.623  13.906 -20.537  1.00 59.57           C  
ATOM    225  CD1 LEU A  26      -6.673  14.583 -19.661  1.00 59.57           C  
ATOM    226  CD2 LEU A  26      -4.250  13.967 -19.877  1.00 59.57           C  
ATOM    227  N   ASN A  27      -6.220   9.584 -22.435  1.00 63.46           N  
ATOM    228  CA  ASN A  27      -6.536   8.165 -22.321  1.00 63.46           C  
ATOM    229  C   ASN A  27      -5.317   7.293 -22.609  1.00 63.46           C  
ATOM    230  CB  ASN A  27      -7.688   7.794 -23.258  1.00 63.46           C  
ATOM    231  O   ASN A  27      -5.270   6.130 -22.204  1.00 63.46           O  
ATOM    232  CG  ASN A  27      -7.418   8.186 -24.697  1.00 63.46           C  
ATOM    233  ND2 ASN A  27      -8.084   7.514 -25.629  1.00 63.46           N  
ATOM    234  OD1 ASN A  27      -6.618   9.085 -24.969  1.00 63.46           O  
ATOM    235  N   LEU A  28      -4.375   7.851 -23.314  1.00 65.70           N  
ATOM    236  CA  LEU A  28      -3.159   7.113 -23.636  1.00 65.70           C  
ATOM    237  C   LEU A  28      -2.306   6.901 -22.389  1.00 65.70           C  
ATOM    238  CB  LEU A  28      -2.349   7.853 -24.703  1.00 65.70           C  
ATOM    239  O   LEU A  28      -1.445   6.019 -22.364  1.00 65.70           O  
ATOM    240  CG  LEU A  28      -2.962   7.907 -26.103  1.00 65.70           C  
ATOM    241  CD1 LEU A  28      -2.156   8.842 -26.999  1.00 65.70           C  
ATOM    242  CD2 LEU A  28      -3.036   6.510 -26.709  1.00 65.70           C  
ATOM    243  N   LEU A  29      -2.584   7.722 -21.332  1.00 68.89           N  
ATOM    244  CA  LEU A  29      -1.799   7.640 -20.105  1.00 68.89           C  
ATOM    245  C   LEU A  29      -2.400   6.621 -19.143  1.00 68.89           C  
ATOM    246  CB  LEU A  29      -1.716   9.011 -19.429  1.00 68.89           C  
ATOM    247  O   LEU A  29      -1.754   6.223 -18.170  1.00 68.89           O  
ATOM    248  CG  LEU A  29      -0.926  10.088 -20.175  1.00 68.89           C  
ATOM    249  CD1 LEU A  29      -1.071  11.433 -19.472  1.00 68.89           C  
ATOM    250  CD2 LEU A  29       0.543   9.692 -20.286  1.00 68.89           C  
ATOM    251  N   ASN A  30      -3.620   6.315 -19.466  1.00 68.80           N  
ATOM    252  CA  ASN A  30      -4.410   5.521 -18.531  1.00 68.80           C  
ATOM    253  C   ASN A  30      -3.692   4.230 -18.147  1.00 68.80           C  
ATOM    254  CB  ASN A  30      -5.786   5.207 -19.123  1.00 68.80           C  
ATOM    255  O   ASN A  30      -3.693   3.839 -16.978  1.00 68.80           O  
ATOM    256  CG  ASN A  30      -6.808   4.844 -18.064  1.00 68.80           C  
ATOM    257  ND2 ASN A  30      -7.820   4.078 -18.454  1.00 68.80           N  
ATOM    258  OD1 ASN A  30      -6.690   5.249 -16.905  1.00 68.80           O  
ATOM    259  N   SER A  31      -3.037   3.612 -19.123  1.00 71.57           N  
ATOM    260  CA  SER A  31      -2.402   2.323 -18.869  1.00 71.57           C  
ATOM    261  C   SER A  31      -1.270   2.454 -17.855  1.00 71.57           C  
ATOM    262  CB  SER A  31      -1.866   1.724 -20.170  1.00 71.57           C  
ATOM    263  O   SER A  31      -0.925   1.486 -17.174  1.00 71.57           O  
ATOM    264  OG  SER A  31      -0.861   2.553 -20.728  1.00 71.57           O  
ATOM    265  N   PHE A  32      -0.831   3.684 -17.664  1.00 76.38           N  
ATOM    266  CA  PHE A  32       0.324   3.905 -16.802  1.00 76.38           C  
ATOM    267  C   PHE A  32      -0.116   4.327 -15.405  1.00 76.38           C  
ATOM    268  CB  PHE A  32       1.249   4.967 -17.404  1.00 76.38           C  
ATOM    269  O   PHE A  32       0.708   4.425 -14.493  1.00 76.38           O  
ATOM    270  CG  PHE A  32       1.836   4.578 -18.734  1.00 76.38           C  
ATOM    271  CD1 PHE A  32       2.879   3.662 -18.808  1.00 76.38           C  
ATOM    272  CD2 PHE A  32       1.345   5.128 -19.911  1.00 76.38           C  
ATOM    273  CE1 PHE A  32       3.424   3.300 -20.038  1.00 76.38           C  
ATOM    274  CE2 PHE A  32       1.885   4.771 -21.143  1.00 76.38           C  
ATOM    275  CZ  PHE A  32       2.925   3.857 -21.204  1.00 76.38           C  
ATOM    276  N   LEU A  33      -1.387   4.544 -15.263  1.00 82.17           N  
ATOM    277  CA  LEU A  33      -1.870   5.091 -14.000  1.00 82.17           C  
ATOM    278  C   LEU A  33      -2.832   4.123 -13.320  1.00 82.17           C  
ATOM    279  CB  LEU A  33      -2.560   6.439 -14.227  1.00 82.17           C  
ATOM    280  O   LEU A  33      -3.494   4.481 -12.344  1.00 82.17           O  
ATOM    281  CG  LEU A  33      -1.703   7.543 -14.848  1.00 82.17           C  
ATOM    282  CD1 LEU A  33      -2.542   8.794 -15.086  1.00 82.17           C  
ATOM    283  CD2 LEU A  33      -0.507   7.857 -13.956  1.00 82.17           C  
ATOM    284  N   VAL A  34      -2.887   2.933 -13.861  1.00 82.65           N  
ATOM    285  CA  VAL A  34      -3.865   1.973 -13.362  1.00 82.65           C  
ATOM    286  C   VAL A  34      -3.148   0.818 -12.666  1.00 82.65           C  
ATOM    287  CB  VAL A  34      -4.763   1.434 -14.499  1.00 82.65           C  
ATOM    288  O   VAL A  34      -2.099   0.362 -13.127  1.00 82.65           O  
ATOM    289  CG1 VAL A  34      -5.661   0.308 -13.990  1.00 82.65           C  
ATOM    290  CG2 VAL A  34      -5.602   2.563 -15.095  1.00 82.65           C  
ATOM    291  N   CYS A  35      -3.750   0.421 -11.593  1.00 88.57           N  
ATOM    292  CA  CYS A  35      -3.243  -0.708 -10.820  1.00 88.57           C  
ATOM    293  C   CYS A  35      -3.514  -2.025 -11.536  1.00 88.57           C  
ATOM    294  CB  CYS A  35      -3.878  -0.732  -9.430  1.00 88.57           C  
ATOM    295  O   CYS A  35      -4.630  -2.267 -12.000  1.00 88.57           O  
ATOM    296  SG  CYS A  35      -3.334  -2.117  -8.405  1.00 88.57           S  
ATOM    297  N   GLY A  36      -2.471  -2.945 -11.648  1.00 86.63           N  
ATOM    298  CA  GLY A  36      -2.606  -4.215 -12.344  1.00 86.63           C  
ATOM    299  C   GLY A  36      -3.364  -5.257 -11.544  1.00 86.63           C  
ATOM    300  O   GLY A  36      -3.710  -6.319 -12.067  1.00 86.63           O  
ATOM    301  N   ILE A  37      -3.713  -4.972 -10.256  1.00 84.65           N  
ATOM    302  CA  ILE A  37      -4.413  -5.916  -9.392  1.00 84.65           C  
ATOM    303  C   ILE A  37      -5.893  -5.546  -9.316  1.00 84.65           C  
ATOM    304  CB  ILE A  37      -3.796  -5.951  -7.976  1.00 84.65           C  
ATOM    305  O   ILE A  37      -6.761  -6.367  -9.622  1.00 84.65           O  
ATOM    306  CG1 ILE A  37      -2.343  -6.434  -8.038  1.00 84.65           C  
ATOM    307  CG2 ILE A  37      -4.629  -6.838  -7.046  1.00 84.65           C  
ATOM    308  CD1 ILE A  37      -1.614  -6.379  -6.703  1.00 84.65           C  
ATOM    309  N   CYS A  38      -6.156  -4.265  -9.055  1.00 83.24           N  
ATOM    310  CA  CYS A  38      -7.551  -3.874  -8.891  1.00 83.24           C  
ATOM    311  C   CYS A  38      -8.102  -3.268 -10.176  1.00 83.24           C  
ATOM    312  CB  CYS A  38      -7.697  -2.877  -7.742  1.00 83.24           C  
ATOM    313  O   CYS A  38      -9.308  -3.040 -10.293  1.00 83.24           O  
ATOM    314  SG  CYS A  38      -6.997  -1.250  -8.098  1.00 83.24           S  
ATOM    315  N   ASP A  39      -7.273  -2.990 -11.211  1.00 84.76           N  
ATOM    316  CA  ASP A  39      -7.637  -2.396 -12.494  1.00 84.76           C  
ATOM    317  C   ASP A  39      -8.220  -0.997 -12.306  1.00 84.76           C  
ATOM    318  CB  ASP A  39      -8.637  -3.287 -13.233  1.00 84.76           C  
ATOM    319  O   ASP A  39      -8.989  -0.521 -13.144  1.00 84.76           O  
ATOM    320  CG  ASP A  39      -8.002  -4.542 -13.807  1.00 84.76           C  
ATOM    321  OD1 ASP A  39      -6.817  -4.500 -14.201  1.00 84.76           O  
ATOM    322  OD2 ASP A  39      -8.695  -5.581 -13.868  1.00 84.76           O  
ATOM    323  N   GLY A  40      -7.957  -0.424 -11.190  1.00 82.19           N  
ATOM    324  CA  GLY A  40      -8.301   0.959 -10.901  1.00 82.19           C  
ATOM    325  C   GLY A  40      -7.100   1.885 -10.895  1.00 82.19           C  
ATOM    326  O   GLY A  40      -5.959   1.431 -11.010  1.00 82.19           O  
ATOM    327  N   TYR A  41      -7.399   3.247 -10.811  1.00 84.61           N  
ATOM    328  CA  TYR A  41      -6.303   4.201 -10.684  1.00 84.61           C  
ATOM    329  C   TYR A  41      -5.567   4.013  -9.363  1.00 84.61           C  
ATOM    330  CB  TYR A  41      -6.824   5.637 -10.792  1.00 84.61           C  
ATOM    331  O   TYR A  41      -6.156   3.568  -8.375  1.00 84.61           O  
ATOM    332  CG  TYR A  41      -7.301   6.008 -12.175  1.00 84.61           C  
ATOM    333  CD1 TYR A  41      -6.396   6.199 -13.217  1.00 84.61           C  
ATOM    334  CD2 TYR A  41      -8.656   6.168 -12.443  1.00 84.61           C  
ATOM    335  CE1 TYR A  41      -6.830   6.542 -14.493  1.00 84.61           C  
ATOM    336  CE2 TYR A  41      -9.102   6.511 -13.716  1.00 84.61           C  
ATOM    337  OH  TYR A  41      -8.619   7.036 -15.994  1.00 84.61           O  
ATOM    338  CZ  TYR A  41      -8.183   6.696 -14.732  1.00 84.61           C  
ATOM    339  N   PHE A  42      -4.271   4.365  -9.394  1.00 81.35           N  
ATOM    340  CA  PHE A  42      -3.441   4.109  -8.223  1.00 81.35           C  
ATOM    341  C   PHE A  42      -3.987   4.839  -7.001  1.00 81.35           C  
ATOM    342  CB  PHE A  42      -1.993   4.535  -8.485  1.00 81.35           C  
ATOM    343  O   PHE A  42      -4.358   6.011  -7.087  1.00 81.35           O  
ATOM    344  CG  PHE A  42      -1.279   3.671  -9.489  1.00 81.35           C  
ATOM    345  CD1 PHE A  42      -1.251   2.289  -9.344  1.00 81.35           C  
ATOM    346  CD2 PHE A  42      -0.634   4.242 -10.579  1.00 81.35           C  
ATOM    347  CE1 PHE A  42      -0.591   1.488 -10.272  1.00 81.35           C  
ATOM    348  CE2 PHE A  42       0.028   3.447 -11.511  1.00 81.35           C  
ATOM    349  CZ  PHE A  42       0.049   2.071 -11.355  1.00 81.35           C  
ATOM    350  N   ARG A  43      -4.078   4.103  -5.837  1.00 77.80           N  
ATOM    351  CA  ARG A  43      -4.282   4.616  -4.486  1.00 77.80           C  
ATOM    352  C   ARG A  43      -3.065   4.344  -3.608  1.00 77.80           C  
ATOM    353  CB  ARG A  43      -5.531   3.996  -3.857  1.00 77.80           C  
ATOM    354  O   ARG A  43      -2.732   3.188  -3.340  1.00 77.80           O  
ATOM    355  CG  ARG A  43      -6.812   4.277  -4.626  1.00 77.80           C  
ATOM    356  CD  ARG A  43      -7.995   3.510  -4.052  1.00 77.80           C  
ATOM    357  NE  ARG A  43      -9.184   3.647  -4.889  1.00 77.80           N  
ATOM    358  NH1 ARG A  43     -10.504   2.258  -3.599  1.00 77.80           N  
ATOM    359  NH2 ARG A  43     -11.365   3.242  -5.482  1.00 77.80           N  
ATOM    360  CZ  ARG A  43     -10.348   3.048  -4.655  1.00 77.80           C  
ATOM    361  N   PHE A  44      -2.440   5.450  -3.209  1.00 78.00           N  
ATOM    362  CA  PHE A  44      -1.197   5.237  -2.478  1.00 78.00           C  
ATOM    363  C   PHE A  44      -0.255   4.332  -3.262  1.00 78.00           C  
ATOM    364  CB  PHE A  44      -1.480   4.632  -1.099  1.00 78.00           C  
ATOM    365  O   PHE A  44       0.107   3.250  -2.796  1.00 78.00           O  
ATOM    366  CG  PHE A  44      -2.441   5.437  -0.268  1.00 78.00           C  
ATOM    367  CD1 PHE A  44      -2.057   6.654   0.282  1.00 78.00           C  
ATOM    368  CD2 PHE A  44      -3.731   4.978  -0.037  1.00 78.00           C  
ATOM    369  CE1 PHE A  44      -2.945   7.402   1.052  1.00 78.00           C  
ATOM    370  CE2 PHE A  44      -4.625   5.719   0.731  1.00 78.00           C  
ATOM    371  CZ  PHE A  44      -4.229   6.930   1.276  1.00 78.00           C  
ATOM    372  N   ALA A  45       0.241   4.796  -4.373  1.00 82.40           N  
ATOM    373  CA  ALA A  45       1.058   4.036  -5.315  1.00 82.40           C  
ATOM    374  C   ALA A  45       2.324   3.511  -4.643  1.00 82.40           C  
ATOM    375  CB  ALA A  45       1.418   4.897  -6.523  1.00 82.40           C  
ATOM    376  O   ALA A  45       3.036   4.263  -3.973  1.00 82.40           O  
ATOM    377  N   HIS A  46       2.601   2.196  -4.856  1.00 87.23           N  
ATOM    378  CA  HIS A  46       3.800   1.499  -4.404  1.00 87.23           C  
ATOM    379  C   HIS A  46       4.429   0.693  -5.536  1.00 87.23           C  
ATOM    380  CB  HIS A  46       3.474   0.581  -3.224  1.00 87.23           C  
ATOM    381  O   HIS A  46       3.738  -0.061  -6.225  1.00 87.23           O  
ATOM    382  CG  HIS A  46       3.269   1.312  -1.935  1.00 87.23           C  
ATOM    383  CD2 HIS A  46       3.968   1.281  -0.776  1.00 87.23           C  
ATOM    384  ND1 HIS A  46       2.234   2.200  -1.740  1.00 87.23           N  
ATOM    385  CE1 HIS A  46       2.306   2.687  -0.512  1.00 87.23           C  
ATOM    386  NE2 HIS A  46       3.349   2.145   0.094  1.00 87.23           N  
ATOM    387  N   THR A  47       5.760   0.970  -5.619  1.00 85.87           N  
ATOM    388  CA  THR A  47       6.488   0.349  -6.719  1.00 85.87           C  
ATOM    389  C   THR A  47       7.458  -0.707  -6.198  1.00 85.87           C  
ATOM    390  CB  THR A  47       7.261   1.398  -7.541  1.00 85.87           C  
ATOM    391  O   THR A  47       8.115  -0.504  -5.174  1.00 85.87           O  
ATOM    392  CG2 THR A  47       8.071   0.739  -8.652  1.00 85.87           C  
ATOM    393  OG1 THR A  47       6.330   2.318  -8.125  1.00 85.87           O  
ATOM    394  N   ILE A  48       7.359  -1.830  -6.939  1.00 83.62           N  
ATOM    395  CA  ILE A  48       8.352  -2.862  -6.660  1.00 83.62           C  
ATOM    396  C   ILE A  48       9.692  -2.470  -7.277  1.00 83.62           C  
ATOM    397  CB  ILE A  48       7.900  -4.240  -7.192  1.00 83.62           C  
ATOM    398  O   ILE A  48       9.791  -2.276  -8.491  1.00 83.62           O  
ATOM    399  CG1 ILE A  48       6.567  -4.648  -6.555  1.00 83.62           C  
ATOM    400  CG2 ILE A  48       8.976  -5.299  -6.934  1.00 83.62           C  
ATOM    401  CD1 ILE A  48       5.966  -5.921  -7.136  1.00 83.62           C  
ATOM    402  N   THR A  49      10.714  -2.387  -6.495  1.00 83.05           N  
ATOM    403  CA  THR A  49      11.995  -1.809  -6.888  1.00 83.05           C  
ATOM    404  C   THR A  49      12.717  -2.717  -7.879  1.00 83.05           C  
ATOM    405  CB  THR A  49      12.895  -1.561  -5.663  1.00 83.05           C  
ATOM    406  O   THR A  49      13.454  -2.239  -8.744  1.00 83.05           O  
ATOM    407  CG2 THR A  49      12.309  -0.482  -4.759  1.00 83.05           C  
ATOM    408  OG1 THR A  49      13.021  -2.778  -4.916  1.00 83.05           O  
ATOM    409  N   GLU A  50      12.474  -4.016  -7.856  1.00 80.88           N  
ATOM    410  CA  GLU A  50      13.190  -4.973  -8.694  1.00 80.88           C  
ATOM    411  C   GLU A  50      12.669  -4.949 -10.128  1.00 80.88           C  
ATOM    412  CB  GLU A  50      13.074  -6.386  -8.116  1.00 80.88           C  
ATOM    413  O   GLU A  50      13.445  -5.064 -11.078  1.00 80.88           O  
ATOM    414  CG  GLU A  50      13.693  -6.537  -6.734  1.00 80.88           C  
ATOM    415  CD  GLU A  50      12.748  -6.149  -5.607  1.00 80.88           C  
ATOM    416  OE1 GLU A  50      13.036  -6.477  -4.434  1.00 80.88           O  
ATOM    417  OE2 GLU A  50      11.712  -5.513  -5.901  1.00 80.88           O  
ATOM    418  N   CYS A  51      11.330  -4.767 -10.236  1.00 84.64           N  
ATOM    419  CA  CYS A  51      10.783  -4.855 -11.585  1.00 84.64           C  
ATOM    420  C   CYS A  51      10.168  -3.528 -12.011  1.00 84.64           C  
ATOM    421  CB  CYS A  51       9.734  -5.963 -11.666  1.00 84.64           C  
ATOM    422  O   CYS A  51       9.974  -3.283 -13.204  1.00 84.64           O  
ATOM    423  SG  CYS A  51       8.291  -5.679 -10.617  1.00 84.64           S  
ATOM    424  N   GLY A  52       9.882  -2.620 -11.133  1.00 84.83           N  
ATOM    425  CA  GLY A  52       9.359  -1.299 -11.441  1.00 84.83           C  
ATOM    426  C   GLY A  52       7.854  -1.283 -11.635  1.00 84.83           C  
ATOM    427  O   GLY A  52       7.281  -0.253 -11.998  1.00 84.83           O  
ATOM    428  N   HIS A  53       7.109  -2.415 -11.416  1.00 88.56           N  
ATOM    429  CA  HIS A  53       5.653  -2.427 -11.513  1.00 88.56           C  
ATOM    430  C   HIS A  53       5.014  -1.803 -10.277  1.00 88.56           C  
ATOM    431  CB  HIS A  53       5.141  -3.856 -11.705  1.00 88.56           C  
ATOM    432  O   HIS A  53       5.500  -1.990  -9.159  1.00 88.56           O  
ATOM    433  CG  HIS A  53       5.515  -4.456 -13.022  1.00 88.56           C  
ATOM    434  CD2 HIS A  53       5.216  -4.079 -14.288  1.00 88.56           C  
ATOM    435  ND1 HIS A  53       6.292  -5.589 -13.130  1.00 88.56           N  
ATOM    436  CE1 HIS A  53       6.456  -5.884 -14.409  1.00 88.56           C  
ATOM    437  NE2 HIS A  53       5.812  -4.983 -15.132  1.00 88.56           N  
ATOM    438  N   THR A  54       4.016  -0.966 -10.559  1.00 85.86           N  
ATOM    439  CA  THR A  54       3.373  -0.185  -9.508  1.00 85.86           C  
ATOM    440  C   THR A  54       1.958  -0.693  -9.247  1.00 85.86           C  
ATOM    441  CB  THR A  54       3.327   1.310  -9.871  1.00 85.86           C  
ATOM    442  O   THR A  54       1.239  -1.051 -10.182  1.00 85.86           O  
ATOM    443  CG2 THR A  54       2.713   2.132  -8.743  1.00 85.86           C  
ATOM    444  OG1 THR A  54       4.659   1.778 -10.118  1.00 85.86           O  
ATOM    445  N   PHE A  55       1.630  -0.756  -7.968  1.00 86.64           N  
ATOM    446  CA  PHE A  55       0.307  -1.160  -7.505  1.00 86.64           C  
ATOM    447  C   PHE A  55      -0.175  -0.250  -6.383  1.00 86.64           C  
ATOM    448  CB  PHE A  55       0.324  -2.616  -7.030  1.00 86.64           C  
ATOM    449  O   PHE A  55       0.593   0.559  -5.859  1.00 86.64           O  
ATOM    450  CG  PHE A  55       0.917  -3.574  -8.027  1.00 86.64           C  
ATOM    451  CD1 PHE A  55       0.131  -4.132  -9.028  1.00 86.64           C  
ATOM    452  CD2 PHE A  55       2.262  -3.917  -7.964  1.00 86.64           C  
ATOM    453  CE1 PHE A  55       0.678  -5.019  -9.953  1.00 86.64           C  
ATOM    454  CE2 PHE A  55       2.815  -4.802  -8.885  1.00 86.64           C  
ATOM    455  CZ  PHE A  55       2.021  -5.353  -9.878  1.00 86.64           C  
ATOM    456  N   CYS A  56      -1.510  -0.444  -6.066  1.00 82.85           N  
ATOM    457  CA  CYS A  56      -1.990   0.218  -4.858  1.00 82.85           C  
ATOM    458  C   CYS A  56      -1.358  -0.392  -3.613  1.00 82.85           C  
ATOM    459  CB  CYS A  56      -3.513   0.125  -4.765  1.00 82.85           C  
ATOM    460  O   CYS A  56      -0.998  -1.571  -3.609  1.00 82.85           O  
ATOM    461  SG  CYS A  56      -4.374   0.864  -6.171  1.00 82.85           S  
ATOM    462  N   LYS A  57      -1.091   0.400  -2.686  1.00 78.07           N  
ATOM    463  CA  LYS A  57      -0.498  -0.078  -1.440  1.00 78.07           C  
ATOM    464  C   LYS A  57      -1.256  -1.286  -0.898  1.00 78.07           C  
ATOM    465  CB  LYS A  57      -0.472   1.038  -0.394  1.00 78.07           C  
ATOM    466  O   LYS A  57      -0.657  -2.326  -0.616  1.00 78.07           O  
ATOM    467  CG  LYS A  57       0.143   0.626   0.935  1.00 78.07           C  
ATOM    468  CD  LYS A  57       0.147   1.780   1.930  1.00 78.07           C  
ATOM    469  CE  LYS A  57       0.721   1.357   3.275  1.00 78.07           C  
ATOM    470  NZ  LYS A  57       0.694   2.474   4.266  1.00 78.07           N  
ATOM    471  N   ILE A  58      -2.515  -1.180  -0.770  1.00 75.29           N  
ATOM    472  CA  ILE A  58      -3.344  -2.221  -0.173  1.00 75.29           C  
ATOM    473  C   ILE A  58      -3.371  -3.445  -1.085  1.00 75.29           C  
ATOM    474  CB  ILE A  58      -4.780  -1.718   0.092  1.00 75.29           C  
ATOM    475  O   ILE A  58      -3.337  -4.583  -0.609  1.00 75.29           O  
ATOM    476  CG1 ILE A  58      -4.765  -0.571   1.110  1.00 75.29           C  
ATOM    477  CG2 ILE A  58      -5.674  -2.864   0.573  1.00 75.29           C  
ATOM    478  CD1 ILE A  58      -6.103   0.140   1.261  1.00 75.29           C  
ATOM    479  N   CYS A  59      -3.334  -3.174  -2.380  1.00 79.76           N  
ATOM    480  CA  CYS A  59      -3.409  -4.260  -3.351  1.00 79.76           C  
ATOM    481  C   CYS A  59      -2.171  -5.145  -3.277  1.00 79.76           C  
ATOM    482  CB  CYS A  59      -3.566  -3.704  -4.766  1.00 79.76           C  
ATOM    483  O   CYS A  59      -2.282  -6.372  -3.228  1.00 79.76           O  
ATOM    484  SG  CYS A  59      -5.200  -3.009  -5.099  1.00 79.76           S  
ATOM    485  N   ILE A  60      -1.065  -4.486  -3.283  1.00 83.47           N  
ATOM    486  CA  ILE A  60       0.161  -5.277  -3.301  1.00 83.47           C  
ATOM    487  C   ILE A  60       0.368  -5.938  -1.940  1.00 83.47           C  
ATOM    488  CB  ILE A  60       1.387  -4.412  -3.669  1.00 83.47           C  
ATOM    489  O   ILE A  60       0.822  -7.082  -1.861  1.00 83.47           O  
ATOM    490  CG1 ILE A  60       2.637  -5.289  -3.808  1.00 83.47           C  
ATOM    491  CG2 ILE A  60       1.603  -3.310  -2.628  1.00 83.47           C  
ATOM    492  CD1 ILE A  60       2.520  -6.370  -4.873  1.00 83.47           C  
ATOM    493  N   HIS A  61      -0.064  -5.365  -0.886  1.00 75.96           N  
ATOM    494  CA  HIS A  61       0.024  -5.955   0.445  1.00 75.96           C  
ATOM    495  C   HIS A  61      -0.909  -7.154   0.579  1.00 75.96           C  
ATOM    496  CB  HIS A  61      -0.302  -4.913   1.516  1.00 75.96           C  
ATOM    497  O   HIS A  61      -0.520  -8.191   1.122  1.00 75.96           O  
ATOM    498  CG  HIS A  61       0.002  -5.368   2.908  1.00 75.96           C  
ATOM    499  CD2 HIS A  61       1.146  -5.319   3.630  1.00 75.96           C  
ATOM    500  ND1 HIS A  61      -0.941  -5.961   3.719  1.00 75.96           N  
ATOM    501  CE1 HIS A  61      -0.388  -6.256   4.884  1.00 75.96           C  
ATOM    502  NE2 HIS A  61       0.878  -5.877   4.855  1.00 75.96           N  
ATOM    503  N   ASP A  62      -2.048  -6.998   0.130  1.00 73.04           N  
ATOM    504  CA  ASP A  62      -3.017  -8.089   0.166  1.00 73.04           C  
ATOM    505  C   ASP A  62      -2.539  -9.275  -0.668  1.00 73.04           C  
ATOM    506  CB  ASP A  62      -4.382  -7.611  -0.333  1.00 73.04           C  
ATOM    507  O   ASP A  62      -2.665 -10.427  -0.247  1.00 73.04           O  
ATOM    508  CG  ASP A  62      -5.493  -8.613  -0.073  1.00 73.04           C  
ATOM    509  OD1 ASP A  62      -5.535  -9.205   1.027  1.00 73.04           O  
ATOM    510  OD2 ASP A  62      -6.333  -8.814  -0.977  1.00 73.04           O  
ATOM    511  N   TYR A  63      -2.034  -8.994  -1.796  1.00 82.13           N  
ATOM    512  CA  TYR A  63      -1.517 -10.039  -2.673  1.00 82.13           C  
ATOM    513  C   TYR A  63      -0.427 -10.845  -1.977  1.00 82.13           C  
ATOM    514  CB  TYR A  63      -0.971  -9.432  -3.969  1.00 82.13           C  
ATOM    515  O   TYR A  63      -0.463 -12.078  -1.976  1.00 82.13           O  
ATOM    516  CG  TYR A  63      -0.289 -10.434  -4.868  1.00 82.13           C  
ATOM    517  CD1 TYR A  63       1.088 -10.635  -4.803  1.00 82.13           C  
ATOM    518  CD2 TYR A  63      -1.020 -11.181  -5.786  1.00 82.13           C  
ATOM    519  CE1 TYR A  63       1.721 -11.556  -5.632  1.00 82.13           C  
ATOM    520  CE2 TYR A  63      -0.398 -12.105  -6.619  1.00 82.13           C  
ATOM    521  OH  TYR A  63       1.592 -13.198  -7.357  1.00 82.13           O  
ATOM    522  CZ  TYR A  63       0.971 -12.285  -6.534  1.00 82.13           C  
ATOM    523  N   ILE A  64       0.476 -10.150  -1.369  1.00 80.61           N  
ATOM    524  CA  ILE A  64       1.594 -10.818  -0.713  1.00 80.61           C  
ATOM    525  C   ILE A  64       1.084 -11.632   0.474  1.00 80.61           C  
ATOM    526  CB  ILE A  64       2.664  -9.806  -0.248  1.00 80.61           C  
ATOM    527  O   ILE A  64       1.514 -12.768   0.687  1.00 80.61           O  
ATOM    528  CG1 ILE A  64       3.328  -9.138  -1.458  1.00 80.61           C  
ATOM    529  CG2 ILE A  64       3.707 -10.491   0.640  1.00 80.61           C  
ATOM    530  CD1 ILE A  64       4.270  -7.998  -1.096  1.00 80.61           C  
ATOM    531  N   SER A  65       0.208 -11.091   1.308  1.00 72.62           N  
ATOM    532  CA  SER A  65      -0.361 -11.750   2.478  1.00 72.62           C  
ATOM    533  C   SER A  65      -1.114 -13.017   2.087  1.00 72.62           C  
ATOM    534  CB  SER A  65      -1.298 -10.801   3.227  1.00 72.62           C  
ATOM    535  O   SER A  65      -0.985 -14.051   2.746  1.00 72.62           O  
ATOM    536  OG  SER A  65      -1.891 -11.452   4.337  1.00 72.62           O  
ATOM    537  N   LYS A  66      -1.831 -13.090   0.998  1.00 74.48           N  
ATOM    538  CA  LYS A  66      -2.651 -14.219   0.569  1.00 74.48           C  
ATOM    539  C   LYS A  66      -1.794 -15.313  -0.061  1.00 74.48           C  
ATOM    540  CB  LYS A  66      -3.723 -13.759  -0.421  1.00 74.48           C  
ATOM    541  O   LYS A  66      -2.181 -16.484  -0.071  1.00 74.48           O  
ATOM    542  CG  LYS A  66      -4.874 -12.998   0.223  1.00 74.48           C  
ATOM    543  CD  LYS A  66      -5.902 -12.560  -0.812  1.00 74.48           C  
ATOM    544  CE  LYS A  66      -7.045 -11.784  -0.172  1.00 74.48           C  
ATOM    545  NZ  LYS A  66      -8.003 -11.265  -1.193  1.00 74.48           N  
ATOM    546  N   ASN A  67      -0.688 -14.904  -0.526  1.00 78.17           N  
ATOM    547  CA  ASN A  67       0.134 -15.877  -1.238  1.00 78.17           C  
ATOM    548  C   ASN A  67       1.329 -16.322  -0.399  1.00 78.17           C  
ATOM    549  CB  ASN A  67       0.607 -15.304  -2.575  1.00 78.17           C  
ATOM    550  O   ASN A  67       2.290 -16.883  -0.929  1.00 78.17           O  
ATOM    551  CG  ASN A  67      -0.505 -15.222  -3.602  1.00 78.17           C  
ATOM    552  ND2 ASN A  67      -0.965 -14.008  -3.882  1.00 78.17           N  
ATOM    553  OD1 ASN A  67      -0.948 -16.241  -4.139  1.00 78.17           O  
ATOM    554  N   GLN A  68       1.237 -16.063   0.920  1.00 74.26           N  
ATOM    555  CA  GLN A  68       2.352 -16.357   1.814  1.00 74.26           C  
ATOM    556  C   GLN A  68       2.658 -17.851   1.840  1.00 74.26           C  
ATOM    557  CB  GLN A  68       2.053 -15.857   3.228  1.00 74.26           C  
ATOM    558  O   GLN A  68       3.809 -18.252   2.029  1.00 74.26           O  
ATOM    559  CG  GLN A  68       2.212 -14.352   3.395  1.00 74.26           C  
ATOM    560  CD  GLN A  68       1.950 -13.888   4.816  1.00 74.26           C  
ATOM    561  NE2 GLN A  68       1.986 -12.577   5.028  1.00 74.26           N  
ATOM    562  OE1 GLN A  68       1.716 -14.701   5.715  1.00 74.26           O  
ATOM    563  N   ASN A  69       1.687 -18.728   1.549  1.00 75.80           N  
ATOM    564  CA  ASN A  69       1.865 -20.173   1.640  1.00 75.80           C  
ATOM    565  C   ASN A  69       1.803 -20.833   0.265  1.00 75.80           C  
ATOM    566  CB  ASN A  69       0.815 -20.786   2.570  1.00 75.80           C  
ATOM    567  O   ASN A  69       1.563 -22.037   0.159  1.00 75.80           O  
ATOM    568  CG  ASN A  69       0.945 -20.297   3.999  1.00 75.80           C  
ATOM    569  ND2 ASN A  69      -0.186 -19.996   4.627  1.00 75.80           N  
ATOM    570  OD1 ASN A  69       2.051 -20.189   4.533  1.00 75.80           O  
ATOM    571  N   THR A  70       1.972 -20.012  -0.669  1.00 80.57           N  
ATOM    572  CA  THR A  70       1.946 -20.536  -2.030  1.00 80.57           C  
ATOM    573  C   THR A  70       3.298 -20.341  -2.710  1.00 80.57           C  
ATOM    574  CB  THR A  70       0.845 -19.861  -2.868  1.00 80.57           C  
ATOM    575  O   THR A  70       4.205 -19.732  -2.138  1.00 80.57           O  
ATOM    576  CG2 THR A  70      -0.495 -19.890  -2.140  1.00 80.57           C  
ATOM    577  OG1 THR A  70       1.211 -18.498  -3.118  1.00 80.57           O  
ATOM    578  N   LYS A  71       3.426 -20.974  -3.834  1.00 80.08           N  
ATOM    579  CA  LYS A  71       4.642 -20.851  -4.632  1.00 80.08           C  
ATOM    580  C   LYS A  71       4.848 -19.415  -5.103  1.00 80.08           C  
ATOM    581  CB  LYS A  71       4.592 -21.795  -5.835  1.00 80.08           C  
ATOM    582  O   LYS A  71       5.958 -19.031  -5.477  1.00 80.08           O  
ATOM    583  CG  LYS A  71       4.680 -23.269  -5.468  1.00 80.08           C  
ATOM    584  CD  LYS A  71       4.703 -24.153  -6.709  1.00 80.08           C  
ATOM    585  CE  LYS A  71       4.728 -25.631  -6.343  1.00 80.08           C  
ATOM    586  NZ  LYS A  71       4.769 -26.501  -7.557  1.00 80.08           N  
ATOM    587  N   ASN A  72       3.845 -18.597  -4.888  1.00 79.96           N  
ATOM    588  CA  ASN A  72       3.909 -17.217  -5.358  1.00 79.96           C  
ATOM    589  C   ASN A  72       4.169 -16.245  -4.211  1.00 79.96           C  
ATOM    590  CB  ASN A  72       2.619 -16.840  -6.091  1.00 79.96           C  
ATOM    591  O   ASN A  72       3.923 -15.045  -4.341  1.00 79.96           O  
ATOM    592  CG  ASN A  72       2.468 -17.562  -7.415  1.00 79.96           C  
ATOM    593  ND2 ASN A  72       1.229 -17.846  -7.798  1.00 79.96           N  
ATOM    594  OD1 ASN A  72       3.457 -17.864  -8.088  1.00 79.96           O  
ATOM    595  N   LYS A  73       4.566 -16.567  -2.996  1.00 75.47           N  
ATOM    596  CA  LYS A  73       4.693 -15.769  -1.780  1.00 75.47           C  
ATOM    597  C   LYS A  73       5.655 -14.602  -1.986  1.00 75.47           C  
ATOM    598  CB  LYS A  73       5.166 -16.639  -0.614  1.00 75.47           C  
ATOM    599  O   LYS A  73       5.534 -13.568  -1.326  1.00 75.47           O  
ATOM    600  CG  LYS A  73       6.560 -17.218  -0.801  1.00 75.47           C  
ATOM    601  CD  LYS A  73       6.989 -18.042   0.407  1.00 75.47           C  
ATOM    602  CE  LYS A  73       8.346 -18.697   0.185  1.00 75.47           C  
ATOM    603  NZ  LYS A  73       8.730 -19.578   1.328  1.00 75.47           N  
ATOM    604  N   ARG A  74       6.259 -14.452  -3.071  1.00 82.56           N  
ATOM    605  CA  ARG A  74       7.229 -13.374  -3.241  1.00 82.56           C  
ATOM    606  C   ARG A  74       7.442 -13.058  -4.718  1.00 82.56           C  
ATOM    607  CB  ARG A  74       8.562 -13.741  -2.586  1.00 82.56           C  
ATOM    608  O   ARG A  74       8.580 -12.922  -5.171  1.00 82.56           O  
ATOM    609  CG  ARG A  74       8.486 -13.888  -1.075  1.00 82.56           C  
ATOM    610  CD  ARG A  74       9.865 -14.065  -0.455  1.00 82.56           C  
ATOM    611  NE  ARG A  74       9.779 -14.468   0.946  1.00 82.56           N  
ATOM    612  NH1 ARG A  74      11.986 -15.129   1.106  1.00 82.56           N  
ATOM    613  NH2 ARG A  74      10.599 -15.298   2.924  1.00 82.56           N  
ATOM    614  CZ  ARG A  74      10.788 -14.964   1.655  1.00 82.56           C  
ATOM    615  N   LYS A  75       6.356 -13.121  -5.336  1.00 86.82           N  
ATOM    616  CA  LYS A  75       6.434 -12.816  -6.761  1.00 86.82           C  
ATOM    617  C   LYS A  75       5.596 -11.589  -7.108  1.00 86.82           C  
ATOM    618  CB  LYS A  75       5.976 -14.015  -7.593  1.00 86.82           C  
ATOM    619  O   LYS A  75       4.561 -11.341  -6.484  1.00 86.82           O  
ATOM    620  CG  LYS A  75       6.906 -15.216  -7.511  1.00 86.82           C  
ATOM    621  CD  LYS A  75       6.501 -16.306  -8.495  1.00 86.82           C  
ATOM    622  CE  LYS A  75       7.495 -17.459  -8.496  1.00 86.82           C  
ATOM    623  NZ  LYS A  75       7.114 -18.519  -9.477  1.00 86.82           N  
ATOM    624  N   CYS A  76       6.168 -10.821  -8.065  1.00 88.56           N  
ATOM    625  CA  CYS A  76       5.413  -9.689  -8.591  1.00 88.56           C  
ATOM    626  C   CYS A  76       4.143 -10.159  -9.291  1.00 88.56           C  
ATOM    627  CB  CYS A  76       6.270  -8.877  -9.561  1.00 88.56           C  
ATOM    628  O   CYS A  76       4.183 -11.083 -10.105  1.00 88.56           O  
ATOM    629  SG  CYS A  76       5.356  -7.587 -10.435  1.00 88.56           S  
ATOM    630  N   PRO A  77       2.993  -9.472  -9.025  1.00 89.77           N  
ATOM    631  CA  PRO A  77       1.733  -9.870  -9.658  1.00 89.77           C  
ATOM    632  C   PRO A  77       1.719  -9.605 -11.161  1.00 89.77           C  
ATOM    633  CB  PRO A  77       0.690  -9.009  -8.941  1.00 89.77           C  
ATOM    634  O   PRO A  77       0.962 -10.244 -11.898  1.00 89.77           O  
ATOM    635  CG  PRO A  77       1.324  -8.648  -7.636  1.00 89.77           C  
ATOM    636  CD  PRO A  77       2.803  -8.497  -7.851  1.00 89.77           C  
ATOM    637  N   SER A  78       2.599  -8.723 -11.562  1.00 88.14           N  
ATOM    638  CA  SER A  78       2.559  -8.328 -12.966  1.00 88.14           C  
ATOM    639  C   SER A  78       3.539  -9.148 -13.799  1.00 88.14           C  
ATOM    640  CB  SER A  78       2.872  -6.839 -13.115  1.00 88.14           C  
ATOM    641  O   SER A  78       3.185  -9.651 -14.867  1.00 88.14           O  
ATOM    642  OG  SER A  78       1.849  -6.049 -12.534  1.00 88.14           O  
ATOM    643  N   CYS A  79       4.778  -9.335 -13.278  1.00 88.89           N  
ATOM    644  CA  CYS A  79       5.795  -9.947 -14.127  1.00 88.89           C  
ATOM    645  C   CYS A  79       6.238 -11.292 -13.562  1.00 88.89           C  
ATOM    646  CB  CYS A  79       7.002  -9.021 -14.271  1.00 88.89           C  
ATOM    647  O   CYS A  79       6.992 -12.023 -14.207  1.00 88.89           O  
ATOM    648  SG  CYS A  79       7.964  -8.837 -12.753  1.00 88.89           S  
ATOM    649  N   LYS A  80       5.800 -11.570 -12.331  1.00 88.27           N  
ATOM    650  CA  LYS A  80       6.085 -12.819 -11.630  1.00 88.27           C  
ATOM    651  C   LYS A  80       7.557 -12.907 -11.240  1.00 88.27           C  
ATOM    652  CB  LYS A  80       5.698 -14.020 -12.495  1.00 88.27           C  
ATOM    653  O   LYS A  80       8.059 -13.990 -10.929  1.00 88.27           O  
ATOM    654  CG  LYS A  80       4.240 -14.026 -12.930  1.00 88.27           C  
ATOM    655  CD  LYS A  80       3.300 -14.059 -11.732  1.00 88.27           C  
ATOM    656  CE  LYS A  80       1.841 -14.101 -12.167  1.00 88.27           C  
ATOM    657  NZ  LYS A  80       0.913 -13.920 -11.011  1.00 88.27           N  
ATOM    658  N   GLY A  81       8.266 -11.778 -11.335  1.00 84.27           N  
ATOM    659  CA  GLY A  81       9.629 -11.711 -10.833  1.00 84.27           C  
ATOM    660  C   GLY A  81       9.719 -11.873  -9.328  1.00 84.27           C  
ATOM    661  O   GLY A  81       8.799 -11.490  -8.601  1.00 84.27           O  
ATOM    662  N   GLU A  82      10.813 -12.409  -8.812  1.00 83.39           N  
ATOM    663  CA  GLU A  82      11.004 -12.672  -7.389  1.00 83.39           C  
ATOM    664  C   GLU A  82      11.341 -11.391  -6.631  1.00 83.39           C  
ATOM    665  CB  GLU A  82      12.106 -13.713  -7.178  1.00 83.39           C  
ATOM    666  O   GLU A  82      12.165 -10.594  -7.084  1.00 83.39           O  
ATOM    667  CG  GLU A  82      12.182 -14.249  -5.755  1.00 83.39           C  
ATOM    668  CD  GLU A  82      11.046 -15.198  -5.410  1.00 83.39           C  
ATOM    669  OE1 GLU A  82      10.670 -15.288  -4.219  1.00 83.39           O  
ATOM    670  OE2 GLU A  82      10.527 -15.858  -6.338  1.00 83.39           O  
ATOM    671  N   LEU A  83      10.520 -11.207  -5.526  1.00 77.43           N  
ATOM    672  CA  LEU A  83      10.802 -10.092  -4.628  1.00 77.43           C  
ATOM    673  C   LEU A  83      11.828 -10.490  -3.573  1.00 77.43           C  
ATOM    674  CB  LEU A  83       9.516  -9.611  -3.951  1.00 77.43           C  
ATOM    675  O   LEU A  83      11.969 -11.673  -3.253  1.00 77.43           O  
ATOM    676  CG  LEU A  83       8.405  -9.118  -4.879  1.00 77.43           C  
ATOM    677  CD1 LEU A  83       7.039  -9.498  -4.319  1.00 77.43           C  
ATOM    678  CD2 LEU A  83       8.505  -7.609  -5.080  1.00 77.43           C  
ATOM    679  N   GLU A  84      12.662  -9.544  -3.192  1.00 74.00           N  
ATOM    680  CA  GLU A  84      13.625  -9.790  -2.123  1.00 74.00           C  
ATOM    681  C   GLU A  84      12.924 -10.191  -0.829  1.00 74.00           C  
ATOM    682  CB  GLU A  84      14.495  -8.552  -1.889  1.00 74.00           C  
ATOM    683  O   GLU A  84      11.726  -9.951  -0.666  1.00 74.00           O  
ATOM    684  CG  GLU A  84      15.466  -8.259  -3.023  1.00 74.00           C  
ATOM    685  CD  GLU A  84      16.367  -7.066  -2.748  1.00 74.00           C  
ATOM    686  OE1 GLU A  84      17.276  -6.790  -3.565  1.00 74.00           O  
ATOM    687  OE2 GLU A  84      16.165  -6.402  -1.707  1.00 74.00           O  
ATOM    688  N   ILE A  85      13.749 -10.871   0.060  1.00 69.49           N  
ATOM    689  CA  ILE A  85      13.257 -11.426   1.316  1.00 69.49           C  
ATOM    690  C   ILE A  85      12.669 -10.310   2.177  1.00 69.49           C  
ATOM    691  CB  ILE A  85      14.376 -12.163   2.085  1.00 69.49           C  
ATOM    692  O   ILE A  85      11.613 -10.482   2.791  1.00 69.49           O  
ATOM    693  CG1 ILE A  85      14.890 -13.354   1.268  1.00 69.49           C  
ATOM    694  CG2 ILE A  85      13.879 -12.616   3.461  1.00 69.49           C  
ATOM    695  CD1 ILE A  85      16.167 -13.976   1.816  1.00 69.49           C  
ATOM    696  N   HIS A  86      13.398  -9.105   1.914  1.00 70.17           N  
ATOM    697  CA  HIS A  86      12.929  -7.969   2.698  1.00 70.17           C  
ATOM    698  C   HIS A  86      11.929  -7.130   1.909  1.00 70.17           C  
ATOM    699  CB  HIS A  86      14.109  -7.100   3.140  1.00 70.17           C  
ATOM    700  O   HIS A  86      12.320  -6.236   1.155  1.00 70.17           O  
ATOM    701  CG  HIS A  86      15.065  -7.805   4.049  1.00 70.17           C  
ATOM    702  CD2 HIS A  86      16.286  -8.339   3.812  1.00 70.17           C  
ATOM    703  ND1 HIS A  86      14.798  -8.028   5.382  1.00 70.17           N  
ATOM    704  CE1 HIS A  86      15.817  -8.670   5.928  1.00 70.17           C  
ATOM    705  NE2 HIS A  86      16.733  -8.871   4.997  1.00 70.17           N  
ATOM    706  N   LEU A  87      10.626  -7.396   2.044  1.00 69.04           N  
ATOM    707  CA  LEU A  87       9.578  -6.763   1.251  1.00 69.04           C  
ATOM    708  C   LEU A  87       9.571  -5.254   1.466  1.00 69.04           C  
ATOM    709  CB  LEU A  87       8.209  -7.348   1.608  1.00 69.04           C  
ATOM    710  O   LEU A  87       9.205  -4.496   0.565  1.00 69.04           O  
ATOM    711  CG  LEU A  87       7.951  -8.789   1.164  1.00 69.04           C  
ATOM    712  CD1 LEU A  87       6.696  -9.334   1.838  1.00 69.04           C  
ATOM    713  CD2 LEU A  87       7.825  -8.867  -0.353  1.00 69.04           C  
ATOM    714  N   SER A  88       9.969  -4.825   2.635  1.00 68.02           N  
ATOM    715  CA  SER A  88      10.011  -3.395   2.925  1.00 68.02           C  
ATOM    716  C   SER A  88      11.005  -2.677   2.019  1.00 68.02           C  
ATOM    717  CB  SER A  88      10.377  -3.156   4.390  1.00 68.02           C  
ATOM    718  O   SER A  88      10.845  -1.489   1.732  1.00 68.02           O  
ATOM    719  OG  SER A  88      11.638  -3.728   4.693  1.00 68.02           O  
ATOM    720  N   LYS A  89      11.955  -3.385   1.595  1.00 71.18           N  
ATOM    721  CA  LYS A  89      12.949  -2.814   0.691  1.00 71.18           C  
ATOM    722  C   LYS A  89      12.519  -2.966  -0.765  1.00 71.18           C  
ATOM    723  CB  LYS A  89      14.312  -3.472   0.906  1.00 71.18           C  
ATOM    724  O   LYS A  89      12.883  -2.149  -1.614  1.00 71.18           O  
ATOM    725  CG  LYS A  89      14.964  -3.125   2.237  1.00 71.18           C  
ATOM    726  CD  LYS A  89      16.355  -3.735   2.354  1.00 71.18           C  
ATOM    727  CE  LYS A  89      16.992  -3.421   3.701  1.00 71.18           C  
ATOM    728  NZ  LYS A  89      18.341  -4.048   3.835  1.00 71.18           N  
ATOM    729  N   SER A  90      11.693  -3.958  -1.017  1.00 73.93           N  
ATOM    730  CA  SER A  90      11.298  -4.276  -2.385  1.00 73.93           C  
ATOM    731  C   SER A  90      10.085  -3.457  -2.815  1.00 73.93           C  
ATOM    732  CB  SER A  90      10.989  -5.768  -2.521  1.00 73.93           C  
ATOM    733  O   SER A  90       9.950  -3.107  -3.989  1.00 73.93           O  
ATOM    734  OG  SER A  90      12.169  -6.540  -2.378  1.00 73.93           O  
ATOM    735  N   ILE A  91       9.288  -3.042  -1.856  1.00 82.00           N  
ATOM    736  CA  ILE A  91       8.070  -2.297  -2.157  1.00 82.00           C  
ATOM    737  C   ILE A  91       8.152  -0.902  -1.542  1.00 82.00           C  
ATOM    738  CB  ILE A  91       6.814  -3.037  -1.644  1.00 82.00           C  
ATOM    739  O   ILE A  91       8.191  -0.759  -0.317  1.00 82.00           O  
ATOM    740  CG1 ILE A  91       6.740  -4.445  -2.246  1.00 82.00           C  
ATOM    741  CG2 ILE A  91       5.548  -2.237  -1.964  1.00 82.00           C  
ATOM    742  CD1 ILE A  91       5.657  -5.323  -1.634  1.00 82.00           C  
ATOM    743  N   ARG A  92       8.207   0.127  -2.413  1.00 79.64           N  
ATOM    744  CA  ARG A  92       8.413   1.502  -1.967  1.00 79.64           C  
ATOM    745  C   ARG A  92       7.284   2.408  -2.447  1.00 79.64           C  
ATOM    746  CB  ARG A  92       9.759   2.033  -2.465  1.00 79.64           C  
ATOM    747  O   ARG A  92       6.742   2.209  -3.536  1.00 79.64           O  
ATOM    748  CG  ARG A  92      10.951   1.198  -2.026  1.00 79.64           C  
ATOM    749  CD  ARG A  92      11.264   1.393  -0.549  1.00 79.64           C  
ATOM    750  NE  ARG A  92      12.647   1.811  -0.342  1.00 79.64           N  
ATOM    751  NH1 ARG A  92      12.598   1.554   1.954  1.00 79.64           N  
ATOM    752  NH2 ARG A  92      14.512   2.272   0.917  1.00 79.64           N  
ATOM    753  CZ  ARG A  92      13.249   1.878   0.842  1.00 79.64           C  
ATOM    754  N   LYS A  93       6.935   3.292  -1.513  1.00 79.53           N  
ATOM    755  CA  LYS A  93       6.002   4.337  -1.926  1.00 79.53           C  
ATOM    756  C   LYS A  93       6.508   5.068  -3.166  1.00 79.53           C  
ATOM    757  CB  LYS A  93       5.772   5.332  -0.788  1.00 79.53           C  
ATOM    758  O   LYS A  93       7.702   5.355  -3.279  1.00 79.53           O  
ATOM    759  CG  LYS A  93       4.681   6.355  -1.071  1.00 79.53           C  
ATOM    760  CD  LYS A  93       4.474   7.292   0.112  1.00 79.53           C  
ATOM    761  CE  LYS A  93       3.437   8.364  -0.198  1.00 79.53           C  
ATOM    762  NZ  LYS A  93       3.234   9.289   0.957  1.00 79.53           N  
ATOM    763  N   ASP A  94       5.581   5.272  -4.041  1.00 83.24           N  
ATOM    764  CA  ASP A  94       5.913   6.004  -5.259  1.00 83.24           C  
ATOM    765  C   ASP A  94       5.112   7.301  -5.356  1.00 83.24           C  
ATOM    766  CB  ASP A  94       5.660   5.136  -6.493  1.00 83.24           C  
ATOM    767  O   ASP A  94       4.052   7.336  -5.985  1.00 83.24           O  
ATOM    768  CG  ASP A  94       6.273   5.712  -7.758  1.00 83.24           C  
ATOM    769  OD1 ASP A  94       6.477   6.942  -7.832  1.00 83.24           O  
ATOM    770  OD2 ASP A  94       6.551   4.927  -8.691  1.00 83.24           O  
ATOM    771  N   PRO A  95       5.592   8.351  -4.743  1.00 77.86           N  
ATOM    772  CA  PRO A  95       4.863   9.620  -4.692  1.00 77.86           C  
ATOM    773  C   PRO A  95       4.706  10.266  -6.067  1.00 77.86           C  
ATOM    774  CB  PRO A  95       5.730  10.488  -3.777  1.00 77.86           C  
ATOM    775  O   PRO A  95       3.731  10.982  -6.309  1.00 77.86           O  
ATOM    776  CG  PRO A  95       7.079   9.845  -3.805  1.00 77.86           C  
ATOM    777  CD  PRO A  95       6.900   8.371  -4.030  1.00 77.86           C  
ATOM    778  N   TYR A  96       5.591   9.907  -6.866  1.00 77.72           N  
ATOM    779  CA  TYR A  96       5.550  10.507  -8.195  1.00 77.72           C  
ATOM    780  C   TYR A  96       4.385   9.953  -9.006  1.00 77.72           C  
ATOM    781  CB  TYR A  96       6.867  10.261  -8.937  1.00 77.72           C  
ATOM    782  O   TYR A  96       3.657  10.708  -9.655  1.00 77.72           O  
ATOM    783  CG  TYR A  96       8.051  10.965  -8.321  1.00 77.72           C  
ATOM    784  CD1 TYR A  96       8.213  12.343  -8.453  1.00 77.72           C  
ATOM    785  CD2 TYR A  96       9.010  10.256  -7.607  1.00 77.72           C  
ATOM    786  CE1 TYR A  96       9.304  12.996  -7.889  1.00 77.72           C  
ATOM    787  CE2 TYR A  96      10.105  10.898  -7.038  1.00 77.72           C  
ATOM    788  OH  TYR A  96      11.325  12.908  -6.624  1.00 77.72           O  
ATOM    789  CZ  TYR A  96      10.243  12.266  -7.184  1.00 77.72           C  
ATOM    790  N   LYS A  97       4.275   8.624  -8.994  1.00 80.28           N  
ATOM    791  CA  LYS A  97       3.154   8.003  -9.693  1.00 80.28           C  
ATOM    792  C   LYS A  97       1.820   8.455  -9.104  1.00 80.28           C  
ATOM    793  CB  LYS A  97       3.262   6.479  -9.635  1.00 80.28           C  
ATOM    794  O   LYS A  97       0.866   8.713  -9.840  1.00 80.28           O  
ATOM    795  CG  LYS A  97       4.297   5.895 -10.585  1.00 80.28           C  
ATOM    796  CD  LYS A  97       3.709   5.648 -11.968  1.00 80.28           C  
ATOM    797  CE  LYS A  97       4.750   5.086 -12.927  1.00 80.28           C  
ATOM    798  NZ  LYS A  97       4.261   5.088 -14.339  1.00 80.28           N  
ATOM    799  N   GLN A  98       1.874   8.604  -7.789  1.00 81.58           N  
ATOM    800  CA  GLN A  98       0.658   9.053  -7.120  1.00 81.58           C  
ATOM    801  C   GLN A  98       0.329  10.497  -7.487  1.00 81.58           C  
ATOM    802  CB  GLN A  98       0.797   8.917  -5.603  1.00 81.58           C  
ATOM    803  O   GLN A  98      -0.832  10.831  -7.735  1.00 81.58           O  
ATOM    804  CG  GLN A  98      -0.500   9.151  -4.842  1.00 81.58           C  
ATOM    805  CD  GLN A  98      -1.593   8.173  -5.230  1.00 81.58           C  
ATOM    806  NE2 GLN A  98      -2.746   8.700  -5.628  1.00 81.58           N  
ATOM    807  OE1 GLN A  98      -1.403   6.954  -5.174  1.00 81.58           O  
ATOM    808  N   GLN A  99       1.296  11.323  -7.612  1.00 78.54           N  
ATOM    809  CA  GLN A  99       1.101  12.729  -7.949  1.00 78.54           C  
ATOM    810  C   GLN A  99       0.566  12.885  -9.369  1.00 78.54           C  
ATOM    811  CB  GLN A  99       2.409  13.506  -7.792  1.00 78.54           C  
ATOM    812  O   GLN A  99      -0.239  13.779  -9.640  1.00 78.54           O  
ATOM    813  CG  GLN A  99       2.774  13.811  -6.346  1.00 78.54           C  
ATOM    814  CD  GLN A  99       4.090  14.554  -6.217  1.00 78.54           C  
ATOM    815  NE2 GLN A  99       4.540  14.754  -4.983  1.00 78.54           N  
ATOM    816  OE1 GLN A  99       4.698  14.946  -7.218  1.00 78.54           O  
ATOM    817  N   MET A 100       0.983  11.983 -10.204  1.00 76.83           N  
ATOM    818  CA  MET A 100       0.472  12.019 -11.571  1.00 76.83           C  
ATOM    819  C   MET A 100      -1.027  11.739 -11.600  1.00 76.83           C  
ATOM    820  CB  MET A 100       1.210  11.006 -12.448  1.00 76.83           C  
ATOM    821  O   MET A 100      -1.780  12.440 -12.278  1.00 76.83           O  
ATOM    822  CG  MET A 100       2.660  11.370 -12.718  1.00 76.83           C  
ATOM    823  SD  MET A 100       3.502  10.150 -13.801  1.00 76.83           S  
ATOM    824  CE  MET A 100       2.774  10.589 -15.404  1.00 76.83           C  
ATOM    825  N   VAL A 101      -1.459  10.776 -10.875  1.00 77.09           N  
ATOM    826  CA  VAL A 101      -2.881  10.457 -10.793  1.00 77.09           C  
ATOM    827  C   VAL A 101      -3.642  11.640 -10.200  1.00 77.09           C  
ATOM    828  CB  VAL A 101      -3.129   9.187  -9.949  1.00 77.09           C  
ATOM    829  O   VAL A 101      -4.672  12.056 -10.737  1.00 77.09           O  
ATOM    830  CG1 VAL A 101      -4.626   8.954  -9.751  1.00 77.09           C  
ATOM    831  CG2 VAL A 101      -2.480   7.972 -10.611  1.00 77.09           C  
ATOM    832  N   ASP A 102      -3.075  12.209  -9.194  1.00 77.16           N  
ATOM    833  CA  ASP A 102      -3.730  13.303  -8.485  1.00 77.16           C  
ATOM    834  C   ASP A 102      -3.811  14.553  -9.358  1.00 77.16           C  
ATOM    835  CB  ASP A 102      -2.990  13.618  -7.183  1.00 77.16           C  
ATOM    836  O   ASP A 102      -4.776  15.316  -9.271  1.00 77.16           O  
ATOM    837  CG  ASP A 102      -3.119  12.516  -6.146  1.00 77.16           C  
ATOM    838  OD1 ASP A 102      -4.010  11.650  -6.284  1.00 77.16           O  
ATOM    839  OD2 ASP A 102      -2.325  12.514  -5.181  1.00 77.16           O  
ATOM    840  N   PHE A 103      -2.727  14.698 -10.077  1.00 77.62           N  
ATOM    841  CA  PHE A 103      -2.687  15.856 -10.962  1.00 77.62           C  
ATOM    842  C   PHE A 103      -3.733  15.731 -12.064  1.00 77.62           C  
ATOM    843  CB  PHE A 103      -1.293  16.016 -11.577  1.00 77.62           C  
ATOM    844  O   PHE A 103      -4.433  16.697 -12.374  1.00 77.62           O  
ATOM    845  CG  PHE A 103      -1.185  17.162 -12.546  1.00 77.62           C  
ATOM    846  CD1 PHE A 103      -1.213  16.937 -13.917  1.00 77.62           C  
ATOM    847  CD2 PHE A 103      -1.056  18.466 -12.086  1.00 77.62           C  
ATOM    848  CE1 PHE A 103      -1.114  17.996 -14.816  1.00 77.62           C  
ATOM    849  CE2 PHE A 103      -0.956  19.530 -12.978  1.00 77.62           C  
ATOM    850  CZ  PHE A 103      -0.984  19.292 -14.343  1.00 77.62           C  
ATOM    851  N   LEU A 104      -3.903  14.598 -12.623  1.00 73.57           N  
ATOM    852  CA  LEU A 104      -4.796  14.387 -13.757  1.00 73.57           C  
ATOM    853  C   LEU A 104      -6.243  14.259 -13.293  1.00 73.57           C  
ATOM    854  CB  LEU A 104      -4.385  13.136 -14.538  1.00 73.57           C  
ATOM    855  O   LEU A 104      -7.164  14.686 -13.992  1.00 73.57           O  
ATOM    856  CG  LEU A 104      -3.073  13.225 -15.319  1.00 73.57           C  
ATOM    857  CD1 LEU A 104      -2.699  11.858 -15.883  1.00 73.57           C  
ATOM    858  CD2 LEU A 104      -3.184  14.258 -16.435  1.00 73.57           C  
ATOM    859  N   TYR A 105      -6.352  13.737 -12.052  1.00 76.95           N  
ATOM    860  CA  TYR A 105      -7.676  13.529 -11.478  1.00 76.95           C  
ATOM    861  C   TYR A 105      -7.734  14.034 -10.042  1.00 76.95           C  
ATOM    862  CB  TYR A 105      -8.056  12.046 -11.525  1.00 76.95           C  
ATOM    863  O   TYR A 105      -7.676  13.244  -9.096  1.00 76.95           O  
ATOM    864  CG  TYR A 105      -7.962  11.439 -12.904  1.00 76.95           C  
ATOM    865  CD1 TYR A 105      -8.987  11.607 -13.832  1.00 76.95           C  
ATOM    866  CD2 TYR A 105      -6.849  10.695 -13.281  1.00 76.95           C  
ATOM    867  CE1 TYR A 105      -8.906  11.048 -15.103  1.00 76.95           C  
ATOM    868  CE2 TYR A 105      -6.757  10.131 -14.550  1.00 76.95           C  
ATOM    869  OH  TYR A 105      -7.702   9.757 -16.709  1.00 76.95           O  
ATOM    870  CZ  TYR A 105      -7.788  10.313 -15.452  1.00 76.95           C  
ATOM    871  N   PRO A 106      -7.816  15.293  -9.861  1.00 74.64           N  
ATOM    872  CA  PRO A 106      -7.731  15.907  -8.534  1.00 74.64           C  
ATOM    873  C   PRO A 106      -8.821  15.415  -7.585  1.00 74.64           C  
ATOM    874  CB  PRO A 106      -7.894  17.401  -8.825  1.00 74.64           C  
ATOM    875  O   PRO A 106      -8.620  15.389  -6.368  1.00 74.64           O  
ATOM    876  CG  PRO A 106      -7.474  17.560 -10.251  1.00 74.64           C  
ATOM    877  CD  PRO A 106      -7.772  16.281 -10.981  1.00 74.64           C  
ATOM    878  N   GLN A 107      -9.989  15.088  -8.120  1.00 76.84           N  
ATOM    879  CA  GLN A 107     -11.058  14.586  -7.263  1.00 76.84           C  
ATOM    880  C   GLN A 107     -10.612  13.344  -6.497  1.00 76.84           C  
ATOM    881  CB  GLN A 107     -12.307  14.273  -8.088  1.00 76.84           C  
ATOM    882  O   GLN A 107     -11.159  13.032  -5.437  1.00 76.84           O  
ATOM    883  CG  GLN A 107     -12.123  13.123  -9.069  1.00 76.84           C  
ATOM    884  CD  GLN A 107     -11.635  13.585 -10.430  1.00 76.84           C  
ATOM    885  NE2 GLN A 107     -11.915  12.794 -11.460  1.00 76.84           N  
ATOM    886  OE1 GLN A 107     -11.011  14.644 -10.554  1.00 76.84           O  
ATOM    887  N   PHE A 108      -9.682  12.601  -6.980  1.00 75.57           N  
ATOM    888  CA  PHE A 108      -9.209  11.381  -6.338  1.00 75.57           C  
ATOM    889  C   PHE A 108      -8.390  11.705  -5.095  1.00 75.57           C  
ATOM    890  CB  PHE A 108      -8.374  10.547  -7.315  1.00 75.57           C  
ATOM    891  O   PHE A 108      -8.447  10.980  -4.100  1.00 75.57           O  
ATOM    892  CG  PHE A 108      -9.169   9.974  -8.457  1.00 75.57           C  
ATOM    893  CD1 PHE A 108     -10.541   9.785  -8.342  1.00 75.57           C  
ATOM    894  CD2 PHE A 108      -8.544   9.623  -9.646  1.00 75.57           C  
ATOM    895  CE1 PHE A 108     -11.279   9.255  -9.398  1.00 75.57           C  
ATOM    896  CE2 PHE A 108      -9.275   9.093 -10.706  1.00 75.57           C  
ATOM    897  CZ  PHE A 108     -10.642   8.908 -10.579  1.00 75.57           C  
ATOM    898  N   ALA A 109      -7.616  12.778  -5.136  1.00 69.34           N  
ATOM    899  CA  ALA A 109      -6.847  13.209  -3.971  1.00 69.34           C  
ATOM    900  C   ALA A 109      -7.766  13.562  -2.806  1.00 69.34           C  
ATOM    901  CB  ALA A 109      -5.965  14.403  -4.329  1.00 69.34           C  
ATOM    902  O   ALA A 109      -7.494  13.196  -1.660  1.00 69.34           O  
ATOM    903  N   LYS A 110      -8.856  14.330  -3.119  1.00 73.11           N  
ATOM    904  CA  LYS A 110      -9.834  14.697  -2.099  1.00 73.11           C  
ATOM    905  C   LYS A 110     -10.484  13.458  -1.489  1.00 73.11           C  
ATOM    906  CB  LYS A 110     -10.906  15.615  -2.688  1.00 73.11           C  
ATOM    907  O   LYS A 110     -10.688  13.391  -0.275  1.00 73.11           O  
ATOM    908  CG  LYS A 110     -10.415  17.023  -2.993  1.00 73.11           C  
ATOM    909  CD  LYS A 110     -11.540  17.905  -3.519  1.00 73.11           C  
ATOM    910  CE  LYS A 110     -11.035  19.291  -3.896  1.00 73.11           C  
ATOM    911  NZ  LYS A 110     -12.126  20.146  -4.454  1.00 73.11           N  
ATOM    912  N   GLN A 111     -10.750  12.486  -2.302  1.00 72.76           N  
ATOM    913  CA  GLN A 111     -11.355  11.238  -1.851  1.00 72.76           C  
ATOM    914  C   GLN A 111     -10.404  10.460  -0.946  1.00 72.76           C  
ATOM    915  CB  GLN A 111     -11.764  10.376  -3.047  1.00 72.76           C  
ATOM    916  O   GLN A 111     -10.820   9.911   0.076  1.00 72.76           O  
ATOM    917  CG  GLN A 111     -12.969  10.912  -3.808  1.00 72.76           C  
ATOM    918  CD  GLN A 111     -13.274  10.114  -5.062  1.00 72.76           C  
ATOM    919  NE2 GLN A 111     -14.401  10.416  -5.698  1.00 72.76           N  
ATOM    920  OE1 GLN A 111     -12.502   9.234  -5.457  1.00 72.76           O  
ATOM    921  N   GLU A 112      -9.122  10.484  -1.289  1.00 69.86           N  
ATOM    922  CA  GLU A 112      -8.114   9.818  -0.471  1.00 69.86           C  
ATOM    923  C   GLU A 112      -8.020  10.452   0.914  1.00 69.86           C  
ATOM    924  CB  GLU A 112      -6.748   9.857  -1.161  1.00 69.86           C  
ATOM    925  O   GLU A 112      -7.937   9.747   1.922  1.00 69.86           O  
ATOM    926  CG  GLU A 112      -5.689   9.003  -0.479  1.00 69.86           C  
ATOM    927  CD  GLU A 112      -4.388   8.923  -1.261  1.00 69.86           C  
ATOM    928  OE1 GLU A 112      -3.573   8.011  -0.992  1.00 69.86           O  
ATOM    929  OE2 GLU A 112      -4.181   9.781  -2.149  1.00 69.86           O  
ATOM    930  N   GLN A 113      -8.032  11.776   0.961  1.00 73.22           N  
ATOM    931  CA  GLN A 113      -7.993  12.485   2.236  1.00 73.22           C  
ATOM    932  C   GLN A 113      -9.221  12.161   3.082  1.00 73.22           C  
ATOM    933  CB  GLN A 113      -7.895  13.994   2.009  1.00 73.22           C  
ATOM    934  O   GLN A 113      -9.118  12.009   4.302  1.00 73.22           O  
ATOM    935  CG  GLN A 113      -6.541  14.451   1.484  1.00 73.22           C  
ATOM    936  CD  GLN A 113      -6.495  15.939   1.194  1.00 73.22           C  
ATOM    937  NE2 GLN A 113      -5.404  16.392   0.586  1.00 73.22           N  
ATOM    938  OE1 GLN A 113      -7.434  16.676   1.513  1.00 73.22           O  
ATOM    939  N   LEU A 114     -10.314  12.053   2.433  1.00 75.64           N  
ATOM    940  CA  LEU A 114     -11.556  11.701   3.112  1.00 75.64           C  
ATOM    941  C   LEU A 114     -11.464  10.308   3.725  1.00 75.64           C  
ATOM    942  CB  LEU A 114     -12.736  11.766   2.139  1.00 75.64           C  
ATOM    943  O   LEU A 114     -11.829  10.110   4.887  1.00 75.64           O  
ATOM    944  CG  LEU A 114     -14.094  11.327   2.690  1.00 75.64           C  
ATOM    945  CD1 LEU A 114     -14.543  12.267   3.804  1.00 75.64           C  
ATOM    946  CD2 LEU A 114     -15.133  11.277   1.575  1.00 75.64           C  
ATOM    947  N   ILE A 115     -10.968   9.380   2.954  1.00 77.35           N  
ATOM    948  CA  ILE A 115     -10.858   8.000   3.415  1.00 77.35           C  
ATOM    949  C   ILE A 115      -9.926   7.932   4.622  1.00 77.35           C  
ATOM    950  CB  ILE A 115     -10.350   7.068   2.292  1.00 77.35           C  
ATOM    951  O   ILE A 115     -10.237   7.275   5.619  1.00 77.35           O  
ATOM    952  CG1 ILE A 115     -11.423   6.901   1.210  1.00 77.35           C  
ATOM    953  CG2 ILE A 115      -9.933   5.710   2.865  1.00 77.35           C  
ATOM    954  CD1 ILE A 115     -10.955   6.118  -0.010  1.00 77.35           C  
ATOM    955  N   VAL A 116      -8.814   8.641   4.513  1.00 74.22           N  
ATOM    956  CA  VAL A 116      -7.844   8.662   5.603  1.00 74.22           C  
ATOM    957  C   VAL A 116      -8.490   9.243   6.858  1.00 74.22           C  
ATOM    958  CB  VAL A 116      -6.585   9.475   5.226  1.00 74.22           C  
ATOM    959  O   VAL A 116      -8.333   8.698   7.954  1.00 74.22           O  
ATOM    960  CG1 VAL A 116      -5.683   9.668   6.444  1.00 74.22           C  
ATOM    961  CG2 VAL A 116      -5.823   8.784   4.097  1.00 74.22           C  
ATOM    962  N   LYS A 117      -9.166  10.324   6.672  1.00 79.18           N  
ATOM    963  CA  LYS A 117      -9.876  10.958   7.778  1.00 79.18           C  
ATOM    964  C   LYS A 117     -10.877   9.996   8.413  1.00 79.18           C  
ATOM    965  CB  LYS A 117     -10.594  12.221   7.301  1.00 79.18           C  
ATOM    966  O   LYS A 117     -10.955   9.893   9.639  1.00 79.18           O  
ATOM    967  CG  LYS A 117     -11.288  12.996   8.412  1.00 79.18           C  
ATOM    968  CD  LYS A 117     -12.005  14.227   7.871  1.00 79.18           C  
ATOM    969  CE  LYS A 117     -12.774  14.953   8.967  1.00 79.18           C  
ATOM    970  NZ  LYS A 117     -13.498  16.147   8.437  1.00 79.18           N  
ATOM    971  N   ARG A 118     -11.582   9.288   7.673  1.00 84.05           N  
ATOM    972  CA  ARG A 118     -12.628   8.394   8.161  1.00 84.05           C  
ATOM    973  C   ARG A 118     -12.027   7.162   8.829  1.00 84.05           C  
ATOM    974  CB  ARG A 118     -13.552   7.972   7.018  1.00 84.05           C  
ATOM    975  O   ARG A 118     -12.553   6.673   9.831  1.00 84.05           O  
ATOM    976  CG  ARG A 118     -14.481   9.076   6.537  1.00 84.05           C  
ATOM    977  CD  ARG A 118     -15.471   8.567   5.498  1.00 84.05           C  
ATOM    978  NE  ARG A 118     -16.511   9.553   5.217  1.00 84.05           N  
ATOM    979  NH1 ARG A 118     -17.380   8.423   3.399  1.00 84.05           N  
ATOM    980  NH2 ARG A 118     -18.299  10.416   4.062  1.00 84.05           N  
ATOM    981  CZ  ARG A 118     -17.394   9.461   4.227  1.00 84.05           C  
ATOM    982  N   VAL A 119     -10.960   6.649   8.300  1.00 80.06           N  
ATOM    983  CA  VAL A 119     -10.260   5.547   8.952  1.00 80.06           C  
ATOM    984  C   VAL A 119      -9.790   5.981  10.338  1.00 80.06           C  
ATOM    985  CB  VAL A 119      -9.060   5.059   8.110  1.00 80.06           C  
ATOM    986  O   VAL A 119      -9.924   5.233  11.309  1.00 80.06           O  
ATOM    987  CG1 VAL A 119      -8.193   4.093   8.915  1.00 80.06           C  
ATOM    988  CG2 VAL A 119      -9.547   4.399   6.821  1.00 80.06           C  
ATOM    989  N   LYS A 120      -9.274   7.207  10.435  1.00 78.16           N  
ATOM    990  CA  LYS A 120      -8.819   7.764  11.706  1.00 78.16           C  
ATOM    991  C   LYS A 120      -9.975   7.893  12.694  1.00 78.16           C  
ATOM    992  CB  LYS A 120      -8.159   9.126  11.490  1.00 78.16           C  
ATOM    993  O   LYS A 120      -9.801   7.667  13.893  1.00 78.16           O  
ATOM    994  CG  LYS A 120      -6.720   9.046  11.002  1.00 78.16           C  
ATOM    995  CD  LYS A 120      -6.084  10.427  10.909  1.00 78.16           C  
ATOM    996  CE  LYS A 120      -4.674  10.357  10.339  1.00 78.16           C  
ATOM    997  NZ  LYS A 120      -4.039  11.707  10.262  1.00 78.16           N  
ATOM    998  N   GLU A 121     -11.110   8.147  12.182  1.00 83.22           N  
ATOM    999  CA  GLU A 121     -12.302   8.268  13.016  1.00 83.22           C  
ATOM   1000  C   GLU A 121     -12.776   6.901  13.501  1.00 83.22           C  
ATOM   1001  CB  GLU A 121     -13.424   8.973  12.251  1.00 83.22           C  
ATOM   1002  O   GLU A 121     -13.233   6.764  14.638  1.00 83.22           O  
ATOM   1003  CG  GLU A 121     -13.196  10.466  12.061  1.00 83.22           C  
ATOM   1004  CD  GLU A 121     -14.341  11.161  11.342  1.00 83.22           C  
ATOM   1005  OE1 GLU A 121     -14.173  12.327  10.918  1.00 83.22           O  
ATOM   1006  OE2 GLU A 121     -15.416  10.536  11.203  1.00 83.22           O  
ATOM   1007  N   LEU A 122     -12.661   5.939  12.646  1.00 81.79           N  
ATOM   1008  CA  LEU A 122     -13.128   4.603  13.000  1.00 81.79           C  
ATOM   1009  C   LEU A 122     -12.148   3.917  13.945  1.00 81.79           C  
ATOM   1010  CB  LEU A 122     -13.323   3.752  11.742  1.00 81.79           C  
ATOM   1011  O   LEU A 122     -12.559   3.198  14.858  1.00 81.79           O  
ATOM   1012  CG  LEU A 122     -14.507   4.124  10.848  1.00 81.79           C  
ATOM   1013  CD1 LEU A 122     -14.531   3.240   9.606  1.00 81.79           C  
ATOM   1014  CD2 LEU A 122     -15.817   4.008  11.620  1.00 81.79           C  
ATOM   1015  N   PHE A 123     -10.892   4.250  13.743  1.00 81.23           N  
ATOM   1016  CA  PHE A 123      -9.847   3.588  14.515  1.00 81.23           C  
ATOM   1017  C   PHE A 123      -8.840   4.602  15.045  1.00 81.23           C  
ATOM   1018  CB  PHE A 123      -9.132   2.535  13.662  1.00 81.23           C  
ATOM   1019  O   PHE A 123      -7.715   4.685  14.549  1.00 81.23           O  
ATOM   1020  CG  PHE A 123     -10.061   1.534  13.029  1.00 81.23           C  
ATOM   1021  CD1 PHE A 123     -10.615   0.506  13.782  1.00 81.23           C  
ATOM   1022  CD2 PHE A 123     -10.379   1.621  11.680  1.00 81.23           C  
ATOM   1023  CE1 PHE A 123     -11.474  -0.422  13.199  1.00 81.23           C  
ATOM   1024  CE2 PHE A 123     -11.237   0.698  11.090  1.00 81.23           C  
ATOM   1025  CZ  PHE A 123     -11.783  -0.323  11.851  1.00 81.23           C  
ATOM   1026  N   PRO A 124      -9.239   5.426  15.994  1.00 74.75           N  
ATOM   1027  CA  PRO A 124      -8.411   6.535  16.474  1.00 74.75           C  
ATOM   1028  C   PRO A 124      -7.088   6.066  17.075  1.00 74.75           C  
ATOM   1029  CB  PRO A 124      -9.290   7.197  17.537  1.00 74.75           C  
ATOM   1030  O   PRO A 124      -6.117   6.827  17.110  1.00 74.75           O  
ATOM   1031  CG  PRO A 124     -10.640   6.582  17.354  1.00 74.75           C  
ATOM   1032  CD  PRO A 124     -10.491   5.347  16.512  1.00 74.75           C  
ATOM   1033  N   LEU A 125      -7.042   4.907  17.692  1.00 69.42           N  
ATOM   1034  CA  LEU A 125      -5.854   4.439  18.398  1.00 69.42           C  
ATOM   1035  C   LEU A 125      -4.854   3.819  17.428  1.00 69.42           C  
ATOM   1036  CB  LEU A 125      -6.238   3.419  19.474  1.00 69.42           C  
ATOM   1037  O   LEU A 125      -3.730   3.489  17.815  1.00 69.42           O  
ATOM   1038  CG  LEU A 125      -7.103   3.939  20.623  1.00 69.42           C  
ATOM   1039  CD1 LEU A 125      -7.520   2.790  21.534  1.00 69.42           C  
ATOM   1040  CD2 LEU A 125      -6.358   5.010  21.412  1.00 69.42           C  
ATOM   1041  N   ILE A 126      -5.279   3.801  16.108  1.00 62.00           N  
ATOM   1042  CA  ILE A 126      -4.403   3.224  15.094  1.00 62.00           C  
ATOM   1043  C   ILE A 126      -3.516   4.315  14.498  1.00 62.00           C  
ATOM   1044  CB  ILE A 126      -5.213   2.524  13.979  1.00 62.00           C  
ATOM   1045  O   ILE A 126      -3.978   5.430  14.245  1.00 62.00           O  
ATOM   1046  CG1 ILE A 126      -5.958   1.309  14.544  1.00 62.00           C  
ATOM   1047  CG2 ILE A 126      -4.297   2.116  12.822  1.00 62.00           C  
ATOM   1048  CD1 ILE A 126      -6.956   0.690  13.575  1.00 62.00           C  
ATOM   1049  N   ASP A 127      -2.165   4.177  14.649  1.00 59.22           N  
ATOM   1050  CA  ASP A 127      -1.204   5.047  13.978  1.00 59.22           C  
ATOM   1051  C   ASP A 127      -1.316   4.921  12.461  1.00 59.22           C  
ATOM   1052  CB  ASP A 127       0.221   4.720  14.429  1.00 59.22           C  
ATOM   1053  O   ASP A 127      -0.882   3.923  11.881  1.00 59.22           O  
ATOM   1054  CG  ASP A 127       1.240   5.746  13.965  1.00 59.22           C  
ATOM   1055  OD1 ASP A 127       0.890   6.630  13.154  1.00 59.22           O  
ATOM   1056  OD2 ASP A 127       2.404   5.669  14.414  1.00 59.22           O  
ATOM   1057  N   LEU A 128      -1.974   5.860  11.830  1.00 51.76           N  
ATOM   1058  CA  LEU A 128      -2.243   5.803  10.397  1.00 51.76           C  
ATOM   1059  C   LEU A 128      -0.946   5.871   9.598  1.00 51.76           C  
ATOM   1060  CB  LEU A 128      -3.174   6.945   9.981  1.00 51.76           C  
ATOM   1061  O   LEU A 128      -0.862   5.324   8.496  1.00 51.76           O  
ATOM   1062  CG  LEU A 128      -4.546   6.539   9.441  1.00 51.76           C  
ATOM   1063  CD1 LEU A 128      -5.607   6.687  10.526  1.00 51.76           C  
ATOM   1064  CD2 LEU A 128      -4.907   7.373   8.216  1.00 51.76           C  
ATOM   1065  N   GLU A 129       0.035   6.710  10.187  1.00 49.58           N  
ATOM   1066  CA  GLU A 129       1.330   6.791   9.519  1.00 49.58           C  
ATOM   1067  C   GLU A 129       1.964   5.410   9.377  1.00 49.58           C  
ATOM   1068  CB  GLU A 129       2.272   7.725  10.283  1.00 49.58           C  
ATOM   1069  O   GLU A 129       2.596   5.113   8.361  1.00 49.58           O  
ATOM   1070  CG  GLU A 129       3.344   8.365   9.412  1.00 49.58           C  
ATOM   1071  CD  GLU A 129       3.903   9.652   9.997  1.00 49.58           C  
ATOM   1072  OE1 GLU A 129       4.687  10.342   9.306  1.00 49.58           O  
ATOM   1073  OE2 GLU A 129       3.555   9.972  11.155  1.00 49.58           O  
ATOM   1074  N   PHE A 130       1.519   4.487  10.283  1.00 46.42           N  
ATOM   1075  CA  PHE A 130       2.013   3.118  10.362  1.00 46.42           C  
ATOM   1076  C   PHE A 130       1.139   2.177   9.541  1.00 46.42           C  
ATOM   1077  CB  PHE A 130       2.066   2.647  11.819  1.00 46.42           C  
ATOM   1078  O   PHE A 130       1.639   1.228   8.934  1.00 46.42           O  
ATOM   1079  CG  PHE A 130       2.757   1.323  12.005  1.00 46.42           C  
ATOM   1080  CD1 PHE A 130       2.021   0.159  12.185  1.00 46.42           C  
ATOM   1081  CD2 PHE A 130       4.143   1.244  12.000  1.00 46.42           C  
ATOM   1082  CE1 PHE A 130       2.658  -1.068  12.357  1.00 46.42           C  
ATOM   1083  CE2 PHE A 130       4.787   0.022  12.172  1.00 46.42           C  
ATOM   1084  CZ  PHE A 130       4.042  -1.133  12.351  1.00 46.42           C  
ATOM   1085  N   LEU A 131      -0.209   2.447   9.293  1.00 46.30           N  
ATOM   1086  CA  LEU A 131      -1.180   1.616   8.590  1.00 46.30           C  
ATOM   1087  C   LEU A 131      -1.004   1.734   7.079  1.00 46.30           C  
ATOM   1088  CB  LEU A 131      -2.607   2.010   8.981  1.00 46.30           C  
ATOM   1089  O   LEU A 131      -1.167   0.751   6.353  1.00 46.30           O  
ATOM   1090  CG  LEU A 131      -3.133   1.433  10.296  1.00 46.30           C  
ATOM   1091  CD1 LEU A 131      -4.487   2.045  10.640  1.00 46.30           C  
ATOM   1092  CD2 LEU A 131      -3.233  -0.087  10.212  1.00 46.30           C  
ATOM   1093  N   LEU A 132      -0.421   2.843   6.710  1.00 46.09           N  
ATOM   1094  CA  LEU A 132      -0.184   3.009   5.280  1.00 46.09           C  
ATOM   1095  C   LEU A 132       1.278   2.745   4.937  1.00 46.09           C  
ATOM   1096  CB  LEU A 132      -0.580   4.418   4.831  1.00 46.09           C  
ATOM   1097  O   LEU A 132       1.615   2.508   3.775  1.00 46.09           O  
ATOM   1098  CG  LEU A 132      -2.066   4.767   4.926  1.00 46.09           C  
ATOM   1099  CD1 LEU A 132      -2.280   6.251   4.647  1.00 46.09           C  
ATOM   1100  CD2 LEU A 132      -2.879   3.913   3.959  1.00 46.09           C  
ATOM   1101  N   ASP A 133       2.204   2.564   5.859  1.00 43.67           N  
ATOM   1102  CA  ASP A 133       3.642   2.442   5.642  1.00 43.67           C  
ATOM   1103  C   ASP A 133       4.143   1.058   6.050  1.00 43.67           C  
ATOM   1104  CB  ASP A 133       4.396   3.524   6.418  1.00 43.67           C  
ATOM   1105  O   ASP A 133       5.265   0.674   5.712  1.00 43.67           O  
ATOM   1106  CG  ASP A 133       5.118   4.507   5.513  1.00 43.67           C  
ATOM   1107  OD1 ASP A 133       5.171   4.281   4.285  1.00 43.67           O  
ATOM   1108  OD2 ASP A 133       5.642   5.516   6.034  1.00 43.67           O  
ATOM   1109  N   GLU A 134       3.341   0.029   6.432  1.00 42.65           N  
ATOM   1110  CA  GLU A 134       3.896  -1.154   7.083  1.00 42.65           C  
ATOM   1111  C   GLU A 134       4.327  -2.198   6.057  1.00 42.65           C  
ATOM   1112  CB  GLU A 134       2.879  -1.759   8.054  1.00 42.65           C  
ATOM   1113  O   GLU A 134       3.495  -2.738   5.326  1.00 42.65           O  
ATOM   1114  CG  GLU A 134       2.875  -1.104   9.428  1.00 42.65           C  
ATOM   1115  CD  GLU A 134       1.958  -1.799  10.421  1.00 42.65           C  
ATOM   1116  OE1 GLU A 134       1.918  -1.386  11.603  1.00 42.65           O  
ATOM   1117  OE2 GLU A 134       1.274  -2.765  10.016  1.00 42.65           O  
ATOM   1118  N   PHE A 135       5.509  -2.130   5.473  1.00 36.20           N  
ATOM   1119  CA  PHE A 135       6.276  -3.301   5.064  1.00 36.20           C  
ATOM   1120  C   PHE A 135       7.011  -3.909   6.253  1.00 36.20           C  
ATOM   1121  CB  PHE A 135       7.275  -2.934   3.962  1.00 36.20           C  
ATOM   1122  O   PHE A 135       8.001  -3.350   6.730  1.00 36.20           O  
ATOM   1123  CG  PHE A 135       6.655  -2.816   2.596  1.00 36.20           C  
ATOM   1124  CD1 PHE A 135       6.359  -3.951   1.851  1.00 36.20           C  
ATOM   1125  CD2 PHE A 135       6.369  -1.569   2.056  1.00 36.20           C  
ATOM   1126  CE1 PHE A 135       5.785  -3.845   0.587  1.00 36.20           C  
ATOM   1127  CE2 PHE A 135       5.795  -1.455   0.793  1.00 36.20           C  
ATOM   1128  CZ  PHE A 135       5.505  -2.594   0.059  1.00 36.20           C  
ATOM   1129  N   ASN A 136       6.454  -4.330   7.431  1.00 34.17           N  
ATOM   1130  CA  ASN A 136       7.235  -5.179   8.325  1.00 34.17           C  
ATOM   1131  C   ASN A 136       6.621  -6.570   8.455  1.00 34.17           C  
ATOM   1132  CB  ASN A 136       7.369  -4.527   9.703  1.00 34.17           C  
ATOM   1133  O   ASN A 136       5.651  -6.759   9.191  1.00 34.17           O  
ATOM   1134  CG  ASN A 136       8.814  -4.356  10.130  1.00 34.17           C  
ATOM   1135  ND2 ASN A 136       9.031  -3.602  11.200  1.00 34.17           N  
ATOM   1136  OD1 ASN A 136       9.728  -4.897   9.501  1.00 34.17           O  
ATOM   1137  N   TYR A 137       6.332  -7.284   7.349  1.00 34.58           N  
ATOM   1138  CA  TYR A 137       5.939  -8.675   7.540  1.00 34.58           C  
ATOM   1139  C   TYR A 137       7.156  -9.593   7.527  1.00 34.58           C  
ATOM   1140  CB  TYR A 137       4.947  -9.108   6.456  1.00 34.58           C  
ATOM   1141  O   TYR A 137       7.041 -10.791   7.795  1.00 34.58           O  
ATOM   1142  CG  TYR A 137       3.558  -9.382   6.979  1.00 34.58           C  
ATOM   1143  CD1 TYR A 137       3.208 -10.644   7.455  1.00 34.58           C  
ATOM   1144  CD2 TYR A 137       2.592  -8.381   6.997  1.00 34.58           C  
ATOM   1145  CE1 TYR A 137       1.928 -10.902   7.936  1.00 34.58           C  
ATOM   1146  CE2 TYR A 137       1.310  -8.628   7.475  1.00 34.58           C  
ATOM   1147  OH  TYR A 137      -0.280 -10.139   8.417  1.00 34.58           O  
ATOM   1148  CZ  TYR A 137       0.988  -9.889   7.942  1.00 34.58           C  
ATOM   1149  N   GLU A 138       8.378  -9.083   7.822  1.00 33.17           N  
ATOM   1150  CA  GLU A 138       9.435 -10.088   7.883  1.00 33.17           C  
ATOM   1151  C   GLU A 138       9.959 -10.252   9.307  1.00 33.17           C  
ATOM   1152  CB  GLU A 138      10.583  -9.718   6.939  1.00 33.17           C  
ATOM   1153  O   GLU A 138      10.209  -9.264  10.000  1.00 33.17           O  
ATOM   1154  CG  GLU A 138      10.245  -9.887   5.465  1.00 33.17           C  
ATOM   1155  CD  GLU A 138      11.257 -10.736   4.712  1.00 33.17           C  
ATOM   1156  OE1 GLU A 138      10.939 -11.214   3.599  1.00 33.17           O  
ATOM   1157  OE2 GLU A 138      12.376 -10.926   5.239  1.00 33.17           O  
ATOM   1158  N   ASN A 139       9.287 -11.064  10.286  1.00 32.72           N  
ATOM   1159  CA  ASN A 139       9.867 -11.940  11.299  1.00 32.72           C  
ATOM   1160  C   ASN A 139       9.043 -11.933  12.583  1.00 32.72           C  
ATOM   1161  CB  ASN A 139      11.313 -11.536  11.593  1.00 32.72           C  
ATOM   1162  O   ASN A 139       9.536 -11.535  13.640  1.00 32.72           O  
ATOM   1163  CG  ASN A 139      12.297 -12.123  10.601  1.00 32.72           C  
ATOM   1164  ND2 ASN A 139      13.353 -11.376  10.300  1.00 32.72           N  
ATOM   1165  OD1 ASN A 139      12.109 -13.239  10.108  1.00 32.72           O  
ATOM   1166  N   LEU A 140       7.687 -12.112  12.580  1.00 32.19           N  
ATOM   1167  CA  LEU A 140       7.209 -12.367  13.935  1.00 32.19           C  
ATOM   1168  C   LEU A 140       7.137 -13.865  14.213  1.00 32.19           C  
ATOM   1169  CB  LEU A 140       5.834 -11.729  14.147  1.00 32.19           C  
ATOM   1170  O   LEU A 140       6.433 -14.597  13.514  1.00 32.19           O  
ATOM   1171  CG  LEU A 140       5.824 -10.248  14.529  1.00 32.19           C  
ATOM   1172  CD1 LEU A 140       4.634  -9.543  13.888  1.00 32.19           C  
ATOM   1173  CD2 LEU A 140       5.795 -10.087  16.045  1.00 32.19           C  
ATOM   1174  N   ASN A 141       8.240 -14.611  14.120  1.00 39.22           N  
ATOM   1175  CA  ASN A 141       8.313 -15.807  14.953  1.00 39.22           C  
ATOM   1176  C   ASN A 141       7.512 -15.642  16.241  1.00 39.22           C  
ATOM   1177  CB  ASN A 141       9.770 -16.149  15.275  1.00 39.22           C  
ATOM   1178  O   ASN A 141       7.530 -14.575  16.857  1.00 39.22           O  
ATOM   1179  CG  ASN A 141      10.313 -17.264  14.404  1.00 39.22           C  
ATOM   1180  ND2 ASN A 141      11.600 -17.556  14.549  1.00 39.22           N  
ATOM   1181  OD1 ASN A 141       9.583 -17.858  13.606  1.00 39.22           O  
ATOM   1182  N   GLN A 142       6.217 -15.866  16.256  1.00 45.33           N  
ATOM   1183  CA  GLN A 142       5.305 -16.006  17.386  1.00 45.33           C  
ATOM   1184  C   GLN A 142       6.059 -15.948  18.712  1.00 45.33           C  
ATOM   1185  CB  GLN A 142       4.522 -17.316  17.286  1.00 45.33           C  
ATOM   1186  O   GLN A 142       5.572 -15.367  19.684  1.00 45.33           O  
ATOM   1187  CG  GLN A 142       3.367 -17.267  16.295  1.00 45.33           C  
ATOM   1188  CD  GLN A 142       2.585 -18.567  16.240  1.00 45.33           C  
ATOM   1189  NE2 GLN A 142       1.584 -18.620  15.368  1.00 45.33           N  
ATOM   1190  OE1 GLN A 142       2.879 -19.515  16.974  1.00 45.33           O  
ATOM   1191  N   GLN A 143       7.376 -16.034  18.693  1.00 40.07           N  
ATOM   1192  CA  GLN A 143       8.030 -16.012  19.997  1.00 40.07           C  
ATOM   1193  C   GLN A 143       8.727 -14.676  20.240  1.00 40.07           C  
ATOM   1194  CB  GLN A 143       9.037 -17.158  20.113  1.00 40.07           C  
ATOM   1195  O   GLN A 143       8.840 -14.228  21.383  1.00 40.07           O  
ATOM   1196  CG  GLN A 143       8.395 -18.521  20.331  1.00 40.07           C  
ATOM   1197  CD  GLN A 143       9.415 -19.637  20.454  1.00 40.07           C  
ATOM   1198  NE2 GLN A 143       8.943 -20.879  20.409  1.00 40.07           N  
ATOM   1199  OE1 GLN A 143      10.617 -19.386  20.588  1.00 40.07           O  
ATOM   1200  N   GLN A 144       8.879 -13.718  19.276  1.00 35.66           N  
ATOM   1201  CA  GLN A 144       9.397 -12.378  19.533  1.00 35.66           C  
ATOM   1202  C   GLN A 144       8.262 -11.367  19.668  1.00 35.66           C  
ATOM   1203  CB  GLN A 144      10.353 -11.949  18.420  1.00 35.66           C  
ATOM   1204  O   GLN A 144       8.485 -10.227  20.082  1.00 35.66           O  
ATOM   1205  CG  GLN A 144      11.746 -12.553  18.539  1.00 35.66           C  
ATOM   1206  CD  GLN A 144      12.713 -12.007  17.505  1.00 35.66           C  
ATOM   1207  NE2 GLN A 144      13.958 -12.469  17.555  1.00 35.66           N  
ATOM   1208  OE1 GLN A 144      12.344 -11.178  16.667  1.00 35.66           O  
ATOM   1209  N   TYR A 145       6.982 -11.700  19.269  1.00 39.70           N  
ATOM   1210  CA  TYR A 145       5.800 -10.937  19.654  1.00 39.70           C  
ATOM   1211  C   TYR A 145       5.654 -10.886  21.170  1.00 39.70           C  
ATOM   1212  CB  TYR A 145       4.540 -11.543  19.028  1.00 39.70           C  
ATOM   1213  O   TYR A 145       5.317  -9.841  21.733  1.00 39.70           O  
ATOM   1214  CG  TYR A 145       3.335 -10.636  19.090  1.00 39.70           C  
ATOM   1215  CD1 TYR A 145       2.371 -10.794  20.084  1.00 39.70           C  
ATOM   1216  CD2 TYR A 145       3.157  -9.622  18.156  1.00 39.70           C  
ATOM   1217  CE1 TYR A 145       1.258  -9.962  20.144  1.00 39.70           C  
ATOM   1218  CE2 TYR A 145       2.047  -8.784  18.207  1.00 39.70           C  
ATOM   1219  OH  TYR A 145       0.005  -8.135  19.258  1.00 39.70           O  
ATOM   1220  CZ  TYR A 145       1.105  -8.962  19.203  1.00 39.70           C  
ATOM   1221  N   GLN A 146       6.428 -11.657  21.813  1.00 42.36           N  
ATOM   1222  CA  GLN A 146       6.279 -11.530  23.259  1.00 42.36           C  
ATOM   1223  C   GLN A 146       7.494 -10.846  23.880  1.00 42.36           C  
ATOM   1224  CB  GLN A 146       6.066 -12.903  23.899  1.00 42.36           C  
ATOM   1225  O   GLN A 146       7.400 -10.267  24.964  1.00 42.36           O  
ATOM   1226  CG  GLN A 146       4.730 -13.544  23.549  1.00 42.36           C  
ATOM   1227  CD  GLN A 146       4.425 -14.766  24.395  1.00 42.36           C  
ATOM   1228  NE2 GLN A 146       3.390 -15.507  24.015  1.00 42.36           N  
ATOM   1229  OE1 GLN A 146       5.115 -15.042  25.382  1.00 42.36           O  
ATOM   1230  N   ARG A 147       8.572 -10.558  23.106  1.00 37.48           N  
ATOM   1231  CA  ARG A 147       9.735 -10.019  23.804  1.00 37.48           C  
ATOM   1232  C   ARG A 147       9.925  -8.539  23.489  1.00 37.48           C  
ATOM   1233  CB  ARG A 147      10.996 -10.801  23.431  1.00 37.48           C  
ATOM   1234  O   ARG A 147      10.450  -7.786  24.312  1.00 37.48           O  
ATOM   1235  CG  ARG A 147      11.221 -12.046  24.274  1.00 37.48           C  
ATOM   1236  CD  ARG A 147      12.549 -12.715  23.948  1.00 37.48           C  
ATOM   1237  NE  ARG A 147      13.060 -13.480  25.082  1.00 37.48           N  
ATOM   1238  NH1 ARG A 147      14.530 -14.748  23.830  1.00 37.48           N  
ATOM   1239  NH2 ARG A 147      14.381 -15.061  26.096  1.00 37.48           N  
ATOM   1240  CZ  ARG A 147      13.989 -14.428  25.000  1.00 37.48           C  
ATOM   1241  N   LYS A 148       9.080  -7.743  22.817  1.00 32.13           N  
ATOM   1242  CA  LYS A 148       9.265  -6.297  22.753  1.00 32.13           C  
ATOM   1243  C   LYS A 148       8.007  -5.561  23.208  1.00 32.13           C  
ATOM   1244  CB  LYS A 148       9.639  -5.865  21.334  1.00 32.13           C  
ATOM   1245  O   LYS A 148       7.444  -4.761  22.458  1.00 32.13           O  
ATOM   1246  CG  LYS A 148      11.105  -6.081  20.989  1.00 32.13           C  
ATOM   1247  CD  LYS A 148      11.470  -5.422  19.665  1.00 32.13           C  
ATOM   1248  CE  LYS A 148      12.939  -5.632  19.321  1.00 32.13           C  
ATOM   1249  NZ  LYS A 148      13.295  -5.012  18.009  1.00 32.13           N  
ATOM   1250  N   LYS A 149       7.177  -6.057  24.219  1.00 34.29           N  
ATOM   1251  CA  LYS A 149       6.201  -5.417  25.097  1.00 34.29           C  
ATOM   1252  C   LYS A 149       6.871  -4.397  26.012  1.00 34.29           C  
ATOM   1253  CB  LYS A 149       5.462  -6.465  25.932  1.00 34.29           C  
ATOM   1254  O   LYS A 149       6.192  -3.646  26.715  1.00 34.29           O  
ATOM   1255  CG  LYS A 149       4.041  -6.740  25.463  1.00 34.29           C  
ATOM   1256  CD  LYS A 149       3.320  -7.702  26.399  1.00 34.29           C  
ATOM   1257  CE  LYS A 149       1.883  -7.942  25.956  1.00 34.29           C  
ATOM   1258  NZ  LYS A 149       1.209  -8.975  26.799  1.00 34.29           N  
ATOM   1259  N   LYS A 150       7.823  -3.618  25.447  1.00 38.34           N  
ATOM   1260  CA  LYS A 150       8.046  -2.549  26.416  1.00 38.34           C  
ATOM   1261  C   LYS A 150       8.102  -1.188  25.729  1.00 38.34           C  
ATOM   1262  CB  LYS A 150       9.336  -2.795  27.200  1.00 38.34           C  
ATOM   1263  O   LYS A 150       7.894  -0.155  26.369  1.00 38.34           O  
ATOM   1264  CG  LYS A 150       9.176  -3.750  28.373  1.00 38.34           C  
ATOM   1265  CD  LYS A 150      10.445  -3.824  29.212  1.00 38.34           C  
ATOM   1266  CE  LYS A 150      10.303  -4.816  30.358  1.00 38.34           C  
ATOM   1267  NZ  LYS A 150      11.550  -4.903  31.174  1.00 38.34           N  
ATOM   1268  N   HIS A 151       7.174  -0.845  24.798  1.00 36.80           N  
ATOM   1269  CA  HIS A 151       6.938   0.581  24.603  1.00 36.80           C  
ATOM   1270  C   HIS A 151       5.925   0.825  23.490  1.00 36.80           C  
ATOM   1271  CB  HIS A 151       8.250   1.302  24.287  1.00 36.80           C  
ATOM   1272  O   HIS A 151       6.063   0.286  22.389  1.00 36.80           O  
ATOM   1273  CG  HIS A 151       8.819   2.050  25.450  1.00 36.80           C  
ATOM   1274  CD2 HIS A 151       9.887   1.786  26.240  1.00 36.80           C  
ATOM   1275  ND1 HIS A 151       8.272   3.224  25.919  1.00 36.80           N  
ATOM   1276  CE1 HIS A 151       8.982   3.652  26.950  1.00 36.80           C  
ATOM   1277  NE2 HIS A 151       9.967   2.797  27.165  1.00 36.80           N  
ATOM   1278  N   SER A 152       4.633   0.347  23.605  1.00 36.80           N  
ATOM   1279  CA  SER A 152       3.427   1.013  23.124  1.00 36.80           C  
ATOM   1280  C   SER A 152       2.300   0.013  22.886  1.00 36.80           C  
ATOM   1281  CB  SER A 152       3.717   1.782  21.835  1.00 36.80           C  
ATOM   1282  O   SER A 152       2.527  -1.066  22.334  1.00 36.80           O  
ATOM   1283  OG  SER A 152       3.307   1.037  20.701  1.00 36.80           O  
ATOM   1284  N   ASP A 153       1.601  -0.438  23.846  1.00 36.26           N  
ATOM   1285  CA  ASP A 153       0.383  -1.233  23.973  1.00 36.26           C  
ATOM   1286  C   ASP A 153      -0.491  -1.102  22.728  1.00 36.26           C  
ATOM   1287  CB  ASP A 153      -0.405  -0.813  25.216  1.00 36.26           C  
ATOM   1288  O   ASP A 153      -1.587  -1.665  22.671  1.00 36.26           O  
ATOM   1289  CG  ASP A 153       0.191  -1.350  26.505  1.00 36.26           C  
ATOM   1290  OD1 ASP A 153       0.932  -2.356  26.462  1.00 36.26           O  
ATOM   1291  OD2 ASP A 153      -0.085  -0.764  27.574  1.00 36.26           O  
ATOM   1292  N   SER A 154       0.027  -0.861  21.463  1.00 33.04           N  
ATOM   1293  CA  SER A 154      -0.913  -1.057  20.364  1.00 33.04           C  
ATOM   1294  C   SER A 154      -0.405  -2.108  19.383  1.00 33.04           C  
ATOM   1295  CB  SER A 154      -1.161   0.261  19.629  1.00 33.04           C  
ATOM   1296  O   SER A 154       0.766  -2.091  18.998  1.00 33.04           O  
ATOM   1297  OG  SER A 154      -1.695   1.235  20.510  1.00 33.04           O  
ATOM   1298  N   PRO A 155      -0.915  -3.333  19.418  1.00 33.32           N  
ATOM   1299  CA  PRO A 155      -0.628  -4.373  18.426  1.00 33.32           C  
ATOM   1300  C   PRO A 155      -0.495  -3.817  17.011  1.00 33.32           C  
ATOM   1301  CB  PRO A 155      -1.837  -5.306  18.535  1.00 33.32           C  
ATOM   1302  O   PRO A 155      -1.243  -2.915  16.624  1.00 33.32           O  
ATOM   1303  CG  PRO A 155      -2.744  -4.644  19.522  1.00 33.32           C  
ATOM   1304  CD  PRO A 155      -2.102  -3.364  19.974  1.00 33.32           C  
ATOM   1305  N   LYS A 156       0.760  -3.635  16.557  1.00 46.05           N  
ATOM   1306  CA  LYS A 156       1.176  -3.239  15.214  1.00 46.05           C  
ATOM   1307  C   LYS A 156       0.356  -3.962  14.150  1.00 46.05           C  
ATOM   1308  CB  LYS A 156       2.665  -3.519  15.008  1.00 46.05           C  
ATOM   1309  O   LYS A 156       0.730  -5.047  13.701  1.00 46.05           O  
ATOM   1310  CG  LYS A 156       3.583  -2.582  15.779  1.00 46.05           C  
ATOM   1311  CD  LYS A 156       5.050  -2.885  15.502  1.00 46.05           C  
ATOM   1312  CE  LYS A 156       5.971  -2.021  16.354  1.00 46.05           C  
ATOM   1313  NZ  LYS A 156       7.411  -2.318  16.090  1.00 46.05           N  
ATOM   1314  N   LEU A 157      -1.005  -4.049  14.200  1.00 48.69           N  
ATOM   1315  CA  LEU A 157      -1.904  -4.669  13.232  1.00 48.69           C  
ATOM   1316  C   LEU A 157      -2.044  -3.800  11.987  1.00 48.69           C  
ATOM   1317  CB  LEU A 157      -3.280  -4.911  13.857  1.00 48.69           C  
ATOM   1318  O   LEU A 157      -2.060  -2.570  12.081  1.00 48.69           O  
ATOM   1319  CG  LEU A 157      -3.367  -6.036  14.889  1.00 48.69           C  
ATOM   1320  CD1 LEU A 157      -4.474  -5.746  15.897  1.00 48.69           C  
ATOM   1321  CD2 LEU A 157      -3.601  -7.377  14.201  1.00 48.69           C  
ATOM   1322  N   ASN A 158      -1.767  -4.339  10.666  1.00 58.54           N  
ATOM   1323  CA  ASN A 158      -2.151  -3.662   9.432  1.00 58.54           C  
ATOM   1324  C   ASN A 158      -3.662  -3.467   9.346  1.00 58.54           C  
ATOM   1325  CB  ASN A 158      -1.645  -4.437   8.214  1.00 58.54           C  
ATOM   1326  O   ASN A 158      -4.419  -4.121  10.066  1.00 58.54           O  
ATOM   1327  CG  ASN A 158      -2.382  -5.746   8.009  1.00 58.54           C  
ATOM   1328  ND2 ASN A 158      -1.775  -6.656   7.256  1.00 58.54           N  
ATOM   1329  OD1 ASN A 158      -3.488  -5.938   8.521  1.00 58.54           O  
ATOM   1330  N   LEU A 159      -4.092  -2.316   8.709  1.00 63.53           N  
ATOM   1331  CA  LEU A 159      -5.483  -1.888   8.614  1.00 63.53           C  
ATOM   1332  C   LEU A 159      -6.380  -3.044   8.185  1.00 63.53           C  
ATOM   1333  CB  LEU A 159      -5.620  -0.726   7.626  1.00 63.53           C  
ATOM   1334  O   LEU A 159      -7.496  -3.190   8.689  1.00 63.53           O  
ATOM   1335  CG  LEU A 159      -6.999  -0.069   7.539  1.00 63.53           C  
ATOM   1336  CD1 LEU A 159      -7.430   0.441   8.910  1.00 63.53           C  
ATOM   1337  CD2 LEU A 159      -6.988   1.064   6.520  1.00 63.53           C  
ATOM   1338  N   LYS A 160      -5.939  -3.827   7.238  1.00 64.14           N  
ATOM   1339  CA  LYS A 160      -6.731  -4.974   6.804  1.00 64.14           C  
ATOM   1340  C   LYS A 160      -7.045  -5.900   7.976  1.00 64.14           C  
ATOM   1341  CB  LYS A 160      -5.998  -5.748   5.707  1.00 64.14           C  
ATOM   1342  O   LYS A 160      -8.177  -6.367   8.119  1.00 64.14           O  
ATOM   1343  CG  LYS A 160      -6.800  -6.902   5.122  1.00 64.14           C  
ATOM   1344  CD  LYS A 160      -6.076  -7.547   3.948  1.00 64.14           C  
ATOM   1345  CE  LYS A 160      -6.859  -8.727   3.387  1.00 64.14           C  
ATOM   1346  NZ  LYS A 160      -6.110  -9.421   2.297  1.00 64.14           N  
ATOM   1347  N   MET A 161      -6.106  -6.168   8.824  1.00 64.02           N  
ATOM   1348  CA  MET A 161      -6.275  -7.041   9.982  1.00 64.02           C  
ATOM   1349  C   MET A 161      -7.230  -6.421  10.996  1.00 64.02           C  
ATOM   1350  CB  MET A 161      -4.926  -7.328  10.642  1.00 64.02           C  
ATOM   1351  O   MET A 161      -8.056  -7.120  11.586  1.00 64.02           O  
ATOM   1352  CG  MET A 161      -3.998  -8.184   9.795  1.00 64.02           C  
ATOM   1353  SD  MET A 161      -2.340  -8.388  10.554  1.00 64.02           S  
ATOM   1354  CE  MET A 161      -2.748  -9.517  11.915  1.00 64.02           C  
ATOM   1355  N   VAL A 162      -7.048  -5.178  11.145  1.00 68.56           N  
ATOM   1356  CA  VAL A 162      -7.936  -4.457  12.052  1.00 68.56           C  
ATOM   1357  C   VAL A 162      -9.373  -4.536  11.540  1.00 68.56           C  
ATOM   1358  CB  VAL A 162      -7.508  -2.981  12.212  1.00 68.56           C  
ATOM   1359  O   VAL A 162     -10.295  -4.828  12.305  1.00 68.56           O  
ATOM   1360  CG1 VAL A 162      -8.536  -2.207  13.034  1.00 68.56           C  
ATOM   1361  CG2 VAL A 162      -6.126  -2.894  12.859  1.00 68.56           C  
ATOM   1362  N   VAL A 163      -9.451  -4.340  10.276  1.00 73.58           N  
ATOM   1363  CA  VAL A 163     -10.772  -4.386   9.659  1.00 73.58           C  
ATOM   1364  C   VAL A 163     -11.348  -5.795   9.773  1.00 73.58           C  
ATOM   1365  CB  VAL A 163     -10.722  -3.949   8.177  1.00 73.58           C  
ATOM   1366  O   VAL A 163     -12.520  -5.968  10.116  1.00 73.58           O  
ATOM   1367  CG1 VAL A 163     -12.069  -4.188   7.498  1.00 73.58           C  
ATOM   1368  CG2 VAL A 163     -10.318  -2.479   8.068  1.00 73.58           C  
ATOM   1369  N   ASP A 164     -10.554  -6.760   9.549  1.00 74.28           N  
ATOM   1370  CA  ASP A 164     -10.981  -8.151   9.664  1.00 74.28           C  
ATOM   1371  C   ASP A 164     -11.373  -8.489  11.101  1.00 74.28           C  
ATOM   1372  CB  ASP A 164      -9.875  -9.093   9.184  1.00 74.28           C  
ATOM   1373  O   ASP A 164     -12.382  -9.157  11.334  1.00 74.28           O  
ATOM   1374  CG  ASP A 164      -9.801  -9.198   7.671  1.00 74.28           C  
ATOM   1375  OD1 ASP A 164     -10.721  -8.710   6.980  1.00 74.28           O  
ATOM   1376  OD2 ASP A 164      -8.814  -9.776   7.166  1.00 74.28           O  
ATOM   1377  N   LYS A 165     -10.687  -8.038  12.026  1.00 76.54           N  
ATOM   1378  CA  LYS A 165     -10.883  -8.341  13.441  1.00 76.54           C  
ATOM   1379  C   LYS A 165     -12.134  -7.654  13.982  1.00 76.54           C  
ATOM   1380  CB  LYS A 165      -9.660  -7.918  14.256  1.00 76.54           C  
ATOM   1381  O   LYS A 165     -12.931  -8.273  14.690  1.00 76.54           O  
ATOM   1382  CG  LYS A 165      -9.758  -8.250  15.737  1.00 76.54           C  
ATOM   1383  CD  LYS A 165      -8.478  -7.884  16.478  1.00 76.54           C  
ATOM   1384  CE  LYS A 165      -8.581  -8.201  17.964  1.00 76.54           C  
ATOM   1385  NZ  LYS A 165      -7.321  -7.861  18.691  1.00 76.54           N  
ATOM   1386  N   TYR A 166     -12.350  -6.379  13.612  1.00 80.40           N  
ATOM   1387  CA  TYR A 166     -13.374  -5.600  14.300  1.00 80.40           C  
ATOM   1388  C   TYR A 166     -14.638  -5.494  13.455  1.00 80.40           C  
ATOM   1389  CB  TYR A 166     -12.850  -4.200  14.634  1.00 80.40           C  
ATOM   1390  O   TYR A 166     -15.741  -5.369  13.991  1.00 80.40           O  
ATOM   1391  CG  TYR A 166     -11.792  -4.188  15.710  1.00 80.40           C  
ATOM   1392  CD1 TYR A 166     -12.141  -4.255  17.057  1.00 80.40           C  
ATOM   1393  CD2 TYR A 166     -10.443  -4.109  15.383  1.00 80.40           C  
ATOM   1394  CE1 TYR A 166     -11.169  -4.243  18.053  1.00 80.40           C  
ATOM   1395  CE2 TYR A 166      -9.463  -4.096  16.370  1.00 80.40           C  
ATOM   1396  OH  TYR A 166      -8.870  -4.150  18.681  1.00 80.40           O  
ATOM   1397  CZ  TYR A 166      -9.835  -4.163  17.700  1.00 80.40           C  
ATOM   1398  N   LEU A 167     -14.507  -5.528  12.170  1.00 82.44           N  
ATOM   1399  CA  LEU A 167     -15.678  -5.315  11.326  1.00 82.44           C  
ATOM   1400  C   LEU A 167     -16.071  -6.602  10.608  1.00 82.44           C  
ATOM   1401  CB  LEU A 167     -15.407  -4.208  10.304  1.00 82.44           C  
ATOM   1402  O   LEU A 167     -17.231  -6.778  10.231  1.00 82.44           O  
ATOM   1403  CG  LEU A 167     -15.199  -2.802  10.867  1.00 82.44           C  
ATOM   1404  CD1 LEU A 167     -14.825  -1.834   9.749  1.00 82.44           C  
ATOM   1405  CD2 LEU A 167     -16.452  -2.326  11.595  1.00 82.44           C  
ATOM   1406  N   ASN A 168     -15.190  -7.494  10.526  1.00 83.22           N  
ATOM   1407  CA  ASN A 168     -15.423  -8.761   9.840  1.00 83.22           C  
ATOM   1408  C   ASN A 168     -16.056  -8.547   8.468  1.00 83.22           C  
ATOM   1409  CB  ASN A 168     -16.302  -9.679  10.692  1.00 83.22           C  
ATOM   1410  O   ASN A 168     -17.015  -9.232   8.108  1.00 83.22           O  
ATOM   1411  CG  ASN A 168     -16.191 -11.135  10.287  1.00 83.22           C  
ATOM   1412  ND2 ASN A 168     -17.224 -11.914  10.585  1.00 83.22           N  
ATOM   1413  OD1 ASN A 168     -15.185 -11.557   9.710  1.00 83.22           O  
ATOM   1414  N   ILE A 169     -15.657  -7.540   7.689  1.00 78.13           N  
ATOM   1415  CA  ILE A 169     -16.079  -7.280   6.317  1.00 78.13           C  
ATOM   1416  C   ILE A 169     -14.867  -7.315   5.389  1.00 78.13           C  
ATOM   1417  CB  ILE A 169     -16.808  -5.923   6.197  1.00 78.13           C  
ATOM   1418  O   ILE A 169     -13.742  -7.047   5.817  1.00 78.13           O  
ATOM   1419  CG1 ILE A 169     -15.902  -4.786   6.686  1.00 78.13           C  
ATOM   1420  CG2 ILE A 169     -18.126  -5.946   6.977  1.00 78.13           C  
ATOM   1421  CD1 ILE A 169     -16.470  -3.394   6.443  1.00 78.13           C  
ATOM   1422  N   PRO A 170     -15.182  -7.791   4.107  1.00 73.92           N  
ATOM   1423  CA  PRO A 170     -14.083  -7.745   3.140  1.00 73.92           C  
ATOM   1424  C   PRO A 170     -13.482  -6.349   2.995  1.00 73.92           C  
ATOM   1425  CB  PRO A 170     -14.744  -8.194   1.834  1.00 73.92           C  
ATOM   1426  O   PRO A 170     -14.211  -5.354   3.018  1.00 73.92           O  
ATOM   1427  CG  PRO A 170     -15.959  -8.953   2.262  1.00 73.92           C  
ATOM   1428  CD  PRO A 170     -16.479  -8.344   3.532  1.00 73.92           C  
ATOM   1429  N   PHE A 171     -12.127  -6.264   2.920  1.00 66.97           N  
ATOM   1430  CA  PHE A 171     -11.412  -4.993   2.923  1.00 66.97           C  
ATOM   1431  C   PHE A 171     -11.883  -4.104   1.778  1.00 66.97           C  
ATOM   1432  CB  PHE A 171      -9.901  -5.224   2.822  1.00 66.97           C  
ATOM   1433  O   PHE A 171     -12.052  -2.896   1.953  1.00 66.97           O  
ATOM   1434  CG  PHE A 171      -9.081  -3.982   3.040  1.00 66.97           C  
ATOM   1435  CD1 PHE A 171      -8.480  -3.331   1.970  1.00 66.97           C  
ATOM   1436  CD2 PHE A 171      -8.911  -3.464   4.318  1.00 66.97           C  
ATOM   1437  CE1 PHE A 171      -7.720  -2.181   2.169  1.00 66.97           C  
ATOM   1438  CE2 PHE A 171      -8.153  -2.314   4.525  1.00 66.97           C  
ATOM   1439  CZ  PHE A 171      -7.558  -1.675   3.449  1.00 66.97           C  
ATOM   1440  N   ASP A 172     -12.231  -4.670   0.667  1.00 65.33           N  
ATOM   1441  CA  ASP A 172     -12.721  -3.884  -0.461  1.00 65.33           C  
ATOM   1442  C   ASP A 172     -14.063  -3.232  -0.135  1.00 65.33           C  
ATOM   1443  CB  ASP A 172     -12.851  -4.760  -1.709  1.00 65.33           C  
ATOM   1444  O   ASP A 172     -14.299  -2.075  -0.488  1.00 65.33           O  
ATOM   1445  CG  ASP A 172     -11.509  -5.195  -2.271  1.00 65.33           C  
ATOM   1446  OD1 ASP A 172     -10.504  -4.480  -2.072  1.00 65.33           O  
ATOM   1447  OD2 ASP A 172     -11.458  -6.262  -2.921  1.00 65.33           O  
ATOM   1448  N   LYS A 173     -14.867  -4.060   0.411  1.00 76.81           N  
ATOM   1449  CA  LYS A 173     -16.155  -3.515   0.828  1.00 76.81           C  
ATOM   1450  C   LYS A 173     -15.975  -2.402   1.856  1.00 76.81           C  
ATOM   1451  CB  LYS A 173     -17.044  -4.619   1.402  1.00 76.81           C  
ATOM   1452  O   LYS A 173     -16.692  -1.400   1.826  1.00 76.81           O  
ATOM   1453  CG  LYS A 173     -18.429  -4.145   1.820  1.00 76.81           C  
ATOM   1454  CD  LYS A 173     -19.307  -5.307   2.266  1.00 76.81           C  
ATOM   1455  CE  LYS A 173     -20.688  -4.832   2.697  1.00 76.81           C  
ATOM   1456  NZ  LYS A 173     -21.751  -5.287   1.751  1.00 76.81           N  
ATOM   1457  N   PHE A 174     -15.021  -2.598   2.721  1.00 78.75           N  
ATOM   1458  CA  PHE A 174     -14.694  -1.587   3.719  1.00 78.75           C  
ATOM   1459  C   PHE A 174     -14.318  -0.270   3.051  1.00 78.75           C  
ATOM   1460  CB  PHE A 174     -13.549  -2.066   4.616  1.00 78.75           C  
ATOM   1461  O   PHE A 174     -14.859   0.783   3.395  1.00 78.75           O  
ATOM   1462  CG  PHE A 174     -12.968  -0.986   5.488  1.00 78.75           C  
ATOM   1463  CD1 PHE A 174     -11.703  -0.472   5.233  1.00 78.75           C  
ATOM   1464  CD2 PHE A 174     -13.688  -0.484   6.565  1.00 78.75           C  
ATOM   1465  CE1 PHE A 174     -11.163   0.527   6.038  1.00 78.75           C  
ATOM   1466  CE2 PHE A 174     -13.155   0.515   7.374  1.00 78.75           C  
ATOM   1467  CZ  PHE A 174     -11.892   1.019   7.110  1.00 78.75           C  
ATOM   1468  N   VAL A 175     -13.401  -0.322   2.103  1.00 72.19           N  
ATOM   1469  CA  VAL A 175     -12.937   0.880   1.418  1.00 72.19           C  
ATOM   1470  C   VAL A 175     -14.100   1.533   0.675  1.00 72.19           C  
ATOM   1471  CB  VAL A 175     -11.787   0.565   0.435  1.00 72.19           C  
ATOM   1472  O   VAL A 175     -14.283   2.751   0.743  1.00 72.19           O  
ATOM   1473  CG1 VAL A 175     -11.405   1.809  -0.365  1.00 72.19           C  
ATOM   1474  CG2 VAL A 175     -10.576   0.018   1.189  1.00 72.19           C  
ATOM   1475  N   GLN A 176     -14.994   0.729   0.039  1.00 74.92           N  
ATOM   1476  CA  GLN A 176     -16.159   1.250  -0.667  1.00 74.92           C  
ATOM   1477  C   GLN A 176     -17.120   1.944   0.294  1.00 74.92           C  
ATOM   1478  CB  GLN A 176     -16.883   0.127  -1.412  1.00 74.92           C  
ATOM   1479  O   GLN A 176     -17.636   3.023  -0.007  1.00 74.92           O  
ATOM   1480  CG  GLN A 176     -16.179  -0.320  -2.686  1.00 74.92           C  
ATOM   1481  CD  GLN A 176     -16.914  -1.437  -3.403  1.00 74.92           C  
ATOM   1482  NE2 GLN A 176     -16.340  -1.916  -4.501  1.00 74.92           N  
ATOM   1483  OE1 GLN A 176     -17.989  -1.866  -2.972  1.00 74.92           O  
ATOM   1484  N   ASP A 177     -17.264   1.374   1.425  1.00 82.93           N  
ATOM   1485  CA  ASP A 177     -18.197   1.899   2.418  1.00 82.93           C  
ATOM   1486  C   ASP A 177     -17.700   3.224   2.992  1.00 82.93           C  
ATOM   1487  CB  ASP A 177     -18.409   0.885   3.544  1.00 82.93           C  
ATOM   1488  O   ASP A 177     -18.495   4.043   3.457  1.00 82.93           O  
ATOM   1489  CG  ASP A 177     -19.314  -0.266   3.142  1.00 82.93           C  
ATOM   1490  OD1 ASP A 177     -19.903  -0.223   2.041  1.00 82.93           O  
ATOM   1491  OD2 ASP A 177     -19.441  -1.224   3.935  1.00 82.93           O  
ATOM   1492  N   LEU A 178     -16.354   3.404   2.952  1.00 81.70           N  
ATOM   1493  CA  LEU A 178     -15.777   4.642   3.462  1.00 81.70           C  
ATOM   1494  C   LEU A 178     -16.141   5.821   2.566  1.00 81.70           C  
ATOM   1495  CB  LEU A 178     -14.255   4.520   3.570  1.00 81.70           C  
ATOM   1496  O   LEU A 178     -16.175   6.966   3.023  1.00 81.70           O  
ATOM   1497  CG  LEU A 178     -13.724   3.666   4.723  1.00 81.70           C  
ATOM   1498  CD1 LEU A 178     -12.213   3.496   4.604  1.00 81.70           C  
ATOM   1499  CD2 LEU A 178     -14.093   4.289   6.065  1.00 81.70           C  
ATOM   1500  N   TYR A 179     -16.493   5.544   1.327  1.00 78.00           N  
ATOM   1501  CA  TYR A 179     -16.858   6.610   0.400  1.00 78.00           C  
ATOM   1502  C   TYR A 179     -18.317   7.014   0.581  1.00 78.00           C  
ATOM   1503  CB  TYR A 179     -16.614   6.171  -1.047  1.00 78.00           C  
ATOM   1504  O   TYR A 179     -18.689   8.157   0.305  1.00 78.00           O  
ATOM   1505  CG  TYR A 179     -15.157   6.169  -1.443  1.00 78.00           C  
ATOM   1506  CD1 TYR A 179     -14.478   7.362  -1.678  1.00 78.00           C  
ATOM   1507  CD2 TYR A 179     -14.458   4.975  -1.583  1.00 78.00           C  
ATOM   1508  CE1 TYR A 179     -13.136   7.365  -2.045  1.00 78.00           C  
ATOM   1509  CE2 TYR A 179     -13.116   4.966  -1.949  1.00 78.00           C  
ATOM   1510  OH  TYR A 179     -11.137   6.161  -2.540  1.00 78.00           O  
ATOM   1511  CZ  TYR A 179     -12.465   6.164  -2.177  1.00 78.00           C  
ATOM   1512  N   GLU A 180     -19.086   6.082   1.071  1.00 86.83           N  
ATOM   1513  CA  GLU A 180     -20.505   6.333   1.299  1.00 86.83           C  
ATOM   1514  C   GLU A 180     -20.766   6.762   2.740  1.00 86.83           C  
ATOM   1515  CB  GLU A 180     -21.333   5.090   0.962  1.00 86.83           C  
ATOM   1516  O   GLU A 180     -20.539   5.989   3.673  1.00 86.83           O  
ATOM   1517  CG  GLU A 180     -22.830   5.350   0.883  1.00 86.83           C  
ATOM   1518  CD  GLU A 180     -23.656   4.078   0.784  1.00 86.83           C  
ATOM   1519  OE1 GLU A 180     -24.903   4.157   0.857  1.00 86.83           O  
ATOM   1520  OE2 GLU A 180     -23.051   2.993   0.633  1.00 86.83           O  
ATOM   1521  N   GLU A 181     -21.261   7.969   2.919  1.00 89.37           N  
ATOM   1522  CA  GLU A 181     -21.462   8.541   4.247  1.00 89.37           C  
ATOM   1523  C   GLU A 181     -22.370   7.656   5.097  1.00 89.37           C  
ATOM   1524  CB  GLU A 181     -22.049   9.951   4.142  1.00 89.37           C  
ATOM   1525  O   GLU A 181     -22.074   7.394   6.264  1.00 89.37           O  
ATOM   1526  CG  GLU A 181     -22.096  10.697   5.467  1.00 89.37           C  
ATOM   1527  CD  GLU A 181     -22.508  12.154   5.321  1.00 89.37           C  
ATOM   1528  OE1 GLU A 181     -22.498  12.891   6.333  1.00 89.37           O  
ATOM   1529  OE2 GLU A 181     -22.843  12.560   4.187  1.00 89.37           O  
ATOM   1530  N   SER A 182     -23.433   7.186   4.603  1.00 89.52           N  
ATOM   1531  CA  SER A 182     -24.385   6.372   5.353  1.00 89.52           C  
ATOM   1532  C   SER A 182     -23.746   5.072   5.829  1.00 89.52           C  
ATOM   1533  CB  SER A 182     -25.615   6.062   4.499  1.00 89.52           C  
ATOM   1534  O   SER A 182     -23.957   4.651   6.968  1.00 89.52           O  
ATOM   1535  OG  SER A 182     -25.244   5.403   3.301  1.00 89.52           O  
ATOM   1536  N   SER A 183     -22.977   4.436   4.886  1.00 88.85           N  
ATOM   1537  CA  SER A 183     -22.275   3.203   5.226  1.00 88.85           C  
ATOM   1538  C   SER A 183     -21.233   3.442   6.314  1.00 88.85           C  
ATOM   1539  CB  SER A 183     -21.603   2.609   3.987  1.00 88.85           C  
ATOM   1540  O   SER A 183     -21.091   2.633   7.234  1.00 88.85           O  
ATOM   1541  OG  SER A 183     -22.565   2.296   2.995  1.00 88.85           O  
ATOM   1542  N   PHE A 184     -20.521   4.524   6.144  1.00 88.92           N  
ATOM   1543  CA  PHE A 184     -19.510   4.925   7.115  1.00 88.92           C  
ATOM   1544  C   PHE A 184     -20.131   5.122   8.492  1.00 88.92           C  
ATOM   1545  CB  PHE A 184     -18.812   6.212   6.664  1.00 88.92           C  
ATOM   1546  O   PHE A 184     -19.622   4.604   9.488  1.00 88.92           O  
ATOM   1547  CG  PHE A 184     -18.019   6.884   7.752  1.00 88.92           C  
ATOM   1548  CD1 PHE A 184     -18.460   8.073   8.320  1.00 88.92           C  
ATOM   1549  CD2 PHE A 184     -16.831   6.327   8.208  1.00 88.92           C  
ATOM   1550  CE1 PHE A 184     -17.729   8.698   9.327  1.00 88.92           C  
ATOM   1551  CE2 PHE A 184     -16.094   6.946   9.214  1.00 88.92           C  
ATOM   1552  CZ  PHE A 184     -16.544   8.132   9.771  1.00 88.92           C  
ATOM   1553  N   LEU A 185     -21.146   5.825   8.627  1.00 89.48           N  
ATOM   1554  CA  LEU A 185     -21.824   6.111   9.887  1.00 89.48           C  
ATOM   1555  C   LEU A 185     -22.358   4.831  10.520  1.00 89.48           C  
ATOM   1556  CB  LEU A 185     -22.970   7.102   9.666  1.00 89.48           C  
ATOM   1557  O   LEU A 185     -22.311   4.671  11.742  1.00 89.48           O  
ATOM   1558  CG  LEU A 185     -22.569   8.539   9.329  1.00 89.48           C  
ATOM   1559  CD1 LEU A 185     -23.806   9.377   9.024  1.00 89.48           C  
ATOM   1560  CD2 LEU A 185     -21.769   9.153  10.473  1.00 89.48           C  
ATOM   1561  N   LYS A 186     -22.820   3.967   9.645  1.00 89.36           N  
ATOM   1562  CA  LYS A 186     -23.286   2.672  10.131  1.00 89.36           C  
ATOM   1563  C   LYS A 186     -22.152   1.893  10.793  1.00 89.36           C  
ATOM   1564  CB  LYS A 186     -23.886   1.853   8.987  1.00 89.36           C  
ATOM   1565  O   LYS A 186     -22.336   1.307  11.861  1.00 89.36           O  
ATOM   1566  CG  LYS A 186     -24.622   0.601   9.442  1.00 89.36           C  
ATOM   1567  CD  LYS A 186     -25.274  -0.121   8.270  1.00 89.36           C  
ATOM   1568  CE  LYS A 186     -25.972  -1.398   8.717  1.00 89.36           C  
ATOM   1569  NZ  LYS A 186     -26.614  -2.109   7.571  1.00 89.36           N  
ATOM   1570  N   MET A 187     -21.021   1.858  10.126  1.00 88.49           N  
ATOM   1571  CA  MET A 187     -19.849   1.182  10.674  1.00 88.49           C  
ATOM   1572  C   MET A 187     -19.432   1.805  12.002  1.00 88.49           C  
ATOM   1573  CB  MET A 187     -18.685   1.235   9.683  1.00 88.49           C  
ATOM   1574  O   MET A 187     -19.123   1.090  12.957  1.00 88.49           O  
ATOM   1575  CG  MET A 187     -18.822   0.263   8.522  1.00 88.49           C  
ATOM   1576  SD  MET A 187     -17.289   0.141   7.522  1.00 88.49           S  
ATOM   1577  CE  MET A 187     -17.274   1.787   6.758  1.00 88.49           C  
ATOM   1578  N   LYS A 188     -19.430   3.100  11.965  1.00 88.24           N  
ATOM   1579  CA  LYS A 188     -19.066   3.834  13.174  1.00 88.24           C  
ATOM   1580  C   LYS A 188     -19.976   3.459  14.340  1.00 88.24           C  
ATOM   1581  CB  LYS A 188     -19.126   5.342  12.925  1.00 88.24           C  
ATOM   1582  O   LYS A 188     -19.503   3.220  15.452  1.00 88.24           O  
ATOM   1583  CG  LYS A 188     -18.569   6.180  14.066  1.00 88.24           C  
ATOM   1584  CD  LYS A 188     -18.565   7.663  13.720  1.00 88.24           C  
ATOM   1585  CE  LYS A 188     -18.037   8.506  14.873  1.00 88.24           C  
ATOM   1586  NZ  LYS A 188     -18.009   9.959  14.530  1.00 88.24           N  
ATOM   1587  N   GLN A 189     -21.205   3.439  14.056  1.00 87.13           N  
ATOM   1588  CA  GLN A 189     -22.190   3.088  15.073  1.00 87.13           C  
ATOM   1589  C   GLN A 189     -21.978   1.663  15.576  1.00 87.13           C  
ATOM   1590  CB  GLN A 189     -23.609   3.245  14.525  1.00 87.13           C  
ATOM   1591  O   GLN A 189     -22.041   1.408  16.780  1.00 87.13           O  
ATOM   1592  CG  GLN A 189     -24.699   2.992  15.557  1.00 87.13           C  
ATOM   1593  CD  GLN A 189     -24.685   4.005  16.687  1.00 87.13           C  
ATOM   1594  NE2 GLN A 189     -25.113   3.579  17.870  1.00 87.13           N  
ATOM   1595  OE1 GLN A 189     -24.293   5.160  16.497  1.00 87.13           O  
ATOM   1596  N   ILE A 190     -21.693   0.703  14.707  1.00 86.49           N  
ATOM   1597  CA  ILE A 190     -21.451  -0.693  15.053  1.00 86.49           C  
ATOM   1598  C   ILE A 190     -20.231  -0.794  15.966  1.00 86.49           C  
ATOM   1599  CB  ILE A 190     -21.250  -1.562  13.791  1.00 86.49           C  
ATOM   1600  O   ILE A 190     -20.264  -1.493  16.982  1.00 86.49           O  
ATOM   1601  CG1 ILE A 190     -22.567  -1.691  13.017  1.00 86.49           C  
ATOM   1602  CG2 ILE A 190     -20.698  -2.940  14.167  1.00 86.49           C  
ATOM   1603  CD1 ILE A 190     -22.421  -2.353  11.654  1.00 86.49           C  
ATOM   1604  N   LEU A 191     -19.179  -0.078  15.633  1.00 84.37           N  
ATOM   1605  CA  LEU A 191     -17.938  -0.127  16.398  1.00 84.37           C  
ATOM   1606  C   LEU A 191     -18.131   0.475  17.786  1.00 84.37           C  
ATOM   1607  CB  LEU A 191     -16.822   0.615  15.658  1.00 84.37           C  
ATOM   1608  O   LEU A 191     -17.616  -0.055  18.774  1.00 84.37           O  
ATOM   1609  CG  LEU A 191     -16.227  -0.096  14.442  1.00 84.37           C  
ATOM   1610  CD1 LEU A 191     -15.248   0.823  13.718  1.00 84.37           C  
ATOM   1611  CD2 LEU A 191     -15.541  -1.392  14.861  1.00 84.37           C  
ATOM   1612  N   LEU A 192     -18.923   1.552  17.949  1.00 83.23           N  
ATOM   1613  CA  LEU A 192     -19.207   2.209  19.220  1.00 83.23           C  
ATOM   1614  C   LEU A 192     -20.027   1.302  20.130  1.00 83.23           C  
ATOM   1615  CB  LEU A 192     -19.951   3.527  18.988  1.00 83.23           C  
ATOM   1616  O   LEU A 192     -19.808   1.270  21.343  1.00 83.23           O  
ATOM   1617  CG  LEU A 192     -19.106   4.706  18.503  1.00 83.23           C  
ATOM   1618  CD1 LEU A 192     -20.006   5.861  18.073  1.00 83.23           C  
ATOM   1619  CD2 LEU A 192     -18.136   5.153  19.591  1.00 83.23           C  
ATOM   1620  N   GLU A 193     -20.918   0.544  19.483  1.00 85.88           N  
ATOM   1621  CA  GLU A 193     -21.808  -0.330  20.242  1.00 85.88           C  
ATOM   1622  C   GLU A 193     -21.081  -1.590  20.705  1.00 85.88           C  
ATOM   1623  CB  GLU A 193     -23.033  -0.707  19.406  1.00 85.88           C  
ATOM   1624  O   GLU A 193     -21.267  -2.038  21.839  1.00 85.88           O  
ATOM   1625  CG  GLU A 193     -24.026   0.432  19.221  1.00 85.88           C  
ATOM   1626  CD  GLU A 193     -25.197   0.068  18.324  1.00 85.88           C  
ATOM   1627  OE1 GLU A 193     -26.093   0.918  18.120  1.00 85.88           O  
ATOM   1628  OE2 GLU A 193     -25.220  -1.078  17.821  1.00 85.88           O  
ATOM   1629  N   LYS A 194     -20.199  -2.117  19.940  1.00 84.26           N  
ATOM   1630  CA  LYS A 194     -19.553  -3.399  20.211  1.00 84.26           C  
ATOM   1631  C   LYS A 194     -18.296  -3.213  21.056  1.00 84.26           C  
ATOM   1632  CB  LYS A 194     -19.206  -4.112  18.904  1.00 84.26           C  
ATOM   1633  O   LYS A 194     -17.938  -4.088  21.847  1.00 84.26           O  
ATOM   1634  CG  LYS A 194     -20.390  -4.803  18.243  1.00 84.26           C  
ATOM   1635  CD  LYS A 194     -19.947  -5.673  17.073  1.00 84.26           C  
ATOM   1636  CE  LYS A 194     -21.127  -6.385  16.426  1.00 84.26           C  
ATOM   1637  NZ  LYS A 194     -20.692  -7.282  15.314  1.00 84.26           N  
ATOM   1638  N   TYR A 195     -17.666  -2.085  20.881  1.00 82.83           N  
ATOM   1639  CA  TYR A 195     -16.406  -1.852  21.577  1.00 82.83           C  
ATOM   1640  C   TYR A 195     -16.403  -0.489  22.260  1.00 82.83           C  
ATOM   1641  CB  TYR A 195     -15.227  -1.950  20.603  1.00 82.83           C  
ATOM   1642  O   TYR A 195     -15.645   0.404  21.874  1.00 82.83           O  
ATOM   1643  CG  TYR A 195     -15.181  -3.248  19.835  1.00 82.83           C  
ATOM   1644  CD1 TYR A 195     -14.639  -4.398  20.404  1.00 82.83           C  
ATOM   1645  CD2 TYR A 195     -15.678  -3.327  18.539  1.00 82.83           C  
ATOM   1646  CE1 TYR A 195     -14.592  -5.596  19.700  1.00 82.83           C  
ATOM   1647  CE2 TYR A 195     -15.637  -4.520  17.824  1.00 82.83           C  
ATOM   1648  OH  TYR A 195     -15.050  -6.831  17.710  1.00 82.83           O  
ATOM   1649  CZ  TYR A 195     -15.094  -5.648  18.412  1.00 82.83           C  
ATOM   1650  N   PRO A 196     -17.231  -0.247  23.285  1.00 77.12           N  
ATOM   1651  CA  PRO A 196     -17.351   1.060  23.935  1.00 77.12           C  
ATOM   1652  C   PRO A 196     -16.056   1.503  24.613  1.00 77.12           C  
ATOM   1653  CB  PRO A 196     -18.460   0.839  24.968  1.00 77.12           C  
ATOM   1654  O   PRO A 196     -15.738   2.695  24.625  1.00 77.12           O  
ATOM   1655  CG  PRO A 196     -18.545  -0.645  25.125  1.00 77.12           C  
ATOM   1656  CD  PRO A 196     -18.021  -1.288  23.874  1.00 77.12           C  
ATOM   1657  N   ASP A 197     -15.323   0.538  25.137  1.00 73.73           N  
ATOM   1658  CA  ASP A 197     -14.102   0.835  25.880  1.00 73.73           C  
ATOM   1659  C   ASP A 197     -13.001   1.337  24.948  1.00 73.73           C  
ATOM   1660  CB  ASP A 197     -13.623  -0.402  26.642  1.00 73.73           C  
ATOM   1661  O   ASP A 197     -12.163   2.148  25.349  1.00 73.73           O  
ATOM   1662  CG  ASP A 197     -14.581  -0.831  27.739  1.00 73.73           C  
ATOM   1663  OD1 ASP A 197     -15.305   0.028  28.287  1.00 73.73           O  
ATOM   1664  OD2 ASP A 197     -14.612  -2.039  28.059  1.00 73.73           O  
ATOM   1665  N   TYR A 198     -12.939   0.718  23.694  1.00 67.13           N  
ATOM   1666  CA  TYR A 198     -11.974   1.127  22.680  1.00 67.13           C  
ATOM   1667  C   TYR A 198     -12.089   2.618  22.386  1.00 67.13           C  
ATOM   1668  CB  TYR A 198     -12.176   0.324  21.391  1.00 67.13           C  
ATOM   1669  O   TYR A 198     -11.078   3.315  22.274  1.00 67.13           O  
ATOM   1670  CG  TYR A 198     -11.210   0.689  20.290  1.00 67.13           C  
ATOM   1671  CD1 TYR A 198     -11.589   1.550  19.262  1.00 67.13           C  
ATOM   1672  CD2 TYR A 198      -9.918   0.175  20.275  1.00 67.13           C  
ATOM   1673  CE1 TYR A 198     -10.703   1.888  18.244  1.00 67.13           C  
ATOM   1674  CE2 TYR A 198      -9.024   0.507  19.263  1.00 67.13           C  
ATOM   1675  OH  TYR A 198      -8.544   1.695  17.248  1.00 67.13           O  
ATOM   1676  CZ  TYR A 198      -9.425   1.363  18.253  1.00 67.13           C  
ATOM   1677  N   TYR A 199     -13.249   3.123  22.560  1.00 65.22           N  
ATOM   1678  CA  TYR A 199     -13.505   4.509  22.185  1.00 65.22           C  
ATOM   1679  C   TYR A 199     -13.536   5.410  23.414  1.00 65.22           C  
ATOM   1680  CB  TYR A 199     -14.827   4.624  21.420  1.00 65.22           C  
ATOM   1681  O   TYR A 199     -13.439   6.634  23.298  1.00 65.22           O  
ATOM   1682  CG  TYR A 199     -14.781   4.027  20.035  1.00 65.22           C  
ATOM   1683  CD1 TYR A 199     -14.303   4.763  18.953  1.00 65.22           C  
ATOM   1684  CD2 TYR A 199     -15.214   2.726  19.805  1.00 65.22           C  
ATOM   1685  CE1 TYR A 199     -14.261   4.218  17.674  1.00 65.22           C  
ATOM   1686  CE2 TYR A 199     -15.176   2.170  18.530  1.00 65.22           C  
ATOM   1687  OH  TYR A 199     -14.658   2.377  16.209  1.00 65.22           O  
ATOM   1688  CZ  TYR A 199     -14.698   2.922  17.473  1.00 65.22           C  
ATOM   1689  N   LYS A 200     -13.729   4.920  24.657  1.00 63.57           N  
ATOM   1690  CA  LYS A 200     -13.670   5.690  25.896  1.00 63.57           C  
ATOM   1691  C   LYS A 200     -12.243   6.145  26.193  1.00 63.57           C  
ATOM   1692  CB  LYS A 200     -14.211   4.866  27.066  1.00 63.57           C  
ATOM   1693  O   LYS A 200     -12.033   7.235  26.728  1.00 63.57           O  
ATOM   1694  CG  LYS A 200     -15.728   4.879  27.183  1.00 63.57           C  
ATOM   1695  CD  LYS A 200     -16.199   4.141  28.429  1.00 63.57           C  
ATOM   1696  CE  LYS A 200     -17.718   4.064  28.494  1.00 63.57           C  
ATOM   1697  NZ  LYS A 200     -18.184   3.289  29.683  1.00 63.57           N  
ATOM   1698  N   LYS A 201     -11.207   5.381  25.818  1.00 56.32           N  
ATOM   1699  CA  LYS A 201      -9.813   5.776  26.000  1.00 56.32           C  
ATOM   1700  C   LYS A 201      -9.478   7.009  25.166  1.00 56.32           C  
ATOM   1701  CB  LYS A 201      -8.877   4.624  25.631  1.00 56.32           C  
ATOM   1702  O   LYS A 201      -8.585   7.782  25.523  1.00 56.32           O  
ATOM   1703  CG  LYS A 201      -8.634   3.637  26.764  1.00 56.32           C  
ATOM   1704  CD  LYS A 201      -7.648   2.549  26.355  1.00 56.32           C  
ATOM   1705  CE  LYS A 201      -7.527   1.473  27.426  1.00 56.32           C  
ATOM   1706  NZ  LYS A 201      -6.619   0.367  26.999  1.00 56.32           N  
ATOM   1707  N   GLN A 202     -10.252   7.394  24.158  1.00 47.68           N  
ATOM   1708  CA  GLN A 202     -10.196   8.630  23.385  1.00 47.68           C  
ATOM   1709  C   GLN A 202     -10.621   9.828  24.229  1.00 47.68           C  
ATOM   1710  CB  GLN A 202     -11.078   8.526  22.140  1.00 47.68           C  
ATOM   1711  O   GLN A 202     -10.033  10.906  24.128  1.00 47.68           O  
ATOM   1712  CG  GLN A 202     -10.722   9.525  21.047  1.00 47.68           C  
ATOM   1713  CD  GLN A 202     -11.691   9.490  19.881  1.00 47.68           C  
ATOM   1714  NE2 GLN A 202     -11.566  10.456  18.977  1.00 47.68           N  
ATOM   1715  OE1 GLN A 202     -12.546   8.603  19.793  1.00 47.68           O  
ATOM   1716  N   ALA A 203     -11.671   9.617  25.122  1.00 45.17           N  
ATOM   1717  CA  ALA A 203     -12.127  10.771  25.893  1.00 45.17           C  
ATOM   1718  C   ALA A 203     -11.189  11.053  27.064  1.00 45.17           C  
ATOM   1719  CB  ALA A 203     -13.550  10.545  26.398  1.00 45.17           C  
ATOM   1720  O   ALA A 203     -10.990  12.209  27.443  1.00 45.17           O  
ATOM   1721  N   ASP A 204     -10.348  10.089  27.372  1.00 46.06           N  
ATOM   1722  CA  ASP A 204      -9.431  10.356  28.476  1.00 46.06           C  
ATOM   1723  C   ASP A 204      -8.095  10.889  27.963  1.00 46.06           C  
ATOM   1724  CB  ASP A 204      -9.207   9.090  29.306  1.00 46.06           C  
ATOM   1725  O   ASP A 204      -7.441  11.691  28.634  1.00 46.06           O  
ATOM   1726  CG  ASP A 204     -10.414   8.711  30.147  1.00 46.06           C  
ATOM   1727  OD1 ASP A 204     -11.277   9.579  30.400  1.00 46.06           O  
ATOM   1728  OD2 ASP A 204     -10.501   7.536  30.562  1.00 46.06           O  
ATOM   1729  N   THR A 205      -7.708  10.666  26.694  1.00 40.51           N  
ATOM   1730  CA  THR A 205      -6.486  11.216  26.116  1.00 40.51           C  
ATOM   1731  C   THR A 205      -6.743  12.597  25.521  1.00 40.51           C  
ATOM   1732  CB  THR A 205      -5.914  10.285  25.032  1.00 40.51           C  
ATOM   1733  O   THR A 205      -5.843  13.438  25.478  1.00 40.51           O  
ATOM   1734  CG2 THR A 205      -5.287   9.040  25.650  1.00 40.51           C  
ATOM   1735  OG1 THR A 205      -6.968   9.887  24.147  1.00 40.51           O  
ATOM   1736  N   SER A 206      -7.984  12.955  25.228  1.00 38.54           N  
ATOM   1737  CA  SER A 206      -8.263  14.330  24.829  1.00 38.54           C  
ATOM   1738  C   SER A 206      -8.455  15.231  26.044  1.00 38.54           C  
ATOM   1739  CB  SER A 206      -9.505  14.389  23.939  1.00 38.54           C  
ATOM   1740  O   SER A 206      -8.258  16.445  25.961  1.00 38.54           O  
ATOM   1741  OG  SER A 206     -10.616  13.792  24.586  1.00 38.54           O  
ATOM   1742  N   ASN A 207      -8.516  14.631  27.292  1.00 33.79           N  
ATOM   1743  CA  ASN A 207      -8.535  15.558  28.419  1.00 33.79           C  
ATOM   1744  C   ASN A 207      -7.157  15.688  29.060  1.00 33.79           C  
ATOM   1745  CB  ASN A 207      -9.566  15.117  29.460  1.00 33.79           C  
ATOM   1746  O   ASN A 207      -6.934  16.574  29.888  1.00 33.79           O  
ATOM   1747  CG  ASN A 207     -10.975  15.551  29.108  1.00 33.79           C  
ATOM   1748  ND2 ASN A 207     -11.964  14.883  29.689  1.00 33.79           N  
ATOM   1749  OD1 ASN A 207     -11.172  16.479  28.319  1.00 33.79           O  
ATOM   1750  N   LYS A 208      -6.071  15.253  28.484  1.00 33.73           N  
ATOM   1751  CA  LYS A 208      -4.765  15.634  29.016  1.00 33.73           C  
ATOM   1752  C   LYS A 208      -3.941  16.376  27.968  1.00 33.73           C  
ATOM   1753  CB  LYS A 208      -4.004  14.401  29.505  1.00 33.73           C  
ATOM   1754  O   LYS A 208      -3.035  17.139  28.310  1.00 33.73           O  
ATOM   1755  CG  LYS A 208      -4.147  14.137  30.996  1.00 33.73           C  
ATOM   1756  CD  LYS A 208      -3.311  12.941  31.435  1.00 33.73           C  
ATOM   1757  CE  LYS A 208      -3.472  12.661  32.923  1.00 33.73           C  
ATOM   1758  NZ  LYS A 208      -2.714  11.444  33.342  1.00 33.73           N  
ATOM   1759  N   SER A 209      -4.429  16.745  26.796  1.00 33.43           N  
ATOM   1760  CA  SER A 209      -3.639  17.675  25.996  1.00 33.43           C  
ATOM   1761  C   SER A 209      -4.448  18.914  25.629  1.00 33.43           C  
ATOM   1762  CB  SER A 209      -3.133  16.992  24.724  1.00 33.43           C  
ATOM   1763  O   SER A 209      -4.486  19.316  24.464  1.00 33.43           O  
ATOM   1764  OG  SER A 209      -4.211  16.450  23.981  1.00 33.43           O  
ATOM   1765  N   ASP A 210      -5.450  19.318  26.532  1.00 32.09           N  
ATOM   1766  CA  ASP A 210      -5.985  20.667  26.377  1.00 32.09           C  
ATOM   1767  C   ASP A 210      -5.252  21.657  27.280  1.00 32.09           C  
ATOM   1768  CB  ASP A 210      -7.485  20.688  26.682  1.00 32.09           C  
ATOM   1769  O   ASP A 210      -5.856  22.600  27.795  1.00 32.09           O  
ATOM   1770  CG  ASP A 210      -8.318  20.007  25.610  1.00 32.09           C  
ATOM   1771  OD1 ASP A 210      -7.889  19.971  24.437  1.00 32.09           O  
ATOM   1772  OD2 ASP A 210      -9.414  19.506  25.942  1.00 32.09           O  
ATOM   1773  N   GLN A 211      -3.888  21.678  27.216  1.00 27.86           N  
ATOM   1774  CA  GLN A 211      -3.371  22.988  27.596  1.00 27.86           C  
ATOM   1775  C   GLN A 211      -2.187  23.388  26.720  1.00 27.86           C  
ATOM   1776  CB  GLN A 211      -2.959  22.996  29.069  1.00 27.86           C  
ATOM   1777  O   GLN A 211      -1.191  22.666  26.646  1.00 27.86           O  
ATOM   1778  CG  GLN A 211      -4.136  23.014  30.036  1.00 27.86           C  
ATOM   1779  CD  GLN A 211      -3.715  23.292  31.467  1.00 27.86           C  
ATOM   1780  NE2 GLN A 211      -4.684  23.608  32.319  1.00 27.86           N  
ATOM   1781  OE1 GLN A 211      -2.529  23.222  31.804  1.00 27.86           O  
ATOM   1782  N   GLU A 212      -2.407  23.479  25.419  1.00 26.94           N  
ATOM   1783  CA  GLU A 212      -1.563  24.468  24.755  1.00 26.94           C  
ATOM   1784  C   GLU A 212      -1.733  24.409  23.240  1.00 26.94           C  
ATOM   1785  CB  GLU A 212      -0.093  24.258  25.128  1.00 26.94           C  
ATOM   1786  O   GLU A 212      -1.612  23.341  22.637  1.00 26.94           O  
ATOM   1787  CG  GLU A 212       0.276  24.803  26.500  1.00 26.94           C  
ATOM   1788  CD  GLU A 212       1.757  24.667  26.820  1.00 26.94           C  
ATOM   1789  OE1 GLU A 212       2.181  25.092  27.919  1.00 26.94           O  
ATOM   1790  OE2 GLU A 212       2.498  24.132  25.966  1.00 26.94           O  
ATOM   1791  N   GLU A 213      -2.862  24.889  22.706  1.00 26.47           N  
ATOM   1792  CA  GLU A 213      -2.779  25.653  21.465  1.00 26.47           C  
ATOM   1793  C   GLU A 213      -4.168  26.027  20.953  1.00 26.47           C  
ATOM   1794  CB  GLU A 213      -2.020  24.862  20.396  1.00 26.47           C  
ATOM   1795  O   GLU A 213      -4.960  25.153  20.596  1.00 26.47           O  
ATOM   1796  CG  GLU A 213      -0.512  24.845  20.599  1.00 26.47           C  
ATOM   1797  CD  GLU A 213       0.245  24.262  19.417  1.00 26.47           C  
ATOM   1798  OE1 GLU A 213       1.497  24.252  19.443  1.00 26.47           O  
ATOM   1799  OE2 GLU A 213      -0.418  23.811  18.456  1.00 26.47           O  
ATOM   1800  N   ASN A 214      -4.858  26.846  21.662  1.00 23.19           N  
ATOM   1801  CA  ASN A 214      -5.746  27.930  21.255  1.00 23.19           C  
ATOM   1802  C   ASN A 214      -5.045  28.905  20.313  1.00 23.19           C  
ATOM   1803  CB  ASN A 214      -6.285  28.671  22.481  1.00 23.19           C  
ATOM   1804  O   ASN A 214      -4.017  29.485  20.666  1.00 23.19           O  
ATOM   1805  CG  ASN A 214      -7.755  28.395  22.729  1.00 23.19           C  
ATOM   1806  ND2 ASN A 214      -8.278  28.919  23.832  1.00 23.19           N  
ATOM   1807  OD1 ASN A 214      -8.415  27.717  21.938  1.00 23.19           O  
ATOM   1808  N   SER A 215      -4.983  28.598  19.055  1.00 26.03           N  
ATOM   1809  CA  SER A 215      -5.027  29.694  18.094  1.00 26.03           C  
ATOM   1810  C   SER A 215      -5.684  29.259  16.788  1.00 26.03           C  
ATOM   1811  CB  SER A 215      -3.618  30.219  17.815  1.00 26.03           C  
ATOM   1812  O   SER A 215      -5.353  28.204  16.243  1.00 26.03           O  
ATOM   1813  OG  SER A 215      -2.824  29.224  17.192  1.00 26.03           O  
ATOM   1814  N   SER A 216      -6.974  29.390  16.670  1.00 24.14           N  
ATOM   1815  CA  SER A 216      -7.885  30.157  15.827  1.00 24.14           C  
ATOM   1816  C   SER A 216      -7.534  30.002  14.351  1.00 24.14           C  
ATOM   1817  CB  SER A 216      -7.856  31.636  16.213  1.00 24.14           C  
ATOM   1818  O   SER A 216      -6.374  30.155  13.963  1.00 24.14           O  
ATOM   1819  OG  SER A 216      -7.982  31.792  17.616  1.00 24.14           O  
ATOM   1820  N   SER A 217      -8.256  29.185  13.628  1.00 23.08           N  
ATOM   1821  CA  SER A 217      -8.563  29.672  12.287  1.00 23.08           C  
ATOM   1822  C   SER A 217      -9.727  28.902  11.672  1.00 23.08           C  
ATOM   1823  CB  SER A 217      -7.334  29.563  11.383  1.00 23.08           C  
ATOM   1824  O   SER A 217      -9.706  27.670  11.623  1.00 23.08           O  
ATOM   1825  OG  SER A 217      -7.621  28.782  10.236  1.00 23.08           O  
ATOM   1826  N   SER A 218     -10.950  29.297  11.928  1.00 20.43           N  
ATOM   1827  CA  SER A 218     -12.285  29.456  11.361  1.00 20.43           C  
ATOM   1828  C   SER A 218     -12.237  29.507   9.838  1.00 20.43           C  
ATOM   1829  CB  SER A 218     -12.950  30.723  11.901  1.00 20.43           C  
ATOM   1830  O   SER A 218     -11.498  30.309   9.262  1.00 20.43           O  
ATOM   1831  OG  SER A 218     -12.282  31.881  11.432  1.00 20.43           O  
ATOM   1832  N   TYR A 219     -12.340  28.436   9.124  1.00 22.27           N  
ATOM   1833  CA  TYR A 219     -12.624  28.406   7.694  1.00 22.27           C  
ATOM   1834  C   TYR A 219     -14.093  28.095   7.436  1.00 22.27           C  
ATOM   1835  CB  TYR A 219     -11.740  27.370   6.992  1.00 22.27           C  
ATOM   1836  O   TYR A 219     -14.624  27.107   7.948  1.00 22.27           O  
ATOM   1837  CG  TYR A 219     -10.289  27.776   6.895  1.00 22.27           C  
ATOM   1838  CD1 TYR A 219      -9.856  28.656   5.907  1.00 22.27           C  
ATOM   1839  CD2 TYR A 219      -9.349  27.279   7.791  1.00 22.27           C  
ATOM   1840  CE1 TYR A 219      -8.520  29.032   5.812  1.00 22.27           C  
ATOM   1841  CE2 TYR A 219      -8.010  27.647   7.706  1.00 22.27           C  
ATOM   1842  OH  TYR A 219      -6.282  28.891   6.627  1.00 22.27           O  
ATOM   1843  CZ  TYR A 219      -7.606  28.523   6.715  1.00 22.27           C  
ATOM   1844  N   GLU A 220     -14.924  29.116   7.404  1.00 22.47           N  
ATOM   1845  CA  GLU A 220     -16.145  29.528   6.718  1.00 22.47           C  
ATOM   1846  C   GLU A 220     -16.260  28.864   5.349  1.00 22.47           C  
ATOM   1847  CB  GLU A 220     -16.192  31.051   6.570  1.00 22.47           C  
ATOM   1848  O   GLU A 220     -15.313  28.887   4.560  1.00 22.47           O  
ATOM   1849  CG  GLU A 220     -16.505  31.785   7.865  1.00 22.47           C  
ATOM   1850  CD  GLU A 220     -16.722  33.278   7.671  1.00 22.47           C  
ATOM   1851  OE1 GLU A 220     -17.060  33.975   8.655  1.00 22.47           O  
ATOM   1852  OE2 GLU A 220     -16.553  33.753   6.527  1.00 22.47           O  
ATOM   1853  N   GLU A 221     -17.157  27.886   5.211  1.00 21.62           N  
ATOM   1854  CA  GLU A 221     -18.181  27.291   4.358  1.00 21.62           C  
ATOM   1855  C   GLU A 221     -18.584  28.241   3.234  1.00 21.62           C  
ATOM   1856  CB  GLU A 221     -19.410  26.901   5.183  1.00 21.62           C  
ATOM   1857  O   GLU A 221     -18.975  29.382   3.489  1.00 21.62           O  
ATOM   1858  CG  GLU A 221     -19.353  25.486   5.741  1.00 21.62           C  
ATOM   1859  CD  GLU A 221     -20.566  25.124   6.583  1.00 21.62           C  
ATOM   1860  OE1 GLU A 221     -20.617  23.994   7.119  1.00 21.62           O  
ATOM   1861  OE2 GLU A 221     -21.473  25.977   6.707  1.00 21.62           O  
ATOM   1862  N   ASP A 222     -17.869  28.350   2.106  1.00 23.99           N  
ATOM   1863  CA  ASP A 222     -18.220  29.025   0.860  1.00 23.99           C  
ATOM   1864  C   ASP A 222     -18.985  28.090  -0.074  1.00 23.99           C  
ATOM   1865  CB  ASP A 222     -16.965  29.554   0.164  1.00 23.99           C  
ATOM   1866  O   ASP A 222     -18.544  26.970  -0.338  1.00 23.99           O  
ATOM   1867  CG  ASP A 222     -16.440  30.838   0.782  1.00 23.99           C  
ATOM   1868  OD1 ASP A 222     -17.213  31.550   1.458  1.00 23.99           O  
ATOM   1869  OD2 ASP A 222     -15.243  31.141   0.588  1.00 23.99           O  
ATOM   1870  N   SER A 223     -20.361  28.171  -0.080  1.00 23.45           N  
ATOM   1871  CA  SER A 223     -21.507  28.401  -0.954  1.00 23.45           C  
ATOM   1872  C   SER A 223     -21.090  28.412  -2.421  1.00 23.45           C  
ATOM   1873  CB  SER A 223     -22.195  29.720  -0.600  1.00 23.45           C  
ATOM   1874  O   SER A 223     -20.070  29.006  -2.777  1.00 23.45           O  
ATOM   1875  OG  SER A 223     -21.315  30.571   0.112  1.00 23.45           O  
ATOM   1876  N   GLU A 224     -21.427  27.363  -3.123  1.00 22.81           N  
ATOM   1877  CA  GLU A 224     -22.170  27.047  -4.339  1.00 22.81           C  
ATOM   1878  C   GLU A 224     -21.624  27.818  -5.537  1.00 22.81           C  
ATOM   1879  CB  GLU A 224     -23.659  27.351  -4.153  1.00 22.81           C  
ATOM   1880  O   GLU A 224     -21.670  29.050  -5.562  1.00 22.81           O  
ATOM   1881  CG  GLU A 224     -24.415  26.275  -3.387  1.00 22.81           C  
ATOM   1882  CD  GLU A 224     -25.897  26.577  -3.233  1.00 22.81           C  
ATOM   1883  OE1 GLU A 224     -26.637  25.727  -2.688  1.00 22.81           O  
ATOM   1884  OE2 GLU A 224     -26.323  27.673  -3.662  1.00 22.81           O  
ATOM   1885  N   GLU A 225     -20.530  27.407  -6.173  1.00 24.28           N  
ATOM   1886  CA  GLU A 225     -20.076  27.827  -7.496  1.00 24.28           C  
ATOM   1887  C   GLU A 225     -20.441  26.795  -8.559  1.00 24.28           C  
ATOM   1888  CB  GLU A 225     -18.564  28.069  -7.494  1.00 24.28           C  
ATOM   1889  O   GLU A 225     -20.145  25.608  -8.406  1.00 24.28           O  
ATOM   1890  CG  GLU A 225     -18.166  29.478  -7.910  1.00 24.28           C  
ATOM   1891  CD  GLU A 225     -16.671  29.733  -7.812  1.00 24.28           C  
ATOM   1892  OE1 GLU A 225     -16.228  30.869  -8.096  1.00 24.28           O  
ATOM   1893  OE2 GLU A 225     -15.935  28.788  -7.449  1.00 24.28           O  
ATOM   1894  N   LYS A 226     -21.643  26.917  -9.178  1.00 23.51           N  
ATOM   1895  CA  LYS A 226     -22.207  26.950 -10.525  1.00 23.51           C  
ATOM   1896  C   LYS A 226     -21.155  26.594 -11.571  1.00 23.51           C  
ATOM   1897  CB  LYS A 226     -22.799  28.328 -10.825  1.00 23.51           C  
ATOM   1898  O   LYS A 226     -20.060  27.161 -11.576  1.00 23.51           O  
ATOM   1899  CG  LYS A 226     -24.222  28.514 -10.319  1.00 23.51           C  
ATOM   1900  CD  LYS A 226     -24.820  29.829 -10.802  1.00 23.51           C  
ATOM   1901  CE  LYS A 226     -26.219  30.048 -10.241  1.00 23.51           C  
ATOM   1902  NZ  LYS A 226     -26.822  31.320 -10.739  1.00 23.51           N  
ATOM   1903  N   GLN A 227     -21.155  25.311 -12.043  1.00 25.93           N  
ATOM   1904  CA  GLN A 227     -21.303  24.642 -13.331  1.00 25.93           C  
ATOM   1905  C   GLN A 227     -20.363  25.241 -14.373  1.00 25.93           C  
ATOM   1906  CB  GLN A 227     -22.750  24.729 -13.819  1.00 25.93           C  
ATOM   1907  O   GLN A 227     -20.401  26.445 -14.633  1.00 25.93           O  
ATOM   1908  CG  GLN A 227     -23.471  23.388 -13.848  1.00 25.93           C  
ATOM   1909  CD  GLN A 227     -24.925  23.512 -14.262  1.00 25.93           C  
ATOM   1910  NE2 GLN A 227     -25.534  22.391 -14.631  1.00 25.93           N  
ATOM   1911  OE1 GLN A 227     -25.497  24.607 -14.249  1.00 25.93           O  
ATOM   1912  N   LYS A 228     -19.119  24.724 -14.497  1.00 23.77           N  
ATOM   1913  CA  LYS A 228     -18.477  24.643 -15.806  1.00 23.77           C  
ATOM   1914  C   LYS A 228     -17.913  23.247 -16.056  1.00 23.77           C  
ATOM   1915  CB  LYS A 228     -17.365  25.687 -15.924  1.00 23.77           C  
ATOM   1916  O   LYS A 228     -17.190  22.705 -15.217  1.00 23.77           O  
ATOM   1917  CG  LYS A 228     -17.869  27.116 -16.056  1.00 23.77           C  
ATOM   1918  CD  LYS A 228     -16.731  28.086 -16.345  1.00 23.77           C  
ATOM   1919  CE  LYS A 228     -17.228  29.522 -16.436  1.00 23.77           C  
ATOM   1920  NZ  LYS A 228     -16.121  30.473 -16.756  1.00 23.77           N  
ATOM   1921  N   ASP A 229     -18.736  22.347 -16.437  1.00 23.56           N  
ATOM   1922  CA  ASP A 229     -18.694  21.047 -17.100  1.00 23.56           C  
ATOM   1923  C   ASP A 229     -17.289  20.738 -17.613  1.00 23.56           C  
ATOM   1924  CB  ASP A 229     -19.697  21.000 -18.254  1.00 23.56           C  
ATOM   1925  O   ASP A 229     -16.858  21.288 -18.628  1.00 23.56           O  
ATOM   1926  CG  ASP A 229     -20.869  20.073 -17.984  1.00 23.56           C  
ATOM   1927  OD1 ASP A 229     -20.767  19.207 -17.088  1.00 23.56           O  
ATOM   1928  OD2 ASP A 229     -21.901  20.206 -18.676  1.00 23.56           O  
ATOM   1929  N   PRO A 230     -16.221  20.314 -16.713  1.00 25.62           N  
ATOM   1930  CA  PRO A 230     -15.008  19.728 -17.287  1.00 25.62           C  
ATOM   1931  C   PRO A 230     -15.196  18.271 -17.704  1.00 25.62           C  
ATOM   1932  CB  PRO A 230     -13.989  19.843 -16.150  1.00 25.62           C  
ATOM   1933  O   PRO A 230     -15.960  17.537 -17.071  1.00 25.62           O  
ATOM   1934  CG  PRO A 230     -14.762  20.404 -15.000  1.00 25.62           C  
ATOM   1935  CD  PRO A 230     -16.214  20.450 -15.379  1.00 25.62           C  
ATOM   1936  N   LEU A 231     -15.476  18.121 -19.078  1.00 24.32           N  
ATOM   1937  CA  LEU A 231     -15.147  16.961 -19.900  1.00 24.32           C  
ATOM   1938  C   LEU A 231     -15.265  15.672 -19.094  1.00 24.32           C  
ATOM   1939  CB  LEU A 231     -13.732  17.092 -20.470  1.00 24.32           C  
ATOM   1940  O   LEU A 231     -14.645  15.537 -18.037  1.00 24.32           O  
ATOM   1941  CG  LEU A 231     -13.589  17.925 -21.745  1.00 24.32           C  
ATOM   1942  CD1 LEU A 231     -12.181  18.502 -21.846  1.00 24.32           C  
ATOM   1943  CD2 LEU A 231     -13.917  17.083 -22.973  1.00 24.32           C  
ATOM   1944  N   GLN A 232     -16.491  15.319 -18.674  1.00 22.66           N  
ATOM   1945  CA  GLN A 232     -17.012  14.053 -18.171  1.00 22.66           C  
ATOM   1946  C   GLN A 232     -16.182  12.876 -18.677  1.00 22.66           C  
ATOM   1947  CB  GLN A 232     -18.476  13.875 -18.576  1.00 22.66           C  
ATOM   1948  O   GLN A 232     -16.164  12.593 -19.877  1.00 22.66           O  
ATOM   1949  CG  GLN A 232     -19.416  14.896 -17.949  1.00 22.66           C  
ATOM   1950  CD  GLN A 232     -20.637  14.257 -17.314  1.00 22.66           C  
ATOM   1951  NE2 GLN A 232     -21.435  15.063 -16.621  1.00 22.66           N  
ATOM   1952  OE1 GLN A 232     -20.862  13.050 -17.445  1.00 22.66           O  
ATOM   1953  N   LEU A 233     -14.915  12.695 -18.330  1.00 28.53           N  
ATOM   1954  CA  LEU A 233     -14.262  11.405 -18.524  1.00 28.53           C  
ATOM   1955  C   LEU A 233     -14.385  10.540 -17.274  1.00 28.53           C  
ATOM   1956  CB  LEU A 233     -12.787  11.599 -18.882  1.00 28.53           C  
ATOM   1957  O   LEU A 233     -14.138  11.012 -16.161  1.00 28.53           O  
ATOM   1958  CG  LEU A 233     -12.458  11.701 -20.372  1.00 28.53           C  
ATOM   1959  CD1 LEU A 233     -11.498  12.859 -20.625  1.00 28.53           C  
ATOM   1960  CD2 LEU A 233     -11.870  10.390 -20.882  1.00 28.53           C  
ATOM   1961  N   ASN A 234     -15.366   9.724 -17.131  1.00 29.82           N  
ATOM   1962  CA  ASN A 234     -15.856   8.764 -16.147  1.00 29.82           C  
ATOM   1963  C   ASN A 234     -14.759   7.795 -15.715  1.00 29.82           C  
ATOM   1964  CB  ASN A 234     -17.057   7.995 -16.699  1.00 29.82           C  
ATOM   1965  O   ASN A 234     -14.370   6.911 -16.480  1.00 29.82           O  
ATOM   1966  CG  ASN A 234     -18.352   8.775 -16.586  1.00 29.82           C  
ATOM   1967  ND2 ASN A 234     -19.416   8.248 -17.182  1.00 29.82           N  
ATOM   1968  OD1 ASN A 234     -18.397   9.842 -15.969  1.00 29.82           O  
ATOM   1969  N   GLY A 235     -13.538   8.213 -15.184  1.00 38.36           N  
ATOM   1970  CA  GLY A 235     -12.618   7.241 -14.614  1.00 38.36           C  
ATOM   1971  C   GLY A 235     -13.061   6.722 -13.259  1.00 38.36           C  
ATOM   1972  O   GLY A 235     -13.720   7.436 -12.501  1.00 38.36           O  
ATOM   1973  N   LYS A 236     -13.581   5.497 -13.148  1.00 46.08           N  
ATOM   1974  CA  LYS A 236     -13.989   4.816 -11.922  1.00 46.08           C  
ATOM   1975  C   LYS A 236     -12.806   4.108 -11.267  1.00 46.08           C  
ATOM   1976  CB  LYS A 236     -15.106   3.813 -12.212  1.00 46.08           C  
ATOM   1977  O   LYS A 236     -11.882   3.667 -11.953  1.00 46.08           O  
ATOM   1978  CG  LYS A 236     -16.396   4.449 -12.709  1.00 46.08           C  
ATOM   1979  CD  LYS A 236     -17.506   3.416 -12.860  1.00 46.08           C  
ATOM   1980  CE  LYS A 236     -18.794   4.049 -13.370  1.00 46.08           C  
ATOM   1981  NZ  LYS A 236     -19.875   3.035 -13.553  1.00 46.08           N  
ATOM   1982  N   ARG A 237     -12.449   4.410  -9.954  1.00 48.38           N  
ATOM   1983  CA  ARG A 237     -11.669   3.532  -9.088  1.00 48.38           C  
ATOM   1984  C   ARG A 237     -12.404   2.220  -8.834  1.00 48.38           C  
ATOM   1985  CB  ARG A 237     -11.358   4.224  -7.760  1.00 48.38           C  
ATOM   1986  O   ARG A 237     -13.622   2.212  -8.641  1.00 48.38           O  
ATOM   1987  CG  ARG A 237     -10.320   5.330  -7.869  1.00 48.38           C  
ATOM   1988  CD  ARG A 237      -9.898   5.845  -6.501  1.00 48.38           C  
ATOM   1989  NE  ARG A 237      -9.055   7.032  -6.608  1.00 48.38           N  
ATOM   1990  NH1 ARG A 237      -8.218   6.886  -4.460  1.00 48.38           N  
ATOM   1991  NH2 ARG A 237      -7.550   8.589  -5.842  1.00 48.38           N  
ATOM   1992  CZ  ARG A 237      -8.276   7.500  -5.636  1.00 48.38           C  
ATOM   1993  N   LYS A 238     -11.873   1.172  -9.365  1.00 43.86           N  
ATOM   1994  CA  LYS A 238     -12.405  -0.167  -9.126  1.00 43.86           C  
ATOM   1995  C   LYS A 238     -11.872  -0.744  -7.818  1.00 43.86           C  
ATOM   1996  CB  LYS A 238     -12.058  -1.098 -10.289  1.00 43.86           C  
ATOM   1997  O   LYS A 238     -10.753  -0.433  -7.406  1.00 43.86           O  
ATOM   1998  CG  LYS A 238     -12.793  -0.773 -11.581  1.00 43.86           C  
ATOM   1999  CD  LYS A 238     -12.523  -1.819 -12.655  1.00 43.86           C  
ATOM   2000  CE  LYS A 238     -13.242  -1.485 -13.956  1.00 43.86           C  
ATOM   2001  NZ  LYS A 238     -12.981  -2.508 -15.012  1.00 43.86           N  
ATOM   2002  N   PRO A 239     -12.821  -1.367  -7.122  1.00 37.58           N  
ATOM   2003  CA  PRO A 239     -12.456  -2.043  -5.875  1.00 37.58           C  
ATOM   2004  C   PRO A 239     -11.396  -3.124  -6.078  1.00 37.58           C  
ATOM   2005  CB  PRO A 239     -13.778  -2.657  -5.406  1.00 37.58           C  
ATOM   2006  O   PRO A 239     -11.261  -3.662  -7.179  1.00 37.58           O  
ATOM   2007  CG  PRO A 239     -14.801  -2.134  -6.362  1.00 37.58           C  
ATOM   2008  CD  PRO A 239     -14.090  -1.479  -7.511  1.00 37.58           C  
ATOM   2009  N   SER A 240     -10.321  -3.146  -5.174  1.00 36.46           N  
ATOM   2010  CA  SER A 240      -9.221  -4.097  -5.049  1.00 36.46           C  
ATOM   2011  C   SER A 240      -9.736  -5.509  -4.792  1.00 36.46           C  
ATOM   2012  CB  SER A 240      -8.276  -3.678  -3.921  1.00 36.46           C  
ATOM   2013  O   SER A 240     -10.643  -5.707  -3.981  1.00 36.46           O  
ATOM   2014  OG  SER A 240      -9.007  -3.289  -2.771  1.00 36.46           O  
ATOM   2015  N   VAL A 241     -10.488  -6.164  -5.713  1.00 34.37           N  
ATOM   2016  CA  VAL A 241     -10.438  -7.622  -5.696  1.00 34.37           C  
ATOM   2017  C   VAL A 241     -11.342  -8.183  -6.792  1.00 34.37           C  
ATOM   2018  CB  VAL A 241     -10.855  -8.188  -4.320  1.00 34.37           C  
ATOM   2019  O   VAL A 241     -12.568  -8.098  -6.698  1.00 34.37           O  
ATOM   2020  CG1 VAL A 241     -10.579  -9.689  -4.247  1.00 34.37           C  
ATOM   2021  CG2 VAL A 241     -10.125  -7.452  -3.197  1.00 34.37           C  
ATOM   2022  N   GLN A 242     -11.065  -7.989  -8.089  1.00 29.50           N  
ATOM   2023  CA  GLN A 242     -11.613  -8.963  -9.027  1.00 29.50           C  
ATOM   2024  C   GLN A 242     -10.517  -9.870  -9.580  1.00 29.50           C  
ATOM   2025  CB  GLN A 242     -12.339  -8.257 -10.173  1.00 29.50           C  
ATOM   2026  O   GLN A 242     -10.479 -10.143 -10.782  1.00 29.50           O  
ATOM   2027  CG  GLN A 242     -13.725  -7.747  -9.801  1.00 29.50           C  
ATOM   2028  CD  GLN A 242     -14.566  -7.396 -11.014  1.00 29.50           C  
ATOM   2029  NE2 GLN A 242     -15.855  -7.710 -10.952  1.00 29.50           N  
ATOM   2030  OE1 GLN A 242     -14.061  -6.847 -11.998  1.00 29.50           O  
ATOM   2031  N   TYR A 243      -9.478 -10.223  -8.793  1.00 33.18           N  
ATOM   2032  CA  TYR A 243      -8.458 -11.116  -9.333  1.00 33.18           C  
ATOM   2033  C   TYR A 243      -8.939 -12.562  -9.325  1.00 33.18           C  
ATOM   2034  CB  TYR A 243      -7.158 -10.994  -8.531  1.00 33.18           C  
ATOM   2035  O   TYR A 243      -8.725 -13.299 -10.291  1.00 33.18           O  
ATOM   2036  CG  TYR A 243      -6.042 -11.869  -9.049  1.00 33.18           C  
ATOM   2037  CD1 TYR A 243      -5.694 -13.048  -8.393  1.00 33.18           C  
ATOM   2038  CD2 TYR A 243      -5.334 -11.519 -10.193  1.00 33.18           C  
ATOM   2039  CE1 TYR A 243      -4.665 -13.856  -8.865  1.00 33.18           C  
ATOM   2040  CE2 TYR A 243      -4.303 -12.319 -10.674  1.00 33.18           C  
ATOM   2041  OH  TYR A 243      -2.957 -14.281 -10.476  1.00 33.18           O  
ATOM   2042  CZ  TYR A 243      -3.976 -13.484 -10.004  1.00 33.18           C  
ATOM   2043  N   GLU A 244     -10.006 -12.893  -8.478  1.00 33.09           N  
ATOM   2044  CA  GLU A 244     -10.386 -14.302  -8.497  1.00 33.09           C  
ATOM   2045  C   GLU A 244     -11.411 -14.582  -9.593  1.00 33.09           C  
ATOM   2046  CB  GLU A 244     -10.941 -14.729  -7.136  1.00 33.09           C  
ATOM   2047  O   GLU A 244     -11.384 -15.643 -10.219  1.00 33.09           O  
ATOM   2048  CG  GLU A 244      -9.870 -14.963  -6.081  1.00 33.09           C  
ATOM   2049  CD  GLU A 244     -10.438 -15.224  -4.696  1.00 33.09           C  
ATOM   2050  OE1 GLU A 244      -9.656 -15.524  -3.765  1.00 33.09           O  
ATOM   2051  OE2 GLU A 244     -11.676 -15.130  -4.540  1.00 33.09           O  
ATOM   2052  N   GLN A 245     -12.101 -13.531 -10.053  1.00 34.46           N  
ATOM   2053  CA  GLN A 245     -13.072 -13.851 -11.094  1.00 34.46           C  
ATOM   2054  C   GLN A 245     -12.450 -13.730 -12.482  1.00 34.46           C  
ATOM   2055  CB  GLN A 245     -14.296 -12.940 -10.987  1.00 34.46           C  
ATOM   2056  O   GLN A 245     -12.799 -14.484 -13.393  1.00 34.46           O  
ATOM   2057  CG  GLN A 245     -15.181 -13.238  -9.784  1.00 34.46           C  
ATOM   2058  CD  GLN A 245     -16.346 -12.275  -9.659  1.00 34.46           C  
ATOM   2059  NE2 GLN A 245     -17.125 -12.421  -8.592  1.00 34.46           N  
ATOM   2060  OE1 GLN A 245     -16.545 -11.406 -10.514  1.00 34.46           O  
ATOM   2061  N   GLN A 246     -11.306 -13.063 -12.570  1.00 32.71           N  
ATOM   2062  CA  GLN A 246     -10.672 -12.920 -13.877  1.00 32.71           C  
ATOM   2063  C   GLN A 246      -9.675 -14.047 -14.131  1.00 32.71           C  
ATOM   2064  CB  GLN A 246      -9.973 -11.564 -13.989  1.00 32.71           C  
ATOM   2065  O   GLN A 246      -9.525 -14.506 -15.265  1.00 32.71           O  
ATOM   2066  CG  GLN A 246     -10.924 -10.400 -14.230  1.00 32.71           C  
ATOM   2067  CD  GLN A 246     -10.208  -9.065 -14.317  1.00 32.71           C  
ATOM   2068  NE2 GLN A 246     -10.974  -7.989 -14.460  1.00 32.71           N  
ATOM   2069  OE1 GLN A 246      -8.976  -9.002 -14.256  1.00 32.71           O  
ATOM   2070  N   VAL A 247      -9.136 -14.685 -13.047  1.00 36.07           N  
ATOM   2071  CA  VAL A 247      -8.319 -15.872 -13.279  1.00 36.07           C  
ATOM   2072  C   VAL A 247      -9.220 -17.083 -13.512  1.00 36.07           C  
ATOM   2073  CB  VAL A 247      -7.361 -16.140 -12.097  1.00 36.07           C  
ATOM   2074  O   VAL A 247      -8.926 -17.928 -14.361  1.00 36.07           O  
ATOM   2075  CG1 VAL A 247      -6.616 -17.460 -12.294  1.00 36.07           C  
ATOM   2076  CG2 VAL A 247      -6.374 -14.985 -11.937  1.00 36.07           C  
ATOM   2077  N   GLN A 248     -10.426 -16.981 -13.013  1.00 33.47           N  
ATOM   2078  CA  GLN A 248     -11.300 -18.103 -13.341  1.00 33.47           C  
ATOM   2079  C   GLN A 248     -11.975 -17.896 -14.694  1.00 33.47           C  
ATOM   2080  CB  GLN A 248     -12.356 -18.298 -12.252  1.00 33.47           C  
ATOM   2081  O   GLN A 248     -12.221 -18.859 -15.424  1.00 33.47           O  
ATOM   2082  CG  GLN A 248     -11.793 -18.820 -10.937  1.00 33.47           C  
ATOM   2083  CD  GLN A 248     -12.863 -19.020  -9.879  1.00 33.47           C  
ATOM   2084  NE2 GLN A 248     -12.438 -19.293  -8.650  1.00 33.47           N  
ATOM   2085  OE1 GLN A 248     -14.061 -18.930 -10.164  1.00 33.47           O  
ATOM   2086  N   LYS A 249     -12.104 -16.660 -15.141  1.00 33.74           N  
ATOM   2087  CA  LYS A 249     -12.699 -16.466 -16.460  1.00 33.74           C  
ATOM   2088  C   LYS A 249     -11.656 -16.630 -17.563  1.00 33.74           C  
ATOM   2089  CB  LYS A 249     -13.352 -15.086 -16.557  1.00 33.74           C  
ATOM   2090  O   LYS A 249     -11.965 -17.126 -18.648  1.00 33.74           O  
ATOM   2091  CG  LYS A 249     -14.796 -15.050 -16.081  1.00 33.74           C  
ATOM   2092  CD  LYS A 249     -15.411 -13.669 -16.266  1.00 33.74           C  
ATOM   2093  CE  LYS A 249     -16.833 -13.612 -15.723  1.00 33.74           C  
ATOM   2094  NZ  LYS A 249     -17.465 -12.280 -15.965  1.00 33.74           N  
ATOM   2095  N   LYS A 250     -10.385 -16.472 -17.239  1.00 31.89           N  
ATOM   2096  CA  LYS A 250      -9.392 -16.735 -18.276  1.00 31.89           C  
ATOM   2097  C   LYS A 250      -8.960 -18.198 -18.266  1.00 31.89           C  
ATOM   2098  CB  LYS A 250      -8.174 -15.827 -18.096  1.00 31.89           C  
ATOM   2099  O   LYS A 250      -8.600 -18.752 -19.307  1.00 31.89           O  
ATOM   2100  CG  LYS A 250      -8.289 -14.488 -18.811  1.00 31.89           C  
ATOM   2101  CD  LYS A 250      -7.017 -13.664 -18.659  1.00 31.89           C  
ATOM   2102  CE  LYS A 250      -7.154 -12.298 -19.319  1.00 31.89           C  
ATOM   2103  NZ  LYS A 250      -5.861 -11.550 -19.317  1.00 31.89           N  
ATOM   2104  N   GLN A 251      -9.311 -18.915 -17.220  1.00 36.10           N  
ATOM   2105  CA  GLN A 251      -9.066 -20.352 -17.284  1.00 36.10           C  
ATOM   2106  C   GLN A 251     -10.289 -21.096 -17.813  1.00 36.10           C  
ATOM   2107  CB  GLN A 251      -8.677 -20.893 -15.907  1.00 36.10           C  
ATOM   2108  O   GLN A 251     -10.172 -22.216 -18.315  1.00 36.10           O  
ATOM   2109  CG  GLN A 251      -7.283 -20.481 -15.456  1.00 36.10           C  
ATOM   2110  CD  GLN A 251      -6.924 -21.028 -14.087  1.00 36.10           C  
ATOM   2111  NE2 GLN A 251      -5.860 -20.495 -13.496  1.00 36.10           N  
ATOM   2112  OE1 GLN A 251      -7.597 -21.922 -13.565  1.00 36.10           O  
ATOM   2113  N   GLN A 252     -11.369 -20.370 -17.958  1.00 35.08           N  
ATOM   2114  CA  GLN A 252     -12.506 -21.070 -18.545  1.00 35.08           C  
ATOM   2115  C   GLN A 252     -12.647 -20.743 -20.029  1.00 35.08           C  
ATOM   2116  CB  GLN A 252     -13.796 -20.715 -17.805  1.00 35.08           C  
ATOM   2117  O   GLN A 252     -13.334 -21.455 -20.764  1.00 35.08           O  
ATOM   2118  CG  GLN A 252     -13.958 -21.432 -16.471  1.00 35.08           C  
ATOM   2119  CD  GLN A 252     -15.259 -21.085 -15.772  1.00 35.08           C  
ATOM   2120  NE2 GLN A 252     -15.385 -21.500 -14.516  1.00 35.08           N  
ATOM   2121  OE1 GLN A 252     -16.142 -20.450 -16.356  1.00 35.08           O  
ATOM   2122  N   THR A 253     -11.796 -19.875 -20.580  1.00 31.62           N  
ATOM   2123  CA  THR A 253     -11.968 -19.757 -22.023  1.00 31.62           C  
ATOM   2124  C   THR A 253     -10.808 -20.419 -22.762  1.00 31.62           C  
ATOM   2125  CB  THR A 253     -12.080 -18.283 -22.454  1.00 31.62           C  
ATOM   2126  O   THR A 253     -10.830 -20.531 -23.989  1.00 31.62           O  
ATOM   2127  CG2 THR A 253     -13.344 -17.640 -21.892  1.00 31.62           C  
ATOM   2128  OG1 THR A 253     -10.937 -17.563 -21.974  1.00 31.62           O  
ATOM   2129  N   ASN A 254     -10.175 -21.352 -22.103  1.00 28.69           N  
ATOM   2130  CA  ASN A 254      -9.338 -22.227 -22.918  1.00 28.69           C  
ATOM   2131  C   ASN A 254      -9.746 -23.690 -22.769  1.00 28.69           C  
ATOM   2132  CB  ASN A 254      -7.862 -22.048 -22.556  1.00 28.69           C  
ATOM   2133  O   ASN A 254      -8.963 -24.591 -23.075  1.00 28.69           O  
ATOM   2134  CG  ASN A 254      -7.230 -20.859 -23.252  1.00 28.69           C  
ATOM   2135  ND2 ASN A 254      -6.105 -20.391 -22.724  1.00 28.69           N  
ATOM   2136  OD1 ASN A 254      -7.749 -20.364 -24.256  1.00 28.69           O  
ATOM   2137  N   GLN A 255     -11.058 -23.979 -22.708  1.00 27.67           N  
ATOM   2138  CA  GLN A 255     -11.373 -25.393 -22.877  1.00 27.67           C  
ATOM   2139  C   GLN A 255     -12.107 -25.640 -24.192  1.00 27.67           C  
ATOM   2140  CB  GLN A 255     -12.214 -25.900 -21.704  1.00 27.67           C  
ATOM   2141  O   GLN A 255     -13.127 -25.005 -24.469  1.00 27.67           O  
ATOM   2142  CG  GLN A 255     -11.443 -26.000 -20.394  1.00 27.67           C  
ATOM   2143  CD  GLN A 255     -12.288 -26.544 -19.257  1.00 27.67           C  
ATOM   2144  NE2 GLN A 255     -11.729 -26.544 -18.051  1.00 27.67           N  
ATOM   2145  OE1 GLN A 255     -13.432 -26.961 -19.460  1.00 27.67           O  
ATOM   2146  N   SER A 256     -11.368 -25.675 -25.326  1.00 26.75           N  
ATOM   2147  CA  SER A 256     -11.643 -26.452 -26.531  1.00 26.75           C  
ATOM   2148  C   SER A 256     -12.420 -27.723 -26.204  1.00 26.75           C  
ATOM   2149  CB  SER A 256     -10.339 -26.812 -27.246  1.00 26.75           C  
ATOM   2150  O   SER A 256     -12.102 -28.421 -25.238  1.00 26.75           O  
ATOM   2151  OG  SER A 256     -10.236 -28.214 -27.428  1.00 26.75           O  
ATOM   2152  N   PRO A 257     -13.670 -27.808 -26.780  1.00 33.91           N  
ATOM   2153  CA  PRO A 257     -14.634 -28.910 -26.734  1.00 33.91           C  
ATOM   2154  C   PRO A 257     -14.228 -30.086 -27.618  1.00 33.91           C  
ATOM   2155  CB  PRO A 257     -15.928 -28.267 -27.240  1.00 33.91           C  
ATOM   2156  O   PRO A 257     -13.818 -29.889 -28.765  1.00 33.91           O  
ATOM   2157  CG  PRO A 257     -15.487 -27.027 -27.948  1.00 33.91           C  
ATOM   2158  CD  PRO A 257     -13.985 -27.006 -27.983  1.00 33.91           C  
ATOM   2159  N   ALA A 258     -13.561 -31.076 -27.068  1.00 25.87           N  
ATOM   2160  CA  ALA A 258     -13.468 -32.305 -27.852  1.00 25.87           C  
ATOM   2161  C   ALA A 258     -13.106 -33.494 -26.967  1.00 25.87           C  
ATOM   2162  CB  ALA A 258     -12.442 -32.146 -28.971  1.00 25.87           C  
ATOM   2163  O   ALA A 258     -12.155 -33.426 -26.184  1.00 25.87           O  
ATOM   2164  N   GLN A 259     -14.140 -34.285 -26.438  1.00 26.87           N  
ATOM   2165  CA  GLN A 259     -14.360 -35.666 -26.854  1.00 26.87           C  
ATOM   2166  C   GLN A 259     -14.134 -36.633 -25.695  1.00 26.87           C  
ATOM   2167  CB  GLN A 259     -13.445 -36.027 -28.025  1.00 26.87           C  
ATOM   2168  O   GLN A 259     -13.088 -36.595 -25.044  1.00 26.87           O  
ATOM   2169  CG  GLN A 259     -13.902 -35.456 -29.361  1.00 26.87           C  
ATOM   2170  CD  GLN A 259     -13.009 -35.874 -30.514  1.00 26.87           C  
ATOM   2171  NE2 GLN A 259     -13.605 -36.072 -31.685  1.00 26.87           N  
ATOM   2172  OE1 GLN A 259     -11.793 -36.017 -30.354  1.00 26.87           O  
ATOM   2173  N   ARG A 260     -15.272 -37.125 -25.055  1.00 25.92           N  
ATOM   2174  CA  ARG A 260     -15.908 -38.438 -25.068  1.00 25.92           C  
ATOM   2175  C   ARG A 260     -15.059 -39.465 -24.326  1.00 25.92           C  
ATOM   2176  CB  ARG A 260     -16.153 -38.902 -26.505  1.00 25.92           C  
ATOM   2177  O   ARG A 260     -13.860 -39.589 -24.583  1.00 25.92           O  
ATOM   2178  CG  ARG A 260     -17.453 -38.389 -27.105  1.00 25.92           C  
ATOM   2179  CD  ARG A 260     -17.813 -39.128 -28.386  1.00 25.92           C  
ATOM   2180  NE  ARG A 260     -18.525 -38.265 -29.324  1.00 25.92           N  
ATOM   2181  NH1 ARG A 260     -19.823 -39.955 -30.216  1.00 25.92           N  
ATOM   2182  NH2 ARG A 260     -20.047 -37.806 -30.982  1.00 25.92           N  
ATOM   2183  CZ  ARG A 260     -19.463 -38.677 -30.172  1.00 25.92           C  
ATOM   2184  N   GLN A 261     -15.500 -39.781 -23.059  1.00 25.01           N  
ATOM   2185  CA  GLN A 261     -15.937 -41.043 -22.470  1.00 25.01           C  
ATOM   2186  C   GLN A 261     -15.173 -42.222 -23.066  1.00 25.01           C  
ATOM   2187  CB  GLN A 261     -17.441 -41.237 -22.670  1.00 25.01           C  
ATOM   2188  O   GLN A 261     -15.103 -42.369 -24.288  1.00 25.01           O  
ATOM   2189  CG  GLN A 261     -18.295 -40.543 -21.617  1.00 25.01           C  
ATOM   2190  CD  GLN A 261     -19.778 -40.802 -21.801  1.00 25.01           C  
ATOM   2191  NE2 GLN A 261     -20.579 -40.386 -20.826  1.00 25.01           N  
ATOM   2192  OE1 GLN A 261     -20.202 -41.372 -22.811  1.00 25.01           O  
ATOM   2193  N   ILE A 262     -14.125 -42.692 -22.405  1.00 25.51           N  
ATOM   2194  CA  ILE A 262     -13.907 -44.135 -22.425  1.00 25.51           C  
ATOM   2195  C   ILE A 262     -12.922 -44.523 -21.326  1.00 25.51           C  
ATOM   2196  CB  ILE A 262     -13.389 -44.609 -23.802  1.00 25.51           C  
ATOM   2197  O   ILE A 262     -11.817 -43.980 -21.253  1.00 25.51           O  
ATOM   2198  CG1 ILE A 262     -14.338 -44.152 -24.916  1.00 25.51           C  
ATOM   2199  CG2 ILE A 262     -13.217 -46.131 -23.819  1.00 25.51           C  
ATOM   2200  CD1 ILE A 262     -13.876 -44.530 -26.316  1.00 25.51           C  
ATOM   2201  N   GLN A 263     -13.328 -44.909 -20.153  1.00 22.96           N  
ATOM   2202  CA  GLN A 263     -13.292 -46.153 -19.391  1.00 22.96           C  
ATOM   2203  C   GLN A 263     -12.084 -47.001 -19.779  1.00 22.96           C  
ATOM   2204  CB  GLN A 263     -14.581 -46.948 -19.600  1.00 22.96           C  
ATOM   2205  O   GLN A 263     -11.846 -47.246 -20.963  1.00 22.96           O  
ATOM   2206  CG  GLN A 263     -15.739 -46.484 -18.726  1.00 22.96           C  
ATOM   2207  CD  GLN A 263     -17.012 -47.271 -18.971  1.00 22.96           C  
ATOM   2208  NE2 GLN A 263     -18.122 -46.791 -18.420  1.00 22.96           N  
ATOM   2209  OE1 GLN A 263     -16.999 -48.303 -19.651  1.00 22.96           O  
ATOM   2210  N   ALA A 264     -11.176 -47.119 -18.802  1.00 25.13           N  
ATOM   2211  CA  ALA A 264     -10.383 -48.177 -18.182  1.00 25.13           C  
ATOM   2212  C   ALA A 264     -10.270 -49.389 -19.102  1.00 25.13           C  
ATOM   2213  CB  ALA A 264     -10.994 -48.584 -16.843  1.00 25.13           C  
ATOM   2214  O   ALA A 264     -11.265 -49.831 -19.681  1.00 25.13           O  
ATOM   2215  N   PRO A 265      -8.987 -49.865 -19.421  1.00 31.98           N  
ATOM   2216  CA  PRO A 265      -8.767 -51.257 -19.021  1.00 31.98           C  
ATOM   2217  C   PRO A 265      -7.309 -51.548 -18.674  1.00 31.98           C  
ATOM   2218  CB  PRO A 265      -9.204 -52.051 -20.255  1.00 31.98           C  
ATOM   2219  O   PRO A 265      -6.404 -50.890 -19.191  1.00 31.98           O  
ATOM   2220  CG  PRO A 265      -8.835 -51.186 -21.416  1.00 31.98           C  
ATOM   2221  CD  PRO A 265      -8.319 -49.877 -20.891  1.00 31.98           C  
ATOM   2222  N   ALA A 266      -7.030 -52.197 -17.547  1.00 25.51           N  
ATOM   2223  CA  ALA A 266      -6.607 -53.522 -17.101  1.00 25.51           C  
ATOM   2224  C   ALA A 266      -5.591 -54.127 -18.065  1.00 25.51           C  
ATOM   2225  CB  ALA A 266      -7.814 -54.445 -16.956  1.00 25.51           C  
ATOM   2226  O   ALA A 266      -5.791 -54.104 -19.282  1.00 25.51           O  
ATOM   2227  N   GLN A 267      -4.361 -54.247 -17.675  1.00 26.01           N  
ATOM   2228  CA  GLN A 267      -3.456 -55.377 -17.492  1.00 26.01           C  
ATOM   2229  C   GLN A 267      -3.188 -56.088 -18.815  1.00 26.01           C  
ATOM   2230  CB  GLN A 267      -4.026 -56.363 -16.472  1.00 26.01           C  
ATOM   2231  O   GLN A 267      -4.122 -56.418 -19.548  1.00 26.01           O  
ATOM   2232  CG  GLN A 267      -3.995 -55.852 -15.038  1.00 26.01           C  
ATOM   2233  CD  GLN A 267      -4.429 -56.901 -14.031  1.00 26.01           C  
ATOM   2234  NE2 GLN A 267      -4.009 -56.734 -12.782  1.00 26.01           N  
ATOM   2235  OE1 GLN A 267      -5.136 -57.854 -14.374  1.00 26.01           O  
ATOM   2236  N   ASN A 268      -1.919 -56.047 -19.276  1.00 27.38           N  
ATOM   2237  CA  ASN A 268      -1.210 -57.189 -19.844  1.00 27.38           C  
ATOM   2238  C   ASN A 268       0.152 -56.783 -20.400  1.00 27.38           C  
ATOM   2239  CB  ASN A 268      -2.052 -57.855 -20.935  1.00 27.38           C  
ATOM   2240  O   ASN A 268       0.255 -55.816 -21.156  1.00 27.38           O  
ATOM   2241  CG  ASN A 268      -2.984 -58.917 -20.386  1.00 27.38           C  
ATOM   2242  ND2 ASN A 268      -3.978 -59.301 -21.178  1.00 27.38           N  
ATOM   2243  OD1 ASN A 268      -2.813 -59.389 -19.259  1.00 27.38           O  
ATOM   2244  N   GLN A 269       1.210 -57.129 -19.775  1.00 24.47           N  
ATOM   2245  CA  GLN A 269       2.318 -58.049 -20.011  1.00 24.47           C  
ATOM   2246  C   GLN A 269       2.558 -58.249 -21.504  1.00 24.47           C  
ATOM   2247  CB  GLN A 269       2.051 -59.395 -19.337  1.00 24.47           C  
ATOM   2248  O   GLN A 269       1.613 -58.451 -22.269  1.00 24.47           O  
ATOM   2249  CG  GLN A 269       2.176 -59.359 -17.819  1.00 24.47           C  
ATOM   2250  CD  GLN A 269       2.056 -60.733 -17.188  1.00 24.47           C  
ATOM   2251  NE2 GLN A 269       1.953 -60.770 -15.863  1.00 24.47           N  
ATOM   2252  OE1 GLN A 269       2.055 -61.753 -17.884  1.00 24.47           O  
ATOM   2253  N   THR A 270       3.817 -57.968 -22.003  1.00 24.52           N  
ATOM   2254  CA  THR A 270       4.755 -58.798 -22.750  1.00 24.52           C  
ATOM   2255  C   THR A 270       5.299 -58.044 -23.960  1.00 24.52           C  
ATOM   2256  CB  THR A 270       4.096 -60.110 -23.213  1.00 24.52           C  
ATOM   2257  O   THR A 270       4.541 -57.397 -24.686  1.00 24.52           O  
ATOM   2258  CG2 THR A 270       4.388 -61.246 -22.238  1.00 24.52           C  
ATOM   2259  OG1 THR A 270       2.678 -59.921 -23.298  1.00 24.52           O  
ATOM   2260  N   GLN A 271       6.608 -57.838 -24.109  1.00 25.80           N  
ATOM   2261  CA  GLN A 271       7.677 -58.375 -24.945  1.00 25.80           C  
ATOM   2262  C   GLN A 271       7.825 -57.568 -26.232  1.00 25.80           C  
ATOM   2263  CB  GLN A 271       7.414 -59.845 -25.274  1.00 25.80           C  
ATOM   2264  O   GLN A 271       6.834 -57.264 -26.899  1.00 25.80           O  
ATOM   2265  CG  GLN A 271       7.752 -60.800 -24.137  1.00 25.80           C  
ATOM   2266  CD  GLN A 271       7.601 -62.257 -24.529  1.00 25.80           C  
ATOM   2267  NE2 GLN A 271       7.713 -63.149 -23.551  1.00 25.80           N  
ATOM   2268  OE1 GLN A 271       7.384 -62.579 -25.702  1.00 25.80           O  
ATOM   2269  N   SER A 272       9.001 -57.033 -26.473  1.00 26.03           N  
ATOM   2270  CA  SER A 272      10.046 -57.259 -27.467  1.00 26.03           C  
ATOM   2271  C   SER A 272       9.493 -57.149 -28.884  1.00 26.03           C  
ATOM   2272  CB  SER A 272      10.689 -58.631 -27.267  1.00 26.03           C  
ATOM   2273  O   SER A 272       8.416 -57.671 -29.178  1.00 26.03           O  
ATOM   2274  OG  SER A 272       9.766 -59.667 -27.556  1.00 26.03           O  
ATOM   2275  N   ASN A 273       9.943 -56.153 -29.679  1.00 28.80           N  
ATOM   2276  CA  ASN A 273      10.250 -56.321 -31.096  1.00 28.80           C  
ATOM   2277  C   ASN A 273      10.406 -54.975 -31.798  1.00 28.80           C  
ATOM   2278  CB  ASN A 273       9.169 -57.157 -31.784  1.00 28.80           C  
ATOM   2279  O   ASN A 273       9.536 -54.109 -31.692  1.00 28.80           O  
ATOM   2280  CG  ASN A 273       9.645 -58.553 -32.134  1.00 28.80           C  
ATOM   2281  ND2 ASN A 273       8.730 -59.390 -32.610  1.00 28.80           N  
ATOM   2282  OD1 ASN A 273      10.825 -58.877 -31.977  1.00 28.80           O  
ATOM   2283  N   GLN A 274      11.627 -54.588 -32.148  1.00 27.66           N  
ATOM   2284  CA  GLN A 274      12.384 -54.453 -33.387  1.00 27.66           C  
ATOM   2285  C   GLN A 274      11.462 -54.154 -34.566  1.00 27.66           C  
ATOM   2286  CB  GLN A 274      13.195 -55.720 -33.663  1.00 27.66           C  
ATOM   2287  O   GLN A 274      10.449 -54.831 -34.755  1.00 27.66           O  
ATOM   2288  CG  GLN A 274      14.370 -55.917 -32.715  1.00 27.66           C  
ATOM   2289  CD  GLN A 274      15.247 -57.093 -33.103  1.00 27.66           C  
ATOM   2290  NE2 GLN A 274      16.236 -57.396 -32.269  1.00 27.66           N  
ATOM   2291  OE1 GLN A 274      15.037 -57.724 -34.143  1.00 27.66           O  
ATOM   2292  N   GLY A 275      11.552 -52.967 -35.138  1.00 26.99           N  
ATOM   2293  CA  GLY A 275      11.503 -52.766 -36.577  1.00 26.99           C  
ATOM   2294  C   GLY A 275      10.950 -51.409 -36.971  1.00 26.99           C  
ATOM   2295  O   GLY A 275       9.971 -50.939 -36.389  1.00 26.99           O  
ATOM   2296  N   ARG A 276      11.837 -50.487 -37.469  1.00 26.63           N  
ATOM   2297  CA  ARG A 276      12.016 -49.743 -38.712  1.00 26.63           C  
ATOM   2298  C   ARG A 276      10.673 -49.453 -39.374  1.00 26.63           C  
ATOM   2299  CB  ARG A 276      12.920 -50.514 -39.675  1.00 26.63           C  
ATOM   2300  O   ARG A 276       9.849 -50.355 -39.538  1.00 26.63           O  
ATOM   2301  CG  ARG A 276      14.218 -49.795 -40.010  1.00 26.63           C  
ATOM   2302  CD  ARG A 276      15.114 -50.638 -40.907  1.00 26.63           C  
ATOM   2303  NE  ARG A 276      16.440 -50.044 -41.054  1.00 26.63           N  
ATOM   2304  NH1 ARG A 276      17.032 -51.316 -42.890  1.00 26.63           N  
ATOM   2305  NH2 ARG A 276      18.499 -49.776 -42.035  1.00 26.63           N  
ATOM   2306  CZ  ARG A 276      17.321 -50.380 -41.992  1.00 26.63           C  
ATOM   2307  N   ALA A 277      10.271 -48.126 -39.605  1.00 33.64           N  
ATOM   2308  CA  ALA A 277       9.755 -47.487 -40.813  1.00 33.64           C  
ATOM   2309  C   ALA A 277       9.589 -45.984 -40.610  1.00 33.64           C  
ATOM   2310  CB  ALA A 277       8.426 -48.116 -41.223  1.00 33.64           C  
ATOM   2311  O   ALA A 277       9.110 -45.542 -39.562  1.00 33.64           O  
ATOM   2312  N   PRO A 278      10.021 -45.119 -41.519  1.00 33.68           N  
ATOM   2313  CA  PRO A 278      10.380 -43.709 -41.693  1.00 33.68           C  
ATOM   2314  C   PRO A 278       9.174 -42.777 -41.599  1.00 33.68           C  
ATOM   2315  CB  PRO A 278      10.990 -43.672 -43.097  1.00 33.68           C  
ATOM   2316  O   PRO A 278       8.060 -43.165 -41.962  1.00 33.68           O  
ATOM   2317  CG  PRO A 278      10.339 -44.802 -43.826  1.00 33.68           C  
ATOM   2318  CD  PRO A 278       9.443 -45.534 -42.870  1.00 33.68           C  
ATOM   2319  N   SER A 279       9.287 -41.701 -40.763  1.00 26.61           N  
ATOM   2320  CA  SER A 279       8.769 -40.367 -40.476  1.00 26.61           C  
ATOM   2321  C   SER A 279       8.416 -39.623 -41.760  1.00 26.61           C  
ATOM   2322  CB  SER A 279       9.787 -39.558 -39.671  1.00 26.61           C  
ATOM   2323  O   SER A 279       9.168 -39.668 -42.736  1.00 26.61           O  
ATOM   2324  OG  SER A 279      11.107 -39.832 -40.109  1.00 26.61           O  
ATOM   2325  N   PRO A 280       7.133 -39.137 -41.900  1.00 31.31           N  
ATOM   2326  CA  PRO A 280       6.629 -38.150 -42.858  1.00 31.31           C  
ATOM   2327  C   PRO A 280       7.136 -36.738 -42.573  1.00 31.31           C  
ATOM   2328  CB  PRO A 280       5.110 -38.231 -42.681  1.00 31.31           C  
ATOM   2329  O   PRO A 280       7.398 -36.394 -41.418  1.00 31.31           O  
ATOM   2330  CG  PRO A 280       4.914 -38.950 -41.386  1.00 31.31           C  
ATOM   2331  CD  PRO A 280       6.262 -39.328 -40.841  1.00 31.31           C  
ATOM   2332  N   PRO A 281       7.599 -35.960 -43.567  1.00 28.81           N  
ATOM   2333  CA  PRO A 281       8.287 -34.678 -43.736  1.00 28.81           C  
ATOM   2334  C   PRO A 281       7.557 -33.522 -43.056  1.00 28.81           C  
ATOM   2335  CB  PRO A 281       8.313 -34.490 -45.255  1.00 28.81           C  
ATOM   2336  O   PRO A 281       6.326 -33.453 -43.102  1.00 28.81           O  
ATOM   2337  CG  PRO A 281       7.139 -35.267 -45.757  1.00 28.81           C  
ATOM   2338  CD  PRO A 281       6.497 -35.965 -44.593  1.00 28.81           C  
ATOM   2339  N   GLN A 282       8.134 -33.064 -41.975  1.00 25.91           N  
ATOM   2340  CA  GLN A 282       8.287 -31.901 -41.108  1.00 25.91           C  
ATOM   2341  C   GLN A 282       8.582 -30.643 -41.921  1.00 25.91           C  
ATOM   2342  CB  GLN A 282       9.398 -32.137 -40.084  1.00 25.91           C  
ATOM   2343  O   GLN A 282       9.544 -30.608 -42.692  1.00 25.91           O  
ATOM   2344  CG  GLN A 282       9.014 -33.103 -38.971  1.00 25.91           C  
ATOM   2345  CD  GLN A 282      10.069 -33.196 -37.885  1.00 25.91           C  
ATOM   2346  NE2 GLN A 282       9.642 -33.526 -36.670  1.00 25.91           N  
ATOM   2347  OE1 GLN A 282      11.258 -32.975 -38.135  1.00 25.91           O  
ATOM   2348  N   ASN A 283       7.537 -29.956 -42.337  1.00 30.42           N  
ATOM   2349  CA  ASN A 283       7.330 -28.533 -42.587  1.00 30.42           C  
ATOM   2350  C   ASN A 283       7.870 -27.679 -41.444  1.00 30.42           C  
ATOM   2351  CB  ASN A 283       5.846 -28.239 -42.816  1.00 30.42           C  
ATOM   2352  O   ASN A 283       7.448 -27.831 -40.296  1.00 30.42           O  
ATOM   2353  CG  ASN A 283       5.469 -28.244 -44.284  1.00 30.42           C  
ATOM   2354  ND2 ASN A 283       4.171 -28.226 -44.563  1.00 30.42           N  
ATOM   2355  OD1 ASN A 283       6.337 -28.265 -45.160  1.00 30.42           O  
ATOM   2356  N   GLN A 284       9.204 -27.394 -41.473  1.00 22.81           N  
ATOM   2357  CA  GLN A 284      10.264 -26.432 -41.193  1.00 22.81           C  
ATOM   2358  C   GLN A 284       9.710 -25.013 -41.102  1.00 22.81           C  
ATOM   2359  CB  GLN A 284      11.352 -26.503 -42.265  1.00 22.81           C  
ATOM   2360  O   GLN A 284       9.207 -24.473 -42.090  1.00 22.81           O  
ATOM   2361  CG  GLN A 284      12.328 -27.657 -42.076  1.00 22.81           C  
ATOM   2362  CD  GLN A 284      13.489 -27.610 -43.052  1.00 22.81           C  
ATOM   2363  NE2 GLN A 284      14.296 -28.666 -43.064  1.00 22.81           N  
ATOM   2364  OE1 GLN A 284      13.658 -26.634 -43.789  1.00 22.81           O  
ATOM   2365  N   ILE A 285       9.156 -24.652 -39.989  1.00 27.97           N  
ATOM   2366  CA  ILE A 285       9.354 -23.269 -39.569  1.00 27.97           C  
ATOM   2367  C   ILE A 285      10.262 -23.228 -38.342  1.00 27.97           C  
ATOM   2368  CB  ILE A 285       8.009 -22.573 -39.264  1.00 27.97           C  
ATOM   2369  O   ILE A 285       9.984 -23.881 -37.334  1.00 27.97           O  
ATOM   2370  CG1 ILE A 285       7.097 -22.611 -40.496  1.00 27.97           C  
ATOM   2371  CG2 ILE A 285       8.240 -21.132 -38.799  1.00 27.97           C  
ATOM   2372  CD1 ILE A 285       5.701 -22.055 -40.249  1.00 27.97           C  
ATOM   2373  N   GLN A 286      11.632 -23.259 -38.398  1.00 21.58           N  
ATOM   2374  CA  GLN A 286      12.932 -22.800 -37.918  1.00 21.58           C  
ATOM   2375  C   GLN A 286      12.779 -21.624 -36.957  1.00 21.58           C  
ATOM   2376  CB  GLN A 286      13.828 -22.405 -39.093  1.00 21.58           C  
ATOM   2377  O   GLN A 286      12.297 -20.558 -37.344  1.00 21.58           O  
ATOM   2378  CG  GLN A 286      14.488 -23.588 -39.788  1.00 21.58           C  
ATOM   2379  CD  GLN A 286      15.474 -23.164 -40.861  1.00 21.58           C  
ATOM   2380  NE2 GLN A 286      16.120 -24.139 -41.491  1.00 21.58           N  
ATOM   2381  OE1 GLN A 286      15.652 -21.970 -41.121  1.00 21.58           O  
ATOM   2382  N   ILE A 287      12.706 -21.890 -35.634  1.00 25.34           N  
ATOM   2383  CA  ILE A 287      13.337 -21.030 -34.638  1.00 25.34           C  
ATOM   2384  C   ILE A 287      14.209 -21.871 -33.709  1.00 25.34           C  
ATOM   2385  CB  ILE A 287      12.286 -20.245 -33.823  1.00 25.34           C  
ATOM   2386  O   ILE A 287      13.731 -22.831 -33.099  1.00 25.34           O  
ATOM   2387  CG1 ILE A 287      11.314 -19.521 -34.761  1.00 25.34           C  
ATOM   2388  CG2 ILE A 287      12.968 -19.257 -32.872  1.00 25.34           C  
ATOM   2389  CD1 ILE A 287      10.123 -18.889 -34.052  1.00 25.34           C  
ATOM   2390  N   PRO A 288      15.589 -21.901 -33.840  1.00 23.12           N  
ATOM   2391  CA  PRO A 288      16.732 -22.584 -33.230  1.00 23.12           C  
ATOM   2392  C   PRO A 288      16.651 -22.626 -31.706  1.00 23.12           C  
ATOM   2393  CB  PRO A 288      17.929 -21.748 -33.690  1.00 23.12           C  
ATOM   2394  O   PRO A 288      16.227 -21.651 -31.080  1.00 23.12           O  
ATOM   2395  CG  PRO A 288      17.367 -20.388 -33.952  1.00 23.12           C  
ATOM   2396  CD  PRO A 288      15.879 -20.442 -33.759  1.00 23.12           C  
ATOM   2397  N   PRO A 289      17.058 -23.761 -31.098  1.00 24.26           N  
ATOM   2398  CA  PRO A 289      17.245 -24.233 -29.724  1.00 24.26           C  
ATOM   2399  C   PRO A 289      18.600 -23.836 -29.143  1.00 24.26           C  
ATOM   2400  CB  PRO A 289      17.130 -25.753 -29.855  1.00 24.26           C  
ATOM   2401  O   PRO A 289      19.588 -23.749 -29.876  1.00 24.26           O  
ATOM   2402  CG  PRO A 289      17.705 -26.066 -31.198  1.00 24.26           C  
ATOM   2403  CD  PRO A 289      17.999 -24.773 -31.904  1.00 24.26           C  
ATOM   2404  N   THR A 290      18.584 -23.114 -28.101  1.00 25.19           N  
ATOM   2405  CA  THR A 290      19.791 -23.266 -27.296  1.00 25.19           C  
ATOM   2406  C   THR A 290      19.453 -23.817 -25.914  1.00 25.19           C  
ATOM   2407  CB  THR A 290      20.536 -21.926 -27.150  1.00 25.19           C  
ATOM   2408  O   THR A 290      18.565 -23.300 -25.233  1.00 25.19           O  
ATOM   2409  CG2 THR A 290      22.035 -22.147 -26.972  1.00 25.19           C  
ATOM   2410  OG1 THR A 290      20.317 -21.133 -28.323  1.00 25.19           O  
ATOM   2411  N   GLN A 291      19.441 -25.137 -25.667  1.00 20.93           N  
ATOM   2412  CA  GLN A 291      19.907 -26.104 -24.679  1.00 20.93           C  
ATOM   2413  C   GLN A 291      21.292 -25.733 -24.158  1.00 20.93           C  
ATOM   2414  CB  GLN A 291      19.930 -27.512 -25.274  1.00 20.93           C  
ATOM   2415  O   GLN A 291      22.247 -25.637 -24.931  1.00 20.93           O  
ATOM   2416  CG  GLN A 291      18.546 -28.099 -25.519  1.00 20.93           C  
ATOM   2417  CD  GLN A 291      18.563 -29.611 -25.647  1.00 20.93           C  
ATOM   2418  NE2 GLN A 291      17.383 -30.209 -25.769  1.00 20.93           N  
ATOM   2419  OE1 GLN A 291      19.629 -30.236 -25.636  1.00 20.93           O  
ATOM   2420  N   VAL A 292      21.388 -25.122 -23.038  1.00 24.82           N  
ATOM   2421  CA  VAL A 292      22.601 -25.205 -22.231  1.00 24.82           C  
ATOM   2422  C   VAL A 292      22.349 -26.085 -21.009  1.00 24.82           C  
ATOM   2423  CB  VAL A 292      23.086 -23.806 -21.790  1.00 24.82           C  
ATOM   2424  O   VAL A 292      21.379 -25.878 -20.276  1.00 24.82           O  
ATOM   2425  CG1 VAL A 292      24.353 -23.916 -20.944  1.00 24.82           C  
ATOM   2426  CG2 VAL A 292      23.328 -22.917 -23.008  1.00 24.82           C  
ATOM   2427  N   LYS A 293      22.693 -27.383 -21.032  1.00 19.36           N  
ATOM   2428  CA  LYS A 293      23.352 -28.430 -20.258  1.00 19.36           C  
ATOM   2429  C   LYS A 293      24.514 -27.865 -19.446  1.00 19.36           C  
ATOM   2430  CB  LYS A 293      23.851 -29.545 -21.179  1.00 19.36           C  
ATOM   2431  O   LYS A 293      25.363 -27.149 -19.981  1.00 19.36           O  
ATOM   2432  CG  LYS A 293      22.788 -30.573 -21.538  1.00 19.36           C  
ATOM   2433  CD  LYS A 293      23.382 -31.748 -22.304  1.00 19.36           C  
ATOM   2434  CE  LYS A 293      22.311 -32.748 -22.715  1.00 19.36           C  
ATOM   2435  NZ  LYS A 293      22.893 -33.918 -23.438  1.00 19.36           N  
ATOM   2436  N   LEU A 294      24.516 -28.108 -18.153  1.00 23.24           N  
ATOM   2437  CA  LEU A 294      25.067 -28.657 -16.919  1.00 23.24           C  
ATOM   2438  C   LEU A 294      26.204 -27.785 -16.396  1.00 23.24           C  
ATOM   2439  CB  LEU A 294      25.568 -30.086 -17.145  1.00 23.24           C  
ATOM   2440  O   LEU A 294      27.064 -27.351 -17.166  1.00 23.24           O  
ATOM   2441  CG  LEU A 294      24.509 -31.189 -17.105  1.00 23.24           C  
ATOM   2442  CD1 LEU A 294      25.011 -32.431 -17.835  1.00 23.24           C  
ATOM   2443  CD2 LEU A 294      24.138 -31.523 -15.665  1.00 23.24           C  
ATOM   2444  N   LYS A 295      26.368 -27.588 -14.973  1.00 22.21           N  
ATOM   2445  CA  LYS A 295      27.507 -28.089 -14.209  1.00 22.21           C  
ATOM   2446  C   LYS A 295      27.390 -27.708 -12.736  1.00 22.21           C  
ATOM   2447  CB  LYS A 295      28.818 -27.553 -14.786  1.00 22.21           C  
ATOM   2448  O   LYS A 295      27.181 -26.539 -12.406  1.00 22.21           O  
ATOM   2449  CG  LYS A 295      29.549 -28.540 -15.685  1.00 22.21           C  
ATOM   2450  CD  LYS A 295      30.875 -27.974 -16.176  1.00 22.21           C  
ATOM   2451  CE  LYS A 295      31.576 -28.934 -17.127  1.00 22.21           C  
ATOM   2452  NZ  LYS A 295      32.867 -28.375 -17.628  1.00 22.21           N  
ATOM   2453  N   LYS A 296      27.032 -28.604 -11.787  1.00 22.37           N  
ATOM   2454  CA  LYS A 296      27.361 -28.985 -10.417  1.00 22.37           C  
ATOM   2455  C   LYS A 296      28.808 -28.633 -10.081  1.00 22.37           C  
ATOM   2456  CB  LYS A 296      27.122 -30.480 -10.203  1.00 22.37           C  
ATOM   2457  O   LYS A 296      29.724 -28.964 -10.836  1.00 22.37           O  
ATOM   2458  CG  LYS A 296      25.653 -30.868 -10.128  1.00 22.37           C  
ATOM   2459  CD  LYS A 296      25.480 -32.336  -9.761  1.00 22.37           C  
ATOM   2460  CE  LYS A 296      24.011 -32.735  -9.723  1.00 22.37           C  
ATOM   2461  NZ  LYS A 296      23.837 -34.179  -9.386  1.00 22.37           N  
ATOM   2462  N   PHE A 297      29.002 -27.540  -9.326  1.00 23.17           N  
ATOM   2463  CA  PHE A 297      30.300 -27.389  -8.680  1.00 23.17           C  
ATOM   2464  C   PHE A 297      30.144 -27.294  -7.167  1.00 23.17           C  
ATOM   2465  CB  PHE A 297      31.026 -26.150  -9.212  1.00 23.17           C  
ATOM   2466  O   PHE A 297      29.394 -26.453  -6.666  1.00 23.17           O  
ATOM   2467  CG  PHE A 297      31.982 -26.443 -10.337  1.00 23.17           C  
ATOM   2468  CD1 PHE A 297      33.295 -26.814 -10.074  1.00 23.17           C  
ATOM   2469  CD2 PHE A 297      31.567 -26.347 -11.659  1.00 23.17           C  
ATOM   2470  CE1 PHE A 297      34.181 -27.086 -11.114  1.00 23.17           C  
ATOM   2471  CE2 PHE A 297      32.447 -26.617 -12.703  1.00 23.17           C  
ATOM   2472  CZ  PHE A 297      33.754 -26.985 -12.428  1.00 23.17           C  
ATOM   2473  N   PRO A 298      30.742 -28.259  -6.358  1.00 30.26           N  
ATOM   2474  CA  PRO A 298      30.896 -28.325  -4.903  1.00 30.26           C  
ATOM   2475  C   PRO A 298      32.068 -27.489  -4.395  1.00 30.26           C  
ATOM   2476  CB  PRO A 298      31.134 -29.815  -4.641  1.00 30.26           C  
ATOM   2477  O   PRO A 298      33.084 -27.362  -5.083  1.00 30.26           O  
ATOM   2478  CG  PRO A 298      31.915 -30.290  -5.823  1.00 30.26           C  
ATOM   2479  CD  PRO A 298      31.998 -29.172  -6.822  1.00 30.26           C  
ATOM   2480  N   PHE A 299      31.831 -26.359  -3.641  1.00 24.08           N  
ATOM   2481  CA  PHE A 299      32.924 -25.816  -2.844  1.00 24.08           C  
ATOM   2482  C   PHE A 299      32.523 -25.706  -1.378  1.00 24.08           C  
ATOM   2483  CB  PHE A 299      33.350 -24.443  -3.376  1.00 24.08           C  
ATOM   2484  O   PHE A 299      31.456 -25.179  -1.059  1.00 24.08           O  
ATOM   2485  CG  PHE A 299      34.647 -24.463  -4.138  1.00 24.08           C  
ATOM   2486  CD1 PHE A 299      35.861 -24.335  -3.474  1.00 24.08           C  
ATOM   2487  CD2 PHE A 299      34.653 -24.609  -5.519  1.00 24.08           C  
ATOM   2488  CE1 PHE A 299      37.064 -24.352  -4.176  1.00 24.08           C  
ATOM   2489  CE2 PHE A 299      35.851 -24.628  -6.228  1.00 24.08           C  
ATOM   2490  CZ  PHE A 299      37.055 -24.498  -5.555  1.00 24.08           C  
ATOM   2491  N   LYS A 300      32.978 -26.655  -0.508  1.00 23.43           N  
ATOM   2492  CA  LYS A 300      33.678 -26.747   0.770  1.00 23.43           C  
ATOM   2493  C   LYS A 300      34.811 -25.727   0.851  1.00 23.43           C  
ATOM   2494  CB  LYS A 300      34.228 -28.158   0.981  1.00 23.43           C  
ATOM   2495  O   LYS A 300      35.605 -25.599  -0.083  1.00 23.43           O  
ATOM   2496  CG  LYS A 300      33.191 -29.161   1.466  1.00 23.43           C  
ATOM   2497  CD  LYS A 300      33.825 -30.506   1.795  1.00 23.43           C  
ATOM   2498  CE  LYS A 300      32.782 -31.522   2.242  1.00 23.43           C  
ATOM   2499  NZ  LYS A 300      33.402 -32.837   2.586  1.00 23.43           N  
ATOM   2500  N   THR A 301      34.757 -24.611   1.644  1.00 24.18           N  
ATOM   2501  CA  THR A 301      35.878 -24.110   2.432  1.00 24.18           C  
ATOM   2502  C   THR A 301      35.388 -23.185   3.542  1.00 24.18           C  
ATOM   2503  CB  THR A 301      36.893 -23.363   1.548  1.00 24.18           C  
ATOM   2504  O   THR A 301      34.468 -22.390   3.334  1.00 24.18           O  
ATOM   2505  CG2 THR A 301      37.440 -24.271   0.451  1.00 24.18           C  
ATOM   2506  OG1 THR A 301      36.250 -22.234   0.942  1.00 24.18           O  
ATOM   2507  N   SER A 302      35.493 -23.618   4.792  1.00 23.78           N  
ATOM   2508  CA  SER A 302      36.174 -23.361   6.057  1.00 23.78           C  
ATOM   2509  C   SER A 302      36.995 -22.077   5.992  1.00 23.78           C  
ATOM   2510  CB  SER A 302      37.080 -24.536   6.427  1.00 23.78           C  
ATOM   2511  O   SER A 302      37.773 -21.878   5.057  1.00 23.78           O  
ATOM   2512  OG  SER A 302      38.137 -24.670   5.493  1.00 23.78           O  
ATOM   2513  N   ALA A 303      36.522 -20.939   6.588  1.00 27.24           N  
ATOM   2514  CA  ALA A 303      37.076 -20.070   7.623  1.00 27.24           C  
ATOM   2515  C   ALA A 303      36.377 -18.713   7.633  1.00 27.24           C  
ATOM   2516  CB  ALA A 303      38.578 -19.889   7.420  1.00 27.24           C  
ATOM   2517  O   ALA A 303      36.111 -18.138   6.575  1.00 27.24           O  
ATOM   2518  N   PRO A 304      36.062 -18.141   8.864  1.00 33.33           N  
ATOM   2519  CA  PRO A 304      35.343 -17.005   9.446  1.00 33.33           C  
ATOM   2520  C   PRO A 304      36.199 -15.743   9.526  1.00 33.33           C  
ATOM   2521  CB  PRO A 304      34.971 -17.502  10.845  1.00 33.33           C  
ATOM   2522  O   PRO A 304      37.423 -15.830   9.657  1.00 33.33           O  
ATOM   2523  CG  PRO A 304      36.075 -18.436  11.224  1.00 33.33           C  
ATOM   2524  CD  PRO A 304      37.016 -18.560  10.061  1.00 33.33           C  
ATOM   2525  N   THR A 305      35.831 -14.524   8.932  1.00 20.79           N  
ATOM   2526  CA  THR A 305      35.993 -13.219   9.563  1.00 20.79           C  
ATOM   2527  C   THR A 305      35.880 -12.101   8.531  1.00 20.79           C  
ATOM   2528  CB  THR A 305      37.346 -13.115  10.291  1.00 20.79           C  
ATOM   2529  O   THR A 305      36.433 -12.203   7.435  1.00 20.79           O  
ATOM   2530  CG2 THR A 305      37.151 -13.001  11.800  1.00 20.79           C  
ATOM   2531  OG1 THR A 305      38.125 -14.283  10.008  1.00 20.79           O  
ATOM   2532  N   GLU A 306      34.694 -11.389   8.452  1.00 20.66           N  
ATOM   2533  CA  GLU A 306      34.593  -9.951   8.679  1.00 20.66           C  
ATOM   2534  C   GLU A 306      34.133  -9.224   7.418  1.00 20.66           C  
ATOM   2535  CB  GLU A 306      35.935  -9.386   9.152  1.00 20.66           C  
ATOM   2536  O   GLU A 306      34.700  -9.419   6.341  1.00 20.66           O  
ATOM   2537  CG  GLU A 306      35.850  -8.610  10.459  1.00 20.66           C  
ATOM   2538  CD  GLU A 306      37.194  -8.082  10.932  1.00 20.66           C  
ATOM   2539  OE1 GLU A 306      37.249  -7.430  11.999  1.00 20.66           O  
ATOM   2540  OE2 GLU A 306      38.201  -8.320  10.228  1.00 20.66           O  
ATOM   2541  N   ARG A 307      32.813  -9.149   7.187  1.00 22.11           N  
ATOM   2542  CA  ARG A 307      31.918  -8.004   7.053  1.00 22.11           C  
ATOM   2543  C   ARG A 307      32.134  -7.293   5.722  1.00 22.11           C  
ATOM   2544  CB  ARG A 307      32.122  -7.024   8.211  1.00 22.11           C  
ATOM   2545  O   ARG A 307      32.687  -6.191   5.684  1.00 22.11           O  
ATOM   2546  CG  ARG A 307      30.856  -6.734   9.002  1.00 22.11           C  
ATOM   2547  CD  ARG A 307      31.140  -5.870  10.223  1.00 22.11           C  
ATOM   2548  NE  ARG A 307      29.953  -5.707  11.056  1.00 22.11           N  
ATOM   2549  NH1 ARG A 307      31.120  -5.170  12.976  1.00 22.11           N  
ATOM   2550  NH2 ARG A 307      28.829  -5.257  13.008  1.00 22.11           N  
ATOM   2551  CZ  ARG A 307      29.970  -5.378  12.345  1.00 22.11           C  
ATOM   2552  N   ALA A 308      32.078  -7.936   4.650  1.00 20.74           N  
ATOM   2553  CA  ALA A 308      31.958  -7.411   3.292  1.00 20.74           C  
ATOM   2554  C   ALA A 308      30.567  -7.676   2.722  1.00 20.74           C  
ATOM   2555  CB  ALA A 308      33.026  -8.022   2.389  1.00 20.74           C  
ATOM   2556  O   ALA A 308      30.063  -8.799   2.799  1.00 20.74           O  
ATOM   2557  N   LEU A 309      29.524  -6.954   3.196  1.00 19.54           N  
ATOM   2558  CA  LEU A 309      28.528  -6.096   2.563  1.00 19.54           C  
ATOM   2559  C   LEU A 309      28.329  -6.481   1.101  1.00 19.54           C  
ATOM   2560  CB  LEU A 309      28.945  -4.626   2.664  1.00 19.54           C  
ATOM   2561  O   LEU A 309      29.213  -6.259   0.270  1.00 19.54           O  
ATOM   2562  CG  LEU A 309      28.512  -3.884   3.929  1.00 19.54           C  
ATOM   2563  CD1 LEU A 309      29.498  -2.765   4.250  1.00 19.54           C  
ATOM   2564  CD2 LEU A 309      27.101  -3.331   3.769  1.00 19.54           C  
ATOM   2565  N   GLU A 310      27.981  -7.716   0.824  1.00 20.02           N  
ATOM   2566  CA  GLU A 310      27.456  -8.500  -0.290  1.00 20.02           C  
ATOM   2567  C   GLU A 310      26.128  -7.935  -0.785  1.00 20.02           C  
ATOM   2568  CB  GLU A 310      27.285  -9.965   0.117  1.00 20.02           C  
ATOM   2569  O   GLU A 310      25.183  -7.783  -0.008  1.00 20.02           O  
ATOM   2570  CG  GLU A 310      28.570 -10.777   0.048  1.00 20.02           C  
ATOM   2571  CD  GLU A 310      28.378 -12.239   0.420  1.00 20.02           C  
ATOM   2572  OE1 GLU A 310      29.370 -13.002   0.412  1.00 20.02           O  
ATOM   2573  OE2 GLU A 310      27.226 -12.623   0.721  1.00 20.02           O  
ATOM   2574  N   VAL A 311      26.084  -6.801  -1.435  1.00 22.32           N  
ATOM   2575  CA  VAL A 311      25.304  -6.280  -2.552  1.00 22.32           C  
ATOM   2576  C   VAL A 311      24.773  -7.437  -3.396  1.00 22.32           C  
ATOM   2577  CB  VAL A 311      26.139  -5.321  -3.430  1.00 22.32           C  
ATOM   2578  O   VAL A 311      25.543  -8.283  -3.855  1.00 22.32           O  
ATOM   2579  CG1 VAL A 311      25.318  -4.824  -4.618  1.00 22.32           C  
ATOM   2580  CG2 VAL A 311      26.647  -4.144  -2.598  1.00 22.32           C  
ATOM   2581  N   PHE A 312      23.835  -8.118  -2.933  1.00 20.17           N  
ATOM   2582  CA  PHE A 312      22.748  -9.003  -3.338  1.00 20.17           C  
ATOM   2583  C   PHE A 312      22.342  -8.735  -4.782  1.00 20.17           C  
ATOM   2584  CB  PHE A 312      21.540  -8.830  -2.412  1.00 20.17           C  
ATOM   2585  O   PHE A 312      21.975  -7.611  -5.131  1.00 20.17           O  
ATOM   2586  CG  PHE A 312      21.718  -9.462  -1.058  1.00 20.17           C  
ATOM   2587  CD1 PHE A 312      21.552 -10.831  -0.887  1.00 20.17           C  
ATOM   2588  CD2 PHE A 312      22.051  -8.686   0.044  1.00 20.17           C  
ATOM   2589  CE1 PHE A 312      21.716 -11.418   0.365  1.00 20.17           C  
ATOM   2590  CE2 PHE A 312      22.217  -9.266   1.299  1.00 20.17           C  
ATOM   2591  CZ  PHE A 312      22.048 -10.632   1.458  1.00 20.17           C  
ATOM   2592  N   THR A 313      23.116  -9.263  -5.701  1.00 22.15           N  
ATOM   2593  CA  THR A 313      22.891  -9.340  -7.140  1.00 22.15           C  
ATOM   2594  C   THR A 313      22.249 -10.672  -7.516  1.00 22.15           C  
ATOM   2595  CB  THR A 313      24.205  -9.161  -7.921  1.00 22.15           C  
ATOM   2596  O   THR A 313      22.718 -11.733  -7.099  1.00 22.15           O  
ATOM   2597  CG2 THR A 313      24.868  -7.829  -7.586  1.00 22.15           C  
ATOM   2598  OG1 THR A 313      25.103 -10.226  -7.584  1.00 22.15           O  
ATOM   2599  N   SER A 314      20.898 -10.731  -7.489  1.00 23.43           N  
ATOM   2600  CA  SER A 314      20.098 -11.813  -8.054  1.00 23.43           C  
ATOM   2601  C   SER A 314      19.925 -11.645  -9.560  1.00 23.43           C  
ATOM   2602  CB  SER A 314      18.728 -11.876  -7.379  1.00 23.43           C  
ATOM   2603  O   SER A 314      19.868 -10.520 -10.061  1.00 23.43           O  
ATOM   2604  OG  SER A 314      17.850 -10.909  -7.930  1.00 23.43           O  
ATOM   2605  N   LYS A 315      20.709 -12.372 -10.430  1.00 24.45           N  
ATOM   2606  CA  LYS A 315      20.801 -13.007 -11.741  1.00 24.45           C  
ATOM   2607  C   LYS A 315      19.574 -12.693 -12.592  1.00 24.45           C  
ATOM   2608  CB  LYS A 315      20.962 -14.521 -11.594  1.00 24.45           C  
ATOM   2609  O   LYS A 315      19.607 -12.838 -13.816  1.00 24.45           O  
ATOM   2610  CG  LYS A 315      22.409 -14.982 -11.488  1.00 24.45           C  
ATOM   2611  CD  LYS A 315      22.511 -16.502 -11.476  1.00 24.45           C  
ATOM   2612  CE  LYS A 315      23.956 -16.965 -11.342  1.00 24.45           C  
ATOM   2613  NZ  LYS A 315      24.062 -18.454 -11.334  1.00 24.45           N  
ATOM   2614  N   THR A 316      19.121 -11.274 -12.720  1.00 25.51           N  
ATOM   2615  CA  THR A 316      18.473 -10.825 -13.947  1.00 25.51           C  
ATOM   2616  C   THR A 316      18.527  -9.304 -14.062  1.00 25.51           C  
ATOM   2617  CB  THR A 316      17.008 -11.296 -14.009  1.00 25.51           C  
ATOM   2618  O   THR A 316      18.068  -8.735 -15.055  1.00 25.51           O  
ATOM   2619  CG2 THR A 316      16.922 -12.816 -14.102  1.00 25.51           C  
ATOM   2620  OG1 THR A 316      16.322 -10.860 -12.829  1.00 25.51           O  
ATOM   2621  N   ASP A 317      19.706  -8.765 -13.983  1.00 25.22           N  
ATOM   2622  CA  ASP A 317      19.866  -7.348 -14.296  1.00 25.22           C  
ATOM   2623  C   ASP A 317      21.274  -7.055 -14.809  1.00 25.22           C  
ATOM   2624  CB  ASP A 317      19.566  -6.489 -13.065  1.00 25.22           C  
ATOM   2625  O   ASP A 317      22.263  -7.414 -14.165  1.00 25.22           O  
ATOM   2626  CG  ASP A 317      18.138  -5.974 -13.036  1.00 25.22           C  
ATOM   2627  OD1 ASP A 317      17.451  -6.022 -14.079  1.00 25.22           O  
ATOM   2628  OD2 ASP A 317      17.698  -5.511 -11.962  1.00 25.22           O  
ATOM   2629  N   ARG A 318      21.668  -7.223 -15.994  1.00 24.12           N  
ATOM   2630  CA  ARG A 318      22.705  -6.575 -16.791  1.00 24.12           C  
ATOM   2631  C   ARG A 318      23.049  -5.200 -16.227  1.00 24.12           C  
ATOM   2632  CB  ARG A 318      22.262  -6.447 -18.250  1.00 24.12           C  
ATOM   2633  O   ARG A 318      22.248  -4.267 -16.320  1.00 24.12           O  
ATOM   2634  CG  ARG A 318      22.316  -7.753 -19.026  1.00 24.12           C  
ATOM   2635  CD  ARG A 318      22.090  -7.534 -20.515  1.00 24.12           C  
ATOM   2636  NE  ARG A 318      21.829  -8.790 -21.212  1.00 24.12           N  
ATOM   2637  NH1 ARG A 318      21.862  -7.864 -23.328  1.00 24.12           N  
ATOM   2638  NH2 ARG A 318      21.487 -10.109 -23.061  1.00 24.12           N  
ATOM   2639  CZ  ARG A 318      21.727  -8.918 -22.532  1.00 24.12           C  
ATOM   2640  N   HIS A 319      23.483  -5.075 -14.936  1.00 27.31           N  
ATOM   2641  CA  HIS A 319      24.088  -3.965 -14.209  1.00 27.31           C  
ATOM   2642  C   HIS A 319      25.610  -4.011 -14.300  1.00 27.31           C  
ATOM   2643  CB  HIS A 319      23.649  -3.981 -12.743  1.00 27.31           C  
ATOM   2644  O   HIS A 319      26.219  -5.056 -14.060  1.00 27.31           O  
ATOM   2645  CG  HIS A 319      22.243  -3.519 -12.533  1.00 27.31           C  
ATOM   2646  CD2 HIS A 319      21.736  -2.281 -12.322  1.00 27.31           C  
ATOM   2647  ND1 HIS A 319      21.169  -4.383 -12.523  1.00 27.31           N  
ATOM   2648  CE1 HIS A 319      20.059  -3.694 -12.315  1.00 27.31           C  
ATOM   2649  NE2 HIS A 319      20.376  -2.416 -12.189  1.00 27.31           N  
ATOM   2650  N   ARG A 320      26.138  -3.266 -15.215  1.00 27.53           N  
ATOM   2651  CA  ARG A 320      27.339  -2.489 -15.504  1.00 27.53           C  
ATOM   2652  C   ARG A 320      28.218  -2.359 -14.264  1.00 27.53           C  
ATOM   2653  CB  ARG A 320      26.969  -1.102 -16.032  1.00 27.53           C  
ATOM   2654  O   ARG A 320      27.729  -2.019 -13.184  1.00 27.53           O  
ATOM   2655  CG  ARG A 320      27.013  -0.988 -17.548  1.00 27.53           C  
ATOM   2656  CD  ARG A 320      26.698   0.425 -18.017  1.00 27.53           C  
ATOM   2657  NE  ARG A 320      26.621   0.506 -19.472  1.00 27.53           N  
ATOM   2658  NH1 ARG A 320      25.932   2.710 -19.521  1.00 27.53           N  
ATOM   2659  NH2 ARG A 320      26.222   1.552 -21.478  1.00 27.53           N  
ATOM   2660  CZ  ARG A 320      26.258   1.589 -20.154  1.00 27.53           C  
ATOM   2661  N   TYR A 321      29.209  -3.294 -14.033  1.00 24.52           N  
ATOM   2662  CA  TYR A 321      30.515  -3.470 -13.406  1.00 24.52           C  
ATOM   2663  C   TYR A 321      31.213  -2.129 -13.215  1.00 24.52           C  
ATOM   2664  CB  TYR A 321      31.394  -4.402 -14.246  1.00 24.52           C  
ATOM   2665  O   TYR A 321      31.373  -1.364 -14.169  1.00 24.52           O  
ATOM   2666  CG  TYR A 321      31.531  -5.790 -13.670  1.00 24.52           C  
ATOM   2667  CD1 TYR A 321      32.542  -6.091 -12.760  1.00 24.52           C  
ATOM   2668  CD2 TYR A 321      30.650  -6.803 -14.034  1.00 24.52           C  
ATOM   2669  CE1 TYR A 321      32.673  -7.370 -12.228  1.00 24.52           C  
ATOM   2670  CE2 TYR A 321      30.772  -8.085 -13.508  1.00 24.52           C  
ATOM   2671  OH  TYR A 321      31.910  -9.626 -12.084  1.00 24.52           O  
ATOM   2672  CZ  TYR A 321      31.785  -8.358 -12.607  1.00 24.52           C  
ATOM   2673  N   ILE A 322      30.967  -1.370 -12.239  1.00 26.45           N  
ATOM   2674  CA  ILE A 322      31.764  -0.207 -11.865  1.00 26.45           C  
ATOM   2675  C   ILE A 322      33.117  -0.661 -11.323  1.00 26.45           C  
ATOM   2676  CB  ILE A 322      31.034   0.667 -10.821  1.00 26.45           C  
ATOM   2677  O   ILE A 322      33.190  -1.595 -10.520  1.00 26.45           O  
ATOM   2678  CG1 ILE A 322      29.669   1.111 -11.357  1.00 26.45           C  
ATOM   2679  CG2 ILE A 322      31.891   1.876 -10.434  1.00 26.45           C  
ATOM   2680  CD1 ILE A 322      28.812   1.847 -10.336  1.00 26.45           C  
ATOM   2681  N   SER A 323      34.181  -0.510 -12.087  1.00 25.90           N  
ATOM   2682  CA  SER A 323      35.591  -0.779 -11.826  1.00 25.90           C  
ATOM   2683  C   SER A 323      36.015  -0.235 -10.466  1.00 25.90           C  
ATOM   2684  CB  SER A 323      36.465  -0.170 -12.923  1.00 25.90           C  
ATOM   2685  O   SER A 323      35.448   0.746  -9.980  1.00 25.90           O  
ATOM   2686  OG  SER A 323      36.661   1.216 -12.699  1.00 25.90           O  
ATOM   2687  N   GLU A 324      36.649  -1.027  -9.649  1.00 27.26           N  
ATOM   2688  CA  GLU A 324      37.257  -0.842  -8.334  1.00 27.26           C  
ATOM   2689  C   GLU A 324      37.999   0.488  -8.251  1.00 27.26           C  
ATOM   2690  CB  GLU A 324      38.209  -1.998  -8.015  1.00 27.26           C  
ATOM   2691  O   GLU A 324      37.944   1.173  -7.227  1.00 27.26           O  
ATOM   2692  CG  GLU A 324      37.925  -2.679  -6.684  1.00 27.26           C  
ATOM   2693  CD  GLU A 324      38.848  -3.854  -6.403  1.00 27.26           C  
ATOM   2694  OE1 GLU A 324      38.704  -4.498  -5.339  1.00 27.26           O  
ATOM   2695  OE2 GLU A 324      39.721  -4.134  -7.254  1.00 27.26           O  
ATOM   2696  N   LYS A 325      38.420   1.002  -9.383  1.00 33.76           N  
ATOM   2697  CA  LYS A 325      39.061   2.313  -9.413  1.00 33.76           C  
ATOM   2698  C   LYS A 325      38.028   3.433  -9.322  1.00 33.76           C  
ATOM   2699  CB  LYS A 325      39.897   2.474 -10.683  1.00 33.76           C  
ATOM   2700  O   LYS A 325      38.237   4.421  -8.614  1.00 33.76           O  
ATOM   2701  CG  LYS A 325      41.169   3.286 -10.490  1.00 33.76           C  
ATOM   2702  CD  LYS A 325      41.970   3.387 -11.781  1.00 33.76           C  
ATOM   2703  CE  LYS A 325      43.232   4.218 -11.594  1.00 33.76           C  
ATOM   2704  NZ  LYS A 325      44.036   4.296 -12.850  1.00 33.76           N  
ATOM   2705  N   THR A 326      36.830   3.132  -9.816  1.00 30.88           N  
ATOM   2706  CA  THR A 326      35.715   4.072  -9.784  1.00 30.88           C  
ATOM   2707  C   THR A 326      35.000   4.016  -8.437  1.00 30.88           C  
ATOM   2708  CB  THR A 326      34.709   3.784 -10.914  1.00 30.88           C  
ATOM   2709  O   THR A 326      34.644   5.054  -7.874  1.00 30.88           O  
ATOM   2710  CG2 THR A 326      33.618   4.849 -10.963  1.00 30.88           C  
ATOM   2711  OG1 THR A 326      35.401   3.767 -12.169  1.00 30.88           O  
ATOM   2712  N   LEU A 327      34.993   2.833  -7.807  1.00 29.76           N  
ATOM   2713  CA  LEU A 327      34.450   2.675  -6.462  1.00 29.76           C  
ATOM   2714  C   LEU A 327      35.371   3.312  -5.427  1.00 29.76           C  
ATOM   2715  CB  LEU A 327      34.246   1.193  -6.137  1.00 29.76           C  
ATOM   2716  O   LEU A 327      34.902   3.965  -4.491  1.00 29.76           O  
ATOM   2717  CG  LEU A 327      32.964   0.835  -5.383  1.00 29.76           C  
ATOM   2718  CD1 LEU A 327      31.949   0.205  -6.331  1.00 29.76           C  
ATOM   2719  CD2 LEU A 327      33.272  -0.103  -4.221  1.00 29.76           C  
ATOM   2720  N   LYS A 328      36.709   3.241  -5.733  1.00 33.38           N  
ATOM   2721  CA  LYS A 328      37.645   3.919  -4.840  1.00 33.38           C  
ATOM   2722  C   LYS A 328      37.577   5.433  -5.020  1.00 33.38           C  
ATOM   2723  CB  LYS A 328      39.072   3.425  -5.084  1.00 33.38           C  
ATOM   2724  O   LYS A 328      37.640   6.182  -4.043  1.00 33.38           O  
ATOM   2725  CG  LYS A 328      39.878   3.212  -3.811  1.00 33.38           C  
ATOM   2726  CD  LYS A 328      41.259   2.643  -4.113  1.00 33.38           C  
ATOM   2727  CE  LYS A 328      42.043   2.369  -2.837  1.00 33.38           C  
ATOM   2728  NZ  LYS A 328      43.396   1.807  -3.128  1.00 33.38           N  
ATOM   2729  N   SER A 329      37.159   5.907  -6.203  1.00 31.79           N  
ATOM   2730  CA  SER A 329      36.972   7.336  -6.434  1.00 31.79           C  
ATOM   2731  C   SER A 329      35.636   7.816  -5.876  1.00 31.79           C  
ATOM   2732  CB  SER A 329      37.053   7.652  -7.928  1.00 31.79           C  
ATOM   2733  O   SER A 329      35.546   8.917  -5.328  1.00 31.79           O  
ATOM   2734  OG  SER A 329      37.391   9.013  -8.137  1.00 31.79           O  
ATOM   2735  N   ILE A 330      34.650   6.964  -5.799  1.00 29.71           N  
ATOM   2736  CA  ILE A 330      33.323   7.252  -5.266  1.00 29.71           C  
ATOM   2737  C   ILE A 330      33.355   7.190  -3.741  1.00 29.71           C  
ATOM   2738  CB  ILE A 330      32.266   6.271  -5.821  1.00 29.71           C  
ATOM   2739  O   ILE A 330      32.748   8.026  -3.067  1.00 29.71           O  
ATOM   2740  CG1 ILE A 330      32.073   6.489  -7.326  1.00 29.71           C  
ATOM   2741  CG2 ILE A 330      30.940   6.426  -5.071  1.00 29.71           C  
ATOM   2742  CD1 ILE A 330      31.179   5.451  -7.992  1.00 29.71           C  
ATOM   2743  N   GLN A 331      34.199   6.276  -3.198  1.00 29.37           N  
ATOM   2744  CA  GLN A 331      34.381   6.199  -1.752  1.00 29.37           C  
ATOM   2745  C   GLN A 331      35.263   7.338  -1.248  1.00 29.37           C  
ATOM   2746  CB  GLN A 331      34.987   4.851  -1.358  1.00 29.37           C  
ATOM   2747  O   GLN A 331      35.052   7.852  -0.147  1.00 29.37           O  
ATOM   2748  CG  GLN A 331      33.999   3.693  -1.413  1.00 29.37           C  
ATOM   2749  CD  GLN A 331      34.638   2.361  -1.069  1.00 29.37           C  
ATOM   2750  NE2 GLN A 331      33.813   1.384  -0.707  1.00 29.37           N  
ATOM   2751  OE1 GLN A 331      35.862   2.210  -1.128  1.00 29.37           O  
ATOM   2752  N   GLU A 332      36.055   7.824  -2.171  1.00 37.54           N  
ATOM   2753  CA  GLU A 332      36.864   8.976  -1.782  1.00 37.54           C  
ATOM   2754  C   GLU A 332      36.138  10.285  -2.079  1.00 37.54           C  
ATOM   2755  CB  GLU A 332      38.217   8.950  -2.497  1.00 37.54           C  
ATOM   2756  O   GLU A 332      36.336  11.283  -1.382  1.00 37.54           O  
ATOM   2757  CG  GLU A 332      39.172   7.890  -1.968  1.00 37.54           C  
ATOM   2758  CD  GLU A 332      40.501   7.858  -2.706  1.00 37.54           C  
ATOM   2759  OE1 GLU A 332      41.394   7.072  -2.315  1.00 37.54           O  
ATOM   2760  OE2 GLU A 332      40.651   8.625  -3.683  1.00 37.54           O  
ATOM   2761  N   HIS A 333      34.976  10.193  -2.756  1.00 31.01           N  
ATOM   2762  CA  HIS A 333      34.286  11.439  -3.072  1.00 31.01           C  
ATOM   2763  C   HIS A 333      32.805  11.353  -2.722  1.00 31.01           C  
ATOM   2764  CB  HIS A 333      34.456  11.784  -4.553  1.00 31.01           C  
ATOM   2765  O   HIS A 333      32.133  10.383  -3.081  1.00 31.01           O  
ATOM   2766  CG  HIS A 333      35.827  12.272  -4.902  1.00 31.01           C  
ATOM   2767  CD2 HIS A 333      36.593  12.062  -5.998  1.00 31.01           C  
ATOM   2768  ND1 HIS A 333      36.565  13.079  -4.064  1.00 31.01           N  
ATOM   2769  CE1 HIS A 333      37.729  13.346  -4.632  1.00 31.01           C  
ATOM   2770  NE2 HIS A 333      37.771  12.741  -5.807  1.00 31.01           N  
ATOM   2771  N   ASP A 334      32.447  11.279  -1.396  1.00 27.77           N  
ATOM   2772  CA  ASP A 334      31.247  11.544  -0.608  1.00 27.77           C  
ATOM   2773  C   ASP A 334      29.997  11.518  -1.484  1.00 27.77           C  
ATOM   2774  CB  ASP A 334      31.361  12.893   0.106  1.00 27.77           C  
ATOM   2775  O   ASP A 334      29.956  12.163  -2.534  1.00 27.77           O  
ATOM   2776  CG  ASP A 334      30.591  12.938   1.414  1.00 27.77           C  
ATOM   2777  OD1 ASP A 334      29.909  11.947   1.755  1.00 27.77           O  
ATOM   2778  OD2 ASP A 334      30.663  13.975   2.108  1.00 27.77           O  
ATOM   2779  N   ASP A 335      29.151  10.321  -1.596  1.00 26.16           N  
ATOM   2780  CA  ASP A 335      27.816   9.731  -1.634  1.00 26.16           C  
ATOM   2781  C   ASP A 335      26.761  10.780  -1.977  1.00 26.16           C  
ATOM   2782  CB  ASP A 335      27.484   9.070  -0.294  1.00 26.16           C  
ATOM   2783  O   ASP A 335      25.568  10.563  -1.757  1.00 26.16           O  
ATOM   2784  CG  ASP A 335      28.065   7.673  -0.162  1.00 26.16           C  
ATOM   2785  OD1 ASP A 335      28.517   7.102  -1.178  1.00 26.16           O  
ATOM   2786  OD2 ASP A 335      28.070   7.138   0.968  1.00 26.16           O  
ATOM   2787  N   THR A 336      26.611  11.310  -3.237  1.00 25.52           N  
ATOM   2788  CA  THR A 336      25.316  11.878  -3.596  1.00 25.52           C  
ATOM   2789  C   THR A 336      25.213  12.080  -5.105  1.00 25.52           C  
ATOM   2790  CB  THR A 336      25.077  13.220  -2.879  1.00 25.52           C  
ATOM   2791  O   THR A 336      25.161  13.215  -5.583  1.00 25.52           O  
ATOM   2792  CG2 THR A 336      24.038  13.075  -1.772  1.00 25.52           C  
ATOM   2793  OG1 THR A 336      26.310  13.675  -2.306  1.00 25.52           O  
ATOM   2794  N   LEU A 337      25.568  11.143  -5.937  1.00 24.59           N  
ATOM   2795  CA  LEU A 337      25.592  11.088  -7.395  1.00 24.59           C  
ATOM   2796  C   LEU A 337      24.287  10.516  -7.939  1.00 24.59           C  
ATOM   2797  CB  LEU A 337      26.774  10.244  -7.880  1.00 24.59           C  
ATOM   2798  O   LEU A 337      23.766   9.533  -7.406  1.00 24.59           O  
ATOM   2799  CG  LEU A 337      28.055  11.007  -8.225  1.00 24.59           C  
ATOM   2800  CD1 LEU A 337      29.279  10.145  -7.935  1.00 24.59           C  
ATOM   2801  CD2 LEU A 337      28.038  11.447  -9.685  1.00 24.59           C  
ATOM   2802  N   PHE A 338      23.169  11.331  -8.086  1.00 24.80           N  
ATOM   2803  CA  PHE A 338      22.465  11.412  -9.360  1.00 24.80           C  
ATOM   2804  C   PHE A 338      21.042  10.883  -9.228  1.00 24.80           C  
ATOM   2805  CB  PHE A 338      23.218  10.631 -10.442  1.00 24.80           C  
ATOM   2806  O   PHE A 338      20.837   9.687  -9.011  1.00 24.80           O  
ATOM   2807  CG  PHE A 338      24.412  11.359 -10.997  1.00 24.80           C  
ATOM   2808  CD1 PHE A 338      24.252  12.368 -11.940  1.00 24.80           C  
ATOM   2809  CD2 PHE A 338      25.695  11.035 -10.576  1.00 24.80           C  
ATOM   2810  CE1 PHE A 338      25.355  13.044 -12.455  1.00 24.80           C  
ATOM   2811  CE2 PHE A 338      26.803  11.706 -11.087  1.00 24.80           C  
ATOM   2812  CZ  PHE A 338      26.631  12.710 -12.027  1.00 24.80           C  
ATOM   2813  N   LYS A 339      20.083  11.625  -8.570  1.00 23.45           N  
ATOM   2814  CA  LYS A 339      18.706  11.199  -8.799  1.00 23.45           C  
ATOM   2815  C   LYS A 339      17.961  12.197  -9.681  1.00 23.45           C  
ATOM   2816  CB  LYS A 339      17.970  11.023  -7.470  1.00 23.45           C  
ATOM   2817  O   LYS A 339      18.001  13.404  -9.432  1.00 23.45           O  
ATOM   2818  CG  LYS A 339      17.974   9.595  -6.945  1.00 23.45           C  
ATOM   2819  CD  LYS A 339      17.271   9.493  -5.597  1.00 23.45           C  
ATOM   2820  CE  LYS A 339      17.323   8.075  -5.044  1.00 23.45           C  
ATOM   2821  NZ  LYS A 339      16.654   7.975  -3.712  1.00 23.45           N  
ATOM   2822  N   PHE A 340      17.888  12.187 -10.974  1.00 25.18           N  
ATOM   2823  CA  PHE A 340      17.320  12.770 -12.183  1.00 25.18           C  
ATOM   2824  C   PHE A 340      15.804  12.610 -12.201  1.00 25.18           C  
ATOM   2825  CB  PHE A 340      17.930  12.125 -13.431  1.00 25.18           C  
ATOM   2826  O   PHE A 340      15.283  11.550 -11.847  1.00 25.18           O  
ATOM   2827  CG  PHE A 340      19.392  12.427 -13.618  1.00 25.18           C  
ATOM   2828  CD1 PHE A 340      19.802  13.647 -14.143  1.00 25.18           C  
ATOM   2829  CD2 PHE A 340      20.357  11.492 -13.268  1.00 25.18           C  
ATOM   2830  CE1 PHE A 340      21.155  13.930 -14.317  1.00 25.18           C  
ATOM   2831  CE2 PHE A 340      21.711  11.767 -13.439  1.00 25.18           C  
ATOM   2832  CZ  PHE A 340      22.108  12.986 -13.964  1.00 25.18           C  
ATOM   2833  N   TYR A 341      14.966  13.744 -12.224  1.00 22.77           N  
ATOM   2834  CA  TYR A 341      13.581  14.167 -12.399  1.00 22.77           C  
ATOM   2835  C   TYR A 341      13.376  14.814 -13.764  1.00 22.77           C  
ATOM   2836  CB  TYR A 341      13.172  15.143 -11.292  1.00 22.77           C  
ATOM   2837  O   TYR A 341      14.144  15.693 -14.163  1.00 22.77           O  
ATOM   2838  CG  TYR A 341      11.707  15.079 -10.937  1.00 22.77           C  
ATOM   2839  CD1 TYR A 341      10.796  15.978 -11.488  1.00 22.77           C  
ATOM   2840  CD2 TYR A 341      11.230  14.122 -10.049  1.00 22.77           C  
ATOM   2841  CE1 TYR A 341       9.445  15.924 -11.162  1.00 22.77           C  
ATOM   2842  CE2 TYR A 341       9.881  14.059  -9.715  1.00 22.77           C  
ATOM   2843  OH  TYR A 341       7.661  14.904  -9.950  1.00 22.77           O  
ATOM   2844  CZ  TYR A 341       8.998  14.962 -10.277  1.00 22.77           C  
ATOM   2845  N   VAL A 342      12.480  14.287 -14.693  1.00 24.06           N  
ATOM   2846  CA  VAL A 342      11.723  14.956 -15.746  1.00 24.06           C  
ATOM   2847  C   VAL A 342      10.237  14.643 -15.594  1.00 24.06           C  
ATOM   2848  CB  VAL A 342      12.214  14.539 -17.151  1.00 24.06           C  
ATOM   2849  O   VAL A 342       9.851  13.478 -15.469  1.00 24.06           O  
ATOM   2850  CG1 VAL A 342      11.394  15.230 -18.238  1.00 24.06           C  
ATOM   2851  CG2 VAL A 342      13.699  14.858 -17.313  1.00 24.06           C  
ATOM   2852  N   ASN A 343       9.409  15.707 -14.978  1.00 25.29           N  
ATOM   2853  CA  ASN A 343       7.950  15.703 -14.951  1.00 25.29           C  
ATOM   2854  C   ASN A 343       7.363  16.042 -16.318  1.00 25.29           C  
ATOM   2855  CB  ASN A 343       7.430  16.679 -13.894  1.00 25.29           C  
ATOM   2856  O   ASN A 343       7.526  17.161 -16.809  1.00 25.29           O  
ATOM   2857  CG  ASN A 343       5.940  16.537 -13.650  1.00 25.29           C  
ATOM   2858  ND2 ASN A 343       5.508  16.831 -12.430  1.00 25.29           N  
ATOM   2859  OD1 ASN A 343       5.184  16.166 -14.552  1.00 25.29           O  
ATOM   2860  N   PRO A 344       6.911  15.080 -17.139  1.00 27.73           N  
ATOM   2861  CA  PRO A 344       6.357  15.201 -18.489  1.00 27.73           C  
ATOM   2862  C   PRO A 344       4.901  15.660 -18.491  1.00 27.73           C  
ATOM   2863  CB  PRO A 344       6.484  13.783 -19.051  1.00 27.73           C  
ATOM   2864  O   PRO A 344       4.392  16.107 -19.522  1.00 27.73           O  
ATOM   2865  CG  PRO A 344       6.885  12.943 -17.881  1.00 27.73           C  
ATOM   2866  CD  PRO A 344       7.205  13.852 -16.729  1.00 27.73           C  
ATOM   2867  N   LEU A 345       4.413  16.318 -17.472  1.00 25.42           N  
ATOM   2868  CA  LEU A 345       3.022  16.732 -17.625  1.00 25.42           C  
ATOM   2869  C   LEU A 345       2.831  18.174 -17.167  1.00 25.42           C  
ATOM   2870  CB  LEU A 345       2.096  15.805 -16.833  1.00 25.42           C  
ATOM   2871  O   LEU A 345       1.943  18.874 -17.659  1.00 25.42           O  
ATOM   2872  CG  LEU A 345       1.910  14.394 -17.391  1.00 25.42           C  
ATOM   2873  CD1 LEU A 345       1.251  13.495 -16.350  1.00 25.42           C  
ATOM   2874  CD2 LEU A 345       1.085  14.430 -18.673  1.00 25.42           C  
ATOM   2875  N   THR A 346       3.847  18.963 -16.853  1.00 24.78           N  
ATOM   2876  CA  THR A 346       3.495  20.342 -16.533  1.00 24.78           C  
ATOM   2877  C   THR A 346       4.574  21.303 -17.024  1.00 24.78           C  
ATOM   2878  CB  THR A 346       3.287  20.529 -15.019  1.00 24.78           C  
ATOM   2879  O   THR A 346       4.408  22.522 -16.948  1.00 24.78           O  
ATOM   2880  CG2 THR A 346       2.133  19.672 -14.512  1.00 24.78           C  
ATOM   2881  OG1 THR A 346       4.486  20.155 -14.328  1.00 24.78           O  
ATOM   2882  N   ASN A 347       5.189  20.773 -18.113  1.00 27.96           N  
ATOM   2883  CA  ASN A 347       6.248  21.672 -18.558  1.00 27.96           C  
ATOM   2884  C   ASN A 347       6.632  22.669 -17.469  1.00 27.96           C  
ATOM   2885  CB  ASN A 347       5.824  22.412 -19.829  1.00 27.96           C  
ATOM   2886  O   ASN A 347       7.196  23.725 -17.759  1.00 27.96           O  
ATOM   2887  CG  ASN A 347       6.862  22.322 -20.930  1.00 27.96           C  
ATOM   2888  ND2 ASN A 347       6.642  23.056 -22.014  1.00 27.96           N  
ATOM   2889  OD1 ASN A 347       7.853  21.597 -20.808  1.00 27.96           O  
ATOM   2890  N   LEU A 348       6.352  22.354 -16.205  1.00 21.66           N  
ATOM   2891  CA  LEU A 348       6.866  23.129 -15.082  1.00 21.66           C  
ATOM   2892  C   LEU A 348       7.973  22.368 -14.358  1.00 21.66           C  
ATOM   2893  CB  LEU A 348       5.739  23.467 -14.103  1.00 21.66           C  
ATOM   2894  O   LEU A 348       7.842  21.169 -14.102  1.00 21.66           O  
ATOM   2895  CG  LEU A 348       4.757  24.552 -14.548  1.00 21.66           C  
ATOM   2896  CD1 LEU A 348       3.467  24.464 -13.739  1.00 21.66           C  
ATOM   2897  CD2 LEU A 348       5.387  25.933 -14.411  1.00 21.66           C  
ATOM   2898  N   GLU A 349       9.246  22.646 -14.635  1.00 25.24           N  
ATOM   2899  CA  GLU A 349      10.534  22.402 -13.992  1.00 25.24           C  
ATOM   2900  C   GLU A 349      10.422  22.511 -12.474  1.00 25.24           C  
ATOM   2901  CB  GLU A 349      11.589  23.382 -14.513  1.00 25.24           C  
ATOM   2902  O   GLU A 349       9.925  23.512 -11.953  1.00 25.24           O  
ATOM   2903  CG  GLU A 349      11.989  23.141 -15.961  1.00 25.24           C  
ATOM   2904  CD  GLU A 349      13.099  24.064 -16.438  1.00 25.24           C  
ATOM   2905  OE1 GLU A 349      13.573  23.901 -17.585  1.00 25.24           O  
ATOM   2906  OE2 GLU A 349      13.500  24.956 -15.657  1.00 25.24           O  
ATOM   2907  N   HIS A 350       9.886  21.555 -11.730  1.00 22.34           N  
ATOM   2908  CA  HIS A 350      10.233  21.656 -10.317  1.00 22.34           C  
ATOM   2909  C   HIS A 350      11.675  21.226 -10.072  1.00 22.34           C  
ATOM   2910  CB  HIS A 350       9.281  20.810  -9.470  1.00 22.34           C  
ATOM   2911  O   HIS A 350      12.094  20.157 -10.523  1.00 22.34           O  
ATOM   2912  CG  HIS A 350       8.207  21.606  -8.798  1.00 22.34           C  
ATOM   2913  CD2 HIS A 350       7.017  22.058  -9.258  1.00 22.34           C  
ATOM   2914  ND1 HIS A 350       8.301  22.028  -7.490  1.00 22.34           N  
ATOM   2915  CE1 HIS A 350       7.211  22.706  -7.173  1.00 22.34           C  
ATOM   2916  NE2 HIS A 350       6.416  22.740  -8.228  1.00 22.34           N  
ATOM   2917  N   GLU A 351      12.665  22.057 -10.445  1.00 23.51           N  
ATOM   2918  CA  GLU A 351      14.068  22.276 -10.108  1.00 23.51           C  
ATOM   2919  C   GLU A 351      14.376  21.802  -8.691  1.00 23.51           C  
ATOM   2920  CB  GLU A 351      14.433  23.756 -10.259  1.00 23.51           C  
ATOM   2921  O   GLU A 351      13.782  22.287  -7.726  1.00 23.51           O  
ATOM   2922  CG  GLU A 351      15.176  24.077 -11.547  1.00 23.51           C  
ATOM   2923  CD  GLU A 351      15.564  25.543 -11.667  1.00 23.51           C  
ATOM   2924  OE1 GLU A 351      16.256  25.910 -12.643  1.00 23.51           O  
ATOM   2925  OE2 GLU A 351      15.172  26.330 -10.776  1.00 23.51           O  
ATOM   2926  N   TYR A 352      14.326  20.538  -8.308  1.00 26.44           N  
ATOM   2927  CA  TYR A 352      14.643  20.584  -6.885  1.00 26.44           C  
ATOM   2928  C   TYR A 352      15.743  19.587  -6.539  1.00 26.44           C  
ATOM   2929  CB  TYR A 352      13.394  20.295  -6.047  1.00 26.44           C  
ATOM   2930  O   TYR A 352      15.665  18.414  -6.909  1.00 26.44           O  
ATOM   2931  CG  TYR A 352      13.207  21.245  -4.889  1.00 26.44           C  
ATOM   2932  CD1 TYR A 352      13.598  20.889  -3.600  1.00 26.44           C  
ATOM   2933  CD2 TYR A 352      12.638  22.500  -5.081  1.00 26.44           C  
ATOM   2934  CE1 TYR A 352      13.426  21.760  -2.530  1.00 26.44           C  
ATOM   2935  CE2 TYR A 352      12.462  23.379  -4.017  1.00 26.44           C  
ATOM   2936  OH  TYR A 352      12.686  23.868  -1.692  1.00 26.44           O  
ATOM   2937  CZ  TYR A 352      12.858  23.001  -2.748  1.00 26.44           C  
ATOM   2938  N   VAL A 353      16.962  19.730  -7.048  1.00 25.04           N  
ATOM   2939  CA  VAL A 353      18.077  19.605  -6.115  1.00 25.04           C  
ATOM   2940  C   VAL A 353      19.316  19.104  -6.853  1.00 25.04           C  
ATOM   2941  CB  VAL A 353      17.733  18.655  -4.945  1.00 25.04           C  
ATOM   2942  O   VAL A 353      20.432  19.196  -6.338  1.00 25.04           O  
ATOM   2943  CG1 VAL A 353      18.923  18.512  -3.998  1.00 25.04           C  
ATOM   2944  CG2 VAL A 353      16.505  19.161  -4.191  1.00 25.04           C  
ATOM   2945  N   GLY A 354      19.216  18.973  -8.204  1.00 25.42           N  
ATOM   2946  CA  GLY A 354      20.515  18.818  -8.839  1.00 25.42           C  
ATOM   2947  C   GLY A 354      21.186  20.142  -9.154  1.00 25.42           C  
ATOM   2948  O   GLY A 354      22.409  20.263  -9.059  1.00 25.42           O  
ATOM   2949  N   LEU A 355      20.349  21.160  -9.193  1.00 25.57           N  
ATOM   2950  CA  LEU A 355      20.933  22.485  -9.376  1.00 25.57           C  
ATOM   2951  C   LEU A 355      21.401  23.061  -8.043  1.00 25.57           C  
ATOM   2952  CB  LEU A 355      19.921  23.431 -10.027  1.00 25.57           C  
ATOM   2953  O   LEU A 355      22.407  23.771  -7.988  1.00 25.57           O  
ATOM   2954  CG  LEU A 355      20.120  23.716 -11.517  1.00 25.57           C  
ATOM   2955  CD1 LEU A 355      18.775  23.755 -12.233  1.00 25.57           C  
ATOM   2956  CD2 LEU A 355      20.876  25.025 -11.715  1.00 25.57           C  
ATOM   2957  N   GLN A 356      20.821  22.505  -6.917  1.00 25.94           N  
ATOM   2958  CA  GLN A 356      21.485  22.919  -5.686  1.00 25.94           C  
ATOM   2959  C   GLN A 356      22.821  22.201  -5.512  1.00 25.94           C  
ATOM   2960  CB  GLN A 356      20.587  22.656  -4.476  1.00 25.94           C  
ATOM   2961  O   GLN A 356      23.782  22.782  -5.003  1.00 25.94           O  
ATOM   2962  CG  GLN A 356      19.531  23.729  -4.249  1.00 25.94           C  
ATOM   2963  CD  GLN A 356      19.831  24.603  -3.046  1.00 25.94           C  
ATOM   2964  NE2 GLN A 356      19.206  25.774  -2.994  1.00 25.94           N  
ATOM   2965  OE1 GLN A 356      20.619  24.229  -2.171  1.00 25.94           O  
ATOM   2966  N   ASN A 357      22.972  20.975  -6.228  1.00 26.23           N  
ATOM   2967  CA  ASN A 357      24.313  20.412  -6.108  1.00 26.23           C  
ATOM   2968  C   ASN A 357      25.251  20.962  -7.178  1.00 26.23           C  
ATOM   2969  CB  ASN A 357      24.261  18.884  -6.181  1.00 26.23           C  
ATOM   2970  O   ASN A 357      26.443  21.147  -6.928  1.00 26.23           O  
ATOM   2971  CG  ASN A 357      23.805  18.252  -4.881  1.00 26.23           C  
ATOM   2972  ND2 ASN A 357      23.307  17.024  -4.961  1.00 26.23           N  
ATOM   2973  OD1 ASN A 357      23.899  18.862  -3.813  1.00 26.23           O  
ATOM   2974  N   ILE A 358      24.589  21.492  -8.298  1.00 28.01           N  
ATOM   2975  CA  ILE A 358      25.432  22.268  -9.201  1.00 28.01           C  
ATOM   2976  C   ILE A 358      25.669  23.659  -8.619  1.00 28.01           C  
ATOM   2977  CB  ILE A 358      24.803  22.375 -10.608  1.00 28.01           C  
ATOM   2978  O   ILE A 358      26.780  24.188  -8.690  1.00 28.01           O  
ATOM   2979  CG1 ILE A 358      24.785  21.003 -11.292  1.00 28.01           C  
ATOM   2980  CG2 ILE A 358      25.556  23.402 -11.460  1.00 28.01           C  
ATOM   2981  CD1 ILE A 358      24.047  20.984 -12.623  1.00 28.01           C  
ATOM   2982  N   LEU A 359      24.621  24.080  -7.809  1.00 23.70           N  
ATOM   2983  CA  LEU A 359      24.878  25.349  -7.136  1.00 23.70           C  
ATOM   2984  C   LEU A 359      25.771  25.146  -5.917  1.00 23.70           C  
ATOM   2985  CB  LEU A 359      23.563  26.010  -6.716  1.00 23.70           C  
ATOM   2986  O   LEU A 359      26.591  26.008  -5.592  1.00 23.70           O  
ATOM   2987  CG  LEU A 359      22.736  26.645  -7.835  1.00 23.70           C  
ATOM   2988  CD1 LEU A 359      21.334  26.979  -7.334  1.00 23.70           C  
ATOM   2989  CD2 LEU A 359      23.429  27.893  -8.371  1.00 23.70           C  
ATOM   2990  N   ARG A 360      25.784  23.829  -5.319  1.00 26.08           N  
ATOM   2991  CA  ARG A 360      26.775  23.676  -4.258  1.00 26.08           C  
ATOM   2992  C   ARG A 360      28.144  23.330  -4.834  1.00 26.08           C  
ATOM   2993  CB  ARG A 360      26.337  22.598  -3.264  1.00 26.08           C  
ATOM   2994  O   ARG A 360      29.173  23.730  -4.284  1.00 26.08           O  
ATOM   2995  CG  ARG A 360      26.058  23.127  -1.866  1.00 26.08           C  
ATOM   2996  CD  ARG A 360      25.677  22.008  -0.906  1.00 26.08           C  
ATOM   2997  NE  ARG A 360      25.373  22.522   0.426  1.00 26.08           N  
ATOM   2998  NH1 ARG A 360      24.260  20.624   1.130  1.00 26.08           N  
ATOM   2999  NH2 ARG A 360      24.486  22.415   2.542  1.00 26.08           N  
ATOM   3000  CZ  ARG A 360      24.707  21.852   1.363  1.00 26.08           C  
ATOM   3001  N   LEU A 361      28.160  22.845  -6.126  1.00 25.76           N  
ATOM   3002  CA  LEU A 361      29.448  22.788  -6.808  1.00 25.76           C  
ATOM   3003  C   LEU A 361      29.864  24.171  -7.298  1.00 25.76           C  
ATOM   3004  CB  LEU A 361      29.388  21.813  -7.987  1.00 25.76           C  
ATOM   3005  O   LEU A 361      31.040  24.404  -7.585  1.00 25.76           O  
ATOM   3006  CG  LEU A 361      29.386  20.325  -7.636  1.00 25.76           C  
ATOM   3007  CD1 LEU A 361      29.010  19.493  -8.858  1.00 25.76           C  
ATOM   3008  CD2 LEU A 361      30.746  19.902  -7.093  1.00 25.76           C  
ATOM   3009  N   GLN A 362      28.859  25.165  -7.273  1.00 23.30           N  
ATOM   3010  CA  GLN A 362      28.804  26.594  -7.560  1.00 23.30           C  
ATOM   3011  C   GLN A 362      29.635  27.389  -6.556  1.00 23.30           C  
ATOM   3012  CB  GLN A 362      27.357  27.089  -7.552  1.00 23.30           C  
ATOM   3013  O   GLN A 362      30.275  28.378  -6.918  1.00 23.30           O  
ATOM   3014  CG  GLN A 362      26.621  26.857  -8.864  1.00 23.30           C  
ATOM   3015  CD  GLN A 362      25.706  28.009  -9.235  1.00 23.30           C  
ATOM   3016  NE2 GLN A 362      25.647  28.328 -10.524  1.00 23.30           N  
ATOM   3017  OE1 GLN A 362      25.057  28.607  -8.371  1.00 23.30           O  
ATOM   3018  N   LYS A 363      29.926  26.811  -5.413  1.00 28.58           N  
ATOM   3019  CA  LYS A 363      30.781  27.683  -4.613  1.00 28.58           C  
ATOM   3020  C   LYS A 363      32.246  27.266  -4.720  1.00 28.58           C  
ATOM   3021  CB  LYS A 363      30.339  27.672  -3.149  1.00 28.58           C  
ATOM   3022  O   LYS A 363      33.145  28.098  -4.583  1.00 28.58           O  
ATOM   3023  CG  LYS A 363      29.563  28.911  -2.727  1.00 28.58           C  
ATOM   3024  CD  LYS A 363      29.213  28.874  -1.245  1.00 28.58           C  
ATOM   3025  CE  LYS A 363      28.374  30.078  -0.837  1.00 28.58           C  
ATOM   3026  NZ  LYS A 363      28.027  30.045   0.615  1.00 28.58           N  
ATOM   3027  N   LYS A 364      32.356  26.241  -5.626  1.00 28.28           N  
ATOM   3028  CA  LYS A 364      33.795  25.998  -5.671  1.00 28.28           C  
ATOM   3029  C   LYS A 364      34.313  26.024  -7.106  1.00 28.28           C  
ATOM   3030  CB  LYS A 364      34.135  24.658  -5.016  1.00 28.28           C  
ATOM   3031  O   LYS A 364      35.477  26.350  -7.346  1.00 28.28           O  
ATOM   3032  CG  LYS A 364      34.627  24.778  -3.581  1.00 28.28           C  
ATOM   3033  CD  LYS A 364      35.067  23.429  -3.027  1.00 28.28           C  
ATOM   3034  CE  LYS A 364      35.544  23.544  -1.586  1.00 28.28           C  
ATOM   3035  NZ  LYS A 364      35.987  22.226  -1.042  1.00 28.28           N  
ATOM   3036  N   SER A 365      33.660  26.665  -8.157  1.00 26.18           N  
ATOM   3037  CA  SER A 365      34.486  26.545  -9.354  1.00 26.18           C  
ATOM   3038  C   SER A 365      33.888  27.324 -10.520  1.00 26.18           C  
ATOM   3039  CB  SER A 365      34.653  25.075  -9.745  1.00 26.18           C  
ATOM   3040  O   SER A 365      32.666  27.369 -10.682  1.00 26.18           O  
ATOM   3041  OG  SER A 365      33.396  24.484 -10.026  1.00 26.18           O  
ATOM   3042  N   ASN A 366      34.258  28.619 -10.799  1.00 27.70           N  
ATOM   3043  CA  ASN A 366      34.373  29.610 -11.864  1.00 27.70           C  
ATOM   3044  C   ASN A 366      34.105  28.993 -13.234  1.00 27.70           C  
ATOM   3045  CB  ASN A 366      35.755  30.267 -11.839  1.00 27.70           C  
ATOM   3046  O   ASN A 366      35.034  28.774 -14.014  1.00 27.70           O  
ATOM   3047  CG  ASN A 366      35.739  31.635 -11.186  1.00 27.70           C  
ATOM   3048  ND2 ASN A 366      36.915  32.230 -11.026  1.00 27.70           N  
ATOM   3049  OD1 ASN A 366      34.678  32.153 -10.827  1.00 27.70           O  
ATOM   3050  N   VAL A 367      32.921  28.569 -13.781  1.00 25.91           N  
ATOM   3051  CA  VAL A 367      32.290  27.905 -14.917  1.00 25.91           C  
ATOM   3052  C   VAL A 367      31.618  28.942 -15.813  1.00 25.91           C  
ATOM   3053  CB  VAL A 367      31.260  26.849 -14.457  1.00 25.91           C  
ATOM   3054  O   VAL A 367      30.976  29.874 -15.322  1.00 25.91           O  
ATOM   3055  CG1 VAL A 367      30.637  26.143 -15.660  1.00 25.91           C  
ATOM   3056  CG2 VAL A 367      31.916  25.837 -13.519  1.00 25.91           C  
ATOM   3057  N   GLN A 368      31.993  29.109 -17.168  1.00 28.08           N  
ATOM   3058  CA  GLN A 368      31.381  29.860 -18.259  1.00 28.08           C  
ATOM   3059  C   GLN A 368      30.327  29.024 -18.979  1.00 28.08           C  
ATOM   3060  CB  GLN A 368      32.446  30.331 -19.251  1.00 28.08           C  
ATOM   3061  O   GLN A 368      30.548  27.843 -19.257  1.00 28.08           O  
ATOM   3062  CG  GLN A 368      33.060  31.679 -18.900  1.00 28.08           C  
ATOM   3063  CD  GLN A 368      33.752  32.334 -20.081  1.00 28.08           C  
ATOM   3064  NE2 GLN A 368      34.082  33.613 -19.940  1.00 28.08           N  
ATOM   3065  OE1 GLN A 368      33.989  31.695 -21.111  1.00 28.08           O  
ATOM   3066  N   GLU A 369      29.043  29.568 -19.583  1.00 29.19           N  
ATOM   3067  CA  GLU A 369      27.609  29.562 -19.855  1.00 29.19           C  
ATOM   3068  C   GLU A 369      27.320  29.106 -21.282  1.00 29.19           C  
ATOM   3069  CB  GLU A 369      27.010  30.950 -19.615  1.00 29.19           C  
ATOM   3070  O   GLU A 369      27.934  29.596 -22.232  1.00 29.19           O  
ATOM   3071  CG  GLU A 369      25.726  30.934 -18.798  1.00 29.19           C  
ATOM   3072  CD  GLU A 369      25.191  32.324 -18.492  1.00 29.19           C  
ATOM   3073  OE1 GLU A 369      24.082  32.435 -17.923  1.00 29.19           O  
ATOM   3074  OE2 GLU A 369      25.887  33.309 -18.826  1.00 29.19           O  
ATOM   3075  N   LEU A 370      26.718  27.893 -21.660  1.00 26.93           N  
ATOM   3076  CA  LEU A 370      26.086  27.473 -22.906  1.00 26.93           C  
ATOM   3077  C   LEU A 370      24.640  27.953 -22.971  1.00 26.93           C  
ATOM   3078  CB  LEU A 370      26.137  25.949 -23.046  1.00 26.93           C  
ATOM   3079  O   LEU A 370      23.930  27.935 -21.963  1.00 26.93           O  
ATOM   3080  CG  LEU A 370      27.521  25.335 -23.264  1.00 26.93           C  
ATOM   3081  CD1 LEU A 370      27.503  23.851 -22.913  1.00 26.93           C  
ATOM   3082  CD2 LEU A 370      27.979  25.544 -24.703  1.00 26.93           C  
ATOM   3083  N   SER A 371      24.262  28.563 -24.167  1.00 32.41           N  
ATOM   3084  CA  SER A 371      22.887  28.958 -24.454  1.00 32.41           C  
ATOM   3085  C   SER A 371      21.996  27.740 -24.671  1.00 32.41           C  
ATOM   3086  CB  SER A 371      22.835  29.864 -25.685  1.00 32.41           C  
ATOM   3087  O   SER A 371      22.484  26.661 -25.013  1.00 32.41           O  
ATOM   3088  OG  SER A 371      23.047  29.116 -26.870  1.00 32.41           O  
ATOM   3089  N   LEU A 372      20.744  27.672 -24.049  1.00 34.62           N  
ATOM   3090  CA  LEU A 372      19.688  26.676 -24.190  1.00 34.62           C  
ATOM   3091  C   LEU A 372      19.524  26.260 -25.648  1.00 34.62           C  
ATOM   3092  CB  LEU A 372      18.362  27.220 -23.651  1.00 34.62           C  
ATOM   3093  O   LEU A 372      19.330  25.078 -25.943  1.00 34.62           O  
ATOM   3094  CG  LEU A 372      17.250  26.195 -23.425  1.00 34.62           C  
ATOM   3095  CD1 LEU A 372      17.570  25.323 -22.216  1.00 34.62           C  
ATOM   3096  CD2 LEU A 372      15.906  26.894 -23.247  1.00 34.62           C  
ATOM   3097  N   LYS A 373      19.730  27.170 -26.621  1.00 37.98           N  
ATOM   3098  CA  LYS A 373      19.631  26.894 -28.052  1.00 37.98           C  
ATOM   3099  C   LYS A 373      20.724  25.929 -28.503  1.00 37.98           C  
ATOM   3100  CB  LYS A 373      19.712  28.192 -28.856  1.00 37.98           C  
ATOM   3101  O   LYS A 373      20.463  25.003 -29.273  1.00 37.98           O  
ATOM   3102  CG  LYS A 373      19.280  28.048 -30.308  1.00 37.98           C  
ATOM   3103  CD  LYS A 373      19.318  29.385 -31.038  1.00 37.98           C  
ATOM   3104  CE  LYS A 373      18.970  29.228 -32.512  1.00 37.98           C  
ATOM   3105  NZ  LYS A 373      18.968  30.542 -33.223  1.00 37.98           N  
ATOM   3106  N   GLN A 374      21.887  26.119 -27.890  1.00 37.60           N  
ATOM   3107  CA  GLN A 374      23.036  25.286 -28.226  1.00 37.60           C  
ATOM   3108  C   GLN A 374      22.876  23.876 -27.664  1.00 37.60           C  
ATOM   3109  CB  GLN A 374      24.328  25.916 -27.703  1.00 37.60           C  
ATOM   3110  O   GLN A 374      23.222  22.895 -28.327  1.00 37.60           O  
ATOM   3111  CG  GLN A 374      24.740  27.180 -28.445  1.00 37.60           C  
ATOM   3112  CD  GLN A 374      25.969  27.838 -27.847  1.00 37.60           C  
ATOM   3113  NE2 GLN A 374      26.837  28.363 -28.705  1.00 37.60           N  
ATOM   3114  OE1 GLN A 374      26.137  27.875 -26.624  1.00 37.60           O  
ATOM   3115  N   VAL A 375      22.227  23.736 -26.493  1.00 39.77           N  
ATOM   3116  CA  VAL A 375      22.003  22.436 -25.867  1.00 39.77           C  
ATOM   3117  C   VAL A 375      20.953  21.657 -26.655  1.00 39.77           C  
ATOM   3118  CB  VAL A 375      21.563  22.584 -24.394  1.00 39.77           C  
ATOM   3119  O   VAL A 375      21.139  20.474 -26.948  1.00 39.77           O  
ATOM   3120  CG1 VAL A 375      21.180  21.227 -23.806  1.00 39.77           C  
ATOM   3121  CG2 VAL A 375      22.673  23.233 -23.568  1.00 39.77           C  
ATOM   3122  N   LYS A 376      19.945  22.421 -27.069  1.00 39.64           N  
ATOM   3123  CA  LYS A 376      18.866  21.779 -27.815  1.00 39.64           C  
ATOM   3124  C   LYS A 376      19.340  21.337 -29.196  1.00 39.64           C  
ATOM   3125  CB  LYS A 376      17.670  22.722 -27.948  1.00 39.64           C  
ATOM   3126  O   LYS A 376      19.026  20.231 -29.641  1.00 39.64           O  
ATOM   3127  CG  LYS A 376      16.841  22.854 -26.678  1.00 39.64           C  
ATOM   3128  CD  LYS A 376      15.628  23.750 -26.893  1.00 39.64           C  
ATOM   3129  CE  LYS A 376      14.795  23.878 -25.625  1.00 39.64           C  
ATOM   3130  NZ  LYS A 376      13.622  24.781 -25.822  1.00 39.64           N  
ATOM   3131  N   SER A 377      20.074  22.234 -29.904  1.00 41.86           N  
ATOM   3132  CA  SER A 377      20.632  21.979 -31.228  1.00 41.86           C  
ATOM   3133  C   SER A 377      21.561  20.769 -31.212  1.00 41.86           C  
ATOM   3134  CB  SER A 377      21.389  23.206 -31.737  1.00 41.86           C  
ATOM   3135  O   SER A 377      21.507  19.928 -32.112  1.00 41.86           O  
ATOM   3136  OG  SER A 377      21.941  22.961 -33.019  1.00 41.86           O  
ATOM   3137  N   PHE A 378      22.261  20.590 -30.204  1.00 41.26           N  
ATOM   3138  CA  PHE A 378      23.199  19.480 -30.087  1.00 41.26           C  
ATOM   3139  C   PHE A 378      22.459  18.168 -29.857  1.00 41.26           C  
ATOM   3140  CB  PHE A 378      24.191  19.731 -28.947  1.00 41.26           C  
ATOM   3141  O   PHE A 378      22.792  17.147 -30.462  1.00 41.26           O  
ATOM   3142  CG  PHE A 378      25.230  18.652 -28.797  1.00 41.26           C  
ATOM   3143  CD1 PHE A 378      25.083  17.654 -27.841  1.00 41.26           C  
ATOM   3144  CD2 PHE A 378      26.353  18.635 -29.614  1.00 41.26           C  
ATOM   3145  CE1 PHE A 378      26.042  16.654 -27.701  1.00 41.26           C  
ATOM   3146  CE2 PHE A 378      27.316  17.639 -29.479  1.00 41.26           C  
ATOM   3147  CZ  PHE A 378      27.160  16.650 -28.521  1.00 41.26           C  
ATOM   3148  N   PHE A 379      21.431  18.196 -28.962  1.00 42.39           N  
ATOM   3149  CA  PHE A 379      20.614  17.023 -28.677  1.00 42.39           C  
ATOM   3150  C   PHE A 379      19.956  16.500 -29.948  1.00 42.39           C  
ATOM   3151  CB  PHE A 379      19.546  17.351 -27.630  1.00 42.39           C  
ATOM   3152  O   PHE A 379      19.991  15.298 -30.223  1.00 42.39           O  
ATOM   3153  CG  PHE A 379      18.823  16.142 -27.100  1.00 42.39           C  
ATOM   3154  CD1 PHE A 379      17.547  15.826 -27.551  1.00 42.39           C  
ATOM   3155  CD2 PHE A 379      19.419  15.322 -26.152  1.00 42.39           C  
ATOM   3156  CE1 PHE A 379      16.875  14.708 -27.062  1.00 42.39           C  
ATOM   3157  CE2 PHE A 379      18.754  14.202 -25.660  1.00 42.39           C  
ATOM   3158  CZ  PHE A 379      17.482  13.898 -26.115  1.00 42.39           C  
ATOM   3159  N   VAL A 380      19.494  17.411 -30.749  1.00 43.32           N  
ATOM   3160  CA  VAL A 380      18.798  17.059 -31.983  1.00 43.32           C  
ATOM   3161  C   VAL A 380      19.790  16.484 -32.991  1.00 43.32           C  
ATOM   3162  CB  VAL A 380      18.067  18.278 -32.590  1.00 43.32           C  
ATOM   3163  O   VAL A 380      19.517  15.465 -33.628  1.00 43.32           O  
ATOM   3164  CG1 VAL A 380      17.540  17.951 -33.986  1.00 43.32           C  
ATOM   3165  CG2 VAL A 380      16.928  18.726 -31.676  1.00 43.32           C  
ATOM   3166  N   LYS A 381      20.973  17.074 -33.101  1.00 45.00           N  
ATOM   3167  CA  LYS A 381      22.014  16.609 -34.012  1.00 45.00           C  
ATOM   3168  C   LYS A 381      22.498  15.214 -33.628  1.00 45.00           C  
ATOM   3169  CB  LYS A 381      23.191  17.586 -34.027  1.00 45.00           C  
ATOM   3170  O   LYS A 381      22.737  14.373 -34.497  1.00 45.00           O  
ATOM   3171  CG  LYS A 381      22.958  18.822 -34.884  1.00 45.00           C  
ATOM   3172  CD  LYS A 381      24.187  19.722 -34.912  1.00 45.00           C  
ATOM   3173  CE  LYS A 381      23.919  21.012 -35.675  1.00 45.00           C  
ATOM   3174  NZ  LYS A 381      25.105  21.920 -35.663  1.00 45.00           N  
ATOM   3175  N   THR A 382      22.584  14.905 -32.358  1.00 41.40           N  
ATOM   3176  CA  THR A 382      23.053  13.621 -31.850  1.00 41.40           C  
ATOM   3177  C   THR A 382      22.034  12.522 -32.134  1.00 41.40           C  
ATOM   3178  CB  THR A 382      23.332  13.687 -30.337  1.00 41.40           C  
ATOM   3179  O   THR A 382      22.399  11.425 -32.564  1.00 41.40           O  
ATOM   3180  CG2 THR A 382      23.917  12.374 -29.827  1.00 41.40           C  
ATOM   3181  OG1 THR A 382      24.261  14.746 -30.074  1.00 41.40           O  
ATOM   3182  N   ILE A 383      20.791  12.889 -31.956  1.00 41.55           N  
ATOM   3183  CA  ILE A 383      19.707  11.946 -32.211  1.00 41.55           C  
ATOM   3184  C   ILE A 383      19.659  11.606 -33.699  1.00 41.55           C  
ATOM   3185  CB  ILE A 383      18.347  12.511 -31.745  1.00 41.55           C  
ATOM   3186  O   ILE A 383      19.518  10.439 -34.071  1.00 41.55           O  
ATOM   3187  CG1 ILE A 383      18.311  12.626 -30.217  1.00 41.55           C  
ATOM   3188  CG2 ILE A 383      17.197  11.637 -32.256  1.00 41.55           C  
ATOM   3189  CD1 ILE A 383      17.002  13.176 -29.668  1.00 41.55           C  
ATOM   3190  N   LYS A 384      19.843  12.649 -34.554  1.00 44.76           N  
ATOM   3191  CA  LYS A 384      19.818  12.444 -36.000  1.00 44.76           C  
ATOM   3192  C   LYS A 384      20.990  11.577 -36.452  1.00 44.76           C  
ATOM   3193  CB  LYS A 384      19.846  13.786 -36.733  1.00 44.76           C  
ATOM   3194  O   LYS A 384      20.822  10.683 -37.285  1.00 44.76           O  
ATOM   3195  CG  LYS A 384      18.479  14.433 -36.892  1.00 44.76           C  
ATOM   3196  CD  LYS A 384      18.558  15.713 -37.715  1.00 44.76           C  
ATOM   3197  CE  LYS A 384      17.209  16.415 -37.789  1.00 44.76           C  
ATOM   3198  NZ  LYS A 384      17.289  17.689 -38.565  1.00 44.76           N  
ATOM   3199  N   ALA A 385      22.189  11.815 -35.950  1.00 44.43           N  
ATOM   3200  CA  ALA A 385      23.385  11.049 -36.292  1.00 44.43           C  
ATOM   3201  C   ALA A 385      23.229   9.584 -35.897  1.00 44.43           C  
ATOM   3202  CB  ALA A 385      24.614  11.652 -35.615  1.00 44.43           C  
ATOM   3203  O   ALA A 385      23.615   8.687 -36.651  1.00 44.43           O  
ATOM   3204  N   HIS A 386      22.623   9.292 -34.767  1.00 40.40           N  
ATOM   3205  CA  HIS A 386      22.457   7.928 -34.278  1.00 40.40           C  
ATOM   3206  C   HIS A 386      21.407   7.175 -35.088  1.00 40.40           C  
ATOM   3207  CB  HIS A 386      22.074   7.933 -32.797  1.00 40.40           C  
ATOM   3208  O   HIS A 386      21.585   5.996 -35.400  1.00 40.40           O  
ATOM   3209  CG  HIS A 386      22.733   6.850 -32.003  1.00 40.40           C  
ATOM   3210  CD2 HIS A 386      22.209   5.868 -31.233  1.00 40.40           C  
ATOM   3211  ND1 HIS A 386      24.102   6.699 -31.944  1.00 40.40           N  
ATOM   3212  CE1 HIS A 386      24.391   5.666 -31.170  1.00 40.40           C  
ATOM   3213  NE2 HIS A 386      23.261   5.145 -30.726  1.00 40.40           N  
ATOM   3214  N   THR A 387      20.375   7.839 -35.452  1.00 39.58           N  
ATOM   3215  CA  THR A 387      19.309   7.214 -36.227  1.00 39.58           C  
ATOM   3216  C   THR A 387      19.769   6.939 -37.656  1.00 39.58           C  
ATOM   3217  CB  THR A 387      18.047   8.096 -36.253  1.00 39.58           C  
ATOM   3218  O   THR A 387      19.364   5.945 -38.263  1.00 39.58           O  
ATOM   3219  CG2 THR A 387      17.452   8.247 -34.856  1.00 39.58           C  
ATOM   3220  OG1 THR A 387      18.387   9.394 -36.757  1.00 39.58           O  
ATOM   3221  N   GLN A 388      20.630   7.712 -38.275  1.00 46.38           N  
ATOM   3222  CA  GLN A 388      21.181   7.454 -39.602  1.00 46.38           C  
ATOM   3223  C   GLN A 388      22.121   6.252 -39.583  1.00 46.38           C  
ATOM   3224  CB  GLN A 388      21.916   8.688 -40.128  1.00 46.38           C  
ATOM   3225  O   GLN A 388      22.131   5.450 -40.519  1.00 46.38           O  
ATOM   3226  CG  GLN A 388      20.990   9.790 -40.624  1.00 46.38           C  
ATOM   3227  CD  GLN A 388      21.741  11.029 -41.075  1.00 46.38           C  
ATOM   3228  NE2 GLN A 388      21.021  11.975 -41.669  1.00 46.38           N  
ATOM   3229  OE1 GLN A 388      22.958  11.135 -40.891  1.00 46.38           O  
ATOM   3230  N   GLN A 389      22.869   6.067 -38.492  1.00 45.24           N  
ATOM   3231  CA  GLN A 389      23.787   4.939 -38.366  1.00 45.24           C  
ATOM   3232  C   GLN A 389      23.027   3.624 -38.228  1.00 45.24           C  
ATOM   3233  CB  GLN A 389      24.719   5.136 -37.169  1.00 45.24           C  
ATOM   3234  O   GLN A 389      23.441   2.600 -38.777  1.00 45.24           O  
ATOM   3235  CG  GLN A 389      26.131   5.558 -37.551  1.00 45.24           C  
ATOM   3236  CD  GLN A 389      27.059   5.654 -36.355  1.00 45.24           C  
ATOM   3237  NE2 GLN A 389      28.317   6.000 -36.607  1.00 45.24           N  
ATOM   3238  OE1 GLN A 389      26.648   5.421 -35.214  1.00 45.24           O  
ATOM   3239  N   LYS A 390      21.786   3.710 -37.688  1.00 42.05           N  
ATOM   3240  CA  LYS A 390      21.052   2.471 -37.451  1.00 42.05           C  
ATOM   3241  C   LYS A 390      19.938   2.287 -38.478  1.00 42.05           C  
ATOM   3242  CB  LYS A 390      20.469   2.454 -36.037  1.00 42.05           C  
ATOM   3243  O   LYS A 390      19.168   1.327 -38.401  1.00 42.05           O  
ATOM   3244  CG  LYS A 390      21.510   2.292 -34.940  1.00 42.05           C  
ATOM   3245  CD  LYS A 390      20.876   1.848 -33.628  1.00 42.05           C  
ATOM   3246  CE  LYS A 390      21.928   1.578 -32.560  1.00 42.05           C  
ATOM   3247  NZ  LYS A 390      21.318   1.057 -31.301  1.00 42.05           N  
ATOM   3248  N   ASN A 391      20.062   2.984 -39.580  1.00 38.84           N  
ATOM   3249  CA  ASN A 391      19.093   2.870 -40.665  1.00 38.84           C  
ATOM   3250  C   ASN A 391      17.662   2.829 -40.136  1.00 38.84           C  
ATOM   3251  CB  ASN A 391      19.381   1.631 -41.514  1.00 38.84           C  
ATOM   3252  O   ASN A 391      16.886   1.944 -40.502  1.00 38.84           O  
ATOM   3253  CG  ASN A 391      19.825   1.978 -42.922  1.00 38.84           C  
ATOM   3254  ND2 ASN A 391      20.300   0.979 -43.657  1.00 38.84           N  
ATOM   3255  OD1 ASN A 391      19.743   3.134 -43.345  1.00 38.84           O  
ATOM   3256  N   ILE A 392      17.444   3.483 -39.018  1.00 35.40           N  
ATOM   3257  CA  ILE A 392      16.128   3.644 -38.407  1.00 35.40           C  
ATOM   3258  C   ILE A 392      15.402   4.824 -39.049  1.00 35.40           C  
ATOM   3259  CB  ILE A 392      16.235   3.847 -36.879  1.00 35.40           C  
ATOM   3260  O   ILE A 392      15.948   5.926 -39.132  1.00 35.40           O  
ATOM   3261  CG1 ILE A 392      16.961   2.662 -36.232  1.00 35.40           C  
ATOM   3262  CG2 ILE A 392      14.847   4.043 -36.262  1.00 35.40           C  
ATOM   3263  CD1 ILE A 392      17.287   2.865 -34.759  1.00 35.40           C  
ATOM   3264  N   ASP A 393      14.449   4.610 -40.056  1.00 34.05           N  
ATOM   3265  CA  ASP A 393      13.577   5.572 -40.723  1.00 34.05           C  
ATOM   3266  C   ASP A 393      12.617   6.224 -39.730  1.00 34.05           C  
ATOM   3267  CB  ASP A 393      12.791   4.894 -41.847  1.00 34.05           C  
ATOM   3268  O   ASP A 393      11.782   5.545 -39.129  1.00 34.05           O  
ATOM   3269  CG  ASP A 393      12.800   5.689 -43.140  1.00 34.05           C  
ATOM   3270  OD1 ASP A 393      13.292   6.838 -43.147  1.00 34.05           O  
ATOM   3271  OD2 ASP A 393      12.307   5.163 -44.162  1.00 34.05           O  
ATOM   3272  N   ILE A 394      13.085   7.231 -39.073  1.00 32.43           N  
ATOM   3273  CA  ILE A 394      12.248   7.959 -38.126  1.00 32.43           C  
ATOM   3274  C   ILE A 394      11.310   8.899 -38.881  1.00 32.43           C  
ATOM   3275  CB  ILE A 394      13.102   8.755 -37.113  1.00 32.43           C  
ATOM   3276  O   ILE A 394      11.736   9.608 -39.795  1.00 32.43           O  
ATOM   3277  CG1 ILE A 394      14.123   7.834 -36.435  1.00 32.43           C  
ATOM   3278  CG2 ILE A 394      12.209   9.440 -36.075  1.00 32.43           C  
ATOM   3279  CD1 ILE A 394      15.160   8.569 -35.597  1.00 32.43           C  
ATOM   3280  N   PRO A 395       9.899   8.612 -39.108  1.00 28.68           N  
ATOM   3281  CA  PRO A 395       9.015   9.613 -39.710  1.00 28.68           C  
ATOM   3282  C   PRO A 395       9.339  11.034 -39.256  1.00 28.68           C  
ATOM   3283  CB  PRO A 395       7.625   9.189 -39.230  1.00 28.68           C  
ATOM   3284  O   PRO A 395       9.738  11.244 -38.107  1.00 28.68           O  
ATOM   3285  CG  PRO A 395       7.866   7.991 -38.370  1.00 28.68           C  
ATOM   3286  CD  PRO A 395       9.347   7.760 -38.278  1.00 28.68           C  
ATOM   3287  N   THR A 396      10.180  11.748 -40.073  1.00 30.47           N  
ATOM   3288  CA  THR A 396      10.365  13.193 -40.004  1.00 30.47           C  
ATOM   3289  C   THR A 396       9.750  13.757 -38.726  1.00 30.47           C  
ATOM   3290  CB  THR A 396       9.747  13.895 -41.227  1.00 30.47           C  
ATOM   3291  O   THR A 396       8.583  13.496 -38.425  1.00 30.47           O  
ATOM   3292  CG2 THR A 396      10.763  14.803 -41.912  1.00 30.47           C  
ATOM   3293  OG1 THR A 396       9.300  12.906 -42.162  1.00 30.47           O  
ATOM   3294  N   ILE A 397      10.221  13.398 -37.533  1.00 29.63           N  
ATOM   3295  CA  ILE A 397      10.160  14.014 -36.212  1.00 29.63           C  
ATOM   3296  C   ILE A 397       9.588  15.425 -36.327  1.00 29.63           C  
ATOM   3297  CB  ILE A 397      11.551  14.053 -35.541  1.00 29.63           C  
ATOM   3298  O   ILE A 397      10.180  16.291 -36.977  1.00 29.63           O  
ATOM   3299  CG1 ILE A 397      12.132  12.638 -35.435  1.00 29.63           C  
ATOM   3300  CG2 ILE A 397      11.468  14.715 -34.163  1.00 29.63           C  
ATOM   3301  CD1 ILE A 397      13.576  12.596 -34.954  1.00 29.63           C  
ATOM   3302  N   SER A 398       8.420  15.662 -36.829  1.00 30.21           N  
ATOM   3303  CA  SER A 398       7.745  16.939 -36.625  1.00 30.21           C  
ATOM   3304  C   SER A 398       7.492  17.200 -35.143  1.00 30.21           C  
ATOM   3305  CB  SER A 398       6.421  16.975 -37.389  1.00 30.21           C  
ATOM   3306  O   SER A 398       7.298  16.263 -34.367  1.00 30.21           O  
ATOM   3307  OG  SER A 398       5.342  16.610 -36.546  1.00 30.21           O  
ATOM   3308  N   SER A 399       8.391  17.809 -34.395  1.00 31.52           N  
ATOM   3309  CA  SER A 399       8.152  18.252 -33.026  1.00 31.52           C  
ATOM   3310  C   SER A 399       6.776  17.813 -32.535  1.00 31.52           C  
ATOM   3311  CB  SER A 399       8.276  19.773 -32.925  1.00 31.52           C  
ATOM   3312  O   SER A 399       6.478  17.905 -31.343  1.00 31.52           O  
ATOM   3313  OG  SER A 399       7.345  20.412 -33.782  1.00 31.52           O  
ATOM   3314  N   ASN A 400       6.077  16.870 -33.152  1.00 30.21           N  
ATOM   3315  CA  ASN A 400       4.701  16.559 -32.781  1.00 30.21           C  
ATOM   3316  C   ASN A 400       4.528  15.077 -32.460  1.00 30.21           C  
ATOM   3317  CB  ASN A 400       3.737  16.978 -33.893  1.00 30.21           C  
ATOM   3318  O   ASN A 400       3.567  14.690 -31.792  1.00 30.21           O  
ATOM   3319  CG  ASN A 400       3.511  18.476 -33.936  1.00 30.21           C  
ATOM   3320  ND2 ASN A 400       2.910  18.954 -35.019  1.00 30.21           N  
ATOM   3321  OD1 ASN A 400       3.875  19.198 -33.004  1.00 30.21           O  
ATOM   3322  N   ASN A 401       5.517  14.302 -32.096  1.00 26.63           N  
ATOM   3323  CA  ASN A 401       5.070  12.979 -31.671  1.00 26.63           C  
ATOM   3324  C   ASN A 401       6.250  12.068 -31.344  1.00 26.63           C  
ATOM   3325  CB  ASN A 401       4.188  12.340 -32.746  1.00 26.63           C  
ATOM   3326  O   ASN A 401       6.879  11.511 -32.246  1.00 26.63           O  
ATOM   3327  CG  ASN A 401       2.726  12.711 -32.597  1.00 26.63           C  
ATOM   3328  ND2 ASN A 401       1.941  12.460 -33.639  1.00 26.63           N  
ATOM   3329  OD1 ASN A 401       2.305  13.221 -31.555  1.00 26.63           O  
ATOM   3330  N   VAL A 402       7.095  12.412 -30.388  1.00 27.21           N  
ATOM   3331  CA  VAL A 402       8.176  11.571 -29.886  1.00 27.21           C  
ATOM   3332  C   VAL A 402       7.610  10.503 -28.953  1.00 27.21           C  
ATOM   3333  CB  VAL A 402       9.251  12.404 -29.153  1.00 27.21           C  
ATOM   3334  O   VAL A 402       6.818  10.808 -28.058  1.00 27.21           O  
ATOM   3335  CG1 VAL A 402      10.372  11.505 -28.636  1.00 27.21           C  
ATOM   3336  CG2 VAL A 402       9.811  13.483 -30.078  1.00 27.21           C  
ATOM   3337  N   ASN A 403       7.317   9.308 -29.371  1.00 25.92           N  
ATOM   3338  CA  ASN A 403       7.109   8.087 -28.600  1.00 25.92           C  
ATOM   3339  C   ASN A 403       8.163   7.928 -27.507  1.00 25.92           C  
ATOM   3340  CB  ASN A 403       7.111   6.864 -29.520  1.00 25.92           C  
ATOM   3341  O   ASN A 403       9.356   7.829 -27.798  1.00 25.92           O  
ATOM   3342  CG  ASN A 403       6.573   5.620 -28.839  1.00 25.92           C  
ATOM   3343  ND2 ASN A 403       5.905   4.767 -29.606  1.00 25.92           N  
ATOM   3344  OD1 ASN A 403       6.756   5.429 -27.634  1.00 25.92           O  
ATOM   3345  N   LEU A 404       8.157   8.481 -26.287  1.00 28.76           N  
ATOM   3346  CA  LEU A 404       8.924   8.528 -25.048  1.00 28.76           C  
ATOM   3347  C   LEU A 404       9.380   7.131 -24.637  1.00 28.76           C  
ATOM   3348  CB  LEU A 404       8.093   9.156 -23.926  1.00 28.76           C  
ATOM   3349  O   LEU A 404      10.407   6.979 -23.972  1.00 28.76           O  
ATOM   3350  CG  LEU A 404       8.135  10.682 -23.824  1.00 28.76           C  
ATOM   3351  CD1 LEU A 404       6.777  11.221 -23.388  1.00 28.76           C  
ATOM   3352  CD2 LEU A 404       9.227  11.124 -22.857  1.00 28.76           C  
ATOM   3353  N   TYR A 405       8.780   5.977 -25.229  1.00 26.59           N  
ATOM   3354  CA  TYR A 405       9.397   4.673 -25.012  1.00 26.59           C  
ATOM   3355  C   TYR A 405      10.707   4.555 -25.783  1.00 26.59           C  
ATOM   3356  CB  TYR A 405       8.443   3.550 -25.429  1.00 26.59           C  
ATOM   3357  O   TYR A 405      11.692   4.023 -25.267  1.00 26.59           O  
ATOM   3358  CG  TYR A 405       8.933   2.170 -25.062  1.00 26.59           C  
ATOM   3359  CD1 TYR A 405       9.580   1.367 -25.998  1.00 26.59           C  
ATOM   3360  CD2 TYR A 405       8.748   1.666 -23.778  1.00 26.59           C  
ATOM   3361  CE1 TYR A 405      10.031   0.094 -25.664  1.00 26.59           C  
ATOM   3362  CE2 TYR A 405       9.195   0.395 -23.434  1.00 26.59           C  
ATOM   3363  OH  TYR A 405      10.279  -1.642 -24.046  1.00 26.59           O  
ATOM   3364  CZ  TYR A 405       9.834  -0.382 -24.382  1.00 26.59           C  
ATOM   3365  N   PHE A 406      10.902   5.375 -26.793  1.00 27.72           N  
ATOM   3366  CA  PHE A 406      12.130   5.379 -27.578  1.00 27.72           C  
ATOM   3367  C   PHE A 406      13.129   6.383 -27.015  1.00 27.72           C  
ATOM   3368  CB  PHE A 406      11.831   5.702 -29.045  1.00 27.72           C  
ATOM   3369  O   PHE A 406      14.333   6.118 -26.984  1.00 27.72           O  
ATOM   3370  CG  PHE A 406      12.947   5.337 -29.987  1.00 27.72           C  
ATOM   3371  CD1 PHE A 406      13.828   6.306 -30.452  1.00 27.72           C  
ATOM   3372  CD2 PHE A 406      13.115   4.024 -30.407  1.00 27.72           C  
ATOM   3373  CE1 PHE A 406      14.861   5.971 -31.324  1.00 27.72           C  
ATOM   3374  CE2 PHE A 406      14.146   3.681 -31.278  1.00 27.72           C  
ATOM   3375  CZ  PHE A 406      15.017   4.656 -31.736  1.00 27.72           C  
ATOM   3376  N   CYS A 407      12.673   7.415 -26.185  1.00 27.09           N  
ATOM   3377  CA  CYS A 407      13.564   8.406 -25.592  1.00 27.09           C  
ATOM   3378  C   CYS A 407      14.268   7.840 -24.364  1.00 27.09           C  
ATOM   3379  CB  CYS A 407      12.787   9.665 -25.211  1.00 27.09           C  
ATOM   3380  O   CYS A 407      15.457   8.088 -24.156  1.00 27.09           O  
ATOM   3381  SG  CYS A 407      12.279  10.664 -26.628  1.00 27.09           S  
ATOM   3382  N   GLU A 408      13.633   6.784 -23.653  1.00 29.37           N  
ATOM   3383  CA  GLU A 408      14.302   6.150 -22.522  1.00 29.37           C  
ATOM   3384  C   GLU A 408      15.340   5.135 -22.992  1.00 29.37           C  
ATOM   3385  CB  GLU A 408      13.282   5.472 -21.604  1.00 29.37           C  
ATOM   3386  O   GLU A 408      16.435   5.053 -22.431  1.00 29.37           O  
ATOM   3387  CG  GLU A 408      13.043   6.212 -20.296  1.00 29.37           C  
ATOM   3388  CD  GLU A 408      12.050   5.511 -19.383  1.00 29.37           C  
ATOM   3389  OE1 GLU A 408      11.876   5.952 -18.224  1.00 29.37           O  
ATOM   3390  OE2 GLU A 408      11.442   4.513 -19.829  1.00 29.37           O  
ATOM   3391  N   GLN A 409      15.117   4.476 -24.142  1.00 29.96           N  
ATOM   3392  CA  GLN A 409      16.147   3.599 -24.689  1.00 29.96           C  
ATOM   3393  C   GLN A 409      17.231   4.402 -25.402  1.00 29.96           C  
ATOM   3394  CB  GLN A 409      15.531   2.581 -25.650  1.00 29.96           C  
ATOM   3395  O   GLN A 409      18.416   4.072 -25.314  1.00 29.96           O  
ATOM   3396  CG  GLN A 409      15.142   1.267 -24.986  1.00 29.96           C  
ATOM   3397  CD  GLN A 409      16.116   0.144 -25.293  1.00 29.96           C  
ATOM   3398  NE2 GLN A 409      15.995  -0.961 -24.565  1.00 29.96           N  
ATOM   3399  OE1 GLN A 409      16.969   0.269 -26.178  1.00 29.96           O  
ATOM   3400  N   LEU A 410      16.911   5.568 -25.955  1.00 28.21           N  
ATOM   3401  CA  LEU A 410      17.894   6.426 -26.607  1.00 28.21           C  
ATOM   3402  C   LEU A 410      18.678   7.234 -25.578  1.00 28.21           C  
ATOM   3403  CB  LEU A 410      17.209   7.369 -27.600  1.00 28.21           C  
ATOM   3404  O   LEU A 410      19.894   7.395 -25.705  1.00 28.21           O  
ATOM   3405  CG  LEU A 410      18.072   7.880 -28.754  1.00 28.21           C  
ATOM   3406  CD1 LEU A 410      17.958   6.946 -29.955  1.00 28.21           C  
ATOM   3407  CD2 LEU A 410      17.669   9.301 -29.135  1.00 28.21           C  
ATOM   3408  N   LEU A 411      18.036   7.637 -24.389  1.00 31.42           N  
ATOM   3409  CA  LEU A 411      18.739   8.350 -23.328  1.00 31.42           C  
ATOM   3410  C   LEU A 411      19.665   7.411 -22.563  1.00 31.42           C  
ATOM   3411  CB  LEU A 411      17.741   8.999 -22.365  1.00 31.42           C  
ATOM   3412  O   LEU A 411      20.767   7.801 -22.171  1.00 31.42           O  
ATOM   3413  CG  LEU A 411      17.097  10.304 -22.834  1.00 31.42           C  
ATOM   3414  CD1 LEU A 411      15.878  10.631 -21.977  1.00 31.42           C  
ATOM   3415  CD2 LEU A 411      18.108  11.445 -22.792  1.00 31.42           C  
ATOM   3416  N   CYS A 412      19.358   6.149 -22.537  1.00 33.47           N  
ATOM   3417  CA  CYS A 412      20.273   5.188 -21.931  1.00 33.47           C  
ATOM   3418  C   CYS A 412      21.461   4.914 -22.846  1.00 33.47           C  
ATOM   3419  CB  CYS A 412      19.547   3.880 -21.618  1.00 33.47           C  
ATOM   3420  O   CYS A 412      22.588   4.750 -22.375  1.00 33.47           O  
ATOM   3421  SG  CYS A 412      18.564   3.937 -20.104  1.00 33.47           S  
ATOM   3422  N   ASP A 413      21.357   5.233 -24.155  1.00 28.58           N  
ATOM   3423  CA  ASP A 413      22.487   5.043 -25.059  1.00 28.58           C  
ATOM   3424  C   ASP A 413      23.264   6.344 -25.249  1.00 28.58           C  
ATOM   3425  CB  ASP A 413      22.009   4.514 -26.413  1.00 28.58           C  
ATOM   3426  O   ASP A 413      24.475   6.323 -25.480  1.00 28.58           O  
ATOM   3427  CG  ASP A 413      21.739   3.020 -26.404  1.00 28.58           C  
ATOM   3428  OD1 ASP A 413      22.118   2.337 -25.427  1.00 28.58           O  
ATOM   3429  OD2 ASP A 413      21.145   2.519 -27.383  1.00 28.58           O  
ATOM   3430  N   ILE A 414      22.714   7.522 -24.964  1.00 28.00           N  
ATOM   3431  CA  ILE A 414      23.380   8.814 -25.083  1.00 28.00           C  
ATOM   3432  C   ILE A 414      24.179   9.102 -23.814  1.00 28.00           C  
ATOM   3433  CB  ILE A 414      22.366   9.950 -25.347  1.00 28.00           C  
ATOM   3434  O   ILE A 414      25.129   9.887 -23.836  1.00 28.00           O  
ATOM   3435  CG1 ILE A 414      21.599   9.689 -26.649  1.00 28.00           C  
ATOM   3436  CG2 ILE A 414      23.075  11.307 -25.392  1.00 28.00           C  
ATOM   3437  CD1 ILE A 414      20.436  10.644 -26.884  1.00 28.00           C  
ATOM   3438  N   SER A 415      23.818   8.455 -22.622  1.00 29.20           N  
ATOM   3439  CA  SER A 415      24.616   8.721 -21.429  1.00 29.20           C  
ATOM   3440  C   SER A 415      26.072   8.320 -21.637  1.00 29.20           C  
ATOM   3441  CB  SER A 415      24.041   7.977 -20.223  1.00 29.20           C  
ATOM   3442  O   SER A 415      26.980   8.958 -21.099  1.00 29.20           O  
ATOM   3443  OG  SER A 415      24.337   6.593 -20.298  1.00 29.20           O  
ATOM   3444  N   THR A 416      26.429   7.604 -22.604  1.00 30.72           N  
ATOM   3445  CA  THR A 416      27.819   7.223 -22.826  1.00 30.72           C  
ATOM   3446  C   THR A 416      28.549   8.289 -23.640  1.00 30.72           C  
ATOM   3447  CB  THR A 416      27.918   5.866 -23.547  1.00 30.72           C  
ATOM   3448  O   THR A 416      29.672   8.671 -23.307  1.00 30.72           O  
ATOM   3449  CG2 THR A 416      29.336   5.307 -23.474  1.00 30.72           C  
ATOM   3450  OG1 THR A 416      27.018   4.937 -22.930  1.00 30.72           O  
ATOM   3451  N   PRO A 417      27.809   9.010 -24.544  1.00 26.08           N  
ATOM   3452  CA  PRO A 417      28.587  10.059 -25.206  1.00 26.08           C  
ATOM   3453  C   PRO A 417      28.648  11.350 -24.393  1.00 26.08           C  
ATOM   3454  CB  PRO A 417      27.836  10.278 -26.522  1.00 26.08           C  
ATOM   3455  O   PRO A 417      29.641  12.080 -24.460  1.00 26.08           O  
ATOM   3456  CG  PRO A 417      26.824   9.179 -26.571  1.00 26.08           C  
ATOM   3457  CD  PRO A 417      26.745   8.542 -25.214  1.00 26.08           C  
ATOM   3458  N   LEU A 418      27.765  11.604 -23.394  1.00 27.44           N  
ATOM   3459  CA  LEU A 418      27.827  12.799 -22.559  1.00 27.44           C  
ATOM   3460  C   LEU A 418      28.971  12.703 -21.556  1.00 27.44           C  
ATOM   3461  CB  LEU A 418      26.501  13.005 -21.820  1.00 27.44           C  
ATOM   3462  O   LEU A 418      29.642  13.699 -21.276  1.00 27.44           O  
ATOM   3463  CG  LEU A 418      25.407  13.750 -22.586  1.00 27.44           C  
ATOM   3464  CD1 LEU A 418      24.040  13.457 -21.977  1.00 27.44           C  
ATOM   3465  CD2 LEU A 418      25.685  15.250 -22.592  1.00 27.44           C  
ATOM   3466  N   LYS A 419      29.412  11.458 -21.095  1.00 30.30           N  
ATOM   3467  CA  LYS A 419      30.590  11.215 -20.267  1.00 30.30           C  
ATOM   3468  C   LYS A 419      31.874  11.504 -21.040  1.00 30.30           C  
ATOM   3469  CB  LYS A 419      30.600   9.774 -19.756  1.00 30.30           C  
ATOM   3470  O   LYS A 419      32.812  12.092 -20.497  1.00 30.30           O  
ATOM   3471  CG  LYS A 419      31.432   9.568 -18.499  1.00 30.30           C  
ATOM   3472  CD  LYS A 419      31.368   8.125 -18.016  1.00 30.30           C  
ATOM   3473  CE  LYS A 419      32.244   7.905 -16.790  1.00 30.30           C  
ATOM   3474  NZ  LYS A 419      32.223   6.481 -16.342  1.00 30.30           N  
ATOM   3475  N   GLU A 420      31.841  11.300 -22.369  1.00 29.59           N  
ATOM   3476  CA  GLU A 420      33.037  11.513 -23.179  1.00 29.59           C  
ATOM   3477  C   GLU A 420      33.229  12.992 -23.501  1.00 29.59           C  
ATOM   3478  CB  GLU A 420      32.961  10.699 -24.474  1.00 29.59           C  
ATOM   3479  O   GLU A 420      34.360  13.482 -23.539  1.00 29.59           O  
ATOM   3480  CG  GLU A 420      33.407   9.252 -24.318  1.00 29.59           C  
ATOM   3481  CD  GLU A 420      33.316   8.454 -25.608  1.00 29.59           C  
ATOM   3482  OE1 GLU A 420      33.613   7.238 -25.592  1.00 29.59           O  
ATOM   3483  OE2 GLU A 420      32.947   9.050 -26.645  1.00 29.59           O  
ATOM   3484  N   ILE A 421      32.091  13.763 -23.416  1.00 27.98           N  
ATOM   3485  CA  ILE A 421      32.172  15.200 -23.654  1.00 27.98           C  
ATOM   3486  C   ILE A 421      32.566  15.915 -22.364  1.00 27.98           C  
ATOM   3487  CB  ILE A 421      30.837  15.761 -24.192  1.00 27.98           C  
ATOM   3488  O   ILE A 421      33.378  16.843 -22.383  1.00 27.98           O  
ATOM   3489  CG1 ILE A 421      30.552  15.209 -25.594  1.00 27.98           C  
ATOM   3490  CG2 ILE A 421      30.858  17.292 -24.200  1.00 27.98           C  
ATOM   3491  CD1 ILE A 421      29.209  15.640 -26.167  1.00 27.98           C  
ATOM   3492  N   TYR A 422      32.084  15.299 -21.156  1.00 26.10           N  
ATOM   3493  CA  TYR A 422      32.502  15.887 -19.889  1.00 26.10           C  
ATOM   3494  C   TYR A 422      34.005  15.732 -19.685  1.00 26.10           C  
ATOM   3495  CB  TYR A 422      31.748  15.243 -18.722  1.00 26.10           C  
ATOM   3496  O   TYR A 422      34.671  16.653 -19.206  1.00 26.10           O  
ATOM   3497  CG  TYR A 422      31.360  16.218 -17.637  1.00 26.10           C  
ATOM   3498  CD1 TYR A 422      32.207  16.462 -16.557  1.00 26.10           C  
ATOM   3499  CD2 TYR A 422      30.148  16.897 -17.688  1.00 26.10           C  
ATOM   3500  CE1 TYR A 422      31.853  17.359 -15.554  1.00 26.10           C  
ATOM   3501  CE2 TYR A 422      29.784  17.796 -16.691  1.00 26.10           C  
ATOM   3502  OH  TYR A 422      30.286  18.909 -14.640  1.00 26.10           O  
ATOM   3503  CZ  TYR A 422      30.642  18.020 -15.630  1.00 26.10           C  
ATOM   3504  N   GLU A 423      34.626  14.777 -20.341  1.00 31.55           N  
ATOM   3505  CA  GLU A 423      36.072  14.625 -20.209  1.00 31.55           C  
ATOM   3506  C   GLU A 423      36.813  15.493 -21.222  1.00 31.55           C  
ATOM   3507  CB  GLU A 423      36.476  13.158 -20.377  1.00 31.55           C  
ATOM   3508  O   GLU A 423      37.901  15.996 -20.937  1.00 31.55           O  
ATOM   3509  CG  GLU A 423      36.169  12.292 -19.164  1.00 31.55           C  
ATOM   3510  CD  GLU A 423      36.532  10.829 -19.363  1.00 31.55           C  
ATOM   3511  OE1 GLU A 423      36.374  10.030 -18.413  1.00 31.55           O  
ATOM   3512  OE2 GLU A 423      36.978  10.480 -20.479  1.00 31.55           O  
ATOM   3513  N   GLN A 424      36.067  16.015 -22.227  1.00 27.64           N  
ATOM   3514  CA  GLN A 424      36.758  16.797 -23.247  1.00 27.64           C  
ATOM   3515  C   GLN A 424      36.592  18.294 -23.000  1.00 27.64           C  
ATOM   3516  CB  GLN A 424      36.245  16.435 -24.641  1.00 27.64           C  
ATOM   3517  O   GLN A 424      37.492  19.081 -23.299  1.00 27.64           O  
ATOM   3518  CG  GLN A 424      36.854  15.160 -25.209  1.00 27.64           C  
ATOM   3519  CD  GLN A 424      36.404  14.877 -26.630  1.00 27.64           C  
ATOM   3520  NE2 GLN A 424      36.994  13.859 -27.247  1.00 27.64           N  
ATOM   3521  OE1 GLN A 424      35.533  15.567 -27.169  1.00 27.64           O  
ATOM   3522  N   VAL A 425      35.637  18.682 -22.182  1.00 26.97           N  
ATOM   3523  CA  VAL A 425      35.374  20.111 -22.045  1.00 26.97           C  
ATOM   3524  C   VAL A 425      36.002  20.631 -20.754  1.00 26.97           C  
ATOM   3525  CB  VAL A 425      33.858  20.412 -22.060  1.00 26.97           C  
ATOM   3526  O   VAL A 425      36.232  21.834 -20.609  1.00 26.97           O  
ATOM   3527  CG1 VAL A 425      33.602  21.900 -21.828  1.00 26.97           C  
ATOM   3528  CG2 VAL A 425      33.238  19.960 -23.380  1.00 26.97           C  
ATOM   3529  N   ASN A 426      36.698  19.829 -19.806  1.00 25.95           N  
ATOM   3530  CA  ASN A 426      37.489  20.197 -18.637  1.00 25.95           C  
ATOM   3531  C   ASN A 426      38.782  20.903 -19.035  1.00 25.95           C  
ATOM   3532  CB  ASN A 426      37.797  18.963 -17.787  1.00 25.95           C  
ATOM   3533  O   ASN A 426      39.543  21.347 -18.174  1.00 25.95           O  
ATOM   3534  CG  ASN A 426      36.854  18.816 -16.609  1.00 25.95           C  
ATOM   3535  ND2 ASN A 426      36.970  17.704 -15.892  1.00 25.95           N  
ATOM   3536  OD1 ASN A 426      36.028  19.693 -16.345  1.00 25.95           O  
ATOM   3537  N   ASP A 427      38.858  21.634 -20.225  1.00 28.52           N  
ATOM   3538  CA  ASP A 427      40.040  22.489 -20.210  1.00 28.52           C  
ATOM   3539  C   ASP A 427      39.683  23.926 -20.583  1.00 28.52           C  
ATOM   3540  CB  ASP A 427      41.107  21.948 -21.165  1.00 28.52           C  
ATOM   3541  O   ASP A 427      40.477  24.845 -20.369  1.00 28.52           O  
ATOM   3542  CG  ASP A 427      42.046  20.955 -20.503  1.00 28.52           C  
ATOM   3543  OD1 ASP A 427      42.094  20.899 -19.255  1.00 28.52           O  
ATOM   3544  OD2 ASP A 427      42.747  20.225 -21.236  1.00 28.52           O  
ATOM   3545  N   SER A 428      38.707  24.540 -20.055  1.00 24.91           N  
ATOM   3546  CA  SER A 428      38.796  25.989 -20.204  1.00 24.91           C  
ATOM   3547  C   SER A 428      37.511  26.672 -19.748  1.00 24.91           C  
ATOM   3548  CB  SER A 428      39.094  26.361 -21.657  1.00 24.91           C  
ATOM   3549  O   SER A 428      36.418  26.306 -20.187  1.00 24.91           O  
ATOM   3550  OG  SER A 428      39.830  25.334 -22.298  1.00 24.91           O  
ATOM   3551  N   GLN A 429      37.400  26.966 -18.427  1.00 26.10           N  
ATOM   3552  CA  GLN A 429      37.123  28.066 -17.509  1.00 26.10           C  
ATOM   3553  C   GLN A 429      35.743  28.664 -17.767  1.00 26.10           C  
ATOM   3554  CB  GLN A 429      38.196  29.150 -17.631  1.00 26.10           C  
ATOM   3555  O   GLN A 429      35.439  29.076 -18.888  1.00 26.10           O  
ATOM   3556  CG  GLN A 429      39.554  28.736 -17.081  1.00 26.10           C  
ATOM   3557  CD  GLN A 429      39.702  29.034 -15.600  1.00 26.10           C  
ATOM   3558  NE2 GLN A 429      40.534  28.254 -14.919  1.00 26.10           N  
ATOM   3559  OE1 GLN A 429      39.074  29.958 -15.073  1.00 26.10           O  
ATOM   3560  N   PRO A 430      34.896  28.947 -16.758  1.00 30.12           N  
ATOM   3561  CA  PRO A 430      33.456  28.984 -16.495  1.00 30.12           C  
ATOM   3562  C   PRO A 430      33.020  30.260 -15.778  1.00 30.12           C  
ATOM   3563  CB  PRO A 430      33.227  27.755 -15.611  1.00 30.12           C  
ATOM   3564  O   PRO A 430      33.812  30.865 -15.051  1.00 30.12           O  
ATOM   3565  CG  PRO A 430      34.558  27.481 -14.986  1.00 30.12           C  
ATOM   3566  CD  PRO A 430      35.582  28.365 -15.639  1.00 30.12           C  
ATOM   3567  N   PHE A 431      31.939  30.866 -16.153  1.00 26.62           N  
ATOM   3568  CA  PHE A 431      31.153  32.084 -16.002  1.00 26.62           C  
ATOM   3569  C   PHE A 431      29.757  31.766 -15.479  1.00 26.62           C  
ATOM   3570  CB  PHE A 431      31.056  32.832 -17.335  1.00 26.62           C  
ATOM   3571  O   PHE A 431      29.182  30.730 -15.820  1.00 26.62           O  
ATOM   3572  CG  PHE A 431      32.184  33.799 -17.572  1.00 26.62           C  
ATOM   3573  CD1 PHE A 431      32.131  35.090 -17.059  1.00 26.62           C  
ATOM   3574  CD2 PHE A 431      33.298  33.417 -18.308  1.00 26.62           C  
ATOM   3575  CE1 PHE A 431      33.174  35.987 -17.277  1.00 26.62           C  
ATOM   3576  CE2 PHE A 431      34.345  34.309 -18.529  1.00 26.62           C  
ATOM   3577  CZ  PHE A 431      34.280  35.593 -18.014  1.00 26.62           C  
ATOM   3578  N   ILE A 432      29.098  32.679 -14.614  1.00 26.12           N  
ATOM   3579  CA  ILE A 432      28.226  33.029 -13.498  1.00 26.12           C  
ATOM   3580  C   ILE A 432      26.986  33.752 -14.020  1.00 26.12           C  
ATOM   3581  CB  ILE A 432      28.960  33.906 -12.459  1.00 26.12           C  
ATOM   3582  O   ILE A 432      27.083  34.602 -14.908  1.00 26.12           O  
ATOM   3583  CG1 ILE A 432      30.176  33.161 -11.896  1.00 26.12           C  
ATOM   3584  CG2 ILE A 432      28.007  34.326 -11.337  1.00 26.12           C  
ATOM   3585  CD1 ILE A 432      31.083  34.023 -11.028  1.00 26.12           C  
ATOM   3586  N   PHE A 433      25.746  33.463 -13.597  1.00 25.13           N  
ATOM   3587  CA  PHE A 433      24.378  33.893 -13.861  1.00 25.13           C  
ATOM   3588  C   PHE A 433      23.707  34.379 -12.582  1.00 25.13           C  
ATOM   3589  CB  PHE A 433      23.564  32.753 -14.481  1.00 25.13           C  
ATOM   3590  O   PHE A 433      23.846  33.757 -11.527  1.00 25.13           O  
ATOM   3591  CG  PHE A 433      23.073  33.045 -15.873  1.00 25.13           C  
ATOM   3592  CD1 PHE A 433      21.820  33.610 -16.078  1.00 25.13           C  
ATOM   3593  CD2 PHE A 433      23.864  32.754 -16.977  1.00 25.13           C  
ATOM   3594  CE1 PHE A 433      21.362  33.882 -17.366  1.00 25.13           C  
ATOM   3595  CE2 PHE A 433      23.413  33.022 -18.266  1.00 25.13           C  
ATOM   3596  CZ  PHE A 433      22.162  33.585 -18.459  1.00 25.13           C  
ATOM   3597  N   ASP A 434      23.186  35.510 -12.604  1.00 25.21           N  
ATOM   3598  CA  ASP A 434      22.432  36.298 -11.633  1.00 25.21           C  
ATOM   3599  C   ASP A 434      20.929  36.176 -11.876  1.00 25.21           C  
ATOM   3600  CB  ASP A 434      22.857  37.767 -11.688  1.00 25.21           C  
ATOM   3601  O   ASP A 434      20.439  36.528 -12.951  1.00 25.21           O  
ATOM   3602  CG  ASP A 434      22.837  38.441 -10.328  1.00 25.21           C  
ATOM   3603  OD1 ASP A 434      22.181  37.921  -9.399  1.00 25.21           O  
ATOM   3604  OD2 ASP A 434      23.479  39.503 -10.184  1.00 25.21           O  
ATOM   3605  N   TYR A 435      20.133  35.381 -11.073  1.00 24.68           N  
ATOM   3606  CA  TYR A 435      18.868  34.886 -10.543  1.00 24.68           C  
ATOM   3607  C   TYR A 435      17.978  36.037 -10.089  1.00 24.68           C  
ATOM   3608  CB  TYR A 435      19.114  33.925  -9.375  1.00 24.68           C  
ATOM   3609  O   TYR A 435      16.755  35.980 -10.238  1.00 24.68           O  
ATOM   3610  CG  TYR A 435      18.022  32.898  -9.194  1.00 24.68           C  
ATOM   3611  CD1 TYR A 435      17.002  33.094  -8.267  1.00 24.68           C  
ATOM   3612  CD2 TYR A 435      18.010  31.730  -9.949  1.00 24.68           C  
ATOM   3613  CE1 TYR A 435      15.995  32.150  -8.095  1.00 24.68           C  
ATOM   3614  CE2 TYR A 435      17.008  30.779  -9.786  1.00 24.68           C  
ATOM   3615  OH  TYR A 435      15.012  30.059  -8.692  1.00 24.68           O  
ATOM   3616  CZ  TYR A 435      16.006  30.998  -8.858  1.00 24.68           C  
ATOM   3617  N   GLU A 436      18.369  37.269 -10.079  1.00 23.65           N  
ATOM   3618  CA  GLU A 436      17.453  38.292  -9.584  1.00 23.65           C  
ATOM   3619  C   GLU A 436      16.738  38.996 -10.734  1.00 23.65           C  
ATOM   3620  CB  GLU A 436      18.202  39.315  -8.726  1.00 23.65           C  
ATOM   3621  O   GLU A 436      15.575  39.385 -10.604  1.00 23.65           O  
ATOM   3622  CG  GLU A 436      18.155  39.018  -7.234  1.00 23.65           C  
ATOM   3623  CD  GLU A 436      18.635  40.178  -6.377  1.00 23.65           C  
ATOM   3624  OE1 GLU A 436      18.567  40.080  -5.130  1.00 23.65           O  
ATOM   3625  OE2 GLU A 436      19.082  41.193  -6.956  1.00 23.65           O  
ATOM   3626  N   ILE A 437      17.066  38.580 -11.971  1.00 25.20           N  
ATOM   3627  CA  ILE A 437      16.370  39.210 -13.087  1.00 25.20           C  
ATOM   3628  C   ILE A 437      15.225  38.313 -13.554  1.00 25.20           C  
ATOM   3629  CB  ILE A 437      17.332  39.504 -14.260  1.00 25.20           C  
ATOM   3630  O   ILE A 437      14.146  38.801 -13.896  1.00 25.20           O  
ATOM   3631  CG1 ILE A 437      18.337  40.592 -13.866  1.00 25.20           C  
ATOM   3632  CG2 ILE A 437      16.549  39.909 -15.512  1.00 25.20           C  
ATOM   3633  CD1 ILE A 437      19.410  40.853 -14.915  1.00 25.20           C  
ATOM   3634  N   VAL A 438      15.171  37.099 -13.032  1.00 27.63           N  
ATOM   3635  CA  VAL A 438      14.124  36.241 -13.576  1.00 27.63           C  
ATOM   3636  C   VAL A 438      12.915  36.247 -12.643  1.00 27.63           C  
ATOM   3637  CB  VAL A 438      14.627  34.795 -13.787  1.00 27.63           C  
ATOM   3638  O   VAL A 438      11.771  36.304 -13.100  1.00 27.63           O  
ATOM   3639  CG1 VAL A 438      13.480  33.881 -14.214  1.00 27.63           C  
ATOM   3640  CG2 VAL A 438      15.751  34.768 -14.821  1.00 27.63           C  
ATOM   3641  N   LEU A 439      13.194  36.569 -11.409  1.00 23.66           N  
ATOM   3642  CA  LEU A 439      12.026  36.613 -10.537  1.00 23.66           C  
ATOM   3643  C   LEU A 439      11.304  37.951 -10.663  1.00 23.66           C  
ATOM   3644  CB  LEU A 439      12.434  36.376  -9.080  1.00 23.66           C  
ATOM   3645  O   LEU A 439      10.074  38.006 -10.598  1.00 23.66           O  
ATOM   3646  CG  LEU A 439      12.663  34.920  -8.670  1.00 23.66           C  
ATOM   3647  CD1 LEU A 439      13.356  34.855  -7.312  1.00 23.66           C  
ATOM   3648  CD2 LEU A 439      11.342  34.159  -8.639  1.00 23.66           C  
ATOM   3649  N   ASP A 440      12.051  38.966 -11.167  1.00 24.60           N  
ATOM   3650  CA  ASP A 440      11.312  40.208 -11.374  1.00 24.60           C  
ATOM   3651  C   ASP A 440      10.441  40.126 -12.626  1.00 24.60           C  
ATOM   3652  CB  ASP A 440      12.274  41.393 -11.479  1.00 24.60           C  
ATOM   3653  O   ASP A 440       9.324  40.646 -12.646  1.00 24.60           O  
ATOM   3654  CG  ASP A 440      12.580  42.029 -10.134  1.00 24.60           C  
ATOM   3655  OD1 ASP A 440      11.937  41.663  -9.126  1.00 24.60           O  
ATOM   3656  OD2 ASP A 440      13.469  42.906 -10.082  1.00 24.60           O  
ATOM   3657  N   ASN A 441      10.731  39.100 -13.435  1.00 27.95           N  
ATOM   3658  CA  ASN A 441       9.895  39.052 -14.630  1.00 27.95           C  
ATOM   3659  C   ASN A 441       8.691  38.136 -14.435  1.00 27.95           C  
ATOM   3660  CB  ASN A 441      10.715  38.602 -15.841  1.00 27.95           C  
ATOM   3661  O   ASN A 441       7.616  38.394 -14.980  1.00 27.95           O  
ATOM   3662  CG  ASN A 441      11.365  39.761 -16.570  1.00 27.95           C  
ATOM   3663  ND2 ASN A 441      12.578  39.545 -17.065  1.00 27.95           N  
ATOM   3664  OD1 ASN A 441      10.782  40.842 -16.687  1.00 27.95           O  
ATOM   3665  N   LEU A 442       8.763  37.341 -13.379  1.00 26.31           N  
ATOM   3666  CA  LEU A 442       7.638  36.431 -13.194  1.00 26.31           C  
ATOM   3667  C   LEU A 442       6.591  37.041 -12.268  1.00 26.31           C  
ATOM   3668  CB  LEU A 442       8.119  35.092 -12.628  1.00 26.31           C  
ATOM   3669  O   LEU A 442       5.390  36.853 -12.473  1.00 26.31           O  
ATOM   3670  CG  LEU A 442       8.687  34.093 -13.637  1.00 26.31           C  
ATOM   3671  CD1 LEU A 442       9.471  33.001 -12.918  1.00 26.31           C  
ATOM   3672  CD2 LEU A 442       7.568  33.490 -14.479  1.00 26.31           C  
ATOM   3673  N   GLU A 443       6.956  38.093 -11.515  1.00 25.68           N  
ATOM   3674  CA  GLU A 443       5.961  38.760 -10.680  1.00 25.68           C  
ATOM   3675  C   GLU A 443       5.265  39.883 -11.443  1.00 25.68           C  
ATOM   3676  CB  GLU A 443       6.610  39.312  -9.408  1.00 25.68           C  
ATOM   3677  O   GLU A 443       4.070  40.122 -11.254  1.00 25.68           O  
ATOM   3678  CG  GLU A 443       6.562  38.352  -8.228  1.00 25.68           C  
ATOM   3679  CD  GLU A 443       7.194  38.920  -6.967  1.00 25.68           C  
ATOM   3680  OE1 GLU A 443       7.196  38.228  -5.924  1.00 25.68           O  
ATOM   3681  OE2 GLU A 443       7.691  40.067  -7.022  1.00 25.68           O  
ATOM   3682  N   GLN A 444       5.797  40.218 -12.579  1.00 28.08           N  
ATOM   3683  CA  GLN A 444       5.063  41.239 -13.319  1.00 28.08           C  
ATOM   3684  C   GLN A 444       4.160  40.609 -14.376  1.00 28.08           C  
ATOM   3685  CB  GLN A 444       6.028  42.227 -13.973  1.00 28.08           C  
ATOM   3686  O   GLN A 444       3.167  41.211 -14.791  1.00 28.08           O  
ATOM   3687  CG  GLN A 444       6.601  43.258 -13.009  1.00 28.08           C  
ATOM   3688  CD  GLN A 444       7.324  44.387 -13.718  1.00 28.08           C  
ATOM   3689  NE2 GLN A 444       7.800  45.361 -12.950  1.00 28.08           N  
ATOM   3690  OE1 GLN A 444       7.455  44.384 -14.947  1.00 28.08           O  
ATOM   3691  N   ASN A 445       3.973  39.332 -14.353  1.00 32.07           N  
ATOM   3692  CA  ASN A 445       3.043  38.901 -15.391  1.00 32.07           C  
ATOM   3693  C   ASN A 445       1.959  37.987 -14.827  1.00 32.07           C  
ATOM   3694  CB  ASN A 445       3.793  38.198 -16.525  1.00 32.07           C  
ATOM   3695  O   ASN A 445       1.180  37.401 -15.582  1.00 32.07           O  
ATOM   3696  CG  ASN A 445       4.515  39.170 -17.437  1.00 32.07           C  
ATOM   3697  ND2 ASN A 445       5.690  38.775 -17.913  1.00 32.07           N  
ATOM   3698  OD1 ASN A 445       4.021  40.267 -17.712  1.00 32.07           O  
ATOM   3699  N   SER A 446       1.738  38.180 -13.440  1.00 25.93           N  
ATOM   3700  CA  SER A 446       0.545  37.517 -12.922  1.00 25.93           C  
ATOM   3701  C   SER A 446      -0.589  38.513 -12.702  1.00 25.93           C  
ATOM   3702  CB  SER A 446       0.859  36.792 -11.613  1.00 25.93           C  
ATOM   3703  O   SER A 446      -0.470  39.425 -11.882  1.00 25.93           O  
ATOM   3704  OG  SER A 446       1.329  37.702 -10.634  1.00 25.93           O  
ATOM   3705  N   SER A 447      -0.939  39.452 -13.718  1.00 25.03           N  
ATOM   3706  CA  SER A 447      -2.257  40.064 -13.852  1.00 25.03           C  
ATOM   3707  C   SER A 447      -3.074  39.385 -14.946  1.00 25.03           C  
ATOM   3708  CB  SER A 447      -2.126  41.558 -14.155  1.00 25.03           C  
ATOM   3709  O   SER A 447      -2.561  39.116 -16.034  1.00 25.03           O  
ATOM   3710  OG  SER A 447      -1.143  41.785 -15.150  1.00 25.03           O  
TER    3711      SER A 447                                                      
ENDMDL                                                                          
END                                                                             
