# Supplementary material for: Uncoupled evolution of the Polycomb system and deep origin of non-canonical PRC1
Source: Commun Biol. 2023 Nov 10;6:1144. doi: 10.1038/s42003-023-05501-x (PMC10638273; doi:10.1038/s42003-023-05501-x)
Supplement: Supplementary file 8 — Supplementary Data 5 [file 42003_2023_5501_MOESM8_ESM.zip › Supplementary Data 5/RING_putative_checks/RING_alphafold_remainedputative/COCSUB001834_RING_33e53.result/COCSUB001834_RING_33e53.a3m]

#263	1
>101
MDIDLSSLEAETRCSVCLGIVKSCRLVSGCMHRFCADCIEKWLRVASEPSCPQCRVQMQSRRDCKRDVRFDRLLKLLYTNLRSYEAQVYDPKAEVLQEARKTGHALATAAAAQRAKRAPAKQAKQRKPPAAPQRRPPAAPQAATGSQAATGGMHAATDGNSPYAVIAPSSNIPKVNPVVKGQQRSAQEADKLRSDSPSPAPGAAASAAVASRSEPPPPTAKQEKGGKRAASSARSSGQPKKQRTGQTPEPRHVSYPWDLIFDD
>I0YN70	293	1.00	2.320E-85	0	262	263	0	262	263
MDIDLSSLEAETRCSVCLGIVKSCRLVSGCMHRFCADCIEKWLRVASEPSCPQCRVQMQSRRDCKRDVRFDRLLKLLYTNLRSYEAQVYDPKAEVLQEARKTGHALATAAAAQRAKRAPAKQAKQRKPPAAPQRRPPAAPQAATGSQAATGGMHAATDGNSPYAVIAPSSNIPKVNPVVKGQQRSAQEADKLRSDSPSPAPGAAASAAVASRSEPPPPTAKQEKGGKRAASSARSSGQPKKQRTGQTPEPRHVSYPWDLIFDD
>A0A5J4Y5G4	114	0.385	5.992E-24	2	245	263	24	265	577
--INLSDLEAETRCPVCLGVIKNARLVSGCMHRFCAECIEKWLRVCRENNCPQCRMPMQSRRDCKKDGKYDRLLRLLYDDIEKYETEMLDADDAILEQAMQTGAALKKARDLQKAARK----------PRVDYPQSIGHAAGQQGSlQQPYGLEH-----RGPYRSIPvgPAQW---VTPVSLAQSHeeylvaIGLQPTKPLSDLkaemqEGPSDQLQHNLEAAAAAEPMTHVAEEVPG--HAASSLGqfDQGQygSASQHQLQ-----------------
>A0A0D3G9E3	108	0.248	8.246E-22	0	233	263	96	358	585
MDefilVKLMDIRKEVQCPICLGIIRKTRTVMECLHRFCRDCIDKSMRLGNN-ECPACRTHCASRRSLRDDPNYDALILALYPDIDKYEEEELAFSEEertrnkkiqasIAETFRRQSEALVKKRSVAKATGSTITRRTRGNMRAKRRGRTSSPDIVATDNEDedrDENGNEgskesSSVDDRSPdvRQKRVRRWPVPRSSPakSIGGIDSSFEDIDDLGSGrdimSTSPLRGeMLAWGKNGTRSQTRHGNSGGSSG--RMAKGGR-----------------------------
>A0A3B1JVJ1	106	0.262	5.207E-21	2	222	263	36	246	377
--VSPRSLHSELMCPICLDMLKNTMTTKECLHRFCSDCIVTALRSGNK-ECPTCRKKLVSKRSLRRDPNFDALISKIYPSRDEYEAHQ----DRVLEQ-LSRLHN-KTALST-SIEEGLRMQALHKPQRVRKPQQESDNTTFSGGEDNADSRSHVSHDSAPSHMNSAPSSHTPEAGPSRSKRRRGSDES-EAEAGTPRP-PGQSSASEIELVFHPHPLLTDTE----------------------------------------
>A0A7I8K963	105	0.244	7.077E-21	2	225	263	99	330	511
--VELADIRREVQCPICLGIIRKTRTVMDCLHRFCRECIDRSMRLGNN-ECPACRTHCASRRSLRDDPNYDALIAALYPDIDKYEEEELALhEEELLrnkkiqayitETYQRQSEALGRRRSSSKAA-EAGFMRRSQRNFRSGRGHNGYPRGASRSSCRFTAAV-ANSDNEEEVAdaseegKYASSANEPSPDP--GRQKRCRRWGPPRYSHSPARAPPGPDRIY----DEPDEAELGQEALG-------------------------------------
>A0A6S7M1Q3	105	0.261	9.618E-21	2	209	263	67	285	456
--VKLAEIRKEVQCPICLGIIRKTRTVMECLHRFCRECIDKSMRLGNN-ECPACRAHCASRRSLRDDPNYDALIAVLYPDIDKYEAEEFAFHEEerarnkqiqasIAQTSRRQLEALGKKRTNAKATAAVFMRRSQANTRNLRGRRSWKSSEPQEESdnDEDDGGGKDSSSGDEPEPEPEPEPEPePCAEPRPKRYKRWG--GSGTRSSLPSSSADGDNEVETA-----------------------------------------------------
>A0A8J5VR27	104	0.248	1.776E-20	0	233	263	87	349	479
MDefilVKLMDIRKEVQCPICLGIIRKTRTVMECLHRFCRDCIDKSMRLGNN-ECPACRTHCASRRSLRDDPNYDALILALYPDIDKYEEEELAFSEEertrnkkiqasIAETFRRQTEALVKKRSIAKpttsviSRRSRGNMRAKRRGRASSPDIVPTDIDDEDRDENVNEGskESSSVDDRSPdvRQKRARRWPVPRSSPakTIGGIDSSFEDNDDLGSGrdilTTSPLRGeMLAWGKNGTRSQTRHGNAGGSSG--RMAKGGR-----------------------------
>UPI0018650405	104	0.271	2.414E-20	0	200	263	29	223	379
MDgteiaVSPRSLHSELMCPICLDMLKNTMTTKECLHRFCSECIVTALRSGNK-ECPTCRKKLVSKRSLRPDPNFDALISKIYPSRDEYEAHQ-DRVLERLSRLHNK-QALS-----SSIEEGLKIQALHRPQRVRKPQQESDNTTFSGGEDNCDTRSHLSHDSAAPLHPGLPTEAGPSRNKRPKVSDESCPEAD---RGSPTPPP--------------------------------------------------------------
>UPI001476B73C	104	0.282	2.414E-20	2	198	263	36	229	391
--VSPRSLHSELMCPICLDMLKNTMTTKECLHRFCSDCIVTALRSGNK-ECPTCRKKLVSRRSLRRDSNFDALISKIYPSRDEYEAHQ-DRVLERLSQLHNK-QAL--SSSIEEGLRMQALHRPLRAQRVRKPAQESDNTTFSGGEENGDARSHLSHDSAPSHAPLPPSHTPseagPSRNPkRPRVSDESGPEAD---RGSPTP----------------------------------------------------------------
>A0A8J6BIS6	104	0.248	2.414E-20	0	233	263	142	404	534
MDefilVKLMDIRKEVQCPICLGIIRKTRTVMECLHRFCRDCIDKSMRLGNN-ECPACRTHCASRRSLRDDPNYDALILALYPDIDKYEEEELAFSEEertrnkkiqasIAETFRRQTEALVKKRSNVKATTSVISRRSRGNMRARRRGQTGSPDIVPTdiddESRDENGNegskESSSVDDRSPdvRQKRARRWPVPRSSPakTIGGIDSSFEDNDDLGSGrdilTTSPLRGeMLAWGKNGTRSQTRHGNAGGSSG--RMAKGGR-----------------------------
>A0A6G1E2B8	104	0.241	2.414E-20	0	243	263	86	359	602
MDefilVKLAEIRKEVQCPICLGIIRKTRTVMECLHRFCRDCIDKSMRLGNN-ECPACRTHCASRRSLRDDPNYDALIAALYPDIDKYEEEELAFSEEersrnkkiqatIEETIRRQSEAIGKKRSTAKATATVFARKYRRNMRTRGRGKTDAPDIAPTGSDDedreegnaiDTTKESSSADDRSPDLRPKRGRKRPasRASParTIGSNDHGFEENDELiggkESFTTSPLRGeMLAWGKNGTRSQTRHGSVVGSNG--RTAKGGRVAKLVDHLRT-------------------
>UPI00099F8627	103	0.274	3.280E-20	0	200	263	29	228	378
MDsteiaVSPRSLHSELMCPICLDMLKNTMTTKECLHRFCSDCIVTALRSGNK-ECPTCRKKLVSRRSLRRDSNFDALISKIYPSRDEYEAHQ----DRVLERLNQQ-HNRILSFSIEEGLRMQALHRSPRAQRVRKPAQECDNTTFSGGEDNGDTRSHLSHD-SAPSHVLPPPSQTPPEAGHTRNPKR-PRESDGsvPEADGGSPAP--------------------------------------------------------------
>UPI0011815A9F	103	0.254	4.456E-20	0	221	263	29	250	394
MDgtevaVSPRSLHSELMCPICLDMLKNTMTTKECLHRFCSDCIVTALRSGNK-ECPTCRKKLVSRRSLRRDSNFDALISKIYPSRDEYEAHQ----RRVLERLNRLHNKEALSSSIEEGLRQQARYRSERNHRVKKPTQESDNTTFSGGEDNGDTRSHLSHD-SAPSHTPHPQGQTPSEAGPSRKRPRASDDGSVAEADSASPTPPARrHKEGPASEIELVFRPHPQ-----------------------------------------
>A0A8C2XHC5	102	0.266	6.054E-20	0	213	263	29	241	386
MDgtevaVSPRSLHSELMCPICLDMLKNTMTTKECLHRFCSDCIVTALRSGNK-ECPTCRKKLVSRRSLRRDSNFDALISKIYPSRDEYEAHQ-RRVLERLNRLHNK-EALS-----SSIEEGLRQQARYRNHRVKKPTQESDNTTFSGGEENADARSHLSHDDSAPsHAPLPPGGRTPSEAGPSRKRPRASDDGSAAEADSGSPTPPLRrHKEGPASEIE-------------------------------------------------
>A0A8I6Y226	102	0.267	6.054E-20	2	199	263	130	326	518
--VKLAEIRKEVQCPICLGIIRKTRTVMECLHRFCRDCIDKSMRLGNN-ECPACRTHCASRRSLRDDPNYDALIATLYPDIDKYEEEELAFGEEertrnkkiqatIEEMIRKQSEAIGKKRPTAKATASAFARKYRRNVRTRGRGRTLARDIAPTGSDDEDREEENANDESKES--PSPDNHSPDLR-----QKR----GRKRPAPTPSPA---------------------------------------------------------------
>A0A835BY78	102	0.227	8.225E-20	0	257	263	93	379	482
MQVKLADIRKEVQCPICLGIIRKTRTVMECLHRFCRDCIDKSMRLGNN-ECPACRTHCASRRSLRDDPNYDAMIAVLYPDIDKYEEEelAFNEQektrnkkiQETIEEtFRRQSEAIGKKRSTAKATATAFARKYRRNMRTRGRGRTITPDIAPTGSDDEDIEEENATeDTKEPSSADDHSPDLrqkrcrkrssSQASPagTIGSSDHSFEENDEVVGGkelfATSPLRGEMLAWGKNGTRSQNRHGSANSNG--RIGRSGRIAKLVDHLRtTDEMDKEFHlylVLLPID-----
>UPI001C26D0BC	102	0.265	1.117E-19	2	234	263	68	294	370
--VSLDELRSNVQCPICLGILKNTRTVMGCLHRFCKECIDKSMRL-GNMECPACRMHCASRRSLRDDLVFDKLISCVFPDLDLYEKEelvLYEEEKKVneqLQASMNECHQ-----RQAEASRQRKGKVAAARVDQECSRQSGSMLEFGGPSNGDTSGQIYKDDHHRP-AV----SAIP--TPCIVADQEGAEGASSP-ANTNLPGWGGAGFRSQARRaaTGKGTHSSRAERLAEHLANVEKS----------------------------
>A0A811P7Z5	102	0.239	1.117E-19	0	213	263	92	332	475
MLVKLAEIRKEVQCPICLGIIRKTRTVMECLHRFCRDCIDKSMRLGNN-ECPACRTHCASRRSLRDDPKYDALIAALYPDIDKYEEEELAFnEQERIrnqkiqetieETFRRQSEAIGKKRYTAKATATAFSRKYRRNMRTRGRGRTITPDIAPTGSDEEDREENANEVTKAPSSADDHSPDlrqkrcrktsVSQASParTIGSNDHSSEENDELVGGkeflATSPLRGeMLAWGKNGTRSQ-------------------------------------------------
>B7ZZ19	102	0.256	1.117E-19	0	222	263	89	305	475
MLVKLAEIRKEVQCPICLGIIRKTRTVMECLHRFCRDCIDKSMRLGNN-ECPACRTHCASRRSLRDDPNYDALIAALYPDIDKYEEEEFAFsEQERIrnkkiqetieETFRRQSDAIGKKRSMAK---ATATAFARKYRRTRGRVRTIPPDIAPTGSSEEESG-----EGNSKETIREQSSADDH-SPDLR-QKRC-----RKRS-GPQGSPAGTIGSIDYSFEENDELVGGKE----------------------------------------
>UPI0019D5C23E	102	0.240	1.117E-19	0	257	263	92	378	481
MLVKLAEIRKEVQCPICLGIIRKTRTVMECLHRFCRDCIDKSMRLGNN-ECPACRTHCASRRSLRDDPNYDALIAALYPDIDKYEEEELAFSeqertrnkkiQETIEEtFRRQTEAIGKKRSTAKATDAAFARKYRRNMRTRGRGRTITPDIAPTGSDDEDREEENANEvTKEPSSADDHSPDLrqkkcrkrsaSQASParTIGSSDHSFEENDEVVGGkeilATSPLRGeMLAWGKNGTRSQNRHSSASSNG---RMGRSARIAKLVDHLRtTDEMDKEFHlylVLLPID-----
>A0A8I7B1A3	102	0.245	1.117E-19	0	242	263	104	373	496
MDefilVKLMDIRKEVQCPICLGIIRKTRTVMECLHRFCRDCIDKSMRLGNN-ECPACRTHCKSRRSLRDDPNFDALILALYPDIDKYEEEELAFGEEektrnkkiqdsIAETFRRQTEALVKKRSNAKAiASSRKTRGSLRTKKRGRTSSPDNAPTDIDDDEREENGNDgskesSSVDDRSPDVKMkrARRWPVPRSSPakTIGGVDSSYEENDDLGGArdilATSPLRGeMLAWGKNGTRSQTRHGNPGGSSG--RMVKGGRVAKLVDHLR--------------------
>A0A8C9SC71	101	0.265	1.518E-19	0	200	263	29	223	372
MDgteiaVSPRSLHSELMCPICLDMLKNTMTTKECLHRFCSECIVTALRSGNK-ECPTCRKKLVSKRSLRPDPNFDALISKIYPSRDEYEAHQ-DRVLERLSRMHNK-QALS-----SSIEEGLKMQALHRAQRVRKQQQESDNTTFSGGEDNCDARSH---DSAAP-RTSHPSSHATEAGPSRNKRPRASDEsCPEMDRGSPTPPP--------------------------------------------------------------
>UPI001F075D9A	101	0.291	1.518E-19	0	198	263	29	226	387
MDgteiaVSPRSLHSELMCPICLDMLKNTMTTKECLHRFCSDCIVTALRSGNK-ECPTCRKKLVSRRSLRRDSNFDALISKIYPSRDEYEAHQ-DRVLERLSRLHNK-QAL--SSSIEEGLRMQAIHRAQRVRKPAQESDNTTFSGGEDNGDARSHLSHDSAPSHTPLPPSHtPSEAGPSRNPkRPRVSDESGPEADRT---SPTP----------------------------------------------------------------
>G4ZGG9	101	0.291	1.518E-19	2	183	263	70	252	407
--LSVRQLNADLTCPICLGIIKETMVVMECLHRFCGDCISTAIR-QSKRECPSCRIHIPSKRSLRPDPNFDALISKIHPNLAEFER----NEDLIIQQQNRTRHfnnayteSTRMGVLSQAASRRHGGRRKAEGTASASSSRPSSPSNGSTGASPPTGEKRSSPGGGSP-SETAPSSAAASEDESARKKQR-------------------------------------------------------------------------------
>A0A2P6Q4B1	101	0.270	1.518E-19	2	173	263	56	238	447
--VRLSEIRKEVQCPICLGIIRKTRTVMECLHRFCRECIDKSMRLGNN-ECPACRTHCASRRSLRDDPKYDALIAAIYPDIDKYEEEelAFHEEEKarnkqiqasIAQTFRRQSEALGRKRTTAKAT-AAAFMRSQGNYKNLRRRRNHKNTVEIQGSDDneEANGNDGGKDSSSGDERKEPRPKRPK-----------------------------------------------------------------------------------------
>UPI00106D8C21	101	0.289	2.061E-19	2	190	263	38	207	334
--ISPRSLHSELMCPICLDMLKNTMTTKECLHRFCQDCIITALRSGNK-ECPTCRKKLVSKRSLRPDPNFDALIAKIYPDREEYEAHQ----EKVLQK-LSKHHN-------QQALTSSIEEGLKLQALNRAQRVRKLSNEEQTVAEA------GQTSGNTPSPIASTSREsTPGLNPKVK-RQKTGDESDE------------------------------------------------------------------------
>UPI00113105AD	101	0.269	2.061E-19	0	200	263	29	229	382
MDsteiaVSPRSLHSELMCPICLDMLKNTMTTKECLHRFCSDCIVTALRSGNK-ECPTCRKKLVSRRSLRRDSNFDALISKIYPSRDEYEAHQ----DRVLERLNRLHNNRILSSSIEEGLRMQALHRSPRAQRVRKPAQESDNTTFSGGEDNGDTRSHLSHD-SAPSHVVLPPSHTPPEAGHTRNPKR-PRESDGSVPevDGGSPAP--------------------------------------------------------------
>UPI001E1C7C65	101	0.265	2.061E-19	0	198	263	29	229	404
MDgteiaVSPRSLHSELMCPICLDMLKNTMTTKECLHRFCSDCIVTALRSGNK-ECPTCRKKLVSRRSLRRDSNFDALISKIYPSRDEYEAHQ-DRVLERLNRLHNK-QAL--SSSIEEGLRMQALHRPPRAQRVRKPAQESDNTTFSGGEDNGEARSHLSHD-SAPSLAPLPPSHTPSEAGPSRNPKRlrvSDGSGPEVDGGSPTP----------------------------------------------------------------
>A0A1S4DJE5	101	0.314	2.061E-19	2	157	263	58	210	451
--VRLSEIRKEVQCPICLGIIRKTRTVMECLHRFCRECIDKSMRMGNN-ECPACRTHCASRRSLRDDPNYDALISLLYPDIDKYEEEELAFHEE--EKARNKQIQASIAQTLRRQSEALGRKRTARATAAAFARRSQGRYRSLRGRRNFQGAEHQISD---------------------------------------------------------------------------------------------------------
>A0A3N0Y7G0	100	0.248	2.799E-19	0	213	263	9	219	328
MDsteiaVSPRSLHSELMCPICLDMLKNTMTTKECLHRFCSECIVTALRSGNK-ECPTCRKKLVSKRSLRADPNFDALISKMYPSRDEYEAHQ----DKVLEQLSR----LHNKEALSSSIEQGLRMQARHRAQRVRKLHPESENTTFSGGEDnGDTRSHVSHDSAPSHHTSAPASYAPEAGPSRsKKQQMSDDSGPEAFGESCTP-PGQLPGHGQSSEIE-------------------------------------------------
>G3P5Z5	100	0.257	2.799E-19	0	213	263	29	240	372
MDgtevaVSPRSLHSELMCPICLDMLKNTMTTKECLHRFCSDCIVTALRSGNK-ECPTCRKKLVSRRSLRRDSNFDALISKIYPSRDEYEAHQ----RRVLERLNRLHNQEALSSSIEEGLRQQARYRNHRVKKPTQESDNTTFSGGEDNGDAHS---HLSHD-SAPSHAPPPPGRTPSEAGPSRKRPRASDEGSGPEADSGSPpdPPPRRHKERPASEIE-------------------------------------------------
>A0A4W4E4P0	100	0.250	2.799E-19	0	198	263	49	243	382
MDgteiaVSPRSLHSELMCPICLDMLKNTMTTKECLHRFCSECIVTALRSGNK-ECPTCRKKLVSKRSLRRDPNFDALISKIYPSRDEYEAHQ----DRVLEQ-LSRLHnkaALSSSIEEGLRMQALPQRVRKPQQESDNTTFSGGEDNGDTRS-------HVSHDSAPSHLTSAPTGHTPEAGPSRGKRPRvSDESGPEADGDSRRP----------------------------------------------------------------
>A0A1Q3F012	100	0.248	2.799E-19	2	253	263	34	260	422
--VSPRSLHSELMCPICLDMLKKTMTTKECLHRFCSDCIITALRSGNK-ECPTCRKKLVSKRSLRPDPNFDLLISKIYPSRDEYEAH-----QERVLAKFNQSHS-------QQALVHSINEGIKLQSQNRPNRKQKSENDLTASAAAGNAGSSTNAPQNSPAPVVSnnP-ANVAGNNPV------------PVVNNTPQPA-SANSTSASTNGNVPADVLNREGSSNSLAGELTRQSSNPPSVRSTPSPVPSNVS---------
>UPI00098D8590	100	0.268	2.799E-19	2	231	263	66	299	425
--VDLASVRKEFQCAICLGVIRKTRTVMECLHRFCRQCIDKAIRTGKN-ECPTCRAHCASRRSLRDDPNYDALISAIYPDIDKYEAQELALREE--EINRNKKTQDSFAKTLQRQTEAAGSKRRKARATAAAFVRSQETILEGGG-----GGEEetKPPQESAPVASETGDENISDVNreissPgtLVCGegetqfpQETEDMDVDET-DDEYIP---YMSIDISSYGSEENDDQSNTEVDGESARSS-------------------------------
>A0A0A0KLI2	100	0.264	2.799E-19	2	189	263	53	241	427
--VKLSDIRKEVQCPICLGIIKKTRTVMECLHRFCRECIDKSMRLGNK-ECPACRTHCASRRSLRDDPNYDTLIAVLYPDIEKYEEEELAFQEE--EKARNKQIQTSIAQTLQRqtesLGRKRSKPSRRLSSRGPKSFQNHIESLCFDENEDEND-YDVSKNSSSADERMDTRPKRPRrCGPVRFSQSSSATGAD-------------------------------------------------------------------------
>A0A836YB55	100	0.278	2.799E-19	2	189	263	74	260	446
--VKLSEIRKEVQCPICLGIIRKTRTVMECLHRFCRECIDKSMRLGNN-ECPACRTHCASRRSLRDDPNYDTLISALYPNIDKYEEEELAFQEE--EKVRNKQIQATIAQTFHRQAEALTAFARRTPSRFRDAHSRGRRNYRMAGSQGSDDNEDANGDGGKDSSSADEHSAevKPKGCKKWAGGRSAAVNAD-------------------------------------------------------------------------
>A0A7N2R4U8	100	0.263	2.799E-19	2	213	263	58	269	458
--VKLSDIRKEVQCPICLGIIRKTRTVMECLHRFCRECIDKSMRLGNN-ECPACRTHCASRRSLRDDPKYDALISALYPDIDKYEEEelAFHEEERarnkqiqasIAQTFRRQAEALGRKRSTAKATAAAFVRRSRGYRNAHLRGRRNYRNAA--ESQGSDDNEDAnVNDGGKD---SSSADEHTEVRP-----KRSKRWG-GVRFSLPSPAAASADGGGDENDSE-------------------------------------------------
>UPI0019D50276	100	0.260	2.799E-19	0	192	263	93	292	482
MLVKLAEIRKEVQCPICLGIIRKTRTVMECLHRFCRDCIDKSMRLGNN-ECPACRTHCASRRSLRDDPNYDALIAVLYPDIDKYEEEELAFSeqektrnkkiQETIEEtFRRQSEAIVKKRSTAKATDTAFGRKYRRNMRTRGRGRTITPDITPTGSDD-----EDREEENANEVTKEPSSADDH-SPELRHKkcrKRSASQASPAR----------------------------------------------------------------------
>A0A6P5YCV4	100	0.243	2.799E-19	2	231	263	104	358	488
--VELSEIRKDVQCPICLGIIKKTRTVMECLHRFCRECIDKSMRLGNN-ECPACRTHCASRRSLRDDPNYDALIAAIYPDIDKYEEEelAFHEEERtrnkqiqasIAQIFQRQSEALVKRRSLGKESTGAFMTRSQRIHRTHPRRRQNSRGAERQGSEDnedendDNGGKDsSSTDERGtearqrrckRRSVIRPFQ--PSSS-VVNSEGGCVENDTEVSRDSRGISPGLVWNADMLawGRGGARSHTRHGNSGGSSSKSS-------------------------------
>A0A059A0M8	100	0.221	2.799E-19	2	198	263	94	313	489
--VKLSDIRKDVQCPICLGIIRKTRTVMECLHRFCRECIDKSMRLGNN-ECPACRTHCASRRSLRDDPNFDALIAALYPDIDKYEEEelAFHEEERnrnkqiqasIAQILQRQSEALVKRRSLgkdagigmgrpQRNLRPSTRRRRNSRGTDHQGSEDNEDEHDSNGGKDSSSADERGTEvrQRRRRKRTGPRSSLPSSSADVECLDNDLEATRDTRGISPGP----------------------------------------------------------------
>A0A445IBU5	100	0.271	2.799E-19	2	226	263	109	328	497
--VELLEIRKDVQCPICLGIIKKTRTVMECLHRFCRECIDKSMRLGNN-ECPACRTHCASRRSLRDDPNYDALISALYPDIEKYEEEELEFREE--EKNRNKQIQASIAKVVQRQSEALVKRRKDTPGTFVTRSQRNQRNRRQT--QAIEGSedNEEENDNNEKNS----SSDDERSTEHR--QRRRKRWA-RVRSSQPsssmtSPDGGCNDSDMDISRENRGISSRQVSKHGK------------------------------------
>UPI0009D726EC	100	0.247	3.801E-19	2	160	263	6	174	387
--VKLAEIRKEVQCPICLGIIRKTRTVMECLHRFCRECIDKSMRLGNN-ECPACRTHCASRRSLRDDPNYDALIAALYPDIDKYEEEelAFHEEEKarnkqiqasIAQTFRRQAEALGKKRTSARVTAAAFVRRQGNYRNLRGRRNHRVPEHQGSDEEEGANGNDGSKDTSS------------------------------------------------------------------------------------------------------
>UPI001469CC44	100	0.267	3.801E-19	0	200	263	29	228	399
MDgtevtVSPRSLHRDIRCPICLDMLKNTMTAKECLHRFCSDCIVTALRSGNK-ECPTCRQKLVSRRSLRRDSNFDALISKIYPSRDEYEAHQ----RSVLERLNRLHNKEALSSSIEEGLRQQARYRFERNHRVKKPIQESDNTTFSGGEDNADARSHLSHD----FAhIPPPPGQTPSVAGPSRKRPRASDEGSGPEADSgnPTPSP--------------------------------------------------------------
>A0A5P1FBW8	100	0.239	3.801E-19	2	222	263	63	280	452
--VKLADIRREVQCPICLGIIRKTRTVMECLHRFCRECIDKSMRLGNN-ECPACRTHCASRRSLRDDPNYDALIAALYPDIDKYEEEelAFHEEEKnrnkkiqasIAETFRRQSEALGKRRHPAKTT-AAAFVRRSQYRSSHRRRRGRSSANDNTGSEDEEEEDANGNDGKESSSADEPS---PE-----RRQKRC------RRWPAPrsSPARIAGNTDTVGEENDDIETNRDNR----------------------------------------
>A0A2S3HRC7	100	0.230	3.801E-19	0	257	263	92	378	481
MLVKLAEIRKEVQCPICLGIIRKTRTVMECLHRFCRDCIDKSMRLGNN-ECPACRTHCASRRSLRDDPNYDALIAALYPDIDKYEEEelAFNEQektrnkkiQETIEEtFRRQSEAIGKKRSTTKATDTAFARKYRRNMRTRGRGRTITPDIAPIGSDDEDREEESANEvTKEPSSADDHSPDLrqkkcrkrsasqPSPARTIGSSDHSFEENDEVIGGkeilATSPLRGeMLAWGKNGTRSQ---NRHGSASSNVRMGRSGRIAKLVDHLRTtdEMDKEfPLYlVLLPID-----
>A0A1E1WW31	100	0.254	5.162E-19	2	200	263	35	245	255
--VSPRSLHSELMCPICLDMLKNTMTTKECLHRFCQECIITALRSGNK-ECPTCRKKLVSKRSLRADPNFDMLIAKIYPSRDEYEAHQERVLAKLNRQHSQaLAHSIEEGMRMQalnRNQRVRKHGTDENNGSSGPATPAAVATATACVSVPSSGGGGAANSGLQVASAATPtmptsfsAASAPTASSTVQQQQQQSPQQSPQQSPqqSPQPQP--------------------------------------------------------------
>A0A6J2WP57	100	0.262	5.162E-19	0	200	263	30	226	383
MDgteiaVSPRSLHSELMCPICLDMLKNTMTTKECLHRFCSECIVTALRSGNK-ECPTCRKKLVSKRSLRRDPNFDALISKIYPSRDEYEAHQ----DRVLEQ-LSRLH--NKQALSSSIEEGLRQQAKQKPLRVRKLQQESDNTTFSGGEENGDTRSHVSHDSAPSHLTSAHTSHAPEAGPSRTKRPRASDESGP-EADRESPTP--------------------------------------------------------------
>UPI0012ED5DE0	100	0.263	5.162E-19	0	200	263	61	264	422
MDgtevaVSPRSLHSELMCPICLDMLKNTMTTKECLHRFCSDCIVTALRSGNK-ECPTCRKKLVSRRSLRRDSNFDALISKIYPSRDEYEAHQrrVLERLNRLHNKEALSSSIEEGLRQQARYRNHRVKKPAQESDNTTFSGAEDNGDARSHLSHDSAPSHtPLPPGQTPSEA-GPSRKRPRASDDGVGGVVSGPEAD---SGSPAPPP--------------------------------------------------------------
>UPI000511B37B	100	0.293	5.162E-19	0	159	263	48	203	437
M-VKLAEIRKEVQCPICLGIIRKTRTVMECLHRFCRECIDKSMRLGNN-ECPACRTHCASRRSLRDDPNYDALIAAIYPDIDKYEEEELAFHEE--EKARNKQIQASIAQTFQRQTEALGRKRTIAKDTAAVRRSRGSYRNARGRRNYRNVAEHHGSDDN-------------------------------------------------------------------------------------------------------
>W9S7D5	100	0.264	5.162E-19	2	173	263	52	235	444
--VKLAEVRKEVQCPICLGIIRKTRTVMECLHRFCRECIDKSMRLGNN-ECPACRTHCASRRSLRDDPNYDALIAALYPDIDKYEEEELAFqEDEkarnkqiqanIAQTLRRQSEALGRKRTHAKSTAAAFVRRSQGSYRNLRGRRNLRSSVENQGSDDneDANGNDGSKDSSSADERTEPRPKRPK-----------------------------------------------------------------------------------------
>A0A2P6VM96	100	0.327	5.162E-19	2	226	263	51	268	710
--LELDAVLEHCRCSICMGIVKNARTVSACMHRFCKDCIEAWLRTQIENNCPQCRAKFASKRDCKADPSFDLLLGALFGDIPDFERRMLDPSAEVLEAARAVGVQIAWAKH-QVAILPRSLARAATPPDGSKRTATTAAAMPAAAPAAGAQQW-LGEEADAVVTVIRPS------GIVIPGTKRPPNEGTGgPNKRLKPPGDDEEGLQFRGVRFQGDNWQARTKRNGK------------------------------------
>UPI0011320E24	99	0.271	7.009E-19	0	196	263	29	227	391
MDgteiaVSPRSLHSELMCPICLDMLKNTMTTKECLHRFCSDCIVTALRSGNK-ECPTCRKKLVSRRSLRRDSNFDALISKIYPSRDEYEAHQ-DRVLERLNRLHNK-QAL--SSSIEEGLRMQAMHRRPRAQRVRKPAQESDNTTFSGGEDNGDARSHLSHDSAPSHAPLPPSHTPseagPSRNP--KRPRVSDESGPEVDGGSP------------------------------------------------------------------
>A0A5J4ZBI7	99	0.275	7.009E-19	0	160	263	69	240	466
MVVKLSEIRKEVQCPICLGIIQKTRTVMECLHRFCRECIDKSMRLGNN-ECPACRTHCASRRSLRDDPNYDTLIAALYPDIDKYEEEelAFHEEEKarnkqiqasIAQTLRRQSEALGRKRPTARAT-AAAFTRRSLGNYQNLRGRRNHRAAELQGSDDdeDANGNDGGKDSSS------------------------------------------------------------------------------------------------------
>A0A7S0HAW5	99	0.264	7.009E-19	7	255	263	108	365	492
-------LNAELTCPICLSIVRSTHTFMECLHRFCQECIEKYLRLGQK-ECPKCRVKVSSRRALRPDPQFDKLIQAFYPDIDAYE----EKEEEFISKVNAESHTIAAAVEegLRRqsqaaSGRSKDRDTDRSSSAYVPSSASSSQNRSASHREKLPGQAEGEEEGRKVKGDKAGGSGAKKVSSSGKS-SR----IDKAPSGSGGPSssrsskNGLAKVGMKRKSEVAFADKGSREMDGDqrkenRILSQGRNGKKPEGHGTaGDQPIARPVSPP-------
>A0A072VC32	99	0.252	7.009E-19	2	233	263	113	336	504
--VELSDIRKDVQCPICLGIIKKTRTVMECLHRFCRECIDKSMRLGNN-ECPACRTHCASRRSLRDDPNYDALIATLYPNIEKYEEEELEFREE--EKNRNKQIQASIAKVFKRqseALSKKRKDTPSSSSFVTRSQRNQRNLQSRRQNQAsdIQGSEENEENGNNERD----SSSGDEGGTELR--QRKRKRWTRVRSSQPSSSMASPDGGSIES----DLDINRENRGTSRLVTKAR-----------------------------
>A0A0F8C1Z6	99	0.262	7.009E-19	0	221	263	0	223	700
MDgtevaVSPRSLHSELMCPICLDMLKNTMTTKECLHRFCSDCIVTALRSGNK-ECPTCRKKLVSRRSLRRDSNFDALISKIYPSRDEYEAHQ----RRVLERLNRLHNKEALSSSIEEGLRQQARYRSERNHRAKKPTQESDNTTFSGGEDNGDTRSHLSHD-SAPSHAPHPPGQTP--TPSEAGPSRKRPRASDDGSggeaDSGSPTPPLRrHKEGPGSEIELVFRPHPQ-----------------------------------------
>A0A369SDV3	99	0.287	9.516E-19	2	196	263	29	237	332
--ISLRSLHSELMCPICLDILKSTMTTKECLHRFCAECITTALRSGNK-ECPTCRKKLVSRRSLRPDPNFDALISKIYPNREEYEAQQ-EKVLARLNKHHSQ-HALQSsfeegvrmqATNRSHSQRSSNISSADESAPVPKRIKTQDTRANQEGSNYANNKNNNDADSvnhdASPKAVDTDSDTVeytESSSEIELMFKPHPQELDKTnYSDNP------------------------------------------------------------------
>UPI0018F63818	99	0.274	9.516E-19	0	176	263	29	202	370
MDgteiaVSPRSLHSELMCPICLDMLKNTMTTKECLHRFCSDCIVTALRSGNK-ECPTCRKKLVSKRSLRPDPNFDALISKIYPSREEYEAHQDRVLVRLSRLHNQQA----LSSSIEEGLRMQAMHRAQRVRRALPESDQTTTLSGGDGEAEADG--EAEPDGEELSSDSGPDSN-PGPAP--------------------------------------------------------------------------------------
>A0A5A8EKD2	99	0.301	9.516E-19	2	186	263	36	218	376
--IQLGKLDDELRCPICRDVLKHTHVVMQCMHRFCRRCIERAVRASH--CCPFCRESIPSRRSTRPDKAFDGLIGLLYPDLDVYEAEEERRLEDFSRSFSANAAAIATSVPSPMPSPFPDTPSSAGQQRKSSSAPEAASLPGASASRARTAPKRpRAGDGAAESAAKRP-ATVAKAAGSQKGQVPADQ----------------------------------------------------------------------------
>UPI00146E9562	99	0.273	9.516E-19	2	200	263	36	220	379
--VSPRSLHRDIRCPICLDMLKNTMTAKECLHRFCSDCIVTALRSGNK-ECPTCRQKLVSRRSLRRDSNFDALISKIYPSRDEYEAHQ----RSVLERLNRLHNKEALSSSIEEGLRQQARCRNHRMKKPIQESNNTTFSGGEDNGDARSHLSHdsAPTPGQTPSAA-GPSRKRP----------RASDEGPEADSGNPTPPP--------------------------------------------------------------
>A0A6J2YJT6	99	0.259	9.516E-19	2	260	263	35	281	386
--VSPRSLHSELMCPICLDMLKKTMTTKECLHRFCSECIITALRSGNK-ECPTCRKKLVSKRSLRPDPNFDLLISKIYPSRDEYEAHQ----EKVLAKLNKVHSREAFVQSINEGIKLQSQNRAPRGRKPNETVTSENQPGENTGNVSGGGGN-----ENTPTNQTANNNNSQQTT------NNANQNAG--RSTNPgSPAPSGRSTP-----SQPPSPVSSSVSSIKRrpksAMTSERSEesdstAQTEQTDTdGEGPSEPHTLNEIELVF--
>A0A2J7QAD7	99	0.250	9.516E-19	2	249	263	35	290	405
--VSPRSLHSELMCPICLDMLKKTMTTKECLHRFCSDCIITALRSGNK-ECPTCRKKLVSKRSLRPDPNFDLLISKIYPSRDEYEAHQ----ERVLAKLNKSHSQAALVNSITEGIKIQLQNRPQRARKTATEPETTPNNTPNT--SAPSTPTPLQNEIREPITVPAPpvlSTAVPVPTPLSGPPGTASTQA----ATLPQPVPPQTNQIPQPSaqpqSSQPPVQSSFHPKPPKRaksvhnsenesAGSSVEAGGQDSSVGEGDGPsEP-------------
>A0A811QQ02	99	0.245	9.516E-19	0	213	263	95	333	445
MLVKLADIRKEVQCPICLGIIRKTRTVMECFHRFCRDCIDKSMRLGNN-ECPACRTHCASRRSLRDNPKYDALIAALYPDIDKYEEEEFAFsEQEMirnkkIQEAieetfRRQSDAIGKKRSMAKAtatafARKYRRTRGRVRTITPDIAPTGSAEEDREEENAkETTREQSSADDHSPVLRqkRCRKRSGPQGSPagTIGSIDHSFEENDQLVGGkeilATSPLRGeMLAWGKNGTRSQ-------------------------------------------------
>UPI00053CA4D5	99	0.235	9.516E-19	2	211	263	64	281	445
--VNLSEVRKEVQCPICLGIIRKTRTVMECLHRFCRECIDKSMRLGNN-ECPACRTHCASRRSLRDDKNFDKLIAYLYPDIDKYEEEELAFSEadkvrskeiqtNIAKAVKRQTEAVVRKRSSKKTATADSLRKSRHNLRDSSVRGQRNHQTDVT-SDDDVDGVRDSSSADERYTEIRPRRS-KRARGVSSSQHSSSATNSSDRSSDENSSEGVKESTGKVSR---------------------------------------------------
>A0A2U1KNE7	99	0.263	9.516E-19	2	167	263	55	234	448
--VKLAELRKEVQCPICLGIIRKTRTVMECLHRFCRECIDKSMRLGNN-ECPACRAHCASRRSLRDDPNYDALIAVLYPDIDKYEAEEFAFHEEekarnkqiqasIAQTSRRQLEALGKKRTTAKAT-AAVFMRRSQVNTRNLRGRRSIKSSEPQGSdnEDDADNNDEGKDsssGDEPCTEVRP-----------------------------------------------------------------------------------------------
>A0A068TVY6	99	0.264	9.516E-19	0	161	263	75	245	456
MK--LSEIRKEVQCPICLGIIRKTRTVMECLHRFCRECIDKSMRLGNN-ECPACRTHCASRRSLRDDPKYDALIAALYPDIDKYEEEelAFHEEEKarnkqiqasIAQTFRRQTEALGRKRSARAAARRSHGSYRNVRGRRNLRTSEHQGSDEDDDANGIYGGKDsSSADERSP-----------------------------------------------------------------------------------------------------
>A0A6A6LS55	99	0.258	9.516E-19	2	185	263	108	299	460
--VKLSEIRKEVQCPICLGIIRKTRTVMECLHRFCRECIDKSMRLGNN-ECPACRTHCASRRSLRDDPNYDALIAALYPDIDKYEEEelAFHEEEKarnkqiqasIAQTFRRQAEALGRKRTTSKATIAAFSRRTPGRHRDAHKRGRRNYQTAdIQGSDDNEDANEVNRESmGSSAGLVGPSERL----AWGKGGMRSH-----------------------------------------------------------------------------
>A0A835C1J6	99	0.227	9.516E-19	0	242	263	103	365	489
MDV-----RKEVQCPICLGIIRKTRTVMECLHRFCRDCIDKSMRLGNN-ECPACRTHCASRRSLRDDPNYDALILALYPDIDKYEEEELAFSEEertrnkkiqesIAETFRRQTEALVKKRPTAKGTDGASTRKTRRSMRSRRRGRTSSPDIIPTDFEDedreenCNDGskESSSIDDRSPdvRPKRARRWPVPRRSPakAIGNIDNSIEDNDE--SGGPrdlvtaAPLRGeMLAWGKNGTRSQTRHGNASGSSG--RMPKGSRVAKMVDQLR--------------------
>A0A804IZ21	99	0.225	9.516E-19	2	225	263	99	319	490
--VKLADIRKEVQCPICLGIIRKTRTVMECLHRFCRECIDKSMRLGNN-ECPACRTHCASRRSLRDDPNYDALIATLYPDIDKYEEEelAFHEEEKsrnkkiqayITETFRRQSEALGRRRSTAKAaavfGRKPQGSYRNHLRGRGRSIGGETAVAGSDEEEEEANGNDVTKDTSS---ADEPS---PEQRP-----KRCK------RWGAPRSSPARTAGSGDVGSEENDDFEVNREPLG-------------------------------------
>A0A835DQY0	98	0.263	1.292E-18	2	199	263	30	228	355
--VKLSEIRKEVQCPICLGIIRKTRTVMECLHRFCRECIDKSMRMGNN-ECPACRTHCASRRSLRDDPNYDALISALYPNIDNYEEEELAFQEEekthnkriqtsISQTFQRQSEALGRRRTTAKA--TAAAFVRGSQGSYRNGHWTGRRNCRGTELQESD----DDNDGNGSDGCKDSSSTDECYTDVK--HKRCKRWAGPRFS-QPSPA---------------------------------------------------------------
>A0A7C9AXH8	98	0.266	1.292E-18	2	174	263	130	308	373
--VDLQSIRKEVQCPICLGIIKKTRTVMECLHRFCRECIDKSMRMGNN-ECPACRTHCASRRSLRDDPRYDAIIAALYPDIRKFEEEelAFCEEDEtrnkqiqdsIAQILIKQSEAPGKKRPVNKDTVGTSVTRPQRSCRNGQSRRQRRRRNASPEYQDSD----DNNDANCIDKLSDPDEHHPEI----------------------------------------------------------------------------------------
>A0A4W5KR22	98	0.275	1.292E-18	0	198	263	29	226	382
MDgteiaVSPRSLHSELMCPICLDMLKNTMTTKECLHRFCSDCIVTALRSGNK-ECPTCRKKLVSRRSLRRDSNFDALISKIYPSRDEYEAHQ-DRVLERLNRLHNK-QAL--SSSIEEGLRMQALHRAQRVRKPAQESDNTTFSGGEDNGDARS---HLSHD-SAPSHAPLPPSHTPSEAGHTRNPKRprvSDGSVPEVDGGSPTP----------------------------------------------------------------
>UPI000C1D5A04	98	0.252	1.292E-18	2	160	263	63	231	407
--VKLSEIRKEVQCPICLGIIRKTRTVMECLHRFCRECIDKSMRLGNN-ECPACRTHCASRRSLRDDPNYDALIAALYPDIDKFEEEEFAFHEEekarnkqiqasIAQTLRRQSEALGKKRMSARSTALKFFRGQGTYRNLRGRRNPRVVEHQGSDEEVDGNGHDGGKDSSS------------------------------------------------------------------------------------------------------
>UPI001CC756C5	98	0.270	1.292E-18	0	160	263	53	224	453
M-VRLSDIRKEVQCPICLGIIRKTRTVMECLHRFCRECIDKSMRLGNN-ECPACRTHCASRRSLRDDPNYDSLIAALYPDIDKYEEEelAFHEEERnrnkqiqasIAQTLKRQSEALGRRRTTAKAtAAAFVRKSQGNYRNSHSRTRRSGRSLELQGSdDDETNGNDGANDSSS------------------------------------------------------------------------------------------------------
>A0A5N6M5S0	98	0.241	1.292E-18	2	214	263	64	272	456
--VNLAEVRKDVQCPICLGIIRKTRKVMECLHRFCRECIDKSMRLGNN-ECPACRAHCASRRSLRDDPNFDALIALLYPDIDKYEAEELAFSDDekarnkqiqasIAQTSRRQLEALGKKRANAKATENAYMRRSQSNTRNLRGRKRQRSNEPQDSDEVD-----ADNDNGAKY-----SSSTDEAEPSTEGRPLRYKRW----SGGPSSLPSSSGANGGFYENKP------------------------------------------------
>A0A2N9EJ90	98	0.267	1.292E-18	2	199	263	50	247	458
--VKLSDIRKEVQCPICLGIIRKTRTVMECLHRFCRECIDKSMRLGNN-ECPACRTHCASRRSLRDDPKYDALISALYPDIDKYEEEELAFHDEerarnkqiqasIAQTFRRQAEALGRKRSTAKATAAAFVRRSRGYRNAHLRGRRNYRNAA--ESQGSDD--NEDENGNDGGKDSSSADEHMEVRP-----KRSKRWGGARFS-LPSPA---------------------------------------------------------------
>A0A2R6X6G1	98	0.284	1.292E-18	2	252	263	18	243	468
--VCLSEIRKEMQCPICLGIIRKTRTVMECLHRFCRECIDKSMRLGNN-ECPACRTHCASRRSLRDDPKFDSLIAALYPDLEKYEEEEMALLED--ETRRNKQIQASIAETFKRQSEAVARRRVTAKATAAAIVRKAHGKFRSV--QSRNRG--PAPPRNS----RARGSN---LNGPLSPQEDSEKEVP--LPDLPSQPP--SSSADEVYKEPPKESLKDVTKEPVKEA---------PKDRAGWRKRrrPRHV----------
>C0PGX0	98	0.244	1.292E-18	0	213	263	90	331	474
MLVKLAEIRKEVQCPICLGIIRKTRTVMECLHRFCRDCIDKSMRLGNN-ECPSCRTHCASRRSLRDDPNYDALIAALYPDIDKYEEEelAFNEQemtrnqkiQETIEEtFRRQSQAIGKKRSIAKETGTAFARKYRRNMRTRGRGRTTTPDIAPTSSneEDREGEnvnevtkVPSSADDHSPdlrqkrCRKTSTSQASPARN--IGSSDHSFEENDELVAAkeilATSPLRGeMLAWGKNGTRSQ-------------------------------------------------
>UPI0010A577AC	98	0.260	1.292E-18	2	253	263	89	329	482
--VELLEIRKDVQCPICLGIIKKTRTVMECLHRFCRECIDKSMRLGNN-ECPACRTHCASRRSLRDDPNYDSLIAALYPDIEKYEEEELEFREE--EKNRNKQIQASIAKVVQRQSEALVKRRNKDTPPGAFVTRSQRNNRNVGRRQ-----NH-GIDQGSEDNEEENENNGEKDSSST--DERSAEPKKKRkRGTRVRPSqPSSSMASPDGGFIESDVDIIRENRG-----ISSRHLSKPQKltwGRGGFRSHTRHGS---------
>A0A6A5NJJ4	98	0.257	1.292E-18	2	211	263	103	312	495
--VELQEVRKDVQCPICLGIIKKTRTVMECLHRFCRECIDKSMRLGNN-ECPACRTHCASRRSLRDDPNYDALIAALYPDIEKYEEEELEFREE--EKNRNKQIQASIAKVVQR-QSEALGKKRKDTPGASVTRSQRNQRNVHSRRQNQVIDNHGSEDNeeeNDNNEKDSSSADERCAEPRQRKRKRWTRVRPSQPSSSRaSPDGGSIESDMDISR---------------------------------------------------
>UPI00057A08CA	98	0.276	1.292E-18	2	167	263	185	364	565
--VKLSEIRKEVQCPICLGIIRKTRTVMECLHRFCRECIDKSMRLGNN-ECPACRTHCASRRSLRDDPNYDALIAALYPDIDKYEEEELAFqEDEkarnkeiqatIAQTFDRQAEALSRKRSTAKATAAvFARRTPSRFRHAHSRGRRNYRIAELQGSddnEDANGGGKDSSSTDEHSAEVKP-----------------------------------------------------------------------------------------------
>UPI0019007609	98	0.269	1.754E-18	0	198	263	29	226	376
MDsteiaVSPRSLHSELMCPICLDMLKNTMTTKECLHRFCSDCIVTALRSGNK-ECPTCRKKLVSRRSLRRDSNFDALISKIYPSRDEYEAHQ-DRVLERLNRLHNK-QALS-----SSIEEGLRMQALHRAQRVRKPAQESDNTTFSGGEDNGDTRSHLSHD-SAPSHAPLPPSHTPSEAGHTRNPKR-PRESDgsvpEVDGGSPTP----------------------------------------------------------------
>A0A6P7W1C8	98	0.248	1.754E-18	2	232	263	35	269	378
--VSPRSLHSELMCPICLDMLKNTMTTKECLHRFCQECIITALRSGNK-ECPTCRKKLVSKRSLRADPNFDMLIAKIYPSRDEYEAHQERVLAKLNKQHSQaLAHSIEEGMRMQALNRgqRVRKNASEENSTGGQAPSTPTAGTACVSTPVANSPVSAATPPTPALAAAAPtASNTARQTP-TPGSCSDATTQSSTSSTTsqPRKKPKTSVPTTAQSNDTESAGGETEETDADDAGSDA------------------------------
>UPI0015689562	98	0.250	1.754E-18	2	260	263	34	275	383
--VSPRSLHSELMCPICLDMLKKTMTTKECLHRFCSDCIITALRSGNK-ECPTCRKKLVSKRSLRPDPNFDLLISKIYPSRDEYEAHQERVLAKINMSHSQASlvNSITEGIKLQSQNRPQRARKNHEENSSAPNTNGTSEPAAQNGSNVSTS---VPKD--------ATSS---VSNPIPPGQSTS--NPASVRS-TPSPVPsNISSISKNTSTTKRAKSIMTSEHSEESESSDGRTEGENSMDTEGEG-EPLNPN-EIELVF--
>A0A8J2LDW4	98	0.256	1.754E-18	2	222	263	55	282	391
--VSPRALHSELMCPICLDMLHQTMTTKECLHRFCADCIITALRSGNK-ECPTCRKKLVSKRSLRPDPNFDMLISKIYPSRDEYEAQQQKAMARLSKTHNlvSLTSSIEEGMKAQSQQRKALKPTGKTVANSSINEAPEGVAATADGNaSAPVGGiIHPPTAGGNLNPPHSPLVNgqAP-CNPHPSASTLLAPTAGVPSSSNPShlgPSPAKVSRTDSAGGDSSNTSGFSEE----------------------------------------
>A0A3L6SN69	98	0.257	1.754E-18	0	192	263	0	196	402
MLVKLAEIRKEVQCPICLGIIRKTRTVMECLHRFCRDCIDKSMRLGNN-ECPACRTHCASRRSLRDDPNYDALIAALYPDIDKYEEELF---RDVLRIYL-TLQELAFSEQEKTRNKKIQETIEETFRRQSEAIGKKRSTAKATDTAFArkyRRNMRTRGRGRTITPDIAPTGSDDEdreeenANEVTKEPSSADDHSPDLR----------------------------------------------------------------------
>UPI001C267123	98	0.250	1.754E-18	2	210	263	60	261	441
--VKLAEVRKEVQCPICLGIIRKTRTVMECLHRFCRECIDKSMRLGNN-ECPACRTHCASRRSLRDDPNYDALIAALYPDIDKYEEEelAFHEEERarnkqiqasIAQTFRRQAEALGKKRTT-RATSATFVRRQGNHRNLRGRRNRAAERNGSDEEEGING--H---DESKDSSSTDEHSE-PK-------TKRYKRWGGARRS---QPSPGGSGDDADYS----------------------------------------------------
>UPI000B782696	98	0.257	1.754E-18	2	190	263	62	260	453
--VKLSEIRKEVQCPICLGIIRKTRTVMECLHRFCRECIDKSMRLGNN-ECPACRTHCASRRSLRDDPNYDALIAALYPDIDKYEEEelAFHEEEKarnnqiqasIAQTFRRQAEALGRKRTTAKA--TVAAFSRRKQGRHQDAHSRGRRNCRAADIQGSDDNEDANGDGckDSSSAEEHSAEVKPKRFKRWGGSRSAAAIADR------------------------------------------------------------------------
>UPI001C527E23	98	0.245	1.754E-18	2	201	263	62	276	454
--VRLSDIRKEVQCPICLGIIRKTRTVMECLHRFCRECIDKSMRLGNN-ECPACRTHCASRRSLRDDPNYDSLIAALYPDIDKYEEEELafheEERNRNKQIQASIAQTLKRQSEALGRRRTKFRRSHGNYRSSHPRARRSGRGLEFQGSddDDETNGNDGGKDSSSdehievkPKRCRRwPGPRFSQPSSAAANADGGCDENDDLevSRESTGASPG-------------------------------------------------------------
>UPI001CC6F16D	98	0.292	1.754E-18	2	158	263	60	213	459
--VRLSDIRKEVQCPICLGIIRKTRTVMECLHRFCRECIDKSMRMGNN-ECPACRTHCASRRSLRDDPNYDSLIAALYPDIDKYEEEELAFYEE--EKDRNKQIQASIAQTLKRQSEALGRRRTTAKATAAAFVRKSQGNYRSSHSRARRSGRGLELQG--------------------------------------------------------------------------------------------------------
>A0A835GZD9	98	0.268	1.754E-18	2	189	263	87	284	465
--VNLADMRKEVQCPICLGIIRKTRTVMECLHRFCRECIDKSMRMGNN-ECPACRTHCASRRSLRDDPNYDALIAALYQDIDKYEAEELAFRDEeksrnkqiqasIAQTFRRQTEALGKKRTTAKA--VAAFMKRSRGRRGRSSRNSRAAELQGSDDEEDGNGNEGGRDSSSADERSAEikSKRCKRWSGPRFSQPSSAVDAD-------------------------------------------------------------------------
>A0A1Q3CKE8	98	0.236	1.754E-18	2	213	263	84	300	470
--VELPDIRKDVQCPICLGIIKKTRTVMECLHRFCRECIDKSMRLGNN-ECPACRTHCASRRSLRDDPNYDALISALYPDIHKYEEEelAFHEEERtrnkqiqesIAEIFQRQSEALVKKRAMSKDVGGSFMTRSQRNLRSPFLRRRQNHRGTEQGSE-------DNEDNNDDTGDKDSSSNDERCTEV---RQRRSKRRPGVRPSQPSSSAansdgGYNENDLEVGRDD-------------------------------------------------
>A0A5N5MZZ5	98	0.285	1.754E-18	2	158	263	113	278	503
--VKLSEIRKEVQCPICLGIIRKTRTVMECLHRFCRECIDKSMRLGNN-ECPACRTHCASRRSLRDDPNYDTLISALYPNIDKYEEEELAFqEDEkvrnkqiqatIAQTFHRQAEALSRKKTTTKAT-AAAAFARRTPSRFRDAHSRGRRNYRMAGSQGSDDNEDANGDG--------------------------------------------------------------------------------------------------------
>A0A4W3JXE9	98	0.252	2.380E-18	0	183	263	35	226	338
MEiaVSPRSLHSELMCPICLDMLKNTMTTKECLHRFCADCIVTALRSGNK-ECPTCRKKLVSKRSLRPDPNFDALISKIYPSRDEYEAHQERVLARISKHHNQQAlsHSIEeglKMQALNRAQRVRKHQAENGSGAEDNGDSSHCSNASIHSNQEAGPSQKRAktSDDSGPDMDTTNENGTGDPEPVTDGTNE-------------------------------------------------------------------------------
>A0A200PQA9	98	0.258	2.380E-18	2	199	263	76	274	362
--VKLSDIRKEVQCPICLGIIRKTRTVMECLHRFCRECIDKSMRLGNN-ECPACRTHCASRRSLRDDPNYDALIATLYPDIDKYEEKELAFSDEektrnkhiqasIAQTFQRQSEALGRRRTTAK---SVTSFTRRSQGNCRRGRRRNNQATKIQGSEDDEDGN---GDSNGNGGGIGSSSTDEQCAGV--NKKRCRRRAGRC-SSQPSSA---------------------------------------------------------------
>UPI001888C536	98	0.252	2.380E-18	0	213	263	29	256	392
MDgtevaVSPRSLHSELMCPICLDMLKNTMTTKECLHRFCSDCIVTALRSGNK-ECPTCRKKLVSRRSLRRDSNFDALISKIYPSRDEYEAHQrrVLERLNRLHNKEALSSSIEEGLRQQARYRVRGRSDISSIPPPPCRNHRVKKPTQESDNTTFSGGedngdarSHLSHD-SAPSQAPPPAGRNPSEAGPSRKRPRASDEGSGAEADSGSPpdPPPRRHKERPASEIE-------------------------------------------------
>Q16MR9	98	0.284	2.380E-18	2	222	263	34	252	395
--VSPRSLHSELMCPICLDMLKKTMTTKECLHRFCSDCIITALRSGNK-ECPTCRKKLVSKRSLRPDPNFDLLISKIYPSRDEYEAHQERVLAKFNQSHSQQAlvHSINEGIKLQSQNRPNRKQKSENDLSAAAAAATNSSSASATPVVAnANQPAVPSTNGTVPeTANREGSSNSQAGGESVPPLSN----PPSVRS-TPSPVPSNVSSASKAKRARSVLTSEKSE----------------------------------------
>A0A347ZJE5	98	0.250	2.380E-18	2	249	263	35	289	404
--VSPRSLHSELMCPICLDMLKKTMTTKECLHRFCSDCIITALRSGNK-ECPTCRKKLVSKRSLRPDPNFDLLISKIYPSRDEYEAHQ----ERVLAKLNKSHSQAALVNSITEGIKIQLQNRPQRTRKTANEPETTPNNTPNT--SAPSTPTPIQNEIREPISVAVPSalsTSLPASTPLnVPPGSASAQPATLSQPVPPHtnqiPQPSQPQSSQPPVQSsvhpkPPKRAKSMHNSENESAGSSIEAGGQDSSVGEGDGPsEP-------------
>UPI000B77F200	98	0.273	2.380E-18	2	158	263	19	183	409
--VKLSEIRKEVQCPICLGIIRKTRTVMECLHRFCRECIDKSMRLGNN-ECPACRTHCASRRSLRDDPNYDALIAALYPDIDKYEEEelAFHEEEKarnkqiqasIAQTFRRQAEALGRKRTTSKATIAAFSRRTPGRHRDAHPRGRRNYQTADI--QGSDDNEDANGDG--------------------------------------------------------------------------------------------------------
>K3X845	98	0.254	2.380E-18	7	210	263	74	270	413
-------LNAELTCPICLGIIRNTMVVMECLHRFCGECIQKCLRLGNK-ECPSCRIHIPSKRSLRRDENFDALIKTIYPDLAEFER----NEDKLIEEINRSRHFNNAFTESAKVGAQNQEKLRRQGGKKKLPSASNGTSSSSNGAATTNGG------GGEKRSVPGSTSSSPSDGSSTNGSTSHSDDDEPARKQSrttpPETSPAAPSSASSAS----------------------------------------------------
>A0A5J4ZQP4	98	0.265	2.380E-18	2	166	263	50	225	427
--VKLAEIRKEVQCPICLGIIRKTRTVMECLHRFCRECIDKSMRLGNN-ECPACRTHCASRRSLRDDPNYDTLIAALYPDIDKYEEEelAFHEEEKarnkqiqasIAQTLRRQSDALGRKRTTARATAAAFVRRSQGNYRNLRGRRNHPAAEFQLSDDDeDANGNDGGKDSSSADERCA------------------------------------------------------------------------------------------------
>A0A3S9KRY8	98	0.264	2.380E-18	1	231	263	49	272	431
-DVNLPEIRKEVQCPICLGIIRKTRTVMECLHRFCRECIDKSMRLGNN-ECPACRTHCASRRSLRDDPNFDTLISILYPDIDKYEEEELAFHEE--EKARNkqiQASIAETVRRQNEALGKKKQTAKAATALVSGRRPKRTKNDRAMEQQASD----DSEDGNSNEGAKESSADEPDIR-----SRRPRRWAGSRYS-QPSSAgfnqDGGDDNDVEVAK-EPMLASIVLGAGSDRLAWG-------------------------------
>A0A232FFR0	98	0.240	2.380E-18	2	225	263	69	304	435
--VSPRSLHSELMCPICLDMLKKTMTTKECLHRFCSDCIITALRSGNK-ECPTCRKKLVSKRSLRPDPNFDLLISKIYPSRDEYEAHQERVLAK-LNNSHSQAAlvnSITEGIKLQSQNRPQRSRKNANEPEITNNTASYNNTPNVSAPTTPNPAVIAANQSDSSQGAIGQSSNggsrenhsttsngvpQPSISPAVSG-------TTSRNSTTPSPVPSnpkPAKRQKSLQNSENDSSSAEAETGG-------------------------------------
>UPI000733F4B3	98	0.270	2.380E-18	2	160	263	59	223	449
--VRLSEIRKEVQCPICLGIIRKTRTVMECLHRFCRECIDKSMRMGNN-ECPACRTHCASRRSLRDDPNYDALIAFLYPDIDKFEEEefAFHEEDKALnkqiqasiaQTSQRQSEALGRK----RSARAAAFTRRSQGNYRNLRGRRNYQGAEHHISDEEEDGNHDGKDSSS------------------------------------------------------------------------------------------------------
>A0A2I4HRS9	98	0.271	2.380E-18	2	160	263	50	221	454
--VKLSDIRKEVQCPICLGIIRKTRTVMECLHRFCRECIDKSMRMGNN-ECPACRTHCASRRSLRDDPNYDALIAALYPDIDKYEEEELAFHDEemarnkqiqasIAQTFRRQAEALGKKRSTAKAtAVAFVRRSRGYRNAHLRGRRNYRNAAESQGSdeNEDANGNDGGKDSSS------------------------------------------------------------------------------------------------------
>UPI000B8A69F2	98	0.250	2.380E-18	2	190	263	92	283	462
--VKLSDIRKEVQCPICLGIIRKTRTVMECLHRFCRECIDKSMRMGNN-ECPACRLHCASRRSLRDDPNYDALIAAIYPDIDQYEEEDLAFQEEEIVRNKQIQAAIAQtfrrqTEALGRKRRRSSGNYRRRRNYRSEDDDDANGHDGGKDSSSAEERCTEPKPKR-PKRWRVPPS--PAAASVCgdGGGDENDQEVQR------------------------------------------------------------------------
>V4UEJ9	98	0.278	2.380E-18	2	159	263	90	244	474
--VKLSDIRKEVQCPICLGIIRKTRTVMECLHRFCRECIDKAMRLGNN-ECPACRTHCASRRSLRDDLNYDALIAALYPDIDKYEEEELAFQDE--EAARNKQIQASIAQTFQRQTEALGRKRTPKSTSALRRSHGRYRDTPLRGRRNYRMTELQGSDEN-------------------------------------------------------------------------------------------------------
>A0A8B8QQ94	98	0.252	2.380E-18	2	199	263	79	276	475
--VKLSDIRKDVQCPICLGIIRKTRTVMECLHRFCRECIDKSMRLGNN-ECPACRTHCASRRSLRDDPNFDALIAALYPDIDKYEEEelAFHEEERnrnkqiqasIAQILQRQSEALVKRRSLGKDAAGGFITRSQRNLRPSTRRRRNSRGIDHQGSE-DNEDEHDSNGGKD-------SSSADERGTEVR--QRRRRKRTGVRSSLPSSS---------------------------------------------------------------
>UPI000E6F8A37	98	0.277	2.380E-18	2	201	263	100	295	488
--VKLSDIRKEVQCPICLGIIRKTRTVMECLHRFCRECIDKSMRLGNN-ECPACRTHCASRRSLRDDPNYDALIASIYPDIDKYEEEEMAFHEE--EKSRNKQIQ---ASIAQTIRRQSEALVKRRSTAKATAAAFVRRSRRWRNSRTqGTEESDDDADGNGNEGGRESSSADEHcINPKVKRHKRWTGQRFSQPSSAGVDADG-------------------------------------------------------------
>A0A2S3HAS9	98	0.232	2.380E-18	0	242	263	104	366	488
MDV-----RKEVQCPICLGIIRKTRTVMECLHRFCRDCIDKSMRLGNN-ECPACRTHCASRRSLRDDPNYDALILALYPDIDKYEEEELAFSEEertrnkkiqesIAETFRRQTEALVKKRSTAKTTDAASTRKTRRNMRSRRRGRTSSPDIVPTDFEDedreENGNdgskESSSVDDRSPdvRPKRARRWPVPRRSPakTTGSIDNGIEDNDDsggARDLVTaSPLRGeMLAWGKNGTRSQTRHGNASGSSG--RMAKGGRVAKLVDQLR--------------------
>A0A830CZF8	98	0.250	2.380E-18	2	160	263	152	319	534
--VKLGEIRKEVQCPICLGVIRKTRTVMECLHRFCRECIDKSMRLGNN-ECPACRTHCASRRSLRDDPNYDALIAALYPDIDKYEEEelAFHEEEKarnkqiqasIAQTSRRQAEALGKKRASTRATSSTYLRRQGNYRNMRARKNHRVVEH--HGSDEEEGAnEHDGSRDSS------------------------------------------------------------------------------------------------------
>A0A2B4RP37	97	0.279	3.231E-18	2	151	263	38	188	340
--ISPRSLHSELMCPICLDMLKNTMTTKECLHRFCQECIITALRSGNK-ECPTCRKKLISKRSLRPDPNFDALIAKIYPDRDEYEAHQ-EKVLQRLNKHHNQ-QALTSSIEeglkLQAINRAQRVRKRSSDDPSPVAGSGAPGTPGPTGQPAAGEG---------------------------------------------------------------------------------------------------------------
>A0A7J7KLA9	97	0.274	3.231E-18	2	183	263	39	211	340
--VSPRSLHSELMCPICLDMLKVTMTTKECLHRFCQECITTALRSGNK-ECPTCRKKLVSRRSLRRDPTFDALIAKIYPNRAEYEAH-----QERVLAKLNKNHSTD---ALMTNIEEGMRLQALFRQHKARQKRATEVEEQPMDIQADNEGSVSTTGTNSPVPGSEPMTSTPANSSAVPTPKR-------------------------------------------------------------------------------
>UPI0015601157	97	0.262	3.231E-18	0	187	263	29	227	348
MDgteiaVSPRSLHSELMCPICLDMLKNTMTTKECLHRFCSDCIVTALRSGNK-ECPTCRKKLVSKRSLRPDPNFDALISKIYPSRDEYEAHQ-DRVLARLSRLHNQ-QALSSSIEeglkmqaMHRAQRVRKHQQESRQHPFVCSAFAYVRKNNDSRSHLSHGSTHSAAQEAGPSRKRSKASDesCPDLDQSHEGGVTSPHE---------------------------------------------------------------------------
>A0A2K6UK34	97	0.264	3.231E-18	0	200	263	29	241	362
MDgteiaVSPRSLHSELMCPICLDMLKNTMTTKECLHRFCSDCIVTALRSGNK-GCPTCRKKLASKRSLRPDPNFfDALISKIYPSREEYEAHQ-DP---VLIRLSRLHNQLALSSSIEEGLRMQAMHRAQRVRRRIPGSDQTTTMSGGEGEPGeGEGDGEDVSSDSAPDSAPGPAPKQP-VEWVHGGAEvalvgwvwvpvRKTLEGEPWAPPSPPGAP--------------------------------------------------------------
>UPI0011561836	97	0.300	3.231E-18	2	193	263	34	245	396
--VSPRSLHSELMCPICLDMLKKTMTTKECLHRFCSDCIITALRSGNK-ECPTCRKKLVSKRSLRPDPNFDLLISKIYPSRDEYEAHQERVLAKFNQSHSQQAlvHSINEGIKLQSQNRPNRKQKSENDLTAAAAAATNASPASAAPVVAANATQPAVANANGtaPEAVnregssnsqaggesIPPSSNPPSVrsTPsPVPSNVSSASKAKRARS---------------------------------------------------------------------
>UPI0006256019	97	0.258	3.231E-18	2	225	263	35	276	406
--VSPRSLHSELMCPICLDMLKKTMTTKECLHRFCSDCIITALRSGNK-ECPTCRKKLVSKRSLRPDPNFDLLISKIYPSRDEYEAHQERVLAKLnkshsqaalvnsitegikLQSQNRPQRSRKNANESENASNATSYNNTPNPSAPTTPNPPANSANQSDSSQSATGPLNnsgAASANNSANSQTSANSSQPASSPAV-----SATTSRNSTTPSPNPAnqiPKPPKRQKSLQNSENDSSSAEAETGG-------------------------------------
>A0A182IZY2	97	0.287	3.231E-18	2	211	263	34	264	418
--VSPRSLHSELMCPICLDMLKKTMTTKECLHRFCSDCIITALRSGNK-ECPTCRKKLVSKRSLRPDPNFDLLISKIYPCRDEYEAHQERVLAKFNQSHSQQALAqsINEGIKLQSQNRpnRKQKGENEPCPSNASSSSNSTAQPQATATSAPTNGasepgkDNQASSGNAGGASGAvvsggggGSGNVgaaSAPTPPVGGDQvssRQSSNPPSVRS-TPSPVPSNISSASKAKR---------------------------------------------------
>A0A182P572	97	0.254	3.231E-18	2	222	263	34	279	422
--VSPRSLHSELMCPICLDMLKKTMTTKECLHRFCSDCIITALRSGNK-ECPTCRKKLVSKRSLRPDPNFDLLISKIYPSRDEYEAHQERVLAKFNQSHSQQAlvHSINEGIKLQSQNRPNRKQKGENDGLAPSNASSSSNATAATPAAAstattANGTGETGKEGQSAAGNTATSATGSTGSGAATGgggsgggtgggsggstvggdQMRQSSNPPSVRS-TPSPVPSNISSASKAKRARSVLTSERSE----------------------------------------
>UPI00053FCCAE	97	0.307	3.231E-18	2	146	263	83	237	422
--VDLQAIRKEVQCPICLGIIKKTRTVMECLHRFCRECIDKSMRMGNN-ECPACRTHCASRRSLRDDPRYDELIASLYPDIKKFEDEevAFYEEDEarnkqiqecITQVYMKQSEALGKKRSANKDPAGPSVASSQRKFLSSHSRRRSRRKNSSTEYQ--------------------------------------------------------------------------------------------------------------------
>D7TJC2	97	0.256	3.231E-18	2	150	263	51	209	433
--VKLAEIRKEVQCPICLGIIRKTRTVMECLHRFCRECIDKSMRLGNN-ECPACRTHCASRRSLRDDPNYDALIAALYPDIDKYEQEelAFHEEEKtrnkqiqasIAQTLRRQSEALGRKRTTAKATAAAFARRSQGNYRRGRRNYRATDLLGSEDDEDANG----------------------------------------------------------------------------------------------------------------
>A0A5E4F8T5	97	0.255	3.231E-18	2	159	263	49	223	437
--VKLAEIRKEVQCPICLGIIRKTRTVMECLHRFCRECIDKSMRLGNN-ECPACRTHCASRRSLRDDPNYDALIAAIYPDIDKYEEEelAFHEEEKarnkqiqasIAQTFRRQSEALGRKRTTAKAtaaafMRRSQGSYRNAHLRGRRNYRNVAEHQGSDDNEDANGndGGKDSTSGD-------------------------------------------------------------------------------------------------------
>A0A0A9PR83	97	0.234	3.231E-18	0	242	263	93	366	488
MDefilVKLTDIRKEVQCPICLGIIRKTRTVMECLHRFCRDCIDKSMRLGNN-ECPACRTHCASRRSLRDDPNYDALILALYPDVDKYEEEEFAFSEQertrnkkiqesIAETFRRQTEALVKKRTiakatdsaYSRRTRENLRRPRRRRGRSSSPDIVPTDFDDEDREQNGNDGskESSSVDDRSPDVRhkRARRWPVPQRSPakATGSIDNSTEDNDDsggARDiLATSPLRGeMLAWGKNGVRSQTRHGNASGSGG--RMAKGGRVAKLVDHLR--------------------
>I1HI17	97	0.236	3.231E-18	0	211	263	105	350	495
MDefivVKLMDIRKEVQCPICLGIIRKTRTVMECLHRFCRDCIDKSMRLGNN-ECPACRTHCKSRRSLRDDPNFDALILALYPDIDKYEEEELAFGEEektrnkkiqesIAETFRRQTEALVKKRSTAKAIASSRKTRGNLRAKRRGRTSSPDIVTSDIDDEDkeENGNdgskESSSVDDRSPdvKVKRARRWPVPRPSPSKTigsidgtyegnddlGGVRDILTTSPLR--GEMPAWGKNGTRSQTSR---------------------------------------------------
>UPI00053C9E2A	97	0.302	3.231E-18	0	159	263	114	272	497
MDVDLADVRKDVQCPICLGIIRKTRTVMECLHRFCRECIDKSMRLGNN-ECPACRKHCASRRSLRDDPKFDALIAALFTNVDQYEEEELAFHEE--EKVRNKQIQASIAQISQRQSDALVKRRSFGKEAAILSRPQRSGSGSRRRRNCRNIDHHitEAHDND-------------------------------------------------------------------------------------------------------
>A0A4Y1RAC8	97	0.287	3.231E-18	2	159	263	144	297	502
--VKLAEIRKEVQCPICLGIIRKTRTVMECLHRFCRECIDKSMRLGNN-ECPACRTHCASRRSLRDDPNYDALIAAIYPDIDKYEEEELAFHEE--EKARNKQIQ---ASIAQTFRRQSEALGRKRTTAKATAAAFMRRSQGSDDNEDANGndGGKDSTSGD-------------------------------------------------------------------------------------------------------
>A0A0M0K1T9	97	0.263	4.385E-18	2	184	263	47	230	232
--VDIAALNVELRCPICLRLMRDP-VATECLHRFCKDCIEKCQRQAQK-QCPSCRKPIATRRSLRPDPSMKRLIAKLYPDLDAFEA---DEEAEMLasNRNMAEAHlaNIEKVLERQRALVAASREQEPPAVELLTKLRPEMTLFEVLTTfhiEKHNFDLYYVPCEPFESSSRAPDDGAP-LSPATRLDERS------------------------------------------------------------------------------
>A0A1D6N9I9	97	0.254	4.385E-18	0	159	263	90	247	298
MLVKLAEIRKEVQCPICLGIIRKTRTVMECLHRFCRDCIDKSMRLGNN-ECPSCRTHCASRRSLRDDPNYDALIAALYPDIDKYEEEELAFnEQEMTRNQKFQLYLVLLPVDGQTIPHLEKPYLSCQPTLSIQHLVELIALQLSRKVEELE--MYIRMDGD-------------------------------------------------------------------------------------------------------
>A0A540LPG5	97	0.271	4.385E-18	2	183	263	49	233	333
--VKLAEIRKEVQCPICLGIIRKTRTVMECLHRFCRECIDKSMRLGNN-ECPACRTHCASRRSLRDDPNYDALIAAIYPDIDKYEEEELAFHEE--EKARNKQIQASIAQTFQRqtealgRKRTTAKATAAAFMRRSRGSYRNARGRRNYRNVAEHHGSDDTEDINGDDGSRDLSSGDERTEPRPKRSKR-------------------------------------------------------------------------------
>A0A8C4FV52	97	0.252	4.385E-18	0	187	263	29	209	355
MDsteiaVSPRSLHSELMCPICLDMLKKTMTTKECLHRFCNDCIVTALRSGNK-ECPTCRKKLVSKRSLRQDPNFDALISKIYPSRDEYEAHQ-DRALERFNRLHNP-HALSLSIE--EGIRLAQRVRKTQQEEGDNTTFSGDEENGDARS-------HVSHDSAPSHLTSLPTSHAPEAGPSHSKRARASDE---------------------------------------------------------------------------
>UPI00187DBADD	97	0.250	4.385E-18	2	188	263	31	226	378
--VSPRSLHSELMCPICLDMLKKTMTTKECLHRFCSDCIITALRSGNK-ECPTCRKKLVSKRSLRPDPNFDHLISKIYPSREEYEA-----NQERLLAKFNQSHsqaSLVNSITvnelmkLQSQNRPQRSRKNHESEGRGSGGGGDNNNSGQMSNEAsmnreSSSGMNAgdRQSSNPPSVRSTPSPA-PSNNSSGTGKIKSARSA--------------------------------------------------------------------------
>A0A6J1ILU9	97	0.236	4.385E-18	2	190	263	9	210	394
--VKLSDIRRDVQCPICLGIIRKTRTVMECLHRFCRECIDKSMRLGNN-ECPACRTHCASRRSLRDDPNFDTLIAVLYPDIDKYEEEELAFQEEekarnkqiqssIAQTLKRQTEALGRKRSkpLRRlSSRGQKSFQNHIESLSFDENEDENDYDASKNSSSADERMDTRPNKRSRRGGPVRFSQSSSATGADGGGNENDCEVNK------------------------------------------------------------------------
>A0A0X3P5E1	97	0.259	4.385E-18	2	250	263	33	291	394
--VSPRSLQSELMCPICLDILKVTMTTKECLHRFCSECIVTALRSGNK-ECPTCRKKLVSKRSLRRDPNFDALIAKIYPSREEYEAQQDKVLAKLNKQHRSavLTHSLDQQMNFESHPSDLLYRSRRNLESVRLVGNRASAESVASEDDAAsTAGslNHrnsrvnsdaeSVVDTNS---VGGTSSTCASEGPRRGGGLERTSSSAATVASAQSPA--VVPEIELLLRPYPLPHPPRLKTNGQSTtnFNSSYSSDQEDGQRTN-TSSPR------------
>A0A6S7NS37	97	0.266	4.385E-18	2	196	263	61	273	418
--VKLADVRKEVQCPICLGIIRKTRKVMECLHRFCRECIDKSMRLGNN-ECPACRAHCASRRSLRDDPNYDALIALLYPDIDKYEEEelAFHEEEKarnkqiqasIAQTSRRQLEALGKKRATAKA----TATAFMRRSQSNPRNLRGRKRQKSTEPQVSENDLDADNDNGDKYSsstdEPEPSTEVklKRYKRWSVGQSSSgngicdANERDGIRKNGP------------------------------------------------------------------
>B0WQV3	97	0.257	4.385E-18	2	222	263	34	276	418
--VSPRSLHSELMCPICLDMLKKTMTTKECLHRFCSDCIITALRSGNK-ECPTCRKKLVSKRSLRPDPNFDLLISKIYPSRDEYEAHQERVLAKFNQSHSQQAlvHSINEGIKLQSQNRPNRKQKSENDLTASAAAGNAGSTINSTQNPTApvasnNPAIVAINPGpalnNTPQATPANNSNnnngnaPPEimnregsSHSLAGELTRQSSNPPSVRS-TPSPVPSNVSSASKAKRARSVLTSEKSE----------------------------------------
>UPI000B778CBE	97	0.274	4.385E-18	2	199	263	102	298	420
--IKLSDIRKEVQCPICLGIIRKTRTVMECLHRFCRECIDKSMRMGNN-ECPACRKHCASRRSLRDDPNYDALIAALYPDIDRYEEEELAFqEDERvrnkqIQAAIAQTFRLQTEALSRKRKRSQSNHRKRRNYRSDDDDDANGHDGGKDSSSADERCTEPKSKRSKRW-RGQPS---PAAASGDGGGDENDQE--VHRDAGVSPA---------------------------------------------------------------
>A0A836Y0Z6	97	0.257	4.385E-18	2	184	263	52	238	438
--VKLSEIRKEVQCPICLGIIRKTRTVMECLHRFCRECIDKSMRLGNN-ECPACRTHCASRRSLRDDPNYDALIAALYPDIGKYEEEELAFQEEekarnkeiqatIAQTFHRQAEALSRKR--STAKVTAAVFARRMPGRFQDPHSRGKRNYRIVELQGSDDNEDANGDGGKDSSSTEELSA--EVKP--KRYRRC------------------------------------------------------------------------------
>UPI0016422BFB	97	0.258	4.385E-18	2	253	263	34	282	443
--VSPRSLHSELMCPICLDMLKKTMTTKECLHRFCSDCIITALRSGNK-ECPTCRKKLVSKRSLRPDPNFDLLISKIYPSRDEYEAHQERVLAKFNSSHSQQAlvHSINEGIKLQSQNRPNRKQKGENELCPSNASSSSNSTAVATTGTAAGNGSNGANESTS--KEGTPGS-------AGAGGSGSGSATASTSSNAPSGPPSAVSSATGA----PGGSSTVAVGGGVGSSSGAASttageqsrqSSNPPSVRSTPSPAPSNIS---------
>A0A6J1ENS0	97	0.298	4.385E-18	2	163	263	52	209	443
--VKLSDIRKEVQCPICLGIIRKTRTVMECLHRFCRECIDKSMRLGNN-ECPACRTHCASRRSLRDDPNYDSLIAALYPDIEKYEEDELAFREE--ERIRNKQIQ---ASIAQTLRRQSEAVSKKRPPSVRRLRGNNYRNSQSKGKRSyRNDAEFPASDDNEdPTA---------------------------------------------------------------------------------------------------
>A0A5N6MDT2	97	0.252	4.385E-18	2	160	263	61	229	451
--VKLAEIRKEVQCPICLGIIRKTRTVMECLHRFCRECIDKSMRMGNN-ECPACRAHCASRRSLRDDPNYDALIAVLYPDIDKSEAEEFAFEEEekarnkliqasIAQTSRRQLEALGKKRATAKATASVFIRRSQANMRNLRGRSRKSSEPQGSENEDDDVDNDVRKDSSS------------------------------------------------------------------------------------------------------
>A0A1U8FTU7	97	0.258	4.385E-18	2	160	263	65	232	454
--VKLSEIRKEVQCPICLGIIRKTRTVMECLHRFCRECIDKSMRMGNN-ECPACRTHCASRRSLRDDPNYDALIAHLYPDIDKYEEEelAFHEEEKtrnkqiqasIAQTLQRQSEALGRKRT-ARAARRSQGSYRNLRGRRNFQGADHQISDAEEDANHDVGKDSSSADERS------------------------------------------------------------------------------------------------------
>A0A1U8B009	97	0.254	4.385E-18	2	167	263	63	238	457
--VKLSDIRKEVQCPICLGIIRKTRTVMECLHRFCRECIDKSMRLGNN-ECPACRTHCASRRSLRDDPNYDALIAALYPDIDKYEEEelAFHEEEKnrnkqiqasIAQTFRRQSEALGRRRTTAKATAVAFARRSQGNYRNLRGRRSSRGPEIQGSDDDDDANGDGGKDSSSSDERLKP-----------------------------------------------------------------------------------------------
>A0A6J0MXB7	97	0.248	4.385E-18	0	233	263	111	367	501
MEIDLGEIRKDVQCPICLGIIKKTRTVMECLHRFCRECIDKSMRLGNN-ECPACRKHCASRRSLRDDPKFDALIAALFTNIDSYEQEefAFHEDDKarnkqiqasIAEISQRQSEALVKrksfgkeAAVLMRsqRRRRRNCRNAVDEDDNNNNEDNINNNGGGDSSSDERGAevrlRKRRKQRSASRSTPHPSSSGANNNN--NGGNCGDNDTEVYRDKGISPGlvwnPEMLAWGRSATRSNPRHENNTQ--GGGSSSKSLR-----------------------------
>A0A7R8X9F5	97	0.292	4.385E-18	2	182	263	49	211	828
--VSPRSLHSELMCPICLDMLKNTMTTKECLHRFCQDCIITALRSGNK-ECPTCRKKLVSKRSLRPDPNFDALISKIYPSRDEYEAHQ----EKLLAKVNKTSNQ---AALVNSIEEGMKIQSQNRVQRPRKLNTSACTTPSGDGSRA--GGEES---GATPNA-SAPS--TP--TPSISGDQ--------------------------------------------------------------------------------
>B3RKJ5	96	0.403	5.951E-18	2	105	263	22	122	152
--ISLRSLHSELMCPICLDILKSTMTTKECLHRFCAECITTALRSGNK-ECPTCRKKLVSRRSLRPDPNFDALISKIYPNREEYEAQQ-EKVLARLNKHHSQ-HAL-------------------------------------------------------------------------------------------------------------------------------------------------------------
>A0A2R6QLE0	96	0.322	5.951E-18	2	117	263	51	176	187
--VELEDMRKEVQCPICLGIIRKTRTVMECLHRFCRECIDKSMRLGNN-ECPACRAHCASRRSLRDDPNFDALIAVLYPDIDKYEEEelaLYEEDKarnnqiqaSIAQAFRRQSEALGKKRTTARATSA-------------------------------------------------------------------------------------------------------------------------------------------------
>UPI001C8926E6	96	0.242	5.951E-18	0	186	263	30	233	342
MDsteiaVSPRSLHSELMCPICLDMLRNTMTTKECLHRFCSECIVTALRSGNK-ECPTCRKKLVSKRSLRADPNFDALISKMYPSRDEYEAHQ----DKVLEQ-LSRLHnkeALSSsieqglrmqARHRAQRVRKLHAESENATLSGGEDEVSQDSGPPIHTSSAVEPGPSQAKRASDDSGAEAPSPQrseielIFCPHPLLVGQQQYSQ----------------------------------------------------------------------------
>A0A6B0V8M8	96	0.248	5.951E-18	2	247	263	31	269	342
--VSPRSLHSELMCPICLDMLKNTMTTKECLHRFCQECIITALRSGNK-ECPTCRKKLVSKRSLRADPNFDMLIAKIYPSRDEYEAH-----QERVLAKLNKQHSQALAHSIEEGMRMQALNRGQRVRKNASEENSTGGQAPST-PTAGTACVSTPV-ANSPvSAATPPTPALAAAAPTASNTARQTPTPGSC-SDATTQS--STSSTTSQPRKKPKTSVPTTAQSNDtESAXSSTSSttSQPRKKPKTSVP---------------
>UPI00140395AE	96	0.259	5.951E-18	2	161	263	46	204	358
--VSPRSLHSELMCPICLDMLKNTMTTKECLHRFCSECIITALRSGNK-ECPTCRKKLVSKRSLRPDPNFDALISKIYPSREEYEA-IQERVLNRLQKHHNQ-HALSVsiAEGLKMQAQNRAQRVRKQQADAENPACSGGEENGGDSSHASNASTHSTLPEAGP-----------------------------------------------------------------------------------------------------
>UPI00096B62A5	96	0.260	5.951E-18	2	249	263	36	272	388
--VSPRSLHSELMCPICLDMLKKTMTTKECLHRFCSDCIVTALRSGNK-ECPTCRKKLVSKRSLRADPNFDLLISKIYPSRDEYEAH-----QERVLAKLNKSH--SREALVQSITVGMKAQSQNRPNRSRKANETVGAENPEEGASTASNNN-----GSSTVAEPTPQNSSTVQNPPAGQSTNPGSPAPSGRSTpSQPPSPG-SSIVSSASKSfgkRPKSTMTSERSEAERSEESESSE------RTEQTdtegePEP-------------
>A0A8J5J1F4	96	0.280	5.951E-18	2	172	263	65	228	388
--LSVRQLNADLTCPICLGIIKETMVVMECLHRFCGECISTAIR-QSKRECPSCRIHIPSKRSLRPDTNFDALISKIYPNLAEFER----NEDQITEQLNRSRH-FNNAYTESTRMGVLSQAATRRNGRKKPEGSMSASSSPSNTPSPPVGEKRSSPDGGSPND-TAPSSAAP------------------------------------------------------------------------------------------
>A0A7J7LHB4	96	0.238	5.951E-18	2	212	263	81	293	413
--IKLSEIRKEVQCPICLGIIRKTRTVMECLHRFCRECIDKSMRLGNN-ECPACRTHCASRRSLRDDPNYDTLIAVLYPDIDKYEEEI---QESIAETFRRQMEALSNrkaaTRKSLRQSRKGRSGRNSRAATELQASGDDEDRNGNQGGRDSSSGEERVVD-AKPKRYKGWGGArfRKQSTATTNGDESFGENNDSENAKEVVGAsPGFIAWGKGGARS--------------------------------------------------
>A0A0A1WSR8	96	0.252	5.951E-18	2	246	263	34	282	416
--VSPRSLHSELMCPICLDMLKKTMTTKECLHRFCSDCIITALRSGNK-ECPTCRKKLVSKRSLRPDPNFDLLISKIYPSREEYEAIQEKVMAKFNQTQSQQAlvNSINEGIKLQSQNRPQRFRAKGCGGRNGGGNGNGNHNSAnANNSnnESATNGNDSdnRESGNAPQPAAAPPSTHSSTSAAAASASGSSASTSRMQHDD-----GGSNPPSMRSTPSPVPSNSSSSK-PKRAMSvltSERSEeSESDSQMDCRT----------------
>A0A1S2YIH9	96	0.279	5.951E-18	2	158	263	47	211	426
--IKLSDVRKEVQCPICLGIIRKTRTVMECLHRFCRECIDKSMRLGNN-ECPTCRTHCASRRSLRDDPNYDALIAAIYPDIDKYEEEELAMhEDEmtrhkqiqasIAQTHQRQSEALSKKRNAKATAVAFMRSQGNYRASHPRRRRNFRNAGDFQVSN-DNEGMHD-NDG--------------------------------------------------------------------------------------------------------
>A0A6P4AP81	96	0.264	5.951E-18	0	169	263	48	230	442
M-VKLAEIRKEVQCPICLGIIRKTRTVMECLHRFCRECIDKSMRLGNN-ECPACRTHCASRRSLRDDPNYDSLIAALYPDIDKYEEEelAFHEEEKarnkqiqasIAQTLRRQSEALGRKKTTAKATAAAFMRRSQGNYRNSHLRGRRNYRNAAdnQGSDDneDENGNDGGKDSSSADERTETRS---------------------------------------------------------------------------------------------
>UPI001BF7E17C	96	0.259	5.951E-18	2	173	263	50	231	448
--VKLSDIRKEVQCPICLGIIRKTRTVMECLHRFCRECIDKSMRLGNN-ECPACRTHCASRRSLRDDPNYDALIAALHPDIDKYEEEelAFHEEEmarnkqiqaSIAQTFRRQAEALGKKRSTAKATAAAFVRRSRGYRNAHLRGRRNYRNAA--ESQGSDENEDAnGNDGGKDSSSADELTEVrPK-----------------------------------------------------------------------------------------
>A0A484K9L9	96	0.283	5.951E-18	2	160	263	61	225	450
--LRLSEIRKEVQCPICLGIIRKTRTVMECLHRFCRECIDKSMRMGNN-ECPACRTHCASRRSLRDDPNYDALIAILYPDIDKYEEEELAFhEEEVArnkQIQASIAQTLRRqteALGRKRTPRSNQTTYTRRSGSRNLRRRRNPRVEPQKSDDDEDGNGHDDKDSSS------------------------------------------------------------------------------------------------------
>A0A5P1EHY1	96	0.220	5.951E-18	2	225	263	74	322	456
--VKLADIRKEVQCPICLGIIRKTRTVMECLHRFCRECIDKSMRLGNN-ECPACRTHCASRRSLRDDPNYDALIAALYPDIDKYEEEelAFHEEEKnrnkkiqasIAETFRRQSNALGRKKPTAKAtaaafVRRSQHRRSHARRRSSAHDISLAESEDEEEEEDVNGNaSKESSSADEPSADKRQKRRSISGNADIDGEENVDEETRRgNRGTSPliigngeMLAWGkAGIRSQGGIRSQTRAANGRFIKGG-------------------------------------
>A0A5C7GRJ7	96	0.272	5.951E-18	2	167	263	70	248	465
--VKLSDIRKEVQCPICLGIIRKTRTVMECLHRFCRECIDKAMRLGNN-ECPACRTHCASRRSLRDDVNYDALIAALYPDIDKYEEEELAFQEEeasrnkqiqasIAQTFQRQTEALGRKKATKASGSAIIRRSQGRYRDAPSRGRRSYRNTELQGSddnEDANDGGKDSSSADERSTEIRP-----------------------------------------------------------------------------------------------
>UPI0018AEB46D	96	0.239	5.951E-18	0	199	263	67	274	469
M-VKLSEIRKEVQCPICLGIIRKTRTVMECLHRFCRECIDKSMRLGNN-ECPACRTHCASRRSLRDDPNYDSLISALYPDIDKYEEEELAFHDEektrnkkiqasIAETFRRQTEALGRKRSTAKAtavafvRRSNYRNAHGQSNYLRGRSRTGGRDTSLVCSDDEEEEDVNGNDGCKDSSSADERS--PDVRP-----KRCKRWSGPRSSPARTSA---------------------------------------------------------------
>UPI001C4C5151	96	0.262	5.951E-18	2	173	263	87	269	474
--VKLADIRKEVQCPICLGIIRKTRTVMECLHRFCRECIDKSMRLGNN-ECPACRTHCASRRSLRDDPNYDALIAALYPDIDKYEEEelAFHEEEKsrnkkiqayIAETFRRQSEALGRRRSSTRANTPFGRKPQGSYQGHLRGRGRNIGNDAAvIGSdeEEETNANDESKDSSS---ADEPSPDrKPK-----------------------------------------------------------------------------------------
>UPI0019D68040	96	0.258	5.951E-18	0	173	263	104	282	487
MDV-----RKEVQCPICLGIIRKTRTVMECLHRFCRDCIDKSMRLGNN-ECPACRTHCASRRSLRDDPNYDALILALYPDIDKYEEEELAFSEEertrnkkiqesIAETFRRQTEALVKKRSTAKATDAASTRKTRRNMRSRRIGRTSSPDIVPTDFE-DEDREENGNDGSKESSSVDDRSDVrPK-----------------------------------------------------------------------------------------
>A0A5J9U8I7	96	0.258	5.951E-18	0	201	263	101	307	497
MDefvlVKLTDIRKEVQCPICLGIIRKTRTVMECLHRFCRDCIDKSMRLGNN-ECPACRAHCASRRSLRDDPNYDALILALYPDVDKYEEEELAISEEertrnkkiqesIAETFRRQTEALVKKRSTAKATDSGPAVKTRGYTRSRRRPRASSPDIVPTDF-DDEDREENGNDGSKES-----SSVDDRRSPDVK-QKRARRWPVPRR--SPAKASG-------------------------------------------------------------
>A0A0K2U7V3	96	0.278	8.075E-18	6	190	263	37	219	298
------SLKSELTCPICLDMLSSTMTTKECLHRFCADCIVTALRSGNK-ECPTCRKKLVSKRSLRPDPNFDQLVEKIFPNREEYEAQQ-ESILETLSKSRS-ANFITSITDGIKAQMAHAKALNRKKNFNDDLPPNSGSENTPIGAERQQSS-HLSDDPNAkkkkkPKTTDSDESNSQKEIEIV---FKPHPEVDK------------------------------------------------------------------------
>UPI000B93154A	96	0.283	8.075E-18	1	152	263	44	196	345
-EVSPRSLQNELMCPICLEVLKKTMTAKECLHRFCSDCIVTALRSGNK-ECPTCRKKLVSKRSLRRDPNFDLIISKIYPNLDEYEAQQT-KVLETLNKSQSQANLVQSINEgikLQTQNRQQRIKKNQREKLNESSSSITSKPSNSSGQDNVTRTM--------------------------------------------------------------------------------------------------------------
>A0A6A4WE18	96	0.289	8.075E-18	2	174	263	36	202	357
--VSPRSLHSELMCPICLDMLKNTMTTKECLHRFCNECIITALRSGNK-ECPTCRKKLVSKRSLRPDPNFDNLIAKIYPSRDEYEAHQ----ERVLAKLNKSHSQAALVSSIEEGIKIQAQNRQNRKKPAADDSSNPGSHAPPTPVEA-TPQTQAGAPEPPPAAAAAPAAEPPTT----------------------------------------------------------------------------------------
>A0A0L7LMW3	96	0.278	8.075E-18	2	200	263	34	223	370
--VSPRSLHSELMCPICLDMLKKTMTTKECLHRFCNDCIITALRSGNK-ECPTCRKKLVSKRSLRPDPNFDLLISKIYPSRDEYEAHQERVLAKISMSHSQASlvNSITEGIKLQSQNRPQRSRKNQDESTNGSNTGNSNGPTEA--PPAAQNGT-PSTP--APKEV-APSTGNP-PGPLQSAQSTS--NPASVRS-TPSPVP--------------------------------------------------------------
>UPI0009B376C3	96	0.250	8.075E-18	0	221	263	29	244	375
MDgtevaVSPRSLHSELMCPICLDMLKNTMTTKECLHRFCSDCIVTALRSGNK-ECPTCRKKLVSRRSLRRDSNFDALISKIYPSRDEYEAHQ----RQVLERLNR----LHNKEALSSSIEEGLRQQARYRNHRVKKPTQESDNTTFSGGEDnGDARSHLSHD-------SAPShtPHTPXQGPARsRKRPRVSDDGSGPEGDSGSPTPPLRhHKEGPASEIELVFRPHPQ-----------------------------------------
>E5RWX6	96	0.258	8.075E-18	2	260	263	34	272	377
--VSPRSLHSELMCPICLDMLKKTMTTKECLHRFCSDCIITALRSGNK-ECPTCRKKLVSKRSLRPDPNFDLLISKIYPSRDEYEAHQELVLAK-LSMSHSQASlvnSITEGIKLQSQNR-PQRSRKNHDESSNASNSNGNVETAQNGSNSAT-----PKDGTS-------SSG----NPAQSGQSTS--NPASVRS-TPSPVPsNVSSVSKNTSTTKRAKSVLTSERSEESESSDGRTEGENSMDTEGEG-EPLNPN-EIELVF--
>A0A6J1CDC8	96	0.265	8.075E-18	2	163	263	52	210	377
--VKLSDIRKEVQCPICLGIIRKTRTVMECLHRFCRECIDKSMRMGNK-ECPACRTHCASRRSLRDDPNYDSLISALYPDIEKYEEDELAFREE--ERVRNKQIQASIAQTLHRQSEAVSKKRPPSVRRLRGNNNHRNNHSRGKRSYRNDAEFPTSDDIEDPTA---------------------------------------------------------------------------------------------------
>A0A7J6V1I6	96	0.255	8.075E-18	2	166	263	17	190	399
--VNLADIRKEVQCPICLGIIRKTRTVMECLHRFCRECIDKSMRMGNN-ECPACRTHCASRRSLRDDPNYDALIAAIYQDIDKYEAEELAFREEektrnkqiqasIAQTFQRQTEALGRKRTTAKAVAAYMRRSRGRRRGRSSRNSRAAELQVSDDDEDENG-NEGGRDSSSADERVA------------------------------------------------------------------------------------------------
>A0A2P2KC92	96	0.272	8.075E-18	0	153	263	17	163	403
M-VKLSEIRREVQCPICLGIIRKTRTVMECLHRFCRECIDKSMRLGNN-ECPACRTHCASRRSLRDDPNYDALIAALYPDIDKYEEEELAFHED--EKARNKQIQDSIA---QTFRRQAEALGRKNKTTRVAGTAFARRTLGRYRDAHSSGRRH-------------------------------------------------------------------------------------------------------------
>A0A6G1QWI3	96	0.265	8.075E-18	0	200	263	71	269	423
MDgtevaVSPRSLHSELMCPICLDMLKNTMTTKECLHRFCSDCIVTALRSGNK-ECPTCRKKLVSRRSLRRDSNFDALISKIYPSRDEYEAHQ----RRVLERLNRMHNNEALSSSIEEGLRQQARYRNHRVKKPTQESDNTTFSGGEDNGDARSHLSHDSAPSHTPHPRGQtPSEAGPSQKRPRVSDDGSGPEAD---SGSRTPPP--------------------------------------------------------------
>A0A182HZZ7	96	0.256	8.075E-18	2	222	263	34	281	424
--VSPRSLHSELMCPICLDMLKKTMTTKECLHRFCSDCIITALRSGNK-ECPTCRKKLVSKRSLRPDPNFDLLISKIYPSRDEYEAHQERVLAKFNQSHSQQAlvHSINEGIKLQSQNRPNRKQKGENDGLAPANPTSSSNAAAAPASAAapaatANGTGEPGKDnqvagGNAAPAGAGTGSTGSATTGSGGGgnggggggsggstaggdQMRQSSNPPSVRS-TPSPVPSNISSASKAKRARSVLTSERSE----------------------------------------
>A0A182R665	96	0.260	8.075E-18	2	211	263	34	272	428
--VSPRSLHSELMCPICLDMLKKTMTTKECLHRFCSDCIITALRSGNK-ECPTCRKKLVSKRSLRPDPNFDLLISKIYPSRDEYEAHQERVLAKFNQSHSQQAlvHSINEGIKLQSQNRPNRKQKGENDGLGPSNASSSSNSTAATAASTpanANGTSEPGKD-SQPTgtnATTASSGNTGSAATVGAGgggggvgggggggggsggstaggdQMRQSSNPPSVRS-TPSPVPSNISSASKAKR---------------------------------------------------
>UPI00051147CF	96	0.283	8.075E-18	2	159	263	49	204	438
--VKLAEIRKEVQCPICLGIIRKTRTVMECLHRFCRECIDKSMRLGNN-ECPACRTHCASRRSLRDDPNYDSLIAAIYPDIDKYEEEELAFHEE--EKARNKQIQASIAQTFRRQTEALGRKRTAKVTAAAFMRRSRGSYRNARGRRSyRNVAEHQGSNDN-------------------------------------------------------------------------------------------------------
>B4M620	96	0.260	8.075E-18	2	249	263	34	279	443
--VSPRSLHSELMCPICLDMLKKTMTTKECLHRFCSDCIVTALRSGNK-ECPTCRKKLVSKRSLRADPNFDLLISKIYPSREEYEASQ----EKIMAKFNPTQSQKALVNSINEGIKLQSQNRPQRFRTNKGGGGGPAGGGGGGGGGNNSGGVGAANATRAgANAVHAhdTASNDSNSN--TNGNDREQRDAPQATAVGATPGPTAAAPATPMTPSTPTAATSAGTSGASTSSSRMQVDDAsnPPSVRSTPSPVP-------------
>UPI000B8CC644	96	0.290	8.075E-18	2	185	263	58	249	447
--VKLSELRKEVQCPICLGIIRKTRTVMECLHRFCRECIDKSMRLGNN-ECPACRTHCASRRSLRDDPKYDALIAALYPDIDKYEEEelaLHEEEKARnKQIQASISQTLKRQSEAIGRKRSAKSAAAAVVRRSHSRFRDIPLRGRrnhQTELQGSDENEDADGDGekNSSSADERGTEVIPKRSKRLGGAQSSA-----------------------------------------------------------------------------
>A0A2K1IDV0	96	0.245	8.075E-18	5	235	263	37	300	467
-----SDIRKEMQCPICLGIIRKTRTVMECLHRFCRECIDKSMRLGNN-ECPACRTHCASRRSLRDDPNFDALVAAIYPDLDEYEEEELAFfEDEALvnrqIQANiadtfkRQSEAIARRRTASKATAAAIVRKAHGNFRSVQNRQRGRGRGSRGGRrSRFSEGSARYEDDDDFYdddkADTATSGDDTQSEPEPNPKRRRAKvqtyssgeensENESLsaatRDQHEAPAsfsGDESPTDSLARESDADASPTNVEGMLKSWAKGTRSS---------------------------
>A0A1B6P9L3	96	0.232	8.075E-18	0	242	263	103	374	497
MDeftlVKLVDVRKEVQCPICLGIIRKTRTVMECLHRFCRDCIDKSMRLGNN-ECPACRTHCASRRSLRDDPNYDALILALYPDIDKYEEEELAFSEEertrnkriqesIAETFRRQTEALVKKRSTVKGTDAASTRKTRRNMRPRRRGRISSPDIAPTdfddedrEENGDVGSKDsSSVDDHSPdvRPKRARRWPMPRRSPakTIGNTDNSIEDNDDsggARDFVTaSPLRGeMLAWGKNGTRSQTRHGNTSGSSG--RMGKGGRVAKLVDQLR--------------------
>A0A5J9VHE7	96	0.296	8.075E-18	0	144	263	140	281	528
MAVKLADIRKEVQCPICLGIIRKTRTVMECLHRFCRDCIDKSMRLGNN-ECPACRTHCASRRSLRDDPNYDALIAALYPDIDKYEEEELAFGEE--EKTRNKKIQETIEKTIQKQSEAVVKKGSKAKTTATVFARKYRRNMRRRG----------------------------------------------------------------------------------------------------------------------
>A0A6P8HX34	96	0.271	1.096E-17	2	157	263	38	196	333
--ISPRSLHSELMCPICLDMLKNTMTTKECLHRFCQECIITALRSGNK-ECPTCRKKLVSKRSLRPDPNFDALIAKIYPDREEYEAHQ-EKVLQRLNKHHNQ-QALTTSIEeglkLQALNRAQRVRKRSSEDQSQPQPQTTSGEAGSTDTSTPTNRkkMKTTSD---------------------------------------------------------------------------------------------------------
>R7T6Z5	96	0.279	1.096E-17	2	168	263	33	193	337
--VSPRSLHSELMCPICLDMLKNTMTTKECLHRFCQECIITALRSGNK-ECPTCRKKLVSKRSLRPDPNFDALISKIYPSRDEYDAQQ----ERVLAKLKQTINPNALTQSIEEGLRQQALNRAQRVSVKKSGTTNEGGDVKDEDAISHTGSdTH--TDDLGPKQQRAPS----------------------------------------------------------------------------------------------
>A0A6F9DR30	96	0.263	1.096E-17	2	199	263	35	212	337
--VSPRSLHSELMCPICLDMLRNTMTTKECLHRFCSECITTALRSGNK-ECPTCRKKLVSRRSLRPDPNFDALIAKIYPSRDEYEAHQ----EKVLQnitKHHNQAALTASVEEGLR----SQAISRQQKMKKSEMATPKPVKVEATKTEIPNEGK-----ENIKLPKSEPSS------PVAKKPKT---EAEPMEEDEPSTS---------------------------------------------------------------
>UPI00063F4A84	96	0.265	1.096E-17	2	184	263	35	232	375
--VSPRSLHSELMCPICLDMLKKTMTTKECLHRFCSDCIITALRSGNK-ECPTCRKKLVSKRSLRPDPNFDLLISKIYPSRDEYEAHQERVLAK-LNKSHSQAAlvnSITEGIKLQSQNRPQRSRKNANDSENATSYNNTPNISAPTtpnpsnaanqsdSSQSATGPLNsgGTTSRNSTTPSPNPANQIPKPSKRQKSLQNS------------------------------------------------------------------------------
>UPI0010FB068D	96	0.242	1.096E-17	2	222	263	35	269	379
--VSPRSLHSELMCPICLDMLKKTMTTKECLHRFCSDCIITALRSGNK-ECPTCRKKLVSKRSLRPDPNFDLLISKIYPSRDEYEAHQERVLAKLnkshsqaalvnsitegikLQSQNRPQRSRKNANESENASNATLYNNTPNISAPTTPNPSTNVANQSDSSQSATGPLNSG--GTTSRNSTTPSPNPANQIPKVPKRQKSFQNSEN-DSSSAEAETGGGDSMVDTEGEGPSEPLMLNE----------------------------------------
>A0A8C4ZLI6	96	0.271	1.096E-17	2	180	263	34	213	390
--VSPRSLHSELMCPICLDMLKNTMTTKECLHRFCSECIVTALRSGNK-ECPTCRKKLVSRRSLRRDANFDALISKIYPSRREYDAHQ-ERVLERLSRLHNK-EALSSSIEkgLQEQARSRGQRVKKPTQESDNTTFSGGEENGDAHSHLSHDSAHLPQDP-SPLAqEPAPFLGPPPqdSAPLEAG----------------------------------------------------------------------------------
>UPI001ED93312	96	0.227	1.096E-17	2	225	263	35	273	403
--VSPRSLHSELMCPICLDMLKKTMTTKECLHRFCSDCIITALRSGNK-ECPTCRKKLVSKRSLRPDPNFDLLISKIYPSRDEYEAHQERVLAK-LNKSHSQAAlvnSITEGIKLQsqnRPQRSRKNANEPENANGTASYTAGNTSGRTTPNPTAN--MANQSDSsQGPTGI--PNNNALMVN-VISNSQNHQNSTNSvsqpasspavsgttsRNSTTPSPKPAKRQKSQQNSENDSAGSSVEVETGG-------------------------------------
>UPI0006253F73	96	0.243	1.096E-17	2	260	263	35	305	410
--VSPRSLHSELMCPICLDMLKKTMTTKECLHRFCSDCIITALRSGNK-ECPTCRKKLVSKRSLRPDPNFDLLIQKIYPSRDEYEAHQERALAK-LNESHSQAAMvssitegikIQSQNRPQRsrknandPENVNSIPLLNNTANTSGRTTPITPTISAIQSDSSQGPMGTINNsnglGNVVYNTNQLNSNHsvsqPASSPAVSG-------TTSRNSTTPSPNP-ANQIPKAAKR-----LKSLQNSENDSAGSSAEaetGGGESMVDTEGEGPsEPL-MLNEIELVF--
>A0A182QNF5	96	0.298	1.096E-17	2	163	263	34	195	424
--VSPRSLHSELMCPICLDMLKKTMTTKECLHRFCSDCIITALRSGNK-ECPTCRKKLVSKRSLRPDPNFDLLISKIYPSRDEYEAHQERVLAKFNQSHSQQAlvHSINEGIKLQSQNRPNRKQKGENEGPISSSNPSAVAPTAAS-SGATANGTSEPGKENQPSA---------------------------------------------------------------------------------------------------
>S8CS93	96	0.235	1.096E-17	2	159	263	64	236	428
--VKLAEVRKEVQCPICLGIIRKTRTVMECLHRFCRECIDKSMRLGNN-ECPACRTHCASRRSLRDDPNYDTLIATLYPDIDKYEEEelIFHEEEKarnekiqalIAQTFRRQAEALGKKRTPLRYTtpatfSRRTNNYRKTRGRRNHRAVDANESDEDEGSKDSSSGDEHSIEGR-------------------------------------------------------------------------------------------------------
>A0A1S3TGW7	96	0.255	1.096E-17	2	199	263	64	256	454
--VELLEIRKEVQCPICLGIIKKTRTVMECLHRFCRECIDKSMRMGNN-ECPACRTHCASRRSLRDDPNYDALIAALYPDIEKYEEEELEFREE--DKNRNKLIQASIAKVVQRQSEALVKRRRDTPGSFVTRSQRIQRNVLSRRQnQVmDNLGSEDNEDEN-DNNEKDSSSTDERCTEI---RQRRRKRRTRVRPSQPSSS---------------------------------------------------------------
>UPI0009E5502B	96	0.242	1.096E-17	2	163	263	81	250	471
--VKLMDIRKEVQCPICLGIIRKTRTVMECLHRFCRECIDKSMRLGNN-ECPACRTHCASRRSLRDDPNFDALIAALYPDIDKYEEEelAFHEEEKtrykkiqasIAETFRRQAEALGKRRPMPKSSTEAFRRSDCSYRAGQRQNGYFRGRGKTAARNA--SPMVSDDDEEEEYA---------------------------------------------------------------------------------------------------
>A0A6I9RLU2	96	0.269	1.096E-17	2	157	263	82	234	475
--VKLADIRKEVQCPICLGIIRKTRTVMECLHRFCRECIDKSMRLGNN-ECPACRTHCASRRSLRDDPNYDALIAALYPDIDKYEEEELAFHEE--EKTRNKKIQASIAETLRRQAEALGRKKSTKAAAEVFVRKSRGNFRAGQNSYLRGRGRSGVRD---------------------------------------------------------------------------------------------------------
>A0A811QWQ4	96	0.259	1.096E-17	0	213	263	95	333	484
MLVKLADIRKEVQCLICLGIIRKTRTVMECLHRFCRDCIDKSMRLGNN-ECPACRTHCASRRSLRDDPKYDALIAALYPDIDKYEEEEFAFsEQERvrnkkIQEAieetfRRQSDAIGKKRSMPK---ATATAFARKYRRTRGRVRTITPDIAPTGSaeedreeenSKETTREQSSTDDHSPdlRQKRCRKRSGPQGSPagTIGSIDHSFEKNDELIGGkeilATSPLRGeMLAWGKNGTRSQ-------------------------------------------------
>A0A5B6ZNH1	96	0.262	1.096E-17	2	213	263	114	326	510
--VKLAEIRKEVQCPICLGIIRKTRTVMECLHRFCRECIDKSMRLGNN-ECPACRTHCASRRSLRDDPRYDAIIESLYPDIVKYEEEEltFHEEERarneqiqalIGQIFRRQSEALVRRRTTGKdTAAASAVRLRRNCRNAYSRRRRNSQGTELQGSDDnEDENYH---DGNK-----DSSSTDDRGTEMK--QRRRKRRA-GARSSQPSPSAANSDGGCIANDLE-------------------------------------------------
>UPI00053A7609	96	0.286	1.096E-17	0	159	263	125	292	525
MEIDLGEIRKDVQCPICLGIIRKTRTVMECLHRFCQECIDKSMRLGNN-ECPACRKHCASRRSLRDDPKFDSLIAALFTNIDSYEEEELAFhEDEkarnkqiqasIAQISQRQSEALVKRRSL--GKEAAVLMRSPRIASGSRRRRNCRNMEQQNASEAHDDDNNDDINNN-------------------------------------------------------------------------------------------------------
>A0A7S4UPT0	96	0.263	1.096E-17	7	255	263	175	435	556
-------LNAELTCPICLSIVRSTHTFMECLHRFCQECIEKYLRLGQK-ECPKCRVKVSSRRALRADPQFDKLIQAFYPDIDAYE----EKEEEFISKVNAESHTIAAAVEEGLRRQSQAASGRSKDKDTERSSGNYVASGAASSSQNRSTSqrekpsaqLEGEEEGRKAKGDKAGGSAAKKVS---SGGKSSKAEKVTSGFGAPSSSArsGKKSENGMAKvgvkRKSDLADKSSREVDGEqRKESKVSSQGRNGKKPEGPggpgdRPAARPVSPP-------
>A0A8C9QF62	95	0.275	1.487E-17	0	168	263	32	197	284
MDgteiaVSPRSLHSELMCPICLDMLKNTMTTKECLHRFCSDCIVTALRSGNK-ECPTCRKKLVSKRSLRPDPNFDALISKIYPSREEYEAHQ----DRVLIRLSRLHNQQALSSSIEEGLRGMTSCGRPTTGGGGTGGVGGGAGSEDSGARAGTLG--GGTLG-PPSPPGAPS----------------------------------------------------------------------------------------------
>UPI0003F0BC74	95	0.330	1.487E-17	2	104	263	40	141	332
--VSPRSLHSELMCPICLDMLKNTMTTKECLHRFCQECITTALRSGNK-ECPTCRKKLVSRRSLRPDPNFDALISKIYPSRDEYEAQQEKLLARLNQHHNQQALQ--------------------------------------------------------------------------------------------------------------------------------------------------------------
>UPI000A2A822A	95	0.278	1.487E-17	2	145	263	38	185	336
--ISPRSLHSELMCPICLDMLKNTMTTKECLHRFCQECIITALRSGNK-ECPTCRKKLVSKRSLRPDPNFDALIAKIYPDREEYEAHQ-EKVLQRLNKHHNQ-QALTTSIEeglklqaLNRAQRVRKRSSEDQNQAAPSASSAPPPTVEASXS---------------------------------------------------------------------------------------------------------------------
>H0ZYU1	95	0.258	1.487E-17	0	167	263	29	205	349
MDgteiaVSPRSLHSELMCPICLDMLKNTMTTKECLHRFCSDCIVTALRSGNK-ECPTCRKKLVSKRSLRPDPNFDALISKIYPSRDEYEAHQDRVLAKLSRLHNQQAlsssiEEGLKMQAMHRAQRVRKLAAESDPAGFSGGEEGLEALGAAPEPPGPSRKRSRASDDSGPDPEAEP-----------------------------------------------------------------------------------------------
>C3ZPC6	95	0.269	1.487E-17	2	198	263	41	239	350
--VSPRSLHSELMCPICLDMLKNTMTTKECLHRFCQDCIITALRSGNK-ECPTCRKKLVSKRSLRPDPNFDALISKIYPSRDEYEAHQ-ERVLARLNKHHNQ-QALSSSIEeglkLQALNRAQRVRKHLEEPSGGDLGQPRKRPKTGSDESGAEQESHnSALD--SCHQVFkSISTGDIIVNSAVDSEPGTANgERGENFCDPPEP----------------------------------------------------------------
>A0A6M2DPN8	95	0.262	1.487E-17	2	221	263	34	235	374
--VSPRSLHSELMCPICLDMLKKTMTTKECLHRFCSDCIITALRSGNK-ECPTCRKKLVSKRSLRPDPNFDLLIAKIYPSRDEYEAHQervlaklnKSQSQTALVNSIKEGIQLQSQNRPQR-SRKNVEDTSNNNQTANNDQTAPKDNLSTTTSQSA-----------SPLNLPQSSaSQVP-SNPA------------SLRS-TPSPVPSNVSSTSKPQSKRPKSVLTSE-----------------------------------------
>UPI001B887A8B	95	0.274	1.487E-17	2	157	263	35	196	376
--VSPRSLHSELMCPICLDMLKNTMTTKECLHRFCQDCIITALRSGNK-ECPTCRKKLVSKRSLRPDPNFDALISKIYPSRDEYEAHQERVLAK-LNKHHSTAaltHSIEEGLRLQalnRAQRARKHVSEGDLGRSLLMPPMDGIISGGTTSTDTTPRkkLKAYSD---------------------------------------------------------------------------------------------------------
>UPI0006C93D4A	95	0.265	1.487E-17	0	240	263	34	257	388
IGVSPRSLHSELMCPICLDLLKKTMTTKECLHRFCSDCIITALSKGNK-ECPTCRKKLISKRSLRPDPNFDMLINKIYPSRVDYEAHQ----EEVLARLNNSHSQAALVNSITEGIKLQSQNRPQRNRKKDISSSPAELMSAANSANASIASGSAATATGS-------SSN--QNDSLQNGKDQTNNGTSAQPAPSPSPAPSAATSRNS---TTPSPVPSISTRFSKRLKSSHTSENETSS----------------------
>UPI001EF83515	95	0.235	1.487E-17	2	225	263	35	273	403
--VSPRSLHSELMCPICLDMLKKTMTTKECLHRFCSDCIITALRSGNK-ECPTCRKKLVSKRSLRPDPNFDLLISKIYPSRDEYEAHQERVLAK-LNKSHSQAAlvnSITEGIKLQSQNRPQRSRKNANEPENANGTASYSAGNT-SGRTTPNPTANLANQSDSSQGPIGiPNNSTLMVNIITnsQNQQNSTNSVSQpasspavsgttsRNSTTPSPKPAKRQKSQQNSENDSAGSSVEAETGG-------------------------------------
>A0A1D2M2P0	95	0.272	1.487E-17	2	180	263	69	238	403
--VSPRALHSELMCPICLDMLHQTMTTKECLHRFCAECIITALRSGNK-ECPTCRKKLVSKRSLRPDPNFDMLISNIYPSRDEYEAQQ----QKAL-ASLSKSHnQLALATSIEEGMKAQSQNRKAIAKANAKSNQDGTESIA---ESANNQGV-PATPGIPASATPSEDANTTRVQPTAAG----------------------------------------------------------------------------------
>A0A084VFZ3	95	0.257	1.487E-17	2	211	263	34	268	422
--VSPRSLHSELMCPICLDMLKKTMTTKECLHRFCSDCIITALRSGNK-ECPTCRKKLVSKRSLRPDPNFDLLISKIYPSRDEYEAHQERVLAKFNQSHSQQAlvHSINEGIKLQSQNRPNRKQKGENELCPSNASSSSNSTAQPQatatpaptngasepgkDNQAssgATGGGGGGGSGGGSASGGAGSgsgGATSGPTPPAGGEQmssRQSSNPPSVRS-TPSPVPSNISSASKAKR---------------------------------------------------
>UPI000DECC956	95	0.262	1.487E-17	2	173	263	48	229	425
--IKLADVRKEVQCPICLGIIRKTRTVMECLHRFCRECIDKSMRLGNN-ECPACRTHCASRRSLRDDPNYDALIAALYPDIDKYEEEELALhEDEvthnkqiqasIAQTLRRQTEALGKKRNAKSAAVAFVRRSQGNYRTSNMRRRKRFRNAGEQEVSDDNEGVNDNEGGKGSSSCDEQTENRPK-----------------------------------------------------------------------------------------
>UPI001CB8B8D2	95	0.250	1.487E-17	2	173	263	56	235	445
--VKLAEVRKDVQCPICLGIIRKTRKVMECLHRFCRECIDKSMRLGNN-ECPACRAHCASRRSLRDDPNYDNLIAILYPDIDKYEAEelAFHEEekarnkqiqDSIAETSRRQLEALGKKRASAKA--TANAFMRSLGNTRNLRGKRKHRSSEPQGSDNEVDGDND-NEVRSSSSSDEPSSEVrPK-----------------------------------------------------------------------------------------
>UPI001CB94615	95	0.236	1.487E-17	2	167	263	56	236	445
--VKLAEVRKDVQCPICLGIIRKTRKVMECLHRFCRECIDKSMRLGNN-ECPACRAHCASRRSLRDDPNYDKLIAILYPDIDKFEAEelAFHEEekarnkqiqDSIAETSRRQLEALGKKRASAKAsanalRRSQRNTRNLRGKRNHRSSEPQDSDNEVDGDNDNEGRSSSSSSSDEPSSEVRP-----------------------------------------------------------------------------------------------
>UPI001036C242	95	0.277	1.487E-17	2	145	263	55	207	447
--VKLSEIRKEVQCPICLGIIRKTRTVMECLHRFCRECIDKSMRLGNN-ECPACRAHCASRRSLRDDPNYDALIAVLYPDIDKYEEQewaLYEEEKacnkqiqaSIAQTFQRQSEALGRKRTTARVT-AAAFVKRSQGNYRNLRGKRNHRAAELQGS---------------------------------------------------------------------------------------------------------------------
>A0A6N2B891	95	0.275	1.487E-17	2	157	263	59	209	459
--VRLSEIRKEVQCPICLGIIRKTRTVMECLHRFCRECIDKSMRMGNN-ECPACRTHCASRRSLRDDPNYDALIAFLYPDIDKFEEEEFAFHEE--DKALNKQIQASIAQTSQRQSEALGRKRSARAAAFTRRSQGNYRNLR--GRRNYQGAEHHISD---------------------------------------------------------------------------------------------------------
>A0A6M2EZI7	95	0.257	1.487E-17	2	188	263	74	261	464
--VKLSEIRKEVQCPICLGIIRKTRTVMECLHRFCRECIDKSMRLGNN-ECPACRTHCASRRSLRDDPNYDALISSLYPDIDKYEEEELAFqEDEkarnkqiqatISQTFHRQAEALSRKKTTAKVTAAAFARRTPSRFRDAHSRGRRNYRMA--GFQGSDDNEDANGDGGKDSSSADEHSA--EVKP-----KRCKKWA--------------------------------------------------------------------------
>UPI00053B30FB	95	0.248	1.487E-17	1	201	263	90	307	464
-DIDLADIRRDVQCSICLGIIRKTRTVMECLHRFCQECIDKSMRLGNN-ECPTCRKHCASRRSLRDDPNFDAFIATLFKDIDKYEEEELAFSQD--DETRNKQIQASIARVSQRqssalAKKKSFGKDVAVFSRSRRSASGSRRRRNCRSMEQDTSEAHDDDDDqnnggkdSSSDEPCAPQRKrkkRSKTQPsssAANNNDNCAGNGTEQahRRDSRGISPG-------------------------------------------------------------
>A0A7J7DCL4	95	0.242	1.487E-17	2	176	263	86	278	474
--VELPDIRKDVQCPICLGIIRKTRTVMECLHRFCRECIDKSMRLGNN-ECPACRTHCASRRSLRDDPNFDALIAVLYPDIDKYEQQefAFQEEDEnrnkqiqasIAEIFQRQSEALVRKRPLGKeAGGPLMTRPQRSTRTLFSRRRRNTRGAEPQASEDnedgneDNGGKDsSSADEHSVSVEIRPRRRKRRTAP--------------------------------------------------------------------------------------
>A0A6P8DGH1	95	0.294	1.487E-17	2	157	263	129	278	477
--VELAEIRKDVQCPICLGIIKKTRTVMDCLHRFCRECIDKSMRLGNN-ECPACRKHCASRRSLRDDPNFDALIAALYPDIDKYEQEELAFHEE--EKTRNKEIQASIAQIFQRQTEARTGKDAGFIRRPQRNLRNTNSRRK-RNSRAAE--LHAYED---------------------------------------------------------------------------------------------------------
>UPI0004F163D6	95	0.284	1.487E-17	0	159	263	110	271	498
MEIDLGEIRKDVQCPICLGIIKKTRTVMECLHRFCRECIDKSMRLGNN-ECPACRKHCASRRSLRDDPKFDALIAALFTNIDTYEEEEFAFHED--DKARNKQIQASIAEISQRqsealVKRKSFGKEAAVLMRSQRSGSGSRRRRNSRNTEQNADEAHEDDDNN-------------------------------------------------------------------------------------------------------
>UPI0010FC6F4E	95	0.258	2.017E-17	2	151	263	38	186	336
--ISPRSLHSELMCPICLDMLKNTMTTKECLHRFCQECIITALRSGNK-ECPTCRKKLISKRSLRPDPNFDALIAKIYPDRDEYEAHQ-EKVLQRLNKHHNQQALTSSIEEGLKLQAINRAQRVRKRSSDDPAGTGGPGTPGSTGQpSAGEGG---------------------------------------------------------------------------------------------------------------
>A0A8C6WHZ9	95	0.252	2.017E-17	2	195	263	36	231	373
--VSPRSLHSELMCPICLDMLKNTMTTKECLHRFCSDCIVTALRSGNK-ECPTCRKKLVSRRSLRRDSNFDALISKIYPSRDEYEAHQ----RRVIERLNRLHNQEALSSSIEEGLRQQARNRSERNHRVKKPTQESDNTTFSGGEDNGDSRSHLSHDSapsHAPATVGQTSSEAgPsrkRLRPSDDGSGHSGRTTPPPRHKS-------------------------------------------------------------------
>A0A1R3H4E8	95	0.284	2.017E-17	2	159	263	105	256	382
--VKLSDIRKEVQCPICLGIIRKTRTVMECLHRFCRECIDKSMRMGNN-ECPACRTHCASRRSLRDDPNYDALIAALYPDIDKYEEEELAFHEE--EKARNKQIQ---ASIAQTLRRQSEVLGRKRTVKATASAIVRRSKSRHQGRRRYRPSEPRESDDN-------------------------------------------------------------------------------------------------------
>A0A833SZU4	95	0.261	2.017E-17	2	169	263	65	225	388
--LSVRQLNADLTCPICLGIIKETMVVMECLHRFCGECISTAIRHSNR-ECPSCRIHIPSKRSLRPDANFDALIRKIHPNLAEFER----NEDQIIEKVNRTRHFHNAYTESARMGVLSQAATRRNGRKKTEGATSASSSPTNTPSP-PVGEKRDSPDGGSPND-TAPSS---------------------------------------------------------------------------------------------
>A0A6A3D3N0	95	0.265	2.017E-17	2	211	263	30	230	396
--VELPEIRKDVQCPICLGIIKKTRTVMECLHRFCRECIDKSMRLGNN-ECPACRTHCASRRSLRDDPNYDALIAALYPDIDKYEEQELAFHEE--ERTRNKQIQASIAQVLQRQSEALVKRRSHPRRSHPRRRRNSLG--------AEHQGSEDNEDENDDNGGKDSSSTDERCTEV---RQRRRKRRTGIRMSLPSSSVvnsdgGYVENDTEVSR---------------------------------------------------
>A0A1E1XKM3	95	0.256	2.017E-17	2	187	263	36	232	402
--VSPRSLHSELMCPICLDMLKNTMTTKECLHRFCQECIITALRSGNK-ECPTCRKKLVSKRSLRADPNFDMLIAKISPSRDEYEAHQERVLAKLNRQHSQaLAHSIEEGMRMQalnRNQRVRKHGTDENNGGGSSGPATPAAVATATacvsvpssGGGAANSG-HQVASAATPTMPTSFSaASAPTASSTVQQQQQQQQQ---------------------------------------------------------------------------
>A0A182M8Z0	95	0.260	2.017E-17	2	211	263	34	268	422
--VSPRSLHSELMCPICLDMLKKTMTTKECLHRFCSDCIITALRSGNK-ECPTCRKKLVSKRSLRPDPNFDLLISKIYPSRDEYEAHQERVLAKFNQSHSQQAlvHSINEGIKLQsqnRPNRKQKGENDGLGPSNASSSTNSTAVPAASGTANANGTSEPGKE-SQPTGANATtaGSGTTGSAPAGGGggggggggggggsggstaggdQMRQSSNPPSVRS-TPSPVPSNISSASKAKR---------------------------------------------------
>UPI001EF90F0F	95	0.243	2.017E-17	2	260	263	54	324	429
--VSPRSLHSELMCPICLDMLKKTMTTKECLHRFCSDCIITALRSGNK-ECPTCRKKLVSKRSLRPDPNFDLLISKIYPSRDEYEAHQERVLAK-LNKSHSQAAlvnSITEGIKLQSQNRPQRSRKNANEPENPNGTTPNNIGANTSGrttpvtpinpanqsdsSQGLTGNINNSNGlGNVISNTNQPNSNnnvsQPASSPAVSG-------TTSRNSTTPSPNP-SNQIPKPAKR-----QKSLQNSENDSAGSSAEaetGGGDSMVDTEGEGPsEPL-MLNEIELVF--
>A0A7C9CZW9	95	0.244	2.017E-17	2	170	263	66	243	433
--VRLSDIRKEVQCPICLGIIRKTRTVMECLHRFCRECIDKSMRMGNN-ECPACRKHCASRRSLRDDPNFDSLIATLYPDIDQYEEEELAFqEDEkarnkqiqaaIAQTFRRQSEALSRKRRRSQGNYRRRRNCRSEDDDDANGHDGGKDSSSADERCTEFKPKRSKRWRSQPSPA-ATSGD--------------------------------------------------------------------------------------------
>UPI000D62FDAF	95	0.269	2.017E-17	2	167	263	63	242	445
--VKLADVRKEVQCPICLGIIRKTRKVMECLHRFCRECIDKSMRLGNN-ECPACRAHCASRRSLRDDPNYDALIAILYPDIDKYEAEelAFHEEEKarnkqiqasIAQTSRRQLEALGKKRATAKAT-ATAFMRRSHGNTRNLRGRKSWKSAEPQGSdnevDADNDiGGKYSSSADEPTTEIRP-----------------------------------------------------------------------------------------------
>UPI00053C22C9	95	0.211	2.017E-17	0	190	263	63	263	446
M-VNLSEIHKDVQCPICLGIIRKTRTVMECLHRFCRECIDKSMRLGNN-ECPACRTHCASRRSLRDDKNFDALIAYLYPDINKYEEEELAFSEvdkarskeiqaTIAKAVKRQSEAIVKKRSSKKtAVTESLRKSRHNLRVNSVRGRRNLQRDDTSNDDDDDNGERDSSSGDDRSKDVRPRRRSKRARRVCSSQPSGSNSSDR------------------------------------------------------------------------
>UPI00103554AD	95	0.248	2.017E-17	2	227	263	86	307	457
--VKLPALRTYVQCPICLGIIKKTRTVMECLHRFCRECIDKSMRMGNN-ECPACRTHCASRRSLRDDPRFDALIEILYDDIEKYEEEelAFHEEEKtrnkqiqasIAQIFRRQSEALVTRRKLGKDTDSASGSRLPRKYSRRRRNTRETEHE---GSDDEDENNH---DANK-----DSSSNDERTTEI---KQRRYKRKAGAQSSQPSPSAANSDGGGNENDLEASRESKGTSSGPVR-----------------------------------
>UPI00053BBB30	95	0.269	2.017E-17	1	184	263	91	274	465
-DIDLADIRRDVQCSICLGIIRKTRTVMECLHRFCQECIDKSMRLGNN-ECPTCRKHCASRRSLRDDPNFDAFIATLFKDIDKYEKEELAFSQD--DETRNKQIQASIARVSQRqssalAKKKSSGKDAAVLSRSRRSASGSRRRRNCRNMEQDTSEAHDDDDQDNE-GGKDSSSDEP-CAPQRKRRKRS------------------------------------------------------------------------------
>UPI001262B357	95	0.271	2.017E-17	2	173	263	75	255	465
--VKLSDIRKEVQCPICLGIIRKTRTVMECLHRFCRECIDKAMRMGNN-ECPSCRTHCASRRSLRDDLNYDALIAALYPDIDKYEEEELAFQEEettrnkqiqasIAQTFQRQTEALGRKRTAKATAAAFVRRSNGRYRDTPLGRRRNYRTTELQGSDDNEDANGDA--GNNSSSADERSTEVrPK-----------------------------------------------------------------------------------------
>UPI000D1C5B74	95	0.308	2.017E-17	2	150	263	74	219	469
--VYLSEIRKEMQCPICLGIIRKTRTVMECLHRFCRECIDKSMRLGNN-ECPACRTHCASRRSLRDDPNFDSLIAALYQDIDKYEEEEMSLLEE--ETWKNKQIQADIAETAKRQSEALAKRRTAKATAAAIVRKAHGKFRPVSGRRGRGG----------------------------------------------------------------------------------------------------------------
>A0A6P5WIR6	95	0.270	2.017E-17	2	170	263	71	220	491
--VKLSDIRKEVQCPICLGIIRKTRTVMECLHRFCRACIDKSMRMGNN-ECPACRTHCASRRSLRDDPNYDALIAALYPDIDKYEEEEL------------TFH------EEEKARNKQIQASIAKTLHRQSEVLGRKRTVKATES-AIIRRMQCSHQGRRKYRTSEPQeSN--------------------------------------------------------------------------------------------
>A0A6G1QWQ0	94	0.270	2.736E-17	0	201	263	29	215	236
MDgtevaVSPRSLHSELMCPICLDMLKNTMTTKECLHRFCSDCIVTALRSGNK-ECPTCRKKLVSRRSLRRDSNFDALISKIYPSRDEYEAHQ----RRVLERLNRMHNNEALSSSIEEGLRQQARYRNHRVKKPTQESDNTTFSGGEDNGDARS---HLSHD-------SAP-SHTPTLA--VRLHQKPGQA--KRDHGSRMTAPG-------------------------------------------------------------
>A0A671PSX8	94	0.254	2.736E-17	0	180	263	5	183	302
IDVSPRSLHSELMCPICLDMLKNTMTTKECLHRFCSECIVTALRSGNK-ECPTCRKKLVSKRSLRADPNFDALISKMYPSRDEYEAHQ----DKVLEQLSLLHNKEALSSSIEQGLRICMRRVRTPRSAAARMRSHRTPALRSTPAAPRXXXXXRASD-DSGAEAPAPQRCeielIFCPHPLLMG----------------------------------------------------------------------------------
>B8C1Q2	94	0.311	2.736E-17	2	146	263	87	234	331
--VQLKVLSPEFHCPVCLSYIKQTRIVKECLHRFCNECIQKCLRVSPKKECPQCRVHIPSRRSLRPDPNFDNLIKSIYGNLEELEK---FEEEEIMrlnrDQNMNNAYAESRKRGIlhQSMHRKKRQSNQGESPRPTDTDNTTSRQSLITGLQ--------------------------------------------------------------------------------------------------------------------
>UPI001BB11C5B	94	0.247	2.736E-17	2	186	263	39	243	343
--VSPRSLHNELMCPICLDIMKKTMTTKECLHRFCADCIITALRRGNK-ECPICRKKLVSKRSLRPDPNFDALINIIYPSREEYEAQQERVLARINKHKSQQALSLSTeggpkTQAPNRLQRGKKPRIEDASGAEDNGDSSRCSNASTHRDQEAGPRNKRAktsedsgleLDKNNATVVTDPGMDgasdielVFRPHPTLVGKVVRAQ----------------------------------------------------------------------------
>UPI0006B0B738	94	0.252	2.736E-17	2	214	263	35	245	355
--VSPRSLHSELMCPICLDMLKNTMTTKECLHRFCQECIITALRSGNK-ECPTCRKKLVSKRSLRPDPNFDMLISKIYPSRDEYEAHQ----ERVLAKLSKTalAHSIEEGMRIQQMNRGQRVRKSVPDENASMPTSAAGTPTGNLSArQTPTpGSSSDAANGN-PRKKPRPQSKMENdSGGSEVEQETESYEAQPPEQDETAET-GQDVDCETTSECSP------------------------------------------------
>A0A6L5CP68	94	0.269	2.736E-17	2	182	263	35	210	370
--VSPRSLHSELMCPICLDMLKKTMTTKECLHRFCSDCIITALRSGNK-ECPTCRKKLVSKRSLRPDPNFDSLISKIYPSRDEYEAHQ----ERVLAKLNKSHSQAALVNSISEGIKLQSQNRPQRRPKTANETDMTPTNTPNVSAPSTPTPMQQG-ESVTPVPQQGPSSHAPSpVNMMGVAQQ--------------------------------------------------------------------------------
>A0A565C0L7	94	0.297	2.736E-17	0	197	263	0	191	397
MEIDLGEIRKDVQCPICLGIIKKTRTVMECLHRFCRECIDKSMRLGNN-ECPACRKHCASRRSLRDDPKFDALIAALFTNIDSYEMEELAFHED--EKARNKQIQASIAQISQRQSDALVKRRSFGKEAAVLMRSQRLASASRRRRNSRN--MEP-----SASEAXXXXXXXXXXNGVAKdssSDERGAElRQRKRRKRSTS-----------------------------------------------------------------
>W6UAK3	94	0.256	2.736E-17	2	198	263	33	233	398
--VSPRSLQSELMCPICLDILKVTMTTKECLHRFCSDCIVTALRNGNK-ECPTCRKKLVSKRSLRRDPNFDALIAKIYPDREEYEAHQNRVLAK-LnkQQFNGraslheSGQSLHSSNDIDSARYRNRRSTGNNGFATADSVISEDDAASITGSlnQRASRVNSDAESGTIETTSVGGASSVDFGHP----HQQSHNQRTRTSSNNATP----------------------------------------------------------------
>A0A0T6B592	94	0.245	2.736E-17	2	255	263	35	288	403
--VSPRSLHSELMCPICLDMLKKTMTTKECLHRFCSECIITALRSGNK-ECPTCRKKLVSKRSLRPDPNFDLLISKIYPSRDEYEAHQERVLAK-LNKSHSQAALVNSINEgikVQLQNRPNRSRKGNEEGSSSNSNDPSQSTAQSSESAHNSQGQPSASQSNimSSSAMaslsmgsTSTSTDSHSLNPSSNTiTSRMASPAPSGRSTpSQPPSPGSSLGKSIGKR-------------PKSAFTSERSEESETSERTDQTdTEGEGPSEP-------
>UPI0010A46748	94	0.288	2.736E-17	2	157	263	48	200	420
--IKLSDVRKEVQCPICLGIIRKTRTVMECLHRFCRECIDKSMRLGNN-ECPACRTHCASRRSLRDDPNYDALIAALYPDIDKYEQEELALHED--EKVRNKQIQESIAQTLQRQAEALGKKRNPKTITRRSQGSYRASHVRARRNCRSTIELQGSDD---------------------------------------------------------------------------------------------------------
>A0A833RVK4	94	0.250	2.736E-17	2	225	263	79	294	424
--VSPRSLHSELMCPICLDMLKKTMTTKECLHRFCSDCIITALRSGNK-ECPTCRKKLVSKRSLRPDPNFDLLISKIYPSRDEYEAHQ----ERVLEKLSKSHSQVALVNSITEGIKLQSQNRSQRSRKNANESENASNATSYNNSQNASAPatpnaTNVANQSDSSQSTTGPLNNS-------SGGTTSRNST----TPSPNPAnqiPKPPKRQKSLQNSENDSSSAEAETGG-------------------------------------
>UPI00125D8AEB	94	0.288	2.736E-17	2	160	263	60	224	447
--LRLSEIRKEVQCPICLGIIRKTRTVMECLHRFCRECIDKSMRMGNN-ECPACRTHCASRRSLRDDPNYDALIAILYPDIDKYEEEelAFHEEEmvrnkqiqaSIAQTLRRQTEALGRKRT-SRAT-PPAFIRRSGNRNLRRRRNQRIEPQGSDDDEDANG--HDDKDSSS------------------------------------------------------------------------------------------------------
>A0A8B8KZE4	94	0.266	2.736E-17	2	146	263	61	208	450
--VELLEIRKEVQCPICLGIIKKTRTVMECLHRFCRECIDKSMRLGNN-ECPACRTHCASRRSLRDDPNYDALIAALYPDIEKYEKEELEFREEdknrnMLIQA-SIARVVERQSEALVKRRRDTPGSFVTRSRRNQRNVLSRRPNQVIDNQ--------------------------------------------------------------------------------------------------------------------
>A0A0G4GWC7	94	0.311	2.736E-17	5	232	263	65	289	456
-----SNLNVDLTCPVCLGILTKTTTVKVCLHRFCASCIEKCLRIGKR-ECPTCRVHISSRRMLRSDPTFDKMVKRLFPNVEAYE-EHHEKLVEQSNKKNNltKGVPGLTPYPPSNPPAPPARHVITRPPAFIPMLTRPNMMPPSRPSSALRPGQPPWI-SFAPRMSVRPLTQAPGVrAPPFPPSLSSAMGGPPVAPAPPAPAPATAAAAAAAASVGSGMPSGQQQEG---AAASA------------------------------
>A0A6P5X8W5	94	0.252	2.736E-17	2	253	263	62	326	467
--VKLSDIRKEVQCPICLGIIRKTRTVMECLHRFCRECVDKSMRMGSN-ECPACRTHCASRRSLRDDPNYDALIAALYPDIDKYEEEIqasiartLHWQSEVLgrkRTVKATASAiIRRSASISRKKYQPSEPQKSNDNGDAIENGSRDSSSANENHTEVKPKRSKGWDGRFSQRSSAPSadgvgdKNDSEVNreslgisaALVCPSERLHLGAGGMRSHTPDGSLSGDENDSEVNR----------ESLGLLAALSGLSERLHWG-AGGMRSHTRHGS---------
>A0A8B7C1I1	94	0.236	2.736E-17	0	191	263	80	298	476
IPVKLADIRKEVQCPICLGIIRKTRTVMECLHRFCRECIDKSMRLGNN-ECPACRTHCASRRSLRDDPNYDALIAALYPDIDKYEEEELALHEEertrnkkiqasIAETFRRQSEALGRkkstkaAAEIFLRKSRGNFRAHGQNSYLRGRGRSGVRDNVLAGSdddeEEEANGNDGSKDSssaedRSPdvRQKRFKRRRMPRSSPARTAGNIDGEENDDL-----------------------------------------------------------------------
>A0A6P5XDW8	94	0.252	2.736E-17	2	199	263	98	296	481
--VELPEIRKDVQCPICLGIIKKTRTVMECLHRFCRECIDKSMRLGNN-ECPACRTHCASRRSLRDDPNYDALIAALYPDIDKYEEEELAFHEE--ERTRNKQIQASIAQIFQRQSEALVKRRSLGKESTGSFITRSQRNHRSAHPRRrrnSRGAEHqgseDNEDENDDNGGDDSSSTDERSTEV---RQRRQKRRTGAQSSLPSSS---------------------------------------------------------------
>A0A388K6C2	94	0.425	2.736E-17	0	93	263	13	105	831
MLICLSDLRKETECPICLGIIRKTRTVMECLHRFCRECIDKAMRIGNN-ECPACRVHCASRRSLRADPNFDSLIAALYPDVDKYEEEELAFRDE-------------------------------------------------------------------------------------------------------------------------------------------------------------------------
>UPI0009E4C691	94	0.279	3.711E-17	2	151	263	38	187	346
--ISPRSLHSELMCPICLDMLKNTMTTKECLHRFCQECIITALRSGNK-ECPTCRKKLISKRSLRPDPNFDALIAKIYPDRDEYEAHQ-EKVLQRLNKHHNQ-QALTSSIEeglkLQAINRAQRVRKRSSDDPSAAPGIPVTPGATGQ-PPAGEGG---------------------------------------------------------------------------------------------------------------
>A0A8C4RT04	94	0.275	3.711E-17	0	175	263	29	210	354
MDgteiaVSPRSLHSELMCPICLDMLKNTMTTKECLHRFCSDCIVTALRSGNK-ECPTCRKKLVSKRSLRPDPNFDALISKIYPSRDEYEAHQ-DRVLARLSRLHNQ-QALSSSIEeglkmqaMHRAQRvRKHQQESDNTTFSGGEDNCDSRSHVSHGS--AHGSTHSAT--HSAAQEAGPSRKRSKAS---------------------------------------------------------------------------------------
>UPI0007EFA4A8	94	0.281	3.711E-17	2	150	263	62	219	402
--VHLPDIRKEVQCPICLGIIRKTRTVMECLHRFCRECIDKSMRLGNN-ECPACRTHCASRRSLRDDPKYDALISALYPDIDKYEEEelAFHEEertrykqiqDSIAQTQRRQSEALGKKRSSARAT-AAAFVRRSQVYRNSRGRRIQREQEASDEENYANG----------------------------------------------------------------------------------------------------------------
>UPI00097167C4	94	0.224	3.711E-17	2	225	263	35	286	416
--VSPRSLHSELMCPICLDMLKKTMTTKECLHRFCSDCIITALRSGNK-ECPTCRKKLVSKRSLRPDPNFDLLISKIYPSRDEYEAHQERVLAK-LNKSHSQAAlvnSITEGIKLQSQNRPQRSRKNANESENASNATSYNNTPNVSAPTTPNPSTNVANQSDSSQSATGPLnsggmvslQNIsisqPVINPTVSVticklllylcLFLCLSGTTSRNSTTPSPNPAnqipkAPKRQKSFQNSENDSSSAEAETGG-------------------------------------
>UPI000B9063B0	94	0.284	3.711E-17	2	161	263	61	235	453
--VKLAEVRKDVQCPICLGIIRKTRKVMECLHRFCRECIDKSMRLGNN-ECPACRAHCASRRSLRDDPNFDALIALLYPDIDKYEAEesafSNDEKARnkqiqasIAQTSRRQLEALGKKRANAKAIENAYTRRPQSTRNLRGRKRQRSTEPQDSDNEVdadnVNGGKYsSSTDEAEP-----------------------------------------------------------------------------------------------------
>A0A5D2YZM3	94	0.250	3.711E-17	2	186	263	59	245	459
--VKLSDVRKEVQCPICLGIIRKTRTVMECLHRFCRECIDKSMRMGNN-ECPACRTHCASRRSLRDDPNYDSLIAALYPDIDKHEEEELTLHEE--EKARNKQIQASIAQTLHRqlevLGRKRTVKANASATMRRSNCRYQRRRKYRT-SEPQDSDNNEDTNENGSTGSSLADEDLTEVKPkrLKRWEGRCSQ----------------------------------------------------------------------------
>D7KD77	94	0.276	3.711E-17	2	159	263	91	250	464
--VDLADIRRDVQCSICLGIIRKTRTVMECLHRFCRECIDKSMRLGNN-ECPTCRKHCASRRSLRDDPNFDALIATLFENIDQFEEEEMAFRQD--DKARNKQIQASIAQVSQRqsealAKRKSFGKDAAVLSRSRRSGSGSRRRRNCRNMEQDTSEAHDDDDQN-------------------------------------------------------------------------------------------------------
>UPI001CFBBCA1	94	0.265	3.711E-17	2	159	263	93	245	470
--VELPEIRKDVQCPICLGIIKKTRTVMECLHRFCRECIDKSMRLGNN-ECPACRTHCASRRSLRDDPNYDALIAALYPDIDKYEEEELAFHEE--ERTRNK--QVRCHGTHIQASIAQIFQRQSEALVKRRTQGKETLNAFMTRPQRNSRSVHLRTRRN-------------------------------------------------------------------------------------------------------
>UPI0010164ED2	94	0.255	5.033E-17	0	172	263	39	209	212
MEIDLSDISEDLKCPICLGVIRKTKIVMECLHRFCGECIEKAIRLCKN-ECPVCREHFPGGCTLGDDRHYDHLISIIHPDVAQYEDESLQRQIEELErKHKVKA----TAVSFARRRRTIRNACKDEKGNEKNEVMNDKNAGKESSSDAQKTESEPNKDGESatLHADGTADENVP------------------------------------------------------------------------------------------
>A0A6J0CAC5	94	0.256	5.033E-17	2	184	263	55	240	267
--VSPRSLHSELMCPICLDMLKKTMTTKECLHRFCSDCIITALRSGNK-ECPTCRKKLVSKRSLRPDPNFDLLISKIYPSRDEYEAHQERVLAK-LNKSHSQAAlvnSITEGIKLQSQNRPQRSRKNANEPENPNGTTLNNTGANTSGRTTPVTPMNPANQSDSsqgPIGNINNSNGLGNVisNP---NQQNS------------------------------------------------------------------------------
>A0A6P8SHH3	94	0.241	5.033E-17	2	180	263	39	221	336
--VSPRSLHSELMCPICLDMLKNTMTTKECLHRFCADCIITALRSGNK-ECPTCRKKLVSKRSLRPDPNFDALISKIYPSRDEYEAHQ-ERVLARISKHNNQqalSHSIEEGLKIQamnRLQRGKKQQIENGSGAEDNGDSSHCSNASVHSNQeAGPSNKRTKTSDDSGLELDNNNETVP-MDPVLDG----------------------------------------------------------------------------------
>UPI00158FB67A	94	0.244	5.033E-17	0	202	263	29	223	340
MDgteiaVSPRSLHSELMCPICLDMLKHTMTTKECLHRFCSDCIVTALRSGNK-ECPTCRKKLVSKRSLRPDPNFDALISKIYPSRDEYEAHQ----DRVLAKLNR----LHNQQALRSSMEEGLKMQAMNRGQRARKHPQESDNTTFSGAEDNCDSRSHLSNASAPSQIEAgPSCKRSRAS-----DESCAEPETSHEGDRRSPEPGA------------------------------------------------------------
>UPI000C6D3AC9	94	0.261	5.033E-17	2	149	263	35	182	345
--VSPRSLHSELMCPICLDMLKNTMTTKECLHRFCQECIITALRSGNK-ECPTCRKKLVSKRSLRPDPNFDMLISKIYPSRDEYEAQQERVLAKLNKQHSQaLAHSIEEGMRMQALNRAQRPKKHPSEENLPVSTTVPPPLLGSGNSNDST-----------------------------------------------------------------------------------------------------------------
>A0A0D2VAT8	94	0.250	5.033E-17	2	186	263	59	244	375
--VKLSDVRKEVQCPICLGIIRKTRTVMECLHRFCRECIDKSMRMGNN-ECPACRTHCASRRSLRDDPNYDSLIAALYPDIEKHEEEELTLHEE--EKARNKQIQASITQTLHRqlevLGRKRTVKANASATIRRSNCRYQRRKYRASEPQESDNNEDANENGSTGSS-LA-DEDLTEVKPkrLKRWEGRCSQ----------------------------------------------------------------------------
>A0A6I9WJG7	94	0.256	5.033E-17	2	184	263	35	236	379
--VSPRSLHSELMCPICLDMLKKTMTTKECLHRFCSDCIITALRSGNK-ECPTCRKKLVSKRSLRPDPNFDLLISKIYPSRDEYEAHQERVLAKLnkshsqaalvnsitegikLQSQNRPQRSRKNANESDNANNATSYSNTPNISTPTTPNPSTNVANQSDSSQSTTGLMNsgGTTSRNSTTPSPNPANQIPKPSKRQKSLQNS------------------------------------------------------------------------------
>A0A4Y2PMP3	94	0.266	5.033E-17	2	201	263	35	238	380
--VSPRSLHSELMCPICLDMLKNTMTTKECLHRFCQDCIITALRSGNK-ECPTCRKKLISKRSLRPDPNFDMLISKIYPSRDEYEA----LQERVLaSFNKKHNHALAhSIEEGMRIQALNRAQRVRKNATEEPNDNNNNSNASATNTSNNVSNNTASMNENS-NSMTAPPANtstpipTPRQTPTPgsSSDANSSQPRKRLKTHSENESLG-------------------------------------------------------------
>A0A2L2YB01	94	0.252	5.033E-17	2	214	263	35	225	382
--VSPRSLHSELMCPICLDMLKNTMTTKECLHRFCQECIITALRSGNK-ECPTCRKKLISKRSLRPDPNFDMLISKIYPSRDEYEA-----LQERVLASLNKKHNHALAHSIEEGMRIQALNRAQRVRKNAPEEPNDTNNNS-----------------NPPTAIATPTVNDSIIPPPVNENSNSMSAPPSTMTPVPTPrQTPTPGSSSDANSSQP------------------------------------------------
>UPI001C9AABD9	94	0.250	5.033E-17	2	222	263	35	275	385
--VSPRSLHSELMCPICLDMLKKTMTTKECLHRFCSDCIITALRSGNK-ECPTCRKKLVSKRSLRPDPNFDLLISKIYPSRDEYEAHQERVLAK-LNKSHSQAAlvnSITEGIKLQSQNRPqrsrktanesenasnATPYTNSQNASAPATPNAANSANQSDSSQSATGPLNNSNGGNSqnSNNVSQPSSS-PAVSGnIIKQESSSATISNNSENDSSSAEAetGGGDSMVDTEGEGPSEPLMLNE----------------------------------------
>A0A2K6L5C7	94	0.269	5.033E-17	0	176	263	29	200	387
MDgteiaVSPRSLHSELMCPICLDMLKNTMTTKECLHRFCSDCIVTALRSGNK-ECPTCRKKLVSKRSLRPDPNFDALISKIYPSREEYEAHQ----DRVLIRLSRLHNQQALSSSIEEGLRMQAMHRAQRVRRPIPGSDQTTTMSGGEGEPGEGEG-----DGEDVSSDSAPDSAPGPGAP--------------------------------------------------------------------------------------
>A0A336M8A3	94	0.271	5.033E-17	2	211	263	32	218	387
--VSPRSLHSELMCPICLDMLKKTMTTKECLHRFCSDCIITALRSGNK-ECPTCRKKLVSKRSLRPDPNFDLLISKIYPSRDEYEAIQERVLAKVNQCHSQ--AALVNSITEGIKSQQQIRPGRTKKEGHHHREHRDSGNSTNSNNTAASGGV-ANGDPNTQVNMDRP-SNPPSV--------RS----------TPSPSPSTTSSMSKMKR---------------------------------------------------
>A0A0R3WCT3	94	0.267	5.033E-17	2	188	263	33	225	399
--VSPRSLQSELMCPICLDILKVTMTTKECLHRFCSDCIVTALRNGNK-ECPTCRKKLVSKRSLRRDPNFDALIAKIYPDREEYEAHQNRVLAK-LnkQQYNGRAslHEsgqslLHSSNDIDSTRYRNRRSAGNSGFATADSVISEDDAASITGSlnQRASRVNSDAESGTMETTSVGGASSVEFGHP---HQQLHSQRA--------------------------------------------------------------------------
>M4BE16	94	0.256	5.033E-17	2	223	263	67	273	409
--LSMRQLNADLTCPICLGIIKETMVVMECLHRFCRACISTAIR-HSKRECPSCRIHIPSKRSLRPDVTFDAFIATVHPNLEAFERH----EDEIIEQVN-------------RARRcHAVQSNLDGDTTSTDEGTAAAAAGYPPVSRRQSGRIH----GEDAVNLSRPSSPVYGEGPLV-GEKRHSPaggspHANGLLSAAVSKdeGPAARKKLRNASRSSTLMSAVASER---------------------------------------
>A0A2R6QTL8	94	0.278	5.033E-17	2	234	263	76	309	446
--VELPALRTYVQCPICLGIIKKTRTVMECLHRFCRECIDKSMRLGNN-ECPACRTHCASRRSLRDDPRFDALIEILYEDIEKYEEEelAFHEEEKtrnkqiqasIAQILRRQSEALVTRR--QKGKDAESSRLARAYTRRRRNTRGTEHE----GSEDnEDENNH---DGNKD------SSSTDERGTEIK-QRRCKRRAVAQSSQpSPSTANsegGGIDNDLEASREskGPPSGPVRTPEMLAWGGGGARS----------------------------
>A0A067DGL4	94	0.278	5.033E-17	2	199	263	97	295	476
--VELPEIRKDVQCPICLGIIKKTRTVMECLHRFCRECIDKSMRLGNN-ECPACRTHCASRRSLRDDPNYDALISALYPDIDKYEEEELAFHEE--ERTRNKQIQASIAKIFQRqsealVKRRTPGKDTASPFMTRPQRNPRTAHLRRRRNSRGTehQGSEDNEDENDDNGGKDSSSNDERSAEV---RPRRRKRRSGIRSSQPSSS---------------------------------------------------------------
>V4L9Y2	94	0.234	5.033E-17	0	165	263	100	277	485
MDIELGDIRRDVQCPICLGIIKKTRTVMECLHRFCRECIDKSMRLGNN-ECPACRKHCASRRSLRDDPKFDAFIAALFKNIDRFEEEELaCHEDElarrkqiqvsIAQVSQRQSEALVKRRSFGKDAGVLPRPQRIGSGSRRRRNYRNMEQNTPEADDDDDDNNNRGKDSssDEPCAEI-------------------------------------------------------------------------------------------------
>A0A7S3BSQ3	93	0.329	6.825E-17	6	163	263	51	204	212
------SLNAELNCPVCLRIMRDP-VATECMHRFCKLCIERCQRVLKK-ECPQCRNPIATRRSLRPDPNFAGLIAALYPDLESFEDEL-DEKMEAENEELTRAHSEKMELEWQR-QRARQATWEPAAKQIEYERSTVHPAAAASDSGSASSGEEDEDAQEGPEA---------------------------------------------------------------------------------------------------
>A0A7S2KN21	93	0.276	6.825E-17	0	149	263	80	229	327
MKLPLKKLNSEFHCPICLEYMKKTQIVMECLHRFCGNCIEKCLRLGKK-ECPSCRIHIPSRRSLRPDTNFDNLLASIYGDINKLE-QMEEKQIELVnkRKYMNNAYAESRARGIMQQATRRGNKKPNLGRFGNQPQPKPSSEGDASESQLVN-----------------------------------------------------------------------------------------------------------------
>UPI00139021CD	93	0.259	6.825E-17	2	163	263	40	197	328
--ISPRSLHSELMCPICLDMLKNTMTTKECLHRFCQECIITALRSGNK-ECPTCRKKLVSKRSLRPDPNFDALIAKIYPDREEYEAHQ-EKVLQRLSKHHNQ-QAL-TSSIEEGLKLQAMNRAQRVRKRSSEEQGHAPIAATAEGSTTPTNRKRQKANSDESDA---------------------------------------------------------------------------------------------------
>UPI001F0855A2	93	0.267	6.825E-17	2	150	263	39	188	334
--VSPRSLHSELMCPICLDMLKNTMTTKECLHRFCADCIITALRSGNK-ECPTCRKKLVSKRSLRPDPNFDALISKIYPSRDEYEAHQ-ERVLARISKHNNQ-HALSNSIEeglkIQAMNRLQRGKKHQLDHGSGAEDNSSHCSNASVHSNQEAG----------------------------------------------------------------------------------------------------------------
>A0A4Y7LNP6	93	0.269	6.825E-17	2	213	263	35	225	345
--VSPRSLHSELMCPICLDMLKNTMTTKECLHRFCSDCIITALRSGNK-ECPTCRKKLVSKRSLRPDPNFDMLIAKIYPSRDEYEAH-----QERVMANLSKSHS-------QSALLNSIEEGMKIQSQNRAVRIRKNAPETETTNSLAT----------TPNA-SAPSTPTPSeSTPSAKKKARLANlsENESTGSGAEGPSDLCAASDKSAAEDQ-------------------------------------------------
>A0A210QSZ9	93	0.304	6.825E-17	2	149	263	35	177	345
--VSPRSLHSELMCPICLDMLKNTMTTKECLHRFCQDCIITALRSGNK-ECPTCRKKLVSKRSLRPDPNFDALISKIYPSRDEYEAHQ----ERVLAKLNKQHSTAALTHSIEEGLRLQAMNRAQRVRKHATEPDLSRLETASTTSNDAT-----------------------------------------------------------------------------------------------------------------
>UPI000BA817A3	93	0.268	6.825E-17	2	161	263	34	192	354
--VSPRSLHSELMCPICLDMLKNTMTTKECLHRFCQECIITALRSGNK-ECPTCRKKLVSKRSLRPDPNFDMLISKIYPSREEYEAHQ----ERVLAKLNKTalAHSIEEGMRIQQMNRGQRVRKSVPEENSNSMPNSIAGTPTGSLSarQTPTPGSSSDTANGNP-----------------------------------------------------------------------------------------------------
>A0A673I914	93	0.243	6.825E-17	0	183	263	41	228	366
MDsteiaVSPRSLHSELMCPICLDMLKNTMTTKECLHRFCSECIVTALRSGNK-ECPTCRKKLVSKRSLRADPNFDALISKMYPSRDEYEAHQ----DKVLEQ----LSLLHNKEALSNSIEQGLRMQARHRAQRVRKLHPESETATVSGGEDnGDARSHISHDSapASCAAEAGPSRRNPAhlsddSGPEALGESR-------------------------------------------------------------------------------
>UPI0009011ECB	93	0.283	6.825E-17	0	159	263	80	240	391
MEIDLGEIRKDVQCPICLGIIRKTRTVMECLHRFCQECIDKSMRLGNN-ECPACRKHCASRRSLRDDPKFDSLIAALFTNIDSYEeAELaFHEDEKARNKQELAFHEDEKARNKQIQASIAQISQRQSEALVKRRSLGKEAAVLVRSPRIASGSRRRRNCRN-------------------------------------------------------------------------------------------------------
>A0A3M6V965	93	0.250	6.825E-17	2	200	263	66	255	396
--LSMRQLNADLTCPICLGIIKKTMVVMECLHRFCRDCISTAIR-HSKRECPSCRIHIPSKRSLRSDANFDAFIAKVHPNLAEFERQ----EDQIIQQV-NRARLLNTAYTESTRMGLSNQAAARRNGYRKKAENTTSSRPSSPVNGSNENSPIIGEKRSSPDSE-SPSDNVSSSGAVL--ENEAARKKPKCVSSTPSSKP--------------------------------------------------------------
>UPI001EF9254E	93	0.248	6.825E-17	2	222	263	54	289	399
--VSPRSLHSELMCPICLDMLKKTMTTKECLHRFCSDCIITALRSGNK-ECPTCRKKLVSKRSLRPDPNFDLLISKIYPSRDEYEAHQERVLAK-LNKSHSQAAlvnSITEGIKLQSQNRPQRSRKNANEPENPNGTTPNNIGANTSGrttpvtpinpanqsdsSQGLTGNiNNRTTSRNSTTPSPNPSNQIPK--PAKRQKSLQNSENDSAGS-SAEAETGGGDSMVDTEGEGPSEPLMLNE----------------------------------------
>A0A2P5AMV2	93	0.276	6.825E-17	2	150	263	49	210	443
--VKLAEIRKEVQCPICLGIIRKTRTVMECLHRFCRECIDKSMRLGNN-ECPACRTHCASRRSLRDDPNYDALIAALYPDIDKYEEQelAFHEEERarnkeiqalIAQTLRRQSEALGRKKTNAKstaAAFVRRSQGSYRNLRGRRNSRNAAENQESDDNEDANG----------------------------------------------------------------------------------------------------------------
>UPI0009E1CA06	93	0.258	6.825E-17	2	176	263	78	260	466
--VQLEDVSKEVQCSICLGVIRKTRTVMECLHRFCRECIDKAMRLGNK-ECPTCRTHCPSRRWLRDDPNFDALIAALYPDI-DFDAliDSLYPEDnfeEEIQAPKAEAFRHSEPLGLRRTRPISNTAATYMRKSQHVYHSGNNNYYRRRVRPAARNISHALPDHNKEKDVRStdaikrPSS-LDELSP--------------------------------------------------------------------------------------
>UPI00155A2F2F	93	0.280	6.825E-17	2	158	263	81	234	480
--VGLPDIRKDVQCPICLGIIKKTRTVMECLHRFCRECIDKSMRLGNN-ECPACRTHCASRRSLRDDPNYDALIAALYPDIDKYEEEELAFHEE--EQTRNKQIQASIAQILQRQSEALNRKRTLGKDIAGPFMTRSQRNYRNAYSRRRKNGRGSDLQG--------------------------------------------------------------------------------------------------------
>A0A195FL50	93	0.268	6.825E-17	2	225	263	273	487	617
--VSPRSLHSELMCPICLDMLKKTMTTKECLHRFCSDCIITALRSGNK-ECPTCRKKLVSKRSLRPDPNFDLLISKIYPSRDEYEAH-----QERVLAKLNKSH--SQAALVNSITEGIKLQSQNRPQRSRKNANESENASNAT-SYNNTPNISAPTTPN-PSTNIANQSDSSQsaTGPLNSGGTTS------RNSTTPSPNPAnqiskPSKRQKSLQNSENDSSSAEAETGG-------------------------------------
>A0A7S1YM11	93	0.276	9.255E-17	2	192	263	58	240	316
--IPLKTLNEEFTCPICLGYMRKTSMVMECLHRFCEECIQKCLRIGKK-ECPSCRIKIPTRRSLRPDTKFDAIVSCILGPLEELEKEE-EREAERAKEK----HKL----YAATRKRGMMDQASSVAAQRGRGKKAARTTAATANASAADGD-EAKEDDEEVVLERR-STAQPiemEPSPLVAiELRRHPQEHRVER----------------------------------------------------------------------
>A0A8B6XMP6	93	0.273	9.255E-17	2	173	263	37	208	326
--ISPRSLHSELMCPICLDMLTNTMTTKECLHRFCHDCIITALRAGNK-ECPTCRKKLISKRSLRPDPNFDSLIAKIYPNRDEYEAHQ-EQALEKLHQHTNQ-QALTNSIEeglriqaRNRLNRMLKQQRKQAEHALVDHSATVKEEDSPVISQ-DSGEMST---ENNDSAVMTGKHKVSK-----------------------------------------------------------------------------------------
>UPI0002657ED1	93	0.282	9.255E-17	2	183	263	35	208	336
--VSQRSLHSELMCPICLDILKTTMTTKECLHRFCQDCIITALRSGNK-ECPTCRKKLVSKRSLRADPNFDALIAKIYPSRDEYE----HYQERVLAKLNKTcGQAFASsIEEGLKAQALSRKMTNRKRPTGERLGEGDEPSASSQTSQAANSPQN-QNDG----SVSDGSSRSSTPQPPLRKKGR-------------------------------------------------------------------------------
>UPI000C6EED43	93	0.276	9.255E-17	6	199	263	39	215	354
------SLRTELRCPICLDLLKNTMTTKECLHRFCQECIITALRSGNK-ECPNCRKKLVSKRSLRPDPNFDMLISKIYPSREEYEAHQERELAELNVQHSQaVAHSIEEGMRMQVLNRTNQKVKKQFGEENGSLPVPLPV---------------PASKPNPTVPVSIPVS-IP-VPVSVDGASSQPRKKQKLRLEVDLPS---------------------------------------------------------------
>UPI000995C173	93	0.235	9.255E-17	2	176	263	35	218	378
--VSPRSLHSELMCPICLDMLKKTMTTKECLHRFCSDCIITALRSGNK-ECPTCRKKLVSKRSLRPDPNFDLLISKIYPSRDEYEAHQERVLAK-LNKSHSQAAlvnSITEGIKLQSQNRPQRSRKNANESENTSNSSYNNTPNVST-PTTPNPSTNVANQSDSSQSTTGPLnsggttsrnSTTPSPNP--------------------------------------------------------------------------------------
>UPI0008117A69	93	0.293	9.255E-17	2	159	263	36	190	378
--VSPRSLHSELMCPICLDMLKTTMTTKECLHRFCQDCIITALRSGNK-ECPTCRKKLVSKRSLRPDPNFDALISKIYPSREDYEQQQ----ERVMAKVNKhNFHAnIEETLRMQALNRARGGKKLAGDTEESASTAAAAATAAASTSAAAVHGTNGGSGGR-------------------------------------------------------------------------------------------------------
>UPI0010166C98	93	0.255	9.255E-17	2	190	263	59	275	391
--IDLSDF-KELKCAICLGIIRNTRTVTECLHRFCKECIEKSMRLGIN-ECPICRVHVPSRRSLREDPNFDKLIAALVPDIDKYEEQEalgfvedHDKEMEassvenvpceteasdRTEKARAIAVAFDRMRkskgkDVKRDRRKLKNNAGDQVQVSIENEALNDSDEKTENGTRKDEGETQIPQESAtidVDREITSSANLHQSNTLLSHQERTKQEISK------------------------------------------------------------------------
>UPI0018CD48E9	93	0.246	9.255E-17	2	200	263	34	250	419
--VSPRSLHSELMCPICLDMLKKTMTTKECLHRFCSDCIITALRSGNK-ECPTCRKKLVSKRSLRPDPNFDLLISKIYPSREEYEAiQEKvmakfnqTQSQQALVNSINEGIKLQSQNRPQRFRTKGSGNRGNGNGGGGNNHNQHANNASndsnTNGNESDNRENSAPPPTNVPPTTIQSStpttAAVPTTVPSTSAnrmqQDDGASNPPSVRS-TPSPVP--------------------------------------------------------------
>A0A565ALH8	93	0.283	9.255E-17	1	159	263	38	198	421
-DIKLGDIRRAVQCPICLGIIKKTRTVMECLHRFCRECIDKSMRLGNN-ECPACRKHCASRRSLRDDPNFDTFIAALFKNIDRFEAEelAFHEDDE----ARNKQIQLSIAQVSQRqsealVKRKSLGKDAAVLRKSQRIGSGSRRRRNCRNLEMDTSEAHDDDDNN-------------------------------------------------------------------------------------------------------
>C1L5Z6	93	0.256	9.255E-17	2	161	263	33	193	472
--VSPRSLKSELMCPICLDILKVTMTTKECLHRFCSECIITALRSGNK-ECPTCRKKLVSKRSLRRDPNFDALIAKIYPSRQEYEAHQDKILARLNRQHLS--SALTRSLEQQLGLNGNNSNSVGSGSRSRHMINTGRNQTLTSHSNANNGGeVHtdaGISEEDTP-----------------------------------------------------------------------------------------------------
>A0A834SH26	93	0.283	9.255E-17	2	169	263	69	240	700
--IKLSDVRKEVQCPICLGIIRKTRTVMECLHRFCRECIDKSMRLGNN-ECPSCRTHCASRRSLRDDPNYDALIAALYPDIDKYEEEdmALHEDEKALnkQIQASFAQTLQRqTEAVGKKRNAKATAAALVRRSRGNHRTSHVRLRRNCRSAIELQGSDDNEDMNDDDGVKGSSS---------------------------------------------------------------------------------------------
>UPI0007639C05	93	0.250	1.255E-16	0	152	263	33	186	290
IEISPQSLQSELMCPICLDVLKKTMTTKECLHRFCSECIVTALRSGNK-ECPTCRKKLASKRSLRPDPNFDLIISMIYPNRDEYEAHQT-RILEKLNKSHSQANLVQSINEgikLQTQNRQQRIKKNQHEELNESSSSNTSKPSNSSSQDNVTRTM--------------------------------------------------------------------------------------------------------------
>A0A7S2UQJ8	93	0.324	1.255E-16	0	188	263	38	204	290
IKIPLKVLSAEFQCPICLGYMKKTCIVMECLHRFCGECIQKCLRVGKK-ECPSCRVHIPSRRNLRPDHGFDNLIQNIYGDITALEKQE-EQEIEKLnrDKHMNNAYA-------ESRMRGILNQAIQRRKPKTVAGVKRKASLAAS-SLAA----H--EDGNFP--------NLKESTLVQYVLRRHPREA--------------------------------------------------------------------------
>UPI000B933705	93	0.265	1.255E-16	2	158	263	36	189	326
--VPLEALHSELKCPICLDLLNKT-MAAKCLHRFCSECIGTSLRAGNK-NCPTCRKRLKSKRCLRPDPNFDLLISALYPNREEFNAQ-RDKIMENLNQSQSQSNMVKSiTEGLQEQKKNRSYNTKNKRRAQQAKKKSLNNSAPSTSSQVDNN-VTAQTNG--------------------------------------------------------------------------------------------------------
>J9K0P7	93	0.266	1.255E-16	2	152	263	35	186	335
--VSPRSLHSELMCPICLDMLKKTMTTKECLHRFCSDCIVTALRSGNK-ECPTCRKKLVSKRSLRPDPNFDLLISKIYPNRDEYEAHQT-RVLEKLNNSHSQANLVQSINEgikLQTQNRLQRTKKPQNEELNESNSSTTPKPSNSSGQDNVTRTM--------------------------------------------------------------------------------------------------------------
>A0A0K9PR13	93	0.268	1.255E-16	2	184	263	10	195	336
--VKLVDIRKEVQCPICLGIIRKTRTVMECLHRFCRECIDKSMRLGNN-ECPACRTHCASRRSLRDDPKYDALIAALYPDIDMYEEEEMTLHEE--EAYRNKLIQESMAETLRRQTEALGKRRPTVKAFSRKPGTSRRGRHRSvvldTGVQGSDDD-EEELDGGCDENDDEGNREIQNVSPglvWGKGGARS------------------------------------------------------------------------------
>A0A7M5VF08	93	0.256	1.255E-16	2	175	263	36	212	343
--LSPRSLHSELMCPICLDMLTTTMTTKECLHRFCHDCIITALRAGNK-ECPTCRKKLISKRSLRRDPNFDSLIEKIYPNRDEYDAQQ-EQVLEKLNQHTNQ-QALTNSIEeglrLQAQNRlqrmlKQQQKKAAEALAAQQASNAQEEQAPPPDEQPSTSSNQQTKD-EKPSSPATPSA--SKTN---------------------------------------------------------------------------------------
>UPI000A1C4EDC	93	0.252	1.255E-16	0	174	263	29	213	365
MDgtevaVSPRALHSELMCPICLDMLKDTMTTKECLHRFCSDCIVTALRSGNK-ECPTCRKKLVSRRSLRKDSNFDALISKIYPSRDEYEAHQrrVIERLNRLHNQEALSSSIEEGLRQQARYRAERXKRHQHTTHKTEDKVSHIIINRKRARPSEEGSGHEADSGRTtPPPRRHkdgPVSEIELV----------------------------------------------------------------------------------------
>UPI001CF761BB	93	0.268	1.255E-16	2	179	263	35	222	370
--VSPRSLHSELMCPICLDMLKKTMTTKECLHRFCSDCIITALRSGNK-ECPTCRKKLVSKRSLRPDPNFDLLISKIYPSRDEYEAHQERVLAK-LNKSHSQAALVNSITEGikiqsqNRPNRSRKNNEIDRSHGENPENPVPQNENNTVGAtQPPTGVVNngsPAPSGRStPSQPPSPvSSNVSSISKSIK-----------------------------------------------------------------------------------
>A0A2D4C1K4	93	0.271	1.255E-16	7	175	263	72	242	383
-------LNADLTCPICLGIIRNTEVVMECLHRFCGDCIQKCLRVGXX-ECPSCRIHIPSKRSLRKDTNFDELIAKIYPNLDEFQSQEEKXIEEINRtRHFNNAltQSTKMGVQSQQTMRRNGSKKRSPSDPPSSESSSPTTGSSENGSiRXSWSGAQSETNGSGASTASA-SASTDASN---------------------------------------------------------------------------------------
>A0A1D1YJU2	93	0.250	1.255E-16	12	213	263	1	208	396
------------QCPICLGIIRKTRTVMECLHRFCRDCIDKSMRLGNN-ECPACRTHCASRRSLRDDPNYDALIAALYPDIDKYEEEelAFHEEDRLrnkkIQASISdtyqrQSEALGKRRSSARATAAAFLRRSEGNFRNNNGHNSYPRSRSRSSYRDAA---LAASDEDDEDASGNgekDSSSADESSPdVIRRKRRR-------RWGAPrfSPAPMASNLDEVYDEQD-------------------------------------------------
>H3H116	93	0.265	1.255E-16	7	168	263	69	229	398
-------LNADLTCPICLGIIKETMVVMECLHRFCGECISTAIR-HSKRECPSCRIHIPSKRSLRPDPNFDALVRKIHPNLAEFERH----EDQIIEQLNRSRHfnnaYTESTRMGVLSQAASRRRKKAEGTSSATSSRPSSPSNGPNGASPPVGEKRSSPGGGSPSDSVQPS----------------------------------------------------------------------------------------------
>A0A6A4Q0C5	93	0.273	1.255E-16	2	158	263	49	205	424
--INLADVRKEVQCPICLGIIRKTRTVMECLHRFCRECIDKSMRLGNN-ECPACRTHCASRRSLRDDPNFDTLIAALYPDIDKYEEEELALhEDEKTQ---NKLIQDSIARTFQRqteALGKRRNAKATAVAFARRSQGNYQTSHLRRKRNVRNGGEFQVSNG--------------------------------------------------------------------------------------------------------
>A0A072UYT1	93	0.273	1.255E-16	2	158	263	60	225	440
--IKLSDVRKEVQCPICLGIIRKTRTVMECLHRFCRECIDKSMRLGNN-ECPACRTHCASRRSLRDDPNYDALIAAIYPDIDKYEEEELALhEDEmtrhkqfqasIAQTLQRQSEALSKKRNAKATAAAFMRRSKGNYRTSHLRRRRNIRNAGDFQVSSDNNGMND-NDG--------------------------------------------------------------------------------------------------------
>UPI0018AEDC8F	93	0.276	1.255E-16	2	160	263	64	218	448
--VKLSDVRKEVQCPICLGIIRKTRTVMECLHRFCRECIDKSMRLGNN-ECPACRTHCASRRSLRDDPNYDTLIATLYPEIDKYEEEETAFHEE--ERTRNKRIQ-ATIAETSRRQSEALGKKRPMVKPTTAVFTRRSSYRNAHGQNSYMRGRRRSSRNTS------------------------------------------------------------------------------------------------------
>A0A5N5H720	93	0.268	1.255E-16	2	159	263	78	233	458
--IQLQELRKDLHCPICLGIMKKTRTVMGCLHRFCRECIDKSMRLGNN-ECPACRAHCASRRSLRDDPKCDALIAALYPDIEKYEEEIQASIAKVFEQ---QSEALTKRRTSGKDISDSFPMRPRLNDRSSVLRKRNSRATEDDNNNDnnTKGNNSSSTDDR-------------------------------------------------------------------------------------------------------
>A0A1U8PSQ2	93	0.250	1.255E-16	2	186	263	59	245	459
--VKLSDVRKEVQCPICLGIIRKTRTVMECLHRFCRECIDKSMRMGNN-ECPACRTHCASRRSLRDDPNYDSLIAALYPDIDKHEEEELTLHEE--EKARNKEIQASIAQTLHRqlevLGRKRTVKANASATMRRSNCRYQRRRKYRT-SEPQDSDSNEDTNENGSTGSSLADEDLTEVKPkrLKRWEGRCSQ----------------------------------------------------------------------------
>A0A5E4C811	93	0.275	1.255E-16	4	159	263	256	408	465
----LGSLHSELMCPICLDMLKNTMTTKECLHRFCADCIVTALR-SDNKECPTCRKKLVSKRSLRPDPNFDALISKIYPSRDEYEAHQKRVLARI-NKHNNQ-QALSHSIEEGLKIQAMNRLQRGKKQQIENGSGAEDNGDSSHCSNASTHSNQEAGPSN-------------------------------------------------------------------------------------------------------
>A0A2K3P6S2	93	0.336	1.255E-16	2	113	263	59	167	475
--IKLSEVRKEVQCPICLGIIRKTRTVMECLHRFCRECIDKSMRLGNN-ECPACRTHCASRRSLRDDPNFDAIIAAIYPDIDKYEEEELALhEDE-LARHKQFQASI--AQTLQR-----------------------------------------------------------------------------------------------------------------------------------------------------
>A0A0D3E6F6	93	0.301	1.255E-16	1	159	263	95	249	488
-EIDLGEIRKDVQCPICLGIIKKTRTVMECLHRFCRECIDKSMRLGNK-ECPACRKRCASRRSLRDDPTFDALIAALFSNIDTYEEEEFAFHED--DKARNKQIQASIAEVSQRQSEALVKRKSFGKEASVSTRPQRRRRRNCRNMEQNTV-EEANEDDN-------------------------------------------------------------------------------------------------------
>A0A6G0Y7P0	92	0.267	1.701E-16	2	147	263	35	189	330
--VPLRSLERELMCPICLDLLNKT-VATKCLHRFCSECITTALRSGNK-ECPTCRQKIKSKRCVRPDPGFDNLIAKFYPNREDYYAYQrnfiekinKNQSQENLIQSINEGLKIqQKKRSYQTRKKRSLQQTKSNSSNTLTPSTSSEMDVKPTEStvQA-------------------------------------------------------------------------------------------------------------------
>A0A8B8ET96	92	0.236	1.701E-16	2	171	263	37	217	334
--VSPRSLHSELMCPICLDMLKNTMTTKECLHRFCQDCIITALRSGNK-ECPTCRKKLVSKRSLRPDPNFDALISKIYPSRDEYEAHQARVLAKLNKQHSTSAltssieeglrvQALSRPQRVRKhATEPDLSRLETASNASSENTPLKRPKTLSDDSSAENSLAEAVTDSVAPPELPQPVGDI-------------------------------------------------------------------------------------------
>UPI0014557121	92	0.273	1.701E-16	2	158	263	40	187	356
--VSPRSLHSELMCPICLDMLKNTYTTKECLHRFCQECIITALRSGNK-ECPTCRKKLVSKRSLRPDPNFDALISKIYPSRDEYEAHQ----ERVL--AKLTGH--HNTNALSNSIEEGLKIQAMNRAQRVRKHNQVNEDMEATDAICGGGIVDGVIDG--------------------------------------------------------------------------------------------------------
>A0A6A4JP68	92	0.277	1.701E-16	2	184	263	35	203	362
--VSPRSLHSELMCPICLDMLKKTMTTKECLHRFCSDCIITALRSGNK-ECPTCRKKLVSKRSLRPDPNFDLLIAKIYPSRDEYEAHQ----VRVLEK-LNKSH---SQAALMNSINEGIKIQSQNRLQRSKKNVSDVDINTGNSSQDFND---AKT---GVSAVPAaPVNNVSKHGMVSENSQSS------------------------------------------------------------------------------
>UPI0008F98894	92	0.257	1.701E-16	2	172	263	35	206	377
--VSPRSLHSELMCPICLELLNKTMTTKECLHRFCSDCIITALRSGNK-ECPTCRKKLVSKRSLRPDPNFDLLISKIYPSRDEYEAHQV-RVLEKLNKSHSQAALVSSITEGIKlqAQNRLPRSKKSATDELNASTNSEASAVPASASVSAQGetSNDSVTPLNQPH-TSASSGSAP------------------------------------------------------------------------------------------
>A0A2P4XLU4	92	0.238	1.701E-16	2	166	263	66	228	387
--LSVRQLNADLTCPICLSILKETMVVMECLHRFCGECISTAIRQSNR-ECPSCRIHIPSKRSLRPDTNFDALISKIHPNLAEFEAH----EEQIIEQFNRSRHFHNAYTESTRkgvLSQAASRRHGRKKTEGTVSASSSRPSSPSNGASPPVGEKRSSPDEGSPPSAAA------------------------------------------------------------------------------------------------
>A0A6A3U2H0	92	0.255	1.701E-16	2	183	263	70	248	402
--LSVRQLNADLTCPICLGIIKETMVVMECLHRFCGECISTAIR-HSKRECPSCRIHIPSKRSLRPDANFDALIAKIHPNLAEFER----NEDQIIQKLNRTRLFNNAYTESTRMGVLSQAASRRHGGRKKAEGTVSASSSPSNGSGAspPVGEKRNSPGGGSPSDNNAPTSAAASEDESARKKQR-------------------------------------------------------------------------------
>UPI001CF91AD3	92	0.274	1.701E-16	2	172	263	34	214	433
--VSPRSLHSELMCPICLDMLKKTMTTKECLHRFCSDCIVTALRSGNK-ECPTCRKKLVSKRSLRADPNFDLLISKIYPSREEYEAIQEKVMAKFNQTQSQQAlvNSINEGIKLQSQNRPQRFRTKGGGGGNANGAPTVTAAPPAPGAPAAVARnasnqMHvhdtASNDSNSNTNSIDRENRDP------------------------------------------------------------------------------------------
>A0A0V1PP75	92	0.260	1.701E-16	2	168	263	44	207	1140
--LSPRSLSSELMCPICLDMLKNTMTTKECLHRFCQDCITTALRSGNK-ECPTCRCKLVSKRSLRPDPNFDGIITKIYPSREEYdamEAEAFDK----MKKHHSTISlqrSIQEGMKFQSQLRRLNRFACMMDERERRRKRKEAEISAANPKQRSNG----ESSSESPRASSSTS----------------------------------------------------------------------------------------------
>UPI001CF97E82	92	0.257	2.307E-16	2	160	263	39	202	336
--VSPRSLHSELMCPICLDMLKNTMTTKECLHRFCADCIITALRSGNK-ECPTCRKKLVSKRSLRPDPNFDALISKIYPSRDEYEAHQEMVLAKI-SKHNNQqalSHSIEEGLKIQ-AMNRLQRGKKPQVENGSGPEDNGDSSHCSNGSthsnqEAGPSQKRAKTSDDS------------------------------------------------------------------------------------------------------
>A0A6F9CQH7	92	0.265	2.307E-16	0	165	263	29	197	353
MDgteiaVSPRSLHSELMCPICLDMLKNTMTTKECLHRFCSDCIVTALRSGNK-ECPTCRKKLVSRRSLRRDSNFDALISKIYPSRDEYEAHQDRRVRKPAQESDNT---TFSGGEDNGEARSHLSHDSAPSLAPLPPSHTPSEAGPSRNPKRlrVSDGSGPEVDGGSPTPPL-------------------------------------------------------------------------------------------------
>UPI0018D7C6FB	92	0.289	2.307E-16	2	159	263	66	214	365
--VSPRSLHSELMCPICLDMLKNTYTTKECLHRFCQECIITALRSGNK-ECPTCRKKLVSKRSLRPDPNFDALISKIYPSRDEYEAHQ----ERVL--AKLTGHhTTALSNSIEEGLKIQAMNRAQRVRKHNQVCEDMDPGDAVCG---GSGGDIASLDMD-------------------------------------------------------------------------------------------------------
>A0A7R8V069	92	0.256	2.307E-16	2	184	263	34	222	366
--VSPRSLHSELMCPICLDMLKRTMTTKECLHRFCSECIITALRSGNK-ECPTCRKKLVSKRSLRPDPNFDLLISKIYPSREEYEA----IQERVLAKFNQTQSQQALVNSINEGI-KLQSQNRPGRYRRGTESDQQNSNHASSSSASHNNGTDSRDDrqqnSNPPSVRSTPSpvpSNVsssskPKRATSVFTSERS------------------------------------------------------------------------------
>A0A8D8YCS2	92	0.252	2.307E-16	2	175	263	35	219	367
--VSPRSLHSELMCPICLDMLKKTMTTKECLHRFCSDCIITALRSGNK-ECPTCRKKLVSKRSLRADPNFDLLISKIYPSRDEYEAHQvrvleklnKSHSQAALVQSINEGIKLQSQHRLQRANKKnvpGNEENTPDISNTDQSSSQQQPSPQPTTSNAIKSQLSPAVPKSpEPRPSSAASSSTTKVS---------------------------------------------------------------------------------------
>UPI0005F44F82	92	0.263	2.307E-16	2	184	263	35	233	376
--VSPRSLHSELMCPICLDMLKKTMTTKECLHRFCSDCIITALRSGNK-ECPTCRKKLVSKRSLRPDPNFDLLISKIYPSRDEYEAHQERVLAK-LNKSHSQAAlvnSITEGIKLQsqnRPQRSRKNANESENASNATSYNNTPNISAPTtpnpsnvanqsdSSQSATLNSGGTTSRNSTTPSPNPANQIPKPSKRQKSLQNS------------------------------------------------------------------------------
>A0A5K3ETQ4	92	0.259	2.307E-16	2	261	263	33	320	395
--VSPRSLQSELMCPICLDILKVTMTTKECLHRFCSDCIVTALRNGNK-ECPTCRKKLVSKRSLRRDPNFDALIAKIYPGREEYEAHQNRVLAK-LnkQQANGRAsvhenghphHGVFDADVAHYRNRRQLEALRIGNNGAGAATDSVASEDDAasiagslnqrlsrVNSDAESGTMETNSLGG---AISFDLGHHPQQSRRVRSssGSTTVPEVELmLRPLPPehrRPQRPSAAVSSSASLDGSGVDFRKSEDGGgnRTAASSPRgASSELGSDDSLLTPAVKYVKVPSNATVD-
>UPI001C891411	92	0.272	2.307E-16	0	176	263	32	217	427
IGVSPRSLHSELMCPICLDMLKKTMTTKECLHRFCSDCIVTALRSGNK-ECPTCRKKLVSKRSLRADPNFDLLISKIYPSREEYEAiQEKvmakfnqTQSQQALVNSINEGIKLQSQNRPQRFRTKGGGGANAGGGAAAGGSGRNASNQLNVHDTASNDSNTNSTDrDNRETTQTAPStPATTNANP--------------------------------------------------------------------------------------
>A0A6P8XX76	92	0.263	2.307E-16	2	160	263	34	195	440
--VSPRSLHSELMCPICLDMLKKTMTTKECLHRFCSDCIVTALRSGNK-ECPTCRKKLVSKRSLRADPNFDLLISKIYPSREEYEAIQEKQMAKFNQAQSQQAlvNSINEGIKLQSQNRPQRFRTNKGGGGGGGNNSGAGGGGSATRSGSSAVHAHdtASNDSNS------------------------------------------------------------------------------------------------------
>A0A6A0GV84	91	0.222	3.127E-16	2	200	263	37	267	286
--VSPRSLHSELMCPICLDMLKNTMTTKECLHRFCQDCIITALRSGNK-ECPTCRKKLVSKRSLRPDPNFDTLISKIYPSRDEYE-QHQERVMARLNRNHNHASLVSSIEEGiklqsqnrQKPRHKGPGGEELPGLGAGMNSLAISNTPISTSAQHSTAQvrnalcvylilksrtllrntgqsevMLFAIDvlSSVPAAAVSPSSPPPSEGVSPSGAPTAGPKVKRPR-VAPPPAP--------------------------------------------------------------
>A0A4S2M9X0	91	0.279	3.127E-16	2	160	263	31	188	323
--VSPRSLKSELMCPICLDILKGTMTTKECLHRFCAECIVTALRSGNK-ECPTCRKKLVSKRSLRRDPNFDALIAKIYPSREEYEAHQDKILAK-LNRHH-LSAALTRSLEQQLALSSTRSRPCSNGRVHHNSNPIDGNTDAAASEDDISTRRvsHANSDTES------------------------------------------------------------------------------------------------------
>UPI00074FBCBE	91	0.271	3.127E-16	0	202	263	29	223	340
MDgteiaVSPRSLHSELMCPICLDMLKHTMTTKECLHRFCSDCIVTALRSGNK-ECPTCRKKLVSKRSLRPDPNFDALISKIYPSRDEYEAHQ----DRVL-AKLNRLHN-------QQALRSSMEEGLKMQAMTRGQRVRKHPQES--DNTTFSGG-EDNCDSRShLSNASAPSQ--PEAGPS-RKRSRASDESGPEPETSHeggrgSPEPGA------------------------------------------------------------
>A0A4Y7NGZ1	91	0.267	3.127E-16	2	148	263	35	185	349
--VSPRSLHSELMCPICLDMLKNTMTTKECLHRFCSDCIITALRSGNK-ECPTCRKKLVSKRSLRPDPNFDMLIAKIYPSRDEYEAHQ-ERVMANLSKSHSQSALLNSIEEGmkiqsqNRATRIRKNAPENETANSITTTPNVSAPSTPTPSESA------------------------------------------------------------------------------------------------------------------
>UPI001EEBF6B4	91	0.284	3.127E-16	2	175	263	35	197	374
--VSPRSLHSELMCPICLDMLKKTMTTKECLHRFCSDCIITALRSGNK-ECPTCRKKLVSKRSLRPDPNFDLLISKIYPSRDEYEAHQ----VKVLEKLH-KSHS-------QAALMNSINEGIKLQTQNRLQRSKKAAGNDADNSQSHSVVTSANENSNSqPPNPSEPQaGTTPKTS---------------------------------------------------------------------------------------
>A0A7M7MJR6	91	0.297	3.127E-16	2	184	263	35	209	391
--VSQRSLHSELMCPICLDILKTTMTTKECLHRFCQECIITALRSGNK-ECPTCRKKLVSKRSLRADPNFDALIAKIYPSRDEY----DHYQERVLAKLNKTcGQAFASsIEEGLKAQALSRKLANRKQRPAGDRATAEEEPTPASGHSATVGAPHSAP---SPQQTGTGGHNDGSVS--DGGSSRS------------------------------------------------------------------------------
>A0A0M4EDP9	91	0.257	3.127E-16	2	200	263	34	260	424
--VSPRSLHSELMCPICLDMLKKTMTTKECLHRFCSDCIVTALRSGNK-ECPTCRKKLVSKRSLRADPNFDLLISKIYPSREEYEAIQEKVMAKFNQTQSQQAlvNSINEGIKLQSQNRPQRFRTNKGGGGGGGGGSGGGGGGSSTRSnvQAhdtasndsnsnTNGTDRESRDGTStGSAAGApnvPSCNAPAQPPASAGtsgastsssrmQVDDASNPPSIRS-TPSPVP--------------------------------------------------------------
>A0A182N430	91	0.268	3.127E-16	2	163	263	34	194	442
--VSPRSLHSELMCPICLDMLKKTMTTKECLHRFCSDCIITALRSGNK-ECPTCRKKLVSKRSLRPDPNFDLLISKIYPSRDEYEAHQERVLAKFNQSHSQQAlvHSINEGIKLQSQNR--PNRKQKGENDGPIPSSNPSVPTAASMAPSANGTSEPGKENQSSVA---------------------------------------------------------------------------------------------------
>A0A2R6PQG5	91	0.252	3.127E-16	2	236	263	87	313	455
--VELPALRTYVQCPICLGIIKKTRTVMECLHRFCRECIDKSMRLGNN-ECPACRAHCASRRSLRDDPRFNTLIEILYEDLEKYEEELaFHEEEKtrnkqiqasIAQILQRQSEALVTRR--QKGKDAESSRLARAYTRRRRNTRGTEHE----GSEDnEDENNH---DGNKD------SSSTDEQGTEIK--QRRYKRT-VAQSSQPSPSAANSEGGGIDNDLEASRERKGTPSGHVRTPEMLAWGG--------------------------
>A0A5N5GAS5	91	0.298	3.127E-16	2	159	263	78	238	469
--IQLPELRKDVHCPICLGIIKKTRTVMGCLHRFCRECIDKSMRMGNN-ECPACRTHCASRRSLRDDPKYDALIAALYPDIEKYEEEELAFHQE--ERTRNeqIQASIAKVVEQQSealIKRRTSGKDTPDSFPVRPLRNSRSSVLRRRNSRAtDIQGYKDNEDDN-------------------------------------------------------------------------------------------------------
>A0A7S4NGR4	91	0.269	4.238E-16	0	185	263	67	244	319
MPLKV--LSAEFHCPVCLGYMKKTSIVMECLHRFCGECIQKCLRLGKK-ECPSCRIHIPSRRSLRPDPNFDALIKNIYGDVDTLEKHE-EKEIETLNkaKHMNNAYAeSRKLGIMQQAIHRKKKAPRIDPKPNMSGSKRKAGAASARSAPLGISGL-----EESPQVDFA-LRRHPQET-MVDRLHREH-----------------------------------------------------------------------------
>A0A6G0T4U8	91	0.248	4.238E-16	2	174	263	35	208	330
--VPLRSLERELMCPICLDLLNKT-VATKCLHRFCSECITTALRSGNK-ECPTCRQKIKSKRCVRRDPGFDNLITSFYPNREEYYAYQRN-LIEKIKKNQSQDNLIQSINEGLKmQQKKRSYQTKKKRSLQQTESNSSNTLTPSTSSQMNVKSTESAVQANEikkKIKILNSSSSIPNI----------------------------------------------------------------------------------------
>A0A5E4NAT9	91	0.250	4.238E-16	2	145	263	35	179	340
--VSPRSLHSELMCPICLDMLKKTMTTKECLHRFCSDCIVTALRSGNK-ECPTCRKKLVSKRSLRPDPNFDLLISKIYPSRDEYEAHQT-RVLEKLNKSHSQAnlvHSINEGIKLQTQNRLQRTKKNLNEDQNESSTSTTTPKPSNSNS---------------------------------------------------------------------------------------------------------------------
>A0A445I6A1	91	0.435	4.238E-16	2	86	263	123	205	387
--IDLANL-KELRCPICLGILRKTKAVMECMHRFCGKCIEKSMRLSNN-ECPVCRVHCPSRRSLRDDPNFDNIIAAIYPDIDKYEEE--------------------------------------------------------------------------------------------------------------------------------------------------------------------------------
>A0A8J6CB55	91	0.294	4.238E-16	2	169	263	14	176	387
--LEIKSLANDLLCPICLEIMKN-VVATECLHRFCHSCMEKCLRQGKK-ECPACRCHVATRRSLRRDTRMDGIISSIFPDLLAYEAEQ-AASLDGLQheEQRALQEQLLHAQAAQLAARSKQQVEDEARRKRRVAADGEAGDDARDGARDSA----SARDSGFTYEQRAAFS---------------------------------------------------------------------------------------------
>A0A4D6NF41	91	0.250	4.238E-16	3	186	263	33	210	399
---DLEALRKDVECPICLGIIRNARVVMECMHRFCKECIEKSFRLGNN-ECPACRTHCSSRRSLREDRLFDELISVIYPNIDEYEEKEMTLSNDA--KNNIKSMQEAYGKTLERQNEAAGKKGAAAATSRSSRTATLRRSARNAESSSSRDITLPPIAEETETQVI-PVTHFAELQ--IQSQSSQHQ----------------------------------------------------------------------------
>A0A024GK41	91	0.231	4.238E-16	2	182	263	63	247	415
--LHVRDLNSNLTCPICLGLINQTMVVMECLHRFCGDCIQKCLRLAIK-ECPSCRIHIPSKRALRRDLNFDALIATIYPDRQEFEQQeaQLIEEVNRLRNYNNAFtNGVKQGVESQASIRRQRGKKNTKSTIRRSSSSSQSQELINTGSgsKVEESAQESKSSQSTPLNEDRTSSAKKRKYPEMDAQE--------------------------------------------------------------------------------
>UPI0018F7ED07	91	0.322	4.238E-16	0	116	263	56	175	416
IEIKYADIREDVLCPICLGIIRKTKTMMECMHRFCGECIEKAMRLGNN-ECPSCRRHCPSRRAFREDPNFDALVALLFPDIDKFEAEELAFqEEEIArnkQNQESISLAFKRQAESQGKKR--------------------------------------------------------------------------------------------------------------------------------------------------
>A0A804KIC2	91	0.237	4.238E-16	2	159	263	85	242	447
--VRLPDIRKEVQCAICLGIIRKTRTVMECLHRFCRACIDKSMRLGNN-ECPACRTHCASRRSLRDDSNYDTIIATLYPDIDKYEEEelAFHEEEMSCNKKLQASMAEIFQRQTESLGRRRSTAKATAAAFVRRSQGNYRNHVSGRGGNGGRGTM-AVFDDD-------------------------------------------------------------------------------------------------------
>UPI000C758B87	91	0.274	5.744E-16	2	151	263	31	178	227
--VSPKSLQSELTCPICLDMLTLTMTTKECLHRFCSDCIITALRSGNK-ECPTCRKKLVSKRSLRYDPNFDNLVANIFPDREEYEEEQ----QKALAIASKKHSALLMSGISSAAKAQADHVKMISRKKNSSDYDELLASHAAVGDtpdQADSPG---------------------------------------------------------------------------------------------------------------
>A0A7S2FVP6	91	0.282	5.744E-16	0	169	263	38	192	301
IKRSVRSINSELTCPVCLGVLHSTMIVMECLHRFCSECIQKCLRVGRK-ECPSCRIHVPSRRSLRYDTNFDAVIGKIYPNLDEYE-----ENEEKMISDFNKARNL-------NNAFTQSCRQGMQNQLQHRRKKARPLEDARSGSNAAAAQAKAKRRGAD--AEPAPAS---------------------------------------------------------------------------------------------
>A0A7S3Z9M5	91	0.316	5.744E-16	2	116	263	55	173	325
--LRVRTLNADFTCPICLGIMRDTMTVMECLHRFCRECIEMSIRMGRK-QCPSCRVKVPTKRSLRRDIAFDSLIQQIYPDIDEVVEAQESEIKKLLQGHNHSAFALsvkeGTKRqDAQRRTR--------------------------------------------------------------------------------------------------------------------------------------------------
>J9K346	91	0.244	5.744E-16	2	180	263	35	227	338
--VSPRSLHSELMCPICLDMLKKTMTTKECLHRFCSDCIVTALRSGNK-ECPTCRKKLVSKRSLRPDPNFDLLISKIYPSRDEYEAHQTRVLEKLnkshsqanLVQSINEGIKIQTQNRLQRSKknqqDELNESSSSTLKTPSNNLGLGKDNVTRTVVQAKVAKklktvMISENDG--PASLSADRSDITECDGSSRG----------------------------------------------------------------------------------
>UPI0007DB8448	91	0.266	5.744E-16	0	187	263	29	205	359
MDgteiaVSPRSLHSELMCPICLDMLKHTMTTKECLHRFCSDCIVTALRSGNK-ECPTCRKKLVSKRSLRPDPNFDALISKIYPSRDEYEAHQ----DRVL-AKLNRLHN-------QQALRSSMEEGLKVQAMNRGQRVRRHPHES---DNATFSGAEDNCDSRShVSNASAPSqSGTP--GPSRSKRSRASED---------------------------------------------------------------------------
>A0A225VR01	91	0.250	5.744E-16	2	169	263	64	223	390
--LSVRHLNADLTCPICLGIIKETMVVMECLHRFCGECISTAIR-QSKRECPSCRIHIPSKRSLRPDKNFDLLISKIHPNLAEFEAH----EDQIIEQLNRSRH---FNNAYTESTRKGVLSQAAMRRNGRKKTEVATSALTSRPSSPANASPPVGEKRTSPDSGSPPSS---------------------------------------------------------------------------------------------
>UPI0014724789	91	0.244	5.744E-16	2	200	263	34	243	406
--VSPRSLHSELMCPICLDMLKKTMTTKECLHRFCSDCIVTALRSGNK-ECPTCRKKLVSKRSLRADPNFDLLISKIYPSREEYEAiQEKvmakfnqTQSQQALVNSINEGIKLQSQNRPQRFRTKGSGGAGGGGGGGNASNDSNSNTNSTDRDnrdpgQSATSVTSAnNTSTSTVASVTTPAPTGASTS-ATRMQVEDGSNPPSVRS-TPSPVP--------------------------------------------------------------
>A0A6P6SB51	91	0.230	5.744E-16	0	235	263	92	345	454
IDVVRGALRTNVQCPICLGIIKKTRTVMGCLHRFCQECIDKSMRIGNN-ECPACRIHCSSRRSLRDDLDYDTLIEAIYPDLAEYELEenVFHEEEKarnkqvqasIAEISRRQSEALNKRRRTYRDADdlRVPRSRNATSRRRSNQRTDIEPDNVSERENDLQGNLdpstsdrsHIEIKNRRPkrRASTQPSPTSPSaANP-DSEYLKNPVE--PVREDLVNPLGVAHNPEMLTWGR--GGARSHTRHGGGSAVRGTRGS---------------------------
>A0A813A5V9	90	0.301	7.784E-16	1	189	263	33	216	253
-EVNKEHVESFLECAICRGVMQEPVMIKQCLHRFCKNCLEHSLRTLKN-ECPLCRTRVPSRRSLERDTRFAKLIELVYKDVGEYEAQQSSKLMAAAAASRANAAAILQAARTTRQGHHDQDSAVIREQTARLQRDAAALADVAA-AAAATPTAPAVSAGKRPRE--AP-AQAPKATAQPKRARRDEGQAD-------------------------------------------------------------------------
>A0A7S2H2F0	90	0.270	7.784E-16	3	187	263	40	210	291
---HARSINMELTCPICLGILHSTMIVMECLHRFCSECIQKCLRVGRK-ECPSCRIHVPSRRSLRYDANFDSLIARIYPNLEEYEEH-----EEKMISDLNKNRNLNNA-----FTQSCRQGLRNQLQHRRKKSKPSQSKQRRKGDRLQEDADHSGPNKRARNSEDIESDVKSLVNFVL---RRHPQE---------------------------------------------------------------------------
>A0A2S2R5U9	90	0.232	7.784E-16	2	180	263	35	229	340
--VSPRSLHSELMCPICLDMLKKTMTTKECLHRFCSDCIITALRSGNK-ECPTCRKKLVSKRSLRPDPNFDLLISKIYPSRDEYEAHQTRVLEKLnkshsqanLVQSINEGIKIQTQNRLQRTNKKNQQDEQNESGSSSTPKTSSNNIGPSKDNvtrtvvQAKVAKklktvMISENDG--PVSSSADRSDITECDGSSRG----------------------------------------------------------------------------------
>A0A553PBI8	90	0.250	7.784E-16	2	188	263	33	206	346
--VSARALQSELTCPICLDMLTQTMTTKECLHRFCAECIVTALRSGNK-ECPTCRKKLVSKRSLRPDPNFDMLVEKIFPNREEYEAH-----QESILESLSRSHS-------QNFITSITDGIKAQMAHVKALNKKSKSQDDAPDSPHhtpITGNRNRDLDSD---EEPTPSvtKKKKKVKP--TSLQTSADDA--------------------------------------------------------------------------
>A0A4Y7MB15	90	0.256	7.784E-16	2	145	263	35	176	347
--VSPRSLHSELMCPICLDMLKNTMTTKECLHRFCSDCIITALRSGNK-ECPTCRKKLVSKRSLRPDPNFDMLIAKIYPSRDEYEAHQERVLAN-LSKSHSQSALLNSIEEGMKIQSQNRATRIRKNAPENETANSITTPNVSAPS---------------------------------------------------------------------------------------------------------------------
>UPI00158A9566	90	0.262	7.784E-16	2	176	263	35	199	359
--VSPRSLHSELMCPICLDMLKKTMTTKECLHRFCSDCIITALRSGNK-ECPTCRKKLVSKRSLRPDPNFDLLISKIYPSRDEYEAH-----QERVLAKLNKSH--SQAALVNSITEGIKLQSQNRPQRSRKNANESENSNNATAYNNTSNASAPATPNSS--GTTSRNSTTPSPNP--------------------------------------------------------------------------------------
>A0A6I8VD51	90	0.247	7.784E-16	2	200	263	34	241	404
--VSPRSLHSELMCPICLDMLKKTMTTKECLHRFCSDCIVTALRSGNK-ECPTCRKKLVSKRSLRADPNFDLLISKIYPSREEYEAiQEKvmakfnqTQSQQALVNSINEGIKLQSQNRPQRFRTKGSGGAGGGGGGNASNDSNSNTNSIDRENRDPGHSGTSATSANTSTSNVAPATSSATTGASTsanRMQVDDASNPPSVRS-TPSPVP--------------------------------------------------------------
>A0A445IL91	90	0.275	7.784E-16	2	195	263	54	253	441
--IDLSNL-TELQCPICLGIIRKTRAVMECMHRFCKECIEKSMRLGNN-ECPVCRTHVASRRSLRHDQNFDTLISLLYPDMDKYEkkEELTLHENEKthnkeMIQA-SSSQILPCQTESLYRKQKARSIAVDSERKRRSKAIPVKISDQAEAENSDNDGDESQEASRKTTSSKRKASSTTASEKVLEEVFKEVKEAskDSLDEDS-------------------------------------------------------------------
>A0A2R6PGG7	90	0.260	7.784E-16	2	227	263	91	315	472
--VQLQTLRTCVQCPICLGIIKKTRTVMECLHRFCRACIDKSMRLGNN-ECPACRKHCASRRSLRDDPEFDALIEILYDDIEKYEEEelAFHEEEKtrnnqiqasIAQILQRQSEALVT-RAKRGKDTASACTARLPRNDVNAYSRRRRRNNRGTGSDDnEDANNH---DGDKD------SSSTDERGTEIK--QRRYKRRGGAQSFQPSPSAANSDGVAIENDLEASRENRRTASGPVR-----------------------------------
>A0A1J3DG57	90	0.236	7.784E-16	2	211	263	146	379	520
--VELAEIRRDVQCPICLGIIRKTRSVMGCLHRFCRECIDKSMRLGNN-ECPACRKHCASRRSLRDDPRFDAFIAAVFGDIDSFEAEELAVHDDdlarrkqiqvsIAQVSKKQSEALVKrKSVLPRSQGIGSSSRRRRNCRNMEQDTLEEADEDADDDDDDNNNGGEDSSSDEPCAETlqrkrrkrsatrstaQPSSSIPNNN--DNNGTEEAHHRDSSRVISPEMLAWGGGGTRSNSR---------------------------------------------------
>A0A5D6XKN8	90	0.274	1.055E-15	7	255	263	75	284	407
-------LNAELTCPICLGVIRSTMVVMECLHRFCGECIQKCLRLSNR-ECPSCRIHIPSKRSLRRDENFDALISKIYPDLAAFERD----EAKLIEE-------INRSRHYNNAFTESAKVGAQNQEKIRRQLGNGGGKKKATESEAL------------PTA--APSNG------------RAA-RREKKRSVSESASDASSANDSTSHSEEDDEVARKRLRG--SSASGLSSSGPPSSAGAAAPSVvnIRVVLHP-------
>F0W711	90	0.276	1.055E-15	2	193	263	71	250	423
--LHVRDLNSNLTCPICLGLINQTMVVMECLHRFCGECIQKCLRLAIK-ECPSCRIHIPSKRALRRDLNFDALIATIYPNRQEFE-QQEAQLIEDLNRSRNYKNILT-----NSVKRGLENEVSTRKQRGRKSFKGTSRRS----SSSSYSQEHLDTTSNSKSEESARESKSTESTP-LDGDRNSSSSTKKRRS---------------------------------------------------------------------
>M1D695	90	0.286	1.055E-15	2	172	263	99	254	494
--VSRSEIRTNVQCPICLGIIKRTRVVMGCQHRFCRECIDKSMRLGNN-ECPACRIHCASRRSLRDDPGFDTLIEAIYPDVEKYEEEELV----FLEEERAINDQI----------QASIAKISQRQSEALIKRRKGGKDIASPSSQRTSRNYHAYSRRKRNSQGTEPERSDP------------------------------------------------------------------------------------------
>UPI001004C6B2	90	0.289	1.055E-15	2	159	263	108	263	502
--VSRSEIRTNVQCPICLGIIKRTRVVMGCQHRFCRECIDKSMRLGNN-ECPACRIHCASRRSLRDDPGFDTLIEAIYPDVEKYEEEELVFLEE--ERAINDQIQASIAKISQRQSEALIKRRKGKDIASPSSQRTSRNYHAYSRRKRNSQGTEpERSDPN-------------------------------------------------------------------------------------------------------
>A0A2P6MR59	89	0.276	1.429E-15	2	187	263	36	218	310
--IQIRNLNVEITCPICLGILHDTMTVMECLHRFCSECIEKCLRTGltnlRRKECPACRVKCTSRRHLRRDTNFDGIIAAVYPHLDDYEAKQEEEIDRITKDIMGAGAkNLIVSVEEGKKRQAMHARKKRKPEEVPVVSPLPRPKVVKRE-------IKAVPDPVPNFGAIVPMVPMPMYNiPEVKM--RPLKE---------------------------------------------------------------------------
>V9EFB7	89	0.226	1.429E-15	2	174	263	65	238	339
--LSIQQLNADLTCPICRGIMKDTMVVMGCLHRFCGECILAvMLDPQSKNECPNCRTHIPTKRSLRPDSNFDALIHTIYPNLTEFENQ-------IVEQLNQTrAPPVGEKRSSPGGGSPNDTAPSSAAASEDETARKKPKVAASKSTDTAVDRvnfrvlLHEEEQPNAPKLERKLFTTSPKL----------------------------------------------------------------------------------------
>A0A3S3PK51	89	0.259	1.429E-15	2	163	263	36	198	343
--VSPRSLHNELMCPICLDMLKNTMTTKECLHRFCQECIITALRSGNK-ECPTCRKKLISKRSLRPDPNFDMLISKIYPSRDEYEAHQERVLAKLSKQ--NLGNSFEEGLRMQALNRSQKVKKFGAYDVSSSFSDKPDSPHSQNGDTSnNTSRKKLKTNGsehDSPLA---------------------------------------------------------------------------------------------------
>A0A1I8NIM5	89	0.267	1.429E-15	2	199	263	34	201	428
--VSPRSLHSELMCPICLDMLKKTMTTKECLHRFCQDCIITALRSGNK-ECPTCRKKLVSKRSLRPDPNFDLLISKIYPSREEYEA----IQEKVMAKFNQT--------QSQQALVNSINEGIKLQSQNRPQRFRTKGSGGGRNSQA-NGTNH-----NSSH-----SHNVS------NESNTNGNESDSNRENSTGPA---------------------------------------------------------------
>A0A6P4HGM6	89	0.270	1.429E-15	2	172	263	34	217	436
--VSPRSLHSELMCPICLDMLKKTMTTKECLHRFCSDCIVTALRSGNK-ECPTCRKKLVSKRSLRADPNFDLLISKIYPSREEYEAiQEKvmakfnqTQSQQALVNSINEGIKLQSQNRPQRfrTKGGGGGGGGNANGAPPVAAPPAPGAPAAAVRNASNQSMHvhdtASNDSNSNTNSIDRENRDP------------------------------------------------------------------------------------------
>A0A183VY04	89	0.263	1.429E-15	2	163	263	33	194	442
--VSPRSLKSELMCPICLDILKVTMTTKECLHRFCSECIITALRSGNK-ECPTCRKKLVSKRSLRRDPNFDALIAKIYPSRQEYEAHQDKILARLNRQHLS--AALTRSLEQQLGINgnssaANTTSGSGGGRGRSTSHSGRTQHTSATSSSSVSG--NPSNDMNHSTA---------------------------------------------------------------------------------------------------
>A0A4D6L7C5	89	0.447	1.429E-15	2	86	263	45	127	584
--IDLSDF-KELKCAICLGIIRNTRTVTECLHRFCKECIEKSMRLGIN-ECPICRVHVPSRRSLREDPNFDKLIAALVPDIDKYEEQ--------------------------------------------------------------------------------------------------------------------------------------------------------------------------------
>A0A835VUS8	89	0.353	1.429E-15	2	202	263	10	221	693
--VALARLTDDTRCPVCFGILKCTVTSTVCLHRFCAQCIEQCLagRPPDHKDCPVCRTNLHSRRSLRPDPSFDRLLRALYGDVVAYGAAEDALVAERnAAAARSAAAAEEEARRrAQKAAQAealAANWPYHHHRGGKGAAGAGASAGCATGSGGGGGGGGAgcARTGSTPSAlAIArQSSNTTSTNSDGAGGAAASGHAAAKRSREPSCDAGA------------------------------------------------------------
>U6MPA5	89	0.304	1.429E-15	7	210	263	615	816	1286
-------LREDLSCPICMSILDHTVVVKTCLHRFCAECIEKCVRIGIR-ECPQCRSHVASRRSLRPDGALDRVVRRIFPSLEAFEEKHHVLLARANQRLNSsQGAAAEHAAAAAAAAAAAAAGAAGAGASPVPDALAAADPAAAHKRSLAA----AAELLQQPYKKLAatPSSSSSSSSKVYPGLFPRAPTPAAFIDASGQPVPRQQQQQGRAS----------------------------------------------------
>A0A7S0DIX7	89	0.339	1.936E-15	2	104	263	46	147	281
--LRVRKLNADFTCPICLGIMRETMTVMECLHRFCKDCIELSIRMGRK-QCPSCRTKVPSRRNLRRDVAFDSLILQVYPDIDKATEEQELETKRVIQGHNHKAYA--------------------------------------------------------------------------------------------------------------------------------------------------------------
>T1JJM4	89	0.244	1.936E-15	2	174	263	51	228	390
--VSPRSLHSELMCPICLDMLKNTMTTKECLHRFCQECIITALRSGNK-ECPTCRKKLVSKRSLRPDPNFDMLISKIYPSRDEYEAHQ----EKVLAKLNRTHNQnvIASIEEgirfqaLNRAQRVRKHPQDEASLVNIVPCAVPLLPIITNNNSSNISNNVIPTENgnsNSNDGLVA-ATNVPTI----------------------------------------------------------------------------------------
>A0A6D2J5V7	89	0.232	1.936E-15	2	201	263	98	318	471
--VELTEIRRDVQCPICLGIIRKTRSVMGCLHRFCQECIDKSMRLGNN-ECPACRKHCASRRSLRDDLRFDAIIASVFGDIDSFEAKelAVHEDDlarrkqiqeSIAQISKKQSEVLLKRKSVLPRTQGIGSSSGRRRNCRNMEQETLEEADDDDDDDDDDDNNNGGEDSssDEPYAETQrrkrrkrstprstaqPSSSVPNDN-----DNNGAEEA-HHRDSSRGIAPG-------------------------------------------------------------
>UPI00051C0A48	89	0.284	1.936E-15	2	148	263	105	254	491
--VSRSEIRTNVQCPICLGIIKRTRVVMGCQHRFCRECIDKSMRLGNN-ECPACRIHCASRRSLRDDPGFDTLIEAIYPDVEKYEEEelVFLEEERALnEQIQASIAQISqRQSEALIKRRKVGKDIAASSAQRTPRNYHNAYSRRRRNSQGA------------------------------------------------------------------------------------------------------------------
>A0A0D3C7D6	89	0.252	1.936E-15	2	233	263	457	706	723
--IDLEDIRTYVQCPICLGIIRKTRTFMECLHRFCQECIDKSMRFGNH-ECPACRKHVASRRSLRPDPKFDAFIAAIFGNIDSYEEQDLafdgDELARNMQiQAtiaqvsQRQSEALvKTKSSGKDAPRSQPSGSGSRRRRRNSRNMEHDTSQAAHDDDGDNNRVNASSSAeilprkrNRRSAARStaqPSsSSCPSNN-----DNNCANDVTEeaHHRDSRGIAHG-FAWGKGGRRSNARQGNNNQGASSSKSVRNAR-----------------------------
>A0A7S4RSB7	89	0.319	2.623E-15	2	145	263	98	242	309
--IPLKVLGPEFHCPVCLGYMKKTSIVMECLHRFCGECIQKCLRLGKK-ECPSCRIHIPSRRSLRPDPNFDDLINNIYGDIDALE-DYEEKEIENLNKAKNMNNAYAESRKrgiMQQAIHRKKKTQGGKEKAAPTSGVKRKSPGGATAS---------------------------------------------------------------------------------------------------------------------
>A0A7S2TA88	89	0.255	2.623E-15	0	221	263	0	207	320
MD--YERVKESVTCTICLGVITNCRTVSTCLHRFCNTCIEPALRVNSK--CPQCRANIPSRRSCREDKAFDALVEAIYGDVEQQKAVERKLSDDWW--AKNKGSFKHIGESFRQQAEATKGRRVASIKSKLPKAKKKRGRPAREEAQAA---------GAGPSGRVAPQpRGGPGVDPKLAAAESVHASYDRLKRDARERSDEVVRKLGDLQRLQREEDEKRQ-----------------------------------------
>A0A383VUC9	89	0.323	2.623E-15	2	158	263	40	207	524
--VQLAKLKEETRCPMCFGKIRSARISMVCLHRYCAKCIEQYLRAkvpgrhGDDKECPVCRAHLHSRRATKPDPMFDKIIKALYGDVDQYDAE----EEE-LIAQDNKAHvaawqaQLADMKARQAaaiaAARAASGTLPGSSSGLSPSAAGAAAAAAADGAQRPAGTFHHSSSG--------------------------------------------------------------------------------------------------------
>U6KVH6	89	0.293	2.623E-15	7	235	263	64	273	734
-------LREDLSCPICMSILDHTVVVKTCLHRFCAECIEKCVRIGIR-ECPQCRSHVASRRSLRPDGALDRVVRRIFPSLKAFEEKHHVLLARANQRLNSsQGAAAEHAAAAAAAAAAAAGAPSASGSPAPDALAAADPAAANKRSLAA-----AAELQQQPYKKLAatPSSSSSKLYP-------------GLFPRAPTPAAFIDASGQPVPRQQ---QQQGRASGSAAEASTGSSS---------------------------
>A0A7S3U1E9	88	0.330	3.553E-15	2	104	263	18	117	163
--VEIDVLNLELRCPICLELMSEP-VATACLHRFCAGCIEKCLRIGKQ-ECPSCRRPVATRRSLRKDTNFSKLISTFYPDLQAFMEQERLRSQALSEEHRGR-HA--------------------------------------------------------------------------------------------------------------------------------------------------------------
>A0A3Q0F7X7	88	0.316	3.553E-15	0	116	263	40	152	174
MEIDYSDISEDLRCPICLGVIRKTKIVMECLHRFCGECIEKSIRLCKN-ECPVCREHYPGGCTLGDDRHYDHLISIIHPDIEQYEEESF--RREI-KELERKKRARETAAGFARRRR--------------------------------------------------------------------------------------------------------------------------------------------------
>A0A813N1U8	88	0.302	3.553E-15	7	145	263	42	173	361
-------LQNELMCPICLDILKQTMTTKECLHRFCHDCIITALRNGNK-ECPTCRKKLISKRSLRPDPNFDGIIAKIYPNREEYDAIH----EKVLEKLNKK-H-LTSLNGTSRRKSQNPSTSKNKNTEPEPSENVNAGSSASSTS---------------------------------------------------------------------------------------------------------------------
>A0A085LL22	88	0.209	3.553E-15	1	195	263	41	268	361
-ELSPRALSSELMCPICLDMLRNTMTTKECLHRFCQECITTALRSGNK-ECPTCRSKLVSKRSLRPDPNYDGIISRIYPNREEYDEmqqrallRLTQYhSTESLQrnieEGMKFQSQLRKmnrftgyhtdDRDKKKVRKRENRTVASDAESSVEQSLSEVSSQTSFNRQAQEVGviMrpHPDIENNEkyPLYIRQPRylKTSPSLATVAhltrYVVMRVQLDMDKAYRDS-------------------------------------------------------------------
>A0A0P1AJS5	88	0.231	3.553E-15	2	172	263	65	245	386
--LSIRQLNADLTCPICLGIIKMAMVVMECLHRFCSDCISTAIR-QSKRECPSCRIHIPSKRSLRPDTNFDALICKIYPNLAEFER----NEDQIIEQINRSRHfnnaytestrmgvlsQAATRRQGRKKVEDTTSSLSSRPSSPSSIASLPVGDKRSSSDNSSTSATVSEEESARKKLKVAPSTSKP------------------------------------------------------------------------------------------
>UPI001954114D	88	0.255	3.553E-15	2	172	263	34	216	433
--VSPRSLHSELMCPICLDMLKKTMTTKECLHRFCSDCIVTALRSGNK-ECPTCRKKLVSKRSLRADPNFDLLISKIYPSREEYEA----IQEKVMAKFNQTqsQQALVNSINegiklqSQNRPQRFRTKGGGGGGGGNGNGAANVAAPPAPGAPTAVGRnasnqLHvhdtASNDSNSNTNSIDRENRDP------------------------------------------------------------------------------------------
>UPI00080A4191	88	0.309	4.811E-15	0	109	263	39	150	166
MEIDLSDISEDLQCPICLGVIRKTKIVMECLHRFCGECIEKSIRLCKN-ECPVCREHYPGGCTLGDDRHYDHLISIIHPDIAEYEEASFRRqikELERKQKARATAVGFARRR---------------------------------------------------------------------------------------------------------------------------------------------------------
>A0A1Z5LHN0	88	0.255	4.811E-15	13	199	263	1	197	316
-------------CPICLDMLKNTMTTKECLHRFCQECIITALRSGNK-ECPTCRKKLVSKRSLRADPNFDMLIAKIYPSRDEYEAHQERVLAK-LKHSQALAHNIEEGMRMQalnrgQRVRKNATDDNGTPTPATACLSTPVSVTGLTNSIAST-PTSSSTFASAPTasntstaAVTTPRQTpTPESDATTNSSSSSSQPRKKARTNDTESA---------------------------------------------------------------
>A0A1V9Y339	88	0.275	4.811E-15	2	198	263	32	210	383
--VSQRSLHSELMCPICLDILKTTMTTKECLHRFCQECIITALRSGNK-ECPTCRKKLVSKRSLRADPNFDALIAKIYPSRDEY----DHYQERVLAKLNKTcGQAFASSIEEGLKAQALSRKLANRKRPAGDRAAAEEEPPAASG--------HTPVQGthNTP----SPQ----QTSGAAAHNDGSVSDGGSSRSSTPQP----------------------------------------------------------------
>A0A8J4FQY9	88	0.293	4.811E-15	2	252	263	27	284	480
--VALARLAEETRCPVCFGILKHTVTSTVCLHRFCALCIDRCLagRPPQHKDCPVCRANLHSRRALRPDVNFDRLLRSLYGDV-----VVYGQEEDALVAARNRAHAaqaaeehrLRqaqqCAAAAAAAGRPHFPRLASQPLGESPGGVTPAPDKLSRQtSSAMDTGMRGGV--GSPIAAPVASAKRPRetHNGGHAGGSPAGElAAPRWKRHHSLPDPAAARDEPLMSTS----PQVRSPCGTSREAGGTASLANAPVSSAGPPARPTCP----------
>A0A044UCH7	88	0.239	4.811E-15	7	197	263	43	247	492
-------LSSELCCPICLDLLTTTMTTKECLHRFCSECITTALLRGNK-ECPTCRKKLVSKRSLRPDANFDALINKIWPDRQIYE-QMQQKAMEMFyQQSNVEAlqksiEAGMKAQAANRRQRVQGSYDYEKRKRRPRSDVHDRSYNNSPDSNSPEGSgegdesdLHARHDEsvTGPHAsssIIANHAN--AANGTISSRAHSHQDISSSSTDSDS-----------------------------------------------------------------
>A0A2R6X6K8	88	0.344	4.811E-15	9	101	263	51	142	572
---------ELMRCPICLGILRNTRTVMECLHRFCRECIDKAMRLGRK-ECPTCRAHCASRRSLRDDPHFDALIAAMFPDIEKLQKEESTLLEETLISNRQT-----------------------------------------------------------------------------------------------------------------------------------------------------------------
>UPI00100EADB1	87	0.250	6.516E-15	2	174	263	35	208	330
--VPLRSLEREVMCPICLDLLNKT-VATKCLHRFCSECITTALRSGNK-ECPTCRQKIKSKRCVRRDPGFDDLITSFYPNREEYYAYQRNFIEKIkkNQSQDNLIQSINEGLKMQQKKRSYQTKKKRSLQQTESNSSNTLTPSTSSKMNVkSTESTVQANEIKKKLKILNSSSSIPNI----------------------------------------------------------------------------------------
>F2U5B6	87	0.262	6.516E-15	6	184	263	29	195	348
------ELVAQMKCPICLNLIEET-MATECMHRFCGECIKRSLRHSKK-ECPTCRKPCASKRVLRRDPNFDELIQTLFPDPDVVE----DYQEQLMERLHQTTNMRAVAQSMQEGMQHQALQRKIRTSTINRSIAQRHAAVPTVSASA------RVPSTSSSSSSTAPSRTPSATTPALRKQQHS------------------------------------------------------------------------------
>UPI00145B656D	87	0.320	6.516E-15	2	103	263	7	110	519
--VSVSSLwfEEQFKCCICLDIYRDP-VSTPCGHNFCLDCIEGYWETKSRPECPLCKETFSSRPELRINHGFKEIIQHFETSL-SNPGQDNDPSTFGLtdPAAFSTSH---------------------------------------------------------------------------------------------------------------------------------------------------------------
>E1ZQS8	87	0.309	6.516E-15	31	226	263	1	207	597
-------------------------------HRFCKDCIEAWLRTQIENNCPQCRVKFSSKRDCKPDPVFDLLLGTMFGDVEEFEKQMLDPSLEVLQQAKAVGQQIALAKEQAAARRPSPPPHASWHIDSLGGQQAQQLPWQAPPRgFDATVHVTAVRPKQAASAAALALSNValalPRqHAPVAHVGKRQAwsaggSDAKRQRVGSPADEEDAGLLQYRGVRFQGDNWQARTKRSGK------------------------------------
>M4DFI9	87	0.299	8.823E-15	2	199	263	61	255	328
--IDLEDIRKYVQCPICLGIIRKTRTFMECLHRFCQECIDKSMRFGNH-ECPACRKHVPSRRSLRPDPKFDAFIAAIFGNVDSNEEQDLAFDED--ELARNKQFQATIAQVSQRqsealvkssGKDAGVLPRSQPSGSGSRRRRRNSRNMVHDTSQAA----HDD-DGDN-NRVNASSSA--KILP-RKRNRRSATRSTAHPSSSSCPS---------------------------------------------------------------
>A0A2K5ES38	87	0.256	8.823E-15	2	180	263	66	241	332
--VSPRSLHSELMCPICLDMLKNTMTTKECLHRFCADCIITALRSGNK-ECPTCRKKLVSKRSLRPDPNFDALISKIYPSHDEVLARINKHNN---QQALS--HSIEEGVKIQAMNRlqLSKKQQIENGSGAEDNGDSSQCSNASTHSnqEAGPSNKRSKTSDDSGLELDNNNAAV-AIDPVMDG----------------------------------------------------------------------------------
>A0A2G5CZ93	87	0.260	8.823E-15	0	183	263	5	180	348
INVEESLIQKYLTCPICLGIMQQTHAVNECLHRFCKECIEQSLRLVNH-ECPACRKHLPSKRNLRKDTRYDRIIMAFYPNINDESNDDMALDEE--DRAHNKQMQISFAETFKRQTEALPKRRLVQQTPLSSRSRSPGTDGDEDG-QSNDG----VRDSSSPEQSFSTSDYGWDLNHSDEDGQR-------------------------------------------------------------------------------
>A0A7S2SWT7	87	0.270	8.823E-15	1	151	263	25	176	370
-ERPSRRIDVEIRCPICLGIFRNPVVVMDCLHRFCAGCIEKYLRVGRK-ECPSCRIHVPTRRLLRPDDAMEAIITEIHPDLDAHEAQQ-DAGISTW-AWRSPGRrwpMLARpWADGPKDIQDEDGSGAGDEEMDMAGRETKGEAEEETRGEQQEGG---------------------------------------------------------------------------------------------------------------
>UPI0005CAEEB6	87	0.262	8.823E-15	15	184	263	47	227	425
---------------VCVGIIRKTRTVMECLHRFCRECIDKSMRLGNN-ECPACRTHCASRRSLRDDPKYDALIAAIYPDIDKYEEEelAFHEEEKarnkqiqasIAQTFRRQSEALGRKRTTAKATAAAFMRKSQGNYKNLRRRRNNKNAVEIQGSDDneEANGNDGGKDSSSD-ERTEPRPKRPKRWTGARYYQRS------------------------------------------------------------------------------
>A0A8J4FCG2	87	0.265	8.823E-15	2	253	263	25	292	439
--VALARLVEETRCPVCFGILKHTVTSTVCLHRFCALCIDKCLagRPPQHKDCPVCRANLHSRRALRPDANFDRLLRALYGDV-----VVYGQEEDALVAAGNQAH-VAQVAEEQRlrQVQQCAEAAAAAGRSHFSRSASQSIGDSQDGITRVPGDLSCQTSSAMEVGA-GSGRESPAMAPVVSAKRSRETHQGGRFGESPSgdlplprakrrhslPDPAAARDEEPLPSTSPKPDKVRSPYSASRKASGTAplASAPVSTASPTARPNcPHHtrVS---------
>A0A2K3DTW0	87	0.294	8.823E-15	2	249	263	10	248	695
--VALARLADDTRCPVCFGILKHTVTSTVCLHRFCAQCIDHCLagRPPDHKDCPVCRTNLHSRRSLRPDPSFDRLLRALYGDVAAYGAAEDALVAE-CNAAAAQSAAAAQEEALRRAQKAAQAEALAANWPYYHRGGGKGGAGSGGGGGAGAG---CVRTGSTPSAhAIArQCSNTTTSTTSH---------------DTGGAGTGAAAAAGSGHGHGHAAAKRSREPSLDAAAAGAGSSngcGSPRVKRrpsAAQLPGP-------------
>V4ZK16	87	0.259	8.823E-15	5	210	263	641	834	1439
-----SELRCDLSCPICMGIFQNVVVVKDCLHRFCADCIEKCVRTGLR-ECPQCRIHVASRRALRPDPIFERILNKLFPDVSAFEAK------------NAELITLSNLRMRTPAARfLPAASPAEGDAEARLEGEEDEGRGAGRGRDEVEDEEEDETDDrDRCEASRENSDESDTIFTSSRSRKRHRLNQDRQRS-SRRPRPASSKTPLRSS----------------------------------------------------
>A0A7S0KKA8	87	0.328	1.195E-14	0	148	263	1	146	168
MSVKLGSVRADTRCAICWGTLKKVKVVSPCLHRFCQGCIEEHLRKLNH-HCPTCRLHVPSRRALRDDPGFDAIVEALYANATDYDLEENAYSASVAQ--VKKGEDAEEKEREREAKRRRKEEAAALREKMKAEEAERRARARAEAEKAA------------------------------------------------------------------------------------------------------------------
>A0A7S2SVQ2	87	0.250	1.195E-14	1	165	263	38	208	280
-ERPLHLINAELTCPVCLGTLRNTMIVMECLHRFCNECIQKSLRIGRK-ECPSCRIHVPSRRSLRQDTNFDAIIKKIHPNL---TKELQSEEKRIAQHNRernlNNAFTLSCQAGiqLQQQQRKRSQKQKRKRGAGGVEGVEAKKIELMHRLVNLALRRHPAErdlgDLERPYLRL-------------------------------------------------------------------------------------------------
>A0A8C2V9H2	87	0.300	1.195E-14	2	111	263	16	124	307
--VSPRSHYSELMCPICLGMLKNTMTIKECLHHFCADCIITALRSGNK-ECPTCQKKLVSKRSLRPDPNFDALISKIYPSHDEYEAHQERVLARINKHNNQQALSLSTEEGL-------------------------------------------------------------------------------------------------------------------------------------------------------
>A0A6J0KX80	87	0.263	1.195E-14	2	176	263	66	246	332
--VELEDIRKYVQCPICLGIIRKTRTVMGCLHRFCQECIDKSMRFGNH-ECPACRKHCASRRSLRPDPKFDAFIAATFGNIDSNEEQDLAFdEDEFArnkQIQASIAQvSLRQSEALVKRKSLDAPGVLPRSQPSGTGSRRRRRNCRNMEQDDDDGDSNRGKGSSSaePSAEILPRKRKRRSAP--------------------------------------------------------------------------------------
>A0A3M7SBI2	87	0.248	1.195E-14	7	172	263	42	220	345
-------LQNELMCPICLDILKQTMTTKECLHRFCHDCIITALRNGNK-ECPTCRKKLISKRSLRPDPNFDGIIAKIYPNREEYDA-IHEKVLEKLNKKHLTsinGHGkrrstnpgssrNKPPEQEQPEMANAASSVSSTSSDTNNENKQSEKAKSTENSRALKRTMHSDESDMESRASTEQSSlHLP------------------------------------------------------------------------------------------
>A0A484E6Z9	87	0.260	1.195E-14	2	170	263	65	225	396
--LSVRQLNADLTCPICLGIIKQTMVVMECLHRFCGECISTAIR-QSKRECPSCRIHIPSKRSLRPDANFDALIRKIHPNLAEFE------RNE-----HQIIAQLNRSRHFNNAYTEGTRMGVISQAATRRQRRKTVESTTSASSSRPSSPSHTASppvgDKRSSPDDGSPSDN--------------------------------------------------------------------------------------------
>A0A498P4A7	87	0.225	1.195E-14	0	254	263	0	283	825
MDsteiaVSPRSLHSELMCPICLDMLKNTMTTKECLHRFCSECIVTALRSGcdrifrseaffgpvvctfasvgdlslsaafllfppcRNKECPTCRKKLVSKRSLRADPNFDALISKMYPSRDEYEAHQ----DKVLEQLSRLHNQEALSSSIEQGLRMQARHRAQRVRKLHPESENATLSGGEDNGDARS---HVSHDSGPPhHAASAPASCAAEAGPS-RGKRAHASD------DSGPEAPG---DGRSPPRQRP-GRGPSSEIELIFCPHPLLVGNQQYSQtRPSQitsTPScPRLQSP--------
>A0A0P0Y3N3	86	0.279	1.617E-14	0	167	263	0	142	168
MD-----IRKEVQCPICLGIIQKARIITECLHRFCRDCIEKSMRLGND-ECPACRTP-ASSHSLKVDPNFDALILTLYPDLHKDEEEELAFTEE------KTCH------------KKIQASTDEAPHRRKEALGKKSSAAKAIGSSRSQGNMLARKRGHIDFPDIVP-----------------------------------------------------------------------------------------------
>A0A7S4M4F3	86	0.384	1.617E-14	4	94	263	47	136	195
----LRKLNQELTCSICLCVINTCSVVRHCLHRFCHECITKYLRVGKK-ECPTCRGTCANQRHLRPDPRFDELVQVLYPDLEAHEEEQEKMIEEI------------------------------------------------------------------------------------------------------------------------------------------------------------------------
>A0A835WAZ0	86	0.344	1.617E-14	2	171	263	9	174	783
--VALARLADDTRCPVCFGILRRTVTSTVCLHRFCAQCIDTCLagRPPDHKDCPVCRTNLHSRRSLRPDPSFDRLLRALYGDVAAYGA-----AEDALVAERNAAAARSAAAAEEEALRRAQKAAQAEALATNWPYYRGARGG---GAASAGGGAACARTGSTPSAlAIArQSSNT-------------------------------------------------------------------------------------------
>A0A1V9YDT5	86	0.309	2.189E-14	2	113	263	87	194	215
--VNASTLHDELHCTICTGIIREAMVITACLHRFCSGCIQRHIHEKGKaPACPICNALFTTRRALRRDENFDQLIEAIYGDVEAYEA----KEEARIQQHNKQ-HFPGLDIAKQR-----------------------------------------------------------------------------------------------------------------------------------------------------
>A0A2C6KM81	86	0.281	2.189E-14	10	159	263	76	226	877
----------DLSCPICLGIFQNAVVVKDCLHRFCADCIEKCVRTGLR-ECPQCRIHVASRRALRPDRTFDRMVRRLFCDIQAFEekhAELVTKSNLRM-FHQGGGGGGGDVMEGGRRRRRKEEDDERRRRERAARKRCWKHRGGETGWPGSRRRKKDARGGD-------------------------------------------------------------------------------------------------------
>A0A250X2X7	85	0.398	2.963E-14	2	98	263	33	135	169
--VDLSQLNEETKCPICFGKIKKARVSIVCGHRYCGDCIDHCMRLeipGRRPevrECPVCRAHMPSRRSAKEDPNFDFLLRALYGDVTEYEQQEEVVMQEELKQH--------------------------------------------------------------------------------------------------------------------------------------------------------------------
>F2U4M6	85	0.336	2.963E-14	7	101	263	36	129	267
-------FNEEVRCPICLGLIENTYTAMSCLHRFCAECIQKCLRLGKK-ECPTCRAPLASRRRLRRDDMFDQIISTVYPSRDIYDEQQSALVDKTLESSNRQ-----------------------------------------------------------------------------------------------------------------------------------------------------------------
>A0A1W0WRZ2	85	0.258	2.963E-14	7	149	263	35	174	322
-------LESELSCAICLDILRNTRTTKECLHRFCDECISQALRSGNK-ECPNCRAHLASMRSLRPDPIFDAIIGTIFPNRAELDRQQSQLLAQLAE--SSDRHAMLSSIEAGKRHQAQSKGRGPRKSKGGSGHQQDDEFSSSKAPSVST-----------------------------------------------------------------------------------------------------------------
>A0A7R9UDC2	85	0.262	2.963E-14	10	163	263	80	241	332
----------DLQCHFCLDILDDPVIVMECLHRFCNNCIQKHLRVGKQNEC-FCKTHIPSRRSLRQDLNFKNLICKLYPNLQEFKRKQERYiqiGNRRLM-NQGYAHAANKGMEYQKQQRVRLRKNGGRPDALEHSPSGGASKRSRDGTteaehERATspGKKQRVIDANEPVA---------------------------------------------------------------------------------------------------
>A0A830CLR7	85	0.240	2.963E-14	16	195	263	47	235	409
----------------CLGIIRKTRTVMECLHRFCRECIDKSMRLGNN-ECPACRTHCASRRSLRDDPNYDALIAVLYPDIDKYEEEelAFHEEEKarnkqiqasISQTFIRQAEALGKKRTSARVTAGAFSRRQSNYRSLRGRRNHRVSENQVSDEEEVTNGSKDSSSAD-ERSVEVKSKRYKKWGGARTSQQSSGANADDNDNDS-------------------------------------------------------------------
>A0A2P6N3C1	85	0.283	4.011E-14	4	190	263	37	212	304
----MTTIQVQITCPICLGILRQTHTMMECLHRFCAECIEKSLRLGRK-ECPACRVKCISRRQLRADPRFDRIISAVYSDLDSFEATQDQATEEIAKNAISIG---SKSILLQSMEEGKKRQALARKQSQKRKSFEDEESPQKRDNSRSKKKTTPTKETNS------NSNNRPNTTAQVSKRQR-AEENEE------------------------------------------------------------------------
>A0A830HZ55	85	0.240	4.011E-14	4	182	263	17	204	331
----LEDYDDITKCAICHDILSQTKIAVTCMHRFCSECIEHTLRTNDTNECPLCRESLPSRRWLRNDPAMDSLIEFLYGDVQAYEE---AESKRIEQIAQAFAPQYKHLEVEAKNQKDRANKEPKATLPQYKPQSQHQRVAAERaGGRAGAKAHHAVSGGvtkQKPKGggggtrakVPPTRARVPATNHTPLGLQ--------------------------------------------------------------------------------
>K0S997	85	0.351	4.011E-14	2	109	263	49	152	581
--LDINDINAAFQCPICLGYIKNCRTVMECLHRFCEDCIEKYIRLGKK-ECPQCRKPVPSRRSLRTDKSFDALMRSIHGDVDEIEK--YQEEK-IVKANMQTIRDNATIR---------------------------------------------------------------------------------------------------------------------------------------------------------
>A0A1D1UTC9	85	0.317	5.428E-14	7	113	263	35	139	306
-------LEAELSCAICLDILRDTRTTKECLHRFCGECISQALRSGNK-ECPNCRSKLASMRSLRPDPLFDNIIRIVFPNRADLDKQQ-SMLLEKLDKNNNRKAMLSSIEAGLR-----------------------------------------------------------------------------------------------------------------------------------------------------
>UPI0007639D83	85	0.213	5.428E-14	2	159	263	36	191	332
--VPREALHNELMCPICLDLLNKT-MATKCLHRFCSVCIVTALRAGNK-KCPTCRKRIVSKRCLRPDTNFDMVISLIYPNREEFNVHQ-NKIMENLNQNQNQGNMVKSITEGLKVQKQnRSYNTKNKRSAQETRSTSLNTSTPSTSSQVDNNVLESTVQTN-------------------------------------------------------------------------------------------------------
>A0A7J7PYF3	85	0.258	5.428E-14	2	244	263	37	271	465
--VQLAKLKEETRCPICFGKIRSARISMVCLHRYCAKCIEQYLRTnvpgrhGDDKPCPVCRAHLHSRRATKPDPMFDKIIQALYGDVDQYDAE----EEE-LIAQDNVAH----VASWQV---QLAEMKARQAAATAAARLAGAPPAAAGEDEAADEALH-------PGSTFGPGGGAAARFGAGGGgglGGRTHSLADLQRQGSARDGR-LPRLNSLGDMDEDGARPMASLHKADRAAAGGAirgGSGQLGNGRLH------------------
>A0A662X7H6	84	0.268	7.344E-14	7	174	263	73	245	358
-------LNADLTCPICLGIIKETMVVMECLHRFCGACISTAIR-QNQRQCPSCRIHIPSKRSLRPDRNFDELVRKIHPNLAEFE-RNENQIIERLnrSRHFNNAYTESTRMGVlnQAATRRNVRQIKGRQQQEDLGTTTEDESVRKKARVAPTDAsKSLVTDRVTLRVLLHdeEQSNAPKL----------------------------------------------------------------------------------------
>A0A2Z7D158	84	0.250	7.344E-14	8	160	263	177	333	548
--------PAENSCGI----IRKTRTVMECLHRFCRECIDKSMRLGNN-ECPACRTHCASRRSLRDDPNYDALIAALYPDIDKYEEEelAFHEEERarnkqiqasIAQTFRRQAEALGKKRTSARATTATFVRRQGSYRNLRTRRNHRAIENQGSDDEEANG--HDGSKDSS------------------------------------------------------------------------------------------------------
>T0SIQ2	83	0.304	1.344E-13	2	112	263	88	198	213
--IDASSLHDELHCAICSGIIRDATVITACLHRFCSGCIQRHIhEKGLSPACPVCNTVVSTRRALRRDETFDQLIHTIYGDVAAYE----EAEDARIQLSNKRAFPqlnLGKQRDFQ------------------------------------------------------------------------------------------------------------------------------------------------------
>A0A485KMC8	83	0.313	1.344E-13	2	99	263	88	182	213
--IPASSLDEELHCAICTGIICQAMVITACLHRFCTACIHRHIhEKGKNTVCPVCNTPFTTRRALRPDENFDKLVKSVYGDVDAYEK----AEEERIQLNN-------------------------------------------------------------------------------------------------------------------------------------------------------------------
>A0A2K6MUN1	83	0.313	1.344E-13	2	103	263	16	116	268
--VSPRSLHSELMCPTCLDMLKNTMTTKECLHRFCADCIIIALR-SGNRECPTCRKKLVSKRSLRPDPNFDALISKIYPSHDECETHQDRVLARISKHNNQQAH---------------------------------------------------------------------------------------------------------------------------------------------------------------
>A0A6D2HRM5	83	0.252	1.344E-13	12	196	263	13	185	362
------------ECPICLEIIRKS-AVTKCGHRFCQECIEKSMRLGNH-YCPTCRAHHPSRRSLKADEKFDNIIANLYPDiINQYE----DEELE-LNE----TEQIRNEQVKATIPQTVKQQSEASSSKRVTTVETQREEETIVGRISLKG---TRKDGGQESSEVRPLTS-PIVrtkNPIKRRKRVELVSLSKLY-DTP------------------------------------------------------------------
>F0VLR2	83	0.432	1.344E-13	5	85	263	702	781	1330
-----SELRCDLSCPICMGIFQNVVVVKDCLHRFCADCIEKCVRTGLR-ECPQCRIHVASRRALRPDPTFERILNKLFPDVRAFEA---------------------------------------------------------------------------------------------------------------------------------------------------------------------------------
>A0A2A9MD02	83	0.265	1.344E-13	5	159	263	724	878	1567
-----SELRCDLSCPICMGIFQNVVVVKDCLHRFCADCIEKCVRTGLR-ECPQCRIHVASRRALRPDPTFERILNKLFPDVRAFEekhAELITLSNWRMRTP--GARLLGSAAPAVGGCRSASDRLDADDDERNDDADGDARGGRGDARRGHDDEEEDDEDED-------------------------------------------------------------------------------------------------------
>A0A7S0W4M1	83	0.378	1.818E-13	7	101	263	21	109	110
-------LNAELTCPICLSICRSTHTFMECLHRFCQECIETSLRVDKK-ECPKCRIKVASRRALRPDQQFDSLVSAFHPDIDAYE-----EVEERLISAVNT-----------------------------------------------------------------------------------------------------------------------------------------------------------------
>A0A7S4KLC9	83	0.232	1.818E-13	2	231	263	19	278	307
--IPMKALNSDFSCPVCLGIIKSAMVVTQCMHRFCEECISNSLRLGNK-ECPKCRAKCASKRHLRPDHAFDKLLLSVIKDVDKFEDEQLKLVKQVTASAKVTGNsALISegiiKQSKNRGKRLTKHDIDSAALLPSSSSSSLPPLRATPSEknkptkkrERTTRAKSiESTPERVPFEPPPPKkvKKTPKekktpdpiLDPVPDGGEKGPVcwtyyQHNKVK-DSIivqRPVPNASPLITIYLQRHPESKLPILERPWLTLPKS-------------------------------
>A0A2G5CZ87	83	0.285	2.459E-13	0	113	263	80	191	272
IDVEESLIRKYLTCPICLGIMQQTHAVNECLHRFCKDCIDQSLLLVNH-ECPACRKHLPSKHNLRKDTRYDRIIMEFYPNIND------DNNDDMMQTSFAetfqrQSEALLKRRLVQR-----------------------------------------------------------------------------------------------------------------------------------------------------
>A0A371H934	83	0.270	2.459E-13	14	210	263	12	202	387
--------------AISVGIIRKTRAVMECMHRFCRDCIEKSFRLGNN-ECPACRTHCSSRRSLRDDPNFDSLITILYPNIDEYEEEELALSDDVIEslQRMQKAYSMTFKR--QRaALGKKHATAAFLKRSKVKYLRNSTLNRRSLRNATETGG--SSWSRGSALSPIAEEREI-EIIP-----DTDTSEA-EIRSDtseEEAPSPPHVTNVEDIS----------------------------------------------------
>A0A6A4LHX5	83	0.271	2.459E-13	2	199	263	86	294	480
--VELPALRTYVQCPICLGIYlevsekkreqnrriiKKTRTVMECLHRFCRECIDKSMRLGNN-ECPACRKHCASRRSLRDDQRFDNLTEVLYEDIEKYEEEELAFHEE--EKTRNKQIQASIAQVLQRQSEALVTKRKTGKERHSSSRLARAYSRRRHSRVTEHEGSEDNDEENNPDENKDSSSTDERGTEIK--QRRCRRRAGGQLSQpSPSTA---------------------------------------------------------------
>D8QNL8	82	0.421	3.326E-13	2	77	263	2	76	77
--VYLSEIRKEMQCPICLGIIRKTRTVMECLHRFCRECIDKSMRLGNN-ECPACRTHCASRRSLRDDPNFDSLIAALY-----------------------------------------------------------------------------------------------------------------------------------------------------------------------------------------
>UPI00189BC87D	82	0.307	3.326E-13	2	114	263	37	142	154
--VHADSVRNEFTCAICLGLLQDTVATTECGHRFCEKCIAAVLRRCNK-RCPVCRTKIKSKRSLRRDHCMDNMIAVLFRNQEEYcAAHLPNP-------AESPDCQLAQATEEQGA----------------------------------------------------------------------------------------------------------------------------------------------------
>A0A7S2X0F0	82	0.286	3.326E-13	0	176	263	0	173	192
MDFgSEAALREATTCTICLSTIQNTRAVKECLHRFCRECIEVAMR-QNRPECPLCKTRIPSRRSCKEDKAFDALLESIYGDLDQLRAAERKKSEEWWSKNKGSFKHIGESFLKQKEATRGRRATVPKRTKKRREAPPPLSPQDAKAARAARAARRLAPRKPSPGRSGGTS---PTKNP--------------------------------------------------------------------------------------
>A0A1V9YEK9	82	0.306	4.497E-13	2	101	263	87	183	187
--IDASTLHDELHCTICTGIIREAMVITTCLHRFCSACIQRHIhEKGKTLQCPICNTVFATRRALRKDENFDQLIHSLYGDVAAYE----QEEESRIQQNNKK-----------------------------------------------------------------------------------------------------------------------------------------------------------------
>A0A6G0WAP4	82	0.346	4.497E-13	0	99	263	64	159	192
IDVPPTLLQAELQCPVCLGIIRNATVIKACLHRFCEKCLKECMRTGIK-ECPSCRVQIGPKRSsLGRDETFDRLVATIFPDLERFEAD----EDERIATAN-------------------------------------------------------------------------------------------------------------------------------------------------------------------
>A0A0N4ZPU1	82	0.223	4.497E-13	7	159	263	46	203	410
-------LQTELTCPICLDLLQTTMTSKECLHRFCEPCITLCLQRGNK-ECPTCRKKLVSKRSLRRDENFDSLINAIFPDRRIFDELQnavnakFDEKAnlEALQ--KSIAEGIKAQSSAKKKAKLQVNNCEVPNKRKKKGRKDNSDNDNNVDVNNEDGSMGDISDED-------------------------------------------------------------------------------------------------------
>UPI000D18503C	82	0.239	4.497E-13	0	111	263	0	111	472
MEVEaaLAGLQAEVNCPICLDDLRDPATI-ECGHNFCRSCIQQsWTDLRDKYPCPVCRHSCQ-ERDLRSNTQLGRMIdtAKLLQ-ITKSKKQQ--QEERRLCENHNQVLTLFCEEDL-------------------------------------------------------------------------------------------------------------------------------------------------------
>D8UJW5	82	0.286	4.497E-13	15	232	263	177	398	663
---------------VCCGILKETVTSTVCLHRFCAACIDKCLagRPPQHKDCPVCRANLHSRRSLRPDPNFDRLLRALYGDVVVYG-QQEDSLVAAHNRAVAQAAREAQTAQLSRAQSEAAGAAAATAATAACPVKPVQQGTSQQSSERAAAtpvakrhhhRHHHYDDGHKQYDI--PPDNRGAAAP----TSRSP-HGTRMRAGGTaVPVAMLKAPPSSPSPSSPPAHLTHHPRRGPRSAGAA------------------------------
>A0A7S1B451	82	0.263	4.497E-13	5	192	263	294	472	731
-----DSVDSIFRCPICLCYMRKASIVMVCLHRFCSACIEKCIRVGKR-ECPSCRVHIPSRRSLRRDDAFDSLMRKIYGnDLDKVEKHEEEAVAAVNKlRYMNNAYALARERALDMQMKMAARADGRHGKRKRKSNASNNVQVSASEKQKRKS--NAVGDDN--------DNDVDDNSNYYNADEESDQELRRLR----------------------------------------------------------------------
>A0A024TAH0	81	0.279	6.080E-13	10	165	263	68	237	271
----------EMQCPICLGIIRDAVVIKTCLHRFCDKCLKECLR-SGIKECPSCRAPIGPKRSsIGRDVSFDQLIAAVYPDLERYEA-AEDERiataitPKRLQQDDNvpspsgkRAKGTARVGAPESTTRPVLVVVLRRHPSAASSTTLPREISWHTHPDAtvRQGQTYIATQCHLRYVVL-------------------------------------------------------------------------------------------------
>A0A418CJG6	81	0.258	6.080E-13	7	179	263	65	236	333
-------LQSEMQCPVCLGIVRNATVIKSCLHRFCDKCLNECLR-SGIKECPSCRAVIGPKRSsLRRDETFDKLVAAIYPDLERYEA-AEDERIASANTPKRLHHDDNPMSPL--GKRAKATAQVGVQNVREYDYWGMSKASAAITQQLSLVFiffvRHDMWQG--VKEGMLFSATLSILSPVLR-----------------------------------------------------------------------------------
>A0A1S3TSH2	81	0.279	6.080E-13	15	191	263	4	188	350
---------------ICVGIIRNTRTVMECLHRFCKECIEKSFRLGNN-ECPACRTHCSSRRSLREDIVFDAIIAILYPNIDKYEEksmqEAYGKTLERQNEAlgKKAAAAAATSRSKDKYSRSATQTLRRSARNAIAFSESSSSRDMPLPPIAEERDTQVIPVSNFAALQIQPQSSQQEINAsTVAGgtIQSLITSSDKL-----------------------------------------------------------------------
>A0A835GYH9	81	0.333	6.080E-13	1	93	263	262	353	393
-EVNLVAVRKPFECPICLGIMKETRTLQDCMHRFCRDCIEKEMGLGNN-ECPVCHVRIESRSSLREDIRYNKMILALFGEVEKNEEQAPVPDKD-------------------------------------------------------------------------------------------------------------------------------------------------------------------------
>A0A0H3U1H9	81	0.265	8.219E-13	0	90	263	0	91	236
MEAggKISWLEDELSCPICQDIFKDP-VAPPCQHNFCWACLTSYWKKKGNSECPVCR-EMYSIKDLKWNRTLANIVESFLKEfTKEQEVSQPDP----------------------------------------------------------------------------------------------------------------------------------------------------------------------------
>A0EGS7	81	0.283	8.219E-13	1	113	263	42	151	276
-DPQLVKIQDYLKCPICLSLFKQAVYIKDCSHRFCKECIEKSIRSQREKSCPTCRKKIATRRDLRVDEIVSKMLNTVVPDMEQYRIQ---EDLQIQQEIKNFSQQKQKNEEIQK-----------------------------------------------------------------------------------------------------------------------------------------------------
>A0A2F0B793	81	0.226	1.111E-12	0	173	263	27	201	210
MDgtetaVSPRSLHSEVMCPICLDMLKNTMTTKECLHRFCSDSTVTALH-SRNKECPTCRKKLVSKRSLQPDPNFDALISKIYPSREEYEAHQ----DRVLIHLSRlyNQQVLSSSTEEGLCMQAMHRAQRVRRPMPGSDQTTTMSWGEGEPGEGEGNGEDVSSD-SAPDSAPGPAPKRPR-----------------------------------------------------------------------------------------
>A0A0V0Q785	81	0.254	1.111E-12	11	116	263	64	168	211
-----------LKCPICLEIFNDPYYVKACSHRFCKTCIEDFVRKDKSKECPLCRSHIGIKRNLRQDAQVQELCAIIFGNVSDFNKQLNDLESSFIDKNWNDIR-VKESETVQKQKR--------------------------------------------------------------------------------------------------------------------------------------------------
>UPI001261559A	81	0.231	1.111E-12	10	145	263	46	181	250
----------NFRCPICLDILRNTRFAKSCFHRFCKDCIITALKLGNK-TCPVCRRKLISRRSLYPDPKLDELISKMFPSCNEKDSSPQKPLGKRKYKMKQFSNVIGERRH-QKtsTTRVQHGEEQQITTTSGLESNNDSSPCCSNGS---------------------------------------------------------------------------------------------------------------------
>UPI001643ADCB	81	0.252	1.111E-12	0	102	263	0	97	466
MASTLS--EEQFQCSICLYSFKNPVSI-PCGHNFCLECIKRYWDVAHKSDCPLCKESFRSRPELRVNWALKEITERFQSLLKEMPG--FKPKRPIIPQQPSTS----------------------------------------------------------------------------------------------------------------------------------------------------------------
>UPI00141A06F2	80	0.285	1.502E-12	2	98	263	5	100	175
--VHIQRLRDEATCSICLDYFKDPVTIPECGHNFCRSCLTQcWGESEAEASCPQCRKRVQ-RRSLIPNRQLANFVE-IAQNLCVQGGKEEERKGGVCEEH--------------------------------------------------------------------------------------------------------------------------------------------------------------------
>A0A7R8H4B9	80	0.268	1.502E-12	20	190	263	1	170	191
--------------------LSSTMTTKECLHRFCADCIVTALRSGNK-ECPTCRKKLVSKRSLRPDPNFDQLVEKIFPNREEYEAQQ-ESILETLSKSRS-ANFITSITDGIKAQMAHAKALNRKKNFNDDLPPNSGSENTPIGAERQQSS-HLSDDPNAKKKKKNPKRRI-QMNPTPkkklKSFSNPHPEVDK------------------------------------------------------------------------
>A0A085LW98	80	0.278	1.502E-12	2	114	263	26	138	272
--INPRVFNAELTCPICLDTLKKTMRSKECLHRFCKDCIIRALRTGNK-ECPTCRASLPSKRSLIADPNYDAVIEVISSN-QESQAQSNvaNGGPAATQPHCSTMMSGTGLSSGQQA----------------------------------------------------------------------------------------------------------------------------------------------------
>UPI000CE651F0	80	0.271	1.502E-12	5	110	263	3	104	478
-----ESLRDELSCPICLEYFTDPVTI-ECGHNFCRACISQcWVETEPNFSCPQCRETAQ-QRNLRPNRQLGNVVE-LVKGL-RFQ-VVTEPKWERMCEKHQEALKLFCEED--------------------------------------------------------------------------------------------------------------------------------------------------------
>A0A3Q3M1R4	80	0.264	1.502E-12	7	112	263	21	117	522
-------LDELFRCCICLDIYTKPVTI-PCGHNFCLDCIKGFWDTRDKWECPLCKEAFSSYPALKPNVGFAEIIRSVLPNHDKES----DPRLSV----EGKVHEVTDPAASQ------------------------------------------------------------------------------------------------------------------------------------------------------
>A5BEH2	80	0.220	1.502E-12	2	150	263	243	441	636
--VKLAEIRKEVQCPICLGHLQEtarcmiahhlkefvxaydiacmgssgkTRTVMECLHRFCRECIDKSMRLGNN-ECPACRTHCASRRSLRDDPNYDALIAALYPDIDKYEQEVYltnsMPsqigkelafhEEEktrnkqiqasIAQTLRRQSEALGRKRTTAKATAAAFARRSQGNYRRGRRNYRATDLLGSEDDEDANG----------------------------------------------------------------------------------------------------------------
>A0A7S0WMS0	80	0.375	2.029E-12	0	93	263	3	98	113
IEVNLDELQQLTRCPICWGRLRHTKMVKKCMHRFCGECIDKHLRVAKNqhAECPLCNAHLSCRREMIEDPNFDALIVALYGSLEEFEAEEDKKLTE-------------------------------------------------------------------------------------------------------------------------------------------------------------------------
>A0A5S6QCT0	80	0.272	2.029E-12	7	116	263	30	132	295
-------FKSEITCPICLDTLKDTMRSKECLHRFCRECINRALRTGNK-ECPTCRAKLPSKRSLIPDPNYDSIISV----VTSAPDSSYQP--NALETASNAPLPLALPLCSSSSGR--------------------------------------------------------------------------------------------------------------------------------------------------
>A0A7S0NUS9	79	0.333	2.742E-12	7	105	263	90	180	253
-------IDKYLSCAICLGLIQNP-TATECLHRFCSGCIETALRLGKK-ECPSCRMPIATRRALRRDENFEGLLNTLYPDG------MPEPALLDLQKHRHKPLAL-------------------------------------------------------------------------------------------------------------------------------------------------------------
>A0A3Q0CNS9	79	0.243	2.742E-12	11	180	263	73	256	278
-----------FMCPICLDTLKNTRITKDCFHRFCKDCIITALRRGNK-ECPVCRRKLISKRSLDPDPQFDELIKKMYSSSNENDAsEEKSLgSNEYkTQQAPSVIPEKEKEIDAINSVHPGKKQQVETGTGWEYNHDSSPCNSASTHSSGIAGPsnkraRTSGPDDDTKYVVvtIDPVADVaseyeSNLHPTLRG----------------------------------------------------------------------------------
>A0A819ET92	79	0.316	2.742E-12	2	102	263	52	151	281
--ISPKSLQSELTCPICLDLLRNTRTTKECLHRFCCDCIETALRSGNK-ECPTCRKKLISKRCLRRDQNIDALISKLFPVRNDSDDLLIHNRNKYAKKAIGTS----------------------------------------------------------------------------------------------------------------------------------------------------------------
>A0A7S4NYV8	79	0.262	2.742E-12	7	161	263	71	215	294
-------FAKELQCPICLGLLSNTLTSMECLHRFCSDCVNSSIRKVKK-ECPVCRVECATRRAFRPDPLFDELITSLYGDdIDAFEEKM---EKETQKLTSQTNEAL------QKSYAEGMKRQLALVAQENAKNAPPPSSSSSTQPKALVSFQLCAHD-DSP-----------------------------------------------------------------------------------------------------
>A0A8C5FR73	79	0.282	2.742E-12	8	106	263	9	104	540
--------EENLSCSICLDVFSSP-VSTPCGHNFCRTCITKYWDEQVKYKCPVCNELFNTRPDLRVNILFSEMVDRFGPSVRVKEQPFVEP-AEV-PCDVCTGTQLK------------------------------------------------------------------------------------------------------------------------------------------------------------
>UPI001894C80E	79	0.317	3.704E-12	2	103	263	36	138	143
--VHSDSVRREFTCTVCLDLLKDTVATRECGHRFCEKCITTALARCNN-TCPECRTKIASKRSLHRDLRMDTLIAALFLNKDEGNAACPtgHQDARIAQDKRTEGQ---------------------------------------------------------------------------------------------------------------------------------------------------------------
>A0A7S3VWP5	79	0.250	3.704E-12	8	169	263	59	209	255
--------DTDLSCPICLGPLREP-MATECLHRFCFQCIQTALRLgGPEKRCPTCRLKIATRRALRRDDNFEQLVTTLIP----VETRVEQPEP--MLDVRLYQH-----RPLRPANGDSSDSPLTVTIPPRAPPRLAKRSSDCTASpSARSPGLRSAARRHHPPG-FPPAS---------------------------------------------------------------------------------------------
>A0A0C3CHZ9	79	0.273	3.704E-12	4	98	263	208	302	308
----LSSYEDELTCPICCDIFVTSHVGNPCGHTFCGDCGWQWHTENKNKGCPCCRKTLHATMPMIPNIAMDNIIERHVKALALNGDQEWEPGARKFQEW--------------------------------------------------------------------------------------------------------------------------------------------------------------------
>A0A8C0H891	79	0.274	3.704E-12	1	109	263	3	123	494
-DNPVESLREEATCPICLEYFKDPVII-ECGHNFCRACIAQCWEGSDTaASCPQCRETVQ-QRNLRPNRQLANVTLKLFCEedqtsicLvchlsRAHRAHRVVPLEEAAQEYkeRIQAH-LKTLR---------------------------------------------------------------------------------------------------------------------------------------------------------
>A0A7S1CG34	79	0.435	5.004E-12	1	78	263	49	123	129
-EVDMEKVSKELVCPICLSLVKDAQCVQECLHRFCSDCIHKCLR--NKRQCPACRKTVPSRRSLRRDERFDTLL-SLFP----------------------------------------------------------------------------------------------------------------------------------------------------------------------------------------
>A0A8C3KPE8	79	0.278	5.004E-12	0	98	263	0	100	131
MDMaprkPLEKLQDEARCSICLEIFQDPVSI-HCGHNFCRSCITQtWEERTTNFSCPQCRMTV-SRKILRRNWELANMIEAA-KSLNPRQDREVEGGENLCEEH--------------------------------------------------------------------------------------------------------------------------------------------------------------------
>UPI0019666A68	79	0.316	5.004E-12	7	102	263	8	102	144
-------LQDEFTCSVCLDTLTDPVTI-PCGHNFCLMCLTDYWDQSQECSCPQCREKFTTRPELNRNTLLNEVIKKLKkTALSSPPPQNYaGPGD--MECDVCTG----------------------------------------------------------------------------------------------------------------------------------------------------------------
>A0A1D6GVJ7	79	0.256	5.004E-12	18	150	263	37	179	184
------------------GIIRKTRTVMECLHRFCRDCIDKSMRLGNN-ECPACRTHCASRRSLRDDPNYDALIAALYPDIDKYEEEEFAFsEQERIQnkkiqetieeTFRRQSDAIGKKRSMAKATATAFARKYRRTRGRVRTIPPDITPTGSSEEERGEG----------------------------------------------------------------------------------------------------------------
>A0A3R6XB57	79	0.400	5.004E-12	7	85	263	65	143	194
-------LQSEMQCPVCLGIVRNATVIKSCLHRFCDKCLNECLR-SGIKECPSCRAVIGPKRSsLRRDETFDKLVAAIYPDLERYEA---------------------------------------------------------------------------------------------------------------------------------------------------------------------------------
>UPI0007EF140D	79	0.282	5.004E-12	18	157	263	16	166	332
------------------GIIRKTRTVMDCLHRFCRECIDKSMRLGNN-ECPACRTHCASRRSLRDDPKYDRLISTLYPDVEKYEEEelAFHEEertrykqiqDSIAQTQRRQSEALGKKRSSARATAAAIMRRSQVHQTSRGRRNQRATGQAGSDEEnYANGRSRGSAD---------------------------------------------------------------------------------------------------------
>A0A507CF65	79	0.281	5.004E-12	2	104	263	221	319	373
--ISANAMRPLLTCPVCLCVLRNTVAVMECMHRFCRDCIVTSIRLGKK-ECPYCRVPCPSKRSVRADPHFDAVVSLIFP---EDEDEQEDANMALIARRNSQNLQ--------------------------------------------------------------------------------------------------------------------------------------------------------------
>A0A8D0L2J0	79	0.273	5.004E-12	6	98	263	9	100	455
------SLQDEATCSICLDYFLEPVMIIDCGHNFCRSCIIQcWEGSENRASCPQCRKPF-SWRNLRPNRQMGNIVELAKQfSLQVSRE--ARPGEGVCERH--------------------------------------------------------------------------------------------------------------------------------------------------------------------
>UPI00188748DE	79	0.263	5.004E-12	0	100	263	3	112	483
MDVgpfSLISLEDELTCSICLSPFDCPVTI-PCGHNFCQECLLaTW---KDSYSCPQCRTHFPTKPDLKKNTVLSTVVETFNlrtaksaagPPAEGGEKEEKEARAAVGKEAIS------------------------------------------------------------------------------------------------------------------------------------------------------------------
>UPI0018644CAC	79	0.245	5.004E-12	0	102	263	0	101	562
MSSHAAELEAELRCSICLTIYRDP-VLLPCGHNFCRGCLDRAWESRDmavGYSCPECRAEFREHPVLQRNIKLANIVEH-FQIAKDHPPETKGPLPE--ERGDSTG----------------------------------------------------------------------------------------------------------------------------------------------------------------
>A0A0K0EMD1	79	0.240	5.004E-12	7	152	263	46	202	856
-------LKTELTCPICLDLLQTTMTSKECLHRFCEQCITLCLQRGNK-ECPTCRKKLVSKRSLRRDENFDSLVNAIFPDRKLFDELQnavnakFDEKAnlEALQKSIAEGMkaqtAAKKKVKLQTNNELPKKRRKSNSKKDSSNVGESLDSVEANDETISIGDL--------------------------------------------------------------------------------------------------------------
>A9UX37	78	0.416	6.759E-12	13	84	263	0	70	91
-------------CAVCLNLLENTMTMKECLHRFCNDCIEKSLRLGRK-ECPTCRTSCPSRRSLRHDARIDGIIHALYPDRQEYE----------------------------------------------------------------------------------------------------------------------------------------------------------------------------------
>UPI0018972A88	78	0.284	6.759E-12	2	102	263	37	136	154
--VHADSVRNEFTCAICLGLLQNTVATTECGHRFCENCIAAVLRRCNK-VCPVCHTEITSKQSLRRDHCMDNMIAVLFRNQEEYcAAHLRHP-AESTECHLAQA----------------------------------------------------------------------------------------------------------------------------------------------------------------
>UPI001963E677	78	0.288	6.759E-12	8	102	263	9	102	196
--------QDEFICSMCLDTLTDPVTI-PCGHNFCLKCITNYWDHSQECRCPQCREKFNTRPALQRNNLLNEVIKKLKkTTLSPPPPQNYsSPGD--MECDFCTG----------------------------------------------------------------------------------------------------------------------------------------------------------------
>UPI000C1D436C	78	0.229	6.759E-12	29	175	263	2	161	362
-----------------------------CLHRFCRECIDKSMRLGNN-ECPACRTHCASRRSLRDDPNYDALIAALYPDIDKFEEEEFAFHEEekarnkqiqasIAQTLRRQSEALGKKRTSARATALRFFREQGTYRNLRGRRNPRVVEHQGSDEEEDANGHDGGKDSSSADERSTevkPKRHKRRVN---------------------------------------------------------------------------------------
>UPI000D627BD1	78	0.242	6.759E-12	19	167	263	20	186	401
-------------------IIRKTRTVMECLHRFCRECIDKSMRLGNN-ECPACRAHCASRRSLRDDPNYDALIAVLYPDIDKYEAEEFAFHEEekarnkqlpaqiqasIAQTSRRQLEALGKKRTTAKAT-AAVFMRRSQGNTRNLRGRRNHKSSEPQGSdneddADNNDGGKFSSDADEPSSELRP-----------------------------------------------------------------------------------------------
>A0A090L3B4	78	0.250	6.759E-12	7	170	263	46	218	409
-------LKTELTCPICLDLLQTTMTSKECLHRFCEQCITLCLQRGNK-ECPTCRKKLVSKRSLRRDENFDSLVNAIFPDRRLFDELQnavnakFDEKAnlEALQKSIAEGMkaqtAAKKKVKLQTNNEVPKKKRKNNKKDSSNVGESLDSIEA--NEETVSIGDLSDEDISSISSCSTDSSD--------------------------------------------------------------------------------------------
>A0A674JRZ2	78	0.256	6.759E-12	4	110	263	6	127	439
----VESLQEEATCPVCLDYFTEPVSL-ECGHNFCRDCISQCWEGSDTaHTCPQCRETVQ-QRNLRPNRQLANIIEialKLFceedqtPICvvcdksRAHRAHTVVPIQEAAQEYkeRIQAH-LKTLRE--------------------------------------------------------------------------------------------------------------------------------------------------------
>A0A6P6LWV8	78	0.233	6.759E-12	7	108	263	7	112	483
-------MTKELQCSICLDVFTDPVTA-PCGHNYCKTCLNKYWDKSQTCNCPYCKETFYQRPDLKINITLRELIDHYklksaVSNLEDYTCQKHERPLEMFCRDDQTCVCLMCA----------------------------------------------------------------------------------------------------------------------------------------------------------
>UPI001C4CFC65	78	0.209	6.759E-12	0	98	263	0	103	485
MAVskdPFKGLSEEATCPVCLDYFKDPVIITNCGHHFCRACLLRCFRRrDAKASCPQCRTPF-KRSSLLPNRQLANVVEIAkeFSGQQGEKRPRVEESVKVCEKH--------------------------------------------------------------------------------------------------------------------------------------------------------------------
>A0A7J6C0Z7	78	0.265	6.759E-12	0	97	263	24	117	544
MTSSISSLTEELRCSICLEVFTDPVT-TPCGHNFCKICLNKCWNNSQTCSCPYCKETFKQRPDLKINTTLRELVDHY---KKKTPEKTTDVLCDICEE---------------------------------------------------------------------------------------------------------------------------------------------------------------------
>UPI0019556B41	78	0.262	6.759E-12	0	98	263	25	115	562
MSSSSGPLTEELQCSICLDVFTDPVT-TPCGHNFCKTCLNKCWDNSQTCNCPYCKETFKHRPDLKINTTLRDLV-------DHYKKKSPEKKAEVVKKA--------------------------------------------------------------------------------------------------------------------------------------------------------------------
>UPI00062AB709	78	0.226	6.759E-12	5	177	263	272	454	641
-----DQMEETLTCIICQELLHDCVSLQPCMHTFCAACYSGWMERSS--LCPTCRCPV--ERICK-NHILNNLVEAYlaqHPDKRRTEEdvRSMDARNKIPQDMlqpkvrRSFSDEEGSSEDLLELSDVDSESSDISQPYVVCRQCPEYRRQAAqplpcPGPEGELGGLQAQGDAPSTSASFPPAA--PEyVCPV-------------------------------------------------------------------------------------
>UPI001CAA06E2	78	0.273	6.759E-12	7	110	263	512	611	988
-------LQDEMTCPICLEYFKDPVSL-DCDHSFCRSCITQcWWGFATDISCPQCREIFP-ERNLRPNRQLRNIVEAA----RELRLQTgREPGPERLCEKHKEPLKLFCKED--------------------------------------------------------------------------------------------------------------------------------------------------------
>A0A7S3ADH0	78	0.405	9.128E-12	5	78	263	43	114	115
-----ETIERYLSCPICLSIVRQP-TATECLHRFCYDCIETALRLGKK-ECPSCRMPVATRRAFRRDDNFERLVHTLYP----------------------------------------------------------------------------------------------------------------------------------------------------------------------------------------
>UPI001CF9F3BA	78	0.250	9.128E-12	0	96	263	31	121	339
MAATSSNLKEELNCSICLDVYKDP-VILDCGHNFCRECIEKAWETSDSdgtYNCPECRAQFSQKHELKQNLKLRNVVESFL--------EQCKPTVEGME----------------------------------------------------------------------------------------------------------------------------------------------------------------------
>UPI0012621241	78	0.262	9.128E-12	6	107	263	4	100	376
------SLAEELSCSICLEPFKEPVT-TPCGHNFCRSCLDEtWVVQGPSYRCPQCRAVYQVRPQLQKNTVLCAVVEQFLQA-----EQARTPADDWTPPARSAASSAAT-----------------------------------------------------------------------------------------------------------------------------------------------------------
>UPI001CF7EA06	78	0.277	9.128E-12	0	106	263	0	100	473
MENPVESLHKEATCSICLEYFRDPVSI-PCGHSFCRTCITQcWKERNTNFSCPQCR-EVALQRNFRPNRELGNVVE--ITKRLSLHAFQEGEDGEVCEKH---GEALK------------------------------------------------------------------------------------------------------------------------------------------------------------
>A0A151MHT7	78	0.283	9.128E-12	6	110	263	8	108	488
------SIQEELTCSVCLDYFSDPVTL-GCGHNFCRACIDQcWGESEPNCCCPQCRERAP-RRHLRPNRQLGNVVE-LVKKLRLQEE--KEPKGQRMCERHHEALKLFCEED--------------------------------------------------------------------------------------------------------------------------------------------------------
>A0A8C6RA87	78	0.278	9.128E-12	0	103	263	0	94	517
MAAPL--LEDKLTCSICLGPYRDPVTL-PCGHSFCARCIRDSWRCCDK-TCPECREPFPAGTEPRRNVALNNVLEVL-----RGPRPAPDPEPRLADRALCPRH---------------------------------------------------------------------------------------------------------------------------------------------------------------
>A0A6J0ZCI1	78	0.277	9.128E-12	7	96	263	5	89	518
-------LEEKLTCSICLELYKEPVTLR-CGHNFCGACIRDWWGRCEK-VCPECREPFPDGAELRRNVALSGVVEQLRATPGSYP---LHDRVRRLQ----------------------------------------------------------------------------------------------------------------------------------------------------------------------
>A0A6G1FST9	78	0.221	9.128E-12	7	166	263	13	194	840
-------LEKELTCSICTDILFQPLTLLDCLHTFCGACLQEWFafsaesaRHSDQPsrhpyTCPSCRATV---RGTKHNATVTTLLDMYLqanPGKGKSEKEkeemvkMYKPGDDVLpkIERRSRNREVVSDDEEDRALLSQVREMSLREVGVVAGAAAGDGRRRPPRSQEESRRRHrnRGNDERSPRVVPA------------------------------------------------------------------------------------------------
>A0A7S3FSI1	78	0.450	1.233E-11	0	79	263	27	102	103
MD--YERVKESVTCTICLGVITNCRTVSTCLHRFCNTCIEPALRVNSK--CPQCRANIPSRRSCREDKAFDALVEAIYGD---------------------------------------------------------------------------------------------------------------------------------------------------------------------------------------
>L1JQS4	78	0.329	1.233E-11	7	85	263	20	97	117
-------IDSDFTCAICMNIISETTIITDCLHRFCADCITQCLR-HSKRECPSCRTPVASQRKLVRDADFDTMICKMYRDVSELRE---------------------------------------------------------------------------------------------------------------------------------------------------------------------------------
>A0A8C3Z144	78	0.240	1.233E-11	0	95	263	0	97	203
MASSSSVLsEEHLQCSICLDVFTDP-VSTPCGHNFCMGCIKEYWDNCSKIRCPVCNKTYPTRPELCLNTTLSELttqFRTLFPE-KASSAKAHDASVPGL-----------------------------------------------------------------------------------------------------------------------------------------------------------------------
>UPI00167FBE43	78	0.243	1.233E-11	10	186	263	76	267	298
----------NFRCPICLDTLKNTRITKSCFHRFCKDCIITALRRGNK-ECPVCRRKLISKRSLDSDPQFDALIMKMYSSCNEedasQEKTLSRKKKKKTQQALSVNIEKGKKMDTINSVQQGEEKQIETSAGWKGNHDTSPCNNTSTHSsdeagpsnkRAKTSGLeHDSTDSIVTYdAVTNGASELeSSLHPTLTGKDDTAQ----------------------------------------------------------------------------
>UPI0013F3321C	78	0.197	1.233E-11	8	175	263	45	239	314
--------NNNFKCPICLDTLKNTRITKSCFHRFCKDCIITALRLGNK-ECPVCRRKLISKRSLNPDPQLDELISKMFPvckeknssrqkrlGKRKYKTQpacslIIKRGQEIMttnsVQHREE-QPIRTTSGLESNNDSLPSCSNTSTHSSDKAGPSNKRAKTSefeHDSKHAIVTYDSVTDGTSELETRGeddPAyTELPKTS---------------------------------------------------------------------------------------
>A0A803LQ15	78	0.295	1.233E-11	18	168	263	26	183	335
------------------GIIRKTRTVMECLHRFCRECIDKSMRMGNN-ECPACRKHCASRRSLRDDPNYDALIAALYPDIDRYEEEELAFqEDERvrnkqIQAAIAQTFRLQTEALSRKRKRSQNERCTEPKSKRSKRWRGQPSPAAASGDgGGDENDQEVHRDaGVSPAAFVGTS----------------------------------------------------------------------------------------------
>A0A7S4G8H7	78	0.310	1.233E-11	3	97	263	97	191	361
---DMSSMEENLQCGVCQEVFYKPVTCIPCMHNFCAACFSQWMERSD--ACPQCRVKVVEVR---RNHAIANVAEDFlksYPDRRRSEAELkeLDAKNKILDE---------------------------------------------------------------------------------------------------------------------------------------------------------------------
>UPI0009017DA4	78	0.248	1.233E-11	16	160	263	14	168	391
----------------CHELFggiiRKTRTVMECLHRFCRECIDKSMRMGNN-ECPACRTHCASRRSLRDDPNYDALIAILYPDIDKYEEEELAFHEEEMarnkqQIQASIAQTLRRqteALGRKRTSRATPAFIRRSGNRNLRRRRNQRVEPQGSDDDEDANG-HDDKDSSS------------------------------------------------------------------------------------------------------
>A0A183BYW3	78	0.276	1.233E-11	5	116	263	45	150	472
-----DTLGTEFSCPICLDLLKNT-MVTECLHRFCSECIHKSIYKGNR-ECPTCRKKLISKRNLRADPSMDKLIDTVWPDRQHHEA----LQREKAQKWREHIAVDALQRSIAEGMR--------------------------------------------------------------------------------------------------------------------------------------------------
>UPI00074FB2D3	78	0.234	1.233E-11	4	99	263	6	102	476
----VRELCEEVTCPICLEYFRDPVTIAECGHNFCRACLTcSWGESGGEASCPQCRGKAQ-EGNLRPNRQLANIVEIAQKlSLQVEEARKEEARERICEKHR-------------------------------------------------------------------------------------------------------------------------------------------------------------------
>A0A7M4ED47	78	0.280	1.233E-11	1	106	263	3	103	504
-ESSVQSLREEATCSICLDFFRDPVMVVGCGHNFCQACITQcWEGAETDVTCPQCRQTFP-QGTLGPNRQVCNLVE-LVKGLSVRPAEAAG-GQQVCGEH---GEALK------------------------------------------------------------------------------------------------------------------------------------------------------------
>A0A6P7LG38	78	0.181	1.233E-11	7	98	263	5	102	566
-------IEEQFTCTICLHIFRNPTTI-PCGHNFCLKCIKRFWDTSNKAECPLCKRASKPRPGLRVNIDLKNIVEQWFPPkshkprLKPVKPPStYELLCDVCHQH--------------------------------------------------------------------------------------------------------------------------------------------------------------------
>UPI001CFAB383	77	0.300	1.664E-11	0	98	263	2	99	187
MSTDISSLVEELTCSVCLDLFQHPVTL-ECGHNFCRSCIDRNWKTNNIPSCPECRTEFQTRKYAV-NKQLANVVAKTeKKSVQSSEAHVTQNVNQFCKEH--------------------------------------------------------------------------------------------------------------------------------------------------------------------
>A0A672Y5X6	77	0.244	1.664E-11	8	103	263	9	101	196
--------EDQFQCSICLDVFTDPVTI-PCGHNFCKSCISENWRVNVPYRCPMCKEEFYTKPQLKINTFISEMVAQFrLENLEDRMCRkHHKP----LELFCKTDH---------------------------------------------------------------------------------------------------------------------------------------------------------------
>UPI0010A05F42	77	0.288	1.664E-11	1	102	263	2	102	213
-ETQLCGLQDEFTCSVCLDTLTDPVTIL-CGHSFCLKCLTDCWDQSQQFSCPQCRHTFTTRPELNRNTLLNEVIKKLKkTTLSPPPSQNYaCPGD--MECDFCTG----------------------------------------------------------------------------------------------------------------------------------------------------------------
>A0A7S0NWT8	77	0.232	1.664E-11	7	99	263	137	234	327
-------FADDWQCPICLEVLFEP-ISTPCGHTFCRECLLKSWEKATRDRCPVCRKDVPKKMELHINSMTWNHIQREYPDeLRQRQAQrlaqpSMGPSVETLEAQR-------------------------------------------------------------------------------------------------------------------------------------------------------------------
>UPI0007045B2A	77	0.259	1.664E-11	0	98	263	0	99	465
MAVDaaLAGFPAEINCPICLDILGDPVTI-ECGHNFCRSCIQQsWADVQDRFSCPVCRHSCQ-ERYLRSSTQLGRMVdmDKLLQ-IKMIEKK-KQEEKHLCEKH--------------------------------------------------------------------------------------------------------------------------------------------------------------------
>UPI001D16C699	77	0.289	1.664E-11	6	110	263	8	108	485
------SLQDELTCSICLDYFKDPVSL-DCDHNFCRACITQcWEGLATNVSCPQCRVTFP-QRNLRLNRQLRNIVEAA----RELRLSSgKEPEPERLCEKHKEPLKLFCKED--------------------------------------------------------------------------------------------------------------------------------------------------------
>G3NAE1	77	0.247	1.664E-11	7	103	263	20	107	488
-------LEEQFKCCICLDIFTHP-TSIPCGHNFCLECIEGFWDTKRKPECPLCKEKFKKRPSLKINCGFAEIIEIYKSN--------PKSNQKILQTHLCGKH---------------------------------------------------------------------------------------------------------------------------------------------------------------
>A0A8C5G1V7	77	0.275	1.664E-11	7	93	263	3	88	527
-------FEAQVRCCICLDIYVDPVSI-PCGHNFCLDCIEGYWDSKDKPKCPLCQHTFSSRPKLKVNTEFATIVDFFKKSMQAEPTAIPTEQEE-------------------------------------------------------------------------------------------------------------------------------------------------------------------------
>UPI001955A8E1	77	0.270	1.664E-11	7	101	263	8	102	529
-------LNEELQCSICLEVFTDPVT-TPCGHNFCKTCLIKCWTNTQTCFCPLCKEKFSKRPDLKINTTLREVVQHFQEKLNLGGSEVFcDFCDERKQKAVKT-----------------------------------------------------------------------------------------------------------------------------------------------------------------
>A0A7J6B3J4	77	0.254	1.664E-11	3	106	263	24	120	553
---DSSSLlsEDQLQCSICLDVFTDPVT-TPCGHNFCKSCLTQCWEKSQHCPCPLCKEKFTKRPELKINITLREV-----SD--HFKKKSGQEKPEVLCDA-CTGEKLK------------------------------------------------------------------------------------------------------------------------------------------------------------
>A0A7G5J3W0	77	0.217	1.664E-11	4	160	263	11	181	932
----LGDLEKELICSICTELLYQPLTLLDCLHTFCGSCLKEWFSVqasrhrsssSARFTCPSCRAVV---RETRPNATVTTLLDMVLtanPDRarpeaeKEEIAQRYKPGQPVFPTAASPGNSTSESDDEDRRLMEEARELSLRESGPRTREHRSARSTRARRGESADGD-RRREDGRS------------------------------------------------------------------------------------------------------
>A0A139A204	77	0.337	2.247E-11	2	78	263	47	123	125
--LPMSKLEKIFQCPICLDVMNVCVATTACLHRFCKACLSNHLFRAKEKVCPTCRKPCPSMRSTRKDERFQGIIKAVFP----------------------------------------------------------------------------------------------------------------------------------------------------------------------------------------
>A0A314UD37	77	0.266	2.247E-11	18	145	263	5	142	173
------------------GIIKKTRTVMECLHRFCRECIDKSMRMGNN-ECPACRTHCASRRSLRDDPNYDALIAALYPDIEKYEEEelAFHEEERtrneqiqasIAQIFQRQSEALIRRRTFGKDTPDAFITRSQRNNRSSFLRRRSSRATEIQGS---------------------------------------------------------------------------------------------------------------------
>I3L2W4	77	0.271	2.247E-11	0	114	263	0	113	215
M-AELCPLAEELSCSICLEPFKEPVT-TPCGHNFCGSCLNEtWAVQGSPYLCPQCRAVYQARPQLHKNTVLCNVVEQFLqADLaREPPADVWTPPARA--SAPSPNAQVACDHCLKEA----------------------------------------------------------------------------------------------------------------------------------------------------
>A0A7S0G9U3	77	0.275	2.247E-11	20	178	263	0	160	262
--------------------MKKTMIVMECLHRFCGQCIQKCLRLGKK-ECPSCRIHIPSRRSLRPDPNFDELIGQIYGDIDAVE-QQDEKEIAKLNRAKNMNNAYAECRRrgiMQQAMHRRKRSTSSKSKLLASGLARKSNAANGT-DVAENTAKTTQTKGevlnNQP---VAPGrSSIPKGQPFI------------------------------------------------------------------------------------
>A0A670HYH5	77	0.278	2.247E-11	4	98	263	16	111	263
----VQDLCEEATCPICLEYFRDPVIIPECGHNFCRSCLIQcWGESEGEASCPQCREILQ-HRNLIPNRPLKNVVKKLtVGKLRLHEEKGAEGKGRVCEKH--------------------------------------------------------------------------------------------------------------------------------------------------------------------
>UPI001F050570	77	0.296	2.247E-11	13	163	263	16	161	301
-------------C-VCTCHAQqNLSLICQCLHRFCQDCIITALRSGNK-ECPTCRKKLVSKRSLRPDPNFDALIAKIYPDREEYEAHQEQVLQK-LSKHHNQ-QALTSSIEEGLKQQAMNRAQRVRKLSNEEQQPMPEPTQVASGSTLSSQSPNITTD--SPKA---------------------------------------------------------------------------------------------------
>A0A550C615	77	0.232	2.247E-11	1	86	263	174	258	367
-DV-LAKFEDEFSCPICCDLIVAAHVTNPCGHSFCGECGNQWLKVNKKTVCPNCRTAVHRKAPMIPNIALDHAISVYISSMSSNGDE--------------------------------------------------------------------------------------------------------------------------------------------------------------------------------
>A0A673MI28	77	0.240	2.247E-11	4	102	263	10	116	393
----LGPLAEELHCSVCLDVFTDP-VSTPCGHNFCKSCLNQCWDNSQDCKCPLCKETFSKRPDLKINTALRQVksaerVKAanagLFSDLMRSIKRCQAELLEMMEEKQKTA----------------------------------------------------------------------------------------------------------------------------------------------------------------
>A0A8D0BTV8	77	0.385	2.247E-11	0	81	263	0	77	462
MD--FSELEIHTICSICLEYFKDPVTV-DCGHNFCQVCITRCLEEaEGKPSCPQCRETI-SQRNFRPNRQLTNLVE-LIKNLQ-------------------------------------------------------------------------------------------------------------------------------------------------------------------------------------
>UPI00148BA6BA	77	0.280	2.247E-11	1	97	263	7	100	477
-DLSLMSLEDELTCSICLSPFECPVTI-PCGHNFCQGCLlTTW---TEPYRCPQCRTLFHTKPELKKNTVLSTVVETL--NLRRVRSEvsMLAEEEETKEE---------------------------------------------------------------------------------------------------------------------------------------------------------------------
>A0A452HVV1	77	0.252	2.247E-11	1	109	263	3	123	518
-ESPVESLQEEATCPICLEYFTEPVTL-ECGHNFCRACISQCWEGSDTaASCPQCRETVQ-QRNLRPNRQLaNEALKLFCeedqtpicvvCDRsRAHRAHTVVPIQEAAQEYKERIQVhLKTLR---------------------------------------------------------------------------------------------------------------------------------------------------------
>A0A1D3CWB5	77	0.281	2.247E-11	7	155	263	101	256	536
-------LREDLSCPICMSILDQTVVVKSCLHRFCAECIEKCVRIGIR-ECPQCRSHVASRRSLRPDGDLDR-IGALVSPLQLQ--QHPKKHGSILNTSsSSKAYALLLLRPptpppfvdasGQLVPRQQQQQSHGRPPSLCAADAAGFAVAGSTHSRYLTMAMQAA-----------------------------------------------------------------------------------------------------------
>UPI001BD5C9E9	77	0.244	2.247E-11	8	98	263	9	101	554
--------EDQFLCSICLDVFTDPVTV-PCGHNFCKNCITQHWNTKDQYLCPLCKEVFTTRSELCVNTLLSGMVEQLRRSaqLEASSSEQPESKPgEVLCDA--------------------------------------------------------------------------------------------------------------------------------------------------------------------
>A0A3Q1IET3	77	0.264	2.247E-11	0	101	263	0	98	557
MASVLS--EEQFLCSICLDIFKNPASI-PCGHNFCLECIKRFWDVRQKAVCPLCKEVVKKRPELRVNVDLKDITEKFKRSRRNKPAYKASPRPRPTRQASTT-----------------------------------------------------------------------------------------------------------------------------------------------------------------
>A0A7R9QGA3	77	0.282	2.247E-11	5	100	263	10	106	584
-----SDIKAEFICPICRDILEDPLLVQTCEHVFCRNCIDQWLRESQQKSCPIDRQEI-SDESLRpPQRSFKNLIQSLLisCDFVANGCQEWIKIDE-LPAHTS------------------------------------------------------------------------------------------------------------------------------------------------------------------
>A0A3B4BB61	77	0.302	2.247E-11	5	95	263	22	116	615
-----SPLEDHLLCSICLDLFTDP-VSTPCEHIFCRVCITKHWESSSERRCPLCKTSFSVRPDLRVNPLFSQVVSQVKTTehvlLREVQCDVCsEPKLKAL-----------------------------------------------------------------------------------------------------------------------------------------------------------------------
>A0A0L0DT54	77	0.259	2.247E-11	2	159	263	80	235	665
--VAWSAVAELLTCSICLRLFHSCTVAKDCMHRFCDTCIRKSLRLANR-ECPTCRNPCPSKRSTRADERVDALLKTVVGDVDEFESGM-QPKIEKVVSGNLAAFQESVRKGLERQAETKSTRVSQARILQALAEERGELEEPLHGPGSRSGRGRGRGRGR-------------------------------------------------------------------------------------------------------
>UPI0013F26D2C	77	0.285	2.247E-11	7	110	263	9	108	981
-------LQDELTCPICLDYFKDPVSL-DCDHNFCQACITQfWEGLATDVSCPQCRVTFP-QRSLRLNRQLRNVVEAA-RELRLSPGR--EPEPERLCEKHKKPLKLFCKED--------------------------------------------------------------------------------------------------------------------------------------------------------
>A0A8C8SJ62	76	0.254	3.033E-11	7	103	263	9	105	122
-------LQDETSCPICLEYFKDPVVL-DCDHNFCKACISQCWEGSQTLSCPQCRQTCP-EKNLRPNRQLRNIVEPLrYSGLGVLGRERPtflsLPTCGIFQ---SYGH---------------------------------------------------------------------------------------------------------------------------------------------------------------
>UPI0003C1AC58	76	0.254	3.033E-11	0	99	263	0	95	299
MDSKSStgSLEDEMTCCVCQELFKDPVTLR-CGHNFCRECVREYWKEKTSQSCPICRAD-SAIDDLKINYTLRNIVETYNKEGKKSKVQ----SKSVCSQHR-------------------------------------------------------------------------------------------------------------------------------------------------------------------
>A0A8C6WEL9	76	0.263	3.033E-11	8	98	263	5	88	379
--------EEDLSCSICQEVFKEPVVL-SCSHSFCKDCLRSWWREKPTQECPVCK-----RRSSRSDPPLNRALRNLCEAY-VQQREQKTPEEQVCRVH--------------------------------------------------------------------------------------------------------------------------------------------------------------------
>UPI001C3F99C7	76	0.245	3.033E-11	3	108	263	5	116	463
---ELENLRNEATCSICLEFYTDPVTI-DCGHNFCRDCILQcWGTGQESVSCPQCRQQIP-QRSVRSNRTLSNIVEsvqrlSLNPRLEKVGiqCEEHEEKLKLFCEMDQRAICVVCA----------------------------------------------------------------------------------------------------------------------------------------------------------
>UPI0003C4A352	76	0.294	3.033E-11	6	98	263	8	100	473
------SFQDEVTCPLCLEYFTDPVSI-ECGHNFCRACLSQcWGESEPNPSCPQCRETAP-QRHLRPNRPLGNLVELVKRlRLPAGPAPEGQPGCERHQEA--------------------------------------------------------------------------------------------------------------------------------------------------------------------
>UPI00109F7ABB	76	0.301	3.033E-11	9	97	263	10	101	481
---------DEAICSICLEYFQDPVIIPECGHNFCRSCLSQWWEKsEAEASCPQCREQI-KQRNLIPNQPLATVLETLRAkelSLRGWETVGGKERCETHQE---------------------------------------------------------------------------------------------------------------------------------------------------------------------
>UPI0010FAD626	76	0.280	3.033E-11	0	98	263	35	139	514
MENPVESLHKEATCSVCLEYFRDPVSI-PCGHSFCRACITQcWKDQSTNFSCPQCR-EIALQRNLRPNRELGNVVEitrrlSLHalQGAAGQEGEEGRPLCEKHQEA--------------------------------------------------------------------------------------------------------------------------------------------------------------------
>UPI00147139CA	76	0.238	3.033E-11	8	95	263	9	95	519
--------EDQVLCSICLDVFTNP-VSTPCGHNFCKKCISECWETRGTCQCPICKTVFDTRPELKVNIFISEMVDQFKQKFSSSSEQRSAEPEEVL-----------------------------------------------------------------------------------------------------------------------------------------------------------------------
>UPI0011B427D5	76	0.303	3.033E-11	8	106	263	9	104	542
--------EENFSCSICLDVFSSP-VSTPCGHNFCRTCISKFWDEQLRYKCPVCNELFHTRPDLRVNTLLSELATQIRTNLQVEEQPCVEP-AEV-PCDVCTGTQLK------------------------------------------------------------------------------------------------------------------------------------------------------------
>UPI000CF7FD70	76	0.257	3.033E-11	8	103	263	8	102	559
--------EEQFLCPICLDVFKRPVT-TPCGHNFCLSCITSYWDTVPASKCPICKETFYKRPDLKVNTFISEL-AAQFKALHVVSAPAQKPDQEQISSASSvTCH---------------------------------------------------------------------------------------------------------------------------------------------------------------
>UPI0011294F68	76	0.283	3.033E-11	9	112	263	10	109	566
---------EYLRCSVCLDIFRNPVTI-PCGHSFCSDCIEQcWAQQGAHASCPQCRTHFEPTPRLCKNHILAQLVHDL--AISAFDLRAFDL---CLgQRVRATSSCPTCVTSCQ------------------------------------------------------------------------------------------------------------------------------------------------------
>UPI001CB83F90	76	0.261	3.033E-11	6	93	263	7	92	629
------SLEQQLSCSICLEVFSEPVNL-PCGHTFCLGCIDKNWQQSPASACPQCRATFTPRPPLRKNIVLCGIVDE-FNRLGQAQARRQEPEPD-------------------------------------------------------------------------------------------------------------------------------------------------------------------------
>A0A3N0Y7Y2	76	0.273	3.033E-11	5	98	263	6	99	676
-----SALNEELQCSICLEVFTDPVT-TPCGHNFCRTCLSKCWTSTQTCFCPFCKETFSKRLNLKINTTLGKLVQHFMEKLNLGESEVLcDFCDERKQKA--------------------------------------------------------------------------------------------------------------------------------------------------------------------
>UPI0005EFDEBA	76	0.264	4.093E-11	11	97	263	11	93	102
-----------LTCPICTELFVEA-TMLSCTHIFCHDCIESWNRGQKNRACPVCSKPVTS---MIRSTGLDDLIENMIADFRDFPPELKNKRKERMQE---------------------------------------------------------------------------------------------------------------------------------------------------------------------
>A0A7S3XVN3	76	0.342	4.093E-11	4	148	263	8	147	149
----LRPLSLELTCPVCRGLVRRATLVKECLHRFCGACIEKCLRVGNK-ECPTCRAHVASRRSLRADPAWDAAVRAVFPRGAEHaEAQA----AKRAEEYNRR-HMLHNAFAAAFRRRAEEKAAAAGAGGHRKKAAKDAGEAAAAMAAAA------------------------------------------------------------------------------------------------------------------
>UPI0003F496F2	76	0.247	4.093E-11	2	94	263	77	168	174
--VPTEELYDEMECSICSHVLGCPQTIVPCGHSFCGPCAWEWIKLHENYTCPQCRAEVYREYPYIPNIVLDQIIERKLRSLRP-GKQKDDYLAER------------------------------------------------------------------------------------------------------------------------------------------------------------------------
>A0A668AH69	76	0.244	4.093E-11	8	97	263	6	94	213
--------EEQFQCCICLDIFTNPVSI-PCGHNFCLDCIKLYWDTKGKPECPLCKETLRYRPLLRVNQVFTDITEYFKRSIYAKTCQEEDKDTALLLE---------------------------------------------------------------------------------------------------------------------------------------------------------------------
>A0A3B0MZA3	76	0.234	4.093E-11	5	175	263	49	228	258
-----SGLREELTCAICSGIISKCVVIKTCLHRFCSNCIEKCVRVGTR-GCPKCRKHVPSRRFFRNDPIYDSLISRIISNVEVFEElRMkNDPtinaiRSKYLNE-NPKIHidHLKQVGELHEGDFSLESKFDNKVYVREVKEKRREVLKLLPKPIHFT-KLQYKILSDDTLPQILPNHDhdyIPSLN---------------------------------------------------------------------------------------
>A0A6J0DYB1	76	0.233	4.093E-11	1	192	263	65	281	283
-EIVASNVDEcnNFRCPICLDTLKNTRITKSCFHRFCKDCIITALRRGNK-ECPVCRRKLISKRSLDSDPEFDALIMKMHSSCNEKDASQEKTLSRkkkyKTQQALSvnieKGKEMDTINSVQPGEEKQSETSTGWKGNHDSSPCNNTSTHSSDEAgpsnkKAKTSGLeHDSTDAIVTYDVVTdgaselESSLHPTLTgkndPAQTGLTKTSGELKKPR----------------------------------------------------------------------
>A0A8J5JE75	76	0.255	4.093E-11	2	194	263	77	266	323
--LSVRQLNGAFKCPICQGIIKETMVVMDCLHRFCGECISIAIR-QSKRECP-C-MHIPSKRSLRPDTNFDARIRMIYPNLAEFE-RNEDQITEQLNQARHFNNAsLSNTESPPVEKKRSTPDGSPSDTAPSSAAASKSAETVAGRLKIRHVKKHlAALLKLDKYDNMCIV--LPTVNCTLSGLSESAKaRKSSIRQD--------------------------------------------------------------------
>UPI0009072397	76	0.254	4.093E-11	2	106	263	4	103	330
--IPVGNLENEVTCPICLEFFKDPVMILGCGHNFCQTCITQYLEGaETDGTCPQCRQTFP-QMIVGPNKKLAHFVE-IVKSLSVQSA--GEARGKVM--CNEHGEALK------------------------------------------------------------------------------------------------------------------------------------------------------------
>G3TMP2	76	0.271	4.093E-11	0	106	263	0	111	368
M-AELNPLAEELSCSICLEPFKVPVT-TPCGHNFCASCLDEtWAVQGSPYRCPQCRAVYQARPQLQKNTVLCAVVEQFLSAEQAREVSVDGWTLPVrtaapsLPEKVACDHCLK------------------------------------------------------------------------------------------------------------------------------------------------------------
>A0A3B4D0K8	76	0.233	4.093E-11	8	97	263	9	91	375
--------EDELQCSICLDVFTDPVT-TSCGHNFCRVCLKEYWDSSSRCQCPVCKEEFSKRPELRVNTFISGLAAQF----KKSRSQA--ELLEVMEE---------------------------------------------------------------------------------------------------------------------------------------------------------------------
>A0A023BD48	76	0.236	4.093E-11	10	178	263	152	318	441
----------DLSCYLCKGLCKEAMTVKECCHRFCNDCIQKWLR-SGKQTCPQCVCKIPSRRVLRADKNMDLIIQRLFPDLEPL--QHFDRtrSRESVEASSAESGEPELTSSSSPLPSEDEEEEESVEEESEDDVSLDEDEELPT--RAKRGRPKGSTNKKTiiP-RVIPPIYNVPTMEEMY------------------------------------------------------------------------------------
>UPI001C40D2BF	76	0.224	4.093E-11	5	101	263	2	89	460
-----SRLEEDLCCPICHEVFRDP-VLLPCSHSFCKDCVKTWWRDRPTPDCPVCKKRSPTDPPC--NLVLKNTCETF---LQEQGPR----SSEVLcSQHSEK-----------------------------------------------------------------------------------------------------------------------------------------------------------------
>A0A674IES2	76	0.273	4.093E-11	7	110	263	9	108	464
-------LQDEVTCPICLEYFKDPVSL-GCDHSFCRACITQcWEGFDTDVSCPQCREIFP-QRNLRLNRQLRNIVEAA----RELRLQSgKEPEQERLCEKHKEPLKLFCKED--------------------------------------------------------------------------------------------------------------------------------------------------------
>UPI00193F7623	76	0.273	4.093E-11	7	110	263	9	108	486
-------LQDELTCPICLEYFKDPVSL-DCDHSFCQACITQfWGGFTTDVSCPQCRVTFP-QRNLRLNRQLRNIVEAA----RELRLQTgKEPEPERLCEKHKEPLKLFCKED--------------------------------------------------------------------------------------------------------------------------------------------------------
>A0A834LLR3	76	0.209	4.093E-11	2	190	263	33	275	493
--VHLSTLRSCVQCPICLvicskqnlgsttvswgngdasnhkpgqendrtsGIIKKTRTVMGCMHRFCRECIDKSMRLGNN-ECPACRTHCASRRSLRDDPEFDAMIEILYDDIEKYEEEelAFHEEEKtrnkqiqasIAQISQRQSEALVTRRkagkearlprnSGNSYPRRRRNTRGTEPEGSDDNEDENNHDGNKDSSSSDDRGMETKRRRYRKRAGAQPSQPSPSAANSEGGAIENDLEASR------------------------------------------------------------------------
>UPI0015912406	76	0.281	4.093E-11	3	97	263	6	99	505
---HIQRLRDEVTCSICLDYFKDPVTIAKCGHNFCRSCLIQYLgESEAEASCPQCRKTVQ-RRGLIPNRQLANMVE-IAQNLSLQEGREEGGGKGRMCE---------------------------------------------------------------------------------------------------------------------------------------------------------------------
>J9J4H0	76	0.292	4.093E-11	4	92	263	35	123	528
----LEDILDLFRCPICLDIFEMPVKVKECGHQFCRECAEKYGRLFKPAHCALCRNQIMTRRDLRIDMQLISLINKFIPDVRAYKTNMCNYLQ--------------------------------------------------------------------------------------------------------------------------------------------------------------------------
>A0A7R9NXE1	76	0.315	4.093E-11	7	95	263	354	442	530
-------IESELQCSICSELFVNAVTL-HCMHTFCEYCISKW--KEKKRDCPVCRSKIVSQtRMLVLDSLIDRMLEKLSDDLKHRRQEVVEERkvKELL-----------------------------------------------------------------------------------------------------------------------------------------------------------------------
>UPI00106EA6A4	76	0.250	4.093E-11	8	94	263	11	94	543
--------EDNFLCSICLDVFTKPVSI-PCGHNFCFDCITNYWDTNDTvMQCPLCKENFYSRPMLRVNTFIDGMAAKVKKSI---EERSYSPPEKV------------------------------------------------------------------------------------------------------------------------------------------------------------------------
>A0A665V8G6	76	0.265	4.093E-11	8	96	263	42	133	591
--------EAQFRCSICLDIFNNPVSI-PCGHNFCLKCIKRFWDSKPTPDCPLCKETFKTRPPLRINVGLKDITAGFKkimktNTLLKTNNRLT-PRQKVLQ----------------------------------------------------------------------------------------------------------------------------------------------------------------------
>S8AJH0	76	0.298	4.093E-11	7	92	263	100	183	713
-------LERELTCSICCELFKDPVTLLNCLHNFCGSCIVPW--SENNSSCPSCRGAITGCRDaFALKPLIDMLVKE-KPELAISEEEMKEFRD--------------------------------------------------------------------------------------------------------------------------------------------------------------------------
>UPI001C3F5BB4	76	0.245	4.093E-11	3	108	263	5	116	962
---ELENLRNEATCSICLEFYTDPVTI-DCGHNFCRDCILQcWGTGQESVSCPQCRQQIP-QRSVLSNRTLSNIVEsvqrlSLNPRLEEVGiqCEEHEEKLKLFCEMDQRAICVVCA----------------------------------------------------------------------------------------------------------------------------------------------------------
>UPI000D723E5C	76	0.256	5.523E-11	4	117	263	6	120	137
----VKSLQEEATCPLCLEYFTDP-VVTACGHNFCRACLSRCWEEPNPaASCPQCRAPVQ-QGPLRPNRPLANMVELVRQlSLEAGGGGLCEEHQEVLKLFCEEDQALICVICrESRAHRA-------------------------------------------------------------------------------------------------------------------------------------------------
>X6NBT8	76	0.284	5.523E-11	0	113	263	73	183	192
MDIYLSmdTLRVELRCPICLDILTKTMCVKECIHRFCKKCLDRALKTNGK-YCPVCYTSVATRQHTRRDISLDNLISYLF----HRTKKQPKIASETPNKHDETFLLLPCLSPLQK-----------------------------------------------------------------------------------------------------------------------------------------------------
>A0A8C0H012	76	0.283	5.523E-11	6	110	263	55	155	221
------SIQDELTCSICLDYFKDPVSL-DCDHNFCRACITQcWEGFTTEISCPQCREIFP-QRNLRLNRQLRNIVEAA-RELRLSSGR--EPEPERLCEKHKESLKLFCKED--------------------------------------------------------------------------------------------------------------------------------------------------------
>UPI001AAC7088	76	0.252	5.523E-11	0	93	263	0	100	287
MAQALDEMVEELTCSICLSLFSTPVTI-PCGHNFCSQCLELCWKDSSY-TCPQCRFPFTSKPELKKNTLLSNLVgmtqaAQLeVGTIDQGQPEVKsdeEPEEE-------------------------------------------------------------------------------------------------------------------------------------------------------------------------
>M5WI42	76	0.241	5.523E-11	29	159	263	2	149	292
-----------------------------CLHRFCRECIDKSMRLGNN-ECPACRTHCASRRSLRDDPNYDALIAAIYPDIDKYEEEelAFHEEEKarnkqiqasIAQTFRRQSEALGRKRTTAKAtaaafMRRSQGSYRNAHLRGRRNYRNVAEHQGSDDNEDANGndGGKDSTSGD-------------------------------------------------------------------------------------------------------
>UPI00077589DB	76	0.288	5.523E-11	1	99	263	3	97	399
-EAPLQDLLEEATCSICLDYFQDPVLIPECGHNFCRGCLTgSWGTSESEASCPQCRQTFGPRNVL-PNRQLARLVEM------ARRCE--DPWGEeggsVCPKHR-------------------------------------------------------------------------------------------------------------------------------------------------------------------
>A0A8C3XLV6	76	0.265	5.523E-11	7	110	263	5	115	403
-------LQEEATCPICLEYFKDP-LIIDCGHNFCRACIAQCWEGSATaASCPQCRETVQ-QGNLRPNRQLANMVEidqtpiCVICNRsRAHRAHKMVPIEEAAQEYKGKIQAgLKTLRE--------------------------------------------------------------------------------------------------------------------------------------------------------
>UPI00146C688C	76	0.252	5.523E-11	5	99	263	2	92	426
-----SRLEEDLRCPVCEDVFRDPVFL-PCCHSFCKACLQTWWTGKEVKECPVCKTE-SSRRNPPCNLALKNLSETFLQERDQNHR--FRPMDEAVQDLR-------------------------------------------------------------------------------------------------------------------------------------------------------------------
>A0A1I8GB08	76	0.307	5.523E-11	7	95	263	359	446	461
-------LETELNCPICCDLLVDAATM-PCSHTFCRYCIEEWLRRKN--ECPQCRAPGNGslSRALVVDSYVDRMVAELAPERRAERDARVAEQREKL-----------------------------------------------------------------------------------------------------------------------------------------------------------------------
>A0A8C3PK79	76	0.247	5.523E-11	0	98	263	0	94	462
MPVEM--LQDEFCCSICLGIFQDPVSI-HCGHSFCRSCITEtWDGLTTNFSCPQCRET-GDQKSLRPNRELANMIETAKRlNLQQVRE--VEGEENLCEEH--------------------------------------------------------------------------------------------------------------------------------------------------------------------
>A0A2I4BWS5	76	0.263	5.523E-11	4	92	263	0	84	473
----MASLQDDLSCIICHDIFKDP-VLLPCSHSFCKVCLQNWFQDKRRKLCPVCRREVP-----ESDPPLNLALKNLCEDflLRGNKKQSAGPVD--------------------------------------------------------------------------------------------------------------------------------------------------------------------------
>UPI0004F0E3E3	76	0.270	5.523E-11	5	98	263	7	104	482
-----SNLPSEVSCPICLEDFQDPVSI-HCGHNFCRSCItHRWEYSMEKFSCPQC-WETTSERSLRPNQELARILHiarrlSLKGNLLDWEKKKEKEEEEGCEKH--------------------------------------------------------------------------------------------------------------------------------------------------------------------
>UPI00159166EB	76	0.270	5.523E-11	4	98	263	10	103	490
----VQSLCDEVTCSICLEYFKDPVMIPECLHNFCRSCLIQcWGESEAEAFCPHCRETVQ-ERSLIPNWPLENFVE-LIKKLSLQEGKEEGRKEKVCEKH--------------------------------------------------------------------------------------------------------------------------------------------------------------------
>A0A1U7SQG8	76	0.333	5.523E-11	1	98	263	4	97	507
-DLALSS-EYEVTCSICLGDFKDPVTI-DCGHNFCRACISQcWKESQPTFSCPHCRETIQ-QRDFPPNKQLGNMV-SLVKQLRSQEVREP-ELDRVCKRH--------------------------------------------------------------------------------------------------------------------------------------------------------------------
>A0A6P6PM96	76	0.259	5.523E-11	0	76	263	0	75	541
MASSVSSQVEQFLCSICQDFFSDPATI-PCGHNFCMECITQHWDSSMKTECPLCKKDFHLRPDLGINREFRELTERL------------------------------------------------------------------------------------------------------------------------------------------------------------------------------------------
>UPI000A1C4469	76	0.242	5.523E-11	7	97	263	5	96	564
-------LEDQFRCSICLDIFKNPVSI-PCGHNFCLGCVRRFWDTRSKAECPLCKETFKNRPDLRVNVVLRDCANEFRriskPRVKPNPT--PPPRRHVPKQ---------------------------------------------------------------------------------------------------------------------------------------------------------------------
>UPI001965C8EB	76	0.252	5.523E-11	2	93	263	4	96	580
--LHISS-PDMLTCSICLEVLNEPVCI-PCGHNYCMFCINKYWETSKRFSCPQCREIFPSKPKLSKNITVANIVEELKKSRHSFPTsqmEDDLPEAE-------------------------------------------------------------------------------------------------------------------------------------------------------------------------
>A0A8J8T5N2	76	0.255	5.523E-11	0	85	263	98	181	658
MET-FRQIRDVLNCPICFDLMKEPQSVMNCGHKFCNNCIVNYTRHFKK-ECPGCRKTVGHKRLLKPDHRLTEIIGALIQDIDAYNK---------------------------------------------------------------------------------------------------------------------------------------------------------------------------------
>A0A8J7NZD2	76	0.296	5.523E-11	8	92	263	10	99	677
--------EDEFICSVCLDLLKDPVTL-HCGHNYCMDCIKTYWDRNEDTRvykCPQCRQTFTPRPDLRRNTTLGAVVEKLKrrGDKRPYPADNPaGPGD--------------------------------------------------------------------------------------------------------------------------------------------------------------------------
>UPI0015915A69	76	0.238	5.523E-11	0	98	263	0	98	683
MAVegPVQNLCEETTCPICLEYFTDPVII-ECGHNFCQTCITEtWGKSGGDASCPQCREPCQ-QRNFRPNRQLASIVEI----VKKFSLQMPkgvDAVVKVCERH--------------------------------------------------------------------------------------------------------------------------------------------------------------------
>W9WI73	76	0.214	5.523E-11	4	185	263	11	231	955
----LVNLEKELVCFICTEILYQPRTLLDCLHTFCGSCLKEWFSHqhrkaahtrpppANPYTCPTCRA---SVKDVQRNATINTFLEMFLaanPgkdrtaDEKAEMAQVYKPGDEILpkeeghhrrerkrreEEARAIGRApTEGARreqhlDPASAHRRRHTTESSRSRERREARNRQRNEEQQTSESDGASRRTRTSSSSADLALLSPPPSSPRHPDAVEARQRGA-----------------------------------------------------------------------------
>A0A383WE39	76	0.252	5.523E-11	7	248	263	12	267	1263
-------LGKELTCSICLSIMHQPCARLACCHYFCRECIQQSLRV--KAACPICKSAAH-RRDVFEDAKLDRII-ALYGHLEAalgqqlLCSQLPDAAVEltaVLQQ-QQQQQQLAQkpaqqqARSSksgqhQQEQQGGDADGRGSDSKDASKQQQQLVDQAAAPQQQQQQQQHAEKQPVKSQSDKPQHSNCSSVPSWIKGHGMALSESEDaaAEKGADQADSAAATAAADAVTAGPSGGKAAAKSGGGRSGRSAKGKG---SKADHATPE--------------
>A0A085LQB0	75	0.285	7.453E-11	2	99	263	26	120	145
--VPLT-LKTELTCPICLDTLKETVRSKVCLHRFCRECIGRALRTGNS-ECPCCRSKLPCKRYLTPDPTYDAVIRVILAS-QQAAAEMDASEAETYCAAR-------------------------------------------------------------------------------------------------------------------------------------------------------------------
>UPI001B7E531E	75	0.313	7.453E-11	0	94	263	0	96	197
MASNLWS-EDQFSCSVCLDLLKDPVTI-PCGHSYCVGCIKNCWDQTDHPgvySCPQCRETFTPRPDLSRNTMLAEVVEKLKkTGFSPPPAQSYAGSGDV------------------------------------------------------------------------------------------------------------------------------------------------------------------------
>A0A670Z8M1	75	0.247	7.453E-11	6	96	263	8	98	285
------SIQEELTCSICYDLFRNPVML-ECMHHFCKECILKYWNGcSRIATCPQCRQTFPS-RSFHPNFIVSNIVETVRrSASEEHRRKTKMELQKVLQ----------------------------------------------------------------------------------------------------------------------------------------------------------------------
>UPI0019545309	75	0.239	7.453E-11	8	100	263	6	100	344
--------EEQFQCSICLYSFKNPVSI-PCGHNFCLECIKRYWDVAHKSECPLCKESFRSRPELRVNLALKEITLRFQSSSEEIPGFKPAPTNRRiipLQPSRS------------------------------------------------------------------------------------------------------------------------------------------------------------------
>A0A803TUF6	75	0.288	7.453E-11	2	98	263	31	121	443
--IDIGHLCEELACPICLGYFKKPVMIISCGHNFCQSCLDQCWE-GKEASCPQCREKVQ-EGDIRPNRQLANLVEVA----KELGSQKAEEKGSVCQRH--------------------------------------------------------------------------------------------------------------------------------------------------------------------
>UPI000905ADFE	75	0.270	7.453E-11	5	103	263	2	87	455
-----SRSEEDLCCPVCQEVFRDP-VLLSCSHSFCKDCLKRWWRERPTRECPVCK-----RRSSKYDPPLNRALKNL--------CESFlQERDQRASEALCSLH---------------------------------------------------------------------------------------------------------------------------------------------------------------
>A0A2Y9K227	75	0.260	7.453E-11	0	112	263	0	112	470
MAVPaaLAGLQAEANCPICLDYLRDPVT-TECGHNFCRCCIQRsWADLKDRFPCPVCRHACQ-ERHLRSNTQLGRVIdiaKLLYVTRTKKRR----LEEEHLCEKHNQVLTLFCEEDFQ------------------------------------------------------------------------------------------------------------------------------------------------------
>UPI000CE63BF7	75	0.258	7.453E-11	7	98	263	9	95	483
-------LQDEVTCPICLEYFKDPVSL-DCDHSFCRACITQcWGRFATDISCPQCREIFP-QRSLRPNRQLRNIVEAA----RELRLQTVKEPERLCEKH--------------------------------------------------------------------------------------------------------------------------------------------------------------------
>A0A8D0H1F6	75	0.322	7.453E-11	5	98	263	7	97	492
-----ETLQSELTCSVCLDYFKEPVSL-GCGHNFCRACISEvWEGLDANFSCPDCREIFP-QRNFKPNRPLRNIIKAT-QELKLFSA--KEPGAEdVCEEH--------------------------------------------------------------------------------------------------------------------------------------------------------------------
>UPI0007500216	75	0.245	7.453E-11	1	99	263	3	106	540
-EGPLKELCEEASCSICLDFFNDPVTIAECGHNFCRACLTRSWGESGaaEPSCPQCRGKAR-EGSLRPNQQLAnvvEIIKKLSP-LEEKGAEAKGGEGKggVCEKHR-------------------------------------------------------------------------------------------------------------------------------------------------------------------
>UPI001EEBF511	75	0.237	7.453E-11	0	97	263	2	101	544
MASSSSALcEDQLECSICLDVFTDP-VSTPCGHNFCMICLKEYWDSSPHCQCPLCKEKFSNRPDLRVNKFISALAAPFKKSiqVKSSRAAEKPTRSQVLCE---------------------------------------------------------------------------------------------------------------------------------------------------------------------
>A0A6I9NU61	75	0.215	7.453E-11	8	100	263	9	96	551
--------EEQLLCPICLDLLNQP-VSTPCGHNFCRDCIQGYWQSVNLSQCPMCKQKFYRRPELKVNIFISDVASQFKKSLEKKEEE----EASILDQYSS------------------------------------------------------------------------------------------------------------------------------------------------------------------
>A0A8C3AT25	75	0.261	7.453E-11	8	113	263	9	110	561
--------EEQLLCPICLGVFNRP-VSTPCGHNFCMSCIMTYWNDIPVSLCPVCKHTFKRRPDLKVNTFISQL-ASQFMSLQVTDAHIWSPDQ---QQARCGGPVLCDiCTDSQR-----------------------------------------------------------------------------------------------------------------------------------------------------
>A0A1Y2F9G7	75	0.268	7.453E-11	0	89	263	169	254	607
MD-DI--LDDELKCGICYAIMYNATTCSPCMHSFCAGCLSQWLKNSSK-ECPHCRTKI---REIRKNNQTNNIINAFLeanPDKKRPDDELAD-----------------------------------------------------------------------------------------------------------------------------------------------------------------------------
>A0A8C8SS54	75	0.294	7.453E-11	0	99	263	9	104	615
MAA-VERLQDEATCSICLEYFKAPVSIR-CGHNFCRDCITQcWEESDRNFSCPQCR-EITQQRHFRPNRELANMVE-LVKQLKLQGAKV--PGGERMcEKHR-------------------------------------------------------------------------------------------------------------------------------------------------------------------
>K8EK60	75	0.306	7.453E-11	10	146	263	91	223	666
----------DTRCSICWGTVKNCVTVRVCLHRFCNDCVQESIR-KNQMCCPECRAKVASRRDFVKDPKFDAIVSAIYAA--KGGAESYDEKEERFSRKEATTI-LEDNLEKQREERNRYDAIAEQIKKEQQERKEQRLERERLRAQ--------------------------------------------------------------------------------------------------------------------
>A0A5A9PMU5	75	0.236	7.453E-11	5	93	263	1019	1109	1211
-----EPLSDELQCSICLDVLDNPVT-TPCGHSFCDTCLKQCWDNSQNCTCPVCIETFNKRPDLKCNTGLQAIVEVFEKN-SGYKREkvmmEYSPPLE-------------------------------------------------------------------------------------------------------------------------------------------------------------------------
>A0A819B0I7	75	0.274	1.005E-10	2	103	263	40	132	135
--VPADPVLKSLSCPICLDLFNKTMVTTTCLHRFCADCIHRWLK-SENKVCPTCRKTLKSKRYLRSDDRTDSLVDTI--------KKQQAKTNELAQIYREQQH---------------------------------------------------------------------------------------------------------------------------------------------------------------
>A0A067C2B2	75	0.308	1.005E-10	2	108	263	60	160	234
--VDV---DAELQCPICLGVLQHTTVVPACLHRFCRVCIDACL-ACGKHECPTCRAGIPNKRALRADATFDALVQLLHPPFPPLSPSKKRPAPNDL--ANSTTLVVAFA----------------------------------------------------------------------------------------------------------------------------------------------------------
>A0A3L6S9E7	75	0.267	1.005E-10	29	200	263	2	170	315
-----------------------------CLHRFCRECIDKSMRLGNN-ECPACRTHCASRRSLRDDPNYDALIAALYPDIDKYEEEELAFNEE--ENDRNKQIQASIAEAFRKQSEVIGRKSTAKATAAAFVRRSRRNIRANGHSTYFRGRGRASPDD----VALACSDDEEYVNGQNLGKEESSAEessPEKKQKRPPkWPTP--------------------------------------------------------------
>UPI00074FEBFD	75	0.260	1.005E-10	4	91	263	6	96	318
----VQELCQEASCSICLEFFSDPVTLTECGHNFCQACLtRRWEESGTEPSCPQCRGRAP-KRKFWPNrqlANFVEIIKKLRPSEEKGGLCEKHQE---------------------------------------------------------------------------------------------------------------------------------------------------------------------------
>V7B4Z4	75	0.275	1.005E-10	19	187	263	0	170	353
-------------------IIRNTRIVKECLHRFCKECIEKSFRLGNN-ECPACRTHCSSRRSLREDTEFDELINLLFPNIDEYEEKEMAFSDDAknniksMQEA--YGKTLERQSDalGKKAAAATTRSKDRYSRSANQPLRRSSRNATAFSESGSSRDMTlPPVAEERETQVIADSD----INEFVIEGQSSQHE---------------------------------------------------------------------------
>Q5SU72	75	0.266	1.005E-10	0	107	263	0	101	387
M-AELNPLAEELSCSVCLELFKEPVT-TPCGHNFCMSCLDEtWVVQGPPYRCPQCRKVYQVRPQLQKNTVMCAVVEQFLQA-----EQARTPVDDWTPPARFSASSAAT-----------------------------------------------------------------------------------------------------------------------------------------------------------
>A0A4Y7K051	75	0.192	1.005E-10	2	159	263	71	270	409
--VKLSEIRKEVQCPICLGMVHilfctwslgawqsmefaletylyfqsidysyiEAVSLQPgiirktrtvmeCLHRFCRECIDKSIRLGNN-ECPACRTHCASRRSLRDDPNYDILIATLYPDIDEYEEKELAFGDE--EKIRNKHIQdyIAQTVRRQSSALGSTHKNRTTAKFVTSSTRTTDQPNKRRGRRRNNESTQSSEDDD-------------------------------------------------------------------------------------------------------
>A0A8D2JBB7	75	0.265	1.005E-10	2	98	263	6	101	416
--VTVHELCEETMCPICLDYFRDPLTIAECGHNFCQACLSQYSGESDvQASCPQCRGTFQ-KRNLRPNRQLARIVE-IARKLGEQEVKVVKGKGQVCKEH--------------------------------------------------------------------------------------------------------------------------------------------------------------------
>A0A3P9AWY2	75	0.209	1.005E-10	9	117	263	10	130	449
---------EQLLCPICLDLFNQP-VSTPCGHNFCRECLQRYWQTSNMPQCPMCKHKLYMRPDLKVNtfisevaSHFKELVEKKNenekPhhllDLFCNTDQVY--VCQICITKDHTAHQTVRIEDESRNRRA-------------------------------------------------------------------------------------------------------------------------------------------------
>A0A6F9DQB5	75	0.233	1.005E-10	4	92	263	350	437	458
----VGKLEEELQCIICSELFVKS-TTLNCSHTFCQFCIDGWLKKKNK-VCPVCRAEVTSRNHsLVLDNYIEAAIAEMSPELQERRKMLITERK--------------------------------------------------------------------------------------------------------------------------------------------------------------------------
>UPI001C67145C	75	0.252	1.005E-10	6	110	263	8	108	463
------SFQDKVTCSICLEYFTDPVTI-ECGHNFCRDCISQcWGESEPNFSCPQCRETAQ-QRNLRPNRQLGNMVEL----VKCLRLQaVTEPEGQRVCERHQEALKLFCGED--------------------------------------------------------------------------------------------------------------------------------------------------------
>UPI00155E5AC4	75	0.252	1.005E-10	8	96	263	5	92	468
--------EEDFRCPVCQDVFRDPVVL-SCSHSFCRDCLQTWWTERPNRECPVCRTRsSKSRPPC--NLALKNLCRTFLQQRDQRPSEaLCSLHSEKLQ----------------------------------------------------------------------------------------------------------------------------------------------------------------------
>UPI001965F1D4	75	0.260	1.005E-10	5	103	263	2	87	475
-----SKLEEDLRCPICHDIFRRPVFL-SCTHSFCRDCLLRWWRQKQARECPVCK-----KIYLNLNPPLNRVLKNL--------CEAFlLERDQRASEARCSPH---------------------------------------------------------------------------------------------------------------------------------------------------------------
>A0A1U7RLP4	75	0.239	1.005E-10	4	98	263	6	97	484
----LGTLDHEATCPICLEFFTEPVTLT-CGHNFCQSCITQyWEKSGPNCSCPQCRQAVR-QRTLSPNWQLTNVVE-IVKQLKAQAAKGT-TGQRVCEQH--------------------------------------------------------------------------------------------------------------------------------------------------------------------
>A0A1U7RAL6	75	0.268	1.005E-10	7	98	263	9	97	487
-------LQDEASCSICLDYFKDPVTV-DCGHNFCRACITQcWSRSDTNISCPHCRQAFP-QRNLRTNRQLGNVVE-IAKQLNKQKEEDAD-VGRVCEKH--------------------------------------------------------------------------------------------------------------------------------------------------------------------
>A0A3Q0G7M0	75	0.254	1.005E-10	2	105	263	4	112	488
--IPVGNLENEVTCPICLEFFKDPVMIMGCGHNFCQACITQYLEGaETDGTCPQCRQTFP-QMIVGPNkklAHFVEIVKSLSvqSAGEARGKLMCNEHGEALKLFCETDQKL-------------------------------------------------------------------------------------------------------------------------------------------------------------
>UPI00155FD855	75	0.265	1.005E-10	0	76	263	0	77	508
MERSSSELSGDkFTCSICLDVLSNPVSI-PCGHRFCIGCIGKCWIQSNTSHCPLCRKMFKRRWSdLSFNRTFAEIIDKF------------------------------------------------------------------------------------------------------------------------------------------------------------------------------------------
>UPI001CB7F338	75	0.208	1.005E-10	7	95	263	8	96	551
-------FEEDLGCAICLELFTDPVTI-PCGHNFCMNCIKNYWSKEKSHTCPECQVSFLHKPYLCKNIALCNVVKKISKA-EEVTSQgtCFDPDDAVC-----------------------------------------------------------------------------------------------------------------------------------------------------------------------
>UPI001B7DCEF5	75	0.263	1.005E-10	4	114	263	485	589	947
----LENMKDEAVCSICLDFYNDPVTI-DCGHNFCRDCILNYWKPaRRKVTCPQCRTEF-SQRNVRPNHFVSNIVE----NVRKLELDVREAGADLhCVEHDEK---LKLfCKDDQRA----------------------------------------------------------------------------------------------------------------------------------------------------
>A0A821CFA6	74	0.265	1.356E-10	2	98	263	41	135	137
--VPADPVLKSLSCPICLDLFNKTMVTTTCLHRFCADCIHRWLK-SENKVCPTCRKVLKSKRYLRSDDRTDLLVDMIKkQQAKTNELEQLYREQQ--QQH--------------------------------------------------------------------------------------------------------------------------------------------------------------------
>A0A8C7DXW2	74	0.240	1.356E-10	9	104	263	1	99	199
---------DSISCSICLDLLKDPVTI-PCGHSYCKGCIKGYWSLDDQkgiHSCPQCRQTFTPRPALNRNILLAELVEKLKTDFKTVPSASCFPGPEYVKyDHDDSAAA--------------------------------------------------------------------------------------------------------------------------------------------------------------
>UPI0006D90C1E	74	0.250	1.356E-10	0	97	263	0	96	222
MAALMEAAGSDLCCSICLDFYKDP-VILDCSHSFCRECISQvWEKRERDPSCPQCRQVF-SQRSMKPNLALANVVQSFKKlDWKAETSEQNRKRQK-LEE---------------------------------------------------------------------------------------------------------------------------------------------------------------------
>K7G8R6	74	0.206	1.356E-10	4	95	263	6	100	249
----VQQIQDEVTCSICLEPFKDP-VILDCGHNFCQACITNYWKASGAGICPQCRQSLP-EGELRPNKELKAVadrVKGLDGDCKKHGERfsLFCQEERTL-----------------------------------------------------------------------------------------------------------------------------------------------------------------------
>UPI0003AFBD34	74	0.274	1.356E-10	0	101	263	0	95	275
MASNVSQSELDCTCPVCCDIFKDPVVLL-CGHSFCKYCLEEWWRQSSLQACPVCKEIFPMSRA-PRNLAL----RNLSDNLRRERSQAASASKELCSLHNEK-----------------------------------------------------------------------------------------------------------------------------------------------------------------
>UPI0009E61687	74	0.225	1.356E-10	2	100	263	39	137	277
--LKLQDLNSFITCEICRGYLIKPTTITECLHTFCRSCIVKYLQDSDDNNCPSCSSQIHETNPfdlLRSDKTLEDIIHKLVPKLQEREQR---REREFLEQLNS------------------------------------------------------------------------------------------------------------------------------------------------------------------
>A0A8H6SWW9	74	0.256	1.356E-10	4	112	263	130	240	284
----LEGFEDELTCAICCDLLAAAHLLNPCGHSFCGECVSEWISVkVRKTTCPVCRAII-AKQPMAPNISLDKLVDvhvRMLGMNDTGWKEGGEKLAE-LDKRRRTWKNRATARARQ------------------------------------------------------------------------------------------------------------------------------------------------------
>A0A672T5K1	74	0.260	1.356E-10	7	98	263	7	93	365
-------LTEELQCSVCLDVFTNPVT-TPCGHNFCKSCLNQCWDKSEDCSCPFCKETFSKRPDLKINTALRQVVQHF---KEKSGAELL-EKMEAKQKA--------------------------------------------------------------------------------------------------------------------------------------------------------------------
>J9IF67	74	0.269	1.356E-10	7	94	263	100	187	378
-------IKDTLQCPVCFDIYQSPVIVKPCLHKFCNNCIDAY-NRKIKKECPGCRHQIGSRRMLRNDYKISNIISTLISNIDEFNKlEQIKREETV------------------------------------------------------------------------------------------------------------------------------------------------------------------------
>A0A5N5PY32	74	0.247	1.356E-10	6	107	263	11	117	394
------SLEDDLTCSICLCPFDEPVSLT-CGHSFCRRCLEETWSNASSYCCPHCRAHFLIKPELKKNTVLSAVVETFRtkagTDAGDGDAGVT-PRHEpkpIMCDMCNEAKAVKT-----------------------------------------------------------------------------------------------------------------------------------------------------------
>A0A452IN69	74	0.264	1.356E-10	7	110	263	9	108	416
-------LQDELTCPICLEYFKDPVSL-DCDHNFCQACITQfWEGLATDVSCPQCRATFP-QRNLRLNRQLRNVVEA----VRELRLSSgREPETEGLCEKHKEPLKLFCKED--------------------------------------------------------------------------------------------------------------------------------------------------------
>A0A8D0CV73	74	0.260	1.356E-10	5	103	263	2	87	420
-----SALEEDLCCSICQDIFRRPVFL-SCTHSFCKDCLQRWWTEKPTRECPVCK-----KVSLKLNPPLNRVLKNL--------CESFlLERDRRASEARCSPH---------------------------------------------------------------------------------------------------------------------------------------------------------------
>UPI001B7DF391	74	0.260	1.356E-10	5	93	263	7	96	427
-----ESLAEEAICPICLDFFTEP-VLLECGHNFCRSCITQCWEEKETNSCPECREDFP-ERNIRINRALANLAEkarKMKVNLRAKESKLHCEEHE-------------------------------------------------------------------------------------------------------------------------------------------------------------------------
>UPI0019242498	74	0.241	1.356E-10	19	146	263	91	230	451
-------------------IIKKTRTVMECLHRFCRECIDKSMRLGNN-ECPACRTHCASRRSLRDDPNYDALIAALYQDIDKYEEEelAFHEEERtrnkqiqasIAQIFQRQSEALVKRRSLGKESSTGGFMTRSQRHHRSSHPRRRRNSRGAehQGSE--------------------------------------------------------------------------------------------------------------------
>UPI001ED84143	74	0.298	1.356E-10	5	101	263	2	92	458
-----SQLEQDLSCPVCHDIFKDPVVL-SCSHSFCRDCLQTWWREKPVKECPVCKRK-SSRSDPPRNLALKNLCETFL--LE--RDQRASVRSEVLCKLHSK-----------------------------------------------------------------------------------------------------------------------------------------------------------------
>UPI001CA841D6	74	0.274	1.356E-10	4	93	263	12	101	461
----LAGLEEELTCSICLSLFENPVT-TPCGHNFCGPCLDvLWSGLLAGFSCPQCRAGFQRRPELQKNTVLCRVVEQFQSSQPAGPAEAKRGWDE-------------------------------------------------------------------------------------------------------------------------------------------------------------------------
>A0A8D0BPM0	74	0.274	1.356E-10	9	98	263	11	94	475
---------DEATCSICLDYFKDPVTV-DCGHNFCQVCITQCLE-KPKPSCPECRETI-SQRNFRPNRELTNLVEL----IKKLQLEMQKEEKRgVCEKH--------------------------------------------------------------------------------------------------------------------------------------------------------------------
>UPI0018645872	74	0.274	1.356E-10	0	96	263	0	99	477
MAVRTSSLGEELCCSVCCDIFKDPVVL-GCSHSFCRVCLQRCWKEKSSRECPICRRK-SSKEILPVNLVLKNIVEAYVQETAESEAAEKSEahcslHGEILQ----------------------------------------------------------------------------------------------------------------------------------------------------------------------
>UPI001BD50338	74	0.265	1.356E-10	1	98	263	15	106	480
-DKKASKLEEDLSCPVCLDIFKDPVILSCC-HSFCRECLQDFWKGKEEKVCPVCKRKA--SRDENPNFALKNLCETF---LQEREQRSTQTEADLCSLH--------------------------------------------------------------------------------------------------------------------------------------------------------------------
>UPI00092F2905	74	0.287	1.356E-10	7	106	263	9	103	486
-------LRDEATCSVCLELFKDPVMIVDCGHNFCRACITQcWERAETDVTCPQCRQTF-LQRNLCPNRLLVNIVE-LVKGLSMQSA-AGVERKMMCEEH---GEALK------------------------------------------------------------------------------------------------------------------------------------------------------------
>UPI001965964E	74	0.270	1.356E-10	5	103	263	2	87	489
-----SRLEKDLSCPICHEVFKDPVVL-SCTHNFCKDCLQGWWREKEARECPVCNA-ISSKSK----PPLNRLLKNL--------CESFlEERDPRASEARCSLH---------------------------------------------------------------------------------------------------------------------------------------------------------------
>A0A3Q0FQ82	74	0.297	1.356E-10	6	98	263	8	97	506
------NLQDEATCPICLEYFTQPVTL-ECGHNFCRDCITQcWNRLQPNCFCPQCRQDVQ-QRNLRPNRQLENVL-KIAKQL-TVQAVKGAGGKEVCQEH--------------------------------------------------------------------------------------------------------------------------------------------------------------------
>A0A7J6CVG1	74	0.228	1.356E-10	7	102	263	112	215	512
-------LSEELHCSICLDIFSDPVT-TPCGHNFCKICLEMFWDNSQKCICPFCKETFNKRPDLRCNTVLREIVQLFEKNtgykREPVMTEYSQPletedQEETLSKPSVTA----------------------------------------------------------------------------------------------------------------------------------------------------------------
>UPI001C03CAEA	74	0.242	1.356E-10	8	102	263	9	97	544
--------EDQFLCSICLDVFTDPVT-TPCGHNFCKNCITRHWDVKDSCQCPMCKKMFKTRPDLNINTFIREMVDQF---RRERQQEASSSSSE--QQAAKPG----------------------------------------------------------------------------------------------------------------------------------------------------------------
>UPI0018914753	74	0.243	1.356E-10	0	102	263	0	108	544
MDSSSSLLsEDQLLCSICLDVFTDP-VSTPCGHNFCKVCLKECWDSSSRCQCPVCKINFSKRPELHVNTFISEL-AALFKksvqiNLRRTPEQPFssQVLCDICSEERNPA----------------------------------------------------------------------------------------------------------------------------------------------------------------
>UPI000F4DF734	74	0.295	1.356E-10	8	94	263	9	95	550
--------EDEFCCSVCLELLKDPVTLT-CGHSFCMSCItSSWDQQVGIYTCPQCRENFDTRPSLRRNNMLAGLVEKLKQCGLEHSDHCYAKSGDV------------------------------------------------------------------------------------------------------------------------------------------------------------------------
>UPI001863D8CB	74	0.265	1.356E-10	3	98	263	25	114	557
---DSSSLlsEDLFLCSICLDVFTDP-VSTPCGHNFCMQCINTCWGDSGQCHCPFCKAKFTKRPELKNNTAFREYVDHF-----KNKSDLNKP--EVLCDA--------------------------------------------------------------------------------------------------------------------------------------------------------------------
>A0A671WZA0	74	0.255	1.356E-10	8	105	263	9	101	562
--------EDQFLCPICLDVFSRP-VSTPCGHNFCMSCLTTYWDDTSVCRCPLCKETFQRRPDLKVNTFISEL-ALQFKSLQATEVDIWSSEQ---QQASCGGVVL-------------------------------------------------------------------------------------------------------------------------------------------------------------
>A0A3Q1CUL1	74	0.275	1.356E-10	8	113	263	9	110	563
--------EEQFLCPICLDVFTRP-VSTPCGHNFCMSCITSYWDNATFSQCPVCKEQFQRRPDLKVNTFISELALQLV-SLQVTDARVWsaDP-----QQVNSGSVVLCDiCTDAQK-----------------------------------------------------------------------------------------------------------------------------------------------------
>UPI000A1C6E6F	74	0.265	1.356E-10	6	87	263	6	87	643
------SLEEHLSCPICLDLLSDP-VSTPCEHSFCRTCLVSHWDRSSECSCPLCQRRFTARPHLRANPLLHQVLCQTRPSePQESKAQV-------------------------------------------------------------------------------------------------------------------------------------------------------------------------------
>UPI0010A06DF8	74	0.237	1.356E-10	1	98	263	550	649	1028
-EGPVRDLSEEATCSICLDYFRDPVIIPECGHNFCRSCLTQyWGKSEGEASCPQCRENV-EQGSIRRNLQLANFVEIIkkFNHLGGKEGKEGEGKGRVCEKH--------------------------------------------------------------------------------------------------------------------------------------------------------------------
>V9DP05	74	0.219	1.356E-10	4	185	263	11	233	1296
----LVNLEKELVCFICTEILYQPRTLLDCLHTFCGSCLKEWFSHqhrkaahthpppANPYTCPTCRA---SVKDVQRNATINTFLEMFLaanpgKDRTAEEktemAQIYKPGDEILpkgeghrrrerkrreEEARGTGR--VPTEGASRREQHLDPASAHRRRHTTEESSRSRERREARDRQGDEERQSSDADGSSrrtrassssaDLALLSPPPTSPRHPDAVEARQRGA-----------------------------------------------------------------------------
>A0A151MXI0	74	0.287	1.356E-10	6	98	263	8	97	1644
------NLQDEATCPICLEYFTQPVTL-ECGHNFCRDCITQcWNRLQPKCFCPQCRQDVQ-QKNLRPNRQLENIL-KIAKQL-TVQAVKGAGGKEVCQEH--------------------------------------------------------------------------------------------------------------------------------------------------------------------
>A0A4W3H818	74	0.232	1.829E-10	2	95	263	4	100	130
--LHTHGLTEKLTCPVCLDLFTDP-VILECSHSFCRSCITRCWEKQGVNTCPVCQEPFP-ERNLRTNRNLDLCLTLNYPlNLTsvqwPFHRSTFHPSGATL-----------------------------------------------------------------------------------------------------------------------------------------------------------------------
>A0A674IN67	74	0.255	1.829E-10	7	101	263	6	98	143
-------LQEEATCSICLDYFKDPVMIIDCGHNFCRACITQCLWGwETNLSCPCCRGRF-LQRNLKPNRQLANVAEVA----KQFSLQLFrEPRgQRVCEKHLET-----------------------------------------------------------------------------------------------------------------------------------------------------------------
>A0A8C5BAS7	74	0.255	1.829E-10	8	97	263	19	111	162
--------EENFSCPICLEVLSSP-VSTPCGHNFCRACIETSWRSKSSYKCPLCNKCFKKRPDLQVNFLVKDLADQIRSRIQVNEEHCAKPEDwttvEVCPQ---------------------------------------------------------------------------------------------------------------------------------------------------------------------
>UPI00074002EE	74	0.260	1.829E-10	5	95	263	2	86	182
-----SALVEELQCPVCLGLFSDPVTL-PCGHTFCRGCLESYLATDVPVHlCPECRAPIP-RRDFRTNRVLRNM-----ADRARQEEEKVSEQTDLL-----------------------------------------------------------------------------------------------------------------------------------------------------------------------
>A0A0N4U1S9	74	0.284	1.829E-10	2	98	263	112	211	245
--LKLNKICDNLTCSICLEIIHKCVSIFPCLHKFCAGCLSDWIKMRK--SCPKCRNHINDVNDIAQDVTIDNIIVVFleqYPAhcRAASELEELDRKDEITNRA--------------------------------------------------------------------------------------------------------------------------------------------------------------------
>UPI00112867FD	74	0.252	1.829E-10	5	98	263	7	96	254
-----ESLRDEASCPICLDYFTDPVTL-DCGHNFCRSCITQtWEGRDTNLPCPQCRKTFQ-QRNLRTNRKLAN-VTEMVKKL--SESSVRQKEENLCEEH--------------------------------------------------------------------------------------------------------------------------------------------------------------------
>A0A7D9IUN9	74	0.261	1.829E-10	2	103	263	5	113	286
--VHLNSLNANITCSLCGGYFVEATTIMECLHSFCKSCIVKYLETSYN--CPVCQTEIHKTRPLlhvRPDPVLQDLVYKLVPSLyDEYHkaKQEFKKRmsqEETAQDETSEQH---------------------------------------------------------------------------------------------------------------------------------------------------------------
>UPI001E1AFCCA	74	0.233	1.829E-10	2	114	263	66	182	292
--VKLSELMPFILCPICKGYLIDATTITECLHTFCKSCIVKHLDHSN--RCPKCNTVVHPAKPhynLRLDAQLQNIVYKLVSGLEEKEkkrrCEFYKAGQEALQVAIPQA-TISSPGDAENA----------------------------------------------------------------------------------------------------------------------------------------------------
>UPI001403D175	74	0.298	1.829E-10	4	89	263	80	164	358
----VESLAEETLCPICLDLFTNP-VILGCGHNFCRSCITQSWDTDGRNSCPECREVF-TDRTLKVNRALARLAEKIRTlSLNTEEKESKH-----------------------------------------------------------------------------------------------------------------------------------------------------------------------------
>A0A067JE02	74	0.241	1.829E-10	29	158	263	2	139	360
-----------------------------CLHRFCRECIDKSMRLGNN-ECPACRTHCASRRSLRDDPNYDALIAVLYPDIDKYEKEelAFHEEEKarnkqiqasIAQTFRRQAEALGRKRTTARNTVHTFARRTPGRCRDPNSRGRRNHRTADIQGSDDNG--DANCDG--------------------------------------------------------------------------------------------------------
>UPI0003C10106	74	0.278	1.829E-10	0	94	263	0	94	454
MASQVQTLGAELYCSICLDLYKDP-VILECSHNFCRACISQvWDKAAGRLSCPECRQVFH-NWNMKPNRTLTNIVQKYKNiDLEEQQHQASRERDEV------------------------------------------------------------------------------------------------------------------------------------------------------------------------
>Q1MT09	74	0.233	1.829E-10	0	101	263	0	96	460
MEMaSLNDSEEELSCPVCCEIFRNP-VLLSCSHSVCKECLQQYWRTKTTQECPVCR-----RRSSRDDPPVNLVLKNFCEFLKERNERCSSASEEICSLHSEK-----------------------------------------------------------------------------------------------------------------------------------------------------------------
>UPI00188F7927	74	0.269	1.829E-10	0	111	263	0	110	467
MEVSatLAALQAEVYCPVCLGFLTDPVTI-PCGHNFCRSCIQQsWKDLLDRFPCPVCRYP-QQERHFSANLQLARMID-LAKMVHSSSSQSRQQEK-VLCERHNQVLGLFCEDDL-------------------------------------------------------------------------------------------------------------------------------------------------------
>UPI001D03C41C	74	0.242	1.829E-10	1	97	263	85	184	468
-DI-ADTLERDLSCAICSEVLNNPVACFDCLHNFCGSCLVPWLERTN--TCPTCRRVV---KKIGDNHSTATLIETLlarFPDkrrdaaeLKELEK-VYKPGQKVYIE---------------------------------------------------------------------------------------------------------------------------------------------------------------------
>A0A8C9PLW4	74	0.271	1.829E-10	0	100	263	0	104	468
MEVSavLTRLQEEAKCPICLDNLKDP-ITTDCGHNFCRSCIQQSqADLQEGFRCPVCRQQC-DEGHCKINTQLGRMIETaklLHLNRRKRKRQSKKSLCEKHQEVLS------------------------------------------------------------------------------------------------------------------------------------------------------------------
>UPI0016034A4D	74	0.240	1.829E-10	8	200	263	10	218	497
--------EEFLTCPVCMLHFRDP-KILPCLHTFCTECLKEWATKQQPLECPTCRAQF-----SLPDQGVDGLRTNFYvNNLldfaaGKRGAELGVPcQTPTPPPSRGPSHLLraaPTTGQQQQGSWQPQAPPKPAQPMQTSMQQGPRAAPAPVQMQSQQAGNQtrvPIWKGALEWQEVPPknnPSDLPqKVNRSLAC-QVSSQPGETLQADkWPSklmmqPIP--------------------------------------------------------------
>A0A3Q3GFJ7	74	0.292	1.829E-10	9	103	263	7	103	500
---------ETFSCSICLDLLKDPVTV-PCGHSYCMNCIKTHWDKeeeKKIYSCPQCRQTFPVRPVLVKNTMLAVLVEELKkTGLRAAPADHCYPSKK-LQENVCSHH---------------------------------------------------------------------------------------------------------------------------------------------------------------
>UPI001419D346	74	0.257	1.829E-10	4	98	263	7	102	511
----VQDLCEEATCPICLECFRDPVIIPECGHNFCRSCLIQcWGESEGEASCPQCREIIQ-HRNLIPNRPLANVLKKLtDGKIRLQGEKETEGKGKICEKH--------------------------------------------------------------------------------------------------------------------------------------------------------------------
>A0A3Q2DWR5	74	0.295	1.829E-10	8	95	263	9	94	537
--------EDEFLCSICLDAFMDPVTM-PCGHNFCKSCITKHWSVSRQHQCPLCKERFDPRPALRIN-TFKSEMAAHFRNARSLSGQVNTSSGGVL-----------------------------------------------------------------------------------------------------------------------------------------------------------------------
>UPI0018E23A0B	74	0.244	1.829E-10	8	94	263	9	101	565
--------EEHLLCPICLDVFSKP-VSTPCGHNFCMSCITVYWDTTPACLCPVCKEEFPSRPNLKVNTFIAELLLQFKclrvtntPSQSSSGQQPVSPGSEV------------------------------------------------------------------------------------------------------------------------------------------------------------------------
>UPI0011769442	74	0.241	1.829E-10	8	94	263	31	116	614
--------EEQFLCSICLDVFTDP-VSTPCGHNYCKACITGYWNCSGQIQCPICKQSFGSRPQLQVNTDFRDMVKLFKSMRVKAEGEIFVRPGEV------------------------------------------------------------------------------------------------------------------------------------------------------------------------
>UPI0010FB73C0	74	0.297	1.829E-10	4	99	263	6	97	658
----LQYLLEEATCSICLEYFQDPVLIPECGHNFCRGCLTgSWGTSESEASCPQCRQTFKPRNVL-PNRQLARLVEM------ARRCE--DPWGEeggsVCPKHR-------------------------------------------------------------------------------------------------------------------------------------------------------------------
>A0A8H3FQ93	74	0.211	1.829E-10	7	193	263	12	216	906
-------LEKELTCSICMQVLHQPLTLLDCLHTFCGFCLKEWFALqasrasSSNPnpiSCPSCRA---SVRDTRPDAKVTTLLDMYLqanPSraRDEEEKEEirrkYTPGENVLpsiRRRRENNDQVEDRRMVEEVREMSLREVGIRGSGSYERGVTHRVRDGARDARDEDARqRRRGTEGgpsNGGREEMArPSTATDAAN-----QARRIGHQSSLRS---------------------------------------------------------------------
>A0A1C1C6R4	74	0.213	1.829E-10	4	185	263	8	229	954
----LVNLEKELICFICTEILYQPRTLLDCLHTFCGSCLKEWFSHqhrkaahthpppANPYTCPTCRA---SVKDVQRNATINTFLEMFLaanpgKDRTAEEktemAQIYKPGDEILpkgeghrrrerkrreEEARGTGRVPTEGAsrreqhlDPASAHRRRHTTESSRSRERREARDRQGDEERQSSDADGSSRRTRASSSSADLALLSPPPSSPRHPDAVEARQRGA-----------------------------------------------------------------------------
>A0A0D2EEU3	74	0.192	1.829E-10	6	176	263	13	227	970
------NLEKELVCFICTEVLYQPLTLLDCLHTFCGSCLKEWFSHqyrkaihsrtpssTNPYTCPTCRAPV---KNARPYAKINTLLEMFLianPDKDRTPEekaemsQAYKPGDEILpkvENHRRRERrrreeeesAPADSRNgdgghrerSRRDQHLDPASADTRRGTSGSSRSRERRETAERQRDADRRQIHeqqPASDANSPRPRTAASSNsadLSSLSP--------------------------------------------------------------------------------------
>A0A8C6V9P9	74	0.259	2.467E-10	1	100	263	3	109	160
-EAPLQDLVEEATCSICLDYFQDPVLIPECGHNFCRGCLTRnWGTSESEASCPKCRQTF-APRSVLSNRQLARVLEvarrcgGLWGEeVGSFSPKHRAPLKLFCREHES------------------------------------------------------------------------------------------------------------------------------------------------------------------
>UPI000441839C	74	0.238	2.467E-10	4	90	263	90	177	268
----VDSFEEELTCSICYDIFAAAHLGVPCGHSWCGECGLDWIQREKRvPRCPICRASLSKKAPMSPNYALDSIVEKYVQILGATGQNEWKP----------------------------------------------------------------------------------------------------------------------------------------------------------------------------
>A0A7J6BAE6	74	0.248	2.467E-10	9	116	263	13	136	325
---------DQFSCPVCLDLLKDPVTI-PCGHNFCKVCINDYWDQedkSGVYRCPQCRDTFTPRPVLRRNNMLAEVVEKLkktevqaassahcYAGLGKELKEEQMKSQQRIQEKQKKVEELKTdAAAVQIILR--------------------------------------------------------------------------------------------------------------------------------------------------
>UPI001C5379AE	74	0.250	2.467E-10	0	113	263	0	136	366
MDPDtAQAFQKELRCAICINTFIEPVTL-ECGHSFCRPCLcLSWEETQIPARCPVCRGPCQ-QRDLKTNVVLRSLVAiarraslRHFLSSEEYMCgthretkQMFCEVDRALlcrscsqsQEHRAhKHHPIDTAAEEQR-----------------------------------------------------------------------------------------------------------------------------------------------------
>A0A2K6EHL0	74	0.222	2.467E-10	0	116	263	0	130	372
ME--AEDLQEELTCSICLDYFEEPVSI-ECGHNFCRGCLRRsWTPGGGLFSCPECRQP-SAPAALRPNWALARLTEKtrrrrkgpVPPDLcgRHWEPlRLFCEDDQrpvclVCRESREhQAHTMAPIDEAFQSYR--------------------------------------------------------------------------------------------------------------------------------------------------
>A0A8B9T9Z2	74	0.296	2.467E-10	6	95	263	9	97	399
------ELQEEATCAICLDLFRSPVML-DCGHNFCQACIGLcWARSAGAPSCPQCRQALPS-RSLRPNRQLGNIAAGLRRLGQTVEPRQVRGSQGGL-----------------------------------------------------------------------------------------------------------------------------------------------------------------------
>UPI000D7219B9	74	0.285	2.467E-10	6	98	263	13	105	446
------SFQDEAMCPICLEYFTDPVSI-ECGHNFCRACLSRcWGESEPNFSCPQCRETIP-HRDTRGHYQLGNLMELVkrlqLPAGPVPEGQ---PECERHQEA--------------------------------------------------------------------------------------------------------------------------------------------------------------------
>UPI000A2B3BB1	74	0.247	2.467E-10	4	100	263	6	104	460
----LAQLQAEASCPICLDYLQDPVT-TDCGHNFCHSCIlQRWEDLQGDFPCPVCLQHCP-DRSLRRNTQLCRMVDvvKQLPNtRRKRKRQEEKPLCEKHHQVLS------------------------------------------------------------------------------------------------------------------------------------------------------------------
>A0A3Q2YM97	74	0.261	2.467E-10	9	95	263	13	96	466
---------DYLVCPTCLEIFTDPVVL-PCSHSFCRACVQQWWERKGHQSCPVCRTEF-SLTDVPLNLALRNVCEAFSKA--SVEAEdVCSLHKEIL-----------------------------------------------------------------------------------------------------------------------------------------------------------------------
>A0A6P7XCM2	74	0.279	2.467E-10	6	95	263	9	99	470
------SLSTDLTCPVCLEYYSDPVTL-ACGHSFCLSCISRcWERPYGSFSCPVCRQNF-TQRTLKRNQQLGEAVQRLHtqRAQSSRGCECTKKQHENL-----------------------------------------------------------------------------------------------------------------------------------------------------------------------
>UPI00193EE0A7	74	0.278	2.467E-10	1	116	263	3	123	476
-DNPVESLQEEATCPICLEYFKDPVII-DCGHNFCRACIAQcWERPDTDVSCPQCRETVQqgNLRPIRRLANVVEIVKRLSlqAAKGAGEERVCGEHQETLKLFCEEDQtSVCVVCYLSRAHR--------------------------------------------------------------------------------------------------------------------------------------------------
>A0A6P7XYW0	74	0.248	2.467E-10	0	116	263	0	122	478
MAVanPAESLRDEASCSICLDYFTDPVTI-DCGHNFCRSCITQsWEGRDTDFPCPQCRA-LSLQRNLRPNRQLanvTEMVKKLsHTSVRPKEENLCEEHEEKLKlFCEEDQRAICVVCDRSRDHR--------------------------------------------------------------------------------------------------------------------------------------------------
>UPI00109F1767	74	0.312	2.467E-10	4	98	263	9	102	483
----VQNLCAESTCSICLEYFKDPVIIPECGHNFCRSClIQRWXESEAEASCPQCRETVQ-QNNLIPNGQQANFL-QLIKNLSILGRKEEERKGGVCEEH--------------------------------------------------------------------------------------------------------------------------------------------------------------------
>UPI00193F73B4	74	0.276	2.467E-10	7	110	263	9	108	485
-------LQDELTCSICLEYFKDPVSL-DCDHNFCRACITQcWEGLATNISCPQCRVTFP-QKNLRLNRQLRNVVEAA-RELGLSSGR--EPETERLCEKHKEPLKLFCKED--------------------------------------------------------------------------------------------------------------------------------------------------------
>UPI00093A3DCD	74	0.271	2.467E-10	1	106	263	3	103	499
-ESSVENLRDEVTCSICLDFFRDLVMVVGCGHNFCRAFITQcWEGAKTDVTCPQCRQTFP-QXDLGPNRQLGNLVE-LVKGLSVRPAEAAG-GQRVCGEH---GEALK------------------------------------------------------------------------------------------------------------------------------------------------------------
>A0A8C8S428	74	0.265	2.467E-10	7	95	263	9	100	502
-------LQDETICPICQEYFKDP-VLLDCDHNFCRACIMHYWEGSQTVSCPQCRQTC-SLTNLRPNKLLRTIVEAVWalrlQSLREAETERLCEKhREAL-----------------------------------------------------------------------------------------------------------------------------------------------------------------------
>UPI0018F73E46	74	0.214	2.467E-10	5	103	263	7	116	511
-----EGLAEYLNCPICLDLFTEP-VILDCGHNFCQGCIGRYWQEGERVSCPECRKVFQ-ERNLRLNRALGNLAdraRRLLvqeeaSDGPAQQQQQEEEEEEGVEagsvpQAPGGGH---------------------------------------------------------------------------------------------------------------------------------------------------------------
>A0A6I9KRQ5	74	0.271	2.467E-10	4	104	263	6	98	512
----LSRLQEEVICPICLEILQDPVTII-CGHNFCFRCITKNVGPSDNlLKCPLCKKSV--MKDtLKPNWLLVNLVEKI-QILSPFEEQ---PE---MQELKCPKHQ--------------------------------------------------------------------------------------------------------------------------------------------------------------
>H3CIW4	74	0.230	2.467E-10	0	76	263	0	76	526
MSLQGSFLsDEQFQCAICLDLFTNP-SSTPCGHSFCLRCISEYWSSAKVCRCPLCKKNFQKRPNLQINRTLQEITEQF------------------------------------------------------------------------------------------------------------------------------------------------------------------------------------------
>F6P534	74	0.260	2.467E-10	1	96	263	19	117	563
-DIPLSmakgPLSEDLQCSVCLDVFTDP-VSTPCGHNFCRSCLNKCWNKSWNYSCPNCKETFTQRPDLKINTSLREISEHYKEKRPERKAEVAEVVCDVCE----------------------------------------------------------------------------------------------------------------------------------------------------------------------
>UPI00074FC442	74	0.277	2.467E-10	4	99	263	6	105	567
----VKELCEEASCSVCLDYFEEPVTIAQCGHNFCRACLTRsWGESGAETSCPQCRGK-TQEGSLRPNqqlAKFVEIAKKFSPQGRKETAvKTKEGREEVCQKHR-------------------------------------------------------------------------------------------------------------------------------------------------------------------
>C3ZDP3	74	0.263	2.467E-10	0	103	263	4	105	683
MASDLD--EQFLTCPVCMLHFRDP-RVLPCLHTFCRECLQEWATKQQPLECPTCRTQV-----SLPDQGVDGLRTNFYvNNLLDFaaaKKDHNVTTEETLkaEEGMSQFH---------------------------------------------------------------------------------------------------------------------------------------------------------------
>UPI0015915A69	74	0.270	2.467E-10	1	97	263	313	410	683
-EGPVQNLCEETTCSICLEYFTDPVTI-DCGHNFCQTCITKtWGKSGGDASCPQCREPCQ-QRNFRPNRQLASIVEivKKFSLQVARGAEALGRVCERHQE---------------------------------------------------------------------------------------------------------------------------------------------------------------------
>A0A0D2G1Y5	74	0.236	2.467E-10	4	151	263	11	169	959
----LVNLEKELVCFICTEILYQPRTLLDCLHTFCGSCLKEWFSHqhrkaahshpppANPYTCPTCRA---SVKDVQRNSTINTFLEMFLaanpgKDRTAEEkaemAQVYKPGDEILPKVES--H-----RRRERRRREEEGRITESGSTEGGRREQHLDPASAHRRRHATEG---------------------------------------------------------------------------------------------------------------
>UPI0007405350	73	0.277	3.326E-10	5	76	263	2	72	131
-----SALEDALVCAVCLDLFQEPVSL-PCGHSFCQACIRRHWNSSGDCRCPQCRRAIPDPLALRRNLSLAEVAEQL------------------------------------------------------------------------------------------------------------------------------------------------------------------------------------------
>UPI001643B874	73	0.250	3.326E-10	5	103	263	2	87	195
-----SRSEEDLCCPVCQEIFTDP-VILSCSHSFCKDCLKRWWKERPTHECPICK-----RRSSKPEPPLNRALKNL--------CESFlQERDQRAPEGLCSLH---------------------------------------------------------------------------------------------------------------------------------------------------------------
>A0A7J6MVN0	73	0.244	3.326E-10	3	99	263	36	129	229
---DKDNISPNLHCSVCCEVFTDPICAWPCGHTFCQECLYQWLDLRNT-TCPECRQTI-TRQNCHKDLMARKFLDE--QDvYCPYRGCLWDGKHGDLEAHM-------------------------------------------------------------------------------------------------------------------------------------------------------------------
>A0A7R9GK27	73	0.250	3.326E-10	1	113	263	102	218	238
-DQHLQKLLENYSCSICICPLHDPVTSTSCMHSFCGACLSRWVFAEGSTTinrpCPQCRVPMDV---VMRNPMIKTTLEDLFnmmPDWRRPAAEVAEFDRENLFQPPAQSFKLSDMRRLAR-----------------------------------------------------------------------------------------------------------------------------------------------------
>UPI00106A551F	73	0.240	3.326E-10	2	103	263	5	110	283
--VHLNTLNANITCSICGGYFVEATTIMECLHSFCKSCIVRYLETSCN--CPVCQTEIHKTRPLlhvRPDPVLQDLVYKLVPSLyDDYHkaKQEFKKLMSTEEPAQEETH---------------------------------------------------------------------------------------------------------------------------------------------------------------
>A0A8C6TMU8	73	0.202	3.326E-10	8	76	263	6	73	342
--------EDQFLCSICLDLFTKP-VSTPCGHNFCRRCLSQYWDTSAPCRCPLCKELFHIRPELRVNTLLSEMVSQF------------------------------------------------------------------------------------------------------------------------------------------------------------------------------------------
>A0A4Z2CGC0	73	0.225	3.326E-10	0	95	263	6	104	342
MTADMAEtwrncFEEELICPICLHVFSDPIQL-PCKHNFCRGCISEaWAKDSALARCPECNHAYTQKPSLEKNHKLSNIVEK-YNAL-SVEKPSTPPLQCIL-----------------------------------------------------------------------------------------------------------------------------------------------------------------------
>A0A3B3S664	73	0.191	3.326E-10	7	94	263	13	105	387
-------FEAQLRCCICLDVFTSP-VSTPCGHNFCQACLQGYWDRCDFYRCPLCKAIFDEKPKLSINYSFSEITELFkesrqaISDIQKFIQERWKKLEEI------------------------------------------------------------------------------------------------------------------------------------------------------------------------
>UPI001B3B1571	73	0.237	3.326E-10	5	101	263	2	93	468
-----SGSEEDLSCPICHDIFKEPVVL-SCSHSFCKDCVQRWWREKETRECPFCKRR-SSKSDPPRNLSLKNLCETF---LQERERRASAGSEPLCSLHSEK-----------------------------------------------------------------------------------------------------------------------------------------------------------------
>UPI001BD1D4F7	73	0.261	3.326E-10	6	89	263	3	83	478
------ELENNLTCAICQDIFKDPVVL-PCSHSFCKDCLQSWWRKKQKQQCPVCKQ--ITMRDPPSNLALKNLCDDYILERNQRAAESKD-----------------------------------------------------------------------------------------------------------------------------------------------------------------------------
>UPI00074FC82D	73	0.247	3.326E-10	1	97	263	3	102	478
-EGPVQELWEEASCSICLDFFRDPVTIAECGHNFCRACLTRSWGESGTsePSCPQCRRRAQ-KRKLRPNQQLANFveIAKRFRPLEGEGAEAKGGVCEKHQE---------------------------------------------------------------------------------------------------------------------------------------------------------------------
>UPI0018F72C63	73	0.276	3.326E-10	7	98	263	5	92	479
-------LTQELTCPICLEIFTHPVSL-ECGHHFCSSCIcQSWQKVPGDVSCPQCRQVF-TQRNVRPARTLSSIVEKF----TVLKVKVTQPQEEfYCQEH--------------------------------------------------------------------------------------------------------------------------------------------------------------------
>A0A8D0DT75	73	0.276	3.326E-10	6	98	263	10	101	482
------ELCDEATCSICLDYFXDPVMIPECGHNFCKTCLDQyWGNXESEFSCPQCRVKVQ-QRKVTPNRPLANLID-VAKKLTLSEEKRAREEGSICDKH--------------------------------------------------------------------------------------------------------------------------------------------------------------------
>UPI00193F8D49	73	0.289	3.326E-10	6	110	263	8	108	485
------SLQDELTCSICLDYFKEPVSL-DCDHNFCRACITQCWGVfATDISCPQCREIFP-QRNLRLNRQLRNVVEAA----RELGLQTgREPEPERLCEKHKEPLKLFCKED--------------------------------------------------------------------------------------------------------------------------------------------------------
>UPI001C3F7A24	73	0.267	3.326E-10	1	108	263	3	116	493
-EQELENLRNEATCSICLEFYTDP-VSTDCGHNFCRDCILQcWGTGQESVSCPQCRQQIP-QRCVRPNRTLSNMVEsvqRLSLNLRLEEvgiqCEEHEEKLKLFCETDQRAICVVCA----------------------------------------------------------------------------------------------------------------------------------------------------------
>UPI001D1636E0	73	0.263	3.326E-10	7	98	263	9	101	496
-------IEDEAICSICLEYLTEPVTIV-CGHNFCRACLSQYCaekRAGTPLTCPQCRAQLQ-KREFRPNTQLNNIVQKLKQLGLKPGKGQKEELCERHQEA--------------------------------------------------------------------------------------------------------------------------------------------------------------------
>G3T9P1	73	0.242	3.326E-10	4	103	263	6	102	508
----VSNLQEEVICPICIDILQDAVTI-DCGHSFCLSCI-SWTQDPSDGllKCPLCKKSV--RKDtLRPNWLLMNLVEKI-QAMSPLEAQ-PEREEPRCQKHQEKIH---------------------------------------------------------------------------------------------------------------------------------------------------------------
>A0A8C6X316	73	0.265	3.326E-10	0	93	263	0	90	524
MD------GKELTCSICLCLFQTPVT-TPCGHNFCLPCLEmTWMEFEEKFSCPQCRASFETRPELKKNTVLCRVVEQFqiSQDgLSKGTCEEKREKAD-------------------------------------------------------------------------------------------------------------------------------------------------------------------------
>A0A669CEP4	73	0.260	3.326E-10	5	103	263	68	153	529
-----SRSEEDLCCPVCQEVFRDP-VLLSCSHSFCKDCLKTWWEKRTTHECPVCN-----RRSSKEDPPLNRALKNL--------CESFlQERDQRASEALCSLH---------------------------------------------------------------------------------------------------------------------------------------------------------------
>G3PZU1	73	0.234	3.326E-10	8	86	263	9	88	542
--------ENSVLCPICLDVFKKPVT-TPCGHNFCLDCITDYWETSDTvIKCPLCKEKFFSRPKLQVNTLIAEIASELYnPPRSRVTPE--------------------------------------------------------------------------------------------------------------------------------------------------------------------------------
>A0A8C4GS54	73	0.241	3.326E-10	8	94	263	48	132	586
--------EDPFLCSICLDVFTDLVT-TPCGHNFCKTCITEHWNISDRCQCPMCKETFSIRPDLKVNTLFSDMVAQFRQS-AQQKASSSSPEQQV------------------------------------------------------------------------------------------------------------------------------------------------------------------------
>UPI000B45E4C7	73	0.256	3.326E-10	7	116	263	399	505	612
-------METELQCSICNELFVQA-TSLNCSHAFCTYCIAEWMKV--KKECPNCRAPITsSLRSIVLDSYIDKMVEHLSDDLKRQRDELVAARKA---EAEIKAEQdkPGTSGNGQRRGR--------------------------------------------------------------------------------------------------------------------------------------------------
>UPI001CFBB776	73	0.252	3.326E-10	7	105	263	157	245	768
-------LAEDLLCSICLDLFKEAVML-ECGHSFCKSCVDKAWDTEKNPSCPECRQEFPSKKYTV-NRQLCKVVE------SSQRSCQY-EKEEIPNQ-DQKSHYL-------------------------------------------------------------------------------------------------------------------------------------------------------------
>UPI000D2FB34E	73	0.231	3.326E-10	8	102	263	346	434	930
--------EDQFLCSICLNVFTDP-VSTPCGHNFCKNCISQHWDISDRCQCPVCKKVFQTRPELHINTFVSEMVSQF-----RHETQQKVSSSRSEQQAAKPG----------------------------------------------------------------------------------------------------------------------------------------------------------------
>A0A151MAB8	73	0.294	3.326E-10	1	96	263	3	102	1234
-ESPVGSLQHEATCSVCLEFFKDP-VILDCGHNFCRVCISQcWDGLGPNCSCPQCRQVMP-QRNLRPNRQLANIVKitkqlSLQAAKGAGEENMREGSQEALQ----------------------------------------------------------------------------------------------------------------------------------------------------------------------
>A0A4W5PNI5	73	0.252	4.484E-10	0	93	263	0	99	167
MAADASALEElhsELSCPVCLELFREP-VILECGHHFCRVCITQcWeAKSDEHPTCPQCRKTCP--QKLRPNSLLCNVVDSVrrarSMDLKPGDTERPDLCEE-------------------------------------------------------------------------------------------------------------------------------------------------------------------------
>A0A8B9QG30	73	0.224	4.484E-10	3	94	263	9	105	193
---EVSSLEDELSCPICLCLYRNPVSL-SCGHSFCKECIQRALgvqqQSKASYSCPMCKIQLGPILELQKNFQLCSIVETFLATASKGEegKSYPEERKEM------------------------------------------------------------------------------------------------------------------------------------------------------------------------
>A0A8D0GLN8	73	0.262	4.484E-10	5	99	263	8	100	195
-----ESFWDEATCSICLEYFTDPVSI-PCGHSFCRACIDRcWGESETNFSCPQCRDTAQ-QRNLRPCRELGSLVER----VKELKLQVEKELEEgpgLCERHR-------------------------------------------------------------------------------------------------------------------------------------------------------------------
>A0A7S3AGR5	73	0.252	4.484E-10	2	109	263	29	130	222
--IHHEDIDAHLVCPTCLEVFCDPCTVSPCGHTFCHHCLTLWIDRepSAECTCPLCSTPV---RECALSYSLKGVLEALHaPALASRRERL------GLTECRKFSRSLVKPR---------------------------------------------------------------------------------------------------------------------------------------------------------
>A0A3Q1I076	73	0.268	4.484E-10	5	110	263	10	111	281
-----SALLEDLCCPVCYEVFRDP-VLLSCSHTFCKDCLNSWWREKVTQECPTCK-----RRSSRSEPPLNRVLKNLCESLILHRDQRETASLFRLiQDHRgNLQRSLKTLQD--------------------------------------------------------------------------------------------------------------------------------------------------------
>A0A6J1B5U5	73	0.250	4.484E-10	29	158	263	2	133	332
-----------------------------CLHRFCRECIDKSMRMGNN-ECPACRTHCASRRSLRDDPNYDALIAALYPDIDKYEEEELAFHEE--EKARNKQIQASIAQTLRRqsevaGKKRTVRATASAIVRRSQSRHHGGRKHRTSEPQESDDNENANGDG--------------------------------------------------------------------------------------------------------
>A0A8C1SI05	73	0.245	4.484E-10	7	106	263	7	115	373
-------LAKELKCSVCLDVFTDP-VSTPCGHNFCKSCLNRCWENIQNCFCPFCKETFSKRPDLKINTALSEVVQLFQKKfiLSKSEvlCDVCDERklkkqdEELIQELQQEISELK------------------------------------------------------------------------------------------------------------------------------------------------------------
>UPI001C4BC0EA	73	0.250	4.484E-10	4	104	263	6	104	389
----LRELCEEATCPICLHFFQEPVILAQCGHTFCRPCLTQWASISS--ACPRCKKKPGSQPPkghFSPNWPLASIV-GIAQRLQEEEAQ--RREAEQAQRGRCSQHQ--------------------------------------------------------------------------------------------------------------------------------------------------------------
>A0A0L0DEG8	73	0.324	4.484E-10	4	116	263	201	312	398
----LEELEEEFSCSICLEFMVQATAAAPCAHIFCADCLEEWcaLEEEGRQSCPQCRQPVLMRLHMRlLDNTLAHMLAKVGGSaLQGYNARVSAFTRNV--QHYRT---LLSAAEQARTSR--------------------------------------------------------------------------------------------------------------------------------------------------
>A0A3P8P5G6	73	0.231	4.484E-10	8	102	263	9	97	435
--------EDQFLCSICLNVFTDP-VSTPCGHNFCKNCISQHWDISERCQCPVCKKVFQTRPELHINTFVSEMVSQF-----RHETQQKVSSSRSEQQAAKPG----------------------------------------------------------------------------------------------------------------------------------------------------------------
>A0A674JY02	73	0.295	4.484E-10	4	99	263	8	100	441
----VEKLQEEASCSICLEYFQDPVSI-HCGHNFCRACITQcWGELATNFSCPQCRQTAQ-QRNFRLNRELANMVE-LVKQLK--LPPTKEPEAErVCEKHR-------------------------------------------------------------------------------------------------------------------------------------------------------------------
>UPI001C896287	73	0.234	4.484E-10	4	101	263	0	92	448
----MASLSEDVLCPVCREIFKDPVVL-SCSHSFCKECLQRFWRTKETQECPVCRRR-SSKEEIPPNLVLKNLCESL---LKERNERYSSGSEEICGVHREK-----------------------------------------------------------------------------------------------------------------------------------------------------------------
>A0A8B9T260	73	0.270	4.484E-10	5	114	263	7	111	449
-----ESLQGEASCSICLGYFQEPVSI-PCGHNFCRECITRcWEGLEANFSCPQCRQT-ASHKSFRPSRELAKIAEIAQQ--SELASRTSSPS--ALVCDRSQAHRLHTVLPAEEA----------------------------------------------------------------------------------------------------------------------------------------------------
>UPI001C421E09	73	0.303	4.484E-10	5	101	263	2	90	450
-----SRLEEDLCCSICQEVFRDP-VLLSCSHSFCKDCVKLWWRDRPTPDCPVCK-----RRSSKDEPPCNRVLKNL---CETF-LQERGPRsSEVLcSQHSEK-----------------------------------------------------------------------------------------------------------------------------------------------------------------
>UPI001BE57F6E	73	0.262	4.484E-10	5	103	263	2	87	457
-----SRSEEDLSCPVCRDIFRDPVVL-SCSHSFCKDCLKSWWRQKETRECPVCK-----RRSSRAKPPLNLVLKNL---CETF----LQERDQRASEAICTLH---------------------------------------------------------------------------------------------------------------------------------------------------------------
>A0A2K5L1S4	73	0.240	4.484E-10	4	100	263	6	101	468
----LTGLQAEAKCSICLDYLRDPVTI-ECGHNFCRSCIQQsWLDLQELFPCPVCRHQCQ-EGHFRSNTQLGRMIeiAKLLQSTKGNKRRQ--EETTLCEKHNQ------------------------------------------------------------------------------------------------------------------------------------------------------------------
>A0A8C1LDP7	73	0.264	4.484E-10	0	101	263	0	92	469
MD-SLS--ADDFSCPVCIEIFKDPVVL-SCSHSVCKECLQQFWRTKKTQECPVCR-----RRSSRDDPPCNRVLKNLCESLLKERKEKGSESEELCSLHSEK-----------------------------------------------------------------------------------------------------------------------------------------------------------------
>UPI0003C91ED4	73	0.224	4.484E-10	7	116	263	5	129	469
-------LQEELTCSICLDYFQDPVSI-ECGHNFCRDCLQRGWAGKGKXTCPECRQ-LSAPSTMRPNRALARLTERMrcrrpdsaLPDLcgRHWEPlrlfCEDDQRPVCLvcresQEH--QDHDLSPVDEAFKSYR--------------------------------------------------------------------------------------------------------------------------------------------------
>A0A7R9LPS9	73	0.289	4.484E-10	0	98	263	0	101	472
MGYDLSRFEsevdDELKCPICCSVLEEAVQAPDCEHTFCNDCINEWLQRQTN--CPVDRQPLNS-TDLKPAPRvLRNFLAKL--DIKcEYASfgCNCVIKLELLQTH--------------------------------------------------------------------------------------------------------------------------------------------------------------------
>UPI0018E80AC5	73	0.298	4.484E-10	4	86	263	7	91	474
----LGSLSEEFSCPVCLDWLQDPVTL-PCGHVYCQGCIEtTWGTLGVPPACPQCREPCPDRR-YAPCRLLRQLIDQargLSPGGAEEGAR--------------------------------------------------------------------------------------------------------------------------------------------------------------------------------
>A0A6P7XJM8	73	0.300	4.484E-10	5	93	263	7	94	476
-----ESLQEETSCPICLDYFTDP-VITECGHNFCRSCITEsWERIEINFPCPQCRET-SLQRNLRPNRQLANITAVLKTFSERNEAENLCEKHE-------------------------------------------------------------------------------------------------------------------------------------------------------------------------
>A0A6P7X3Q0	73	0.238	4.484E-10	5	109	263	7	117	478
-----ESLRDEASCSICLDYFKDP-VMTDCGHNFCRSCITQtWKGRDTDFPCPQCMKT-SQERNLRPNrqlANMTEMVKKLYQNLlrrkEENLCEEHEEKLKLFCQEDQRAICLVCDR---------------------------------------------------------------------------------------------------------------------------------------------------------
>A0A6P7XRN2	73	0.256	4.484E-10	2	116	263	3	109	488
--VNLaESLRDEASCSICLDYFTDPVTI-DCGHNFCRSCITQsWEGRETDFPCPQCR-EMSQQRNLRPNRQLGNMTEM----VKKLSQTSVKPKEENLCEK----HEEKLKLFCQEDQR--------------------------------------------------------------------------------------------------------------------------------------------------
>UPI00155E6832	73	0.257	4.484E-10	5	101	263	2	89	489
-----SRLEKDLCCSICHEVFKDP-VLLSCTHSFCKDCLQRWWRRKKPRKCPLCNT------SSKTNPPLNRVLKNLCETFLEERDQ--RPSEGLCSLHSEK-----------------------------------------------------------------------------------------------------------------------------------------------------------------
>UPI000649C839	73	0.221	4.484E-10	0	99	263	0	101	492
MELSsvLNTVQEDLICPICLSYLTDPVT-TNCGHNFCDACIQvLWETRQTTLLCPVCRYPHEEKNHFRANPQMERLVDLVkYLHLSRTE-ETRQKEANMCETHN-------------------------------------------------------------------------------------------------------------------------------------------------------------------
>A0A6P7WYY4	73	0.302	4.484E-10	5	95	263	7	99	494
-----ENLQEEATCSVCLDYFKDPVIVAACGHDFCRSCITQcWEGLDANFTCPQCRETFQ-QRVLIPNRKLANVTEitkqLLQKTVRKDSCCEKH--NEVL-----------------------------------------------------------------------------------------------------------------------------------------------------------------------
>A0A7K8PWE2	73	0.262	4.484E-10	4	98	263	20	118	511
----LERLQEEAICPICLEYMSEPVSV-DCGHNFCRGCIAKhcqekglWAD--GPFSCPQCRASCH-RSGLRPNRQLANIVESIRQlGLRAGPAAEPGPGAPLCAQH--------------------------------------------------------------------------------------------------------------------------------------------------------------------
>A0A436ZX69	73	0.316	4.484E-10	5	94	263	87	180	544
-----DKLERELTCSICCELFKDPITLLNCLHNFCGSCIVPW--GRQKTSCPSCRAKIQGCRDaFALKPLIDMLVKE-KPEL-GFSKEdmdgfqsVYKPGQEV------------------------------------------------------------------------------------------------------------------------------------------------------------------------
>UPI001C4DB823	73	0.215	4.484E-10	4	104	263	8	104	547
----VQALQEEVTCPICLDYLANPVMVVGCGHNFCQPCITKYWKGcFQNVSCPQCRATFPKAR-LEENRQLKKVVEV----TQKLAKISLKETSKGMEGSLCQAHQ--------------------------------------------------------------------------------------------------------------------------------------------------------------
>J9I7U3	73	0.357	4.484E-10	1	94	263	84	180	642
-EIDLKSFtdiKEILHCPVCLDILKDPLNVKMCLHKFCAHCIENYNRLIKK-QCPQCRKYIGSRRLLRSDYKLAYIIKALITDIDAFNKfEEQARKEEV------------------------------------------------------------------------------------------------------------------------------------------------------------------------
>UPI00187DD53D	73	0.245	4.484E-10	2	102	263	19	113	1370
--LKVSSLNDVLTCPLCHGYLIEPTTINNCFHSFCRSCIIKHLEKYPYSNCPSCRSNKPvNLSHLRSDTQLKSIVYKLVPGL--YQAE-----RKRLQQHQQKA----------------------------------------------------------------------------------------------------------------------------------------------------------------
>D8LC67	72	0.301	6.044E-10	4	76	263	63	133	139
----LNALAAELTCPICLCVFEDAHSL-PCSHRFCLECILGCFKSSKRQECPLCKIPAW-KRDLTRDVSIQNIIAAY------------------------------------------------------------------------------------------------------------------------------------------------------------------------------------------
>UPI00092E6843	72	0.301	6.044E-10	2	93	263	51	142	149
--LDWSDVREVVECPICLDTIQKTKAIKECLHRFCGECIEKSMRLCNS-ECPICRTHYAGQSSLKDDVNYDALISFVSTRIGKYEEEELSLhEDE-------------------------------------------------------------------------------------------------------------------------------------------------------------------------
>A0A3Q1ECJ6	72	0.291	6.044E-10	5	99	263	2	91	169
-----SRSEKDLCCPVCHDVFTDP-VLLSCSHSFCRDCLKTWWRQHPTPGCPVCK-----RRSSREDPPSNLALKNLCESFQLQRSQRSSESlNEAAQEHR-------------------------------------------------------------------------------------------------------------------------------------------------------------------
>A0A3B4E4Q7	72	0.257	6.044E-10	8	107	263	13	115	180
--------EDKLICSICQGLIKDPVT-TPCGHNFCMGCIKShWGGVSSAFCCPHCRRKFVSKPSLQPNTVLCSIMERVVKVWAEPEPCLASDEKsancDVCEESR-KLPALKT-----------------------------------------------------------------------------------------------------------------------------------------------------------
>A0A6Q2WX92	72	0.250	6.044E-10	4	98	263	7	102	186
----LEELHNELTCPVCLELFREP-VILECGHHFCRMCITQcWeAKSDEHPTCPQCRETC--HRNVRPNLLLCNVVDSLRRDRsmdRKPGEPLWSP-PDLCEEH--------------------------------------------------------------------------------------------------------------------------------------------------------------------
>A0A7S3PWD8	72	0.252	6.044E-10	4	174	263	123	301	316
----LQPLQSDMKCPICLETQSKTYVIPDCLHRFCKECIETSLRKCKN-ECPQCRIFVSTRRGLRPDKKYEDLLQSYKKILGIVDKDCP-PrqilRKSVARDEKSKGFS-ATTSQRQRTSRAPSPYQLRSNCCSLKRSLREESKKASAPYlestkkrQLDTGIKLKAAKRSKPKDNIKISENSFNV----------------------------------------------------------------------------------------
>A0A165PDX8	72	0.234	6.044E-10	4	93	263	190	283	358
----VEKLAEEAQCPVCFEHMAEPHSVVPCGHSVCADCLNTWLTTkkkaSKQLECPVCRSVLDPDTAVVPNFTLKSVLTATLPLLPADKQQTWLQRTE-------------------------------------------------------------------------------------------------------------------------------------------------------------------------
>A0A151T3T7	72	0.404	6.044E-10	29	114	263	2	86	361
-----------------------------CMHRFCRDCIEKSFRLGNN-ECPSCRTHCSSRRSLREDPNFDALIALLYPNIDEYEEEELalsDDEVESLQR-MQKSYSKTFKR--QRA----------------------------------------------------------------------------------------------------------------------------------------------------
>A0A8C3TBA6	72	0.267	6.044E-10	6	90	263	8	89	380
------NIKDEVTCSICLDLFKDPVTA-ECGHSFCRECITQHCEEKEiDIVCPQCRQTFQ-KSNLRPNRELKNIVELI--NLSSRLQRDEEP----------------------------------------------------------------------------------------------------------------------------------------------------------------------------
>UPI0007B97E4D	72	0.281	6.044E-10	0	101	263	0	93	385
MD-SLA--EYDYNCPVCCEIFKDP-VLLSCSHTFCKECLQKFWRTKETQECPLCR-----RRSSRDDPPCNRVLKNLCESfLKERNERHSSGSEEICSLHSEK-----------------------------------------------------------------------------------------------------------------------------------------------------------------
>A0A7S3V7W0	72	0.283	6.044E-10	4	77	263	222	294	389
----LEELQSVIKCSICLDTLEDSHVVPDCGHRFCKKCINESIRKGNN-QCPECRQIIRTKRHLREDRQSNEMISTFH-----------------------------------------------------------------------------------------------------------------------------------------------------------------------------------------
>UPI0003C14B61	72	0.252	6.044E-10	10	97	263	6	92	447
----------DFCCSICLDFYKDP-VILDCSHTFCRACISQvWEREQRRLCCPQCRQVF-SHKSLRPNLALANIVES-FKEM-DSRAETSEPSRKRqkLEE---------------------------------------------------------------------------------------------------------------------------------------------------------------------
>A0A671FQC5	72	0.212	6.044E-10	0	116	263	0	124	449
MDSDiLQAFQEELTCLICVNYLIDP-VITGCGHSFCLPCLyVSWEKAESPAHCPLCREP-PQQTKLKPNILLKNLVsiarkASLWQFLssEEHMCALHKETKQIfCEDGRSLLCLLCSSSQEHEAHR--------------------------------------------------------------------------------------------------------------------------------------------------
>UPI001A7F09FC	72	0.274	6.044E-10	0	101	263	0	95	457
MASNVSQSELDCICPVCCDIFKDPVILL-CGHSFCKYCLEEWWRQSSLQACPVCKEIFPMSRA-PRNLAL----RNLSDNLRRERSQAASASKELCSLHKEK-----------------------------------------------------------------------------------------------------------------------------------------------------------------
>UPI001CF3EC3E	72	0.255	6.044E-10	1	90	263	8	91	460
-DQRLS--QEDLNCSCCFELMVEP-TTLNCGHSFCRFCLAQWWSVSKRATCPECRQPWAGFP--KVNIVLRKTIKVLFP-REAVERQRYQE----------------------------------------------------------------------------------------------------------------------------------------------------------------------------
>H3A5L9	72	0.291	6.044E-10	0	93	263	12	98	461
MDSVTSSgiLEEEMSCSICHGLFKDPVTL-KCGHNFCRECVCEYWKGKAIPACPICRAG-STTSDLITNHTLRNIV-------DSYKKEGKKPKEE-------------------------------------------------------------------------------------------------------------------------------------------------------------------------
>UPI001E8DD5A4	72	0.262	6.044E-10	5	103	263	2	87	462
-----SRSEEDLCCPVCHDIFRDP-VILSCSHSFCKDCLRSWWKQKQTPECPVCN-----RRSSRDEPPCNRVLKNLCED-------FLQERDQRASEALCSLH---------------------------------------------------------------------------------------------------------------------------------------------------------------
>A0A8C6TKU8	72	0.270	6.044E-10	5	76	263	2	74	465
-----SSLEEELHCQICLDVFKNP-VILPCSHSFCYDCLSSWWTSKAIRECPVCKEKhFnADITALPSNLVLRKLCEAF------------------------------------------------------------------------------------------------------------------------------------------------------------------------------------------
>A0A4W4G3M3	72	0.222	6.044E-10	0	103	263	21	133	468
MACEISALEElhtELTCPICLDMFNEP-VILECGHHFCRSCIRQcWeAKSEESTSCPKCRKRC--TRSLRPNSLLCNVVqsvrlSNLCTDHEE-KLKLFCEDDQVaicLVCGLSRDH---------------------------------------------------------------------------------------------------------------------------------------------------------------
>UPI001CFA7C5C	72	0.314	6.044E-10	6	75	263	1	68	470
------STDDDLYCSICRELFKDAVTLICC-HDFCQECIDRYWDNDDIPSCPECRQEFP-RRAYGPNYRLRRLVEK-------------------------------------------------------------------------------------------------------------------------------------------------------------------------------------------
>UPI0003C18DE4	72	0.236	6.044E-10	5	110	263	7	129	473
-----DNLERDLSCSICLELFSDPVLLW-CGHSFCRKCILRcWGSRAAPRCCPQCKRTFP-RPDFKINRHLASIVENFKevklgagvePKCKIHPAEELrvfcHSDHQILccncafsQEHR--GHDLTSVQD--------------------------------------------------------------------------------------------------------------------------------------------------------
>H3B2C7	72	0.241	6.044E-10	10	97	263	7	93	474
----------DFCCSICLDFYRDP-VILDCSHTFCRACISQvWERGQRRLCCPQCRQVF-SHKSLRPNLALANIVES-FKEM-DSRAETSEPSRKRqkLEE---------------------------------------------------------------------------------------------------------------------------------------------------------------------
>UPI0011C16208	72	0.255	6.044E-10	5	101	263	2	93	485
-----SNLEHDFSCPVCQDVYQDP-VLLSCSHSFCRDCLQNWWRRKRTQECPVCR-----RRSSRSEPPCNLILKNLCESfLLTGNQRASAESEAVCSLHSEK-----------------------------------------------------------------------------------------------------------------------------------------------------------------
>A0A6P7K6L9	72	0.277	6.044E-10	0	95	263	0	95	486
MD---SRSEEDLCCSVCHDIYRLPVVL-SCSHSFCKDCLQRWWEKNPTHECPVCKRR-SSREDPPVNLVLKNLCESFLqqrdQNDQKDQKEEDDPRaSEAL-----------------------------------------------------------------------------------------------------------------------------------------------------------------------
>A0A8B9JG67	72	0.276	6.044E-10	1	92	263	2	94	488
-EASVSVGQEEFCCSICLDLLTDPVTL-SCGHSFCMTCInVYWDQQTGAYSCPQCREIFFHRPDLRKNHMLAEVVEKLRKAGPQPTAQCYaAPGD--------------------------------------------------------------------------------------------------------------------------------------------------------------------------
>A0A3B4Y343	72	0.275	6.044E-10	11	90	263	12	90	494
-----------FSCSICLELLKDPVTI-PCGHSYCMRCLTDYWDRQPVCSCPQCRATFSPRPALGRNNLLVEMLQSLSVNKGPSAPPLYDE----------------------------------------------------------------------------------------------------------------------------------------------------------------------------
>UPI001864EE05	72	0.250	6.044E-10	0	102	263	0	101	495
MASEASALEElhsELTCPVCLELFREP-VILECGHHFCRQCISQCWDAkpEESPSCPQCRKTCTAK--LRPNSLLCNVVDSV---RRAREMDTHSLSRERTQKAPASA----------------------------------------------------------------------------------------------------------------------------------------------------------------
>UPI00141A663E	72	0.250	6.044E-10	4	99	263	9	103	496
----VQDLRNESTCSICLDYFKDPVTIPECGHNFCRSCLIRcWGESEAEASCPRCSKTVQ-QKNLIPNRQLANIVEL----IKKLSLQAGKEEREkgkVCKEHR-------------------------------------------------------------------------------------------------------------------------------------------------------------------
>UPI0006B0C1CB	72	0.255	6.044E-10	8	92	263	343	425	503
--------ENELMCSICSELFVEA-TTLQCSHTFCRSCIEEW--KKKKKECPICRTRIVSQTKaLVVDSFIDSMVTKLNPQLQERRNTILKERE--------------------------------------------------------------------------------------------------------------------------------------------------------------------------
>UPI00085415EF	72	0.285	6.044E-10	0	76	263	0	74	507
MAA-AAALQQELKCCICLNIYSEP-TTLPCGHTFCKQCIQKTFQTSDQRSCPECRRRLPPQMELNRNTKMCSLIEHL------------------------------------------------------------------------------------------------------------------------------------------------------------------------------------------
>UPI000441E108	72	0.290	6.044E-10	7	99	263	8	102	519
-------LEEKLICCICLEIFSTPVTV-PCGHSFCEKCITShWdkeeqgLNGQKVCTCPECRKSFPERPALSKTVQLDSLVELL--RLEDAPP--LEPEKAAASPAR-------------------------------------------------------------------------------------------------------------------------------------------------------------------
>UPI0014715E2C	72	0.234	6.044E-10	4	97	263	5	97	535
----LSSLPmDHFQCSICLNVFTNPVT-TPCGHNFCKTCISEHWHSSDLCQCPTCHK----RFHVRPEMSTNTIIEEISVHVKRRKLELPeSPEAEsgVMCE---------------------------------------------------------------------------------------------------------------------------------------------------------------------
>A0A6J2VXK8	72	0.219	6.044E-10	8	94	263	9	98	535
--------EEQFQCSICLDVFTDP-VSTPCGHNFCMTCIKGFWDRSDWCQCPLCKRSFEKRPELFVNTMFaDLTVHTLqIPAVktRDVSCDICTEEKRV------------------------------------------------------------------------------------------------------------------------------------------------------------------------
>UPI0015604103	72	0.267	6.044E-10	8	90	263	7	91	542
--------EEKFSCSVCLDLFTEPATI-PCGHSFCLDCIGSYWDQSDQtgvYSCPQCRETFTPRPVLRKSNVLNELVEELKKMRLDSKREPPAP----------------------------------------------------------------------------------------------------------------------------------------------------------------------------
>A0A3B4FR82	72	0.231	6.044E-10	8	102	263	9	97	592
--------EDQFLCSICLNFFNDP-VSTPCGHNFCKNCISQHWDISERCQCPVCKKVFQTRPELHINTFVSEMVSQF-----RHETQQKVSSSRSEQQAAKPG----------------------------------------------------------------------------------------------------------------------------------------------------------------
>UPI000C6E220F	72	0.224	6.044E-10	7	94	263	445	532	611
-------MESELICSICTELFIEAITL-NCSHSFCKMCIQLWKKNKKKQVCPVCRTSIKTETPaLTINNIIDKMVENLDSEMKEKRKQLIDERLSI------------------------------------------------------------------------------------------------------------------------------------------------------------------------
>A0A0M3JRN8	72	0.264	6.044E-10	4	105	263	846	944	982
----LASLNRDLleavSCAICTDIMHRCVVINPCGHKFCAGCLSEWMQASK--TCPICRGVVLS---TIRDNSMDVIIKLLLDA--NPERRRPVEELQRLDAHDSGSSQL-------------------------------------------------------------------------------------------------------------------------------------------------------------
>A0A8C3T725	72	0.281	8.145E-10	4	94	263	17	108	132
----LKSLRDEATCSICLSFYKDPVSL-DCGHSFCRACIAQCWEGSDPaVSCPQCRETFP-QRTLRPNRQLGNF--ALYkhtdRDIPWGHSQRLGPQLGV------------------------------------------------------------------------------------------------------------------------------------------------------------------------
>A0A6P7XJA9	72	0.270	8.145E-10	6	101	263	8	103	141
------SLRDEASCSICLDYFTDP-VMTDCGHNFCRSCITQhWEERDTNFPCPQCRA-MSQQRNLRPNRQLanvTEMVKKLSQ-IPVRPKEA-NLSEEAVQECKKK-----------------------------------------------------------------------------------------------------------------------------------------------------------------
>A0A401TJ30	72	0.303	8.145E-10	3	95	263	5	101	147
---EVQSLAEELTCPICLSLLTEPVRL-QCEHNFCRGCISQcWGPEGSEPLCPQCRLLC-SDRVLKPNRVLANLVDKLqrLGDQEELKAsgELQCPEhQEPL-----------------------------------------------------------------------------------------------------------------------------------------------------------------------
>UPI000901C3BA	72	0.344	8.145E-10	0	92	263	39	126	172
MESR-TEIRDWLECPICLGIIKKTRTVVECMHRFCGDCIEHVMEKGMN-DCPICRCHIPSRASLKDDANFDGLVGAV---CKLVEKCGYNKRK--------------------------------------------------------------------------------------------------------------------------------------------------------------------------
>UPI001901945D	72	0.204	8.145E-10	7	175	263	9	199	230
-------LEKELTCSICAELLYQPLTLLDCLHTYCGACLKDWFsyrsqqiENSPNPppagtnifTCPSCRAPV---RDTRHNATVATLLDMFIaanPDRKRSDADMeemskkYKPGDKVLPRIRSP-ERTSEERRAEEEERRLLEEVREMSRIAALLTAEHDEAETRAGTEVTVTDM-RAVDDPAPKraGLTATSCNqIRQAN---------------------------------------------------------------------------------------
>UPI00046245FE	72	0.247	8.145E-10	4	90	263	102	194	236
----LSGIEEELSCPICMEVLATTYITNPCGHSCCGDCLLQWIDTSRKpgptehPKCPVCRTQLCRDRPAIRNVAMDSVARRYVSSAEEVGKVDWQP----------------------------------------------------------------------------------------------------------------------------------------------------------------------------
>UPI000F4EE676	72	0.284	8.145E-10	8	94	263	9	95	245
--------EDEFCCSVCLELLKDPVTL-ACGHSYCMSCItSSWDQQVGIYTCPQCRATFDTRPSLRRNNMLAGLVEKLKQCGLELSDHCYAKSRDV------------------------------------------------------------------------------------------------------------------------------------------------------------------------
>A0A3B3B464	72	0.241	8.145E-10	0	86	263	0	84	284
MILQLKSLSTDYCCSICCEVFKDP-VLLSCSHSFCRHCLTTWWTLKRDKECPLCKTVSQS-DYLPSNLALKNLCESFLQNQDKQTSE--------------------------------------------------------------------------------------------------------------------------------------------------------------------------------
>A0A177AVK6	72	0.267	8.145E-10	10	103	263	35	134	288
----------EIMCPICLGVLRDTMTTKECLHRFCNGCIITALRNGNK-ACPTCKKKLISKRSLRSDPNFDAIISIISqskSNVKDDDIKSVENIDEIYKdnyaEANRKSH---------------------------------------------------------------------------------------------------------------------------------------------------------------
>UPI001F102751	72	0.257	8.145E-10	0	98	263	0	101	309
MGFDQTRFEtkisDEFLCPICLDVLDNPVYLPNCDHVFCNECIKNWMMMNKSQTCPMDRKPSDPNQFQQPLRSFCNLLNRL--NIRcQYKTCnRFIKLSE-LQQH--------------------------------------------------------------------------------------------------------------------------------------------------------------------
>A0A060XS16	72	0.257	8.145E-10	8	103	263	9	96	323
--------EEQFQCSICLDVFTEP-VSTPCGHNFCKVCISGYWDTTDLCQCPMCKRTFYTRPELKTNTAFrDRV-----TGLKRH--KLIDP-VENMEDRMCKKH---------------------------------------------------------------------------------------------------------------------------------------------------------------
>A0A151MLT9	72	0.291	8.145E-10	5	99	263	7	98	369
-----SSFQDEVTCSLCLDYFKDPVTI-DCGHNFCQACIIQCWRKSElNFSCPQCRETAQ-QRKLRPNRLLGNMVE-LVKQLRQQAGKAP-KGQRVCEGHR-------------------------------------------------------------------------------------------------------------------------------------------------------------------
>A0A671WPI4	72	0.222	8.145E-10	2	112	263	11	121	382
--VQLD--RETFSCSICLDLLKDP-VATPCGHSYCKNCIKDHWDTEDEkgiHSCPQCRKSFTPRPELLKNTMLAVLVedEKIFTQLIRLMEE---RRSDVKQQVRSQQEtEVSRVKELQ------------------------------------------------------------------------------------------------------------------------------------------------------
>A0A7S1TGL2	72	0.257	8.145E-10	2	222	263	85	303	395
--VDVHSVMRELTCPICSGMIKETVLLSYCGHRFCRDC----FTTASPMVCPVCRSAVALVRSakdfasiLRRDTRFDQIILEMEKYVYRIPVQHPENNARVIstipsKQSERTAHCL----PSQESKRSPKSAPIERQPHVKPEMKKPEPVRAKPSQVEAT--KEPPIAANNP--VFSSSPKLP--IPVAKSGTTPPPHISGLKALPGVGPPTVEPKPKPAVSPKPAPVFLKPE----------------------------------------
>UPI000E457C86	72	0.234	8.145E-10	8	99	263	9	105	418
--------EDQFLCSICLDVFTDPVSI-PCGHNFCKDCITEHWNINVQCRCPNCNKRYNKRPELQINTFISEMAAQFRqsaqqkTSRSSSEQQVVKPEVHQMIQKR-------------------------------------------------------------------------------------------------------------------------------------------------------------------
>A0A3Q3DC63	72	0.254	8.145E-10	4	103	263	6	104	419
----LEELQSELTCPVCLEIFRDP-VILECGHHFCQVCIVQcWeAKADEQTTCPKCRKTC--ARKLRPN----SLLCNVVDSVRAPTPPGWDPEDDqlpiCLVCGMSRDH---------------------------------------------------------------------------------------------------------------------------------------------------------------
>A0A8C3T1N1	72	0.310	8.145E-10	7	105	263	9	103	421
-------LQKEVSCSICLDYFTDPVSI-DCGHNFCRDCIRQWSKKsESKLSCPQCRG-MALKRKFRPSRELAN-VAEIAKRLSCQAAQ--GAGRERMCEAHQEGLTL-------------------------------------------------------------------------------------------------------------------------------------------------------------
>A0A3Q2DK82	72	0.256	8.145E-10	8	106	263	24	126	436
--------EAELFCSVCNEVFKDPVVL-SCGHSFCKECLKKWWREKPVQECPFCK-----RRSSKSNPpislSLKNLLNpenlKLFhlPDCLAYQEEFDKTAEQIKVQAQQTENQIK------------------------------------------------------------------------------------------------------------------------------------------------------------
>UPI001C5471C9	72	0.267	8.145E-10	0	107	263	0	107	450
MDSDISkAFQEELTCVICLGILIDPVTI-DCGHTFCQPCIcFAWEEAEIPDMCPVCRGP-SRQRDLKTNIILKHLVSIARKA--SLRQCLSSEEhqCEIHKEAKQTFCEVEK-----------------------------------------------------------------------------------------------------------------------------------------------------------
>UPI0018785E01	72	0.265	8.145E-10	0	94	263	0	95	464
MAASLSLLEEHLSCPVCCDIFRNPVVL-KCSHSFCEECLQKYWKDMENPLCPACRAECSSEEQ-GLSLALKSLCDSLQKGgekIRSDTCRLHGEKMKI------------------------------------------------------------------------------------------------------------------------------------------------------------------------
>A0A1S3WN16	72	0.247	8.145E-10	4	110	263	19	120	465
----LENLQVEASCSVCLEYLKDPVII-ECGHNFCKACITRWWEDlERDFPCPVCRK--TSRyRSLRPNRQLGSMVE-IAKQLQTVKRKI---RDENLCPQHQEALSLFCYED--------------------------------------------------------------------------------------------------------------------------------------------------------
>UPI001B7DC013	72	0.285	8.145E-10	0	90	263	0	85	483
MAAKTSRLEEELSCAVCCEIFKDPVTL-HCNHSFCKACMDQLWKEKGARECPVCRRR-SSLRDPPVDFRLRNIVESF---LKEHSQKPPAP----------------------------------------------------------------------------------------------------------------------------------------------------------------------------
>A0A6I9Y832	72	0.275	8.145E-10	4	116	263	22	139	492
----LETLQVEASCSVCLEYLKDPVII-DCGHNFCRVCITRWWEDlNRDFPCPVCRKTFR-HRSLKPNRQLGNMVEiakqLQVTNKRKIRDEDLCEKhNEVLRlFCKEDQEAVCLACEISHEHR--------------------------------------------------------------------------------------------------------------------------------------------------
>UPI001B7F3FCD	72	0.261	8.145E-10	0	85	263	32	117	511
MASRAESLTEELVCPICLHLFGEPVTL-ECGHNFCRSCLTQsWGEKSSGRLCPQCRQELADTR-LRINRALGNLAEKVRqQKLKEDEE---------------------------------------------------------------------------------------------------------------------------------------------------------------------------------
>UPI000CDB822B	72	0.198	8.145E-10	0	116	263	0	134	516
MASPISqKLEEKLVCSICLELFRVPVTL-PCGHNFCKRCISEHWDKqgqagaGKHPsyTCPECRRGFERCPELEKNVTLYNVVElaqdreaqgsAXXXXXXXXXXXXGRPLELFCQDERRCICCICTVRDCQRHRR--------------------------------------------------------------------------------------------------------------------------------------------------
>UPI00111364D4	72	0.201	8.145E-10	4	110	263	6	126	517
----LDELQSELTCPVCLELFRDP-VILDCGHHFCQRCIIQCWEAKAEelSNCPKCRKSC--TRKLRPNSLLCNVVDSVrrarvtdptagFtwwdPEGAPEEPEEWEPRSSTSSEATSVGHWPGLGMD--------------------------------------------------------------------------------------------------------------------------------------------------------
>A0A6P5LQI7	72	0.275	8.145E-10	7	113	263	5	109	519
-------LEEKLVCAICLELYQEAVTL-PCGHNFCRACIEDHWR-RQEVDCPQCRTPFMQRPALHKNGALCEVVEALRTAERQLVAvkPVPGPSRSAL--CPRHGRALELYCETEK-----------------------------------------------------------------------------------------------------------------------------------------------------
>UPI00052880F6	72	0.259	8.145E-10	0	113	263	0	121	520
MASPVSqKLEEKLVCSICLELFRMPVTL-PCGHNFCKRCIsDHWhkqeqvpAGAEKGYTCPECRRGFERPPEMEKNVTLCSVVEL----VRDSEARVLDaERCEVAhgELCLQHGHPLELyCEDEQR-----------------------------------------------------------------------------------------------------------------------------------------------------
>A0A8J0TMP6	72	0.325	8.145E-10	7	82	263	6	84	535
-------LRSELTCSVCREIYTEPVTL-PCGHNFCRDCIEgTWdwqLGIEEDPSCPECRHRYRRRPELNRNRRLQSITEQFRPTRPE------------------------------------------------------------------------------------------------------------------------------------------------------------------------------------
>L9J9B8	72	0.231	8.145E-10	4	103	263	6	109	539
----LRSLEEEVTCSICLDYLRDPVTI-DCGHVFCRSCtsdIRPI--SGGRPVCPLCKKPF-KKENIRPVWQLASLVENierLKVDKGRQPGEVaREPREaKLCERHREKLH---------------------------------------------------------------------------------------------------------------------------------------------------------------
>A0A8C6QX03	72	0.245	8.145E-10	4	103	263	6	109	539
----LRSLEEEVTCSICLDYLRDPVTI-DCGHVFCRSCTSDIRpSSGSRPVCPLCKKPF-KKENIRPVWQLASLVENIerlkVDKGRQPGQQARDPQDVRLcERHQEKLH---------------------------------------------------------------------------------------------------------------------------------------------------------------
>A0A6P8SKR6	72	0.329	8.145E-10	9	97	263	40	124	591
---------EYLRCSVCLDLFQNPVTI-PCGHSFCLGCIEQcWARLGAPASCPQCRTFFePTPRLCK-----NHILTQLVQDLASSTLNLLVPCDSCLGQ---------------------------------------------------------------------------------------------------------------------------------------------------------------------
>UPI001419178D	72	0.294	8.145E-10	0	76	263	0	76	603
M-ADLGGLRGDLSCPVCLDLFRDPVMVSGCGHNLCRACVSRcWGQLERSLRCPLCRELLPLHRLLQPNPLLGSLAGRL------------------------------------------------------------------------------------------------------------------------------------------------------------------------------------------
>C1GNN7	72	0.235	8.145E-10	4	193	263	58	268	1000
----LVNLEAELSCSICTDILFQPLTLLDCLHTFCGVCLKEWFswqvshppssSKSAQATCPSCRAAI---RDTRHDAKVTTLLDLFLQSnpHRARGAEEkkelerkYKPGETIL-PVRPSNAAPMSDSDGNEEDRRLLEDVRQMSLRDADRRHTRVASSSRTSPsrtRSRTSGNREAdrqeeAQGRRRHAWRAASQQW--SSPVQTSNTRRIEHQASLRS---------------------------------------------------------------------
>A0A151M6T2	72	0.242	8.145E-10	5	92	263	517	610	1386
-----SSLEEELTCPICLDVYRNPVSLT-CGHSFCKDCVQKAVSTqqsqEGSCHCPLCQAQLEPSLELQTNFQLHSIVGKLLGApkkSTSQEKEAPQPEE--------------------------------------------------------------------------------------------------------------------------------------------------------------------------
>A0A8J7P469	72	0.289	8.145E-10	0	75	263	0	68	1393
MD------HANLSCAICLEPFKVPVTI-PCGHNFCHDCISKHWERGNGICCPSCRMSFNEKPPLNKNVNLSDLLEN-------------------------------------------------------------------------------------------------------------------------------------------------------------------------------------------
>A0A3B5JYT9	72	0.255	1.098E-09	5	94	263	16	103	128
-----SSCEDLLMCPICLLTYTEP-ITTPCGHNYCKACITEYLSYTDEPVCPLCKEALQTQSELKVNTALQNLVQH-FSNITVSDGETPAEAWEV------------------------------------------------------------------------------------------------------------------------------------------------------------------------
>C5LMX7	72	0.250	1.098E-09	5	95	263	45	131	134
-----EEIAEELRCAICQDLMYRPVMVLDCLHNFCSSCLSQWLQ--RHTDCPQCRSRV---RSVKPNRTVVNLTEKLVEDrRSDQDKRQSDDSDTLL-----------------------------------------------------------------------------------------------------------------------------------------------------------------------
>UPI00052973BA	72	0.257	1.098E-09	6	99	263	8	102	143
------ELPREASCPICLEYFREPVSIR-CGHNFCRGCISRcWEWPTSSFSCPTCRETAP-ERNLRPSRELERVLRVARRlSLKAEEEEGEEERgGGRCQKHR-------------------------------------------------------------------------------------------------------------------------------------------------------------------
>UPI001B7EFC8B	72	0.306	1.098E-09	0	92	263	0	95	197
MASDLWT-EDQFSCSVCLELLKDPVT-TSCGHSYCIGCIKNCWDQTDHtsvYRCPQCRETFTPMPDLSRNTMLAEVLEKLKkTGLNPPPAQSYaGPED--------------------------------------------------------------------------------------------------------------------------------------------------------------------------
>I7MCM0	72	0.222	1.098E-09	0	93	263	80	172	230
MD---ENIENDLNCAICLELMHNPVSIIGCLHNFCGDCLNRfiYYNGTINNLCPTCRQPI---ADVKQNSIIQSFIEkhlKIYPELKKEPSYYLNKDKE-------------------------------------------------------------------------------------------------------------------------------------------------------------------------
>H3A0W4	72	0.239	1.098E-09	7	101	263	4	91	237
-------LEDDITCSVCQELFKDPVTLR-CGHNFCRECVCEYWKEKTSQSCPICRADsVTS--DLITNQTLRNIVET-YKKEKKYKVQ----SKSICSEHKEK-----------------------------------------------------------------------------------------------------------------------------------------------------------------
>A0A673B1L8	72	0.270	1.098E-09	8	90	263	16	99	281
--------EDQFRCSICLDFFTDP-VATPCGHNFCKSCICEHWRVNVPYQCPMCKKVFDRRPELYVNALISELVfEAELKRVQQYEVDLtLDP----------------------------------------------------------------------------------------------------------------------------------------------------------------------------
>A0A284RAT8	72	0.263	1.098E-09	4	75	263	173	241	318
----LKAYHADLECPICQDFLVAAHVCVPCGHSFCGECLSQWVEV--KRDCPSCRGKLNSPR-MVPNVALNNLVDT-------------------------------------------------------------------------------------------------------------------------------------------------------------------------------------------
>A0A3B3S6T5	72	0.197	1.098E-09	8	83	263	5	78	374
--------DTQLRCCICLDVFTSP-VSTPCGHNFCQACLQGYWDRCDFYRCPLCKAIFDEKPKLSINYSFSE-ITELFKDIQAF-----------------------------------------------------------------------------------------------------------------------------------------------------------------------------------
>UPI001CB7B75A	72	0.234	1.098E-09	3	98	263	5	96	398
---ELGDLTHELTCPICLEVFTDPVSL-DCEHHYCRSCISQsWEKVTGDVSCPECRQVF-SQKNIRPARTLSSVVEKF----RKLKAKVTERENgSYCEEH--------------------------------------------------------------------------------------------------------------------------------------------------------------------
>A0A8B9NLK6	72	0.240	1.098E-09	0	99	263	0	99	405
MAVpsPTTELPSEASCPICLEYFRDPVSI-HCGHNFCRACITRcWEWSTANFSCPQCRETAP-ERNFRPSRELARVLEIAKRlSLQATRGETV--EEEGCERHR-------------------------------------------------------------------------------------------------------------------------------------------------------------------
>UPI001EE5F6C1	72	0.226	1.098E-09	0	95	263	0	87	413
MDtLNRSDSDSDFMCSCCYELMVDPTTLV-CGHNLCRVCLARWFLTSNKKECPTCRQEWQGHPKI--NTALRNMMKKI------YEEKMLEREAEVM-----------------------------------------------------------------------------------------------------------------------------------------------------------------------
>A0A8H7FBJ1	72	0.250	1.098E-09	4	75	263	171	242	413
----LDGYGEELCCPICCDLFVATHLGNPCGHSYCGDCAWQWVNKNDRTECPICRTQLVGEAPLIPNITLDSLIEK-------------------------------------------------------------------------------------------------------------------------------------------------------------------------------------------
>A0A3B3VSF3	72	0.296	1.098E-09	5	95	263	6	87	415
-----SKLEEDLYCSICQEIFKDPVFL-SCSHSFCKECLQNWWREKPERECPVCK-----RKSSREQPPLSLVLKNL---CESFLQQRNQKASEGL-----------------------------------------------------------------------------------------------------------------------------------------------------------------------
>K7FZM8	72	0.250	1.098E-09	5	104	263	16	110	436
-----ESLREELTCAICCELFNDPVML-ECMHHFCRACIQRYWDKcSRVPSCPQCRREFPNRT-FRSHYLVSGVVEK----LRRYSSEDHKRK---MQKHLEnalRAHQ--------------------------------------------------------------------------------------------------------------------------------------------------------------
>S7P8P4	72	0.241	1.098E-09	0	105	263	0	113	454
MEsaASLAELQAEANCPICLDYLRDPVTI-ECGHTFCPSCIhQRWEGLQGTFPCPVCLHHCP-DRKLKRNTQLCHMIEivKQIPTTGSQRKlQEEKPLcgkhNEVLKFFCDSAQEL-------------------------------------------------------------------------------------------------------------------------------------------------------------
>A0A8C8RK58	72	0.273	1.098E-09	6	98	263	13	102	456
------SFQDEVTCSICLEYFTDPVTI-ECGHNCCRACISRcWGESETNFPCPQCRKPAQ-QRHLRPNKQLGNLVE-LVKCLRGQ--AVPGPqEGKVCERH--------------------------------------------------------------------------------------------------------------------------------------------------------------------
>A0A3Q7W0Y7	72	0.236	1.098E-09	0	107	263	0	104	470
MAVPaaLAGLQAEANCPVCLDYLRDPVT-TECGHNFCRCCIQQsWADLKDRFPCPVCRHSCQ-ERHLRSNTQLGRMIdvaRLLHVTRSKKRRR---EEKHLCEKH----HQVLT-----------------------------------------------------------------------------------------------------------------------------------------------------------
>UPI001CF65807	72	0.259	1.098E-09	0	98	263	0	99	478
MAGRLSLPEVDLSCPICCDIFRDPVVL-KCSHSFCAPCLQEyWTARRQNRDCPLCRK--QSVDDPVPSLTLRNLCESYIQDNEGVEEtagELYcDP-GEICPLH--------------------------------------------------------------------------------------------------------------------------------------------------------------------
>A0A6P7XTG3	72	0.262	1.098E-09	5	116	263	7	122	482
-----ESLRDEASCSICLDYFKDP-VMTDCGHNFCRSCITQsWEGRDTDFPCPQCRET-SQQRNLRPNrqlANMTEMVKKLSqTSVRPKEENLCEKHEEKLKLFCQEDQrAICLVCDRSRDHR--------------------------------------------------------------------------------------------------------------------------------------------------
>UPI00141946C7	72	0.252	1.098E-09	2	100	263	5	106	482
--VPVVALCEEATCSICLEYFQDPVIIPECGHNFCRSCLIQcWEKSEGEASCPQCRETV-EQSSIRRNQQLANFveIAKKCSHLgGKKEAEGKGRVCEKHQEPLN------------------------------------------------------------------------------------------------------------------------------------------------------------------
>UPI00196632FD	72	0.250	1.098E-09	5	103	263	2	86	484
-----SALEKDLSCPICHEVFKDP-VLLSCTHSFCKGCLQSWWTEKKARECPIC------NRCSKPKPPLNRVLKNL--------CESFlEERDPRASEARCSLH---------------------------------------------------------------------------------------------------------------------------------------------------------------
>UPI001CFB8B14	72	0.280	1.098E-09	9	105	263	12	108	492
---------EDLICPVCLEVFNQP-VILECGHNYCKNCIDQFWDHEDKPQCPECRSVcLGSRYTI--NRLLSRLVEKTHSlALRQNVDRSTDPEKQVqLCEIHKEGLKL-------------------------------------------------------------------------------------------------------------------------------------------------------------
>A0A7K9LA92	72	0.252	1.098E-09	10	113	263	12	130	493
----------EASCPVCLELFQDPVSI-PCGHNFCRACIERcWATAGGSWACPSCRA-VSPERSLRPSRELARvsdIARALLGArpgslcgrhrepLRLFcreERALLCPECGRCRRHR--GHRLLPARDAAR-----------------------------------------------------------------------------------------------------------------------------------------------------
>UPI0018A2139D	72	0.287	1.098E-09	7	98	263	9	97	495
-------LRAQLTCSVCLDYFKDP-VCLDCGHNFCQACITQcWDALTTNFHCPECRRTF-SQRNFKPNRQLRNIVEA-SRTL-TLES-TNEPEVErVCEKH--------------------------------------------------------------------------------------------------------------------------------------------------------------------
>UPI001C4C58BF	72	0.257	1.098E-09	6	98	263	8	102	495
------ELSEEVTCSICLEFFKDPVTIAECGHNFCRVCLTQyWGELATEGLCPQCRKRGQ-QRNLIPNRPLANVVEILAaekCHSQEEGKGTEDPET-ICEKH--------------------------------------------------------------------------------------------------------------------------------------------------------------------
>H9GP47	72	0.267	1.098E-09	5	102	263	44	139	537
-----EALQEELTCSICLEVLADPVMIVGCGHNFCRLCLGRyWAGALRNVSCPQCRTAFPKAR-LEENRQLRNVaeVARRMASLRPKE----GPLCALHQEPLNKG----------------------------------------------------------------------------------------------------------------------------------------------------------------
>UPI0018999C9E	72	0.266	1.098E-09	8	95	263	9	97	541
--------EENFCCSICLDVFTKPVSL-PCGHSFCHDCITKhWAYVSCLFHCPLCKEEFTTKPLLRVNIIMAELVEQFKkRAKKSSSAPEHSGSGEVL-----------------------------------------------------------------------------------------------------------------------------------------------------------------------
>UPI001C4A87BF	72	0.202	1.098E-09	8	76	263	9	76	543
--------EDQFLCPICLDVFTDPVSA-PCGHNFCKNCITEHWNIAVQCQCPVCKTLFYTKPELQVNIFISEMVDRF------------------------------------------------------------------------------------------------------------------------------------------------------------------------------------------
>UPI001ADEFC21	72	0.245	1.098E-09	4	103	263	6	109	545
----LRSLEEEVTCSICLDYLRDPVTI-DCGHVFCRGCTADVRPVsGSRPVCPLCKKPF-KKENIRPVWQLASLVENIerlkvDKDRQPGDAAREPPDARLCERHREKLH---------------------------------------------------------------------------------------------------------------------------------------------------------------
>UPI00189FF2A4	72	0.200	1.098E-09	8	76	263	9	77	546
--------EEQFLCCICLDVFTDPVTI-PCGHNFCKNCITQHWNInSAQCQCPMCKKHFRTRPELPVNTFISEMAAEF------------------------------------------------------------------------------------------------------------------------------------------------------------------------------------------
>A0A8J6DJS2	72	0.231	1.098E-09	4	103	263	6	109	567
----LRSLEEEVTCSICLDYLRDPVTI-DCGHVFCRSCTTDIRSVsGGRPFCPLCKKPF-KKENIRPVWQLASLVENierLKVDkgkqRGEASREQQDPR--LCERHREKLH---------------------------------------------------------------------------------------------------------------------------------------------------------------
>UPI00146C14E7	72	0.202	1.098E-09	8	76	263	9	76	584
--------EDQFLCPICLDLLIDP-VSTPCGHNFCKNCITKHWDISDKCQCPMCNKMFDKKPEMRVNTFISEMVAQF------------------------------------------------------------------------------------------------------------------------------------------------------------------------------------------
>UPI001EEA940A	72	0.236	1.098E-09	0	99	263	2	110	669
MATKLSVIplllpEDELLCSICQTLLSNPVT-TPCGHNFCMRCIREhWKWTNLTVYCPHCRTKLPSKPDLKTNTVLSAImehVKKVWTESKDFSvPEEKSISCDICEEGR-------------------------------------------------------------------------------------------------------------------------------------------------------------------
>A0A8H4WCF3	72	0.228	1.098E-09	4	160	263	8	178	927
----LADLEKELVCSICTELLYQPLTLLDCLHTFCGSCVKEWFsaqgarrsRASARFTCPSCRAEV---RDTRPNATVTTLLDMVLTA-HPDRARAPDEKAEIAtryTHGESVFPALPSGGEsaeedgeDDRRILEEVREPSLRENRAQARREARRTDQSSRTRERSTNTERHAEDGRS------------------------------------------------------------------------------------------------------
>UPI00125E378B	71	0.240	1.479E-09	5	103	263	2	86	141
-----SRLEKDLCCPICHEVFKDP-VILSCTHSFCKGCLQSWWTEKKARECPVC------KRCSKPKPPLNRVLKNL--------CESFlQERDQRASEVRCSLH---------------------------------------------------------------------------------------------------------------------------------------------------------------
>UPI000523402E	71	0.225	1.479E-09	2	103	263	6	114	142
--VKMKELNEHIVCCLCAGYFIDATTITECLHTFCKSCIVKYLQTSK--YCPMCNTKIHETQPllnLKLDRVMQDIVYKLVPGLQESEEkrirEFYQSRglDRVTQPSSEGGH---------------------------------------------------------------------------------------------------------------------------------------------------------------
>UPI0013CEEC98	71	0.277	1.479E-09	9	167	263	33	189	195
---------EDSQCPICLGHMKNPAYVTYCMHKFCSQCIWQWAM--GNDNCPVCRQPMEKlLHSVRGDRDYEECEIGLLARLRSVMAEQWGLQalpAEMLQEA-WVAH------DQQPlAGRRGLLGTESAQRQEAAPGPSNAPSQQAPTSSAsyETAPPRAGECPAGPAAPLDP-----------------------------------------------------------------------------------------------
>UPI001C7AF0D1	71	0.287	1.479E-09	4	76	263	89	161	224
----LTNFEEELCCPICFELVVYAHAVNPCGHTLCGSCGASWFLDNKKSSCPMCRSQAEPHRPMIPNVAVDGIVRKY------------------------------------------------------------------------------------------------------------------------------------------------------------------------------------------
>A0A3Q1FWM1	71	0.233	1.479E-09	7	105	263	5	108	246
-------LEEDLCCPVCHEIYTDP-VIMSCSHSFCKACLQSWWAHKEKRDCPLCKR--RSTKDIpSPNLRFklfcldhQELLCVVCRDSEKHIDHRCRPIDEAAQQHREELEEI-------------------------------------------------------------------------------------------------------------------------------------------------------------
>A0A401PHJ8	71	0.242	1.479E-09	5	98	263	7	95	255
-----ESLSEEAICPICLDFFTNP-VILDCGHNFCRSCISQCWEKKEINSCPECREEFPGK-----NLRINRALANLAGKARNFKLNRNEKESKLhCEEH--------------------------------------------------------------------------------------------------------------------------------------------------------------------
>A0A0C9QJ88	71	0.267	1.479E-09	7	91	263	172	256	260
-------LDEQLSCSICSEIFVNP-TSLNCRHTFCKFCISSWKKKNKKANCPICRVRIKSMNQsMAFDCLIEKMVRELSSELRERREQLIKER---------------------------------------------------------------------------------------------------------------------------------------------------------------------------
>UPI001E1B223F	71	0.231	1.479E-09	2	102	263	64	169	290
--VNLSELMPFISCYICKGYLIDATTITECLHTFCKSCIVKHFNQSN--RCPKCNTVVHQAKPhynLRLDPQLQNIVHKLVNDLEEKEkkrrCDFYKAGQEALQVAVPQA----------------------------------------------------------------------------------------------------------------------------------------------------------------
>UPI001591C82F	71	0.279	1.479E-09	7	98	263	10	100	352
-------LRDEATCSICQDYFKDPMISPECGHNFCRSCLIECSgESEAEASCPHCRKTVQ-RRSLIPSGKLAKFVE-IAKNLSVQEGKEEERKGGVCEEH--------------------------------------------------------------------------------------------------------------------------------------------------------------------
>UPI0006D8ECF2	71	0.264	1.479E-09	0	81	263	0	81	355
MAAQVETLGIELKCSICLELFNDPVML-DCSHNFCKTCIshvpEDW---RGNLPCPHCRQTV-SRTSLRPNLILANIVEKCKPkNLK-------------------------------------------------------------------------------------------------------------------------------------------------------------------------------------
>UPI0006D52018	71	0.247	1.479E-09	1	100	263	16	117	376
-EKRISLLEPRFECPICLNCLKDP-FLTKCGHRFCQDCILEWIRNKKREWCPVDQNKIQ-ERDLFPDNYTRReitqqMVRCSFPNCETITP-LLDLEKHLVENHEN------------------------------------------------------------------------------------------------------------------------------------------------------------------
>A0A3Q2CAT1	71	0.217	1.479E-09	9	93	263	14	104	384
---------EHLWCCICLDVFTSPVTL-PCGHNFCRTCIEEHLKSNPQRQCPMCKERVDKKHKLDENPSLlslvqktDSIFTSLIQSLEKAQAELIRRIEE-------------------------------------------------------------------------------------------------------------------------------------------------------------------------
>A0A7R9KIK6	71	0.303	1.479E-09	5	101	263	9	104	393
-----STVDDELICSICEGVLQNPIQVVTCEHVFCSDCLEDWLDKGKH-TCPLDREQV-NREDLKTPRIVSNLLAKLSikCDFADYGCQVVVKLEN-LAKHLTQ-----------------------------------------------------------------------------------------------------------------------------------------------------------------
>A0A3B4ED38	71	0.231	1.479E-09	0	98	263	1	107	427
MSAVAEDLEAELSCAVCLDVYKDP-RLLTCGHNFCHTCLLRvWENQDANlqrYSCPECRTVFEDYPATQRNIKLSNIIERIqatFPEGLKTEVCANhgKPWEFFCKEH--------------------------------------------------------------------------------------------------------------------------------------------------------------------
>A0A4W4G7C9	71	0.240	1.479E-09	4	104	263	9	102	427
----LEELHTELTCPICLDMFNEP-VILECGHHFCRSCIRQcWeAKSEESTSCPKCRKRC--TRSLRPNSLLCNVVQSV------RRARAKDARpKERLS-SVTASHA--------------------------------------------------------------------------------------------------------------------------------------------------------------
>A0A8C8RJP7	71	0.255	1.479E-09	6	98	263	19	113	431
------EIQDELICSICLEYLTKPVTIT-CGHNFCQACItqhcEEWEKGrRVELTCPQCRELFQ-KGEFKPNTQLNNIVQKI-KQLERHPGKGKEPKADLCKRH--------------------------------------------------------------------------------------------------------------------------------------------------------------------
>A0A7S4QGY5	71	0.287	1.479E-09	2	102	263	235	328	433
--LDLSDLHSELACSICQDWLVLAATI-ECSHSFCWSCIDTWL-LQKHFECPVCRNTVTREP--VKNRAMDNIVQKSVDRLSDAEKQEY---ADRLQAAESAA----------------------------------------------------------------------------------------------------------------------------------------------------------------
>A0A4W4G790	71	0.237	1.479E-09	4	98	263	19	111	448
----LEELHTELTCPICLDMFNEP-VILECGHHFCRSCIRQcWeAKSEESTSCPKCRKRC--TRSLRPNSLLCNVVQS-VRRLSSVTASHAEPVSNLCTDH--------------------------------------------------------------------------------------------------------------------------------------------------------------------
>UPI001CA3740C	71	0.284	1.479E-09	0	99	263	0	99	448
MDSDtLQVFQSELTCPICMNCFLDPVTI-DCGHSFCRPCLSLCWEEGQTPrSCPECRG-ISERPDFKTNIVLKRLASLARQARADHDHRSEEQICETHQEAR-------------------------------------------------------------------------------------------------------------------------------------------------------------------
>UPI001CA34147	71	0.294	1.479E-09	0	99	263	0	99	452
MDSDeLEAFQQELTCSICMNCFLDPVTI-DCGHSFCRPCLSLCWEEGQTPrSCPECRG-IAERPDFKTNIVLKRLASLARQARADHDHRSEEQICETHQEAR-------------------------------------------------------------------------------------------------------------------------------------------------------------------
>UPI0012DCFEA1	71	0.234	1.479E-09	8	105	263	18	123	458
--------ERHFLCPLCKDIFSSPVT-TPCGHSFCQDCLCGYWTRHRSDYCPLCKRLFHSR----PDLSVNRILADVCDNYRKTRPESLEEShdtpqvvdidqmiQERLKKVEQTQHSL-------------------------------------------------------------------------------------------------------------------------------------------------------------
>A0A8C5D6H3	71	0.258	1.479E-09	4	95	263	0	90	460
----MSSLaEDDLCCPVCTDVFQDPVVL-SCSHSFCKSCLQDWWKRQKLRTCPCCKRK-SSRSDPPCNLALKNLCETFLQNRNQKQPSVCGQHSETL-----------------------------------------------------------------------------------------------------------------------------------------------------------------------
>UPI001BD5858D	71	0.280	1.479E-09	5	86	263	2	81	461
-----SKLEEDFCCPVCHDIFKNPVILSCC-HTICRDCLQSWWKEKGGRECPICRRR-HSREGLPCNFDLMRLCENFQQEREQRDSE--------------------------------------------------------------------------------------------------------------------------------------------------------------------------------
>A0A665W014	71	0.237	1.479E-09	5	101	263	2	90	461
-----SSSEEHLLCPICQDIYREP-VLLSCSHSFCKNCLKNWWKASSERQCPYCM-----RRSSRDDPPVSLVLRNLCEAF--LQQCDHNPSEDFCRQHSEK-----------------------------------------------------------------------------------------------------------------------------------------------------------------
>UPI001471B66A	71	0.244	1.479E-09	5	98	263	2	89	463
-----SRSEEDLCCPVCSEVFRDP-VILSCGHSFCKDCVRRWWRQKQRNDCPVCQ-----RRSSREDPPCNFTLKNLCESFKDQDRRSTSGSESVCSLH--------------------------------------------------------------------------------------------------------------------------------------------------------------------
>A0A6J2PVP5	71	0.247	1.479E-09	5	104	263	2	88	463
-----SRLEEDLCCSVCHEVFKDP-VLLSCSHSFCKGCLQSWWTEKQTQECPLCK-----RRSSRDEPPLNLVLKNL--------CESFlQERDQRASEDLCSLHA--------------------------------------------------------------------------------------------------------------------------------------------------------------
>UPI000901250A	71	0.296	1.479E-09	5	95	263	2	85	464
-----SPLEKDLSCPVCQDFFKDPVVL-SCSHSFCKDCVQRWWRQKLVKECPVCK-----RRSLLSDPPHNLALKNLCETF-VLERDQKTAGSEAL-----------------------------------------------------------------------------------------------------------------------------------------------------------------------
>A0A7N4PFH8	71	0.256	1.479E-09	0	99	263	0	111	469
MDVkDLiEDLRASLTCPICLGYFRDPVTV-NCGHSFCKGCLRQCrVGAQETSACPECREDINYDRDLVSNRSLEQLsITTkmlrphLVQALVGLSTCEKHGEKEKLfceQDHR-------------------------------------------------------------------------------------------------------------------------------------------------------------------
>A0A6P5IY19	71	0.308	1.479E-09	7	96	263	14	103	470
-------FQQELICSICMEYFTNPVSI-ECGHSFCHGCLLRYWRGDSPPfFCPECRSG-TSRRDFKANVRLGKlavIAKKVRPDCSQYSERC--AKCEVHQ----------------------------------------------------------------------------------------------------------------------------------------------------------------------
>A0A6P6LEW2	71	0.271	1.479E-09	8	99	263	8	88	478
--------EEDFTCPVCCDIFSDPVLLR-CGHSVCRDCIQQYWTTKGSRECPLCR-----KRSTK-NPPVNLALKNLSLAFLDYR----GPSEELCEVHR-------------------------------------------------------------------------------------------------------------------------------------------------------------------
>A0A670HP32	71	0.247	1.479E-09	0	98	263	0	101	482
MAVaagsPVQDLCDEATCSICLEYFKDPVTTAECGHNFCRSCLVQCCGArGRQASCPQCRKTVQ-KGNLIPNRQLAHLVELIKKlSLERVEEE--GRKGGVCEKH--------------------------------------------------------------------------------------------------------------------------------------------------------------------
>UPI0013F207C2	71	0.233	1.479E-09	4	117	263	6	123	484
----MESLQEQATCPICLEYFKDPVII-DCGHNFCRDCIKEcWERPDTAASCPQCRETV-EQGNLRSNRQLANMVAIAKQlNLQAAKgagERVCEEHQEALKLFCEKDQtPICLVCYLSPTHRA-------------------------------------------------------------------------------------------------------------------------------------------------
>UPI0013F1DBC3	71	0.213	1.479E-09	3	114	263	5	133	485
---HVESLQEEATCPICLEYFTQPVSL-ECGHNFCRACITQcWEGTATAASCPQCRETV-LQRNLRPNRQLanvAEIVKRLSlqaakgtgGDgvCGEHQEalKLFCEEDQTPICVvcdRSRAHRTHTVVPIQEA----------------------------------------------------------------------------------------------------------------------------------------------------
>A0A6P7XKD9	71	0.244	1.479E-09	5	90	263	7	93	487
-----ERLREEVTCSICLDYFTDPVT-TNCAHNFCRSCIaQSWKGAEKYFTCPQCRTR-SRKRSLRPNRQLANVVeiaKKLWQD-SENLCQQHEE----------------------------------------------------------------------------------------------------------------------------------------------------------------------------
>UPI00112C5DF1	71	0.255	1.479E-09	6	98	263	8	96	493
------SLQDEASCSICLDYFTDP-VITDCGHSFCRSCItLSWKGLDKNFPCPHCRA-ISQQRKLKSNRQLANM-TEIAKKLSRYSEKW--PEEILCEEH--------------------------------------------------------------------------------------------------------------------------------------------------------------------
>A0A7K6LJV3	71	0.260	1.479E-09	5	105	263	7	119	496
-----EQLRAEASCPVCLELFQDPVSV-PCGHNFCRGCIERcWESSRGSFCCPRCRNAAP-ERSLRPNRELGhvaDIARGLLPGVpgtlcaRHREPlQLFCREERVllcLVCGRSRVHRL-------------------------------------------------------------------------------------------------------------------------------------------------------------
>A0A7L0WBK3	71	0.248	1.479E-09	4	116	263	6	132	498
----LEKLHHEASCSICLGYFQEPVSI-PCGHSFCRACITRcWEGLEGNFSCPQCRQTVR-QKNFHPSRELAKIAAiaqQLSrcPTGDEGWCQRHHEVLKLFckedQEPictvcdRSQAHRFHTVLPAQEAAR--------------------------------------------------------------------------------------------------------------------------------------------------
>A0A850VX03	71	0.271	1.479E-09	4	112	263	9	111	507
----LETLQVEASCSVCLEYLQDPVII-ECGHNFCRRCISRWWaELVRDFPCPVCRK--TSRhRALRPNRQLGNMVEAA--------RQLCGTKRKAGEESRCQAHgqALARfCRDDQ------------------------------------------------------------------------------------------------------------------------------------------------------
>A0A3B4C140	71	0.202	1.479E-09	8	76	263	49	116	524
--------EDQLQCTICLDVFTDP-VSTPCGHNFCTVCLKEFWDSSVNYQCPVCKEEFSKRPELRVNTFISGLAAQF------------------------------------------------------------------------------------------------------------------------------------------------------------------------------------------
>A0A3B3DXM3	71	0.250	1.479E-09	8	102	263	6	93	538
--------EDQFLCSICLDVFSDP-VSTPCGHNFCKNCITQHWDVNIPCECPLCKETYLTRPQLKVNTLLSQMVSQFW-----LEVQQKaNRSSE--QQVRKSG----------------------------------------------------------------------------------------------------------------------------------------------------------------
>UPI00112A557C	71	0.260	1.479E-09	5	95	263	7	100	548
-----ESLQDEASCSICLDYFTDP-VITDCGHNYCRVCILQiWEGKDSNFPCPQCRKLIQ-QRSLRPNRQLANMteIAKQLSQCSVREKgENLCPEhEERL-----------------------------------------------------------------------------------------------------------------------------------------------------------------------
>A0A0N0BJV8	71	0.201	1.479E-09	2	225	263	132	409	554
--VSPRSLHSELMCPICLDMLKKTMTTKECLHRFCSDCIITALRSGNKknskqlvlaigsglpfyliveqtvfisllcnkvasccswqlnevclfcdseevrlllgyvnKECPTCRKKLVSKRSLRPDPNFDLLISKIYPSRDEYEAHQ----ERVLEKLSKSHSQVALVNSITEGIKLQSQNRSQRSRKNANESENASNATSYNNSQNASAPatpnpTNAANQSDSSQSTTGPLNNS-------SGGTTSRNST----TPSPNPAnqiPKPPKRQKSLQNSENDSSSAEAETGG-------------------------------------
>A0A7R8WMN7	71	0.257	1.479E-09	4	101	263	67	161	584
----VSPPPKEFTCSICTEVLYDPVETTVCDHVYCRECLTDWLQRSS--TCPECRTPATT-ASLKTAH---RLLRNFLGSLKVYCPHAYCNDvttVEELEEHTNK-----------------------------------------------------------------------------------------------------------------------------------------------------------------
>UPI001CFC1A39	71	0.230	1.479E-09	7	81	263	14	90	607
-------LEEEMTCSICLLLYTEPVTL-PCGHNFCSACIQTVWENTDKNRCyvcPECKAPYFSKPALQKDYKICSIVERFSQSIK-------------------------------------------------------------------------------------------------------------------------------------------------------------------------------------
>A0A553PN27	71	0.232	1.479E-09	2	94	263	4	100	721
--VPVRSLNPHLMCALCSGYFIDPVTITECLHSFCKSCIIKYLDLNKK--CPICDLHIHKTRPllnIRSDKTLQEIVYKLVPGLHQEEmrrRQLFYEQHPV------------------------------------------------------------------------------------------------------------------------------------------------------------------------
>A0A0E0RA35	71	0.241	1.479E-09	17	189	263	35	223	1005
-----------------LSIIQKARIITECLHRFCRDCIEKSMRLGND-ECPACRTP-ASSHSLKVDPNFDALILTLYPDLHKDEEEELAFTEEktchkKIQASTDEAPhrrkeALGKKRSAAKAIGSSRSQGNMMARKRGHIGFPDIVPTKVRGKDREEN----DNDGCDEWSLFDEYSQdikkkrarrcpVPRSSPAgHKEQEKRWLEQD-------------------------------------------------------------------------
>A0A452GFM4	71	0.288	1.992E-09	7	95	263	2	80	102
-------IPNEATCSICLDYFEDPVSIR-CGHNFCRACISQYWRKSDtNFSCPQCRKIVQ-HRNFKPNRVLAN-VRQL-----EFLKQ---ERDEVL-----------------------------------------------------------------------------------------------------------------------------------------------------------------------
>A0A8C4SZK6	71	0.301	1.992E-09	2	92	263	5	94	196
--ISLS--RDQFTCSMCLEILKDPISI-PCGHNYCMLCIKDYWDQAVEYSCPQCREIFPSRPVLRRNTMLVEVVEKVkISDTSVAPPQCYaEPGD--------------------------------------------------------------------------------------------------------------------------------------------------------------------------
>A0A8C4STV5	71	0.288	1.992E-09	8	102	263	9	102	207
--------QDEFTCSLCEDILTDPVSIT-CGHNFCLKCLTNYWDQSQESSCHKCRHTFTTRPNLRRNNLLNDVIKKLKkTTLSSSPPQNYaVPGD--LECDFCTG----------------------------------------------------------------------------------------------------------------------------------------------------------------
>A0A6P6XM69	71	0.234	1.992E-09	5	112	263	9	134	227
-----SRLPNEIICGICFGVLDDPQELIECGHMFCNNCINRWLDDpyYNTPTCPICRRDF-CLDDLRPSidsirKYINRLrIRCDFESLgciadvrledyyRHYYQCQLNPQKPI-KCHRGCGVYLPSEKLLQ------------------------------------------------------------------------------------------------------------------------------------------------------
>UPI0018D63A10	71	0.267	1.992E-09	10	111	263	119	228	241
----------ESRCPICLDTWDNAGYVMPCLHQFCFRCIQRWVE--SKPECPLCKRRVSSiVHSVRADNEFEELIipapaeASLItqPAGRARGRAATTTPVTVLQHHHQlQGRLLWEASSL-------------------------------------------------------------------------------------------------------------------------------------------------------
>A0A3Q3EFW0	71	0.200	1.992E-09	5	101	263	2	110	242
-----SKFEEDLSCPICLDIFKDPVML-SCSHSFCRECVKDCWKEKKNQECPLCkrRHPkgLPTNFDLcsLHSEKLklfcldhQEPVCVVCRDSKKHTNHRFRPIDEAAQEHKKK-----------------------------------------------------------------------------------------------------------------------------------------------------------------
>A0A1V2LSE4	71	0.241	1.992E-09	4	94	263	33	120	297
----LVELVKNISCPICQDVPTQPYMLPLCGHSFCYSCIKYWFQ--CNPSCPVCRMAIGENKPVV-NHSLKRVIDLTLEKVKHLEEMVVHDQEEI------------------------------------------------------------------------------------------------------------------------------------------------------------------------
>A0A5F9C2T9	71	0.219	1.992E-09	0	116	263	0	129	336
MDaVELaRKLQEEATCSICLDYFTDP-VMTACGHNFCRECIRlSWekakgkkgRRRKGSFPCPECR-EMSPQRNLRPNRLLTKVaeMARQHPGLQKRDLCQVhqEPLKLFCEEDKSPICVVCREAREHRLHR--------------------------------------------------------------------------------------------------------------------------------------------------
>UPI001302037B	71	0.262	1.992E-09	5	95	263	7	103	354
-----ENFSVDLTCSICLSYFTDPVVV-DCGHSFCRKCLFRWFGESSTPEvCPECRTVI-SVGDILCNKNLQNLaITgkllrfHLPQNIRNLTICDAHEKEETL-----------------------------------------------------------------------------------------------------------------------------------------------------------------------
>UPI001068F153	71	0.271	1.992E-09	3	105	263	5	104	361
---DQNAARNYWECAICLEVLKDPVQIRDCGHQFCELCIEDILK--NDPRCPTCRIDI-SGAKIFEDQAARRVIKQLDVNCCNEGCSWVGCLGSLLQDHQNSCHFL-------------------------------------------------------------------------------------------------------------------------------------------------------------
>A0A3Q3FE37	71	0.254	1.992E-09	8	112	263	19	120	382
--------QETLSCSICLDLLKDPVTV-PCGHSYCMNCIKShWDKEGEKtiYSCPQCRQDFTPRPVLRKSTMLAVLVE----ELKKTGLQaAPNPGQrERCEAAP-TG--VSRVRELQ------------------------------------------------------------------------------------------------------------------------------------------------------
>UPI000FFD73DF	71	0.288	1.992E-09	7	99	263	10	102	387
-------FQKELICSICMEYFTNPVSI-ECGHSFCHGCLLRsWPGDSPPFFCPECR-SVNSRRDFKANVRLGKlavIAKKLRPDCSQYSEGC--AKCEVHQKVN-------------------------------------------------------------------------------------------------------------------------------------------------------------------
>A0A4W6C318	71	0.261	1.992E-09	0	103	263	0	97	400
MAA-ASSLltEERFLCSVCLDVFTEP-VSTPCGHNFCSACIHKYWDSGDSCQCPLCKKIFSTRPELQVNTIMSELrVAVLKSHT------LLDPVKN-LDERMCKTH---------------------------------------------------------------------------------------------------------------------------------------------------------------
>A0A3B1J8W9	71	0.259	1.992E-09	0	76	263	0	73	445
MASSQNSLEENLKCSICLDFFKDPVVL-SCSHSFCKTCLDRSWNQNDEKNCPLCRKKI--KRAPFKNLSLREACESF------------------------------------------------------------------------------------------------------------------------------------------------------------------------------------------
>UPI001F04E09F	71	0.234	1.992E-09	9	102	263	4	97	453
---------DELECGCCCELLCNPTTLT-CGHSFCRYCLAKWFVTSNKPECPLCRQTWSGFPQV--NITLRRVIDKSFP-VKIVERQKSQENtadyHEVLQMFEEYG----------------------------------------------------------------------------------------------------------------------------------------------------------------
>UPI0018D89258	71	0.231	1.992E-09	3	107	263	37	141	454
---HLSPMsESTFTCGCCYEIMVQP-TTLNCGHSFCRLCLARWWKTQKRTTCPECRHPWTGFPHV--NIILRNTMEKLCtPQLEARAATLQTPtSASILEEFEQFGQELEK-----------------------------------------------------------------------------------------------------------------------------------------------------------
>A0A3Q2YRW5	71	0.266	1.992E-09	7	95	263	4	91	459
-------MADELRCPTCLNIFKDPVML-KCSHSFCRTCVKQWWKNKQVHSCPVCRKKCQ-ASDVFSNLTLKNVCETYTQDLLDSEAiCTLHEEKKKL-----------------------------------------------------------------------------------------------------------------------------------------------------------------------
>UPI000D2FEE0E	71	0.238	1.992E-09	5	92	263	2	87	461
-----SSSEEALCCPVCQEVFRDP-VLLSCSHSFCKDCLKRWWREKGERECPVCK-EISSKKHPPLNRALKNLCESFLQERASEDLCSLHSEK--------------------------------------------------------------------------------------------------------------------------------------------------------------------------
>UPI00141A3B0B	71	0.270	1.992E-09	0	98	263	0	97	462
MAAAAGGQSDEATCYICQNYFKDPVTIPECGHNFCRSCLIQcWGESEAEASCPQCGERVQ-RRSLISNRQFANLVE-LVKNLSLQEGKKEGGEGGVCKDH--------------------------------------------------------------------------------------------------------------------------------------------------------------------
>UPI0010A4F6DD	71	0.292	1.992E-09	4	101	263	7	99	464
----LSFSEEDLSCPVCCDIFKDP-LLLSCSHSVCKVCLQQFWESKGSPECPVCR-----RRSSKEDPHLNLALKNLCESFSAERSQRSSAGSEVLcSQHSEK-----------------------------------------------------------------------------------------------------------------------------------------------------------------
>UPI00146F5AF1	71	0.269	1.992E-09	5	93	263	2	84	469
-----SRLEEDLSCPICYEIFKDP-VILSCSHSVCKDCLEYWWVEKAIHNCPLCR--IISTSEVRSNLALKNLCESF--SLETNPIKSY-PRSE-------------------------------------------------------------------------------------------------------------------------------------------------------------------------
>A0A7K9WU79	71	0.307	1.992E-09	6	106	263	10	107	471
------SLREELTCAICCELFSEPVML-DCMHHFCKGCIQEYWEScAHVPSCPQCRRKFPS-RAFRRHYLLSGLVEK----VRRCGSEEHQQKMQVggFCQAEKKGTALK------------------------------------------------------------------------------------------------------------------------------------------------------------
>A0A6P7XLM8	71	0.227	1.992E-09	6	107	263	8	115	483
------ELQDETTCSICLDYFTDP-VLTDCGHNFCYSCIARcWEGIRTNFPCPQCR-VLSEQRNLRPNRQLanvTEIAKNLSPCsgrrHKGSLCEAHKESLKLFCEDDQTLICLVC-----------------------------------------------------------------------------------------------------------------------------------------------------------
>UPI00092E3957	71	0.263	1.992E-09	6	98	263	8	100	489
------NFQEEVTCSLCLDYFTDP-VITDCGHNFCRTCISKcWGELEPSVCCPQCRETAP-QRNLRPNRQLSNMVELVKQlKLQAGGEPKGQYVCERHQEA--------------------------------------------------------------------------------------------------------------------------------------------------------------------
>UPI0015923FD5	71	0.242	1.992E-09	6	98	263	9	101	492
------ELCEETTCPICLEYFQDPVIIPECGHNFCRACLtLHWRKSKAKASCPQCRKTV-AQGSIRRNLQLANFVELTQKfNLLGRKKEAEGKGR-VCEKH--------------------------------------------------------------------------------------------------------------------------------------------------------------------
>A0A7K9NAL3	71	0.269	1.992E-09	5	116	263	7	130	496
-----EQLRAEASCPVCLELFQDPVSV-PCGHNFCRGCIERcWESSRGSFPCPRCRNAAP-ERGLRPSRELGRvadLARGLLPGVPEPLCgRHREPlrlfcREERalLCPAcgRSRAHRLHRVVPAEEAAR--------------------------------------------------------------------------------------------------------------------------------------------------
>A0A7L0EHV9	71	0.252	1.992E-09	4	98	263	6	104	505
----LERLQEEAICPICLEFMSEPVTV-DCGHNFCRGCIAKhcqekglWAD--GPFSCPQCRASCH-RSGFRPNRQLANMVESIRQlGLRSGPGTEPGPGTPLCAQH--------------------------------------------------------------------------------------------------------------------------------------------------------------------
>W7HSN5	71	0.282	1.992E-09	5	94	263	86	179	514
-----DKLERELTCSICCDLFKDPVTLLNCLHNFCGSCVVPW--TQRNDSCPSCRTVIQG---CADAFALKPLLEMLLkekPELAASEDdmkhcqEIYKPGEKV------------------------------------------------------------------------------------------------------------------------------------------------------------------------
>A0A3Q4HQ26	71	0.239	1.992E-09	6	99	263	14	107	515
------SLREDLTCAICCDLFREPVML-ACMHHFCKSCISRyWRGTQGPVTCPQCRKEF-SSKQFQTNYLVAAMVEKVrVTTSDAYTKNLEKQLKETLESHR-------------------------------------------------------------------------------------------------------------------------------------------------------------------
>UPI00093F6AF9	71	0.252	1.992E-09	6	110	263	8	108	533
------SFKEEATCSVCLDYFTDPVTI-DCGHNFCRMCISEcWEGLGPNFCCPQCRETHQ-QQNLRPNKQLGNMVEL----VKRLRLQVgKQPKGQRVCEKHQEALKLFCKED--------------------------------------------------------------------------------------------------------------------------------------------------------
>A0A6P9B0I4	71	0.254	1.992E-09	7	104	263	8	107	537
-------LEEKLICCICLDIFTTPVTV-PCGHSFCEKCINShWdkeeqgLNGQKIYTCPECRQCFPERPKLSKTVLLENLVELL-----KQEEVLPGGSEgEIRKAAGSQARQ--------------------------------------------------------------------------------------------------------------------------------------------------------------
>UPI001C4AA741	71	0.202	1.992E-09	8	76	263	9	76	543
--------EDQFLCPICLDVFTDP-VSTPCGHNFCKNCISEHWNIAVQCQCPICKKLFYTKPELQVNIFISEMVDRF------------------------------------------------------------------------------------------------------------------------------------------------------------------------------------------
>A0A812GW88	71	0.269	1.992E-09	2	102	263	398	497	596
--VDLKDLQSELVCSICRDWIVHASSI-ECGHMFCRECIDEWL-TRKNFLCPVCRATVRQVPTAarTLDMIVDKTIQQSSkSDIREFEKRVKKA-DE-LQSQRRVA----------------------------------------------------------------------------------------------------------------------------------------------------------------
>A0A8C4APA7	71	0.273	1.992E-09	1	94	263	6	96	597
-DPELFS-EFELTCSICLDLFTDP-VSTPCGHNFCQGCIGGYWASSEVCTCPLCKYVFEERPKLSINRVFSAITQK-YKE-KQYGApPVAKPRLKV------------------------------------------------------------------------------------------------------------------------------------------------------------------------
>UPI0016439A0F	71	0.203	1.992E-09	13	76	263	262	324	600
-------------CCICLDVFTDP-VSTPCGHNFCKNCITEYWDMNKRCQCPMCNETFNTRPHLRVNTLLSEMVAQF------------------------------------------------------------------------------------------------------------------------------------------------------------------------------------------
>A0A6A7C4E0	71	0.282	1.992E-09	0	100	263	0	108	684
MD-----LERELTCSICTEILYHPLTLLDCLHTCCGSCLKEWFsfqstSRNNSPfyTCPSCRSPV---RGTKADWRLTGLLENYLKSHPERErsaeekeelSQVYKPGDEVLPPKFS------------------------------------------------------------------------------------------------------------------------------------------------------------------
>A0A4C1VRY4	71	0.234	1.992E-09	7	99	263	587	675	733
-------MESELQCSICAELLVHPVTL-GCSHTFCHYCITRWRQKSNN--CPNCRVTIKSDaKSLAIETFIEKMVKNLSDDMKKKREEMLKERE--AEAHR-------------------------------------------------------------------------------------------------------------------------------------------------------------------
>A0A7R9RVJ5	71	0.233	1.992E-09	2	116	263	20	134	793
--LKVADLAPQLTCPLCKGYFIDATTITECLHSFCKTCIIGYLK--SNQFCPTCEVQVHKTKPllsIKPDQTLQSIVYKLVPGL--YHAEMRN-RKQFLQLHPEidTSAMDPESRGEMRGHR--------------------------------------------------------------------------------------------------------------------------------------------------
>Q2R253	71	0.271	1.992E-09	17	167	263	35	165	830
-----------------LSIIQKARIITECLHRFCRDCIEKSMRLGND-ECPACRTP-ASSHSLKVDPNFDALILTLYPDLHKDEEEELAFTEE------KTCH------------KKIQASTDEAPHRRKEALGKKSSAAKAIGSSRSQGNMLARKRGHIDFPDIVP-----------------------------------------------------------------------------------------------
>A0A0M8P5F7	71	0.217	1.992E-09	4	160	263	8	178	925
----LADLEKELVCSICTELLYQPLTLLDCLHTFCGSCVKEWFsaqgarhsRDSPRFTCPSCRAEV---RDTRPNATVTTLLDMVLTA-HPDRARATDEKSEiatrythgesVFPTLPSGGESADEDGEDDRRVIEEVRELSLRESRTQARRETRRTGQSSRTRERSTNTERPAEDGRS------------------------------------------------------------------------------------------------------
>A0A6J2WV41	71	0.271	1.992E-09	0	101	263	476	572	947
MATKLSLLEEDVSCPVCCDIFKDP-VLLSCSHSFCKVCLQKFWNSKESKECPVCR-----RRSSRDDPPRNLVLKNLCESfLQERSQRTSAGSEEFCSLHSEK-----------------------------------------------------------------------------------------------------------------------------------------------------------------
>UPI001E2770D1	71	0.256	1.992E-09	4	105	263	8	118	1179
----LSDLNEHLICKLCKGYFVDATTIVECLHTFCRSCIVKYLETTK--YCPVCDVQVHKSKPllsLRPDKIIQDIVYKLVPRLyqnelrrrKEYIKKHSDIKLSALEESFESSHGL-------------------------------------------------------------------------------------------------------------------------------------------------------------
>A0A7S1GCJ6	70	0.230	2.683E-09	0	90	263	11	96	120
M-VPVRTFSDEFTCPICFDMVTDC-RMTKCGHNFCSDCITEWITRSH--SCPVCTSAV-TADELIPNHFFDALMAKVSAEKEAARKRYFAE----------------------------------------------------------------------------------------------------------------------------------------------------------------------------
>A0A5K4EQN9	70	0.250	2.683E-09	2	73	263	25	92	125
--VNPSALSPHLSCPICQEIFWNPQRA-PCGHSFCKSCIEPWIQ--NTPNCPVDRKAIP-KGSMHHDFIVENII---------------------------------------------------------------------------------------------------------------------------------------------------------------------------------------------
>A0A672PEG5	70	0.194	2.683E-09	9	101	263	9	120	138
---------DQYSCSICLELLRDPVTI-PCGHSYCMSCINECWNTndqKGKYRCPQCRHTFNSKPPLNRSTVLAEIMEKLRstesaqsllnsaghqPSRTKFGPLTPDltPGLEILITINCT-----------------------------------------------------------------------------------------------------------------------------------------------------------------
>A0A8C0ITS3	70	0.258	2.683E-09	7	98	263	10	98	170
-------LQDEASCPICLEYFQDPVII-DCGHNFCRACISLYWEGpDTEVSCPQCRETAQ-QRNLRPNRQLANVVE--IAKRLSFQAGAGSEGENVCDEH--------------------------------------------------------------------------------------------------------------------------------------------------------------------
>A0A0S7IYG2	70	0.240	2.683E-09	8	103	263	9	107	180
--------EEQVLCSICLGEFKEP-VSTPCGHNFCKDCITLYWNSQDNAQCPLCKKKLGNKPKLQVNSEFRDVVEHFnHTRVKSGPKIVAQPGEvpcDVCTKPKLKAH---------------------------------------------------------------------------------------------------------------------------------------------------------------
>A0A1Y2CCT9	70	0.273	2.683E-09	5	76	263	8	80	194
-----STADDNLTCVICREPFRNPRKLAECGHYFCQVCIVSWVRAREDPTCVVCRAPITSQNAiTGPDRLIVNMLDEL------------------------------------------------------------------------------------------------------------------------------------------------------------------------------------------
>T2MCY6	70	0.288	2.683E-09	0	84	263	0	89	245
MDskITVKELNQNFICAICNGYLIRPVAITECLHYFCRSCIVKYLETAAEYKCPNCSTLIHETNPwdmLREDKKLEFLVYKLVPNLAQNE----------------------------------------------------------------------------------------------------------------------------------------------------------------------------------
>A0A1W0A8F3	70	0.224	2.683E-09	2	99	263	6	109	246
--VDSSSVNAYFTCPLCKGYFRQPYTIRECIHTFCKSCIFKYIVTQDKRACPVCQGTFgtfplsgTKRKPpeIVQDHVMEGLVKKLFPSLDTQDA---KEEKAFYIKHN-------------------------------------------------------------------------------------------------------------------------------------------------------------------
>A0A8C3HMB4	70	0.278	2.683E-09	11	105	263	17	111	288
-----------LTCAVCLDYFKDPVSL-DCGHHFCQACITRcWEALSTNFHCPECRETF-SQRNFKPNRQLRNIVEASRTLTLEPEVQMVCEKhNEDLKKAPASSPQL-------------------------------------------------------------------------------------------------------------------------------------------------------------
>UPI001C4D2F37	70	0.238	2.683E-09	0	107	263	77	186	310
M-INLSDLTPYIMCPICKGYFIDATTITECLHTFCKSCIVRHFYYSN--RCPKCNIVVHQTQPlynIRLDRQLQDIVYKLVVNLEEREkKQMHDFYRERgLEIPKPAAPQAVT-----------------------------------------------------------------------------------------------------------------------------------------------------------
>A0A8J8NF34	70	0.289	2.683E-09	4	85	263	53	135	316
----LDQILELLKCPICLDLLDTPARIRQCGHLFCTDCVEKYSRIVKPPQCSLCRNNLISRRDLRRDHKLAEILSCvIVPEVKTFKE---------------------------------------------------------------------------------------------------------------------------------------------------------------------------------
>A0A5S6QT23	70	0.266	2.683E-09	2	108	263	105	211	368
--VVPRAFKSELNCPICLDTLKETMRSSECLHRYCKDCIRQSLNSGSK-QCPACGVLLESKLSLTPDPTFDAIISVIMSS-KEFSAQrsATEAGSTDFEPPDSTARQTATA----------------------------------------------------------------------------------------------------------------------------------------------------------
>A0A6P3WYS2	70	0.250	2.683E-09	5	101	263	25	120	370
-----ENLEPRFECPICLTWLRDP-VLTSCGHKFCSQCIYTWLQ-KNGACCPVDSRPLKSENDLFRDLYTSREISQQRTNcpYQQFGCQVgLSPVD--METHISQ-----------------------------------------------------------------------------------------------------------------------------------------------------------------
>A0A8D2IVA4	70	0.284	2.683E-09	4	117	263	55	163	372
----LKELCDEATCSICLEYFKDPVML-DCGHNFCQACLARcWGETARGFSCPQCRETAQ-QRSIRSNWQLANMIEI----LRKLEEDSRREGAlGVCERHREP-LKLFCRDDDQTFWRA-------------------------------------------------------------------------------------------------------------------------------------------------
>A0A8D2IWL3	70	0.252	2.683E-09	6	84	263	8	83	401
------ELYDEATCPICLDYFTDPVTTT-CRHNFCLACIKDLCQPNMPAFCPQCRAKI-KRRMLRPNRKLRKLVE-IIKSIEEGE----------------------------------------------------------------------------------------------------------------------------------------------------------------------------------
>UPI001ED7E4DB	70	0.202	2.683E-09	8	76	263	9	76	414
--------EDQFLCSICLEVFTEP-VSTPCGHNFCKACISRYWEGKEQSQCPLCNNKFSKGLKLRVNTAYREVVENF------------------------------------------------------------------------------------------------------------------------------------------------------------------------------------------
>A0A3Q3X5T8	70	0.231	2.683E-09	8	102	263	9	99	438
--------EQQLLCPICLDVFNLP-VSTPCGHNFCKDCLQEYWHSAELSQCPVCKQKFYRRPEFKVNTLISEVVSQFKRSLEK--KDEYDAST-VDQNSNQKG----------------------------------------------------------------------------------------------------------------------------------------------------------------
>A0A5N3W6F3	70	0.284	2.683E-09	0	99	263	0	99	450
MDSDeLEAFQQELTCSICMNCFLDPVTI-DCGHSFCRPCLSLCWEEGQTPrSCPECRG-IAERPHFKTNIALRRLASLARQARADHDHHSEEQICETHQEAR-------------------------------------------------------------------------------------------------------------------------------------------------------------------
>UPI0003318698	70	0.233	2.683E-09	1	97	263	3	103	455
-EASLTELQAEASCPLCQDYLRDPVTL-GCGHNFCDSCIqQRWEDLEDIFPCPVCLHHCP-DRNFRRNHQLHLIIDiiKLVPrrtERKQQEERLCETHNEVLDQ---------------------------------------------------------------------------------------------------------------------------------------------------------------------
>UPI001C4AC2BA	70	0.273	2.683E-09	6	98	263	8	96	458
------EFSYEITCSICLEYFKDPVII-DCGHNFCQSCLTKcWEKSSTAPSCPQCRAIFQ-QQSFKPNRQLANILEI----VKKFEDgKRPEKMKEVCKMH--------------------------------------------------------------------------------------------------------------------------------------------------------------------
>UPI00044431AB	70	0.244	2.683E-09	5	102	263	2	79	461
-----SRSEEDLCCPICQDVFNNPVIV-SCSHSFCKECLENWWKEKSLKQCPICK-----KKSSKDDPPLNLVLKNL--------CESF------LQQRNQTA----------------------------------------------------------------------------------------------------------------------------------------------------------------
>UPI001E8DD643	70	0.260	2.683E-09	5	103	263	2	87	464
-----SRSEEDLCCPVCQEVFRDPVVL-SCSHSFCKVCLKSWWRQKQAPECPVCK-----RRSSKEDPPRNLVLKKL--------CEAFlQERDQRASEALCSLH---------------------------------------------------------------------------------------------------------------------------------------------------------------
>UPI0018EBDB57	70	0.280	2.683E-09	5	103	263	2	87	465
-----SRLEEDLCCPVCQDIFKDPVILSCC-HSFCKGCLQSWWTERGSQDCPVCK-----RRHSKDHPHTNFLLKSL--------CESFlQERDQRASEALCSLH---------------------------------------------------------------------------------------------------------------------------------------------------------------
>UPI00186B4D15	70	0.245	2.683E-09	4	101	263	6	101	468
----LQSLQVEASCSICLDYLNDPVTI-DCGHNFCRTCILRsWEELEERFPCPVCRRQFP-LRIFRTNRQLGnvaEIARKLSP---KRSKRIRHEEA-VCEKHQQT-----------------------------------------------------------------------------------------------------------------------------------------------------------------
>UPI00155FE333	70	0.263	2.683E-09	2	76	263	5	79	470
--ISSSGLLSDLSCPICLELFKNPVSL-PCDHNYCAPCIRQYSnRTDSSVSCPECGQEFTEKKNFKPNRLLANIVESF------------------------------------------------------------------------------------------------------------------------------------------------------------------------------------------
>A0A4U5VT76	70	0.265	2.683E-09	5	95	263	2	92	472
-----SRLEEDLCCSVCHDIFKDP-VILSCSHSFCKVCLQSWWTDKQVHDCPLCKR--SSSKEFPPlNLALKNLCETFLqeRDQRSSETERDQRSLEAL-----------------------------------------------------------------------------------------------------------------------------------------------------------------------
>UPI001CB7F4CA	70	0.246	2.683E-09	7	87	263	14	92	480
-------MEADLSCAVCYDLYKDP-VLLNCDHSFCRFCVTQYWEKADTACCPVCRKE-TSSRTLRPNRTLSNIVETFVKSGGGGEMQM-------------------------------------------------------------------------------------------------------------------------------------------------------------------------------
>A0A7L2SX92	70	0.260	2.683E-09	5	105	263	7	119	495
-----ERLRAEASCPVCLELFQDPVSV-PCGHNFCRGCIERcWESARGSFCCPRCR-NVAPERGLRPSRELGhvaDIARALLPGLPGPLCgRHREPlslfcREERallcLVCARSRLHRL-------------------------------------------------------------------------------------------------------------------------------------------------------------
>A0A7K8F809	70	0.260	2.683E-09	5	105	263	7	119	496
-----EQLRAEASCPVCLELFQDPVSV-PCGHNFCRGCIERcWESSRGSFCCPRCR-NVAPERDLRPSRELGhvaDIARGLLPGVpgtlcgRHREPlQLFCREERallCLVCGRSRVHWL-------------------------------------------------------------------------------------------------------------------------------------------------------------
>A0A852BZY9	70	0.260	2.683E-09	7	113	263	5	118	512
-------LEDKLQCSICLELFRVPVTL-PCGHNFCKCCIsDHWYKQEQVPtaakkgyTCPECRRDFGQRPELEKNITLCTVVEL----ERAGEARVVDaERCEVPhgELCPQHGRPLELyCRDEQR-----------------------------------------------------------------------------------------------------------------------------------------------------
>UPI00192F19CA	70	0.242	2.683E-09	7	102	263	8	105	527
-------LEEKLVCCICLEMFTTPVTV-PCGHSFCEKCISSHWDKeeeglncQKTCTCPECRTCFPERPKLSKTVQLENLVELL--KLEEVAPGV--PEVEMRKAVDSQA----------------------------------------------------------------------------------------------------------------------------------------------------------------
>A0A8C6SIU2	70	0.243	2.683E-09	4	76	263	0	72	534
----MSSLsEDQFTCSICLEIFVEP-VSTPCGHSFCKACLSGYWNHSKKFLCPMCKKGYSKRPEMSVNRVLAEIASQF------------------------------------------------------------------------------------------------------------------------------------------------------------------------------------------
>UPI001CFE857D	70	0.235	2.683E-09	4	103	263	6	109	537
----LRTLEEEVTCSICLDYLRDPVTI-DCGHVFCRGCvIDIRAPPGGRPSCPLCKKSF-KKDNIRPVWQLASLVQNIERlNVEKgREAKEKRPEPTTMmqcERHKEKLH---------------------------------------------------------------------------------------------------------------------------------------------------------------
>G3HVV5	70	0.231	2.683E-09	4	103	263	6	109	540
----LRSLEEEVTCSICLDYLRDPVTI-DCGHVFCRSCtgdIRPV--SGSRPVCPLCKKPF-KKENIRPVWQLASLVENIerlkVDNGRQPGELAREPQDmKLCERHQEKLH---------------------------------------------------------------------------------------------------------------------------------------------------------------
>A0A8C4EJJ0	70	0.250	2.683E-09	8	95	263	13	103	550
--------EEQFLCSICLDVFSHPVTI-PCGHNFCKNCITQHWDVNVQSQCPMCKDVFDRRPELRVNTFISEMADEFrrsaVKKASSCSAQKYANSGEVL-----------------------------------------------------------------------------------------------------------------------------------------------------------------------
>UPI000F4EFE4F	70	0.229	2.683E-09	8	107	263	46	148	653
--------EDELICCICQTLLSNPVTI-PCGHNFCMTCISKHWKFGiSNFRCPHCRSLFTSKPVLKTNTILSAIME----HVEEVWPQSEDiscPSEkmvncDICEEGR-QLSAVKT-----------------------------------------------------------------------------------------------------------------------------------------------------------
>A0A8B7XSX3	70	0.272	2.683E-09	7	104	263	518	605	679
-------MENELQCSICSELFIKA-TTLNCSHSFCQFCIDTWMK--RKRECPVCRAQITARNHsIVLDNYIDKMVERL-------SEEMKQRRSDIVQE-RKTASA--------------------------------------------------------------------------------------------------------------------------------------------------------------
>A0A6P5AFU7	70	0.228	2.683E-09	0	103	263	4	110	687
MASD-DFVDEFLTCAICMLNFRDP-KILPCLHSFCRECLQEWTAKQQPLECPTCREPVR-----LPDQGVDGLRTNFYvNNLLDFAAakKGAEPDHEVtteetlkAEEGMSKFH---------------------------------------------------------------------------------------------------------------------------------------------------------------
>A0A6P7YNK6	70	0.281	2.683E-09	0	97	263	11	101	744
MSLDgnaAENLQEEATCSICLDYFKDP-VMTKCGHNFCRNCISLcWRNLDSSFTCPQCRK--RSHKPlLTPNRQLASMVKI---------AQELGPSVCSLQQ---------------------------------------------------------------------------------------------------------------------------------------------------------------------
>A0A6P4Y2V8	70	0.333	2.683E-09	8	76	263	13	76	786
--------DQEFICSICRCVMEDPQEC-PCGHVFCKDCIQRWLR--SHSTCPNCRKQCQQVKPVLP--MVRNLISHL------------------------------------------------------------------------------------------------------------------------------------------------------------------------------------------
>A0A3P7YV93	70	0.338	2.683E-09	6	76	263	773	840	862
------NFDALLRCSICMEIYHKPAAISPCTHKFCLSCLLSWKRRSQEAVCPQCRGPIESVR---KDAAFCEVVEAF------------------------------------------------------------------------------------------------------------------------------------------------------------------------------------------
>A0A2J5HR37	70	0.236	2.683E-09	4	103	263	10	109	966
----LGDLEKELTCSICTDLLYQPLTLLNCLHIFCGSCLKEWFkaqasrrRSSPRFTCPSCRAIV---RETRPNAKITTLLDMVLaanPDRSK-------PLEEREEIARHYKH---------------------------------------------------------------------------------------------------------------------------------------------------------------
>A0A7S3QDX5	70	0.324	2.683E-09	0	76	263	15	88	1044
MK--LEALKRTFDCCICLDTIDDAYVVPDCQHRFCGKCIKESLRKCRN-ECPECRTEIRTKRHLRRDGKFNDLVQGI------------------------------------------------------------------------------------------------------------------------------------------------------------------------------------------
>A0A1D2NKW5	70	0.250	2.683E-09	2	95	263	6	109	1190
--VKLKDITSNLTCKLCLGYLVDATTIIECLHSFCKSCIVKYLEKSADLEekyCPVCDVQLHSTKPftsIRPDLMLQEIVYKLVPGLFKNEMCrrrkFYEESKEFL-----------------------------------------------------------------------------------------------------------------------------------------------------------------------
>A0A8C9QXK1	70	0.222	3.614E-09	10	84	263	11	90	115
----------HFNCCICLNVLENPATL-PCGHNYCMACIQEFWNKDENSECicPQCRRVFIPRPVLGRNNMLDEVVNKFrggkFKDGPSYP----------------------------------------------------------------------------------------------------------------------------------------------------------------------------------
>A0A7R9MQV8	70	0.240	3.614E-09	0	100	263	0	103	163
MGIEVEKFvtkiDDELKCSICYGVLENPVQIVDCEHTFCLNCIQEWVR--RTPKCPIDRRDITSE-SLKPASRLlNSFLNRLemKCSFREFGCNSIV-NMETMVAHTS------------------------------------------------------------------------------------------------------------------------------------------------------------------
>UPI001EAF1AFA	70	0.278	3.614E-09	0	97	263	0	96	178
MATDASALKElhsELSCPVCLDLFREP-VILECGHHFCHVCITRcWeAKSDEHPTCPQCRKTCP--QKLRPN----SLLCNVVDSVRRARSMDLKPGDtERAQE---------------------------------------------------------------------------------------------------------------------------------------------------------------------
>A0A8J1Y596	70	0.234	3.614E-09	1	81	263	74	153	183
-DVNIKSGDLDLDCPICMTRLKDP-RITPCGHTMCCNCLERWFKQQGKCTCPMCKVLLDVQKEGARGLKRNYLVKDILDTVR-------------------------------------------------------------------------------------------------------------------------------------------------------------------------------------
>UPI00136329E3	70	0.261	3.614E-09	9	167	263	33	184	193
---------DDSQCPICLAPMKRPAYVTYCMHKFCLRCILQWAR--ARHSCPVCRQP------------MERLLHSVRGD-SDYKECAMGPSARR-QRRVATERGLQPVSAAMlrmmqavRDHRHLAGRSRPMDTENAQTQEAAPGPSTALSQQgpAAPHEMTPLREGERPAGPAAP-----------------------------------------------------------------------------------------------
>A0A3S0ZTG8	70	0.236	3.614E-09	0	102	263	1	108	229
MDrkVRLSTVNPFITCYICKGYLVDSTTITECLHTFCKSCIVRYLEEKNN--CPKCDIEIHQSYPlnyISFDRTMQDIVYKLVPNLQESEKQCMQEfyKKRGLPVPNNVG----------------------------------------------------------------------------------------------------------------------------------------------------------------
>G4ZAI0	70	0.219	3.614E-09	2	100	263	9	113	253
--VKLAELTEHLGCALCHGILRDAHTIPDCLHSFCKSCIYRHFLVKGSCVCPKCNKTLSPRPIttLITDQKLQEVVDRIFPEFKEQEvileKEFYAKNNFKLREANS------------------------------------------------------------------------------------------------------------------------------------------------------------------
>A0A7R9MDP1	70	0.278	3.614E-09	2	96	263	21	113	272
--VDLSDLErDELSCSICQDLLNRPVVAQCCLQMFCKDCIHNWLDSSN--TCPYDRKPLSVRELCRPPRIV--LIDvNQYKQLIDENNELKTERQSLLQ----------------------------------------------------------------------------------------------------------------------------------------------------------------------
>S7MKU5	70	0.258	3.614E-09	0	105	263	0	113	290
MEsaASLAELQAEASCPVCLDYLRDPVTI-ECGHTFCHSCIhQRWEDLPGTFPCPVCLYHCP-DRNLKRNTQLCHIIevvKQIPTTGNERKLQEEKPLcgkhNEVLTLFCDSAQEL-------------------------------------------------------------------------------------------------------------------------------------------------------------
>A0A815QJ97	70	0.310	3.614E-09	5	73	263	22	90	291
-----DSIPDELKCTICQEPFINPFNGTKCGHTFCESCIDNWFR--HNSSCPTCRAttqfvPVTSRAILG---QLDRLL---------------------------------------------------------------------------------------------------------------------------------------------------------------------------------------------
>A0A1J4MH98	70	0.289	3.614E-09	7	113	263	72	171	302
-------LYSDFNCLICFSILQRTMVVKDCLHRFCGECIEKCVRIGLR-ECPQCRLHIASRRSLRNDSIMDTLTFRLFPEANEFEKKH----QEILI--SNNIKQFKNILDYQK-----------------------------------------------------------------------------------------------------------------------------------------------------
>A0A6P8XYT2	70	0.257	3.614E-09	0	98	263	0	101	315
MGFDLARFqgtvDEELICSICSGVLEHPVQAPSCEHAFCSACINEWL--SRQPTCPVDRTPITS-SELQPVPrILKNLLARLTISCDNAHCGCTELMKlEVLSSH--------------------------------------------------------------------------------------------------------------------------------------------------------------------
>UPI001CF990FF	70	0.282	3.614E-09	0	76	263	0	75	316
MESSFQRIEEELSCSICLDLFQNAVQL-PCQHIFCKQCIEQHLaSNGASGLCPNCRTSFR-RTDLICSRVVNNVIQTL------------------------------------------------------------------------------------------------------------------------------------------------------------------------------------------
>UPI0006D8DBF0	70	0.301	3.614E-09	0	76	263	0	81	335
MAVavpFLAELEEELNCSICLDIYKNP-ILLSCGHNFCKHCIEDvWESQAAKGTysCPECCAEFRQKPPLQRNLKLCNVIERL------------------------------------------------------------------------------------------------------------------------------------------------------------------------------------------
>A0A8H7Q2U1	70	0.218	3.614E-09	9	97	263	196	287	342
---------DDFTCAICLSIYHDPTKLPSCSHNFCRSCLDQcpplrktWAP-DQPRACPLCRTPF-LLSQCCDDTEIARALKAFFP--KQLKKKQKEYSKERVRE---------------------------------------------------------------------------------------------------------------------------------------------------------------------
>A0A8D0DJQ2	70	0.258	3.614E-09	0	113	263	117	233	350
M-INLSELTPYIMCSICKGYFIDATTITECLHTFCKSCIVRHFYYSN--RCPKCNIVVHQTQPlynIRLDRQLQDIVYKLVVNLEEREkKQMHDFYRERGLEVPKPAvpQPIAVARGRPR-----------------------------------------------------------------------------------------------------------------------------------------------------
>A0A817SBC1	70	0.264	3.614E-09	7	99	263	14	114	364
-------IDDEFKCLICNEPFEQA-TCTPCDHTFCRLCIEQWLRKcaDENQTCPICRRSLSIDQDLKPasriiSNRIDRyLVKCLECKIEKIPRGSFsDHLSKTCTQAN-------------------------------------------------------------------------------------------------------------------------------------------------------------------
>A0A077WG06	70	0.265	3.614E-09	4	86	263	19	97	373
----LTRMMKELQCPICLQPITEA-TSTPCGHTFCRACIQRWLK--YHAQCPCCVAKLH-RRVLYESESIDRIVTEFGKLRQAYEDE--------------------------------------------------------------------------------------------------------------------------------------------------------------------------------
>A0A7J6BC25	70	0.257	3.614E-09	8	99	263	45	139	398
--------EDELLCAICQTLLKNPVTI-PCGHNFCMTCISKhWNSAFASVYCPCCRIKFPSKPVLKTNTVLSAIMEYVGKAFPKSEF-VFVPDEEpicnICEEGR-------------------------------------------------------------------------------------------------------------------------------------------------------------------
>G3RJG5	70	0.240	3.614E-09	0	101	263	0	98	405
MDSDFShAFQKELACVICLNYLVDPVTI-CCGHSFCRPCLcLSWEEAQSPANCPACREP-SQKKDFKTNILLKNLVTI---ARKASLWQFLSSEKQICGTHRQT-----------------------------------------------------------------------------------------------------------------------------------------------------------------
>A0A7M4FYZ8	70	0.285	3.614E-09	4	104	263	6	108	460
----VESLQDEASCSICLDYFKDPVTI-GCGHNFCQVCIVRcWEGTNKDFSCPQCRESFP-QKIFKRNrhlMNFVEIAKKLKGQGKKAGTESKDHRAHSVIPVKEAAQA--------------------------------------------------------------------------------------------------------------------------------------------------------------
>A0A3Q1HP59	70	0.263	3.614E-09	9	103	263	6	90	463
---------EDFLCLICYDVFTDPVVLT-CSHSFCKDCVERWWEGKQIKECPVCKRR-HSQRDLTRNLALRNLCEGLM--LER------DQSLPVVPEATCKLH---------------------------------------------------------------------------------------------------------------------------------------------------------------
>UPI001C4D5C73	70	0.250	3.614E-09	5	103	263	2	87	465
-----SQSEEDLSCPVCHEVFRDPVVL-SCSHSFCKDCLKGWWRQKPTRECPVCK-----RRSSKEEPPISLVLKNL--------CESFlQRRDRRASEALCSLH---------------------------------------------------------------------------------------------------------------------------------------------------------------
>UPI001CFC835C	70	0.271	3.614E-09	0	95	263	0	111	468
MDArDLiESLKADLTCSICQSYFTDPVTI-NCGHSFCTDCLLKYREGtDGTFNCPECRG-IVKDSDLVPNRNLQNLsItgKMLRPHLlqsmvglticeQHGEKEkYYCEEDEVL-----------------------------------------------------------------------------------------------------------------------------------------------------------------------
>UPI0018F56A04	70	0.278	3.614E-09	0	100	263	0	99	470
MDMaDLSqSLREELTCAICLEYFMSPVTI-DCGHSFCQVCLNQtWEETDGPLSCPECK-EIMVHRDFKPNHRLGKL-ARLSRQLHLHSGSSF-REETRCERHHQ------------------------------------------------------------------------------------------------------------------------------------------------------------------
>A0A7K9L4Z0	70	0.284	3.614E-09	6	106	263	10	107	471
------SLREELTCAICCELFSEPVML-DCMHHFCKGCIQEYWDRcAHGPSCPQCRRKFPS-RAFRTHYLLSGLVDKV--RRCGSEEQQHKMQVSGFCQAGEKGTALK------------------------------------------------------------------------------------------------------------------------------------------------------------
>A0A8D0GWS8	70	0.294	3.614E-09	0	76	263	0	75	476
MEKLVSSaVREELLCPICYDPFKEAVSL-GCGHHFCKGCIIRSWRDQSGPVCAVCKEP-SALDDLRPNHTLDSLVEKL------------------------------------------------------------------------------------------------------------------------------------------------------------------------------------------
>UPI001C4B58DE	70	0.263	3.614E-09	0	94	263	0	85	477
MAAQANQAEMDFSCPICTEIFKNP-VLLSCSHSFCKDCLLKWWSEKPYNECPLCK-----RRSSKSDPPCNLALKNL---CEAFTQKLFLEETER------------------------------------------------------------------------------------------------------------------------------------------------------------------------
>UPI00167F32EC	70	0.218	3.614E-09	0	116	263	0	130	477
MDaVELaRRLQEEATCSICLDYFTDP-VMTACGHNFCRECIQmSWEKGKGKkgkrkqkssFPCPECR-EMSPQRNLRPNRLLTKVaeMARQHPGLQKRDlCQAHqEPLKLFCQDDKSPICVVCREAQEHRLHR--------------------------------------------------------------------------------------------------------------------------------------------------
>A0A3P9BM16	70	0.250	3.614E-09	1	92	263	3	95	480
-EVDLIA-EENFHCSICLSVFSKP-VSTPCGHNFCIDCITGYWDTSNSlITCPLCKEEFNIRPKLRKLLALKKH-KLIHPveNLESRICKYHgEPLD--------------------------------------------------------------------------------------------------------------------------------------------------------------------------
>UPI0010FAC78F	70	0.298	3.614E-09	0	95	263	0	90	483
MASKISVLEEELSCPVCYDIYRDPVVL-ECSHSFCKDCLEKGWQEKSSRECPVCR-----RESSIEEPPLNLVLKNTCEAfLQERNQRAAAAGSEVL-----------------------------------------------------------------------------------------------------------------------------------------------------------------------
>UPI001C4B1437	70	0.292	3.614E-09	5	103	263	2	90	484
-----SRSEEDLSCSVCHDIFKDPVVL-SCSHSFCKDCLKTWWKDKQTQECPLCK-----RRSSRSDPPRILALKNL---CEAFLLE-RDQRASAMSEALCSLH---------------------------------------------------------------------------------------------------------------------------------------------------------------
>A0A8J4IYM0	70	0.245	3.614E-09	4	113	263	2	118	495
----LQKLEEKLVCSICLELFRVPVTL-PCGHNFCKRCINNhWhkqeqvlAGAEKGYTCPECRRVFEQRPELEKNVTLGSVVELA----RDGEARVLgTERSEMAhgELCLQHGRPLELyCEDEQR-----------------------------------------------------------------------------------------------------------------------------------------------------
>A0A8C2KLX3	70	0.250	3.614E-09	2	101	263	42	139	499
--VKMASLtvsAEELSCPVCCEIFKDPVVL-SCSHSFCKECLQQFWRIKKTQECPVCR-----RRSSRDDPPCNLALKNLSESfLKQRNESHSSGSEEICNLHSEK-----------------------------------------------------------------------------------------------------------------------------------------------------------------
>UPI0011C1B38E	70	0.252	3.614E-09	0	92	263	0	88	541
MSA-ASSLfsEDQFTCSICLDVFTDP-VSTPCGHNFCKNCISKHWDCRAHCDCPNCKERFKKR----PVLQVNTLISEMASRFKELEQQTAKPGE--------------------------------------------------------------------------------------------------------------------------------------------------------------------------
>A0A671TTL3	70	0.205	3.614E-09	2	74	263	4	75	565
--LNTSPAAERFLCSICLEVFTEP-VSTPCGHNYCKACIEGYWAISDVSQCPLCKEDFPGFPELRVNTEFRDMVE--------------------------------------------------------------------------------------------------------------------------------------------------------------------------------------------
>UPI001CFAAAB2	70	0.272	3.614E-09	7	92	263	9	90	635
-------LDEDLVCSVCLDLFEDP-VILECGHNFCRSCIDKVWDREEILSCPECRADCPVKR-----YTINRLLAKMVGKaqVKQEETKGRKPQQ--------------------------------------------------------------------------------------------------------------------------------------------------------------------------
>A0A674C4Y7	70	0.237	3.614E-09	0	112	263	88	206	635
IDTDMassSSLlsEEQFLCSICLDVFTEP-VSTSCGHNFCMACVTKYWNGKNMCHCPLCQEKFSRRPKLHINTTFREVVEN-FKKMRDRRRDL-SPSKpEIVPCDVCTGMkhkALKSCLVCQ------------------------------------------------------------------------------------------------------------------------------------------------------
>H3BEL0	70	0.242	3.614E-09	5	99	263	291	378	663
-----DKMEETLTCIICQDLLHDCISLQPCMHTFCAACYSGWMEISS--RCPTCRCPV--ERICK-NHMLNNLVEAYL--LQHPEKCRSEEDLHGMDARN-------------------------------------------------------------------------------------------------------------------------------------------------------------------
>A0A2D0SQI0	70	0.229	3.614E-09	8	99	263	13	107	667
--------EDELLCAICQTLLKNPVTI-PCGHNFCMTCISKHWKLAfASIYCPYCRIKFPSKPVLKTNTVLCAIMEhvgKVFPTSEIVLVPDEKPICNICEEGR-------------------------------------------------------------------------------------------------------------------------------------------------------------------
>A0A7D9JVT8	70	0.272	3.614E-09	4	103	263	7	116	681
----LNKIEEELECSLCLERLKDPRVFPQCQHSFCYGCIVKLSQGKSKIFCPECRAEVelgipPDLSHFKRNTRINNILEYMgndnLPDsIKPEVDQHKTNEAPECNEGTHTNH---------------------------------------------------------------------------------------------------------------------------------------------------------------
>A0A8D0GQI7	70	0.278	4.866E-09	6	99	263	8	98	152
------SLGDAATCPVCLEYFTDPVSI-HCGHSFCRACIDQcWGEGEINFSCPQCRDT-ALERNVRPNRELGSLVEL----VKELRLQAgKAPEGEpVCERHR-------------------------------------------------------------------------------------------------------------------------------------------------------------------
>A0A0D8XEN1	70	0.301	4.866E-09	4	76	263	45	111	156
----LSSLPEDFCCSICMNVFRKPSMLT-CGHSFCAECIQHWLI--ENISCPTCRS--NTRLPIR-NIALEQVVEEF------------------------------------------------------------------------------------------------------------------------------------------------------------------------------------------
>A0A1S3DX72	70	0.242	4.866E-09	5	105	263	20	121	159
-----DKLKEEFSCSICLDVFFEP-TTTFCGHTFCRKCFLSSIDKYTlGFTCPLCRQQIRIEESCHVNVVLWNTIQLLYPHeVETKKAIIASQEANNMEICEENTHSL-------------------------------------------------------------------------------------------------------------------------------------------------------------
>UPI000703EA81	70	0.242	4.866E-09	4	100	263	8	101	193
----LKSLQDSVNCSVCQNTFQDPVTL-DCGHNFCRSCIiHRWEGLKRNFPCPQCRKRFR-KGTMRLNPQLEEIAKQvLAPAVTGSEGE---ELCEIHKKAKQ------------------------------------------------------------------------------------------------------------------------------------------------------------------
>A0A3P8P9Z3	70	0.247	4.866E-09	8	103	263	9	91	213
--------EEDLCCPVCQEVFRDP-VILSCSHSFCKDCLNRWWIKKQIRECPVCK-NISS----KDDPPLNRALKNL--------CESFlQERDQRASEALCSLH---------------------------------------------------------------------------------------------------------------------------------------------------------------
>UPI001964E1E3	70	0.285	4.866E-09	5	95	263	2	82	215
-----SRSEQELCCPVCQDIFRDPVVLL-CSHSFCKDCLQGWRREKQTQECPVCR-----KRSLSK-PHFSLVLKNL---CDAFIQERDQRSSEAL-----------------------------------------------------------------------------------------------------------------------------------------------------------------------
>A0A8E2J7B8	70	0.265	4.866E-09	4	100	263	76	173	230
----LAEYEAELTCPICCDIFAAAQLSNPCGHTLCGECGWKWYERnREEPTCAVCRVRLCVANPMIPSIAMDNTVEKHIVALAAYNDSEWAPGGQRYREWRS------------------------------------------------------------------------------------------------------------------------------------------------------------------
>A0A6J0VFJ4	70	0.290	4.866E-09	1	97	263	3	100	250
-ESPVRQLCDETTCPICLEYFKDPVTI-DCRHNFCQAYITQcWQEPGREASCPQCRVPCP-QRDFKPNRQLASIveIAKKFRLQRTRGAEALGKVCERHQE---------------------------------------------------------------------------------------------------------------------------------------------------------------------
>UPI001B7E5CD4	70	0.255	4.866E-09	6	87	263	45	127	304
------ELQKELICAICLDFFDDP-VILQCGHNFCRDCIlVHWQENGSNgqgYRCPECRRAFPSMT-FTKNYLVRNLVDRL-DDLEFFKPKQ-------------------------------------------------------------------------------------------------------------------------------------------------------------------------------
>UPI000B93917E	70	0.252	4.866E-09	7	99	263	154	248	325
-------LETDLQCNICYEMFIKP-TVLNCSHTFCHECIESWTRRVN--HCPTCRVYVKNKSYcLTLDTYLDKMADCL-PDevktrRETLKVERNNNRVEVVSRSR-------------------------------------------------------------------------------------------------------------------------------------------------------------------
>UPI000CD5CFB9	70	0.252	4.866E-09	0	81	263	0	80	333
MDTVWKNLEKELTCAICLQLFDEPLEL-PCMHNFCQECISRaWADNAGAKRCPECNRTYNRDPFVSENLKLASIVQR-FKDLE-------------------------------------------------------------------------------------------------------------------------------------------------------------------------------------
>A0A8C4WZX6	70	0.267	4.866E-09	9	94	263	10	89	370
---------DELKCTVCLQLYKKPVTL-PCGHSFCHACIENHWESQEVCNCPNCREVFTKKPELKKNVVLASLVEQL-----KLPKTPVKPEVDV------------------------------------------------------------------------------------------------------------------------------------------------------------------------
>A0A4W3JJ12	70	0.295	4.866E-09	5	94	263	7	102	384
-----EGLEEELTCPICLQIFSDP-VILGCNHSFCRDCIEKtWKELnSEIYSCPECEAEFLEKPCLEDNVKLAN-IAQIYRNhdisLDPLPCnyCTDDPQPAV------------------------------------------------------------------------------------------------------------------------------------------------------------------------
>A0A7S0XND2	70	0.255	4.866E-09	1	90	263	5	90	396
-DIFLSIPDNNLICAICHEVLEDASSFKECGHTFCDGCISECL--AANPACPTCRKPVHTGSN--PNYSLRDIIDKLEVKCPEYEKGCLPP----------------------------------------------------------------------------------------------------------------------------------------------------------------------------
>UPI00052EBD83	70	0.228	4.866E-09	5	103	263	2	113	414
-----ESFRAEASCPICLGLFQDPVSI-HCGHNFCRGCIsRRWEGAGSPFSCPRCRETAP-HGNLRPNRELAKVIAvaqrlSLRGNghrqCGKHREalKLFCERERVpicLECRESPGH---------------------------------------------------------------------------------------------------------------------------------------------------------------
>UPI00109BEBD3	70	0.241	4.866E-09	0	116	263	0	120	425
MAAKLtQSIKDQVTCPICLEQFKDPRSL-PCLHTYCKECLEEILKKGTRkhsIECPECREKaqIEDVGSLKVNIWVNKSLSLL--DLSXIEPEVNaDEKISYCKKHKDERLKLFCRGCEQLICR--------------------------------------------------------------------------------------------------------------------------------------------------
>A0A2R8RJA0	70	0.255	4.866E-09	5	101	263	2	93	452
-----SSAEYDYICPVCQEIFKTP-VILSCSHSFCKECLQQFWRNKNTQECPVCR-----RRSSKENPPVNLALQNLCESfLKERNERRISGSEEICSLHSEK-----------------------------------------------------------------------------------------------------------------------------------------------------------------
>A0A3B4C0Z8	70	0.235	4.866E-09	8	103	263	9	108	453
--------EDQLRCSICLEIFTDPVT-TSCGHNFCMVCLKESWDSSSRCQCPVCNTEFPTRPELSL-EALKSCLDCGVSYCETHLHKLLDPlfcRDDqtsVCQFCTETDH---------------------------------------------------------------------------------------------------------------------------------------------------------------
>UPI001955C215	70	0.244	4.866E-09	9	101	263	8	95	457
---------EELSCPVCCDIFKAPVVL-SCSHSVCKECLQQFWRTKKTQECPVCR-----RRSSKENPPYNLTLKNLCESIQKERNETRSPgSEEICSLHSEK-----------------------------------------------------------------------------------------------------------------------------------------------------------------
>A0A671RJI8	70	0.252	4.866E-09	0	101	263	5	97	457
MD----SVKEGLSCPVCHDIFKSP-VILSCSHSFCKECLQQFWRTKKTHKCPVCR-----RRSSRDDPPCNLALKNVCESlLKERKERHSSESEELCSLHSEK-----------------------------------------------------------------------------------------------------------------------------------------------------------------
>UPI00195575C9	70	0.262	4.866E-09	0	101	263	0	93	468
MD---SKSVEELSCPVCYEIFKVPVFL-SCSHSFCKECLQQFWRIKETQECPVCR-----RKSSKPDPPVNLTLKNLCESfLKERNEKCSSGSEEICSLHSEK-----------------------------------------------------------------------------------------------------------------------------------------------------------------
>A0A8C6SBF5	70	0.235	4.866E-09	5	93	263	2	84	469
-----SNLEKDLSCSICHDLFRDP-VLLSCTHSFCRDCLQTWWEQSPIKTCPFCTRRCKRRYTNGPPLNL-----ALKNAVEAYKQQRVSEQPE-------------------------------------------------------------------------------------------------------------------------------------------------------------------------
>A0A8C3ZTV2	70	0.268	4.866E-09	0	96	263	0	92	469
MSSSLSLPEEDLCCPVCCDVFRDPVLLL-CSHSFCKGCLQRFWATSVSRDCPVCRRR-SSKRNPPTNLALKNLCEAFVQK-RSQRARA-EPIQLCLQ----------------------------------------------------------------------------------------------------------------------------------------------------------------------
>UPI001B351421	70	0.238	4.866E-09	0	117	263	0	131	477
MDaVELaRKLQEEATCSICLDYFTDP-VMTACGHNFCRECIRlSWekakgkkgrRRKGSSFPCPECR-EMSPQRNLRPNRLLTKVaeMARQHPCLQRHDlCQAHqEPLKLFCEEDQSPICVVCREAREHRLHRA-------------------------------------------------------------------------------------------------------------------------------------------------
>UPI001CFB9BD0	70	0.284	4.866E-09	4	105	263	6	97	491
----LHDLAEDLLCSVCLDLFKEAVVL-ECGHSFCKSCIDKVWDSEKIPSCPECREVFSSKKYTV-NWQLCKAVES-SQRSRQYEKEEI-PNQE------QKSHYL-------------------------------------------------------------------------------------------------------------------------------------------------------------
>UPI001CF9CD2A	70	0.259	4.866E-09	10	112	263	13	109	491
----------ELNCPVCLELFKDP-VILECGHSFCKTCIDKTWNSAKNISCPECREEFSSRKYtvsihLSNQSERARLIQ------QEQKEEITEPE----QRSKSQDSDLKKRRANQ------------------------------------------------------------------------------------------------------------------------------------------------------
>UPI001CFB1C13	70	0.277	4.866E-09	9	96	263	11	97	493
---------EEYICPVCLELFSDP-VILHCGHHFCRPCIDKVWDGRKIPYCPECRQKFPARRYTVNRLLANQLVRT--QRLKQEQAEEmtDSEVNENLQ----------------------------------------------------------------------------------------------------------------------------------------------------------------------
>A0A1L8H468	70	0.303	4.866E-09	0	76	263	0	75	515
MN--LAALMQELKCSLCRDFYKTPVTL-PCGHSFCQECIQRsWMRTePSTPFCPECRETFPMNVKLNSNSKMRNLVKHI------------------------------------------------------------------------------------------------------------------------------------------------------------------------------------------
>UPI00074FDE5A	70	0.297	4.866E-09	6	97	263	42	132	521
------ELHEETACPICLEYFKEP-VILDCGHNFCQACLTQcWEETERAPSCPQCREIFQ-QENFRPNRQLANLVE-LVRKLQAGKgAEAKWGGCERHQE---------------------------------------------------------------------------------------------------------------------------------------------------------------------
>G3VJF8	70	0.245	4.866E-09	4	103	263	6	109	537
----LRTLEEEVTCSICLDYLRDPVTI-DCGHVFCRGCvIDIRAPPGGRPACPLCKKTF-KKDNIRPVWQLASLVQNIERlNVEKgREAKEKRPEpMTVMQceRHKEKLH---------------------------------------------------------------------------------------------------------------------------------------------------------------
>UPI001BE7C65F	70	0.285	4.866E-09	0	76	263	0	73	540
MAGTLD--ERGLRCSVCLEFYTDP-VSTPCGHNFCKFCIEKHWDSTEAFCCPMCKEVFNKRPALRINISFRDVVNHF------------------------------------------------------------------------------------------------------------------------------------------------------------------------------------------
>A0A197JH99	70	0.267	4.866E-09	7	92	263	211	291	617
-------FEQEFECGVCHEIMHKPMILQPCLHSFCRGCCKSWLKQSK--VCPSCRQEVTR---TKRDFKLNNLIALFLKTRPHMARDDLDEEE--------------------------------------------------------------------------------------------------------------------------------------------------------------------------
>UPI000854019B	70	0.265	4.866E-09	7	79	263	228	305	750
-------LRKELECCICLNIYMDPQML-KCGHNFCRECITCLLDTqerSGGYCCPQCREEFPERPALHRNITLRNILDNFLstqPD---------------------------------------------------------------------------------------------------------------------------------------------------------------------------------------
>A0A5N5MFY0	70	0.232	4.866E-09	9	99	263	96	190	754
---------DELLCSICQTLLNDPVTI-PCGHNFCKTCISTHWKLAfSSICCPHCRSKFPSKPDLKTNTILCAIkehVEKVWPvseDVSiPDEKQIN---CDICEEGR-------------------------------------------------------------------------------------------------------------------------------------------------------------------
>A0A6A5X6Y3	70	0.224	4.866E-09	0	99	263	9	116	966
MD-----LEKELTCSICTDLLYQPLTLLDCLHTFCGACLKEWFQFQAStatsihpYTCPSCRA---SVRTTQPNATVTTLLDMFVkanPERgksdseKSSDREKYKPGDNIMPKLR-------------------------------------------------------------------------------------------------------------------------------------------------------------------
>UPI0013AF7BAE	70	0.202	4.866E-09	8	76	263	9	76	1728
--------EDQFQCSICLNVFTDP-VSTSCGHNFCRKCITEHWNTTDQYLCPLCKKVFEKKTELHVNTFISEMVAQF------------------------------------------------------------------------------------------------------------------------------------------------------------------------------------------
>A0A8B9VD85	69	0.325	6.552E-09	8	90	263	16	95	97
--------EAEVTCPVCQGSLKEPSVISPCQHQFCFGCIMRWAKRSV--SCPLCRQDITSIRYsiwEVIVPLYSALVR---PHL-EYCVQFWAP----------------------------------------------------------------------------------------------------------------------------------------------------------------------------
>A0A7S2DAE5	69	0.312	6.552E-09	22	101	263	6	79	100
----------------------EP-VATECLHRFCKDCIERCQRQSQK-QCPSCRKPIATRRSLRPDRNMALLIAKLYPDLVEFEAE----EDKQMEEANRQ-----------------------------------------------------------------------------------------------------------------------------------------------------------------
>A0A401RI85	69	0.284	6.552E-09	5	103	263	2	108	139
-----SSFKAELTCSVCLDLFQDP-VLTRCEHTFCRRCVLEFWSQQQRNMCPLCRKVCPS-ALLLRNRVLDGLLETLRqRDkvqlCSDHllERSLYCPEDqELLccQCRDSPRH---------------------------------------------------------------------------------------------------------------------------------------------------------------
>UPI00077155DD	69	0.278	6.552E-09	6	101	263	8	102	148
------SLREELTCAICCELFSEPVML-DCMHHFCKGCIQEYWDScAHVPSCPQCRRKFPS-RAFRTHYLLAGLVEKVRRCGSEEHQQKMQKHLEDALQARQK-----------------------------------------------------------------------------------------------------------------------------------------------------------------
>A0A8B9QW10	69	0.245	6.552E-09	10	106	263	5	112	154
----------ESRCPICLDTWDNAGYVMPCLHQFCFQCIQQWME--SKPECPLCKRRVSSiIHSVRADNKFEEVVipppaeASLVaqPAQEELPDSSPVERDlGVLldeQLDMSQQRVLA------------------------------------------------------------------------------------------------------------------------------------------------------------
>A0A8H6IKC6	69	0.300	6.552E-09	7	76	263	0	69	172
-------MEDEYTCSVCCDILAAAHIANPCGHSFCGDCGYQWVSVAKKSTCPICRTHLSVSAQLIPNVALESAVGKY------------------------------------------------------------------------------------------------------------------------------------------------------------------------------------------
>UPI001649C156	69	0.256	6.552E-09	0	76	263	28	104	194
MSATSSFLsHDELLCCICLDVFTDPVTI-PCKHSFCKNCITQHWTLNVRNTCPMCRSAFHRRPELNVDASIAEKVHQL------------------------------------------------------------------------------------------------------------------------------------------------------------------------------------------
>A0A7S3QG17	69	0.258	6.552E-09	6	110	263	52	162	202
------SLSSFIECPICFETMVETHVSPECQHRLCGNCFKESLRKCNN-ECPQCRVGIPTRRHLRPDGAFDELIDALkhvlkHDANGALKDMVKMARDEGIEEAANGALEdmVKMARD--------------------------------------------------------------------------------------------------------------------------------------------------------
>A0A4Y2M777	69	0.254	6.552E-09	0	105	263	0	110	231
MDtrVSLRSLNPFISCYICNGYLIDATAITECLHTFCKSCIVKHLDSKKGNTCPKCDVVIHRSNPlqgIRLDRKMQDIVYKLVPNLQLREmlrEERFCRERKIPYE---KNHAL-------------------------------------------------------------------------------------------------------------------------------------------------------------
>A0A401TNB6	69	0.242	6.552E-09	1	93	263	87	178	235
-DKELENLVNEVICPICMEFYSEPVMI-DCGHNFCKGCILSfWDKNSESIVCPKCRQEF-SQRNVRLNRFAANMVES-VRRLSSKPREADiSPRCE-------------------------------------------------------------------------------------------------------------------------------------------------------------------------
>A0A6A4F9J2	69	0.238	6.552E-09	2	86	263	29	116	251
--VRMADINEFLICKLCKGYLRNPYTVKECLHTFCYGCIRGYyLYDGESCSCPTCRVRLGAKPWthIMPDPAMKELTEKLLPDYSAKEEE--------------------------------------------------------------------------------------------------------------------------------------------------------------------------------
>A0A672HHJ2	69	0.270	6.552E-09	0	97	263	0	93	254
M-ANASSIlsEDKFLCSICLEVFTQP-VSTPCGHNFCCDCIHMYWDNSQICQCPFCKKTFASRPELHVNTTMSDLAAE-FARMAQVKASASDPQ---LQE---------------------------------------------------------------------------------------------------------------------------------------------------------------------
>A0A7S4UPB7	69	0.333	6.552E-09	4	76	263	89	159	258
----VRGLPREALCPICHGPLRQSVALNPCGHAFCGGCVAPWLQRSG--SCPTCRAVVP--RDCRwLNVRvLDELVEAL------------------------------------------------------------------------------------------------------------------------------------------------------------------------------------------
>A0A068WEH0	69	0.225	6.552E-09	2	98	263	24	132	259
--IDLAYLNPHLICNICHGYLIDAVSITECLHPFCKSCIVKYL--STNNTCPVCDITIHQSHPlnyISADRTLQDIVYKIVPNLKEAERksrsdfyrfigQSPPPSEDLIYEH--------------------------------------------------------------------------------------------------------------------------------------------------------------------
>A0A7R9SQR7	69	0.391	6.552E-09	1	66	263	189	255	268
-DADLSlILSEELKCPICRDVFEDP-VISNCSHTFCNDCLSKW-EKQHDPGCPLCRKPLISkvRSKCLRD----------------------------------------------------------------------------------------------------------------------------------------------------------------------------------------------------
>UPI001CC7DCDF	69	0.270	6.552E-09	4	101	263	19	112	296
----LENLQVEASCSVCLEYLKEPVII-ECGHNFCRACItRRWEELERDFPCPVCRK--TSRyRSLRPNRQLGNVV-KIAKQLQAVKWKTRDES--LCPQHRET-----------------------------------------------------------------------------------------------------------------------------------------------------------------
>A0A6P5L2A2	69	0.276	6.552E-09	7	97	263	9	99	300
-------FKEELTCPVCMDYFRNPVTL-GCGHSFCHSCLlDSWGEDDRPCPCPLCKRDFQ-MRNLESNHRLWKL-ASIGQKLRPYLLQLEEEKitCERHQE---------------------------------------------------------------------------------------------------------------------------------------------------------------------
>UPI000C30C85C	69	0.246	6.552E-09	8	76	263	9	76	306
--------QEQFQCAVCQQVFSDPVT-TPCGHNFCQSCIQSVWDSSSTCRCPTCNKSFTSRPEISINTAFKELADSF------------------------------------------------------------------------------------------------------------------------------------------------------------------------------------------
>A0A540LR82	69	0.236	6.552E-09	29	157	263	2	128	333
-----------------------------CLHRFCRECIDKSMRLGNN-ECPACRAHCASRRSLRDDPKCDALIAALYPDIEKYEEEIQASIAKVFEQ---QSEALTKRRTSGKDISDSIPMRPRPNNQSSVLRKRNSRAAEDDNDNDnnTKGNNSSSTD---------------------------------------------------------------------------------------------------------
>UPI001966BF43	69	0.272	6.552E-09	0	92	263	0	97	362
MAVTPRSLfVDRYTCAVCLDVLKDPVTI-PCGHSYCMKCIDHyWrqLDTWRVYRCPECRRSFDRRPELNRNTTLADLLERLKGvKVDVSPSQSYaGPDD--------------------------------------------------------------------------------------------------------------------------------------------------------------------------
>A0A6P8R392	69	0.250	6.552E-09	7	101	263	9	93	418
-------LQKEASCSICLDYFTDP-VLTDCGHNFCRSCITQSWEGKFIFLCPQCRKR-SLHRNLRPN--MTEMVKNLHQN-------SEEPKEEIeCEKHNEK-----------------------------------------------------------------------------------------------------------------------------------------------------------------
>A0A7M4E035	69	0.241	6.552E-09	6	95	263	10	94	420
------SLQEEATCPICLEFFRDP-VITNCSHNFCRECLAEHCKQqAQNISCPQCRKKIQ-QKNLQPNRQLANVVEIA----TKLSLEVDRKAREIL-----------------------------------------------------------------------------------------------------------------------------------------------------------------------
>A0A3B4UKM6	69	0.213	6.552E-09	1	112	263	16	134	428
-DVSMSSTtnnisEHEFSCHCCYDILVNPTTLT-CGHNFCRHCLALWWESSHKNECPECREKWEGFPKI--NILLRDATDKLFSDvVQRRRAEiQENPKISRsLLQCKQgvTVPCLSLSGCFQ------------------------------------------------------------------------------------------------------------------------------------------------------
>UPI0013620BDD	69	0.203	6.552E-09	0	116	263	0	130	445
MEaVELaRKLQEEATCSICLDYFTDP-VMTACGHNFCRACIQlSWEKARGKkgrrkqkgsFPCPECRQ-MSPQRNLLPNRLLTKVAEMVrqHPGLQKQDLchEHHEPLKLFCQEDQSPICVVCRESREHRLHR--------------------------------------------------------------------------------------------------------------------------------------------------
>UPI001CD89DCD	69	0.275	6.552E-09	5	101	263	2	90	454
-----SRSEEDLYCPVCKEVFRDPVVL-SCSHSFCKDCVKTWWRDRPTPDCPFCK-----RRSSKTEPPRNLALKNL---CETFLQEQGQRSSEVLcSQHSKK-----------------------------------------------------------------------------------------------------------------------------------------------------------------
>UPI001E8D476C	69	0.241	6.552E-09	5	95	263	2	83	461
-----SRSEEDLCCPVCHDVFRYP-VLLACSHSFCKDCLRRWWRQKEARECPVCKTVCSWKK-----PPFNRALNNM---CQTYLLERDQRDSEAL-----------------------------------------------------------------------------------------------------------------------------------------------------------------------
>A0A6P7HIA4	69	0.236	6.552E-09	5	76	263	5	74	461
-----SPSAEDLTCAICKGVFRDP-VLLQCGHNFCEACVLQWWGVKRKRECPCCKSVC-TRRVLPRNLVLKNFCDTF------------------------------------------------------------------------------------------------------------------------------------------------------------------------------------------
>H2ZU54	69	0.230	6.552E-09	0	98	263	10	104	463
MDSKSSTgcLEDHITCSICQELLKDP-VITKCGHDFCRECVCDYWKGKASQSCPICWAN-SAIPDLITNHTLRNIV-------DTYKKEGKKPKEEskpVCSQH--------------------------------------------------------------------------------------------------------------------------------------------------------------------
>A0A341BWZ2	69	0.191	6.552E-09	0	147	263	0	164	465
MDaVELaRKLQEEATCSICLDYLTDPVMTT-CSHNFCRECIRlTWEKAKGQKTrekckgsfpCPECR-KLSPQRNLRPNRLLTKVaeMARQHPSLQSRDlCQVHQELLElFCEDDQSPICVICRESREHRPHRVVPIEEAVQEYKLKLEENMGXLREEMmkTGKlQA-------------------------------------------------------------------------------------------------------------------
>A0A670JKR1	69	0.241	6.552E-09	4	93	263	6	91	465
----VEHFAEDLICSICLELFRDPVML-ECGHNYCQPCIARyWAEDAPLPTCPECRREIPGGK-FTANRVLGQLARK---TLETLSARASDEDAE-------------------------------------------------------------------------------------------------------------------------------------------------------------------------
>A0A665XCN1	69	0.260	6.552E-09	8	98	263	9	90	475
--------EEDFSCPICFEVFRDP-VLLSCTHSFCKDCLKSWWREKAH-NCPVCK-----RRSSKDEPPSNRALKNLCDAfLQKTDR---TPSESVCSLH--------------------------------------------------------------------------------------------------------------------------------------------------------------------
>UPI000A30844E	69	0.209	6.552E-09	0	112	263	0	124	477
MDaVELaRRLQEEATCSICLDYFTDP-VMTACGHNFCRECIQmSWekgkAKKGKKKQkgsfpCPECR-EMSPQRNLRPNRLLTKVaeMARQHPGLQKRDLCQahKEPLKLFCQDDQSPICVV--CREAQ------------------------------------------------------------------------------------------------------------------------------------------------------
>UPI000B4F29AB	69	0.198	6.552E-09	0	116	263	3	130	478
MEL-ARRLQEEATCSICLDYFTDP-VMTACGHNFCRECIQmSWdkgkAKKGKKKQkgsfpCPECR-EMSPQRNLRPNRLLTKVaeMARQHPGLQKQDLCQLhqEPLKLFCQDDQSPICVVCREAQEHRMHR--------------------------------------------------------------------------------------------------------------------------------------------------
>UPI001CF9A4B2	69	0.313	6.552E-09	9	75	263	12	76	493
---------EELNCPICLGLFNDPVTV-ECGHNFCRFCISKVWNSTEKLLCPECRVEF-SDKKCIKNRLLANLVET-------------------------------------------------------------------------------------------------------------------------------------------------------------------------------------------
>A0A673YPX1	69	0.282	6.552E-09	0	97	263	0	93	498
MADSFSLLEEDLSCSVCCEIFREP-VILSCSHSFCRACLEESWSKGGMQDCPVCRRR-SSRDQPPPNLALRHACETL---LREREpKDTPGPAKEPTEE---------------------------------------------------------------------------------------------------------------------------------------------------------------------
>UPI001CF7D38D	69	0.306	6.552E-09	9	95	263	11	91	499
---------DEATCSVCLEYFKEPVIV-SCGHTFCQDCITQcWAEADKDALCPQCREPCQ-RGSFRPSRQLASMVAV----VKKFSLQQP-RGAEAL-----------------------------------------------------------------------------------------------------------------------------------------------------------------------
>A0A7L1WH72	69	0.221	6.552E-09	7	116	263	3	132	503
-------LEEKLVCSICLELFKVPVTL-PCGHNFCKRCIsDHWdkqkqapAGTDASYTCPECRRGFERCPELEKNVTLDSVVELARdSDTRgsatgrgevapaELCRQHGRPLELYCEDERRCICCICTVRDCQRHQR--------------------------------------------------------------------------------------------------------------------------------------------------
>W5LJQ1	69	0.239	6.552E-09	8	96	263	9	99	508
--------EDQLQCSICLDVFTNP-VSTPCGHNFCMVCLRKYWDSTSLCQCPVCKEEYARRPELRVNTFISGLASEFKKSvqVKTRRASVKrSPKRKLVQ----------------------------------------------------------------------------------------------------------------------------------------------------------------------
>UPI000359B72C	69	0.276	6.552E-09	1	93	263	99	186	514
-DAD---LENEFACPVCLRIVIQP-TTLNCGHTSCRVCLARWYFNSKKKECPLCRKRYQGHPMI--NRQIKNLLESVFPDkIKEREQELEDDKDD-------------------------------------------------------------------------------------------------------------------------------------------------------------------------
>UPI000E455FD1	69	0.221	6.552E-09	4	110	263	6	126	517
----LEELQSELTCPVCLELFSDP-VILECGHHFCHVCIIQCWEAKADelSSCPKCRKScVRKPRPnsllcnvvdsVRRARAVDTAagITRFDPEYALLKPEEREPGSSMNSEASSVGHWLCLGMD--------------------------------------------------------------------------------------------------------------------------------------------------------
>UPI000510D1F2	69	0.252	6.552E-09	0	113	263	0	120	520
MASPVShKLEEKLVCSICLELFRVPVTL-PCGHNFCKRCISDHWhkqeqvptRAEKGYTCPDCRRGFEQHLKLEKNVNLCSVVELA----RDREARVsGTERCEVAQgeLCPQHGHPLELYCEDER-----------------------------------------------------------------------------------------------------------------------------------------------------
>A0A1U7RWN5	69	0.239	6.552E-09	6	98	263	8	97	523
------SFQEEATCLVCLDYFTDPVTI-DCGHNFCRTCISEcWGGSEPNFCCPQCRETHQ-QQNLRPNRQLGNMVEL----VKRLRLQVGKERkgQHVCEKH--------------------------------------------------------------------------------------------------------------------------------------------------------------------
>UPI0010A00AFB	69	0.219	6.552E-09	0	99	263	0	100	530
MEAEgaIEGLCEEATCSICLEYFIDPVTI-ACGHNFCQACFDQLWEDPNVDSCcPQCRERI-KQRNFRPNRQLANMVEIVrnFQERKGLKRKWEEPQRQ--QEPR-------------------------------------------------------------------------------------------------------------------------------------------------------------------
>UPI0004545779	69	0.284	6.552E-09	2	98	263	3	100	570
--VDLaKSLQEELSCSVCMEYFVDPVTL-SCGHSFCRLCLLGcWEEAEESFSCPECRGAC-ELKDFQTNQRLGKLAvigKQLRPHLLQSPAE--EELCGRHQQA--------------------------------------------------------------------------------------------------------------------------------------------------------------------
>A0A7S0DZF8	69	0.372	6.552E-09	9	108	263	752	851	865
---------EQLKCGVCLEYL-DRCVVSPCLHRFCQGCIEKWLRV-GRLDCPECKLGVRSRRAFARDERVDCLVTELLTSFSADPADLTEEQVEAsgLKEVDAIWLAPKRA----------------------------------------------------------------------------------------------------------------------------------------------------------
>UPI00109FBCD9	69	0.239	6.552E-09	4	98	263	515	609	984
----VRDLREGTTCSICLDYFRDPVIIHECGHNFCRTCLIQyWEKSEGEASCPQCRERV-EQSSITRNQQLANFVEIAKKFNHPQEKEEGEGKGRVCEKH--------------------------------------------------------------------------------------------------------------------------------------------------------------------
>I7M3Z0	69	0.229	6.552E-09	2	102	263	645	746	1284
--VDISQLQSDDVCSICHDELIVARRIETCGHKFHIKCLFKWLKSQQNSRCPICRSEI-------PNLNFDNIANKpgIFTSAIDFLARFLMPtinfifEPRAPQQNENQG----------------------------------------------------------------------------------------------------------------------------------------------------------------
>A0A2U1NL68	69	0.278	8.819E-09	0	78	263	46	123	125
INIDVNELRGNLTCKLCEGIIKHTKAIKNCLHRFCGACIDKWFNDGNK-ECPVCGSDCPNQHASLGDGIYDKIIAAFFP----------------------------------------------------------------------------------------------------------------------------------------------------------------------------------------
>UPI001E8CC6EC	69	0.266	8.819E-09	2	106	263	5	110	130
--VQLD--RETISCSICLDLLKDPVTI-PCGHSYCMNCIKSvWDEEEEKkiPSCPQCRQTFTPRPVLLKNTMLAVLVEELKkTGLQAAPADHCYAGPEDVACDVCTGRKLK------------------------------------------------------------------------------------------------------------------------------------------------------------
>A0A8C7CXT1	69	0.267	8.819E-09	0	106	263	0	105	140
MATSSSTLTDHLCCAICTEIFNDPVSL-SCQHTFCKRCFEKSLEARLRPRCPECRAPI-----MERNFQINRLVRNMADQLRlEQSRQENtggqRPSSETEDECPEHGEAMK------------------------------------------------------------------------------------------------------------------------------------------------------------
>A0A3L8Q571	69	0.271	8.819E-09	0	99	263	0	101	142
MDAPSarEALPAEAFCGVCLEFFRDPVSI-HCGHHFCRECIERcWERLTAGFACPRCR-DISPQRSLRPSRELARVLEiarRLSrEDVLKIEEE---EEEEGCGKHR-------------------------------------------------------------------------------------------------------------------------------------------------------------------
>K7LIU5	69	0.250	8.819E-09	29	195	263	2	175	203
-----------------------------CMHRFCKECIEKSMRLGNN-ECPVCRTHVASRRSLRHDQNFDTLISLLYPDMDKYEkkEELTLHENEKthnkeMIQA-SSSQILPCQTEALYRKQKARSIAVDSERKRRSKAIPVKISDQAEAENSDNDGDESQEASRKTTSSKRKASSTTASEKVLEEVFKEVKEAskDSLDEDS-------------------------------------------------------------------
>A0A8C8G3G9	69	0.225	8.819E-09	7	95	263	9	96	214
-------LEDELSCPICFEFFQDPVSL-KCQHSFCRGCLETpaWIQ-QKQRECPVCRQRpsMADFHPSVSNMKLRNVVEAY---LQREEKEGNEGRAVCL-----------------------------------------------------------------------------------------------------------------------------------------------------------------------
>UPI0008118C47	69	0.256	8.819E-09	0	103	263	0	108	216
MGYDLNRFQckiyDEVICCICFGVLENAYEIAECGHLYCERCIKGWLESpmYSFPTCPTCRNEI-CEDDIRPAPEFiRTFIGQLavSCDFADAGCIVNVPLCE-LNRHR--AH---------------------------------------------------------------------------------------------------------------------------------------------------------------
>A0A2U9CHD3	69	0.236	8.819E-09	5	95	263	2	91	219
-----SRSEEDLCCPVCQDVFRDP-VLLSCSHSFCKDCVKSWWRERPQQECPVCeRRSSRDEPPC--NLVLKNLCEDFLQErVRVTEDELRAEDVSFL-----------------------------------------------------------------------------------------------------------------------------------------------------------------------
>A0A7S2P6M5	69	0.261	8.819E-09	26	149	263	3	126	224
--------------------------LMECLHRFCGNCIEKCLRLGKK-ECPSCRIHIPSRRSLRPDTNFDNLLASIYGDINKLE-QMEEKQIELVnkRKYMNNAYAESRARGIMQQATRRGNKKPNLGRFGNQPQPKPSSEGDASESQLVN-----------------------------------------------------------------------------------------------------------------
>UPI001D06B75C	69	0.236	8.819E-09	0	98	263	0	111	226
MErkIKLKSLNSHITCKICRGYLIDATTVTECLHTFCKSCLVKHLE--ENNTCPTCSIIIHQSHPlqyISHDRTMQDIVYKLVPNLQKNEERserkfyktrgLPCPRDLVIQNH--------------------------------------------------------------------------------------------------------------------------------------------------------------------
>A0A7S1I7I6	69	0.296	8.819E-09	5	92	263	17	102	240
-----SRTAEELTCSVCQEILHRPITCIPCMHNFCAGCYSQWMTRGSG-QCPQCRTDVQEVR---RNHTLLSLVEDFLncnPD-RKRSAEDLAELD--------------------------------------------------------------------------------------------------------------------------------------------------------------------------
>A0A3P9C7P8	69	0.262	8.819E-09	4	103	263	6	94	246
----LSPLqsEEALCCTVCQEVFRDP-VLLSCSHSFCEHCLKRWWRERPTHECPVCK-----RRSSKDEPPLNRALKNL--------CESFlQERDQRASEALCSLH---------------------------------------------------------------------------------------------------------------------------------------------------------------
>A0A7J6LUH6	69	0.281	8.819E-09	10	80	263	134	195	261
----------ELECAICHEVMYKPVSVTPCMHTFCSSCLSVWLE--KHGTCPLCRLAIG-------DAQLNRTVGNLIEDL--------------------------------------------------------------------------------------------------------------------------------------------------------------------------------------
>UPI000EFE632D	69	0.290	8.819E-09	7	91	263	154	236	264
-------MENNLKCSICYEIFIEP-TVLNCAHTFCLECIESWTRRAN--HCPICRVIVTNKSHCRtLDTFLDKKSECLSSEIKTRRETLKVER---------------------------------------------------------------------------------------------------------------------------------------------------------------------------
>A0A7S4C3W2	69	0.233	8.819E-09	7	104	263	87	187	288
-------INPHLVCTLCMGYFKDACTIIECLHTFCRACIHRHFKDSN--VCPTCDSHLgTNPRDLvRTDRTLQSIVDKVFPQFADYECgtkRAPSPAEEPGAKHAKTGAA--------------------------------------------------------------------------------------------------------------------------------------------------------------
>UPI001CFA79B6	69	0.235	8.819E-09	9	76	263	11	76	298
---------EDLTCSICYEIFGDVVSL-HCGHNFCRKCVTDYWECSAVQECPMCREK-SSMDDLRPNYTLSSIVKTF------------------------------------------------------------------------------------------------------------------------------------------------------------------------------------------
>A0A8C9R8L5	69	0.265	8.819E-09	10	103	263	5	89	305
----------EFICSVCCEIFKDPVVLR-CSHSFCRSCVQQYWEQKNSRECPVCRRR-SSIENPPPNLVLKNIVETYLK--KRSEAE---PVEE--SEARCSVH---------------------------------------------------------------------------------------------------------------------------------------------------------------
>A0A816VVY3	69	0.266	8.819E-09	0	98	263	0	99	306
MGFDIqrfpNNIDEEFICSICGGVLQDPLQIPTCEHTFCQACIEEWL--SQTKICPIDRTPVEiNQMKLVP-RILKNLLNRL--DIRcENEGCMTIVKLEVLTNH--------------------------------------------------------------------------------------------------------------------------------------------------------------------
>A0A8C5RYE8	69	0.228	8.819E-09	0	109	263	101	215	334
M-INLSELVPYIMCSICKGYFIDATTITECLHTFCKSCIVRHFYYSN--RCPKCNIVVHQTQPlynIRLDRQLQDIVYKLVVNLEEREKRrmhdFYRERgLEIPKLAVPQAMAVGRGR---------------------------------------------------------------------------------------------------------------------------------------------------------
>A0A507FG66	69	0.226	8.819E-09	1	94	263	58	148	343
-DADME-MKENLTCAICRGILHKAVSAVPCMHSFCSGCISKW--TNQHSDCPVCRKTV---TQVARNHQLNSVVDAFlksHPSFSRTRSELRELDAER------------------------------------------------------------------------------------------------------------------------------------------------------------------------
>A0A212DH44	69	0.283	8.819E-09	0	110	263	0	106	371
MDSDtLQVFQSELTCSICMNGFLDPITI-DCGHSFCRPCLSLcWEEGQAPRSCPECRG-ISERPDFKTNIVLKRLASLA----RQARADHDHRSEEQICETRQEARGLFCEAD--------------------------------------------------------------------------------------------------------------------------------------------------------
>UPI00140384A7	69	0.302	8.819E-09	6	91	263	8	86	412
------NLNKDISCSICLQFFRDPVFL-DCGHSFCQDCISSFWKNGEC-SCPECRCFFP-DRTLKPN----RLLASIVANVRSIQESAWDTE---------------------------------------------------------------------------------------------------------------------------------------------------------------------------
>A0A672SCR3	69	0.247	8.819E-09	2	101	263	0	93	433
--VRSAQMYYELSCPVCCEIFKTP-VILSCSHSFCKECLQQFWTTKGTQECPVCR------RDSKHDPPVNLALKNLCESfLKERNERRSSESEEICSLHREK-----------------------------------------------------------------------------------------------------------------------------------------------------------------
>UPI000D304AFD	69	0.260	8.819E-09	5	103	263	2	86	436
-----SRSEEDLCCSVCQEVFRDP-VLLSCSHSFCKDCLKRWWRERPIHECPFC------KKISVYDPPLNRALKNL--------CESFlQERVRRASEALCTLH---------------------------------------------------------------------------------------------------------------------------------------------------------------
>A0A8C1HFM0	69	0.252	8.819E-09	0	101	263	0	100	442
MDegiLKMASLsEDDFSCPVCQEIFKNPVVL-SCSHSVCKECLQQFWRTKKTQECPVCR-----RRSSREQPPYNLALKNLCESfLKERNEVRSSGSEESCSLHREK-----------------------------------------------------------------------------------------------------------------------------------------------------------------
>UPI0011B3C0AC	69	0.246	8.819E-09	0	76	263	0	74	443
MATSSSRPEEDCLCPVCHDFYSDPIMLL-CSHSFCKNCIQEWWTQKGSKTCPVCKEMF-SLEQLPHNLVLKSLTDAL------------------------------------------------------------------------------------------------------------------------------------------------------------------------------------------
>A0A2R8PWT0	69	0.247	8.819E-09	9	101	263	8	94	448
---------EELSCPVCCEIFKNP-VLLSCSHSFCKECLQQFWRTKKTQECPVCRK--SSRDDPPLNLILKNMCELLLKD-RNLTCS--SGSEEICSLHSEK-----------------------------------------------------------------------------------------------------------------------------------------------------------------
>UPI00189F9DF2	69	0.221	8.819E-09	0	101	263	0	99	451
MDSHIpEAFQQELTCLICLTYLTDPITI-GCGHSFCRPCLnLSWEEAETPAKCPTCREEISQQTDFKTNILVKNLVAYV---RQASLCQFLSSEEQLCGTHRET-----------------------------------------------------------------------------------------------------------------------------------------------------------------
>A0A673L953	69	0.240	8.819E-09	2	101	263	0	97	454
--VKMASLNvsvEELSCPVCHEVFNAP-VILSCSHSFCKKCLQQFWRTKKTQECPVCR-----RRSSKEDPPPNLALKNLCDSfLKKRNERRSAGSEEICSLHSEK-----------------------------------------------------------------------------------------------------------------------------------------------------------------
>UPI001BD495A1	69	0.252	8.819E-09	7	105	263	4	83	462
-------LEEDLCCSICHDIFKHPVVL-QCSHSFCKACLQRWWTEKQAQECPICK-----KRSLRLDPPCNLALKNL--------CEAF-----LLQRASSNSEPL-------------------------------------------------------------------------------------------------------------------------------------------------------------
>A0A3Q3JCY5	69	0.297	8.819E-09	5	105	263	2	86	467
-----SRAEEDLCCPVCQDIFKDP-VILSCSHSFCKDCLQSWWRQNQTRECPGCN-----RRSSKGEPPCNLVLKNL--------CESF--LQERLQRASETLCSL-------------------------------------------------------------------------------------------------------------------------------------------------------------
>UPI001C3F54A0	69	0.280	8.819E-09	6	104	263	8	96	468
------SLTEELICPVCLELFTDP-VILDCSHSFCRSCITRCWEKPGPSSCPVCQETF-----LERNLRTNRAL----GNLSEKAREMNlDPKKTTI-KHRCEKHQ--------------------------------------------------------------------------------------------------------------------------------------------------------------
>A0A8C1IVS7	69	0.261	8.819E-09	8	95	263	8	91	468
--------EEDFTCPVCCDIFSDPVLLR-CGHSVCRDCIQQYWTTKGSRECPLCRQ--RSTKNPPVNLALKNL-SLAFLNYRGTLEELCETHRERL-----------------------------------------------------------------------------------------------------------------------------------------------------------------------
>A0A7K7BI77	69	0.256	8.819E-09	13	117	263	15	125	474
-------------CPICRELFRDPVSI-ACGHSFCRGCISRcWEWATGGFPCPRCRRAAP-ERSLRPNRQLRRVLEAarrLSAEVAPGEAEAPggCPRhREPLRAFCREDAALLCAVCrESRAHRA-------------------------------------------------------------------------------------------------------------------------------------------------
>W5NI85	69	0.273	8.819E-09	5	98	263	11	99	474
-----SELEDELTCSVCCEIFMNPVVL-KCSHSFCKACLEKTWKLNSSRECPFCR-----RRSSTDNPPLNLALRNIVESyLKKNSKSPTEQSEELCMLH--------------------------------------------------------------------------------------------------------------------------------------------------------------------
>V9KRX2	69	0.276	8.819E-09	4	93	263	6	97	475
----VENLTEELNCCVCLDFFKDP-VLLECGHNFCRSCITGFWEKQVPKTCPECRWVSPTNR-LRANRMLAKLAEkaqNLSTTLKWEERKYYcDEHQE-------------------------------------------------------------------------------------------------------------------------------------------------------------------------
>UPI001127FE8C	69	0.234	8.819E-09	5	97	263	7	102	481
-----ESLQNEASCSICLNYFTDPVTL-ECGHNFCRSCITQsWEGIDANFPCPQCNET-SQQRNLRPNGQLATIINILkqisMSSVREKAEEHQEKLKPVCEE---------------------------------------------------------------------------------------------------------------------------------------------------------------------
>A0A8C8SP31	69	0.242	8.819E-09	6	99	263	22	112	482
------NLQDEATCSVCLEFFKDPVSI-ECGHNFCRACITKsWRGLEMDFPCPQCREIFQ-QKSFRPNrqlANMTEIISHFaFPGAKG------APEEGLCEKHR-------------------------------------------------------------------------------------------------------------------------------------------------------------------
>A0A1Y1XSU2	69	0.294	8.819E-09	6	73	263	394	459	501
------ELESEITCAICWEYLVSAHFLNPCGHIFCGECISEWISANEVPQCPSCRVKFKGVP--IASTTMDNIV---------------------------------------------------------------------------------------------------------------------------------------------------------------------------------------------
>UPI000719DDE1	69	0.279	8.819E-09	7	91	263	306	388	511
-------LESELQCSICSELFIEA-TTLGCSHSFCASCIGEWMK--RKRDCPNCRAAIASIsRSVVLDSYINSTVAHLGEDLKRRREEIVSQR---------------------------------------------------------------------------------------------------------------------------------------------------------------------------
>A0A7K8CR08	69	0.219	8.819E-09	7	116	263	3	132	511
-------LEEKLVCSICLELFRVPVTL-PCGHNFCKRCISNhWdkqkqapAGTDASYTCPECRRGFKRCPELEKNVTLDSVVE-LARDSDARGsaagrceaapaglcPQHGRPLELYCEDERRCICCLCTVRACQRHRR--------------------------------------------------------------------------------------------------------------------------------------------------
>H3D0S4	69	0.240	8.819E-09	2	76	263	6	77	514
--VDPS--TDHFQCSICLDVFTAP-VSTPCGHNFCLSCITSFWSLGTVRQCPLCKDTFHGPVELQVNREFRDLLEIF------------------------------------------------------------------------------------------------------------------------------------------------------------------------------------------
>UPI00094E1576	69	0.264	8.819E-09	5	112	263	36	151	522
-----SVLEDELSCPVCCEIFKEPVVL-KCSHSFCRACLQQfWNKKAARRECPICRRKCSLTEPTV-SLALKNVADTF---LREQRRQPDGPGAPGLsggradaqQEVRCDAHGevlkLFCLDDLQ------------------------------------------------------------------------------------------------------------------------------------------------------
>UPI0005CC8501	69	0.247	8.819E-09	4	105	263	6	110	526
----LEELHTELTCPVCLELFHDP-VILECGHHFCKVCIVQcWeAKADDFSNCPKCRKSC--TRKLRPNSLLCNVVESVRRA-RATDAAPWTPGEDRegapeMQEERRAGSSL-------------------------------------------------------------------------------------------------------------------------------------------------------------
>UPI0018868657	69	0.252	8.819E-09	0	113	263	0	120	529
MALPVSqKLEEKLLCSICLELFRVPVTL-PCGHNFCKCCIsDHWrkqeqapARASEGYTCPECRRAFEQCPELEKNVTLCKVVELA----RDGEARVSGPeRCEVAhgELCPQHGRPLELYCEDER-----------------------------------------------------------------------------------------------------------------------------------------------------
>UPI0019622BFC	69	0.320	8.819E-09	5	103	263	2	87	537
-----SALEKELRCPVCHEIFKDPVIV-SCTHSFCRDCLQSYWRQKQERECPVCNT-ISS----KSEPPLNRVLKNL--------CESFlLERDQRASEARCSLH---------------------------------------------------------------------------------------------------------------------------------------------------------------
>UPI0003337C8C	69	0.270	8.819E-09	4	99	263	6	96	543
----LRSLEDEVLCPICLDYLRDPVTI-DCGHVFCYYCITKVCEAARQPLCSLCKTAF-KKENIRHVWQLARLVESIWR-MKEDEERQ--PQEERPPEQR-------------------------------------------------------------------------------------------------------------------------------------------------------------------
>UPI001E1D2E78	69	0.245	8.819E-09	7	116	263	386	496	579
-------METELQCSICNELFVRA-TSLNCSHAFCSLCIDQWMKV--KKECPQCRAAITThMRSIVLDSYIEKMVEQFSEEMKTRRQELVVERKReeaAFNEANKPKPAPAPARGRGRGGR--------------------------------------------------------------------------------------------------------------------------------------------------
>A0A484CXE8	69	0.224	8.819E-09	5	110	263	62	183	584
-----EELHSELTCPVCLELFHDP-VILECGHHFCQVCIIQCWEAKADelSSCPKCRK--SSGRKLRPNSLLCNVVdsvrraRAMDPAagvtGWQYEGELEEPEERELgssmsSLASSVGHWprLGTGMD--------------------------------------------------------------------------------------------------------------------------------------------------------
>UPI001C3FA802	69	0.303	8.819E-09	7	72	263	503	566	953
-------LTEELICSVCLEIFADPVTL-QCGHCFCRACITRYWGRPGVRRCPHCRQSF-TEGDLRQSRVLGNL----------------------------------------------------------------------------------------------------------------------------------------------------------------------------------------------
>A0A507B877	69	0.219	8.819E-09	0	160	263	287	465	1244
MDsprpgVD---LEKELTCSICTELLYQPLTLLDCLHTFCGACLKEWFnwqaiaaETAPTPpapgapvfTCPSCRAPV---RDTRHNATVATLLDMYLtanPDksKPDEEKQEmnskYKPGDQVLPvLRKKTSEEL---RADEEERRLIEEVRALSLQETMGGPAPLRTRRREGSSSRDT---HTRTPRDS------------------------------------------------------------------------------------------------------
>A0A835T0K6	69	0.300	8.819E-09	7	65	263	1514	1571	1818
-------IPDDLpECPICVDTMDGP-VVTPCSHWFCRECITGWLNQSPHHSCPACRQVI-SVASLRR-----------------------------------------------------------------------------------------------------------------------------------------------------------------------------------------------------
>UPI001E670100	68	0.245	1.187E-08	0	102	263	0	100	104
MSVSMSELNPHFVCVLCFGYFVDATTITECMHTFCKSCIVNFLR--TKRHCPRCDTLLTKSRPynsLRADRVMQALVFKTVPGL--FQAEM-RRRIEFYQGHPHVG----------------------------------------------------------------------------------------------------------------------------------------------------------------
>A0A4W3GKB2	68	0.279	1.187E-08	11	101	263	10	100	111
-----------LICAICLDFFTDP-VILGCGHNFCRSCITRSWEKQENRSCPECRQ-VTQRVMCDLKQREEEVLLRMETNLREIQCKLDSVEQELseLQTQMGK-----------------------------------------------------------------------------------------------------------------------------------------------------------------
>UPI001E6870AB	68	0.226	1.187E-08	2	82	263	9	91	129
--VPVWLVEDDLGCIICQGLLATPATL-PCGHSFCRECLKGlWAAGSASPprSCPTCRESAPAPLQLRKNTLLQELVDKYSRALRE------------------------------------------------------------------------------------------------------------------------------------------------------------------------------------
>UPI000670EB6B	68	0.234	1.187E-08	8	147	263	12	163	168
--------PGDETCPICLGQLSSAARVNPCRHSFCLECIQPWAAERD--TCPLCRGPIiaivrlarRPRRRMHRNVGLgwqqQRQQRQRSP--SSYRSRSVSPRRR--ERSPSMAQQLARsfsWHAGQEGRRLPRSPQDDNIGDTSWLHRVQQEEPGAgdhTGRQA-------------------------------------------------------------------------------------------------------------------
>UPI000867C534	68	0.247	1.187E-08	5	94	263	73	162	191
-----EEVDRLLRCAICFEIFHRPVTLPDCQHTFCGSCLFQSLQQRE--ACPHCRTEVYPDRQGKRAFPIDSLLEVLlseHPD-KKRTAEELRVADEI------------------------------------------------------------------------------------------------------------------------------------------------------------------------
>R1CK05	68	0.291	1.187E-08	5	76	263	114	183	193
-----EALAAELRCTVCMDIFDEP-TFLPCGHNFCLACITDCFRIMSQMCCPLCKAP-TWRRQVTANHSLASIVAAY------------------------------------------------------------------------------------------------------------------------------------------------------------------------------------------
>A0A3B4EZQ3	68	0.223	1.187E-08	5	107	263	7	117	215
-----DQLAYELSCPICLQLYSDPVAL-PCGHNYCLFCIRKTIDSTDKtgkilPRCPECREEYPGTDNLQINFKLRSIIENYKATalLLNMQADCVDTKMEVFcdQCIDEQSPAVKT-----------------------------------------------------------------------------------------------------------------------------------------------------------
>A0A8B8GKK7	68	0.308	1.187E-08	0	80	263	144	218	228
IDQIIRNIESELRCNICFDIFTKP-TVLNCSHMFCQQCIETW--TNSINKCPLCRTLVTNKMYCLP---LDTFLNKISPCL--------------------------------------------------------------------------------------------------------------------------------------------------------------------------------------
>A0A8C3JHC2	68	0.278	1.187E-08	0	94	263	0	102	234
MVKPLEKLQDEARCSICLEIFQDPVSI-HCGHNFCRSCITQtWEERTTNFSCPQCRMTdreVEGGENLceEHQETWEGLTTNFScPQCRETGDQkSLRPnREEV------------------------------------------------------------------------------------------------------------------------------------------------------------------------
>UPI000CDAB896	68	0.265	1.187E-08	9	103	263	78	173	238
---------EDPQCPICLGPMKRPAYVTYCMHKFCLRCIRQWAKSRDN--CPVCRQPMeQLLYSVRGDSDYKECAVGLSARLQRRvaTERSLQPVTTVMIRVMQVLH---------------------------------------------------------------------------------------------------------------------------------------------------------------
>A0A8C3LAG8	68	0.276	1.187E-08	4	93	263	6	94	254
----LKELEEELICSVCLDVYRNPVSL-SCGHSFCEACIQGVLRNQRCPqgllSCPLCSAQEALPTKLQPNIQLRSVVQKFL-DTSEQNA---TPEEE-------------------------------------------------------------------------------------------------------------------------------------------------------------------------
>A0A5J4YLE7	68	0.280	1.187E-08	0	76	263	0	78	262
MDVD--TLESELTCGICLDQLSDP-RFLPCLHSFCYECVCALASSsGPKVVCPECRNesdlPISGVQSLPVDRRAQRLVDEL------------------------------------------------------------------------------------------------------------------------------------------------------------------------------------------
>A0A3P9DTD9	68	0.224	1.187E-08	7	103	263	12	95	269
-------IKEDLCCPVCQQVFRDP-VILSCSHSFCKDCLKRWWREQITHECPVCK-----RRSSREEPPLSLALKNL--------CESFlQERDQRASEALCSLH---------------------------------------------------------------------------------------------------------------------------------------------------------------
>A0A3B3T6A4	68	0.241	1.187E-08	2	113	263	13	130	281
--IKLWDINAHITCRLCEGYLIDATTVTECLHTFCRSCLVKYLE--ENNTCPTCRIVIHQSHPlqyIGHDRTMQDIVYKLVPGLQEAEmkkqREFYQKlGMEVPGDAKGELCSLKPPLDDQR-----------------------------------------------------------------------------------------------------------------------------------------------------
>A0A1S3DKK5	68	0.262	1.187E-08	6	103	263	10	109	282
------EVDEELICSICSGVFEEPLQAPTCEHAFCKACINEWL--SRQPTCPVDRLPI-TAAQLRPAPRLlRKLLSSYGGTntkFNLYKAQMLDTWDhNCVKELRSIVH---------------------------------------------------------------------------------------------------------------------------------------------------------------
>A0A3P8P5K2	68	0.238	1.187E-08	8	90	263	5	85	288
--------EANLKCPICLEIFQDPVILW-CSHSFCRACLQRWW-TETSATCPICRTTF-LQGDPPQNLALKNLCEAyLLERTRRFHCKLHKE----------------------------------------------------------------------------------------------------------------------------------------------------------------------------
>A0A8C6T6I6	68	0.210	1.187E-08	5	101	263	2	109	314
-----SRLEQDLSCPICCELFRDPVVLT-CSHSFCKVCLENWWEDKPLKTCPVCK-----RRSSRDNPPknlcslhseklrllcLDhqELICLVCRDSRTHKDHRFRPIEEAASDLREQ-----------------------------------------------------------------------------------------------------------------------------------------------------------------
>UPI00071182FD	68	0.214	1.187E-08	4	102	263	22	129	314
----MKSIERSLRCPICHATMKAPVILVKCGHSYCSYCIRQSLSMEK--TCPLCKQP-ATEGDIVKNVTVGE-ITEVFKANRKVMLEMvqkyYTPRKsrkransnvEILQQSTSTS----------------------------------------------------------------------------------------------------------------------------------------------------------------
>R7VKU3	68	0.250	1.187E-08	0	75	263	229	303	344
MEVK-KELPEEFKCPICREMLKEAAIIRCCGYSFCDDCIRDALLDSEHHTCPQCGAAGQSPDALVANKTLRKMVDN-------------------------------------------------------------------------------------------------------------------------------------------------------------------------------------------
>A0A3Q3F2P8	68	0.254	1.187E-08	2	106	263	14	120	357
--VQLD--RETFSCSICLDLLKsDPVTL-SCGHSYCMKCIKSHWDTEDEKTvysCPQCRQTFTARPDLRKNTMLADLVEELKkTGLQAAPADHCYAGSEDVACDVCTGRKLK------------------------------------------------------------------------------------------------------------------------------------------------------------
>UPI001F04ACA4	68	0.285	1.187E-08	11	107	263	23	116	374
-----------FECGICLEVLRDPVQICDCGHQFCALCISDILK--TDPRCPSCRIKI-SREVIFDDHAANRLIKQLKVNC-CYEGCNWQGcLSLFLEDHSETCSFMKK-----------------------------------------------------------------------------------------------------------------------------------------------------------
>UPI000A2A6AC9	68	0.231	1.187E-08	0	103	263	4	107	376
MNV--KTLNPHIICVLCGGYLVDATTIIECLHSFCRSCIICWLEKSYK--CPVCETEIHKTRPylnIRPDRVLQDIVYKLVPGLYDNElRRRKDFDTGVEEEGKDESH---------------------------------------------------------------------------------------------------------------------------------------------------------------
>A0A1I7Z8Z6	68	0.239	1.187E-08	6	116	263	255	370	380
[truncated: 3,126,585 more chars]
