# Supplementary material for: Uncoupled evolution of the Polycomb system and deep origin of non-canonical PRC1
Source: Commun Biol. 2023 Nov 10;6:1144. doi: 10.1038/s42003-023-05501-x (PMC10638273; doi:10.1038/s42003-023-05501-x)
Supplement: Supplementary file 8 — Supplementary Data 5 [file 42003_2023_5501_MOESM8_ESM.zip › Supplementary Data 5/RING_putative_checks/RING_alphafold_remainedputative/COCSUB001834_RING_33e53.result/COCSUB001834_RING_33e53_unrelaxed_rank_1_model_1.pdb]

MODEL     1                                                                     
ATOM      1  N   MET A   1     -17.190  -9.494 -17.539  1.00 52.68           N  
ATOM      2  CA  MET A   1     -16.121 -10.068 -16.727  1.00 52.68           C  
ATOM      3  C   MET A   1     -15.979  -9.319 -15.407  1.00 52.68           C  
ATOM      4  CB  MET A   1     -14.795 -10.043 -17.489  1.00 52.68           C  
ATOM      5  O   MET A   1     -15.780  -8.103 -15.396  1.00 52.68           O  
ATOM      6  CG  MET A   1     -14.792 -10.901 -18.743  1.00 52.68           C  
ATOM      7  SD  MET A   1     -14.195 -12.607 -18.427  1.00 52.68           S  
ATOM      8  CE  MET A   1     -13.133 -12.849 -19.878  1.00 52.68           C  
ATOM      9  N   ASP A   2     -16.683  -9.820 -14.337  1.00 66.48           N  
ATOM     10  CA  ASP A   2     -16.597  -9.263 -12.990  1.00 66.48           C  
ATOM     11  C   ASP A   2     -15.259  -9.605 -12.339  1.00 66.48           C  
ATOM     12  CB  ASP A   2     -17.750  -9.772 -12.123  1.00 66.48           C  
ATOM     13  O   ASP A   2     -14.858 -10.770 -12.307  1.00 66.48           O  
ATOM     14  CG  ASP A   2     -19.106  -9.261 -12.579  1.00 66.48           C  
ATOM     15  OD1 ASP A   2     -19.247  -8.044 -12.827  1.00 66.48           O  
ATOM     16  OD2 ASP A   2     -20.042 -10.082 -12.688  1.00 66.48           O  
ATOM     17  N   ILE A   3     -14.250  -8.783 -12.474  1.00 69.07           N  
ATOM     18  CA  ILE A   3     -12.956  -8.924 -11.814  1.00 69.07           C  
ATOM     19  C   ILE A   3     -13.136  -8.828 -10.300  1.00 69.07           C  
ATOM     20  CB  ILE A   3     -11.953  -7.856 -12.303  1.00 69.07           C  
ATOM     21  O   ILE A   3     -13.669  -7.838  -9.793  1.00 69.07           O  
ATOM     22  CG1 ILE A   3     -11.766  -7.953 -13.821  1.00 69.07           C  
ATOM     23  CG2 ILE A   3     -10.613  -8.001 -11.576  1.00 69.07           C  
ATOM     24  CD1 ILE A   3     -11.019  -6.775 -14.430  1.00 69.07           C  
ATOM     25  N   ASP A   4     -12.911 -10.040  -9.656  1.00 75.51           N  
ATOM     26  CA  ASP A   4     -12.936 -10.093  -8.198  1.00 75.51           C  
ATOM     27  C   ASP A   4     -11.767  -9.314  -7.600  1.00 75.51           C  
ATOM     28  CB  ASP A   4     -12.905 -11.544  -7.712  1.00 75.51           C  
ATOM     29  O   ASP A   4     -10.605  -9.628  -7.865  1.00 75.51           O  
ATOM     30  CG  ASP A   4     -13.577 -11.732  -6.364  1.00 75.51           C  
ATOM     31  OD1 ASP A   4     -14.085 -10.744  -5.792  1.00 75.51           O  
ATOM     32  OD2 ASP A   4     -13.597 -12.879  -5.867  1.00 75.51           O  
ATOM     33  N   LEU A   5     -11.886  -8.211  -7.003  1.00 75.95           N  
ATOM     34  CA  LEU A   5     -10.928  -7.298  -6.390  1.00 75.95           C  
ATOM     35  C   LEU A   5     -10.186  -7.978  -5.244  1.00 75.95           C  
ATOM     36  CB  LEU A   5     -11.637  -6.041  -5.880  1.00 75.95           C  
ATOM     37  O   LEU A   5      -9.082  -7.566  -4.881  1.00 75.95           O  
ATOM     38  CG  LEU A   5     -12.100  -5.045  -6.944  1.00 75.95           C  
ATOM     39  CD1 LEU A   5     -13.116  -4.073  -6.354  1.00 75.95           C  
ATOM     40  CD2 LEU A   5     -10.908  -4.292  -7.527  1.00 75.95           C  
ATOM     41  N   SER A   6     -10.717  -9.081  -4.816  1.00 73.72           N  
ATOM     42  CA  SER A   6     -10.079  -9.852  -3.753  1.00 73.72           C  
ATOM     43  C   SER A   6      -8.823 -10.555  -4.257  1.00 73.72           C  
ATOM     44  CB  SER A   6     -11.054 -10.881  -3.178  1.00 73.72           C  
ATOM     45  O   SER A   6      -7.855 -10.717  -3.512  1.00 73.72           O  
ATOM     46  OG  SER A   6     -12.199 -10.243  -2.640  1.00 73.72           O  
ATOM     47  N   SER A   7      -8.840 -10.894  -5.427  1.00 76.46           N  
ATOM     48  CA  SER A   7      -7.722 -11.579  -6.069  1.00 76.46           C  
ATOM     49  C   SER A   7      -6.594 -10.607  -6.398  1.00 76.46           C  
ATOM     50  CB  SER A   7      -8.187 -12.285  -7.343  1.00 76.46           C  
ATOM     51  O   SER A   7      -5.433 -11.008  -6.501  1.00 76.46           O  
ATOM     52  OG  SER A   7      -9.130 -13.299  -7.041  1.00 76.46           O  
ATOM     53  N   LEU A   8      -6.850  -9.355  -6.414  1.00 80.96           N  
ATOM     54  CA  LEU A   8      -5.910  -8.289  -6.742  1.00 80.96           C  
ATOM     55  C   LEU A   8      -5.324  -7.673  -5.476  1.00 80.96           C  
ATOM     56  CB  LEU A   8      -6.596  -7.207  -7.579  1.00 80.96           C  
ATOM     57  O   LEU A   8      -4.361  -6.906  -5.542  1.00 80.96           O  
ATOM     58  CG  LEU A   8      -5.683  -6.150  -8.201  1.00 80.96           C  
ATOM     59  CD1 LEU A   8      -4.640  -6.810  -9.097  1.00 80.96           C  
ATOM     60  CD2 LEU A   8      -6.502  -5.131  -8.987  1.00 80.96           C  
ATOM     61  N   GLU A   9      -5.895  -8.027  -4.442  1.00 81.14           N  
ATOM     62  CA  GLU A   9      -5.500  -7.496  -3.141  1.00 81.14           C  
ATOM     63  C   GLU A   9      -4.058  -7.868  -2.807  1.00 81.14           C  
ATOM     64  CB  GLU A   9      -6.441  -8.002  -2.045  1.00 81.14           C  
ATOM     65  O   GLU A   9      -3.330  -7.076  -2.206  1.00 81.14           O  
ATOM     66  CG  GLU A   9      -7.803  -7.323  -2.043  1.00 81.14           C  
ATOM     67  CD  GLU A   9      -8.759  -7.900  -1.011  1.00 81.14           C  
ATOM     68  OE1 GLU A   9      -9.898  -7.394  -0.888  1.00 81.14           O  
ATOM     69  OE2 GLU A   9      -8.366  -8.866  -0.319  1.00 81.14           O  
ATOM     70  N   ALA A  10      -3.673  -9.014  -3.236  1.00 82.73           N  
ATOM     71  CA  ALA A  10      -2.316  -9.487  -2.974  1.00 82.73           C  
ATOM     72  C   ALA A  10      -1.289  -8.658  -3.740  1.00 82.73           C  
ATOM     73  CB  ALA A  10      -2.187 -10.963  -3.344  1.00 82.73           C  
ATOM     74  O   ALA A  10      -0.179  -8.430  -3.253  1.00 82.73           O  
ATOM     75  N   GLU A  11      -1.722  -8.126  -4.793  1.00 85.85           N  
ATOM     76  CA  GLU A  11      -0.820  -7.419  -5.697  1.00 85.85           C  
ATOM     77  C   GLU A  11      -0.854  -5.914  -5.445  1.00 85.85           C  
ATOM     78  CB  GLU A  11      -1.178  -7.717  -7.155  1.00 85.85           C  
ATOM     79  O   GLU A  11       0.071  -5.195  -5.829  1.00 85.85           O  
ATOM     80  CG  GLU A  11      -0.170  -7.174  -8.158  1.00 85.85           C  
ATOM     81  CD  GLU A  11       1.178  -7.875  -8.094  1.00 85.85           C  
ATOM     82  OE1 GLU A  11       2.206  -7.245  -8.429  1.00 85.85           O  
ATOM     83  OE2 GLU A  11       1.205  -9.065  -7.707  1.00 85.85           O  
ATOM     84  N   THR A  12      -1.764  -5.355  -4.745  1.00 89.86           N  
ATOM     85  CA  THR A  12      -1.957  -3.925  -4.535  1.00 89.86           C  
ATOM     86  C   THR A  12      -1.754  -3.561  -3.067  1.00 89.86           C  
ATOM     87  CB  THR A  12      -3.360  -3.478  -4.988  1.00 89.86           C  
ATOM     88  O   THR A  12      -1.865  -2.392  -2.691  1.00 89.86           O  
ATOM     89  CG2 THR A  12      -3.552  -3.703  -6.484  1.00 89.86           C  
ATOM     90  OG1 THR A  12      -4.348  -4.229  -4.272  1.00 89.86           O  
ATOM     91  N   ARG A  13      -1.240  -4.560  -2.313  1.00 90.98           N  
ATOM     92  CA  ARG A  13      -1.079  -4.355  -0.877  1.00 90.98           C  
ATOM     93  C   ARG A  13       0.381  -4.097  -0.521  1.00 90.98           C  
ATOM     94  CB  ARG A  13      -1.602  -5.565  -0.099  1.00 90.98           C  
ATOM     95  O   ARG A  13       1.281  -4.734  -1.071  1.00 90.98           O  
ATOM     96  CG  ARG A  13      -3.108  -5.560   0.108  1.00 90.98           C  
ATOM     97  CD  ARG A  13      -3.557  -6.702   1.010  1.00 90.98           C  
ATOM     98  NE  ARG A  13      -4.986  -6.628   1.301  1.00 90.98           N  
ATOM     99  NH1 ARG A  13      -5.310  -8.915   1.324  1.00 90.98           N  
ATOM    100  NH2 ARG A  13      -7.072  -7.500   1.709  1.00 90.98           N  
ATOM    101  CZ  ARG A  13      -5.786  -7.681   1.444  1.00 90.98           C  
ATOM    102  N   CYS A  14       0.493  -3.224   0.420  1.00 93.87           N  
ATOM    103  CA  CYS A  14       1.812  -2.925   0.964  1.00 93.87           C  
ATOM    104  C   CYS A  14       2.191  -3.921   2.054  1.00 93.87           C  
ATOM    105  CB  CYS A  14       1.852  -1.503   1.524  1.00 93.87           C  
ATOM    106  O   CYS A  14       1.421  -4.146   2.990  1.00 93.87           O  
ATOM    107  SG  CYS A  14       3.466  -1.021   2.174  1.00 93.87           S  
ATOM    108  N   SER A  15       3.370  -4.590   2.027  1.00 93.00           N  
ATOM    109  CA  SER A  15       3.795  -5.613   2.978  1.00 93.00           C  
ATOM    110  C   SER A  15       4.214  -4.993   4.306  1.00 93.00           C  
ATOM    111  CB  SER A  15       4.949  -6.434   2.402  1.00 93.00           C  
ATOM    112  O   SER A  15       4.295  -5.686   5.323  1.00 93.00           O  
ATOM    113  OG  SER A  15       6.076  -5.611   2.152  1.00 93.00           O  
ATOM    114  N   VAL A  16       4.450  -3.703   4.316  1.00 93.23           N  
ATOM    115  CA  VAL A  16       4.877  -3.005   5.524  1.00 93.23           C  
ATOM    116  C   VAL A  16       3.654  -2.566   6.327  1.00 93.23           C  
ATOM    117  CB  VAL A  16       5.762  -1.783   5.190  1.00 93.23           C  
ATOM    118  O   VAL A  16       3.514  -2.922   7.500  1.00 93.23           O  
ATOM    119  CG1 VAL A  16       6.174  -1.051   6.466  1.00 93.23           C  
ATOM    120  CG2 VAL A  16       6.994  -2.218   4.398  1.00 93.23           C  
ATOM    121  N   CYS A  17       2.673  -1.829   5.765  1.00 92.50           N  
ATOM    122  CA  CYS A  17       1.498  -1.332   6.472  1.00 92.50           C  
ATOM    123  C   CYS A  17       0.307  -2.262   6.272  1.00 92.50           C  
ATOM    124  CB  CYS A  17       1.142   0.076   5.997  1.00 92.50           C  
ATOM    125  O   CYS A  17      -0.710  -2.132   6.956  1.00 92.50           O  
ATOM    126  SG  CYS A  17       0.622   0.152   4.269  1.00 92.50           S  
ATOM    127  N   LEU A  18       0.469  -3.239   5.381  1.00 89.97           N  
ATOM    128  CA  LEU A  18      -0.537  -4.254   5.089  1.00 89.97           C  
ATOM    129  C   LEU A  18      -1.808  -3.617   4.536  1.00 89.97           C  
ATOM    130  CB  LEU A  18      -0.864  -5.063   6.347  1.00 89.97           C  
ATOM    131  O   LEU A  18      -2.879  -4.225   4.574  1.00 89.97           O  
ATOM    132  CG  LEU A  18       0.309  -5.784   7.013  1.00 89.97           C  
ATOM    133  CD1 LEU A  18      -0.167  -6.544   8.247  1.00 89.97           C  
ATOM    134  CD2 LEU A  18       0.986  -6.729   6.026  1.00 89.97           C  
ATOM    135  N   GLY A  19      -1.772  -2.419   4.130  1.00 89.55           N  
ATOM    136  CA  GLY A  19      -2.844  -1.687   3.475  1.00 89.55           C  
ATOM    137  C   GLY A  19      -2.628  -1.520   1.983  1.00 89.55           C  
ATOM    138  O   GLY A  19      -1.659  -2.043   1.429  1.00 89.55           O  
ATOM    139  N   ILE A  20      -3.642  -0.848   1.302  1.00 91.19           N  
ATOM    140  CA  ILE A  20      -3.500  -0.562  -0.122  1.00 91.19           C  
ATOM    141  C   ILE A  20      -2.360   0.430  -0.337  1.00 91.19           C  
ATOM    142  CB  ILE A  20      -4.812  -0.009  -0.721  1.00 91.19           C  
ATOM    143  O   ILE A  20      -2.228   1.405   0.406  1.00 91.19           O  
ATOM    144  CG1 ILE A  20      -5.953  -1.015  -0.528  1.00 91.19           C  
ATOM    145  CG2 ILE A  20      -4.628   0.333  -2.202  1.00 91.19           C  
ATOM    146  CD1 ILE A  20      -5.715  -2.358  -1.205  1.00 91.19           C  
ATOM    147  N   VAL A  21      -1.497   0.160  -1.266  1.00 93.64           N  
ATOM    148  CA  VAL A  21      -0.301   0.948  -1.543  1.00 93.64           C  
ATOM    149  C   VAL A  21      -0.694   2.388  -1.866  1.00 93.64           C  
ATOM    150  CB  VAL A  21       0.519   0.346  -2.706  1.00 93.64           C  
ATOM    151  O   VAL A  21      -1.539   2.628  -2.731  1.00 93.64           O  
ATOM    152  CG1 VAL A  21       1.693   1.254  -3.067  1.00 93.64           C  
ATOM    153  CG2 VAL A  21       1.013  -1.053  -2.342  1.00 93.64           C  
ATOM    154  N   LYS A  22      -0.135   3.396  -1.096  1.00 92.66           N  
ATOM    155  CA  LYS A  22      -0.301   4.830  -1.315  1.00 92.66           C  
ATOM    156  C   LYS A  22       0.994   5.464  -1.813  1.00 92.66           C  
ATOM    157  CB  LYS A  22      -0.763   5.520  -0.031  1.00 92.66           C  
ATOM    158  O   LYS A  22       2.060   5.248  -1.232  1.00 92.66           O  
ATOM    159  CG  LYS A  22      -2.104   5.024   0.490  1.00 92.66           C  
ATOM    160  CD  LYS A  22      -2.483   5.708   1.798  1.00 92.66           C  
ATOM    161  CE  LYS A  22      -3.788   5.159   2.359  1.00 92.66           C  
ATOM    162  NZ  LYS A  22      -4.116   5.760   3.686  1.00 92.66           N  
ATOM    163  N   SER A  23       0.880   6.174  -2.905  1.00 94.02           N  
ATOM    164  CA  SER A  23       2.100   6.723  -3.487  1.00 94.02           C  
ATOM    165  C   SER A  23       3.169   5.648  -3.648  1.00 94.02           C  
ATOM    166  CB  SER A  23       2.639   7.865  -2.625  1.00 94.02           C  
ATOM    167  O   SER A  23       4.141   5.613  -2.890  1.00 94.02           O  
ATOM    168  OG  SER A  23       1.664   8.881  -2.468  1.00 94.02           O  
ATOM    169  N   CYS A  24       3.005   4.828  -4.603  1.00 95.19           N  
ATOM    170  CA  CYS A  24       3.754   3.597  -4.830  1.00 95.19           C  
ATOM    171  C   CYS A  24       5.228   3.893  -5.082  1.00 95.19           C  
ATOM    172  CB  CYS A  24       3.170   2.824  -6.012  1.00 95.19           C  
ATOM    173  O   CYS A  24       5.561   4.735  -5.918  1.00 95.19           O  
ATOM    174  SG  CYS A  24       4.002   1.254  -6.338  1.00 95.19           S  
ATOM    175  N   ARG A  25       6.096   3.137  -4.272  1.00 96.14           N  
ATOM    176  CA  ARG A  25       7.537   3.076  -4.494  1.00 96.14           C  
ATOM    177  C   ARG A  25       7.976   1.662  -4.861  1.00 96.14           C  
ATOM    178  CB  ARG A  25       8.293   3.554  -3.252  1.00 96.14           C  
ATOM    179  O   ARG A  25       7.645   0.703  -4.161  1.00 96.14           O  
ATOM    180  CG  ARG A  25       8.237   5.058  -3.037  1.00 96.14           C  
ATOM    181  CD  ARG A  25       9.215   5.511  -1.962  1.00 96.14           C  
ATOM    182  NE  ARG A  25       9.024   6.917  -1.618  1.00 96.14           N  
ATOM    183  NH1 ARG A  25      10.892   7.662  -2.754  1.00 96.14           N  
ATOM    184  NH2 ARG A  25       9.558   9.150  -1.632  1.00 96.14           N  
ATOM    185  CZ  ARG A  25       9.825   7.907  -2.002  1.00 96.14           C  
ATOM    186  N   LEU A  26       8.695   1.636  -5.984  1.00 95.59           N  
ATOM    187  CA  LEU A  26       9.146   0.350  -6.503  1.00 95.59           C  
ATOM    188  C   LEU A  26      10.641   0.163  -6.269  1.00 95.59           C  
ATOM    189  CB  LEU A  26       8.833   0.235  -7.997  1.00 95.59           C  
ATOM    190  O   LEU A  26      11.438   1.051  -6.580  1.00 95.59           O  
ATOM    191  CG  LEU A  26       9.185  -1.096  -8.663  1.00 95.59           C  
ATOM    192  CD1 LEU A  26       8.208  -2.182  -8.227  1.00 95.59           C  
ATOM    193  CD2 LEU A  26       9.189  -0.950 -10.181  1.00 95.59           C  
ATOM    194  N   VAL A  27      10.934  -1.010  -5.711  1.00 95.44           N  
ATOM    195  CA  VAL A  27      12.347  -1.328  -5.530  1.00 95.44           C  
ATOM    196  C   VAL A  27      12.941  -1.812  -6.850  1.00 95.44           C  
ATOM    197  CB  VAL A  27      12.552  -2.393  -4.430  1.00 95.44           C  
ATOM    198  O   VAL A  27      12.454  -2.781  -7.438  1.00 95.44           O  
ATOM    199  CG1 VAL A  27      14.037  -2.708  -4.254  1.00 95.44           C  
ATOM    200  CG2 VAL A  27      11.943  -1.922  -3.111  1.00 95.44           C  
ATOM    201  N   SER A  28      13.946  -1.229  -7.402  1.00 93.70           N  
ATOM    202  CA  SER A  28      14.529  -1.484  -8.715  1.00 93.70           C  
ATOM    203  C   SER A  28      15.144  -2.877  -8.786  1.00 93.70           C  
ATOM    204  CB  SER A  28      15.590  -0.432  -9.044  1.00 93.70           C  
ATOM    205  O   SER A  28      15.083  -3.536  -9.827  1.00 93.70           O  
ATOM    206  OG  SER A  28      15.010   0.858  -9.127  1.00 93.70           O  
ATOM    207  N   GLY A  29      15.582  -3.532  -7.777  1.00 92.17           N  
ATOM    208  CA  GLY A  29      16.290  -4.800  -7.702  1.00 92.17           C  
ATOM    209  C   GLY A  29      15.363  -6.000  -7.669  1.00 92.17           C  
ATOM    210  O   GLY A  29      15.687  -7.056  -8.217  1.00 92.17           O  
ATOM    211  N   CYS A  30      14.160  -5.824  -7.160  1.00 94.86           N  
ATOM    212  CA  CYS A  30      13.250  -6.952  -6.995  1.00 94.86           C  
ATOM    213  C   CYS A  30      11.839  -6.584  -7.441  1.00 94.86           C  
ATOM    214  CB  CYS A  30      13.229  -7.415  -5.539  1.00 94.86           C  
ATOM    215  O   CYS A  30      10.990  -7.461  -7.613  1.00 94.86           O  
ATOM    216  SG  CYS A  30      12.754  -6.122  -4.370  1.00 94.86           S  
ATOM    217  N   MET A  31      11.587  -5.270  -7.693  1.00 94.49           N  
ATOM    218  CA  MET A  31      10.328  -4.746  -8.215  1.00 94.49           C  
ATOM    219  C   MET A  31       9.195  -4.954  -7.215  1.00 94.49           C  
ATOM    220  CB  MET A  31       9.978  -5.412  -9.547  1.00 94.49           C  
ATOM    221  O   MET A  31       8.044  -5.151  -7.607  1.00 94.49           O  
ATOM    222  CG  MET A  31      10.974  -5.120 -10.658  1.00 94.49           C  
ATOM    223  SD  MET A  31      10.375  -5.673 -12.302  1.00 94.49           S  
ATOM    224  CE  MET A  31      10.760  -7.443 -12.205  1.00 94.49           C  
ATOM    225  N   HIS A  32       9.390  -5.073  -5.943  1.00 95.10           N  
ATOM    226  CA  HIS A  32       8.369  -5.098  -4.902  1.00 95.10           C  
ATOM    227  C   HIS A  32       7.864  -3.693  -4.592  1.00 95.10           C  
ATOM    228  CB  HIS A  32       8.915  -5.751  -3.631  1.00 95.10           C  
ATOM    229  O   HIS A  32       8.629  -2.727  -4.647  1.00 95.10           O  
ATOM    230  CG  HIS A  32       9.116  -7.228  -3.755  1.00 95.10           C  
ATOM    231  CD2 HIS A  32       8.251  -8.220  -4.073  1.00 95.10           C  
ATOM    232  ND1 HIS A  32      10.334  -7.834  -3.534  1.00 95.10           N  
ATOM    233  CE1 HIS A  32      10.209  -9.139  -3.714  1.00 95.10           C  
ATOM    234  NE2 HIS A  32       8.955  -9.399  -4.041  1.00 95.10           N  
ATOM    235  N   ARG A  33       6.564  -3.528  -4.415  1.00 95.37           N  
ATOM    236  CA  ARG A  33       5.881  -2.244  -4.287  1.00 95.37           C  
ATOM    237  C   ARG A  33       5.523  -1.958  -2.832  1.00 95.37           C  
ATOM    238  CB  ARG A  33       4.619  -2.217  -5.152  1.00 95.37           C  
ATOM    239  O   ARG A  33       4.989  -2.825  -2.137  1.00 95.37           O  
ATOM    240  CG  ARG A  33       4.886  -2.408  -6.637  1.00 95.37           C  
ATOM    241  CD  ARG A  33       3.594  -2.503  -7.435  1.00 95.37           C  
ATOM    242  NE  ARG A  33       3.852  -2.678  -8.861  1.00 95.37           N  
ATOM    243  NH1 ARG A  33       2.487  -0.940  -9.533  1.00 95.37           N  
ATOM    244  NH2 ARG A  33       3.624  -2.179 -11.091  1.00 95.37           N  
ATOM    245  CZ  ARG A  33       3.321  -1.932  -9.825  1.00 95.37           C  
ATOM    246  N   PHE A  34       5.809  -0.690  -2.409  1.00 96.19           N  
ATOM    247  CA  PHE A  34       5.506  -0.221  -1.062  1.00 96.19           C  
ATOM    248  C   PHE A  34       4.951   1.198  -1.095  1.00 96.19           C  
ATOM    249  CB  PHE A  34       6.755  -0.276  -0.177  1.00 96.19           C  
ATOM    250  O   PHE A  34       5.060   1.889  -2.109  1.00 96.19           O  
ATOM    251  CG  PHE A  34       7.441  -1.616  -0.178  1.00 96.19           C  
ATOM    252  CD1 PHE A  34       6.976  -2.650   0.625  1.00 96.19           C  
ATOM    253  CD2 PHE A  34       8.552  -1.840  -0.981  1.00 96.19           C  
ATOM    254  CE1 PHE A  34       7.609  -3.891   0.626  1.00 96.19           C  
ATOM    255  CE2 PHE A  34       9.189  -3.077  -0.984  1.00 96.19           C  
ATOM    256  CZ  PHE A  34       8.717  -4.101  -0.179  1.00 96.19           C  
ATOM    257  N   CYS A  35       4.395   1.651   0.090  1.00 95.93           N  
ATOM    258  CA  CYS A  35       4.020   3.052   0.243  1.00 95.93           C  
ATOM    259  C   CYS A  35       5.254   3.938   0.353  1.00 95.93           C  
ATOM    260  CB  CYS A  35       3.135   3.238   1.475  1.00 95.93           C  
ATOM    261  O   CYS A  35       6.275   3.523   0.904  1.00 95.93           O  
ATOM    262  SG  CYS A  35       1.614   2.265   1.433  1.00 95.93           S  
ATOM    263  N   ALA A  36       5.137   5.065  -0.165  1.00 95.42           N  
ATOM    264  CA  ALA A  36       6.243   6.017  -0.084  1.00 95.42           C  
ATOM    265  C   ALA A  36       6.672   6.236   1.364  1.00 95.42           C  
ATOM    266  CB  ALA A  36       5.850   7.345  -0.726  1.00 95.42           C  
ATOM    267  O   ALA A  36       7.866   6.229   1.672  1.00 95.42           O  
ATOM    268  N   ASP A  37       5.740   6.361   2.195  1.00 95.76           N  
ATOM    269  CA  ASP A  37       6.004   6.617   3.607  1.00 95.76           C  
ATOM    270  C   ASP A  37       6.594   5.383   4.287  1.00 95.76           C  
ATOM    271  CB  ASP A  37       4.722   7.050   4.323  1.00 95.76           C  
ATOM    272  O   ASP A  37       7.500   5.498   5.115  1.00 95.76           O  
ATOM    273  CG  ASP A  37       4.229   8.416   3.881  1.00 95.76           C  
ATOM    274  OD1 ASP A  37       5.039   9.222   3.373  1.00 95.76           O  
ATOM    275  OD2 ASP A  37       3.021   8.691   4.045  1.00 95.76           O  
ATOM    276  N   CYS A  38       6.092   4.252   3.904  1.00 95.65           N  
ATOM    277  CA  CYS A  38       6.480   2.987   4.518  1.00 95.65           C  
ATOM    278  C   CYS A  38       7.925   2.638   4.181  1.00 95.65           C  
ATOM    279  CB  CYS A  38       5.554   1.862   4.059  1.00 95.65           C  
ATOM    280  O   CYS A  38       8.701   2.267   5.063  1.00 95.65           O  
ATOM    281  SG  CYS A  38       3.860   2.021   4.666  1.00 95.65           S  
ATOM    282  N   ILE A  39       8.246   2.695   3.004  1.00 94.84           N  
ATOM    283  CA  ILE A  39       9.593   2.336   2.575  1.00 94.84           C  
ATOM    284  C   ILE A  39      10.587   3.391   3.058  1.00 94.84           C  
ATOM    285  CB  ILE A  39       9.676   2.185   1.039  1.00 94.84           C  
ATOM    286  O   ILE A  39      11.733   3.071   3.381  1.00 94.84           O  
ATOM    287  CG1 ILE A  39      11.042   1.621   0.631  1.00 94.84           C  
ATOM    288  CG2 ILE A  39       9.409   3.526   0.349  1.00 94.84           C  
ATOM    289  CD1 ILE A  39      11.311   0.215   1.149  1.00 94.84           C  
ATOM    290  N   GLU A  40      10.213   4.626   3.081  1.00 93.83           N  
ATOM    291  CA  GLU A  40      11.056   5.694   3.611  1.00 93.83           C  
ATOM    292  C   GLU A  40      11.362   5.474   5.089  1.00 93.83           C  
ATOM    293  CB  GLU A  40      10.387   7.057   3.410  1.00 93.83           C  
ATOM    294  O   GLU A  40      12.500   5.657   5.526  1.00 93.83           O  
ATOM    295  CG  GLU A  40      11.300   8.239   3.700  1.00 93.83           C  
ATOM    296  CD  GLU A  40      10.745   9.563   3.200  1.00 93.83           C  
ATOM    297  OE1 GLU A  40      11.524  10.533   3.059  1.00 93.83           O  
ATOM    298  OE2 GLU A  40       9.522   9.631   2.947  1.00 93.83           O  
ATOM    299  N   LYS A  41      10.372   5.175   5.836  1.00 94.31           N  
ATOM    300  CA  LYS A  41      10.553   4.867   7.251  1.00 94.31           C  
ATOM    301  C   LYS A  41      11.454   3.650   7.438  1.00 94.31           C  
ATOM    302  CB  LYS A  41       9.202   4.627   7.926  1.00 94.31           C  
ATOM    303  O   LYS A  41      12.299   3.628   8.335  1.00 94.31           O  
ATOM    304  CG  LYS A  41       8.396   5.895   8.165  1.00 94.31           C  
ATOM    305  CD  LYS A  41       7.076   5.595   8.863  1.00 94.31           C  
ATOM    306  CE  LYS A  41       6.131   6.789   8.813  1.00 94.31           C  
ATOM    307  NZ  LYS A  41       4.776   6.446   9.339  1.00 94.31           N  
ATOM    308  N   TRP A  42      11.238   2.663   6.613  1.00 93.77           N  
ATOM    309  CA  TRP A  42      12.027   1.438   6.676  1.00 93.77           C  
ATOM    310  C   TRP A  42      13.504   1.728   6.428  1.00 93.77           C  
ATOM    311  CB  TRP A  42      11.517   0.415   5.658  1.00 93.77           C  
ATOM    312  O   TRP A  42      14.371   1.223   7.144  1.00 93.77           O  
ATOM    313  CG  TRP A  42      12.296  -0.866   5.637  1.00 93.77           C  
ATOM    314  CD1 TRP A  42      13.274  -1.221   4.751  1.00 93.77           C  
ATOM    315  CD2 TRP A  42      12.156  -1.964   6.544  1.00 93.77           C  
ATOM    316  CE2 TRP A  42      13.084  -2.953   6.148  1.00 93.77           C  
ATOM    317  CE3 TRP A  42      11.337  -2.209   7.654  1.00 93.77           C  
ATOM    318  NE1 TRP A  42      13.753  -2.475   5.053  1.00 93.77           N  
ATOM    319  CH2 TRP A  42      12.401  -4.382   7.907  1.00 93.77           C  
ATOM    320  CZ2 TRP A  42      13.215  -4.168   6.824  1.00 93.77           C  
ATOM    321  CZ3 TRP A  42      11.469  -3.418   8.326  1.00 93.77           C  
ATOM    322  N   LEU A  43      13.834   2.482   5.438  1.00 92.23           N  
ATOM    323  CA  LEU A  43      15.204   2.811   5.059  1.00 92.23           C  
ATOM    324  C   LEU A  43      15.860   3.699   6.111  1.00 92.23           C  
ATOM    325  CB  LEU A  43      15.231   3.508   3.697  1.00 92.23           C  
ATOM    326  O   LEU A  43      17.086   3.711   6.242  1.00 92.23           O  
ATOM    327  CG  LEU A  43      14.852   2.650   2.488  1.00 92.23           C  
ATOM    328  CD1 LEU A  43      14.798   3.506   1.227  1.00 92.23           C  
ATOM    329  CD2 LEU A  43      15.839   1.500   2.318  1.00 92.23           C  
ATOM    330  N   ARG A  44      15.069   4.451   6.865  1.00 91.19           N  
ATOM    331  CA  ARG A  44      15.591   5.327   7.909  1.00 91.19           C  
ATOM    332  C   ARG A  44      15.994   4.527   9.143  1.00 91.19           C  
ATOM    333  CB  ARG A  44      14.557   6.389   8.287  1.00 91.19           C  
ATOM    334  O   ARG A  44      17.017   4.815   9.768  1.00 91.19           O  
ATOM    335  CG  ARG A  44      14.427   7.512   7.270  1.00 91.19           C  
ATOM    336  CD  ARG A  44      13.492   8.609   7.758  1.00 91.19           C  
ATOM    337  NE  ARG A  44      13.096   9.503   6.672  1.00 91.19           N  
ATOM    338  NH1 ARG A  44      11.960  10.986   8.030  1.00 91.19           N  
ATOM    339  NH2 ARG A  44      12.075  11.351   5.770  1.00 91.19           N  
ATOM    340  CZ  ARG A  44      12.378  10.611   6.827  1.00 91.19           C  
ATOM    341  N   VAL A  45      15.224   3.528   9.480  1.00 90.59           N  
ATOM    342  CA  VAL A  45      15.390   2.769  10.715  1.00 90.59           C  
ATOM    343  C   VAL A  45      16.368   1.619  10.489  1.00 90.59           C  
ATOM    344  CB  VAL A  45      14.039   2.226  11.232  1.00 90.59           C  
ATOM    345  O   VAL A  45      17.114   1.243  11.396  1.00 90.59           O  
ATOM    346  CG1 VAL A  45      14.245   1.361  12.475  1.00 90.59           C  
ATOM    347  CG2 VAL A  45      13.080   3.377  11.531  1.00 90.59           C  
ATOM    348  N   ALA A  46      16.447   1.108   9.312  1.00 88.19           N  
ATOM    349  CA  ALA A  46      17.221  -0.096   9.020  1.00 88.19           C  
ATOM    350  C   ALA A  46      18.713   0.216   8.947  1.00 88.19           C  
ATOM    351  CB  ALA A  46      16.749  -0.728   7.713  1.00 88.19           C  
ATOM    352  O   ALA A  46      19.110   1.264   8.432  1.00 88.19           O  
ATOM    353  N   SER A  47      19.527  -0.530   9.709  1.00 84.86           N  
ATOM    354  CA  SER A  47      20.980  -0.398   9.715  1.00 84.86           C  
ATOM    355  C   SER A  47      21.568  -0.694   8.339  1.00 84.86           C  
ATOM    356  CB  SER A  47      21.599  -1.333  10.755  1.00 84.86           C  
ATOM    357  O   SER A  47      22.471   0.009   7.880  1.00 84.86           O  
ATOM    358  OG  SER A  47      23.014  -1.266  10.712  1.00 84.86           O  
ATOM    359  N   GLU A  48      20.947  -1.625   7.619  1.00 88.84           N  
ATOM    360  CA  GLU A  48      21.290  -1.951   6.238  1.00 88.84           C  
ATOM    361  C   GLU A  48      20.067  -1.866   5.330  1.00 88.84           C  
ATOM    362  CB  GLU A  48      21.912  -3.347   6.153  1.00 88.84           C  
ATOM    363  O   GLU A  48      19.086  -2.584   5.533  1.00 88.84           O  
ATOM    364  CG  GLU A  48      23.268  -3.459   6.835  1.00 88.84           C  
ATOM    365  CD  GLU A  48      23.867  -4.854   6.755  1.00 88.84           C  
ATOM    366  OE1 GLU A  48      25.048  -5.030   7.130  1.00 88.84           O  
ATOM    367  OE2 GLU A  48      23.149  -5.778   6.312  1.00 88.84           O  
ATOM    368  N   PRO A  49      20.098  -0.914   4.289  1.00 91.07           N  
ATOM    369  CA  PRO A  49      18.954  -0.746   3.390  1.00 91.07           C  
ATOM    370  C   PRO A  49      18.681  -1.989   2.545  1.00 91.07           C  
ATOM    371  CB  PRO A  49      19.369   0.434   2.507  1.00 91.07           C  
ATOM    372  O   PRO A  49      19.540  -2.412   1.767  1.00 91.07           O  
ATOM    373  CG  PRO A  49      20.864   0.433   2.546  1.00 91.07           C  
ATOM    374  CD  PRO A  49      21.306  -0.161   3.852  1.00 91.07           C  
ATOM    375  N   SER A  50      17.575  -2.723   2.812  1.00 94.37           N  
ATOM    376  CA  SER A  50      17.135  -3.901   2.071  1.00 94.37           C  
ATOM    377  C   SER A  50      15.625  -3.885   1.855  1.00 94.37           C  
ATOM    378  CB  SER A  50      17.539  -5.179   2.807  1.00 94.37           C  
ATOM    379  O   SER A  50      14.904  -3.147   2.528  1.00 94.37           O  
ATOM    380  OG  SER A  50      16.892  -5.262   4.065  1.00 94.37           O  
ATOM    381  N   CYS A  51      15.229  -4.673   0.818  1.00 95.20           N  
ATOM    382  CA  CYS A  51      13.804  -4.811   0.535  1.00 95.20           C  
ATOM    383  C   CYS A  51      13.090  -5.534   1.672  1.00 95.20           C  
ATOM    384  CB  CYS A  51      13.589  -5.566  -0.776  1.00 95.20           C  
ATOM    385  O   CYS A  51      13.536  -6.593   2.116  1.00 95.20           O  
ATOM    386  SG  CYS A  51      11.852  -5.890  -1.152  1.00 95.20           S  
ATOM    387  N   PRO A  52      11.946  -4.958   2.191  1.00 93.45           N  
ATOM    388  CA  PRO A  52      11.197  -5.564   3.294  1.00 93.45           C  
ATOM    389  C   PRO A  52      10.523  -6.876   2.899  1.00 93.45           C  
ATOM    390  CB  PRO A  52      10.155  -4.497   3.642  1.00 93.45           C  
ATOM    391  O   PRO A  52      10.212  -7.699   3.763  1.00 93.45           O  
ATOM    392  CG  PRO A  52      10.710  -3.226   3.086  1.00 93.45           C  
ATOM    393  CD  PRO A  52      11.527  -3.554   1.869  1.00 93.45           C  
ATOM    394  N   GLN A  53      10.354  -7.191   1.660  1.00 93.43           N  
ATOM    395  CA  GLN A  53       9.661  -8.375   1.164  1.00 93.43           C  
ATOM    396  C   GLN A  53      10.648  -9.490   0.828  1.00 93.43           C  
ATOM    397  CB  GLN A  53       8.821  -8.030  -0.066  1.00 93.43           C  
ATOM    398  O   GLN A  53      10.438 -10.645   1.203  1.00 93.43           O  
ATOM    399  CG  GLN A  53       7.884  -9.148  -0.504  1.00 93.43           C  
ATOM    400  CD  GLN A  53       6.796  -8.667  -1.446  1.00 93.43           C  
ATOM    401  NE2 GLN A  53       6.631  -9.363  -2.566  1.00 93.43           N  
ATOM    402  OE1 GLN A  53       6.109  -7.679  -1.169  1.00 93.43           O  
ATOM    403  N   CYS A  54      11.755  -9.196   0.243  1.00 94.78           N  
ATOM    404  CA  CYS A  54      12.623 -10.247  -0.276  1.00 94.78           C  
ATOM    405  C   CYS A  54      14.056 -10.060   0.207  1.00 94.78           C  
ATOM    406  CB  CYS A  54      12.588 -10.264  -1.804  1.00 94.78           C  
ATOM    407  O   CYS A  54      14.910 -10.917  -0.025  1.00 94.78           O  
ATOM    408  SG  CYS A  54      13.168  -8.731  -2.563  1.00 94.78           S  
ATOM    409  N   ARG A  55      14.360  -8.925   0.899  1.00 93.12           N  
ATOM    410  CA  ARG A  55      15.618  -8.615   1.571  1.00 93.12           C  
ATOM    411  C   ARG A  55      16.737  -8.388   0.560  1.00 93.12           C  
ATOM    412  CB  ARG A  55      16.003  -9.738   2.537  1.00 93.12           C  
ATOM    413  O   ARG A  55      17.918  -8.478   0.903  1.00 93.12           O  
ATOM    414  CG  ARG A  55      15.028  -9.921   3.689  1.00 93.12           C  
ATOM    415  CD  ARG A  55      15.548 -10.919   4.714  1.00 93.12           C  
ATOM    416  NE  ARG A  55      14.609 -11.096   5.818  1.00 93.12           N  
ATOM    417  NH1 ARG A  55      15.996 -12.473   7.050  1.00 93.12           N  
ATOM    418  NH2 ARG A  55      13.918 -11.922   7.846  1.00 93.12           N  
ATOM    419  CZ  ARG A  55      14.843 -11.830   6.902  1.00 93.12           C  
ATOM    420  N   VAL A  56      16.400  -8.238  -0.721  1.00 94.39           N  
ATOM    421  CA  VAL A  56      17.368  -7.811  -1.726  1.00 94.39           C  
ATOM    422  C   VAL A  56      18.020  -6.500  -1.292  1.00 94.39           C  
ATOM    423  CB  VAL A  56      16.708  -7.644  -3.114  1.00 94.39           C  
ATOM    424  O   VAL A  56      17.336  -5.577  -0.844  1.00 94.39           O  
ATOM    425  CG1 VAL A  56      17.684  -7.008  -4.102  1.00 94.39           C  
ATOM    426  CG2 VAL A  56      16.216  -8.993  -3.636  1.00 94.39           C  
ATOM    427  N   GLN A  57      19.327  -6.419  -1.397  1.00 93.36           N  
ATOM    428  CA  GLN A  57      20.114  -5.282  -0.931  1.00 93.36           C  
ATOM    429  C   GLN A  57      19.834  -4.038  -1.769  1.00 93.36           C  
ATOM    430  CB  GLN A  57      21.607  -5.612  -0.965  1.00 93.36           C  
ATOM    431  O   GLN A  57      19.812  -4.105  -3.000  1.00 93.36           O  
ATOM    432  CG  GLN A  57      22.489  -4.540  -0.340  1.00 93.36           C  
ATOM    433  CD  GLN A  57      22.299  -4.425   1.161  1.00 93.36           C  
ATOM    434  NE2 GLN A  57      22.535  -3.234   1.699  1.00 93.36           N  
ATOM    435  OE1 GLN A  57      21.941  -5.399   1.831  1.00 93.36           O  
ATOM    436  N   MET A  58      19.657  -2.859  -1.036  1.00 92.67           N  
ATOM    437  CA  MET A  58      19.468  -1.541  -1.636  1.00 92.67           C  
ATOM    438  C   MET A  58      20.611  -0.604  -1.263  1.00 92.67           C  
ATOM    439  CB  MET A  58      18.132  -0.937  -1.199  1.00 92.67           C  
ATOM    440  O   MET A  58      21.078  -0.610  -0.123  1.00 92.67           O  
ATOM    441  CG  MET A  58      16.931  -1.815  -1.511  1.00 92.67           C  
ATOM    442  SD  MET A  58      15.343  -1.030  -1.031  1.00 92.67           S  
ATOM    443  CE  MET A  58      15.710  -0.593   0.692  1.00 92.67           C  
ATOM    444  N   GLN A  59      21.177  -0.020  -2.260  1.00 86.78           N  
ATOM    445  CA  GLN A  59      22.347   0.826  -2.050  1.00 86.78           C  
ATOM    446  C   GLN A  59      21.945   2.200  -1.522  1.00 86.78           C  
ATOM    447  CB  GLN A  59      23.142   0.974  -3.348  1.00 86.78           C  
ATOM    448  O   GLN A  59      22.665   2.797  -0.719  1.00 86.78           O  
ATOM    449  CG  GLN A  59      23.704  -0.338  -3.879  1.00 86.78           C  
ATOM    450  CD  GLN A  59      24.680  -0.990  -2.918  1.00 86.78           C  
ATOM    451  NE2 GLN A  59      24.613  -2.313  -2.812  1.00 86.78           N  
ATOM    452  OE1 GLN A  59      25.488  -0.311  -2.277  1.00 86.78           O  
ATOM    453  N   SER A  60      20.797   2.610  -1.874  1.00 87.78           N  
ATOM    454  CA  SER A  60      20.317   3.925  -1.464  1.00 87.78           C  
ATOM    455  C   SER A  60      18.828   4.085  -1.755  1.00 87.78           C  
ATOM    456  CB  SER A  60      21.105   5.029  -2.170  1.00 87.78           C  
ATOM    457  O   SER A  60      18.205   3.194  -2.336  1.00 87.78           O  
ATOM    458  OG  SER A  60      20.725   5.126  -3.532  1.00 87.78           O  
ATOM    459  N   ARG A  61      18.294   5.218  -1.249  1.00 88.53           N  
ATOM    460  CA  ARG A  61      16.912   5.604  -1.515  1.00 88.53           C  
ATOM    461  C   ARG A  61      16.651   5.708  -3.014  1.00 88.53           C  
ATOM    462  CB  ARG A  61      16.584   6.934  -0.833  1.00 88.53           C  
ATOM    463  O   ARG A  61      15.508   5.594  -3.460  1.00 88.53           O  
ATOM    464  CG  ARG A  61      16.482   6.842   0.681  1.00 88.53           C  
ATOM    465  CD  ARG A  61      16.020   8.155   1.296  1.00 88.53           C  
ATOM    466  NE  ARG A  61      15.974   8.081   2.754  1.00 88.53           N  
ATOM    467  NH1 ARG A  61      13.681   8.323   2.900  1.00 88.53           N  
ATOM    468  NH2 ARG A  61      14.936   8.082   4.803  1.00 88.53           N  
ATOM    469  CZ  ARG A  61      14.864   8.162   3.482  1.00 88.53           C  
ATOM    470  N   ARG A  62      17.627   5.807  -3.841  1.00 90.54           N  
ATOM    471  CA  ARG A  62      17.547   5.960  -5.291  1.00 90.54           C  
ATOM    472  C   ARG A  62      17.133   4.652  -5.957  1.00 90.54           C  
ATOM    473  CB  ARG A  62      18.887   6.435  -5.856  1.00 90.54           C  
ATOM    474  O   ARG A  62      16.706   4.646  -7.113  1.00 90.54           O  
ATOM    475  CG  ARG A  62      19.258   7.853  -5.451  1.00 90.54           C  
ATOM    476  CD  ARG A  62      20.569   8.296  -6.087  1.00 90.54           C  
ATOM    477  NE  ARG A  62      21.712   7.992  -5.232  1.00 90.54           N  
ATOM    478  NH1 ARG A  62      23.051   9.677  -6.071  1.00 90.54           N  
ATOM    479  NH2 ARG A  62      23.841   8.293  -4.423  1.00 90.54           N  
ATOM    480  CZ  ARG A  62      22.865   8.655  -5.244  1.00 90.54           C  
ATOM    481  N   ASP A  63      17.262   3.589  -5.173  1.00 92.00           N  
ATOM    482  CA  ASP A  63      16.911   2.264  -5.674  1.00 92.00           C  
ATOM    483  C   ASP A  63      15.405   2.025  -5.584  1.00 92.00           C  
ATOM    484  CB  ASP A  63      17.663   1.180  -4.898  1.00 92.00           C  
ATOM    485  O   ASP A  63      14.902   1.012  -6.074  1.00 92.00           O  
ATOM    486  CG  ASP A  63      19.139   1.116  -5.248  1.00 92.00           C  
ATOM    487  OD1 ASP A  63      19.503   1.403  -6.409  1.00 92.00           O  
ATOM    488  OD2 ASP A  63      19.945   0.773  -4.357  1.00 92.00           O  
ATOM    489  N   CYS A  64      14.717   3.034  -5.037  1.00 93.13           N  
ATOM    490  CA  CYS A  64      13.259   3.038  -4.996  1.00 93.13           C  
ATOM    491  C   CYS A  64      12.690   4.101  -5.928  1.00 93.13           C  
ATOM    492  CB  CYS A  64      12.764   3.280  -3.570  1.00 93.13           C  
ATOM    493  O   CYS A  64      13.000   5.285  -5.790  1.00 93.13           O  
ATOM    494  SG  CYS A  64      13.323   2.038  -2.385  1.00 93.13           S  
ATOM    495  N   LYS A  65      11.961   3.608  -6.930  1.00 94.98           N  
ATOM    496  CA  LYS A  65      11.413   4.514  -7.936  1.00 94.98           C  
ATOM    497  C   LYS A  65       9.905   4.674  -7.768  1.00 94.98           C  
ATOM    498  CB  LYS A  65      11.733   4.010  -9.344  1.00 94.98           C  
ATOM    499  O   LYS A  65       9.213   3.726  -7.390  1.00 94.98           O  
ATOM    500  CG  LYS A  65      13.222   3.908  -9.642  1.00 94.98           C  
ATOM    501  CD  LYS A  65      13.476   3.493 -11.085  1.00 94.98           C  
ATOM    502  CE  LYS A  65      14.965   3.432 -11.396  1.00 94.98           C  
ATOM    503  NZ  LYS A  65      15.228   2.821 -12.733  1.00 94.98           N  
ATOM    504  N   ARG A  66       9.561   5.936  -7.984  1.00 95.67           N  
ATOM    505  CA  ARG A  66       8.127   6.206  -7.976  1.00 95.67           C  
ATOM    506  C   ARG A  66       7.444   5.574  -9.185  1.00 95.67           C  
ATOM    507  CB  ARG A  66       7.863   7.713  -7.954  1.00 95.67           C  
ATOM    508  O   ARG A  66       7.937   5.683 -10.310  1.00 95.67           O  
ATOM    509  CG  ARG A  66       6.400   8.080  -7.768  1.00 95.67           C  
ATOM    510  CD  ARG A  66       6.201   9.588  -7.695  1.00 95.67           C  
ATOM    511  NE  ARG A  66       4.800   9.937  -7.477  1.00 95.67           N  
ATOM    512  NH1 ARG A  66       5.179  12.209  -7.301  1.00 95.67           N  
ATOM    513  NH2 ARG A  66       3.051  11.378  -7.104  1.00 95.67           N  
ATOM    514  CZ  ARG A  66       4.347  11.174  -7.295  1.00 95.67           C  
ATOM    515  N   ASP A  67       6.396   4.910  -8.948  1.00 94.83           N  
ATOM    516  CA  ASP A  67       5.598   4.308 -10.012  1.00 94.83           C  
ATOM    517  C   ASP A  67       4.253   5.016 -10.156  1.00 94.83           C  
ATOM    518  CB  ASP A  67       5.381   2.818  -9.742  1.00 94.83           C  
ATOM    519  O   ASP A  67       3.289   4.676  -9.468  1.00 94.83           O  
ATOM    520  CG  ASP A  67       4.874   2.063 -10.959  1.00 94.83           C  
ATOM    521  OD1 ASP A  67       4.328   2.698 -11.886  1.00 94.83           O  
ATOM    522  OD2 ASP A  67       5.019   0.822 -10.988  1.00 94.83           O  
ATOM    523  N   VAL A  68       4.167   5.957 -11.031  1.00 94.08           N  
ATOM    524  CA  VAL A  68       3.009   6.827 -11.211  1.00 94.08           C  
ATOM    525  C   VAL A  68       1.894   6.062 -11.919  1.00 94.08           C  
ATOM    526  CB  VAL A  68       3.373   8.099 -12.008  1.00 94.08           C  
ATOM    527  O   VAL A  68       0.710   6.310 -11.675  1.00 94.08           O  
ATOM    528  CG1 VAL A  68       2.152   9.004 -12.167  1.00 94.08           C  
ATOM    529  CG2 VAL A  68       4.512   8.850 -11.322  1.00 94.08           C  
ATOM    530  N   ARG A  69       2.230   5.158 -12.711  1.00 94.36           N  
ATOM    531  CA  ARG A  69       1.267   4.355 -13.458  1.00 94.36           C  
ATOM    532  C   ARG A  69       0.487   3.431 -12.529  1.00 94.36           C  
ATOM    533  CB  ARG A  69       1.975   3.536 -14.540  1.00 94.36           C  
ATOM    534  O   ARG A  69      -0.721   3.250 -12.696  1.00 94.36           O  
ATOM    535  CG  ARG A  69       2.527   4.372 -15.683  1.00 94.36           C  
ATOM    536  CD  ARG A  69       3.144   3.503 -16.771  1.00 94.36           C  
ATOM    537  NE  ARG A  69       3.681   4.308 -17.864  1.00 94.36           N  
ATOM    538  NH1 ARG A  69       4.631   2.525 -18.985  1.00 94.36           N  
ATOM    539  NH2 ARG A  69       4.817   4.648 -19.831  1.00 94.36           N  
ATOM    540  CZ  ARG A  69       4.375   3.825 -18.891  1.00 94.36           C  
ATOM    541  N   PHE A  70       1.214   2.866 -11.622  1.00 93.70           N  
ATOM    542  CA  PHE A  70       0.578   1.989 -10.646  1.00 93.70           C  
ATOM    543  C   PHE A  70      -0.393   2.769  -9.769  1.00 93.70           C  
ATOM    544  CB  PHE A  70       1.632   1.297  -9.776  1.00 93.70           C  
ATOM    545  O   PHE A  70      -1.488   2.288  -9.466  1.00 93.70           O  
ATOM    546  CG  PHE A  70       1.078   0.198  -8.910  1.00 93.70           C  
ATOM    547  CD1 PHE A  70       0.924   0.383  -7.541  1.00 93.70           C  
ATOM    548  CD2 PHE A  70       0.710  -1.021  -9.465  1.00 93.70           C  
ATOM    549  CE1 PHE A  70       0.412  -0.632  -6.737  1.00 93.70           C  
ATOM    550  CE2 PHE A  70       0.197  -2.040  -8.668  1.00 93.70           C  
ATOM    551  CZ  PHE A  70       0.050  -1.844  -7.304  1.00 93.70           C  
ATOM    552  N   ASP A  71       0.009   3.889  -9.429  1.00 92.55           N  
ATOM    553  CA  ASP A  71      -0.855   4.776  -8.657  1.00 92.55           C  
ATOM    554  C   ASP A  71      -2.138   5.095  -9.421  1.00 92.55           C  
ATOM    555  CB  ASP A  71      -0.119   6.070  -8.304  1.00 92.55           C  
ATOM    556  O   ASP A  71      -3.226   5.107  -8.841  1.00 92.55           O  
ATOM    557  CG  ASP A  71       0.970   5.868  -7.265  1.00 92.55           C  
ATOM    558  OD1 ASP A  71       0.913   4.876  -6.507  1.00 92.55           O  
ATOM    559  OD2 ASP A  71       1.891   6.711  -7.200  1.00 92.55           O  
ATOM    560  N   ARG A  72      -1.980   5.346 -10.637  1.00 92.73           N  
ATOM    561  CA  ARG A  72      -3.133   5.622 -11.489  1.00 92.73           C  
ATOM    562  C   ARG A  72      -4.051   4.408 -11.578  1.00 92.73           C  
ATOM    563  CB  ARG A  72      -2.679   6.039 -12.890  1.00 92.73           C  
ATOM    564  O   ARG A  72      -5.275   4.543 -11.518  1.00 92.73           O  
ATOM    565  CG  ARG A  72      -2.158   7.466 -12.969  1.00 92.73           C  
ATOM    566  CD  ARG A  72      -1.769   7.846 -14.391  1.00 92.73           C  
ATOM    567  NE  ARG A  72      -0.974   9.070 -14.423  1.00 92.73           N  
ATOM    568  NH1 ARG A  72      -0.686   9.068 -16.715  1.00 92.73           N  
ATOM    569  NH2 ARG A  72       0.232  10.738 -15.441  1.00 92.73           N  
ATOM    570  CZ  ARG A  72      -0.478   9.623 -15.527  1.00 92.73           C  
ATOM    571  N   LEU A  73      -3.431   3.325 -11.649  1.00 91.06           N  
ATOM    572  CA  LEU A  73      -4.175   2.072 -11.719  1.00 91.06           C  
ATOM    573  C   LEU A  73      -4.946   1.825 -10.427  1.00 91.06           C  
ATOM    574  CB  LEU A  73      -3.228   0.901 -11.994  1.00 91.06           C  
ATOM    575  O   LEU A  73      -6.105   1.403 -10.462  1.00 91.06           O  
ATOM    576  CG  LEU A  73      -3.870  -0.485 -12.079  1.00 91.06           C  
ATOM    577  CD1 LEU A  73      -4.860  -0.540 -13.238  1.00 91.06           C  
ATOM    578  CD2 LEU A  73      -2.801  -1.562 -12.231  1.00 91.06           C  
ATOM    579  N   LEU A  74      -4.364   2.025  -9.341  1.00 90.47           N  
ATOM    580  CA  LEU A  74      -4.998   1.845  -8.039  1.00 90.47           C  
ATOM    581  C   LEU A  74      -6.199   2.773  -7.886  1.00 90.47           C  
ATOM    582  CB  LEU A  74      -3.993   2.102  -6.913  1.00 90.47           C  
ATOM    583  O   LEU A  74      -7.213   2.392  -7.297  1.00 90.47           O  
ATOM    584  CG  LEU A  74      -2.933   1.022  -6.691  1.00 90.47           C  
ATOM    585  CD1 LEU A  74      -1.955   1.454  -5.604  1.00 90.47           C  
ATOM    586  CD2 LEU A  74      -3.590  -0.306  -6.329  1.00 90.47           C  
ATOM    587  N   LYS A  75      -6.120   3.937  -8.462  1.00 88.59           N  
ATOM    588  CA  LYS A  75      -7.211   4.907  -8.420  1.00 88.59           C  
ATOM    589  C   LYS A  75      -8.408   4.423  -9.233  1.00 88.59           C  
ATOM    590  CB  LYS A  75      -6.740   6.267  -8.938  1.00 88.59           C  
ATOM    591  O   LYS A  75      -9.557   4.646  -8.847  1.00 88.59           O  
ATOM    592  CG  LYS A  75      -5.834   7.017  -7.973  1.00 88.59           C  
ATOM    593  CD  LYS A  75      -5.377   8.348  -8.556  1.00 88.59           C  
ATOM    594  CE  LYS A  75      -4.364   9.038  -7.651  1.00 88.59           C  
ATOM    595  NZ  LYS A  75      -3.744  10.223  -8.316  1.00 88.59           N  
ATOM    596  N   LEU A  76      -8.107   3.714 -10.330  1.00 88.19           N  
ATOM    597  CA  LEU A  76      -9.150   3.179 -11.198  1.00 88.19           C  
ATOM    598  C   LEU A  76      -9.794   1.944 -10.577  1.00 88.19           C  
ATOM    599  CB  LEU A  76      -8.578   2.834 -12.575  1.00 88.19           C  
ATOM    600  O   LEU A  76     -10.999   1.727 -10.722  1.00 88.19           O  
ATOM    601  CG  LEU A  76      -8.128   4.014 -13.438  1.00 88.19           C  
ATOM    602  CD1 LEU A  76      -7.441   3.513 -14.704  1.00 88.19           C  
ATOM    603  CD2 LEU A  76      -9.315   4.907 -13.784  1.00 88.19           C  
ATOM    604  N   LEU A  77      -8.895   1.185  -9.865  1.00 85.25           N  
ATOM    605  CA  LEU A  77      -9.345  -0.078  -9.289  1.00 85.25           C  
ATOM    606  C   LEU A  77     -10.116   0.160  -7.995  1.00 85.25           C  
ATOM    607  CB  LEU A  77      -8.154  -1.002  -9.025  1.00 85.25           C  
ATOM    608  O   LEU A  77     -11.124  -0.503  -7.737  1.00 85.25           O  
ATOM    609  CG  LEU A  77      -7.465  -1.589 -10.258  1.00 85.25           C  
ATOM    610  CD1 LEU A  77      -6.204  -2.344  -9.851  1.00 85.25           C  
ATOM    611  CD2 LEU A  77      -8.419  -2.503 -11.019  1.00 85.25           C  
ATOM    612  N   TYR A  78      -9.662   1.148  -7.234  1.00 84.09           N  
ATOM    613  CA  TYR A  78     -10.282   1.480  -5.956  1.00 84.09           C  
ATOM    614  C   TYR A  78     -10.821   2.905  -5.965  1.00 84.09           C  
ATOM    615  CB  TYR A  78      -9.279   1.309  -4.811  1.00 84.09           C  
ATOM    616  O   TYR A  78     -10.052   3.867  -5.907  1.00 84.09           O  
ATOM    617  CG  TYR A  78      -8.732  -0.093  -4.688  1.00 84.09           C  
ATOM    618  CD1 TYR A  78      -9.479  -1.102  -4.083  1.00 84.09           C  
ATOM    619  CD2 TYR A  78      -7.469  -0.410  -5.174  1.00 84.09           C  
ATOM    620  CE1 TYR A  78      -8.978  -2.394  -3.965  1.00 84.09           C  
ATOM    621  CE2 TYR A  78      -6.958  -1.699  -5.062  1.00 84.09           C  
ATOM    622  OH  TYR A  78      -7.219  -3.961  -4.343  1.00 84.09           O  
ATOM    623  CZ  TYR A  78      -7.719  -2.683  -4.457  1.00 84.09           C  
ATOM    624  N   THR A  79     -12.013   3.112  -6.587  1.00 78.01           N  
ATOM    625  CA  THR A  79     -12.671   4.396  -6.799  1.00 78.01           C  
ATOM    626  C   THR A  79     -12.700   5.209  -5.508  1.00 78.01           C  
ATOM    627  CB  THR A  79     -14.107   4.208  -7.324  1.00 78.01           C  
ATOM    628  O   THR A  79     -12.424   6.410  -5.518  1.00 78.01           O  
ATOM    629  CG2 THR A  79     -14.249   4.747  -8.743  1.00 78.01           C  
ATOM    630  OG1 THR A  79     -14.432   2.813  -7.319  1.00 78.01           O  
ATOM    631  N   ASN A  80     -12.850   4.458  -4.382  1.00 79.49           N  
ATOM    632  CA  ASN A  80     -12.797   5.067  -3.058  1.00 79.49           C  
ATOM    633  C   ASN A  80     -11.971   4.228  -2.087  1.00 79.49           C  
ATOM    634  CB  ASN A  80     -14.209   5.281  -2.508  1.00 79.49           C  
ATOM    635  O   ASN A  80     -12.495   3.308  -1.455  1.00 79.49           O  
ATOM    636  CG  ASN A  80     -14.320   6.527  -1.651  1.00 79.49           C  
ATOM    637  ND2 ASN A  80     -15.127   7.482  -2.097  1.00 79.49           N  
ATOM    638  OD1 ASN A  80     -13.684   6.630  -0.599  1.00 79.49           O  
ATOM    639  N   LEU A  81     -10.703   4.427  -2.089  1.00 75.41           N  
ATOM    640  CA  LEU A  81      -9.730   3.690  -1.290  1.00 75.41           C  
ATOM    641  C   LEU A  81     -10.106   3.719   0.187  1.00 75.41           C  
ATOM    642  CB  LEU A  81      -8.327   4.273  -1.483  1.00 75.41           C  
ATOM    643  O   LEU A  81      -9.965   2.714   0.888  1.00 75.41           O  
ATOM    644  CG  LEU A  81      -7.159   3.385  -1.051  1.00 75.41           C  
ATOM    645  CD1 LEU A  81      -6.389   2.891  -2.271  1.00 75.41           C  
ATOM    646  CD2 LEU A  81      -6.236   4.140  -0.099  1.00 75.41           C  
ATOM    647  N   ARG A  82     -10.649   4.824   0.569  1.00 75.78           N  
ATOM    648  CA  ARG A  82     -11.083   5.016   1.949  1.00 75.78           C  
ATOM    649  C   ARG A  82     -12.250   4.096   2.290  1.00 75.78           C  
ATOM    650  CB  ARG A  82     -11.478   6.475   2.190  1.00 75.78           C  
ATOM    651  O   ARG A  82     -12.282   3.498   3.368  1.00 75.78           O  
ATOM    652  CG  ARG A  82     -11.568   6.854   3.660  1.00 75.78           C  
ATOM    653  CD  ARG A  82     -11.738   8.355   3.846  1.00 75.78           C  
ATOM    654  NE  ARG A  82     -11.835   8.716   5.258  1.00 75.78           N  
ATOM    655  NH1 ARG A  82     -12.173  10.968   4.872  1.00 75.78           N  
ATOM    656  NH2 ARG A  82     -12.112  10.165   7.018  1.00 75.78           N  
ATOM    657  CZ  ARG A  82     -12.040   9.949   5.712  1.00 75.78           C  
ATOM    658  N   SER A  83     -13.172   4.000   1.412  1.00 73.58           N  
ATOM    659  CA  SER A  83     -14.350   3.154   1.571  1.00 73.58           C  
ATOM    660  C   SER A  83     -13.980   1.675   1.516  1.00 73.58           C  
ATOM    661  CB  SER A  83     -15.386   3.469   0.492  1.00 73.58           C  
ATOM    662  O   SER A  83     -14.505   0.869   2.287  1.00 73.58           O  
ATOM    663  OG  SER A  83     -14.833   3.299  -0.802  1.00 73.58           O  
ATOM    664  N   TYR A  84     -13.051   1.335   0.650  1.00 74.89           N  
ATOM    665  CA  TYR A  84     -12.573  -0.036   0.509  1.00 74.89           C  
ATOM    666  C   TYR A  84     -11.804  -0.476   1.750  1.00 74.89           C  
ATOM    667  CB  TYR A  84     -11.684  -0.171  -0.730  1.00 74.89           C  
ATOM    668  O   TYR A  84     -12.013  -1.580   2.259  1.00 74.89           O  
ATOM    669  CG  TYR A  84     -11.136  -1.562  -0.936  1.00 74.89           C  
ATOM    670  CD1 TYR A  84      -9.837  -1.885  -0.552  1.00 74.89           C  
ATOM    671  CD2 TYR A  84     -11.916  -2.557  -1.517  1.00 74.89           C  
ATOM    672  CE1 TYR A  84      -9.327  -3.165  -0.741  1.00 74.89           C  
ATOM    673  CE2 TYR A  84     -11.417  -3.841  -1.711  1.00 74.89           C  
ATOM    674  OH  TYR A  84      -9.625  -5.404  -1.511  1.00 74.89           O  
ATOM    675  CZ  TYR A  84     -10.124  -4.135  -1.320  1.00 74.89           C  
ATOM    676  N   GLU A  85     -10.933   0.329   2.169  1.00 77.23           N  
ATOM    677  CA  GLU A  85     -10.135   0.023   3.353  1.00 77.23           C  
ATOM    678  C   GLU A  85     -11.011  -0.066   4.599  1.00 77.23           C  
ATOM    679  CB  GLU A  85      -9.043   1.077   3.552  1.00 77.23           C  
ATOM    680  O   GLU A  85     -10.757  -0.885   5.485  1.00 77.23           O  
ATOM    681  CG  GLU A  85      -7.871   0.938   2.591  1.00 77.23           C  
ATOM    682  CD  GLU A  85      -6.771   1.958   2.835  1.00 77.23           C  
ATOM    683  OE1 GLU A  85      -5.658   1.794   2.284  1.00 77.23           O  
ATOM    684  OE2 GLU A  85      -7.023   2.929   3.583  1.00 77.23           O  
ATOM    685  N   ALA A  86     -12.018   0.719   4.778  1.00 75.80           N  
ATOM    686  CA  ALA A  86     -13.000   0.677   5.859  1.00 75.80           C  
ATOM    687  C   ALA A  86     -13.798  -0.623   5.825  1.00 75.80           C  
ATOM    688  CB  ALA A  86     -13.939   1.877   5.771  1.00 75.80           C  
ATOM    689  O   ALA A  86     -14.106  -1.197   6.872  1.00 75.80           O  
ATOM    690  N   GLN A  87     -14.123  -1.103   4.756  1.00 70.81           N  
ATOM    691  CA  GLN A  87     -14.907  -2.317   4.555  1.00 70.81           C  
ATOM    692  C   GLN A  87     -14.054  -3.565   4.769  1.00 70.81           C  
ATOM    693  CB  GLN A  87     -15.521  -2.335   3.155  1.00 70.81           C  
ATOM    694  O   GLN A  87     -14.529  -4.561   5.318  1.00 70.81           O  
ATOM    695  CG  GLN A  87     -16.639  -1.319   2.961  1.00 70.81           C  
ATOM    696  CD  GLN A  87     -17.159  -1.283   1.536  1.00 70.81           C  
ATOM    697  NE2 GLN A  87     -17.764  -0.164   1.153  1.00 70.81           N  
ATOM    698  OE1 GLN A  87     -17.018  -2.254   0.785  1.00 70.81           O  
ATOM    699  N   VAL A  88     -12.778  -3.517   4.335  1.00 71.17           N  
ATOM    700  CA  VAL A  88     -11.895  -4.678   4.289  1.00 71.17           C  
ATOM    701  C   VAL A  88     -11.037  -4.725   5.551  1.00 71.17           C  
ATOM    702  CB  VAL A  88     -10.995  -4.658   3.033  1.00 71.17           C  
ATOM    703  O   VAL A  88     -10.807  -5.799   6.114  1.00 71.17           O  
ATOM    704  CG1 VAL A  88     -10.021  -5.834   3.048  1.00 71.17           C  
ATOM    705  CG2 VAL A  88     -11.848  -4.682   1.766  1.00 71.17           C  
ATOM    706  N   TYR A  89     -10.504  -3.636   6.109  1.00 67.90           N  
ATOM    707  CA  TYR A  89      -9.516  -3.606   7.181  1.00 67.90           C  
ATOM    708  C   TYR A  89     -10.096  -2.974   8.441  1.00 67.90           C  
ATOM    709  CB  TYR A  89      -8.266  -2.838   6.739  1.00 67.90           C  
ATOM    710  O   TYR A  89      -9.355  -2.605   9.355  1.00 67.90           O  
ATOM    711  CG  TYR A  89      -7.500  -3.513   5.627  1.00 67.90           C  
ATOM    712  CD1 TYR A  89      -6.680  -4.608   5.886  1.00 67.90           C  
ATOM    713  CD2 TYR A  89      -7.595  -3.056   4.317  1.00 67.90           C  
ATOM    714  CE1 TYR A  89      -5.970  -5.232   4.865  1.00 67.90           C  
ATOM    715  CE2 TYR A  89      -6.890  -3.673   3.288  1.00 67.90           C  
ATOM    716  OH  TYR A  89      -5.383  -5.372   2.557  1.00 67.90           O  
ATOM    717  CZ  TYR A  89      -6.082  -4.758   3.571  1.00 67.90           C  
ATOM    718  N   ASP A  90     -11.292  -2.828   8.590  1.00 63.86           N  
ATOM    719  CA  ASP A  90     -11.869  -2.423   9.869  1.00 63.86           C  
ATOM    720  C   ASP A  90     -11.588  -3.462  10.952  1.00 63.86           C  
ATOM    721  CB  ASP A  90     -13.376  -2.201   9.731  1.00 63.86           C  
ATOM    722  O   ASP A  90     -12.231  -4.513  10.993  1.00 63.86           O  
ATOM    723  CG  ASP A  90     -13.863  -0.963  10.462  1.00 63.86           C  
ATOM    724  OD1 ASP A  90     -13.153  -0.469  11.364  1.00 63.86           O  
ATOM    725  OD2 ASP A  90     -14.967  -0.478  10.135  1.00 63.86           O  
ATOM    726  N   PRO A  91     -10.385  -3.434  11.449  1.00 57.85           N  
ATOM    727  CA  PRO A  91      -9.973  -4.199  12.628  1.00 57.85           C  
ATOM    728  C   PRO A  91     -10.910  -4.003  13.817  1.00 57.85           C  
ATOM    729  CB  PRO A  91      -8.578  -3.649  12.935  1.00 57.85           C  
ATOM    730  O   PRO A  91     -11.056  -4.903  14.648  1.00 57.85           O  
ATOM    731  CG  PRO A  91      -8.497  -2.366  12.173  1.00 57.85           C  
ATOM    732  CD  PRO A  91      -9.609  -2.339  11.164  1.00 57.85           C  
ATOM    733  N   LYS A  92     -11.916  -3.151  13.716  1.00 59.56           N  
ATOM    734  CA  LYS A  92     -12.860  -2.812  14.777  1.00 59.56           C  
ATOM    735  C   LYS A  92     -14.262  -3.318  14.448  1.00 59.56           C  
ATOM    736  CB  LYS A  92     -12.889  -1.301  15.008  1.00 59.56           C  
ATOM    737  O   LYS A  92     -15.104  -3.453  15.339  1.00 59.56           O  
ATOM    738  CG  LYS A  92     -11.738  -0.782  15.857  1.00 59.56           C  
ATOM    739  CD  LYS A  92     -11.866   0.714  16.117  1.00 59.56           C  
ATOM    740  CE  LYS A  92     -10.686   1.245  16.920  1.00 59.56           C  
ATOM    741  NZ  LYS A  92     -10.661   2.738  16.947  1.00 59.56           N  
ATOM    742  N   ALA A  93     -14.423  -3.704  13.257  1.00 64.22           N  
ATOM    743  CA  ALA A  93     -15.778  -4.089  12.872  1.00 64.22           C  
ATOM    744  C   ALA A  93     -16.085  -5.520  13.305  1.00 64.22           C  
ATOM    745  CB  ALA A  93     -15.966  -3.940  11.365  1.00 64.22           C  
ATOM    746  O   ALA A  93     -17.186  -5.808  13.781  1.00 64.22           O  
ATOM    747  N   GLU A  94     -15.107  -6.394  13.192  1.00 66.08           N  
ATOM    748  CA  GLU A  94     -15.288  -7.762  13.669  1.00 66.08           C  
ATOM    749  C   GLU A  94     -15.123  -7.844  15.183  1.00 66.08           C  
ATOM    750  CB  GLU A  94     -14.301  -8.707  12.979  1.00 66.08           C  
ATOM    751  O   GLU A  94     -15.877  -8.549  15.858  1.00 66.08           O  
ATOM    752  CG  GLU A  94     -14.842 -10.113  12.766  1.00 66.08           C  
ATOM    753  CD  GLU A  94     -13.915 -10.995  11.945  1.00 66.08           C  
ATOM    754  OE1 GLU A  94     -14.181 -12.213  11.829  1.00 66.08           O  
ATOM    755  OE2 GLU A  94     -12.914 -10.464  11.415  1.00 66.08           O  
ATOM    756  N   VAL A  95     -14.111  -7.181  15.735  1.00 71.13           N  
ATOM    757  CA  VAL A  95     -13.874  -7.071  17.171  1.00 71.13           C  
ATOM    758  C   VAL A  95     -14.978  -6.235  17.815  1.00 71.13           C  
ATOM    759  CB  VAL A  95     -12.491  -6.451  17.473  1.00 71.13           C  
ATOM    760  O   VAL A  95     -15.473  -6.573  18.892  1.00 71.13           O  
ATOM    761  CG1 VAL A  95     -12.303  -6.255  18.976  1.00 71.13           C  
ATOM    762  CG2 VAL A  95     -11.378  -7.327  16.901  1.00 71.13           C  
ATOM    763  N   LEU A  96     -15.501  -5.183  17.180  1.00 69.29           N  
ATOM    764  CA  LEU A  96     -16.589  -4.326  17.637  1.00 69.29           C  
ATOM    765  C   LEU A  96     -17.930  -5.044  17.525  1.00 69.29           C  
ATOM    766  CB  LEU A  96     -16.624  -3.027  16.828  1.00 69.29           C  
ATOM    767  O   LEU A  96     -18.794  -4.893  18.392  1.00 69.29           O  
ATOM    768  CG  LEU A  96     -16.450  -1.730  17.621  1.00 69.29           C  
ATOM    769  CD1 LEU A  96     -15.259  -0.939  17.089  1.00 69.29           C  
ATOM    770  CD2 LEU A  96     -17.723  -0.893  17.563  1.00 69.29           C  
ATOM    771  N   GLN A  97     -18.078  -5.850  16.442  1.00 75.90           N  
ATOM    772  CA  GLN A  97     -19.271  -6.669  16.254  1.00 75.90           C  
ATOM    773  C   GLN A  97     -19.361  -7.761  17.317  1.00 75.90           C  
ATOM    774  CB  GLN A  97     -19.279  -7.294  14.858  1.00 75.90           C  
ATOM    775  O   GLN A  97     -20.440  -8.025  17.853  1.00 75.90           O  
ATOM    776  CG  GLN A  97     -20.603  -7.948  14.485  1.00 75.90           C  
ATOM    777  CD  GLN A  97     -20.581  -8.568  13.101  1.00 75.90           C  
ATOM    778  NE2 GLN A  97     -21.686  -9.199  12.716  1.00 75.90           N  
ATOM    779  OE1 GLN A  97     -19.581  -8.479  12.382  1.00 75.90           O  
ATOM    780  N   GLU A  98     -18.223  -8.386  17.515  1.00 80.88           N  
ATOM    781  CA  GLU A  98     -18.141  -9.384  18.577  1.00 80.88           C  
ATOM    782  C   GLU A  98     -18.320  -8.745  19.950  1.00 80.88           C  
ATOM    783  CB  GLU A  98     -16.804 -10.128  18.513  1.00 80.88           C  
ATOM    784  O   GLU A  98     -18.964  -9.321  20.830  1.00 80.88           O  
ATOM    785  CG  GLU A  98     -16.719 -11.322  19.452  1.00 80.88           C  
ATOM    786  CD  GLU A  98     -17.705 -12.427  19.109  1.00 80.88           C  
ATOM    787  OE1 GLU A  98     -18.156 -13.146  20.029  1.00 80.88           O  
ATOM    788  OE2 GLU A  98     -18.027 -12.577  17.909  1.00 80.88           O  
ATOM    789  N   ALA A  99     -17.669  -7.683  20.207  1.00 82.32           N  
ATOM    790  CA  ALA A  99     -17.834  -6.915  21.438  1.00 82.32           C  
ATOM    791  C   ALA A  99     -19.286  -6.485  21.626  1.00 82.32           C  
ATOM    792  CB  ALA A  99     -16.918  -5.694  21.430  1.00 82.32           C  
ATOM    793  O   ALA A  99     -19.807  -6.505  22.744  1.00 82.32           O  
ATOM    794  N   ARG A 100     -19.994  -6.004  20.527  1.00 83.83           N  
ATOM    795  CA  ARG A 100     -21.413  -5.663  20.538  1.00 83.83           C  
ATOM    796  C   ARG A 100     -22.264  -6.868  20.923  1.00 83.83           C  
ATOM    797  CB  ARG A 100     -21.848  -5.130  19.171  1.00 83.83           C  
ATOM    798  O   ARG A 100     -23.206  -6.744  21.708  1.00 83.83           O  
ATOM    799  CG  ARG A 100     -21.347  -3.726  18.869  1.00 83.83           C  
ATOM    800  CD  ARG A 100     -21.799  -3.250  17.496  1.00 83.83           C  
ATOM    801  NE  ARG A 100     -21.344  -1.890  17.220  1.00 83.83           N  
ATOM    802  NH1 ARG A 100     -21.944  -1.919  14.990  1.00 83.83           N  
ATOM    803  NH2 ARG A 100     -20.978  -0.049  15.897  1.00 83.83           N  
ATOM    804  CZ  ARG A 100     -21.423  -1.289  16.036  1.00 83.83           C  
ATOM    805  N   LYS A 101     -21.985  -8.044  20.299  1.00 86.76           N  
ATOM    806  CA  LYS A 101     -22.713  -9.281  20.568  1.00 86.76           C  
ATOM    807  C   LYS A 101     -22.567  -9.698  22.028  1.00 86.76           C  
ATOM    808  CB  LYS A 101     -22.223 -10.403  19.651  1.00 86.76           C  
ATOM    809  O   LYS A 101     -23.538 -10.121  22.659  1.00 86.76           O  
ATOM    810  CG  LYS A 101     -22.598 -10.215  18.188  1.00 86.76           C  
ATOM    811  CD  LYS A 101     -22.077 -11.357  17.326  1.00 86.76           C  
ATOM    812  CE  LYS A 101     -22.351 -11.114  15.848  1.00 86.76           C  
ATOM    813  NZ  LYS A 101     -21.797 -12.208  14.995  1.00 86.76           N  
ATOM    814  N   THR A 102     -21.317  -9.616  22.479  1.00 89.46           N  
ATOM    815  CA  THR A 102     -21.040  -9.974  23.865  1.00 89.46           C  
ATOM    816  C   THR A 102     -21.689  -8.978  24.822  1.00 89.46           C  
ATOM    817  CB  THR A 102     -19.525 -10.037  24.134  1.00 89.46           C  
ATOM    818  O   THR A 102     -22.213  -9.364  25.868  1.00 89.46           O  
ATOM    819  CG2 THR A 102     -18.872 -11.166  23.343  1.00 89.46           C  
ATOM    820  OG1 THR A 102     -18.926  -8.792  23.752  1.00 89.46           O  
ATOM    821  N   GLY A 103     -21.563  -7.693  24.554  1.00 89.84           N  
ATOM    822  CA  GLY A 103     -22.209  -6.659  25.347  1.00 89.84           C  
ATOM    823  C   GLY A 103     -23.718  -6.801  25.398  1.00 89.84           C  
ATOM    824  O   GLY A 103     -24.327  -6.635  26.457  1.00 89.84           O  
ATOM    825  N   HIS A 104     -24.435  -7.005  24.225  1.00 90.33           N  
ATOM    826  CA  HIS A 104     -25.871  -7.250  24.144  1.00 90.33           C  
ATOM    827  C   HIS A 104     -26.264  -8.486  24.947  1.00 90.33           C  
ATOM    828  CB  HIS A 104     -26.306  -7.411  22.687  1.00 90.33           C  
ATOM    829  O   HIS A 104     -27.278  -8.478  25.649  1.00 90.33           O  
ATOM    830  CG  HIS A 104     -27.786  -7.529  22.512  1.00 90.33           C  
ATOM    831  CD2 HIS A 104     -28.733  -6.588  22.286  1.00 90.33           C  
ATOM    832  ND1 HIS A 104     -28.448  -8.737  22.567  1.00 90.33           N  
ATOM    833  CE1 HIS A 104     -29.741  -8.533  22.381  1.00 90.33           C  
ATOM    834  NE2 HIS A 104     -29.941  -7.237  22.209  1.00 90.33           N  
ATOM    835  N   ALA A 105     -25.588  -9.585  24.842  1.00 89.30           N  
ATOM    836  CA  ALA A 105     -25.819 -10.820  25.586  1.00 89.30           C  
ATOM    837  C   ALA A 105     -25.747 -10.576  27.091  1.00 89.30           C  
ATOM    838  CB  ALA A 105     -24.807 -11.887  25.174  1.00 89.30           C  
ATOM    839  O   ALA A 105     -26.569 -11.095  27.850  1.00 89.30           O  
ATOM    840  N   LEU A 106     -24.729  -9.868  27.519  1.00 90.46           N  
ATOM    841  CA  LEU A 106     -24.553  -9.544  28.930  1.00 90.46           C  
ATOM    842  C   LEU A 106     -25.700  -8.676  29.436  1.00 90.46           C  
ATOM    843  CB  LEU A 106     -23.219  -8.828  29.153  1.00 90.46           C  
ATOM    844  O   LEU A 106     -26.180  -8.866  30.556  1.00 90.46           O  
ATOM    845  CG  LEU A 106     -21.962  -9.698  29.089  1.00 90.46           C  
ATOM    846  CD1 LEU A 106     -20.714  -8.823  29.044  1.00 90.46           C  
ATOM    847  CD2 LEU A 106     -21.911 -10.652  30.277  1.00 90.46           C  
ATOM    848  N   ALA A 107     -26.033  -7.699  28.667  1.00 89.46           N  
ATOM    849  CA  ALA A 107     -27.141  -6.809  29.004  1.00 89.46           C  
ATOM    850  C   ALA A 107     -28.454  -7.581  29.106  1.00 89.46           C  
ATOM    851  CB  ALA A 107     -27.263  -5.694  27.968  1.00 89.46           C  
ATOM    852  O   ALA A 107     -29.253  -7.341  30.014  1.00 89.46           O  
ATOM    853  N   THR A 108     -28.733  -8.413  28.104  1.00 91.38           N  
ATOM    854  CA  THR A 108     -29.937  -9.236  28.099  1.00 91.38           C  
ATOM    855  C   THR A 108     -29.952 -10.180  29.298  1.00 91.38           C  
ATOM    856  CB  THR A 108     -30.050 -10.052  26.798  1.00 91.38           C  
ATOM    857  O   THR A 108     -31.004 -10.417  29.895  1.00 91.38           O  
ATOM    858  CG2 THR A 108     -30.669  -9.221  25.679  1.00 91.38           C  
ATOM    859  OG1 THR A 108     -28.744 -10.480  26.394  1.00 91.38           O  
ATOM    860  N   ALA A 109     -28.861 -10.822  29.634  1.00 89.22           N  
ATOM    861  CA  ALA A 109     -28.713 -11.698  30.793  1.00 89.22           C  
ATOM    862  C   ALA A 109     -28.950 -10.934  32.093  1.00 89.22           C  
ATOM    863  CB  ALA A 109     -27.328 -12.340  30.802  1.00 89.22           C  
ATOM    864  O   ALA A 109     -29.587 -11.449  33.015  1.00 89.22           O  
ATOM    865  N   ALA A 110     -28.372  -9.767  32.202  1.00 89.33           N  
ATOM    866  CA  ALA A 110     -28.552  -8.907  33.369  1.00 89.33           C  
ATOM    867  C   ALA A 110     -30.017  -8.511  33.537  1.00 89.33           C  
ATOM    868  CB  ALA A 110     -27.678  -7.661  33.252  1.00 89.33           C  
ATOM    869  O   ALA A 110     -30.533  -8.480  34.657  1.00 89.33           O  
ATOM    870  N   ALA A 111     -30.680  -8.124  32.458  1.00 87.49           N  
ATOM    871  CA  ALA A 111     -32.102  -7.792  32.463  1.00 87.49           C  
ATOM    872  C   ALA A 111     -32.943  -8.988  32.900  1.00 87.49           C  
ATOM    873  CB  ALA A 111     -32.542  -7.312  31.082  1.00 87.49           C  
ATOM    874  O   ALA A 111     -33.919  -8.832  33.638  1.00 87.49           O  
ATOM    875  N   ALA A 112     -32.679 -10.155  32.384  1.00 87.34           N  
ATOM    876  CA  ALA A 112     -33.367 -11.393  32.742  1.00 87.34           C  
ATOM    877  C   ALA A 112     -33.201 -11.703  34.227  1.00 87.34           C  
ATOM    878  CB  ALA A 112     -32.847 -12.554  31.898  1.00 87.34           C  
ATOM    879  O   ALA A 112     -34.143 -12.156  34.882  1.00 87.34           O  
ATOM    880  N   GLN A 113     -31.943 -11.568  34.722  1.00 87.07           N  
ATOM    881  CA  GLN A 113     -31.647 -11.792  36.133  1.00 87.07           C  
ATOM    882  C   GLN A 113     -32.403 -10.804  37.018  1.00 87.07           C  
ATOM    883  CB  GLN A 113     -30.143 -11.682  36.390  1.00 87.07           C  
ATOM    884  O   GLN A 113     -32.884 -11.168  38.093  1.00 87.07           O  
ATOM    885  CG  GLN A 113     -29.355 -12.914  35.966  1.00 87.07           C  
ATOM    886  CD  GLN A 113     -27.881 -12.816  36.312  1.00 87.07           C  
ATOM    887  NE2 GLN A 113     -27.304 -13.923  36.768  1.00 87.07           N  
ATOM    888  OE1 GLN A 113     -27.266 -11.755  36.169  1.00 87.07           O  
ATOM    889  N   ARG A 114     -32.492  -9.531  36.655  1.00 84.93           N  
ATOM    890  CA  ARG A 114     -33.231  -8.492  37.365  1.00 84.93           C  
ATOM    891  C   ARG A 114     -34.724  -8.806  37.394  1.00 84.93           C  
ATOM    892  CB  ARG A 114     -32.995  -7.126  36.719  1.00 84.93           C  
ATOM    893  O   ARG A 114     -35.405  -8.517  38.381  1.00 84.93           O  
ATOM    894  CG  ARG A 114     -31.644  -6.513  37.050  1.00 84.93           C  
ATOM    895  CD  ARG A 114     -31.431  -5.191  36.325  1.00 84.93           C  
ATOM    896  NE  ARG A 114     -30.192  -4.541  36.742  1.00 84.93           N  
ATOM    897  NH1 ARG A 114     -31.094  -2.416  36.832  1.00 84.93           N  
ATOM    898  NH2 ARG A 114     -28.885  -2.752  37.348  1.00 84.93           N  
ATOM    899  CZ  ARG A 114     -30.060  -3.238  36.973  1.00 84.93           C  
ATOM    900  N   ALA A 115     -35.262  -9.316  36.291  1.00 82.59           N  
ATOM    901  CA  ALA A 115     -36.665  -9.706  36.184  1.00 82.59           C  
ATOM    902  C   ALA A 115     -36.988 -10.860  37.129  1.00 82.59           C  
ATOM    903  CB  ALA A 115     -37.002 -10.090  34.745  1.00 82.59           C  
ATOM    904  O   ALA A 115     -38.096 -10.939  37.666  1.00 82.59           O  
ATOM    905  N   LYS A 116     -36.027 -11.790  37.318  1.00 81.19           N  
ATOM    906  CA  LYS A 116     -36.198 -12.943  38.197  1.00 81.19           C  
ATOM    907  C   LYS A 116     -36.135 -12.530  39.665  1.00 81.19           C  
ATOM    908  CB  LYS A 116     -35.136 -14.004  37.905  1.00 81.19           C  
ATOM    909  O   LYS A 116     -36.751 -13.166  40.522  1.00 81.19           O  
ATOM    910  CG  LYS A 116     -35.311 -14.703  36.565  1.00 81.19           C  
ATOM    911  CD  LYS A 116     -34.236 -15.758  36.340  1.00 81.19           C  
ATOM    912  CE  LYS A 116     -34.347 -16.386  34.957  1.00 81.19           C  
ATOM    913  NZ  LYS A 116     -33.361 -17.492  34.770  1.00 81.19           N  
ATOM    914  N   ARG A 117     -35.356 -11.448  40.027  1.00 76.16           N  
ATOM    915  CA  ARG A 117     -35.119 -10.968  41.384  1.00 76.16           C  
ATOM    916  C   ARG A 117     -36.138  -9.902  41.774  1.00 76.16           C  
ATOM    917  CB  ARG A 117     -33.700 -10.410  41.518  1.00 76.16           C  
ATOM    918  O   ARG A 117     -36.252  -9.545  42.948  1.00 76.16           O  
ATOM    919  CG  ARG A 117     -32.623 -11.480  41.598  1.00 76.16           C  
ATOM    920  CD  ARG A 117     -31.230 -10.872  41.688  1.00 76.16           C  
ATOM    921  NE  ARG A 117     -30.470 -11.429  42.803  1.00 76.16           N  
ATOM    922  NH1 ARG A 117     -29.220  -9.522  43.174  1.00 76.16           N  
ATOM    923  NH2 ARG A 117     -28.903 -11.378  44.481  1.00 76.16           N  
ATOM    924  CZ  ARG A 117     -29.533 -10.775  43.484  1.00 76.16           C  
ATOM    925  N   ALA A 118     -36.893  -9.404  40.742  1.00 70.72           N  
ATOM    926  CA  ALA A 118     -37.955  -8.445  41.034  1.00 70.72           C  
ATOM    927  C   ALA A 118     -39.031  -9.071  41.917  1.00 70.72           C  
ATOM    928  CB  ALA A 118     -38.572  -7.922  39.739  1.00 70.72           C  
ATOM    929  O   ALA A 118     -39.416 -10.224  41.714  1.00 70.72           O  
ATOM    930  N   PRO A 119     -39.133  -8.504  43.187  1.00 67.15           N  
ATOM    931  CA  PRO A 119     -40.151  -8.995  44.119  1.00 67.15           C  
ATOM    932  C   PRO A 119     -41.539  -9.074  43.488  1.00 67.15           C  
ATOM    933  CB  PRO A 119     -40.122  -7.962  45.248  1.00 67.15           C  
ATOM    934  O   PRO A 119     -41.867  -8.276  42.606  1.00 67.15           O  
ATOM    935  CG  PRO A 119     -39.521  -6.740  44.633  1.00 67.15           C  
ATOM    936  CD  PRO A 119     -38.784  -7.146  43.389  1.00 67.15           C  
ATOM    937  N   ALA A 120     -42.084 -10.338  43.090  1.00 60.16           N  
ATOM    938  CA  ALA A 120     -43.486 -10.634  42.803  1.00 60.16           C  
ATOM    939  C   ALA A 120     -44.406  -9.599  43.444  1.00 60.16           C  
ATOM    940  CB  ALA A 120     -43.844 -12.035  43.291  1.00 60.16           C  
ATOM    941  O   ALA A 120     -44.386  -9.411  44.663  1.00 60.16           O  
ATOM    942  N   LYS A 121     -44.241  -8.212  43.087  1.00 54.55           N  
ATOM    943  CA  LYS A 121     -45.315  -7.348  43.569  1.00 54.55           C  
ATOM    944  C   LYS A 121     -46.640  -8.101  43.632  1.00 54.55           C  
ATOM    945  CB  LYS A 121     -45.454  -6.115  42.674  1.00 54.55           C  
ATOM    946  O   LYS A 121     -47.089  -8.664  42.631  1.00 54.55           O  
ATOM    947  CG  LYS A 121     -44.366  -5.072  42.883  1.00 54.55           C  
ATOM    948  CD  LYS A 121     -44.689  -3.774  42.155  1.00 54.55           C  
ATOM    949  CE  LYS A 121     -43.576  -2.748  42.319  1.00 54.55           C  
ATOM    950  NZ  LYS A 121     -43.982  -1.404  41.811  1.00 54.55           N  
ATOM    951  N   GLN A 122     -46.887  -9.167  44.457  1.00 52.34           N  
ATOM    952  CA  GLN A 122     -48.220  -9.491  44.955  1.00 52.34           C  
ATOM    953  C   GLN A 122     -49.183  -8.326  44.744  1.00 52.34           C  
ATOM    954  CB  GLN A 122     -48.165  -9.865  46.437  1.00 52.34           C  
ATOM    955  O   GLN A 122     -48.916  -7.205  45.183  1.00 52.34           O  
ATOM    956  CG  GLN A 122     -48.842 -11.189  46.762  1.00 52.34           C  
ATOM    957  CD  GLN A 122     -48.440 -11.736  48.119  1.00 52.34           C  
ATOM    958  NE2 GLN A 122     -48.423 -13.059  48.243  1.00 52.34           N  
ATOM    959  OE1 GLN A 122     -48.146 -10.977  49.047  1.00 52.34           O  
ATOM    960  N   ALA A 123     -49.530  -8.029  43.467  1.00 50.51           N  
ATOM    961  CA  ALA A 123     -50.802  -7.440  43.058  1.00 50.51           C  
ATOM    962  C   ALA A 123     -51.783  -7.386  44.226  1.00 50.51           C  
ATOM    963  CB  ALA A 123     -51.405  -8.228  41.898  1.00 50.51           C  
ATOM    964  O   ALA A 123     -52.270  -8.423  44.684  1.00 50.51           O  
ATOM    965  N   LYS A 124     -51.443  -6.933  45.480  1.00 47.02           N  
ATOM    966  CA  LYS A 124     -52.530  -6.595  46.394  1.00 47.02           C  
ATOM    967  C   LYS A 124     -53.333  -5.405  45.877  1.00 47.02           C  
ATOM    968  CB  LYS A 124     -51.984  -6.291  47.790  1.00 47.02           C  
ATOM    969  O   LYS A 124     -52.762  -4.376  45.512  1.00 47.02           O  
ATOM    970  CG  LYS A 124     -52.504  -7.223  48.875  1.00 47.02           C  
ATOM    971  CD  LYS A 124     -51.841  -6.942  50.218  1.00 47.02           C  
ATOM    972  CE  LYS A 124     -52.343  -7.890  51.299  1.00 47.02           C  
ATOM    973  NZ  LYS A 124     -51.830  -7.512  52.649  1.00 47.02           N  
ATOM    974  N   GLN A 125     -54.242  -5.518  44.878  1.00 51.05           N  
ATOM    975  CA  GLN A 125     -55.472  -4.779  44.614  1.00 51.05           C  
ATOM    976  C   GLN A 125     -55.572  -3.542  45.503  1.00 51.05           C  
ATOM    977  CB  GLN A 125     -56.693  -5.676  44.823  1.00 51.05           C  
ATOM    978  O   GLN A 125     -55.707  -3.657  46.723  1.00 51.05           O  
ATOM    979  CG  GLN A 125     -57.079  -6.486  43.592  1.00 51.05           C  
ATOM    980  CD  GLN A 125     -58.217  -7.452  43.859  1.00 51.05           C  
ATOM    981  NE2 GLN A 125     -58.477  -8.340  42.905  1.00 51.05           N  
ATOM    982  OE1 GLN A 125     -58.858  -7.402  44.914  1.00 51.05           O  
ATOM    983  N   ARG A 126     -54.649  -2.634  45.597  1.00 45.16           N  
ATOM    984  CA  ARG A 126     -54.983  -1.385  46.274  1.00 45.16           C  
ATOM    985  C   ARG A 126     -55.708  -0.429  45.332  1.00 45.16           C  
ATOM    986  CB  ARG A 126     -53.722  -0.720  46.828  1.00 45.16           C  
ATOM    987  O   ARG A 126     -55.335  -0.298  44.164  1.00 45.16           O  
ATOM    988  CG  ARG A 126     -53.230  -1.323  48.134  1.00 45.16           C  
ATOM    989  CD  ARG A 126     -51.940  -0.667  48.608  1.00 45.16           C  
ATOM    990  NE  ARG A 126     -52.101  -0.051  49.922  1.00 45.16           N  
ATOM    991  NH1 ARG A 126     -51.085   1.941  49.340  1.00 45.16           N  
ATOM    992  NH2 ARG A 126     -51.887   1.636  51.466  1.00 45.16           N  
ATOM    993  CZ  ARG A 126     -51.691   1.174  50.240  1.00 45.16           C  
ATOM    994  N   LYS A 127     -57.061  -0.522  45.215  1.00 48.85           N  
ATOM    995  CA  LYS A 127     -58.111   0.419  44.832  1.00 48.85           C  
ATOM    996  C   LYS A 127     -57.567   1.842  44.741  1.00 48.85           C  
ATOM    997  CB  LYS A 127     -59.271   0.363  45.827  1.00 48.85           C  
ATOM    998  O   LYS A 127     -56.911   2.322  45.667  1.00 48.85           O  
ATOM    999  CG  LYS A 127     -60.636   0.602  45.199  1.00 48.85           C  
ATOM   1000  CD  LYS A 127     -61.760   0.366  46.200  1.00 48.85           C  
ATOM   1001  CE  LYS A 127     -63.129   0.529  45.554  1.00 48.85           C  
ATOM   1002  NZ  LYS A 127     -64.217   0.612  46.574  1.00 48.85           N  
ATOM   1003  N   PRO A 128     -57.490   2.471  43.437  1.00 57.33           N  
ATOM   1004  CA  PRO A 128     -57.073   3.873  43.372  1.00 57.33           C  
ATOM   1005  C   PRO A 128     -57.895   4.777  44.287  1.00 57.33           C  
ATOM   1006  CB  PRO A 128     -57.294   4.239  41.902  1.00 57.33           C  
ATOM   1007  O   PRO A 128     -59.066   4.492  44.552  1.00 57.33           O  
ATOM   1008  CG  PRO A 128     -58.164   3.149  41.364  1.00 57.33           C  
ATOM   1009  CD  PRO A 128     -58.230   2.046  42.381  1.00 57.33           C  
ATOM   1010  N   PRO A 129     -57.232   5.673  45.212  1.00 48.99           N  
ATOM   1011  CA  PRO A 129     -58.070   6.644  45.919  1.00 48.99           C  
ATOM   1012  C   PRO A 129     -58.686   7.683  44.985  1.00 48.99           C  
ATOM   1013  CB  PRO A 129     -57.096   7.301  46.901  1.00 48.99           C  
ATOM   1014  O   PRO A 129     -58.137   7.959  43.915  1.00 48.99           O  
ATOM   1015  CG  PRO A 129     -55.750   7.137  46.271  1.00 48.99           C  
ATOM   1016  CD  PRO A 129     -55.851   6.093  45.196  1.00 48.99           C  
ATOM   1017  N   ALA A 130     -60.028   7.629  44.761  1.00 47.75           N  
ATOM   1018  CA  ALA A 130     -61.108   8.554  44.426  1.00 47.75           C  
ATOM   1019  C   ALA A 130     -60.592   9.987  44.332  1.00 47.75           C  
ATOM   1020  CB  ALA A 130     -62.228   8.461  45.459  1.00 47.75           C  
ATOM   1021  O   ALA A 130     -59.888  10.460  45.227  1.00 47.75           O  
ATOM   1022  N   ALA A 131     -60.170  10.413  43.122  1.00 53.92           N  
ATOM   1023  CA  ALA A 131     -60.018  11.722  42.492  1.00 53.92           C  
ATOM   1024  C   ALA A 131     -60.748  12.801  43.286  1.00 53.92           C  
ATOM   1025  CB  ALA A 131     -60.533  11.684  41.055  1.00 53.92           C  
ATOM   1026  O   ALA A 131     -61.920  12.639  43.634  1.00 53.92           O  
ATOM   1027  N   PRO A 132     -60.038  13.821  43.927  1.00 52.66           N  
ATOM   1028  CA  PRO A 132     -60.874  14.977  44.261  1.00 52.66           C  
ATOM   1029  C   PRO A 132     -60.920  16.015  43.141  1.00 52.66           C  
ATOM   1030  CB  PRO A 132     -60.199  15.551  45.509  1.00 52.66           C  
ATOM   1031  O   PRO A 132     -59.948  16.170  42.398  1.00 52.66           O  
ATOM   1032  CG  PRO A 132     -58.761  15.166  45.377  1.00 52.66           C  
ATOM   1033  CD  PRO A 132     -58.614  14.273  44.179  1.00 52.66           C  
ATOM   1034  N   GLN A 133     -62.091  16.164  42.458  1.00 49.28           N  
ATOM   1035  CA  GLN A 133     -62.741  17.204  41.668  1.00 49.28           C  
ATOM   1036  C   GLN A 133     -62.322  18.594  42.137  1.00 49.28           C  
ATOM   1037  CB  GLN A 133     -64.262  17.062  41.739  1.00 49.28           C  
ATOM   1038  O   GLN A 133     -62.533  18.954  43.297  1.00 49.28           O  
ATOM   1039  CG  GLN A 133     -64.790  15.779  41.112  1.00 49.28           C  
ATOM   1040  CD  GLN A 133     -66.303  15.759  41.002  1.00 49.28           C  
ATOM   1041  NE2 GLN A 133     -66.848  14.649  40.517  1.00 49.28           N  
ATOM   1042  OE1 GLN A 133     -66.977  16.734  41.351  1.00 49.28           O  
ATOM   1043  N   ARG A 134     -61.210  19.092  41.641  1.00 52.45           N  
ATOM   1044  CA  ARG A 134     -60.998  20.525  41.817  1.00 52.45           C  
ATOM   1045  C   ARG A 134     -61.043  21.254  40.478  1.00 52.45           C  
ATOM   1046  CB  ARG A 134     -59.662  20.790  42.513  1.00 52.45           C  
ATOM   1047  O   ARG A 134     -60.438  20.806  39.501  1.00 52.45           O  
ATOM   1048  CG  ARG A 134     -59.789  21.565  43.815  1.00 52.45           C  
ATOM   1049  CD  ARG A 134     -58.436  21.777  44.480  1.00 52.45           C  
ATOM   1050  NE  ARG A 134     -58.576  22.340  45.820  1.00 52.45           N  
ATOM   1051  NH1 ARG A 134     -57.658  24.390  45.278  1.00 52.45           N  
ATOM   1052  NH2 ARG A 134     -58.376  23.979  47.416  1.00 52.45           N  
ATOM   1053  CZ  ARG A 134     -58.203  23.569  46.168  1.00 52.45           C  
ATOM   1054  N   ARG A 135     -62.132  21.960  40.161  1.00 54.00           N  
ATOM   1055  CA  ARG A 135     -62.698  23.178  39.592  1.00 54.00           C  
ATOM   1056  C   ARG A 135     -61.601  24.101  39.072  1.00 54.00           C  
ATOM   1057  CB  ARG A 135     -63.551  23.911  40.629  1.00 54.00           C  
ATOM   1058  O   ARG A 135     -60.559  24.258  39.712  1.00 54.00           O  
ATOM   1059  CG  ARG A 135     -64.908  24.356  40.108  1.00 54.00           C  
ATOM   1060  CD  ARG A 135     -65.788  24.906  41.223  1.00 54.00           C  
ATOM   1061  NE  ARG A 135     -67.180  25.030  40.799  1.00 54.00           N  
ATOM   1062  NH1 ARG A 135     -67.142  27.334  40.638  1.00 54.00           N  
ATOM   1063  NH2 ARG A 135     -69.061  26.178  40.154  1.00 54.00           N  
ATOM   1064  CZ  ARG A 135     -67.791  26.180  40.531  1.00 54.00           C  
ATOM   1065  N   PRO A 136     -61.777  24.655  37.788  1.00 50.58           N  
ATOM   1066  CA  PRO A 136     -60.746  25.509  37.193  1.00 50.58           C  
ATOM   1067  C   PRO A 136     -60.784  26.939  37.728  1.00 50.58           C  
ATOM   1068  CB  PRO A 136     -61.078  25.476  35.700  1.00 50.58           C  
ATOM   1069  O   PRO A 136     -61.818  27.386  38.231  1.00 50.58           O  
ATOM   1070  CG  PRO A 136     -62.568  25.368  35.642  1.00 50.58           C  
ATOM   1071  CD  PRO A 136     -63.089  25.210  37.042  1.00 50.58           C  
ATOM   1072  N   PRO A 137     -59.608  27.584  38.019  1.00 48.86           N  
ATOM   1073  CA  PRO A 137     -59.944  29.009  38.038  1.00 48.86           C  
ATOM   1074  C   PRO A 137     -59.214  29.802  36.957  1.00 48.86           C  
ATOM   1075  CB  PRO A 137     -59.505  29.457  39.435  1.00 48.86           C  
ATOM   1076  O   PRO A 137     -58.192  29.347  36.437  1.00 48.86           O  
ATOM   1077  CG  PRO A 137     -58.304  28.622  39.743  1.00 48.86           C  
ATOM   1078  CD  PRO A 137     -58.171  27.568  38.682  1.00 48.86           C  
ATOM   1079  N   ALA A 138     -59.973  30.644  36.128  1.00 45.02           N  
ATOM   1080  CA  ALA A 138     -60.249  32.012  35.697  1.00 45.02           C  
ATOM   1081  C   ALA A 138     -58.981  32.860  35.715  1.00 45.02           C  
ATOM   1082  CB  ALA A 138     -61.320  32.643  36.584  1.00 45.02           C  
ATOM   1083  O   ALA A 138     -58.241  32.862  36.702  1.00 45.02           O  
ATOM   1084  N   ALA A 139     -58.432  33.216  34.544  1.00 49.03           N  
ATOM   1085  CA  ALA A 139     -57.618  34.261  33.928  1.00 49.03           C  
ATOM   1086  C   ALA A 139     -57.259  35.344  34.941  1.00 49.03           C  
ATOM   1087  CB  ALA A 139     -58.349  34.873  32.736  1.00 49.03           C  
ATOM   1088  O   ALA A 139     -58.080  35.711  35.785  1.00 49.03           O  
ATOM   1089  N   PRO A 140     -56.078  36.044  34.825  1.00 46.38           N  
ATOM   1090  CA  PRO A 140     -55.971  37.403  34.289  1.00 46.38           C  
ATOM   1091  C   PRO A 140     -54.567  37.732  33.789  1.00 46.38           C  
ATOM   1092  CB  PRO A 140     -56.345  38.284  35.484  1.00 46.38           C  
ATOM   1093  O   PRO A 140     -53.614  37.009  34.093  1.00 46.38           O  
ATOM   1094  CG  PRO A 140     -55.807  37.560  36.676  1.00 46.38           C  
ATOM   1095  CD  PRO A 140     -55.276  36.229  36.225  1.00 46.38           C  
ATOM   1096  N   GLN A 141     -54.511  38.495  32.601  1.00 45.22           N  
ATOM   1097  CA  GLN A 141     -54.121  39.746  31.959  1.00 45.22           C  
ATOM   1098  C   GLN A 141     -52.716  40.167  32.381  1.00 45.22           C  
ATOM   1099  CB  GLN A 141     -55.122  40.854  32.289  1.00 45.22           C  
ATOM   1100  O   GLN A 141     -52.387  40.148  33.569  1.00 45.22           O  
ATOM   1101  CG  GLN A 141     -56.519  40.606  31.736  1.00 45.22           C  
ATOM   1102  CD  GLN A 141     -57.444  41.794  31.922  1.00 45.22           C  
ATOM   1103  NE2 GLN A 141     -58.748  41.543  31.880  1.00 45.22           N  
ATOM   1104  OE1 GLN A 141     -56.990  42.929  32.103  1.00 45.22           O  
ATOM   1105  N   ALA A 142     -51.790  40.306  31.470  1.00 38.74           N  
ATOM   1106  CA  ALA A 142     -50.916  41.180  30.692  1.00 38.74           C  
ATOM   1107  C   ALA A 142     -49.875  41.851  31.585  1.00 38.74           C  
ATOM   1108  CB  ALA A 142     -51.737  42.234  29.954  1.00 38.74           C  
ATOM   1109  O   ALA A 142     -50.205  42.359  32.659  1.00 38.74           O  
ATOM   1110  N   ALA A 143     -48.612  41.630  31.357  1.00 46.26           N  
ATOM   1111  CA  ALA A 143     -47.682  42.724  31.092  1.00 46.26           C  
ATOM   1112  C   ALA A 143     -46.246  42.214  31.003  1.00 46.26           C  
ATOM   1113  CB  ALA A 143     -47.797  43.795  32.174  1.00 46.26           C  
ATOM   1114  O   ALA A 143     -45.800  41.445  31.858  1.00 46.26           O  
ATOM   1115  N   THR A 144     -45.675  42.193  29.821  1.00 43.01           N  
ATOM   1116  CA  THR A 144     -44.706  42.911  29.000  1.00 43.01           C  
ATOM   1117  C   THR A 144     -43.320  42.864  29.636  1.00 43.01           C  
ATOM   1118  CB  THR A 144     -45.128  44.377  28.791  1.00 43.01           C  
ATOM   1119  O   THR A 144     -43.173  43.101  30.837  1.00 43.01           O  
ATOM   1120  CG2 THR A 144     -46.347  44.473  27.879  1.00 43.01           C  
ATOM   1121  OG1 THR A 144     -45.447  44.963  30.059  1.00 43.01           O  
ATOM   1122  N   GLY A 145     -42.451  42.019  29.134  1.00 40.96           N  
ATOM   1123  CA  GLY A 145     -41.124  42.459  28.737  1.00 40.96           C  
ATOM   1124  C   GLY A 145     -40.346  41.400  27.979  1.00 40.96           C  
ATOM   1125  O   GLY A 145     -40.218  40.265  28.444  1.00 40.96           O  
ATOM   1126  N   SER A 146     -40.337  41.540  26.656  1.00 44.52           N  
ATOM   1127  CA  SER A 146     -39.557  41.652  25.428  1.00 44.52           C  
ATOM   1128  C   SER A 146     -38.065  41.754  25.727  1.00 44.52           C  
ATOM   1129  CB  SER A 146     -40.007  42.867  24.616  1.00 44.52           C  
ATOM   1130  O   SER A 146     -37.656  42.496  26.622  1.00 44.52           O  
ATOM   1131  OG  SER A 146     -41.345  42.711  24.175  1.00 44.52           O  
ATOM   1132  N   GLN A 147     -37.321  40.762  25.363  1.00 50.75           N  
ATOM   1133  CA  GLN A 147     -36.336  40.747  24.287  1.00 50.75           C  
ATOM   1134  C   GLN A 147     -35.373  39.573  24.440  1.00 50.75           C  
ATOM   1135  CB  GLN A 147     -35.557  42.063  24.253  1.00 50.75           C  
ATOM   1136  O   GLN A 147     -34.822  39.352  25.521  1.00 50.75           O  
ATOM   1137  CG  GLN A 147     -36.389  43.258  23.806  1.00 50.75           C  
ATOM   1138  CD  GLN A 147     -35.559  44.514  23.618  1.00 50.75           C  
ATOM   1139  NE2 GLN A 147     -36.193  45.672  23.768  1.00 50.75           N  
ATOM   1140  OE1 GLN A 147     -34.357  44.444  23.341  1.00 50.75           O  
ATOM   1141  N   ALA A 148     -35.499  38.586  23.518  1.00 40.94           N  
ATOM   1142  CA  ALA A 148     -34.769  38.418  22.264  1.00 40.94           C  
ATOM   1143  C   ALA A 148     -34.089  37.054  22.203  1.00 40.94           C  
ATOM   1144  CB  ALA A 148     -33.737  39.531  22.096  1.00 40.94           C  
ATOM   1145  O   ALA A 148     -33.376  36.666  23.132  1.00 40.94           O  
ATOM   1146  N   ALA A 149     -34.634  36.152  21.365  1.00 42.97           N  
ATOM   1147  CA  ALA A 149     -34.366  35.820  19.969  1.00 42.97           C  
ATOM   1148  C   ALA A 149     -33.251  34.784  19.856  1.00 42.97           C  
ATOM   1149  CB  ALA A 149     -34.001  37.077  19.183  1.00 42.97           C  
ATOM   1150  O   ALA A 149     -32.179  34.949  20.443  1.00 42.97           O  
ATOM   1151  N   THR A 150     -33.659  33.474  19.548  1.00 44.69           N  
ATOM   1152  CA  THR A 150     -33.656  32.697  18.314  1.00 44.69           C  
ATOM   1153  C   THR A 150     -33.500  31.208  18.612  1.00 44.69           C  
ATOM   1154  CB  THR A 150     -32.529  33.154  17.368  1.00 44.69           C  
ATOM   1155  O   THR A 150     -32.482  30.784  19.164  1.00 44.69           O  
ATOM   1156  CG2 THR A 150     -32.733  34.600  16.929  1.00 44.69           C  
ATOM   1157  OG1 THR A 150     -31.271  33.045  18.046  1.00 44.69           O  
ATOM   1158  N   GLY A 151     -34.557  30.401  18.885  1.00 32.63           N  
ATOM   1159  CA  GLY A 151     -34.680  29.002  18.510  1.00 32.63           C  
ATOM   1160  C   GLY A 151     -35.903  28.717  17.660  1.00 32.63           C  
ATOM   1161  O   GLY A 151     -37.020  29.090  18.025  1.00 32.63           O  
ATOM   1162  N   GLY A 152     -35.743  28.943  16.312  1.00 38.39           N  
ATOM   1163  CA  GLY A 152     -36.584  28.395  15.259  1.00 38.39           C  
ATOM   1164  C   GLY A 152     -36.015  27.134  14.637  1.00 38.39           C  
ATOM   1165  O   GLY A 152     -34.818  27.060  14.354  1.00 38.39           O  
ATOM   1166  N   MET A 153     -36.683  25.925  14.785  1.00 36.60           N  
ATOM   1167  CA  MET A 153     -37.629  24.979  14.200  1.00 36.60           C  
ATOM   1168  C   MET A 153     -36.976  24.178  13.079  1.00 36.60           C  
ATOM   1169  CB  MET A 153     -38.864  25.710  13.669  1.00 36.60           C  
ATOM   1170  O   MET A 153     -36.278  24.741  12.233  1.00 36.60           O  
ATOM   1171  CG  MET A 153     -39.689  26.385  14.753  1.00 36.60           C  
ATOM   1172  SD  MET A 153     -40.882  27.603  14.072  1.00 36.60           S  
ATOM   1173  CE  MET A 153     -42.198  27.491  15.316  1.00 36.60           C  
ATOM   1174  N   HIS A 154     -36.917  22.846  13.199  1.00 42.37           N  
ATOM   1175  CA  HIS A 154     -37.586  21.881  12.333  1.00 42.37           C  
ATOM   1176  C   HIS A 154     -36.951  20.500  12.454  1.00 42.37           C  
ATOM   1177  CB  HIS A 154     -37.548  22.351  10.878  1.00 42.37           C  
ATOM   1178  O   HIS A 154     -35.725  20.375  12.472  1.00 42.37           O  
ATOM   1179  CG  HIS A 154     -38.424  23.533  10.606  1.00 42.37           C  
ATOM   1180  CD2 HIS A 154     -38.125  24.843  10.446  1.00 42.37           C  
ATOM   1181  ND1 HIS A 154     -39.791  23.429  10.472  1.00 42.37           N  
ATOM   1182  CE1 HIS A 154     -40.297  24.629  10.239  1.00 42.37           C  
ATOM   1183  NE2 HIS A 154     -39.306  25.505  10.219  1.00 42.37           N  
ATOM   1184  N   ALA A 155     -37.612  19.496  13.048  1.00 35.32           N  
ATOM   1185  CA  ALA A 155     -38.402  18.424  12.450  1.00 35.32           C  
ATOM   1186  C   ALA A 155     -37.502  17.373  11.805  1.00 35.32           C  
ATOM   1187  CB  ALA A 155     -39.375  18.991  11.419  1.00 35.32           C  
ATOM   1188  O   ALA A 155     -36.562  17.712  11.082  1.00 35.32           O  
ATOM   1189  N   ALA A 156     -37.363  16.188  12.362  1.00 34.23           N  
ATOM   1190  CA  ALA A 156     -37.723  14.842  11.922  1.00 34.23           C  
ATOM   1191  C   ALA A 156     -36.914  14.431  10.696  1.00 34.23           C  
ATOM   1192  CB  ALA A 156     -39.218  14.764  11.620  1.00 34.23           C  
ATOM   1193  O   ALA A 156     -36.822  15.184   9.723  1.00 34.23           O  
ATOM   1194  N   THR A 157     -35.824  13.615  10.922  1.00 42.05           N  
ATOM   1195  CA  THR A 157     -35.686  12.426  10.089  1.00 42.05           C  
ATOM   1196  C   THR A 157     -34.483  11.595  10.528  1.00 42.05           C  
ATOM   1197  CB  THR A 157     -35.540  12.798   8.602  1.00 42.05           C  
ATOM   1198  O   THR A 157     -33.456  12.145  10.930  1.00 42.05           O  
ATOM   1199  CG2 THR A 157     -36.722  13.637   8.127  1.00 42.05           C  
ATOM   1200  OG1 THR A 157     -34.332  13.548   8.420  1.00 42.05           O  
ATOM   1201  N   ASP A 158     -34.659  10.532  11.227  1.00 35.07           N  
ATOM   1202  CA  ASP A 158     -34.226   9.147  11.066  1.00 35.07           C  
ATOM   1203  C   ASP A 158     -32.863   9.074  10.381  1.00 35.07           C  
ATOM   1204  CB  ASP A 158     -35.260   8.350  10.268  1.00 35.07           C  
ATOM   1205  O   ASP A 158     -32.685   9.608   9.284  1.00 35.07           O  
ATOM   1206  CG  ASP A 158     -36.545   8.107  11.040  1.00 35.07           C  
ATOM   1207  OD1 ASP A 158     -36.481   7.805  12.251  1.00 35.07           O  
ATOM   1208  OD2 ASP A 158     -37.631   8.214  10.430  1.00 35.07           O  
ATOM   1209  N   GLY A 159     -31.744   9.129  11.172  1.00 37.60           N  
ATOM   1210  CA  GLY A 159     -30.489   8.697  10.578  1.00 37.60           C  
ATOM   1211  C   GLY A 159     -29.641   7.861  11.518  1.00 37.60           C  
ATOM   1212  O   GLY A 159     -29.332   8.290  12.631  1.00 37.60           O  
ATOM   1213  N   ASN A 160     -29.922   6.598  11.710  1.00 36.54           N  
ATOM   1214  CA  ASN A 160     -29.011   5.460  11.776  1.00 36.54           C  
ATOM   1215  C   ASN A 160     -27.832   5.629  10.822  1.00 36.54           C  
ATOM   1216  CB  ASN A 160     -29.756   4.158  11.473  1.00 36.54           C  
ATOM   1217  O   ASN A 160     -27.999   5.558   9.603  1.00 36.54           O  
ATOM   1218  CG  ASN A 160     -29.008   2.931  11.956  1.00 36.54           C  
ATOM   1219  ND2 ASN A 160     -29.276   1.789  11.333  1.00 36.54           N  
ATOM   1220  OD1 ASN A 160     -28.196   3.008  12.882  1.00 36.54           O  
ATOM   1221  N   SER A 161     -26.878   6.580  11.147  1.00 42.14           N  
ATOM   1222  CA  SER A 161     -25.541   6.631  10.564  1.00 42.14           C  
ATOM   1223  C   SER A 161     -24.469   6.363  11.616  1.00 42.14           C  
ATOM   1224  CB  SER A 161     -25.294   7.989   9.906  1.00 42.14           C  
ATOM   1225  O   SER A 161     -24.395   7.065  12.626  1.00 42.14           O  
ATOM   1226  OG  SER A 161     -24.011   8.031   9.305  1.00 42.14           O  
ATOM   1227  N   PRO A 162     -23.754   5.123  11.619  1.00 39.65           N  
ATOM   1228  CA  PRO A 162     -22.660   4.815  12.544  1.00 39.65           C  
ATOM   1229  C   PRO A 162     -21.359   5.525  12.177  1.00 39.65           C  
ATOM   1230  CB  PRO A 162     -22.509   3.297  12.419  1.00 39.65           C  
ATOM   1231  O   PRO A 162     -20.898   5.425  11.036  1.00 39.65           O  
ATOM   1232  CG  PRO A 162     -22.834   2.998  10.991  1.00 39.65           C  
ATOM   1233  CD  PRO A 162     -23.320   4.260  10.337  1.00 39.65           C  
ATOM   1234  N   TYR A 163     -21.229   6.798  11.992  1.00 36.00           N  
ATOM   1235  CA  TYR A 163     -19.892   7.377  12.059  1.00 36.00           C  
ATOM   1236  C   TYR A 163     -19.923   8.745  12.730  1.00 36.00           C  
ATOM   1237  CB  TYR A 163     -19.286   7.497  10.657  1.00 36.00           C  
ATOM   1238  O   TYR A 163     -20.497   9.694  12.192  1.00 36.00           O  
ATOM   1239  CG  TYR A 163     -18.171   6.514  10.392  1.00 36.00           C  
ATOM   1240  CD1 TYR A 163     -16.853   6.821  10.722  1.00 36.00           C  
ATOM   1241  CD2 TYR A 163     -18.433   5.279   9.810  1.00 36.00           C  
ATOM   1242  CE1 TYR A 163     -15.822   5.920  10.477  1.00 36.00           C  
ATOM   1243  CE2 TYR A 163     -17.410   4.370   9.560  1.00 36.00           C  
ATOM   1244  OH  TYR A 163     -15.094   3.803   9.653  1.00 36.00           O  
ATOM   1245  CZ  TYR A 163     -16.110   4.699   9.897  1.00 36.00           C  
ATOM   1246  N   ALA A 164     -20.256   8.895  14.023  1.00 42.34           N  
ATOM   1247  CA  ALA A 164     -19.968  10.038  14.885  1.00 42.34           C  
ATOM   1248  C   ALA A 164     -18.527   9.999  15.385  1.00 42.34           C  
ATOM   1249  CB  ALA A 164     -20.937  10.073  16.064  1.00 42.34           C  
ATOM   1250  O   ALA A 164     -18.062   8.968  15.877  1.00 42.34           O  
ATOM   1251  N   VAL A 165     -17.533  10.481  14.633  1.00 35.48           N  
ATOM   1252  CA  VAL A 165     -16.218  11.062  14.886  1.00 35.48           C  
ATOM   1253  C   VAL A 165     -16.203  11.728  16.260  1.00 35.48           C  
ATOM   1254  CB  VAL A 165     -15.830  12.084  13.794  1.00 35.48           C  
ATOM   1255  O   VAL A 165     -17.078  12.539  16.573  1.00 35.48           O  
ATOM   1256  CG1 VAL A 165     -15.396  11.369  12.516  1.00 35.48           C  
ATOM   1257  CG2 VAL A 165     -16.995  13.031  13.511  1.00 35.48           C  
ATOM   1258  N   ILE A 166     -16.077  10.968  17.332  1.00 41.52           N  
ATOM   1259  CA  ILE A 166     -15.555  11.319  18.648  1.00 41.52           C  
ATOM   1260  C   ILE A 166     -14.229  12.061  18.497  1.00 41.52           C  
ATOM   1261  CB  ILE A 166     -15.370  10.067  19.536  1.00 41.52           C  
ATOM   1262  O   ILE A 166     -13.304  11.566  17.849  1.00 41.52           O  
ATOM   1263  CG1 ILE A 166     -16.682   9.280  19.629  1.00 41.52           C  
ATOM   1264  CG2 ILE A 166     -14.867  10.462  20.928  1.00 41.52           C  
ATOM   1265  CD1 ILE A 166     -16.593   8.029  20.492  1.00 41.52           C  
ATOM   1266  N   ALA A 167     -14.174  13.378  18.352  1.00 35.53           N  
ATOM   1267  CA  ALA A 167     -13.174  14.370  18.736  1.00 35.53           C  
ATOM   1268  C   ALA A 167     -12.323  13.869  19.899  1.00 35.53           C  
ATOM   1269  CB  ALA A 167     -13.847  15.690  19.103  1.00 35.53           C  
ATOM   1270  O   ALA A 167     -12.852  13.355  20.887  1.00 35.53           O  
ATOM   1271  N   PRO A 168     -10.994  13.475  19.771  1.00 36.97           N  
ATOM   1272  CA  PRO A 168     -10.357  13.198  21.061  1.00 36.97           C  
ATOM   1273  C   PRO A 168     -10.021  14.469  21.838  1.00 36.97           C  
ATOM   1274  CB  PRO A 168      -9.084  12.443  20.672  1.00 36.97           C  
ATOM   1275  O   PRO A 168      -9.703  15.499  21.236  1.00 36.97           O  
ATOM   1276  CG  PRO A 168      -8.805  12.865  19.265  1.00 36.97           C  
ATOM   1277  CD  PRO A 168     -10.018  13.571  18.730  1.00 36.97           C  
ATOM   1278  N   SER A 169     -10.803  14.919  22.809  1.00 37.55           N  
ATOM   1279  CA  SER A 169     -10.501  15.592  24.068  1.00 37.55           C  
ATOM   1280  C   SER A 169      -9.021  15.476  24.417  1.00 37.55           C  
ATOM   1281  CB  SER A 169     -11.348  15.012  25.202  1.00 37.55           C  
ATOM   1282  O   SER A 169      -8.469  14.374  24.443  1.00 37.55           O  
ATOM   1283  OG  SER A 169     -12.198  16.003  25.753  1.00 37.55           O  
ATOM   1284  N   SER A 170      -8.047  16.233  23.775  1.00 34.86           N  
ATOM   1285  CA  SER A 170      -6.738  16.743  24.171  1.00 34.86           C  
ATOM   1286  C   SER A 170      -6.673  16.990  25.674  1.00 34.86           C  
ATOM   1287  CB  SER A 170      -6.416  18.036  23.420  1.00 34.86           C  
ATOM   1288  O   SER A 170      -7.364  17.867  26.195  1.00 34.86           O  
ATOM   1289  OG  SER A 170      -6.878  17.968  22.082  1.00 34.86           O  
ATOM   1290  N   ASN A 171      -6.660  15.963  26.474  1.00 39.01           N  
ATOM   1291  CA  ASN A 171      -5.978  16.042  27.761  1.00 39.01           C  
ATOM   1292  C   ASN A 171      -4.718  15.181  27.782  1.00 39.01           C  
ATOM   1293  CB  ASN A 171      -6.921  15.631  28.894  1.00 39.01           C  
ATOM   1294  O   ASN A 171      -4.801  13.952  27.785  1.00 39.01           O  
ATOM   1295  CG  ASN A 171      -7.056  16.701  29.959  1.00 39.01           C  
ATOM   1296  ND2 ASN A 171      -8.224  16.771  30.585  1.00 39.01           N  
ATOM   1297  OD1 ASN A 171      -6.118  17.460  30.216  1.00 39.01           O  
ATOM   1298  N   ILE A 172      -3.680  15.566  26.983  1.00 45.42           N  
ATOM   1299  CA  ILE A 172      -2.288  15.143  27.089  1.00 45.42           C  
ATOM   1300  C   ILE A 172      -1.597  15.917  28.210  1.00 45.42           C  
ATOM   1301  CB  ILE A 172      -1.533  15.342  25.756  1.00 45.42           C  
ATOM   1302  O   ILE A 172      -1.587  17.150  28.206  1.00 45.42           O  
ATOM   1303  CG1 ILE A 172      -2.265  14.625  24.615  1.00 45.42           C  
ATOM   1304  CG2 ILE A 172      -0.088  14.850  25.874  1.00 45.42           C  
ATOM   1305  CD1 ILE A 172      -1.763  14.997  23.227  1.00 45.42           C  
ATOM   1306  N   PRO A 173      -1.272  15.302  29.409  1.00 39.26           N  
ATOM   1307  CA  PRO A 173      -0.371  15.953  30.363  1.00 39.26           C  
ATOM   1308  C   PRO A 173       1.049  16.105  29.823  1.00 39.26           C  
ATOM   1309  CB  PRO A 173      -0.398  15.013  31.571  1.00 39.26           C  
ATOM   1310  O   PRO A 173       1.538  15.228  29.106  1.00 39.26           O  
ATOM   1311  CG  PRO A 173      -0.857  13.700  31.024  1.00 39.26           C  
ATOM   1312  CD  PRO A 173      -1.486  13.937  29.681  1.00 39.26           C  
ATOM   1313  N   LYS A 174       1.565  17.333  29.495  1.00 38.82           N  
ATOM   1314  CA  LYS A 174       2.847  18.020  29.367  1.00 38.82           C  
ATOM   1315  C   LYS A 174       3.913  17.363  30.239  1.00 38.82           C  
ATOM   1316  CB  LYS A 174       2.704  19.497  29.738  1.00 38.82           C  
ATOM   1317  O   LYS A 174       3.750  17.263  31.457  1.00 38.82           O  
ATOM   1318  CG  LYS A 174       2.987  20.454  28.589  1.00 38.82           C  
ATOM   1319  CD  LYS A 174       2.194  21.747  28.730  1.00 38.82           C  
ATOM   1320  CE  LYS A 174       2.415  22.672  27.540  1.00 38.82           C  
ATOM   1321  NZ  LYS A 174       1.717  23.980  27.719  1.00 38.82           N  
ATOM   1322  N   VAL A 175       4.603  16.295  29.804  1.00 49.14           N  
ATOM   1323  CA  VAL A 175       5.881  15.896  30.383  1.00 49.14           C  
ATOM   1324  C   VAL A 175       6.996  16.784  29.834  1.00 49.14           C  
ATOM   1325  CB  VAL A 175       6.194  14.410  30.098  1.00 49.14           C  
ATOM   1326  O   VAL A 175       7.075  17.017  28.625  1.00 49.14           O  
ATOM   1327  CG1 VAL A 175       5.328  13.500  30.967  1.00 49.14           C  
ATOM   1328  CG2 VAL A 175       5.988  14.096  28.617  1.00 49.14           C  
ATOM   1329  N   ASN A 176       7.396  17.816  30.588  1.00 46.08           N  
ATOM   1330  CA  ASN A 176       8.592  18.650  30.654  1.00 46.08           C  
ATOM   1331  C   ASN A 176       9.857  17.806  30.782  1.00 46.08           C  
ATOM   1332  CB  ASN A 176       8.493  19.639  31.818  1.00 46.08           C  
ATOM   1333  O   ASN A 176       9.946  16.941  31.655  1.00 46.08           O  
ATOM   1334  CG  ASN A 176       7.996  21.004  31.384  1.00 46.08           C  
ATOM   1335  ND2 ASN A 176       7.744  21.878  32.351  1.00 46.08           N  
ATOM   1336  OD1 ASN A 176       7.839  21.270  30.190  1.00 46.08           O  
ATOM   1337  N   PRO A 177      10.868  17.882  29.873  1.00 43.88           N  
ATOM   1338  CA  PRO A 177      12.091  17.271  30.399  1.00 43.88           C  
ATOM   1339  C   PRO A 177      12.973  18.267  31.148  1.00 43.88           C  
ATOM   1340  CB  PRO A 177      12.795  16.755  29.142  1.00 43.88           C  
ATOM   1341  O   PRO A 177      13.136  19.408  30.706  1.00 43.88           O  
ATOM   1342  CG  PRO A 177      12.271  17.608  28.033  1.00 43.88           C  
ATOM   1343  CD  PRO A 177      11.026  18.299  28.510  1.00 43.88           C  
ATOM   1344  N   VAL A 178      13.071  18.152  32.483  1.00 47.67           N  
ATOM   1345  CA  VAL A 178      13.980  18.623  33.522  1.00 47.67           C  
ATOM   1346  C   VAL A 178      15.363  18.009  33.317  1.00 47.67           C  
ATOM   1347  CB  VAL A 178      13.451  18.285  34.934  1.00 47.67           C  
ATOM   1348  O   VAL A 178      15.494  16.789  33.186  1.00 47.67           O  
ATOM   1349  CG1 VAL A 178      14.469  17.449  35.707  1.00 47.67           C  
ATOM   1350  CG2 VAL A 178      13.116  19.565  35.699  1.00 47.67           C  
ATOM   1351  N   VAL A 179      16.339  18.734  32.699  1.00 34.03           N  
ATOM   1352  CA  VAL A 179      17.785  18.934  32.713  1.00 34.03           C  
ATOM   1353  C   VAL A 179      18.271  19.092  34.151  1.00 34.03           C  
ATOM   1354  CB  VAL A 179      18.195  20.165  31.873  1.00 34.03           C  
ATOM   1355  O   VAL A 179      17.764  19.934  34.896  1.00 34.03           O  
ATOM   1356  CG1 VAL A 179      19.675  20.096  31.502  1.00 34.03           C  
ATOM   1357  CG2 VAL A 179      17.331  20.266  30.618  1.00 34.03           C  
ATOM   1358  N   LYS A 180      18.869  17.980  34.729  1.00 42.34           N  
ATOM   1359  CA  LYS A 180      19.881  18.084  35.777  1.00 42.34           C  
ATOM   1360  C   LYS A 180      21.067  17.168  35.488  1.00 42.34           C  
ATOM   1361  CB  LYS A 180      19.278  17.747  37.141  1.00 42.34           C  
ATOM   1362  O   LYS A 180      20.892  15.968  35.267  1.00 42.34           O  
ATOM   1363  CG  LYS A 180      18.872  18.966  37.957  1.00 42.34           C  
ATOM   1364  CD  LYS A 180      18.162  18.566  39.244  1.00 42.34           C  
ATOM   1365  CE  LYS A 180      17.764  19.784  40.066  1.00 42.34           C  
ATOM   1366  NZ  LYS A 180      17.045  19.398  41.316  1.00 42.34           N  
ATOM   1367  N   GLY A 181      22.227  17.688  34.940  1.00 34.89           N  
ATOM   1368  CA  GLY A 181      23.602  17.950  35.335  1.00 34.89           C  
ATOM   1369  C   GLY A 181      24.164  16.899  36.273  1.00 34.89           C  
ATOM   1370  O   GLY A 181      23.533  16.552  37.274  1.00 34.89           O  
ATOM   1371  N   GLN A 182      24.983  15.915  35.712  1.00 45.71           N  
ATOM   1372  CA  GLN A 182      26.231  15.594  36.396  1.00 45.71           C  
ATOM   1373  C   GLN A 182      27.138  14.740  35.513  1.00 45.71           C  
ATOM   1374  CB  GLN A 182      25.951  14.871  37.714  1.00 45.71           C  
ATOM   1375  O   GLN A 182      26.717  13.698  35.007  1.00 45.71           O  
ATOM   1376  CG  GLN A 182      25.914  15.794  38.925  1.00 45.71           C  
ATOM   1377  CD  GLN A 182      25.252  15.154  40.131  1.00 45.71           C  
ATOM   1378  NE2 GLN A 182      25.437  15.758  41.299  1.00 45.71           N  
ATOM   1379  OE1 GLN A 182      24.579  14.125  40.013  1.00 45.71           O  
ATOM   1380  N   GLN A 183      28.187  15.304  34.944  1.00 35.66           N  
ATOM   1381  CA  GLN A 183      29.637  15.358  34.793  1.00 35.66           C  
ATOM   1382  C   GLN A 183      30.293  14.085  35.321  1.00 35.66           C  
ATOM   1383  CB  GLN A 183      30.207  16.580  35.514  1.00 35.66           C  
ATOM   1384  O   GLN A 183      29.992  13.640  36.431  1.00 35.66           O  
ATOM   1385  CG  GLN A 183      29.958  17.895  34.787  1.00 35.66           C  
ATOM   1386  CD  GLN A 183      30.633  19.075  35.461  1.00 35.66           C  
ATOM   1387  NE2 GLN A 183      30.723  20.193  34.748  1.00 35.66           N  
ATOM   1388  OE1 GLN A 183      31.068  18.984  36.613  1.00 35.66           O  
ATOM   1389  N   ARG A 184      30.890  13.260  34.338  1.00 38.02           N  
ATOM   1390  CA  ARG A 184      32.278  12.830  34.475  1.00 38.02           C  
ATOM   1391  C   ARG A 184      32.756  12.116  33.215  1.00 38.02           C  
ATOM   1392  CB  ARG A 184      32.441  11.915  35.690  1.00 38.02           C  
ATOM   1393  O   ARG A 184      32.127  11.158  32.761  1.00 38.02           O  
ATOM   1394  CG  ARG A 184      32.554  12.659  37.011  1.00 38.02           C  
ATOM   1395  CD  ARG A 184      32.845  11.713  38.168  1.00 38.02           C  
ATOM   1396  NE  ARG A 184      33.160  12.442  39.393  1.00 38.02           N  
ATOM   1397  NH1 ARG A 184      34.023  10.610  40.506  1.00 38.02           N  
ATOM   1398  NH2 ARG A 184      33.957  12.656  41.537  1.00 38.02           N  
ATOM   1399  CZ  ARG A 184      33.713  11.901  40.476  1.00 38.02           C  
ATOM   1400  N   SER A 185      33.666  12.745  32.365  1.00 31.41           N  
ATOM   1401  CA  SER A 185      35.050  12.840  31.912  1.00 31.41           C  
ATOM   1402  C   SER A 185      35.610  11.468  31.554  1.00 31.41           C  
ATOM   1403  CB  SER A 185      35.922  13.491  32.986  1.00 31.41           C  
ATOM   1404  O   SER A 185      35.396  10.495  32.280  1.00 31.41           O  
ATOM   1405  OG  SER A 185      35.423  13.205  34.281  1.00 31.41           O  
ATOM   1406  N   ALA A 186      35.972  11.273  30.270  1.00 39.80           N  
ATOM   1407  CA  ALA A 186      37.367  11.069  29.888  1.00 39.80           C  
ATOM   1408  C   ALA A 186      37.469  10.403  28.519  1.00 39.80           C  
ATOM   1409  CB  ALA A 186      38.089  10.229  30.939  1.00 39.80           C  
ATOM   1410  O   ALA A 186      36.855   9.360  28.282  1.00 39.80           O  
ATOM   1411  N   GLN A 187      37.909  11.149  27.462  1.00 43.07           N  
ATOM   1412  CA  GLN A 187      39.201  11.347  26.815  1.00 43.07           C  
ATOM   1413  C   GLN A 187      39.263  10.618  25.476  1.00 43.07           C  
ATOM   1414  CB  GLN A 187      40.336  10.874  27.724  1.00 43.07           C  
ATOM   1415  O   GLN A 187      38.990   9.418  25.403  1.00 43.07           O  
ATOM   1416  CG  GLN A 187      40.630  11.816  28.883  1.00 43.07           C  
ATOM   1417  CD  GLN A 187      41.910  11.463  29.617  1.00 43.07           C  
ATOM   1418  NE2 GLN A 187      42.883  12.367  29.582  1.00 43.07           N  
ATOM   1419  OE1 GLN A 187      42.023  10.386  30.212  1.00 43.07           O  
ATOM   1420  N   GLU A 188      39.212  11.367  24.342  1.00 38.52           N  
ATOM   1421  CA  GLU A 188      40.304  11.797  23.473  1.00 38.52           C  
ATOM   1422  C   GLU A 188      40.345  10.972  22.190  1.00 38.52           C  
ATOM   1423  CB  GLU A 188      41.645  11.698  24.206  1.00 38.52           C  
ATOM   1424  O   GLU A 188      40.338   9.740  22.237  1.00 38.52           O  
ATOM   1425  CG  GLU A 188      42.610  12.827  23.876  1.00 38.52           C  
ATOM   1426  CD  GLU A 188      43.455  13.260  25.063  1.00 38.52           C  
ATOM   1427  OE1 GLU A 188      44.681  13.005  25.061  1.00 38.52           O  
ATOM   1428  OE2 GLU A 188      42.887  13.858  26.004  1.00 38.52           O  
ATOM   1429  N   ALA A 189      40.077  11.651  20.983  1.00 41.21           N  
ATOM   1430  CA  ALA A 189      41.024  12.206  20.020  1.00 41.21           C  
ATOM   1431  C   ALA A 189      40.597  11.894  18.589  1.00 41.21           C  
ATOM   1432  CB  ALA A 189      42.428  11.665  20.283  1.00 41.21           C  
ATOM   1433  O   ALA A 189      40.328  10.739  18.252  1.00 41.21           O  
ATOM   1434  N   ASP A 190      40.188  12.968  17.814  1.00 42.50           N  
ATOM   1435  CA  ASP A 190      40.926  13.842  16.908  1.00 42.50           C  
ATOM   1436  C   ASP A 190      40.805  13.363  15.463  1.00 42.50           C  
ATOM   1437  CB  ASP A 190      42.399  13.917  17.315  1.00 42.50           C  
ATOM   1438  O   ASP A 190      41.109  12.208  15.158  1.00 42.50           O  
ATOM   1439  CG  ASP A 190      43.052  15.235  16.938  1.00 42.50           C  
ATOM   1440  OD1 ASP A 190      43.638  15.334  15.839  1.00 42.50           O  
ATOM   1441  OD2 ASP A 190      42.982  16.184  17.750  1.00 42.50           O  
ATOM   1442  N   LYS A 191      40.077  14.181  14.592  1.00 45.27           N  
ATOM   1443  CA  LYS A 191      40.588  15.169  13.646  1.00 45.27           C  
ATOM   1444  C   LYS A 191      39.922  15.018  12.281  1.00 45.27           C  
ATOM   1445  CB  LYS A 191      42.105  15.043  13.505  1.00 45.27           C  
ATOM   1446  O   LYS A 191      39.850  13.914  11.737  1.00 45.27           O  
ATOM   1447  CG  LYS A 191      42.889  15.750  14.601  1.00 45.27           C  
ATOM   1448  CD  LYS A 191      44.389  15.702  14.336  1.00 45.27           C  
ATOM   1449  CE  LYS A 191      45.166  16.506  15.369  1.00 45.27           C  
ATOM   1450  NZ  LYS A 191      45.552  17.852  14.848  1.00 45.27           N  
ATOM   1451  N   LEU A 192      39.126  16.081  11.890  1.00 45.52           N  
ATOM   1452  CA  LEU A 192      39.401  17.265  11.082  1.00 45.52           C  
ATOM   1453  C   LEU A 192      38.563  17.261   9.809  1.00 45.52           C  
ATOM   1454  CB  LEU A 192      40.889  17.337  10.728  1.00 45.52           C  
ATOM   1455  O   LEU A 192      38.618  16.309   9.027  1.00 45.52           O  
ATOM   1456  CG  LEU A 192      41.737  18.304  11.556  1.00 45.52           C  
ATOM   1457  CD1 LEU A 192      42.813  17.542  12.322  1.00 45.52           C  
ATOM   1458  CD2 LEU A 192      42.363  19.368  10.660  1.00 45.52           C  
ATOM   1459  N   ARG A 193      37.652  18.279   9.693  1.00 43.23           N  
ATOM   1460  CA  ARG A 193      37.715  19.608   9.093  1.00 43.23           C  
ATOM   1461  C   ARG A 193      36.715  19.741   7.950  1.00 43.23           C  
ATOM   1462  CB  ARG A 193      39.129  19.904   8.589  1.00 43.23           C  
ATOM   1463  O   ARG A 193      36.670  18.894   7.056  1.00 43.23           O  
ATOM   1464  CG  ARG A 193      40.071  20.422   9.664  1.00 43.23           C  
ATOM   1465  CD  ARG A 193      41.325  21.042   9.065  1.00 43.23           C  
ATOM   1466  NE  ARG A 193      42.064  21.826  10.051  1.00 43.23           N  
ATOM   1467  NH1 ARG A 193      43.674  22.561   8.567  1.00 43.23           N  
ATOM   1468  NH2 ARG A 193      43.755  23.206  10.765  1.00 43.23           N  
ATOM   1469  CZ  ARG A 193      43.162  22.529   9.792  1.00 43.23           C  
ATOM   1470  N   SER A 194      35.741  20.723   8.087  1.00 44.02           N  
ATOM   1471  CA  SER A 194      35.568  22.146   7.815  1.00 44.02           C  
ATOM   1472  C   SER A 194      34.588  22.375   6.670  1.00 44.02           C  
ATOM   1473  CB  SER A 194      36.913  22.795   7.483  1.00 44.02           C  
ATOM   1474  O   SER A 194      34.668  21.710   5.634  1.00 44.02           O  
ATOM   1475  OG  SER A 194      37.607  22.042   6.503  1.00 44.02           O  
ATOM   1476  N   ASP A 195      33.471  22.992   6.961  1.00 42.89           N  
ATOM   1477  CA  ASP A 195      33.105  24.380   6.697  1.00 42.89           C  
ATOM   1478  C   ASP A 195      31.710  24.473   6.084  1.00 42.89           C  
ATOM   1479  CB  ASP A 195      34.131  25.039   5.772  1.00 42.89           C  
ATOM   1480  O   ASP A 195      31.472  23.958   4.989  1.00 42.89           O  
ATOM   1481  CG  ASP A 195      34.905  26.158   6.447  1.00 42.89           C  
ATOM   1482  OD1 ASP A 195      34.303  27.201   6.780  1.00 42.89           O  
ATOM   1483  OD2 ASP A 195      36.129  25.995   6.645  1.00 42.89           O  
ATOM   1484  N   SER A 196      30.660  24.904   6.897  1.00 51.93           N  
ATOM   1485  CA  SER A 196      29.907  26.123   7.174  1.00 51.93           C  
ATOM   1486  C   SER A 196      28.734  26.279   6.213  1.00 51.93           C  
ATOM   1487  CB  SER A 196      30.818  27.349   7.083  1.00 51.93           C  
ATOM   1488  O   SER A 196      28.868  26.021   5.015  1.00 51.93           O  
ATOM   1489  OG  SER A 196      31.609  27.476   8.252  1.00 51.93           O  
ATOM   1490  N   PRO A 197      27.616  27.052   6.555  1.00 43.17           N  
ATOM   1491  CA  PRO A 197      26.649  27.484   7.566  1.00 43.17           C  
ATOM   1492  C   PRO A 197      25.274  27.789   6.975  1.00 43.17           C  
ATOM   1493  CB  PRO A 197      27.286  28.749   8.146  1.00 43.17           C  
ATOM   1494  O   PRO A 197      25.159  28.062   5.778  1.00 43.17           O  
ATOM   1495  CG  PRO A 197      27.980  29.392   6.989  1.00 43.17           C  
ATOM   1496  CD  PRO A 197      27.888  28.472   5.806  1.00 43.17           C  
ATOM   1497  N   SER A 198      24.173  27.387   7.659  1.00 44.26           N  
ATOM   1498  CA  SER A 198      22.882  27.764   8.227  1.00 44.26           C  
ATOM   1499  C   SER A 198      22.289  28.966   7.500  1.00 44.26           C  
ATOM   1500  CB  SER A 198      23.023  28.077   9.717  1.00 44.26           C  
ATOM   1501  O   SER A 198      23.018  29.872   7.089  1.00 44.26           O  
ATOM   1502  OG  SER A 198      22.244  27.183  10.494  1.00 44.26           O  
ATOM   1503  N   PRO A 199      20.996  29.305   7.581  1.00 38.48           N  
ATOM   1504  CA  PRO A 199      20.092  29.367   8.731  1.00 38.48           C  
ATOM   1505  C   PRO A 199      18.622  29.423   8.324  1.00 38.48           C  
ATOM   1506  CB  PRO A 199      20.512  30.657   9.441  1.00 38.48           C  
ATOM   1507  O   PRO A 199      18.308  29.736   7.173  1.00 38.48           O  
ATOM   1508  CG  PRO A 199      20.890  31.593   8.339  1.00 38.48           C  
ATOM   1509  CD  PRO A 199      20.882  30.833   7.043  1.00 38.48           C  
ATOM   1510  N   ALA A 200      17.724  28.758   9.035  1.00 48.66           N  
ATOM   1511  CA  ALA A 200      16.562  28.875   9.913  1.00 48.66           C  
ATOM   1512  C   ALA A 200      15.353  29.412   9.153  1.00 48.66           C  
ATOM   1513  CB  ALA A 200      16.883  29.777  11.102  1.00 48.66           C  
ATOM   1514  O   ALA A 200      15.492  30.269   8.277  1.00 48.66           O  
ATOM   1515  N   PRO A 201      14.093  29.300   9.754  1.00 43.13           N  
ATOM   1516  CA  PRO A 201      12.754  28.712   9.664  1.00 43.13           C  
ATOM   1517  C   PRO A 201      11.646  29.762   9.692  1.00 43.13           C  
ATOM   1518  CB  PRO A 201      12.682  27.809  10.898  1.00 43.13           C  
ATOM   1519  O   PRO A 201      11.894  30.917  10.049  1.00 43.13           O  
ATOM   1520  CG  PRO A 201      13.446  28.541  11.953  1.00 43.13           C  
ATOM   1521  CD  PRO A 201      14.092  29.743  11.326  1.00 43.13           C  
ATOM   1522  N   GLY A 202      10.600  29.698   8.769  1.00 44.43           N  
ATOM   1523  CA  GLY A 202       9.367  30.389   9.111  1.00 44.43           C  
ATOM   1524  C   GLY A 202       8.174  29.917   8.301  1.00 44.43           C  
ATOM   1525  O   GLY A 202       8.260  29.786   7.079  1.00 44.43           O  
ATOM   1526  N   ALA A 203       7.201  29.140   8.837  1.00 38.97           N  
ATOM   1527  CA  ALA A 203       5.789  29.044   9.196  1.00 38.97           C  
ATOM   1528  C   ALA A 203       4.986  30.184   8.575  1.00 38.97           C  
ATOM   1529  CB  ALA A 203       5.624  29.047  10.714  1.00 38.97           C  
ATOM   1530  O   ALA A 203       5.394  31.346   8.641  1.00 38.97           O  
ATOM   1531  N   ALA A 204       3.949  29.907   7.746  1.00 33.67           N  
ATOM   1532  CA  ALA A 204       2.490  29.878   7.678  1.00 33.67           C  
ATOM   1533  C   ALA A 204       1.960  31.001   6.790  1.00 33.67           C  
ATOM   1534  CB  ALA A 204       1.890  29.983   9.077  1.00 33.67           C  
ATOM   1535  O   ALA A 204       2.409  32.145   6.891  1.00 33.67           O  
ATOM   1536  N   ALA A 205       1.207  30.680   5.696  1.00 37.17           N  
ATOM   1537  CA  ALA A 205      -0.199  31.017   5.488  1.00 37.17           C  
ATOM   1538  C   ALA A 205      -0.476  31.335   4.021  1.00 37.17           C  
ATOM   1539  CB  ALA A 205      -0.598  32.198   6.369  1.00 37.17           C  
ATOM   1540  O   ALA A 205       0.286  32.065   3.383  1.00 37.17           O  
ATOM   1541  N   SER A 206      -1.333  30.533   3.315  1.00 39.57           N  
ATOM   1542  CA  SER A 206      -2.663  30.584   2.716  1.00 39.57           C  
ATOM   1543  C   SER A 206      -2.600  31.068   1.271  1.00 39.57           C  
ATOM   1544  CB  SER A 206      -3.583  31.496   3.529  1.00 39.57           C  
ATOM   1545  O   SER A 206      -2.009  32.112   0.986  1.00 39.57           O  
ATOM   1546  OG  SER A 206      -3.789  30.973   4.830  1.00 39.57           O  
ATOM   1547  N   ALA A 207      -2.751  30.152   0.343  1.00 33.36           N  
ATOM   1548  CA  ALA A 207      -3.227  29.878  -1.010  1.00 33.36           C  
ATOM   1549  C   ALA A 207      -4.593  30.515  -1.251  1.00 33.36           C  
ATOM   1550  CB  ALA A 207      -3.295  28.372  -1.255  1.00 33.36           C  
ATOM   1551  O   ALA A 207      -5.515  30.343  -0.450  1.00 33.36           O  
ATOM   1552  N   ALA A 208      -4.599  31.721  -1.942  1.00 44.31           N  
ATOM   1553  CA  ALA A 208      -5.619  32.223  -2.859  1.00 44.31           C  
ATOM   1554  C   ALA A 208      -5.023  32.521  -4.232  1.00 44.31           C  
ATOM   1555  CB  ALA A 208      -6.281  33.473  -2.287  1.00 44.31           C  
ATOM   1556  O   ALA A 208      -3.961  33.140  -4.334  1.00 44.31           O  
ATOM   1557  N   VAL A 209      -5.382  31.765  -5.293  1.00 39.77           N  
ATOM   1558  CA  VAL A 209      -5.954  31.641  -6.629  1.00 39.77           C  
ATOM   1559  C   VAL A 209      -5.701  32.922  -7.421  1.00 39.77           C  
ATOM   1560  CB  VAL A 209      -7.469  31.341  -6.572  1.00 39.77           C  
ATOM   1561  O   VAL A 209      -5.917  34.026  -6.914  1.00 39.77           O  
ATOM   1562  CG1 VAL A 209      -7.716  29.873  -6.229  1.00 39.77           C  
ATOM   1563  CG2 VAL A 209      -8.156  32.253  -5.558  1.00 39.77           C  
ATOM   1564  N   ALA A 210      -4.830  32.856  -8.492  1.00 43.21           N  
ATOM   1565  CA  ALA A 210      -5.127  33.499  -9.770  1.00 43.21           C  
ATOM   1566  C   ALA A 210      -3.954  33.364 -10.737  1.00 43.21           C  
ATOM   1567  CB  ALA A 210      -5.471  34.971  -9.557  1.00 43.21           C  
ATOM   1568  O   ALA A 210      -2.807  33.630 -10.372  1.00 43.21           O  
ATOM   1569  N   SER A 211      -4.018  32.508 -11.828  1.00 42.33           N  
ATOM   1570  CA  SER A 211      -4.166  32.622 -13.275  1.00 42.33           C  
ATOM   1571  C   SER A 211      -2.885  33.135 -13.923  1.00 42.33           C  
ATOM   1572  CB  SER A 211      -5.330  33.550 -13.624  1.00 42.33           C  
ATOM   1573  O   SER A 211      -2.316  34.135 -13.480  1.00 42.33           O  
ATOM   1574  OG  SER A 211      -6.572  32.916 -13.371  1.00 42.33           O  
ATOM   1575  N   ARG A 212      -2.128  32.258 -14.639  1.00 38.90           N  
ATOM   1576  CA  ARG A 212      -1.829  32.217 -16.066  1.00 38.90           C  
ATOM   1577  C   ARG A 212      -0.327  32.313 -16.314  1.00 38.90           C  
ATOM   1578  CB  ARG A 212      -2.554  33.347 -16.801  1.00 38.90           C  
ATOM   1579  O   ARG A 212       0.354  33.147 -15.712  1.00 38.90           O  
ATOM   1580  CG  ARG A 212      -4.068  33.205 -16.807  1.00 38.90           C  
ATOM   1581  CD  ARG A 212      -4.735  34.311 -17.613  1.00 38.90           C  
ATOM   1582  NE  ARG A 212      -6.095  33.950 -18.000  1.00 38.90           N  
ATOM   1583  NH1 ARG A 212      -5.760  34.278 -20.262  1.00 38.90           N  
ATOM   1584  NH2 ARG A 212      -7.808  33.598 -19.490  1.00 38.90           N  
ATOM   1585  CZ  ARG A 212      -6.551  33.943 -19.250  1.00 38.90           C  
ATOM   1586  N   SER A 213       0.301  31.276 -16.932  1.00 49.10           N  
ATOM   1587  CA  SER A 213       0.779  31.252 -18.311  1.00 49.10           C  
ATOM   1588  C   SER A 213       2.164  30.621 -18.405  1.00 49.10           C  
ATOM   1589  CB  SER A 213       0.814  32.666 -18.891  1.00 49.10           C  
ATOM   1590  O   SER A 213       3.077  31.002 -17.669  1.00 49.10           O  
ATOM   1591  OG  SER A 213      -0.317  33.410 -18.472  1.00 49.10           O  
ATOM   1592  N   GLU A 214       2.245  29.321 -18.828  1.00 51.80           N  
ATOM   1593  CA  GLU A 214       2.981  28.399 -19.688  1.00 51.80           C  
ATOM   1594  C   GLU A 214       4.241  29.053 -20.247  1.00 51.80           C  
ATOM   1595  CB  GLU A 214       2.092  27.905 -20.832  1.00 51.80           C  
ATOM   1596  O   GLU A 214       4.210  30.209 -20.675  1.00 51.80           O  
ATOM   1597  CG  GLU A 214       1.562  26.493 -20.634  1.00 51.80           C  
ATOM   1598  CD  GLU A 214       0.809  25.959 -21.842  1.00 51.80           C  
ATOM   1599  OE1 GLU A 214       1.363  25.108 -22.575  1.00 51.80           O  
ATOM   1600  OE2 GLU A 214      -0.343  26.396 -22.058  1.00 51.80           O  
ATOM   1601  N   PRO A 215       5.461  28.343 -20.138  1.00 64.51           N  
ATOM   1602  CA  PRO A 215       6.529  28.799 -21.030  1.00 64.51           C  
ATOM   1603  C   PRO A 215       6.640  27.954 -22.298  1.00 64.51           C  
ATOM   1604  CB  PRO A 215       7.789  28.661 -20.171  1.00 64.51           C  
ATOM   1605  O   PRO A 215       6.248  26.784 -22.301  1.00 64.51           O  
ATOM   1606  CG  PRO A 215       7.493  27.531 -19.239  1.00 64.51           C  
ATOM   1607  CD  PRO A 215       6.005  27.338 -19.179  1.00 64.51           C  
ATOM   1608  N   PRO A 216       7.084  28.558 -23.506  1.00 66.60           N  
ATOM   1609  CA  PRO A 216       7.166  27.869 -24.796  1.00 66.60           C  
ATOM   1610  C   PRO A 216       8.473  27.100 -24.973  1.00 66.60           C  
ATOM   1611  CB  PRO A 216       7.062  29.010 -25.811  1.00 66.60           C  
ATOM   1612  O   PRO A 216       9.435  27.333 -24.236  1.00 66.60           O  
ATOM   1613  CG  PRO A 216       7.709  30.178 -25.141  1.00 66.60           C  
ATOM   1614  CD  PRO A 216       7.808  29.890 -23.671  1.00 66.60           C  
ATOM   1615  N   PRO A 217       8.487  26.099 -26.074  1.00 60.99           N  
ATOM   1616  CA  PRO A 217       9.617  25.203 -26.334  1.00 60.99           C  
ATOM   1617  C   PRO A 217      10.647  25.812 -27.282  1.00 60.99           C  
ATOM   1618  CB  PRO A 217       8.955  23.974 -26.962  1.00 60.99           C  
ATOM   1619  O   PRO A 217      10.359  26.802 -27.959  1.00 60.99           O  
ATOM   1620  CG  PRO A 217       7.788  24.516 -27.722  1.00 60.99           C  
ATOM   1621  CD  PRO A 217       7.532  25.923 -27.265  1.00 60.99           C  
ATOM   1622  N   PRO A 218      11.957  25.194 -27.316  1.00 66.46           N  
ATOM   1623  CA  PRO A 218      13.004  25.804 -28.139  1.00 66.46           C  
ATOM   1624  C   PRO A 218      13.044  25.239 -29.557  1.00 66.46           C  
ATOM   1625  CB  PRO A 218      14.290  25.467 -27.380  1.00 66.46           C  
ATOM   1626  O   PRO A 218      12.779  24.052 -29.760  1.00 66.46           O  
ATOM   1627  CG  PRO A 218      13.987  24.192 -26.663  1.00 66.46           C  
ATOM   1628  CD  PRO A 218      12.497  24.069 -26.516  1.00 66.46           C  
ATOM   1629  N   THR A 219      13.058  26.085 -30.670  1.00 62.81           N  
ATOM   1630  CA  THR A 219      13.355  26.256 -32.088  1.00 62.81           C  
ATOM   1631  C   THR A 219      14.787  25.828 -32.397  1.00 62.81           C  
ATOM   1632  CB  THR A 219      13.145  27.716 -32.531  1.00 62.81           C  
ATOM   1633  O   THR A 219      15.709  26.137 -31.639  1.00 62.81           O  
ATOM   1634  CG2 THR A 219      11.672  28.104 -32.468  1.00 62.81           C  
ATOM   1635  OG1 THR A 219      13.894  28.582 -31.670  1.00 62.81           O  
ATOM   1636  N   ALA A 220      15.045  24.732 -33.206  1.00 43.08           N  
ATOM   1637  CA  ALA A 220      15.764  24.075 -34.295  1.00 43.08           C  
ATOM   1638  C   ALA A 220      16.151  25.076 -35.379  1.00 43.08           C  
ATOM   1639  CB  ALA A 220      14.918  22.952 -34.889  1.00 43.08           C  
ATOM   1640  O   ALA A 220      15.303  25.818 -35.880  1.00 43.08           O  
ATOM   1641  N   LYS A 221      17.426  25.511 -35.490  1.00 53.62           N  
ATOM   1642  CA  LYS A 221      18.137  26.008 -36.664  1.00 53.62           C  
ATOM   1643  C   LYS A 221      19.288  25.080 -37.043  1.00 53.62           C  
ATOM   1644  CB  LYS A 221      18.663  27.422 -36.416  1.00 53.62           C  
ATOM   1645  O   LYS A 221      20.092  24.700 -36.190  1.00 53.62           O  
ATOM   1646  CG  LYS A 221      17.658  28.520 -36.730  1.00 53.62           C  
ATOM   1647  CD  LYS A 221      18.284  29.903 -36.604  1.00 53.62           C  
ATOM   1648  CE  LYS A 221      17.308  30.999 -37.009  1.00 53.62           C  
ATOM   1649  NZ  LYS A 221      17.947  32.349 -36.982  1.00 53.62           N  
ATOM   1650  N   GLN A 222      19.235  24.339 -38.194  1.00 50.15           N  
ATOM   1651  CA  GLN A 222      19.693  24.095 -39.558  1.00 50.15           C  
ATOM   1652  C   GLN A 222      21.165  24.461 -39.718  1.00 50.15           C  
ATOM   1653  CB  GLN A 222      18.845  24.883 -40.558  1.00 50.15           C  
ATOM   1654  O   GLN A 222      21.584  25.555 -39.331  1.00 50.15           O  
ATOM   1655  CG  GLN A 222      17.901  24.016 -41.381  1.00 50.15           C  
ATOM   1656  CD  GLN A 222      17.191  24.794 -42.473  1.00 50.15           C  
ATOM   1657  NE2 GLN A 222      16.809  24.103 -43.541  1.00 50.15           N  
ATOM   1658  OE1 GLN A 222      16.986  26.007 -42.356  1.00 50.15           O  
ATOM   1659  N   GLU A 223      22.046  23.477 -40.097  1.00 41.18           N  
ATOM   1660  CA  GLU A 223      22.821  22.798 -41.131  1.00 41.18           C  
ATOM   1661  C   GLU A 223      23.965  23.676 -41.630  1.00 41.18           C  
ATOM   1662  CB  GLU A 223      21.920  22.394 -42.301  1.00 41.18           C  
ATOM   1663  O   GLU A 223      23.784  24.875 -41.850  1.00 41.18           O  
ATOM   1664  CG  GLU A 223      21.358  20.985 -42.186  1.00 41.18           C  
ATOM   1665  CD  GLU A 223      20.805  20.450 -43.497  1.00 41.18           C  
ATOM   1666  OE1 GLU A 223      21.089  19.281 -43.844  1.00 41.18           O  
ATOM   1667  OE2 GLU A 223      20.084  21.207 -44.185  1.00 41.18           O  
ATOM   1668  N   LYS A 224      25.237  23.202 -41.549  1.00 50.59           N  
ATOM   1669  CA  LYS A 224      26.137  23.091 -42.693  1.00 50.59           C  
ATOM   1670  C   LYS A 224      27.373  22.268 -42.343  1.00 50.59           C  
ATOM   1671  CB  LYS A 224      26.554  24.479 -43.185  1.00 50.59           C  
ATOM   1672  O   LYS A 224      28.044  22.538 -41.345  1.00 50.59           O  
ATOM   1673  CG  LYS A 224      25.555  25.125 -44.133  1.00 50.59           C  
ATOM   1674  CD  LYS A 224      26.116  26.399 -44.753  1.00 50.59           C  
ATOM   1675  CE  LYS A 224      25.099  27.074 -45.662  1.00 50.59           C  
ATOM   1676  NZ  LYS A 224      25.650  28.314 -46.286  1.00 50.59           N  
ATOM   1677  N   GLY A 225      27.574  20.986 -42.934  1.00 41.90           N  
ATOM   1678  CA  GLY A 225      28.350  20.401 -44.016  1.00 41.90           C  
ATOM   1679  C   GLY A 225      29.848  20.495 -43.794  1.00 41.90           C  
ATOM   1680  O   GLY A 225      30.362  21.556 -43.433  1.00 41.90           O  
ATOM   1681  N   GLY A 226      30.539  19.340 -43.565  1.00 45.12           N  
ATOM   1682  CA  GLY A 226      31.672  18.927 -44.377  1.00 45.12           C  
ATOM   1683  C   GLY A 226      32.431  17.753 -43.789  1.00 45.12           C  
ATOM   1684  O   GLY A 226      32.736  17.740 -42.594  1.00 45.12           O  
ATOM   1685  N   LYS A 227      32.335  16.495 -44.403  1.00 45.07           N  
ATOM   1686  CA  LYS A 227      32.966  15.343 -45.040  1.00 45.07           C  
ATOM   1687  C   LYS A 227      34.480  15.376 -44.858  1.00 45.07           C  
ATOM   1688  CB  LYS A 227      32.618  15.295 -46.529  1.00 45.07           C  
ATOM   1689  O   LYS A 227      35.108  16.425 -45.017  1.00 45.07           O  
ATOM   1690  CG  LYS A 227      31.150  15.012 -46.812  1.00 45.07           C  
ATOM   1691  CD  LYS A 227      30.887  14.868 -48.306  1.00 45.07           C  
ATOM   1692  CE  LYS A 227      29.423  14.558 -48.589  1.00 45.07           C  
ATOM   1693  NZ  LYS A 227      29.223  14.052 -49.980  1.00 45.07           N  
ATOM   1694  N   ARG A 228      35.093  14.293 -44.285  1.00 45.01           N  
ATOM   1695  CA  ARG A 228      36.018  13.329 -44.874  1.00 45.01           C  
ATOM   1696  C   ARG A 228      36.989  12.792 -43.828  1.00 45.01           C  
ATOM   1697  CB  ARG A 228      36.792  13.964 -46.031  1.00 45.01           C  
ATOM   1698  O   ARG A 228      37.510  13.552 -43.009  1.00 45.01           O  
ATOM   1699  CG  ARG A 228      36.007  14.037 -47.331  1.00 45.01           C  
ATOM   1700  CD  ARG A 228      36.836  14.640 -48.457  1.00 45.01           C  
ATOM   1701  NE  ARG A 228      36.082  14.708 -49.705  1.00 45.01           N  
ATOM   1702  NH1 ARG A 228      37.496  13.306 -50.877  1.00 45.01           N  
ATOM   1703  NH2 ARG A 228      35.654  14.204 -51.905  1.00 45.01           N  
ATOM   1704  CZ  ARG A 228      36.412  14.073 -50.826  1.00 45.01           C  
ATOM   1705  N   ALA A 229      37.034  11.419 -43.597  1.00 46.55           N  
ATOM   1706  CA  ALA A 229      37.888  10.304 -43.998  1.00 46.55           C  
ATOM   1707  C   ALA A 229      38.718   9.798 -42.822  1.00 46.55           C  
ATOM   1708  CB  ALA A 229      38.801  10.720 -45.149  1.00 46.55           C  
ATOM   1709  O   ALA A 229      39.314  10.590 -42.088  1.00 46.55           O  
ATOM   1710  N   ALA A 230      38.503   8.551 -42.417  1.00 37.94           N  
ATOM   1711  CA  ALA A 230      39.064   7.209 -42.295  1.00 37.94           C  
ATOM   1712  C   ALA A 230      40.588   7.256 -42.218  1.00 37.94           C  
ATOM   1713  CB  ALA A 230      38.620   6.337 -43.466  1.00 37.94           C  
ATOM   1714  O   ALA A 230      41.230   7.996 -42.967  1.00 37.94           O  
ATOM   1715  N   SER A 231      41.174   6.770 -41.090  1.00 45.65           N  
ATOM   1716  CA  SER A 231      42.255   5.789 -41.092  1.00 45.65           C  
ATOM   1717  C   SER A 231      42.856   5.626 -39.699  1.00 45.65           C  
ATOM   1718  CB  SER A 231      43.346   6.195 -42.083  1.00 45.65           C  
ATOM   1719  O   SER A 231      43.176   6.615 -39.036  1.00 45.65           O  
ATOM   1720  OG  SER A 231      42.843   7.116 -43.035  1.00 45.65           O  
ATOM   1721  N   SER A 232      42.663   4.447 -39.054  1.00 40.40           N  
ATOM   1722  CA  SER A 232      43.342   3.212 -38.676  1.00 40.40           C  
ATOM   1723  C   SER A 232      44.630   3.500 -37.912  1.00 40.40           C  
ATOM   1724  CB  SER A 232      43.652   2.369 -39.913  1.00 40.40           C  
ATOM   1725  O   SER A 232      45.407   4.373 -38.303  1.00 40.40           O  
ATOM   1726  OG  SER A 232      42.597   1.461 -40.181  1.00 40.40           O  
ATOM   1727  N   ALA A 233      44.691   3.034 -36.658  1.00 44.68           N  
ATOM   1728  CA  ALA A 233      45.800   2.180 -36.239  1.00 44.68           C  
ATOM   1729  C   ALA A 233      45.830   2.026 -34.721  1.00 44.68           C  
ATOM   1730  CB  ALA A 233      47.126   2.745 -36.741  1.00 44.68           C  
ATOM   1731  O   ALA A 233      45.799   3.018 -33.990  1.00 44.68           O  
ATOM   1732  N   ARG A 234      45.478   0.820 -34.206  1.00 42.49           N  
ATOM   1733  CA  ARG A 234      45.921  -0.409 -33.556  1.00 42.49           C  
ATOM   1734  C   ARG A 234      47.124  -0.149 -32.655  1.00 42.49           C  
ATOM   1735  CB  ARG A 234      46.268  -1.474 -34.598  1.00 42.49           C  
ATOM   1736  O   ARG A 234      48.042   0.582 -33.032  1.00 42.49           O  
ATOM   1737  CG  ARG A 234      45.213  -2.559 -34.745  1.00 42.49           C  
ATOM   1738  CD  ARG A 234      45.501  -3.469 -35.931  1.00 42.49           C  
ATOM   1739  NE  ARG A 234      44.547  -4.572 -36.008  1.00 42.49           N  
ATOM   1740  NH1 ARG A 234      46.143  -6.236 -35.863  1.00 42.49           N  
ATOM   1741  NH2 ARG A 234      43.925  -6.782 -36.052  1.00 42.49           N  
ATOM   1742  CZ  ARG A 234      44.874  -5.861 -35.974  1.00 42.49           C  
ATOM   1743  N   SER A 235      46.997  -0.405 -31.338  1.00 47.37           N  
ATOM   1744  CA  SER A 235      48.003  -1.212 -30.655  1.00 47.37           C  
ATOM   1745  C   SER A 235      47.608  -1.479 -29.207  1.00 47.37           C  
ATOM   1746  CB  SER A 235      49.367  -0.522 -30.702  1.00 47.37           C  
ATOM   1747  O   SER A 235      47.262  -0.551 -28.472  1.00 47.37           O  
ATOM   1748  OG  SER A 235      49.481   0.436 -29.664  1.00 47.37           O  
ATOM   1749  N   SER A 236      47.206  -2.770 -28.894  1.00 45.97           N  
ATOM   1750  CA  SER A 236      47.680  -3.998 -28.264  1.00 45.97           C  
ATOM   1751  C   SER A 236      48.334  -3.711 -26.917  1.00 45.97           C  
ATOM   1752  CB  SER A 236      48.670  -4.722 -29.177  1.00 45.97           C  
ATOM   1753  O   SER A 236      49.167  -2.809 -26.805  1.00 45.97           O  
ATOM   1754  OG  SER A 236      49.329  -3.805 -30.033  1.00 45.97           O  
ATOM   1755  N   GLY A 237      47.705  -4.148 -25.825  1.00 45.15           N  
ATOM   1756  CA  GLY A 237      48.419  -4.939 -24.836  1.00 45.15           C  
ATOM   1757  C   GLY A 237      47.545  -5.372 -23.674  1.00 45.15           C  
ATOM   1758  O   GLY A 237      46.913  -4.539 -23.021  1.00 45.15           O  
ATOM   1759  N   GLN A 238      47.111  -6.719 -23.730  1.00 52.86           N  
ATOM   1760  CA  GLN A 238      47.258  -8.037 -23.123  1.00 52.86           C  
ATOM   1761  C   GLN A 238      46.607  -8.084 -21.743  1.00 52.86           C  
ATOM   1762  CB  GLN A 238      48.735  -8.420 -23.020  1.00 52.86           C  
ATOM   1763  O   GLN A 238      46.779  -7.166 -20.939  1.00 52.86           O  
ATOM   1764  CG  GLN A 238      49.234  -9.268 -24.182  1.00 52.86           C  
ATOM   1765  CD  GLN A 238      50.425 -10.131 -23.810  1.00 52.86           C  
ATOM   1766  NE2 GLN A 238      50.418 -11.379 -24.266  1.00 52.86           N  
ATOM   1767  OE1 GLN A 238      51.344  -9.679 -23.121  1.00 52.86           O  
ATOM   1768  N   PRO A 239      46.185  -9.351 -21.368  1.00 43.60           N  
ATOM   1769  CA  PRO A 239      45.205 -10.234 -20.731  1.00 43.60           C  
ATOM   1770  C   PRO A 239      45.708 -10.822 -19.415  1.00 43.60           C  
ATOM   1771  CB  PRO A 239      44.991 -11.334 -21.774  1.00 43.60           C  
ATOM   1772  O   PRO A 239      46.903 -10.746 -19.117  1.00 43.60           O  
ATOM   1773  CG  PRO A 239      46.329 -11.520 -22.413  1.00 43.60           C  
ATOM   1774  CD  PRO A 239      47.257 -10.459 -21.895  1.00 43.60           C  
ATOM   1775  N   LYS A 240      44.841 -10.789 -18.313  1.00 48.64           N  
ATOM   1776  CA  LYS A 240      45.057 -11.730 -17.218  1.00 48.64           C  
ATOM   1777  C   LYS A 240      43.803 -11.875 -16.361  1.00 48.64           C  
ATOM   1778  CB  LYS A 240      46.236 -11.284 -16.351  1.00 48.64           C  
ATOM   1779  O   LYS A 240      43.216 -10.877 -15.937  1.00 48.64           O  
ATOM   1780  CG  LYS A 240      47.582 -11.823 -16.812  1.00 48.64           C  
ATOM   1781  CD  LYS A 240      48.698 -11.436 -15.851  1.00 48.64           C  
ATOM   1782  CE  LYS A 240      50.046 -11.974 -16.311  1.00 48.64           C  
ATOM   1783  NZ  LYS A 240      51.142 -11.605 -15.366  1.00 48.64           N  
ATOM   1784  N   LYS A 241      43.056 -13.031 -16.436  1.00 52.36           N  
ATOM   1785  CA  LYS A 241      42.958 -14.211 -15.582  1.00 52.36           C  
ATOM   1786  C   LYS A 241      41.543 -14.381 -15.037  1.00 52.36           C  
ATOM   1787  CB  LYS A 241      43.957 -14.123 -14.428  1.00 52.36           C  
ATOM   1788  O   LYS A 241      40.977 -13.447 -14.465  1.00 52.36           O  
ATOM   1789  CG  LYS A 241      45.265 -14.859 -14.683  1.00 52.36           C  
ATOM   1790  CD  LYS A 241      46.234 -14.697 -13.518  1.00 52.36           C  
ATOM   1791  CE  LYS A 241      47.579 -15.346 -13.815  1.00 52.36           C  
ATOM   1792  NZ  LYS A 241      48.476 -15.330 -12.621  1.00 52.36           N  
ATOM   1793  N   GLN A 242      40.772 -15.303 -15.588  1.00 40.57           N  
ATOM   1794  CA  GLN A 242      40.029 -16.529 -15.319  1.00 40.57           C  
ATOM   1795  C   GLN A 242      40.089 -16.895 -13.838  1.00 40.57           C  
ATOM   1796  CB  GLN A 242      40.570 -17.682 -16.167  1.00 40.57           C  
ATOM   1797  O   GLN A 242      41.174 -16.984 -13.259  1.00 40.57           O  
ATOM   1798  CG  GLN A 242      39.899 -17.811 -17.528  1.00 40.57           C  
ATOM   1799  CD  GLN A 242      40.413 -18.996 -18.325  1.00 40.57           C  
ATOM   1800  NE2 GLN A 242      39.688 -19.362 -19.377  1.00 40.57           N  
ATOM   1801  OE1 GLN A 242      41.452 -19.577 -17.998  1.00 40.57           O  
ATOM   1802  N   ARG A 243      38.980 -16.480 -13.113  1.00 44.34           N  
ATOM   1803  CA  ARG A 243      38.600 -17.266 -11.944  1.00 44.34           C  
ATOM   1804  C   ARG A 243      37.109 -17.586 -11.959  1.00 44.34           C  
ATOM   1805  CB  ARG A 243      38.964 -16.525 -10.656  1.00 44.34           C  
ATOM   1806  O   ARG A 243      36.278 -16.689 -12.114  1.00 44.34           O  
ATOM   1807  CG  ARG A 243      39.702 -17.381  -9.639  1.00 44.34           C  
ATOM   1808  CD  ARG A 243      40.146 -16.566  -8.432  1.00 44.34           C  
ATOM   1809  NE  ARG A 243      40.222 -17.386  -7.227  1.00 44.34           N  
ATOM   1810  NH1 ARG A 243      40.400 -15.599  -5.773  1.00 44.34           N  
ATOM   1811  NH2 ARG A 243      40.401 -17.745  -4.965  1.00 44.34           N  
ATOM   1812  CZ  ARG A 243      40.341 -16.908  -5.991  1.00 44.34           C  
ATOM   1813  N   THR A 244      36.708 -18.700 -12.448  1.00 40.42           N  
ATOM   1814  CA  THR A 244      35.909 -19.873 -12.114  1.00 40.42           C  
ATOM   1815  C   THR A 244      35.545 -19.875 -10.632  1.00 40.42           C  
ATOM   1816  CB  THR A 244      36.653 -21.175 -12.464  1.00 40.42           C  
ATOM   1817  O   THR A 244      36.415 -19.720  -9.773  1.00 40.42           O  
ATOM   1818  CG2 THR A 244      36.863 -21.301 -13.969  1.00 40.42           C  
ATOM   1819  OG1 THR A 244      37.929 -21.179 -11.812  1.00 40.42           O  
ATOM   1820  N   GLY A 245      34.315 -19.234 -10.256  1.00 42.78           N  
ATOM   1821  CA  GLY A 245      33.748 -19.717  -9.007  1.00 42.78           C  
ATOM   1822  C   GLY A 245      32.332 -19.229  -8.767  1.00 42.78           C  
ATOM   1823  O   GLY A 245      32.020 -18.064  -9.021  1.00 42.78           O  
ATOM   1824  N   GLN A 246      31.214 -19.930  -9.251  1.00 45.72           N  
ATOM   1825  CA  GLN A 246      30.129 -20.599  -8.542  1.00 45.72           C  
ATOM   1826  C   GLN A 246      28.943 -19.659  -8.340  1.00 45.72           C  
ATOM   1827  CB  GLN A 246      30.615 -21.128  -7.192  1.00 45.72           C  
ATOM   1828  O   GLN A 246      29.097 -18.566  -7.790  1.00 45.72           O  
ATOM   1829  CG  GLN A 246      31.107 -22.569  -7.238  1.00 45.72           C  
ATOM   1830  CD  GLN A 246      31.713 -23.024  -5.923  1.00 45.72           C  
ATOM   1831  NE2 GLN A 246      32.751 -23.849  -6.003  1.00 45.72           N  
ATOM   1832  OE1 GLN A 246      31.251 -22.637  -4.845  1.00 45.72           O  
ATOM   1833  N   THR A 247      27.993 -19.602  -9.269  1.00 48.00           N  
ATOM   1834  CA  THR A 247      26.578 -19.251  -9.234  1.00 48.00           C  
ATOM   1835  C   THR A 247      25.955 -19.646  -7.899  1.00 48.00           C  
ATOM   1836  CB  THR A 247      25.807 -19.926 -10.383  1.00 48.00           C  
ATOM   1837  O   THR A 247      26.122 -20.778  -7.440  1.00 48.00           O  
ATOM   1838  CG2 THR A 247      25.239 -18.890 -11.348  1.00 48.00           C  
ATOM   1839  OG1 THR A 247      26.692 -20.795 -11.100  1.00 48.00           O  
ATOM   1840  N   PRO A 248      25.675 -18.750  -6.927  1.00 46.06           N  
ATOM   1841  CA  PRO A 248      24.873 -19.303  -5.833  1.00 46.06           C  
ATOM   1842  C   PRO A 248      23.386 -19.382  -6.174  1.00 46.06           C  
ATOM   1843  CB  PRO A 248      25.118 -18.321  -4.685  1.00 46.06           C  
ATOM   1844  O   PRO A 248      22.862 -18.512  -6.875  1.00 46.06           O  
ATOM   1845  CG  PRO A 248      25.504 -17.041  -5.352  1.00 46.06           C  
ATOM   1846  CD  PRO A 248      25.834 -17.332  -6.788  1.00 46.06           C  
ATOM   1847  N   GLU A 249      22.837 -20.532  -6.584  1.00 52.20           N  
ATOM   1848  CA  GLU A 249      21.559 -21.209  -6.388  1.00 52.20           C  
ATOM   1849  C   GLU A 249      20.617 -20.371  -5.528  1.00 52.20           C  
ATOM   1850  CB  GLU A 249      21.770 -22.584  -5.750  1.00 52.20           C  
ATOM   1851  O   GLU A 249      21.045 -19.752  -4.552  1.00 52.20           O  
ATOM   1852  CG  GLU A 249      21.029 -23.710  -6.456  1.00 52.20           C  
ATOM   1853  CD  GLU A 249      20.859 -24.950  -5.593  1.00 52.20           C  
ATOM   1854  OE1 GLU A 249      19.719 -25.243  -5.169  1.00 52.20           O  
ATOM   1855  OE2 GLU A 249      21.876 -25.634  -5.338  1.00 52.20           O  
ATOM   1856  N   PRO A 250      19.404 -19.967  -5.967  1.00 49.89           N  
ATOM   1857  CA  PRO A 250      18.435 -19.254  -5.131  1.00 49.89           C  
ATOM   1858  C   PRO A 250      18.044 -20.038  -3.881  1.00 49.89           C  
ATOM   1859  CB  PRO A 250      17.233 -19.072  -6.061  1.00 49.89           C  
ATOM   1860  O   PRO A 250      17.806 -21.247  -3.955  1.00 49.89           O  
ATOM   1861  CG  PRO A 250      17.386 -20.139  -7.096  1.00 49.89           C  
ATOM   1862  CD  PRO A 250      18.801 -20.642  -7.057  1.00 49.89           C  
ATOM   1863  N   ARG A 251      18.682 -19.904  -2.713  1.00 46.48           N  
ATOM   1864  CA  ARG A 251      18.304 -20.277  -1.354  1.00 46.48           C  
ATOM   1865  C   ARG A 251      16.848 -19.923  -1.074  1.00 46.48           C  
ATOM   1866  CB  ARG A 251      19.216 -19.591  -0.335  1.00 46.48           C  
ATOM   1867  O   ARG A 251      16.418 -18.796  -1.327  1.00 46.48           O  
ATOM   1868  CG  ARG A 251      20.581 -20.245  -0.191  1.00 46.48           C  
ATOM   1869  CD  ARG A 251      21.303 -19.772   1.063  1.00 46.48           C  
ATOM   1870  NE  ARG A 251      22.727 -20.093   1.018  1.00 46.48           N  
ATOM   1871  NH1 ARG A 251      23.006 -20.116   3.312  1.00 46.48           N  
ATOM   1872  NH2 ARG A 251      24.787 -20.539   1.932  1.00 46.48           N  
ATOM   1873  CZ  ARG A 251      23.503 -20.248   2.087  1.00 46.48           C  
ATOM   1874  N   HIS A 252      15.876 -20.813  -1.427  1.00 46.24           N  
ATOM   1875  CA  HIS A 252      14.552 -21.044  -0.860  1.00 46.24           C  
ATOM   1876  C   HIS A 252      14.488 -20.590   0.594  1.00 46.24           C  
ATOM   1877  CB  HIS A 252      14.175 -22.523  -0.965  1.00 46.24           C  
ATOM   1878  O   HIS A 252      15.231 -21.093   1.439  1.00 46.24           O  
ATOM   1879  CG  HIS A 252      12.703 -22.760  -1.083  1.00 46.24           C  
ATOM   1880  CD2 HIS A 252      11.872 -22.680  -2.149  1.00 46.24           C  
ATOM   1881  ND1 HIS A 252      11.920 -23.125  -0.010  1.00 46.24           N  
ATOM   1882  CE1 HIS A 252      10.667 -23.261  -0.412  1.00 46.24           C  
ATOM   1883  NE2 HIS A 252      10.611 -22.996  -1.706  1.00 46.24           N  
ATOM   1884  N   VAL A 253      14.442 -19.308   0.897  1.00 49.58           N  
ATOM   1885  CA  VAL A 253      14.136 -18.726   2.200  1.00 49.58           C  
ATOM   1886  C   VAL A 253      12.734 -19.146   2.637  1.00 49.58           C  
ATOM   1887  CB  VAL A 253      14.247 -17.185   2.175  1.00 49.58           C  
ATOM   1888  O   VAL A 253      11.758 -18.913   1.919  1.00 49.58           O  
ATOM   1889  CG1 VAL A 253      14.025 -16.605   3.570  1.00 49.58           C  
ATOM   1890  CG2 VAL A 253      15.607 -16.758   1.624  1.00 49.58           C  
ATOM   1891  N   SER A 254      12.594 -20.354   3.195  1.00 45.46           N  
ATOM   1892  CA  SER A 254      11.493 -20.883   3.993  1.00 45.46           C  
ATOM   1893  C   SER A 254      11.108 -19.919   5.111  1.00 45.46           C  
ATOM   1894  CB  SER A 254      11.864 -22.242   4.586  1.00 45.46           C  
ATOM   1895  O   SER A 254      11.972 -19.438   5.847  1.00 45.46           O  
ATOM   1896  OG  SER A 254      12.570 -23.027   3.640  1.00 45.46           O  
ATOM   1897  N   TYR A 255      10.157 -18.985   4.867  1.00 52.01           N  
ATOM   1898  CA  TYR A 255       9.483 -18.106   5.815  1.00 52.01           C  
ATOM   1899  C   TYR A 255       8.714 -18.912   6.855  1.00 52.01           C  
ATOM   1900  CB  TYR A 255       8.530 -17.155   5.083  1.00 52.01           C  
ATOM   1901  O   TYR A 255       8.110 -19.938   6.532  1.00 52.01           O  
ATOM   1902  CG  TYR A 255       9.234 -16.055   4.327  1.00 52.01           C  
ATOM   1903  CD1 TYR A 255       9.589 -14.865   4.959  1.00 52.01           C  
ATOM   1904  CD2 TYR A 255       9.543 -16.201   2.979  1.00 52.01           C  
ATOM   1905  CE1 TYR A 255      10.236 -13.848   4.265  1.00 52.01           C  
ATOM   1906  CE2 TYR A 255      10.190 -15.190   2.275  1.00 52.01           C  
ATOM   1907  OH  TYR A 255      11.172 -13.015   2.235  1.00 52.01           O  
ATOM   1908  CZ  TYR A 255      10.532 -14.019   2.926  1.00 52.01           C  
ATOM   1909  N   PRO A 256       9.012 -18.660   8.096  1.00 53.44           N  
ATOM   1910  CA  PRO A 256       8.406 -19.177   9.325  1.00 53.44           C  
ATOM   1911  C   PRO A 256       6.891 -18.986   9.362  1.00 53.44           C  
ATOM   1912  CB  PRO A 256       9.086 -18.358  10.425  1.00 53.44           C  
ATOM   1913  O   PRO A 256       6.214 -19.556  10.221  1.00 53.44           O  
ATOM   1914  CG  PRO A 256       9.793 -17.259   9.701  1.00 53.44           C  
ATOM   1915  CD  PRO A 256       9.746 -17.549   8.229  1.00 53.44           C  
ATOM   1916  N   TRP A 257       6.192 -18.654   8.169  1.00 53.35           N  
ATOM   1917  CA  TRP A 257       4.733 -18.645   8.165  1.00 53.35           C  
ATOM   1918  C   TRP A 257       4.184 -19.676   7.185  1.00 53.35           C  
ATOM   1919  CB  TRP A 257       4.204 -17.252   7.810  1.00 53.35           C  
ATOM   1920  O   TRP A 257       2.968 -19.845   7.067  1.00 53.35           O  
ATOM   1921  CG  TRP A 257       4.712 -16.161   8.704  1.00 53.35           C  
ATOM   1922  CD1 TRP A 257       5.504 -16.304   9.810  1.00 53.35           C  
ATOM   1923  CD2 TRP A 257       4.460 -14.760   8.569  1.00 53.35           C  
ATOM   1924  CE2 TRP A 257       5.130 -14.110   9.629  1.00 53.35           C  
ATOM   1925  CE3 TRP A 257       3.731 -13.989   7.653  1.00 53.35           C  
ATOM   1926  NE1 TRP A 257       5.759 -15.074  10.371  1.00 53.35           N  
ATOM   1927  CH2 TRP A 257       4.374 -11.993   8.888  1.00 53.35           C  
ATOM   1928  CZ2 TRP A 257       5.094 -12.724   9.798  1.00 53.35           C  
ATOM   1929  CZ3 TRP A 257       3.696 -12.609   7.823  1.00 53.35           C  
ATOM   1930  N   ASP A 258       5.021 -20.517   6.587  1.00 48.86           N  
ATOM   1931  CA  ASP A 258       4.690 -21.580   5.643  1.00 48.86           C  
ATOM   1932  C   ASP A 258       4.595 -22.931   6.349  1.00 48.86           C  
ATOM   1933  CB  ASP A 258       5.728 -21.644   4.521  1.00 48.86           C  
ATOM   1934  O   ASP A 258       4.214 -23.931   5.737  1.00 48.86           O  
ATOM   1935  CG  ASP A 258       5.487 -20.616   3.430  1.00 48.86           C  
ATOM   1936  OD1 ASP A 258       4.316 -20.379   3.063  1.00 48.86           O  
ATOM   1937  OD2 ASP A 258       6.477 -20.038   2.931  1.00 48.86           O  
ATOM   1938  N   LEU A 259       4.395 -22.914   7.731  1.00 51.15           N  
ATOM   1939  CA  LEU A 259       4.161 -24.145   8.479  1.00 51.15           C  
ATOM   1940  C   LEU A 259       2.904 -24.030   9.336  1.00 51.15           C  
ATOM   1941  CB  LEU A 259       5.367 -24.472   9.364  1.00 51.15           C  
ATOM   1942  O   LEU A 259       2.528 -24.981  10.024  1.00 51.15           O  
ATOM   1943  CG  LEU A 259       6.590 -25.054   8.654  1.00 51.15           C  
ATOM   1944  CD1 LEU A 259       7.820 -24.956   9.551  1.00 51.15           C  
ATOM   1945  CD2 LEU A 259       6.333 -26.501   8.247  1.00 51.15           C  
ATOM   1946  N   ILE A 260       1.808 -23.233   8.843  1.00 53.06           N  
ATOM   1947  CA  ILE A 260       0.618 -23.230   9.687  1.00 53.06           C  
ATOM   1948  C   ILE A 260      -0.626 -23.433   8.826  1.00 53.06           C  
ATOM   1949  CB  ILE A 260       0.502 -21.919  10.496  1.00 53.06           C  
ATOM   1950  O   ILE A 260      -1.686 -23.809   9.333  1.00 53.06           O  
ATOM   1951  CG1 ILE A 260       1.650 -21.812  11.507  1.00 53.06           C  
ATOM   1952  CG2 ILE A 260      -0.856 -21.835  11.197  1.00 53.06           C  
ATOM   1953  CD1 ILE A 260       1.815 -20.424  12.111  1.00 53.06           C  
ATOM   1954  N   PHE A 261      -0.615 -24.255   7.696  1.00 43.14           N  
ATOM   1955  CA  PHE A 261      -1.881 -24.684   7.115  1.00 43.14           C  
ATOM   1956  C   PHE A 261      -1.668 -25.842   6.147  1.00 43.14           C  
ATOM   1957  CB  PHE A 261      -2.567 -23.518   6.396  1.00 43.14           C  
ATOM   1958  O   PHE A 261      -0.941 -25.708   5.161  1.00 43.14           O  
ATOM   1959  CG  PHE A 261      -3.386 -22.642   7.305  1.00 43.14           C  
ATOM   1960  CD1 PHE A 261      -4.692 -22.985   7.632  1.00 43.14           C  
ATOM   1961  CD2 PHE A 261      -2.850 -21.475   7.832  1.00 43.14           C  
ATOM   1962  CE1 PHE A 261      -5.453 -22.176   8.472  1.00 43.14           C  
ATOM   1963  CE2 PHE A 261      -3.604 -20.661   8.673  1.00 43.14           C  
ATOM   1964  CZ  PHE A 261      -4.906 -21.013   8.991  1.00 43.14           C  
ATOM   1965  N   ASP A 262      -1.318 -27.009   6.550  1.00 56.14           N  
ATOM   1966  CA  ASP A 262      -1.848 -28.180   5.859  1.00 56.14           C  
ATOM   1967  C   ASP A 262      -1.782 -29.419   6.749  1.00 56.14           C  
ATOM   1968  CB  ASP A 262      -1.083 -28.427   4.557  1.00 56.14           C  
ATOM   1969  O   ASP A 262      -0.759 -29.679   7.386  1.00 56.14           O  
ATOM   1970  CG  ASP A 262      -1.902 -28.108   3.319  1.00 56.14           C  
ATOM   1971  OD1 ASP A 262      -2.793 -28.904   2.954  1.00 56.14           O  
ATOM   1972  OD2 ASP A 262      -1.651 -27.051   2.700  1.00 56.14           O  
ATOM   1973  N   ASP A 263      -2.933 -29.791   7.518  1.00 47.01           N  
ATOM   1974  CA  ASP A 263      -3.749 -31.001   7.522  1.00 47.01           C  
ATOM   1975  C   ASP A 263      -2.884 -32.249   7.357  1.00 47.01           C  
ATOM   1976  CB  ASP A 263      -4.803 -30.942   6.415  1.00 47.01           C  
ATOM   1977  O   ASP A 263      -2.028 -32.304   6.472  1.00 47.01           O  
ATOM   1978  CG  ASP A 263      -6.114 -31.601   6.807  1.00 47.01           C  
ATOM   1979  OD1 ASP A 263      -6.320 -32.790   6.481  1.00 47.01           O  
ATOM   1980  OD2 ASP A 263      -6.949 -30.925   7.445  1.00 47.01           O  
TER    1981      ASP A 263                                                      
ENDMDL                                                                          
END                                                                             
