# Supplementary material for: Uncoupled evolution of the Polycomb system and deep origin of non-canonical PRC1
Source: Commun Biol. 2023 Nov 10;6:1144. doi: 10.1038/s42003-023-05501-x (PMC10638273; doi:10.1038/s42003-023-05501-x)
Supplement: Supplementary file 8 — Supplementary Data 5 [file 42003_2023_5501_MOESM8_ESM.zip › Supplementary Data 5/RING_putative_checks/RING_alphafold_remainedputative/COCSUB001834_RING_33e53.result/COCSUB001834_RING_33e53_unrelaxed_rank_2_model_2.pdb]

MODEL     1                                                                     
ATOM      1  N   MET A   1      23.122  16.195  -8.306  1.00 48.82           N  
ATOM      2  CA  MET A   1      22.704  15.409  -7.149  1.00 48.82           C  
ATOM      3  C   MET A   1      22.028  14.114  -7.587  1.00 48.82           C  
ATOM      4  CB  MET A   1      21.758  16.219  -6.261  1.00 48.82           C  
ATOM      5  O   MET A   1      21.092  14.138  -8.388  1.00 48.82           O  
ATOM      6  CG  MET A   1      22.466  17.012  -5.174  1.00 48.82           C  
ATOM      7  SD  MET A   1      21.326  17.550  -3.841  1.00 48.82           S  
ATOM      8  CE  MET A   1      22.364  18.787  -3.013  1.00 48.82           C  
ATOM      9  N   ASP A   2      22.779  12.960  -7.632  1.00 59.86           N  
ATOM     10  CA  ASP A   2      22.295  11.632  -7.998  1.00 59.86           C  
ATOM     11  C   ASP A   2      21.473  11.017  -6.867  1.00 59.86           C  
ATOM     12  CB  ASP A   2      23.465  10.714  -8.357  1.00 59.86           C  
ATOM     13  O   ASP A   2      21.874  11.066  -5.703  1.00 59.86           O  
ATOM     14  CG  ASP A   2      24.216  11.169  -9.596  1.00 59.86           C  
ATOM     15  OD1 ASP A   2      23.574  11.445 -10.632  1.00 59.86           O  
ATOM     16  OD2 ASP A   2      25.462  11.250  -9.536  1.00 59.86           O  
ATOM     17  N   ILE A   3      20.229  11.133  -6.934  1.00 68.54           N  
ATOM     18  CA  ILE A   3      19.282  10.542  -5.995  1.00 68.54           C  
ATOM     19  C   ILE A   3      19.369   9.019  -6.064  1.00 68.54           C  
ATOM     20  CB  ILE A   3      17.837  11.009  -6.281  1.00 68.54           C  
ATOM     21  O   ILE A   3      19.264   8.433  -7.144  1.00 68.54           O  
ATOM     22  CG1 ILE A   3      17.746  12.537  -6.213  1.00 68.54           C  
ATOM     23  CG2 ILE A   3      16.855  10.358  -5.301  1.00 68.54           C  
ATOM     24  CD1 ILE A   3      16.473  13.110  -6.822  1.00 68.54           C  
ATOM     25  N   ASP A   4      19.915   8.413  -4.966  1.00 71.08           N  
ATOM     26  CA  ASP A   4      19.992   6.970  -4.759  1.00 71.08           C  
ATOM     27  C   ASP A   4      18.599   6.360  -4.622  1.00 71.08           C  
ATOM     28  CB  ASP A   4      20.831   6.650  -3.520  1.00 71.08           C  
ATOM     29  O   ASP A   4      17.876   6.658  -3.669  1.00 71.08           O  
ATOM     30  CG  ASP A   4      21.110   5.166  -3.360  1.00 71.08           C  
ATOM     31  OD1 ASP A   4      20.968   4.409  -4.344  1.00 71.08           O  
ATOM     32  OD2 ASP A   4      21.472   4.749  -2.238  1.00 71.08           O  
ATOM     33  N   LEU A   5      17.995   5.742  -5.538  1.00 68.00           N  
ATOM     34  CA  LEU A   5      16.674   5.145  -5.708  1.00 68.00           C  
ATOM     35  C   LEU A   5      16.479   3.975  -4.750  1.00 68.00           C  
ATOM     36  CB  LEU A   5      16.480   4.675  -7.152  1.00 68.00           C  
ATOM     37  O   LEU A   5      15.345   3.600  -4.444  1.00 68.00           O  
ATOM     38  CG  LEU A   5      16.246   5.769  -8.196  1.00 68.00           C  
ATOM     39  CD1 LEU A   5      16.789   5.332  -9.552  1.00 68.00           C  
ATOM     40  CD2 LEU A   5      14.763   6.108  -8.291  1.00 68.00           C  
ATOM     41  N   SER A   6      17.543   3.482  -4.152  1.00 71.49           N  
ATOM     42  CA  SER A   6      17.460   2.389  -3.189  1.00 71.49           C  
ATOM     43  C   SER A   6      16.872   2.862  -1.864  1.00 71.49           C  
ATOM     44  CB  SER A   6      18.841   1.776  -2.954  1.00 71.49           C  
ATOM     45  O   SER A   6      16.125   2.129  -1.213  1.00 71.49           O  
ATOM     46  OG  SER A   6      19.478   1.482  -4.186  1.00 71.49           O  
ATOM     47  N   SER A   7      17.063   4.006  -1.525  1.00 73.61           N  
ATOM     48  CA  SER A   7      16.556   4.610  -0.297  1.00 73.61           C  
ATOM     49  C   SER A   7      15.081   4.976  -0.429  1.00 73.61           C  
ATOM     50  CB  SER A   7      17.368   5.855   0.064  1.00 73.61           C  
ATOM     51  O   SER A   7      14.344   4.970   0.558  1.00 73.61           O  
ATOM     52  OG  SER A   7      18.238   5.590   1.152  1.00 73.61           O  
ATOM     53  N   LEU A   8      14.569   5.007  -1.599  1.00 77.64           N  
ATOM     54  CA  LEU A   8      13.192   5.381  -1.899  1.00 77.64           C  
ATOM     55  C   LEU A   8      12.287   4.153  -1.916  1.00 77.64           C  
ATOM     56  CB  LEU A   8      13.114   6.105  -3.246  1.00 77.64           C  
ATOM     57  O   LEU A   8      11.090   4.255  -1.639  1.00 77.64           O  
ATOM     58  CG  LEU A   8      11.789   6.797  -3.568  1.00 77.64           C  
ATOM     59  CD1 LEU A   8      11.456   7.830  -2.497  1.00 77.64           C  
ATOM     60  CD2 LEU A   8      11.846   7.447  -4.946  1.00 77.64           C  
ATOM     61  N   GLU A   9      12.904   3.102  -1.992  1.00 78.97           N  
ATOM     62  CA  GLU A   9      12.157   1.850  -2.064  1.00 78.97           C  
ATOM     63  C   GLU A   9      11.479   1.534  -0.734  1.00 78.97           C  
ATOM     64  CB  GLU A   9      13.078   0.697  -2.472  1.00 78.97           C  
ATOM     65  O   GLU A   9      10.347   1.045  -0.709  1.00 78.97           O  
ATOM     66  CG  GLU A   9      12.984   0.327  -3.945  1.00 78.97           C  
ATOM     67  CD  GLU A   9      14.053  -0.661  -4.385  1.00 78.97           C  
ATOM     68  OE1 GLU A   9      14.150  -0.950  -5.599  1.00 78.97           O  
ATOM     69  OE2 GLU A   9      14.800  -1.150  -3.508  1.00 78.97           O  
ATOM     70  N   ALA A  10      12.101   1.903   0.268  1.00 80.98           N  
ATOM     71  CA  ALA A  10      11.559   1.633   1.597  1.00 80.98           C  
ATOM     72  C   ALA A  10      10.346   2.514   1.883  1.00 80.98           C  
ATOM     73  CB  ALA A  10      12.631   1.845   2.663  1.00 80.98           C  
ATOM     74  O   ALA A  10       9.418   2.096   2.581  1.00 80.98           O  
ATOM     75  N   GLU A  11      10.304   3.590   1.247  1.00 85.51           N  
ATOM     76  CA  GLU A  11       9.257   4.569   1.524  1.00 85.51           C  
ATOM     77  C   GLU A  11       8.056   4.367   0.605  1.00 85.51           C  
ATOM     78  CB  GLU A  11       9.800   5.993   1.376  1.00 85.51           C  
ATOM     79  O   GLU A  11       6.950   4.818   0.912  1.00 85.51           O  
ATOM     80  CG  GLU A  11      10.782   6.393   2.467  1.00 85.51           C  
ATOM     81  CD  GLU A  11      11.459   7.729   2.205  1.00 85.51           C  
ATOM     82  OE1 GLU A  11      12.468   8.040   2.877  1.00 85.51           O  
ATOM     83  OE2 GLU A  11      10.976   8.470   1.320  1.00 85.51           O  
ATOM     84  N   THR A  12       8.164   3.620  -0.412  1.00 90.09           N  
ATOM     85  CA  THR A  12       7.097   3.446  -1.391  1.00 90.09           C  
ATOM     86  C   THR A  12       6.519   2.035  -1.317  1.00 90.09           C  
ATOM     87  CB  THR A  12       7.599   3.723  -2.820  1.00 90.09           C  
ATOM     88  O   THR A  12       5.589   1.700  -2.052  1.00 90.09           O  
ATOM     89  CG2 THR A  12       8.062   5.169  -2.969  1.00 90.09           C  
ATOM     90  OG1 THR A  12       8.697   2.849  -3.112  1.00 90.09           O  
ATOM     91  N   ARG A  13       6.963   1.316  -0.250  1.00 91.00           N  
ATOM     92  CA  ARG A  13       6.503  -0.064  -0.135  1.00 91.00           C  
ATOM     93  C   ARG A  13       5.507  -0.215   1.010  1.00 91.00           C  
ATOM     94  CB  ARG A  13       7.687  -1.010   0.074  1.00 91.00           C  
ATOM     95  O   ARG A  13       5.635   0.445   2.043  1.00 91.00           O  
ATOM     96  CG  ARG A  13       8.535  -1.219  -1.171  1.00 91.00           C  
ATOM     97  CD  ARG A  13       9.657  -2.219  -0.928  1.00 91.00           C  
ATOM     98  NE  ARG A  13       9.249  -3.580  -1.263  1.00 91.00           N  
ATOM     99  NH1 ARG A  13      10.228  -3.580  -3.355  1.00 91.00           N  
ATOM    100  NH2 ARG A  13       9.108  -5.436  -2.609  1.00 91.00           N  
ATOM    101  CZ  ARG A  13       9.529  -4.196  -2.408  1.00 91.00           C  
ATOM    102  N   CYS A  14       4.626  -1.125   0.694  1.00 93.62           N  
ATOM    103  CA  CYS A  14       3.616  -1.444   1.697  1.00 93.62           C  
ATOM    104  C   CYS A  14       4.137  -2.480   2.685  1.00 93.62           C  
ATOM    105  CB  CYS A  14       2.341  -1.958   1.030  1.00 93.62           C  
ATOM    106  O   CYS A  14       4.661  -3.520   2.282  1.00 93.62           O  
ATOM    107  SG  CYS A  14       1.027  -2.376   2.196  1.00 93.62           S  
ATOM    108  N   SER A  15       4.033  -2.293   4.019  1.00 93.07           N  
ATOM    109  CA  SER A  15       4.573  -3.177   5.047  1.00 93.07           C  
ATOM    110  C   SER A  15       3.695  -4.410   5.232  1.00 93.07           C  
ATOM    111  CB  SER A  15       4.708  -2.434   6.376  1.00 93.07           C  
ATOM    112  O   SER A  15       4.119  -5.396   5.839  1.00 93.07           O  
ATOM    113  OG  SER A  15       3.449  -1.955   6.816  1.00 93.07           O  
ATOM    114  N   VAL A  16       2.502  -4.368   4.691  1.00 93.97           N  
ATOM    115  CA  VAL A  16       1.577  -5.488   4.827  1.00 93.97           C  
ATOM    116  C   VAL A  16       1.782  -6.470   3.676  1.00 93.97           C  
ATOM    117  CB  VAL A  16       0.108  -5.010   4.864  1.00 93.97           C  
ATOM    118  O   VAL A  16       2.023  -7.659   3.901  1.00 93.97           O  
ATOM    119  CG1 VAL A  16      -0.843  -6.197   5.001  1.00 93.97           C  
ATOM    120  CG2 VAL A  16      -0.101  -4.019   6.008  1.00 93.97           C  
ATOM    121  N   CYS A  17       1.775  -5.987   2.447  1.00 92.86           N  
ATOM    122  CA  CYS A  17       1.909  -6.869   1.293  1.00 92.86           C  
ATOM    123  C   CYS A  17       3.345  -6.887   0.784  1.00 92.86           C  
ATOM    124  CB  CYS A  17       0.966  -6.433   0.172  1.00 92.86           C  
ATOM    125  O   CYS A  17       3.689  -7.687  -0.088  1.00 92.86           O  
ATOM    126  SG  CYS A  17       1.381  -4.828  -0.546  1.00 92.86           S  
ATOM    127  N   LEU A  18       4.135  -5.984   1.326  1.00 90.63           N  
ATOM    128  CA  LEU A  18       5.557  -5.872   1.019  1.00 90.63           C  
ATOM    129  C   LEU A  18       5.770  -5.515  -0.448  1.00 90.63           C  
ATOM    130  CB  LEU A  18       6.280  -7.181   1.348  1.00 90.63           C  
ATOM    131  O   LEU A  18       6.861  -5.714  -0.987  1.00 90.63           O  
ATOM    132  CG  LEU A  18       6.164  -7.675   2.791  1.00 90.63           C  
ATOM    133  CD1 LEU A  18       6.938  -8.978   2.969  1.00 90.63           C  
ATOM    134  CD2 LEU A  18       6.665  -6.613   3.763  1.00 90.63           C  
ATOM    135  N   GLY A  19       4.790  -5.069  -1.115  1.00 89.01           N  
ATOM    136  CA  GLY A  19       4.852  -4.578  -2.482  1.00 89.01           C  
ATOM    137  C   GLY A  19       4.735  -3.068  -2.579  1.00 89.01           C  
ATOM    138  O   GLY A  19       4.761  -2.372  -1.562  1.00 89.01           O  
ATOM    139  N   ILE A  20       4.764  -2.514  -3.846  1.00 90.32           N  
ATOM    140  CA  ILE A  20       4.587  -1.083  -4.065  1.00 90.32           C  
ATOM    141  C   ILE A  20       3.172  -0.671  -3.663  1.00 90.32           C  
ATOM    142  CB  ILE A  20       4.860  -0.698  -5.536  1.00 90.32           C  
ATOM    143  O   ILE A  20       2.206  -1.380  -3.955  1.00 90.32           O  
ATOM    144  CG1 ILE A  20       6.310  -1.021  -5.912  1.00 90.32           C  
ATOM    145  CG2 ILE A  20       4.549   0.783  -5.774  1.00 90.32           C  
ATOM    146  CD1 ILE A  20       6.621  -0.839  -7.392  1.00 90.32           C  
ATOM    147  N   VAL A  21       3.073   0.346  -2.975  1.00 93.09           N  
ATOM    148  CA  VAL A  21       1.792   0.820  -2.461  1.00 93.09           C  
ATOM    149  C   VAL A  21       0.850   1.126  -3.623  1.00 93.09           C  
ATOM    150  CB  VAL A  21       1.966   2.072  -1.572  1.00 93.09           C  
ATOM    151  O   VAL A  21       1.223   1.830  -4.564  1.00 93.09           O  
ATOM    152  CG1 VAL A  21       0.607   2.626  -1.147  1.00 93.09           C  
ATOM    153  CG2 VAL A  21       2.819   1.742  -0.348  1.00 93.09           C  
ATOM    154  N   LYS A  22      -0.409   0.542  -3.584  1.00 91.84           N  
ATOM    155  CA  LYS A  22      -1.476   0.794  -4.548  1.00 91.84           C  
ATOM    156  C   LYS A  22      -2.667   1.479  -3.884  1.00 91.84           C  
ATOM    157  CB  LYS A  22      -1.924  -0.512  -5.207  1.00 91.84           C  
ATOM    158  O   LYS A  22      -3.112   1.062  -2.813  1.00 91.84           O  
ATOM    159  CG  LYS A  22      -0.820  -1.230  -5.970  1.00 91.84           C  
ATOM    160  CD  LYS A  22      -1.301  -2.565  -6.524  1.00 91.84           C  
ATOM    161  CE  LYS A  22      -0.170  -3.334  -7.194  1.00 91.84           C  
ATOM    162  NZ  LYS A  22      -0.608  -4.692  -7.635  1.00 91.84           N  
ATOM    163  N   SER A  23      -3.126   2.478  -4.574  1.00 94.09           N  
ATOM    164  CA  SER A  23      -4.198   3.235  -3.936  1.00 94.09           C  
ATOM    165  C   SER A  23      -3.867   3.542  -2.479  1.00 94.09           C  
ATOM    166  CB  SER A  23      -5.518   2.467  -4.016  1.00 94.09           C  
ATOM    167  O   SER A  23      -4.500   3.005  -1.567  1.00 94.09           O  
ATOM    168  OG  SER A  23      -5.865   2.204  -5.365  1.00 94.09           O  
ATOM    169  N   CYS A  24      -2.983   4.391  -2.251  1.00 95.71           N  
ATOM    170  CA  CYS A  24      -2.348   4.684  -0.971  1.00 95.71           C  
ATOM    171  C   CYS A  24      -3.365   5.214   0.033  1.00 95.71           C  
ATOM    172  CB  CYS A  24      -1.220   5.699  -1.152  1.00 95.71           C  
ATOM    173  O   CYS A  24      -4.139   6.120  -0.280  1.00 95.71           O  
ATOM    174  SG  CYS A  24      -0.352   6.103   0.379  1.00 95.71           S  
ATOM    175  N   ARG A  25      -3.318   4.576   1.240  1.00 96.72           N  
ATOM    176  CA  ARG A  25      -4.034   5.061   2.415  1.00 96.72           C  
ATOM    177  C   ARG A  25      -3.063   5.479   3.515  1.00 96.72           C  
ATOM    178  CB  ARG A  25      -4.992   3.990   2.942  1.00 96.72           C  
ATOM    179  O   ARG A  25      -2.136   4.738   3.846  1.00 96.72           O  
ATOM    180  CG  ARG A  25      -6.156   3.693   2.011  1.00 96.72           C  
ATOM    181  CD  ARG A  25      -7.173   4.826   2.000  1.00 96.72           C  
ATOM    182  NE  ARG A  25      -8.376   4.464   1.255  1.00 96.72           N  
ATOM    183  NH1 ARG A  25      -9.169   6.627   1.082  1.00 96.72           N  
ATOM    184  NH2 ARG A  25     -10.352   4.890   0.165  1.00 96.72           N  
ATOM    185  CZ  ARG A  25      -9.296   5.328   0.836  1.00 96.72           C  
ATOM    186  N   LEU A  26      -3.321   6.641   3.979  1.00 96.06           N  
ATOM    187  CA  LEU A  26      -2.447   7.214   4.997  1.00 96.06           C  
ATOM    188  C   LEU A  26      -3.142   7.245   6.355  1.00 96.06           C  
ATOM    189  CB  LEU A  26      -2.015   8.628   4.600  1.00 96.06           C  
ATOM    190  O   LEU A  26      -4.271   7.727   6.468  1.00 96.06           O  
ATOM    191  CG  LEU A  26      -1.101   9.359   5.584  1.00 96.06           C  
ATOM    192  CD1 LEU A  26       0.288   8.731   5.586  1.00 96.06           C  
ATOM    193  CD2 LEU A  26      -1.022  10.843   5.240  1.00 96.06           C  
ATOM    194  N   VAL A  27      -2.399   6.742   7.296  1.00 96.24           N  
ATOM    195  CA  VAL A  27      -2.942   6.777   8.650  1.00 96.24           C  
ATOM    196  C   VAL A  27      -2.723   8.159   9.260  1.00 96.24           C  
ATOM    197  CB  VAL A  27      -2.304   5.692   9.546  1.00 96.24           C  
ATOM    198  O   VAL A  27      -1.588   8.636   9.340  1.00 96.24           O  
ATOM    199  CG1 VAL A  27      -2.927   5.708  10.941  1.00 96.24           C  
ATOM    200  CG2 VAL A  27      -2.457   4.313   8.905  1.00 96.24           C  
ATOM    201  N   SER A  28      -3.696   8.841   9.728  1.00 94.18           N  
ATOM    202  CA  SER A  28      -3.663  10.218  10.208  1.00 94.18           C  
ATOM    203  C   SER A  28      -2.876  10.331  11.510  1.00 94.18           C  
ATOM    204  CB  SER A  28      -5.082  10.749  10.413  1.00 94.18           C  
ATOM    205  O   SER A  28      -2.198  11.333  11.747  1.00 94.18           O  
ATOM    206  OG  SER A  28      -5.783  10.801   9.182  1.00 94.18           O  
ATOM    207  N   GLY A  29      -2.697   9.366  12.315  1.00 92.85           N  
ATOM    208  CA  GLY A  29      -2.070   9.371  13.627  1.00 92.85           C  
ATOM    209  C   GLY A  29      -0.571   9.141  13.573  1.00 92.85           C  
ATOM    210  O   GLY A  29       0.178   9.702  14.376  1.00 92.85           O  
ATOM    211  N   CYS A  30      -0.140   8.452  12.518  1.00 95.42           N  
ATOM    212  CA  CYS A  30       1.278   8.114  12.463  1.00 95.42           C  
ATOM    213  C   CYS A  30       1.837   8.334  11.062  1.00 95.42           C  
ATOM    214  CB  CYS A  30       1.500   6.662  12.887  1.00 95.42           C  
ATOM    215  O   CYS A  30       3.052   8.297  10.861  1.00 95.42           O  
ATOM    216  SG  CYS A  30       0.643   5.460  11.846  1.00 95.42           S  
ATOM    217  N   MET A  31       0.987   8.573  10.066  1.00 94.94           N  
ATOM    218  CA  MET A  31       1.326   8.918   8.688  1.00 94.94           C  
ATOM    219  C   MET A  31       2.016   7.751   7.989  1.00 94.94           C  
ATOM    220  CB  MET A  31       2.223  10.156   8.648  1.00 94.94           C  
ATOM    221  O   MET A  31       2.803   7.955   7.063  1.00 94.94           O  
ATOM    222  CG  MET A  31       1.557  11.413   9.186  1.00 94.94           C  
ATOM    223  SD  MET A  31       2.354  12.948   8.572  1.00 94.94           S  
ATOM    224  CE  MET A  31       1.356  13.255   7.089  1.00 94.94           C  
ATOM    225  N   HIS A  32       1.809   6.583   8.371  1.00 95.49           N  
ATOM    226  CA  HIS A  32       2.295   5.420   7.639  1.00 95.49           C  
ATOM    227  C   HIS A  32       1.373   5.078   6.473  1.00 95.49           C  
ATOM    228  CB  HIS A  32       2.429   4.216   8.573  1.00 95.49           C  
ATOM    229  O   HIS A  32       0.158   5.271   6.560  1.00 95.49           O  
ATOM    230  CG  HIS A  32       3.554   4.338   9.551  1.00 95.49           C  
ATOM    231  CD2 HIS A  32       4.894   4.385   9.364  1.00 95.49           C  
ATOM    232  ND1 HIS A  32       3.351   4.423  10.911  1.00 95.49           N  
ATOM    233  CE1 HIS A  32       4.521   4.520  11.520  1.00 95.49           C  
ATOM    234  NE2 HIS A  32       5.473   4.499  10.603  1.00 95.49           N  
ATOM    235  N   ARG A  33       1.966   4.696   5.347  1.00 95.64           N  
ATOM    236  CA  ARG A  33       1.240   4.493   4.097  1.00 95.64           C  
ATOM    237  C   ARG A  33       1.085   3.008   3.789  1.00 95.64           C  
ATOM    238  CB  ARG A  33       1.953   5.197   2.941  1.00 95.64           C  
ATOM    239  O   ARG A  33       2.037   2.237   3.927  1.00 95.64           O  
ATOM    240  CG  ARG A  33       2.044   6.706   3.100  1.00 95.64           C  
ATOM    241  CD  ARG A  33       2.928   7.334   2.031  1.00 95.64           C  
ATOM    242  NE  ARG A  33       3.138   8.759   2.274  1.00 95.64           N  
ATOM    243  NH1 ARG A  33       1.758   9.465   0.561  1.00 95.64           N  
ATOM    244  NH2 ARG A  33       2.837  11.001   1.876  1.00 95.64           N  
ATOM    245  CZ  ARG A  33       2.577   9.738   1.570  1.00 95.64           C  
ATOM    246  N   PHE A  34      -0.145   2.665   3.380  1.00 96.54           N  
ATOM    247  CA  PHE A  34      -0.466   1.291   3.011  1.00 96.54           C  
ATOM    248  C   PHE A  34      -1.360   1.256   1.778  1.00 96.54           C  
ATOM    249  CB  PHE A  34      -1.148   0.566   4.176  1.00 96.54           C  
ATOM    250  O   PHE A  34      -1.893   2.286   1.362  1.00 96.54           O  
ATOM    251  CG  PHE A  34      -0.386   0.644   5.470  1.00 96.54           C  
ATOM    252  CD1 PHE A  34       0.638  -0.254   5.746  1.00 96.54           C  
ATOM    253  CD2 PHE A  34      -0.692   1.617   6.413  1.00 96.54           C  
ATOM    254  CE1 PHE A  34       1.346  -0.184   6.943  1.00 96.54           C  
ATOM    255  CE2 PHE A  34       0.011   1.693   7.612  1.00 96.54           C  
ATOM    256  CZ  PHE A  34       1.029   0.791   7.876  1.00 96.54           C  
ATOM    257  N   CYS A  35      -1.544  -0.028   1.239  1.00 96.46           N  
ATOM    258  CA  CYS A  35      -2.532  -0.201   0.180  1.00 96.46           C  
ATOM    259  C   CYS A  35      -3.948  -0.100   0.734  1.00 96.46           C  
ATOM    260  CB  CYS A  35      -2.342  -1.548  -0.515  1.00 96.46           C  
ATOM    261  O   CYS A  35      -4.196  -0.459   1.887  1.00 96.46           O  
ATOM    262  SG  CYS A  35      -0.705  -1.765  -1.246  1.00 96.46           S  
ATOM    263  N   ALA A  36      -4.778   0.415  -0.035  1.00 95.60           N  
ATOM    264  CA  ALA A  36      -6.174   0.536   0.376  1.00 95.60           C  
ATOM    265  C   ALA A  36      -6.738  -0.815   0.807  1.00 95.60           C  
ATOM    266  CB  ALA A  36      -7.013   1.121  -0.758  1.00 95.60           C  
ATOM    267  O   ALA A  36      -7.374  -0.922   1.859  1.00 95.60           O  
ATOM    268  N   ASP A  37      -6.416  -1.802   0.091  1.00 96.03           N  
ATOM    269  CA  ASP A  37      -6.937  -3.136   0.370  1.00 96.03           C  
ATOM    270  C   ASP A  37      -6.279  -3.733   1.612  1.00 96.03           C  
ATOM    271  CB  ASP A  37      -6.724  -4.058  -0.832  1.00 96.03           C  
ATOM    272  O   ASP A  37      -6.947  -4.372   2.428  1.00 96.03           O  
ATOM    273  CG  ASP A  37      -7.576  -3.676  -2.030  1.00 96.03           C  
ATOM    274  OD1 ASP A  37      -8.621  -3.015  -1.850  1.00 96.03           O  
ATOM    275  OD2 ASP A  37      -7.200  -4.042  -3.165  1.00 96.03           O  
ATOM    276  N   CYS A  38      -5.057  -3.450   1.734  1.00 96.50           N  
ATOM    277  CA  CYS A  38      -4.283  -4.026   2.828  1.00 96.50           C  
ATOM    278  C   CYS A  38      -4.744  -3.473   4.172  1.00 96.50           C  
ATOM    279  CB  CYS A  38      -2.793  -3.745   2.636  1.00 96.50           C  
ATOM    280  O   CYS A  38      -4.985  -4.234   5.111  1.00 96.50           O  
ATOM    281  SG  CYS A  38      -2.049  -4.665   1.271  1.00 96.50           S  
ATOM    282  N   ILE A  39      -4.812  -2.248   4.245  1.00 95.65           N  
ATOM    283  CA  ILE A  39      -5.173  -1.633   5.518  1.00 95.65           C  
ATOM    284  C   ILE A  39      -6.637  -1.928   5.837  1.00 95.65           C  
ATOM    285  CB  ILE A  39      -4.926  -0.108   5.499  1.00 95.65           C  
ATOM    286  O   ILE A  39      -6.998  -2.123   7.000  1.00 95.65           O  
ATOM    287  CG1 ILE A  39      -5.105   0.479   6.904  1.00 95.65           C  
ATOM    288  CG2 ILE A  39      -5.857   0.578   4.496  1.00 95.65           C  
ATOM    289  CD1 ILE A  39      -4.079  -0.012   7.916  1.00 95.65           C  
ATOM    290  N   GLU A  40      -7.480  -1.981   4.861  1.00 94.01           N  
ATOM    291  CA  GLU A  40      -8.889  -2.308   5.060  1.00 94.01           C  
ATOM    292  C   GLU A  40      -9.056  -3.721   5.612  1.00 94.01           C  
ATOM    293  CB  GLU A  40      -9.666  -2.160   3.749  1.00 94.01           C  
ATOM    294  O   GLU A  40      -9.840  -3.944   6.536  1.00 94.01           O  
ATOM    295  CG  GLU A  40     -11.177  -2.192   3.923  1.00 94.01           C  
ATOM    296  CD  GLU A  40     -11.935  -1.874   2.644  1.00 94.01           C  
ATOM    297  OE1 GLU A  40     -13.186  -1.827   2.675  1.00 94.01           O  
ATOM    298  OE2 GLU A  40     -11.273  -1.670   1.602  1.00 94.01           O  
ATOM    299  N   LYS A  41      -8.335  -4.612   5.071  1.00 94.43           N  
ATOM    300  CA  LYS A  41      -8.368  -5.991   5.549  1.00 94.43           C  
ATOM    301  C   LYS A  41      -7.832  -6.091   6.975  1.00 94.43           C  
ATOM    302  CB  LYS A  41      -7.561  -6.900   4.621  1.00 94.43           C  
ATOM    303  O   LYS A  41      -8.372  -6.836   7.795  1.00 94.43           O  
ATOM    304  CG  LYS A  41      -8.242  -7.188   3.291  1.00 94.43           C  
ATOM    305  CD  LYS A  41      -7.383  -8.081   2.405  1.00 94.43           C  
ATOM    306  CE  LYS A  41      -7.932  -8.156   0.987  1.00 94.43           C  
ATOM    307  NZ  LYS A  41      -6.996  -8.869   0.067  1.00 94.43           N  
ATOM    308  N   TRP A  42      -6.821  -5.370   7.158  1.00 94.54           N  
ATOM    309  CA  TRP A  42      -6.208  -5.369   8.483  1.00 94.54           C  
ATOM    310  C   TRP A  42      -7.199  -4.893   9.541  1.00 94.54           C  
ATOM    311  CB  TRP A  42      -4.961  -4.481   8.498  1.00 94.54           C  
ATOM    312  O   TRP A  42      -7.333  -5.514  10.598  1.00 94.54           O  
ATOM    313  CG  TRP A  42      -4.273  -4.421   9.829  1.00 94.54           C  
ATOM    314  CD1 TRP A  42      -4.415  -3.456  10.787  1.00 94.54           C  
ATOM    315  CD2 TRP A  42      -3.328  -5.363  10.345  1.00 94.54           C  
ATOM    316  CE2 TRP A  42      -2.940  -4.908  11.624  1.00 94.54           C  
ATOM    317  CE3 TRP A  42      -2.773  -6.551   9.850  1.00 94.54           C  
ATOM    318  NE1 TRP A  42      -3.616  -3.744  11.870  1.00 94.54           N  
ATOM    319  CH2 TRP A  42      -1.492  -6.759  11.908  1.00 94.54           C  
ATOM    320  CZ2 TRP A  42      -2.020  -5.600  12.416  1.00 94.54           C  
ATOM    321  CZ3 TRP A  42      -1.858  -7.238  10.639  1.00 94.54           C  
ATOM    322  N   LEU A  43      -7.886  -3.870   9.294  1.00 92.63           N  
ATOM    323  CA  LEU A  43      -8.816  -3.273  10.246  1.00 92.63           C  
ATOM    324  C   LEU A  43     -10.063  -4.138  10.402  1.00 92.63           C  
ATOM    325  CB  LEU A  43      -9.211  -1.864   9.798  1.00 92.63           C  
ATOM    326  O   LEU A  43     -10.736  -4.083  11.433  1.00 92.63           O  
ATOM    327  CG  LEU A  43      -8.104  -0.809   9.824  1.00 92.63           C  
ATOM    328  CD1 LEU A  43      -8.620   0.515   9.269  1.00 92.63           C  
ATOM    329  CD2 LEU A  43      -7.569  -0.629  11.240  1.00 92.63           C  
ATOM    330  N   ARG A  44     -10.361  -4.945   9.421  1.00 91.49           N  
ATOM    331  CA  ARG A  44     -11.530  -5.817   9.477  1.00 91.49           C  
ATOM    332  C   ARG A  44     -11.291  -6.996  10.414  1.00 91.49           C  
ATOM    333  CB  ARG A  44     -11.890  -6.323   8.079  1.00 91.49           C  
ATOM    334  O   ARG A  44     -12.187  -7.394  11.161  1.00 91.49           O  
ATOM    335  CG  ARG A  44     -12.731  -5.350   7.268  1.00 91.49           C  
ATOM    336  CD  ARG A  44     -13.192  -5.962   5.953  1.00 91.49           C  
ATOM    337  NE  ARG A  44     -13.339  -4.951   4.910  1.00 91.49           N  
ATOM    338  NH1 ARG A  44     -13.040  -6.421   3.153  1.00 91.49           N  
ATOM    339  NH2 ARG A  44     -13.413  -4.197   2.742  1.00 91.49           N  
ATOM    340  CZ  ARG A  44     -13.264  -5.192   3.604  1.00 91.49           C  
ATOM    341  N   VAL A  45     -10.120  -7.499  10.425  1.00 90.55           N  
ATOM    342  CA  VAL A  45      -9.780  -8.714  11.158  1.00 90.55           C  
ATOM    343  C   VAL A  45      -9.387  -8.362  12.590  1.00 90.55           C  
ATOM    344  CB  VAL A  45      -8.637  -9.492  10.468  1.00 90.55           C  
ATOM    345  O   VAL A  45      -9.640  -9.134  13.518  1.00 90.55           O  
ATOM    346  CG1 VAL A  45      -8.251 -10.724  11.284  1.00 90.55           C  
ATOM    347  CG2 VAL A  45      -9.044  -9.892   9.051  1.00 90.55           C  
ATOM    348  N   ALA A  46      -8.942  -7.191  12.787  1.00 86.17           N  
ATOM    349  CA  ALA A  46      -8.374  -6.822  14.081  1.00 86.17           C  
ATOM    350  C   ALA A  46      -9.470  -6.444  15.073  1.00 86.17           C  
ATOM    351  CB  ALA A  46      -7.387  -5.669  13.919  1.00 86.17           C  
ATOM    352  O   ALA A  46     -10.471  -5.830  14.698  1.00 86.17           O  
ATOM    353  N   SER A  47      -9.414  -7.056  16.268  1.00 87.09           N  
ATOM    354  CA  SER A  47     -10.361  -6.723  17.327  1.00 87.09           C  
ATOM    355  C   SER A  47     -10.221  -5.267  17.757  1.00 87.09           C  
ATOM    356  CB  SER A  47     -10.161  -7.642  18.534  1.00 87.09           C  
ATOM    357  O   SER A  47     -11.221  -4.573  17.952  1.00 87.09           O  
ATOM    358  OG  SER A  47      -8.865  -7.474  19.083  1.00 87.09           O  
ATOM    359  N   GLU A  48      -8.953  -4.804  17.728  1.00 89.94           N  
ATOM    360  CA  GLU A  48      -8.642  -3.406  18.011  1.00 89.94           C  
ATOM    361  C   GLU A  48      -7.875  -2.767  16.856  1.00 89.94           C  
ATOM    362  CB  GLU A  48      -7.836  -3.286  19.307  1.00 89.94           C  
ATOM    363  O   GLU A  48      -6.767  -3.194  16.528  1.00 89.94           O  
ATOM    364  CG  GLU A  48      -8.626  -3.645  20.558  1.00 89.94           C  
ATOM    365  CD  GLU A  48      -7.903  -3.289  21.847  1.00 89.94           C  
ATOM    366  OE1 GLU A  48      -8.576  -2.950  22.847  1.00 89.94           O  
ATOM    367  OE2 GLU A  48      -6.653  -3.350  21.857  1.00 89.94           O  
ATOM    368  N   PRO A  49      -8.522  -1.713  16.232  1.00 92.01           N  
ATOM    369  CA  PRO A  49      -7.877  -1.092  15.073  1.00 92.01           C  
ATOM    370  C   PRO A  49      -6.583  -0.367  15.435  1.00 92.01           C  
ATOM    371  CB  PRO A  49      -8.933  -0.104  14.569  1.00 92.01           C  
ATOM    372  O   PRO A  49      -6.584   0.507  16.306  1.00 92.01           O  
ATOM    373  CG  PRO A  49      -9.802   0.164  15.756  1.00 92.01           C  
ATOM    374  CD  PRO A  49      -9.708  -1.007  16.691  1.00 92.01           C  
ATOM    375  N   SER A  50      -5.451  -0.838  14.860  1.00 95.20           N  
ATOM    376  CA  SER A  50      -4.141  -0.226  15.058  1.00 95.20           C  
ATOM    377  C   SER A  50      -3.326  -0.236  13.769  1.00 95.20           C  
ATOM    378  CB  SER A  50      -3.372  -0.950  16.163  1.00 95.20           C  
ATOM    379  O   SER A  50      -3.650  -0.965  12.829  1.00 95.20           O  
ATOM    380  OG  SER A  50      -3.121  -2.297  15.802  1.00 95.20           O  
ATOM    381  N   CYS A  51      -2.326   0.674  13.777  1.00 95.92           N  
ATOM    382  CA  CYS A  51      -1.414   0.738  12.640  1.00 95.92           C  
ATOM    383  C   CYS A  51      -0.534  -0.505  12.576  1.00 95.92           C  
ATOM    384  CB  CYS A  51      -0.540   1.989  12.724  1.00 95.92           C  
ATOM    385  O   CYS A  51       0.035  -0.920  13.587  1.00 95.92           O  
ATOM    386  SG  CYS A  51       0.664   2.126  11.385  1.00 95.92           S  
ATOM    387  N   PRO A  52      -0.323  -1.159  11.398  1.00 94.08           N  
ATOM    388  CA  PRO A  52       0.486  -2.370  11.246  1.00 94.08           C  
ATOM    389  C   PRO A  52       1.983  -2.103  11.390  1.00 94.08           C  
ATOM    390  CB  PRO A  52       0.150  -2.844   9.829  1.00 94.08           C  
ATOM    391  O   PRO A  52       2.749  -3.014  11.713  1.00 94.08           O  
ATOM    392  CG  PRO A  52      -1.152  -2.185   9.505  1.00 94.08           C  
ATOM    393  CD  PRO A  52      -1.213  -0.869  10.226  1.00 94.08           C  
ATOM    394  N   GLN A  53       2.364  -0.922  11.287  1.00 93.99           N  
ATOM    395  CA  GLN A  53       3.785  -0.593  11.326  1.00 93.99           C  
ATOM    396  C   GLN A  53       4.204  -0.127  12.718  1.00 93.99           C  
ATOM    397  CB  GLN A  53       4.116   0.483  10.291  1.00 93.99           C  
ATOM    398  O   GLN A  53       5.230  -0.565  13.242  1.00 93.99           O  
ATOM    399  CG  GLN A  53       5.609   0.679  10.064  1.00 93.99           C  
ATOM    400  CD  GLN A  53       5.958   0.886   8.602  1.00 93.99           C  
ATOM    401  NE2 GLN A  53       6.399   2.092   8.262  1.00 93.99           N  
ATOM    402  OE1 GLN A  53       5.833  -0.032   7.785  1.00 93.99           O  
ATOM    403  N   CYS A  54       3.404   0.611  13.358  1.00 95.14           N  
ATOM    404  CA  CYS A  54       3.870   1.259  14.578  1.00 95.14           C  
ATOM    405  C   CYS A  54       2.908   1.004  15.733  1.00 95.14           C  
ATOM    406  CB  CYS A  54       4.032   2.762  14.359  1.00 95.14           C  
ATOM    407  O   CYS A  54       3.192   1.369  16.875  1.00 95.14           O  
ATOM    408  SG  CYS A  54       2.483   3.614  13.988  1.00 95.14           S  
ATOM    409  N   ARG A  55       1.755   0.415  15.431  1.00 94.12           N  
ATOM    410  CA  ARG A  55       0.768  -0.064  16.393  1.00 94.12           C  
ATOM    411  C   ARG A  55       0.076   1.100  17.094  1.00 94.12           C  
ATOM    412  CB  ARG A  55       1.426  -0.981  17.427  1.00 94.12           C  
ATOM    413  O   ARG A  55      -0.499   0.930  18.171  1.00 94.12           O  
ATOM    414  CG  ARG A  55       1.990  -2.265  16.841  1.00 94.12           C  
ATOM    415  CD  ARG A  55       2.471  -3.218  17.927  1.00 94.12           C  
ATOM    416  NE  ARG A  55       3.055  -4.430  17.360  1.00 94.12           N  
ATOM    417  NH1 ARG A  55       3.708  -5.313  19.393  1.00 94.12           N  
ATOM    418  NH2 ARG A  55       4.129  -6.458  17.452  1.00 94.12           N  
ATOM    419  CZ  ARG A  55       3.629  -5.398  18.070  1.00 94.12           C  
ATOM    420  N   VAL A  56       0.173   2.267  16.518  1.00 95.27           N  
ATOM    421  CA  VAL A  56      -0.607   3.401  17.002  1.00 95.27           C  
ATOM    422  C   VAL A  56      -2.098   3.093  16.880  1.00 95.27           C  
ATOM    423  CB  VAL A  56      -0.266   4.696  16.232  1.00 95.27           C  
ATOM    424  O   VAL A  56      -2.549   2.570  15.858  1.00 95.27           O  
ATOM    425  CG1 VAL A  56      -1.194   5.835  16.651  1.00 95.27           C  
ATOM    426  CG2 VAL A  56       1.195   5.082  16.458  1.00 95.27           C  
ATOM    427  N   GLN A  57      -2.863   3.428  17.921  1.00 94.38           N  
ATOM    428  CA  GLN A  57      -4.284   3.105  17.987  1.00 94.38           C  
ATOM    429  C   GLN A  57      -5.093   3.985  17.038  1.00 94.38           C  
ATOM    430  CB  GLN A  57      -4.804   3.260  19.417  1.00 94.38           C  
ATOM    431  O   GLN A  57      -4.860   5.193  16.953  1.00 94.38           O  
ATOM    432  CG  GLN A  57      -6.077   2.474  19.698  1.00 94.38           C  
ATOM    433  CD  GLN A  57      -5.805   1.027  20.061  1.00 94.38           C  
ATOM    434  NE2 GLN A  57      -6.728   0.141  19.702  1.00 94.38           N  
ATOM    435  OE1 GLN A  57      -4.773   0.706  20.660  1.00 94.38           O  
ATOM    436  N   MET A  58      -6.024   3.282  16.354  1.00 93.11           N  
ATOM    437  CA  MET A  58      -6.950   3.958  15.450  1.00 93.11           C  
ATOM    438  C   MET A  58      -8.388   3.818  15.939  1.00 93.11           C  
ATOM    439  CB  MET A  58      -6.823   3.398  14.032  1.00 93.11           C  
ATOM    440  O   MET A  58      -8.746   2.808  16.547  1.00 93.11           O  
ATOM    441  CG  MET A  58      -5.418   3.489  13.460  1.00 93.11           C  
ATOM    442  SD  MET A  58      -5.325   2.896  11.726  1.00 93.11           S  
ATOM    443  CE  MET A  58      -5.610   1.122  11.978  1.00 93.11           C  
ATOM    444  N   GLN A  59      -9.104   4.905  15.803  1.00 88.58           N  
ATOM    445  CA  GLN A  59     -10.477   4.895  16.297  1.00 88.58           C  
ATOM    446  C   GLN A  59     -11.415   4.224  15.297  1.00 88.58           C  
ATOM    447  CB  GLN A  59     -10.953   6.318  16.591  1.00 88.58           C  
ATOM    448  O   GLN A  59     -12.322   3.486  15.688  1.00 88.58           O  
ATOM    449  CG  GLN A  59     -10.216   6.987  17.743  1.00 88.58           C  
ATOM    450  CD  GLN A  59     -10.769   8.360  18.075  1.00 88.58           C  
ATOM    451  NE2 GLN A  59     -10.957   8.628  19.363  1.00 88.58           N  
ATOM    452  OE1 GLN A  59     -11.025   9.174  17.182  1.00 88.58           O  
ATOM    453  N   SER A  60     -11.127   4.483  14.055  1.00 88.39           N  
ATOM    454  CA  SER A  60     -11.971   3.927  13.003  1.00 88.39           C  
ATOM    455  C   SER A  60     -11.262   3.956  11.653  1.00 88.39           C  
ATOM    456  CB  SER A  60     -13.290   4.695  12.911  1.00 88.39           C  
ATOM    457  O   SER A  60     -10.137   4.449  11.547  1.00 88.39           O  
ATOM    458  OG  SER A  60     -13.091   5.970  12.325  1.00 88.39           O  
ATOM    459  N   ARG A  61     -11.950   3.339  10.660  1.00 88.17           N  
ATOM    460  CA  ARG A  61     -11.473   3.337   9.281  1.00 88.17           C  
ATOM    461  C   ARG A  61     -11.346   4.759   8.743  1.00 88.17           C  
ATOM    462  CB  ARG A  61     -12.411   2.521   8.388  1.00 88.17           C  
ATOM    463  O   ARG A  61     -10.587   5.007   7.804  1.00 88.17           O  
ATOM    464  CG  ARG A  61     -12.342   1.022   8.630  1.00 88.17           C  
ATOM    465  CD  ARG A  61     -13.192   0.249   7.631  1.00 88.17           C  
ATOM    466  NE  ARG A  61     -12.421  -0.793   6.959  1.00 88.17           N  
ATOM    467  NH1 ARG A  61     -13.482  -0.552   4.921  1.00 88.17           N  
ATOM    468  NH2 ARG A  61     -11.821  -2.111   5.177  1.00 88.17           N  
ATOM    469  CZ  ARG A  61     -12.577  -1.149   5.687  1.00 88.17           C  
ATOM    470  N   ARG A  62     -11.908   5.671   9.307  1.00 90.90           N  
ATOM    471  CA  ARG A  62     -11.916   7.065   8.876  1.00 90.90           C  
ATOM    472  C   ARG A  62     -10.576   7.735   9.164  1.00 90.90           C  
ATOM    473  CB  ARG A  62     -13.045   7.835   9.563  1.00 90.90           C  
ATOM    474  O   ARG A  62     -10.275   8.795   8.612  1.00 90.90           O  
ATOM    475  CG  ARG A  62     -14.436   7.442   9.091  1.00 90.90           C  
ATOM    476  CD  ARG A  62     -15.521   8.220   9.822  1.00 90.90           C  
ATOM    477  NE  ARG A  62     -16.490   7.330  10.454  1.00 90.90           N  
ATOM    478  NH1 ARG A  62     -18.203   8.880  10.488  1.00 90.90           N  
ATOM    479  NH2 ARG A  62     -18.539   6.775  11.330  1.00 90.90           N  
ATOM    480  CZ  ARG A  62     -17.742   7.663  10.756  1.00 90.90           C  
ATOM    481  N   ASP A  63      -9.822   7.053   9.956  1.00 92.64           N  
ATOM    482  CA  ASP A  63      -8.512   7.588  10.313  1.00 92.64           C  
ATOM    483  C   ASP A  63      -7.488   7.313   9.214  1.00 92.64           C  
ATOM    484  CB  ASP A  63      -8.033   6.993  11.639  1.00 92.64           C  
ATOM    485  O   ASP A  63      -6.370   7.830   9.257  1.00 92.64           O  
ATOM    486  CG  ASP A  63      -8.802   7.519  12.838  1.00 92.64           C  
ATOM    487  OD1 ASP A  63      -9.261   8.682  12.806  1.00 92.64           O  
ATOM    488  OD2 ASP A  63      -8.949   6.766  13.825  1.00 92.64           O  
ATOM    489  N   CYS A  64      -7.942   6.598   8.221  1.00 93.94           N  
ATOM    490  CA  CYS A  64      -7.110   6.349   7.049  1.00 93.94           C  
ATOM    491  C   CYS A  64      -7.612   7.139   5.846  1.00 93.94           C  
ATOM    492  CB  CYS A  64      -7.085   4.858   6.716  1.00 93.94           C  
ATOM    493  O   CYS A  64      -8.759   6.976   5.426  1.00 93.94           O  
ATOM    494  SG  CYS A  64      -6.335   3.837   8.004  1.00 93.94           S  
ATOM    495  N   LYS A  65      -6.707   8.041   5.396  1.00 95.51           N  
ATOM    496  CA  LYS A  65      -7.108   8.921   4.302  1.00 95.51           C  
ATOM    497  C   LYS A  65      -6.386   8.554   3.009  1.00 95.51           C  
ATOM    498  CB  LYS A  65      -6.834  10.382   4.659  1.00 95.51           C  
ATOM    499  O   LYS A  65      -5.231   8.123   3.038  1.00 95.51           O  
ATOM    500  CG  LYS A  65      -7.609  10.880   5.870  1.00 95.51           C  
ATOM    501  CD  LYS A  65      -7.505  12.392   6.018  1.00 95.51           C  
ATOM    502  CE  LYS A  65      -8.311  12.895   7.208  1.00 95.51           C  
ATOM    503  NZ  LYS A  65      -8.126  14.362   7.422  1.00 95.51           N  
ATOM    504  N   ARG A  66      -7.220   8.735   1.986  1.00 95.72           N  
ATOM    505  CA  ARG A  66      -6.628   8.509   0.671  1.00 95.72           C  
ATOM    506  C   ARG A  66      -5.617   9.599   0.332  1.00 95.72           C  
ATOM    507  CB  ARG A  66      -7.715   8.448  -0.405  1.00 95.72           C  
ATOM    508  O   ARG A  66      -5.872  10.783   0.562  1.00 95.72           O  
ATOM    509  CG  ARG A  66      -7.203   8.030  -1.774  1.00 95.72           C  
ATOM    510  CD  ARG A  66      -8.339   7.850  -2.770  1.00 95.72           C  
ATOM    511  NE  ARG A  66      -7.871   7.262  -4.022  1.00 95.72           N  
ATOM    512  NH1 ARG A  66      -9.898   7.459  -5.113  1.00 95.72           N  
ATOM    513  NH2 ARG A  66      -8.094   6.545  -6.192  1.00 95.72           N  
ATOM    514  CZ  ARG A  66      -8.622   7.090  -5.106  1.00 95.72           C  
ATOM    515  N   ASP A  67      -4.488   9.172  -0.089  1.00 95.43           N  
ATOM    516  CA  ASP A  67      -3.437  10.101  -0.494  1.00 95.43           C  
ATOM    517  C   ASP A  67      -3.210  10.049  -2.003  1.00 95.43           C  
ATOM    518  CB  ASP A  67      -2.134   9.794   0.246  1.00 95.43           C  
ATOM    519  O   ASP A  67      -2.417   9.239  -2.489  1.00 95.43           O  
ATOM    520  CG  ASP A  67      -1.106  10.905   0.122  1.00 95.43           C  
ATOM    521  OD1 ASP A  67      -1.232  11.754  -0.786  1.00 95.43           O  
ATOM    522  OD2 ASP A  67      -0.160  10.929   0.939  1.00 95.43           O  
ATOM    523  N   VAL A  68      -3.845  10.916  -2.754  1.00 94.60           N  
ATOM    524  CA  VAL A  68      -3.855  10.902  -4.213  1.00 94.60           C  
ATOM    525  C   VAL A  68      -2.515  11.407  -4.743  1.00 94.60           C  
ATOM    526  CB  VAL A  68      -5.009  11.757  -4.782  1.00 94.60           C  
ATOM    527  O   VAL A  68      -2.052  10.969  -5.799  1.00 94.60           O  
ATOM    528  CG1 VAL A  68      -5.049  11.666  -6.306  1.00 94.60           C  
ATOM    529  CG2 VAL A  68      -6.343  11.318  -4.182  1.00 94.60           C  
ATOM    530  N   ARG A  69      -1.950  12.231  -4.026  1.00 94.75           N  
ATOM    531  CA  ARG A  69      -0.671  12.803  -4.435  1.00 94.75           C  
ATOM    532  C   ARG A  69       0.427  11.744  -4.435  1.00 94.75           C  
ATOM    533  CB  ARG A  69      -0.281  13.961  -3.514  1.00 94.75           C  
ATOM    534  O   ARG A  69       1.244  11.691  -5.356  1.00 94.75           O  
ATOM    535  CG  ARG A  69      -1.169  15.187  -3.657  1.00 94.75           C  
ATOM    536  CD  ARG A  69      -0.671  16.346  -2.804  1.00 94.75           C  
ATOM    537  NE  ARG A  69      -1.541  17.514  -2.921  1.00 94.75           N  
ATOM    538  NH1 ARG A  69      -2.492  17.271  -0.830  1.00 94.75           N  
ATOM    539  NH2 ARG A  69      -3.130  19.001  -2.191  1.00 94.75           N  
ATOM    540  CZ  ARG A  69      -2.386  17.926  -1.980  1.00 94.75           C  
ATOM    541  N   PHE A  70       0.368  10.981  -3.437  1.00 93.95           N  
ATOM    542  CA  PHE A  70       1.357   9.914  -3.349  1.00 93.95           C  
ATOM    543  C   PHE A  70       1.165   8.903  -4.473  1.00 93.95           C  
ATOM    544  CB  PHE A  70       1.273   9.211  -1.991  1.00 93.95           C  
ATOM    545  O   PHE A  70       2.139   8.426  -5.060  1.00 93.95           O  
ATOM    546  CG  PHE A  70       2.426   8.285  -1.714  1.00 93.95           C  
ATOM    547  CD1 PHE A  70       2.264   6.907  -1.796  1.00 93.95           C  
ATOM    548  CD2 PHE A  70       3.672   8.792  -1.371  1.00 93.95           C  
ATOM    549  CE1 PHE A  70       3.330   6.047  -1.540  1.00 93.95           C  
ATOM    550  CE2 PHE A  70       4.742   7.939  -1.113  1.00 93.95           C  
ATOM    551  CZ  PHE A  70       4.568   6.567  -1.197  1.00 93.95           C  
ATOM    552  N   ASP A  71      -0.008   8.665  -4.718  1.00 92.05           N  
ATOM    553  CA  ASP A  71      -0.323   7.776  -5.832  1.00 92.05           C  
ATOM    554  C   ASP A  71       0.240   8.318  -7.144  1.00 92.05           C  
ATOM    555  CB  ASP A  71      -1.836   7.579  -5.950  1.00 92.05           C  
ATOM    556  O   ASP A  71       0.803   7.566  -7.942  1.00 92.05           O  
ATOM    557  CG  ASP A  71      -2.409   6.709  -4.845  1.00 92.05           C  
ATOM    558  OD1 ASP A  71      -1.678   5.852  -4.303  1.00 92.05           O  
ATOM    559  OD2 ASP A  71      -3.602   6.881  -4.515  1.00 92.05           O  
ATOM    560  N   ARG A  72       0.054   9.554  -7.302  1.00 92.03           N  
ATOM    561  CA  ARG A  72       0.573  10.194  -8.507  1.00 92.03           C  
ATOM    562  C   ARG A  72       2.094  10.104  -8.563  1.00 92.03           C  
ATOM    563  CB  ARG A  72       0.131  11.657  -8.571  1.00 92.03           C  
ATOM    564  O   ARG A  72       2.666   9.813  -9.615  1.00 92.03           O  
ATOM    565  CG  ARG A  72      -1.298  11.849  -9.051  1.00 92.03           C  
ATOM    566  CD  ARG A  72      -1.666  13.323  -9.155  1.00 92.03           C  
ATOM    567  NE  ARG A  72      -3.106  13.510  -9.306  1.00 92.03           N  
ATOM    568  NH1 ARG A  72      -2.950  15.668 -10.115  1.00 92.03           N  
ATOM    569  NH2 ARG A  72      -5.003  14.682  -9.855  1.00 92.03           N  
ATOM    570  CZ  ARG A  72      -3.683  14.620  -9.758  1.00 92.03           C  
ATOM    571  N   LEU A  73       2.643  10.249  -7.438  1.00 90.69           N  
ATOM    572  CA  LEU A  73       4.097  10.170  -7.348  1.00 90.69           C  
ATOM    573  C   LEU A  73       4.587   8.765  -7.680  1.00 90.69           C  
ATOM    574  CB  LEU A  73       4.570  10.570  -5.948  1.00 90.69           C  
ATOM    575  O   LEU A  73       5.552   8.600  -8.430  1.00 90.69           O  
ATOM    576  CG  LEU A  73       6.073  10.466  -5.685  1.00 90.69           C  
ATOM    577  CD1 LEU A  73       6.834  11.460  -6.556  1.00 90.69           C  
ATOM    578  CD2 LEU A  73       6.375  10.700  -4.208  1.00 90.69           C  
ATOM    579  N   LEU A  74       3.964   7.869  -7.199  1.00 89.52           N  
ATOM    580  CA  LEU A  74       4.340   6.480  -7.442  1.00 89.52           C  
ATOM    581  C   LEU A  74       4.229   6.138  -8.924  1.00 89.52           C  
ATOM    582  CB  LEU A  74       3.460   5.534  -6.620  1.00 89.52           C  
ATOM    583  O   LEU A  74       5.066   5.410  -9.462  1.00 89.52           O  
ATOM    584  CG  LEU A  74       3.773   5.444  -5.126  1.00 89.52           C  
ATOM    585  CD1 LEU A  74       2.746   4.564  -4.422  1.00 89.52           C  
ATOM    586  CD2 LEU A  74       5.184   4.908  -4.906  1.00 89.52           C  
ATOM    587  N   LYS A  75       3.315   6.702  -9.534  1.00 87.20           N  
ATOM    588  CA  LYS A  75       3.125   6.477 -10.964  1.00 87.20           C  
ATOM    589  C   LYS A  75       4.285   7.054 -11.770  1.00 87.20           C  
ATOM    590  CB  LYS A  75       1.805   7.089 -11.433  1.00 87.20           C  
ATOM    591  O   LYS A  75       4.744   6.439 -12.735  1.00 87.20           O  
ATOM    592  CG  LYS A  75       0.577   6.264 -11.075  1.00 87.20           C  
ATOM    593  CD  LYS A  75      -0.708   6.954 -11.514  1.00 87.20           C  
ATOM    594  CE  LYS A  75      -1.940   6.231 -10.986  1.00 87.20           C  
ATOM    595  NZ  LYS A  75      -3.191   7.002 -11.254  1.00 87.20           N  
ATOM    596  N   LEU A  76       4.749   8.168 -11.328  1.00 87.55           N  
ATOM    597  CA  LEU A  76       5.857   8.824 -12.014  1.00 87.55           C  
ATOM    598  C   LEU A  76       7.171   8.098 -11.742  1.00 87.55           C  
ATOM    599  CB  LEU A  76       5.969  10.287 -11.575  1.00 87.55           C  
ATOM    600  O   LEU A  76       8.023   7.997 -12.627  1.00 87.55           O  
ATOM    601  CG  LEU A  76       4.827  11.211 -12.001  1.00 87.55           C  
ATOM    602  CD1 LEU A  76       4.983  12.581 -11.350  1.00 87.55           C  
ATOM    603  CD2 LEU A  76       4.780  11.338 -13.520  1.00 87.55           C  
ATOM    604  N   LEU A  77       7.183   7.586 -10.513  1.00 84.80           N  
ATOM    605  CA  LEU A  77       8.418   6.924 -10.106  1.00 84.80           C  
ATOM    606  C   LEU A  77       8.519   5.534 -10.724  1.00 84.80           C  
ATOM    607  CB  LEU A  77       8.495   6.824  -8.580  1.00 84.80           C  
ATOM    608  O   LEU A  77       9.602   5.109 -11.134  1.00 84.80           O  
ATOM    609  CG  LEU A  77       8.765   8.128  -7.828  1.00 84.80           C  
ATOM    610  CD1 LEU A  77       8.623   7.912  -6.325  1.00 84.80           C  
ATOM    611  CD2 LEU A  77      10.152   8.663  -8.167  1.00 84.80           C  
ATOM    612  N   TYR A  78       7.300   5.001 -10.900  1.00 81.89           N  
ATOM    613  CA  TYR A  78       7.276   3.644 -11.435  1.00 81.89           C  
ATOM    614  C   TYR A  78       6.456   3.578 -12.718  1.00 81.89           C  
ATOM    615  CB  TYR A  78       6.707   2.668 -10.401  1.00 81.89           C  
ATOM    616  O   TYR A  78       5.242   3.369 -12.676  1.00 81.89           O  
ATOM    617  CG  TYR A  78       7.524   2.580  -9.135  1.00 81.89           C  
ATOM    618  CD1 TYR A  78       8.697   1.830  -9.090  1.00 81.89           C  
ATOM    619  CD2 TYR A  78       7.125   3.246  -7.981  1.00 81.89           C  
ATOM    620  CE1 TYR A  78       9.452   1.745  -7.925  1.00 81.89           C  
ATOM    621  CE2 TYR A  78       7.872   3.168  -6.811  1.00 81.89           C  
ATOM    622  OH  TYR A  78       9.776   2.336  -5.636  1.00 81.89           O  
ATOM    623  CZ  TYR A  78       9.032   2.416  -6.792  1.00 81.89           C  
ATOM    624  N   THR A  79       6.717   4.264 -13.746  1.00 74.63           N  
ATOM    625  CA  THR A  79       6.110   4.526 -15.046  1.00 74.63           C  
ATOM    626  C   THR A  79       5.764   3.220 -15.755  1.00 74.63           C  
ATOM    627  CB  THR A  79       7.042   5.367 -15.939  1.00 74.63           C  
ATOM    628  O   THR A  79       4.728   3.122 -16.416  1.00 74.63           O  
ATOM    629  CG2 THR A  79       6.472   6.763 -16.168  1.00 74.63           C  
ATOM    630  OG1 THR A  79       8.322   5.484 -15.306  1.00 74.63           O  
ATOM    631  N   ASN A  80       6.239   2.012 -15.162  1.00 67.64           N  
ATOM    632  CA  ASN A  80       5.778   0.683 -15.551  1.00 67.64           C  
ATOM    633  C   ASN A  80       5.776  -0.279 -14.366  1.00 67.64           C  
ATOM    634  CB  ASN A  80       6.641   0.127 -16.686  1.00 67.64           C  
ATOM    635  O   ASN A  80       6.726  -1.041 -14.178  1.00 67.64           O  
ATOM    636  CG  ASN A  80       6.082   0.451 -18.057  1.00 67.64           C  
ATOM    637  ND2 ASN A  80       6.842   1.205 -18.844  1.00 67.64           N  
ATOM    638  OD1 ASN A  80       4.977   0.029 -18.407  1.00 67.64           O  
ATOM    639  N   LEU A  81       4.989   0.049 -13.411  1.00 66.98           N  
ATOM    640  CA  LEU A  81       4.838  -0.693 -12.164  1.00 66.98           C  
ATOM    641  C   LEU A  81       4.827  -2.196 -12.424  1.00 66.98           C  
ATOM    642  CB  LEU A  81       3.551  -0.279 -11.446  1.00 66.98           C  
ATOM    643  O   LEU A  81       5.454  -2.962 -11.688  1.00 66.98           O  
ATOM    644  CG  LEU A  81       3.408  -0.734  -9.993  1.00 66.98           C  
ATOM    645  CD1 LEU A  81       4.497  -0.104  -9.131  1.00 66.98           C  
ATOM    646  CD2 LEU A  81       2.025  -0.383  -9.456  1.00 66.98           C  
ATOM    647  N   ARG A  82       4.227  -2.517 -13.646  1.00 66.47           N  
ATOM    648  CA  ARG A  82       4.138  -3.921 -14.032  1.00 66.47           C  
ATOM    649  C   ARG A  82       5.514  -4.485 -14.370  1.00 66.47           C  
ATOM    650  CB  ARG A  82       3.195  -4.092 -15.225  1.00 66.47           C  
ATOM    651  O   ARG A  82       5.848  -5.603 -13.972  1.00 66.47           O  
ATOM    652  CG  ARG A  82       2.347  -5.353 -15.165  1.00 66.47           C  
ATOM    653  CD  ARG A  82       1.244  -5.341 -16.213  1.00 66.47           C  
ATOM    654  NE  ARG A  82       0.295  -6.433 -16.009  1.00 66.47           N  
ATOM    655  NH1 ARG A  82      -0.072  -6.809 -18.259  1.00 66.47           N  
ATOM    656  NH2 ARG A  82      -1.153  -8.080 -16.688  1.00 66.47           N  
ATOM    657  CZ  ARG A  82      -0.308  -7.105 -16.986  1.00 66.47           C  
ATOM    658  N   SER A  83       6.263  -3.749 -15.086  1.00 68.43           N  
ATOM    659  CA  SER A  83       7.617  -4.148 -15.456  1.00 68.43           C  
ATOM    660  C   SER A  83       8.537  -4.177 -14.240  1.00 68.43           C  
ATOM    661  CB  SER A  83       8.186  -3.198 -16.512  1.00 68.43           C  
ATOM    662  O   SER A  83       9.368  -5.078 -14.105  1.00 68.43           O  
ATOM    663  OG  SER A  83       8.074  -1.850 -16.088  1.00 68.43           O  
ATOM    664  N   TYR A  84       8.346  -3.278 -13.278  1.00 67.68           N  
ATOM    665  CA  TYR A  84       9.140  -3.216 -12.057  1.00 67.68           C  
ATOM    666  C   TYR A  84       8.839  -4.403 -11.150  1.00 67.68           C  
ATOM    667  CB  TYR A  84       8.874  -1.907 -11.308  1.00 67.68           C  
ATOM    668  O   TYR A  84       9.756  -5.042 -10.628  1.00 67.68           O  
ATOM    669  CG  TYR A  84       9.648  -1.777 -10.019  1.00 67.68           C  
ATOM    670  CD1 TYR A  84       9.050  -2.059  -8.793  1.00 67.68           C  
ATOM    671  CD2 TYR A  84      10.979  -1.371 -10.023  1.00 67.68           C  
ATOM    672  CE1 TYR A  84       9.758  -1.939  -7.602  1.00 67.68           C  
ATOM    673  CE2 TYR A  84      11.697  -1.247  -8.838  1.00 67.68           C  
ATOM    674  OH  TYR A  84      11.786  -1.413  -6.459  1.00 67.68           O  
ATOM    675  CZ  TYR A  84      11.079  -1.533  -7.635  1.00 67.68           C  
ATOM    676  N   GLU A  85       7.589  -4.644 -10.922  1.00 69.10           N  
ATOM    677  CA  GLU A  85       7.207  -5.773 -10.079  1.00 69.10           C  
ATOM    678  C   GLU A  85       7.716  -7.091 -10.657  1.00 69.10           C  
ATOM    679  CB  GLU A  85       5.687  -5.827  -9.907  1.00 69.10           C  
ATOM    680  O   GLU A  85       8.106  -7.992  -9.912  1.00 69.10           O  
ATOM    681  CG  GLU A  85       5.139  -4.776  -8.952  1.00 69.10           C  
ATOM    682  CD  GLU A  85       3.622  -4.784  -8.858  1.00 69.10           C  
ATOM    683  OE1 GLU A  85       3.065  -4.099  -7.970  1.00 69.10           O  
ATOM    684  OE2 GLU A  85       2.984  -5.482  -9.678  1.00 69.10           O  
ATOM    685  N   ALA A  86       7.663  -7.277 -11.955  1.00 68.68           N  
ATOM    686  CA  ALA A  86       8.204  -8.451 -12.635  1.00 68.68           C  
ATOM    687  C   ALA A  86       9.715  -8.549 -12.441  1.00 68.68           C  
ATOM    688  CB  ALA A  86       7.863  -8.410 -14.122  1.00 68.68           C  
ATOM    689  O   ALA A  86      10.259  -9.646 -12.296  1.00 68.68           O  
ATOM    690  N   GLN A  87      10.341  -7.505 -12.394  1.00 65.43           N  
ATOM    691  CA  GLN A  87      11.791  -7.466 -12.236  1.00 65.43           C  
ATOM    692  C   GLN A  87      12.190  -7.654 -10.775  1.00 65.43           C  
ATOM    693  CB  GLN A  87      12.355  -6.148 -12.768  1.00 65.43           C  
ATOM    694  O   GLN A  87      13.205  -8.289 -10.479  1.00 65.43           O  
ATOM    695  CG  GLN A  87      12.305  -6.026 -14.285  1.00 65.43           C  
ATOM    696  CD  GLN A  87      12.738  -4.658 -14.779  1.00 65.43           C  
ATOM    697  NE2 GLN A  87      12.185  -4.234 -15.910  1.00 65.43           N  
ATOM    698  OE1 GLN A  87      13.562  -3.988 -14.149  1.00 65.43           O  
ATOM    699  N   VAL A  88      11.387  -7.126  -9.772  1.00 65.71           N  
ATOM    700  CA  VAL A  88      11.763  -6.970  -8.371  1.00 65.71           C  
ATOM    701  C   VAL A  88      11.100  -8.062  -7.533  1.00 65.71           C  
ATOM    702  CB  VAL A  88      11.375  -5.575  -7.831  1.00 65.71           C  
ATOM    703  O   VAL A  88      11.717  -8.610  -6.616  1.00 65.71           O  
ATOM    704  CG1 VAL A  88      11.699  -5.463  -6.342  1.00 65.71           C  
ATOM    705  CG2 VAL A  88      12.091  -4.480  -8.620  1.00 65.71           C  
ATOM    706  N   TYR A  89       9.863  -8.707  -7.909  1.00 59.46           N  
ATOM    707  CA  TYR A  89       9.193  -9.687  -7.062  1.00 59.46           C  
ATOM    708  C   TYR A  89       8.448 -10.716  -7.904  1.00 59.46           C  
ATOM    709  CB  TYR A  89       8.219  -8.993  -6.104  1.00 59.46           C  
ATOM    710  O   TYR A  89       7.457 -10.390  -8.561  1.00 59.46           O  
ATOM    711  CG  TYR A  89       7.671  -9.903  -5.032  1.00 59.46           C  
ATOM    712  CD1 TYR A  89       6.401 -10.463  -5.149  1.00 59.46           C  
ATOM    713  CD2 TYR A  89       8.421 -10.204  -3.900  1.00 59.46           C  
ATOM    714  CE1 TYR A  89       5.891 -11.301  -4.162  1.00 59.46           C  
ATOM    715  CE2 TYR A  89       7.921 -11.040  -2.908  1.00 59.46           C  
ATOM    716  OH  TYR A  89       6.157 -12.412  -2.068  1.00 59.46           O  
ATOM    717  CZ  TYR A  89       6.657 -11.583  -3.047  1.00 59.46           C  
ATOM    718  N   ASP A  90       9.094 -11.670  -8.619  1.00 58.69           N  
ATOM    719  CA  ASP A  90       8.465 -12.831  -9.242  1.00 58.69           C  
ATOM    720  C   ASP A  90       8.235 -13.944  -8.222  1.00 58.69           C  
ATOM    721  CB  ASP A  90       9.321 -13.348 -10.400  1.00 58.69           C  
ATOM    722  O   ASP A  90       9.185 -14.586  -7.771  1.00 58.69           O  
ATOM    723  CG  ASP A  90       8.602 -14.374 -11.257  1.00 58.69           C  
ATOM    724  OD1 ASP A  90       7.425 -14.687 -10.975  1.00 58.69           O  
ATOM    725  OD2 ASP A  90       9.218 -14.877 -12.222  1.00 58.69           O  
ATOM    726  N   PRO A  91       7.103 -13.871  -7.524  1.00 57.37           N  
ATOM    727  CA  PRO A  91       6.760 -14.927  -6.569  1.00 57.37           C  
ATOM    728  C   PRO A  91       7.009 -16.328  -7.123  1.00 57.37           C  
ATOM    729  CB  PRO A  91       5.269 -14.698  -6.311  1.00 57.37           C  
ATOM    730  O   PRO A  91       7.406 -17.229  -6.379  1.00 57.37           O  
ATOM    731  CG  PRO A  91       4.942 -13.441  -7.050  1.00 57.37           C  
ATOM    732  CD  PRO A  91       6.137 -13.043  -7.867  1.00 57.37           C  
ATOM    733  N   LYS A  92       7.043 -16.518  -8.443  1.00 61.54           N  
ATOM    734  CA  LYS A  92       7.264 -17.805  -9.096  1.00 61.54           C  
ATOM    735  C   LYS A  92       8.754 -18.099  -9.241  1.00 61.54           C  
ATOM    736  CB  LYS A  92       6.588 -17.834 -10.468  1.00 61.54           C  
ATOM    737  O   LYS A  92       9.177 -19.253  -9.146  1.00 61.54           O  
ATOM    738  CG  LYS A  92       5.203 -18.465 -10.462  1.00 61.54           C  
ATOM    739  CD  LYS A  92       4.609 -18.521 -11.863  1.00 61.54           C  
ATOM    740  CE  LYS A  92       3.195 -19.085 -11.850  1.00 61.54           C  
ATOM    741  NZ  LYS A  92       2.586 -19.088 -13.214  1.00 61.54           N  
ATOM    742  N   ALA A  93       9.491 -17.086  -9.300  1.00 67.83           N  
ATOM    743  CA  ALA A  93      10.930 -17.248  -9.490  1.00 67.83           C  
ATOM    744  C   ALA A  93      11.605 -17.709  -8.201  1.00 67.83           C  
ATOM    745  CB  ALA A  93      11.554 -15.942  -9.975  1.00 67.83           C  
ATOM    746  O   ALA A  93      12.502 -18.555  -8.231  1.00 67.83           O  
ATOM    747  N   GLU A  94      11.145 -17.234  -7.070  1.00 69.01           N  
ATOM    748  CA  GLU A  94      11.681 -17.679  -5.787  1.00 69.01           C  
ATOM    749  C   GLU A  94      11.218 -19.095  -5.457  1.00 69.01           C  
ATOM    750  CB  GLU A  94      11.270 -16.717  -4.670  1.00 69.01           C  
ATOM    751  O   GLU A  94      12.002 -19.913  -4.971  1.00 69.01           O  
ATOM    752  CG  GLU A  94      12.161 -16.787  -3.439  1.00 69.01           C  
ATOM    753  CD  GLU A  94      11.834 -15.726  -2.400  1.00 69.01           C  
ATOM    754  OE1 GLU A  94      12.402 -15.773  -1.285  1.00 69.01           O  
ATOM    755  OE2 GLU A  94      11.002 -14.842  -2.702  1.00 69.01           O  
ATOM    756  N   VAL A  95       9.968 -19.386  -5.684  1.00 76.25           N  
ATOM    757  CA  VAL A  95       9.412 -20.719  -5.479  1.00 76.25           C  
ATOM    758  C   VAL A  95      10.070 -21.707  -6.440  1.00 76.25           C  
ATOM    759  CB  VAL A  95       7.879 -20.731  -5.670  1.00 76.25           C  
ATOM    760  O   VAL A  95      10.417 -22.824  -6.050  1.00 76.25           O  
ATOM    761  CG1 VAL A  95       7.334 -22.155  -5.579  1.00 76.25           C  
ATOM    762  CG2 VAL A  95       7.206 -19.831  -4.635  1.00 76.25           C  
ATOM    763  N   LEU A  96      10.382 -21.272  -7.668  1.00 74.45           N  
ATOM    764  CA  LEU A  96      11.047 -22.096  -8.671  1.00 74.45           C  
ATOM    765  C   LEU A  96      12.510 -22.321  -8.307  1.00 74.45           C  
ATOM    766  CB  LEU A  96      10.947 -21.443 -10.052  1.00 74.45           C  
ATOM    767  O   LEU A  96      13.030 -23.428  -8.464  1.00 74.45           O  
ATOM    768  CG  LEU A  96      11.093 -22.376 -11.255  1.00 74.45           C  
ATOM    769  CD1 LEU A  96       9.722 -22.739 -11.815  1.00 74.45           C  
ATOM    770  CD2 LEU A  96      11.962 -21.731 -12.330  1.00 74.45           C  
ATOM    771  N   GLN A  97      13.144 -21.335  -7.810  1.00 75.41           N  
ATOM    772  CA  GLN A  97      14.540 -21.437  -7.397  1.00 75.41           C  
ATOM    773  C   GLN A  97      14.693 -22.368  -6.198  1.00 75.41           C  
ATOM    774  CB  GLN A  97      15.103 -20.054  -7.063  1.00 75.41           C  
ATOM    775  O   GLN A  97      15.620 -23.180  -6.150  1.00 75.41           O  
ATOM    776  CG  GLN A  97      16.624 -19.990  -7.076  1.00 75.41           C  
ATOM    777  CD  GLN A  97      17.155 -18.592  -6.823  1.00 75.41           C  
ATOM    778  NE2 GLN A  97      18.475 -18.446  -6.844  1.00 75.41           N  
ATOM    779  OE1 GLN A  97      16.385 -17.650  -6.611  1.00 75.41           O  
ATOM    780  N   GLU A  98      13.793 -22.205  -5.307  1.00 80.64           N  
ATOM    781  CA  GLU A  98      13.777 -23.077  -4.136  1.00 80.64           C  
ATOM    782  C   GLU A  98      13.424 -24.511  -4.519  1.00 80.64           C  
ATOM    783  CB  GLU A  98      12.790 -22.554  -3.089  1.00 80.64           C  
ATOM    784  O   GLU A  98      14.001 -25.461  -3.987  1.00 80.64           O  
ATOM    785  CG  GLU A  98      12.840 -23.305  -1.767  1.00 80.64           C  
ATOM    786  CD  GLU A  98      14.149 -23.113  -1.017  1.00 80.64           C  
ATOM    787  OE1 GLU A  98      14.577 -24.043  -0.295  1.00 80.64           O  
ATOM    788  OE2 GLU A  98      14.751 -22.025  -1.152  1.00 80.64           O  
ATOM    789  N   ALA A  99      12.500 -24.674  -5.313  1.00 81.60           N  
ATOM    790  CA  ALA A  99      12.123 -25.988  -5.828  1.00 81.60           C  
ATOM    791  C   ALA A  99      13.282 -26.636  -6.579  1.00 81.60           C  
ATOM    792  CB  ALA A  99      10.901 -25.873  -6.736  1.00 81.60           C  
ATOM    793  O   ALA A  99      13.507 -27.843  -6.464  1.00 81.60           O  
ATOM    794  N   ARG A 100      13.995 -25.804  -7.387  1.00 84.47           N  
ATOM    795  CA  ARG A 100      15.177 -26.266  -8.107  1.00 84.47           C  
ATOM    796  C   ARG A 100      16.267 -26.715  -7.140  1.00 84.47           C  
ATOM    797  CB  ARG A 100      15.712 -25.165  -9.026  1.00 84.47           C  
ATOM    798  O   ARG A 100      16.905 -27.749  -7.352  1.00 84.47           O  
ATOM    799  CG  ARG A 100      14.884 -24.956 -10.283  1.00 84.47           C  
ATOM    800  CD  ARG A 100      15.385 -23.771 -11.098  1.00 84.47           C  
ATOM    801  NE  ARG A 100      14.764 -23.724 -12.418  1.00 84.47           N  
ATOM    802  NH1 ARG A 100      15.734 -21.719 -13.031  1.00 84.47           N  
ATOM    803  NH2 ARG A 100      14.329 -22.807 -14.479  1.00 84.47           N  
ATOM    804  CZ  ARG A 100      14.944 -22.750 -13.306  1.00 84.47           C  
ATOM    805  N   LYS A 101      16.469 -26.028  -6.088  1.00 84.68           N  
ATOM    806  CA  LYS A 101      17.477 -26.332  -5.076  1.00 84.68           C  
ATOM    807  C   LYS A 101      17.130 -27.613  -4.323  1.00 84.68           C  
ATOM    808  CB  LYS A 101      17.620 -25.168  -4.094  1.00 84.68           C  
ATOM    809  O   LYS A 101      18.004 -28.442  -4.062  1.00 84.68           O  
ATOM    810  CG  LYS A 101      18.263 -23.927  -4.695  1.00 84.68           C  
ATOM    811  CD  LYS A 101      18.356 -22.798  -3.677  1.00 84.68           C  
ATOM    812  CE  LYS A 101      18.885 -21.517  -4.308  1.00 84.68           C  
ATOM    813  NZ  LYS A 101      18.954 -20.400  -3.319  1.00 84.68           N  
ATOM    814  N   THR A 102      15.938 -27.672  -3.972  1.00 85.12           N  
ATOM    815  CA  THR A 102      15.466 -28.851  -3.254  1.00 85.12           C  
ATOM    816  C   THR A 102      15.496 -30.082  -4.156  1.00 85.12           C  
ATOM    817  CB  THR A 102      14.040 -28.642  -2.713  1.00 85.12           C  
ATOM    818  O   THR A 102      15.856 -31.174  -3.713  1.00 85.12           O  
ATOM    819  CG2 THR A 102      14.009 -27.548  -1.651  1.00 85.12           C  
ATOM    820  OG1 THR A 102      13.175 -28.269  -3.794  1.00 85.12           O  
ATOM    821  N   GLY A 103      15.052 -29.977  -5.375  1.00 86.60           N  
ATOM    822  CA  GLY A 103      15.129 -31.053  -6.349  1.00 86.60           C  
ATOM    823  C   GLY A 103      16.550 -31.509  -6.624  1.00 86.60           C  
ATOM    824  O   GLY A 103      16.819 -32.710  -6.699  1.00 86.60           O  
ATOM    825  N   HIS A 104      17.479 -30.610  -6.846  1.00 84.81           N  
ATOM    826  CA  HIS A 104      18.895 -30.909  -7.024  1.00 84.81           C  
ATOM    827  C   HIS A 104      19.464 -31.627  -5.805  1.00 84.81           C  
ATOM    828  CB  HIS A 104      19.684 -29.627  -7.294  1.00 84.81           C  
ATOM    829  O   HIS A 104      20.208 -32.601  -5.943  1.00 84.81           O  
ATOM    830  CG  HIS A 104      21.135 -29.862  -7.572  1.00 84.81           C  
ATOM    831  CD2 HIS A 104      22.149 -28.994  -7.800  1.00 84.81           C  
ATOM    832  ND1 HIS A 104      21.684 -31.124  -7.642  1.00 84.81           N  
ATOM    833  CE1 HIS A 104      22.977 -31.022  -7.901  1.00 84.81           C  
ATOM    834  NE2 HIS A 104      23.284 -29.740  -8.002  1.00 84.81           N  
ATOM    835  N   ALA A 105      19.217 -31.290  -4.610  1.00 80.99           N  
ATOM    836  CA  ALA A 105      19.665 -31.892  -3.357  1.00 80.99           C  
ATOM    837  C   ALA A 105      19.170 -33.330  -3.232  1.00 80.99           C  
ATOM    838  CB  ALA A 105      19.188 -31.063  -2.168  1.00 80.99           C  
ATOM    839  O   ALA A 105      19.923 -34.220  -2.828  1.00 80.99           O  
ATOM    840  N   LEU A 106      17.962 -33.568  -3.561  1.00 80.25           N  
ATOM    841  CA  LEU A 106      17.373 -34.902  -3.517  1.00 80.25           C  
ATOM    842  C   LEU A 106      18.014 -35.814  -4.558  1.00 80.25           C  
ATOM    843  CB  LEU A 106      15.861 -34.828  -3.747  1.00 80.25           C  
ATOM    844  O   LEU A 106      18.282 -36.986  -4.282  1.00 80.25           O  
ATOM    845  CG  LEU A 106      15.019 -34.338  -2.569  1.00 80.25           C  
ATOM    846  CD1 LEU A 106      13.689 -33.778  -3.064  1.00 80.25           C  
ATOM    847  CD2 LEU A 106      14.790 -35.466  -1.568  1.00 80.25           C  
ATOM    848  N   ALA A 107      18.226 -35.282  -5.684  1.00 82.33           N  
ATOM    849  CA  ALA A 107      18.886 -36.013  -6.763  1.00 82.33           C  
ATOM    850  C   ALA A 107      20.322 -36.368  -6.387  1.00 82.33           C  
ATOM    851  CB  ALA A 107      18.863 -35.195  -8.052  1.00 82.33           C  
ATOM    852  O   ALA A 107      20.780 -37.483  -6.646  1.00 82.33           O  
ATOM    853  N   THR A 108      21.030 -35.494  -5.835  1.00 84.03           N  
ATOM    854  CA  THR A 108      22.402 -35.716  -5.393  1.00 84.03           C  
ATOM    855  C   THR A 108      22.444 -36.719  -4.244  1.00 84.03           C  
ATOM    856  CB  THR A 108      23.068 -34.399  -4.952  1.00 84.03           C  
ATOM    857  O   THR A 108      23.339 -37.565  -4.184  1.00 84.03           O  
ATOM    858  CG2 THR A 108      24.063 -33.909  -5.999  1.00 84.03           C  
ATOM    859  OG1 THR A 108      22.058 -33.400  -4.765  1.00 84.03           O  
ATOM    860  N   ALA A 109      21.574 -36.623  -3.345  1.00 80.77           N  
ATOM    861  CA  ALA A 109      21.455 -37.556  -2.228  1.00 80.77           C  
ATOM    862  C   ALA A 109      21.123 -38.961  -2.720  1.00 80.77           C  
ATOM    863  CB  ALA A 109      20.391 -37.075  -1.244  1.00 80.77           C  
ATOM    864  O   ALA A 109      21.674 -39.946  -2.223  1.00 80.77           O  
ATOM    865  N   ALA A 110      20.250 -39.070  -3.654  1.00 81.36           N  
ATOM    866  CA  ALA A 110      19.883 -40.343  -4.270  1.00 81.36           C  
ATOM    867  C   ALA A 110      21.059 -40.941  -5.036  1.00 81.36           C  
ATOM    868  CB  ALA A 110      18.685 -40.158  -5.199  1.00 81.36           C  
ATOM    869  O   ALA A 110      21.292 -42.151  -4.983  1.00 81.36           O  
ATOM    870  N   ALA A 111      21.811 -40.189  -5.751  1.00 81.62           N  
ATOM    871  CA  ALA A 111      23.013 -40.609  -6.468  1.00 81.62           C  
ATOM    872  C   ALA A 111      24.097 -41.068  -5.498  1.00 81.62           C  
ATOM    873  CB  ALA A 111      23.534 -39.474  -7.345  1.00 81.62           C  
ATOM    874  O   ALA A 111      24.796 -42.051  -5.758  1.00 81.62           O  
ATOM    875  N   ALA A 112      24.273 -40.401  -4.432  1.00 79.99           N  
ATOM    876  CA  ALA A 112      25.240 -40.747  -3.393  1.00 79.99           C  
ATOM    877  C   ALA A 112      24.880 -42.073  -2.729  1.00 79.99           C  
ATOM    878  CB  ALA A 112      25.317 -39.636  -2.348  1.00 79.99           C  
ATOM    879  O   ALA A 112      25.759 -42.889  -2.442  1.00 79.99           O  
ATOM    880  N   GLN A 113      23.616 -42.257  -2.484  1.00 79.89           N  
ATOM    881  CA  GLN A 113      23.126 -43.499  -1.895  1.00 79.89           C  
ATOM    882  C   GLN A 113      23.306 -44.672  -2.855  1.00 79.89           C  
ATOM    883  CB  GLN A 113      21.654 -43.364  -1.502  1.00 79.89           C  
ATOM    884  O   GLN A 113      23.649 -45.778  -2.434  1.00 79.89           O  
ATOM    885  CG  GLN A 113      21.419 -42.456  -0.302  1.00 79.89           C  
ATOM    886  CD  GLN A 113      19.955 -42.364   0.086  1.00 79.89           C  
ATOM    887  NE2 GLN A 113      19.696 -42.028   1.345  1.00 79.89           N  
ATOM    888  OE1 GLN A 113      19.065 -42.591  -0.739  1.00 79.89           O  
ATOM    889  N   ARG A 114      23.098 -44.459  -4.139  1.00 78.81           N  
ATOM    890  CA  ARG A 114      23.291 -45.464  -5.179  1.00 78.81           C  
ATOM    891  C   ARG A 114      24.764 -45.833  -5.317  1.00 78.81           C  
ATOM    892  CB  ARG A 114      22.748 -44.963  -6.519  1.00 78.81           C  
ATOM    893  O   ARG A 114      25.098 -46.993  -5.567  1.00 78.81           O  
ATOM    894  CG  ARG A 114      21.232 -45.008  -6.626  1.00 78.81           C  
ATOM    895  CD  ARG A 114      20.741 -44.414  -7.938  1.00 78.81           C  
ATOM    896  NE  ARG A 114      19.284 -44.430  -8.025  1.00 78.81           N  
ATOM    897  NH1 ARG A 114      19.191 -46.084  -9.634  1.00 78.81           N  
ATOM    898  NH2 ARG A 114      17.258 -45.155  -8.828  1.00 78.81           N  
ATOM    899  CZ  ARG A 114      18.581 -45.223  -8.829  1.00 78.81           C  
ATOM    900  N   ALA A 115      25.653 -44.895  -5.158  1.00 76.45           N  
ATOM    901  CA  ALA A 115      27.097 -45.102  -5.228  1.00 76.45           C  
ATOM    902  C   ALA A 115      27.592 -45.917  -4.036  1.00 76.45           C  
ATOM    903  CB  ALA A 115      27.824 -43.761  -5.291  1.00 76.45           C  
ATOM    904  O   ALA A 115      28.527 -46.711  -4.165  1.00 76.45           O  
ATOM    905  N   LYS A 116      26.926 -45.779  -2.933  1.00 75.56           N  
ATOM    906  CA  LYS A 116      27.292 -46.507  -1.722  1.00 75.56           C  
ATOM    907  C   LYS A 116      26.782 -47.944  -1.769  1.00 75.56           C  
ATOM    908  CB  LYS A 116      26.746 -45.798  -0.482  1.00 75.56           C  
ATOM    909  O   LYS A 116      27.391 -48.845  -1.188  1.00 75.56           O  
ATOM    910  CG  LYS A 116      27.396 -44.450  -0.203  1.00 75.56           C  
ATOM    911  CD  LYS A 116      26.824 -43.802   1.051  1.00 75.56           C  
ATOM    912  CE  LYS A 116      27.401 -42.412   1.276  1.00 75.56           C  
ATOM    913  NZ  LYS A 116      26.888 -41.796   2.536  1.00 75.56           N  
ATOM    914  N   ARG A 117      25.691 -48.181  -2.553  1.00 68.67           N  
ATOM    915  CA  ARG A 117      25.048 -49.488  -2.642  1.00 68.67           C  
ATOM    916  C   ARG A 117      25.558 -50.268  -3.850  1.00 68.67           C  
ATOM    917  CB  ARG A 117      23.527 -49.336  -2.722  1.00 68.67           C  
ATOM    918  O   ARG A 117      25.253 -51.452  -4.006  1.00 68.67           O  
ATOM    919  CG  ARG A 117      22.841 -49.290  -1.366  1.00 68.67           C  
ATOM    920  CD  ARG A 117      21.340 -49.077  -1.500  1.00 68.67           C  
ATOM    921  NE  ARG A 117      20.603 -49.749  -0.434  1.00 68.67           N  
ATOM    922  NH1 ARG A 117      19.067 -50.747  -1.843  1.00 68.67           N  
ATOM    923  NH2 ARG A 117      18.945 -51.089   0.421  1.00 68.67           N  
ATOM    924  CZ  ARG A 117      19.540 -50.527  -0.621  1.00 68.67           C  
ATOM    925  N   ALA A 118      26.488 -49.578  -4.680  1.00 66.57           N  
ATOM    926  CA  ALA A 118      27.047 -50.285  -5.829  1.00 66.57           C  
ATOM    927  C   ALA A 118      28.002 -51.388  -5.382  1.00 66.57           C  
ATOM    928  CB  ALA A 118      27.765 -49.308  -6.757  1.00 66.57           C  
ATOM    929  O   ALA A 118      28.781 -51.202  -4.444  1.00 66.57           O  
ATOM    930  N   PRO A 119      27.622 -52.676  -5.698  1.00 65.25           N  
ATOM    931  CA  PRO A 119      28.479 -53.814  -5.356  1.00 65.25           C  
ATOM    932  C   PRO A 119      29.888 -53.684  -5.931  1.00 65.25           C  
ATOM    933  CB  PRO A 119      27.745 -55.007  -5.972  1.00 65.25           C  
ATOM    934  O   PRO A 119      30.074 -53.071  -6.985  1.00 65.25           O  
ATOM    935  CG  PRO A 119      26.861 -54.411  -7.020  1.00 65.25           C  
ATOM    936  CD  PRO A 119      26.654 -52.959  -6.701  1.00 65.25           C  
ATOM    937  N   ALA A 120      31.079 -53.554  -5.127  1.00 62.38           N  
ATOM    938  CA  ALA A 120      32.503 -53.694  -5.420  1.00 62.38           C  
ATOM    939  C   ALA A 120      32.741 -54.756  -6.491  1.00 62.38           C  
ATOM    940  CB  ALA A 120      33.276 -54.041  -4.150  1.00 62.38           C  
ATOM    941  O   ALA A 120      32.275 -55.890  -6.363  1.00 62.38           O  
ATOM    942  N   LYS A 121      32.307 -54.554  -7.833  1.00 59.69           N  
ATOM    943  CA  LYS A 121      32.702 -55.478  -8.893  1.00 59.69           C  
ATOM    944  C   LYS A 121      34.085 -56.064  -8.625  1.00 59.69           C  
ATOM    945  CB  LYS A 121      32.684 -54.776 -10.251  1.00 59.69           C  
ATOM    946  O   LYS A 121      35.045 -55.325  -8.401  1.00 59.69           O  
ATOM    947  CG  LYS A 121      31.289 -54.440 -10.757  1.00 59.69           C  
ATOM    948  CD  LYS A 121      31.324 -53.917 -12.187  1.00 59.69           C  
ATOM    949  CE  LYS A 121      29.940 -53.495 -12.663  1.00 59.69           C  
ATOM    950  NZ  LYS A 121      29.927 -53.186 -14.124  1.00 59.69           N  
ATOM    951  N   GLN A 122      34.343 -57.043  -7.728  1.00 60.61           N  
ATOM    952  CA  GLN A 122      35.490 -57.946  -7.704  1.00 60.61           C  
ATOM    953  C   GLN A 122      35.928 -58.316  -9.118  1.00 60.61           C  
ATOM    954  CB  GLN A 122      35.161 -59.211  -6.909  1.00 60.61           C  
ATOM    955  O   GLN A 122      35.127 -58.811  -9.913  1.00 60.61           O  
ATOM    956  CG  GLN A 122      36.056 -59.424  -5.696  1.00 60.61           C  
ATOM    957  CD  GLN A 122      35.490 -60.439  -4.720  1.00 60.61           C  
ATOM    958  NE2 GLN A 122      35.967 -60.400  -3.481  1.00 60.61           N  
ATOM    959  OE1 GLN A 122      34.630 -61.251  -5.078  1.00 60.61           O  
ATOM    960  N   ALA A 123      36.691 -57.439  -9.845  1.00 58.57           N  
ATOM    961  CA  ALA A 123      37.546 -57.686 -11.003  1.00 58.57           C  
ATOM    962  C   ALA A 123      38.182 -59.071 -10.929  1.00 58.57           C  
ATOM    963  CB  ALA A 123      38.627 -56.613 -11.105  1.00 58.57           C  
ATOM    964  O   ALA A 123      38.966 -59.354 -10.019  1.00 58.57           O  
ATOM    965  N   LYS A 124      37.385 -60.177 -10.953  1.00 56.30           N  
ATOM    966  CA  LYS A 124      37.939 -61.509 -11.177  1.00 56.30           C  
ATOM    967  C   LYS A 124      38.593 -61.609 -12.552  1.00 56.30           C  
ATOM    968  CB  LYS A 124      36.851 -62.574 -11.035  1.00 56.30           C  
ATOM    969  O   LYS A 124      38.028 -61.154 -13.548  1.00 56.30           O  
ATOM    970  CG  LYS A 124      36.653 -63.072  -9.611  1.00 56.30           C  
ATOM    971  CD  LYS A 124      35.592 -64.162  -9.542  1.00 56.30           C  
ATOM    972  CE  LYS A 124      35.311 -64.580  -8.105  1.00 56.30           C  
ATOM    973  NZ  LYS A 124      34.464 -65.809  -8.041  1.00 56.30           N  
ATOM    974  N   GLN A 125      39.906 -61.332 -12.730  1.00 62.83           N  
ATOM    975  CA  GLN A 125      40.959 -61.748 -13.651  1.00 62.83           C  
ATOM    976  C   GLN A 125      40.459 -62.828 -14.606  1.00 62.83           C  
ATOM    977  CB  GLN A 125      42.178 -62.255 -12.879  1.00 62.83           C  
ATOM    978  O   GLN A 125      40.094 -63.924 -14.177  1.00 62.83           O  
ATOM    979  CG  GLN A 125      43.048 -61.144 -12.306  1.00 62.83           C  
ATOM    980  CD  GLN A 125      44.197 -61.671 -11.467  1.00 62.83           C  
ATOM    981  NE2 GLN A 125      44.709 -60.835 -10.571  1.00 62.83           N  
ATOM    982  OE1 GLN A 125      44.620 -62.821 -11.623  1.00 62.83           O  
ATOM    983  N   ARG A 126      39.510 -62.586 -15.494  1.00 54.84           N  
ATOM    984  CA  ARG A 126      39.245 -63.504 -16.597  1.00 54.84           C  
ATOM    985  C   ARG A 126      40.425 -63.558 -17.561  1.00 54.84           C  
ATOM    986  CB  ARG A 126      37.975 -63.093 -17.345  1.00 54.84           C  
ATOM    987  O   ARG A 126      41.054 -62.535 -17.838  1.00 54.84           O  
ATOM    988  CG  ARG A 126      36.693 -63.338 -16.565  1.00 54.84           C  
ATOM    989  CD  ARG A 126      35.464 -62.895 -17.346  1.00 54.84           C  
ATOM    990  NE  ARG A 126      34.662 -64.035 -17.781  1.00 54.84           N  
ATOM    991  NH1 ARG A 126      34.532 -63.367 -19.988  1.00 54.84           N  
ATOM    992  NH2 ARG A 126      33.514 -65.305 -19.311  1.00 54.84           N  
ATOM    993  CZ  ARG A 126      34.238 -64.233 -19.026  1.00 54.84           C  
ATOM    994  N   LYS A 127      41.283 -64.592 -17.422  1.00 54.43           N  
ATOM    995  CA  LYS A 127      42.264 -65.126 -18.363  1.00 54.43           C  
ATOM    996  C   LYS A 127      41.832 -64.880 -19.806  1.00 54.43           C  
ATOM    997  CB  LYS A 127      42.476 -66.622 -18.127  1.00 54.43           C  
ATOM    998  O   LYS A 127      40.688 -65.159 -20.173  1.00 54.43           O  
ATOM    999  CG  LYS A 127      43.770 -67.164 -18.715  1.00 54.43           C  
ATOM   1000  CD  LYS A 127      44.051 -68.582 -18.236  1.00 54.43           C  
ATOM   1001  CE  LYS A 127      45.367 -69.111 -18.791  1.00 54.43           C  
ATOM   1002  NZ  LYS A 127      45.442 -70.600 -18.715  1.00 54.43           N  
ATOM   1003  N   PRO A 128      42.574 -64.046 -20.552  1.00 60.81           N  
ATOM   1004  CA  PRO A 128      42.196 -63.799 -21.946  1.00 60.81           C  
ATOM   1005  C   PRO A 128      42.092 -65.084 -22.765  1.00 60.81           C  
ATOM   1006  CB  PRO A 128      43.327 -62.909 -22.466  1.00 60.81           C  
ATOM   1007  O   PRO A 128      42.790 -66.060 -22.480  1.00 60.81           O  
ATOM   1008  CG  PRO A 128      44.428 -63.068 -21.468  1.00 60.81           C  
ATOM   1009  CD  PRO A 128      43.878 -63.770 -20.259  1.00 60.81           C  
ATOM   1010  N   PRO A 129      40.991 -65.344 -23.526  1.00 57.12           N  
ATOM   1011  CA  PRO A 129      41.049 -66.468 -24.464  1.00 57.12           C  
ATOM   1012  C   PRO A 129      42.009 -66.217 -25.626  1.00 57.12           C  
ATOM   1013  CB  PRO A 129      39.607 -66.585 -24.963  1.00 57.12           C  
ATOM   1014  O   PRO A 129      42.275 -65.064 -25.974  1.00 57.12           O  
ATOM   1015  CG  PRO A 129      39.009 -65.236 -24.724  1.00 57.12           C  
ATOM   1016  CD  PRO A 129      39.836 -64.524 -23.692  1.00 57.12           C  
ATOM   1017  N   ALA A 130      42.985 -67.152 -25.823  1.00 59.88           N  
ATOM   1018  CA  ALA A 130      43.905 -67.563 -26.880  1.00 59.88           C  
ATOM   1019  C   ALA A 130      43.387 -67.143 -28.253  1.00 59.88           C  
ATOM   1020  CB  ALA A 130      44.126 -69.073 -26.837  1.00 59.88           C  
ATOM   1021  O   ALA A 130      42.197 -67.286 -28.544  1.00 59.88           O  
ATOM   1022  N   ALA A 131      44.076 -66.190 -28.853  1.00 62.75           N  
ATOM   1023  CA  ALA A 131      44.184 -65.605 -30.187  1.00 62.75           C  
ATOM   1024  C   ALA A 131      43.718 -66.589 -31.257  1.00 62.75           C  
ATOM   1025  CB  ALA A 131      45.620 -65.166 -30.461  1.00 62.75           C  
ATOM   1026  O   ALA A 131      44.131 -67.751 -31.262  1.00 62.75           O  
ATOM   1027  N   PRO A 132      42.664 -66.310 -32.052  1.00 56.95           N  
ATOM   1028  CA  PRO A 132      42.445 -67.187 -33.205  1.00 56.95           C  
ATOM   1029  C   PRO A 132      43.305 -66.805 -34.408  1.00 56.95           C  
ATOM   1030  CB  PRO A 132      40.958 -66.998 -33.514  1.00 56.95           C  
ATOM   1031  O   PRO A 132      43.596 -65.623 -34.613  1.00 56.95           O  
ATOM   1032  CG  PRO A 132      40.590 -65.712 -32.849  1.00 56.95           C  
ATOM   1033  CD  PRO A 132      41.726 -65.290 -31.963  1.00 56.95           C  
ATOM   1034  N   GLN A 133      44.254 -67.706 -34.852  1.00 63.33           N  
ATOM   1035  CA  GLN A 133      45.013 -67.807 -36.094  1.00 63.33           C  
ATOM   1036  C   GLN A 133      44.124 -67.541 -37.305  1.00 63.33           C  
ATOM   1037  CB  GLN A 133      45.667 -69.185 -36.215  1.00 63.33           C  
ATOM   1038  O   GLN A 133      43.029 -68.098 -37.412  1.00 63.33           O  
ATOM   1039  CG  GLN A 133      46.696 -69.474 -35.130  1.00 63.33           C  
ATOM   1040  CD  GLN A 133      47.437 -70.779 -35.358  1.00 63.33           C  
ATOM   1041  NE2 GLN A 133      48.323 -71.126 -34.431  1.00 63.33           N  
ATOM   1042  OE1 GLN A 133      47.214 -71.469 -36.357  1.00 63.33           O  
ATOM   1043  N   ARG A 134      44.294 -66.408 -37.977  1.00 46.78           N  
ATOM   1044  CA  ARG A 134      43.898 -65.793 -39.239  1.00 46.78           C  
ATOM   1045  C   ARG A 134      44.157 -66.734 -40.412  1.00 46.78           C  
ATOM   1046  CB  ARG A 134      44.642 -64.473 -39.452  1.00 46.78           C  
ATOM   1047  O   ARG A 134      45.260 -67.265 -40.556  1.00 46.78           O  
ATOM   1048  CG  ARG A 134      43.727 -63.272 -39.629  1.00 46.78           C  
ATOM   1049  CD  ARG A 134      44.517 -61.988 -39.845  1.00 46.78           C  
ATOM   1050  NE  ARG A 134      43.666 -60.807 -39.732  1.00 46.78           N  
ATOM   1051  NH1 ARG A 134      43.649 -60.350 -41.997  1.00 46.78           N  
ATOM   1052  NH2 ARG A 134      42.500 -59.002 -40.542  1.00 46.78           N  
ATOM   1053  CZ  ARG A 134      43.274 -60.055 -40.757  1.00 46.78           C  
ATOM   1054  N   ARG A 135      43.234 -67.488 -40.876  1.00 56.52           N  
ATOM   1055  CA  ARG A 135      43.236 -68.095 -42.203  1.00 56.52           C  
ATOM   1056  C   ARG A 135      42.901 -67.065 -43.277  1.00 56.52           C  
ATOM   1057  CB  ARG A 135      42.243 -69.258 -42.265  1.00 56.52           C  
ATOM   1058  O   ARG A 135      42.024 -66.220 -43.082  1.00 56.52           O  
ATOM   1059  CG  ARG A 135      42.662 -70.377 -43.204  1.00 56.52           C  
ATOM   1060  CD  ARG A 135      41.714 -71.565 -43.124  1.00 56.52           C  
ATOM   1061  NE  ARG A 135      42.296 -72.761 -43.728  1.00 56.52           N  
ATOM   1062  NH1 ARG A 135      40.866 -72.793 -45.542  1.00 56.52           N  
ATOM   1063  NH2 ARG A 135      42.481 -74.405 -45.321  1.00 56.52           N  
ATOM   1064  CZ  ARG A 135      41.880 -73.317 -44.862  1.00 56.52           C  
ATOM   1065  N   PRO A 136      43.645 -67.047 -44.424  1.00 58.30           N  
ATOM   1066  CA  PRO A 136      43.457 -66.038 -45.469  1.00 58.30           C  
ATOM   1067  C   PRO A 136      42.171 -66.246 -46.265  1.00 58.30           C  
ATOM   1068  CB  PRO A 136      44.687 -66.221 -46.361  1.00 58.30           C  
ATOM   1069  O   PRO A 136      41.634 -67.357 -46.299  1.00 58.30           O  
ATOM   1070  CG  PRO A 136      45.161 -67.610 -46.079  1.00 58.30           C  
ATOM   1071  CD  PRO A 136      44.436 -68.125 -44.868  1.00 58.30           C  
ATOM   1072  N   PRO A 137      41.640 -65.042 -46.936  1.00 50.39           N  
ATOM   1073  CA  PRO A 137      40.366 -65.050 -47.659  1.00 50.39           C  
ATOM   1074  C   PRO A 137      40.479 -65.677 -49.047  1.00 50.39           C  
ATOM   1075  CB  PRO A 137      40.008 -63.565 -47.758  1.00 50.39           C  
ATOM   1076  O   PRO A 137      41.493 -65.500 -49.727  1.00 50.39           O  
ATOM   1077  CG  PRO A 137      41.313 -62.848 -47.635  1.00 50.39           C  
ATOM   1078  CD  PRO A 137      42.300 -63.764 -46.969  1.00 50.39           C  
ATOM   1079  N   ALA A 138      39.696 -66.758 -49.333  1.00 45.92           N  
ATOM   1080  CA  ALA A 138      39.315 -67.221 -50.665  1.00 45.92           C  
ATOM   1081  C   ALA A 138      38.159 -66.396 -51.223  1.00 45.92           C  
ATOM   1082  CB  ALA A 138      38.939 -68.701 -50.626  1.00 45.92           C  
ATOM   1083  O   ALA A 138      37.224 -66.054 -50.495  1.00 45.92           O  
ATOM   1084  N   ALA A 139      38.368 -65.561 -52.259  1.00 48.97           N  
ATOM   1085  CA  ALA A 139      37.802 -64.947 -53.458  1.00 48.97           C  
ATOM   1086  C   ALA A 139      36.422 -65.519 -53.768  1.00 48.97           C  
ATOM   1087  CB  ALA A 139      38.737 -65.146 -54.649  1.00 48.97           C  
ATOM   1088  O   ALA A 139      36.188 -66.719 -53.602  1.00 48.97           O  
ATOM   1089  N   PRO A 140      35.451 -64.618 -54.356  1.00 49.90           N  
ATOM   1090  CA  PRO A 140      34.011 -64.724 -54.606  1.00 49.90           C  
ATOM   1091  C   PRO A 140      33.692 -65.273 -55.994  1.00 49.90           C  
ATOM   1092  CB  PRO A 140      33.521 -63.281 -54.463  1.00 49.90           C  
ATOM   1093  O   PRO A 140      34.484 -65.106 -56.925  1.00 49.90           O  
ATOM   1094  CG  PRO A 140      34.653 -62.442 -54.964  1.00 49.90           C  
ATOM   1095  CD  PRO A 140      35.824 -63.339 -55.244  1.00 49.90           C  
ATOM   1096  N   GLN A 141      32.912 -66.418 -55.994  1.00 45.14           N  
ATOM   1097  CA  GLN A 141      32.149 -66.558 -57.229  1.00 45.14           C  
ATOM   1098  C   GLN A 141      30.733 -67.053 -56.948  1.00 45.14           C  
ATOM   1099  CB  GLN A 141      32.857 -67.512 -58.193  1.00 45.14           C  
ATOM   1100  O   GLN A 141      30.536 -67.953 -56.129  1.00 45.14           O  
ATOM   1101  CG  GLN A 141      34.252 -67.053 -58.598  1.00 45.14           C  
ATOM   1102  CD  GLN A 141      34.864 -67.923 -59.680  1.00 45.14           C  
ATOM   1103  NE2 GLN A 141      36.057 -67.553 -60.133  1.00 45.14           N  
ATOM   1104  OE1 GLN A 141      34.270 -68.919 -60.105  1.00 45.14           O  
ATOM   1105  N   ALA A 142      29.736 -66.217 -57.323  1.00 37.58           N  
ATOM   1106  CA  ALA A 142      28.638 -65.934 -58.242  1.00 37.58           C  
ATOM   1107  C   ALA A 142      27.554 -67.005 -58.148  1.00 37.58           C  
ATOM   1108  CB  ALA A 142      29.156 -65.830 -59.675  1.00 37.58           C  
ATOM   1109  O   ALA A 142      27.854 -68.201 -58.139  1.00 37.58           O  
ATOM   1110  N   ALA A 143      26.370 -66.609 -57.793  1.00 38.59           N  
ATOM   1111  CA  ALA A 143      24.980 -66.369 -58.174  1.00 38.59           C  
ATOM   1112  C   ALA A 143      24.411 -67.555 -58.947  1.00 38.59           C  
ATOM   1113  CB  ALA A 143      24.869 -65.093 -59.005  1.00 38.59           C  
ATOM   1114  O   ALA A 143      25.087 -68.128 -59.804  1.00 38.59           O  
ATOM   1115  N   THR A 144      23.334 -68.048 -58.480  1.00 36.40           N  
ATOM   1116  CA  THR A 144      22.088 -68.087 -59.239  1.00 36.40           C  
ATOM   1117  C   THR A 144      21.007 -68.836 -58.465  1.00 36.40           C  
ATOM   1118  CB  THR A 144      22.292 -68.749 -60.614  1.00 36.40           C  
ATOM   1119  O   THR A 144      21.272 -69.885 -57.875  1.00 36.40           O  
ATOM   1120  CG2 THR A 144      23.162 -67.883 -61.518  1.00 36.40           C  
ATOM   1121  OG1 THR A 144      22.927 -70.022 -60.435  1.00 36.40           O  
ATOM   1122  N   GLY A 145      19.983 -68.090 -58.111  1.00 35.12           N  
ATOM   1123  CA  GLY A 145      18.642 -67.982 -58.661  1.00 35.12           C  
ATOM   1124  C   GLY A 145      17.596 -68.697 -57.827  1.00 35.12           C  
ATOM   1125  O   GLY A 145      17.814 -69.826 -57.382  1.00 35.12           O  
ATOM   1126  N   SER A 146      16.632 -67.914 -57.352  1.00 46.27           N  
ATOM   1127  CA  SER A 146      15.270 -67.521 -57.696  1.00 46.27           C  
ATOM   1128  C   SER A 146      14.250 -68.231 -56.812  1.00 46.27           C  
ATOM   1129  CB  SER A 146      14.980 -67.824 -59.167  1.00 46.27           C  
ATOM   1130  O   SER A 146      14.340 -69.442 -56.600  1.00 46.27           O  
ATOM   1131  OG  SER A 146      15.837 -67.076 -60.013  1.00 46.27           O  
ATOM   1132  N   GLN A 147      13.482 -67.414 -56.149  1.00 48.93           N  
ATOM   1133  CA  GLN A 147      12.164 -66.800 -56.268  1.00 48.93           C  
ATOM   1134  C   GLN A 147      11.225 -67.299 -55.173  1.00 48.93           C  
ATOM   1135  CB  GLN A 147      11.561 -67.082 -57.645  1.00 48.93           C  
ATOM   1136  O   GLN A 147      11.195 -68.494 -54.870  1.00 48.93           O  
ATOM   1137  CG  GLN A 147      12.329 -66.444 -58.794  1.00 48.93           C  
ATOM   1138  CD  GLN A 147      11.614 -66.580 -60.125  1.00 48.93           C  
ATOM   1139  NE2 GLN A 147      12.299 -66.223 -61.206  1.00 48.93           N  
ATOM   1140  OE1 GLN A 147      10.455 -67.004 -60.182  1.00 48.93           O  
ATOM   1141  N   ALA A 148      10.609 -66.306 -54.521  1.00 37.21           N  
ATOM   1142  CA  ALA A 148       9.251 -65.787 -54.665  1.00 37.21           C  
ATOM   1143  C   ALA A 148       8.645 -65.449 -53.306  1.00 37.21           C  
ATOM   1144  CB  ALA A 148       8.372 -66.795 -55.401  1.00 37.21           C  
ATOM   1145  O   ALA A 148       8.702 -66.257 -52.376  1.00 37.21           O  
ATOM   1146  N   ALA A 149       8.284 -64.155 -53.071  1.00 38.50           N  
ATOM   1147  CA  ALA A 149       7.159 -63.231 -53.188  1.00 38.50           C  
ATOM   1148  C   ALA A 149       6.311 -63.236 -51.920  1.00 38.50           C  
ATOM   1149  CB  ALA A 149       6.301 -63.587 -54.400  1.00 38.50           C  
ATOM   1150  O   ALA A 149       6.011 -64.299 -51.370  1.00 38.50           O  
ATOM   1151  N   THR A 150       6.128 -62.068 -51.308  1.00 43.06           N  
ATOM   1152  CA  THR A 150       5.057 -61.078 -51.313  1.00 43.06           C  
ATOM   1153  C   THR A 150       5.053 -60.279 -50.012  1.00 43.06           C  
ATOM   1154  CB  THR A 150       3.682 -61.742 -51.514  1.00 43.06           C  
ATOM   1155  O   THR A 150       5.012 -60.856 -48.923  1.00 43.06           O  
ATOM   1156  CG2 THR A 150       3.596 -62.427 -52.874  1.00 43.06           C  
ATOM   1157  OG1 THR A 150       3.475 -62.719 -50.486  1.00 43.06           O  
ATOM   1158  N   GLY A 151       5.435 -59.062 -50.015  1.00 35.65           N  
ATOM   1159  CA  GLY A 151       5.252 -57.678 -49.609  1.00 35.65           C  
ATOM   1160  C   GLY A 151       4.021 -57.035 -50.218  1.00 35.65           C  
ATOM   1161  O   GLY A 151       3.669 -57.317 -51.365  1.00 35.65           O  
ATOM   1162  N   GLY A 152       3.189 -56.530 -49.380  1.00 33.95           N  
ATOM   1163  CA  GLY A 152       2.671 -55.200 -49.658  1.00 33.95           C  
ATOM   1164  C   GLY A 152       2.309 -54.426 -48.405  1.00 33.95           C  
ATOM   1165  O   GLY A 152       1.635 -54.953 -47.517  1.00 33.95           O  
ATOM   1166  N   MET A 153       2.815 -53.207 -48.097  1.00 40.23           N  
ATOM   1167  CA  MET A 153       3.098 -51.775 -48.061  1.00 40.23           C  
ATOM   1168  C   MET A 153       1.893 -50.995 -47.548  1.00 40.23           C  
ATOM   1169  CB  MET A 153       3.496 -51.270 -49.449  1.00 40.23           C  
ATOM   1170  O   MET A 153       0.759 -51.258 -47.953  1.00 40.23           O  
ATOM   1171  CG  MET A 153       4.619 -52.068 -50.093  1.00 40.23           C  
ATOM   1172  SD  MET A 153       5.189 -51.329 -51.673  1.00 40.23           S  
ATOM   1173  CE  MET A 153       6.579 -52.430 -52.058  1.00 40.23           C  
ATOM   1174  N   HIS A 154       2.095 -50.102 -46.658  1.00 38.52           N  
ATOM   1175  CA  HIS A 154       1.826 -48.680 -46.843  1.00 38.52           C  
ATOM   1176  C   HIS A 154       2.533 -47.843 -45.782  1.00 38.52           C  
ATOM   1177  CB  HIS A 154       0.321 -48.410 -46.808  1.00 38.52           C  
ATOM   1178  O   HIS A 154       2.536 -48.203 -44.602  1.00 38.52           O  
ATOM   1179  CG  HIS A 154      -0.427 -49.034 -47.944  1.00 38.52           C  
ATOM   1180  CD2 HIS A 154      -1.066 -50.224 -48.040  1.00 38.52           C  
ATOM   1181  ND1 HIS A 154      -0.575 -48.415 -49.166  1.00 38.52           N  
ATOM   1182  CE1 HIS A 154      -1.276 -49.200 -49.968  1.00 38.52           C  
ATOM   1183  NE2 HIS A 154      -1.586 -50.303 -49.309  1.00 38.52           N  
ATOM   1184  N   ALA A 155       3.424 -46.936 -46.115  1.00 35.86           N  
ATOM   1185  CA  ALA A 155       3.828 -45.548 -46.326  1.00 35.86           C  
ATOM   1186  C   ALA A 155       3.115 -44.615 -45.350  1.00 35.86           C  
ATOM   1187  CB  ALA A 155       3.544 -45.125 -47.765  1.00 35.86           C  
ATOM   1188  O   ALA A 155       1.905 -44.731 -45.143  1.00 35.86           O  
ATOM   1189  N   ALA A 156       3.758 -43.866 -44.523  1.00 36.70           N  
ATOM   1190  CA  ALA A 156       3.704 -42.407 -44.580  1.00 36.70           C  
ATOM   1191  C   ALA A 156       3.854 -41.798 -43.190  1.00 36.70           C  
ATOM   1192  CB  ALA A 156       2.396 -41.948 -45.220  1.00 36.70           C  
ATOM   1193  O   ALA A 156       3.318 -42.325 -42.212  1.00 36.70           O  
ATOM   1194  N   THR A 157       4.870 -41.006 -42.928  1.00 49.68           N  
ATOM   1195  CA  THR A 157       5.182 -39.648 -42.496  1.00 49.68           C  
ATOM   1196  C   THR A 157       4.053 -39.080 -41.641  1.00 49.68           C  
ATOM   1197  CB  THR A 157       5.433 -38.723 -43.701  1.00 49.68           C  
ATOM   1198  O   THR A 157       2.876 -39.323 -41.916  1.00 49.68           O  
ATOM   1199  CG2 THR A 157       6.580 -39.240 -44.562  1.00 49.68           C  
ATOM   1200  OG1 THR A 157       4.244 -38.653 -44.498  1.00 49.68           O  
ATOM   1201  N   ASP A 158       4.351 -38.785 -40.353  1.00 42.18           N  
ATOM   1202  CA  ASP A 158       3.643 -37.616 -39.842  1.00 42.18           C  
ATOM   1203  C   ASP A 158       4.173 -37.209 -38.469  1.00 42.18           C  
ATOM   1204  CB  ASP A 158       2.140 -37.890 -39.765  1.00 42.18           C  
ATOM   1205  O   ASP A 158       4.355 -38.056 -37.592  1.00 42.18           O  
ATOM   1206  CG  ASP A 158       1.477 -37.950 -41.131  1.00 42.18           C  
ATOM   1207  OD1 ASP A 158       1.829 -37.139 -42.015  1.00 42.18           O  
ATOM   1208  OD2 ASP A 158       0.594 -38.813 -41.323  1.00 42.18           O  
ATOM   1209  N   GLY A 159       4.885 -36.034 -38.356  1.00 38.64           N  
ATOM   1210  CA  GLY A 159       4.472 -34.668 -38.075  1.00 38.64           C  
ATOM   1211  C   GLY A 159       3.561 -34.557 -36.866  1.00 38.64           C  
ATOM   1212  O   GLY A 159       2.692 -35.405 -36.658  1.00 38.64           O  
ATOM   1213  N   ASN A 160       4.138 -34.281 -35.738  1.00 43.82           N  
ATOM   1214  CA  ASN A 160       4.018 -33.219 -34.744  1.00 43.82           C  
ATOM   1215  C   ASN A 160       2.796 -32.343 -35.004  1.00 43.82           C  
ATOM   1216  CB  ASN A 160       5.287 -32.365 -34.716  1.00 43.82           C  
ATOM   1217  O   ASN A 160       2.716 -31.672 -36.034  1.00 43.82           O  
ATOM   1218  CG  ASN A 160       5.428 -31.571 -33.432  1.00 43.82           C  
ATOM   1219  ND2 ASN A 160       6.194 -30.488 -33.485  1.00 43.82           N  
ATOM   1220  OD1 ASN A 160       4.852 -31.928 -32.400  1.00 43.82           O  
ATOM   1221  N   SER A 161       1.656 -32.775 -34.457  1.00 40.41           N  
ATOM   1222  CA  SER A 161       0.610 -31.805 -34.150  1.00 40.41           C  
ATOM   1223  C   SER A 161      -0.093 -32.145 -32.840  1.00 40.41           C  
ATOM   1224  CB  SER A 161      -0.413 -31.742 -35.285  1.00 40.41           C  
ATOM   1225  O   SER A 161      -0.674 -33.224 -32.703  1.00 40.41           O  
ATOM   1226  OG  SER A 161      -1.368 -30.722 -35.046  1.00 40.41           O  
ATOM   1227  N   PRO A 162      -0.075 -31.273 -31.651  1.00 46.07           N  
ATOM   1228  CA  PRO A 162      -0.847 -31.513 -30.430  1.00 46.07           C  
ATOM   1229  C   PRO A 162      -2.056 -30.588 -30.306  1.00 46.07           C  
ATOM   1230  CB  PRO A 162       0.165 -31.241 -29.314  1.00 46.07           C  
ATOM   1231  O   PRO A 162      -1.920 -29.368 -30.426  1.00 46.07           O  
ATOM   1232  CG  PRO A 162       1.043 -30.157 -29.851  1.00 46.07           C  
ATOM   1233  CD  PRO A 162       0.680 -29.916 -31.288  1.00 46.07           C  
ATOM   1234  N   TYR A 163      -3.142 -30.737 -31.025  1.00 38.04           N  
ATOM   1235  CA  TYR A 163      -4.424 -30.313 -30.475  1.00 38.04           C  
ATOM   1236  C   TYR A 163      -5.540 -31.262 -30.899  1.00 38.04           C  
ATOM   1237  CB  TYR A 163      -4.755 -28.886 -30.921  1.00 38.04           C  
ATOM   1238  O   TYR A 163      -5.679 -31.577 -32.083  1.00 38.04           O  
ATOM   1239  CG  TYR A 163      -5.042 -27.943 -29.778  1.00 38.04           C  
ATOM   1240  CD1 TYR A 163      -6.347 -27.714 -29.348  1.00 38.04           C  
ATOM   1241  CD2 TYR A 163      -4.008 -27.280 -29.125  1.00 38.04           C  
ATOM   1242  CE1 TYR A 163      -6.616 -26.845 -28.296  1.00 38.04           C  
ATOM   1243  CE2 TYR A 163      -4.266 -26.409 -28.071  1.00 38.04           C  
ATOM   1244  OH  TYR A 163      -5.831 -25.337 -26.622  1.00 38.04           O  
ATOM   1245  CZ  TYR A 163      -5.570 -26.198 -27.665  1.00 38.04           C  
ATOM   1246  N   ALA A 164      -6.121 -32.100 -30.012  1.00 39.25           N  
ATOM   1247  CA  ALA A 164      -7.542 -32.048 -29.679  1.00 39.25           C  
ATOM   1248  C   ALA A 164      -8.049 -33.413 -29.221  1.00 39.25           C  
ATOM   1249  CB  ALA A 164      -8.352 -31.558 -30.877  1.00 39.25           C  
ATOM   1250  O   ALA A 164      -7.691 -34.441 -29.800  1.00 39.25           O  
ATOM   1251  N   VAL A 165      -8.554 -33.525 -27.942  1.00 35.00           N  
ATOM   1252  CA  VAL A 165      -9.861 -33.478 -27.293  1.00 35.00           C  
ATOM   1253  C   VAL A 165     -10.344 -34.896 -27.001  1.00 35.00           C  
ATOM   1254  CB  VAL A 165     -10.898 -32.728 -28.159  1.00 35.00           C  
ATOM   1255  O   VAL A 165     -10.272 -35.774 -27.865  1.00 35.00           O  
ATOM   1256  CG1 VAL A 165     -10.913 -31.240 -27.816  1.00 35.00           C  
ATOM   1257  CG2 VAL A 165     -10.602 -32.935 -29.643  1.00 35.00           C  
ATOM   1258  N   ILE A 166     -10.561 -35.240 -25.733  1.00 37.34           N  
ATOM   1259  CA  ILE A 166     -11.428 -35.485 -24.586  1.00 37.34           C  
ATOM   1260  C   ILE A 166     -12.050 -36.875 -24.697  1.00 37.34           C  
ATOM   1261  CB  ILE A 166     -12.533 -34.410 -24.474  1.00 37.34           C  
ATOM   1262  O   ILE A 166     -12.635 -37.220 -25.726  1.00 37.34           O  
ATOM   1263  CG1 ILE A 166     -11.914 -33.008 -24.445  1.00 37.34           C  
ATOM   1264  CG2 ILE A 166     -13.397 -34.653 -23.233  1.00 37.34           C  
ATOM   1265  CD1 ILE A 166     -12.932 -31.885 -24.306  1.00 37.34           C  
ATOM   1266  N   ALA A 167     -12.010 -37.654 -23.604  1.00 38.53           N  
ATOM   1267  CA  ALA A 167     -12.738 -38.119 -22.425  1.00 38.53           C  
ATOM   1268  C   ALA A 167     -12.723 -39.643 -22.337  1.00 38.53           C  
ATOM   1269  CB  ALA A 167     -14.175 -37.605 -22.450  1.00 38.53           C  
ATOM   1270  O   ALA A 167     -12.730 -40.330 -23.361  1.00 38.53           O  
ATOM   1271  N   PRO A 168     -13.280 -40.185 -21.066  1.00 41.36           N  
ATOM   1272  CA  PRO A 168     -12.959 -40.881 -19.818  1.00 41.36           C  
ATOM   1273  C   PRO A 168     -13.573 -42.277 -19.747  1.00 41.36           C  
ATOM   1274  CB  PRO A 168     -13.553 -39.968 -18.743  1.00 41.36           C  
ATOM   1275  O   PRO A 168     -14.456 -42.609 -20.542  1.00 41.36           O  
ATOM   1276  CG  PRO A 168     -14.791 -39.403 -19.361  1.00 41.36           C  
ATOM   1277  CD  PRO A 168     -14.849 -39.841 -20.797  1.00 41.36           C  
ATOM   1278  N   SER A 169     -12.761 -43.294 -19.527  1.00 34.76           N  
ATOM   1279  CA  SER A 169     -13.382 -44.585 -19.246  1.00 34.76           C  
ATOM   1280  C   SER A 169     -12.782 -45.227 -18.000  1.00 34.76           C  
ATOM   1281  CB  SER A 169     -13.224 -45.527 -20.441  1.00 34.76           C  
ATOM   1282  O   SER A 169     -11.562 -45.235 -17.825  1.00 34.76           O  
ATOM   1283  OG  SER A 169     -14.482 -46.034 -20.851  1.00 34.76           O  
ATOM   1284  N   SER A 170     -13.588 -45.251 -16.833  1.00 44.31           N  
ATOM   1285  CA  SER A 170     -14.178 -46.099 -15.802  1.00 44.31           C  
ATOM   1286  C   SER A 170     -13.479 -47.453 -15.734  1.00 44.31           C  
ATOM   1287  CB  SER A 170     -15.671 -46.300 -16.062  1.00 44.31           C  
ATOM   1288  O   SER A 170     -13.343 -48.139 -16.749  1.00 44.31           O  
ATOM   1289  OG  SER A 170     -16.267 -45.101 -16.527  1.00 44.31           O  
ATOM   1290  N   ASN A 171     -12.576 -47.636 -14.724  1.00 39.63           N  
ATOM   1291  CA  ASN A 171     -12.560 -48.951 -14.093  1.00 39.63           C  
ATOM   1292  C   ASN A 171     -11.868 -48.912 -12.733  1.00 39.63           C  
ATOM   1293  CB  ASN A 171     -11.882 -49.976 -15.004  1.00 39.63           C  
ATOM   1294  O   ASN A 171     -10.692 -48.557 -12.640  1.00 39.63           O  
ATOM   1295  CG  ASN A 171     -12.876 -50.873 -15.714  1.00 39.63           C  
ATOM   1296  ND2 ASN A 171     -12.591 -51.197 -16.970  1.00 39.63           N  
ATOM   1297  OD1 ASN A 171     -13.893 -51.272 -15.140  1.00 39.63           O  
ATOM   1298  N   ILE A 172     -12.605 -48.703 -11.690  1.00 44.33           N  
ATOM   1299  CA  ILE A 172     -12.525 -49.125 -10.296  1.00 44.33           C  
ATOM   1300  C   ILE A 172     -12.499 -50.650 -10.219  1.00 44.33           C  
ATOM   1301  CB  ILE A 172     -13.704 -48.567  -9.468  1.00 44.33           C  
ATOM   1302  O   ILE A 172     -13.376 -51.320 -10.770  1.00 44.33           O  
ATOM   1303  CG1 ILE A 172     -13.737 -47.036  -9.550  1.00 44.33           C  
ATOM   1304  CG2 ILE A 172     -13.611 -49.035  -8.013  1.00 44.33           C  
ATOM   1305  CD1 ILE A 172     -14.993 -46.411  -8.959  1.00 44.33           C  
ATOM   1306  N   PRO A 173     -11.558 -51.288  -9.438  1.00 38.43           N  
ATOM   1307  CA  PRO A 173     -12.131 -52.311  -8.560  1.00 38.43           C  
ATOM   1308  C   PRO A 173     -11.849 -52.046  -7.083  1.00 38.43           C  
ATOM   1309  CB  PRO A 173     -11.446 -53.599  -9.024  1.00 38.43           C  
ATOM   1310  O   PRO A 173     -10.789 -51.519  -6.738  1.00 38.43           O  
ATOM   1311  CG  PRO A 173     -10.248 -53.139  -9.791  1.00 38.43           C  
ATOM   1312  CD  PRO A 173     -10.307 -51.644  -9.917  1.00 38.43           C  
ATOM   1313  N   LYS A 174     -12.938 -52.141  -6.176  1.00 39.80           N  
ATOM   1314  CA  LYS A 174     -13.310 -52.392  -4.787  1.00 39.80           C  
ATOM   1315  C   LYS A 174     -12.766 -53.734  -4.305  1.00 39.80           C  
ATOM   1316  CB  LYS A 174     -14.830 -52.354  -4.623  1.00 39.80           C  
ATOM   1317  O   LYS A 174     -12.898 -54.747  -4.996  1.00 39.80           O  
ATOM   1318  CG  LYS A 174     -15.362 -51.033  -4.086  1.00 39.80           C  
ATOM   1319  CD  LYS A 174     -16.804 -50.795  -4.517  1.00 39.80           C  
ATOM   1320  CE  LYS A 174     -17.333 -49.468  -3.990  1.00 39.80           C  
ATOM   1321  NZ  LYS A 174     -18.788 -49.295  -4.285  1.00 39.80           N  
ATOM   1322  N   VAL A 175     -12.041 -53.844  -3.164  1.00 36.56           N  
ATOM   1323  CA  VAL A 175     -12.307 -54.667  -1.988  1.00 36.56           C  
ATOM   1324  C   VAL A 175     -11.355 -54.278  -0.859  1.00 36.56           C  
ATOM   1325  CB  VAL A 175     -12.169 -56.173  -2.306  1.00 36.56           C  
ATOM   1326  O   VAL A 175     -10.146 -54.160  -1.071  1.00 36.56           O  
ATOM   1327  CG1 VAL A 175     -13.248 -56.617  -3.292  1.00 36.56           C  
ATOM   1328  CG2 VAL A 175     -10.778 -56.476  -2.859  1.00 36.56           C  
ATOM   1329  N   ASN A 176     -11.870 -53.810   0.316  1.00 35.80           N  
ATOM   1330  CA  ASN A 176     -11.803 -53.605   1.759  1.00 35.80           C  
ATOM   1331  C   ASN A 176     -11.443 -54.893   2.493  1.00 35.80           C  
ATOM   1332  CB  ASN A 176     -13.127 -53.047   2.284  1.00 35.80           C  
ATOM   1333  O   ASN A 176     -11.914 -55.972   2.129  1.00 35.80           O  
ATOM   1334  CG  ASN A 176     -13.001 -51.623   2.791  1.00 35.80           C  
ATOM   1335  ND2 ASN A 176     -14.125 -51.030   3.176  1.00 35.80           N  
ATOM   1336  OD1 ASN A 176     -11.904 -51.062   2.835  1.00 35.80           O  
ATOM   1337  N   PRO A 177     -11.195 -54.877   3.903  1.00 58.23           N  
ATOM   1338  CA  PRO A 177     -10.659 -54.335   5.154  1.00 58.23           C  
ATOM   1339  C   PRO A 177     -10.313 -55.422   6.168  1.00 58.23           C  
ATOM   1340  CB  PRO A 177     -11.796 -53.449   5.670  1.00 58.23           C  
ATOM   1341  O   PRO A 177     -10.473 -56.611   5.883  1.00 58.23           O  
ATOM   1342  CG  PRO A 177     -13.048 -54.162   5.269  1.00 58.23           C  
ATOM   1343  CD  PRO A 177     -12.674 -55.335   4.409  1.00 58.23           C  
ATOM   1344  N   VAL A 178      -9.169 -55.212   6.978  1.00 34.00           N  
ATOM   1345  CA  VAL A 178      -9.138 -55.621   8.378  1.00 34.00           C  
ATOM   1346  C   VAL A 178      -7.766 -55.318   8.976  1.00 34.00           C  
ATOM   1347  CB  VAL A 178      -9.469 -57.122   8.538  1.00 34.00           C  
ATOM   1348  O   VAL A 178      -6.737 -55.605   8.361  1.00 34.00           O  
ATOM   1349  CG1 VAL A 178      -8.639 -57.742   9.661  1.00 34.00           C  
ATOM   1350  CG2 VAL A 178     -10.961 -57.314   8.803  1.00 34.00           C  
ATOM   1351  N   VAL A 179      -7.691 -54.508  10.134  1.00 35.33           N  
ATOM   1352  CA  VAL A 179      -7.707 -54.244  11.569  1.00 35.33           C  
ATOM   1353  C   VAL A 179      -6.283 -54.284  12.118  1.00 35.33           C  
ATOM   1354  CB  VAL A 179      -8.598 -55.257  12.323  1.00 35.33           C  
ATOM   1355  O   VAL A 179      -5.492 -55.155  11.747  1.00 35.33           O  
ATOM   1356  CG1 VAL A 179      -9.842 -54.571  12.883  1.00 35.33           C  
ATOM   1357  CG2 VAL A 179      -8.989 -56.411  11.402  1.00 35.33           C  
ATOM   1358  N   LYS A 180      -5.849 -53.233  12.945  1.00 33.54           N  
ATOM   1359  CA  LYS A 180      -5.621 -53.178  14.386  1.00 33.54           C  
ATOM   1360  C   LYS A 180      -4.677 -52.036  14.750  1.00 33.54           C  
ATOM   1361  CB  LYS A 180      -5.057 -54.506  14.892  1.00 33.54           C  
ATOM   1362  O   LYS A 180      -3.600 -51.904  14.166  1.00 33.54           O  
ATOM   1363  CG  LYS A 180      -6.036 -55.317  15.728  1.00 33.54           C  
ATOM   1364  CD  LYS A 180      -5.474 -56.691  16.071  1.00 33.54           C  
ATOM   1365  CE  LYS A 180      -6.463 -57.512  16.887  1.00 33.54           C  
ATOM   1366  NZ  LYS A 180      -5.942 -58.882  17.174  1.00 33.54           N  
ATOM   1367  N   GLY A 181      -5.168 -51.006  15.489  1.00 31.79           N  
ATOM   1368  CA  GLY A 181      -5.214 -50.649  16.898  1.00 31.79           C  
ATOM   1369  C   GLY A 181      -3.965 -49.931  17.373  1.00 31.79           C  
ATOM   1370  O   GLY A 181      -2.847 -50.379  17.111  1.00 31.79           O  
ATOM   1371  N   GLN A 182      -3.955 -48.584  17.595  1.00 38.07           N  
ATOM   1372  CA  GLN A 182      -3.566 -48.133  18.927  1.00 38.07           C  
ATOM   1373  C   GLN A 182      -3.528 -46.609  19.002  1.00 38.07           C  
ATOM   1374  CB  GLN A 182      -2.205 -48.713  19.316  1.00 38.07           C  
ATOM   1375  O   GLN A 182      -2.869 -45.959  18.188  1.00 38.07           O  
ATOM   1376  CG  GLN A 182      -2.273 -49.747  20.431  1.00 38.07           C  
ATOM   1377  CD  GLN A 182      -1.365 -50.937  20.185  1.00 38.07           C  
ATOM   1378  NE2 GLN A 182      -1.704 -52.075  20.780  1.00 38.07           N  
ATOM   1379  OE1 GLN A 182      -0.366 -50.834  19.465  1.00 38.07           O  
ATOM   1380  N   GLN A 183      -4.532 -46.004  19.549  1.00 37.72           N  
ATOM   1381  CA  GLN A 183      -4.921 -45.013  20.547  1.00 37.72           C  
ATOM   1382  C   GLN A 183      -3.931 -44.983  21.708  1.00 37.72           C  
ATOM   1383  CB  GLN A 183      -6.331 -45.299  21.066  1.00 37.72           C  
ATOM   1384  O   GLN A 183      -3.589 -46.028  22.266  1.00 37.72           O  
ATOM   1385  CG  GLN A 183      -7.425 -45.072  20.032  1.00 37.72           C  
ATOM   1386  CD  GLN A 183      -8.820 -45.224  20.610  1.00 37.72           C  
ATOM   1387  NE2 GLN A 183      -9.820 -44.739  19.882  1.00 37.72           N  
ATOM   1388  OE1 GLN A 183      -8.997 -45.774  21.702  1.00 37.72           O  
ATOM   1389  N   ARG A 184      -3.107 -43.984  21.836  1.00 35.99           N  
ATOM   1390  CA  ARG A 184      -2.652 -43.580  23.162  1.00 35.99           C  
ATOM   1391  C   ARG A 184      -2.949 -42.107  23.419  1.00 35.99           C  
ATOM   1392  CB  ARG A 184      -1.153 -43.848  23.321  1.00 35.99           C  
ATOM   1393  O   ARG A 184      -2.647 -41.252  22.583  1.00 35.99           O  
ATOM   1394  CG  ARG A 184      -0.807 -45.315  23.521  1.00 35.99           C  
ATOM   1395  CD  ARG A 184       0.671 -45.508  23.831  1.00 35.99           C  
ATOM   1396  NE  ARG A 184       0.944 -46.850  24.338  1.00 35.99           N  
ATOM   1397  NH1 ARG A 184       3.046 -46.340  25.148  1.00 35.99           N  
ATOM   1398  NH2 ARG A 184       2.210 -48.463  25.373  1.00 35.99           N  
ATOM   1399  CZ  ARG A 184       2.066 -47.215  24.952  1.00 35.99           C  
ATOM   1400  N   SER A 185      -4.010 -41.716  24.209  1.00 32.70           N  
ATOM   1401  CA  SER A 185      -4.484 -41.007  25.393  1.00 32.70           C  
ATOM   1402  C   SER A 185      -3.333 -40.331  26.131  1.00 32.70           C  
ATOM   1403  CB  SER A 185      -5.212 -41.966  26.337  1.00 32.70           C  
ATOM   1404  O   SER A 185      -2.246 -40.899  26.250  1.00 32.70           O  
ATOM   1405  OG  SER A 185      -4.908 -43.313  26.018  1.00 32.70           O  
ATOM   1406  N   ALA A 186      -3.465 -39.001  26.387  1.00 34.61           N  
ATOM   1407  CA  ALA A 186      -3.611 -37.930  27.369  1.00 34.61           C  
ATOM   1408  C   ALA A 186      -3.415 -38.456  28.788  1.00 34.61           C  
ATOM   1409  CB  ALA A 186      -4.981 -37.268  27.235  1.00 34.61           C  
ATOM   1410  O   ALA A 186      -3.916 -39.529  29.134  1.00 34.61           O  
ATOM   1411  N   GLN A 187      -2.449 -37.934  29.556  1.00 35.17           N  
ATOM   1412  CA  GLN A 187      -2.518 -37.241  30.838  1.00 35.17           C  
ATOM   1413  C   GLN A 187      -1.567 -37.868  31.854  1.00 35.17           C  
ATOM   1414  CB  GLN A 187      -3.948 -37.253  31.379  1.00 35.17           C  
ATOM   1415  O   GLN A 187      -1.509 -39.092  31.985  1.00 35.17           O  
ATOM   1416  CG  GLN A 187      -4.922 -36.414  30.564  1.00 35.17           C  
ATOM   1417  CD  GLN A 187      -6.275 -36.268  31.234  1.00 35.17           C  
ATOM   1418  NE2 GLN A 187      -6.786 -35.042  31.278  1.00 35.17           N  
ATOM   1419  OE1 GLN A 187      -6.857 -37.249  31.709  1.00 35.17           O  
ATOM   1420  N   GLU A 188      -0.637 -37.070  32.381  1.00 34.33           N  
ATOM   1421  CA  GLU A 188      -0.517 -36.701  33.788  1.00 34.33           C  
ATOM   1422  C   GLU A 188       0.946 -36.639  34.219  1.00 34.33           C  
ATOM   1423  CB  GLU A 188      -1.285 -37.687  34.671  1.00 34.33           C  
ATOM   1424  O   GLU A 188       1.714 -37.569  33.962  1.00 34.33           O  
ATOM   1425  CG  GLU A 188      -1.757 -37.094  35.990  1.00 34.33           C  
ATOM   1426  CD  GLU A 188      -3.217 -37.391  36.293  1.00 34.33           C  
ATOM   1427  OE1 GLU A 188      -3.495 -38.194  37.212  1.00 34.33           O  
ATOM   1428  OE2 GLU A 188      -4.090 -36.816  35.606  1.00 34.33           O  
ATOM   1429  N   ALA A 189       1.378 -35.386  34.735  1.00 31.60           N  
ATOM   1430  CA  ALA A 189       1.560 -34.794  36.058  1.00 31.60           C  
ATOM   1431  C   ALA A 189       3.033 -34.785  36.456  1.00 31.60           C  
ATOM   1432  CB  ALA A 189       0.736 -35.551  37.097  1.00 31.60           C  
ATOM   1433  O   ALA A 189       3.745 -35.770  36.251  1.00 31.60           O  
ATOM   1434  N   ASP A 190       3.554 -33.576  36.701  1.00 37.78           N  
ATOM   1435  CA  ASP A 190       4.027 -33.257  38.044  1.00 37.78           C  
ATOM   1436  C   ASP A 190       5.355 -32.506  37.995  1.00 37.78           C  
ATOM   1437  CB  ASP A 190       4.174 -34.532  38.878  1.00 37.78           C  
ATOM   1438  O   ASP A 190       6.321 -32.981  37.394  1.00 37.78           O  
ATOM   1439  CG  ASP A 190       3.910 -34.307  40.357  1.00 37.78           C  
ATOM   1440  OD1 ASP A 190       4.857 -33.971  41.100  1.00 37.78           O  
ATOM   1441  OD2 ASP A 190       2.746 -34.470  40.782  1.00 37.78           O  
ATOM   1442  N   LYS A 191       5.324 -31.161  38.352  1.00 34.46           N  
ATOM   1443  CA  LYS A 191       5.720 -30.394  39.530  1.00 34.46           C  
ATOM   1444  C   LYS A 191       7.230 -30.176  39.561  1.00 34.46           C  
ATOM   1445  CB  LYS A 191       5.266 -31.100  40.808  1.00 34.46           C  
ATOM   1446  O   LYS A 191       8.002 -31.109  39.331  1.00 34.46           O  
ATOM   1447  CG  LYS A 191       3.851 -30.745  41.242  1.00 34.46           C  
ATOM   1448  CD  LYS A 191       3.483 -31.422  42.556  1.00 34.46           C  
ATOM   1449  CE  LYS A 191       2.043 -31.124  42.955  1.00 34.46           C  
ATOM   1450  NZ  LYS A 191       1.969 -30.101  44.040  1.00 34.46           N  
ATOM   1451  N   LEU A 192       7.635 -28.906  39.404  1.00 41.30           N  
ATOM   1452  CA  LEU A 192       8.551 -28.317  40.374  1.00 41.30           C  
ATOM   1453  C   LEU A 192       9.016 -26.939  39.915  1.00 41.30           C  
ATOM   1454  CB  LEU A 192       9.761 -29.230  40.592  1.00 41.30           C  
ATOM   1455  O   LEU A 192       9.433 -26.770  38.767  1.00 41.30           O  
ATOM   1456  CG  LEU A 192       9.584 -30.359  41.608  1.00 41.30           C  
ATOM   1457  CD1 LEU A 192      10.225 -31.643  41.091  1.00 41.30           C  
ATOM   1458  CD2 LEU A 192      10.178 -29.964  42.956  1.00 41.30           C  
ATOM   1459  N   ARG A 193       8.497 -25.807  40.546  1.00 35.62           N  
ATOM   1460  CA  ARG A 193       9.027 -24.956  41.606  1.00 35.62           C  
ATOM   1461  C   ARG A 193      10.006 -23.929  41.045  1.00 35.62           C  
ATOM   1462  CB  ARG A 193       9.713 -25.800  42.682  1.00 35.62           C  
ATOM   1463  O   ARG A 193      10.858 -24.263  40.219  1.00 35.62           O  
ATOM   1464  CG  ARG A 193       8.822 -26.128  43.869  1.00 35.62           C  
ATOM   1465  CD  ARG A 193       9.581 -26.878  44.954  1.00 35.62           C  
ATOM   1466  NE  ARG A 193       8.844 -26.894  46.215  1.00 35.62           N  
ATOM   1467  NH1 ARG A 193      10.722 -27.080  47.548  1.00 35.62           N  
ATOM   1468  NH2 ARG A 193       8.638 -26.994  48.500  1.00 35.62           N  
ATOM   1469  CZ  ARG A 193       9.403 -26.989  47.418  1.00 35.62           C  
ATOM   1470  N   SER A 194       9.646 -22.624  41.120  1.00 36.72           N  
ATOM   1471  CA  SER A 194       9.996 -21.412  41.852  1.00 36.72           C  
ATOM   1472  C   SER A 194      11.480 -21.090  41.710  1.00 36.72           C  
ATOM   1473  CB  SER A 194       9.637 -21.556  43.331  1.00 36.72           C  
ATOM   1474  O   SER A 194      12.331 -21.959  41.911  1.00 36.72           O  
ATOM   1475  OG  SER A 194      10.208 -22.734  43.875  1.00 36.72           O  
ATOM   1476  N   ASP A 195      11.768 -20.002  40.984  1.00 34.37           N  
ATOM   1477  CA  ASP A 195      12.700 -19.060  41.595  1.00 34.37           C  
ATOM   1478  C   ASP A 195      13.246 -18.078  40.560  1.00 34.37           C  
ATOM   1479  CB  ASP A 195      13.853 -19.806  42.271  1.00 34.37           C  
ATOM   1480  O   ASP A 195      13.847 -18.487  39.565  1.00 34.37           O  
ATOM   1481  CG  ASP A 195      13.755 -19.800  43.786  1.00 34.37           C  
ATOM   1482  OD1 ASP A 195      13.857 -18.716  44.400  1.00 34.37           O  
ATOM   1483  OD2 ASP A 195      13.577 -20.890  44.372  1.00 34.37           O  
ATOM   1484  N   SER A 196      12.649 -16.851  40.425  1.00 39.34           N  
ATOM   1485  CA  SER A 196      13.185 -15.494  40.459  1.00 39.34           C  
ATOM   1486  C   SER A 196      14.607 -15.475  41.009  1.00 39.34           C  
ATOM   1487  CB  SER A 196      12.291 -14.584  41.302  1.00 39.34           C  
ATOM   1488  O   SER A 196      14.910 -16.165  41.984  1.00 39.34           O  
ATOM   1489  OG  SER A 196      11.264 -14.014  40.510  1.00 39.34           O  
ATOM   1490  N   PRO A 197      15.418 -14.628  40.402  1.00 46.80           N  
ATOM   1491  CA  PRO A 197      15.843 -13.412  41.099  1.00 46.80           C  
ATOM   1492  C   PRO A 197      16.313 -12.318  40.142  1.00 46.80           C  
ATOM   1493  CB  PRO A 197      16.995 -13.896  41.983  1.00 46.80           C  
ATOM   1494  O   PRO A 197      16.662 -12.605  38.994  1.00 46.80           O  
ATOM   1495  CG  PRO A 197      17.664 -14.968  41.186  1.00 46.80           C  
ATOM   1496  CD  PRO A 197      16.856 -15.213  39.944  1.00 46.80           C  
ATOM   1497  N   SER A 198      15.685 -11.107  40.272  1.00 38.27           N  
ATOM   1498  CA  SER A 198      16.222  -9.760  40.436  1.00 38.27           C  
ATOM   1499  C   SER A 198      17.724  -9.791  40.695  1.00 38.27           C  
ATOM   1500  CB  SER A 198      15.513  -9.037  41.582  1.00 38.27           C  
ATOM   1501  O   SER A 198      18.208 -10.616  41.473  1.00 38.27           O  
ATOM   1502  OG  SER A 198      15.275  -7.680  41.249  1.00 38.27           O  
ATOM   1503  N   PRO A 199      18.444  -8.787  40.223  1.00 42.62           N  
ATOM   1504  CA  PRO A 199      19.043  -7.807  41.132  1.00 42.62           C  
ATOM   1505  C   PRO A 199      19.182  -6.424  40.499  1.00 42.62           C  
ATOM   1506  CB  PRO A 199      20.417  -8.406  41.441  1.00 42.62           C  
ATOM   1507  O   PRO A 199      19.256  -6.307  39.273  1.00 42.62           O  
ATOM   1508  CG  PRO A 199      20.812  -9.123  40.191  1.00 42.62           C  
ATOM   1509  CD  PRO A 199      19.615  -9.201  39.287  1.00 42.62           C  
ATOM   1510  N   ALA A 200      18.572  -5.405  41.096  1.00 35.54           N  
ATOM   1511  CA  ALA A 200      19.267  -4.152  41.377  1.00 35.54           C  
ATOM   1512  C   ALA A 200      20.043  -4.237  42.688  1.00 35.54           C  
ATOM   1513  CB  ALA A 200      18.276  -2.991  41.423  1.00 35.54           C  
ATOM   1514  O   ALA A 200      19.680  -5.005  43.583  1.00 35.54           O  
ATOM   1515  N   PRO A 201      21.094  -3.278  42.934  1.00 48.22           N  
ATOM   1516  CA  PRO A 201      21.152  -1.860  43.297  1.00 48.22           C  
ATOM   1517  C   PRO A 201      22.525  -1.242  43.042  1.00 48.22           C  
ATOM   1518  CB  PRO A 201      20.825  -1.865  44.792  1.00 48.22           C  
ATOM   1519  O   PRO A 201      23.492  -1.963  42.783  1.00 48.22           O  
ATOM   1520  CG  PRO A 201      21.441  -3.123  45.314  1.00 48.22           C  
ATOM   1521  CD  PRO A 201      21.960  -3.918  44.150  1.00 48.22           C  
ATOM   1522  N   GLY A 202      22.515   0.039  42.597  1.00 32.61           N  
ATOM   1523  CA  GLY A 202      22.868   1.231  43.351  1.00 32.61           C  
ATOM   1524  C   GLY A 202      24.192   1.836  42.925  1.00 32.61           C  
ATOM   1525  O   GLY A 202      25.167   1.116  42.702  1.00 32.61           O  
ATOM   1526  N   ALA A 203      24.190   3.075  42.463  1.00 32.36           N  
ATOM   1527  CA  ALA A 203      24.519   4.351  43.094  1.00 32.36           C  
ATOM   1528  C   ALA A 203      25.809   4.930  42.521  1.00 32.36           C  
ATOM   1529  CB  ALA A 203      24.642   4.180  44.606  1.00 32.36           C  
ATOM   1530  O   ALA A 203      26.799   4.214  42.355  1.00 32.36           O  
ATOM   1531  N   ALA A 204      25.773   6.090  41.911  1.00 31.53           N  
ATOM   1532  CA  ALA A 204      26.102   7.451  42.326  1.00 31.53           C  
ATOM   1533  C   ALA A 204      27.326   7.971  41.579  1.00 31.53           C  
ATOM   1534  CB  ALA A 204      26.339   7.505  43.833  1.00 31.53           C  
ATOM   1535  O   ALA A 204      28.325   7.262  41.441  1.00 31.53           O  
ATOM   1536  N   ALA A 205      27.165   8.966  40.735  1.00 34.58           N  
ATOM   1537  CA  ALA A 205      27.767  10.279  40.954  1.00 34.58           C  
ATOM   1538  C   ALA A 205      27.535  11.195  39.756  1.00 34.58           C  
ATOM   1539  CB  ALA A 205      29.262  10.139  41.232  1.00 34.58           C  
ATOM   1540  O   ALA A 205      27.759  10.799  38.610  1.00 34.58           O  
ATOM   1541  N   SER A 206      26.641  12.214  39.907  1.00 32.91           N  
ATOM   1542  CA  SER A 206      26.473  13.659  40.013  1.00 32.91           C  
ATOM   1543  C   SER A 206      27.488  14.399  39.147  1.00 32.91           C  
ATOM   1544  CB  SER A 206      26.607  14.110  41.468  1.00 32.91           C  
ATOM   1545  O   SER A 206      28.672  14.056  39.141  1.00 32.91           O  
ATOM   1546  OG  SER A 206      25.528  13.623  42.247  1.00 32.91           O  
ATOM   1547  N   ALA A 207      27.002  15.126  38.187  1.00 35.41           N  
ATOM   1548  CA  ALA A 207      27.278  16.556  38.076  1.00 35.41           C  
ATOM   1549  C   ALA A 207      26.348  17.217  37.063  1.00 35.41           C  
ATOM   1550  CB  ALA A 207      28.735  16.788  37.687  1.00 35.41           C  
ATOM   1551  O   ALA A 207      26.194  16.727  35.941  1.00 35.41           O  
ATOM   1552  N   ALA A 208      25.292  17.944  37.528  1.00 36.19           N  
ATOM   1553  CA  ALA A 208      24.718  19.284  37.608  1.00 36.19           C  
ATOM   1554  C   ALA A 208      25.443  20.248  36.673  1.00 36.19           C  
ATOM   1555  CB  ALA A 208      24.771  19.801  39.044  1.00 36.19           C  
ATOM   1556  O   ALA A 208      26.675  20.261  36.617  1.00 36.19           O  
ATOM   1557  N   VAL A 209      24.688  20.766  35.678  1.00 37.33           N  
ATOM   1558  CA  VAL A 209      24.535  22.210  35.540  1.00 37.33           C  
ATOM   1559  C   VAL A 209      23.559  22.521  34.408  1.00 37.33           C  
ATOM   1560  CB  VAL A 209      25.892  22.902  35.278  1.00 37.33           C  
ATOM   1561  O   VAL A 209      23.658  21.950  33.320  1.00 37.33           O  
ATOM   1562  CG1 VAL A 209      26.779  22.840  36.520  1.00 37.33           C  
ATOM   1563  CG2 VAL A 209      26.595  22.261  34.083  1.00 37.33           C  
ATOM   1564  N   ALA A 210      22.307  23.002  34.734  1.00 36.20           N  
ATOM   1565  CA  ALA A 210      21.595  24.276  34.802  1.00 36.20           C  
ATOM   1566  C   ALA A 210      21.040  24.667  33.435  1.00 36.20           C  
ATOM   1567  CB  ALA A 210      22.515  25.372  35.333  1.00 36.20           C  
ATOM   1568  O   ALA A 210      21.752  24.612  32.430  1.00 36.20           O  
ATOM   1569  N   SER A 211      19.702  24.730  33.293  1.00 38.52           N  
ATOM   1570  CA  SER A 211      18.556  25.633  33.282  1.00 38.52           C  
ATOM   1571  C   SER A 211      18.545  26.497  32.026  1.00 38.52           C  
ATOM   1572  CB  SER A 211      18.564  26.524  34.524  1.00 38.52           C  
ATOM   1573  O   SER A 211      19.570  27.071  31.652  1.00 38.52           O  
ATOM   1574  OG  SER A 211      17.794  25.945  35.564  1.00 38.52           O  
ATOM   1575  N   ARG A 212      17.502  26.345  31.201  1.00 42.70           N  
ATOM   1576  CA  ARG A 212      16.749  27.534  30.816  1.00 42.70           C  
ATOM   1577  C   ARG A 212      15.567  27.169  29.924  1.00 42.70           C  
ATOM   1578  CB  ARG A 212      17.656  28.536  30.098  1.00 42.70           C  
ATOM   1579  O   ARG A 212      15.712  26.389  28.980  1.00 42.70           O  
ATOM   1580  CG  ARG A 212      18.545  29.341  31.033  1.00 42.70           C  
ATOM   1581  CD  ARG A 212      19.395  30.350  30.273  1.00 42.70           C  
ATOM   1582  NE  ARG A 212      19.948  31.368  31.162  1.00 42.70           N  
ATOM   1583  NH1 ARG A 212      19.111  33.160  29.969  1.00 42.70           N  
ATOM   1584  NH2 ARG A 212      20.346  33.517  31.867  1.00 42.70           N  
ATOM   1585  CZ  ARG A 212      19.800  32.679  30.998  1.00 42.70           C  
ATOM   1586  N   SER A 213      14.298  27.185  30.443  1.00 40.30           N  
ATOM   1587  CA  SER A 213      12.983  27.817  30.479  1.00 40.30           C  
ATOM   1588  C   SER A 213      12.626  28.428  29.129  1.00 40.30           C  
ATOM   1589  CB  SER A 213      12.935  28.894  31.564  1.00 40.30           C  
ATOM   1590  O   SER A 213      13.427  29.155  28.539  1.00 40.30           O  
ATOM   1591  OG  SER A 213      13.730  28.523  32.677  1.00 40.30           O  
ATOM   1592  N   GLU A 214      11.754  27.732  28.391  1.00 43.65           N  
ATOM   1593  CA  GLU A 214      10.686  27.962  27.423  1.00 43.65           C  
ATOM   1594  C   GLU A 214       9.973  29.284  27.692  1.00 43.65           C  
ATOM   1595  CB  GLU A 214       9.680  26.808  27.448  1.00 43.65           C  
ATOM   1596  O   GLU A 214       9.640  29.594  28.837  1.00 43.65           O  
ATOM   1597  CG  GLU A 214       9.912  25.766  26.363  1.00 43.65           C  
ATOM   1598  CD  GLU A 214       8.790  24.745  26.261  1.00 43.65           C  
ATOM   1599  OE1 GLU A 214       8.012  24.794  25.282  1.00 43.65           O  
ATOM   1600  OE2 GLU A 214       8.688  23.890  27.169  1.00 43.65           O  
ATOM   1601  N   PRO A 215       9.758  30.053  26.570  1.00 57.04           N  
ATOM   1602  CA  PRO A 215       8.604  30.950  26.669  1.00 57.04           C  
ATOM   1603  C   PRO A 215       7.464  30.549  25.735  1.00 57.04           C  
ATOM   1604  CB  PRO A 215       9.180  32.312  26.274  1.00 57.04           C  
ATOM   1605  O   PRO A 215       7.693  29.869  24.732  1.00 57.04           O  
ATOM   1606  CG  PRO A 215      10.349  31.993  25.398  1.00 57.04           C  
ATOM   1607  CD  PRO A 215      10.820  30.603  25.719  1.00 57.04           C  
ATOM   1608  N   PRO A 216       6.117  30.953  26.154  1.00 64.13           N  
ATOM   1609  CA  PRO A 216       4.842  30.646  25.502  1.00 64.13           C  
ATOM   1610  C   PRO A 216       4.583  31.514  24.273  1.00 64.13           C  
ATOM   1611  CB  PRO A 216       3.809  30.926  26.596  1.00 64.13           C  
ATOM   1612  O   PRO A 216       5.263  32.523  24.071  1.00 64.13           O  
ATOM   1613  CG  PRO A 216       4.433  31.984  27.448  1.00 64.13           C  
ATOM   1614  CD  PRO A 216       5.926  31.869  27.334  1.00 64.13           C  
ATOM   1615  N   PRO A 217       3.454  31.039  23.412  1.00 54.67           N  
ATOM   1616  CA  PRO A 217       3.114  31.756  22.181  1.00 54.67           C  
ATOM   1617  C   PRO A 217       2.121  32.893  22.416  1.00 54.67           C  
ATOM   1618  CB  PRO A 217       2.499  30.668  21.297  1.00 54.67           C  
ATOM   1619  O   PRO A 217       1.400  32.890  23.417  1.00 54.67           O  
ATOM   1620  CG  PRO A 217       1.918  29.680  22.256  1.00 54.67           C  
ATOM   1621  CD  PRO A 217       2.660  29.785  23.558  1.00 54.67           C  
ATOM   1622  N   PRO A 218       2.171  33.969  21.529  1.00 54.59           N  
ATOM   1623  CA  PRO A 218       1.268  35.108  21.709  1.00 54.59           C  
ATOM   1624  C   PRO A 218      -0.098  34.886  21.064  1.00 54.59           C  
ATOM   1625  CB  PRO A 218       2.013  36.260  21.028  1.00 54.59           C  
ATOM   1626  O   PRO A 218      -0.195  34.225  20.026  1.00 54.59           O  
ATOM   1627  CG  PRO A 218       2.872  35.602  19.997  1.00 54.59           C  
ATOM   1628  CD  PRO A 218       3.171  34.201  20.448  1.00 54.59           C  
ATOM   1629  N   THR A 219      -1.282  35.136  21.797  1.00 45.59           N  
ATOM   1630  CA  THR A 219      -2.682  35.545  21.820  1.00 45.59           C  
ATOM   1631  C   THR A 219      -2.901  36.773  20.940  1.00 45.59           C  
ATOM   1632  CB  THR A 219      -3.152  35.849  23.255  1.00 45.59           C  
ATOM   1633  O   THR A 219      -2.055  37.669  20.894  1.00 45.59           O  
ATOM   1634  CG2 THR A 219      -3.091  34.601  24.129  1.00 45.59           C  
ATOM   1635  OG1 THR A 219      -2.309  36.859  23.824  1.00 45.59           O  
ATOM   1636  N   ALA A 220      -3.766  36.696  19.852  1.00 37.31           N  
ATOM   1637  CA  ALA A 220      -4.882  37.128  19.014  1.00 37.31           C  
ATOM   1638  C   ALA A 220      -5.626  38.298  19.652  1.00 37.31           C  
ATOM   1639  CB  ALA A 220      -5.840  35.966  18.763  1.00 37.31           C  
ATOM   1640  O   ALA A 220      -6.036  38.223  20.813  1.00 37.31           O  
ATOM   1641  N   LYS A 221      -5.369  39.515  19.315  1.00 42.51           N  
ATOM   1642  CA  LYS A 221      -6.059  40.798  19.416  1.00 42.51           C  
ATOM   1643  C   LYS A 221      -7.003  41.009  18.236  1.00 42.51           C  
ATOM   1644  CB  LYS A 221      -5.050  41.945  19.491  1.00 42.51           C  
ATOM   1645  O   LYS A 221      -6.623  40.791  17.083  1.00 42.51           O  
ATOM   1646  CG  LYS A 221      -4.471  42.169  20.880  1.00 42.51           C  
ATOM   1647  CD  LYS A 221      -3.611  43.426  20.931  1.00 42.51           C  
ATOM   1648  CE  LYS A 221      -3.072  43.679  22.332  1.00 42.51           C  
ATOM   1649  NZ  LYS A 221      -2.365  44.992  22.425  1.00 42.51           N  
ATOM   1650  N   GLN A 222      -8.335  40.987  18.380  1.00 38.55           N  
ATOM   1651  CA  GLN A 222      -9.626  41.647  18.223  1.00 38.55           C  
ATOM   1652  C   GLN A 222      -9.452  43.100  17.790  1.00 38.55           C  
ATOM   1653  CB  GLN A 222     -10.426  41.580  19.525  1.00 38.55           C  
ATOM   1654  O   GLN A 222      -8.726  43.862  18.432  1.00 38.55           O  
ATOM   1655  CG  GLN A 222     -11.426  40.433  19.574  1.00 38.55           C  
ATOM   1656  CD  GLN A 222     -12.260  40.435  20.841  1.00 38.55           C  
ATOM   1657  NE2 GLN A 222     -13.366  39.699  20.824  1.00 38.55           N  
ATOM   1658  OE1 GLN A 222     -11.914  41.093  21.827  1.00 38.55           O  
ATOM   1659  N   GLU A 223      -9.798  43.462  16.551  1.00 40.23           N  
ATOM   1660  CA  GLU A 223     -10.273  44.763  16.089  1.00 40.23           C  
ATOM   1661  C   GLU A 223     -11.602  44.635  15.351  1.00 40.23           C  
ATOM   1662  CB  GLU A 223      -9.231  45.426  15.185  1.00 40.23           C  
ATOM   1663  O   GLU A 223     -11.764  43.757  14.501  1.00 40.23           O  
ATOM   1664  CG  GLU A 223      -8.542  46.626  15.818  1.00 40.23           C  
ATOM   1665  CD  GLU A 223      -7.680  47.408  14.839  1.00 40.23           C  
ATOM   1666  OE1 GLU A 223      -7.953  48.608  14.614  1.00 40.23           O  
ATOM   1667  OE2 GLU A 223      -6.723  46.814  14.293  1.00 40.23           O  
ATOM   1668  N   LYS A 224     -12.720  45.066  15.936  1.00 41.33           N  
ATOM   1669  CA  LYS A 224     -13.902  45.914  15.817  1.00 41.33           C  
ATOM   1670  C   LYS A 224     -13.733  46.940  14.700  1.00 41.33           C  
ATOM   1671  CB  LYS A 224     -14.189  46.623  17.141  1.00 41.33           C  
ATOM   1672  O   LYS A 224     -12.695  47.598  14.606  1.00 41.33           O  
ATOM   1673  CG  LYS A 224     -14.945  45.770  18.149  1.00 41.33           C  
ATOM   1674  CD  LYS A 224     -15.376  46.587  19.360  1.00 41.33           C  
ATOM   1675  CE  LYS A 224     -16.069  45.720  20.403  1.00 41.33           C  
ATOM   1676  NZ  LYS A 224     -16.500  46.518  21.589  1.00 41.33           N  
ATOM   1677  N   GLY A 225     -14.562  46.894  13.617  1.00 34.54           N  
ATOM   1678  CA  GLY A 225     -15.138  48.121  13.091  1.00 34.54           C  
ATOM   1679  C   GLY A 225     -15.851  47.927  11.767  1.00 34.54           C  
ATOM   1680  O   GLY A 225     -15.330  47.263  10.867  1.00 34.54           O  
ATOM   1681  N   GLY A 226     -17.228  47.958  11.759  1.00 34.66           N  
ATOM   1682  CA  GLY A 226     -18.128  49.008  11.309  1.00 34.66           C  
ATOM   1683  C   GLY A 226     -18.725  48.736   9.941  1.00 34.66           C  
ATOM   1684  O   GLY A 226     -18.025  48.289   9.030  1.00 34.66           O  
ATOM   1685  N   LYS A 227     -20.037  48.528   9.876  1.00 37.18           N  
ATOM   1686  CA  LYS A 227     -21.341  48.981   9.399  1.00 37.18           C  
ATOM   1687  C   LYS A 227     -21.257  49.481   7.960  1.00 37.18           C  
ATOM   1688  CB  LYS A 227     -21.890  50.084  10.305  1.00 37.18           C  
ATOM   1689  O   LYS A 227     -20.324  50.202   7.601  1.00 37.18           O  
ATOM   1690  CG  LYS A 227     -22.214  49.621  11.718  1.00 37.18           C  
ATOM   1691  CD  LYS A 227     -22.846  50.736  12.541  1.00 37.18           C  
ATOM   1692  CE  LYS A 227     -23.194  50.266  13.947  1.00 37.18           C  
ATOM   1693  NZ  LYS A 227     -24.055  51.254  14.664  1.00 37.18           N  
ATOM   1694  N   ARG A 228     -22.074  48.892   7.046  1.00 37.50           N  
ATOM   1695  CA  ARG A 228     -23.089  49.576   6.251  1.00 37.50           C  
ATOM   1696  C   ARG A 228     -23.687  48.641   5.205  1.00 37.50           C  
ATOM   1697  CB  ARG A 228     -22.496  50.812   5.571  1.00 37.50           C  
ATOM   1698  O   ARG A 228     -22.965  47.880   4.559  1.00 37.50           O  
ATOM   1699  CG  ARG A 228     -22.322  52.003   6.500  1.00 37.50           C  
ATOM   1700  CD  ARG A 228     -21.766  53.215   5.766  1.00 37.50           C  
ATOM   1701  NE  ARG A 228     -22.002  54.450   6.509  1.00 37.50           N  
ATOM   1702  NH1 ARG A 228     -23.261  55.450   4.850  1.00 37.50           N  
ATOM   1703  NH2 ARG A 228     -22.859  56.558   6.816  1.00 37.50           N  
ATOM   1704  CZ  ARG A 228     -22.707  55.483   6.057  1.00 37.50           C  
ATOM   1705  N   ALA A 229     -24.959  48.351   5.306  1.00 34.11           N  
ATOM   1706  CA  ALA A 229     -26.288  48.521   4.724  1.00 34.11           C  
ATOM   1707  C   ALA A 229     -26.215  48.598   3.202  1.00 34.11           C  
ATOM   1708  CB  ALA A 229     -26.959  49.772   5.286  1.00 34.11           C  
ATOM   1709  O   ALA A 229     -25.356  49.289   2.650  1.00 34.11           O  
ATOM   1710  N   ALA A 230     -26.853  47.675   2.526  1.00 38.77           N  
ATOM   1711  CA  ALA A 230     -27.862  47.988   1.517  1.00 38.77           C  
ATOM   1712  C   ALA A 230     -28.326  46.726   0.795  1.00 38.77           C  
ATOM   1713  CB  ALA A 230     -27.314  49.000   0.513  1.00 38.77           C  
ATOM   1714  O   ALA A 230     -27.507  45.899   0.388  1.00 38.77           O  
ATOM   1715  N   SER A 231     -29.563  46.302   1.042  1.00 34.68           N  
ATOM   1716  CA  SER A 231     -30.895  46.248   0.450  1.00 34.68           C  
ATOM   1717  C   SER A 231     -30.861  45.604  -0.932  1.00 34.68           C  
ATOM   1718  CB  SER A 231     -31.496  47.651   0.353  1.00 34.68           C  
ATOM   1719  O   SER A 231     -29.972  45.893  -1.735  1.00 34.68           O  
ATOM   1720  OG  SER A 231     -30.512  48.638   0.608  1.00 34.68           O  
ATOM   1721  N   SER A 232     -31.613  44.515  -1.084  1.00 35.49           N  
ATOM   1722  CA  SER A 232     -32.890  44.271  -1.747  1.00 35.49           C  
ATOM   1723  C   SER A 232     -32.708  43.423  -3.001  1.00 35.49           C  
ATOM   1724  CB  SER A 232     -33.567  45.594  -2.110  1.00 35.49           C  
ATOM   1725  O   SER A 232     -31.787  43.655  -3.786  1.00 35.49           O  
ATOM   1726  OG  SER A 232     -34.809  45.723  -1.440  1.00 35.49           O  
ATOM   1727  N   ALA A 233     -33.338  42.231  -3.016  1.00 39.39           N  
ATOM   1728  CA  ALA A 233     -34.512  41.892  -3.815  1.00 39.39           C  
ATOM   1729  C   ALA A 233     -34.294  40.593  -4.586  1.00 39.39           C  
ATOM   1730  CB  ALA A 233     -34.847  43.028  -4.778  1.00 39.39           C  
ATOM   1731  O   ALA A 233     -33.246  40.401  -5.208  1.00 39.39           O  
ATOM   1732  N   ARG A 234     -35.037  39.560  -4.272  1.00 36.03           N  
ATOM   1733  CA  ARG A 234     -36.185  38.773  -4.711  1.00 36.03           C  
ATOM   1734  C   ARG A 234     -35.891  38.065  -6.029  1.00 36.03           C  
ATOM   1735  CB  ARG A 234     -37.422  39.661  -4.857  1.00 36.03           C  
ATOM   1736  O   ARG A 234     -35.279  38.645  -6.928  1.00 36.03           O  
ATOM   1737  CG  ARG A 234     -38.612  39.201  -4.030  1.00 36.03           C  
ATOM   1738  CD  ARG A 234     -39.726  40.239  -4.019  1.00 36.03           C  
ATOM   1739  NE  ARG A 234     -40.770  39.898  -3.057  1.00 36.03           N  
ATOM   1740  NH1 ARG A 234     -42.416  39.573  -4.646  1.00 36.03           N  
ATOM   1741  NH2 ARG A 234     -42.894  39.296  -2.422  1.00 36.03           N  
ATOM   1742  CZ  ARG A 234     -42.024  39.590  -3.377  1.00 36.03           C  
ATOM   1743  N   SER A 235     -36.070  36.735  -6.102  1.00 38.24           N  
ATOM   1744  CA  SER A 235     -37.090  35.954  -6.795  1.00 38.24           C  
ATOM   1745  C   SER A 235     -36.469  34.793  -7.564  1.00 38.24           C  
ATOM   1746  CB  SER A 235     -37.886  36.843  -7.752  1.00 38.24           C  
ATOM   1747  O   SER A 235     -35.429  34.952  -8.207  1.00 38.24           O  
ATOM   1748  OG  SER A 235     -37.158  37.077  -8.945  1.00 38.24           O  
ATOM   1749  N   SER A 236     -36.867  33.574  -7.180  1.00 37.83           N  
ATOM   1750  CA  SER A 236     -37.672  32.469  -7.691  1.00 37.83           C  
ATOM   1751  C   SER A 236     -37.173  32.005  -9.055  1.00 37.83           C  
ATOM   1752  CB  SER A 236     -39.143  32.877  -7.789  1.00 37.83           C  
ATOM   1753  O   SER A 236     -36.945  32.823  -9.949  1.00 37.83           O  
ATOM   1754  OG  SER A 236     -39.266  34.281  -7.935  1.00 37.83           O  
ATOM   1755  N   GLY A 237     -36.603  30.839  -9.121  1.00 35.98           N  
ATOM   1756  CA  GLY A 237     -37.031  29.945 -10.185  1.00 35.98           C  
ATOM   1757  C   GLY A 237     -36.129  28.737 -10.349  1.00 35.98           C  
ATOM   1758  O   GLY A 237     -34.907  28.875 -10.440  1.00 35.98           O  
ATOM   1759  N   GLN A 238     -36.471  27.599  -9.701  1.00 42.40           N  
ATOM   1760  CA  GLN A 238     -36.506  26.197 -10.104  1.00 42.40           C  
ATOM   1761  C   GLN A 238     -36.454  26.059 -11.623  1.00 42.40           C  
ATOM   1762  CB  GLN A 238     -37.759  25.511  -9.557  1.00 42.40           C  
ATOM   1763  O   GLN A 238     -37.178  26.754 -12.339  1.00 42.40           O  
ATOM   1764  CG  GLN A 238     -37.516  24.710  -8.285  1.00 42.40           C  
ATOM   1765  CD  GLN A 238     -38.659  23.768  -7.957  1.00 42.40           C  
ATOM   1766  NE2 GLN A 238     -38.331  22.617  -7.380  1.00 42.40           N  
ATOM   1767  OE1 GLN A 238     -39.827  24.072  -8.220  1.00 42.40           O  
ATOM   1768  N   PRO A 239     -35.640  25.087 -12.099  1.00 43.68           N  
ATOM   1769  CA  PRO A 239     -36.255  24.089 -12.977  1.00 43.68           C  
ATOM   1770  C   PRO A 239     -35.721  22.679 -12.732  1.00 43.68           C  
ATOM   1771  CB  PRO A 239     -35.885  24.576 -14.380  1.00 43.68           C  
ATOM   1772  O   PRO A 239     -34.585  22.516 -12.278  1.00 43.68           O  
ATOM   1773  CG  PRO A 239     -34.544  25.217 -14.220  1.00 43.68           C  
ATOM   1774  CD  PRO A 239     -34.222  25.292 -12.755  1.00 43.68           C  
ATOM   1775  N   LYS A 240     -36.647  21.711 -12.351  1.00 41.72           N  
ATOM   1776  CA  LYS A 240     -37.078  20.359 -12.698  1.00 41.72           C  
ATOM   1777  C   LYS A 240     -36.536  19.942 -14.062  1.00 41.72           C  
ATOM   1778  CB  LYS A 240     -38.604  20.264 -12.689  1.00 41.72           C  
ATOM   1779  O   LYS A 240     -36.684  20.672 -15.044  1.00 41.72           O  
ATOM   1780  CG  LYS A 240     -39.203  20.039 -11.308  1.00 41.72           C  
ATOM   1781  CD  LYS A 240     -40.709  19.822 -11.380  1.00 41.72           C  
ATOM   1782  CE  LYS A 240     -41.305  19.575 -10.001  1.00 41.72           C  
ATOM   1783  NZ  LYS A 240     -42.778  19.334 -10.070  1.00 41.72           N  
ATOM   1784  N   LYS A 241     -35.530  18.958 -14.040  1.00 42.96           N  
ATOM   1785  CA  LYS A 241     -35.426  18.036 -15.168  1.00 42.96           C  
ATOM   1786  C   LYS A 241     -34.645  16.783 -14.784  1.00 42.96           C  
ATOM   1787  CB  LYS A 241     -34.762  18.722 -16.363  1.00 42.96           C  
ATOM   1788  O   LYS A 241     -33.582  16.873 -14.167  1.00 42.96           O  
ATOM   1789  CG  LYS A 241     -35.727  19.499 -17.246  1.00 42.96           C  
ATOM   1790  CD  LYS A 241     -35.020  20.097 -18.455  1.00 42.96           C  
ATOM   1791  CE  LYS A 241     -35.943  21.015 -19.246  1.00 42.96           C  
ATOM   1792  NZ  LYS A 241     -35.344  21.406 -20.557  1.00 42.96           N  
ATOM   1793  N   GLN A 242     -35.261  15.597 -14.490  1.00 42.93           N  
ATOM   1794  CA  GLN A 242     -35.495  14.397 -15.286  1.00 42.93           C  
ATOM   1795  C   GLN A 242     -34.393  13.365 -15.062  1.00 42.93           C  
ATOM   1796  CB  GLN A 242     -35.592  14.747 -16.772  1.00 42.93           C  
ATOM   1797  O   GLN A 242     -33.206  13.690 -15.137  1.00 42.93           O  
ATOM   1798  CG  GLN A 242     -36.916  15.385 -17.168  1.00 42.93           C  
ATOM   1799  CD  GLN A 242     -37.008  15.671 -18.655  1.00 42.93           C  
ATOM   1800  NE2 GLN A 242     -38.199  16.040 -19.115  1.00 42.93           N  
ATOM   1801  OE1 GLN A 242     -36.018  15.561 -19.385  1.00 42.93           O  
ATOM   1802  N   ARG A 243     -34.671  12.342 -14.254  1.00 44.50           N  
ATOM   1803  CA  ARG A 243     -34.677  10.886 -14.159  1.00 44.50           C  
ATOM   1804  C   ARG A 243     -34.439  10.248 -15.523  1.00 44.50           C  
ATOM   1805  CB  ARG A 243     -36.001  10.390 -13.573  1.00 44.50           C  
ATOM   1806  O   ARG A 243     -35.125  10.571 -16.495  1.00 44.50           O  
ATOM   1807  CG  ARG A 243     -35.842   9.294 -12.532  1.00 44.50           C  
ATOM   1808  CD  ARG A 243     -37.163   8.970 -11.848  1.00 44.50           C  
ATOM   1809  NE  ARG A 243     -37.269   7.549 -11.527  1.00 44.50           N  
ATOM   1810  NH1 ARG A 243     -39.498   7.641 -10.924  1.00 44.50           N  
ATOM   1811  NH2 ARG A 243     -38.361   5.652 -10.833  1.00 44.50           N  
ATOM   1812  CZ  ARG A 243     -38.376   6.951 -11.095  1.00 44.50           C  
ATOM   1813  N   THR A 244     -33.097   9.823 -15.715  1.00 43.05           N  
ATOM   1814  CA  THR A 244     -32.858   8.697 -16.611  1.00 43.05           C  
ATOM   1815  C   THR A 244     -31.490   8.075 -16.345  1.00 43.05           C  
ATOM   1816  CB  THR A 244     -32.951   9.128 -18.087  1.00 43.05           C  
ATOM   1817  O   THR A 244     -30.519   8.787 -16.081  1.00 43.05           O  
ATOM   1818  CG2 THR A 244     -34.341   9.662 -18.417  1.00 43.05           C  
ATOM   1819  OG1 THR A 244     -31.984  10.155 -18.340  1.00 43.05           O  
ATOM   1820  N   GLY A 245     -31.328   6.905 -15.658  1.00 40.13           N  
ATOM   1821  CA  GLY A 245     -30.881   5.691 -16.322  1.00 40.13           C  
ATOM   1822  C   GLY A 245     -29.597   5.131 -15.741  1.00 40.13           C  
ATOM   1823  O   GLY A 245     -28.696   5.886 -15.370  1.00 40.13           O  
ATOM   1824  N   GLN A 246     -29.648   4.212 -14.735  1.00 44.67           N  
ATOM   1825  CA  GLN A 246     -29.213   2.830 -14.565  1.00 44.67           C  
ATOM   1826  C   GLN A 246     -27.693   2.719 -14.638  1.00 44.67           C  
ATOM   1827  CB  GLN A 246     -29.857   1.930 -15.620  1.00 44.67           C  
ATOM   1828  O   GLN A 246     -27.081   3.143 -15.622  1.00 44.67           O  
ATOM   1829  CG  GLN A 246     -31.102   1.202 -15.132  1.00 44.67           C  
ATOM   1830  CD  GLN A 246     -31.802   0.430 -16.234  1.00 44.67           C  
ATOM   1831  NE2 GLN A 246     -33.063   0.766 -16.485  1.00 44.67           N  
ATOM   1832  OE1 GLN A 246     -31.213  -0.460 -16.857  1.00 44.67           O  
ATOM   1833  N   THR A 247     -26.954   2.834 -13.560  1.00 45.69           N  
ATOM   1834  CA  THR A 247     -25.571   2.438 -13.318  1.00 45.69           C  
ATOM   1835  C   THR A 247     -25.413   0.925 -13.434  1.00 45.69           C  
ATOM   1836  CB  THR A 247     -25.091   2.903 -11.931  1.00 45.69           C  
ATOM   1837  O   THR A 247     -26.283   0.170 -12.993  1.00 45.69           O  
ATOM   1838  CG2 THR A 247     -24.566   4.334 -11.981  1.00 45.69           C  
ATOM   1839  OG1 THR A 247     -26.185   2.840 -11.007  1.00 45.69           O  
ATOM   1840  N   PRO A 248     -24.657   0.294 -14.356  1.00 48.81           N  
ATOM   1841  CA  PRO A 248     -24.420  -1.149 -14.444  1.00 48.81           C  
ATOM   1842  C   PRO A 248     -23.633  -1.691 -13.254  1.00 48.81           C  
ATOM   1843  CB  PRO A 248     -23.620  -1.296 -15.741  1.00 48.81           C  
ATOM   1844  O   PRO A 248     -22.798  -0.982 -12.686  1.00 48.81           O  
ATOM   1845  CG  PRO A 248     -23.026   0.055 -15.979  1.00 48.81           C  
ATOM   1846  CD  PRO A 248     -23.734   1.048 -15.102  1.00 48.81           C  
ATOM   1847  N   GLU A 249     -24.269  -2.370 -12.268  1.00 57.47           N  
ATOM   1848  CA  GLU A 249     -23.906  -3.362 -11.260  1.00 57.47           C  
ATOM   1849  C   GLU A 249     -22.569  -4.018 -11.589  1.00 57.47           C  
ATOM   1850  CB  GLU A 249     -24.999  -4.426 -11.136  1.00 57.47           C  
ATOM   1851  O   GLU A 249     -22.296  -4.337 -12.748  1.00 57.47           O  
ATOM   1852  CG  GLU A 249     -25.509  -4.621  -9.716  1.00 57.47           C  
ATOM   1853  CD  GLU A 249     -26.282  -5.917  -9.528  1.00 57.47           C  
ATOM   1854  OE1 GLU A 249     -25.778  -6.830  -8.834  1.00 57.47           O  
ATOM   1855  OE2 GLU A 249     -27.400  -6.022 -10.080  1.00 57.47           O  
ATOM   1856  N   PRO A 250     -21.520  -3.963 -10.793  1.00 49.45           N  
ATOM   1857  CA  PRO A 250     -20.278  -4.699 -11.043  1.00 49.45           C  
ATOM   1858  C   PRO A 250     -20.459  -6.212 -10.946  1.00 49.45           C  
ATOM   1859  CB  PRO A 250     -19.340  -4.189  -9.946  1.00 49.45           C  
ATOM   1860  O   PRO A 250     -21.278  -6.690 -10.157  1.00 49.45           O  
ATOM   1861  CG  PRO A 250     -20.245  -3.599  -8.913  1.00 49.45           C  
ATOM   1862  CD  PRO A 250     -21.583  -3.341  -9.543  1.00 49.45           C  
ATOM   1863  N   ARG A 251     -20.541  -6.950 -12.047  1.00 53.51           N  
ATOM   1864  CA  ARG A 251     -20.348  -8.369 -12.327  1.00 53.51           C  
ATOM   1865  C   ARG A 251     -19.494  -9.029 -11.251  1.00 53.51           C  
ATOM   1866  CB  ARG A 251     -19.703  -8.563 -13.701  1.00 53.51           C  
ATOM   1867  O   ARG A 251     -18.398  -8.555 -10.943  1.00 53.51           O  
ATOM   1868  CG  ARG A 251     -20.647  -8.314 -14.866  1.00 53.51           C  
ATOM   1869  CD  ARG A 251     -20.086  -8.858 -16.173  1.00 53.51           C  
ATOM   1870  NE  ARG A 251     -20.906  -8.466 -17.316  1.00 53.51           N  
ATOM   1871  NH1 ARG A 251     -19.853  -9.872 -18.816  1.00 53.51           N  
ATOM   1872  NH2 ARG A 251     -21.577  -8.530 -19.511  1.00 53.51           N  
ATOM   1873  CZ  ARG A 251     -20.777  -8.957 -18.545  1.00 53.51           C  
ATOM   1874  N   HIS A 252     -20.109  -9.465 -10.186  1.00 57.87           N  
ATOM   1875  CA  HIS A 252     -19.714 -10.434  -9.170  1.00 57.87           C  
ATOM   1876  C   HIS A 252     -18.915 -11.580  -9.782  1.00 57.87           C  
ATOM   1877  CB  HIS A 252     -20.945 -10.981  -8.445  1.00 57.87           C  
ATOM   1878  O   HIS A 252     -19.373 -12.225 -10.728  1.00 57.87           O  
ATOM   1879  CG  HIS A 252     -20.632 -11.625  -7.132  1.00 57.87           C  
ATOM   1880  CD2 HIS A 252     -20.424 -11.089  -5.906  1.00 57.87           C  
ATOM   1881  ND1 HIS A 252     -20.497 -12.989  -6.986  1.00 57.87           N  
ATOM   1882  CE1 HIS A 252     -20.219 -13.264  -5.722  1.00 57.87           C  
ATOM   1883  NE2 HIS A 252     -20.169 -12.129  -5.046  1.00 57.87           N  
ATOM   1884  N   VAL A 253     -17.617 -11.504  -9.913  1.00 54.10           N  
ATOM   1885  CA  VAL A 253     -16.697 -12.591 -10.230  1.00 54.10           C  
ATOM   1886  C   VAL A 253     -16.672 -13.599  -9.082  1.00 54.10           C  
ATOM   1887  CB  VAL A 253     -15.271 -12.065 -10.507  1.00 54.10           C  
ATOM   1888  O   VAL A 253     -16.444 -13.229  -7.928  1.00 54.10           O  
ATOM   1889  CG1 VAL A 253     -14.335 -13.213 -10.882  1.00 54.10           C  
ATOM   1890  CG2 VAL A 253     -15.297 -11.011 -11.613  1.00 54.10           C  
ATOM   1891  N   SER A 254     -17.542 -14.608  -9.158  1.00 51.32           N  
ATOM   1892  CA  SER A 254     -17.624 -15.816  -8.344  1.00 51.32           C  
ATOM   1893  C   SER A 254     -16.333 -16.624  -8.422  1.00 51.32           C  
ATOM   1894  CB  SER A 254     -18.804 -16.681  -8.785  1.00 51.32           C  
ATOM   1895  O   SER A 254     -15.814 -16.871  -9.513  1.00 51.32           O  
ATOM   1896  OG  SER A 254     -19.996 -16.277  -8.134  1.00 51.32           O  
ATOM   1897  N   TYR A 255     -15.486 -16.486  -7.336  1.00 60.19           N  
ATOM   1898  CA  TYR A 255     -14.297 -17.298  -7.098  1.00 60.19           C  
ATOM   1899  C   TYR A 255     -14.665 -18.626  -6.448  1.00 60.19           C  
ATOM   1900  CB  TYR A 255     -13.299 -16.543  -6.215  1.00 60.19           C  
ATOM   1901  O   TYR A 255     -15.643 -18.710  -5.702  1.00 60.19           O  
ATOM   1902  CG  TYR A 255     -12.607 -15.402  -6.920  1.00 60.19           C  
ATOM   1903  CD1 TYR A 255     -11.470 -15.622  -7.693  1.00 60.19           C  
ATOM   1904  CD2 TYR A 255     -13.088 -14.101  -6.813  1.00 60.19           C  
ATOM   1905  CE1 TYR A 255     -10.827 -14.573  -8.343  1.00 60.19           C  
ATOM   1906  CE2 TYR A 255     -12.454 -13.045  -7.459  1.00 60.19           C  
ATOM   1907  OH  TYR A 255     -10.694 -12.248  -8.862  1.00 60.19           O  
ATOM   1908  CZ  TYR A 255     -11.326 -13.290  -8.221  1.00 60.19           C  
ATOM   1909  N   PRO A 256     -14.171 -19.711  -6.955  1.00 51.32           N  
ATOM   1910  CA  PRO A 256     -14.342 -21.125  -6.613  1.00 51.32           C  
ATOM   1911  C   PRO A 256     -14.252 -21.384  -5.111  1.00 51.32           C  
ATOM   1912  CB  PRO A 256     -13.190 -21.809  -7.355  1.00 51.32           C  
ATOM   1913  O   PRO A 256     -14.644 -22.456  -4.641  1.00 51.32           O  
ATOM   1914  CG  PRO A 256     -12.472 -20.698  -8.051  1.00 51.32           C  
ATOM   1915  CD  PRO A 256     -13.118 -19.398  -7.668  1.00 51.32           C  
ATOM   1916  N   TRP A 257     -14.111 -20.319  -4.200  1.00 51.46           N  
ATOM   1917  CA  TRP A 257     -14.099 -20.642  -2.777  1.00 51.46           C  
ATOM   1918  C   TRP A 257     -15.377 -20.162  -2.099  1.00 51.46           C  
ATOM   1919  CB  TRP A 257     -12.879 -20.019  -2.095  1.00 51.46           C  
ATOM   1920  O   TRP A 257     -15.547 -20.332  -0.889  1.00 51.46           O  
ATOM   1921  CG  TRP A 257     -12.186 -18.975  -2.919  1.00 51.46           C  
ATOM   1922  CD1 TRP A 257     -12.594 -17.687  -3.130  1.00 51.46           C  
ATOM   1923  CD2 TRP A 257     -10.965 -19.134  -3.648  1.00 51.46           C  
ATOM   1924  CE2 TRP A 257     -10.691 -17.900  -4.278  1.00 51.46           C  
ATOM   1925  CE3 TRP A 257     -10.075 -20.201  -3.829  1.00 51.46           C  
ATOM   1926  NE1 TRP A 257     -11.698 -17.035  -3.946  1.00 51.46           N  
ATOM   1927  CH2 TRP A 257      -8.707 -18.765  -5.237  1.00 51.46           C  
ATOM   1928  CZ2 TRP A 257      -9.561 -17.704  -5.077  1.00 51.46           C  
ATOM   1929  CZ3 TRP A 257      -8.952 -20.005  -4.625  1.00 51.46           C  
ATOM   1930  N   ASP A 258     -16.391 -19.628  -2.709  1.00 51.91           N  
ATOM   1931  CA  ASP A 258     -17.697 -19.179  -2.237  1.00 51.91           C  
ATOM   1932  C   ASP A 258     -18.645 -20.360  -2.039  1.00 51.91           C  
ATOM   1933  CB  ASP A 258     -18.307 -18.175  -3.217  1.00 51.91           C  
ATOM   1934  O   ASP A 258     -19.726 -20.206  -1.467  1.00 51.91           O  
ATOM   1935  CG  ASP A 258     -17.692 -16.791  -3.107  1.00 51.91           C  
ATOM   1936  OD1 ASP A 258     -17.282 -16.392  -1.995  1.00 51.91           O  
ATOM   1937  OD2 ASP A 258     -17.618 -16.091  -4.140  1.00 51.91           O  
ATOM   1938  N   LEU A 259     -18.156 -21.644  -2.098  1.00 53.18           N  
ATOM   1939  CA  LEU A 259     -18.966 -22.830  -1.843  1.00 53.18           C  
ATOM   1940  C   LEU A 259     -18.436 -23.602  -0.639  1.00 53.18           C  
ATOM   1941  CB  LEU A 259     -18.991 -23.738  -3.075  1.00 53.18           C  
ATOM   1942  O   LEU A 259     -19.006 -24.624  -0.251  1.00 53.18           O  
ATOM   1943  CG  LEU A 259     -19.751 -23.208  -4.292  1.00 53.18           C  
ATOM   1944  CD1 LEU A 259     -19.510 -24.107  -5.500  1.00 53.18           C  
ATOM   1945  CD2 LEU A 259     -21.241 -23.102  -3.987  1.00 53.18           C  
ATOM   1946  N   ILE A 260     -17.697 -22.956   0.264  1.00 56.28           N  
ATOM   1947  CA  ILE A 260     -17.237 -23.768   1.386  1.00 56.28           C  
ATOM   1948  C   ILE A 260     -17.759 -23.182   2.695  1.00 56.28           C  
ATOM   1949  CB  ILE A 260     -15.695 -23.863   1.419  1.00 56.28           C  
ATOM   1950  O   ILE A 260     -17.677 -23.823   3.746  1.00 56.28           O  
ATOM   1951  CG1 ILE A 260     -15.184 -24.673   0.221  1.00 56.28           C  
ATOM   1952  CG2 ILE A 260     -15.220 -24.479   2.738  1.00 56.28           C  
ATOM   1953  CD1 ILE A 260     -13.696 -24.503  -0.052  1.00 56.28           C  
ATOM   1954  N   PHE A 261     -18.874 -22.485   2.745  1.00 47.76           N  
ATOM   1955  CA  PHE A 261     -19.374 -22.238   4.092  1.00 47.76           C  
ATOM   1956  C   PHE A 261     -20.894 -22.130   4.095  1.00 47.76           C  
ATOM   1957  CB  PHE A 261     -18.756 -20.960   4.670  1.00 47.76           C  
ATOM   1958  O   PHE A 261     -21.444 -21.034   4.216  1.00 47.76           O  
ATOM   1959  CG  PHE A 261     -17.475 -21.193   5.425  1.00 47.76           C  
ATOM   1960  CD1 PHE A 261     -17.498 -21.553   6.766  1.00 47.76           C  
ATOM   1961  CD2 PHE A 261     -16.247 -21.051   4.791  1.00 47.76           C  
ATOM   1962  CE1 PHE A 261     -16.313 -21.769   7.467  1.00 47.76           C  
ATOM   1963  CE2 PHE A 261     -15.059 -21.265   5.485  1.00 47.76           C  
ATOM   1964  CZ  PHE A 261     -15.095 -21.623   6.823  1.00 47.76           C  
ATOM   1965  N   ASP A 262     -21.602 -23.092   3.493  1.00 43.93           N  
ATOM   1966  CA  ASP A 262     -22.960 -23.304   3.984  1.00 43.93           C  
ATOM   1967  C   ASP A 262     -23.120 -24.706   4.568  1.00 43.93           C  
ATOM   1968  CB  ASP A 262     -23.976 -23.082   2.862  1.00 43.93           C  
ATOM   1969  O   ASP A 262     -23.013 -25.700   3.848  1.00 43.93           O  
ATOM   1970  CG  ASP A 262     -24.739 -21.776   3.002  1.00 43.93           C  
ATOM   1971  OD1 ASP A 262     -25.766 -21.743   3.713  1.00 43.93           O  
ATOM   1972  OD2 ASP A 262     -24.309 -20.773   2.393  1.00 43.93           O  
ATOM   1973  N   ASP A 263     -22.660 -24.879   5.783  1.00 42.91           N  
ATOM   1974  CA  ASP A 263     -23.352 -25.788   6.692  1.00 42.91           C  
ATOM   1975  C   ASP A 263     -23.175 -25.352   8.144  1.00 42.91           C  
ATOM   1976  CB  ASP A 263     -22.847 -27.220   6.507  1.00 42.91           C  
ATOM   1977  O   ASP A 263     -22.049 -25.274   8.642  1.00 42.91           O  
ATOM   1978  CG  ASP A 263     -23.852 -28.266   6.955  1.00 42.91           C  
ATOM   1979  OD1 ASP A 263     -23.748 -28.761   8.099  1.00 42.91           O  
ATOM   1980  OD2 ASP A 263     -24.754 -28.601   6.157  1.00 42.91           O  
TER    1981      ASP A 263                                                      
ENDMDL                                                                          
END                                                                             
