# Supplementary material for: Uncoupled evolution of the Polycomb system and deep origin of non-canonical PRC1
Source: Commun Biol. 2023 Nov 10;6:1144. doi: 10.1038/s42003-023-05501-x (PMC10638273; doi:10.1038/s42003-023-05501-x)
Supplement: Supplementary file 9 — Supplementary Data 6 [file 42003_2023_5501_MOESM9_ESM.zip]

Archive with 5 entries (5 files):
- Supplementary Data 6/EED_blastoutput.txt
- Supplementary Data 6/EZH_blastoutput.txt
- Supplementary Data 6/PCGF_blastoutput.txt
- Supplementary Data 6/RBBP_blastpout.txt
- Supplementary Data 6/RINGblastoutput.txt
