# Supplementary material for: Uncoupled evolution of the Polycomb system and deep origin of non-canonical PRC1
Source: Commun Biol. 2023 Nov 10;6:1144. doi: 10.1038/s42003-023-05501-x (PMC10638273; doi:10.1038/s42003-023-05501-x)
Supplement: Supplementary file 9 — Supplementary Data 6 [file 42003_2023_5501_MOESM9_ESM.zip › Supplementary Data 6/EED_blastoutput.txt]

BLASTP 2.12.0+


Reference: Stephen F. Altschul, Thomas L. Madden, Alejandro A.
Schaffer, Jinghui Zhang, Zheng Zhang, Webb Miller, and David J.
Lipman (1997), "Gapped BLAST and PSI-BLAST: a new generation of
protein database search programs", Nucleic Acids Res. 25:3389-3402.


Reference for composition-based statistics: Alejandro A. Schaffer,
L. Aravind, Thomas L. Madden, Sergei Shavirin, John L. Spouge, Yuri
I. Wolf, Eugene V. Koonin, and Stephen F. Altschul (2001),
"Improving the accuracy of PSI-BLAST protein database searches with
composition-based statistics and other refinements", Nucleic Acids
Res. 29:2994-3005.


Database:  eukarya_proteomes_lt.fa
           4,265,136 sequences; 1,577,703,286 total letters


Query= HSAP057618

Length=466
                                                                      Score     E
Sequences producing significant alignments:                          (Bits)  Value

HOMSAP019638                                                          977     0.0   
DANRER011163                                                          789     0.0   
HOMSAP109131                                                          598     0.0   
ACAPLA015743                                                          566     0.0   
BRABEL034361                                                          545     0.0   
IXOSCA031253                                                          525     0.0   
CRAGIG055869                                                          514     2e-179
DAPMAG012763                                                          513     3e-179
BOMMOR013102                                                          506     6e-177
CIOINT015780                                                          484     1e-167
DROMEL020870                                                          471     2e-162
LEUCOM058389                                                          450     5e-155
DROMEL010275                                                          432     2e-147
TRIADH003326                                                          427     2e-146
NEMVEC018181                                                          396     5e-135
DIAGRA034757                                                          374     2e-124
SALKVE009673                                                          367     9e-122
MNELEI014702                                                          346     2e-112
SCHMAN008804                                                          302     2e-95 
CHABRA017191                                                          290     9e-93 
HYPCAT018138                                                          289     4e-92 
PHYINF007639                                                          288     2e-91 
SORBIC040581                                                          279     1e-86 
PARATL007140                                                          273     3e-85 
CYCPAN015290                                                          271     5e-85 
NUCSPE108721                                                          273     6e-85 
MARPOL007901                                                          270     1e-84 
CYCPAN013770                                                          269     3e-84 
ARATHA029553                                                          266     5e-83 
GUITHE004901                                                          265     7e-83 
GONPAC046106                                                          260     2e-81 
MATSPE005985                                                          267     8e-81 
CHABRA017190                                                          258     1e-80 
SORBIC042515                                                          261     2e-80 
MICSPE009209                                                          261     2e-80 
CAULEN004192                                                          270     3e-80 
GEMCRY046656                                                          260     7e-80 
PLABRA004823                                                          257     1e-79 
MICMAR105721                                                          258     2e-79 
COCSUB009264                                                          255     5e-79 
RIGRAM013987                                                          253     1e-77 
HALSPE000657                                                          256     6e-75 
PRACOL006402                                                          244     1e-73 
RHIIRR000559                                                          241     2e-72 
RHIIRR013860                                                          238     2e-71 
HALSEO013654                                                          238     7e-69 
RHOMAR009496                                                          232     1e-67 
GRACHO008827                                                          228     2e-67 
CHLVAR003409                                                          222     6e-66 
GALSUL003905                                                          212     2e-62 
RHIIRR011232                                                          215     7e-62 
LEPVOR039755                                                          211     2e-61 
VERVER008996                                                          208     7e-61 
KLENIT011054                                                          208     2e-60 
RIGRAM013986                                                          210     2e-60 
RHIIRR020017                                                          208     9e-60 
GEFOKE016042                                                          197     2e-57 
MASSPE007696                                                          200     2e-55 
BAFFRI008180                                                          193     1e-54 
CHLREI017260                                                          197     1e-54 
COLSPE011060                                                          188     4e-54 
MONNEG013033                                                          190     6e-54 
THETRA007528                                                          193     2e-52 
TELSPE028168                                                          182     8e-51 
CHASUB011980                                                          173     3e-49 
PLAMIC001057                                                          179     1e-47 
PRYPAR043563                                                          174     1e-46 
OSTTAU004052                                                          169     1e-45 
PLATAR015684                                                          161     5e-45 
BIGNAT005515                                                          170     1e-44 
PHATRI007581                                                          167     1e-43 
MONBRE000743                                                          142     1e-36 
MADERY011892                                                          139     3e-35 
MALCAL012755                                                          137     1e-34 
TELSUB041570                                                          135     3e-34 
LAPGUS029509                                                          123     5e-31 
ELPMAR016254                                                          123     5e-30 
SPIPUN003430                                                          129     1e-29 
GEPOCE007885                                                          127     2e-29 
RAMVAR008060                                                          124     8e-29 
DIPROT000451                                                          119     3e-28 
DIPROT000450                                                          120     4e-28 
CYAMER002946                                                          123     5e-28 
COLSPE007130                                                          114     8e-27 
VAVCUL002124                                                          113     1e-25 
CRYNEO006748                                                          116     1e-25 
NEUCRA000864                                                          112     2e-24 
NEPPYR015811                                                          109     7e-24 
STRRAT011197                                                          109     1e-23 
GEPOCE017830                                                          109     2e-23 
GEMCRY020266                                                          100     5e-22 
PICSPE083120                                                          94.4    2e-21 
PHAKIR000452                                                          91.3    3e-20 
STRRAT006368                                                          95.5    7e-19 
BASMER001716                                                          94.4    9e-19 
NEMVEC018191                                                          87.8    3e-18 
PLAFUN015580                                                          89.7    3e-17 
CARMEM006322                                                          87.8    2e-16 
MORVER008181                                                          82.4    9e-15 
ENCINT001195                                                          80.1    2e-14 
ACACAS009706                                                          80.9    3e-14 
SPIPUN008734                                                          80.5    3e-14 
NAEFOW004964                                                          80.1    6e-14 
ROZALL002943                                                          73.9    5e-13 
ALLMAC009561                                                          76.6    6e-13 
LAPGUS033720                                                          72.8    1e-12 
STEHIS013991                                                          75.1    1e-12 
OXYTRI008573                                                          75.1    1e-12 
PTESPE001315                                                          72.4    6e-12 
PLAMIC007226                                                          71.6    2e-11 
PALBIL015556                                                          65.5    4e-11 
LAPGUS037347                                                          65.5    5e-11 
PRACOL001741                                                          70.9    6e-11 
BASMER005781                                                          69.3    8e-11 
GEFOKE022760                                                          70.5    8e-11 
MATSPE000531                                                          69.3    2e-10 
ANCTWI007872                                                          68.9    2e-10 
AURLIM013750                                                          69.7    2e-10 
HEMSPE067736                                                          63.5    4e-10 
PARPYR002964                                                          67.8    5e-10 
PLAMIC011013                                                          67.4    5e-10 
LAPGUS039802                                                          67.4    6e-10 
NUTLON021555                                                          62.8    7e-10 
ARCINT027462                                                          68.2    7e-10 
CHLREI003906                                                          67.4    7e-10 
ENTSUL042596                                                          66.2    7e-10 
ACACAS014270                                                          62.0    9e-10 
CYAPAR020231                                                          67.4    9e-10 
STEHIS022112                                                          66.6    1e-09 
OXYTRI024814                                                          66.6    1e-09 
ENTSUL046976                                                          63.9    1e-09 
COLSPE002066                                                          66.6    1e-09 
LAPGUS039803                                                          66.6    1e-09 
HONFER004808                                                          65.9    2e-09 
COLSPE013228                                                          65.5    2e-09 
MASBAL006651                                                          65.5    2e-09 
HOMSAP061802                                                          65.5    2e-09 
VITBRA013188                                                          65.5    3e-09 
MASSPE011603                                                          65.1    3e-09 
ENTSUL042595                                                          65.5    3e-09 
ENTSUL056750                                                          64.7    3e-09 
ANCTWI000362                                                          65.1    3e-09 
ALLMAC009065                                                          65.5    3e-09 
PARTET021991                                                          65.9    4e-09 
GEFOKE007817                                                          64.3    4e-09 
TELSPE059167                                                          65.1    4e-09 
GEMCRY007392                                                          64.7    4e-09 
ARCINT017128                                                          64.3    4e-09 
MALCAL000349                                                          63.9    5e-09 
GUITHE015833                                                          64.7    5e-09 
HEMSPE036308                                                          64.7    5e-09 
NEOSPE008639                                                          64.3    5e-09 
BRABEL004411                                                          64.3    5e-09 
DIAGRA012533                                                          63.9    6e-09 
TETTHE000862                                                          65.1    6e-09 
AURLIM011644                                                          64.3    6e-09 
TRIMAR001114                                                          64.3    6e-09 
RIGRAM014158                                                          65.1    6e-09 
RIGRAM014159                                                          64.7    6e-09 
SECSPE008499                                                          64.7    6e-09 
GUITHE001367                                                          63.2    6e-09 
ACASPE029835                                                          63.5    7e-09 
RAMVAR017395                                                          62.4    7e-09 
PLAFAL001399                                                          64.7    9e-09 
PHYINF012875                                                          63.9    9e-09 
GEFOKE007795                                                          63.5    1e-08 
NUTLON004785                                                          63.2    1e-08 
MALJAK021241                                                          63.9    1e-08 
NEPPYR012325                                                          63.2    1e-08 
PLAMIC011387                                                          63.2    1e-08 
VAVCUL002378                                                          63.5    1e-08 
BIGNAT013759                                                          63.5    1e-08 
EUGLON045877                                                          62.4    1e-08 
ARATHA037938                                                          63.5    1e-08 
COEREV002937                                                          63.2    1e-08 
SAPDIC003629                                                          63.2    2e-08 
TELSUB034190                                                          63.2    2e-08 
RIGRAM014113                                                          63.2    2e-08 
ENTHIS005069                                                          63.2    2e-08 
PICSPE040388                                                          62.8    2e-08 
ARCINT006839                                                          61.2    2e-08 
UMBRAM009756                                                          63.5    2e-08 
MALJAK015484                                                          62.8    2e-08 
STECOE006060                                                          62.8    2e-08 
MONNEG002531                                                          59.7    2e-08 
COLVIE001260                                                          62.4    2e-08 
SALKVE020504                                                          62.4    2e-08 
PARATL018376                                                          62.0    2e-08 
PLABRA002273                                                          63.2    2e-08 
ARCINT032922                                                          63.2    3e-08 
NUCSPE043591                                                          62.0    3e-08 
BASMER007618                                                          61.2    3e-08 
TRIVAG056260                                                          63.2    3e-08 
MICSPE004197                                                          62.4    3e-08 
GLOWIT000654                                                          62.4    3e-08 
TELSUB040388                                                          63.2    3e-08 
TRIADH009850                                                          62.0    3e-08 
ENTSUL020894                                                          59.3    3e-08 
STECOE006894                                                          62.0    3e-08 
CRAGIG005135                                                          62.8    3e-08 
HONFER004784                                                          61.6    3e-08 
CHASUB006357                                                          62.0    3e-08 
ALLMAC004586                                                          62.4    3e-08 
PERMAR002297                                                          58.2    3e-08 
VITBRA002884                                                          62.0    4e-08 
CHOSPE039279                                                          62.0    4e-08 
GUITHE013101                                                          62.0    4e-08 
GONPRO004440                                                          61.2    4e-08 
CYAPAR000437                                                          62.0    4e-08 
ACAPLA025247                                                          62.0    4e-08 
PICSPE081596                                                          56.2    4e-08 
HYPCAT014801                                                          61.6    4e-08 
HONFER010832                                                          62.4    4e-08 
ENTSUL003765                                                          57.4    4e-08 
SYMSPE042762                                                          62.0    4e-08 
PHAKIR002868                                                          61.6    4e-08 
LENLIM012546                                                          61.6    5e-08 
IXOSCA002435                                                          62.0    5e-08 
APISPI056030                                                          62.0    5e-08 
PERSWS005405                                                          61.6    5e-08 
NEPPYR028584                                                          61.2    5e-08 
TELSPE003458                                                          59.7    5e-08 
ARCINT013007                                                          61.2    6e-08 
PLATAR015683                                                          56.6    6e-08 
NEMVEC012166                                                          61.2    6e-08 
SECSPE004057                                                          60.8    6e-08 
MALJAK023566                                                          60.5    6e-08 
RIGRAM023755                                                          60.1    7e-08 
CHLATM007583                                                          61.2    7e-08 
CHRVEL010894                                                          61.2    7e-08 
PERMAR014679                                                          57.4    7e-08 
PHAKIR006180                                                          61.6    7e-08 
PYGBIF003158                                                          60.5    8e-08 
ARCINT031563                                                          60.5    8e-08 
GUITHE006349                                                          60.8    8e-08 
PLABRA003911                                                          60.8    8e-08 
MALJAK006643                                                          59.7    8e-08 
PRYPAR006492                                                          60.8    8e-08 
RIGRAM006067                                                          61.2    9e-08 
PICSPE021840                                                          59.3    9e-08 
COLSPE005249                                                          60.8    9e-08 
DIAGRA004315                                                          60.5    9e-08 
TRIADH005753                                                          58.5    1e-07 
THETRA003261                                                          60.8    1e-07 
ENTSUL004454                                                          58.5    1e-07 
DIALUT012720                                                          60.8    1e-07 
ALLMAC004908                                                          61.2    1e-07 
ARCINT036968                                                          57.4    1e-07 
LENLIM013568                                                          60.1    1e-07 
ENTSUL064701                                                          57.4    1e-07 
DIALUT003084                                                          60.5    1e-07 
BREMOT001717                                                          60.5    1e-07 
ENTSUL042600                                                          60.1    1e-07 
RIGRAM013787                                                          60.8    1e-07 
PAPANK037578                                                          60.5    1e-07 
DIPROT037820                                                          60.5    1e-07 
BRABEL015158                                                          60.5    1e-07 
VITBRA011791                                                          60.8    1e-07 
SPIPUN007489                                                          60.5    1e-07 
MALJAK002158                                                          58.5    1e-07 
LAPGUS056231                                                          59.7    1e-07 
PORPUR007258                                                          60.8    1e-07 
HONFER008153                                                          60.1    1e-07 
RIGRAM002443                                                          57.8    1e-07 
RIGRAM014157                                                          60.5    1e-07 
RHYHUM010305                                                          60.1    1e-07 
PICSPE074693                                                          58.2    2e-07 
JAKBAH004922                                                          60.5    2e-07 
BREMOT001716                                                          60.1    2e-07 
MORVER010999                                                          60.5    2e-07 
TRYBRU008491                                                          59.7    2e-07 
MORVER001770                                                          60.1    2e-07 
ENTSUL009547                                                          60.5    2e-07 
NAEFOW000852                                                          60.5    2e-07 
HYPCAT011189                                                          59.3    2e-07 
STEHIS002507                                                          59.7    2e-07 
OXYTRI005824                                                          59.7    2e-07 
GEMCRY043092                                                          59.7    2e-07 
TELSUB053056                                                          60.1    2e-07 
PLAFUN016400                                                          60.1    2e-07 
AURLIM014206                                                          59.3    2e-07 
LAPGUS025352                                                          59.3    2e-07 
ANCTWI008159                                                          58.5    2e-07 
ENTSUL013737                                                          55.8    3e-07 
KLENIT005616                                                          59.3    3e-07 
CYCPAN001116                                                          56.6    3e-07 
ENTSUL019663                                                          57.4    3e-07 
ACAPLA008921                                                          58.9    3e-07 
JAKBAH002063                                                          57.0    3e-07 
GUITHE010510                                                          58.9    3e-07 
VERVER010920                                                          58.9    3e-07 
ARCINT030127                                                          55.8    3e-07 
ANCTWI030073                                                          57.0    3e-07 
ENTSUL003766                                                          56.2    3e-07 
PSEPER000039                                                          59.3    3e-07 
PLATAR022171                                                          58.9    3e-07 
NEOSPE006807                                                          58.5    3e-07 
PICSPE000704                                                          58.9    3e-07 
ANCTWI015316                                                          55.8    3e-07 
BAFFRI007420                                                          58.9    3e-07 
TELSUB055653                                                          57.4    3e-07 
CRYNEO000922                                                          59.3    4e-07 
CYCPAN000293                                                          59.3    4e-07 
PSEPER003572                                                          58.9    4e-07 
ANAIGN024013                                                          59.3    4e-07 
MALCAL001429                                                          58.5    4e-07 
SPIPUN008573                                                          58.9    4e-07 
CLAOKA019112                                                          58.5    4e-07 
GEPOCE032970                                                          58.5    4e-07 
LEPVOR040737                                                          58.2    4e-07 
STEHIS001221                                                          58.9    4e-07 
OXYTRI003252                                                          58.9    4e-07 
TELSUB010392                                                          55.8    4e-07 
NUTLON022825                                                          56.6    4e-07 
GEMCRY000160                                                          59.3    4e-07 
CREFRA002339                                                          57.8    4e-07 
MICMAR050989                                                          59.3    4e-07 
LEIMAJ001128                                                          58.5    4e-07 
PYGBIF003006                                                          58.5    4e-07 
ANDGOD000788                                                          58.5    4e-07 
PARTET022380                                                          58.9    4e-07 
HEMPHA041052                                                          59.3    4e-07 
SPISPE008737                                                          58.5    4e-07 
GUITHE023238                                                          56.6    5e-07 
SORBIC019624                                                          58.5    5e-07 
PARTET033493                                                          59.3    5e-07 
TOXGON006227                                                          58.5    5e-07 
BAFFRI015827                                                          58.2    5e-07 
TELSPE058507                                                          58.9    5e-07 
SYNPLU003772                                                          58.9    5e-07 
PLATAR001483                                                          58.9    5e-07 
COLVIE001163                                                          57.8    5e-07 
EUGLON032220                                                          58.9    5e-07 
PICSPE034434                                                          54.3    6e-07 
CRAGIG002943                                                          58.5    6e-07 
MASSPE000720                                                          58.2    6e-07 
TELSPE058509                                                          58.9    6e-07 
CRYCOH018612                                                          58.2    6e-07 
PICSPE025111                                                          58.2    6e-07 
AURLIM005425                                                          58.2    6e-07 
GEPOCE013036                                                          58.2    6e-07 
CHLVAR003458                                                          57.8    6e-07 
HEMPHA052206                                                          58.5    6e-07 
CHOSPE038109                                                          56.2    6e-07 
SORBIC034665                                                          57.4    7e-07 
BAFFRI026220                                                          57.8    7e-07 
CARMEM000999                                                          57.8    7e-07 
RIGRAM026520                                                          55.1    7e-07 
NUTLON021467                                                          53.9    7e-07 
USTMAY001930                                                          58.5    7e-07 
CARMEM003081                                                          58.2    7e-07 
SAPDIC017379                                                          58.2    7e-07 
PAUCHR002792                                                          58.2    7e-07 
CAULEN001041                                                          57.8    7e-07 
ELPMAR006644                                                          58.5    8e-07 
GONPRO013355                                                          58.2    8e-07 
ACAPLA014246                                                          58.2    8e-07 
GONPAC036873                                                          57.8    8e-07 
TRIADH008113                                                          57.4    9e-07 
ANDGOD003021                                                          57.8    9e-07 
BARSPE002641                                                          57.4    9e-07 
PARTET014849                                                          58.5    9e-07 
TELSPE027296                                                          57.0    9e-07 
APISPI001314                                                          56.6    9e-07 
ENTSUL056005                                                          57.0    9e-07 
ENTSUL043815                                                          57.0    9e-07 
NEPPYR025332                                                          57.0    1e-06 
RIGRAM009790                                                          57.8    1e-06 
DIAGRA025198                                                          57.4    1e-06 
MICMAR142533                                                          57.8    1e-06 
GUITHE014943                                                          55.1    1e-06 
CYCPAN004970                                                          57.4    1e-06 
ENTSUL042592                                                          57.0    1e-06 
PTESPE013072                                                          55.1    1e-06 
ENTSUL004483                                                          55.1    1e-06 
NAEFOW014142                                                          57.4    1e-06 
BREMOT004130                                                          57.8    1e-06 
PARTRI002554                                                          56.6    1e-06 
ROZALL002808                                                          57.8    1e-06 
PICSPE020229                                                          56.2    1e-06 
ENTSUL064596                                                          54.7    1e-06 
STECOE022286                                                          57.8    1e-06 
ANAIGN010509                                                          57.8    1e-06 
ARCINT001121                                                          57.8    1e-06 
POLPAL009621                                                          57.0    1e-06 
PICSPE014352                                                          57.0    1e-06 
NEOSPE018938                                                          56.2    1e-06 
RIGRAM002444                                                          55.1    1e-06 
ENTSUL015263                                                          57.0    1e-06 
NUCSPE092371                                                          57.0    1e-06 
GLOWIT006981                                                          56.2    1e-06 
MORVER001945                                                          57.0    1e-06 
RIGRAM025786                                                          56.2    1e-06 
RIGRAM011105                                                          57.0    1e-06 
VERVER012483                                                          56.2    1e-06 
CIOINT010363                                                          57.4    1e-06 
ENTSUL033236                                                          54.7    1e-06 
MASBAL011244                                                          57.4    2e-06 
ARCINT012439                                                          54.7    2e-06 
PARATL004733                                                          57.0    2e-06 
HEMSPE041398                                                          56.2    2e-06 
HEMKUK011415                                                          57.0    2e-06 
ACACAS004142                                                          56.6    2e-06 
PARTET020395                                                          57.4    2e-06 
SALKVE019341                                                          57.0    2e-06 
ROZALL004999                                                          57.0    2e-06 
PERSWS002201                                                          57.0    2e-06 
MNELEI014963                                                          56.6    2e-06 
ENTSUL007513                                                          54.3    2e-06 
BASMER015356                                                          56.2    2e-06 
TELSUB025318                                                          55.8    2e-06 
ENTSUL007593                                                          53.9    2e-06 
RIGRAM009430                                                          53.1    2e-06 
HEMPHA060453                                                          56.6    2e-06 
BIGNAT013483                                                          56.2    2e-06 
CHLVAR001037                                                          56.6    2e-06 
HYPCAT016214                                                          56.2    2e-06 
NEOSPE012415                                                          56.6    2e-06 
PRACOL000026                                                          56.6    2e-06 
PICSPE062669                                                          56.2    2e-06 
PARTET005300                                                          56.2    2e-06 
PHAKIR008271                                                          56.6    2e-06 
TRIADH004637                                                          55.8    2e-06 
ENTSUL056003                                                          55.8    2e-06 
PICSPE023822                                                          56.2    2e-06 
MONBRE005153                                                          56.2    2e-06 
ENTSUL033227                                                          54.7    2e-06 
PYGBIF008426                                                          52.8    2e-06 
DIAGRA032252                                                          57.0    2e-06 
GEMCRY033903                                                          56.2    2e-06 
ARCINT023299                                                          57.0    2e-06 
ENTSUL063559                                                          54.3    2e-06 
ENTSUL024209                                                          51.6    2e-06 
HEMPHA066268                                                          56.6    2e-06 
CIOINT001737                                                          56.2    2e-06 
PARTET012909                                                          56.6    2e-06 
BODSAL017232                                                          57.0    2e-06 
STECOE019593                                                          56.6    2e-06 
ANCTWI016762                                                          53.5    2e-06 
CRAGIG004591                                                          56.2    2e-06 
GEFOKE000936                                                          56.2    2e-06 
GEPOCE025035                                                          55.8    2e-06 
ENTSUL033235                                                          54.3    2e-06 
PORPUR004890                                                          56.6    3e-06 
PAUCHR027732                                                          52.8    3e-06 
EUGLON029771                                                          56.2    3e-06 
RIGRAM014788                                                          53.1    3e-06 
MADERY003482                                                          56.6    3e-06 
EUGLON043517                                                          56.6    3e-06 
PAPANK027368                                                          55.8    3e-06 
HONFER009621                                                          55.8    3e-06 
EUGLON004949                                                          55.8    3e-06 
MARPOL007150                                                          56.6    3e-06 
AURLIM007390                                                          56.2    3e-06 
ENTSUL015845                                                          52.0    3e-06 
ENTSUL024027                                                          55.8    3e-06 
LAPGUS032330                                                          55.5    3e-06 
ANDGOD002879                                                          56.6    3e-06 
CYAGLO002576                                                          54.3    3e-06 
DIAGRA021910                                                          51.2    3e-06 
GEFOKE009131                                                          56.6    3e-06 
MALCAL008061                                                          55.8    3e-06 
DICDIS000524                                                          56.6    3e-06 
DYSBRE002271                                                          56.2    3e-06 
TELSPE059965                                                          55.8    3e-06 
COLSPE005465                                                          55.5    3e-06 
TRIADH001007                                                          56.2    3e-06 
ENTSUL014801                                                          55.1    3e-06 
ENTSUL049087                                                          52.8    3e-06 
CIOINT008740                                                          55.8    3e-06 
ENTSUL007591                                                          53.9    3e-06 
SPISPE002916                                                          55.8    3e-06 
PORPUR001490                                                          55.8    4e-06 
MARPOL002207                                                          55.1    4e-06 
ARCINT036044                                                          52.4    4e-06 
ENTSUL025273                                                          53.1    4e-06 
ARATHA026484                                                          56.2    4e-06 
ENTSUL017034                                                          55.8    4e-06 
STECOE014440                                                          55.8    4e-06 
ENTSUL006602                                                          55.5    4e-06 
ACACAS012900                                                          56.2    4e-06 
ARCINT001122                                                          56.2    4e-06 
PTESPE017282                                                          53.5    4e-06 
CAPOWC004640                                                          55.1    4e-06 
LEUCOM018566                                                          52.0    4e-06 
ENTSUL007516                                                          51.2    4e-06 
GIAINT003678                                                          56.2    4e-06 
ENTSUL033225                                                          54.3    4e-06 
POLPAL011400                                                          56.2    4e-06 
DYSBRE002217                                                          56.2    4e-06 
NANOCE077838                                                          55.8    4e-06 
SORBIC005870                                                          55.1    4e-06 
HOMSAP051438                                                          55.8    4e-06 
GRACHO009133                                                          55.8    4e-06 
TELSUB056950                                                          55.8    4e-06 
PHYINF000231                                                          55.5    4e-06 
GEMCRY015282                                                          54.7    4e-06 
RHOMAR013528                                                          54.7    4e-06 
NAEFOW003400                                                          55.8    4e-06 
DIPROT028207                                                          55.1    4e-06 


>HOMSAP019638
Length=466

 Score = 977 bits (2526),  Expect = 0.0, Method: Compositional matrix adjust.
 Identities = 466/466 (100%), Positives = 466/466 (100%), Gaps = 0/466 (0%)

Query  1    MSEREVSTAPAGTDMPAAKKQKLSSDENSNPDLSGDENDDAVSIESGTNTERPDTPTNTP  60
            MSEREVSTAPAGTDMPAAKKQKLSSDENSNPDLSGDENDDAVSIESGTNTERPDTPTNTP
Sbjct  1    MSEREVSTAPAGTDMPAAKKQKLSSDENSNPDLSGDENDDAVSIESGTNTERPDTPTNTP  60

Query  61   NAPGRKSWGKGKWKSKKCKYSFKCVNSLKEDHNQPLFGVQFNWHSKEGDPLVFATVGSNR  120
            NAPGRKSWGKGKWKSKKCKYSFKCVNSLKEDHNQPLFGVQFNWHSKEGDPLVFATVGSNR
Sbjct  61   NAPGRKSWGKGKWKSKKCKYSFKCVNSLKEDHNQPLFGVQFNWHSKEGDPLVFATVGSNR  120

Query  121  VTLYECHSQGEIRLLQSYVDADADENFYTCAWTYDSNTSHPLLAVAGSRGIIRIINPITM  180
            VTLYECHSQGEIRLLQSYVDADADENFYTCAWTYDSNTSHPLLAVAGSRGIIRIINPITM
Sbjct  121  VTLYECHSQGEIRLLQSYVDADADENFYTCAWTYDSNTSHPLLAVAGSRGIIRIINPITM  180

Query  181  QCIKHYVGHGNAINELKFHPRDPNLLLSVSKDHALRLWNIQTDTLVAIFGGVEGHRDEVL  240
            QCIKHYVGHGNAINELKFHPRDPNLLLSVSKDHALRLWNIQTDTLVAIFGGVEGHRDEVL
Sbjct  181  QCIKHYVGHGNAINELKFHPRDPNLLLSVSKDHALRLWNIQTDTLVAIFGGVEGHRDEVL  240

Query  241  SADYDLLGEKIMSCGMDHSLKLWRINSKRMMNAIKESYDYNPNKTNRPFISQKIHFPDFS  300
            SADYDLLGEKIMSCGMDHSLKLWRINSKRMMNAIKESYDYNPNKTNRPFISQKIHFPDFS
Sbjct  241  SADYDLLGEKIMSCGMDHSLKLWRINSKRMMNAIKESYDYNPNKTNRPFISQKIHFPDFS  300

Query  301  TRDIHRNYVDCVRWLGDLILSKSGRAILHSHQQCMRDPVSPNLRQHLSCENAIVCWKPGK  360
            TRDIHRNYVDCVRWLGDLILSKSGRAILHSHQQCMRDPVSPNLRQHLSCENAIVCWKPGK
Sbjct  301  TRDIHRNYVDCVRWLGDLILSKSGRAILHSHQQCMRDPVSPNLRQHLSCENAIVCWKPGK  360

Query  361  MEDDIDKIKPSESNVTILGRFDYSQCDIWYMRFSMDFWQKMLALGNQVGKLYVWDLEVED  420
            MEDDIDKIKPSESNVTILGRFDYSQCDIWYMRFSMDFWQKMLALGNQVGKLYVWDLEVED
Sbjct  361  MEDDIDKIKPSESNVTILGRFDYSQCDIWYMRFSMDFWQKMLALGNQVGKLYVWDLEVED  420

Query  421  PHKAKCTTLTHHKCGAAIRQTSFSRDSSILIAVCDDASIWRWDRLR  466
            PHKAKCTTLTHHKCGAAIRQTSFSRDSSILIAVCDDASIWRWDRLR
Sbjct  421  PHKAKCTTLTHHKCGAAIRQTSFSRDSSILIAVCDDASIWRWDRLR  466


>DANRER011163
Length=443

 Score = 789 bits (2038),  Expect = 0.0, Method: Compositional matrix adjust.
 Identities = 394/456 (86%), Positives = 417/456 (91%), Gaps = 26/456 (6%)

Query  11   AGTDMPAAKKQKLSSDENSNPDLSGDENDDAVSIESGTNTERPDTPTNTPNAPGRKSWGK  70
            AG +MP  KKQKLSSDENSNPDLSGD+NDDAVS+ESGT+ ERPDTPTNT +APGRKSWGK
Sbjct  14   AGNEMPN-KKQKLSSDENSNPDLSGDDNDDAVSVESGTHPERPDTPTNTASAPGRKSWGK  72

Query  71   GKWKSKKCKYSFKCVNSLKEDHNQPLFGVQFNWHSKEGDPLVFATVGSNRVTLYECHSQG  130
            GKWKSKKCKYSFKCVNSLKEDH QPLFGVQFNWHSKEGDPLVFATVGSNRVTLYECHSQG
Sbjct  73   GKWKSKKCKYSFKCVNSLKEDHGQPLFGVQFNWHSKEGDPLVFATVGSNRVTLYECHSQG  132

Query  131  EIRLLQSYVDADADENFYTCAWTYDSNTSHPLLAVAGSRGIIRIINPITMQCIKHYVGHG  190
            EIRLLQSYVDADADENFYTCAWT+D ++SHPLLAVAGSRGIIRIIN ITMQC+KHYVGHG
Sbjct  133  EIRLLQSYVDADADENFYTCAWTFDCSSSHPLLAVAGSRGIIRIINHITMQCVKHYVGHG  192

Query  191  NAINELKFHPRDPNLLLSVSKDHALRLWNIQTDTLVAIFGGVEGHRDEVLSADYDLLGEK  250
            NAINELKFHPRDPNLLLSVSKDHALRLWNIQTDTLVAIFGGVEGHRDEVLSAD+DLLGEK
Sbjct  193  NAINELKFHPRDPNLLLSVSKDHALRLWNIQTDTLVAIFGGVEGHRDEVLSADFDLLGEK  252

Query  251  IMSCGMDHSLKLWRINSKRMMNAIKESYDYNPNKTNRPFISQKIHFPDFSTRDIHRNYVD  310
            IMSCGMDHSLKLWR++S+R+  AI+ SY+YNP+KTNRPF+SQKIHFPDFSTRDIHRNYVD
Sbjct  253  IMSCGMDHSLKLWRLDSERLQRAIRGSYEYNPSKTNRPFVSQKIHFPDFSTRDIHRNYVD  312

Query  311  CVRWLGDLILSKSGRAILHSHQQCMRDPVSPNLRQHLSCENAIVCWKPGKMEDDIDKIKP  370
            CVRWLGDLILSK                         SCENAIVCWKPG+MEDDID+IKP
Sbjct  313  CVRWLGDLILSK-------------------------SCENAIVCWKPGRMEDDIDRIKP  347

Query  371  SESNVTILGRFDYSQCDIWYMRFSMDFWQKMLALGNQVGKLYVWDLEVEDPHKAKCTTLT  430
            +ESNVTILGRFDYSQCDIWYMRFSMDFWQKMLALGNQVGKLYVWDLEVEDPHKAKCTTLT
Sbjct  348  NESNVTILGRFDYSQCDIWYMRFSMDFWQKMLALGNQVGKLYVWDLEVEDPHKAKCTTLT  407

Query  431  HHKCGAAIRQTSFSRDSSILIAVCDDASIWRWDRLR  466
              +C +AIRQTSFSRDSSILIAVCDDASIWRWDRLR
Sbjct  408  LPRCTSAIRQTSFSRDSSILIAVCDDASIWRWDRLR  443


>HOMSAP109131
Length=304

 Score = 598 bits (1542),  Expect = 0.0, Method: Compositional matrix adjust.
 Identities = 286/286 (100%), Positives = 286/286 (100%), Gaps = 0/286 (0%)

Query  1    MSEREVSTAPAGTDMPAAKKQKLSSDENSNPDLSGDENDDAVSIESGTNTERPDTPTNTP  60
            MSEREVSTAPAGTDMPAAKKQKLSSDENSNPDLSGDENDDAVSIESGTNTERPDTPTNTP
Sbjct  1    MSEREVSTAPAGTDMPAAKKQKLSSDENSNPDLSGDENDDAVSIESGTNTERPDTPTNTP  60

Query  61   NAPGRKSWGKGKWKSKKCKYSFKCVNSLKEDHNQPLFGVQFNWHSKEGDPLVFATVGSNR  120
            NAPGRKSWGKGKWKSKKCKYSFKCVNSLKEDHNQPLFGVQFNWHSKEGDPLVFATVGSNR
Sbjct  61   NAPGRKSWGKGKWKSKKCKYSFKCVNSLKEDHNQPLFGVQFNWHSKEGDPLVFATVGSNR  120

Query  121  VTLYECHSQGEIRLLQSYVDADADENFYTCAWTYDSNTSHPLLAVAGSRGIIRIINPITM  180
            VTLYECHSQGEIRLLQSYVDADADENFYTCAWTYDSNTSHPLLAVAGSRGIIRIINPITM
Sbjct  121  VTLYECHSQGEIRLLQSYVDADADENFYTCAWTYDSNTSHPLLAVAGSRGIIRIINPITM  180

Query  181  QCIKHYVGHGNAINELKFHPRDPNLLLSVSKDHALRLWNIQTDTLVAIFGGVEGHRDEVL  240
            QCIKHYVGHGNAINELKFHPRDPNLLLSVSKDHALRLWNIQTDTLVAIFGGVEGHRDEVL
Sbjct  181  QCIKHYVGHGNAINELKFHPRDPNLLLSVSKDHALRLWNIQTDTLVAIFGGVEGHRDEVL  240

Query  241  SADYDLLGEKIMSCGMDHSLKLWRINSKRMMNAIKESYDYNPNKTN  286
            SADYDLLGEKIMSCGMDHSLKLWRINSKRMMNAIKESYDYNPNKTN
Sbjct  241  SADYDLLGEKIMSCGMDHSLKLWRINSKRMMNAIKESYDYNPNKTN  286


>ACAPLA015743
Length=443

 Score = 566 bits (1459),  Expect = 0.0, Method: Compositional matrix adjust.
 Identities = 262/443 (59%), Positives = 333/443 (75%), Gaps = 28/443 (6%)

Query  24   SSDENSNPDLSGDENDDAVSIESGTNTERPDTPTNTPNAPGRKSWGKGKWKSKKCKYSFK  83
            S DENS   L  D+     S  +  +  R DTPT +      +   +G+W+S K K  +K
Sbjct  29   SGDENS---LELDDGQSEASTPTAESNSRSDTPTGSTTGSFNRKSNRGRWRSTKNKLQYK  85

Query  84   CVNSLKEDHNQPLFGVQFNWHSKEGDPLVFATVGSNRVTLYECHSQGEIRLLQSYVDADA  143
            C  SLKEDH  P+FGV FN   KEGD LVFATVGSNRV++YE    G ++LLQSY+DAD+
Sbjct  86   CNGSLKEDHGLPIFGVTFNPFYKEGDALVFATVGSNRVSVYELVEGGGMKLLQSYIDADS  145

Query  144  DENFYTCAWTYDSNTSHPLLAVAGSRGIIRIINPITMQCIKHYVGHGNAINELKFHPRDP  203
            DE+FYTCAW+Y+  T  PLLAVAGSRG IR+I+PITMQC+KHY+ HGNA+NELKFHP+D 
Sbjct  146  DESFYTCAWSYEEKTGLPLLAVAGSRGTIRLISPITMQCVKHYIAHGNAVNELKFHPKDC  205

Query  204  NLLLSVSKDHALRLWNIQTDTLVAIFGGVEGHRDEVLSADYDLLGEKIMSCGMDHSLKLW  263
            NLLLSVSKDH++RLWNIQTD+LV +FGGVEGHRDEVLSAD+D+ G K++SCGMDHSLK+W
Sbjct  206  NLLLSVSKDHSVRLWNIQTDSLVIVFGGVEGHRDEVLSADFDIDGTKMVSCGMDHSLKMW  265

Query  264  RINSKRMMNAIKESYDYNPNKTNRPFISQKIHFPDFSTRDIHRNYVDCVRWLGDLILSKS  323
             + +  +  AI  SY+Y+ +KT+RPF +  ++ PDFSTRDIHRNYVDCVRWLG+ +LSK 
Sbjct  266  HLMTSMVQEAISSSYEYSASKTDRPFKTLFVNTPDFSTRDIHRNYVDCVRWLGEFVLSK-  324

Query  324  GRAILHSHQQCMRDPVSPNLRQHLSCENAIVCWKPGKMEDDIDKIKPSESNVTILGRFDY  383
                                    SCEN IVCWKPG + D ++ +KPS+S VT+L +F+Y
Sbjct  325  ------------------------SCENCIVCWKPGSLSDTLEDLKPSDSRVTVLHKFEY  360

Query  384  SQCDIWYMRFSMDFWQKMLALGNQVGKLYVWDLEVEDPHKAKCTTLTHHKCGAAIRQTSF  443
            +QCDIW+MRFSMD+ QK+LALGNQVGKLYVWDL+VEDP K +CT LTH KC +AIRQT+ 
Sbjct  361  AQCDIWFMRFSMDYSQKILALGNQVGKLYVWDLDVEDPSKTRCTKLTHPKCLSAIRQTTL  420

Query  444  SRDSSILIAVCDDASIWRWDRLR  466
            SRD +++I+VCD++++WRWDR+R
Sbjct  421  SRDGTVIISVCDNSTVWRWDRIR  443


>BRABEL034361
Length=439

 Score = 545 bits (1405),  Expect = 0.0, Method: Compositional matrix adjust.
 Identities = 272/459 (59%), Positives = 341/459 (74%), Gaps = 34/459 (7%)

Query  16   PAAKKQKLSSDENSNPDLSGDEN--DDAVSIESGTNTERPDTPTN-----TPNAPGRKSW  68
            PA KK KLS       D+  DE+  +D+   ES + T  P    N     TP    RK  
Sbjct  7    PATKKPKLSEHSEGKSDVLEDESVKNDSDWEESCSTTSTPTVDDNISRSDTPTNVFRKGR  66

Query  69   GKGKWKSKKCKYSFKCVNSLKEDHNQPLFGVQF-NWHSKEGDPLVFATVGSNRVTLYECH  127
            GK + K+KK K ++KC N +KEDH QPLFGVQ   ++ KE   ++FATVGSNRVT+YECH
Sbjct  67   GKNR-KAKKAKLAYKCTNYVKEDHGQPLFGVQICPFYYKESQAIIFATVGSNRVTIYECH  125

Query  128  SQGEIRLLQSYVDADADENFYTCAWTYDSNTSHPLLAVAGSRGIIRIINPITMQCIKHYV  187
             +G+I+LLQSY DA+ +ENFYTCAWTYD  T  P++AVAG RG+IRII+P++MQCIKHY 
Sbjct  126  KEGKIKLLQSYCDANMEENFYTCAWTYDEVTRQPMIAVAGLRGVIRIISPVSMQCIKHYT  185

Query  188  GHGNAINELKFHPRDPNLLLSVSKDHALRLWNIQTDTLVAIFGGVEGHRDEVLSADYDLL  247
            GHG+++NELKFHP  P+L+LSVSKDH+LRLWNIQTDTLVAIFGGVEGHRDEVLSAD++  
Sbjct  186  GHGHSVNELKFHPSKPSLMLSVSKDHSLRLWNIQTDTLVAIFGGVEGHRDEVLSADFNAE  245

Query  248  GEKIMSCGMDHSLKLWRINSKRMMNAIKESYDYNPNKTNRPFISQKIHFPDFSTRDIHRN  307
            G +I+SCGMDHSLK+W +N + +  AI+ SY YN +K +RPF + KIH+P+FSTRDIHRN
Sbjct  246  GTRIVSCGMDHSLKIWNLNKEEIHKAIQNSYMYNASKNDRPFKTIKIHYPEFSTRDIHRN  305

Query  308  YVDCVRWLGDLILSKSGRAILHSHQQCMRDPVSPNLRQHLSCENAIVCWKPGKMEDDIDK  367
            YVDCVRWLGDL+LSK                         SCEN IVCWKPG + + ++ 
Sbjct  306  YVDCVRWLGDLVLSK-------------------------SCENCIVCWKPGTIFNRLED  340

Query  368  IKPSESNVTILGRFDYSQCDIWYMRFSMDFWQKMLALGNQVGKLYVWDLEVEDPHKAKCT  427
            I PS +NVT+L +F Y QCDIWYMRFS+D+WQK+LALGNQVG+L+VWDL VEDP KA+ +
Sbjct  341  ITPSITNVTVLHKFQYHQCDIWYMRFSIDYWQKVLALGNQVGRLFVWDLGVEDPVKARLS  400

Query  428  TLTHHKCGAAIRQTSFSRDSSILIAVCDDASIWRWDRLR  466
            TLTH KC +AIRQTS +RD ++LI+VCDD ++WRWDR +
Sbjct  401  TLTHPKCTSAIRQTSMTRDGNLLISVCDDGTLWRWDRTK  439


>IXOSCA031253
Length=436

 Score = 525 bits (1353),  Expect = 0.0, Method: Compositional matrix adjust.
 Identities = 256/430 (60%), Positives = 317/430 (74%), Gaps = 34/430 (8%)

Query  37   ENDDAVSIESGTNTERPDTPTNTPNAPGRKSWGKGKWKSKKCKYSFKCVNSLKEDHNQPL  96
            E     S  +  NT R DTPTN      R++      K+K+CK  +KC   +KEDH QPL
Sbjct  40   ETSSIGSASTADNTSRSDTPTNRRRGKRRRN------KNKRCKLLYKCTTHIKEDHGQPL  93

Query  97   FGVQFNWHSKEGDPLVFATVGSNRVTLYECHSQGEIRLLQSYVDADADENFYTCAWTYDS  156
            FGVQFN H K+G   +FA VGSNRVTLYEC   G I+LLQSY D D +EN YTCAW+YD 
Sbjct  94   FGVQFNPHLKDG-LYIFAVVGSNRVTLYECLENGSIKLLQSYCDPDPEENLYTCAWSYDD  152

Query  157  NTSHPLLAVAGSRGIIRIINPITMQCIKHYVGHGNAINELKFHPRDPNLLLSVSKDHALR  216
             T  PLLAVAGSRG+IRII+P  M+C KHYVGHGNAINELKFHP D NLLLSVSKDH LR
Sbjct  153  VTGFPLLAVAGSRGVIRIISPAAMKCTKHYVGHGNAINELKFHPHDVNLLLSVSKDHTLR  212

Query  217  LWNIQTDTLVAIFGGVEGHRDEVLSADYDLLGEKIMSCGMDHSLKLWRINSKRMMNAIKE  276
            LWN++TD  +AIFGGVEGHRDEVLSAD+DLLG+KIMSCGMDHSLKLW++++     AI++
Sbjct  213  LWNVKTDQCIAIFGGVEGHRDEVLSADFDLLGQKIMSCGMDHSLKLWKLDTAAFAQAIRD  272

Query  277  SYDYNPNKTNRPFISQKIHFPDFSTRDIHRNYVDCVRWLGDLILSKSGRAILHSHQQCMR  336
            S+ Y P+K +RPF + + H+PDF+TRDIHRNYVDCVRWLG+ +LSK              
Sbjct  273  SHHYCPSKAHRPFATVRQHYPDFTTRDIHRNYVDCVRWLGNFVLSK--------------  318

Query  337  DPVSPNLRQHLSCENAIVCWKPGKMEDDIDKIKPSESNVTILGRFDYSQCDIWYMRFSMD  396
                       SCEN IVCWKPG +E  +D ++ +++N T+L RF+Y +C+IW+MRFSMD
Sbjct  319  -----------SCENCIVCWKPGLLE-QLD-VRHTDTNTTVLHRFEYKECNIWFMRFSMD  365

Query  397  FWQKMLALGNQVGKLYVWDLEVEDPHKAKCTTLTHHKCGAAIRQTSFSRDSSILIAVCDD  456
            F QK+LALGNQVGK YVW+++V+DP   + T LTH KCG+ IRQT+ +RD SIL+ +CDD
Sbjct  366  FEQKILALGNQVGKTYVWNIDVDDPTTCRSTVLTHAKCGSPIRQTNLNRDGSILLCICDD  425

Query  457  ASIWRWDRLR  466
            A+IWRWDR++
Sbjct  426  ATIWRWDRIQ  435


>CRAGIG055869
Length=433

 Score = 514 bits (1323),  Expect = 2e-179, Method: Compositional matrix adjust.
 Identities = 244/441 (55%), Positives = 314/441 (71%), Gaps = 32/441 (7%)

Query  29   SNPDLSGDENDDAVSIESGT---NTERPDTPTNTPNAPGRKSWGKGKWKSKKCKYSFKCV  85
            +N D SGD+ DD  S  S      + R DTPT        +   K KW++K     FKC 
Sbjct  22   ANADGSGDDQDDKSSTASTIMEDASSRSDTPTQGVGGRRGRGRNK-KWRTK---LQFKCT  77

Query  86   NSLKEDHNQPLFGVQFNWHSKEGDPLVFATVGSNRVTLYECHSQGEIRLLQSYVDADADE  145
            N +KEDH QP+FG+  N ++K+G+P+VFA+VG NRVT+YE    G+I+LLQ+Y D  ADE
Sbjct  78   NFVKEDHGQPIFGIDVNKNTKDGEPIVFASVGHNRVTIYELQENGKIKLLQAYADPCADE  137

Query  146  NFYTCAWTYDSNTSHPLLAVAGSRGIIRIINPITMQCIKHYVGHGNAINELKFHPRDPNL  205
            NFY CAW++D  T  PL+AVAG RGIIRI++PI + C+KH+VGHG A+NELKFHP+DPN+
Sbjct  138  NFYCCAWSFDDVTGQPLVAVAGLRGIIRILSPIALCCVKHFVGHGIAVNELKFHPKDPNM  197

Query  206  LLSVSKDHALRLWNIQTDTLVAIFGGVEGHRDEVLSADYDLLGEKIMSCGMDHSLKLWRI  265
            LLS SKDH +RLWNI+TD  V  FGGV+GHRDEVLSAD+++ G  I +CGMDHSLK+W+ 
Sbjct  198  LLSASKDHTIRLWNIKTDVCVVKFGGVDGHRDEVLSADFNITGNLITTCGMDHSLKIWKT  257

Query  266  NSKRMMNAIKESYDYNPNKTNRPFISQKIHFPDFSTRDIHRNYVDCVRWLGDLILSKSGR  325
            +++ +  A+K+SY YNP  +NRPF +   HFPDFSTRDIHRNYVDCVRW G+ ILSK   
Sbjct  258  DTETIQAAMKDSYTYNPANSNRPFPTVAQHFPDFSTRDIHRNYVDCVRWFGNFILSK---  314

Query  326  AILHSHQQCMRDPVSPNLRQHLSCENAIVCWKPGKMEDDIDKIKPSESNVTILGRFDYSQ  385
                                  SCEN I+CWKPG + D    ++ S+SNV+IL RFDY  
Sbjct  315  ----------------------SCENCIICWKPGPLADMNYPLRLSDSNVSILHRFDYKD  352

Query  386  CDIWYMRFSMDFWQKMLALGNQVGKLYVWDLEVEDPHKAKCTTLTHHKCGAAIRQTSFSR  445
            CDIWYMRF +DFWQK+LALGNQ+GK+YVWDL++EDP ++K   LTH KC   IRQ SF+R
Sbjct  353  CDIWYMRFGLDFWQKVLALGNQIGKVYVWDLDLEDPTQSKPIILTHPKCYTPIRQISFTR  412

Query  446  DSSILIAVCDDASIWRWDRLR  466
            D + ++AV D+A+IWRWDR++
Sbjct  413  DGNTMLAVSDNATIWRWDRVK  433


>DAPMAG012763
Length=426

 Score = 513 bits (1321),  Expect = 3e-179, Method: Compositional matrix adjust.
 Identities = 247/449 (55%), Positives = 325/449 (72%), Gaps = 27/449 (6%)

Query  18   AKKQKLSSDENSNPDLSGDENDDAVSIESGTNTERPDTPTNTPNAPGRKSWGKGKWKSKK  77
            +K+    ++   N DLSG++ +D  S    ++T    + +NTP    +K    G+ K  K
Sbjct  3    SKRPTEQAEAIDNADLSGEDMEDTASSIGSSSTLDTASRSNTPTLKPKKRGKPGRKKGTK  62

Query  78   C-KYSFKCVNSLKEDHNQPLFGVQFNWHSKEGDPLVFATVGSNRVTLYECHSQGEIRLLQ  136
              K ++K  + +KEDH QPLFGVQFN   +EG PLVFATVGS+R+++YEC   G I+LLQ
Sbjct  63   IPKINYKFSSFIKEDHGQPLFGVQFNHLLREGQPLVFATVGSHRISVYECPEMGGIKLLQ  122

Query  137  SYVDADADENFYTCAWTYDSNTSHPLLAVAGSRGIIRIINPITMQCIKHYVGHGNAINEL  196
            +Y D D +ENFYTCAW+YD  +  P+LA AGSRGI+RII+P TM  IKHYVGHG+AINEL
Sbjct  123  TYADPDPEENFYTCAWSYDEESGKPILAAAGSRGIVRIISPATMSSIKHYVGHGHAINEL  182

Query  197  KFHPRDPNLLLSVSKDHALRLWNIQTDTLVAIFGGVEGHRDEVLSADYDLLGEKIMSCGM  256
            KFHP DPNLLLSVSKDHALRLWNI+TD  +AIFGGVEGHRDEVLSAD+DL G +++SCGM
Sbjct  183  KFHPSDPNLLLSVSKDHALRLWNIRTDQCIAIFGGVEGHRDEVLSADFDLEGRRVISCGM  242

Query  257  DHSLKLWRINSKRMMNAIKESYDYNPNKTNRPFISQKIHFPDFSTRDIHRNYVDCVRWLG  316
            DHSLKLWR+++  +  AI +SY + P+K++RPF + + +FP+FSTRDIHRNYVDCVRWLG
Sbjct  243  DHSLKLWRLDTDAIEKAIGDSYTFAPSKSSRPFATVQENFPNFSTRDIHRNYVDCVRWLG  302

Query  317  DLILSKSGRAILHSHQQCMRDPVSPNLRQHLSCENAIVCWKPGKMEDDIDKIKPSESNVT  376
            D +LSK                         SCEN IVCW+PG++ ++  ++  + + VT
Sbjct  303  DFVLSK-------------------------SCENTIVCWRPGRLANNGIRVMNNNA-VT  336

Query  377  ILGRFDYSQCDIWYMRFSMDFWQKMLALGNQVGKLYVWDLEVEDPHKAKCTTLTHHKCGA  436
            +L RFDY +CDIW+MRFS+D W K++ALGNQVGK +VWDL+ +DP  ++   LTH KC  
Sbjct  337  VLHRFDYRECDIWFMRFSLDSWNKVMALGNQVGKTFVWDLDTDDPMASRHLVLTHPKCVT  396

Query  437  AIRQTSFSRDSSILIAVCDDASIWRWDRL  465
            AIRQT+ SR+  +L+ VCDDA++WRWDR+
Sbjct  397  AIRQTALSRNGHVLLCVCDDATVWRWDRI  425


>BOMMOR013102
Length=411

 Score = 506 bits (1304),  Expect = 6e-177, Method: Compositional matrix adjust.
 Identities = 250/437 (57%), Positives = 312/437 (71%), Gaps = 34/437 (8%)

Query  32   DLSGDENDDAVSIESGTNTE---RPDTPTNTPNAPGRKSWGKGKWKSKKCKYSFKCVNSL  88
            + S +E DD  S++S +NT+   R +TPTN+     R+   K     K   Y F C  S 
Sbjct  2    NFSENEADDTSSVDSTSNTDNSSRSETPTNSRVKKRRRGKKKTTKPVKP-PYKFNC--SA  58

Query  89   KEDHNQPLFGVQFNWHSKEGDPLVFATVGSNRVTLYECHSQGEIRLLQSYVDADADENFY  148
            KEDH QPLFG QFN H  EG+P VFA VGSNRV++YEC   G  + LQ Y D D DE FY
Sbjct  59   KEDHGQPLFGCQFNHHLGEGEPSVFAVVGSNRVSIYECPESGGFKFLQCYADPDVDETFY  118

Query  149  TCAWTYDSNTSHPLLAVAGSRGIIRIINPITMQCIKHYVGHGNAINELKFHPRDPNLLLS  208
            TCAW+Y+ +T  PLLAVAGSRGIIRI +P T  CIKHYVGHG+AINE+KFHPRDPNLLLS
Sbjct  119  TCAWSYEEDTMLPLLAVAGSRGIIRIFHPATQTCIKHYVGHGHAINEVKFHPRDPNLLLS  178

Query  209  VSKDHALRLWNIQTDTLVAIFGGVEGHRDEVLSADYDLLGEKIMSCGMDHSLKLWRINSK  268
             SKDHALRLWNI TD  +AIFGGVEGHRDEVLSAD+DL GE+IMSCGMDHSLKLWR++  
Sbjct  179  ASKDHALRLWNIMTDVCIAIFGGVEGHRDEVLSADFDLKGERIMSCGMDHSLKLWRLDKP  238

Query  269  RMMNAIKESYDYNPNKTNRPFISQKIHFPDFSTRDIHRNYVDCVRWLGDLILSKSGRAIL  328
             M  AIK+SY++NP++  RPF S K HFPDFSTRDIHRNYVDCVRW+GDLILSK      
Sbjct  239  SMNEAIKQSYNFNPHRALRPFNSLKEHFPDFSTRDIHRNYVDCVRWMGDLILSK------  292

Query  329  HSHQQCMRDPVSPNLRQHLSCENAIVCWKPGKMEDDIDKIKPSESNVTILGRFDYSQCDI  388
                               SCENAI+CWKPG++ED   +++P +++VT++ RFDY +C+I
Sbjct  293  -------------------SCENAIICWKPGRLED--TELRPGDNSVTMVHRFDYKECEI  331

Query  389  WYMRFSMDFWQKMLALGNQVGKLYVWDLEVEDPHKAKCTTLTHHKCGAAIRQTSFSRDSS  448
            W++RF++D+ Q+++ALGNQ GK  VW+L       ++ + L H +C AA+RQ + SR+  
Sbjct  332  WFIRFAVDYSQRVIALGNQCGKTMVWELG-NVAGGSRVSQLVHPRCVAAVRQVTLSRNGK  390

Query  449  ILIAVCDDASIWRWDRL  465
            IL+  CDD +IWRWDR+
Sbjct  391  ILLTCCDDGTIWRWDRV  407


>CIOINT015780
Length=424

 Score = 484 bits (1245),  Expect = 1e-167, Method: Compositional matrix adjust.
 Identities = 229/440 (52%), Positives = 300/440 (68%), Gaps = 30/440 (7%)

Query  28   NSNPDLSGDENDDAVSIESGTNTERPDTPTNTPNAPGRKS----WGKGKWKSKKCKYSFK  83
            N NP +  DEN+D  ++     + + +        P +K+          K    K  FK
Sbjct  7    NINPKVQ-DENEDENNLPKQVISTKDENTAVNETGPAQKTKRGKGKSKISKKLPAKGLFK  65

Query  84   CVNSLKEDHNQPLFGVQFNWHSKEGDPLVFATVGSNRVTLYECHSQGEIRLLQSYVDADA  143
            C NSLKEDH QPLFGV F   + + +  +FA+VGSNR+ +YEC   G I+LLQ+Y D ++
Sbjct  66   CTNSLKEDHGQPLFGVSFCHQTSKDEYPMFASVGSNRIAVYECRDDGYIKLLQAYSDPES  125

Query  144  DENFYTCAWTYDSNTSHPLLAVAGSRGIIRIINPITMQCIKHYVGHGNAINELKFHPRDP  203
            +ENFY+C WT DS + HPLLAVAGSRGIIR++N  T QCIKHY+GHGNA+NELKFHP+ P
Sbjct  126  EENFYSCTWTVDSTSGHPLLAVAGSRGIIRVLNVSTKQCIKHYIGHGNAVNELKFHPQMP  185

Query  204  NLLLSVSKDHALRLWNIQTDTLVAIFGGVEGHRDEVLSADYDLLGEKIMSCGMDHSLKLW  263
             +LLS SKDH+LR+WNI+TD LV +F GVEGHRDEVLS D+++ G KI+SCGMDHSLK+W
Sbjct  186  QILLSASKDHSLRVWNIKTDVLVCMFSGVEGHRDEVLSCDFNIFGTKIISCGMDHSLKIW  245

Query  264  RINSKRMMNAIKESYDYNPNKTNRPFISQKIHFPDFSTRDIHRNYVDCVRWLGDLILSKS  323
              + + + +A+K S  Y PN  ++PF +   H P FSTRDIH+NYVDC RW GD ILSK 
Sbjct  246  NFDGEDLKSALKASEVYKPNTNDKPFPTLHFHNPYFSTRDIHKNYVDCARWFGDFILSK-  304

Query  324  GRAILHSHQQCMRDPVSPNLRQHLSCENAIVCWKPGKMEDDIDKIKPSESNVTILGRFDY  383
                                    SCEN IVCWKPG +   ++++KP ESNVT+L R ++
Sbjct  305  ------------------------SCENCIVCWKPGSINCSLNQLKPKESNVTVLSRLEF  340

Query  384  SQCDIWYMRFSMDFWQKMLALGNQVGKLYVWDLEVEDPHKAKCTTLTHHKCGAAIRQTSF  443
              CDIWYMRF++D+W K LA+GNQ GK ++W+L+  DP K+KC TL++ +C   IRQT+F
Sbjct  341  QHCDIWYMRFAIDYWHKYLAVGNQYGKTFIWELDHLDPAKSKCFTLSNIRCTTTIRQTAF  400

Query  444  SRDSSILIAVCDDASIWRWD  463
            S+D SILI VCDD++IWRWD
Sbjct  401  SKDGSILICVCDDSTIWRWD  420


>DROMEL020870
Length=462

 Score = 471 bits (1213),  Expect = 2e-162, Method: Compositional matrix adjust.
 Identities = 222/390 (57%), Positives = 278/390 (71%), Gaps = 31/390 (8%)

Query  82   FKCVNSLKEDHNQPLFGVQFNWHSKEGDPLVFATVGSNRVTLYECH-SQGE-----IRLL  135
            +K  + ++EDHN  +FGVQFN     G P VFATVG +RV++YEC  S G+     IRLL
Sbjct  97   YKYSSHVREDHNHQIFGVQFNPFLDRGQPQVFATVGKDRVSIYECERSTGQESCEGIRLL  156

Query  136  QSYVDADADENFYTCAWTYDSNTSHPLLAVAGSRGIIRIINPITMQCIKHYVGHGNAINE  195
            Q Y D D DE+FYTCAW+YDS T  P+LA AG RG+IRI NP+  QC K+Y+GHG+AINE
Sbjct  157  QVYADPDTDESFYTCAWSYDSVTGDPVLAAAGYRGVIRIFNPVKHQCSKNYIGHGHAINE  216

Query  196  LKFHPRDPNLLLSVSKDHALRLWNIQTDTLVAIFGGVEGHRDEVLSADYDLLGEKIMSCG  255
            LKFHP  P LLLS SKDH+LRLWNIQ+D  VA+FGGVEGHRDEVLS D+DL G++IMS G
Sbjct  217  LKFHPTRPQLLLSGSKDHSLRLWNIQSDVCVAVFGGVEGHRDEVLSVDFDLRGDRIMSSG  276

Query  256  MDHSLKLWRINSKRMMNAIKESYDYNPNKTNRPFISQKIHFPDFSTRDIHRNYVDCVRWL  315
            MDHSLKLWR++   +  AI+ S  ++PNK   PF + K HFPDFSTRDIHRNYVDCV+W 
Sbjct  277  MDHSLKLWRLDKPDIKEAIELSSGFSPNKNTGPFPTIKEHFPDFSTRDIHRNYVDCVQWF  336

Query  316  GDLILSKSGRAILHSHQQCMRDPVSPNLRQHLSCENAIVCWKPGKMEDDIDKIKPSESNV  375
            GD + SK                         SCEN+IVCWKPGK+ +   +IKP ES  
Sbjct  337  GDFVFSK-------------------------SCENSIVCWKPGKLSESWHEIKPQESAT  371

Query  376  TILGRFDYSQCDIWYMRFSMDFWQKMLALGNQVGKLYVWDLEVEDPHKAKCTTLTHHKCG  435
            T+L  FDY  C+IW++RF+ + WQK+LALGNQ+G  +VW+L+  DP+  KC+ L H K  
Sbjct  372  TVLHHFDYKMCEIWFVRFAFNAWQKILALGNQLGTTFVWELDCNDPNLTKCSQLVHPKSN  431

Query  436  AAIRQTSFSRDSSILIAVCDDASIWRWDRL  465
            + IRQTSFS+D SIL+ VCDD+++WRWDR+
Sbjct  432  STIRQTSFSKDGSILVCVCDDSTVWRWDRV  461


>LEUCOM058389
Length=395

 Score = 450 bits (1158),  Expect = 5e-155, Method: Compositional matrix adjust.
 Identities = 217/404 (54%), Positives = 277/404 (69%), Gaps = 31/404 (8%)

Query  64   GRKSWGKGKWKSKKCKYSFKCVNSLKEDHNQPLFGVQFNWHSKEGDPLVFATVGSNRVTL  123
            G K W   K + +  +Y F   + +KE H +PLFGV FN+H  EG P++FATVGSNRVT+
Sbjct  17   GDKQWRGTKQRRQTPQYKFS--SFVKEQHKKPLFGVAFNYHVAEGGPILFATVGSNRVTV  74

Query  124  YECHSQGEIRLLQSYVDADADENFYTCAWTYDSNTSHPLLAVAGSRGIIRIINPITMQCI  183
            YEC S G +  +++Y DA+  E++YTCAW+Y S T   LLAVAG+R +IRII P   Q  
Sbjct  75   YECTSGGSMVPVRAYADAEPSEDYYTCAWSYTS-TGEMLLAVAGARAVIRIIYPGCSQPD  133

Query  184  KHYVGHGNAINELKFHPRDPNLLLSVSKDHALRLWNIQTDTLVAIFGGVEGHRDEVLSAD  243
            K Y GHGNAINELKFHP+DP+LLLSV KDHALRLWNI+TD  VAIFGGV+GHRDEVLS D
Sbjct  134  KTYTGHGNAINELKFHPKDPSLLLSVGKDHALRLWNIETDCCVAIFGGVDGHRDEVLSGD  193

Query  244  YDLLGEKIMSCGMDHSLKLWRINSKRMMNAIKESYDYNPNKTNRPFISQKIHFPDFSTRD  303
            +DL G  IMSCGMDH+LKLW +N  +++  ++ S  +    TNR F +  +HFP F+TR 
Sbjct  194  FDLTGSWIMSCGMDHALKLWSMNDDKVVTTVQASKTFQAQSTNRSFNTLSVHFPVFTTRK  253

Query  304  IHRNYVDCVRWLGDLILSKSGRAILHSHQQCMRDPVSPNLRQHLSCENAIVCWKPGKMED  363
            IH NYVDCVRW G L+LSK                         SC+N + CWKPG + D
Sbjct  254  IHCNYVDCVRWFGHLLLSK-------------------------SCDNTVSCWKPGGLTD  288

Query  364  DIDKIKPSESNVTILGRFDYSQCDIWYMRFSMDFWQKMLALGNQVGKLYVWDLEVEDPHK  423
             +  +  S ++V+I+ RFDYSQCDIWYMRF +++ Q +LA+GNQVGK++VWDL   DP K
Sbjct  289  ALHVVNRSTTDVSIVLRFDYSQCDIWYMRFGVNYEQTLLAVGNQVGKVFVWDLMDVDPTK  348

Query  424  ---AKCTTLTHHKCGAAIRQTSFSRDSSILIAVCDDASIWRWDR  464
               ++   L+H KC  AIRQT+FSRD   LI +CDD ++WRWDR
Sbjct  349  PGSSEPAVLSHPKCATAIRQTAFSRDGGTLICICDDGTVWRWDR  392


>DROMEL010275
Length=425

 Score = 432 bits (1112),  Expect = 2e-147, Method: Compositional matrix adjust.
 Identities = 204/392 (52%), Positives = 272/392 (69%), Gaps = 26/392 (7%)

Query  74   KSK-KCKYSFKCVNSLKEDHNQPLFGVQFNWHSKEGDPLVFATVGSNRVTLYECHSQGEI  132
            KSK K + ++K    +KE+H   +FGV FN    + +P VFAT GSNRVT+YEC  QG +
Sbjct  53   KSKPKSRAAYKYDTHVKENHGANIFGVAFNTLLGKDEPQVFATAGSNRVTVYECPRQGGM  112

Query  133  RLLQSYVDADADENFYTCAWTYDSNTSHPLLAVAGSRGIIRIINPITMQCIKHYVGHGNA  192
            +LL  Y D D DE FYTCAW+YD  TS PLLA AG RG+IR+I+    + + +Y+GHG A
Sbjct  113  QLLHCYADPDPDEVFYTCAWSYDLKTSSPLLAAAGYRGVIRVIDVEQNEAVGNYIGHGQA  172

Query  193  INELKFHPRDPNLLLSVSKDHALRLWNIQTDTLVAIFGGVEGHRDEVLSADYDLLGEKIM  252
            INELKFHP    LLLS SKDHA+RLWNIQ+   +AI GGVEGHRDEVLS D+++ G++I+
Sbjct  173  INELKFHPHKLQLLLSGSKDHAIRLWNIQSHVCIAILGGVEGHRDEVLSIDFNMRGDRIV  232

Query  253  SCGMDHSLKLWRINSKRMMNAIKESYDYNPNKTNRPFISQKIHFPDFSTRDIHRNYVDCV  312
            S GMDHSLKLW +N+    + I+ S  ++  K+  PF +   HFPDFSTRDIHRNYVDCV
Sbjct  233  SSGMDHSLKLWCLNTPEFHHKIELSNTFSQEKSTLPFPTVTKHFPDFSTRDIHRNYVDCV  292

Query  313  RWLGDLILSKSGRAILHSHQQCMRDPVSPNLRQHLSCENAIVCWKPGKMEDDIDKIKPSE  372
            +W G+ +LSK                         SCENAIVCWKPG++    +++KPS+
Sbjct  293  QWFGNFVLSK-------------------------SCENAIVCWKPGQLHQSFEQVKPSD  327

Query  373  SNVTILGRFDYSQCDIWYMRFSMDFWQKMLALGNQVGKLYVWDLEVEDPHKAKCTTLTHH  432
            S+ TI+  F+Y +C+IW++RF  + WQK++ALGNQ GK+YVW+L+  DP  A  TTL + 
Sbjct  328  SSCTIIAEFEYDECEIWFVRFGFNPWQKVIALGNQQGKVYVWELDPSDPEGAHMTTLHNS  387

Query  433  KCGAAIRQTSFSRDSSILIAVCDDASIWRWDR  464
            +  A +RQ +FSRD+S+L+ VCDDA++WRW+R
Sbjct  388  RSVATVRQIAFSRDASVLVYVCDDATVWRWNR  419


>TRIADH003326
Length=353

 Score = 427 bits (1098),  Expect = 2e-146, Method: Compositional matrix adjust.
 Identities = 200/376 (53%), Positives = 264/376 (70%), Gaps = 26/376 (7%)

Query  90   EDHNQPLFGVQFNW-HSKEGDPLVFATVGSNRVTLYECHSQGEIRLLQSYVDADADENFY  148
            E+H +PLFGV FN+ +S   D  +FA+VG+N+V++Y+C   G I+LLQ+Y D D +E+FY
Sbjct  1    EEHGKPLFGVHFNYSYSHPDDSKIFASVGANKVSIYQCTDDGRIKLLQAYTDPDPEEDFY  60

Query  149  TCAWTYDSNTSHPLLAVAGSRGIIRIINPITMQCIKHYVGHGNAINELKFHPRDPNLLLS  208
            TCAW+Y  NTS  +LA+AG+RG+IRIIN  T  CIK Y G GNAINELKFHP DPN+L S
Sbjct  61   TCAWSYLHNTSELILAIAGARGVIRIINAATTVCIKCYPGQGNAINELKFHPLDPNILAS  120

Query  209  VSKDHALRLWNIQTDTLVAIFGGVEGHRDEVLSADYDLLGEKIMSCGMDHSLKLWRINSK  268
            V KDH + LWNI+ DT +AIFGG++GHRDEVLS D+D+LG+KI+S GMDHS+K+W + S+
Sbjct  121  VGKDHLIHLWNIKNDTCIAIFGGIDGHRDEVLSVDFDILGKKIISSGMDHSIKMWTLESE  180

Query  269  RMMNAIKESYDYNPNKTNRPFISQKIHFPDFSTRDIHRNYVDCVRWLGDLILSKSGRAIL  328
             +   IK+SY+YNP   ++ F    +  P FSTRDIHRNY+DCVRW G+LILSKS     
Sbjct  181  ILEETIKKSYEYNPVTADKSFKILYVDEPQFSTRDIHRNYIDCVRWFGNLILSKS-----  235

Query  329  HSHQQCMRDPVSPNLRQHLSCENAIVCWKPGKMEDDIDKIKPSESNVTILGRFDYSQCDI  388
                                CEN+IVCW+P  + + ++     E N     RFDY+QCDI
Sbjct  236  --------------------CENSIVCWQPTCLTEKLNPNIKKERNCFERSRFDYNQCDI  275

Query  389  WYMRFSMDFWQKMLALGNQVGKLYVWDLEVEDPHKAKCTTLTHHKCGAAIRQTSFSRDSS  448
            WY+RF +D+ QK LA+GNQVGK+++WDLE E+  + +   L+H KC AAIRQ + SRD S
Sbjct  276  WYLRFCLDYQQKTLAVGNQVGKVFLWDLENENLSQHRAVVLSHPKCSAAIRQIAISRDGS  335

Query  449  ILIAVCDDASIWRWDR  464
             L+  CDD +IWRWD+
Sbjct  336  CLVHACDDGTIWRWDK  351


>NEMVEC018181
Length=299

 Score = 396 bits (1017),  Expect = 5e-135, Method: Compositional matrix adjust.
 Identities = 181/324 (56%), Positives = 235/324 (73%), Gaps = 26/324 (8%)

Query  144  DENFYTCAWTYDSNTSHPLLAVAGSRGIIRIINPITMQCIKHYVGHGNAINELKFHPRDP  203
            +E+FY CAWT    T   +LAVAG R +IR I+PITM CIKHY+GHG AIN+LKFHP D 
Sbjct  1    EESFYCCAWTCSPTTGELMLAVAGQRAVIRFISPITMSCIKHYIGHGGAINDLKFHPLDQ  60

Query  204  NLLLSVSKDHALRLWNIQTDTLVAIFGGVEGHRDEVLSADYDLLGEKIMSCGMDHSLKLW  263
              LLS S+DH+LRLWN++TD L+AIF GVEGHRDEVL+ D+D+LG +I+SCGMDHSLK+W
Sbjct  61   CFLLSGSRDHSLRLWNVKTDALIAIFAGVEGHRDEVLNLDFDILGTRIISCGMDHSLKIW  120

Query  264  RINSKRMMNAIKESYDYNPNKTNRPFISQKIHFPDFSTRDIHRNYVDCVRWLGDLILSKS  323
             + ++++  A  ESY Y+ +K+ R F +  +H+PDF+TRDIHRNYVDCVRWLGDL+LSK 
Sbjct  121  SLETEQIQKACDESYLYDASKSKRVFPTANVHYPDFTTRDIHRNYVDCVRWLGDLVLSK-  179

Query  324  GRAILHSHQQCMRDPVSPNLRQHLSCENAIVCWKPGKMEDDI-DKIKPSESNVTILGRFD  382
                                    SCEN IVCWKP    D+I  K+   +  + +   FD
Sbjct  180  ------------------------SCENCIVCWKPQDPLDEIFQKVHIDKIFLVLCILFD  215

Query  383  YSQCDIWYMRFSMDFWQKMLALGNQVGKLYVWDLEVEDPHKAKCTTLTHHKCGAAIRQTS  442
            +SQC+IWYMRFS+DF Q+++A GNQ GK++VWD+ VEDP KA+C TL H+KC +A+RQT+
Sbjct  216  FSQCEIWYMRFSLDFEQRLVAAGNQQGKVFVWDIGVEDPSKARCITLVHNKCVSAVRQTA  275

Query  443  FSRDSSILIAVCDDASIWRWDRLR  466
            FSRD  IL+ VCD  ++WRWDR+R
Sbjct  276  FSRDGKILVCVCDGGTVWRWDRIR  299


>DIAGRA034757
Length=445

 Score = 374 bits (961),  Expect = 2e-124, Method: Compositional matrix adjust.
 Identities = 192/394 (49%), Positives = 251/394 (64%), Gaps = 37/394 (9%)

Query  80   YSFKCVNSLKEDHNQPLFGVQFN-WHSKEGDP-LVFATVGSNRVTLYECHSQGEIRLLQS  137
            Y F C  S+KE+H +PLF VQFN ++ K   P ++FAT GSNRVT+YEC   G ++ LQ+
Sbjct  68   YRFSC--SIKEEHGKPLFSVQFNPFYEKMTVPRIMFATAGSNRVTIYECLEDGSVKALQA  125

Query  138  YVDADADENFYTCAWTYDSNTSHPLLAVAGSRGIIRIINPITMQCIKHYVGHGNAINELK  197
            Y+D + +E  YTCAW+Y+  T  PLLAVAG +GIIRI+ P      K  +GHG AINELK
Sbjct  126  YIDPEPEEVHYTCAWSYEPETLDPLLAVAGRQGIIRILRPTKFSHDKSMIGHGQAINELK  185

Query  198  FHPRDPNLLLSVSKDHALRLWNIQTDTLVAIFGGVEGHRDEVLSADYDLLGEKIMSCGMD  257
            FHP+DPNLL+S+S DH++R WN++T     IFGG +GHRDEVLSAD++L   KI+SCGMD
Sbjct  186  FHPKDPNLLVSISADHSIRFWNVKTQVCFCIFGGEKGHRDEVLSADFNLESTKIISCGMD  245

Query  258  HSLKLWRINSKRMMNAIKESYDYNPNKTNRPFISQKIHFPDFSTRDIHRNYVDCVRWLGD  317
            HSLK+W ++   ++ AIK SY+++  K  +PF     HFP FST  +HRNYVDC RWLGD
Sbjct  246  HSLKIWDVSKPEIIEAIKLSYEFD-KKNKKPFKIYVEHFPIFSTCAVHRNYVDCARWLGD  304

Query  318  LILSKSGRAILHSHQQCMRDPVSPNLRQHLSCENAIVCWKP-GKMEDDIDKIKPSE--SN  374
            LILSK                         S +N IVCWKP G+   D+D+ + S     
Sbjct  305  LILSK-------------------------STDNQIVCWKPGGEPRIDLDEKRSSYLGDA  339

Query  375  VTILGRFDYSQCDIWYMRFSMDFWQKMLALGNQVGKLYVWDLEVEDPHKAKCT----TLT  430
            VT+L + +Y+ C+IWY+RF +D     LA+GNQ G ++VWDL        K      TL 
Sbjct  340  VTLLHKHEYTGCNIWYVRFCIDPGYHALAVGNQEGTVFVWDLRSRLTTGVKTKSSHYTLK  399

Query  431  HHKCGAAIRQTSFSRDSSILIAVCDDASIWRWDR  464
            H KC   +RQ   S D  ILI VCDD ++WRW+R
Sbjct  400  HVKCTTTVRQIGMSNDGRILICVCDDGTLWRWNR  433


>SALKVE009673
Length=417

 Score = 367 bits (941),  Expect = 9e-122, Method: Compositional matrix adjust.
 Identities = 185/404 (46%), Positives = 251/404 (62%), Gaps = 42/404 (10%)

Query  69   GKGKWKSKKCKYSFKCVNSLKEDHNQPLFGVQFNWHSKEGDP--LVFATVGSNRVTLYEC  126
            G+G+  +K+  + F     ++EDH QP+FGVQFN ++   DP   +FATVGSNR ++YEC
Sbjct  42   GRGREVAKETPH-FVFETRIQEDHRQPIFGVQFNPYAMMLDPPRYIFATVGSNRASIYEC  100

Query  127  HSQGEIRLLQSYVDADADENFYTCAWTYDSNTSHPLLAVAGSRGIIRIINPITMQCIKHY  186
               GE++LLQ YVD   +E FYTC W Y + T  P LAV G++ II +++P   +     
Sbjct  101  MPSGELQLLQCYVDEQPEEQFYTCTWGYHAKTLSPYLAVGGAQAIIHLLDPAHHRVEMSL  160

Query  187  VGHGNAINELKFHPRDPNLLLSVSKDHALRLWNIQTDTLVAIFGGVEGHRDEVLSADYDL  246
            VGHG AIN+L+FHP DP  LLS SKDHALRLWN++T   VAIFGG +GHRDEVLSAD+++
Sbjct  161  VGHGQAINDLQFHPNDPTFLLSASKDHALRLWNVETGKCVAIFGGEKGHRDEVLSADFNI  220

Query  247  LGEKIMSCGMDHSLKLWRINSKRMMNAIKESYDYNPNKTNRPFISQKIHFPDFSTRDIHR  306
             G +++SCGMDHSL +W I+S+ +  A+++S D NP+    PF ++ +HFP FST  +H 
Sbjct  221  DGTRVISCGMDHSLLIWAIDSELVTQALQDSKDPNPSA---PFKTRFVHFPVFSTSAVHH  277

Query  307  NYVDCVRWLGDLILSKSGRAILHSHQQCMRDPVSPNLRQHLSCENAIVCWKPGKMEDDID  366
            NYVDCVRW GDL+LSK                         S  N IVCWKPG       
Sbjct  278  NYVDCVRWFGDLVLSK-------------------------SINNEIVCWKPGGER----  308

Query  367  KIKPSESNVTILG-------RFDYSQCDIWYMRFSMDFWQKMLALGNQVGKLYVWDLEVE  419
             I  SE  +  LG        F   +C++WY+RF +D  Q+++ +GNQ G LYVWDL  +
Sbjct  309  PIVVSEKRMAYLGELVTKLVEFKMEKCELWYIRFCLDAAQQLMCIGNQDGDLYVWDLTAD  368

Query  420  DPHKAKCTTLTHHKCGAAIRQTSFSRDSSILIAVCDDASIWRWD  463
            +P K +          + +RQT+FS DS IL++V D+ SI RWD
Sbjct  369  EPQKCRTKLRARGDDNSTVRQTAFSPDSQILVSVSDNGSICRWD  412


>MNELEI014702
Length=526

 Score = 346 bits (888),  Expect = 2e-112, Method: Compositional matrix adjust.
 Identities = 180/383 (47%), Positives = 245/383 (64%), Gaps = 45/383 (12%)

Query  89   KEDHNQPLFGVQFNWHSKEGDPLVFATVGSNRVTLYECHSQGEIRLLQSYVDADADENFY  148
            KEDH +P+FGV FN ++    P VFATVGSNRVT+YEC ++  I ++QSY D   +E FY
Sbjct  175  KEDHKEPIFGVAFNPYNHPDHPPVFATVGSNRVTIYEC-TENSINVIQSYSDPCTEEIFY  233

Query  149  TCAWTY----DSNTSHPLLAVAGSRGIIRIINPITMQCIKHYVGHGNAINELKFHPRDPN  204
            T  W Y    ++     ++A+AG RG+IR+++   ++ +   +G G++INE+K HP+D N
Sbjct  234  TVCWVYSKTEENEKIETMVAIAGLRGLIRVVSLKQLKNLFTLMGCGDSINEVKLHPKDNN  293

Query  205  LLLSVSKDHALRLWNIQTDTLVAIFGGVEGHRDEVLSADYDLLGEKIMSCGMDHSLKLWR  264
            LLLS SKD++LRLWN++T   + IFGG+EGHRDEVLS D+DL    ++SCGMDHS+K+W 
Sbjct  294  LLLSASKDNSLRLWNLKTRRCILIFGGLEGHRDEVLSCDFDLNASYVLSCGMDHSVKMWS  353

Query  265  INSKRMMNAIKESYDYNPNKTNRPFISQKIHFPDFSTRDIHRNYVDCVRWLGDLILSKSG  324
            + S  + + I+ SY Y+  K   PF     HFP FSTR+IHRNYVDCVRW G+ +LSK  
Sbjct  354  LESDDVKDIIESSYTYSGEK---PFPVLNKHFPVFSTRNIHRNYVDCVRWFGNFVLSK--  408

Query  325  RAILHSHQQCMRDPVSPNLRQHLSCENAIVCWKPG---KMEDDIDKIKPSESNVTILGRF  381
                                   SCEN I+CWKP    K   DI    P +S V  L  F
Sbjct  409  -----------------------SCENKIMCWKPNLSVKKSSDI----PDQSEV--LHSF  439

Query  382  DYSQCDIWYMRFSMDFWQKMLALGNQVGKLYVWDLEVEDPHKAKCTTLTHHKCGAAIRQT  441
            +Y  CDIWYMRF++      +A GNQ+GK+++WD+  E+P K     L+H KC  AIRQ 
Sbjct  440  EYGNCDIWYMRFAVSPNFDAIAAGNQIGKVFLWDIS-EEPGKP--AILSHQKCSTAIRQV  496

Query  442  SFSRDSSILIAVCDDASIWRWDR  464
             FS DS+I++AV DD+S+WRWD+
Sbjct  497  CFSPDSTIMVAVSDDSSMWRWDK  519


>SCHMAN008804
Length=507

 Score = 302 bits (773),  Expect = 2e-95, Method: Compositional matrix adjust.
 Identities = 182/521 (35%), Positives = 260/521 (50%), Gaps = 107/521 (21%)

Query  18   AKKQKLSSDENSNP-DLSGDENDDAVSIESGTNTERPDTPTNT-PNAPGRKSWGKGKWKS  75
            A   K     NSNP   S   N    +IE  + T  P    N+ PN     +    ++K 
Sbjct  21   ASPNKRERTVNSNPHSFSLSPNISPRTIEHPSQTSLPTNLMNSLPNVVETAAVPNFQYKP  80

Query  76   KKCKYSFKCVNSLKEDHNQPLFGVQFNW--HSKEGDPLVFATVGSNRVTLYECHSQGEIR  133
                    C+  ++E H+Q +FGV FN    S+  DPL+FATV S+ VT+Y+C  + ++ 
Sbjct  81   T-------CI--IRETHSQSVFGVAFNSVNRSQPTDPLLFATVASHYVTVYQCSLKNDLE  131

Query  134  -------------LLQSYVDADAD-ENFYTCAWTYDSN-------------------TSH  160
                         LLQS+ D   D E FY CAW+ D++                   T H
Sbjct  132  DKSTQSSDMSSVCLLQSFADPAGDKEEFYCCAWSRDTSGNVASSWWTDCCESRRPRPTLH  191

Query  161  P------------------LLAVAGSRGIIRIINPITMQCIKHYVGHGNAINELKFHPRD  202
            P                  ++A AG RG+IRI+ P    C    VGHG++INEL+FHPRD
Sbjct  192  PHQGPISSSSGSLLPAHQQVVAAAGKRGVIRILCPSMASCPASLVGHGSSINELRFHPRD  251

Query  203  PNLLLSVSKDHALRLWNIQTDTLVAIFGGVEGHRDEVLSADYDLLGEKIMSCGMDHSLKL  262
            P LL S SKD+ +RLWNI +  LV IFGG EGHR EVL  D  L G+ ++S GMDH +K+
Sbjct  252  PALLFSFSKDYTIRLWNIASHVLVCIFGGAEGHRAEVLHGDLSLTGDLLLSAGMDHCVKI  311

Query  263  WRINSKRMMNAIKESYDYNPNKTNRPFISQKIHFPDFSTRDIHRNYVDCVRWLGDLILSK  322
            WR+N+  + NA+ +S++Y      +PF     HFP+FS+RD+H NYVDC RW G L++SK
Sbjct  312  WRLNTPELANAVIDSFNYRSRSNPKPFPVLVQHFPEFSSRDVHGNYVDCARWFGSLVISK  371

Query  323  SGRAILHSHQQCMRDPVSPNLRQHLSCENAIVCWKPGKMEDDIDKIK----PSESNVTIL  378
                                     SCEN++  WKPG ++D    I     P+E   +I+
Sbjct  372  -------------------------SCENSVTLWKPGGLDDSSANIPTPGVPTEHKTSII  406

Query  379  GRFDYSQCDIWYMRFSMDFWQKMLALGNQVG--KLYVWDLEVEDPHKAKCTTLTHHKC--  434
             +   + C++WY+RF +D    +LALG   G  ++Y+WDL+  +        + H     
Sbjct  407  HQLKATDCNLWYIRFDIDLKNHVLALGTGTGPSRVYLWDLKYPENALNLPAQVLHFPTVS  466

Query  435  ----------GAAIRQTSFSRDSSILIAVCDDASIWRWDRL  465
                       +AIRQT F+ D  IL+ V D+  I R+D++
Sbjct  467  GVGPGGMPLSHSAIRQTRFADDGDILLCVGDNGLIVRFDKI  507


>CHABRA017191
Length=363

 Score = 290 bits (743),  Expect = 9e-93, Method: Compositional matrix adjust.
 Identities = 162/393 (41%), Positives = 233/393 (59%), Gaps = 48/393 (12%)

Query  76   KKCKYSFKCVNSLKEDHNQPLFGVQFNWHSKEGDPLVFATVGSNRVTLYECHSQGEIRLL  135
            KK    +KC N L+E   +PL+G+ FN         VFA+VG NRVT+Y+C  QGE+ +L
Sbjct  5    KKRDREYKCTNRLQES-KRPLYGLAFNLTDARYKN-VFASVGINRVTVYKCLPQGEVTVL  62

Query  136  QSYVDADADENFYTCAWTYDSNTSHPLLAVAGSRGIIRIINPITMQCIKHYVGHGNAINE  195
            Q+YVD D DENFYT  W+ D +   P+LAV+GS G+IRII+    +  K + GHG ++NE
Sbjct  63   QAYVDEDKDENFYTVCWSCD-DFGCPMLAVSGSHGVIRIIDCSQFRLQKSFTGHGGSVNE  121

Query  196  LKFHPRDPNLLLSVSKDHALRLWNIQTDTLVAIFGGVEGHRDEVLSADY---DLLGEKIM  252
            L+  P+ P LLLS SKD ++RLWNI+T   V I  G   HR+EVLS D+   D+  +KI+
Sbjct  122  LRVQPQKPELLLSASKDESVRLWNIKTGVCVLILAGSAAHRNEVLSVDFHPSDM--KKIL  179

Query  253  SCGMDHSLKLWRINSKRMMNAIKESYDYNPNKTNRPFISQKIHFPDFSTRDIHRNYVDCV  312
            SCGMD S+K+W +  K     ++ S+ ++  +T+ P  ++ + FP  S  D+H NYVDC 
Sbjct  180  SCGMDSSIKIWSL--KDFWRYVEMSFTWDGLRTDFP--TKYVQFPLLSAFDVHNNYVDCA  235

Query  313  RWLGDLILSKSGRAILHSHQQCMRDPVSPNLRQHLSCENAIVCWKPGKMEDDIDKIKPSE  372
            RWLGDL+LSK                         S +N IV WKP K+  +      S+
Sbjct  236  RWLGDLVLSK-------------------------SVDNEIVLWKPPKVLGN----GHSD  266

Query  373  SNVTILGRFDYSQCDIWYMRFSMDFWQKMLALGNQVGKLYVWDLEVEDPHKA--KCTTLT  430
             +V +L ++   +CDIW+M+FSMDF    L +GN+ GK++V+     +P  +    T L 
Sbjct  267  GSVDVLQKYAVPECDIWFMKFSMDFHCTTLTIGNREGKIFVF-----EPQNSPLAITKLG  321

Query  431  HHKCGAAIRQTSFSRDSSILIAVCDDASIWRWD  463
              +C + +RQT+ S D S ++  C+D SIWRWD
Sbjct  322  TPQCKSPVRQTATSFDGSTILCCCEDGSIWRWD  354


>HYPCAT018138
Length=363

 Score = 289 bits (739),  Expect = 4e-92, Method: Compositional matrix adjust.
 Identities = 148/375 (39%), Positives = 215/375 (57%), Gaps = 39/375 (10%)

Query  71   GKWKSKKCKYSFKCVNSLKEDHNQPLFGVQFNWHSKEGDPLVFATVGSNRVTLYECHSQG  130
            G    K  +Y F C  S+KEDH + ++ V F       +   FA VG NRVT+YEC   G
Sbjct  24   GSATRKAPQYRFIC--SIKEDHGKAVYCVSFCNVGPTYENY-FAAVGGNRVTIYECIPDG  80

Query  131  EIRLLQSYVDADADENFYTCAWTYDSNTSHPLLAVAGSRGIIRIINPITMQCIKHYVGHG  190
             + ++Q + D D +E+++ C W +D  +  PLL + G RGII++I+  T   +   +GHG
Sbjct  81   NVSVVQVFEDEDVEESYFACTWAFDEMSETPLLTIGGLRGIIKLIDCTTQSVVMTLIGHG  140

Query  191  NAINELKFHPRDPNLLLSVSKDHALRLWNIQTDTLVAIFGGVEGHRDEVLSADYDLLGEK  250
            NAIN+L +HP DP+LL S SKD +LRLWN  T   +AIF G +GHRDEVLS D  +LG+ 
Sbjct  141  NAINDLTYHPVDPSLLFSASKDESLRLWNTLTGCCIAIFAGHQGHRDEVLSCDVHILGKS  200

Query  251  IMSCGMDHSLKLWRINSKRMMNAIKESYDYNPNKTNRPFISQKIHFPDFSTRDIHRNYVD  310
            ++S GMD+++K+W +  ++   A+K SY  +P   +RPF +Q I FP FST  +H +YVD
Sbjct  201  LLSSGMDNTIKIWSLQEEKTQRAMKASYT-DPRPADRPFETQFIQFPVFSTSKVHADYVD  259

Query  311  CVRWLGDLILSKSGRAILHSHQQCMRDPVSPNLRQHLSCENAIVCWKPGKMEDDIDKIKP  370
            CVRW+G+LILSK                         S E+ I  WKP         +  
Sbjct  260  CVRWVGNLILSK-------------------------STEDKIRLWKP--------NMSR  286

Query  371  SESNVTILGRFDYSQCDIWYMRFSMDFWQKMLALGNQVGKLYVWDLEVEDPHKAKCTTLT  430
                VT++  +     DIW+M+F++D   ++LA GN+VGKL +W   V+D   ++CT L 
Sbjct  287  GRDGVTLVREYTLPHADIWFMKFTLDSELELLAAGNKVGKLCIW--RVDDNKGSECTKLA  344

Query  431  HHKCGAAIRQTSFSR  445
            H  C   IR+ ++S 
Sbjct  345  HPNCKTPIRKVAYSE  359


>PHYINF007639
Length=385

 Score = 288 bits (736),  Expect = 2e-91, Method: Compositional matrix adjust.
 Identities = 157/390 (40%), Positives = 221/390 (57%), Gaps = 47/390 (12%)

Query  79   KYSFKCVNSLKEDHNQPLFGVQFNWHSKEGDPL---VFATVGSNRVTLYECHSQGEIRLL  135
            K  +K  +  +EDH   L+ V F     +  P+   +FA  G NR+T+YEC   G + ++
Sbjct  36   KKGYKFSSFAREDHGNALYCVTFC----DVLPIYERMFAVAGGNRLTMYECLENGGLDVI  91

Query  136  QSYVDADADENFYTCAWTYDSNTSHPLLAVAGSRGIIRIINPITMQCIKHYVGHGNAINE  195
            Q Y D D +E ++T AWT D  T  PLLA AG RG I++IN IT   +    GHGN++NE
Sbjct  92   QVYCDGDQEEQYFTAAWTVDVLTGSPLLAAAGFRGHIKLINCITQSVVIVLSGHGNSVNE  151

Query  196  LKFHPRDPNLLLSVSKDHALRLWNIQTDTLVAIFGGVEGHRDEVLSADYDLLGEKIMSCG  255
            LKFHP DP+LLLS  KD ++RLWN  T   VAIF G  GHRD+VLS D  L G   +S G
Sbjct  152  LKFHPVDPSLLLSAGKDESIRLWNSLTGVCVAIFAGHVGHRDDVLSLDIHLKGSCFVSSG  211

Query  256  MDHSLKLWRINSKRMMNAIKESYDYNPNKTNRPFISQKIHFPDFSTRDIHRNYVDCVRWL  315
            MD+++K+W +  + +  AIK+SY   P   +RPF ++ I FP F T  +H +YVDCVR +
Sbjct  212  MDNTVKIWDLEDEVVQTAIKKSYT-EPRPKDRPFDTKFIQFPAFCTSKVHADYVDCVRMV  270

Query  316  GDLILSKSGRAILHSHQQCMRDPVSPNLRQHLSCENAIVCWKPGKMEDDIDKIKPSESN-  374
            GDLILSKS                           N ++ WKP           PS    
Sbjct  271  GDLILSKS-------------------------TGNKVIFWKP----------NPSRGKD  295

Query  375  -VTILGRFDYSQCDIWYMRFSMDFWQKMLALGNQVGKLYVWDLEVEDPHKAKCTTLTHHK  433
             VT+L  + Y   D+W+M+F +D   +++A+GN+ G + V+DL+ E   ++ C  LTH+ 
Sbjct  296  AVTVLREYHYKDADLWFMKFGLDSQLEVMAVGNKKGVVSVFDLDAEQ-ERSIC-KLTHNS  353

Query  434  CGAAIRQTSFSRDSSILIAVCDDASIWRWD  463
            C + +RQ  FS+    +I   DDA++WRWD
Sbjct  354  CKSTVRQVCFSKSGRTIITCSDDATVWRWD  383


>SORBIC040581
Length=492

 Score = 279 bits (714),  Expect = 1e-86, Method: Compositional matrix adjust.
 Identities = 150/378 (40%), Positives = 217/378 (57%), Gaps = 49/378 (13%)

Query  94   QPLFGVQFNWH-SKEGDPLVFATVGSNRVTLYECHSQGEIRLLQSYVDADADENFYTCAW  152
            +PL+ + FN+  ++  D  VFATVG NR+T Y C   G   LLQ+Y+D D DE+FYT +W
Sbjct  151  RPLYAIGFNFMDARYYD--VFATVGGNRLTTYRCLENGSFALLQAYIDEDKDESFYTLSW  208

Query  153  TYDSNTSHPLLAVAGSRGIIRIINPITMQCIKHYVGHGNAINELKFHPRDPNLLLSVSKD  212
              D     PLL  AGS GIIR+IN  T +  K +VGHG++INE++  P  P+L++S SKD
Sbjct  209  ARDHVDGSPLLVAAGSNGIIRVINCATEKLAKSFVGHGDSINEIRTQPLKPSLIISASKD  268

Query  213  HALRLWNIQTDTLVAIFGGVEGHRDEVLSADY---DLLGEKIMSCGMDHSLKLWRINSKR  269
             ++RLWN+ T   + IF G  GHR+EVLS D+   D+  E+  SCGMD+++K+W +  K 
Sbjct  269  ESVRLWNVHTGICILIFAGAGGHRNEVLSVDFHPSDI--ERFASCGMDNTVKIWSM--KE  324

Query  270  MMNAIKESYDYN--PNKTNRPFISQKIHFPDFSTRDIHRNYVDCVRWLGDLILSKSGRAI  327
                + +SY +   P+K    F ++ + FP      +H NYVDC RWLGD ILSK     
Sbjct  325  FWLYVDKSYSWTDLPSK----FPTKYVQFPVL-IAAVHSNYVDCTRWLGDFILSK-----  374

Query  328  LHSHQQCMRDPVSPNLRQHLSCENAIVCWKPGKMEDDIDKIKPSESNVTILGRFDYSQCD  387
                                S +N IV W+P   E       P E ++ IL ++   +CD
Sbjct  375  --------------------SVDNEIVLWEPKTKEQS-----PGEGSIDILQKYPVPECD  409

Query  388  IWYMRFSMDFWQKMLALGNQVGKLYVWDLEVEDPHKAKCTTLTHHKCGAAIRQTSFSRDS  447
            IW+++FS DF    LA+GN+ GK+YVW+++   P       L + +C + IRQT+ S D 
Sbjct  410  IWFIKFSCDFHFNQLAIGNREGKIYVWEVQSSPP--VLIARLYNQQCKSPIRQTAVSFDG  467

Query  448  SILIAVCDDASIWRWDRL  465
            S ++   +D +IWRWD +
Sbjct  468  STILGAGEDGTIWRWDEV  485


>PARATL007140
Length=422

 Score = 273 bits (698),  Expect = 3e-85, Method: Compositional matrix adjust.
 Identities = 152/435 (35%), Positives = 230/435 (53%), Gaps = 41/435 (9%)

Query  41   AVSIESGTNTERPDTPTNTPNAPGRKSWGKGKWKSKKCKYSFKCVNSLKEDHNQPLFGVQ  100
            A S      TER  +   TPN+    +   G   +       + V  +KE H  PLFG  
Sbjct  3    ATSFRDDHQTERAMSDAGTPNSSASGASNGGLGAAPVGPARLRYVTHVKETHRHPLFGAA  62

Query  101  FNWHSKEGDPLVFATVGSNRVTLYECHSQGEIRLLQSYVDADADENFYTCAWTYDSNTSH  160
            F+ H   G    FA VG     +YEC S G + LLQ Y DA ADE+ YTCAWT  + +  
Sbjct  63   FDPHDPAG--ATFAAVGGPMAYVYECTSAGGLALLQVYRDASADESLYTCAWTMHAVSGA  120

Query  161  PLLAVAGSRGIIRIINPITMQCIKHYVGHGNAINELKFHPRDPNLLLSVSKDHALRLWNI  220
            PLL + G  G++++++    + ++  VGHG+AINE++ HP  P L+L+ SKD ++RLWN+
Sbjct  121  PLLLLGGLAGVLKVLDTSEGRVVQALVGHGHAINEVRTHPHQPQLVLTASKDTSVRLWNV  180

Query  221  QTDTLVAIFGGVEGHRDEVLSADYDLLGEKIMSCGMDHSLKLWRINSKRMMNAIKESYDY  280
            QT   VAIFGG  GHR+EVLS D+   G + +S  MD+   +W +  +++ +A+  S  Y
Sbjct  181  QTMCCVAIFGGDAGHRNEVLSVDWHHSGLRFVSGAMDNKAMVWSLTPQKVQDALALSASY  240

Query  281  NPNKTNRPFISQKIHFPDFSTRDIHRNYVDCVRWLGDLILSKSGRAILHSHQQCMRDPVS  340
            + + + R F S+ +H P+F+   +HRNY+DCVR+LGD+ILSK                  
Sbjct  241  SVHVSRRSFKSEVVHQPEFTNSTVHRNYIDCVRYLGDVILSK------------------  282

Query  341  PNLRQHLSCENAIVCWKPGKMEDDIDKIKPSESNVTILGRFDYSQCDIWYMRFSMDFWQK  400
                   S ++ I  W P ++     + +  E ++  L  F + +CDIW++RF++D   +
Sbjct  283  -------STDSCISMWLPDRIVSAASQDQ--EGSIVHLHDFRFDKCDIWFVRFALDLEHQ  333

Query  401  MLALGNQVGKLYVWDLEVEDP------------HKAKCTTLTHHKCGAAIRQTSFSRDSS  448
             L  G   G++ VWDL                       +L+H +C A +RQ      S 
Sbjct  334  QLLCGTIDGRVSVWDLNTNGTAVSVQLFAPIRLQSKSAESLSHARCRATVRQVVVGPQSR  393

Query  449  ILIAVCDDASIWRWD  463
             ++AVC+D+SIWRWD
Sbjct  394  HVVAVCEDSSIWRWD  408


>CYCPAN015290
Length=369

 Score = 271 bits (692),  Expect = 5e-85, Method: Compositional matrix adjust.
 Identities = 153/400 (38%), Positives = 227/400 (57%), Gaps = 49/400 (12%)

Query  71   GKWKSKKCKYSFKCVNSLKEDHNQPLFGVQFNWHSKEGDPLVFATVGSNRVTLYECHSQG  130
            G   S K +  +K  N L+E    PL+ + FN+        +FAT G NRVT+Y+C   G
Sbjct  13   GSIASSKRRKEYKVTNRLQEG-KLPLYAIGFNFVDARYYN-IFATGGGNRVTVYQCLEGG  70

Query  131  EIRLLQSYVDADADENFYTCAWTYDSNTSHPLLAVAGSRGIIRIINPITMQCIKHYVGHG  190
             I +LQ+YVD D  E+FYT +W  D N S PLL   GS GIIR+I+    +  K +VGHG
Sbjct  71   VIAVLQAYVDEDKGESFYTLSWACDVNGS-PLLVAGGSNGIIRVIDAANEKIHKSFVGHG  129

Query  191  NAINELKFHPRDPNLLLSVSKDHALRLWNIQTDTLVAIFGGVEGHRDEVLSADY---DLL  247
            +++NE++     P+L++S SKD ++RLWN+ T   + IF G  GHR+EVLS D+   D+ 
Sbjct  130  DSVNEIRTQALKPSLIVSASKDESVRLWNVHTGICILIFAGAGGHRNEVLSVDFHPSDIY  189

Query  248  GEKIMSCGMDHSLKLWRINSKRMMNAIKESYDYN--PNKTNRPFISQKIHFPDFSTRDIH  305
              +I SCGMD+++K+W +  K     +++S+ +   P+K    F ++ + FP F    +H
Sbjct  190  --RIASCGMDNTVKIWSM--KEFWTYVEKSFTWTDLPSK----FPTKYVQFPVF-IAAVH  240

Query  306  RNYVDCVRWLGDLILSKSGRAILHSHQQCMRDPVSPNLRQHLSCENAIVCWKPGKMEDDI  365
             NYVDC RWLGD ILSK                         S +N +V W+P   E   
Sbjct  241  SNYVDCNRWLGDFILSK-------------------------SVDNEVVLWEPSNKEQ--  273

Query  366  DKIKPSESNVTILGRFDYSQCDIWYMRFSMDFWQKMLALGNQVGKLYVWDLEVEDPHKAK  425
                 S+  V IL ++   +CDIW+++FS DF    +A+GN+ GK+YVW+L+   P+   
Sbjct  274  ---STSDGVVDILQKYPVPECDIWFIKFSCDFHYNAVAVGNREGKVYVWELQSSPPNLI-  329

Query  426  CTTLTHHKCGAAIRQTSFSRDSSILIAVCDDASIWRWDRL  465
               L+H +C + IRQT+ S D S ++  C+D +IWRWD +
Sbjct  330  -ARLSHTQCKSPIRQTAMSYDGSTILCCCEDGNIWRWDVI  368


>NUCSPE108721
Length=452

 Score = 273 bits (698),  Expect = 6e-85, Method: Compositional matrix adjust.
 Identities = 152/435 (35%), Positives = 230/435 (53%), Gaps = 41/435 (9%)

Query  41   AVSIESGTNTERPDTPTNTPNAPGRKSWGKGKWKSKKCKYSFKCVNSLKEDHNQPLFGVQ  100
            A S      TER  +   TPN+    +   G   +       + V  +KE H  PLFG  
Sbjct  3    ATSFRDDHQTERAMSDAGTPNSSASGASNGGLGAAPVGPARLRYVTHVKETHRHPLFGAA  62

Query  101  FNWHSKEGDPLVFATVGSNRVTLYECHSQGEIRLLQSYVDADADENFYTCAWTYDSNTSH  160
            F+ H   G    FA VG     +YEC S G + LLQ Y DA ADE+ YTCAWT  + +  
Sbjct  63   FDPHDPAG--ATFAAVGGPMAYVYECTSAGGLALLQVYRDASADESLYTCAWTMHAVSGA  120

Query  161  PLLAVAGSRGIIRIINPITMQCIKHYVGHGNAINELKFHPRDPNLLLSVSKDHALRLWNI  220
            PLL + G  G++++++    + ++  VGHG+AINE++ HP  P L+L+ SKD ++RLWN+
Sbjct  121  PLLLLGGLAGVLKVLDTSEGRVVQALVGHGHAINEVRTHPHQPQLVLTASKDTSVRLWNV  180

Query  221  QTDTLVAIFGGVEGHRDEVLSADYDLLGEKIMSCGMDHSLKLWRINSKRMMNAIKESYDY  280
            QT   VAIFGG  GHR+EVLS D+   G + +S  MD+   +W +  +++ +A+  S  Y
Sbjct  181  QTMCCVAIFGGDAGHRNEVLSVDWHHSGLRFVSGAMDNKAMVWSLTPQKVQDALALSASY  240

Query  281  NPNKTNRPFISQKIHFPDFSTRDIHRNYVDCVRWLGDLILSKSGRAILHSHQQCMRDPVS  340
            + + + R F S+ +H P+F+   +HRNY+DCVR+LGD+ILSK                  
Sbjct  241  SVHVSRRSFKSEVVHQPEFTNSTVHRNYIDCVRYLGDVILSK------------------  282

Query  341  PNLRQHLSCENAIVCWKPGKMEDDIDKIKPSESNVTILGRFDYSQCDIWYMRFSMDFWQK  400
                   S ++ I  W P ++     + +  E ++  L  F + +CDIW++RF++D   +
Sbjct  283  -------STDSCISMWLPDRIVSAASQDQ--EGSIVHLHDFRFDKCDIWFVRFALDLEHQ  333

Query  401  MLALGNQVGKLYVWDLEVEDP------------HKAKCTTLTHHKCGAAIRQTSFSRDSS  448
             L  G   G++ VWDL                       +L+H +C A +RQ      S 
Sbjct  334  QLLCGTIDGRVSVWDLNTNGTAVSVQLFAPIRLQSKSAESLSHARCRATVRQVVVGPQSR  393

Query  449  ILIAVCDDASIWRWD  463
             ++AVC+D+SIWRWD
Sbjct  394  HVVAVCEDSSIWRWD  408


>MARPOL007901
Length=378

 Score = 270 bits (691),  Expect = 1e-84, Method: Compositional matrix adjust.
 Identities = 152/392 (39%), Positives = 223/392 (57%), Gaps = 46/392 (12%)

Query  77   KCKYSFKCVNSLKEDHNQPLFGVQFNWHSKEGDPLVFATVGSNRVTLYECHSQGEIRLLQ  136
            K K  +K  N + E   +PL+ + FN+       L FAT G NRVT+Y+C   G I +LQ
Sbjct  21   KKKRDYKVCNRMAEGK-RPLYAITFNFLDSRFFSL-FATAGGNRVTVYDCLEGGAIGILQ  78

Query  137  SYVDADADENFYTCAWTYDSNTSHPLLAVAGSRGIIRIINPITMQCIKHYVGHGNAINEL  196
            +YVD D DE+FYT  W  D N   PLL  +GS G+IRII+  T   ++  +GHG+++NEL
Sbjct  79   AYVDEDKDESFYTVCWASD-NAGTPLLVASGSNGVIRIIDCSTENLLRSLLGHGDSVNEL  137

Query  197  KFHPRDPNLLLSVSKDHALRLWNIQTDTLVAIFGGVEGHRDEVLSADY---DLLGEKIMS  253
            +     P+L++S SKD +LRLWN+ T+  + I  G  GHR+EVLS D+   D+   +I S
Sbjct  138  RTQSMKPSLVVSASKDESLRLWNVTTNVCILILAGAGGHRNEVLSVDFHPSDV--NQIAS  195

Query  254  CGMDHSLKLWRINSKRMMNAIKESYDYNPNKTNRPFISQKIHFPDFSTRDIHRNYVDCVR  313
            CGMD+++K+W I  K     +++S+ +  + +  P  ++ + FP F+   +H NYVDC R
Sbjct  196  CGMDNTIKIWNI--KDFWVYVEKSFSWTDSPSTFP--TKYVQFPVFNAL-VHSNYVDCTR  250

Query  314  WLGDLILSKSGRAILHSHQQCMRDPVSPNLRQHLSCENAIVCWKPGKMEDDIDKIKPSES  373
            WLGD ILSK                         S +N IV W+P      + K   +E 
Sbjct  251  WLGDFILSK-------------------------SVDNEIVLWEP------MFKEHGTEG  279

Query  374  NVTILGRFDYSQCDIWYMRFSMDFWQKMLALGNQVGKLYVWDLEVEDPHKAKCTTLTHHK  433
             V IL ++   +CDIW+++FS DF    LA+GN+ GK+YVW+ +   P+      L    
Sbjct  280  VVDILQKYPVPECDIWFIKFSCDFSFNTLAIGNREGKIYVWEPQASPPNLL--AKLCASG  337

Query  434  CGAAIRQTSFSRDSSILIAVCDDASIWRWDRL  465
            C + IRQT+ S D SI++  C+D +IWRWD +
Sbjct  338  CKSPIRQTATSYDGSIILCCCEDGTIWRWDAV  369


>CYCPAN013770
Length=369

 Score = 269 bits (687),  Expect = 3e-84, Method: Compositional matrix adjust.
 Identities = 152/400 (38%), Positives = 226/400 (57%), Gaps = 49/400 (12%)

Query  71   GKWKSKKCKYSFKCVNSLKEDHNQPLFGVQFNWHSKEGDPLVFATVGSNRVTLYECHSQG  130
            G   S K +  +K  N L+E    PL+ + FN+        +FAT G NRVT+Y+C   G
Sbjct  13   GSIASSKRRVEYKVTNRLQEG-KLPLYAIGFNFVDARYYN-IFATGGGNRVTVYQCLEGG  70

Query  131  EIRLLQSYVDADADENFYTCAWTYDSNTSHPLLAVAGSRGIIRIINPITMQCIKHYVGHG  190
             I +LQ+YVD    E+FYT +W  D N S PLL   GS GIIR+I+    +  K +VGHG
Sbjct  71   VIAVLQAYVDGAKGESFYTLSWACDVNGS-PLLVAGGSNGIIRVIDVANEKIHKSFVGHG  129

Query  191  NAINELKFHPRDPNLLLSVSKDHALRLWNIQTDTLVAIFGGVEGHRDEVLSADY---DLL  247
            +++NE++     P+L++S SKD ++RLWN+ T   + IF G  GHR+EVLS D+   D+ 
Sbjct  130  DSVNEIRTQALKPSLIVSASKDESVRLWNVHTGICILIFAGAGGHRNEVLSVDFHPSDIY  189

Query  248  GEKIMSCGMDHSLKLWRINSKRMMNAIKESYDYN--PNKTNRPFISQKIHFPDFSTRDIH  305
              +I SCGMD+++K+W +  K     +++S+ +   P+K    F ++ + FP F    +H
Sbjct  190  --RIASCGMDNTVKIWSM--KEFWTYVEKSFAWTDLPSK----FPTKYVQFPVF-IAAVH  240

Query  306  RNYVDCVRWLGDLILSKSGRAILHSHQQCMRDPVSPNLRQHLSCENAIVCWKPGKMEDDI  365
             NYVDC RWLGD ILSK                         S +N +V W+P   E   
Sbjct  241  SNYVDCNRWLGDFILSK-------------------------SVDNEVVLWEPSNKEQ--  273

Query  366  DKIKPSESNVTILGRFDYSQCDIWYMRFSMDFWQKMLALGNQVGKLYVWDLEVEDPHKAK  425
                 S+  V IL ++   +CDIW+++F+ DF    +A+GN+ GK+YVW+L+   P+   
Sbjct  274  ---STSDGVVDILQKYPVPECDIWFIKFACDFHYNAVAVGNREGKVYVWELQSSPPNLI-  329

Query  426  CTTLTHHKCGAAIRQTSFSRDSSILIAVCDDASIWRWDRL  465
               L+H +C + IRQT+ S D S ++  CDD +IWRWD +
Sbjct  330  -ARLSHTQCKSPIRQTAMSYDGSTILCCCDDGNIWRWDVI  368


>ARATHA029553
Length=369

 Score = 266 bits (679),  Expect = 5e-83, Method: Compositional matrix adjust.
 Identities = 149/391 (38%), Positives = 220/391 (56%), Gaps = 47/391 (12%)

Query  79   KYSFKCVNSLKEDHNQPLFGVQFNW-HSKEGDPLVFATVGSNRVTLYECHSQGEIRLLQS  137
            K S+K  N ++E   +PL+ V FN+  ++  D  VF T G NR+TLY C   G I  LQS
Sbjct  20   KKSYKVTNRIQEG-KKPLYAVVFNFLDARFFD--VFVTAGGNRITLYNCLGDGAISALQS  76

Query  138  YVDADADENFYTCAWTYDSNTSHPLLAVAGSRGIIRIINPITMQCIKHYVGHGNAINELK  197
            Y D D +E+FYT +W    N  +P +A  G +GIIR+I+  +    K  VGHG+++NE++
Sbjct  77   YADEDKEESFYTVSWACGVN-GNPYVAAGGVKGIIRVIDVNSETIHKSLVGHGDSVNEIR  135

Query  198  FHPRDPNLLLSVSKDHALRLWNIQTDTLVAIFGGVEGHRDEVLSADY---DLLGEKIMSC  254
              P  P L+++ SKD ++RLWN++T   + IF G  GHR EVLS D+   D+   +  SC
Sbjct  136  TQPLKPQLVITASKDESVRLWNVETGICILIFAGAGGHRYEVLSVDFHPSDIY--RFASC  193

Query  255  GMDHSLKLWRINSKRMMNAIKESYDYNPNKTNRPFISQKIHFPDFSTRDIHRNYVDCVRW  314
            GMD ++K+W +  K     +++S+ +  + +  P  ++ + FP F T  IH NYVDC RW
Sbjct  194  GMDTTIKIWSM--KEFWTYVEKSFTWTDDPSKFP--TKFVQFPVF-TASIHTNYVDCNRW  248

Query  315  LGDLILSKSGRAILHSHQQCMRDPVSPNLRQHLSCENAIVCWKPGKMEDDIDKIKPSESN  374
             GD ILSK                         S +N I+ W+P   E+      P E  
Sbjct  249  FGDFILSK-------------------------SVDNEILLWEPQLKEN-----SPGEGA  278

Query  375  VTILGRFDYSQCDIWYMRFSMDFWQKMLALGNQVGKLYVWDLEVEDPHKAKCTTLTHHKC  434
              +L R+    CDIW+++FS D     +A+GNQ GK+YVWDL+   P     T L+H++ 
Sbjct  279  SDVLLRYPVPMCDIWFIKFSCDLHLSSVAIGNQEGKVYVWDLKSCPP--VLITKLSHNQS  336

Query  435  GAAIRQTSFSRDSSILIAVCDDASIWRWDRL  465
             + IRQT+ S D S ++A C+D +IWRWD +
Sbjct  337  KSVIRQTAMSVDGSTILACCEDGTIWRWDVI  367


>GUITHE004901
Length=354

 Score = 265 bits (676),  Expect = 7e-83, Method: Compositional matrix adjust.
 Identities = 152/388 (39%), Positives = 216/388 (56%), Gaps = 52/388 (13%)

Query  93   NQPLFGVQFNWHSKEGDPLVFATVGSNRVTLYECHSQGEIRLLQSYVDADADENFYTCAW  152
            +Q LFG+  N + +    L FAT G+NR T+YE    G+I + Q YVD D  E+++ CAW
Sbjct  5    DQVLFGLAINLYDERWYNL-FATTGANRATVYELLPDGKIEVRQVYVDEDQSESYFCCAW  63

Query  153  TYDS-NTSHPLLAVAGSRGIIRIINPITMQCIKHYVGHGNAINELKFHPRDPNLLLSVSK  211
            +        PLLAVAG  GIIR+++ +     +  +GHGN++N+L+FHP  P LLLS SK
Sbjct  64   SVAPWCEEQPLLAVAGQLGIIRVLDCMRHCVSRTLMGHGNSVNDLRFHPYQPELLLSASK  123

Query  212  DHALRLWNIQTDTLVAIFGGVEGHRDEVLSADYDLLGEKIMSCGMDHSLKLWRINS----  267
            D ++RLWN+ T   VA+F G   HR EVLS D+ L G++ +S GMD+++K+W ++     
Sbjct  124  DESIRLWNVATCVCVALFTGDSAHRGEVLSLDFHLDGKQFVSAGMDNAIKIWSLDQCAPA  183

Query  268  -KRMMNAIKESYDYNP----NKTNRPFISQKIHFPDFSTRDIHRNYVDCVRWLGDLILSK  322
             K+     +++ D  P    + T R F S  +  P +ST  IHRNYVDCVRW GD ILSK
Sbjct  184  IKQASTLQQQAADALPSSRGDATGR-FRSAIVQLPTYSTTRIHRNYVDCVRWHGDHILSK  242

Query  323  SGRAILHSHQQCMRDPVSPNLRQHLSCENAIVCWKPGKMEDDIDKIKPSESN----VTIL  378
                                     S  N IV WKP          +PS+++      +L
Sbjct  243  -------------------------STHNKIVIWKP----------QPSKAHGSDAALVL  267

Query  379  GRFDYSQCDIWYMRFSMDFWQKMLALGNQVGKLYVWDLEVEDPHKAKCTTLTHHKCGAAI  438
            G   YS  DIW++RF++D     +A+GN+VG++ +WDL      K  C  LTH +C   +
Sbjct  268  GECRYSSSDIWFLRFNIDPQHNFVAVGNKVGQILLWDLTQLVTGKETC-KLTHSQCTTTV  326

Query  439  RQTSFSRDSSILIAVCDDASIWRWDRLR  466
            RQT+ S D   ++A  +D SIWRWD  R
Sbjct  327  RQTAISHDGRTVLAATEDGSIWRWDATR  354


>GONPAC046106
Length=345

 Score = 260 bits (665),  Expect = 2e-81, Method: Compositional matrix adjust.
 Identities = 140/360 (39%), Positives = 201/360 (56%), Gaps = 45/360 (13%)

Query  112  VFATVGSNRVTLYECHSQGEIRLLQSYVDADADENFYTCAWTYDSNTSHPLLAVAGSRGI  171
            + AT GSNR T+Y+    G+ ++LQ Y DA+ DE  YT AW+       P LAV G +GI
Sbjct  21   LIATTGSNRATIYQSTPDGDTKVLQVYADANTDEELYTSAWS--ELHGEPFLAVGGLKGI  78

Query  172  IRIINPITMQCIKHYVGHGNAINELKFHPRDPNLLLSVSKDHALRLWNIQTDTLVAIFGG  231
            ++++    M  ++ +VGHGN+IN+++FHP    LLLS SKD + RLW++ T   +AIF G
Sbjct  79   VKVLRLSNMTLLRAFVGHGNSINDVRFHPDKAELLLSASKDESCRLWDVVTGNCLAIFCG  138

Query  232  VEGHRDEVLSADYDLLGEKIMSCGMDHSLKLWRINSKRMMN-------AIKESYDYNPN-  283
              GHR EVLS D+   GE  +S GMD+++K+W I  KR +        +++E     P  
Sbjct  139  FNGHRGEVLSLDFHPDGELFVSAGMDNAVKVWNI--KRFLTSDTPATASMEEVVAPKPRV  196

Query  284  KTNRPFISQKIHFPDFSTRDIHRNYVDCVRWLGDLILSKSGRAILHSHQQCMRDPVSPNL  343
              ++PF +  +  P+FST  +H NYVDCV + G L+LSK                     
Sbjct  197  HGDKPFKTAIVQEPEFSTTRVHSNYVDCVAYFGRLLLSK---------------------  235

Query  344  RQHLSCENAIVCWKPGKMEDDIDKIKPSESNVTILGRFDYSQCDIWYMRFSMDFWQKMLA  403
                S  N I+ WKP    + +         VT+   + YS  DIW++RF +D     LA
Sbjct  236  ----STHNRIIVWKPDPTSERV------SDAVTLFQEYKYSASDIWFLRFCIDRNATSLA  285

Query  404  LGNQVGKLYVWDLEVEDPHKAKCTTLTHHKCGAAIRQTSFSRDSSILIAVCDDASIWRWD  463
            +GN+ GK++VWDL   + H A    L H +C  A+R+T+FS D S L A CDDA++WRWD
Sbjct  286  VGNKEGKIFVWDLSSLNVHLA--AKLVHPRCRQAVRETAFSYDGSTLYAACDDATLWRWD  343


>MATSPE005985
Length=600

 Score = 267 bits (682),  Expect = 8e-81, Method: Compositional matrix adjust.
 Identities = 156/409 (38%), Positives = 222/409 (54%), Gaps = 48/409 (12%)

Query  65   RKSWGKGKWKSKKCKY-SFKCVNSLKEDHNQPLFGVQFNWHSKEGDPLVFATVGSNRVTL  123
            R+ + K K + ++ +  ++  V+S  E H  P++ V FN+         FAT G+NR T+
Sbjct  190  RRHYRKRKGQKQEQRVPAYSLVSSGTESHGCPIYCVVFNFADLRHKQF-FATCGANRATV  248

Query  124  YECHSQGEIRLLQSYVDADADENFYTCAWTYDSNTSHPLLAVAGSRGIIRIINPITMQCI  183
            Y     G   ++Q Y+D    EN YT AW+   +T  PLLAVAG  G+I+IIN    +  
Sbjct  249  YHNLKHG-FEVMQVYMDESPTENLYTAAWSVAVDTGDPLLAVAGLDGVIKIINCHNHKME  307

Query  184  KHYVGHGNAINELKFHPRDPNLLLSVSKDHALRLWNIQTDTLVAIFGGVEGHRDEVLSAD  243
                GHGNA+NEL+ HPRDP LLLSVSKD ++RLWN+ T   +AI  G  GHRDEVLSAD
Sbjct  308  MVLAGHGNAVNELRSHPRDPCLLLSVSKDTSVRLWNLCTGHCIAILAGENGHRDEVLSAD  367

Query  244  YDLLGEKIMSCGMDHSLKLWRINSKRMMNAIKESYDYNPNKTNRPFISQKIHFPDFSTRD  303
            + L G KI+S GMDH++K W I+   + + ++ SY    ++ +RPF ++ +  P F+T  
Sbjct  368  FHLSGYKIVSAGMDHAIKFWDISP--LQDLLRASYTTEEDE-DRPFPTKLVQHPVFTTTR  424

Query  304  IHRNYVDCVRWLGDLILSKSGRAILHSHQQCMRDPVSPNLRQHLSCENAIVCWKPGKMED  363
            +H NYVDCVRW+GDL+LSK                         S +  I  WKP     
Sbjct  425  VHSNYVDCVRWMGDLVLSK-------------------------SVDACITFWKP-----  454

Query  364  DIDKIKPSESNVTILGRFDYSQCDIWYMRFSMDFWQKMLALGNQVGKLYVWDL-------  416
               K  P + +  I+ R  +  CDIWY+RF +D  Q+ L +GN+ G  ++WD        
Sbjct  455  ---KFGPKKKDAVIVKRCLFYDCDIWYIRFCLDAKQRYLGVGNKKGAAFIWDATEPCFGN  511

Query  417  --EVEDPHKAKCTTLTHHKCGAAIRQTSFSRDSSILIAVCDDASIWRWD  463
              +  D  ++    LT      AIR  +F+ D+S  I V D  SI R+D
Sbjct  512  SKDSNDTARSIPKRLTVPGLTTAIRHVAFNFDASSFITVSDSGSINRFD  560


>CHABRA017190
Length=344

 Score = 258 bits (660),  Expect = 1e-80, Method: Compositional matrix adjust.
 Identities = 153/392 (39%), Positives = 218/392 (56%), Gaps = 65/392 (17%)

Query  76   KKCKYSFKCVNSLKEDHNQPLFGVQFNWHSKEGDPLVFATVGSNRVTLYECHSQGEIRLL  135
            KK    +KC N L+E   +PL+G+ FN         VFA+VG NRVT+Y+C  QGE+ +L
Sbjct  5    KKRDREYKCTNRLQES-KRPLYGLAFNLTDARYKN-VFASVGINRVTVYKCLPQGEVTVL  62

Query  136  QSYVDADADENFYTC-AWTYDSNTSHPLLAVAGSRGIIRIINPITMQCIKHYVGHGNAIN  194
            Q+YVD D DENFYT   W Y  N   P+ +VA                     GHG ++N
Sbjct  63   QAYVDEDKDENFYTWQPWGYSDNRLQPI-SVAK--------------------GHGGSVN  101

Query  195  ELKFHPRDPNLLLSVSKDHALRLWNIQTDTLVAIFGGVEGHRDEVLSADY---DLLGEKI  251
            EL+  P+ P LLLS SKD ++RLWNI+T   V I  G   HR+EVLS D+   D+  +KI
Sbjct  102  ELRVQPQKPELLLSASKDESVRLWNIKTGVCVLILAGSAAHRNEVLSVDFHPSDM--KKI  159

Query  252  MSCGMDHSLKLWRINSKRMMNAIKESYDYNPNKTNRPFISQKIHFPDFSTRDIHRNYVDC  311
            +SCGMD S+K+W +  K     ++ S+ ++  +T+ P  ++ + FP  S  D+H NYVDC
Sbjct  160  LSCGMDSSIKIWSL--KDFWRYVEMSFTWDGLRTDFP--TKYVQFPLLSAFDVHNNYVDC  215

Query  312  VRWLGDLILSKSGRAILHSHQQCMRDPVSPNLRQHLSCENAIVCWKPGKMEDDIDKIKPS  371
             RWLGDL+LSK                         S +N IV WKP K+  +      S
Sbjct  216  ARWLGDLVLSK-------------------------SVDNEIVLWKPPKVLGN----GHS  246

Query  372  ESNVTILGRFDYSQCDIWYMRFSMDFWQKMLALGNQVGKLYVWDLEVEDPHKAKCTTLTH  431
            + +V +L ++   +CDIW+M+FSMDF    L +GN+ GK++V++ +         T L  
Sbjct  247  DGSVDVLQKYAVPECDIWFMKFSMDFHCTTLTIGNREGKIFVFEPQ---NSPLAITKLGT  303

Query  432  HKCGAAIRQTSFSRDSSILIAVCDDASIWRWD  463
             +C + +RQT+ S D S ++  C+D SIWRWD
Sbjct  304  PQCKSPVRQTATSFDGSTILCCCEDGSIWRWD  335


>SORBIC042515
Length=449

 Score = 261 bits (668),  Expect = 2e-80, Method: Compositional matrix adjust.
 Identities = 147/375 (39%), Positives = 209/375 (56%), Gaps = 41/375 (11%)

Query  93   NQPLFGVQFNWHS-KEGDPLVFATVGSNRVTLYECHSQGEIRLLQSYVDADADENFYTCA  151
            N P++ + FN+   +  D  VFAT  SN VT+Y C   G   LLQ+YVD D DE+FYT +
Sbjct  94   NHPIYAIGFNFMDVRYYD--VFATASSNSVTVYRCLENGSFGLLQAYVDEDKDESFYTLS  151

Query  152  WTYDSNTSHPLLAVAGSRGIIRIINPITMQCIKHYVGHGNAINELKFHPRDPNLLLSVSK  211
            WT +     PLL  AG+  IIRIIN    +  K  VGHG +I+E++ H    +L++S SK
Sbjct  152  WTINKVDRKPLLVAAGNNQIIRIINCAGEKLAKSLVGHGGSIHEIRTHASKHSLIISASK  211

Query  212  DHALRLWNIQTDTLVAIFGGVEGHRDEVLSADYDLLGEKIM-SCGMDHSLKLWRINSKRM  270
            D ++RLWN+ T   + IF GV GHR +VLS D+      +  SCGMD+++K+W +  K  
Sbjct  212  DESVRLWNVHTGVCILIFAGVGGHRHDVLSVDFHPTDVGLFASCGMDNTVKIWSM--KEF  269

Query  271  MNAIKESYDYNPNKTNRPFISQKIHFPDFSTRDIHRNYVDCVRWLGDLILSKSGRAILHS  330
               +++SY +  N +  P  ++ I FP  S   +H  +VDC RWLGDLILSK        
Sbjct  270  WVYVEKSYSWTDNPSKFP--TRHIQFPVLSAA-VHSEFVDCTRWLGDLILSK--------  318

Query  331  HQQCMRDPVSPNLRQHLSCENAIVCWKPGKMEDDIDKIKPSESNVTILGRFDYSQCDIWY  390
                             S EN I+ W+P       DK KP E +V IL ++   QC +W 
Sbjct  319  -----------------SVENEILLWEPKP-----DKNKPGEGSVDILQKYPVPQCTLWC  356

Query  391  MRFSMDFWQKMLALGNQVGKLYVWDLEVEDPHKAKCTTLTHHKCGAAIRQTSFSRDSSIL  450
            M+FS DF    LA+GN  G++YVW+++   P       L++ +C + IRQT+ S D S +
Sbjct  357  MKFSCDFHFNQLAVGNSKGEIYVWEVQSCPP--VLIDRLSNKECKSPIRQTAVSVDGSTI  414

Query  451  IAVCDDASIWRWDRL  465
            +   DD +IWRWD +
Sbjct  415  LGAGDDGTIWRWDEV  429


>MICSPE009209
Length=433

 Score = 261 bits (666),  Expect = 2e-80, Method: Compositional matrix adjust.
 Identities = 147/399 (37%), Positives = 208/399 (52%), Gaps = 51/399 (13%)

Query  79   KYSFKCVNSLKEDHNQPLFGVQFNWHSKEGDPLVFATVGSNRVTLYECHSQGEIRLLQSY  138
            +Y   C   ++EDH Q L+ VQFN     G   VFATVG+NR T+Y     G+++L+Q+Y
Sbjct  35   RYHLTC--KVQEDHAQNLYSVQFN-DVTAGCENVFATVGANRATIYRAEPNGDVKLVQAY  91

Query  139  VDADADENFYTCAWTYDSNTSHPLLAVAGSRGIIRIINPITMQCIKHYVGHGNAINELKF  198
            VDA  DE F+ CAW   S  S  LLA+AG  GI+R+IN  T    K   GHGN++N++  
Sbjct  92   VDASEDEAFFACAWCKASGVSDALLAIAGVSGIVRVINVTTEGVWKDIRGHGNSVNDVCA  151

Query  199  HPRDPNLLLSVSKDHALRLWNIQTDTLVAIFGGVEGHRDEVLSADYD------LLGEKIM  252
            HP  P+LL+S SKD ++RLWNI     VA+F G  GHR+EVL+  +       + G+ + 
Sbjct  152  HPLAPHLLISASKDESVRLWNINAGVCVAVFAGAWGHRNEVLTLHFKTTDADPMNGDIVF  211

Query  253  SCG-MDHSLKLWRINSKRMMNAIKESYDYNPNKTNRPFISQKIHFPDFSTRDIHRNYVDC  311
            + G MD+ +K+W I     +    E++          F + +I  P FS+  +H+NYVDC
Sbjct  212  ASGAMDNVIKVWSIAGYEDVVQKAETW----TDGVAAFPTARIQTPCFSSFRVHKNYVDC  267

Query  312  VRWLGDLILSKSGRAILHSHQQCMRDPVSPNLRQHLSCENAIVCWKPGKMEDDIDKIKPS  371
            VRW GDLI+SK                         S E ++  W P     +I K +P 
Sbjct  268  VRWFGDLIMSK-------------------------SVEQSVTLWHP-----EIPKPRPG  297

Query  372  ESNVTILGR-----FDYS--QCDIWYMRFSMDFWQKMLALGNQVGKLYVWDLEVEDPHKA  424
            E+     G       DY+    DIW++RFS++     L  GN+ G L+ W L    P   
Sbjct  298  ETRPVKPGESFRKVADYAVKNADIWFVRFSINAAADTLLCGNRTGDLFAWKLRASPPSAG  357

Query  425  KCTTLTHHKCGAAIRQTSFSRDSSILIAVCDDASIWRWD  463
                L+H  C   +RQT+ S D SI +A CD   ++RWD
Sbjct  358  AIGQLSHKACKTCVRQTALSVDGSIALAACDGGGLFRWD  396


>CAULEN004192
Length=801

 Score = 270 bits (690),  Expect = 3e-80, Method: Compositional matrix adjust.
 Identities = 143/400 (36%), Positives = 222/400 (56%), Gaps = 38/400 (10%)

Query  69   GKGKWKSKKCKY----SFKCVNSLKEDHNQPLFGVQFNWHSKEGDPLVFATVGSNRVTLY  124
            G   +K+  CK      F  + SLKE +   ++GV FN H ++ +  +FATVG NR ++Y
Sbjct  428  GMNLFKASNCKRYWSSCFDVLFSLKELNIPVVYGVAFN-HFRKNEK-IFATVGGNRASIY  485

Query  125  ECHSQGEIRLLQSYVDADADENFYTCAWTYDSNTSHPLLAVAGSRGIIRIINPITMQCIK  184
             C   G+   LQ YVD D DE FY C W    ++   +L +AG  G++R+++      I 
Sbjct  486  RCEDNGDFSFLQCYVDDDKDEEFYVCRWGLLPSSDLSVLILAGKNGVVRVVDTRHATLIN  545

Query  185  HYVGHGNAINELKFHPRDPNLLLSVSKDHALRLWNIQTDTLVAIFGGVEGHRDEVLSADY  244
              VGHG  IN+L+  P  P+LL++ SKD + R+WN+QT   V I  G  GH  EVLS D 
Sbjct  546  TLVGHGQCINDLRVFPTRPHLLITASKDESARIWNLQTGVTVFIVSGDGGHTAEVLSVDG  605

Query  245  DLLGEKIMSCGMDHSLKLWRINSKRMMNAIKESYDYNPNKTNRPFISQKIHFPDFSTRDI  304
             L GE+ ++ GMD+ +++W I  K   + +++S  ++ +K  R F +  + +P FST+++
Sbjct  606  HLDGEQFLTSGMDNFVRIWTI--KNYQDLVEKSEGWDSSKERRNFPTVHLQYPVFSTKNV  663

Query  305  HRNYVDCVRWLGDLILSKSGRAILHSHQQCMRDPVSPNLRQHLSCENAIVCWKPGKMEDD  364
            H NYVDCV+W GDLI+SK                           +  IV +K  ++  D
Sbjct  664  HSNYVDCVQWYGDLIISKGA-------------------------DERIVIFKALELPSD  698

Query  365  IDKIKPSESNVTILGRFDYSQCDIWYMRFSMDFWQKMLALGNQVGKLYVWDLEVEDPHKA  424
               +  +    T L   +   C++WY+RFS+DF  ++LA G+Q GK++VWD  + +P+  
Sbjct  699  ---VYSTSEKFTTLIELNLDNCELWYVRFSLDFEYQILACGDQQGKVHVWD--IHNPYYI  753

Query  425  KCTTLTHHKCGAAIRQTSFSRDSSILIAVCDDASIWRWDR  464
            + + L  + C   IRQT+ S D S ++A CD+  +WRWDR
Sbjct  754  RHSLLEDNDCNFVIRQTAVSTDGSTILAACDEGDVWRWDR  793


>GEMCRY046656
Length=464

 Score = 260 bits (665),  Expect = 7e-80, Method: Compositional matrix adjust.
 Identities = 148/403 (37%), Positives = 220/403 (55%), Gaps = 51/403 (13%)

Query  81   SFKCVNSLKEDHNQPLFGVQFNWHSKEGDPLVFATVGSNRVTLYECHSQGEIRLLQSYVD  140
            +++ V  +KEDH Q LFG+  N + +    LV AT G+NR T+YE    G I + Q YVD
Sbjct  86   NWQLVKRIKEDHGQVLFGLAVNLYDERWKNLV-ATTGANRATVYELLPDGNIDVRQVYVD  144

Query  141  ADADENFYTCAWTYD--SNTSHPLLAVAGSRGIIRIINPITMQCIKHYVGHGNAINELKF  198
             ++ E+F+ CAWT         P+LA+AG  GIIR+++    +  +  +GHGNAINEL+F
Sbjct  145  EESSESFFCCAWTLAPWCKARRPMLAIAGQLGIIRVLDLEKHRVSRTLMGHGNAINELRF  204

Query  199  HPRDPNLLLSVSKDHALRLWNIQTDTLVAIFGGVEGHRDEVLSADYDLLGEKIMSCGMDH  258
            HP  P LLLS SKD ++RLWN+ +   VA+F G   HR EVLS D+ L G + +S GMD+
Sbjct  205  HPYKPALLLSASKDESIRLWNVTSCVCVALFTGDAAHRGEVLSIDFHLDGLRFVSGGMDN  264

Query  259  SLKLWRIN----SKRMMNAIKESY------DYNP---NKTNRPFISQKIHFPDFSTRDIH  305
            ++K+W ++    + +  + + E+       D  P    +    F S  +  P ++T  +H
Sbjct  265  AIKVWSLDQCAAAIQKADVLSEALTDIELDDQLPPIGAQAMGKFRSAIVQTPIYTTCRVH  324

Query  306  RNYVDCVRWLGDLILSKSGRAILHSHQQCMRDPVSPNLRQHLSCENAIVCWK-----PGK  360
            RNYVDCVRW GDL+L+K                         S  N +V WK     PGK
Sbjct  325  RNYVDCVRWYGDLLLTK-------------------------STHNKVVVWKPAPSTPGK  359

Query  361  MEDDIDKIKPSESNVTILGRFDYSQCDIWYMRFSMDFWQKMLALGNQVGKLYVWDLEVED  420
                   +     +  +LG + Y+Q +IW++RF +D     + +GN  G+L V+DL    
Sbjct  360  TASKTQGL----DSALLLGEYRYTQSNIWFLRFGIDPRHNFMVVGNMGGQLLVYDL-AGV  414

Query  421  PHKAKCTTLTHHKCGAAIRQTSFSRDSSILIAVCDDASIWRWD  463
            P   +   L H +C + +RQT+ S DS  ++AV +D S+WRWD
Sbjct  415  PSGREVCKLHHSQCTSIVRQTAVSHDSKTILAVTEDGSLWRWD  457


>PLABRA004823
Length=390

 Score = 257 bits (657),  Expect = 1e-79, Method: Compositional matrix adjust.
 Identities = 152/402 (38%), Positives = 218/402 (54%), Gaps = 47/402 (12%)

Query  74   KSKKCKYSFKCVNSLKEDHNQPLFGVQFNWHSKEGDPLV---FATVGSNRVTLYECHSQ-  129
            +  K +  F   N ++EDH  P++G+ FN    + DP +   FATVG+NR T+Y  + + 
Sbjct  12   RPSKPRIGFTLANVVEEDHGTPIYGLCFN----DVDPDLCDCFATVGANRATVYRLNERT  67

Query  130  GEIRLLQSYVDADADENFYTCAWTYDSNTSHPLLAVAGSRGIIRIINPITMQCIKHYVGH  189
            G +   Q Y D+D++E FYTC W     T  PLL  AG  G I++I+  T   IK  +GH
Sbjct  68   GAVEPEQIYRDSDSNETFYTCLWMAHWATGAPLLVCAGLTGSIKVIDCSTRAPIKALLGH  127

Query  190  GNAINELKFHPRDPNLLLSVSKDHALRLWNIQTDTLVAIFGGVEGHRDEVLSADYDLLGE  249
              A+NE++  P +P LLLS SKD ++RLWNI+T   VA+F G  GH +EVLSAD+ L G+
Sbjct  128  VGAVNEVRACPTNPVLLLSASKDRSVRLWNIETTICVAVFSGEAGHMNEVLSADFSLDGQ  187

Query  250  KIMSCGMDHSLKLWRINSKRM-------MNAIKESYDYNPNKTNRPFISQKIHFPDFSTR  302
            +I+S GMDHS+K+W ++            +A K S   + N    PF ++   FP FST 
Sbjct  188  RIVSGGMDHSVKIWAVDEVLQGLIELSGTDAYKHSDLDDCNLARAPFPTKLFQFPIFSTD  247

Query  303  DIHRNYVDCVRWLGDLILSKSGRAILHSHQQCMRDPVSPNLRQHLSCENAIVCWKPGKME  362
             +H NYVD VR+ GD+ILSK                         S E  IV W P    
Sbjct  248  RVHSNYVDNVRFFGDMILSK-------------------------SVEEKIVLWVPSFER  282

Query  363  DDIDKIKPSESNVTILGRFDYSQCDIWYMRFSMDFWQKMLALGNQVGKLYVWDLEVEDPH  422
              +++  P    V +L    YS CDIWY+RFS+D   +++A GN +GK+++WD+ V    
Sbjct  283  KTVNESCP----VRVLQECLYSDCDIWYVRFSLDRPMRLVATGNSIGKVFIWDVGVP---  335

Query  423  KAKCTTLTHHKCGAAIRQTSFSRDSSILIAVCDDASIWRWDR  464
             A    LT  K    IR  +F+ ++  L+A  D  S++ W R
Sbjct  336  GAAPRVLTSAKSTRTIRHVAFNHNNIFLVASSDIGSVFVWRR  377


>MICMAR105721
Length=441

 Score = 258 bits (660),  Expect = 2e-79, Method: Compositional matrix adjust.
 Identities = 140/383 (37%), Positives = 205/383 (54%), Gaps = 42/383 (11%)

Query  81   SFKCVNSLKEDHNQPLFGVQFNWHSKEGDPLVFATVGSNRVTLYECHSQGEIRLLQSYVD  140
            +F+ +  L E H +P++ + FN    E    VFA VG    ++Y  H  G I  LQ Y D
Sbjct  64   TFRHIGRLGESHGRPIYCIAFNTVITEFRS-VFAVVGGPFASVYCLHRDGVIEPLQMYKD  122

Query  141  ADADENFYTCAWTYDSNTSHPLLAVAGSRGIIRIINPITMQCIKHYVGHGNAINELKFHP  200
             D++E  + C+W        P+L V G +GI+RIIN  T +  +  +GHGNA+NE+K HP
Sbjct  123  EDSNEELFACSWASIGEDPQPILIVGGEKGILRIIN-CTTRTTQVMLGHGNAVNEIKTHP  181

Query  201  RDPNLLLSVSKDHALRLWNIQTDTLVAIFGGVEGHRDEVLSADYDLLGEKIMSCGMDHSL  260
               +L L+ SKD ++RLW+++ +  +AIF G +GHR E+LS D+ L G    S  MD+S+
Sbjct  182  VHHDLFLTASKDESIRLWSLELNMCIAIFAGDQGHRGEILSLDFHLSGRFFASSSMDYSV  241

Query  261  KLWRINSKRMMNAIKESYDYNPNKTNRPFISQKIHFPDFSTRDIHRNYVDCVRWLGDLIL  320
            K+W  +      A  E+++       RP I   I  P F++  +HRNYVDC+R+ GDL+L
Sbjct  242  KVWSFDEGE--RARNEAHEDPKRFRRRPTI---IQHPIFTSDKLHRNYVDCIRFYGDLLL  296

Query  321  SKSGRAILHSHQQCMRDPVSPNLRQHLSCENAIVCWKPGKMEDDIDKIKPSESNVTILGR  380
            SK                         S  N ++ WKP         ++    +  +L  
Sbjct  297  SK-------------------------SVHNCVLLWKP--------SLRERSGDAAMLTE  323

Query  381  FDYSQCDIWYMRFSMDFWQKMLALGNQVGKLYVWDLEVEDPHKAKCTTLTHHKCGAAIRQ  440
            +    CDIWYMRFS+D  Q+ +A+GN  G ++V+ + V  P +A    L HHKC +AIR 
Sbjct  324  YPVPDCDIWYMRFSLDPSQRFMAVGNTKGAVFVYHMGVYPPKRAG--KLAHHKCVSAIRT  381

Query  441  TSFSRDSSILIAVCDDASIWRWD  463
              FS D   L+  CDD S+WRWD
Sbjct  382  VVFSPDGRTLLCGCDDGSVWRWD  404


>COCSUB009264
Length=365

 Score = 255 bits (651),  Expect = 5e-79, Method: Compositional matrix adjust.
 Identities = 136/377 (36%), Positives = 211/377 (56%), Gaps = 37/377 (10%)

Query  90   EDHNQPLFGVQFNWHSKEGDPLVFATVGSNRVTLYECHSQGEIRLLQSYVDADADENFYT  149
            E+H QP++ V FN++ +EG   VFA+ GSN  T+Y C   G + +LQ+Y+D D  E F+ 
Sbjct  1    EEHGQPIYCVSFNFY-REGCQNVFASCGSNGATIYRCLEGGAVEILQAYIDEDVQEEFFA  59

Query  150  CAWTYDSNTSHPLLAVAGSRGIIRIINPITMQCIKHYVGHGNAINELKFHPRDPNLLLSV  209
            C W+ D +T  PLL +AG +G+++I+N  T +      GHG+AIN++  HP  P+L+L+ 
Sbjct  60   CKWSVDPDTGDPLLLIAGKKGLLKILNCATQKLEWAAEGHGDAINDISIHPMRPSLVLTA  119

Query  210  SKDHALRLWNIQTDTLVAIFGGVEGHRDEVLSADYDLL-GEKIMSCGMDHSLKLWRINSK  268
            S+D +LRLWN +T   V I  G  GHR+EVLS D++ + G + +SCGMD+++K+W +  +
Sbjct  120  SRDSSLRLWNTKTKVCVLIMNGDGGHRNEVLSIDFNPVDGNQFVSCGMDNTVKIWNLEGR  179

Query  269  RMMNAIKESYDYNPNKTNRPFISQKIHFPDFSTRDIHRNYVDCVRWLGDLILSKSGRAIL  328
            RM+  +++S+DY   +    F ++ +  P      +H NYVDCVR++GDLILSK      
Sbjct  180  RMLKHVEKSFDYT-GEDGIAFDTKFLACPKAHVVQVHYNYVDCVRFIGDLILSK------  232

Query  329  HSHQQCMRDPVSPNLRQHLSCENAIVCWKPGKMEDDIDKIKPSESNVTILGRFDYSQC-D  387
                               S +  I  W+P     DI   +P +    I    +   C  
Sbjct  233  -------------------SVDERIYLWRP-----DISLDEPVDVKGHIHYELELEDCAH  268

Query  388  IWYMRFSMDFWQKMLALGNQVGKLYVWDLEVEDPH-KAKCTTLTHHKCGAAIRQTSFSRD  446
            +W++RF++D   + LA G   G + VWD     P  KA+       K    +RQT+ S D
Sbjct  269  VWFVRFALDRQCRTLACGTTTGMVLVWDPHTLSPRPKARLKRTPGSK--TTVRQTAISAD  326

Query  447  SSILIAVCDDASIWRWD  463
              I+++ CDD +IWR+D
Sbjct  327  GDIIVSCCDDGTIWRFD  343


>RIGRAM013987
Length=426

 Score = 253 bits (647),  Expect = 1e-77, Method: Compositional matrix adjust.
 Identities = 151/418 (36%), Positives = 223/418 (53%), Gaps = 71/418 (17%)

Query  82   FKCVNSLKEDHNQPLFGVQFN-WHSK----------------EGDPL-------------  111
            F+C+ S+ ED   PL+ V FN + S+                EG                
Sbjct  40   FRCLASVWEDARHPLYAVAFNPFFSRTEVRRVRRRIRLPGGAEGKAQVVDVEEEQEEQIE  99

Query  112  VFATVGSNRVTLYECHSQGEIRLLQSYVDADADENFYTCAWTYDSNTSHPLLAVAGSRGI  171
             FAT G N+ T+Y   S GE+     + D DA E+FYTCA+++D  T  P L +AG +GI
Sbjct  100  CFATCGGNKATVYYVVSSGEVLPQYRFEDEDASESFYTCAFSFDPETKCPWLLLAGEKGI  159

Query  172  IRIINPITMQCIKHYVGHGNAINELKFHPRDPNLLLSVSKDHALRLWNI--QTDTLVAIF  229
            IR+I+ +    +    GHG+ INE++ HP DP +++SVS D ++R+WN+  Q    + +F
Sbjct  160  IRVIDCVAHTAVMALAGHGDQINEIRVHPTDPWVVVSVSTDESVRVWNLTAQPPRTIFLF  219

Query  230  GGVEGHRDEVLSADYDLLGEKIMSCGMDHSLKLWRINSKRMMNAIKESYDYNPNKTN--R  287
            GG  GHR+ VLS D+D LG  I S GMDHS+K+WRI ++ M  +I+E+       +   R
Sbjct  220  GGDGGHRNNVLSVDFDQLGTLIASSGMDHSVKVWRI-TEAMQRSIEETRRRVARTSAELR  278

Query  288  PFISQKIHFPDFSTRDIHRNYVDCVRWLGDLILSKSGRAILHSHQQCMRDPVSPNLRQHL  347
            P + Q   FP FST+ +H NYVDCVRW+G  +LSK                 +P      
Sbjct  279  PVVQQ---FPIFSTQKVHGNYVDCVRWVGTNLLSK-----------------APG-----  313

Query  348  SCENAIVCWKPGKMEDDIDKIKPSE-SNVTILGRFDYSQCDIWYMRFSMDFWQKMLALGN  406
               N I  WK      D+ K++ S   +V +L  F + +C +W++RF +D  +++LA GN
Sbjct  314  ---NHITLWKM-----DLQKVEFSGIDDVQVLNEFAFKECPLWFIRFGLDPQKRLLAFGN  365

Query  407  QVGKLYVWDLEVEDPHKAKCTTLTHHKCGAAIRQTSFSRDSSILIAVCDDASIWRWDR  464
              G + +WD++     +    TL   KC   IRQ ++S DSS L+AVCDD  ++ W R
Sbjct  366  DDGSILLWDVDCVPSQRF--ATLITAKCTRTIRQLAWSSDSSTLVAVCDDGKVFVWQR  421


>HALSPE000657
Length=837

 Score = 256 bits (655),  Expect = 6e-75, Method: Compositional matrix adjust.
 Identities = 135/381 (35%), Positives = 201/381 (53%), Gaps = 65/381 (17%)

Query  113  FATVGSNRVTLYECHSQGEIRLLQSYVDADADENFYTCAWTYDSNTSHPLLAVAGSRGII  172
                G NR T+YEC   G +R+ Q+++D D DE F+   W       H L+AVAG+ G+I
Sbjct  6    VGAAGGNRTTIYECTDSGSLRVAQAFLDEDEDEEFFCLVWMPHWRDPHALVAVAGNCGLI  65

Query  173  RIINPITMQCIKHYVGHGNAINELKFHPRDPNLLLSVSKDHALRLWNIQTDTLVAIFGGV  232
            +I+N  T Q  +  VGHGNA+N+LK HP +P LLLS SKD ++RLW+++    VAIF G 
Sbjct  66   KILNTQTHQRCRVLVGHGNAVNDLKEHPTNPTLLLSASKDESVRLWDVRAGVCVAIFAGH  125

Query  233  EGHRDEVLSADYDLLGEKIMSCGMDHSLKLWRINSKRMMNAIKESYDY------------  280
             GHRDEVLS    + GE  +S GMD+++++W +    +  AI  + D             
Sbjct  126  NGHRDEVLSIAIHVSGESFVSSGMDNTVRVWSLQDANVRAAIDRAADLPEADGEPKLVVS  185

Query  281  ------------------NPNKTNRPFISQKIHFPDFSTRDIHRNYVDCVRWLGDLILSK  322
                                ++   PF +    FP FSTR +HR+YVDCV W+GDL+LSK
Sbjct  186  EKKAAAAAAAAAAGEAAAATSEKRSPFRTHYEQFPAFSTRKVHRDYVDCVAWVGDLLLSK  245

Query  323  SGRAILHSHQQCMRDPVSPNLRQHLSCENAIVCWKPGKMEDDIDKIKPSESNVTILGRFD  382
            S +                         N ++ W+P     D+ + K     V +L +F+
Sbjct  246  STK-------------------------NKLLLWRP-----DVSRFK---DGVEVLRQFE  272

Query  383  YSQCDIWYMRFSMDFWQKMLALGNQVGKLYVWDLEVEDPHKAKCTTLTHHKCGAAIRQTS  442
             S CDIW++RF++D   + +ALGN +G + ++DL+ E    +    L    C + +RQT+
Sbjct  273  LSGCDIWFIRFALDEAFRYVALGNTMGHIQLFDLDGES--SSPTAVLQATGCKSTVRQTA  330

Query  443  FSRDSSILIAVCDDASIWRWD  463
             S D  I++  CDD ++WRWD
Sbjct  331  VSSDQRIVLGACDDGTLWRWD  351


>PRACOL006402
Length=439

 Score = 244 bits (622),  Expect = 1e-73, Method: Compositional matrix adjust.
 Identities = 137/396 (35%), Positives = 213/396 (54%), Gaps = 36/396 (9%)

Query  80   YSFKCVNSLKEDHNQPLFGVQFNW----HSKEGDPLVFATVGSNRVTLYECHSQG--EIR  133
            Y+F   N + E H +P++G+ FN     HS      VFATVG+NR  +YE       E+R
Sbjct  35   YTF--TNRVSEAHGEPIYGLAFNLVDLRHSN-----VFATVGANRAHVYEAKPPPGCELR  87

Query  134  LLQSYVDADADENFYTCAWTYDSNTSHPLLAVAGSRGIIRIINPITMQCIKHYVGHGNAI  193
            LLQ Y D D +E  YT AW+ D +T  PLL VAG +G I+ I+    +C +  +GHG+A+
Sbjct  88   LLQCYADDDPEEKLYTLAWSLDESTGAPLLIVAGEKGSIKAIDCNAGECRRVLLGHGHAV  147

Query  194  NELKFHPRDPNLLLSVSKDHALRLWNIQTDTLVAIFGGVEGHRDEVLSADYDLLGEKIMS  253
            N+LK  P  P +L S SKD A+R+W++++   + I  G  GH++EVLS D    G ++ S
Sbjct  148  NDLKVSPLRPRMLFSASKDEAIRVWDLRSGVCIMILAGTGGHKNEVLSCDLHPSGLRLAS  207

Query  254  CGMDHSLKLWRINSKRMMNAIKESYDYNPNKTNRPFISQKIHFPDFSTRDIHRNYVDCVR  313
            CGMD+++ +W +     +      ++  P +    F ++ + + DFST  +H NYVDCVR
Sbjct  208  CGMDNTVCVWELERHAQLFEEAAVWEGPPGR----FETRFVTYADFSTHLVHSNYVDCVR  263

Query  314  WLGDLILSKSGRAILHSHQQCMRDPVSPNLRQHLSCENAIVCWKPGKMEDD--IDKIKP-  370
            W+GDL+L+KS        +  M  PV    RQ  + +       PG  E    + K  P 
Sbjct  264  WVGDLLLTKS-----VDSRILMWRPVEDATRQRAAPQ------PPGWFESSTGLSKTLPL  312

Query  371  ---SESNVTILGRFDYSQCDIWYMRFSMDFWQKMLALGNQVGKLYVWDLEVEDPHKAKCT  427
                  +  +L ++ ++ C IW+MRF +D     LA+G   G++YVWD     P      
Sbjct  313  YPYGTGDAELLQQYVFADCSIWFMRFGLDLGCSTLAVGTVDGRVYVWDTRASPPTAP--L  370

Query  428  TLTHHKCGAAIRQTSFSRDSSILIAVCDDASIWRWD  463
             L+  +C   +R  S S D  +++A  D+ +++R+D
Sbjct  371  RLSLPRCKRPVRMASPSADGRMVVACADNGALYRFD  406


>RHIIRR000559
Length=463

 Score = 241 bits (616),  Expect = 2e-72, Method: Compositional matrix adjust.
 Identities = 141/378 (37%), Positives = 203/378 (54%), Gaps = 61/378 (16%)

Query  75   SKKCKYSFKCVNSLKEDHNQPLFGVQFNWHSKEGDPLVFATVGSNRVTLYECH-SQGEIR  133
            SK  KY  K  ++L +      FGV FN H  + + +VFA VG   + +     ++  + 
Sbjct  2    SKLEKYCLK--HTLTDPAKASYFGVSFNHHDPQNN-IVFAVVGGRNIIIARFDDNKVALS  58

Query  134  LLQSYVDADADENFYTCAWTYDSNTSHPLLAVAGSRGIIRIINPITMQCIKHYVGHGNAI  193
            +LQ+YVD +  EN+Y CAW+ D N   PLLAVAG+ GII+I+N      IK   GHG  +
Sbjct  59   ILQTYVDENEGENYYCCAWSIDPNVGAPLLAVAGATGIIKILNTSVGSAIKALTGHGGEV  118

Query  194  NELKFHPRDPNLLLSVSKDHALRLWNIQTDTLVAIFGGVEGHRDEVLSADYDLLGEKIMS  253
            NE+KFHPRDP+LL S SKD ++RLWN++T   V +FGG  GHR+ VLS D  L G+ ++S
Sbjct  119  NEIKFHPRDPSLLFSASKDFSIRLWNLKTMQPVVVFGGDRGHREPVLSIDVHLTGDFLVS  178

Query  254  CGMDHSLKLWRINSKRMMNAI----------------KESYDYNPNKTNRPFISQKIHFP  297
             GMD+++K+W + +  + N I                K++   +   T  P I   +H+P
Sbjct  179  SGMDNAVKIWTLCTPIIKNTIESSYNSRSSPSHHCQKKKNCCSSHGTTPFPVI---VHYP  235

Query  298  DFSTRDIHRNYVDCVRWLGDLILSKSGRAILHSHQQCMRDPVSPNLRQHLSCENAIVCWK  357
             FST  +H N+VDCVRW GDL++S+           C  D               IV WK
Sbjct  236  IFSTAQLHNNFVDCVRWYGDLLMSR-----------CAADA-------------KIVLWK  271

Query  358  PGKMEDDIDK-----------IKPS--ESNVTILGRFDYSQCDIWYMRFSMDFWQKMLAL  404
            P       DK             PS  +SN  I+   ++  CDIW++RF + +  +MLA 
Sbjct  272  PDVELMAFDKSTVTSVVVGGPAVPSKIQSNFDIICEMEFEHCDIWFLRFGISYDYRMLAT  331

Query  405  GNQVGKLYVWDLEVEDPH  422
            GNQ G++Y+WD + + PH
Sbjct  332  GNQAGQIYIWDFQ-DIPH  348


 Score = 42.0 bits (97),  Expect = 0.080, Method: Compositional matrix adjust.
 Identities = 19/38 (50%), Positives = 23/38 (61%), Gaps = 0/38 (0%)

Query  425  KCTTLTHHKCGAAIRQTSFSRDSSILIAVCDDASIWRW  462
            K   L    C + IRQ  FS+D   ++AVCDDASIW W
Sbjct  406  KPIILESLSCESIIRQVDFSKDRQWIVAVCDDASIWCW  443


>RHIIRR013860
Length=446

 Score = 238 bits (607),  Expect = 2e-71, Method: Compositional matrix adjust.
 Identities = 151/440 (34%), Positives = 217/440 (49%), Gaps = 92/440 (21%)

Query  86   NSLKEDHNQPLFGVQFNWHSKEGDPLVFATVGSNRVTLYECHSQGEI--RLLQSYVDADA  143
            +++ E      +GV FN +    D  +FA VG   V +    S   +  +++Q+YVD D 
Sbjct  11   HTIMETAKTSYYGVSFNRYDPH-DNNIFAVVGGRNVIIARLDSDKPVALKVVQTYVDDDE  69

Query  144  DENFYTCAWTYDSNTSHPLLAVAGSRGIIRIINPITMQCIKHYVGHGNAINELKFHPRDP  203
             ENFY CAW+ D N   PLLAVAG+  II+IIN      +K   GHGN INE+KFHPR+P
Sbjct  70   GENFYCCAWSVDPNIGAPLLAVAGATSIIKIINTSVGSAMKALTGHGNEINEIKFHPREP  129

Query  204  NLLLSVSKDHALRLWNIQTDTLVAIFGGVEGHRDEVLSADYDLLGEKIMSCGMDHSLKLW  263
            +LL S SKD ++RLWN++T   VAIFGG  GHR+     D  L G+ + S GMD ++K+W
Sbjct  130  SLLFSASKDLSIRLWNLKTMQTVAIFGGECGHRE----PDVHLTGDFLASSGMDCAVKIW  185

Query  264  RINSKRMMNAIKESYDYNPNKTNR-----------------PFISQKIHFPDFSTRDIHR  306
             + +  + +AI  S + NP+ ++                  P  +  +H+P FST ++H 
Sbjct  186  TLCTPVIKHAIGSSINSNPSSSHSQQLSQREQQSCCSPHVAPSRAVTVHYPIFSTTELHN  245

Query  307  NYVDCVRWLGDLILSKSGRAILHSHQQCMRDPVSPNLRQHLSCENAIVCWKPGKMEDDID  366
            N++DCVRW GDL+LS+           C  D               IV WKP       D
Sbjct  246  NFIDCVRWYGDLLLSR-----------CAADA-------------KIVLWKPDVELVAFD  281

Query  367  K-----------IKPS--ESNVTILGRFDYSQCDIWYMRFSMDFWQKMLALGNQVGKLYV  413
            K             PS  ++N  I+   +++  DIW++RF   +  +MLA GNQVGK+Y+
Sbjct  282  KSNITTVVVGGPATPSKQQANFDIICELEFTHSDIWFIRFGFSYDFRMLATGNQVGKIYL  341

Query  414  WDLE-------------------------------VEDPHKAKCTTLTHHKCGAAIRQTS  442
            WD +                               V      K   +    C + IRQ  
Sbjct  342  WDTKDIPYYIDGYIEKKKAEYLVKKSSVKRKRGTRVSKSAVIKKPIILESDCKSTIRQID  401

Query  443  FSRDSSILIAVCDDASIWRW  462
            FS++S  +++VCDD SIW W
Sbjct  402  FSKNSQWIVSVCDDGSIWCW  421


>HALSEO013654
Length=696

 Score = 238 bits (606),  Expect = 7e-69, Method: Compositional matrix adjust.
 Identities = 147/415 (35%), Positives = 203/415 (49%), Gaps = 97/415 (23%)

Query  112  VFATVGSNRVTLYECHSQGEIRLLQSYVDADADENFYTCAWT-----YDSNTSH------  160
            +FAT GSN++T+YE    G I  LQSYVD D  E ++TCAW       DS TS       
Sbjct  299  MFATCGSNQLTIYENKPNGAIVPLQSYVDEDKKEEYFTCAWAPVFCLTDSETSSFCDPID  358

Query  161  ----PLLAVAGSRGIIRIINPITMQCIKHYVGHGNAINELKFHPRDPNLLLSVSKDHALR  216
                PL+AV G RG+IRII+P   +  +   G GN+IN + +HP D +LLLS SKD ++R
Sbjct  359  DVSAPLVAVGGERGLIRIIDPAQKRVYQTLQGQGNSINHIVWHPTDRHLLLSASKDESVR  418

Query  217  LWNIQTDTLVAIFGGVEGHRDEVLSADYDLLGEKIMSCGMDHSLKLWRINSKRMMNAIKE  276
            LWN++    +AIF G  GHRDEVL+AD+  LG+   S GMD+++K+W +++  + +AI E
Sbjct  419  LWNVENGVCIAIFAGEGGHRDEVLAADFHPLGQCFASSGMDNTVKIWALDTPEITHAIDE  478

Query  277  SYDYNPNKTNRPFISQKIHFPDFSTRDIHRNYVDCVRWLGDLILSKSGRAILHSHQQCMR  336
            SY +  N    PF S    FP FST  IH +YVD V WLG+L+LSK              
Sbjct  479  SYKFKRNSM-YPFHSLCCQFPAFSTTKIHVDYVDHVLWLGNLLLSK--------------  523

Query  337  DPVSPNLRQHLSCENAIVCWKPGKMEDDIDKIKPSESNVTILGRFDYSQCDIWYMRFSMD  396
                       S  N  V W P     DI + K S + V   G  D +   +W++R +++
Sbjct  524  -----------STANHAVLWYP-----DIHQAKESATVVREYGMHDAT---LWFIRMALN  564

Query  397  FWQKMLALGNQVGKLYVWDLEVE-DPHKAKCTTLTHHKCGAA------------------  437
              + +LA GN VG ++VW+++ E  P  A C     H    A                  
Sbjct  565  PSRTLLATGNGVGNVFVWEIDGETSPTPAHCLPPVQHANDGANSSVDADGDEDDEDGDSS  624

Query  438  -----------------------------IRQTSFSRDSSILIAVCDDASIWRWD  463
                                         +R T+FS D   L+ V DD  IWRW+
Sbjct  625  LKEPFGTVNVHYNVKPLAVLTPPNVKPSTVRHTAFSSDGRSLLYVTDDGRIWRWE  679


>RHOMAR009496
Length=595

 Score = 232 bits (591),  Expect = 1e-67, Method: Compositional matrix adjust.
 Identities = 132/388 (34%), Positives = 207/388 (53%), Gaps = 57/388 (15%)

Query  79   KYSFKCVNSLKEDHNQ-PLFGVQFNWHSKEGDPLVFATVGSNRVTLYECHSQGEIRLLQS  137
            +Y+F     +KE  N+  L+ + FN    E     FAT G +R+++Y    +G ++LL +
Sbjct  35   EYTFSV--KMKETSNRGSLYSIAFNTIC-EAHSSYFATAGCSRISIYRYMGRGNVKLLDA  91

Query  138  YVDADADENFYTCAWTYDSNTSHPLLAVAGSRGIIRIINPITMQCIKHYVGHGNAINELK  197
            YVD D+ E++Y C WT D +     LAV G  G I+II+      ++   GHG  +N++ 
Sbjct  92   YVDPDSSESYYACVWTPDPSVLQ--LAVGGKSGNIKIIDLEQKTVLQILEGHGGDVNDMC  149

Query  198  FHPRDPNLLLSVSKDHALRLWNIQTDTLVAIFGGVEGHRDEVLSADYDLLGEKIMSCGMD  257
            FHP DPN+L S SKD ++R W+++    V +FGG EGHR ++LS   +  G+++ SCGMD
Sbjct  150  FHPADPNVLFSASKDESIRQWSVRDGLCVCVFGGHEGHRGDILSLSLNQRGDQLASCGMD  209

Query  258  HSLKLWRINSKRMMNAIKESYDYNPNKTNRPFISQKIHFPDFSTRDIHRNYVDCVRWLGD  317
            H++K+W ++ K + + +  ++        RP I Q    P FST  +H NYVDCVRW+GD
Sbjct  210  HTVKIWAVDYK-LKSPVAPAF--------RPVIRQ---IPMFSTHSLHGNYVDCVRWVGD  257

Query  318  LILSKSGRAILHSHQQCMRDPVSPNLRQHLSCENAIVCWKPGKMEDDIDKIKPSESNVTI  377
             ILSK                         S EN +  W            K  +SN   
Sbjct  258  YILSK-------------------------SVENEVRMW------------KTHDSNWIS  280

Query  378  LGRFDYSQCDIWYMRFSMDFWQKMLALGNQVGKLYVWDLEVEDPHKAKCTTLTHHKCGAA  437
            +  F   +CDIW++RF+++   +  A+GN+ G ++V+D  V+    +    + +    A 
Sbjct  281  IHNFRAPKCDIWFLRFAVNSRGEFFAVGNREGDMFVYD--VDSLSNSPLQKIVNRSSAAT  338

Query  438  IRQTSFSRDSSILIAVCDDASIWRWDRL  465
            IRQ SF+ D+ IL  VCDD + W ++R+
Sbjct  339  IRQCSFNSDARILGWVCDDGTTWLYERV  366


>GRACHO008827
Length=449

 Score = 228 bits (580),  Expect = 2e-67, Method: Compositional matrix adjust.
 Identities = 129/371 (35%), Positives = 198/371 (53%), Gaps = 46/371 (12%)

Query  112  VFATVGSNRVTLYECHSQGEIRLLQSYVDADADENFYTCAWTYDSNTSHPL-LAVAGSRG  170
            +F T   N V +YE   +    LLQ Y D+D  E FY  AWT++   +H   +  AG +G
Sbjct  107  LFVTCNGNTVRIYEAKHKESPSLLQFYEDSDTTEQFYCVAWTFNVTGNHEYWVCAAGRKG  166

Query  171  IIRIINPITMQCIKHYVGHGNAINELKFHPRDPNLLLSVSKDHALRLWNIQTDTLVAIFG  230
            IIR+I+    +      GHG+A+N+LK HPRDP L++S SKD +LRLWN++T    AIF 
Sbjct  167  IIRVIDVQNFRLRSSLTGHGDAVNDLKVHPRDPALVISASKDESLRLWNLRTGATCAIFC  226

Query  231  GVEGHRDEVLSADYDLLGEKIMSCGMDHSLKLWRI-NSKRMMNAIKESYDY---------  280
            G+ GHR EV+  D+   G +  SCG+D+S+++W   +++ ++  IKES+           
Sbjct  227  GLRGHRGEVVHVDFSQDGSRFASCGIDNSVRIWDFYDNEDVVKGIKESHKVADLGVEDPH  286

Query  281  ---NPNKTNRPFISQKIHFPDFSTRDIHRNYVDCVRWLGDLILSKSGRAILHSHQQCMRD  337
               +   T R        FP F TR +HR+YVDCV W+G+L+LSKS              
Sbjct  287  VYIDETGTRRKTKVPICQFPFFVTRKVHRHYVDCVMWVGELLLSKS--------------  332

Query  338  PVSPNLRQHLSCENAIVCWKPGKMEDDIDKIKPSESNVTILGRFDYSQCDIWYMRFSMDF  397
                         N ++ W+P   E D + +    +  T+L  +    C++W++RF+MD 
Sbjct  333  -----------VHNRMILWEP---EQDRESLASPATEYTLLEEYVLDVCNVWFIRFAMDR  378

Query  398  WQKMLALGNQVGKLYVWDLEVEDPHKAKCTTLTHHK---CGAAIRQTSFSRDSSILIAVC  454
             ++++A GN  G + V+DL +  P K  C      K       +RQ +FS D SIL+AV 
Sbjct  379  HRRLVACGNDKGMVSVFDLRLT-PSKPLCVINPKDKYRYSAQFVRQCAFSEDGSILLAVD  437

Query  455  DDASIWRWDRL  465
            D +S+ +++RL
Sbjct  438  DTSSVVQYERL  448


>CHLVAR003409
Length=403

 Score = 222 bits (566),  Expect = 6e-66, Method: Compositional matrix adjust.
 Identities = 127/387 (33%), Positives = 204/387 (53%), Gaps = 49/387 (13%)

Query  88   LKEDHNQPLFGVQFNWHSKE-GDPLVFATVGSNRVTLYECHSQGEIRLLQSYVDADADEN  146
            L E H QP++   FN  S + GD  + ATVG  R T+Y C   GE+ +LQ + DAD+ E 
Sbjct  52   LTEGHRQPIYCGAFNHFSHQLGD--LLATVGGCRATIYACQPGGELEVLQVFCDADSSEE  109

Query  147  FYTCAWTYDSNTSHPLLAVAGSRGIIRIINPITMQCIKHYVGHGNAINELKFHPRDPNLL  206
            FY C W+ D ++  PLL +AG  G + ++N +T        GHG++IN++  HP  P  +
Sbjct  110  FYACCWSLDCDSGAPLLLLAGKSGQLVVVNALTGTLDTCLEGHGSSINDVAAHPTRPQFV  169

Query  207  LSVSKDHALRLWNIQT----DTLVAIFGGVEGHRDEVLSADYDLLGEK-IMSCGMDHSLK  261
             + S+DH+LRLWN++T       V +F G  GHR+EVL+  +    +  ++S GMD+  K
Sbjct  170  ATASRDHSLRLWNLRTRRGGGCCVLLFQGDGGHRNEVLTLSWKAGADSLLLSAGMDNHTK  229

Query  262  LWRINSKRMMNAIKESYDYNPNKTNRPFISQKIHFPDFSTRDIHRNYVDCVRWLGDLILS  321
            +W +   +  + +  S ++ P    R F + ++  P FST  +H NYVDCVRWLGD +LS
Sbjct  230  IWSL--AQHQHTLDASDEWRPGGP-RSFPTGRVTMPIFSTERVHWNYVDCVRWLGDFVLS  286

Query  322  KSGRAILHSHQQCMRDPVSPNLRQHLSCENAIVCWKPGKMEDDIDKIKPSESNVTILGRF  381
            K                         S +N ++ W+P    D   +    + +V ++   
Sbjct  287  K-------------------------SVDNCVLGWRP----DRTTRQHEQDGDVQLVQAR  317

Query  382  DYSQC-DIWYMRFSMDFWQKMLALGNQVGKLYVWDLEVEDPHKAKCTTLTHHKCGAA---  437
              ++C ++W++RF++D+W  +LA G   GK+ ++D   + P       L   +C A    
Sbjct  318  GLAECANVWWLRFALDYWCTVLACGTSTGKVLLFDPHAQQPQPR--ARLKPRRCAAKGER  375

Query  438  ---IRQTSFSRDSSILIAVCDDASIWR  461
               +RQT+ S D SI++A  +D S+ R
Sbjct  376  APLVRQTAVSYDGSIVVACHEDGSLTR  402


>GALSUL003905
Length=371

 Score = 212 bits (540),  Expect = 2e-62, Method: Compositional matrix adjust.
 Identities = 130/381 (34%), Positives = 195/381 (51%), Gaps = 45/381 (12%)

Query  95   PLFGVQF-NWHSKEGDPLVFATVGSNRVTLYECHSQGEIRLLQSYVDADADENFYTCAWT  153
            PL GV F  + ++EG   +FA  GS  V +      GE  ++ +Y D D  E FY C+WT
Sbjct  19   PLRGVSFCPFPTQEG--FLFAVCGSRYVCVCLAKPSGETVIVHTYSDEDEKEAFYCCSWT  76

Query  154  YDSNTSHPLLAVAGSRGIIRIINPITMQCIKHYVGHGNAINELKFHPRDPNLLLSVSKDH  213
               + +  LL  AG +GIIRIIN       +  VGHG  +N +  HPR+ +L+ S S D 
Sbjct  77   MIKDKNDVLLLAAGEKGIIRIINASQGFVERSLVGHGQMVNCIAIHPREGSLIASASDDE  136

Query  214  ALRLWNIQTDTLVAIFGGVEGHRDEVLSADYDLLGEKIMSCGMDHSLKLWRIN-------  266
            + RLWNI+T ++VAIF G +GHR  VL  D+D+LGE++++CG D  +K+W +        
Sbjct  137  SARLWNIRTGSMVAIFAGHQGHRGGVLYVDFDVLGERMVTCGKDKGVKIWELKHCEYEIE  196

Query  267  -SKR---MMNAIKESYDYNPNKTNRPFISQKIHFPDFSTRDIHRNYVDCVRWLGDLILSK  322
             S R   M +    S + +  K  R F  + + FP FST  +H N+VDC  ++G LI+SK
Sbjct  197  ASHRCADMQSPDGYSIEDDSLKRKRLFRPRFVQFPLFSTFLLHDNFVDCAMFVGQLIVSK  256

Query  323  SGRAILHSHQQCMRDPVSPNLRQHLSCENAIVCWKPGKMEDDIDKIKPSESNVTILGRFD  382
                                     S  N I+ W+P   + D   + P  +  T+L  F 
Sbjct  257  -------------------------STSNRILLWQP---QADDAALLPWNNQYTVLADFP  288

Query  383  YSQCDIWYMRFSMDFWQKMLALGNQVGKLYVWDLEVEDPHKAKCTTLTHHKCGAAIRQTS  442
                + W++RF M++ + +LA GN  G + +W++   D  ++K     +     A+ Q +
Sbjct  289  LPHSEEWFIRFGMNWDRTLLAAGNTQGTICIWNI---DELRSKPMEELNIPTKQAVAQCA  345

Query  443  FSRDSSILIAVCDDASIWRWD  463
            FS D  ILIA C D   +RWD
Sbjct  346  FSPDGHILIAACLDGKFYRWD  366


>RHIIRR011232
Length=509

 Score = 215 bits (547),  Expect = 7e-62, Method: Compositional matrix adjust.
 Identities = 130/376 (35%), Positives = 180/376 (48%), Gaps = 68/376 (18%)

Query  80   YSFKCVNSLKEDHNQPLFGVQFNWHSKEGDPLVFATVGSNRVTLYECHSQGEIRL--LQS  137
            Y+ K V SL        + V FN +        FA VG   V +    S+  + L   Q 
Sbjct  4    YTLKHVVSLPTKQATRFYSVCFNNYDTVNTA--FAVVGGRYVLVARLDSEKSVALNVTQK  61

Query  138  YVDADADENFYTCAWTYDSNTSHPLLAVAGSRGIIRIINPITMQCIKHYVGHGNAINELK  197
            Y D +  E+ Y CAWT D     PLLAVAG   +I+IIN       K   GHG  I+E+K
Sbjct  62   YFDENEKEDLYCCAWTIDPIFGAPLLAVAGFTAVIKIINTSVGSVTKTLQGHGGEIHEMK  121

Query  198  FHPRDPNLLLSVSKDHALRLWNIQTDTLVAIFGGVEGHRDEVLSADYDLLGEKIMSCGMD  257
             HPRDP+LL SVSKD ++RLWN++T   VA F G  GHR+  LS D  L G+   S GMD
Sbjct  122  VHPRDPSLLFSVSKDLSIRLWNLRTMQAVANFAGEGGHREAPLSIDMHLSGDFFASSGMD  181

Query  258  HSLKLWRINSKRMMNAIKESYDYNPNKTN-----------------------RPFISQKI  294
            H++K+W + +  M NAI  S    P+ TN                           +  +
Sbjct  182  HTIKIWSLCTPIMKNAINSS----PSTTNSRLSSASTSSTSSRASSCCSSNSALLKAVTV  237

Query  295  HFPDFSTRDIHRNYVDCVRWLGDLILSKSGRAILHSHQQCMRDPVSPNLRQHLSCENAIV  354
            H+P FST  +H N+VDC+RW GDL+L++           C  D               I+
Sbjct  238  HYPIFSTAGVHGNFVDCIRWYGDLLLTR-----------CANDA-------------KIL  273

Query  355  CWKPGKMEDDID-------------KIKPSESNVTILGRFDYSQCDIWYMRFSMDFWQKM  401
             WKP    +  D              +   +SN  I+  F++  CD+W++RF M +  + 
Sbjct  274  LWKPDVKLEPSDNSNVTTVVVGGPAAVSKRQSNFKIICEFEFIHCDLWFLRFGMSYDCQT  333

Query  402  LALGNQVGKLYVWDLE  417
            LA GNQ GK+Y+WD++
Sbjct  334  LATGNQAGKIYLWDMK  349


 Score = 37.7 bits (86),  Expect = 1.5, Method: Compositional matrix adjust.
 Identities = 15/29 (52%), Positives = 19/29 (66%), Gaps = 0/29 (0%)

Query  434  CGAAIRQTSFSRDSSILIAVCDDASIWRW  462
            C + IRQ +FSRD   + AVCD+ S W W
Sbjct  432  CDSTIRQVNFSRDKQWIAAVCDNGSFWCW  460


>LEPVOR039755
Length=429

 Score = 211 bits (538),  Expect = 2e-61, Method: Compositional matrix adjust.
 Identities = 137/404 (34%), Positives = 207/404 (51%), Gaps = 70/404 (17%)

Query  79   KYSFKCVNSLKEDHNQPLFGVQFNWHSKEGDPLVFATVGSNRVTLYECHSQGEI------  132
            KY+F    S+ + H +P++ V FN  ++ G   + ATVG+N   +Y  +   +I      
Sbjct  64   KYTFH--GSVIQAHRKPIYWVVFN--NEPGYTNICATVGTNEAHVYALNDVSKIKDKADP  119

Query  133  ------RLLQSYVDADADENFYTCAWT----YDSNTSH----PLLAVAGSRGIIRIINPI  178
                  RL+Q+YVD + DE FYT AWT    +D   +     PLL  AG+ G+I++I+  
Sbjct  120  AAKVQARLIQAYVDENRDEIFYTAAWTTLWDWDPAVTQLRAPPLLVCAGTCGLIKVIDCN  179

Query  179  TMQCIKHYVGHGNAINELKFHPRDPNLLLSVSKDHALRLWNIQTDTLVAIFGGVEGHRDE  238
              +      GHG  + E++ HPR+P+++LS SKD ++R+W+++    + I  G  GHR+E
Sbjct  180  QRKLALTLQGHGADVYEVRVHPRNPHVILSASKDKSVRIWSLKHAKCLCILAGENGHREE  239

Query  239  VLSADYDLLGEKIMSCGMDHSLKLWRINSKRMMNAIKESYDYNPNKTNRPFISQKIHFPD  298
            VLSAD+D  G +++S GMDH + +W ++ +      K+  D N ++  R  I Q   FP 
Sbjct  240  VLSADWDFEG-RVISSGMDHGILIWDLDQQ-----TKDFIDGNTDEIKRTSIVQ---FPI  290

Query  299  FSTRDIHRNYVDCVRWLGDLILSKSGRAILHSHQQCMRDPVSPNLRQHLSCENAIVCWKP  358
            FST  +H NYVD VR  G L+LSK                         S E  IV W P
Sbjct  291  FSTSRVHTNYVDYVRSYGKLVLSK-------------------------SIEEKIVLWSP  325

Query  359  GKMEDDIDKIKPSESNVTILGRFDYSQCDIWYMRFSMDFWQKMLALGNQVGKLYVWDLEV  418
                     +  S      +  F +  CD+W++RF +DF  + LA+G+ +G+++VWDLE 
Sbjct  326  ---------LLDSNGQFYEVMNFPFKNCDVWFVRFDLDFSHRRLAVGSLIGEVFVWDLEE  376

Query  419  ---EDPHKAKCTTLTHHKCGAAIRQTSFSRDSSILIAVCDDASI  459
                   + K   L H  C   IR+ SFS DS  L  V DDA +
Sbjct  377  CLGNLDREPKHVYLKHQHCNCIIRKVSFSFDSKWLAVVGDDACV  420


>VERVER008996
Length=374

 Score = 208 bits (530),  Expect = 7e-61, Method: Compositional matrix adjust.
 Identities = 112/312 (36%), Positives = 177/312 (57%), Gaps = 33/312 (11%)

Query  112  VFATVGSNRVTLYECHSQGEIRLLQSYVDADADENFYTCAWTYDSNTSHPLLAVAGSRGI  171
            + A V SNRV +Y     G ++ L  ++D +++EN+YTC W  ++    PL+   G +G+
Sbjct  41   LLAVVRSNRVEIYAVEDNG-VKPLDVFID-ESNENYYTCCWA-ENERGEPLVLAGGQKGL  97

Query  172  IRIINPITMQCIKHYVGHGNAINELKFHPRDPNLLLSVSKDHALRLWNIQTDTLVAIFGG  231
            IR+IN  T Q  +  VGHG+AIN+L  HPR+  L++S S+D + RLW++     VAIF G
Sbjct  98   IRVINLSTKQVERTLVGHGDAINDLVSHPRNRELVVSASRDESARLWDVVRGRCVAIFAG  157

Query  232  VEGHRDEVLSADYDLLGEKIMSCGMDHSLKLWRINSKRMMNAIKESYDYNPNKTNRPFIS  291
              GH ++VL+AD D  GE++++ G+D++LK+W +NS  +  AI+++  Y+   ++ PF S
Sbjct  158  AGGHTEQVLTADIDASGERLVTGGVDNTLKIWSLNSAPIQQAIQDARVYDAG-SSVPFKS  216

Query  292  QKIHFPDFSTRDIHRNYVDCVRWLGDLILSKSGRAILHSHQQCMRDPVSPNLRQHLSCEN  351
               HFP +S+  +H +YVDC +W GDL+LSK+       H+Q M                
Sbjct  217  VMSHFPRYSSNKVHSDYVDCAKWWGDLLLSKA------PHEQQM----------------  254

Query  352  AIVCWKPGKMEDDIDKIKPSESNVTILGRFDYSQCDIWYMRFSMDFWQKMLALGNQVGKL  411
               CW P         I  +E  +  L   DY    +W+++F++D  Q+M A GN  G++
Sbjct  255  --TCWTPPDR-----MILAAEDAMVPLVALDYPTGAVWFIKFALDDMQQMCAAGNDRGEI  307

Query  412  YVWDLEVEDPHK  423
            +VW L     HK
Sbjct  308  HVWSLHAWLQHK  319


>KLENIT011054
Length=413

 Score = 208 bits (530),  Expect = 2e-60, Method: Compositional matrix adjust.
 Identities = 126/427 (30%), Positives = 226/427 (53%), Gaps = 50/427 (12%)

Query  69   GKGKWKSKKCKYSFKCVNSLK-EDHNQPLFGVQFNWHSKEGDPLVFATVGSNRVTLYECH  127
            G G W  +    +++ VN++K    N  ++GV FN     G     A V  N + + +  
Sbjct  2    GSGSWGREG---AYRAVNAVKCGAGNNKVWGVSFN-QLDYGYRNWAAAVAGNLIIVLDVL  57

Query  128  SQGEIRLLQSYVDADADENFYTCAWTYDSNTSHPLLAVAGSRGIIRIINPITMQCIKHYV  187
               +I +L  Y D D DE F+   W  + +   PL+  AG+ G+IR++N ++    K  V
Sbjct  58   EDTQIAVLDIYRDDDKDEEFFCVCWASNED-GEPLVCAAGANGVIRVVNVLSGDVYKTLV  116

Query  188  GHGNAINELKFHPRDPNLLLSVSKDHALRLWNIQTDTLVAIFGGVEGHRDEVLSADYDL-  246
            GHG ++N+L+ HPR+   LLS +KD ++R+WN+++  ++AIFGG EGHR +VLS D+ + 
Sbjct  117  GHGGSVNDLRVHPRNRFWLLSGAKDESVRMWNLKSGVMIAIFGGDEGHRGDVLSVDFHVK  176

Query  247  -------LGEK------IMSCGMDHSLKLWRINSKRMMNAIKESYDYNPNKTNRPFISQK  293
                    GE+      I+SCGMD ++++W+   + ++  + E+ D++ + +   F +  
Sbjct  177  LPEHDPQTGEELPVRPIIVSCGMDKTVRIWQF-PEHLLPRVHEAQDWHLSPSK--FKTIN  233

Query  294  IHFPDFSTRDIHRNYVDCVRWLGDLILSKSGRAILHSHQQCMRDPVSPNLRQHLSCENAI  353
            + +     R +H  +VDCVRW+G+L++SK+G     + +Q  R  + P         N I
Sbjct  234  VKYTVSKERTLHTEFVDCVRWVGNLVMSKAGNGDEETARQ-ERSTLPP---------NKI  283

Query  354  VCWKPGKMED-DIDKIKPSESN--------------VTILGRFDYSQCDIWYMRFSMDFW  398
            + W P ++E+ D    +P E +                ++  ++  +   W+ +FS DF 
Sbjct  284  LLWDPLELEEADTLGSRPREDSESKNPFDSAEIKRKTNVISEYEIPRSHHWFNKFSTDFC  343

Query  399  QKMLALGNQVGKLYVWDLEVEDPHK-AKCTTLTHHKCGAAIRQTSFSRDSSILIAVCDDA  457
            Q+++A GN  G+++V+D+    P + AKC   +  +  +  RQ + S D S +++  D+ 
Sbjct  344  QRLVACGNDYGEVFVYDIHAYPPCRVAKCYNQS-REAQSQCRQVALSYDGSTILSCHDNG  402

Query  458  SIWRWDR  464
             IWRWD+
Sbjct  403  QIWRWDK  409


>RIGRAM013986
Length=472

 Score = 210 bits (534),  Expect = 2e-60, Method: Compositional matrix adjust.
 Identities = 142/453 (31%), Positives = 211/453 (47%), Gaps = 95/453 (21%)

Query  82   FKCVNSLKEDHNQPLFGVQFN-WHSK----------------EGDPL-------------  111
            F+C+ S+ ED   PL+ V FN + S+                EG                
Sbjct  40   FRCLASVWEDARHPLYAVAFNPFFSRTEVRRVRRRIRLPGGAEGKAQVVDVEEEQEEQIE  99

Query  112  VFATVGSNRVTLYECHSQGEIRLLQSYVDADADENFYTCAWTYDSNTSHPLLAVAGSRGI  171
             FAT G N+ T+Y   S GE+     + D DA E+FYTCA+++D  T  P L +AG +GI
Sbjct  100  CFATCGGNKATVYYVVSSGEVLPQYRFEDEDASESFYTCAFSFDPETKCPWLLLAGEKGI  159

Query  172  IRIINPITMQCIKHYVGHGNAINELKFHPRDPNLLLSVSKDHALRLWNI--QTDTLVAIF  229
            IR+I+ +    +    GHG+ INE++ HP DP +++SVS D ++R+WN+  Q    + +F
Sbjct  160  IRVIDCVAHTAVMALAGHGDQINEIRVHPTDPWVVVSVSTDESVRVWNLTAQPPRTIFLF  219

Query  230  GGVEGHRDEVLSADYDLLGEKIMSCGMDHSLKLW---RINSKRMM---------------  271
            GG  GHR+ VLS D+D LG  I S GMDHS+K+    R   +  +               
Sbjct  220  GGDGGHRNNVLSVDFDQLGTLIASSGMDHSVKVGAARRGGGRDTLGGAGSAGVAHHRGDA  279

Query  272  -----NAIKESYDYNPNKTNRPFISQKIHFPDFSTR--------------DIHRNYVDCV  312
                 +A     D          +S  +       R               +H NYVDCV
Sbjct  280  AVDRGDAEARGADVGRTAAGGAAVSDLLDAEGGVERGQGVSSVGTTRGGAQVHGNYVDCV  339

Query  313  RWLGDLILSKSGRAILHSHQQCMRDPVSPNLRQHLSCENAIVCWKPGKMEDDIDKIKPSE  372
            RW+G    + S R      Q       +P         N I  WK      D+ K++ S 
Sbjct  340  RWVG---TNWSARRAEERGQ-------APG--------NHITLWKM-----DLQKVEFSG  376

Query  373  -SNVTILGRFDYSQCDIWYMRFSMDFWQKMLALGNQVGKLYVWDLEVEDPHKAKCTTLTH  431
              +V +L  F + +C +W++RF +D  +++LA GN  G + +WD++       +  TL  
Sbjct  377  IDDVQVLNEFAFKECPLWFIRFGLDPQKRLLAFGNDDGSILLWDVDCVPSQ--RFATLIT  434

Query  432  HKCGAAIRQTSFSRDSSILIAVCDDASIWRWDR  464
             KC   IRQ ++S DSS L+AVCDD  ++ W R
Sbjct  435  AKCTRTIRQLAWSSDSSTLVAVCDDGKVFVWQR  467


>RHIIRR020017
Length=481

 Score = 208 bits (530),  Expect = 9e-60, Method: Compositional matrix adjust.
 Identities = 122/362 (34%), Positives = 175/362 (48%), Gaps = 50/362 (14%)

Query  80   YSFKCVNSLKEDHNQPLFGVQFNWHSKEGDPLVFATVGSNRVTLYECHSQGEIRL--LQS  137
            Y+ K V +L        +GV FN +        FA VG   + +    S+  + L   Q 
Sbjct  5    YTLKHVVTLPTKQATRFYGVCFNNYDTVNT--AFAVVGGRYIIVARLESEKPVALNIAQK  62

Query  138  YVDADADENFYTCAWTYDSNTSHPLLAVAGSRGIIRIINPITMQCIKHYVGHGNAINELK  197
            YVD +  E+FY C W+ D  +  PLL VAG   +I+II+       K   GHG  I+E+K
Sbjct  63   YVDENEQEDFYCCTWSIDPISGAPLLVVAGFTAVIKIIDTSAGSFTKTLQGHGGEIHEMK  122

Query  198  FHPRDPNLLLSVSKDHALRLWNIQTDTLVAIFGGVEGHRDEVLSADYDLLGEKIMSCGMD  257
             HPRDP+LL S SKD ++RLW I T   VAIF G  GHR+  LS D  L G+   S GMD
Sbjct  123  SHPRDPSLLFSASKDLSIRLWRIDTMQTVAIFAGECGHREAPLSIDVHLSGDFFASSGMD  182

Query  258  HSLKLWRINSKRMMNA---------IKESYDYNPNKTNRPFISQKIHFPDFSTRDIHRNY  308
             ++K+W + +  M NA                  +    P     +H+P FST  +H N+
Sbjct  183  RTVKIWSLCTPVMKNAINSSISRPSSSSRASSCCSSNETPLKVVTVHYPIFSTAGVHDNF  242

Query  309  VDCVRWLGDLILSKSGRAILHSHQQCMRDPVSPNLRQHLSCENAIVCWKPGKMEDDIDK-  367
            VDC+RW GDL+L++           C  D               I+ WKP    +  D  
Sbjct  243  VDCIRWYGDLLLTR-----------CANDA-------------RILLWKPDVKLEAFDNS  278

Query  368  ------------IKPSESNVTILGRFDYSQCDIWYMRFSMDFWQKMLALGNQVGKLYVWD  415
                        +   +S+  I+  F++  CD+W++RF M +  +MLA GNQ GK+Y+WD
Sbjct  279  NVTTVVVGGPAVLSKRQSSFEIICEFEFMNCDLWFLRFGMSYDCRMLATGNQAGKIYLWD  338

Query  416  LE  417
            ++
Sbjct  339  VQ  340


>GEFOKE016042
Length=326

 Score = 197 bits (502),  Expect = 2e-57, Method: Compositional matrix adjust.
 Identities = 123/383 (32%), Positives = 183/383 (48%), Gaps = 60/383 (16%)

Query  81   SFKCVNSLKEDHNQPLFGVQFNWHSKEGDPLVFATVGSNRVTLYECHSQGEIRLLQSYVD  140
            S++ V  + E   +P++ + F  H       +FA V  N+  +Y+  S  +I   Q YVD
Sbjct  2    SYRYVCHVNEQQERPIWSIIF--HHLPEFRHIFAGVSKNQARIYDVASPKDITFRQVYVD  59

Query  141  ADADENFYTCAWTYDSNTSHPLLAVAGSRGIIRIINPITMQCIKHYVGHGNAINELKFHP  200
             D+ E++YTC WT D      LLAV G   +I+++N          +GHG AINEL  HP
Sbjct  60   DDSAEHYYTCCWTSDGKGCEQLLAVGGVASVIKVVNCRDQTFHGALLGHGGAINELASHP  119

Query  201  RDPNLLLSVSKDHALRLWNIQTDTLVAIFGGVEGHRDEVLSADYDLLGEKIMSCGMDHSL  260
            +  +L+LS S D ++RLW+I T T + +F G  GH  +V++  +   GE+  S G+D+S+
Sbjct  120  KKRHLILSASDDESIRLWDIMTCTCLFVFAGHGGHVSKVITVSWHSSGERFASGGLDNSI  179

Query  261  KLWRINSKRMMNAIKESYDYNPNKTNRPFISQKIHFPDFSTRDIHRNYVDCVRWLGDLIL  320
            +LWR+                P        S     P F+T   H NYVDCVRWLG LI 
Sbjct  180  RLWRL----------------PEAGEARIQS----LPVFATTHAHYNYVDCVRWLGPLIA  219

Query  321  SKSGRAILHSHQQCMRDPVSPNLRQHLSCENAIVCWKPGKMEDDIDKIKPSESNVTILGR  380
            SK                         SC+N +  W+ G           S     IL  
Sbjct  220  SK-------------------------SCDNELHIWREG-----------SNDQAVILRE  243

Query  381  FDYSQCDIWYMRFSMDFWQKMLALGNQVGKLYVWDLEVEDPHKAKCTTLTHHKCGAAIRQ  440
                +CD+W+MRF++    +MLA+G+  G L+++D   +         L+H  C  A+  
Sbjct  244  MIVKKCDLWFMRFALHPNGRMLAVGSTGGSLFLFD--TQKGGDKPIAELSHAHCKKAVLI  301

Query  441  TSFSRDSSILIAVCDDASIWRWD  463
            +SFS D   L+  C D +IWR+D
Sbjct  302  SSFSIDGRHLLFSCADGTIWRYD  324


>MASSPE007696
Length=599

 Score = 200 bits (508),  Expect = 2e-55, Method: Compositional matrix adjust.
 Identities = 131/402 (33%), Positives = 182/402 (45%), Gaps = 90/402 (22%)

Query  107  EGDPLVFATVGSNRVTLYECHSQGEIRLLQSYVDADADENFYTCAWTYDSNTSHPLLAVA  166
            EG   +FA VG NRV++YE  S G I L Q YVD D  E++Y C WT+D     PLL   
Sbjct  113  EGVESIFAAVGGNRVSVYESVSDGHIDLKQVYVDDDDTEDYYCCRWTFDEVNQSPLLLCG  172

Query  167  GSRGIIRIINPITMQCIKHYVGHGNAINELKFHPRDPNLLLSVSKDHALRLWNIQTDTLV  226
            G++GI+++I+          +GHGN+INE+  HP D  L+ + SKD ++RLWN+     +
Sbjct  173  GAKGIVKVIDCRRQMLCNGLIGHGNSINEICVHPVDHWLIFTASKDESIRLWNLTNRVCI  232

Query  227  AIFGGVEGHRDEVLSADYDLLGEKIMSCGMDHSLKLWRINSKRMMNAIKESYDYNP----  282
            AIF G +GHRDEVLS D  LLG    SCGMD+S+K+W +++                   
Sbjct  233  AIFAGEQGHRDEVLSMDIHLLGNCFASCGMDNSIKIWALDTXXXXXXXXXXXXXXXXXXX  292

Query  283  ----------------NKTNRP----FISQKIHFPDFSTRDIHR----------------  306
                            N TNR     F  ++ H  +  + DIH                 
Sbjct  293  XXXXXXXXXXXXXRLWNLTNRVCIAIFAGEQGHRDEVLSMDIHLLGNCFASCEPFIKPFK  352

Query  307  ----------------NYVDCVRWLGDLILSKSGRAILHSHQQCMRDPVSPNLRQHLSCE  350
                            +YVDCVRW+GDL+LSKS                          E
Sbjct  353  TLFIQFPVFSTTKVHCDYVDCVRWIGDLLLSKST-------------------------E  387

Query  351  NAIVCWKPGKMEDDIDKIKPSESNVTILGRFDYSQCDIWYMRFSMDFWQKMLALGNQVGK  410
            N I  WKP          KP  +   IL  F     +IW++RF  D   + L  GN+ GK
Sbjct  388  NVIRLWKPNPAR------KPDAA--MILREFKMVDAEIWFVRFEHDPTCQRLVCGNRSGK  439

Query  411  LYVWDL-EVEDPHKAKCTTLTHHKCGAAIRQTSFSRDSSILI  451
            ++++++ + E+    +   LTH KC + IR   FS D    I
Sbjct  440  IFLFNIHDNENVEVNRSQELTHLKCNSTIRHAVFSPDRKWFI  481


>BAFFRI008180
Length=407

 Score = 193 bits (490),  Expect = 1e-54, Method: Compositional matrix adjust.
 Identities = 127/376 (34%), Positives = 196/376 (52%), Gaps = 37/376 (10%)

Query  74   KSKKCKYSFKCVNSLKEDHNQPLFGVQFNW-HSKEGDPLVFATVGSNRVTLYECHSQGEI  132
            K  K   SF     ++EDH QP+FG+  N  H +  +  +FAT GSNR T+YE    G++
Sbjct  8    KVAKVSRSFHLSRHVREDHGQPIFGLAMNLGHPRRNN--LFATAGSNRATIYELMPGGDV  65

Query  133  RLLQSYVDADADENFYTCAWTYDS-NTSHPLLAVAGSRGIIRIINPITMQCI-KHYVGHG  190
                 YVD D  E+++T AW++ +     PLLAVAG  GI+R+++  + QC+ +  +GHG
Sbjct  66   EARHVYVDQDEVESYFTVAWSFAAWADDAPLLAVAGQLGIVRVLD-CSRQCVARTLMGHG  124

Query  191  NAINELKFHPRDPNLLLSVSKDHALRLWNIQTDTLVAIFGGVEGHRDEVLSADYDLLGEK  250
            N+INEL+FHP  P LLLS SKD ++RLW+++    VAIF G +GH +EVLS D  L GE+
Sbjct  125  NSINELRFHPYKPQLLLSASKDQSIRLWDVRCVVCVAIFSGDQGHSEEVLSLDMHLDGEQ  184

Query  251  IMSCGMDHSLKLWRINSKRMMNAIKESYDYNPNKTNRPFISQKIHFPDFSTRDIHRNYVD  310
             +S GMD+++K+W + +    +AI+E+    P+++           PD  T         
Sbjct  185  FVSGGMDNAVKVWSLEA--CASAIEEASKL-PSRS----------MPDGPTPTGGEQASG  231

Query  311  CVRWLGDLILSKSGRAILHSHQQCMRDPVSPNLRQHLSCENAIVCWKPGKMEDDIDKIKP  370
             V             ++LH +Q          +   L   + +V WKP  + D       
Sbjct  232  VVP-----ADDNPEASVLH-YQGAWELRGLREMAWGLYLFHKVVVWKPMPISD-----AS  280

Query  371  SESNVTILGRFDYSQCDIWYMRFSMD-----FWQKMLALGNQVGKLYVWDLE--VEDPHK  423
             E  V +L    Y+  +IW++RFS+        +  +A+GN+VG +++WDL   V+    
Sbjct  281  KEGAVKVLADCKYTNSEIWFLRFSLGNNISTSERPFMAVGNKVGHIFIWDLANIVDGGAP  340

Query  424  AKCTTLTHHKCGAAIR  439
             K   L     G+A R
Sbjct  341  VKLAXLQMQNYGSADR  356


>CHLREI017260
Length=555

 Score = 197 bits (500),  Expect = 1e-54, Method: Compositional matrix adjust.
 Identities = 139/476 (29%), Positives = 218/476 (46%), Gaps = 93/476 (20%)

Query  80   YSFKCVNSLKEDHNQPLFGVQFNWHSKEGDPLVFATVGSNRVTLYECHSQGEIRLLQSYV  139
            Y +K    ++EDH +PLF V FN         VFA+VG +R T+Y     G+  +LQ Y 
Sbjct  57   YKYKYTGYIQEDHREPLFCVAFNTFDLAHRD-VFASVGQHRATIYRLLPGGQFEVLQVYE  115

Query  140  DAD---------------------------------------------ADENFYTCAWTY  154
            D D                                             A E+FY C W+ 
Sbjct  116  DGDRGRKSGAGASGGGADGDGSSGGYAASGAGVGGPAAAAAAAAATTAAGEHFYCCKWSV  175

Query  155  DSNTSHPLLAVAGSRGIIRIINPITMQCIKH-YVGHGNAINELKFHPRDPNLLLSVSKDH  213
            D+++   LL +AG + ++R+++ ++  C+ H + GHG +IN++  HP  P+L L+ S+D 
Sbjct  176  DADSGAALLLLAGEKALVRVLD-VSRGCLLHTFAGHGKSINDIAVHPARPHLFLTASEDE  234

Query  214  ALRLWNIQTDTLVAIFGGVEGHRDEVLSADYDLL-GEKIMSCGMDHSLKLWRINS-KRMM  271
            ++RLWN+++ T VAIF G  GHR++VLS D+    G + +S GMD+++K+W +   +R++
Sbjct  235  SVRLWNLRSRTCVAIFAGEGGHRNKVLSLDFHPWDGHRFLSSGMDNAVKIWSLGPIERLI  294

Query  272  N-----------AIKESYDYNPNKTNRPFISQKIHFPDFSTRDIHRNYVDCVRWLGDLIL  320
            +               +         R F ++ +  P FST  +H +YVDCVRW+GDL+L
Sbjct  295  DESDGAVDGCVGGGVGATPAAAAGPRRAFPTRVVQQPLFSTLRVHNDYVDCVRWMGDLVL  354

Query  321  SKSGRAIL-----HSHQQCMRDP--VSPNLRQHLSCENAIVCWKPGKMEDDIDKIKPSES  373
            SKS   ++     HS  +  R P   +       +                     P ES
Sbjct  355  SKSVHDVISLWRPHSQAKHRRPPPGGAAANGGSGASSGGAGSSAAAGGAGGGGGGGPEES  414

Query  374  N------VTILGRF-------------DYSQCD---IWYMRFSMDFWQKMLALGNQVGKL  411
            +      V+  GR              D+   D    W++RF  D     LA G+  GK+
Sbjct  415  DEEWDVGVSASGRLGGESVASRATKIADFHLADSLRTWFVRFGADLHFNTLACGSAKGKV  474

Query  412  YVWDLEVEDPHKAKC---TTLTHHKCGAAIRQTSFSRDSSILIAVCDDASIWRWDR  464
            +V+   V       C     L+  +C + +RQT+ S D S +IA C+D SI RWDR
Sbjct  475  FVFAPRVTSAAAMGCQPKAKLSAPQCRSVVRQTAVSWDGSTVIAACEDGSIHRWDR  530


>COLSPE011060
Length=295

 Score = 188 bits (478),  Expect = 4e-54, Method: Compositional matrix adjust.
 Identities = 90/204 (44%), Positives = 134/204 (66%), Gaps = 5/204 (2%)

Query  82   FKCVNSLKEDHNQPLFGVQFNWHSKEGD---PLVFATVGSNRVTLYECHSQGEIRLLQSY  138
            F+ +  ++E+H + ++ +QF +H+  GD   P +FATVG +R T+YE    G +  +Q+Y
Sbjct  66   FRFMGFIREEHKKQMYDLQF-FHTC-GDTSYPNIFATVGGHRATIYENLPDGSMHPVQAY  123

Query  139  VDADADENFYTCAWTYDSNTSHPLLAVAGSRGIIRIINPITMQCIKHYVGHGNAINELKF  198
            +D+D +E+FYTC+W+   +T  PLLAVAG RGII+I+N  +    +   GHG+++NEL+F
Sbjct  124  IDSDTEESFYTCSWSTAKSTGAPLLAVAGFRGIIKILNSTSNSLYRKLTGHGSSVNELRF  183

Query  199  HPRDPNLLLSVSKDHALRLWNIQTDTLVAIFGGVEGHRDEVLSADYDLLGEKIMSCGMDH  258
            HP D  LLLS SKD ++RLWN+ +  +VAIF G  GHRDEVLS D    G    SCGMD+
Sbjct  184  HPTDNTLLLSASKDESVRLWNVHSSVMVAIFAGDSGHRDEVLSVDVHPSGLMFSSCGMDN  243

Query  259  SLKLWRINSKRMMNAIKESYDYNP  282
            ++KLW +   R    +  S++  P
Sbjct  244  TIKLWSLEDVRQSIELASSWEPKP  267


>MONNEG013033
Length=366

 Score = 190 bits (482),  Expect = 6e-54, Method: Compositional matrix adjust.
 Identities = 116/354 (33%), Positives = 168/354 (47%), Gaps = 55/354 (16%)

Query  82   FKCVNSLKEDHNQPLFGVQFNWHSKEGDPLVFATVGSNRVTLYECHSQGEIRLLQSYVDA  141
            F   N L E H +P+F  +FN        L  ATVG N+ T+Y+CH  G + ++Q Y DA
Sbjct  6    FTNTNCLIEHHGRPIFCAKFNCCDPSYQDL-LATVGKNKATIYQCHPGGRVDVVQIYTDA  64

Query  142  DADENFYTCAWTYDSNTSHPLLAVAGSRGIIRIINPITMQCIKHYVGHGNAINELKFHPR  201
            DA+E+ +   W+    T  PLL VAG + I+R+I+      +    GHG  I+++  HP 
Sbjct  65   DANEDLFVANWSVRPGTRAPLLLVAGVKAILRVIDCSRQSLVMSLRGHGKDIHDIAVHPS  124

Query  202  DPNLLLSVSKDHALRLWNIQTDTLVAIFGGVEGHRDEVLSADYDLLGEK-----------  250
             P+L+L+ SKD ++RLW++     VA+F G   H  EV+S    L+G             
Sbjct  125  RPHLVLTASKDESVRLWSLAGACCVAVFKGEGAHTHEVIS----LVGRGRAGRGWLEKDW  180

Query  251  -------IMSCGMDHSLKLWRINSKRMMNAIKESYDYNPNKTNRPFISQKIHFPDFSTRD  303
                     S GMD S+K+W I          +++  +P    R F +  +  P FS++ 
Sbjct  181  HPWHAHLFASAGMDSSVKIWSIQGVWPRVEQSDTWVQDPQGEGRAFRASLVEHPVFSSQR  240

Query  304  IHRNYVDCVRWLGDLILSKS--GRAILHSHQQCMRDPVSPNLRQHLSCENAIVCWKPGKM  361
            IH NYVDCVRWLGDL+LSKS  G  +L         P  P L+                 
Sbjct  241  IHGNYVDCVRWLGDLLLSKSVDGHILLTRPHH----PDDPQLQ-----------------  279

Query  362  EDDIDKIKPSESNVTILGRFDYSQCDIWYMRFSMDFWQKMLALGNQVGKLYVWD  415
                     + S  T L  FD     +W++RF +     +LA GN  G L++WD
Sbjct  280  ---------TSSEFTKLRSFDLPSSSMWWVRFDVALAGDLLACGNGAGSLFLWD  324


>THETRA007528
Length=685

 Score = 193 bits (490),  Expect = 2e-52, Method: Compositional matrix adjust.
 Identities = 123/399 (31%), Positives = 203/399 (51%), Gaps = 41/399 (10%)

Query  82   FKCVNSLKEDHNQ-PLFGVQFN-WHSKEGDPLVFATVGSNRVTLYECHSQGEIRLLQSYV  139
            F  VN++K + +Q   + + FN  + +  D  VFA +    V + +C + G +RLLQ Y 
Sbjct  287  FAHVNAIKLNFSQTSSYRIAFNTLNPRLFD--VFAVLLGTGVAVLQCCANGSMRLLQLY-  343

Query  140  DADADENFYTCAWTYDSNTSHPLLAVAGSRGIIRIINPITMQCIKHYVGHGNAINELKFH  199
            D  +    Y+ AW ++  T H LLAV  + G+IR+++  T + +    GHG A++EL+ H
Sbjct  344  DESSARTLYSLAWLHEPATGHALLAVGAADGVIRVMDTTTQKVVHTLRGHGGAVHELRVH  403

Query  200  PRDPNLLLSVSKDHALRLWNIQTDTLVAIFGGVEGHRDEVLSADYDLLGEKIMSCGMDHS  259
            P D  LL S S+DH+ RLWN+QT+  VAIFGG  GH  E+L+ D    G ++ +  MD S
Sbjct  404  PLDDCLLFSASEDHSARLWNVQTERTVAIFGGDGGHVSEMLTLDIHPDGTEMATGSMDRS  463

Query  260  LKLWRINSKRMMNAIKESYDYNPNKTNRPFISQKIHFPDFSTRDIHRNYVDCVRWLGDLI  319
            +++W++N+ R++ A++ S  Y     +RP+ +  +  P F +  IH NYVD +R++GD +
Sbjct  464  VRVWQLNTVRLLRAMEAS--YKAEDPSRPWKAVFVSHPAFWSFRIHTNYVDSLRYVGDTL  521

Query  320  LSKSGRA-ILHSHQQCMRDPVSPNLRQHLSCENAIVCWKPGKMEDDIDKIKPSESNVTIL  378
             +KS  + I+      + DP + ++   +  + A+V                    V +L
Sbjct  522  CTKSVESTIVRWTPLALSDPKTGDMFYEVFNDTALVSHG---------------GFVDVL  566

Query  379  GRFDYSQCDIWYMRFSMDFWQKMLALGNQVGKLYVWDLEVE---DPHKAKCTTLTHHKCG  435
                Y+  D+WY    +    + LA+G    +++V+D++ E       A  T L    C 
Sbjct  567  AAMRYTGGDLWYTPMDLSASARFLAVGTSQSQVFVFDVDAEPDFSSGTASVTPLYTLNCN  626

Query  436  A-----------AIRQTSFS----RDSSILIAVCDDASI  459
            A            IR  SFS     +  +L+AV DD  I
Sbjct  627  APGLDTEASGFGTIRAVSFSAHPPSEGPLLVAVADDGVI  665


>TELSPE028168
Length=397

 Score = 182 bits (463),  Expect = 8e-51, Method: Compositional matrix adjust.
 Identities = 119/395 (30%), Positives = 189/395 (48%), Gaps = 58/395 (15%)

Query  89   KEDHNQPLFGVQFNWHSKEGDPLVFATVGSNRVTLYECHSQGEIRLLQSYVDADADENFY  148
            KEDH +P++ +     + E +  +F T G+NR+++YE  S GEI LL  +VD DA E +Y
Sbjct  25   KEDHKKPIYHISTLEPASEDNTQLFGTAGANRISVYELSSDGEISLLTMFVDNDAGEVYY  84

Query  149  TCAWTYDSNTSHP-----LLAVAGSRGI---------IRIINPITMQCIKHYVGHGNAIN  194
              AW    + + P      LA AG  G          +R      M C+   + HG  IN
Sbjct  85   CLAWGQPESPAQPSERGLYLAFAGLNGCLYVRHLADNVRCYRDDPMMCL---IAHGGPIN  141

Query  195  ELKFHPRDPNLLLSVSKDHALRLWNIQTDTLVAIFGGVEGHRDEVLSADYDLLGEKIMSC  254
             +K  P + NL+LS SKD ++R+W+  +   VA+F G +GH  EVL+ D +  G ++ S 
Sbjct  142  MIKVAPNNQNLILSASKDESIRMWSTYSGACVAVFAGGQGHTSEVLTIDLNADGTRLASA  201

Query  255  GMDHSLKLWRINSKRMMNAIKESYDYNPNKTNRPFISQKIHFPDFSTRDIHRNYVDCVRW  314
            GMD+++++W ++ + +    +  +        +P + Q   F    +     NY+DCV+W
Sbjct  202  GMDNTVRVWDVDLEELKQIAESGHAALKGSYFKPKVIQAPAFVTDLSCYWAPNYIDCVQW  261

Query  315  LGDLILSKSGRAILHSHQQCMRDPVSPNLRQHLSCENAIVCWKPGKMEDDIDKIKPSESN  374
            +G+L+L+KS    +H  +  M D   P  R          C +   +             
Sbjct  262  VGELLLAKS----VH-EKVVMFDITKPPPR----------CTRESAL-------------  293

Query  375  VTILGRFDYSQCDIWYMRFSMDFWQKMLALGNQVGKLYVWDL-EVEDPHKAKCTTLTHHK  433
              +L  +  S C+IWY+RFS+D   + LA+GN  G + VWD+ E E+P       L +  
Sbjct  294  --VLQDYLLSNCNIWYLRFSVDPSFRYLAVGNMAGTVTVWDIDEAENP----IAKLQYGS  347

Query  434  CG------AAIRQTSFSRDSSILIAVCDDASIWRW  462
             G        IR   F+  +  +IA  DD  I  W
Sbjct  348  VGKKEQSNVTIRHCVFALHNKFVIASTDDGRIVVW  382


>CHASUB011980
Length=230

 Score = 173 bits (439),  Expect = 3e-49, Method: Compositional matrix adjust.
 Identities = 90/216 (42%), Positives = 129/216 (60%), Gaps = 3/216 (1%)

Query  51   ERPDTPTNTPNAPGRKSWGKGKWKSKKCKYSFKCVNSLKEDHNQPLFGVQF-NWHSKEGD  109
            ++ +  T T N+        G   S + +   + V S+ EDH QP++ V F     KE  
Sbjct  15   QQSNKQTKTENSTNESKRKTGSSGSSRRRLDTRFVVSVDEDHKQPVYSVSFYEGLPKEKA  74

Query  110  PLVFATVGSNRVTLYECH--SQGEIRLLQSYVDADADENFYTCAWTYDSNTSHPLLAVAG  167
                AT G + V++Y+     +G + ++Q Y D++ +E FY+CAWT   +T  PLLA  G
Sbjct  75   VSYLATTGGSHVSIYKLTPPEEGGLDVVQVYCDSNQEEVFYSCAWTTHPDTMEPLLACGG  134

Query  168  SRGIIRIINPITMQCIKHYVGHGNAINELKFHPRDPNLLLSVSKDHALRLWNIQTDTLVA  227
              G+I+IIN       +  VGHGNAIN++KFHP D ++LL+ SKD  LRLWNI+T   +A
Sbjct  135  LSGLIKIINTAISGLEEILVGHGNAINDIKFHPVDLSILLTASKDETLRLWNIRTSVCIA  194

Query  228  IFGGVEGHRDEVLSADYDLLGEKIMSCGMDHSLKLW  263
            IF G +GHRDEVLS D+ +LG    S GMD+S+K+W
Sbjct  195  IFSGEKGHRDEVLSMDFHILGNVFASSGMDNSIKIW  230


>PLAMIC001057
Length=622

 Score = 179 bits (453),  Expect = 1e-47, Method: Compositional matrix adjust.
 Identities = 112/394 (28%), Positives = 180/394 (46%), Gaps = 60/394 (15%)

Query  94   QPLFGVQFNWHSKEGDPLVFATVGSNRVTLYECHSQGEIRLLQSYVDADADENFYTCAWT  153
            +PL+ V F+ H K  +  +  +VG +R T+ EC + G + + Q Y+  D  E+ Y C W 
Sbjct  213  KPLYCVTFHPHPKYNN--MVGSVGGSRATVLECTADGRLAVRQVYITPDPAESLYACVWM  270

Query  154  YDSNTSHPLLAVAGSRGIIRIINPITMQCIKHYVGHGNAINELKFHPRDPNLLLSVSKDH  213
             D  ++ PLL   G  G++R+IN  T +     +GHG AIN L  +  DP L+ S S D 
Sbjct  271  LDPISNEPLLVTGGVCGVVRVINCTTSEQTCALLGHGGAINSLLVYSGDPRLVFSASGDF  330

Query  214  ALRLWNIQTDTLVAIFGGVEGHRDEVLSADYDLLGEKIMSCGMDHSLKLWRINSKRMMNA  273
            ++RLWNI T   V IF G EGH D+VL+ D +    ++ S  +D ++K+W +    +  A
Sbjct  331  SVRLWNIVTRECVVIFAGQEGHLDQVLTIDMNADCTRLCSGSLDSTIKVWSLADHGVAEA  390

Query  274  IKESYD---------------------YNPNKTNRP--FISQKIHFPDFSTRDIHRNYVD  310
            I  S                        +P    RP   ++Q   F   + R +H +YVD
Sbjct  391  ISNSCREADEEIADILAHSSAVVTVRLSDPRAIKRPRTLLAQ---FVLCTIRRLHSSYVD  447

Query  311  CVRWLGDLILSKSGRAILHSHQQCMRDPVSPNLRQHLSCENAIVCWKPGKMEDDIDKIKP  370
            CVR+ GD +LSKS                          +N I+ ++P     ++     
Sbjct  448  CVRFYGDCVLSKS-------------------------VDNEILMYRP-----ELKGGPG  477

Query  371  SESNVTILGRFDYSQCDIWYMRFSMDFWQKMLALGNQVGKLYVWDLEVEDPHKAKCTTLT  430
               +  +L RF    C +W++R +++    +LA GN  G +YVWDL  +    A    + 
Sbjct  478  GRGHAFLLRRFLIPDCTVWFVRMALNLDAGVLACGNIHGSIYVWDLNSD--ADAPAFVVE  535

Query  431  HHKCGAAIRQTSFSRDSSILIAVCDDASIWRWDR  464
              K    +R  +   + S ++   +D  + R  R
Sbjct  536  SPKGDGIVRTVAIDHNVSTIVYGTEDGFVCRLSR  569


>PRYPAR043563
Length=497

 Score = 174 bits (440),  Expect = 1e-46, Method: Compositional matrix adjust.
 Identities = 128/442 (29%), Positives = 187/442 (42%), Gaps = 102/442 (23%)

Query  92   HNQPLFGVQFNWHSKEGDPLV---FATVGSNRVTLYECHS--------------------  128
            H  P++ V FN    + D  +   FAT+GSN  T+Y  H                     
Sbjct  75   HRTPVYAVAFN----QTDTTLASHFATIGSNCATVYRIHELLPEAMPIGSTETAVGGGXA  130

Query  129  -------------------QGEIRLLQSYVDADADENFYTCAWTYDSNTSHPLLAVAGSR  169
                                  +  +Q Y DAD +E+FY C W         LLAV G +
Sbjct  131  KPKASSCKSKKRRTTQTLEHVSLETVQHYRDADEEESFYCCDWGVLEVDGSSLLAVGGQQ  190

Query  170  GIIRIINPITMQCIKHYVGHGNAINELKFHPRDPNLLLSVSKDHALRLWNIQTDTLVAIF  229
              I+ IN  T +       HG AI++L+FHP  P+LLLS S D ++RLW++ T   +A+F
Sbjct  191  RQIKAINCRTGKVHSVMQAHGGAIHDLRFHPIQPSLLLSGSADESIRLWHVLTRDCIAVF  250

Query  230  GGVEGHRDEVLSADYDLLGEKIMSCGMDHSLKLWRINS---KRMMNAIKESYDYNPNKTN  286
             G +GHRD VLS D  L G    S G+D  +K+W + S   +R + A        P  + 
Sbjct  251  AGAQGHRDAVLSLDVRLDGAVFASSGVDGCIKVWDLQSAALRRRIEAATPPMGKAPAPSA  310

Query  287  RPF-----------ISQKIHFPDFSTRDIHRN-------YVDCVRWLGDLILSKS--GRA  326
            +P            +   +HFP  S   +HR        YVDCVRW+GDLILS+   GRA
Sbjct  311  QPTHKMPPGCAEPPLPLVVHFPLLSEASLHRRKKDGFLFYVDCVRWVGDLILSRGSEGRA  370

Query  327  ILHSHQQCMRDPVSPNLRQHLSCENAIVCWKPGKMEDDIDKIKP---SESNVTILGRFDY  383
            +L                           W P  ++      KP    E    +LG +  
Sbjct  371  VL---------------------------WMPTGLDTGALVNKPLDAVEMTPNVLGEYHM  403

Query  384  -SQCDIWYMRFSMDFWQKMLALGNQVGKLYVWDLEVEDPHKAKCTTLTHHKCG--AAIRQ  440
             S   IW++RF ++  + + A+G+  G+  VW+++          +L          +R 
Sbjct  404  RSASGIWFLRFGLNPRRTLFAMGDARGETSVWEIDRRPVRPLATFSLPGPASSKPVTVRH  463

Query  441  TSFSRDSSILIAVCDDASIWRW  462
            T+ S DS  L+   DDAS+  W
Sbjct  464  TAISGDSRYLVCAHDDASVAVW  485


>OSTTAU004052
Length=437

 Score = 169 bits (429),  Expect = 1e-45, Method: Compositional matrix adjust.
 Identities = 113/394 (29%), Positives = 180/394 (46%), Gaps = 74/394 (19%)

Query  113  FATVGSNRVTLYECHSQGEIRLLQSYVDADADENFYTCAW----TYDSNTSH--------  160
            FAT    R  +YEC   G +R++ S+ +A  +E FY CAW      DS+ S         
Sbjct  45   FATCAGPRAEVYECEDDGGMRVVASF-EASGNEEFYVCAWCAIDARDSDRSASGRATSGT  103

Query  161  ---PLLAVAGSRGIIRIINPITMQCIKHYVGHGNAINELKFHPRDPNLLLSVSKDHALRL  217
               P LA+ G+  ++R+++ +T +     VGHG  +N +  HP +P ++ + SKD ++RL
Sbjct  104  RRTPCLALGGTGSVVRVVDCVTGRTHVDLVGHGGTVNTIATHPTEPTVIATGSKDLSVRL  163

Query  218  WNIQTDTLVAIFGGVEGHRDEVLSADY-----DLLGEKIMSCGMDHSLKLWRINSKRMMN  272
            W+  T   +AIF G  GHR++VLS D        +  KI+S  MD+ +K+W   S +   
Sbjct  164  WHANTGVTMAIFAGGLGHRNDVLSVDIHRTLDSEMRMKILSGAMDNCVKVWATPSFKRSF  223

Query  273  AIKESYDYNPNKTNRPFISQKIHFPDFSTRDIHRNYVDCVRWLGDLILSKSGRAILHSHQ  332
                ++D    K    F +  +  P FS+  +H +YVDCV W GD  LS+S         
Sbjct  224  RDAATWD----KPLAEFKTIVVDAPMFSSNRVHEDYVDCVAWCGDAALSRS---------  270

Query  333  QCMRDPVSPNLRQHLSCENAIVCWKPGKMEDDIDKIKPSESNVTILGRFDYSQCDIWYMR  392
                             +     W P   ++ +  +        ++G F      +W+++
Sbjct  271  ----------------VDGVTKMWVP---DEPVGVLHAQGEQYRLVGEFPQEDAILWWLK  311

Query  393  FSMDFWQKMLALGNQVGKLYVWDLEVED----------PHKAKCTTLTHHKC--------  434
            FS+   + +LA GN  G + VW L+  D          P  A+ ++ TH K         
Sbjct  312  FSLSASRNVLASGNMKGAVSVWRLDEPDVLDRGPSKLAPFPARKSS-THQKSLNSAFNLE  370

Query  435  --GAAIRQTSFSRDSSILIAVCDDASIWRWDRLR  466
                 +RQ + S D SI++A CD+  I RWD  R
Sbjct  371  GNPPVVRQCAVSADGSIIVAACDNGIICRWDECR  404


>PLATAR015684
Length=203

 Score = 161 bits (408),  Expect = 5e-45, Method: Compositional matrix adjust.
 Identities = 78/174 (45%), Positives = 111/174 (64%), Gaps = 2/174 (1%)

Query  150  CAWTYDSNTSHPLLAVAGSRGIIRIINPITMQCIKHYVGHGNAINELKFHPRDPNLLLSV  209
            C W  D  T  PLLA+AG R IIR+I+    + ++  VGHG+ IN+L FHP D NLLLS 
Sbjct  1    CVWGEDGLTGAPLLAIAGLRSIIRLIDCEQQRVVRSLVGHGSGINQLAFHPVDINLLLSA  60

Query  210  SKDHALRLWNIQTDTLVAIFGGVEGHRDEVLSADYDLLGEKIMSCGMDHSLKLWRINSKR  269
            S D ++RLWN QT   +AIF G +GHR+ ++S      G  + S GMD+S+KLW +  K 
Sbjct  61   SSDESIRLWNCQTGVCIAIFAGRQGHRNRIISIAVHFTGGYLASAGMDNSIKLWPLAGKT  120

Query  270  MMNAIKESYDYNPNKTNRPFISQKIHFPDFSTRDIHRNYVDCVRWLGDLILSKS  323
            + +A++ S+  + +   +PF + +I  P FST  +H +YVDCV +LG L+ SKS
Sbjct  121  LEDAVERSFKRSDDA--KPFQTVRIQQPAFSTDAVHDDYVDCVCFLGSLVASKS  172


>BIGNAT005515
Length=623

 Score = 170 bits (431),  Expect = 1e-44, Method: Compositional matrix adjust.
 Identities = 119/417 (29%), Positives = 194/417 (47%), Gaps = 81/417 (19%)

Query  82   FKCVNSLKEDHNQPLFGVQFNWHSKEGDPLVFATVGSNRVTLYECHSQ-GEIRLLQSYVD  140
            F     + EDH +P++ V+FN+       + FATVG  R T+Y       ++  +Q YVD
Sbjct  232  FVVCKKILEDHGKPIYSVRFNYTDLRHSHM-FATVGDRRATVYRLRPDITDVEPVQVYVD  290

Query  141  ADADENFYTCAWTYDSNTSHPLLAVAGSRGIIRIINPITMQCIKHYVG-HGNAINELKFH  199
             + +E  +TCAW+ D  +  P L   G  GII++IN  T++  K  +G +G+ +  L   
Sbjct  291  GNDEEQLFTCAWSQDPLSGAPWLITGGVLGIIKVINCHTLKVAK--IGPYGSGVCGL---  345

Query  200  PRDPNLLLSVSKDHALRLWNIQT------DTLVAIFGGVEGHRDEVLSADYDLLGEKIMS  253
                        D  LR + ++T        L +I   +  +   ++     ++  K+ S
Sbjct  346  ------------DAVLRCFPVKTVIVTRYSVLTSISQDLTCNIMMMMMIMMTMMMVKV-S  392

Query  254  CGMDHSLKLWRIN--SKRMMNAIKESYDYNPNKTNRP-----------------------  288
              MDH++K+W ++    R+    +E       + +                         
Sbjct  393  SSMDHTVKIWSMSCLRDRLQTCHQEEELVGGGREDEDDDNDDDDEKGGKRKRRRRRKRRR  452

Query  289  -FISQKIHFPDFSTRDIHRNYVDCVRWLGDLILSKSGRAILHSHQQCMRDPVSPNLRQHL  347
               ++ + FP FSTR +H NYVDCVR++GDL+LSKS                        
Sbjct  453  RIPAKIVQFPLFSTRKVHTNYVDCVRFIGDLVLSKS------------------------  488

Query  348  SCENAIVCWKPGKMEDDIDKIKPSESNVTILGRFDYSQCDIWYMRFSMDFWQKMLALGNQ  407
              EN +V W  G+    +       ++V  LG +    CDIWY+RF MD++QK LA+GN+
Sbjct  489  -VENCVVLWS-GRYPSKLKLTSMPNNSVRRLGEYKCKHCDIWYIRFGMDYYQKYLAVGNK  546

Query  408  VGKLYVWDLEVEDPHKAKCTTLTHHKCGAAIRQTSFSRDSSILIAVCDDASIWRWDR  464
            +G+++VWD++    +K+        K  AA+RQ +F +    L+ VCDDAS+W W R
Sbjct  547  LGEVFVWDVDT-GRNKSPAKIGIKGK-AAAVRQVAFDQHGKYLVGVCDDASVWVWRR  601


>PHATRI007581
Length=558

 Score = 167 bits (422),  Expect = 1e-43, Method: Compositional matrix adjust.
 Identities = 109/322 (34%), Positives = 158/322 (49%), Gaps = 48/322 (15%)

Query  158  TSHPLLAVAGSRGIIRIINPITMQCIKHYVGHGNAINELKFHPRDPNLLLSVSKDHALRL  217
            T   LL V G R  IR+I+    + +   VGHG+ I +L+  P D  +L S S+D ++R+
Sbjct  243  TGPQLLCVGGFRRGIRVIDVHRNRLLATLVGHGDQIYDLQVCPVDEWVLASASRDESIRV  302

Query  218  WNIQTDTLVAIFGGVEGHRDEVLSADYDLLGEKIMSCGMDHSLKLWRINSKRMMNAIKES  277
            WN++T T VAI GG  GHRD V+S  +  LG  + S GMD ++KLW +   R      ++
Sbjct  303  WNLRTCTTVAILGGHGGHRDAVISVAWHPLGHYLASSGMDTTVKLWDV---REPTTTSQA  359

Query  278  YDYNPNKTNRPFISQ--------KIHFPDFSTRDIHRNYVDCVRWLGDLILSKSGRAILH  329
               +  +  R F+          +  FP FST  +H + VDCVR++GDLILSK       
Sbjct  360  IAVSHRQARRAFLRNIQELTEPARQQFPIFSTNQVHTHCVDCVRFVGDLILSK-------  412

Query  330  SHQQCMRDPVSPNLRQHLSCENAIVCWKPGKMEDDIDKIK--------PSESNVTILGRF  381
                              S EN I+ WKP    ++             P E  +  L  F
Sbjct  413  ------------------STENKIILWKPLLTLENTSSSSLSSILLNPPQE--ILHLRTF  452

Query  382  DYSQCDIWYMRFSMDFWQKMLALGNQVGKLYVWDLEVEDPHKAKCTTLTHHKCGAAIRQT  441
            +Y+  D WY RF+ D   K LA+G   G+++VW+L  E    A+  +L +      IR  
Sbjct  453  EYTHSDYWYFRFATDPMGKYLAVGTGKGQIFVWNL-AEHKRPAEILSLRYPDT-QLIRCV  510

Query  442  SFSRDSSILIAVCDDASIWRWD  463
            SFS D  IL+A  D+  +W+WD
Sbjct  511  SFSDDGQILVASTDNGVLWKWD  532


>MONBRE000743
Length=304

 Score = 142 bits (357),  Expect = 1e-36, Method: Compositional matrix adjust.
 Identities = 78/222 (35%), Positives = 118/222 (53%), Gaps = 31/222 (14%)

Query  198  FHPRDPNLLLSVSKDHALRLWNIQTDTLVAIFGGVEGHRDEVLSADYDLLGEKIMSCGMD  257
             H R P     +  DH  RLWN+ T   V +FGG +GHRDEVLS D    G  +++ GMD
Sbjct  1    MHQRSPAPRACI--DHTARLWNLNTHVCVCVFGGEKGHRDEVLSLDIHCTGRLLVTGGMD  58

Query  258  HSLKLWRINSKRMMNAIKESYDYNPNKTNRPFISQKIHFPDFSTRDIHRNYVDCVRWLGD  317
             ++K+W++    +   ++ES  YN    +  F      FP FS+R  HRNY+DCVRW GD
Sbjct  59   QAVKVWKLGDA-IDQKLRESDVYNVETASHAFQPSSQDFPTFSSRGAHRNYIDCVRWHGD  117

Query  318  LILSKSGRAILHSHQQCMRDPVSPNLRQHLSCENAIVCW-KPGKMEDDI-DKIKPSESN-  374
            LILSK                         S E+ I+CW + G +  D+ DK +  E + 
Sbjct  118  LILSK-------------------------STEDRILCWLREGAIRLDLDDKRRALEGDP  152

Query  375  VTILGRFDYSQCDIWYMRFSMDFWQKMLALGNQVGKLYVWDL  416
            +T+L R D  +C++WY+RF+       + +GN  G++++++L
Sbjct  153  MTVLQRLDVPRCNVWYIRFAYAAQVPFVGIGNTTGEIFLYNL  194


>MADERY011892
Length=322

 Score = 139 bits (349),  Expect = 3e-35, Method: Compositional matrix adjust.
 Identities = 77/234 (33%), Positives = 126/234 (54%), Gaps = 25/234 (11%)

Query  109  DPLVFATVGSNRVTLYECHSQGE----------IRLLQSYVDADADENFYTCAWTYDSNT  158
            D  +FA  G   V ++E  ++             R++QSY D D+ E+F+ C W   S T
Sbjct  36   DRYLFAVAGRRHVQVFETLAERTKLDATARTVGTRIVQSYHDPDSSEDFFACTWRVLS-T  94

Query  159  SHPLLAVAGSRGIIRIINPIT-MQCIKHYVGHGNAINELKFHPRDPNLLLSVSKDHALRL  217
             H  +   G  G+++ I+  T +   +  VGH   IN ++    DPNL+++ SKD +LRL
Sbjct  95   KHSWVLFGGEAGVVKAIDAATGLPLERRLVGHAEGINCIQTCNADPNLVVTASKDESLRL  154

Query  218  WNIQTDTLVAIFGGVEGHRDEVLSADYDLLGEKIMSCGMDHSLKLWRINSKR--------  269
            WN+ +  L+A+  G  GHR +VL AD++  G+K++SCGMD+S+++W +N  R        
Sbjct  155  WNMLSGALIAVMAGERGHRGQVLHADFNEAGDKVVSCGMDNSIRVWDLNDCREEIEASYL  214

Query  270  -MMNAIKESYDYNPNKTN----RPFISQKIHFPDFSTRDIHRNYVDCVRWLGDL  318
             +    K+ Y      +N    R +  + +H P F+TR +H +YVDCV + G +
Sbjct  215  AITLGSKDGYMIPGEDSNGLLKRLWKPKFLHLPRFATRKVHSHYVDCVSFYGTV  268


>MALCAL012755
Length=306

 Score = 137 bits (344),  Expect = 1e-34, Method: Compositional matrix adjust.
 Identities = 89/317 (28%), Positives = 147/317 (46%), Gaps = 26/317 (8%)

Query  156  SNTSHPLLAVAGSRGIIRIINPITMQCIKHYVGHGNAINELKFHPRDPNLLLSVSKDHAL  215
            + T   +LA AG  G+I++++           GHG  +NEL  HP   +LLLS S D ++
Sbjct  3    ATTKTQMLAFAGKTGLIKVVDCEQHTTALTLRGHGGPVNELSAHPTQRHLLLSASDDQSV  62

Query  216  RLWNIQTDTLVAIFGGVEGHRDEVLSADYDLLGEKIMSCGMDHSLKLWRINSKRMMNAIK  275
            RLW++ T   +A+F G EGH+ +V++  +   G +  S G+D+S+++W I          
Sbjct  63   RLWDVGTGQCLAMFAGFEGHKCKVITVGWKSDGLRFASGGLDYSVRVWEI----------  112

Query  276  ESYDYNPNKTNRPFISQKIHFPDFSTRDIHRNYVDCVRWLGDLILSKS--GRAILHSHQQ  333
                  P+       + ++  P      +HR YVDCVRWLG LI SKS   R ++   Q 
Sbjct  113  ------PDAVYTSPKTVQVQEPLLQECRVHRGYVDCVRWLGGLIASKSTDNRILVWRPQY  166

Query  334  C-MRDPVSPNLR----QHLSCENAIVCWKPGKMEDDIDKIKPSESNVTILGRFDYSQCDI  388
                   +P+L            A V W  G  E   + +   +  + +L    +S CD 
Sbjct  167  GDYSAEYAPDLAVMEDGGAETPPASVPWA-GTHETPEEDLTTRDLPLCVLSELRFSGCDQ  225

Query  389  WYMRFSMDFWQKMLALGNQVGKLYVWDLEVEDPHKAKCTTLTHHK--CGAAIRQTSFSRD  446
            W+MRF++   + + A+G   G   ++ L               HK   G  +   +F+ D
Sbjct  226  WFMRFALCPARGICAVGTNQGSARLFTLACNPIDGVTAYQEVSHKEARGCKVLMCAFNYD  285

Query  447  SSILIAVCDDASIWRWD  463
             S+L+  C + ++WR+D
Sbjct  286  GSVLLLGCSNGTVWRYD  302


>TELSUB041570
Length=297

 Score = 135 bits (340),  Expect = 3e-34, Method: Compositional matrix adjust.
 Identities = 92/313 (29%), Positives = 148/313 (47%), Gaps = 59/313 (19%)

Query  138  YVDADADENFYTCAW-------TYDSNTSHPL-LAVAGSRGIIRI------INPITMQCI  183
            ++D D  E FY  AW         +SN    L LA AG  G + +      + P +   +
Sbjct  2    FIDHDEKEVFYCVAWGRPELPPPQESNGERSLYLAFAGQNGCLFVRHLDSKMQPASTMSL  61

Query  184  KHYVGHGNAINELKFHPRDPNLLLSVSKDHALRLWNIQTDTLVAIFGGVEGHRDEVLSAD  243
               V HG  IN ++  P+D NL+ S SKD ++R+W+  +   VA+F G +GH  EVL+ D
Sbjct  62   ---VAHGGPINMIQVAPKDQNLIFSASKDESVRMWSTFSGACVAVFAGGQGHTSEVLAID  118

Query  244  YDLLGEKIMSCGMDHSLKLWRINSK-RMMNAIKESYDYNPNKTNRPFISQKIHFPDFSTR  302
              + G++++S GMD+++++W ++ +  +   I+  +        +P + Q   F    + 
Sbjct  119  MHMDGKRLVSAGMDNTVRVWDVDYEGHLKTFIEGGHAAEKGAYFKPKVVQTPSFVTDLSC  178

Query  303  DIHRNYVDCVRWLGDLILSKS--GRAILHSHQQCMRDPVSPNLRQHLSCENAIVCWKPGK  360
            +   NY+DCV+W+GDL+L+KS   R +L                                
Sbjct  179  EWKPNYIDCVKWVGDLLLAKSVHDRILLF-------------------------------  207

Query  361  MEDDIDKIKPSESNVT--ILGRFDYSQCDIWYMRFSMDFWQKMLALGNQVGKLYVWDLEV  418
               DI K  P     T  +L  F  SQC+IW+MRFS+D   + + +GN  G   +WD+  
Sbjct  208  ---DITKPSPRSKKETALVLQDFALSQCNIWFMRFSLDPSCRYVVIGNIAGTAMIWDV--  262

Query  419  EDPHKAKCTTLTH  431
             D  KA    LT+
Sbjct  263  -DRAKAPIVKLTY  274


>LAPGUS029509
Length=192

 Score = 123 bits (309),  Expect = 5e-31, Method: Compositional matrix adjust.
 Identities = 67/178 (38%), Positives = 98/178 (55%), Gaps = 40/178 (22%)

Query  286  NRPFISQKIHFPDFSTRDIHRNYVDCVRWLGDLILSKSGRAILHSHQQCMRDPVSPNLRQ  345
            +RP   Q  HFP FST  +H NYVDCVRWLG+L+L+KS                      
Sbjct  42   DRP---QMFHFPIFSTEKVHGNYVDCVRWLGELLLTKS----------------------  76

Query  346  HLSCENAIVCWKPGKMEDDIDKIKPSESNVTILGRFDYSQCDIWYMRFSMDFWQKMLALG  405
                E  IV WKP   + +   +K        L +F YS CDIWY+RF +DF+Q+++ +G
Sbjct  77   ---VEETIVLWKPHYHKKNGCFVK--------LMKFSYSDCDIWYVRFGIDFFQRIIGVG  125

Query  406  NQVGKLYVWDLEVEDPHKAKCTTLTHHKCGAAIRQTSFSRDSSILIAVCDDASIWRWD  463
            N+ G +++WD+   DP  ++   L   +C   IRQ + S D+  ++AVCD+A++WR D
Sbjct  126  NKHGVVFLWDM--HDPSTSRKVVLP--QCNQTIRQVAISFDARFIVAVCDNATVWRCD  179


>ELPMAR016254
Length=258

 Score = 123 bits (308),  Expect = 5e-30, Method: Compositional matrix adjust.
 Identities = 71/199 (36%), Positives = 107/199 (54%), Gaps = 23/199 (12%)

Query  132  IRLLQSYVDADADENFYTCAWTYDSNTSHPLLAVAGSRGIIRIINPITMQCIKHYVGHGN  191
            + +LQ++ D   DE F  C +  D  TS PLL VAG  G+I+I+N  T +  K  VGHG 
Sbjct  2    MHVLQTWHDEAWDEVFKCCIFAVDKTTSDPLLIVAGKLGVIKILNCKTQKMQKALVGHGY  61

Query  192  AINELKFHPRDPNLLLSVSKDHALRLWNIQTDTLVAIFGGVEGHRDEVLSADYDLLGEKI  251
             IN L  HP D N++LS S D + R+WNI T   VAIF G + HR  V+ AD+       
Sbjct  62   GINYLLNHPLDDNIVLSCSDDESFRIWNIHTKHCVAIFCGHDAHRSSVVCADF-------  114

Query  252  MSCGMDHSLKLWRINSKRMMNAIKESYDYNPNKTNRPFISQKIHFPDFSTRDIHRNYVDC  311
                         ++ K +M+ + E  D +  + N+   +Q +  P +S   +H NY+D 
Sbjct  115  ------------HVDGKHIMSXVDE--DNSNTEHNKHVQTQLVQMPIYSKYKVHTNYIDH  160

Query  312  VRWLG--DLILSKSGRAIL  328
            +R+ G  D+++SKS  ++L
Sbjct  161  LRFYGGSDIVVSKSNESVL  179


>SPIPUN003430
Length=914

 Score = 129 bits (324),  Expect = 1e-29, Method: Compositional matrix adjust.
 Identities = 109/460 (24%), Positives = 195/460 (42%), Gaps = 92/460 (20%)

Query  68   WGKGKWKSKKCKYSFKCVNSLKEDHNQPLFGVQFNWHSKEGDPLVFATVGSNRVTLYECH  127
            +G+ +      +   K  ++ ++  N  L+ V+ N  +     + FA VG  +V+++   
Sbjct  478  FGRAQVHQVPVRRFQKPTSTKRQPVNDKLYDVRANLFTG----VEFAVVGCGQVSIWTSI  533

Query  128  SQGEIRL-----------LQSYVDADAD-----ENFYTCAWTYDSNTSHPLLAVAGSRGI  171
               + ++           L   V A  D      + + C W YD   +   +A  GS G 
Sbjct  534  PGKQTKMKRKWDLSKQMPLNPLVYAGIDLVHEPPDVFCCDWLYDEKEAKCHIAAGGSDGF  593

Query  172  IRIINPITMQCIKHYVGHGNAINELKFHPRDPNLLLSVSKDHALRLWNIQTDTLVAIF-G  230
            + + +  + +  KH   HG+ +N++K HP+DP L  + S D + RLWN +T  ++AIF  
Sbjct  594  LMVFDADSGE-YKHLHSHGSHVNDIKTHPKDPLLFATASCDLSARLWNGKTGHVIAIFMT  652

Query  231  GVEGHRDEVLSADYDLLGEKIMSCGMDHSLKLWRINSKRMMNAIKESYDYNPN-------  283
              E  R  +LS  +   G+K++    D +++LW  +++ + +AI  SY   P+       
Sbjct  653  ATEFQRMGLLSLAWHHTGKKLLVGEKDGTVRLWNTDTRSIRSAIAYSYQGQPSSLPPAAY  712

Query  284  --------------------KTNRPFISQKIHFPDFSTRDIHRNYVDCVRWLGDLILSKS  323
                                K  +P        P  S+  +   YVD V+W GDL L+KS
Sbjct  713  YRGRINRTRRSSWKSSSSDRKDKQPASLAFEKIPIMSSPYVWHGYVDWVQWWGDLCLAKS  772

Query  324  GRAILHSHQ-QCMRDPVSPNLRQHLSCENAIVCWKPGKMEDDIDKIKPSESNVTILGRFD  382
              + +   Q +  R     N  + +  ++   C +                       F+
Sbjct  773  TESCIRMFQPEIERRTKLSNTAKRVISQDIFYCHQ-----------------------FE  809

Query  383  YSQCD---IWYMRFSMDFWQKMLALGNQVGKLYVWDL----------------EVEDPHK  423
            Y + D   +W++R ++    + LA+GN +G++Y+WD+                + +DP  
Sbjct  810  YPEQDDHSLWFVRATLSPSGRYLAVGNMMGEIYIWDIPYLLQLSVADKIDDIAKKDDPTG  869

Query  424  AKCTTLTHHKCGAAIRQTSFSRDSSILIAVCDDASIWRWD  463
                 +   K    IR  +F+RD +IL+AV DDA I RWD
Sbjct  870  RMRVVIGGPKKPVQIRALAFARDETILMAVTDDARIIRWD  909


>GEPOCE007885
Length=667

 Score = 127 bits (320),  Expect = 2e-29, Method: Compositional matrix adjust.
 Identities = 107/395 (27%), Positives = 163/395 (41%), Gaps = 82/395 (21%)

Query  135  LQSYVDADADENFYTCAWTYDSNTSHPLLAVAGSRGIIRIINPITMQCIKHYVGHGNAIN  194
            LQ+YVD D  E FYTC W    ++ H +LAV G    I++I+  + +      GHG AI+
Sbjct  197  LQTYVDGDPRERFYTCDWGVACDSEHSVLAVGGELRQIKLIDCHSARVEATLQGHGAAIH  256

Query  195  ELKFHPRDPNLLLSVSKDHALRLWNIQTDTLVAIFGGVEGHRDEVLSADYDLLGEKIMSC  254
            E++F P    LL S S+D A+RLW+  +   VA+F G  GH D VLS D    G  + S 
Sbjct  257  EVRFLPHRRGLLASASRDEAVRLWHTASRLCVAVFAGERGHLDAVLSVDVSPDGTALASS  316

Query  255  GMDHSLKLWRINS---------------------------------------------KR  269
            G+D ++KLW ++                                              +R
Sbjct  317  GVDGTVKLWSVDQPAVSAAVARADALAERRAQAQAQAQAAAQEAAQEAQEAEDGEDREER  376

Query  270  MMNAIK--------ESYDYNPNKTNRPFISQKIHFPDFSTRDIH-------RNYVDCVRW  314
               A K        ES + N      P I Q   FP  S   +H         YVDCVR+
Sbjct  377  AALAAKGAMPREGRESSERNLPVGVAPAIEQ---FPQASIGGLHVFNREEKLAYVDCVRF  433

Query  315  LGD---LILSKSGRAILHSHQQCMRDPVS----PNLRQHLSCENAIVCWKPGKMEDDIDK  367
              D   L     G+A+L       R P S          L      V +   +   D  +
Sbjct  434  GPDSTLLTRGHEGKAVL-----WRRPPQSAPAAAAALPALLPHQPTVSYGVEQRGLDCRR  488

Query  368  IKPSESNVTILGRFDYSQCDIWYMRFSMDFWQKMLALGNQVGKLYVWDLE--VEDP-HKA  424
              P    V I+ R D    ++W++R+ +D  ++++A+G+  G++ +W L+   E P    
Sbjct  489  RVP----VEIVRRHDVPDTNVWFLRYQLDPTRRLVAIGSTAGQVRLWRLDSPAERPLLNL  544

Query  425  KCTTLTHHKCGAAIRQTSFSRDSSILIAVCDDASI  459
            +    +     + +R ++ SR    L+  CDD S 
Sbjct  545  RLPCRSRASAPSTVRCSAISRGMRFLVCCCDDGSF  579


>RAMVAR008060
Length=465

 Score = 124 bits (310),  Expect = 8e-29, Method: Compositional matrix adjust.
 Identities = 97/332 (29%), Positives = 148/332 (45%), Gaps = 56/332 (17%)

Query  147  FYTCAWTYDSNTSHPLLAVA--GSRGIIRIIN-PITMQCIKHYVGHGNAINELKFHPRDP  203
             YT  W  D        AVA  GS GIIR+++  +  Q +    GH  A+NEL +    P
Sbjct  126  IYTLQWIKDPINRRDWTAVAFAGSTGIIRLVDLQLQPQRVAFLRGHATAVNELAYCKAQP  185

Query  204  NLLLSVSKDHALRLWNIQTDTLVAIFGGVEGHRDEVLSADYDLLGEKIMSCGMDHSLKLW  263
              LLS SKDH +RLW+I+  T +A+FGG +GHR E++S D DL G  I+S   D ++K+W
Sbjct  186  AFLLSGSKDHTIRLWSIKYLTCLAVFGGAQGHRAEIISLDVDLFGAYIVSGSFDSTIKIW  245

Query  264  RINSKRMMNAIKESYDYNPNKTNRPFISQKIHFPD--FSTRDIHRNYVDCVRWL--GD--  317
             +     +  + +   +      +P     +  P   FS  DIH   +DCVRW   GD  
Sbjct  246  NLFQPEHVALLDKVRIHAITSDPKP-----VTVPSACFSVSDIHDGQIDCVRWAFGGDKN  300

Query  318  -LILSKSGRAILHSHQQCMRDPVSPNLRQHLSCENAIVCWKPGKMEDDIDKIKPSESNVT  376
              ++SK                         + +  ++ W P   +  +  I    +   
Sbjct  301  HYVISK-------------------------ASDKTVLIWMPTLPQHGVPGIG---TEWQ  332

Query  377  ILGRFDYSQCDIWYMRFSMDFWQK----MLALGNQVGKLYVWDLE-VEDPHKAKCTTL--  429
            +  +      D W+++F++  WQ     +LALG+  G + + DL+ +    KA   +L  
Sbjct  333  LCHKMKLQNNDYWFVKFAV--WQNEGQHVLALGDDKGWIRLHDLQALATKQKAAQRSLKT  390

Query  430  ----THHKCGAAIRQTSFSRDSSILIAVCDDA  457
                T     A IR  SFS D  +LI   DD 
Sbjct  391  KVNRTSSPSKAVIRAVSFSTDGRLLIGGSDDG  422


>DIPROT000451
Length=323

 Score = 119 bits (299),  Expect = 3e-28, Method: Compositional matrix adjust.
 Identities = 69/219 (32%), Positives = 113/219 (52%), Gaps = 15/219 (7%)

Query  113  FATVGSNRVTLYECHSQGEIRLLQSYVDADADENFYTCAWTYDSNTSHPLLAVAGSRGII  172
            FA  G   V +Y C  + EIR + S+   +  E+F+   W YD+     +LA AG+   I
Sbjct  52   FAVAGGRLVEIYLCRRK-EIRKIVSFESENETEDFFAVCWLYDTVAKCNMLAFAGAGRAI  110

Query  173  RIIN---------PITMQCIKHYVGHGNAINELKFHPRDPNLLLSVSKDHALRLWNIQTD  223
            RI+N            +   K   GH + +N+L+ HP   ++  S  KDH++R+WN + +
Sbjct  111  RIVNFDAHGPEFDNANLSHSKDLYGHFDEVNDLRVHPYHFDVFASAGKDHSVRIWNARCN  170

Query  224  TLVAIFGGVEGHRDEVLSADYDLLGEKIMSCGMDHSLKLWRINSKRMMNAIKESYDYNPN  283
              + +  G+EGH   VLS D+ + G K++S   D  +K+W++ +  M+    +  D +P 
Sbjct  171  NCLVVLSGLEGHNARVLSVDWHMSGTKLVSGSHDRHVKIWKL-APEMIQEFTKGKD-DPF  228

Query  284  KTNRPFISQKIHFPDFSTRDIHRNYVDCVRWLGDLILSK  322
               RPF    +   +F+T  IH   VD V ++GD +LSK
Sbjct  229  TRTRPFFHGVV---EFTTNRIHPECVDEVLFIGDYVLSK  264


>DIPROT000450
Length=371

 Score = 120 bits (301),  Expect = 4e-28, Method: Compositional matrix adjust.
 Identities = 89/334 (27%), Positives = 153/334 (46%), Gaps = 62/334 (19%)

Query  113  FATVGSNRVTLYECHSQGEIRLLQSYVDADADENFYTCAWTYDSNTSHPLLAVAGSRGII  172
            FA  G   V +Y C  + EIR + S+   +  E+F+   W YD+     +LA AG+   I
Sbjct  52   FAVAGGRLVEIYLCRRK-EIRKIVSFESENETEDFFAVCWLYDTVAKCNMLAFAGAGRAI  110

Query  173  RIIN---------PITMQCIKHYVGHGNAINELKFHPRDPNLLLSVSKDHALRLWNIQTD  223
            RI+N            +   K   GH + +N+L+ HP   ++  S  KDH++R+WN + +
Sbjct  111  RIVNFDAHGPEFDNANLSHSKDLYGHFDEVNDLRVHPYHFDVFASAGKDHSVRIWNARCN  170

Query  224  TLVAIFGGVEGHRDEVLSADYDLLGEKIMSCGMDHSLKLWRINSKRMMNAIKESYDYNPN  283
              + +  G+EGH   VLS D+ + G K++S   D  +K+W++ +  M+    +  D +P 
Sbjct  171  NCLVVLSGLEGHNARVLSVDWHMSGTKLVSGSHDRHVKIWKL-APEMIQEFTKGKD-DPF  228

Query  284  KTNRPFISQKIHFPDFSTRDIHRNYVDCVRWLGDLILSKSGRAILHSHQQCMRDPVSPNL  343
               RPF    +   +F+T  IH   VD V ++GD +LSK                  P++
Sbjct  229  TRTRPFFHGVV---EFTTNRIHPECVDEVLFIGDYVLSK-----------------GPSI  268

Query  344  RQHLSCENAIVCWKPGKMEDDIDKIKPSESNVTILGRFDYSQC-DIWYMRFSMDFWQKML  402
               L        W+P     D  KI       ++  R++ S     ++ +   D  + ++
Sbjct  269  YPAL--------WEP-----DNYKI----GTTSVYQRYESSPAPGSYWHKVGYDITKSIV  311

Query  403  ALGNQVGKLYVWDLE------------VEDPHKA  424
            A G+  G L+V+ ++            V+DP+KA
Sbjct  312  AFGDCTGALWVYHVDSGKKIPAKPSRKVQDPYKA  345


>CYAMER002946
Length=571

 Score = 123 bits (308),  Expect = 5e-28, Method: Compositional matrix adjust.
 Identities = 67/170 (39%), Positives = 98/170 (58%), Gaps = 30/170 (18%)

Query  294  IHFPDFSTRDIHRNYVDCVRWLGDLILSKSGRAILHSHQQCMRDPVSPNLRQHLSCENAI  353
            + FPD   R +H NYVDCV ++GDLILSKS    +HS                      I
Sbjct  426  VQFPDQVFRFVHGNYVDCVAYVGDLILSKS----VHSK---------------------I  460

Query  354  VCWKPGKMEDDIDKIKPSESNVTILGRFDYSQCDIWYMRFSMDFWQKMLALGNQVGKLYV  413
            V W PG M+D    + PS S   +L  + Y   D+WY+RF++D  Q +LA+G+++G +YV
Sbjct  461  VLWAPG-MDDR--GLLPSSSEHRVLIEYRYRGGDLWYIRFAVDPMQTLLAVGSRMGTIYV  517

Query  414  WDLEVEDPHKAKCTTLTHHKCGAAIRQTSFSRDSSILIAVCDDASIWRWD  463
            +  +V+DP       LTH +  AA+R  +FS D  +++AVCDD+++WRWD
Sbjct  518  F--QVDDPGGKPIACLTHPQATAAVRHVAFSPDGKMILAVCDDSTVWRWD  565


 Score = 112 bits (279),  Expect = 3e-24, Method: Compositional matrix adjust.
 Identities = 64/171 (37%), Positives = 96/171 (56%), Gaps = 11/171 (6%)

Query  111  LVFATVGSNRVTLYECHSQGE-----IRLLQSYVD----ADADENFYTCAWTYDSNTSHP  161
             + AT G     +Y   + GE     ++LL SY      AD DE F  C W ++  TS  
Sbjct  71   FLLATCGGPGARVYAAPT-GEPAVQDLQLLVSYASSLPRADTDECF-CCTWAFEEATSDV  128

Query  162  LLAVAGSRGIIRIINPITMQCIKHYVGHGNAINELKFHPRDPNLLLSVSKDHALRLWNIQ  221
            LL +    GIIR+++          +GH  A++ L+  P+ P+ LLS SKD +LRLW++ 
Sbjct  129  LLCLGYESGIIRVVHLSNDSLCHTLLGHSGAVHCLRSCPKRPSWLLSASKDESLRLWDLG  188

Query  222  TDTLVAIFGGVEGHRDEVLSADYDLLGEKIMSCGMDHSLKLWRINSKRMMN  272
            T    AIF G++GHR EVL  D+   GEK +SCGMD ++++W I++K + +
Sbjct  189  TGNCFAIFCGLQGHRGEVLFCDWHRSGEKFVSCGMDGTVRVWNIDAKVLQS  239


>COLSPE007130
Length=242

 Score = 114 bits (284),  Expect = 8e-27, Method: Compositional matrix adjust.
 Identities = 58/176 (33%), Positives = 99/176 (56%), Gaps = 37/176 (21%)

Query  289  FISQKIHFPDFSTRDIHRNYVDCVRWLGDLILSKSGRAILHSHQQCMRDPVSPNLRQHLS  348
            F ++ I FP FST  +H +YVDCVR++G+LI+SKS                         
Sbjct  99   FDTKIIQFPLFSTSRVHTDYVDCVRFVGNLIMSKST------------------------  134

Query  349  CENAIVCWKPGKMEDDIDKIKPSESNVTILGRFDYSQCDIWYMRFSMDFWQKMLALGNQV  408
              N +  WKP         ++  + +VT +  + YS C++W+++F +D  ++M+A+GN+ 
Sbjct  135  -NNVVQLWKPN--------LQRKQDSVTEINEYRYSDCNLWFVKFCLDPQKRMMAIGNKA  185

Query  409  GKLYVWDLEVEDPHKAKCTT-LTHHKCGAAIRQTSFSRDSSILIAVCDDASIWRWD  463
            G+++V+ +   D   + C   L H +C + +RQ +FS DSS L+ VCDD+++WR+D
Sbjct  186  GRVFVFAV---DSVSSNCIAKLEHKQCKSTVRQLAFSHDSSSLLFVCDDSTLWRFD  238


>VAVCUL002124
Length=338

 Score = 113 bits (282),  Expect = 1e-25, Method: Compositional matrix adjust.
 Identities = 61/195 (31%), Positives = 109/195 (56%), Gaps = 8/195 (4%)

Query  135  LQSYVDADADENFYTCAWTYDSNTSHPLLAVAGSRGIIRIINPITMQCIKHYVGHGNAIN  194
            LQ ++D D  E F  C +    N +   L + G RGI+++I+           GHG  I 
Sbjct  44   LQKFLDEDVREEFLCCTFCDSKNKT--FLILGGERGILKVIDLNLGSFYIALKGHGGPII  101

Query  195  ELKFHPRDPNLLLSVSKDHALRLWNIQTDTLVAIFGGVEGHRDEVLSADYDLLGEKIMSC  254
            ++  +   PN++ S S D  +R+W+I     +AIFGG+ GH D VLS D    G  ++S 
Sbjct  102  DMLHNEIRPNVVFSASSDTTIRMWDIHRVCTLAIFGGLAGHEDVVLSIDMSADGNYLVSS  161

Query  255  GMDHSLKLWRI------NSKRMMNAIKESYDYNPNKTNRPFISQKIHFPDFSTRDIHRNY  308
            G D+S+K+W I       + +  +++   Y +  ++ +R  I  KI++P F+++ +H+ Y
Sbjct  162  GTDNSIKVWSIPNITDKFTAKDTSSVLGKYHFVNSEFSRADIPIKINYPIFNSQVLHKAY  221

Query  309  VDCVRWLGDLILSKS  323
            ++CV++ G++I+SK+
Sbjct  222  INCVKFFGNVIISKN  236


>CRYNEO006748
Length=700

 Score = 116 bits (291),  Expect = 1e-25, Method: Compositional matrix adjust.
 Identities = 76/247 (31%), Positives = 117/247 (47%), Gaps = 39/247 (16%)

Query  114  ATVGSNRVTLYECHSQGEIRLLQSYVDADADENFYTCAWTYDSNTSHPLLAVAGSRGIIR  173
            A  G N++ + +C      R++     +  D+  YT AWTY   T HPL+AVAG+  +I 
Sbjct  102  AFCGLNKLMIGKCADNQPWRVMLDM--SFEDDTLYTLAWTYHPFTCHPLIAVAGANALIY  159

Query  174  IINPITMQCIKHYVGHGNAINELKFHPRDPNLLLSVSKDHALRLWNI-------------  220
            II+ IT +CI+   GHG+ I  L F P +P++L S S D ++R+WNI             
Sbjct  160  IIDIITKRCIRTLKGHGDEILCLAFAPLNPHILASTSSDRSIRIWNILGSDAPSPHPGDL  219

Query  221  -----------QTDTLVAIFG--GVEGHRDEVLSADYDLLGEKIMSCGMDHSLKLW--RI  265
                       + + +VA+    G  GHR  V+S  +      I +CGMD++ K+W    
Sbjct  220  PSENYPMADADEGNVIVAVLAGEGKGGHRAYVVSCAFHPTKRAIATCGMDYTAKIWPLPP  279

Query  266  NSKRMMNAIKESYDYNPNKTNRPFISQKIHFPDFSTRDIHRNYVDCVRWLGDLILSKSGR  325
                    I     Y      RP I   ++FP FST  +H  ++D + W+ D IL   G 
Sbjct  280  FPDPSPVPIPTPLGY------RPII---MYFPLFSTSRLHYGFLDWIEWITDDILIIRGD  330

Query  326  AILHSHQ  332
             ++ + Q
Sbjct  331  KVMVTWQ  337


>NEUCRA000864
Length=685

 Score = 112 bits (280),  Expect = 2e-24, Method: Compositional matrix adjust.
 Identities = 71/237 (30%), Positives = 112/237 (47%), Gaps = 25/237 (11%)

Query  96   LFGVQFNWHSKEGDPLVFATVGSNRVTLYECH-----SQGEIRLLQSYVDADADENFYTC  150
             F V+F  ++  G P VFA      V +   +     S   + +L+   D D D    +C
Sbjct  103  FFDVKFYPYNPVGAPPVFAIASKKHVIICRINQNTDSSTNPVEVLKLIRDDDDDAANCSC  162

Query  151  AWTYDSNTSHPLLAVAGSRGIIRIINPITMQCIKHYVGHGNAINELKFHPRDPNLLLSVS  210
             W+ D  T  P L +AG+   +++ +    + +K  VGHG  IN+L   P  P+L+ S S
Sbjct  163  CWSKDMETGQPWLCIAGADAKVKVYDVKQGKLVKTLVGHGGGINDLVTSPLTPSLIASCS  222

Query  211  KDHALRLWNI----QTDTLVAIFGGVEGHRDEVLSADYDLLGEKIMSCGMDHSLKLWRIN  266
             D  +RLW++         + I GG + H  ++LS  +   G  ++S G D ++ LW I 
Sbjct  223  DDTTVRLWSLLPIHSAQPCMFILGG-DAHTWDLLSIAFHDTGRYLLSAGHDQTINLWTIP  281

Query  267  SKRMMNAIKESYDYNPNKTNRPFISQKIHFPDFSTRDIHRNYVDCVRWLGDLILSKS  323
                                 P +   IH+P FST++IH + VDCV + GDLILS++
Sbjct  282  P------------CPSEPVTHPLV---IHYPHFSTKEIHNSLVDCVSFFGDLILSRA  323


>NEPPYR015811
Length=434

 Score = 109 bits (272),  Expect = 7e-24, Method: Compositional matrix adjust.
 Identities = 62/157 (39%), Positives = 84/157 (54%), Gaps = 33/157 (21%)

Query  307  NYVDCVRWLGDLILSKSGRAILHSHQQCMRDPVSPNLRQHLSCENAIVCWKPGKMEDDID  366
            NYVDCVRWLGDL+LSKS                          EN IV WKP   +D++ 
Sbjct  268  NYVDCVRWLGDLVLSKS-------------------------VENKIVMWKP---DDNLS  299

Query  367  KIKPSESNVTILGRFDYSQCDIWYMRFSMDFWQKMLALGNQVGKLYVWDLEVEDPHKAKC  426
            + K S   V  L  F YS CDIW++RFS+D     L++GN++G ++V++     P  +  
Sbjct  300  RPKDS---VVYLTDFCYSNCDIWFIRFSLDASFGRLSIGNRLGNVFVFETSTTPP--SLV  354

Query  427  TTLTHHKCGAAIRQTSFSRDSSILIAVCDDASIWRWD  463
              L+   C   IRQT+ S D   ++A C+D SIWRWD
Sbjct  355  GKLSATGCKVPIRQTAVSADGQTVLACCEDGSIWRWD  391


 Score = 74.3 bits (181),  Expect = 4e-12, Method: Compositional matrix adjust.
 Identities = 37/90 (41%), Positives = 55/90 (61%), Gaps = 7/90 (8%)

Query  69   GKGKWKSKKCKYSFKCVNSLKEDHNQPLFGVQFNWHSKEGDPLV---FATVGSNRVTLYE  125
            G G    ++    +K  N +KEDH +PL+G+ +N    + DP     FATVG NR T+Y 
Sbjct  33   GAGAGCDEQNSRQWKSSNHVKEDHGRPLYGICYN----QVDPKFADCFATVGGNRATVYR  88

Query  126  CHSQGEIRLLQSYVDADADENFYTCAWTYD  155
               +G+I++LQ YVD D DE+++T AW+ D
Sbjct  89   AEPKGKIQVLQCYVDEDKDESYFTSAWSVD  118


>STRRAT011197
Length=522

 Score = 109 bits (273),  Expect = 1e-23, Method: Compositional matrix adjust.
 Identities = 88/363 (24%), Positives = 156/363 (43%), Gaps = 69/363 (19%)

Query  141  ADADENFYTC-AWTYDSNTSHPLLAVAGSRGIIRIINPITMQCIKHYVGHGNAINELKFH  199
             + +E F  C ++ Y     +P++   G   ++++      + + +  GH   INE+   
Sbjct  178  VEEEEYFAICTSFVYIQKNKYPVVVAGGKCKVLQVFLAHNGKHLHNLFGHSGDINEICAS  237

Query  200  PRDPNLLLSVSKDHALRLWNIQTDTLVAIFGGVEGHRDEVLSADYDLLGEKIMSCGMDHS  259
            P D  ++ SVS D   RL+NI+    +A FGG  GH   ++S D+ L G  I++CG D+ 
Sbjct  238  PVDFEIVASVSNDETCRLYNIRHGVNLATFGGPMGHTHNIISLDFSLCGNYIVTCGSDYK  297

Query  260  LKLW-----RINSKRMMNAIKESYD----YNPNKTNRPFI--------------------  290
            + LW      INS+ +  + K+S +    +   K    FI                    
Sbjct  298  VMLWGLKDKNINSQSISTSSKKSNNFEIVFKKLKIKNVFIKNTSLEEKLKIGKEMILDDE  357

Query  291  -----SQKI--HFPDFSTRDIHRNYVDCVRWLGDLILSKSGRAILHSHQQCMRDPVSPNL  343
                 +++I   FP    R +H   +D VR+  + I++K    IL               
Sbjct  358  KKNKLTEQIFKRFPLCQNRMLHSTIIDGVRFYDNYIITKDQSKILS--------------  403

Query  344  RQHLSCENAIVCWKPGKMEDDI---DKIKPSESNVTILGRFDYSQC-DIWYMRFSMDFWQ  399
                        WK GK  DDI    +I   + N +IL  F    C + W+ +  +D   
Sbjct  404  -----------MWKFGKHSDDITGNKEILKEQRNYSILKHFVLPNCNETWFHKIEIDPSN  452

Query  400  KMLALGNQVGKLYVWDLEVEDPHKAKCTTLTHHKCGA---AIRQTSFSRDSSILIAVCDD  456
             +LA+ +  G +Y++D+  ++ ++     LTH+   +    +R  +FS DS  L++V D+
Sbjct  453  NILAVASDTGFIYLYDITKQEFYQQPDNVLTHYFKKSKQRGVRNITFSHDSRYLLSVGDN  512

Query  457  ASI  459
             + 
Sbjct  513  YTF  515


>GEPOCE017830
Length=681

 Score = 109 bits (273),  Expect = 2e-23, Method: Compositional matrix adjust.
 Identities = 54/132 (41%), Positives = 77/132 (58%), Gaps = 0/132 (0%)

Query  135  LQSYVDADADENFYTCAWTYDSNTSHPLLAVAGSRGIIRIINPITMQCIKHYVGHGNAIN  194
            LQ+YVD D  E FYTC W    ++ H +LAV G    I++I+  + +      GHG AI+
Sbjct  195  LQTYVDGDPRERFYTCDWGVACDSEHSVLAVGGELRQIKLIDCHSARVEATLQGHGAAIH  254

Query  195  ELKFHPRDPNLLLSVSKDHALRLWNIQTDTLVAIFGGVEGHRDEVLSADYDLLGEKIMSC  254
            E++F P    LL S S+D A+RLW+  +   VA+F G  GH D VLS D    G  + S 
Sbjct  255  EVRFLPHRRGLLASASRDEAVRLWHTASRLCVAVFAGERGHLDAVLSVDVSPDGTALASS  314

Query  255  GMDHSLKLWRIN  266
            G+D ++KLW ++
Sbjct  315  GVDGTVKLWSVD  326


 Score = 48.1 bits (113),  Expect = 0.001, Method: Compositional matrix adjust.
 Identities = 49/202 (24%), Positives = 82/202 (41%), Gaps = 29/202 (14%)

Query  275  KESYDYNPNKTNRPFISQKIHFPDFSTRDIH-------RNYVDCVRWLGD---LILSKSG  324
            +ES + N      P I Q   FP  S   +H         YVDCVR+  D   L     G
Sbjct  444  RESSERNLPVGVAPAIEQ---FPQASIGGLHVFNREEKLAYVDCVRFGPDSTLLTRGHEG  500

Query  325  RAILHSHQQCMRDPVSPNLRQHLSC----ENAIVCWKPGKMEDDIDKIKPSESNVTILGR  380
            +A+L       R P S                 V +   +   D  +  P E    I+ R
Sbjct  501  KAVL-----WRRPPQSAPAAAAALPALLPHQPTVSYGVEQRGLDCRRRVPVE----IVRR  551

Query  381  FDYSQCDIWYMRFSMDFWQKMLALGNQVGKLYVWDLE--VEDP-HKAKCTTLTHHKCGAA  437
             D    ++W++R+ +D  ++++A+G+  G++ +W L+   E P    +    +     + 
Sbjct  552  HDVPDTNVWFLRYQLDPTRRLVAIGSTAGQVRLWRLDSPAERPLLNLRLPCRSRASAPST  611

Query  438  IRQTSFSRDSSILIAVCDDASI  459
            +R ++ SR    L+  CDD S 
Sbjct  612  VRCSAISRGMRFLVCCCDDGSF  633


>GEMCRY020266
Length=228

 Score = 100 bits (248),  Expect = 5e-22, Method: Compositional matrix adjust.
 Identities = 70/240 (29%), Positives = 116/240 (48%), Gaps = 30/240 (13%)

Query  234  GHRDEVLSADYDLLGEKIMSCGMDHSLKLWRIN----SKRMMNAIKESY-DYNPNKTNRP  288
             HR EVLS D+ L G + +S GMD+++K+W ++    + +  + + E+  D   +    P
Sbjct  2    AHRGEVLSIDFHLDGLRFVSGGMDNAIKVWSLDQCAAAIQKADVLSEALTDIELDDQLPP  61

Query  289  FISQKIHFPDFSTRDIHRNYVDCVRWLGDLILSKSGRAILHSHQQCMRDPVSPNLRQHLS  348
              +Q +    F + D   +Y+  +          SG   L      +RD    +L    S
Sbjct  62   IGAQAM--GKFRSXDRADSYIHHL----------SGTPKLRGLCALVRDG---DLLLTKS  106

Query  349  CENAIVCWKP-----GKMEDDIDKIKPSESNVTILGRFDYSQCDIWYMRFSMDFWQKMLA  403
              N +V WKP     GK       +     +  +LG + Y+Q +IW++RF +D     + 
Sbjct  107  THNKVVVWKPAPSTPGKTASKTQGL----DSALLLGEYRYTQSNIWFLRFGIDPRHNFMV  162

Query  404  LGNQVGKLYVWDLEVEDPHKAKCTTLTHHKCGAAIRQTSFSRDSSILIAVCDDASIWRWD  463
            +GN  G+L V+DL    P   +   L H +C + +RQT+ S DS  ++AV +D S+WRWD
Sbjct  163  VGNMGGQLLVYDL-AGVPSGREVCKLHHSQCTSIVRQTAVSHDSKTILAVTEDGSLWRWD  221


>PICSPE083120
Length=105

 Score = 94.4 bits (233),  Expect = 2e-21, Method: Compositional matrix adjust.
 Identities = 44/102 (43%), Positives = 64/102 (63%), Gaps = 0/102 (0%)

Query  165  VAGSRGIIRIINPITMQCIKHYVGHGNAINELKFHPRDPNLLLSVSKDHALRLWNIQTDT  224
            VAG R  ++++N  T Q  +  VGHG  I+ L  HP D NL+L+ SKD +LRLWNI+   
Sbjct  2    VAGVRATLKVVNIATQQVEQQLVGHGGDISYLTVHPTDHNLVLTASKDESLRLWNIKKGL  61

Query  225  LVAIFGGVEGHRDEVLSADYDLLGEKIMSCGMDHSLKLWRIN  266
              AIF G +GH  +VL   ++  G + +SCGMD  +K+W ++
Sbjct  62   CCAIFFGYKGHNGDVLHCAFNHDGSEFVSCGMDSCIKIWSLS  103


>PHAKIR000452
Length=108

 Score = 91.3 bits (225),  Expect = 3e-20, Method: Compositional matrix adjust.
 Identities = 46/120 (38%), Positives = 72/120 (60%), Gaps = 14/120 (12%)

Query  187  VGHGNAINELKFHPRDPNLLLSVSKDHALRLWNIQTDTLVAIFGGVEGHRDEVLSADYDL  246
            +GHG +I+ L FHP D  LLLS SKD ++R+WN+ T   +A++GG EGHR+E+L+AD+  
Sbjct  3    IGHGGSIHRLSFHPTDHTLLLSSSKDESVRIWNVSTGQCIAVYGGHEGHRNEILAADFHK  62

Query  247  LGEKIMSCGMDHSLKLWRINSKRMMNAIKESYDYNPNKTNRPFISQKIHFPDFSTRDIHR  306
             G   ++ GMD+S+K+W +     M    ++    P +          H+P + T DIH+
Sbjct  63   SGSVFVTGGMDNSVKIWAMLDTTTMTTDDKA----PLR----------HYPVYVTDDIHQ  108


>STRRAT006368
Length=498

 Score = 95.5 bits (236),  Expect = 7e-19, Method: Compositional matrix adjust.
 Identities = 89/413 (22%), Positives = 167/413 (40%), Gaps = 83/413 (20%)

Query  97   FGVQFNWHSKEGDPLVFATVGSNRVTLYECHSQ---GEIRLLQSYVDADADENFYTCAWT  153
            + V+F + S EG+P  F T   N++ +Y+  ++    E+  + +    + DE F+     
Sbjct  123  YDVKF-FKSFEGEPECFITACKNKIFVYKIGNRERVSEVVHIGTIASGNEDEEFFALNVG  181

Query  154  YDSNTSHPLLAVAGSRGIIRIINPITMQCIKHYVGHGNAINELKFHPRDPNLLLSVSKDH  213
               N +  ++   G+  ++++        + +  GH   I+ +KF P DP ++++ S D 
Sbjct  182  CIENNTRRIIVAGGTCKVVQVYRATDGILMHNLYGHSEYISSIKFSPIDPEIIITASGDV  241

Query  214  ALRLWNIQTDTLVAIFGGVEGHRDEVLSADYDLLGEKIMSCGMDHSLKLWRIN------S  267
              R+WNI+    +A F G  GH  +V   D+ L G  I + G D+   LW IN      S
Sbjct  242  TCRMWNIKHGVAIACFSGAFGHHYDVSDCDFSLCGNYIATVGKDYKALLWGINNDENSVS  301

Query  268  KRMMNAIKES--YDYNPNKTNRPF----ISQKIH------------------------FP  297
             +  N  K+S  Y +   +  +P     + QK+                         FP
Sbjct  302  MKFPNFSKDSVLYQFKLPEFTKPLKELKLEQKLEKCKEESVTSNLRDDGSVSRTTFRRFP  361

Query  298  DFSTRDIHRNYVDCVRWLGDLILSKSGRAILHSHQQCMRDPVSPNLRQHLSCENAIVCWK  357
                + +H   +D VR+  D +++K                            N I  WK
Sbjct  362  IAVNQILHSTIIDSVRFFKDYLITKDQ-------------------------TNIIKMWK  396

Query  358  PGKMEDDI---DKIKPSESNVTILGRFDY-SQCDIWYMRFSMDFWQKMLALGNQVGKLYV  413
             G   + I     I  +E+   +L  F   S  D WY + S++    +LA+  Q      
Sbjct  397  FGSPTNGIHGSGNILNAETRYFVLKDFILPSPSDTWYRKISLNKKCNILAVPTQ------  450

Query  414  WDLEVEDPHKAKCTTLTHHKCGAAIRQTSFSRDSSILIAVCDDASIWRWDRLR  466
             ++ + D    K   +        +R  +FS +S+ +++V D+ +I  + +++
Sbjct  451  -EVAILDHKFGKLKQI-------EVRNIAFSNNSNYIVSVGDNHTINVFKKIK  495


>BASMER001716
Length=418

 Score = 94.4 bits (233),  Expect = 9e-19, Method: Compositional matrix adjust.
 Identities = 73/254 (29%), Positives = 129/254 (51%), Gaps = 39/254 (15%)

Query  112  VFATVGSNRVTLYECHSQGEIRLLQSYVDADADENFYTCAWT-YDSNTSHPLLAVAGSRG  170
            + AT G N V   +CH QG+I  +  Y   ++ E FYT +WT  + N SH +LAVAG  G
Sbjct  103  IVATCGGNTVCFIDCH-QGKI--MTKYTHLESTEEFYTLSWTTLEDNNSH-ILAVAGKLG  158

Query  171  IIRIINPITMQCIKHYVGHGNAINELKFHPRDPNLLLSVSKDHALRLWNIQTDTL-----  225
            ++R+INP+   C ++ VGH   IN+++F  ++P  L S S D  +RLW+I +  +     
Sbjct  159  VVRLINPLQGVCFRYLVGHSKQINQIRFSTKNPRWLFSASYDDTIRLWDIGSSAVDSDNS  218

Query  226  --VAIFGGVEGHRDEVLSADYDLLGEKIMSCGMDHSLKLWRINSKRMMNAIKESYDYNPN  283
              +A F GV GH +       D   + + +  +D    +++ N   +++       +NP 
Sbjct  219  ICLAKFSGV-GHLNSFCVHPSD---QYLFAGCVDGG--IYKYNVSDLLH-------HNP-  264

Query  284  KTNRPFISQKIHFPDFSTRDIHRNYVDCVRWLG-DLILSKS---GRAILHSHQQCMRDPV  339
             ++R  I+         + D H + ++C+ +L  DL++S++   GR ++ +         
Sbjct  265  -SSRQGIAPDSLNQFKPSEDTHNSAIECMTFLNQDLVVSRAAEDGRIVVWN--------A  315

Query  340  SPNLRQHLSCENAI  353
            + + R+ L CE  I
Sbjct  316  TKSARKTLICEQMI  329


>NEMVEC018191
Length=162

 Score = 87.8 bits (216),  Expect = 3e-18, Method: Compositional matrix adjust.
 Identities = 41/65 (63%), Positives = 47/65 (72%), Gaps = 2/65 (3%)

Query  81   SFKCVNSLKEDHNQPLFGVQFNWHSK--EGDPLVFATVGSNRVTLYECHSQGEIRLLQSY  138
            +FKC N LKEDH QPLF VQFN   K  E DP  FATVGSNRVT+Y+C  +G I+LLQ+Y
Sbjct  94   AFKCTNFLKEDHKQPLFAVQFNPFIKDEESDPYFFATVGSNRVTIYQCEEKGVIKLLQAY  153

Query  139  VDADA  143
             D D 
Sbjct  154  EDPDV  158


>PLAFUN015580
Length=437

 Score = 89.7 bits (221),  Expect = 3e-17, Method: Compositional matrix adjust.
 Identities = 118/492 (24%), Positives = 193/492 (39%), Gaps = 124/492 (25%)

Query  17   AAKKQKLSSDENSNPDLSGDENDDAV--SIESGTNT--------ERPDTPTNTPNAPGRK  66
            AAK+Q+ +S+         DE+DD    S E G ++        E P      P+AP  +
Sbjct  6    AAKRQRPTSE--------SDEDDDGFDPSFEPGPDSPEEPMQVEEDPQPIAAVPSAPRER  57

Query  67   SWGKG---------KWKSKKCKYSFKCVNSL-KEDHNQPLFGVQFNWHSKEGDPLVFATV  116
            S             K +S    +    + +L KE+H Q +  V  N +      +V ATV
Sbjct  58   SAPAAPVYELVPETKDESPDAIFQHMYLKTLLKENHGQEIGQVLMNSNELRFHNMV-ATV  116

Query  117  GSNRVTLYECHSQGE-IRLLQSYVDADAD---------ENFYTCAWTYDSNTSHPL----  162
            G N+  +Y+  + G+ + L   +++ +                C W  +S   + L    
Sbjct  117  GDNQANIYDNENMGKHLDLYLHFINKETPLSDPKTKVHYGLKCCCWMKESGGENELRDDV  176

Query  163  -LAVAGSRGIIRIINPITMQCIKHYVGHGNAINELKFHPRDPNLLLSVSKDHALRLWNIQ  221
             LAV G   +I II+    + +    GH   I +L+ HP  P+LLLSV  D  +RLW++Q
Sbjct  177  YLAVGGEDKMIHIISVKRTKVVTLLRGHTGTIIDLQPHPTQPSLLLSVGTDSTVRLWDLQ  236

Query  222  TDT------LVAIFGGVEGHRDEVLSADYDLLGEKIMSCGMDHSLKLWRINSKRMMNAIK  275
             +        V  FG        V  A +   G KI++ G    LK+  I          
Sbjct  237  NEEPGQSCLRVFQFGA------NVTVASFYQDGTKIVAGGAGGILKMIDIE---------  281

Query  276  ESYDYNPNKTNRPFISQKIHFPDFSTRDIHRNYVDCVRWLGDLILSKSGRAILHSHQQCM  335
               D   N+        K H         H   +DC+R +GD I++KS            
Sbjct  282  ---DVLQNRKTIKIAQDKKH---------HTTSIDCIRCIGDTIITKS------------  317

Query  336  RDPVSPNLRQHLSCENAIVCWKP--GKMEDDIDKIKPSESNVTILGRFDYSQCDIWYMRF  393
                          +  I+ W P  GK++ ++ +I  + +  +   RFD S+ D  Y   
Sbjct  318  -------------VDGRIIMWDPKTGKVDTEM-RIYNTRNTPS---RFDVSR-DGGY---  356

Query  394  SMDFWQKMLALGNQVGKLYVWDLEVEDPHKAKCTTLTHHKCGAAIRQTSFSRDSSILIAV  453
                    L  GN  G++Y++              L H +  AA++  +FS+DS  ++  
Sbjct  357  --------LVCGNAEGQVYIFKTST----GTVIRKLEHKRLKAAVKSAAFSKDSKNILFC  404

Query  454  CDDASIWRWDRL  465
              D  +WR+D +
Sbjct  405  TSDCLLWRFDYI  416


>CARMEM006322
Length=496

 Score = 87.8 bits (216),  Expect = 2e-16, Method: Compositional matrix adjust.
 Identities = 48/151 (32%), Positives = 85/151 (56%), Gaps = 4/151 (3%)

Query  139  VDADADENFYTCA-WTY-DSNTSHPLLAVAGSRGIIRIINPITMQCIKHYVGHGNAINEL  196
             D++      +CA WT+ ++   HP++ V G  G I  I+ I  Q ++   GHG  ++ +
Sbjct  97   ADSNGTPADMSCACWTFMNTKERHPMVCVGGKDGTITSID-IETQTVRFMRGHGGDVHSI  155

Query  197  KFHPRDPNLLLSVSKDHALRLWNIQTDTLVAIFGGVEGHRDEVLSADYDLLGEKIMSCGM  256
              HP+ P +++S S+DH++RLWN  T T +A + G+ G+  +V    +   G+  +SC  
Sbjct  156  SAHPKYPGIIVSGSQDHSVRLWNCITGTCLARYHGIFGNSQQVHDVAWMDYGDAFISCDY  215

Query  257  DHSLKLWRINSKRMMNAIKESYDYNPNKTNR  287
            D  +KLW++ S+R+++ I  SY Y   +  R
Sbjct  216  DRKIKLWKL-SERVLDNIFNSYYYTERQRVR  245


>MORVER008181
Length=439

 Score = 82.4 bits (202),  Expect = 9e-15, Method: Compositional matrix adjust.
 Identities = 104/487 (21%), Positives = 186/487 (38%), Gaps = 104/487 (21%)

Query  15   MPAAKKQKLSSDENSNPDLSGDENDDAVSIESGTNTERPDTPTNTPNAPGRKSWGKGKWK  74
            M +    K   DE S P  +   +DD ++  S   +++  +P+  P++           +
Sbjct  1    MASPTPLKRERDEPSTPGAAVSSDDDFITASSSPASKKAKSPSVEPSSLHASPTSAAAAQ  60

Query  75   SKKCKYSFK---------------------CVNSLKEDHNQPLFGV-QFNWHSKEG----  108
            +++ +  F+                     C+N+    HN   FG+ Q     K G    
Sbjct  61   TEQLEAIFRNMRLRRIVKENHTSEINQLAFCLNT---RHNHTPFGLDQVKTFEKRGAVKR  117

Query  109  DP----LVFATVGSNRVTLYE---CHSQGEIR---LLQSYVDADADE--NFYTCAWTYDS  156
            DP     +  T G  +  +Y+   C    +I    LL   V+  A+E     TC W +  
Sbjct  118  DPDDNSNILGTTGGPQANIYDNEHCGDHLDIMSHFLLDPVVEDGAEEIPEMLTCCWVHQP  177

Query  157  NTSHPLLAVAGSRGIIRIINPITMQCIKHYVGHGNAINELKFHPRDPNLLLSVSKDHALR  216
              +  +LA AG+  +I I++    + +    GH + I +++ HP     LLS SKD  +R
Sbjct  178  QDA--ILATAGTDKLIHILSLARSKELVRLGGHTHTITDIQAHPTRDECLLSASKDGTVR  235

Query  217  LWNIQTDTLVAIFGGVEGHRDEVLSADYDLLGEKIMSCGMDHSLKLWRINSKRMMNAIKE  276
            +WNI T   + IF      +  V   +    G+  ++ G +  ++ W I           
Sbjct  236  MWNILTGKCLMIF----EIKASVTCFNPSSDGQTFLTGGYNGEIREWTI----------P  281

Query  277  SYDYNPNKTNRPFISQKIHFPDFSTRDIHRNYVDCVRWLGDLILSKSGRAILHSHQQCMR  336
            + + +P +   P +    +        +H   +DC+R+    +LSK              
Sbjct  282  TLESDPEE---PVVVLA-NDSRVLQSGLHTARIDCIRFAKGKVLSK--------------  323

Query  337  DPVSPNLRQHLSCENAIVCWKPGKMEDDIDKIKPSESNVTILGRFDYSQCDIWYMRFSMD  396
                       S    +  W P  +    DKI+      T       +QC     RF + 
Sbjct  324  -----------SVNGKVEYWDPVTL----DKIRTFNIKNTA-----SNQC-----RFDVS  358

Query  397  FWQKMLALGNQVGKLYVWDLEVEDPHKAKCTTLTHHKCGAAIRQTSFSRDSSILIAVCDD  456
              +    +G   G +YV++++         T L + +   AIR   FSRDS  ++   +D
Sbjct  359  MDELFFCVGTSNGSVYVYNID----SGKTVTELKYRRSTKAIRTCIFSRDSRTIVCAGED  414

Query  457  ASIWRWD  463
            + IWR+D
Sbjct  415  SFIWRYD  421


>ENCINT001195
Length=311

 Score = 80.1 bits (196),  Expect = 2e-14, Method: Compositional matrix adjust.
 Identities = 59/198 (30%), Positives = 95/198 (48%), Gaps = 28/198 (14%)

Query  131  EIRLLQSYVDADADENFYTCAWTYDSNTSHPLLAVAGSRGIIRIINPITMQCIKHYVGHG  190
            ++R++Q  +D   DENF    +    N    LLA+ GS GII+++N      + +   HG
Sbjct  40   DLRMVQRVLDEHPDENFQCSEFLIRQN--DVLLALGGSLGIIKVLNLSKGTFVGYIQAHG  97

Query  191  NAINELKFHPRDPNLLLSVSKDHALRLWNIQTDTLVAIFGGVEGHRDEVLSADYDLLGEK  250
              I  +K +  +   LLS S+D  +++W++     V +FGG  GHRD VLS D       
Sbjct  98   GIIFSIKRYKDE--YLLSCSEDTTIKMWDVSELKCVCVFGGYTGHRDHVLSIDVSDDLRY  155

Query  251  IMSCGMDHSLKLWRINSKRMMNAIKESYDYNPNKTNRP-FISQKIH-FPDFSTRDIHRNY  308
            + S G D S+++WRI S             N  +   P ++S +IH FP           
Sbjct  156  LASGGTDCSIRVWRIPSS-----------LNKFQCVAPIYLSPRIHKFP-----------  193

Query  309  VDCVRWLGDLILSKSGRA  326
            + CVR+  + ++  SG +
Sbjct  194  IQCVRFYREFLVFYSGES  211


>ACACAS009706
Length=428

 Score = 80.9 bits (198),  Expect = 3e-14, Method: Compositional matrix adjust.
 Identities = 96/404 (24%), Positives = 156/404 (39%), Gaps = 91/404 (23%)

Query  88   LKEDHNQPLFGVQFNWHSKEGDPLVFATVGSNRVTLYE-----CHSQGEIRLLQSYVDAD  142
            +KE+H  P+  + FN+ +K  +  + ATVG N+ ++Y+       + G + L+ +YV+  
Sbjct  47   IKENHASPIKQIAFNF-TKLANSNLVATVGGNQASVYDNEHGVAKNAGHLDLMINYVNPG  105

Query  143  ADENFYTCAWTYD------SNTSHPLLAVAGSRGIIRIINPITMQCIKHYVGHGNAINEL  196
                  TCAW  D         +   LAV  +  +I II+    + I    GH  A+ +L
Sbjct  106  KKAELNTCAWLGDLDPDDEGQDTDTYLAVGSNDSLIHIISIARCRVICVLQGHKGAVIDL  165

Query  197  KFHPRDPNLLLSVSKDHALRLWNIQT------DTLVAIFGGVEGHRDEVLSADYDLLGEK  250
              HP+    LLSV  D+ +RLW+ +        + +A F          + A +   G +
Sbjct  166  AVHPQRSGCLLSVGADNTVRLWDCRNPYGEPEKSCLATF------ETSAIVATFSPEGTR  219

Query  251  IMSCGMDHSLKLWRINSKRMMNAIKESYDYNPNKTNRPFISQKIHFPDFSTRDIHRNYVD  310
             ++ G   +L+ W I          E  D    KT    I++    P       HR  VD
Sbjct  220  FVTGGSGGALREWAIPG--------EYLDDEEEKTIGRTITECKLLPKK-----HRVDVD  266

Query  311  CVRWLGDLILSKSGRAILHSHQQCMRDPVSPNLRQHLSCENAIVCWKPGKMEDDIDK-IK  369
            CVR +G   +SK                           E  IV W+   M+ +I + I+
Sbjct  267  CVRAVGGHYVSK-------------------------DIEGKIVVWQA--MDSEIVRTIR  299

Query  370  PSESNVTILGRFDYSQCDIWYMRFSMDFWQKMLALGNQVGKLYVWDLEV----------E  419
              +  +    RFD S+              + L  GN  G ++++DL             
Sbjct  300  VPDCRLNSRSRFDVSE------------DGEFLCAGNSAGAVFIYDLHEGTLISKLQSGR  347

Query  420  DPHKA-KCTTLTHHKCGAAIRQTSFSRDSSILIAVCDDASIWRW  462
              H A  C    H +  AA R        ++   VC +  I+RW
Sbjct  348  SKHPAHGCVFSRHCQLRAASRLPGLFEHVAL---VCAEPFIYRW  388


>SPIPUN008734
Length=429

 Score = 80.5 bits (197),  Expect = 3e-14, Method: Compositional matrix adjust.
 Identities = 85/368 (23%), Positives = 150/368 (41%), Gaps = 71/368 (19%)

Query  112  VFATVGSNRVTLYECHSQGE-IRLLQSYVD------ADADEN------FYTCAWTYDSNT  158
            V AT+G  +   Y+    G+ + ++  +V        DA+E+        TC W +    
Sbjct  105  VLATIGGPQANFYDNEHCGDHLDIMSHFVVNGVGYCKDAEESPTETPELLTCCWLHVDQD  164

Query  159  SHPLLAVAGSRGIIRIINPITMQCIKHYVGHGNAINELKFHPRDPNLLLSVSKDHALRLW  218
            +  +LA AG+   I I++    + I    GH + I +L+ HP D NLLLSVS D  ++LW
Sbjct  165  A--VLAAAGTDSDIHILSVTRSEEIARLKGHTDRILDLQPHPTDVNLLLSVSDDGNVKLW  222

Query  219  NIQTDTLVAIFGGVEGHRDEVLSADYDLLGEKIMSCGMDHSLKLWRINSKRMMNAIKESY  278
            +++    + ++        +  +A +   G   ++      +  W I    +  +  E+ 
Sbjct  223  HVRAKKCLCVYFV------KATAAAFHPNGMSFLTSSSKGVVVDWEIPEDLLHLSENEAI  276

Query  279  DYNPNKTNRPFISQKIHFPDFSTRDIH-RNYVDCVRWLGDLILSKSGRAILHSHQQCMRD  337
                   +     Q++ + D     +H  NY+DC+R++ + +LSK               
Sbjct  277  AAPVEHIDE---GQQVVWSD----QLHGNNYIDCIRYVDEKVLSK---------------  314

Query  338  PVSPNLRQHLSCENAIVCWKPGKMEDDIDKIKPSESNVTILGRFDYSQCDIWYMRFSMDF  397
                      S    +V W P   E  I       S  +   RFD S C  ++       
Sbjct  315  ----------SVNGKVVFWDPISAE-IIHSFTIKGSGGSNYCRFDVSSCGQYF-------  356

Query  398  WQKMLALGNQVGKLYVWDLEVEDPHKAKCTTLTHHKCGAAIRQTSFSRDSSILIAVCDDA  457
                  +GN  G +++++L          +TL H +    +R  +FS D   +I V DDA
Sbjct  357  -----CIGNPSGNVFIYNLA----QGELISTLDHSRSTKTVRCCAFSHDCRNIIYVGDDA  407

Query  458  SIWRWDRL  465
             IWR+D +
Sbjct  408  LIWRFDYI  415


>NAEFOW004964
Length=481

 Score = 80.1 bits (196),  Expect = 6e-14, Method: Compositional matrix adjust.
 Identities = 88/374 (24%), Positives = 163/374 (44%), Gaps = 52/374 (14%)

Query  112  VFATVGSNRVTLYECHSQG-EIRLLQSYVDADADENFYTCAWTYDSNTSHPLLAVAGSRG  170
            +FA+     V +++ +S G ++       + D   N Y   W   ++    +LAV G   
Sbjct  134  IFASCEGRYVFIWKLNSNGPQLVHTIKLCNHDQSMNLYCIRWGVWNDKD--ILAVCGEPN  191

Query  171  IIRI--INPIT-----MQCIKHYVG----HGNAINELKFHPRDPN-LLLSVSKDHALRLW  218
             + I  I+ I+     +Q I + +G    HGN++  L FHP   N L+L+ S D ++RLW
Sbjct  192  FVMIYEIDLISSDDGKVQYISNLLGELKGHGNSVYCLAFHPDIGNGLILTGSTDDSIRLW  251

Query  219  NIQTD-TLVAIFGGVEGHRDEVLSADYDLLGEKIMSCGMDHSLKLWRINSKRMMNAIKES  277
            ++  +   +AIFGG   H   +    +   G   +S GMD++ +++ +  +       ++
Sbjct  252  DLNLNFETIAIFGG---HGAGICCLSFHESGNYFVSGGMDNTCRVYHVQDRVWKYRTFKT  308

Query  278  YDYNPNKTNRPFISQKIHFPDFSTRDIHRNYVDCVRWLGDLILSKSGRAILHSHQQCMRD  337
                       F+   + F  FS    H+ +VD   ++GD+ILSK+  +     +Q   D
Sbjct  309  EFTTTRGKKWVFLVFLLQF--FS----HKGFVDSCLFMGDVILSKTCTS-----EQSTND  357

Query  338  PVSPNLRQHLSCENAIVCWKPGKMEDDIDK----IKPSESNVTILGRFDYSQCDIWYMRF  393
            P            ++++ W P  +  + D+    I   E  V+I+ RF  + C  W+++ 
Sbjct  358  P-----------GDSVIAWVPDSVFFEQDESSFHITSEEDEVSIVHRFKGNSCTYWWLKM  406

Query  394  SMDFWQKMLALGNQVGKLYVWDLEVEDPHKAKCTTL-----THHKCGAAIRQTSFSRDSS  448
            ++    + LA   Q G + ++DL         C  +     ++      IR+  FSR   
Sbjct  407  ALS--DRYLARPLQHGTVEIFDLTHVGRAFFTCPVMRLVHPSNDSEEQLIRECVFSRGGK  464

Query  449  ILIAVCDDASIWRW  462
             L+ +     I RW
Sbjct  465  YLLVLQQSGRITRW  478


>ROZALL002943
Length=208

 Score = 73.9 bits (180),  Expect = 5e-13, Method: Compositional matrix adjust.
 Identities = 58/230 (25%), Positives = 98/230 (43%), Gaps = 48/230 (21%)

Query  256  MDHSLKLWRINSKRMMNAIKESYDYNPNKTNRPFISQK---------IHFPDFSTRDIHR  306
            M  ++K+W +  +++  AI  S + N  KT+     Q          I +P +ST  IHR
Sbjct  1    MCSNVKVWSLKCEKVKKAILNSKEENNIKTSDYLKDQSDFSSNELLGISYPCYSTGRIHR  60

Query  307  NYVDCVRWLGDLILSKSGRAILHSHQQCMRDPVSPNLRQHLSCENAIVCWKPGKMEDDID  366
            NY+DC+ W GDL+L+K                         S +N I+ WKP  +  D +
Sbjct  61   NYIDCIEWYGDLLLTK-------------------------SVQNKILLWKPFIL--DFE  93

Query  367  KIKPSESNVT-ILGRFDYSQCDIWYMRFSMDFWQKMLALGNQVGKLYVWDLEVEDPHKAK  425
            K +   +  + ++       CD+W+++F++    K L +GN+ G    W+LE +     K
Sbjct  94   KPQGIGNGKSHLIAELHAEGCDVWFLQFTLSTDMKNLFVGNKDGFFMHWNLEKQLSTADK  153

Query  426  CT-----------TLTHHKCGAAIRQTSFSRDSSILIAVCDDASIWRWDR  464
                         +    +    IRQ + S D S  +AV D   I  + +
Sbjct  154  VNIYGLFEINPLYSARSKRAKTTIRQIALSGDGSKALAVNDGGQILMYRK  203


>ALLMAC009561
Length=430

 Score = 76.6 bits (187),  Expect = 6e-13, Method: Compositional matrix adjust.
 Identities = 74/292 (25%), Positives = 125/292 (43%), Gaps = 52/292 (18%)

Query  145  ENFYTCAWTYDSNTSH-----PLLAVAGSRGI-IRIINPITMQCIKHYVGHGNAINELKF  198
            E FY  A T   +++H      LL VAG  G  + ++N    + +      GN IN ++ 
Sbjct  88   EYFYAVATTVAQSSTHLGNLNDLLCVAGGIGTCVTVVNVHQRRVVAVVPCAGNDINAIRT  147

Query  199  HPRDPNLLLSVSKDHALRLWNIQTDTLVAIFGGVEGHRDEVLSADYDLLGEKIMSCGMDH  258
            HP   + +   SKD ++R+ +I   T +A+ GGV GH  +VL  D+   G+ ++S   D+
Sbjct  148  HPTRWSWVAVASKDCSIRIIDIARGTTLAVLGGVAGHAQQVLDLDWSTRGDWLVSGAADN  207

Query  259  SLKLWRINSKRMMNAIKESYDYNPNKTNRPFISQKIHFPDFSTRDIHRNYVDCVRWLGDL  318
            ++K WR+    ++  +             P     +  P  ST+  H N+VD VR   + 
Sbjct  208  AVKFWRVPPAEILTRVH----------GEPV---AVAGPAKSTQWPHANFVDAVRVARE-  253

Query  319  ILSKSGRAILHSHQQCMRDPVSPNLRQHLSCENAIVCWKPGKMEDDIDKIKPSE------  372
                 GRA              P +    S E  I+ W+ G  +DD D    +E      
Sbjct  254  --GSGGRA--------------PWVWTK-SVEGEILMWRLGNDDDDGDGQDDAEVLPRLC  296

Query  373  -------SNVTILGRFDYSQCDIWYMRFSMDFWQKMLALGNQVGKLYVWDLE  417
                      T + R  Y   + W+  F +D    ++A+G+  G +++W +E
Sbjct  297  AETEERGPRTTPVLRLTYPTPNHWF--FKLDVIDDLIAVGSASGSVHIWHIE  346


>LAPGUS033720
Length=207

 Score = 72.8 bits (177),  Expect = 1e-12, Method: Compositional matrix adjust.
 Identities = 47/184 (26%), Positives = 90/184 (49%), Gaps = 18/184 (10%)

Query  81   SFKCVNSLKEDHNQPLFGVQFNWHSKEGDPLVFATVGSNRVTLYECHSQGEIRLLQSYVD  140
            S +CVN+L + H   +   QF++ S   D  +  ++      ++   S   I  L+ + D
Sbjct  40   SGRCVNTL-QSHRGEISSTQFSYAS---DLCITGSI-DRTCKVWNVKSGQCIFTLRGHTD  94

Query  141  ADADENFYTCAWTYDSNTSHPLLAVAGSRGIIRIINPITMQCIKHYVGHGNAINELKFHP  200
               D  F         N S  +L  A + G  R+ N  T  CI   +GH   I++++F+P
Sbjct  95   EVLDVAF---------NVSGTMLVSASADGTARVYNTSTGNCISSMIGHEGEISKVQFNP  145

Query  201  RDPNLLLSVSKDHALRLWNIQTDTLVAIFGGVEGHRDEVLSADYDLLGEKIMSCGMDHSL  260
            +    ++S S D   R+W++ T  ++ +   +EGH DE+ S  ++  G+ I++   D++ 
Sbjct  146  QGTK-IISASSDKTCRVWSVDTGEVLQV---LEGHTDEIFSCAFNYEGDTIITGSKDNTC  201

Query  261  KLWR  264
            ++W+
Sbjct  202  RIWK  205


 Score = 45.1 bits (105),  Expect = 0.004, Method: Compositional matrix adjust.
 Identities = 24/107 (22%), Positives = 53/107 (50%), Gaps = 4/107 (4%)

Query  173  RIINPITMQCIKHYVGHGNAINELKFHPRDPNLLLSVSKDHALRLWNIQTDTLVAIFGGV  232
            ++ N  + QCI    GH + + ++ F+     +L+S S D   R++N  T   ++    +
Sbjct  76   KVWNVKSGQCIFTLRGHTDEVLDVAFNV-SGTMLVSASADGTARVYNTSTGNCIS---SM  131

Query  233  EGHRDEVLSADYDLLGEKIMSCGMDHSLKLWRINSKRMMNAIKESYD  279
             GH  E+    ++  G KI+S   D + ++W +++  ++  ++   D
Sbjct  132  IGHEGEISKVQFNPQGTKIISASSDKTCRVWSVDTGEVLQVLEGHTD  178


 Score = 35.8 bits (81),  Expect = 4.1, Method: Compositional matrix adjust.
 Identities = 18/88 (20%), Positives = 44/88 (50%), Gaps = 4/88 (5%)

Query  192  AINELKFHPRDPNLLLSVSKDHALRLWNIQTDTLVAIFGGVEGHRDEVLSADYDLLGEKI  251
             I  L F+    +++++ S DH  +LW++++   V     ++ HR E+ S  +    +  
Sbjct  11   GIVSLNFNTY-GDMIITGSFDHTAKLWDVRSGRCVNT---LQSHRGEISSTQFSYASDLC  66

Query  252  MSCGMDHSLKLWRINSKRMMNAIKESYD  279
            ++  +D + K+W + S + +  ++   D
Sbjct  67   ITGSIDRTCKVWNVKSGQCIFTLRGHTD  94


>STEHIS013991
Length=343

 Score = 75.1 bits (183),  Expect = 1e-12, Method: Compositional matrix adjust.
 Identities = 56/198 (28%), Positives = 95/198 (48%), Gaps = 9/198 (5%)

Query  128  SQGEIRLLQSYVDADADENFYTCAWTYDSNTSHPLLAVAGSRGIIRIINPITMQC-IKHY  186
            S+  I L+Q+++  D  E+   C +   +N     L  AG  G+I   +        +  
Sbjct  40   SETLIELVQAFIVQDISEDIQACEFNCHTNE----LYFAGDLGVIYASSIDEAHAPYRKM  95

Query  187  VGHGNAINELKFHPRDPNLLLSVSKDHALRLWNIQTDTLVAIFGGVEGHRDEVLSADYDL  246
             GH   I +LK  P +  LLLS S D ++RLW+++    + +F  +E    E+L+ D+ L
Sbjct  96   FGHFKTITQLKVCPSNSQLLLSCSNDFSVRLWDVKKQLQIMLFLDIEDQVSELLNIDWQL  155

Query  247  LGEKIMSCGMDHSLKLWRINSKRMMNAIKESYDYNPNKTNRPFISQKIHFPDFSTRDIHR  306
             G   ++ G++  L++W I+SK   +  K   D +  KT    + +  +FP      I  
Sbjct  156  DGSTFLTFGINQHLRVWEIHSKAKTHIDKILQDDSIKKTQDVVLVE--NFPKHCYFQIIE  213

Query  307  NYVDCVRWLGD-LILSKS  323
             Y D  ++ GD LI+ KS
Sbjct  214  -YCDYAQFFGDELIILKS  230


>OXYTRI008573
Length=343

 Score = 75.1 bits (183),  Expect = 1e-12, Method: Compositional matrix adjust.
 Identities = 56/198 (28%), Positives = 95/198 (48%), Gaps = 9/198 (5%)

Query  128  SQGEIRLLQSYVDADADENFYTCAWTYDSNTSHPLLAVAGSRGIIRIINPITMQC-IKHY  186
            S+  I L+Q+++  D  E+   C +   +N     L  AG  G+I   +        +  
Sbjct  40   SETLIELVQAFIVQDISEDIQACEFNCHTNE----LYFAGDLGVIYASSIDEAHAPYRKM  95

Query  187  VGHGNAINELKFHPRDPNLLLSVSKDHALRLWNIQTDTLVAIFGGVEGHRDEVLSADYDL  246
             GH   I +LK  P +  LLLS S D ++RLW+++    + +F  +E    E+L+ D+ L
Sbjct  96   FGHFKTITQLKVCPSNSQLLLSCSNDFSVRLWDVKKQLQIMLFLDIEDQVSELLNIDWQL  155

Query  247  LGEKIMSCGMDHSLKLWRINSKRMMNAIKESYDYNPNKTNRPFISQKIHFPDFSTRDIHR  306
             G   ++ G++  L++W I+SK   +  K   D +  KT    + +  +FP      I  
Sbjct  156  DGSTFLTFGINQHLRVWEIHSKAKTHIDKILQDDSIKKTQDVVLVE--NFPKHCYFQIIE  213

Query  307  NYVDCVRWLGD-LILSKS  323
             Y D  ++ GD LI+ KS
Sbjct  214  -YCDYAQFFGDELIILKS  230


>PTESPE001315
Length=292

 Score = 72.4 bits (176),  Expect = 6e-12, Method: Compositional matrix adjust.
 Identities = 41/149 (28%), Positives = 77/149 (52%), Gaps = 15/149 (10%)

Query  131  EIRLLQSYVDADADENFYTCAWTYDSNTSHPLLAVAGSRGIIRIINPITMQCIKHYVGHG  190
            +I LL+ + D        TC +T DS+     L      G +R+ + +  +C+K + GH 
Sbjct  137  QIALLEGHTD-----KVRTCLFTNDSSR----LVSCSRDGTLRVWDLVHAKCVKIFNGHE  187

Query  191  NAINELKFHPRDPNLLLSVSKDHALRLWNIQTDTLVAIFGGVEGHRDEVLSADYDLLGEK  250
             A+  +   P    L+ S S D  +R+W++ +   +A+    EGH DEV++ D+   G  
Sbjct  188  GAVRHISMSPNSEKLV-SCSSDKTVRIWDVLSGECIAVL---EGHTDEVIACDFASDGIH  243

Query  251  IMSCGMDHSLKLWRINSKRMMNAIKESYD  279
            ++SCG D +L++W + + +  N + E ++
Sbjct  244  VVSCGKDKTLRIWNLETGK--NIVLEGHE  270


 Score = 47.0 bits (110),  Expect = 0.001, Method: Compositional matrix adjust.
 Identities = 30/94 (32%), Positives = 44/94 (47%), Gaps = 5/94 (5%)

Query  170  GIIRIINPITMQCIKHYVGHGNAINELKFHPRDPNLLLSVSKDHALRLWNIQTDTLVAIF  229
            G  RI N  T   +    GH   +N   F P D   +++   D   RLW+  T T + + 
Sbjct  1    GTARIWNVETGSAVAVLSGHTGKVNSGAFSP-DGFDVVTCGADKNCRLWSATTRTHLLL-  58

Query  230  GGVEGHRDEVLSADYDLLGEKIMSCGMDHSLKLW  263
                 H+D+V    + +   K++SCG DHSL LW
Sbjct  59   ---RSHQDQVNVCCFSVDTHKVVSCGKDHSLHLW  89


 Score = 44.3 bits (103),  Expect = 0.010, Method: Compositional matrix adjust.
 Identities = 24/76 (32%), Positives = 40/76 (53%), Gaps = 4/76 (5%)

Query  188  GHGNAINELKFHPRDPNLLLSVSKDHALRLWNIQTDTLVAIFGGVEGHRDEVLSADYDLL  247
            GH + +    F P D   + S SKD  +R+WN  T   +A+    EGH D+V +  +   
Sbjct  101  GHHDKVTWCTFSP-DNTKIASTSKDMTVRIWNAVTGKQIALL---EGHTDKVRTCLFTND  156

Query  248  GEKIMSCGMDHSLKLW  263
              +++SC  D +L++W
Sbjct  157  SSRLVSCSRDGTLRVW  172


 Score = 37.7 bits (86),  Expect = 1.4, Method: Compositional matrix adjust.
 Identities = 16/56 (29%), Positives = 31/56 (55%), Gaps = 3/56 (5%)

Query  216  RLWNIQTDTLVAIFGGVEGHRDEVLSADYDLLGEKIMSCGMDHSLKLWRINSKRMM  271
            R+WN++T + VA+     GH  +V S  +   G  +++CG D + +LW   ++  +
Sbjct  4    RIWNVETGSAVAVL---SGHTGKVNSGAFSPDGFDVVTCGADKNCRLWSATTRTHL  56


>PLAMIC007226
Length=416

 Score = 71.6 bits (174),  Expect = 2e-11, Method: Compositional matrix adjust.
 Identities = 80/364 (22%), Positives = 141/364 (39%), Gaps = 62/364 (17%)

Query  112  VFATVGSNRVTLYE-CHSQGEIRLLQSYVDADAD----ENFYTCAWTYDSNTSHPLLAVA  166
            + A+VG+ +  +Y+  H    + L Q +V+A  +     N   CAW   S      LAVA
Sbjct  91   IVASVGATQANVYDNAHLGANLDLFQHFVNAKTEYAPGGNLLHCAWLESSAKGDAYLAVA  150

Query  167  GSRGIIRIINPITMQCIKHYVGHGNAINELKFHPRDPNLLLSVSKDHALRLWNIQTDTLV  226
            G   ++++++    + +    GHG  I  +  H    +LLLS  +D  +RLW  + +  V
Sbjct  151  GEDCVVQVLSLGRTKVVAMLQGHGAKITNVATH---GDLLLSAGEDKTVRLWAWRANVAV  207

Query  227  AIFGGVEGHRDEVLSADYDLLGEKIMSCGMDHSLKLWRINSKRMMNA--IKES-YDYNPN  283
            A+F         V + D    G   ++   D +++LW+I  +    A  ++E+  ++ P 
Sbjct  208  AVFETAATALAFVETTD----GLGFLAGAADGTVRLWKIGREMAERASVMREAPAEWKPE  263

Query  284  KTNRPFISQKIHFPDFSTRDIHRNYVDCVRWLGDLILSKSGRAILHSHQQCMRDPVSPNL  343
                   +       F  R +H + VDC+                    +   D     L
Sbjct  264  HVEEAAAA-------FKER-LHDSIVDCI------------------STRTRDDGTLVAL  297

Query  344  RQHLSCENAIVCWKPGKMEDDIDKIKPSESNVTILGRFDYSQCDIWYMRFSMDFWQKMLA  403
             +  S       ++  K+  +I    PS +  ++               F +    + LA
Sbjct  298  SKARSGRIKEWSFEDRKVAREIRVPYPSSTTRSL---------------FGLSSTGRFLA  342

Query  404  LGNQVGKLYVWDLEVEDPHKAKCTTLTHHKCGAAIRQTSFSRDSSIL----IAVCDDASI  459
             GN  G +Y++DL+         TTL H +    +  T F  D S      I  C    +
Sbjct  343  SGNDDGVVYIYDLDAAGSK--PLTTLEHKRARDTVATTLFLPDDSGTPDRSIMFCTSMFV  400

Query  460  WRWD  463
            WR+D
Sbjct  401  WRFD  404


>PALBIL015556
Length=99

 Score = 65.5 bits (158),  Expect = 4e-11, Method: Composition-based stats.
 Identities = 37/113 (33%), Positives = 56/113 (50%), Gaps = 30/113 (27%)

Query  304  IHRNYVDCVRWLGDLILSKSGRAILHSHQQCMRDPVSPNLRQHLSCENAIVCWKPGKMED  363
            IH NY+DCV+W GDLILSKS                          E  I  W  GK E 
Sbjct  3    IHTNYIDCVKWWGDLILSKS-------------------------VEEQITLW--GKNEL  35

Query  364  DIDKIKPSESNVTILGRFDYSQCDIWYMRFSMDFWQKMLALGNQVGKLYVWDL  416
                 K +   V ++  + Y    +W++RF++D   ++LA+GN+ GK++++DL
Sbjct  36   AAPAAKEA---VMVVQEYTYKNASLWFLRFALDMSGRLLAVGNEEGKVFLFDL  85


>LAPGUS037347
Length=108

 Score = 65.5 bits (158),  Expect = 5e-11, Method: Compositional matrix adjust.
 Identities = 31/78 (40%), Positives = 43/78 (55%), Gaps = 1/78 (1%)

Query  81   SFKCVNSLKEDHNQPLFGVQFNWHSKEGDPLVFATVGSNRVTLYECHSQGEIRLLQSYVD  140
            S+K  +   EDH   ++ V FN H       +FAT GSN+V +YEC   G+   LQ + D
Sbjct  32   SYKFTDKFTEDHGAQIYSVTFN-HCHPALHNIFATAGSNQVAVYECQEDGKTTCLQIFSD  90

Query  141  ADADENFYTCAWTYDSNT  158
             D +E F+TC WT D  +
Sbjct  91   EDEEECFFTCVWTEDCES  108


>PRACOL001741
Length=525

 Score = 70.9 bits (172),  Expect = 6e-11, Method: Compositional matrix adjust.
 Identities = 48/179 (27%), Positives = 77/179 (43%), Gaps = 20/179 (11%)

Query  144  DENFYTCAWTYDSNTS-------HP---LLAVAGSRGIIRIINPITMQCIKHYVGHGNAI  193
            D   +TC   YD +T+       HP    +A AG  G I++ +  T   ++HY  HG  +
Sbjct  176  DTQSHTCVHVYDDHTAAVMCAKFHPDGTCVASAGVDGTIKVWDVRTNTLVQHYASHGGCV  235

Query  194  NELKFHPRDPNLLLSVSKDHALRLWNIQTDTLVAIFGGVEGHRDEVLSADYDLLGEKIMS  253
            N L FHP   N L+S S D  +++++++   L   +  + GH      A +   G+   S
Sbjct  236  NSLDFHPSG-NFLISTSADGTIKVYDLREGHL---YYALHGHEGATSCASFSPAGDFFAS  291

Query  254  CGMDHSLKLWRINSKR------MMNAIKESYDYNPNKTNRPFISQKIHFPDFSTRDIHR  306
             G D  + +WR N  R         A +   D  P     P  ++K+  P  +T    R
Sbjct  292  GGADEQVMVWRTNFDRDIPGSTTRTATRAVMDAMPLNVPAPAPARKVPVPRPATAPAAR  350


 Score = 42.7 bits (99),  Expect = 0.047, Method: Compositional matrix adjust.
 Identities = 28/113 (25%), Positives = 54/113 (48%), Gaps = 4/113 (4%)

Query  162  LLAVAGSRGIIRIINPITMQCIKHYVGHGNAINELKFHPRDPNLLLSVSKDHALRLWNIQ  221
            L+  A     +R+ +  +  C+  Y  H  A+   KFHP D   + S   D  +++W+++
Sbjct  162  LIVSASDDKTVRLWDTQSHTCVHVYDDHTAAVMCAKFHP-DGTCVASAGVDGTIKVWDVR  220

Query  222  TDTLVAIFGGVEGHRDEVLSADYDLLGEKIMSCGMDHSLKLWRINSKRMMNAI  274
            T+TLV  +     H   V S D+   G  ++S   D ++K++ +    +  A+
Sbjct  221  TNTLVQHYA---SHGGCVNSLDFHPSGNFLISTSADGTIKVYDLREGHLYYAL  270


 Score = 37.4 bits (85),  Expect = 2.2, Method: Compositional matrix adjust.
 Identities = 26/104 (25%), Positives = 45/104 (43%), Gaps = 10/104 (10%)

Query  186  YVGHGNAINELKFHPRDPNLLLSVSKDHALRLWNIQTDTLVAIFGGVEGHRDEVLSADYD  245
            + GH  A++ + F P    L+ S S D  +RLW     T+      ++ H   V S  + 
Sbjct  60   FTGHKAAVHSVAFSPAG-GLIASGSHDRTVRLW---LPTVEGKSTTLKAHSGAVRSVAFS  115

Query  246  LLGEKIMSCGMDHSLKLWRINSKRMMNAIK------ESYDYNPN  283
              G  + S   D S+K+W +  +R    +        S D++P+
Sbjct  116  KDGRFLCSASDDKSIKVWSLPGQRFRYTLTGHSNWVRSADFSPD  159


 Score = 36.6 bits (83),  Expect = 3.5, Method: Compositional matrix adjust.
 Identities = 22/79 (28%), Positives = 37/79 (47%), Gaps = 4/79 (5%)

Query  189  HGNAINELKFHPRDPNLLLSVSKDHALRLWNIQTDTLVAIFGGVEGHRDEVLSADYDLLG  248
            H  A+  + F  +D   L S S D ++++W++             GH + V SAD+   G
Sbjct  105  HSGAVRSVAFS-KDGRFLCSASDDKSIKVWSLPGQRFRYTL---TGHSNWVRSADFSPDG  160

Query  249  EKIMSCGMDHSLKLWRINS  267
              I+S   D +++LW   S
Sbjct  161  RLIVSASDDKTVRLWDTQS  179


>BASMER005781
Length=323

 Score = 69.3 bits (168),  Expect = 8e-11, Method: Compositional matrix adjust.
 Identities = 73/295 (25%), Positives = 129/295 (44%), Gaps = 51/295 (17%)

Query  18   AKKQKLSSDENSNPDLSGDENDD--AVSIESGTNTERPDTPTNTPNAPGRKSWGKGKWKS  75
            AK+ + SS  +    +SG E+D+    SI S  + E  +TP N    P  K   K + + 
Sbjct  9    AKRSRTSSPTS----ISGIESDEDFTESISSVKSEEAEETPVNADTVP--KVLTKDQQQE  62

Query  76   KKCKYSFKCVNSLKEDHNQPLFGVQFNWHSK-----------------------EGDPL-  111
            K  K + +    +KE+H + +  V F+ ++K                       +GD   
Sbjct  63   KIFK-NLRLRRIVKENHGREINQVSFHLNAKNYTAPFGVDLNKTFDKRGAVERDDGDSSN  121

Query  112  VFATVGSNRVTLYECHSQGEIRLLQSYV--------DADADENFYTCAWTYDSNTSHPLL  163
            + A+VG  +  +Y+    G+   + S+          A A +  +TC W +  + +  LL
Sbjct  122  ILASVGDTQANIYDNEHCGDHLDIMSHFLLSEDRNGKATASQELFTCCWLHRDDDA--LL  179

Query  164  AVAGSRGIIRIINPITMQCIKHYVGHGNAINELKFHPRDPNLLLSVSKDHALRLWNIQTD  223
            AVAG    I I++    + I+   GH   I +L+  PRD   LLS SKD  +RLW++ ++
Sbjct  180  AVAGQDSHIHILSVACSKEIRKLEGHTGGITDLQVSPRDDQHLLSASKDGTVRLWHVDSE  239

Query  224  TLVAIFGGVEGHRDEVLSADYDLLGEKIMSCGMDHSLKLWRINSKRMMNAIKESY  278
              + ++      +  VL   +   G   ++ G +  ++ W I    M N+ +  Y
Sbjct  240  KCLCVYNV----KASVLC--FSPTGSSFLTGGYNGDIREWAI--PDMTNSSEPQY  286


>GEFOKE022760
Length=548

 Score = 70.5 bits (171),  Expect = 8e-11, Method: Compositional matrix adjust.
 Identities = 72/287 (25%), Positives = 113/287 (39%), Gaps = 44/287 (15%)

Query  53   PDTPTNTPNAPGRKSWGKGKWKSKKCKYSFKC--VNSLKEDHNQPLFGVQFNWHSKEGDP  110
            P  P   P+AP ++      ++  +   + +C   N+  +D    ++   F         
Sbjct  145  PQVPMTQPSAPPKR------YRRYEITSALRCHSRNNDPKDDFTTVWAAAFMPEGVSDGE  198

Query  111  LVFATVGSNRVTLYECHSQGEIRLLQSYVDADADENFYTCAWTY---DSNTSHPLLAVAG  167
             + AT G N V   +C      R+ + + D    E F++ AWT    D  T  P+LAV  
Sbjct  199  YIAATAGGNNVCFIDCQRG---RVQKKFTDPVTTEEFFSLAWTVLRSDLGTDVPVLAVGS  255

Query  168  SRGIIRIINPITMQCI-KHYVGHGNAINELKFHPRDPNLLLSVSKDHALRLWNI------  220
              G IR+++     C  K         N L F P DP LL++ S D A+ +WNI      
Sbjct  256  KVGPIRLLDANQNACYHKLTPTPRKGTNALAFSPTDPLLLIAASGDGAILMWNIGVPEGA  315

Query  221  --QTDTL-VAIFGGVEGHRDEVLSADYDLLGEKIMSCGMDHSLKLWRINSKRMMNAIKES  277
              + ++  VA F    G     LS   D  G   +S G D  +  W              
Sbjct  316  MYEAESFCVARFAPGSGMPTNALSWSAD--GSAFISGGNDRLISKW--------------  359

Query  278  YDYNPNKTNRPFISQKIHFPDFSTRDIHRNYVDCVRWLGD-LILSKS  323
              + P + +     Q I  P   T  IH   VD ++W+ D  ++SK+
Sbjct  360  --HCPTEYSSARKQQTITSP-LQTFAIHNQVVDDLQWVNDTTVVSKA  403


>MATSPE000531
Length=432

 Score = 69.3 bits (168),  Expect = 2e-10, Method: Compositional matrix adjust.
 Identities = 45/182 (25%), Positives = 94/182 (52%), Gaps = 18/182 (10%)

Query  83   KCVNSLKEDHNQPLFGVQFNWHSKEGDPLVFATVGSNRVTLYECHSQGEIRLLQSYVDAD  142
            +C+ +L + H   +   QFN+    GD  V  ++ +  V L++  S   +  L  + D  
Sbjct  252  QCLKAL-QGHEGEISSCQFNY---AGDLCVSGSIDTT-VKLWDVASGKCMGTLDGHDDEI  306

Query  143  ADENFYTCAWTYDSNTSHPLLAVAGSRGIIRIINPITMQCIKHYVGHGNAINELKFHPRD  202
             D +F         N++  LL  A + G   + N +T +C+  + GH   ++++ F+P+ 
Sbjct  307  LDVSF---------NSTGSLLVSASADGTSCLYNTMTSKCLYRFEGHDGEVSKVAFNPQG  357

Query  203  PNLLLSVSKDHALRLWNIQTDTLVAIFGGVEGHRDEVLSADYDLLGEKIMSCGMDHSLKL  262
              ++ + S D + R+W++ T  +V++   +EGH+DE+ S  ++  G  I++   D++ ++
Sbjct  358  TKVV-TASADKSCRIWDVSTGAVVSV---LEGHQDEIFSCAFNYDGNIIITGSKDNTCRI  413

Query  263  WR  264
            WR
Sbjct  414  WR  415


 Score = 41.6 bits (96),  Expect = 0.10, Method: Compositional matrix adjust.
 Identities = 21/88 (24%), Positives = 50/88 (57%), Gaps = 4/88 (5%)

Query  188  GHGNAINELKFHPRDPNLLLSVSKDHALRLWNIQTDTLVAIFGGVEGHRDEVLSADYDLL  247
            GH   I  + F+P+  N++ + S D+   LW+++T   +A    +E H  E++S  ++  
Sbjct  175  GHDKEIVCVAFNPQ-GNIIATGSTDNTAILWDVETGKQLA---SLEKHDAEIVSLHFNTD  230

Query  248  GEKIMSCGMDHSLKLWRINSKRMMNAIK  275
            G+K+++   D++ ++W +   + + A++
Sbjct  231  GDKLITGSFDNTCRIWDVAQGQCLKALQ  258


 Score = 40.8 bits (94),  Expect = 0.17, Method: Compositional matrix adjust.
 Identities = 28/115 (24%), Positives = 53/115 (46%), Gaps = 4/115 (3%)

Query  157  NTSHPLLAVAGSRGIIRIINPITMQCIKHYVGHGNAINELKFHPRDPNLLLSVSKDHALR  216
            NT    L         RI +    QC+K   GH   I+  +F+    +L +S S D  ++
Sbjct  228  NTDGDKLITGSFDNTCRIWDVAQGQCLKALQGHEGEISSCQFNYA-GDLCVSGSIDTTVK  286

Query  217  LWNIQTDTLVAIFGGVEGHRDEVLSADYDLLGEKIMSCGMDHSLKLWRINSKRMM  271
            LW++ +   +   G ++GH DE+L   ++  G  ++S   D +  L+   + + +
Sbjct  287  LWDVASGKCM---GTLDGHDDEILDVSFNSTGSLLVSASADGTSCLYNTMTSKCL  338


 Score = 40.8 bits (94),  Expect = 0.18, Method: Compositional matrix adjust.
 Identities = 30/108 (28%), Positives = 53/108 (49%), Gaps = 10/108 (9%)

Query  189  HGNAINELKFHPRDPNLLLSVSKDHALRLWNI-QTDTLVAIFGGVEGHRDEVLSADYDLL  247
            H   I  L F+  D + L++ S D+  R+W++ Q   L A+    +GH  E+ S  ++  
Sbjct  218  HDAEIVSLHFNT-DGDKLITGSFDNTCRIWDVAQGQCLKAL----QGHEGEISSCQFNYA  272

Query  248  GEKIMSCGMDHSLKLWRINSKRMMNAI----KESYDYNPNKTNRPFIS  291
            G+  +S  +D ++KLW + S + M  +     E  D + N T    +S
Sbjct  273  GDLCVSGSIDTTVKLWDVASGKCMGTLDGHDDEILDVSFNSTGSLLVS  320


>ANCTWI007872
Length=441

 Score = 68.9 bits (167),  Expect = 2e-10, Method: Compositional matrix adjust.
 Identities = 40/133 (30%), Positives = 68/133 (51%), Gaps = 11/133 (8%)

Query  163  LAVAGSRGIIRIINPITMQCIKHYVGHGNAINELKFHPRDPNLLLSVSKDHALRLWNIQT  222
            +A A S   I++ +  + Q I+HY  HG+ +N + FHP   N L+S S D+ L++W+++ 
Sbjct  200  IASASSDQTIKLWDLRSHQLIQHYPAHGDTVNSIAFHPGG-NFLISSSNDNTLKIWDLRE  258

Query  223  DTLVAIFGGVEGHRDEVLSADYDLLGEKIMSCGMDHSLKLWRINSKRMM-------NAIK  275
              L   F  + GH     SA++   GE  +S G D+ + +W+ N  R +        A+ 
Sbjct  259  GHL---FYTLHGHEGATTSANFSPTGEYFVSGGSDNQVMVWKTNFDRALEDLSLSEGAVT  315

Query  276  ESYDYNPNKTNRP  288
            E+    P K + P
Sbjct  316  ENPLGGPTKASMP  328


 Score = 52.8 bits (125),  Expect = 3e-05, Method: Compositional matrix adjust.
 Identities = 45/164 (27%), Positives = 74/164 (45%), Gaps = 18/164 (11%)

Query  113  FATVGSNRVTL--YECHSQGEIRLLQSYVDADADENFYTCAWTYDSNTSHPLLAVAGSRG  170
            F   GS+  +L  +  HSQ   R L S   AD   N     W      S P   + GS G
Sbjct  112  FLVTGSDDKSLKVWSVHSQ---RFLYSLAGADGHTN-----WVRTGEFS-PDCRIIGSGG  162

Query  171  ---IIRIINPITMQCIKHYVGHGNAINELKFHPRDPNLLLSVSKDHALRLWNIQTDTLVA  227
                +++ +  T + IK Y  H   ++ +KFHP D   + S S D  ++LW++++  L+ 
Sbjct  163  DDKAVKLWDASTQKLIKSYNDHHGLVSSVKFHP-DGTCIASASSDQTIKLWDLRSHQLIQ  221

Query  228  IFGGVEGHRDEVLSADYDLLGEKIMSCGMDHSLKLWRINSKRMM  271
             +     H D V S  +   G  ++S   D++LK+W +    + 
Sbjct  222  HY---PAHGDTVNSIAFHPGGNFLISSSNDNTLKIWDLREGHLF  262


 Score = 42.4 bits (98),  Expect = 0.058, Method: Compositional matrix adjust.
 Identities = 24/91 (26%), Positives = 47/91 (52%), Gaps = 7/91 (8%)

Query  186  YVGHGNAINELKFHPRDPNLLLSVSKDHALRLW--NIQTDTLVAIFGGVEGHRDEVLSAD  243
            + GH +AI  +   P +  L+ S SKD  +RLW   ++ ++ V     ++ H   V S  
Sbjct  51   FAGHKDAILSVAVSPSNGGLIASGSKDKTVRLWLPTVKGESTV-----MKAHTGAVRSVA  105

Query  244  YDLLGEKIMSCGMDHSLKLWRINSKRMMNAI  274
            +      +++   D SLK+W ++S+R + ++
Sbjct  106  FSADARFLVTGSDDKSLKVWSVHSQRFLYSL  136


 Score = 41.6 bits (96),  Expect = 0.10, Method: Compositional matrix adjust.
 Identities = 23/103 (22%), Positives = 52/103 (50%), Gaps = 7/103 (7%)

Query  189  HGNAINELKFHPRDPNLLLSVSKDHALRLWNIQTDTLVAIFGGVEGHRDEVLSADYDLLG  248
            H  A+  + F   D   L++ S D +L++W++ +   +    G +GH + V + ++    
Sbjct  97   HTGAVRSVAFSA-DARFLVTGSDDKSLKVWSVHSQRFLYSLAGADGHTNWVRTGEFSPDC  155

Query  249  EKIMSCGMDHSLKLWRINSKRMM------NAIKESYDYNPNKT  285
              I S G D ++KLW  ++++++      + +  S  ++P+ T
Sbjct  156  RIIGSGGDDKAVKLWDASTQKLIKSYNDHHGLVSSVKFHPDGT  198


>AURLIM013750
Length=1297

 Score = 69.7 bits (169),  Expect = 2e-10, Method: Compositional matrix adjust.
 Identities = 49/173 (28%), Positives = 87/173 (50%), Gaps = 16/173 (9%)

Query  119   NRVTLYECHSQGEIRLLQS-----YVDADADENFYTCAWTYDSNTSHPLLAVAGSRGIIR  173
             NR  LY+  S+   RL +      +++   + + YT A   D       +A AG    +R
Sbjct  1057  NRTRLYQTTSEPLGRLHEQSNKDHFIETGHEGDIYTVAMQNDQEH----IATAGYDKTVR  1112

Query  174   IINPITMQCIKHYVGHGNAINELKFHPRDPNLLLSVSKDHALRLWNIQTDTLVAIFGGVE  233
             ++N  T Q ++ + GHG A++++ F+P   NL++SVSKD +++ W+  +   V  F    
Sbjct  1113  LVNVRTNQLVRTFQGHGAAVSQVCFNPLG-NLVVSVSKDASIKFWDTISGVCVRTFYQPV  1171

Query  234   GHRDEVLSADYDLLGEKIMSCGMDHSLKLWRINSKRMMNAIKESYDYNPNKTN  286
             G   EV S D    G ++++   D S++LW +   RM  +I++   Y  +  N
Sbjct  1172  G---EVTSVDVSRDGLQLLTSSKDSSIRLWDV---RMGKSIRKFRGYQNSSLN  1218


 Score = 35.8 bits (81),  Expect = 7.4, Method: Compositional matrix adjust.
 Identities = 24/96 (25%), Positives = 54/96 (56%), Gaps = 7/96 (7%)

Query  172   IRIINPITMQCIKHYVGHGNA-INELK--FHPRDPNLLLSVSKDHALRLWNIQTDTLVAI  228
             IR+ +    + I+ + G+ N+ +N ++  F PR+ +L+ S S+D  + +W+++T  L+A 
Sbjct  1195  IRLWDVRMGKSIRKFRGYQNSSLNFVRSCFGPRE-SLVFSGSEDAKVHVWDMETGALLA-  1252

Query  229   FGGVEGHRDEVLSADYDLLGEKIMSCGMDHSLKLWR  264
                + GH   V  A ++   + + +C  D +++ W+
Sbjct  1253  --KLRGHNGPVFHAAWNSSQDTLATCSEDGTVRTWK  1286


>HEMSPE067736
Length=125

 Score = 63.5 bits (153),  Expect = 4e-10, Method: Compositional matrix adjust.
 Identities = 31/121 (26%), Positives = 66/121 (55%), Gaps = 5/121 (4%)

Query  160  HPLLAVAGSR-GIIRIINPITMQCIKHYVGHGNAINELKFHPRDPNLLLSVSKDHALRLW  218
            H LL +  S     R+ N +T  CI   +GH   I+++ F P    ++ + S D   RLW
Sbjct  8    HILLILTCSADATARVYNVMTGACIAILIGHEGEISKVCFSPNGAKII-TASADRTCRLW  66

Query  219  NIQTDTLVAIFGGVEGHRDEVLSADYDLLGEKIMSCGMDHSLKLWRINSKRMMNAIKESY  278
            +++T   + +   +EGH DE+ S  ++  G+ +++   D++ ++W+ N+ ++ +  + ++
Sbjct  67   SVETGECLQV---LEGHTDEIFSCAFNYDGDTVITGSKDNTCRIWKSNTLQVQDKYESTF  123

Query  279  D  279
            D
Sbjct  124  D  124


>PARPYR002964
Length=432

 Score = 67.8 bits (164),  Expect = 5e-10, Method: Compositional matrix adjust.
 Identities = 34/108 (31%), Positives = 61/108 (56%), Gaps = 4/108 (4%)

Query  157  NTSHPLLAVAGSRGIIRIINPITMQCIKHYVGHGNAINELKFHPRDPNLLLSVSKDHALR  216
            N +  LLA A S   IR+ N    +C+   VGH   +++L+F+P+    L+S S D   R
Sbjct  317  NMTGSLLATASSDSTIRVYNVYNGECVAVLVGHEGDVSKLQFNPQGTR-LISASTDRTCR  375

Query  217  LWNIQTDTLVAIFGGVEGHRDEVLSADYDLLGEKIMSCGMDHSLKLWR  264
            +W+I+    + I   +EGH DE+ S  ++  G+ I++   D++ ++W+
Sbjct  376  VWSIEPAACLQI---LEGHTDEIFSCAFNYEGDVIITASKDNTCRIWK  420


 Score = 47.0 bits (110),  Expect = 0.002, Method: Compositional matrix adjust.
 Identities = 24/90 (27%), Positives = 51/90 (57%), Gaps = 6/90 (7%)

Query  188  GHGNAINELKFHPRDPNLLLSVSKDHALRLWNIQTDT-LVAIFGGVEGHRDEVLSADYDL  246
            GH   I  L F+P+   ++ + + D+  RLW+++T   L A+ G    H  EV+S  ++ 
Sbjct  180  GHTAEIVCLSFNPQ-STIIATGAMDNTARLWDVETGMELCALIG----HTGEVVSLSFNT  234

Query  247  LGEKIMSCGMDHSLKLWRINSKRMMNAIKE  276
             G++I++   D + K+W + + + + +++E
Sbjct  235  TGDRIVTGSFDFTCKIWNVETGQCLQSLEE  264


 Score = 42.4 bits (98),  Expect = 0.054, Method: Compositional matrix adjust.
 Identities = 22/89 (25%), Positives = 44/89 (49%), Gaps = 4/89 (4%)

Query  187  VGHGNAINELKFHPRDPNLLLSVSKDHALRLWNIQTDTLVAIFGGVEGHRDEVLSADYDL  246
            +GH   +  L F+     ++   S D   ++WN++T   +     +E H  E+  A ++ 
Sbjct  221  IGHTGEVVSLSFNTTGDRIVTG-SFDFTCKIWNVETGQCLQ---SLEEHHAEISCALFNF  276

Query  247  LGEKIMSCGMDHSLKLWRINSKRMMNAIK  275
             G  + S  +D S KLW +++ R ++ +K
Sbjct  277  TGNLVASSSIDRSCKLWDVDTGRCVHTLK  305


 Score = 39.3 bits (90),  Expect = 0.60, Method: Compositional matrix adjust.
 Identities = 24/93 (26%), Positives = 48/93 (52%), Gaps = 4/93 (4%)

Query  173  RIINPITMQCIKHYVGHGNAINELKFHPRDPNLLLSVSKDHALRLWNIQTDTLVAIFGGV  232
            +I N  T QC++    H   I+   F+    NL+ S S D + +LW++ T   V     +
Sbjct  249  KIWNVETGQCLQSLEEHHAEISCALFN-FTGNLVASSSIDRSCKLWDVDTGRCVHT---L  304

Query  233  EGHRDEVLSADYDLLGEKIMSCGMDHSLKLWRI  265
            +GH DE+L   +++ G  + +   D +++++ +
Sbjct  305  KGHNDEILHCSFNMTGSLLATASSDSTIRVYNV  337


 Score = 38.9 bits (89),  Expect = 0.65, Method: Compositional matrix adjust.
 Identities = 23/101 (23%), Positives = 47/101 (47%), Gaps = 4/101 (4%)

Query  179  TMQCIKHYVGHGNAINELKFHPRDPNLLLSVSKDHALRLWNIQTDTLVAIFGGVEGHRDE  238
            T +C+    GH + I    F+    +LL + S D  +R++N+     VA+   + GH  +
Sbjct  297  TGRCVHTLKGHNDEILHCSFN-MTGSLLATASSDSTIRVYNVYNGECVAV---LVGHEGD  352

Query  239  VLSADYDLLGEKIMSCGMDHSLKLWRINSKRMMNAIKESYD  279
            V    ++  G +++S   D + ++W I     +  ++   D
Sbjct  353  VSKLQFNPQGTRLISASTDRTCRVWSIEPAACLQILEGHTD  393


>PLAMIC011013
Length=417

 Score = 67.4 bits (163),  Expect = 5e-10, Method: Compositional matrix adjust.
 Identities = 48/187 (26%), Positives = 92/187 (49%), Gaps = 22/187 (12%)

Query  80   YSFKCVNSLKEDHNQPLFGVQFNWHSKEGDPLVFATVGS-NRVTLYECHSQGE-IRLLQS  137
            YS +C+++L   H   +   QF+W  K    LV +  GS +R     C   G+ + +L+ 
Sbjct  249  YSGRCLHTLY-GHKGEISSTQFDWTGK----LVLS--GSIDRCARVWCAETGKCLMVLEG  301

Query  138  YVDADADENFYTCAWTYDSNTSHPLLAVAGSRGIIRIINPITMQCIKHYVGHGNAINELK  197
              D   D +F         N +   +  A + G  ++ N +T + I    GH   I+++ 
Sbjct  302  QEDEILDVSF---------NATGSRIVTASADGTAKVFNAVTGEEISTMKGHDGEISKVS  352

Query  198  FHPRDPNLLLSVSKDHALRLWNIQTDTLVAIFGGVEGHRDEVLSADYDLLGEKIMSCGMD  257
            F+P    ++ + S D   R+W+++T   + +   +EGH DE+ SA ++  G  ++S   D
Sbjct  353  FNPTGTKIV-TASSDKTCRIWDVETGDCLQV---LEGHTDEIFSAAFNYDGSVLISASKD  408

Query  258  HSLKLWR  264
            +++++WR
Sbjct  409  NTIRIWR  415


 Score = 45.8 bits (107),  Expect = 0.005, Method: Compositional matrix adjust.
 Identities = 27/102 (26%), Positives = 55/102 (54%), Gaps = 4/102 (4%)

Query  173  RIINPITMQCIKHYVGHGNAINELKFHPRDPNLLLSVSKDHALRLWNIQTDTLVAIFGGV  232
            R+ +  T + +    GH   I  L F P D  ++ + S D   +L+++  DT   +F  +
Sbjct  160  RLWDAETGELLHTLTGHRTEIVCLSFSP-DSTMVATGSMDSTAKLFSV--DTGEELFT-L  215

Query  233  EGHRDEVLSADYDLLGEKIMSCGMDHSLKLWRINSKRMMNAI  274
             GH  E++S +++  G+K+ +   DHS+++W + S R ++ +
Sbjct  216  AGHTAEIVSLNFNTAGDKLCTGSFDHSVRIWDVYSGRCLHTL  257


 Score = 43.1 bits (100),  Expect = 0.035, Method: Compositional matrix adjust.
 Identities = 35/157 (22%), Positives = 66/157 (42%), Gaps = 16/157 (10%)

Query  141  ADADENFYTCAW------TYDSNTSHPLLAVAGSRGIIRIINPITMQCIKHYVGHGNAIN  194
             D  E  +T A       + + NT+   L        +RI +  + +C+    GH   I+
Sbjct  206  VDTGEELFTLAGHTAEIVSLNFNTAGDKLCTGSFDHSVRIWDVYSGRCLHTLYGHKGEIS  265

Query  195  ELKFHPRDPNLLLSVSKDHALRLWNIQTDTLVAIFGGVEGHRDEVLSADYDLLGEKIMSC  254
              +F      L+LS S D   R+W  +T   + +   +EG  DE+L   ++  G +I++ 
Sbjct  266  STQF-DWTGKLVLSGSIDRCARVWCAETGKCLMV---LEGQEDEILDVSFNATGSRIVTA  321

Query  255  GMDHSLKLWRINSKRMMNAIK------ESYDYNPNKT  285
              D + K++   +   ++ +K          +NP  T
Sbjct  322  SADGTAKVFNAVTGEEISTMKGHDGEISKVSFNPTGT  358


>LAPGUS039802
Length=424

 Score = 67.4 bits (163),  Expect = 6e-10, Method: Compositional matrix adjust.
 Identities = 49/217 (23%), Positives = 104/217 (48%), Gaps = 21/217 (10%)

Query  81   SFKCVNSLKEDHNQPLFGVQFNWHSKEGDPLVFATVGSNRVTLYECHSQGEIRLLQSYVD  140
            S KC+  L   H+  +   QFN+    GD  V  ++    V L+  ++   +  +  + D
Sbjct  227  SGKCLFELA-GHSGEISSTQFNY---AGDLCVSGSI-DGTVKLWNANTGECLTTIDDHQD  281

Query  141  ADADENFYTCAWTYDSNTSHPLLAVAGSRGIIRIINPITMQCIKHYVGHGNAINELKFHP  200
               D  F         N +  +   A S G  R+ + +   C++ + GH   I+++ F+P
Sbjct  282  EILDVTF---------NVTGSMFCTASSDGTARLYDTLRAHCLQVFAGHDGEISKVAFNP  332

Query  201  RDPNLLLSVSKDHALRLWNIQTDTLVAIFGGVEGHRDEVLSADYDLLGEKIMSCGMDHSL  260
            +  N +++ S D   RLW++     V I   ++GH DE+ S  ++  G+ I++   D++ 
Sbjct  333  QG-NRVITASSDKTCRLWDVYNGECVQI---LDGHTDEIFSCAFNYNGDTIITGSKDNTC  388

Query  261  KLWRINSKRMMNAIKESYDYNPNKT-NRPFISQKIHF  296
            ++W+   + ++   +E+Y   P  + +RP  ++ +++
Sbjct  389  RIWK--DRSILPDYREAYVAPPTPSGSRPGSARPLNY  423


 Score = 47.0 bits (110),  Expect = 0.002, Method: Compositional matrix adjust.
 Identities = 22/84 (26%), Positives = 48/84 (57%), Gaps = 4/84 (5%)

Query  188  GHGNAINELKFHPRDPNLLLSVSKDHALRLWNIQTDTLVAIFGGVEGHRDEVLSADYDLL  247
            GH   I  L F P+  +++ + S D+  +LW+++T   +     +EGH  E++S  ++  
Sbjct  152  GHQKEIVCLSFSPQG-DIIATGSMDNTAKLWDVETGIEMCT---LEGHMAEIVSLHFNTE  207

Query  248  GEKIMSCGMDHSLKLWRINSKRMM  271
            G++I++   DH+ ++W + S + +
Sbjct  208  GDRIITGSFDHTARIWDVQSGKCL  231


 Score = 43.5 bits (101),  Expect = 0.026, Method: Compositional matrix adjust.
 Identities = 24/92 (26%), Positives = 47/92 (51%), Gaps = 4/92 (4%)

Query  188  GHGNAINELKFHPRDPNLLLSVSKDHALRLWNIQTDTLVAIFGGVEGHRDEVLSADYDLL  247
            GH   I  L F+  + + +++ S DH  R+W++Q+   +     + GH  E+ S  ++  
Sbjct  194  GHMAEIVSLHFNT-EGDRIITGSFDHTARIWDVQSGKCLF---ELAGHSGEISSTQFNYA  249

Query  248  GEKIMSCGMDHSLKLWRINSKRMMNAIKESYD  279
            G+  +S  +D ++KLW  N+   +  I +  D
Sbjct  250  GDLCVSGSIDGTVKLWNANTGECLTTIDDHQD  281


 Score = 39.3 bits (90),  Expect = 0.50, Method: Compositional matrix adjust.
 Identities = 20/88 (23%), Positives = 45/88 (51%), Gaps = 3/88 (3%)

Query  188  GHGNAINELKFHPRDPNLLLSVSKDHALRLWNIQTDTLVAIFGGVEGHRDEVLSADYDLL  247
            GH N +  + F+    + +++ S D   ++W+ +T  L+     + GH+ E++   +   
Sbjct  109  GHKNVVYAIAFNNPYGDKIITGSFDKTCKVWSTETGDLLHT---LRGHQKEIVCLSFSPQ  165

Query  248  GEKIMSCGMDHSLKLWRINSKRMMNAIK  275
            G+ I +  MD++ KLW + +   M  ++
Sbjct  166  GDIIATGSMDNTAKLWDVETGIEMCTLE  193


>NUTLON021555
Length=131

 Score = 62.8 bits (151),  Expect = 7e-10, Method: Compositional matrix adjust.
 Identities = 37/132 (28%), Positives = 67/132 (51%), Gaps = 10/132 (8%)

Query  133  RLLQSYVDADADENFYTCAWTYDSNTSHPLLAVAGSRGIIRIINPITMQCIKHYVGHGNA  192
            +LL S   AD DE    C   ++SN S   +  A + G   + N  T + +    GH   
Sbjct  8    QLLTSLEGAD-DEILDVC---FNSNGSQ--IVAASADGTAMVFNTRTYELVSRMTGHDGE  61

Query  193  INELKFHPRDPNLLLSVSKDHALRLWNIQTDTLVAIFGGVEGHRDEVLSADYDLLGEKIM  252
            I+++ F+P+   ++ + S D   R+W++ +   + I    EGH DE+ S  Y+  GE I+
Sbjct  62   ISKVSFNPQGTKII-TASSDKTCRIWDVNSGECLQIL---EGHTDEIFSCAYNAYGEIII  117

Query  253  SCGMDHSLKLWR  264
            +   D++ ++W+
Sbjct  118  TASKDNTCRIWK  129


>ARCINT027462
Length=1985

 Score = 68.2 bits (165),  Expect = 7e-10, Method: Compositional matrix adjust.
 Identities = 93/356 (26%), Positives = 157/356 (44%), Gaps = 63/356 (18%)

Query  118   SNRVTLYECHSQGEIRLLQSYVDADADENFYTCAWTYDSNTSHPLLAVAGSRGIIRIINP  177
             S+ + L++  S+  + +L++   A+      + A++ D      L+A   +  +I+I + 
Sbjct  1335  SSGIQLWDIESKISLGVLKTTGSAN------SVAFSLDGK----LIAAGSAFCLIQIWST  1384

Query  178   ITMQCIKHYVGHGNAINELKFHPRDPNLLLSVSKDHALRLWNIQTDTLVAIFGGVEGHRD  237
                Q +K   GH  AIN + F P D   L S S D+ +++W+I+T   +   G +EGH +
Sbjct  1385  ENQQLLKELKGHKGAINGIAFSP-DGKTLASGSDDNTIQIWDIETQKSL---GCLEGHEE  1440

Query  238   EVLSADYDLLGEKIMSCGMDHSLKLWRINSKRMMNAIKESYDYNPNKTNRPFISQKIHFP  297
              V S  Y   G+ + S   D ++ +W I S+R +  ++         T+  F S  I+ P
Sbjct  1441  PVYSVQYSSDGKTLYSASGDKTILIWDIESQRSLGTLR-------GHTSSIF-SISIN-P  1491

Query  298   DFSTRDIHRNYVDCVR-WLGDLILSKSGRAILHSHQQCMRDPV-SPNLRQHLSCEN--AI  353
             D  T      Y + ++ W    I S+   A +  H+ C+   V SP+ +   S  N   +
Sbjct  1492  DGKTL-ASGGYDNSIKIW---DIESQKSIAEIQGHKDCVNTVVFSPDGKTLASGSNDMTV  1547

Query  354   VCWKPGKMEDDIDKIKP-SESNV-----TILGRFDYSQCDIWYMRFSMDFWQKMLALGNQ  407
               W       DI+K K   E  +     TILG           + FS D   K LA G+ 
Sbjct  1548  QLW-------DIEKQKSLREREIQGHTGTILG-----------VAFSTD--GKTLASGSA  1587

Query  408   VGKLYVWDLEVEDPHKAKCTTLTHHKCGAAIRQTSFSRDSSILIAVCDDASIWRWD  463
                + +WD+E     +     L  H    +++  SFS+D  IL +   D +I  WD
Sbjct  1588  DHTIQIWDME----SQKSLGELKGHS--DSVKCVSFSKDGKILASGSGDYTIRIWD  1637


 Score = 59.3 bits (142),  Expect = 5e-07, Method: Compositional matrix adjust.
 Identities = 44/190 (23%), Positives = 89/190 (47%), Gaps = 15/190 (8%)

Query  90    EDHNQPLFGVQFNWHSKEGDPLVFATVGSNRVTLYECHSQGEIRLLQSYVDADADENFYT  149
             E H +P++ VQ+   S +G  L ++  G   + +++  SQ  +  L+ +  +      ++
Sbjct  1436  EGHEEPVYSVQY---SSDGKTL-YSASGDKTILIWDIESQRSLGTLRGHTSS-----IFS  1486

Query  150   CAWTYDSNTSHPLLAVAGSRGIIRIINPITMQCIKHYVGHGNAINELKFHPRDPNLLLSV  209
              +   D  T    LA  G    I+I +  + + I    GH + +N + F P D   L S 
Sbjct  1487  ISINPDGKT----LASGGYDNSIKIWDIESQKSIAEIQGHKDCVNTVVFSP-DGKTLASG  1541

Query  210   SKDHALRLWNIQTDTLVAIFGGVEGHRDEVLSADYDLLGEKIMSCGMDHSLKLWRINSKR  269
             S D  ++LW+I+    +     ++GH   +L   +   G+ + S   DH++++W + S++
Sbjct  1542  SNDMTVQLWDIEKQKSLR-EREIQGHTGTILGVAFSTDGKTLASGSADHTIQIWDMESQK  1600

Query  270   MMNAIKESYD  279
              +  +K   D
Sbjct  1601  SLGELKGHSD  1610


 Score = 53.9 bits (128),  Expect = 2e-05, Method: Compositional matrix adjust.
 Identities = 75/304 (25%), Positives = 127/304 (42%), Gaps = 45/304 (15%)

Query  163   LAVAGSRGIIRIINPITMQCIKHYVGHGNAINELKFHPRDPNLLLSVSKDHALRLWNIQT  222
             +A   S   ++I +    + +    GH  +++ + F P D  L+ S S D  +++W+I+T
Sbjct  1164  IASGSSDKTVKIWDLENQKSLAELKGHTASVSCVAFSP-DGTLVTSGSSDKVIKIWSIET  1222

Query  223   DTLVAIFGGVEGHRDEVLSADYDLLGEKIMSCGMDHSLKLWRINSKRMMNAIKESYDYNP  282
                  I G V+ H D + +  +   G+ I S  +D ++++W I S++ +  I  + D   
Sbjct  1223  Q---QIQGEVKEHADSISAVAFSPNGKTIASASIDEAIQIWDIESQKSLKEITGNND---  1276

Query  283   NKTNRPFISQKIHF-PDFSTRDIHRNY-VDCVRWLGDLILSKSGRAILHSHQQCMRDPVS  340
                 R +    + F PD  T  I  NY   C  W  D+   KS   + H+     R   S
Sbjct  1277  ----RVY---GVAFSPDGKTL-ISGNYDKTCQIW--DVESHKSLGELRHT-SLVYRVSWS  1325

Query  341   PNLRQHLSCENAIVCWK-PGKMEDDIDKIKPSESNVTILGRFDYSQCDIWYMRFSMDFWQ  399
             P+ +      + I  W    K+   + K   S ++V                 FS+D   
Sbjct  1326  PDGKMVACTSSGIQLWDIESKISLGVLKTTGSANSVA----------------FSLD--G  1367

Query  400   KMLALGNQVGKLYVWDLEVEDPHKAKCTTLTHHKCGAAIRQTSFSRDSSILIAVCDDASI  459
             K++A G+    + +W  E +   K     L  HK   AI   +FS D   L +  DD +I
Sbjct  1368  KLIAAGSAFCLIQIWSTENQQLLKE----LKGHK--GAINGIAFSPDGKTLASGSDDNTI  1421

Query  460   WRWD  463
               WD
Sbjct  1422  QIWD  1425


 Score = 53.9 bits (128),  Expect = 2e-05, Method: Compositional matrix adjust.
 Identities = 45/191 (24%), Positives = 94/191 (49%), Gaps = 11/191 (6%)

Query  81    SFKCVNSLKEDHNQPLFGVQFNWHSKEGDPLVFATVGS-NRVTLYECHSQGEIRLLQSYV  139
             S K +  LK  H++ ++GV F+      D L+ A+ G  N V +++  SQ E+  L+ + 
Sbjct  1766  SKKSLGELK-GHSKSVYGVAFSV-----DGLLLASGGDDNIVKIWDVSSQQELGELKGHN  1819

Query  140   DADADENFYTCAWTYDSNTSHPLLAVAGSRGIIRIINPITMQCIKHYVGHGNAINELKFH  199
             D  +   F     T+ S +S   + V      +R+ +  + + +    GH  ++  + F 
Sbjct  1820  DGISTVAFSPDGKTFVSGSSDYSIQVWSVDCTVRLWDIGSKKSLGELKGHSKSVYGVAF-  1878

Query  200   PRDPNLLLSVSKDHALRLWNIQTDTLVAIFGGVEGHRDEVLSADYDLLGEKIMSCGMDHS  259
               D  LL S   D+ +++W++ +   +   G ++GH D + +  +   G+  +S   D+S
Sbjct  1879  SVDGLLLASGGDDNIVKIWDVSSQQEL---GELKGHNDGISTVAFSPDGKTFVSGSSDYS  1935

Query  260   LKLWRINSKRM  270
             +++W + SK++
Sbjct  1936  IQVWSVESKKL  1946


 Score = 52.0 bits (123),  Expect = 8e-05, Method: Compositional matrix adjust.
 Identities = 48/193 (25%), Positives = 93/193 (48%), Gaps = 26/193 (13%)

Query  92    HNQPLFGVQFNWHSKEGDPLVFATVGSN-RVTLYECHSQGEIRLLQSYVDADADENFYTC  150
             H   +F V F   S +G  L  A+ GS+  V L++  S+  +  L+ +      ++ Y  
Sbjct  1734  HGGNVFSVAF---SPDGKTL--ASGGSDCTVRLWDIGSKKSLGELKGH-----SKSVYGV  1783

Query  151   AWTYDSNTSHPLLAVAGSRGIIRIINPITMQCIKHYVGHGNAINELKFHPRDPNLLLSVS  210
             A++ D      LLA  G   I++I +  + Q +    GH + I+ + F P D    +S S
Sbjct  1784  AFSVDG----LLLASGGDDNIVKIWDVSSQQELGELKGHNDGISTVAFSP-DGKTFVSGS  1838

Query  211   KDHALRLWNIQTDTLVAI--------FGGVEGHRDEVLSADYDLLGEKIMSCGMDHSLKL  262
              D+++++W++  D  V +         G ++GH   V    + + G  + S G D+ +K+
Sbjct  1839  SDYSIQVWSV--DCTVRLWDIGSKKSLGELKGHSKSVYGVAFSVDGLLLASGGDDNIVKI  1896

Query  263   WRINSKRMMNAIK  275
             W ++S++ +  +K
Sbjct  1897  WDVSSQQELGELK  1909


 Score = 49.3 bits (116),  Expect = 6e-04, Method: Compositional matrix adjust.
 Identities = 30/119 (25%), Positives = 60/119 (50%), Gaps = 4/119 (3%)

Query  157   NTSHPLLAVAGSRGIIRIINPITMQCIKHYVGHGNAINELKFHPRDPNLLLSVSKDHALR  216
             N+ + ++A       I+I N  +   +    GH   +  + F P D  +L S S D+ ++
Sbjct  1032  NSKNGMVAAGCDDNTIQIWNVSSQNLLGELKGHDAPVFTVTFSP-DGKILASGSSDNVIK  1090

Query  217   LWNIQTDTLVAIFGGVEGHRDEVLSADYDLLGEKIMSCGMDHSLKLWRINSKRMMNAIK  275
             +W+I++ T +   G ++GH   VL   +   G+ ++S G D ++K+W +  K +   +K
Sbjct  1091  IWDIESKTSL---GDLKGHTAPVLCVLFCPDGKTLVSGGSDKTIKIWNVEDKVLCGELK  1146


 Score = 48.5 bits (114),  Expect = 0.001, Method: Compositional matrix adjust.
 Identities = 42/175 (24%), Positives = 79/175 (45%), Gaps = 15/175 (9%)

Query  101   FNWHSKEGDPLVFATVGSNRVTLYECHSQGEIRLLQSYVDADADENFYTCAWTYDSNTSH  160
               W+SK G  +V A    N + ++   SQ  +  L+ +     D   +T  ++ D     
Sbjct  1029  LTWNSKNG--MVAAGCDDNTIQIWNVSSQNLLGELKGH-----DAPVFTVTFSPDGK---  1078

Query  161   PLLAVAGSRGIIRIINPITMQCIKHYVGHGNAINELKFHPRDPNLLLSVSKDHALRLWNI  220
              +LA   S  +I+I +  +   +    GH   +  + F P D   L+S   D  +++WN+
Sbjct  1079  -ILASGSSDNVIKIWDIESKTSLGDLKGHTAPVLCVLFCP-DGKTLVSGGSDKTIKIWNV  1136

Query  221   QTDTLVAIFGGVEGHRDEVLSADYDLLGEKIMSCGMDHSLKLWRINSKRMMNAIK  275
             +   L    G ++GH D V S      G+ I S   D ++K+W + +++ +  +K
Sbjct  1137  EDKVLC---GELKGHDDSVNSIAISPDGKTIASGSSDKTVKIWDLENQKSLAELK  1188


 Score = 46.6 bits (109),  Expect = 0.004, Method: Compositional matrix adjust.
 Identities = 29/114 (25%), Positives = 58/114 (51%), Gaps = 5/114 (4%)

Query  163   LAVAGSRGIIRIINPITMQCIKHYVGHG-NAINELKFHPRDPNLLLSVSKDHALRLWNIQ  221
             LA   +   I+I +  + + +K + GH  + I  + F P D  ++ +  +D  ++LW+++
Sbjct  1665  LASGSNDSTIQIWDIESQKALKEFEGHEPSPIQSIAFGP-DGKIIAAARRDMKIQLWDVE  1723

Query  222   TDTLVAIFGGVEGHRDEVLSADYDLLGEKIMSCGMDHSLKLWRINSKRMMNAIK  275
                 +   G + GH   V S  +   G+ + S G D +++LW I SK+ +  +K
Sbjct  1724  NQKSL---GKLLGHGGNVFSVAFSPDGKTLASGGSDCTVRLWDIGSKKSLGELK  1774


 Score = 43.5 bits (101),  Expect = 0.033, Method: Compositional matrix adjust.
 Identities = 42/161 (26%), Positives = 73/161 (45%), Gaps = 19/161 (12%)

Query  181   QCIKHYVGHGNAINELKFHPRDPNLLLSVSKDHALRLWNIQTDTLVAIFGGVEGHRDEVL  240
             + +   +GHG  +  + F P D   L S   D  +RLW+I +   +   G ++GH   V 
Sbjct  1726  KSLGKLLGHGGNVFSVAFSP-DGKTLASGGSDCTVRLWDIGSKKSL---GELKGHSKSVY  1781

Query  241   SADYDLLGEKIMSCGMDHSLKLWRINSKRMMNAIKESYD------YNPNKTNRPFISQKI  294
                + + G  + S G D+ +K+W ++S++ +  +K   D      ++P+   + F+S   
Sbjct  1782  GVAFSVDGLLLASGGDDNIVKIWDVSSQQELGELKGHNDGISTVAFSPD--GKTFVSGS-  1838

Query  295   HFPDFSTRDIHRNYVDCVRWLGDLILSKSGRAILHSHQQCM  335
                D+S   I    VDC   L D I SK     L  H + +
Sbjct  1839  --SDYS---IQVWSVDCTVRLWD-IGSKKSLGELKGHSKSV  1873


>CHLREI003906
Length=506

 Score = 67.4 bits (163),  Expect = 7e-10, Method: Compositional matrix adjust.
 Identities = 48/173 (28%), Positives = 85/173 (49%), Gaps = 12/173 (7%)

Query  65   RKSWGKGKWKSKKCKYSFKCVNSLKEDHNQPLFGVQFNWHSKEGDPLVFATVGSNRVTLY  124
            +   G  ++K+   K+  +    LKE H  P+  + FN  +  G   +FA++G ++VT+Y
Sbjct  17   KAQGGPSQFKAHALKH-LELRTVLKESHASPILDLVFNSVTP-GHHNLFASIGKDQVTIY  74

Query  125  ECHSQGE-IRLLQSYVDAD----ADENFYTCAWTYDSNTS-HPL----LAVAGSRGIIRI  174
            +    G+ + ++  YV++     A  +   CAW   +  S H L    LAV+G  G I++
Sbjct  75   DDEHMGDYLGVVVHYVNSATPHHAGGDVTCCAWVQTAGISRHELGDACLAVSGPEGAIQV  134

Query  175  INPITMQCIKHYVGHGNAINELKFHPRDPNLLLSVSKDHALRLWNIQTDTLVA  227
            I+    + +    GH   + EL+     P LLLS+  D  +RLW++     +A
Sbjct  135  ISVAEARVVALLKGHSCEVTELRGCAGVPGLLLSLGCDGGMRLWDVAAGVCLA  187


>ENTSUL042596
Length=294

 Score = 66.2 bits (160),  Expect = 7e-10, Method: Compositional matrix adjust.
 Identities = 51/179 (28%), Positives = 86/179 (48%), Gaps = 15/179 (8%)

Query  152  WTYDSNTSHPLLAVAGSRG-IIRIINPITMQCIKHYVGHGNAINELKFHPRDPNLLLSVS  210
            W    N ++P   V GS+G  +++ N  T Q  + +VGH N+I  + F+P + + +L+ S
Sbjct  32   WATAFNPANPTEFVTGSKGSTLQLWNKDTGQLFRDFVGHTNSITSVAFNPFNTSEILTGS  91

Query  211  KDHALRLWNIQTDTLVAIFGGVEGHRDEVLSADYDLL-GEKIMSCGMDHSLKLWRINSKR  269
             D  L+LW+ +T TL+  F    GH D+V S  ++     +I+S   D   KLW  ++  
Sbjct  92   YDSTLKLWHKETGTLIRNF---TGHTDKVQSVAFNPTNASEILSGSRDGVAKLWSKDTGA  148

Query  270  MMNAIKESYD------YNPNKTNRPFISQKIHFPDFSTRDIHRNYVDCVRWLGDLILSK  322
            ++     S        +NP+  N  FIS  +   D + R  ++     +  LGD    K
Sbjct  149  VIRIFTGSVSFVLSVAFNPSNGNE-FISGSL---DRTIRLWNKTTGALILGLGDAFAPK  203


>ACACAS014270
Length=113

 Score = 62.0 bits (149),  Expect = 9e-10, Method: Compositional matrix adjust.
 Identities = 31/95 (33%), Positives = 51/95 (54%), Gaps = 4/95 (4%)

Query  127  HSQGEIRLLQSYVDADADENFYTCAWTYDSNTSHPLLAVAGSRGIIRIINPIT-MQCIKH  185
            H +G++ +      A+  E   TC W   +      LAVAG  G+IR+      +  +++
Sbjct  11   HYEGKVFVFTLGASAEEKETLKTCTWAAGNQFQ---LAVAGRLGVIRVFGVYEGLHVLQN  67

Query  186  YVGHGNAINELKFHPRDPNLLLSVSKDHALRLWNI  220
             VGH  ++N L   P DP+++LS S D ++R+WNI
Sbjct  68   LVGHTGSVNHLCTKPDDPDIILSASTDGSVRMWNI  102


>CYAPAR020231
Length=536

 Score = 67.4 bits (163),  Expect = 9e-10, Method: Compositional matrix adjust.
 Identities = 34/128 (27%), Positives = 65/128 (51%), Gaps = 7/128 (5%)

Query  145  ENFYTCAWTYDSNTSHP---LLAVAGSRGIIRIINPITMQCIKHYVGHGNAINELKFHPR  201
            + FY  + + ++   HP    +A   +   I++ +  T + ++HY  HG+A+N++ FHP 
Sbjct  177  QAFYDHSGSVNTVQFHPDGTCVAAGSADQTIKVWDARTYKLLQHYAAHGDAVNQIAFHPS  236

Query  202  DPNLLLSVSKDHALRLWNIQTDTLVAIFGGVEGHRDEVLSADYDLLGEKIMSCGMDHSLK  261
              N LLS S D  +++W+++   L   +  + GH     +  +   G++  + G D  L 
Sbjct  237  G-NFLLSASSDTTVKVWDVREGHL---YYTLHGHEGAATACAFSAEGDRFATAGSDGQLM  292

Query  262  LWRINSKR  269
            +WR N  R
Sbjct  293  VWRTNFDR  300


 Score = 44.7 bits (104),  Expect = 0.010, Method: Compositional matrix adjust.
 Identities = 25/104 (24%), Positives = 54/104 (52%), Gaps = 5/104 (5%)

Query  163  LAVAGSR-GIIRIINPITMQCIKHYVGHGNAINELKFHPRDPNLLLSVSKDHALRLWNIQ  221
            LAV+G    ++R+ +  +  C++ +  H  ++N ++FHP D   + + S D  +++W+ +
Sbjct  155  LAVSGGDDKLVRLWDLRSRACVQAFYDHSGSVNTVQFHP-DGTCVAAGSADQTIKVWDAR  213

Query  222  TDTLVAIFGGVEGHRDEVLSADYDLLGEKIMSCGMDHSLKLWRI  265
            T  L+  +     H D V    +   G  ++S   D ++K+W +
Sbjct  214  TYKLLQHYA---AHGDAVNQIAFHPSGNFLLSASSDTTVKVWDV  254


 Score = 35.8 bits (81),  Expect = 6.5, Method: Compositional matrix adjust.
 Identities = 24/92 (26%), Positives = 40/92 (43%), Gaps = 4/92 (4%)

Query  184  KHYVGHGNAINELKFHPRDPNLLLSVSKDHALRLWNIQTDTLVAIFGGVEGHRDEVLSAD  243
            + + GH +++  + F P     L+S S D  + +WN +       +   EGHR  V    
Sbjct  9    RTFRGHKDSLTAVAFGP-GAKQLVSASLDTHVMVWNFKPQLRAYNY---EGHRGPVQCVA  64

Query  244  YDLLGEKIMSCGMDHSLKLWRINSKRMMNAIK  275
            +   G  I S   D +++LW    K   + IK
Sbjct  65   FSQSGALIASGSKDKTVRLWLPTVKGESSVIK  96


>STEHIS022112
Length=429

 Score = 66.6 bits (161),  Expect = 1e-09, Method: Compositional matrix adjust.
 Identities = 34/110 (31%), Positives = 62/110 (56%), Gaps = 4/110 (4%)

Query  157  NTSHPLLAVAGSRGIIRIINPITMQCIKHYVGHGNAINELKFHPRDPNLLLSVSKDHALR  216
            N++   LA A +  I RI N  T  CI    GH N I+++ F+P+  N +++ S D   R
Sbjct  313  NSTGNKLATASADSIARIYNVFTGACISLLQGHQNEISKISFNPQ-GNKIITASSDKTCR  371

Query  217  LWNIQTDTLVAIFGGVEGHRDEVLSADYDLLGEKIMSCGMDHSLKLWRIN  266
            +W++ T   + +   +EGH DE+ S  ++  G+ I++   D++ ++W+ N
Sbjct  372  IWSVDTGNELQV---LEGHEDEIFSCAFNYEGDTIITGSKDNTCRIWKDN  418


 Score = 45.1 bits (105),  Expect = 0.007, Method: Compositional matrix adjust.
 Identities = 30/117 (26%), Positives = 56/117 (48%), Gaps = 5/117 (4%)

Query  160  HPLLAVAGSRG-IIRIINPITMQCIKHYVGHGNAINELKFHPRDPNLLLSVSKDHALRLW  218
            H +L   GS     ++ +  T Q I +  GH   I  L F+  D + L++ S D+  ++W
Sbjct  189  HGMLVATGSMDHTAKLWDVETGQEIFNLAGHKAEIVSLHFNT-DGDKLMTASFDNTAKIW  247

Query  219  NIQTDTLVAIFGGVEGHRDEVLSADYDLLGEKIMSCGMDHSLKLWRINSKRMMNAIK  275
            ++ T   +     +EGH  E+    +D  G+  ++  +D + KLW + S + +   K
Sbjct  248  DVCTGQCLFT---LEGHTGELSCGQFDFTGDYCLTGSIDRTCKLWDVGSGQCIETFK  301


 Score = 45.1 bits (105),  Expect = 0.008, Method: Compositional matrix adjust.
 Identities = 22/99 (22%), Positives = 53/99 (54%), Gaps = 4/99 (4%)

Query  181  QCIKHYVGHGNAINELKFHPRDPNLLLSVSKDHALRLWNIQTDTLVAIFGGVEGHRDEVL  240
            QCI+ + GH + + +  F+    N L + S D   R++N+ T   +++   ++GH++E+ 
Sbjct  295  QCIETFKGHNDEVLDACFNST-GNKLATASADSIARIYNVFTGACISL---LQGHQNEIS  350

Query  241  SADYDLLGEKIMSCGMDHSLKLWRINSKRMMNAIKESYD  279
               ++  G KI++   D + ++W +++   +  ++   D
Sbjct  351  KISFNPQGNKIITASSDKTCRIWSVDTGNELQVLEGHED  389


 Score = 44.7 bits (104),  Expect = 0.011, Method: Compositional matrix adjust.
 Identities = 25/88 (28%), Positives = 49/88 (56%), Gaps = 4/88 (5%)

Query  188  GHGNAINELKFHPRDPNLLLSVSKDHALRLWNIQTDTLVAIFGGVEGHRDEVLSADYDLL  247
            GH   I  L F P    L+ + S DH  +LW+++T     IF  + GH+ E++S  ++  
Sbjct  176  GHKMEIVCLSFDPHGM-LVATGSMDHTAKLWDVETGQ--EIFN-LAGHKAEIVSLHFNTD  231

Query  248  GEKIMSCGMDHSLKLWRINSKRMMNAIK  275
            G+K+M+   D++ K+W + + + +  ++
Sbjct  232  GDKLMTASFDNTAKIWDVCTGQCLFTLE  259


 Score = 35.8 bits (81),  Expect = 6.6, Method: Compositional matrix adjust.
 Identities = 18/81 (22%), Positives = 41/81 (51%), Gaps = 3/81 (4%)

Query  189  HGNAINELKFHPRDPNLLLSVSKDHALRLWNIQTDTLVAIFGGVEGHRDEVLSADYDLLG  248
            H N +  + F+    + +++ S D   ++W+  T      +  ++GH+ E++   +D  G
Sbjct  134  HKNVVYTMAFNNPYGDKIVTGSFDRTAKIWDANTGQR---YHTLKGHKMEIVCLSFDPHG  190

Query  249  EKIMSCGMDHSLKLWRINSKR  269
              + +  MDH+ KLW + + +
Sbjct  191  MLVATGSMDHTAKLWDVETGQ  211


>OXYTRI024814
Length=429

 Score = 66.6 bits (161),  Expect = 1e-09, Method: Compositional matrix adjust.
 Identities = 34/110 (31%), Positives = 62/110 (56%), Gaps = 4/110 (4%)

Query  157  NTSHPLLAVAGSRGIIRIINPITMQCIKHYVGHGNAINELKFHPRDPNLLLSVSKDHALR  216
            N++   LA A +  I RI N  T  CI    GH N I+++ F+P+  N +++ S D   R
Sbjct  313  NSTGNKLATASADSIARIYNVFTGACISLLQGHQNEISKISFNPQ-GNKIITASSDKTCR  371

Query  217  LWNIQTDTLVAIFGGVEGHRDEVLSADYDLLGEKIMSCGMDHSLKLWRIN  266
            +W++ T   + +   +EGH DE+ S  ++  G+ I++   D++ ++W+ N
Sbjct  372  IWSVDTGNELQV---LEGHEDEIFSCAFNYEGDTIITGSKDNTCRIWKDN  418


 Score = 45.1 bits (105),  Expect = 0.007, Method: Compositional matrix adjust.
 Identities = 30/117 (26%), Positives = 56/117 (48%), Gaps = 5/117 (4%)

Query  160  HPLLAVAGSRG-IIRIINPITMQCIKHYVGHGNAINELKFHPRDPNLLLSVSKDHALRLW  218
            H +L   GS     ++ +  T Q I +  GH   I  L F+  D + L++ S D+  ++W
Sbjct  189  HGMLVATGSMDHTAKLWDVETGQEIFNLAGHKAEIVSLHFNT-DGDKLMTASFDNTAKIW  247

Query  219  NIQTDTLVAIFGGVEGHRDEVLSADYDLLGEKIMSCGMDHSLKLWRINSKRMMNAIK  275
            ++ T   +     +EGH  E+    +D  G+  ++  +D + KLW + S + +   K
Sbjct  248  DVCTGQCLFT---LEGHTGELSCGQFDFTGDYCLTGSIDRTCKLWDVGSGQCIETFK  301


 Score = 45.1 bits (105),  Expect = 0.008, Method: Compositional matrix adjust.
 Identities = 22/99 (22%), Positives = 53/99 (54%), Gaps = 4/99 (4%)

Query  181  QCIKHYVGHGNAINELKFHPRDPNLLLSVSKDHALRLWNIQTDTLVAIFGGVEGHRDEVL  240
            QCI+ + GH + + +  F+    N L + S D   R++N+ T   +++   ++GH++E+ 
Sbjct  295  QCIETFKGHNDEVLDACFNST-GNKLATASADSIARIYNVFTGACISL---LQGHQNEIS  350

Query  241  SADYDLLGEKIMSCGMDHSLKLWRINSKRMMNAIKESYD  279
               ++  G KI++   D + ++W +++   +  ++   D
Sbjct  351  KISFNPQGNKIITASSDKTCRIWSVDTGNELQVLEGHED  389


 Score = 44.7 bits (104),  Expect = 0.011, Method: Compositional matrix adjust.
 Identities = 25/88 (28%), Positives = 49/88 (56%), Gaps = 4/88 (5%)

Query  188  GHGNAINELKFHPRDPNLLLSVSKDHALRLWNIQTDTLVAIFGGVEGHRDEVLSADYDLL  247
            GH   I  L F P    L+ + S DH  +LW+++T     IF  + GH+ E++S  ++  
Sbjct  176  GHKMEIVCLSFDPHGM-LVATGSMDHTAKLWDVETGQ--EIFN-LAGHKAEIVSLHFNTD  231

Query  248  GEKIMSCGMDHSLKLWRINSKRMMNAIK  275
            G+K+M+   D++ K+W + + + +  ++
Sbjct  232  GDKLMTASFDNTAKIWDVCTGQCLFTLE  259


 Score = 35.8 bits (81),  Expect = 6.6, Method: Compositional matrix adjust.
 Identities = 18/81 (22%), Positives = 41/81 (51%), Gaps = 3/81 (4%)

Query  189  HGNAINELKFHPRDPNLLLSVSKDHALRLWNIQTDTLVAIFGGVEGHRDEVLSADYDLLG  248
            H N +  + F+    + +++ S D   ++W+  T      +  ++GH+ E++   +D  G
Sbjct  134  HKNVVYTMAFNNPYGDKIVTGSFDRTAKIWDANTGQR---YHTLKGHKMEIVCLSFDPHG  190

Query  249  EKIMSCGMDHSLKLWRINSKR  269
              + +  MDH+ KLW + + +
Sbjct  191  MLVATGSMDHTAKLWDVETGQ  211


>ENTSUL046976
Length=201

 Score = 63.9 bits (154),  Expect = 1e-09, Method: Compositional matrix adjust.
 Identities = 48/195 (25%), Positives = 90/195 (46%), Gaps = 19/195 (10%)

Query  84   CVNSLKEDHNQPLFGVQFNWHSKEGDPLVFATVGSNR-VTLYECHSQGEIRLLQSYVDAD  142
             ++ L E H   +  VQF+ H    DP    +  S++ V L+   +   IR+ Q +    
Sbjct  20   ALSRLFEGHTDGVLSVQFSPH----DPDEILSGSSDKTVRLWRKSNGALIRVFQGHT---  72

Query  143  ADENFYTCAWTYDSNTSHPLLAVAGSRGI-IRIINPITMQCIKHYVGHGNAINELKFHPR  201
                  +  W+   +   P   ++GSR + +R+        I+ + GH N +  ++F P 
Sbjct  73   ------SFVWSVQFSPHDPDEILSGSRDMKVRLWRKSDGDLIRVFEGHTNGVQSVQFSPH  126

Query  202  DPNLLLSVSKDHALRLWNIQTDTLVAIFGGVEGHRDEVLSADYDLLG-EKIMSCGMDHSL  260
            DP+  +S S D  +RLW  +   L+ +F   EGH + V S  +     ++I+S   D ++
Sbjct  127  DPDEFMSGSDDMTVRLWRKRDGALIRVF---EGHTNGVQSVQFSPHDPDEILSGSDDMTV  183

Query  261  KLWRINSKRMMNAIK  275
            +LWR +   ++   +
Sbjct  184  RLWRKSDGALIRVFQ  198


 Score = 43.9 bits (102),  Expect = 0.007, Method: Compositional matrix adjust.
 Identities = 18/50 (36%), Positives = 28/50 (56%), Gaps = 0/50 (0%)

Query  182  CIKHYVGHGNAINELKFHPRDPNLLLSVSKDHALRLWNIQTDTLVAIFGG  231
             I+ + GH N +  ++F P DP+ +LS S D  +RLW      L+ +F G
Sbjct  150  LIRVFEGHTNGVQSVQFSPHDPDEILSGSDDMTVRLWRKSDGALIRVFQG  199


>COLSPE002066
Length=435

 Score = 66.6 bits (161),  Expect = 1e-09, Method: Compositional matrix adjust.
 Identities = 49/186 (26%), Positives = 91/186 (49%), Gaps = 22/186 (12%)

Query  84   CVNSLKEDHNQPLFGVQFNWHSKEGDPLVFATVGSNRVT--LYECHSQGEIRLLQSYVDA  141
            C+++L   H   +   QF++    GD   +A  GS   T  L+  HS   I  L+ + D 
Sbjct  254  CIHTLA-GHRGEISSTQFDF---TGD---YAITGSIDRTCKLWNVHSGRCIETLRGHNDE  306

Query  142  DADENFYTCAWTYDSNTSHPLLAVAGSRGIIRIINPITMQCIKHYVGHGNAINELKFHPR  201
              D  F         N++   L  A +    R+ N +T  C+   +GH   I+++ F+P+
Sbjct  307  VLDVCF---------NSTGTKLVTASADSTARVYNVMTGACVAILIGHEGEISKVSFNPQ  357

Query  202  DPNLLLSVSKDHALRLWNIQTDTLVAIFGGVEGHRDEVLSADYDLLGEKIMSCGMDHSLK  261
               +L + S D   RLW+++T   + +   +EGH DE+ S  ++  G+ I++   D++ +
Sbjct  358  GTKVL-TASSDKTCRLWSVETGEQLQV---LEGHTDEIFSCAFNYEGDTIITGSKDNTCR  413

Query  262  LWRINS  267
            +W+ N+
Sbjct  414  IWKDNT  419


 Score = 48.9 bits (115),  Expect = 4e-04, Method: Compositional matrix adjust.
 Identities = 35/137 (26%), Positives = 63/137 (46%), Gaps = 9/137 (7%)

Query  160  HPLLAVAGSR-GIIRIINPITMQCIKHYVGHGNAINELKFHPRDPNLLLSVSKDHALRLW  218
            H  L   GS     +I +  T Q +    GH   I  L F+  D + +L+ S D   ++W
Sbjct  189  HGTLVATGSMDNTAKIWDVETGQELCTLKGHAAEIVSLNFNV-DGDKILTGSFDSTAKIW  247

Query  219  NIQTDTLVAIFGGVEGHRDEVLSADYDLLGEKIMSCGMDHSLKLWRINSKRMMNAIK---  275
            +++T + +    G   HR E+ S  +D  G+  ++  +D + KLW ++S R +  ++   
Sbjct  248  DVRTGSCIHTLAG---HRGEISSTQFDFTGDYAITGSIDRTCKLWNVHSGRCIETLRGHN  304

Query  276  -ESYDYNPNKTNRPFIS  291
             E  D   N T    ++
Sbjct  305  DEVLDVCFNSTGTKLVT  321


 Score = 45.8 bits (107),  Expect = 0.004, Method: Compositional matrix adjust.
 Identities = 39/173 (23%), Positives = 73/173 (42%), Gaps = 27/173 (16%)

Query  130  GEIRLLQSYVDADA--DENFYTCAWTYDSNTSHPLLAVAGSRGII---------------  172
             EI  L   VD D     +F + A  +D  T   +  +AG RG I               
Sbjct  221  AEIVSLNFNVDGDKILTGSFDSTAKIWDVRTGSCIHTLAGHRGEISSTQFDFTGDYAITG  280

Query  173  ------RIINPITMQCIKHYVGHGNAINELKFHPRDPNLLLSVSKDHALRLWNIQTDTLV  226
                  ++ N  + +CI+   GH + + ++ F+     L+ + S D   R++N+ T   V
Sbjct  281  SIDRTCKLWNVHSGRCIETLRGHNDEVLDVCFNSTGTKLV-TASADSTARVYNVMTGACV  339

Query  227  AIFGGVEGHRDEVLSADYDLLGEKIMSCGMDHSLKLWRINSKRMMNAIKESYD  279
            AI   + GH  E+    ++  G K+++   D + +LW + +   +  ++   D
Sbjct  340  AI---LIGHEGEISKVSFNPQGTKVLTASSDKTCRLWSVETGEQLQVLEGHTD  389


 Score = 44.3 bits (103),  Expect = 0.014, Method: Compositional matrix adjust.
 Identities = 24/102 (24%), Positives = 54/102 (53%), Gaps = 4/102 (4%)

Query  173  RIINPITMQCIKHYVGHGNAINELKFHPRDPNLLLSVSKDHALRLWNIQTDTLVAIFGGV  232
            +I + +T Q      GH   I  L F P    L+ + S D+  ++W+++T   +     +
Sbjct  161  KIWDAVTGQLYHTLRGHQTEIVCLSFDPH-GTLVATGSMDNTAKIWDVETGQELCT---L  216

Query  233  EGHRDEVLSADYDLLGEKIMSCGMDHSLKLWRINSKRMMNAI  274
            +GH  E++S ++++ G+KI++   D + K+W + +   ++ +
Sbjct  217  KGHAAEIVSLNFNVDGDKILTGSFDSTAKIWDVRTGSCIHTL  258


 Score = 38.9 bits (89),  Expect = 0.76, Method: Compositional matrix adjust.
 Identities = 19/88 (22%), Positives = 45/88 (51%), Gaps = 3/88 (3%)

Query  188  GHGNAINELKFHPRDPNLLLSVSKDHALRLWNIQTDTLVAIFGGVEGHRDEVLSADYDLL  247
            GH N +  + F+    + +++ S D   ++W+  T  L   +  + GH+ E++   +D  
Sbjct  133  GHKNVVYTIAFNNPFGDKIVTGSFDKTAKIWDAVTGQL---YHTLRGHQTEIVCLSFDPH  189

Query  248  GEKIMSCGMDHSLKLWRINSKRMMNAIK  275
            G  + +  MD++ K+W + + + +  +K
Sbjct  190  GTLVATGSMDNTAKIWDVETGQELCTLK  217


>LAPGUS039803
Length=468

 Score = 66.6 bits (161),  Expect = 1e-09, Method: Compositional matrix adjust.
 Identities = 49/217 (23%), Positives = 104/217 (48%), Gaps = 21/217 (10%)

Query  81   SFKCVNSLKEDHNQPLFGVQFNWHSKEGDPLVFATVGSNRVTLYECHSQGEIRLLQSYVD  140
            S KC+  L   H+  +   QFN+    GD  V  ++    V L+  ++   +  +  + D
Sbjct  271  SGKCLFELA-GHSGEISSTQFNY---AGDLCVSGSI-DGTVKLWNANTGECLTTIDDHQD  325

Query  141  ADADENFYTCAWTYDSNTSHPLLAVAGSRGIIRIINPITMQCIKHYVGHGNAINELKFHP  200
               D  F         N +  +   A S G  R+ + +   C++ + GH   I+++ F+P
Sbjct  326  EILDVTF---------NVTGSMFCTASSDGTARLYDTLRAHCLQVFAGHDGEISKVAFNP  376

Query  201  RDPNLLLSVSKDHALRLWNIQTDTLVAIFGGVEGHRDEVLSADYDLLGEKIMSCGMDHSL  260
            +  N +++ S D   RLW++     V I   ++GH DE+ S  ++  G+ I++   D++ 
Sbjct  377  QG-NRVITASSDKTCRLWDVYNGECVQI---LDGHTDEIFSCAFNYNGDTIITGSKDNTC  432

Query  261  KLWRINSKRMMNAIKESYDYNPNKT-NRPFISQKIHF  296
            ++W+   + ++   +E+Y   P  + +RP  ++ +++
Sbjct  433  RIWK--DRSILPDYREAYVAPPTPSGSRPGSARPLNY  467


 Score = 46.6 bits (109),  Expect = 0.003, Method: Compositional matrix adjust.
 Identities = 22/84 (26%), Positives = 48/84 (57%), Gaps = 4/84 (5%)

Query  188  GHGNAINELKFHPRDPNLLLSVSKDHALRLWNIQTDTLVAIFGGVEGHRDEVLSADYDLL  247
            GH   I  L F P+  +++ + S D+  +LW+++T   +     +EGH  E++S  ++  
Sbjct  196  GHQKEIVCLSFSPQG-DIIATGSMDNTAKLWDVETGIEMCT---LEGHMAEIVSLHFNTE  251

Query  248  GEKIMSCGMDHSLKLWRINSKRMM  271
            G++I++   DH+ ++W + S + +
Sbjct  252  GDRIITGSFDHTARIWDVQSGKCL  275


 Score = 42.7 bits (99),  Expect = 0.043, Method: Compositional matrix adjust.
 Identities = 24/92 (26%), Positives = 47/92 (51%), Gaps = 4/92 (4%)

Query  188  GHGNAINELKFHPRDPNLLLSVSKDHALRLWNIQTDTLVAIFGGVEGHRDEVLSADYDLL  247
            GH   I  L F+  + + +++ S DH  R+W++Q+   +     + GH  E+ S  ++  
Sbjct  238  GHMAEIVSLHFNT-EGDRIITGSFDHTARIWDVQSGKCLF---ELAGHSGEISSTQFNYA  293

Query  248  GEKIMSCGMDHSLKLWRINSKRMMNAIKESYD  279
            G+  +S  +D ++KLW  N+   +  I +  D
Sbjct  294  GDLCVSGSIDGTVKLWNANTGECLTTIDDHQD  325


 Score = 38.9 bits (89),  Expect = 0.73, Method: Compositional matrix adjust.
 Identities = 20/88 (23%), Positives = 45/88 (51%), Gaps = 3/88 (3%)

Query  188  GHGNAINELKFHPRDPNLLLSVSKDHALRLWNIQTDTLVAIFGGVEGHRDEVLSADYDLL  247
            GH N +  + F+    + +++ S D   ++W+ +T  L+     + GH+ E++   +   
Sbjct  153  GHKNVVYAIAFNNPYGDKIITGSFDKTCKVWSTETGDLLHT---LRGHQKEIVCLSFSPQ  209

Query  248  GEKIMSCGMDHSLKLWRINSKRMMNAIK  275
            G+ I +  MD++ KLW + +   M  ++
Sbjct  210  GDIIATGSMDNTAKLWDVETGIEMCTLE  237


>HONFER004808
Length=417

 Score = 65.9 bits (159),  Expect = 2e-09, Method: Compositional matrix adjust.
 Identities = 45/184 (24%), Positives = 93/184 (51%), Gaps = 18/184 (10%)

Query  81   SFKCVNSLKEDHNQPLFGVQFNWHSKEGDPLVFATVGSNRVTLYECHSQGEIRLLQSYVD  140
            S KC+++++  H + +   QFN+    GD  V  ++    V L++  S   ++ L+ + D
Sbjct  251  SGKCIHTMQGHHGE-ISSTQFNY---AGDLCVSGSI-DRSVKLWDIASGQCVQTLRGHND  305

Query  141  ADADENFYTCAWTYDSNTSHPLLAVAGSRGIIRIINPITMQCIKHYVGHGNAINELKFHP  200
               D  F         N++   L  A + G  R  N +T  C    +GH   I+++ F+P
Sbjct  306  EILDVCF---------NSNGNKLVTASADGTSRCYNVMTGACQAILIGHEGEISKVTFNP  356

Query  201  RDPNLLLSVSKDHALRLWNIQTDTLVAIFGGVEGHRDEVLSADYDLLGEKIMSCGMDHSL  260
            +   +L + S D + R+W+++T   + +   ++GH DE+ S  ++  G+ I++   D++ 
Sbjct  357  QGSKIL-TASSDKSARVWDVETGDCLQV---LDGHTDEIFSCAFNYTGDTIITGSKDNTC  412

Query  261  KLWR  264
            ++W+
Sbjct  413  RIWK  416


 Score = 54.3 bits (129),  Expect = 9e-06, Method: Compositional matrix adjust.
 Identities = 28/103 (27%), Positives = 57/103 (55%), Gaps = 4/103 (4%)

Query  173  RIINPITMQCIKHYVGHGNAINELKFHPRDPNLLLSVSKDHALRLWNIQTDTLVAIFGGV  232
            ++ N  T Q    + GH   I  L F P   +++ + S D+  +LW+++T    A    +
Sbjct  161  KLWNSTTGQLYHTFRGHSTEIVCLSFDP-SSSIVATGSMDNTAKLWDVETG---AELHTL  216

Query  233  EGHRDEVLSADYDLLGEKIMSCGMDHSLKLWRINSKRMMNAIK  275
             GH  E++S +++  G+KI++   DHS+K+W + S + ++ ++
Sbjct  217  RGHSAEIVSLNFNTFGDKIITGSFDHSVKVWDVRSGKCIHTMQ  259


 Score = 42.7 bits (99),  Expect = 0.040, Method: Compositional matrix adjust.
 Identities = 22/88 (25%), Positives = 47/88 (53%), Gaps = 4/88 (5%)

Query  188  GHGNAINELKFHPRDPNLLLSVSKDHALRLWNIQTDTLVAIFGGVEGHRDEVLSADYDLL  247
            GH   I  L F+     ++   S DH++++W++++   +     ++GH  E+ S  ++  
Sbjct  218  GHSAEIVSLNFNTFGDKIITG-SFDHSVKVWDVRSGKCIHT---MQGHHGEISSTQFNYA  273

Query  248  GEKIMSCGMDHSLKLWRINSKRMMNAIK  275
            G+  +S  +D S+KLW I S + +  ++
Sbjct  274  GDLCVSGSIDRSVKLWDIASGQCVQTLR  301


 Score = 42.7 bits (99),  Expect = 0.043, Method: Compositional matrix adjust.
 Identities = 24/94 (26%), Positives = 47/94 (50%), Gaps = 4/94 (4%)

Query  181  QCIKHYVGHGNAINELKFHPRDPNLLLSVSKDHALRLWNIQTDTLVAIFGGVEGHRDEVL  240
            QC++   GH + I ++ F+  + N L++ S D   R +N+ T    AI   + GH  E+ 
Sbjct  295  QCVQTLRGHNDEILDVCFNS-NGNKLVTASADGTSRCYNVMTGACQAI---LIGHEGEIS  350

Query  241  SADYDLLGEKIMSCGMDHSLKLWRINSKRMMNAI  274
               ++  G KI++   D S ++W + +   +  +
Sbjct  351  KVTFNPQGSKILTASSDKSARVWDVETGDCLQVL  384


>COLSPE013228
Length=416

 Score = 65.5 bits (158),  Expect = 2e-09, Method: Compositional matrix adjust.
 Identities = 42/182 (23%), Positives = 86/182 (47%), Gaps = 18/182 (10%)

Query  83   KCVNSLKEDHNQPLFGVQFNWHSKEGDPLVFATVGSNRVTLYECHSQGEIRLLQSYVDAD  142
            +CV++L + H   +   QFN+ +   D  +  ++      ++   S   +  L+ + D  
Sbjct  251  RCVHTL-QSHRGEISSTQFNYAN---DMCITGSI-DRTCKVWNVSSGQCVFTLRGHTDEV  305

Query  143  ADENFYTCAWTYDSNTSHPLLAVAGSRGIIRIINPITMQCIKHYVGHGNAINELKFHPRD  202
             D  F         N S  +LA A +    R+ N  T  CI   + H   I++++F+P+ 
Sbjct  306  LDVAF---------NVSGSMLASASADATARVYNTATGNCISQLIAHEGEISKVQFNPQG  356

Query  203  PNLLLSVSKDHALRLWNIQTDTLVAIFGGVEGHRDEVLSADYDLLGEKIMSCGMDHSLKL  262
               ++S S D   ++WN++      +   +EGH DE+ S  ++  G+ I++   D++ ++
Sbjct  357  TK-IISASSDKTCKVWNVEKS---EVLQTLEGHTDEIFSCAFNYEGDTIITGSKDNTCRI  412

Query  263  WR  264
            W+
Sbjct  413  WK  414


 Score = 50.4 bits (119),  Expect = 2e-04, Method: Compositional matrix adjust.
 Identities = 26/97 (27%), Positives = 52/97 (54%), Gaps = 4/97 (4%)

Query  179  TMQCIKHYVGHGNAINELKFHPRDPNLLLSVSKDHALRLWNIQTDTLVAIFGGVEGHRDE  238
            T +C     GH   I  L F+P+   L+ + S D+  ++W+++T   +     + GH  E
Sbjct  165  TGECFHTLKGHLTEIVCLCFNPQ-STLIATGSMDNTAKIWDVETGDEIHT---LLGHTAE  220

Query  239  VLSADYDLLGEKIMSCGMDHSLKLWRINSKRMMNAIK  275
            ++S  Y+  G+ I++   DH+ KLW + + R ++ ++
Sbjct  221  IVSLSYNTYGDTIITGSFDHTAKLWDVRTGRCVHTLQ  257


 Score = 39.3 bits (90),  Expect = 0.55, Method: Compositional matrix adjust.
 Identities = 26/123 (21%), Positives = 57/123 (46%), Gaps = 4/123 (3%)

Query  157  NTSHPLLAVAGSRGIIRIINPITMQCIKHYVGHGNAINELKFHPRDPNLLLSVSKDHALR  216
            N    L+A        +I +  T   I   +GH   I  L ++    + +++ S DH  +
Sbjct  185  NPQSTLIATGSMDNTAKIWDVETGDEIHTLLGHTAEIVSLSYNTYG-DTIITGSFDHTAK  243

Query  217  LWNIQTDTLVAIFGGVEGHRDEVLSADYDLLGEKIMSCGMDHSLKLWRINSKRMMNAIKE  276
            LW+++T   V     ++ HR E+ S  ++   +  ++  +D + K+W ++S + +  ++ 
Sbjct  244  LWDVRTGRCVHT---LQSHRGEISSTQFNYANDMCITGSIDRTCKVWNVSSGQCVFTLRG  300

Query  277  SYD  279
              D
Sbjct  301  HTD  303


>MASBAL006651
Length=413

 Score = 65.5 bits (158),  Expect = 2e-09, Method: Compositional matrix adjust.
 Identities = 44/157 (28%), Positives = 74/157 (47%), Gaps = 20/157 (13%)

Query  183  IKHYVGH-GNAINELKFHPRDPNLLLSVSKDHALRLWNIQTDTLVAI--FGGVEGHRD--  237
            ++ ++ H G+A++ ++FHP    LL + S D ++RLWN+ T   VA+  F  +       
Sbjct  123  VQPFIAHAGHAVSAMQFHPVQAALLATASPDQSVRLWNVPTGVCVAVLQFALLSSPSQVF  182

Query  238  -EVLSADYDLLGEKIMSCGMDHSLKLWRINSKRMMNAIKESYDY--NPNKTNRPFISQKI  294
             EV    +D  G KI++ G    + +W ++SK +  A   S+    + +   RP      
Sbjct  183  FEVNCMSFDTHGSKIVAGGERGFIAVWDLSSKELSLAFDRSFATVSSSDTPQRPC----F  238

Query  295  HFPDFST--------RDIHRNYVDCVRWLGDLILSKS  323
              P F+T        R        CVR+LGD +L+ S
Sbjct  239  LMPSFATLRVLGGMQRGKDSVVASCVRFLGDAVLASS  275


>HOMSAP061802
Length=415

 Score = 65.5 bits (158),  Expect = 2e-09, Method: Compositional matrix adjust.
 Identities = 33/103 (32%), Positives = 58/103 (56%), Gaps = 4/103 (4%)

Query  162  LLAVAGSRGIIRIINPITMQCIKHYVGHGNAINELKFHPRDPNLLLSVSKDHALRLWNIQ  221
            L+A A + G  RI +  T +CI    GH   I+++ F+P+  N LL+ S D   R+W+ Q
Sbjct  317  LIATASADGTARIFSAATRKCIAKLEGHEGEISKISFNPQ-GNHLLTGSSDKTARIWDAQ  375

Query  222  TDTLVAIFGGVEGHRDEVLSADYDLLGEKIMSCGMDHSLKLWR  264
            T   + +   +EGH DE+ S  ++  G  +++   D++ ++WR
Sbjct  376  TGQCLQV---LEGHTDEIFSCAFNYKGNIVITGSKDNTCRIWR  415


 Score = 49.7 bits (117),  Expect = 3e-04, Method: Compositional matrix adjust.
 Identities = 27/96 (28%), Positives = 51/96 (53%), Gaps = 4/96 (4%)

Query  179  TMQCIKHYVGHGNAINELKFHPRDPNLLLSVSKDHALRLWNIQTDTLVAIFGGVEGHRDE  238
            T +C   + GH   I  L F+P+   L+ + S D   +LW+IQ    V     + GH  E
Sbjct  166  TGKCYHTFRGHTAEIVCLSFNPQ-STLVATGSMDTTAKLWDIQNGEEVYT---LRGHSAE  221

Query  239  VLSADYDLLGEKIMSCGMDHSLKLWRINSKRMMNAI  274
            ++S  ++  G++I++   DH++ +W  ++ R +N +
Sbjct  222  IISLSFNTSGDRIITGSFDHTVVVWDADTGRKVNIL  257


 Score = 37.7 bits (86),  Expect = 1.8, Method: Compositional matrix adjust.
 Identities = 22/89 (25%), Positives = 46/89 (52%), Gaps = 4/89 (4%)

Query  187  VGHGNAINELKFHPRDPNLLLSVSKDHALRLWNIQTDTLVAIFGGVEGHRDEVLSADYDL  246
            +GH   I+   F+  D +L+L+ S D   +LW+      VA    + GH DE+L + +D 
Sbjct  258  IGHCAEISSASFN-WDCSLILTGSMDKTCKLWDATNGKCVAT---LTGHDDEILDSCFDY  313

Query  247  LGEKIMSCGMDHSLKLWRINSKRMMNAIK  275
             G+ I +   D + +++   +++ +  ++
Sbjct  314  TGKLIATASADGTARIFSAATRKCIAKLE  342


>VITBRA013188
Length=434

 Score = 65.5 bits (158),  Expect = 3e-09, Method: Compositional matrix adjust.
 Identities = 47/182 (26%), Positives = 85/182 (47%), Gaps = 18/182 (10%)

Query  83   KCVNSLKEDHNQPLFGVQFNWHSKEGDPLVFATVGSNRVTLYECHSQGEIRLLQSYVDAD  142
            KC+++LK  H   +   QF+W    GD  +  ++      L++  S   +   + + D  
Sbjct  253  KCIHTLK-GHTGEISTTQFDW---TGDYCITGSI-DKTCRLWDTGSGACMDTFRGHTDEV  307

Query  143  ADENFYTCAWTYDSNTSHPLLAVAGSRGIIRIINPITMQCIKHYVGHGNAINELKFHPRD  202
             D     CA+    N     +  A +    R+ N  T QC    VGH   I++  F P +
Sbjct  308  LD-----CAFNNVGNK----IVTASADATARVYNVATAQCSAIMVGHDKEISKCAFSP-N  357

Query  203  PNLLLSVSKDHALRLWNIQTDTLVAIFGGVEGHRDEVLSADYDLLGEKIMSCGMDHSLKL  262
             + +L+ S D   RLW++ T   + +   ++GH DEV S  ++  G+ +++   D+S K+
Sbjct  358  GHRVLTASSDTTCRLWSVDTGDCIQV---LQGHTDEVFSCAFNYEGDTLITASKDNSCKV  414

Query  263  WR  264
            W+
Sbjct  415  WK  416


 Score = 59.3 bits (142),  Expect = 2e-07, Method: Compositional matrix adjust.
 Identities = 35/144 (24%), Positives = 73/144 (51%), Gaps = 26/144 (18%)

Query  154  YDSNTSHPLLAVAGSRGII----------------------RIINPITMQCIKHYVGHGN  191
            +D+NT   +LA+ GS+ ++                      R+ +  T +C+    GH  
Sbjct  120  WDTNTGDEVLALEGSKNVVYALAFNNPFGDKIATGSFDKTARLWDSTTGRCLHIMRGHEA  179

Query  192  AINELKFHPRDPNLLLSVSKDHALRLWNIQTDTLVAIFGGVEGHRDEVLSADYDLLGEKI  251
             I  + F+P+   L    S DH   LW+++T+T +A+   ++GH+ E++S  ++  G+KI
Sbjct  180  EIVCVAFNPQGTRLATG-SMDHRAVLWDVETNTQLAV---LQGHQAEIVSVHFNTDGDKI  235

Query  252  MSCGMDHSLKLWRINSKRMMNAIK  275
            ++   D + K+W + + + ++ +K
Sbjct  236  VTGSFDMTAKMWDVETGKCIHTLK  259


 Score = 39.3 bits (90),  Expect = 0.53, Method: Compositional matrix adjust.
 Identities = 41/202 (20%), Positives = 87/202 (43%), Gaps = 19/202 (9%)

Query  83   KCVNSLKEDHNQPLFGVQFNWHSKEGDPLVFATVGSNRVTLYECHSQGEIRLLQSYVDAD  142
            +C++ ++  H   +  V FN    +G  L   ++  +R  L++  +  ++ +LQ +    
Sbjct  169  RCLHIMR-GHEAEIVCVAFN---PQGTRLATGSM-DHRAVLWDVETNTQLAVLQGHQAEI  223

Query  143  ADENFYTCAWTYDSNTSHPLLAVAGSRGIIRIINPITMQCIKHYVGHGNAINELKFHPRD  202
               +F         NT    +         ++ +  T +CI    GH   I+  +F    
Sbjct  224  VSVHF---------NTDGDKIVTGSFDMTAKMWDVETGKCIHTLKGHTGEISTTQF-DWT  273

Query  203  PNLLLSVSKDHALRLWNIQTDTLVAIFGGVEGHRDEVLSADYDLLGEKIMSCGMDHSLKL  262
             +  ++ S D   RLW+  +   +  F    GH DEVL   ++ +G KI++   D + ++
Sbjct  274  GDYCITGSIDKTCRLWDTGSGACMDTF---RGHTDEVLDCAFNNVGNKIVTASADATARV  330

Query  263  WRINSKRMMNAIKESYDYNPNK  284
            + + + +  +AI   +D   +K
Sbjct  331  YNVATAQ-CSAIMVGHDKEISK  351


 Score = 36.2 bits (82),  Expect = 4.5, Method: Compositional matrix adjust.
 Identities = 39/196 (20%), Positives = 84/196 (43%), Gaps = 23/196 (12%)

Query  87   SLKEDHNQPLFGVQFNWHSKEGDPLVFATVGSNRVT--LYECHSQGEIRLLQSYVDADAD  144
            ++ + H   +  V FN    +GD +V    GS  +T  +++  +   I  L+ +    + 
Sbjct  214  AVLQGHQAEIVSVHFN---TDGDKIV---TGSFDMTAKMWDVETGKCIHTLKGHTGEIST  267

Query  145  ENFYTCAWTYDSNTSHPLLAVAGS-RGIIRIINPITMQCIKHYVGHGNAINELKFHPRDP  203
              F    WT D         + GS     R+ +  +  C+  + GH + + +  F+    
Sbjct  268  TQF---DWTGD-------YCITGSIDKTCRLWDTGSGACMDTFRGHTDEVLDCAFNNV-G  316

Query  204  NLLLSVSKDHALRLWNIQTDTLVAIFGGVEGHRDEVLSADYDLLGEKIMSCGMDHSLKLW  263
            N +++ S D   R++N+ T    AI   + GH  E+    +   G ++++   D + +LW
Sbjct  317  NKIVTASADATARVYNVATAQCSAI---MVGHDKEISKCAFSPNGHRVLTASSDTTCRLW  373

Query  264  RINSKRMMNAIKESYD  279
             +++   +  ++   D
Sbjct  374  SVDTGDCIQVLQGHTD  389


>MASSPE011603
Length=350

 Score = 65.1 bits (157),  Expect = 3e-09, Method: Compositional matrix adjust.
 Identities = 46/184 (25%), Positives = 88/184 (48%), Gaps = 22/184 (12%)

Query  83   KCVNSLKEDHNQPLFGVQFNWHSKEGDPLVFATVGSNRVT--LYECHSQGEIRLLQSYVD  140
            KC+++L   H + +   QFN+ S       FA  GS   T  ++   S   ++ L+ + D
Sbjct  186  KCIHTLSGHHGE-ISSTQFNYSSS------FAISGSIDRTCKIWNVKSGEPMQTLRGHND  238

Query  141  ADADENFYTCAWTYDSNTSHPLLAVAGSRGIIRIINPITMQCIKHYVGHGNAINELKFHP  200
               D  F         N++   L  A + G  R+ N  T  C    +GH   I+++ F+P
Sbjct  239  EILDVGF---------NSTGSKLVTASADGTSRVYNTQTGACQAILIGHEGEISKVCFNP  289

Query  201  RDPNLLLSVSKDHALRLWNIQTDTLVAIFGGVEGHRDEVLSADYDLLGEKIMSCGMDHSL  260
            +   +L + S D   R+W +++   + +   +EGH DE+ S  ++  G+ I++   D++ 
Sbjct  290  QGTKIL-TASSDKTARIWEVESGDCLQV---LEGHTDEIFSCAFNYEGDTIITGSKDNTC  345

Query  261  KLWR  264
            ++W+
Sbjct  346  RIWK  349


 Score = 50.1 bits (118),  Expect = 2e-04, Method: Compositional matrix adjust.
 Identities = 35/147 (24%), Positives = 69/147 (47%), Gaps = 34/147 (23%)

Query  154  YDSNTSHPLLAVAGSRGIIRII---NPI-------------------TMQCIKHYVGHGN  191
            +D+N+   LL + G + ++  I   NP                    T Q    Y GH  
Sbjct  53   WDTNSGEELLTLEGHKNVVYAIAFNNPYGDKIITGSFDKTCKLWSAETGQLHHTYRGHAT  112

Query  192  AINELKFHPRDPNLLLSVSKDHALRLWNI----QTDTLVAIFGGVEGHRDEVLSADYDLL  247
             I  L F+P+   L+ + S D+  +LW++    +T TL+       GH  E++S +++  
Sbjct  113  EIVCLGFNPQGT-LVATGSMDNTAKLWDVTSGKETHTLL-------GHTAEIVSLNFNTD  164

Query  248  GEKIMSCGMDHSLKLWRINSKRMMNAI  274
            G ++++   DH++KLW + + + ++ +
Sbjct  165  GTQVITGSFDHTIKLWDVGTGKCIHTL  191


 Score = 42.7 bits (99),  Expect = 0.033, Method: Compositional matrix adjust.
 Identities = 26/109 (24%), Positives = 49/109 (45%), Gaps = 8/109 (7%)

Query  187  VGHGNAINELKFHPRDPNLLLSVSKDHALRLWNIQTDTLVAIFGGVEGHRDEVLSADYDL  246
            +GH   I  L F+  D   +++ S DH ++LW++ T   +     + GH  E+ S  ++ 
Sbjct  150  LGHTAEIVSLNFNT-DGTQVITGSFDHTIKLWDVGTGKCIHT---LSGHHGEISSTQFNY  205

Query  247  LGEKIMSCGMDHSLKLWRINSKRMMNAIK----ESYDYNPNKTNRPFIS  291
                 +S  +D + K+W + S   M  ++    E  D   N T    ++
Sbjct  206  SSSFAISGSIDRTCKIWNVKSGEPMQTLRGHNDEILDVGFNSTGSKLVT  254


 Score = 39.7 bits (91),  Expect = 0.37, Method: Compositional matrix adjust.
 Identities = 25/100 (25%), Positives = 48/100 (48%), Gaps = 7/100 (7%)

Query  180  MQCIKHYVGHGNAINELKFHPRDPNLLLSVSKDHALRLWNIQTDTLVAIFGGVEGHRDEV  239
            MQ ++   GH + I ++ F+     L+ + S D   R++N QT    AI   + GH  E+
Sbjct  230  MQTLR---GHNDEILDVGFNSTGSKLV-TASADGTSRVYNTQTGACQAI---LIGHEGEI  282

Query  240  LSADYDLLGEKIMSCGMDHSLKLWRINSKRMMNAIKESYD  279
                ++  G KI++   D + ++W + S   +  ++   D
Sbjct  283  SKVCFNPQGTKILTASSDKTARIWEVESGDCLQVLEGHTD  322


>ENTSUL042595
Length=498

 Score = 65.5 bits (158),  Expect = 3e-09, Method: Compositional matrix adjust.
 Identities = 42/144 (29%), Positives = 76/144 (53%), Gaps = 11/144 (8%)

Query  152  WTYDSNTSHPLLAVAGSRG-IIRIINPITMQCIKHYVGHGNAINELKFHPRDPNLLLSVS  210
            W    N ++P   V GS+G  +++ N  T Q  + +VGH N+I  + F+P + + +L+ S
Sbjct  32   WATAFNPANPTEFVTGSKGSTLQLWNKDTGQLFRDFVGHTNSITSVAFNPFNTSEILTGS  91

Query  211  KDHALRLWNIQTDTLVAIFGGVEGHRDEVLSADYDLL-GEKIMSCGMDHSLKLWRINSKR  269
             D  L+LW+ +T TL+  F    GH D+V S  ++     +++S   D ++KLW  ++  
Sbjct  92   YDSTLKLWHKETGTLIRNF---TGHTDKVQSVAFNPTNASEVLSGSSDGTVKLWSKDTGA  148

Query  270  ---MMNAIKESY---DYNPNKTNR  287
               ++N    S+    +NP+  N 
Sbjct  149  VILLLNLTGNSFASVAFNPSNGNE  172


 Score = 50.1 bits (118),  Expect = 2e-04, Method: Compositional matrix adjust.
 Identities = 27/88 (31%), Positives = 47/88 (53%), Gaps = 4/88 (5%)

Query  179  TMQCIKHYVGHGNAINELKFHPRDPNLLLSVSKDHALRLWNIQTDTLVAIFGGVEGHRDE  238
            T   I+ + GH   +++  F+P + + +LS S D+ L+LW+  T  L+A    +  H   
Sbjct  229  TGTVIRSFTGHVEVVSDCAFNPTNASEILSASVDYTLKLWHRDTGALLA---DLTNHSSA  285

Query  239  VLSADYDLLG-EKIMSCGMDHSLKLWRI  265
            V +A Y+     +I+SC  D + KLW +
Sbjct  286  VRAAAYNPSNTSEILSCSEDMTCKLWYV  313


 Score = 46.6 bits (109),  Expect = 0.003, Method: Compositional matrix adjust.
 Identities = 51/246 (21%), Positives = 105/246 (43%), Gaps = 21/246 (9%)

Query  78   CKYSFKCVNSLKEDHNQPLFGVQFNWHSKEGDPLVFATVGSNRVTLYECHSQGEIRLLQS  137
            C YS + + +     + PL+   FN      +P  F T GS   TL +  ++   +L + 
Sbjct  15   CTYSQQVLRTFTA--SSPLWATAFN----PANPTEFVT-GSKGSTL-QLWNKDTGQLFRD  66

Query  138  YVDADADENFYTCAWTYDSNTSHPLLAVAGSRGIIRIINPITMQCIKHYVGHGNAINELK  197
            +V      N  T       NTS  L     S   +++ +  T   I+++ GH + +  + 
Sbjct  67   FV---GHTNSITSVAFNPFNTSEILTGSYDST--LKLWHKETGTLIRNFTGHTDKVQSVA  121

Query  198  FHPRDPNLLLSVSKDHALRLWNIQTDTLVAIFGGVEGHRDEVLSADYDLLGEKIMSCGMD  257
            F+P + + +LS S D  ++LW+  T  ++ +          V     +  G +I++   D
Sbjct  122  FNPTNASEVLSGSSDGTVKLWSKDTGAVILLLNLTGNSFASVAFNPSN--GNEIIAGSFD  179

Query  258  HSLKLWRINSKRMMNAIKESYD-----YNPNKTNRPF-ISQKIHFPDFSTRDIHRNYVDC  311
            +++KLW   +  ++  +  ++      +NP  T+    +S ++      T  + R++   
Sbjct  180  NTVKLWNKTTGALIRNLGNAFGVSKVVFNPRNTSEVLAVSAEMKLWHLPTGTVIRSFTGH  239

Query  312  VRWLGD  317
            V  + D
Sbjct  240  VEVVSD  245


>ENTSUL056750
Length=368

 Score = 64.7 bits (156),  Expect = 3e-09, Method: Compositional matrix adjust.
 Identities = 44/149 (30%), Positives = 68/149 (46%), Gaps = 12/149 (8%)

Query  144  DENFYTCAWTYDSNTSHPLLAVAGSRGIIRIINPITMQCIKHYVGHGNAINELKFHPRDP  203
            DE+F         NTS       GS G++R+ + +    I    GH  A+  L F+P DP
Sbjct  97   DEDFVYAVAYNPKNTSQFF---TGSFGVVRLWDKLNGTVILTLAGHTRAVTSLAFNPIDP  153

Query  204  NLLLSVSKDHALRLWNIQTDTLVAIFGGVEGHRDEVLSADYDLLG-EKIMSCGMDHSLKL  262
              LLS S D  LRLW+ ++   +       GH D V +A ++ L   ++ S   D++++L
Sbjct  154  TQLLSGSLDGTLRLWDTESGICLRTL---VGHTDGVYAAAFNPLDPAEVASASSDNTIRL  210

Query  263  WRI-----NSKRMMNAIKESYDYNPNKTN  286
            W I     N     N+   +  +NP   N
Sbjct  211  WDIRSGTTNQSITTNSTVHTLKFNPADAN  239


>ANCTWI000362
Length=418

 Score = 65.1 bits (157),  Expect = 3e-09, Method: Compositional matrix adjust.
 Identities = 43/184 (23%), Positives = 89/184 (48%), Gaps = 18/184 (10%)

Query  81   SFKCVNSLKEDHNQPLFGVQFNWHSKEGDPLVFATVGSNRVTLYECHSQGEIRLLQSYVD  140
            S +C+++L   H   +   QFN+    GD  +  ++      ++   +   I  L+ + D
Sbjct  251  SGRCIHTLT-GHRGEISSTQFNFG---GDLCITGSI-DRTCKIWNVSTGQCINTLRGHND  305

Query  141  ADADENFYTCAWTYDSNTSHPLLAVAGSRGIIRIINPITMQCIKHYVGHGNAINELKFHP  200
               D  F         N++   +  A + G  R+ N +T  C    +GH   I+++ F+P
Sbjct  306  EVLDVAF---------NSTGSKIVTASADGTARVYNTMTGACGPTLIGHEGEISKVSFNP  356

Query  201  RDPNLLLSVSKDHALRLWNIQTDTLVAIFGGVEGHRDEVLSADYDLLGEKIMSCGMDHSL  260
            +   ++ + S D   R+W+++ D  + I   +EGH DE+ SA ++  G+ I++   D++ 
Sbjct  357  QGTKII-TASSDKTCRIWSVENDNCLQI---LEGHTDEIFSAAFNYEGDTIITGSKDNTC  412

Query  261  KLWR  264
            ++W+
Sbjct  413  RIWK  416


 Score = 49.3 bits (116),  Expect = 3e-04, Method: Compositional matrix adjust.
 Identities = 33/148 (22%), Positives = 70/148 (47%), Gaps = 27/148 (18%)

Query  149  TCAWTYDSNTSHPLLAVAGSRGIIRII----------------------NPITMQCIKHY  186
            TC   ++++T   LL + G R ++  I                      N  T +    +
Sbjct  116  TCK-VWNTDTGEELLTLEGHRNVVYAIAFNNPYGDKIVTGSFDKTAKLWNSETGELYHTF  174

Query  187  VGHGNAINELKFHPRDPNLLLSVSKDHALRLWNIQTDTLVAIFGGVEGHRDEVLSADYDL  246
             GH   I  + F+P+  N++ + S D+  +LW++++   +     + GH  E++S +++ 
Sbjct  175  RGHQTEIVCVSFNPQG-NVVATGSMDNTAKLWDVESGQELCT---LLGHTAEIVSLNFNT  230

Query  247  LGEKIMSCGMDHSLKLWRINSKRMMNAI  274
             G+KI++   DH+ K+W + S R ++ +
Sbjct  231  CGDKIITGSFDHTTKIWDVRSGRCIHTL  258


 Score = 42.0 bits (97),  Expect = 0.064, Method: Compositional matrix adjust.
 Identities = 23/109 (21%), Positives = 53/109 (49%), Gaps = 8/109 (7%)

Query  187  VGHGNAINELKFHPRDPNLLLSVSKDHALRLWNIQTDTLVAIFGGVEGHRDEVLSADYDL  246
            +GH   I  L F+     ++   S DH  ++W++++   +     + GHR E+ S  ++ 
Sbjct  217  LGHTAEIVSLNFNTCGDKIITG-SFDHTTKIWDVRSGRCIHT---LTGHRGEISSTQFNF  272

Query  247  LGEKIMSCGMDHSLKLWRINSKRMMNAIK----ESYDYNPNKTNRPFIS  291
             G+  ++  +D + K+W +++ + +N ++    E  D   N T    ++
Sbjct  273  GGDLCITGSIDRTCKIWNVSTGQCINTLRGHNDEVLDVAFNSTGSKIVT  321


 Score = 38.9 bits (89),  Expect = 0.71, Method: Compositional matrix adjust.
 Identities = 24/107 (22%), Positives = 49/107 (46%), Gaps = 4/107 (4%)

Query  173  RIINPITMQCIKHYVGHGNAINELKFHPRDPNLLLSVSKDHALRLWNIQTDTLVAIFGGV  232
            +I N  T QCI    GH + + ++ F+     ++ + S D   R++N  T    A    +
Sbjct  287  KIWNVSTGQCINTLRGHNDEVLDVAFNSTGSKIV-TASADGTARVYNTMTG---ACGPTL  342

Query  233  EGHRDEVLSADYDLLGEKIMSCGMDHSLKLWRINSKRMMNAIKESYD  279
             GH  E+    ++  G KI++   D + ++W + +   +  ++   D
Sbjct  343  IGHEGEISKVSFNPQGTKIITASSDKTCRIWSVENDNCLQILEGHTD  389


>ALLMAC009065
Length=648

 Score = 65.5 bits (158),  Expect = 3e-09, Method: Compositional matrix adjust.
 Identities = 34/92 (37%), Positives = 55/92 (60%), Gaps = 9/92 (10%)

Query  183  IKHYVGHGNAINELKFHPRDPNLLLSVSKDHALRLWNIQ---TDTLVAIFGGVEGHRDEV  239
            ++H+V   + +  + FHP DP +++S S+D  ++LWN+Q    DT    F    GH   V
Sbjct  336  LRHHV---DVVRMVDFHPSDP-IMVSGSEDMTVKLWNLQRAKKDT--EAFATFRGHLAPV  389

Query  240  LSADYDLLGEKIMSCGMDHSLKLWRINSKRMM  271
            LS  +D+ GEK+ S   D ++KLW++ S+R M
Sbjct  390  LSVAFDMTGEKVFSGAADGTIKLWKVPSERTM  421


>PARTET021991
Length=2929

 Score = 65.9 bits (159),  Expect = 4e-09, Method: Composition-based stats.
 Identities = 79/303 (26%), Positives = 134/303 (44%), Gaps = 39/303 (13%)

Query  162   LLAVAGSRGIIRIINPITMQCIKHYVGHGNAINELKFHPRDPNLLLSVSKDHALRLWNIQ  221
             +LA AG   II++ + ++ Q I    GH +A+  + F+P D  +L S S DH++R+W+I 
Sbjct  2469  ILASAGGDYIIQLWDAVSGQDIMKLEGHTDAVQSIAFYP-DGKVLASGSSDHSIRIWDIT  2527

Query  222   TDTLVAIFGGVEGHRDEVLSADYDLLGEKIMSCGMDHSLKLWRINSKRMMNAIKESYDYN  281
             T T +     ++GH   V S  +   GE ++S   D+S+ LW   S + M  I       
Sbjct  2528  TGTEMQ---KIDGHTGCVYSIAFSPNGEALVSASEDNSILLWNTKSIKEMQQI-------  2577

Query  282   PNKTNRPFISQKIHFPDFSTRDIHRNYVDCVRWLGDLILSKSGRAILHSHQQCMRDPVSP  341
                 +  +I      PD   + +    +D    L DL   K  + ++    Q      S 
Sbjct  2578  --NGDTMWIYSVAQSPD--QQSLALACIDYSIRLWDLKSEKERQKLIGHSDQVEVIAFSA  2633

Query  342   NLRQHLSC--ENAIVCWKPGKMEDDIDKIKPSESNVTILGRFDYSQCDIWYMRFSMDFWQ  399
             + +   S   +  I  W    ++  ID        V IL     +   IW +RFS D  +
Sbjct  2634  DGQTMASAGRDKKIRLW---NLKSQID--------VQILIAHSAT---IWSLRFSNDGLR  2679

Query  400   KMLALGNQVGKLYVWDLEVEDPHKAKCTTLTHHKCGAAIRQTSFSRDSSILIAVCDDASI  459
               LA G+    + +W   V+D ++ K   L  H    AI+Q  F+ +  +L++  +D +I
Sbjct  2680  --LASGSSDTTIRIW--VVKDTNQEK--VLKGHT--EAIQQVVFNPEGKLLVSTSNDNTI  2731

Query  460   WRW  462
              +W
Sbjct  2732  RQW  2734


 Score = 48.5 bits (114),  Expect = 0.001, Method: Composition-based stats.
 Identities = 41/160 (26%), Positives = 75/160 (47%), Gaps = 17/160 (11%)

Query  119   NRVTLYECH----SQGEIRLLQSYVDADADENFYTCAWTYDSNTSHPLLAVAGSRGIIRI  174
             NR  L  C     +  E+  L+ + D+ +     + A++ D  T    LA A +   +R+
Sbjct  1968  NRAQLSNCRWININSNELPTLKGHSDSVS-----SVAFSPDGQT----LASASNDYTVRV  2018

Query  175   INPITMQCIKHYVGHGNAINELKFHPRDPNLLLSVSKDHALRLWNIQTDTLVAIFGGVEG  234
              +  + + I    GH   +  + + P D  ++ S S D+ +RLW++    L+     +EG
Sbjct  2019  WDTKSGKEILKLSGHTGWVRSIAYSP-DGLIIASGSSDNTVRLWDVSFGYLIL---KLEG  2074

Query  235   HRDEVLSADYDLLGEKIMSCGMDHSLKLWRINSKRMMNAI  274
             H D+V S  +   G+ I S   D S++LW   S + +N +
Sbjct  2075  HTDQVRSVQFSPDGQMIASASNDKSIRLWDPISGQQVNKL  2114


 Score = 47.0 bits (110),  Expect = 0.003, Method: Composition-based stats.
 Identities = 30/102 (29%), Positives = 54/102 (53%), Gaps = 4/102 (4%)

Query  162   LLAVAGSRGIIRIINPITMQCIKHYVGHGNAINELKFHPRDPNLLLSVSKDHALRLWNIQ  221
             L+A   S   +R+ +  + + I    GH N +  + F P++ +LL S S+D ++ LW+I+
Sbjct  2343  LIASGSSDTSVRLWDVESGKEISKLEGHLNWVCSVAFSPKE-DLLASGSEDQSIILWHIK  2401

Query  222   TDTLVAIFGGVEGHRDEVLSADYDLLGEKIMSCGMDHSLKLW  263
             T  L+     + GH D V S  +   G ++ S   D+ +K+W
Sbjct  2402  TGKLIT---KLLGHSDSVQSVAFSCDGSRLASASGDYLVKIW  2440


 Score = 43.1 bits (100),  Expect = 0.044, Method: Composition-based stats.
 Identities = 55/244 (23%), Positives = 98/244 (40%), Gaps = 61/244 (25%)

Query  73    WKSKKCKYSFKCVNSLKEDHNQPLFGVQFNWHSKEGDPLVFATVGSNR-VTLYECHSQGE  131
             W  K+C    K      E H+ P+  V F       D  + A+   +R + L++  S  E
Sbjct  2145  WDLKQCLEIRKL-----EGHSAPVHSVAFT-----PDSQLLASGSFDRTIILWDIKSGKE  2194

Query  132   IRLLQSYVDADADENFYTCAWTYDSNTSHPLLAVAGSRGIIRIINPITMQCIKHYVGHGN  191
             ++ L      D D+  ++ A++ D       LA A +   IRI +  + + I+   GH  
Sbjct  2195  LKKL-----TDHDDGIWSVAFSIDGQ----FLASASNDTTIRIWDVKSGKNIQRLEGHTK  2245

Query  192   AINELKFHPRDPNLLLSVSKDHALRLWNIQT---------------------DTLVAIFG  230
              +  + + P D ++L S S D ++RLW+ ++                     D LV   G
Sbjct  2246  TVYSVAYSP-DGSILGSASDDQSIRLWDTKSGREMNMLEGHLGLITSVAFSPDGLVFASG  2304

Query  231   G-------------------VEGHRDEVLSADYDLLGEKIMSCGMDHSLKLWRINSKRMM  271
             G                   ++GH   V S  +   G+ I S   D S++LW + S + +
Sbjct  2305  GGQDQSIRIWDLKSGKELCRLDGHSGWVQSIAFCPKGQLIASGSSDTSVRLWDVESGKEI  2364

Query  272   NAIK  275
             + ++
Sbjct  2365  SKLE  2368


 Score = 39.3 bits (90),  Expect = 0.70, Method: Composition-based stats.
 Identities = 22/87 (25%), Positives = 45/87 (52%), Gaps = 4/87 (5%)

Query  188   GHGNAINELKFHPRDPNLLLSVSKDHALRLWNIQTDTLVAIFGGVEGHRDEVLSADYDLL  247
             GH   +  + F P+   L+ S S D ++RLW++++   ++    +EGH + V S  +   
Sbjct  2327  GHSGWVQSIAFCPKG-QLIASGSSDTSVRLWDVESGKEIS---KLEGHLNWVCSVAFSPK  2382

Query  248   GEKIMSCGMDHSLKLWRINSKRMMNAI  274
              + + S   D S+ LW I + +++  +
Sbjct  2383  EDLLASGSEDQSIILWHIKTGKLITKL  2409


 Score = 38.5 bits (88),  Expect = 1.2, Method: Composition-based stats.
 Identities = 29/112 (26%), Positives = 53/112 (47%), Gaps = 4/112 (4%)

Query  163   LAVAGSRGIIRIINPITMQCIKHYVGHGNAINELKFHPRDPNLLLSVSKDHALRLWNIQT  222
             LA A    +++I +    Q I     H +++  + F P +  +L S   D+ ++LW+  +
Sbjct  2428  LASASGDYLVKIWDTKLGQEILELSEHNDSLQCVIFSP-NGQILASAGGDYIIQLWDAVS  2486

Query  223   DTLVAIFGGVEGHRDEVLSADYDLLGEKIMSCGMDHSLKLWRINSKRMMNAI  274
                +     +EGH D V S  +   G+ + S   DHS+++W I +   M  I
Sbjct  2487  GQDIM---KLEGHTDAVQSIAFYPDGKVLASGSSDHSIRIWDITTGTEMQKI  2535


 Score = 36.2 bits (82),  Expect = 6.2, Method: Composition-based stats.
 Identities = 30/118 (25%), Positives = 54/118 (46%), Gaps = 4/118 (3%)

Query  162   LLAVAGSRGIIRIINPITMQCIKHYVGHGNAINELKFHPRDPNLLLSVSKDHALRLWNIQ  221
             ++A A +   IR+ +PI+ Q +    GH   I    F     +LL S S D  +R+W+++
Sbjct  2090  MIASASNDKSIRLWDPISGQQVNKLNGHDGWIWSATFSFVG-HLLASGSDDLTIRIWDLK  2148

Query  222   TDTLVAIFGGVEGHRDEVLSADYDLLGEKIMSCGMDHSLKLWRINSKRMMNAIKESYD  279
                 +     +EGH   V S  +    + + S   D ++ LW I S + +  + +  D
Sbjct  2149  QCLEIR---KLEGHSAPVHSVAFTPDSQLLASGSFDRTIILWDIKSGKELKKLTDHDD  2203


>GEFOKE007817
Length=339

 Score = 64.3 bits (155),  Expect = 4e-09, Method: Compositional matrix adjust.
 Identities = 90/390 (23%), Positives = 142/390 (36%), Gaps = 91/390 (23%)

Query  82   FKCVNSLKEDHNQPLFGVQFNWHSKEGDPLVFATVGSNRVTLYECHSQGE-----IRLLQ  136
            FK     KE+HN  +  + FN  SK     + ATV  ++V +Y+   +G+     +  + 
Sbjct  9    FKLRRIYKENHNHDITHMTFNRASKGFCNNLVATVSEDQVFVYDNAHRGDNFDVMLNFVH  68

Query  137  SYVDADADENFYTCAWTYDSNTSHPLLAVAGSRGIIRIINPITMQCIKHYVGHGNAINEL  196
               D        TC W   +      LAVAG   II+II+    +  K   GH   +  L
Sbjct  69   QKTDYVTGAALKTCEWITGTQ-EDATLAVAGQEHIIQIISVARTRVSKLLTGHSGDVTSL  127

Query  197  KFHPRDPNLLLSVSKDHALRLWNIQTDTLVAIFGGVEGHRDEVLSADYDLLGEKIMSCGM  256
            + HP D N LLS + D  ++LWNI+     +I        D   + D   +G        
Sbjct  128  RRHPTDSNQLLSSAVD-GVKLWNIRDGKPTSI--STTTAIDSCFAQDNIYIG--------  176

Query  257  DHSLKLWRINSKRMMNAIKESYDYNPNKTNRPFISQKIHFPDFSTRDIHRNYVDCVRWLG  316
                         + +   +++D   +                ST   H   VDCV    
Sbjct  177  -------------LASGTVQAFDVGSDI--------------LSTLHTHATAVDCVITAN  209

Query  317  DLILSKS--GRAILHSHQQCMRDP-VSPNLRQHLSCENAIVCWKPGKMEDDIDKIKPSES  373
            +LI +K   GR ++H       DP  S  +R+                      I    S
Sbjct  210  NLIYTKDTHGRLVVH-------DPRTSTEVRKF--------------------TIPKYGS  242

Query  374  NVTILGRFDYSQCDIWYMRFSMDFWQKMLALGNQVGKLYVWDLEVEDPHKAKCTTLTHHK  433
              +    FD S    W            L  GN  G++ V+D        +   TL+   
Sbjct  243  ATSTRRSFDISTDGKW------------LCSGNGSGEVCVFDA----LSGSLLATLSDRS  286

Query  434  CGAAIRQTSFSRDSSILIAVCDDASIWRWD  463
             G  +  ++FS D+  ++   D+ ++WRWD
Sbjct  287  RG-VVWASAFSHDAQNIVYTTDNGTVWRWD  315


>TELSPE059167
Length=467

 Score = 65.1 bits (157),  Expect = 4e-09, Method: Compositional matrix adjust.
 Identities = 45/182 (25%), Positives = 88/182 (48%), Gaps = 18/182 (10%)

Query  83   KCVNSLKEDHNQPLFGVQFNWHSKEGDPLVFATVGSNRVTLYECHSQGEIRLLQSYVDAD  142
            +C+ +L   H   +  VQFN+    GD  +  ++      ++  ++   +  L+ + D  
Sbjct  302  QCMFTLA-GHGGEISSVQFNY---TGDLALTGSI-DRTAKIWNVNTGECVNTLRGHTDEI  356

Query  143  ADENFYTCAWTYDSNTSHPLLAVAGSRGIIRIINPITMQCIKHYVGHGNAINELKFHPRD  202
             D  F         NTS   L  A + G  RI N +T  C+   +GH   I+++ F+P+ 
Sbjct  357  LDVCF---------NTSGSKLVTASADGSARIYNTMTGACLAILIGHEGEISKVCFNPQG  407

Query  203  PNLLLSVSKDHALRLWNIQTDTLVAIFGGVEGHRDEVLSADYDLLGEKIMSCGMDHSLKL  262
               +L+ S D   RLW+ ++   + +   +EGH DE+ S  ++  G+ I++   D++ ++
Sbjct  408  TK-ILTASSDKTARLWDCESGECLQV---MEGHTDEIFSCAFNYEGDTIITGSKDNTCRI  463

Query  263  WR  264
            W+
Sbjct  464  WK  465


 Score = 51.6 bits (122),  Expect = 8e-05, Method: Compositional matrix adjust.
 Identities = 37/145 (26%), Positives = 66/145 (46%), Gaps = 27/145 (19%)

Query  149  TCAWTYDSNTSHPLLAVAGSRGIIRII---NPI-------------------TMQCIKHY  186
            TC   +D+NT   LL + G + ++  I   NP                    T + +   
Sbjct  165  TCK-VWDTNTGEELLTLEGHKNVVYAIAFNNPYGDKIITGSFDKTCKLWDANTGELVHTL  223

Query  187  VGHGNAINELKFHPRDPNLLLSVSKDHALRLWNIQTDTLVAIFGGVEGHRDEVLSADYDL  246
             GH   I  L F+P+   ++ + S D   +LW+++T   ++    + GH  E++S  +D 
Sbjct  224  RGHQTEIVCLAFNPQ-STIVATGSMDSTAKLWDVETGEELST---LLGHSAEIVSLCFDT  279

Query  247  LGEKIMSCGMDHSLKLWRINSKRMM  271
             GEK+M+   DH+ K+W +   + M
Sbjct  280  TGEKVMTGSFDHTSKVWDVRKGQCM  304


 Score = 42.4 bits (98),  Expect = 0.054, Method: Compositional matrix adjust.
 Identities = 31/118 (26%), Positives = 56/118 (47%), Gaps = 5/118 (4%)

Query  163  LAVAGSRG-IIRIINPITMQCIKHYVGHGNAINELKFHPRDPNLLLSVSKDHALRLWNIQ  221
            LA+ GS     +I N  T +C+    GH + I ++ F+     L+ + S D + R++N  
Sbjct  325  LALTGSIDRTAKIWNVNTGECVNTLRGHTDEILDVCFNTSGSKLV-TASADGSARIYNTM  383

Query  222  TDTLVAIFGGVEGHRDEVLSADYDLLGEKIMSCGMDHSLKLWRINSKRMMNAIKESYD  279
            T   +AI   + GH  E+    ++  G KI++   D + +LW   S   +  ++   D
Sbjct  384  TGACLAI---LIGHEGEISKVCFNPQGTKILTASSDKTARLWDCESGECLQVMEGHTD  438


 Score = 38.1 bits (87),  Expect = 1.4, Method: Compositional matrix adjust.
 Identities = 20/93 (22%), Positives = 43/93 (46%), Gaps = 4/93 (4%)

Query  187  VGHGNAINELKFHPRDPNLLLSVSKDHALRLWNIQTDTLVAIFGGVEGHRDEVLSADYDL  246
            +GH   I  L F      ++   S DH  ++W+++    +    G   H  E+ S  ++ 
Sbjct  266  LGHSAEIVSLCFDTTGEKVMTG-SFDHTSKVWDVRKGQCMFTLAG---HGGEISSVQFNY  321

Query  247  LGEKIMSCGMDHSLKLWRINSKRMMNAIKESYD  279
             G+  ++  +D + K+W +N+   +N ++   D
Sbjct  322  TGDLALTGSIDRTAKIWNVNTGECVNTLRGHTD  354


 Score = 36.2 bits (82),  Expect = 4.7, Method: Compositional matrix adjust.
 Identities = 19/87 (22%), Positives = 42/87 (48%), Gaps = 3/87 (3%)

Query  188  GHGNAINELKFHPRDPNLLLSVSKDHALRLWNIQTDTLVAIFGGVEGHRDEVLSADYDLL  247
            GH N +  + F+    + +++ S D   +LW+  T  LV     + GH+ E++   ++  
Sbjct  182  GHKNVVYAIAFNNPYGDKIITGSFDKTCKLWDANTGELVHT---LRGHQTEIVCLAFNPQ  238

Query  248  GEKIMSCGMDHSLKLWRINSKRMMNAI  274
               + +  MD + KLW + +   ++ +
Sbjct  239  STIVATGSMDSTAKLWDVETGEELSTL  265


>GEMCRY007392
Length=414

 Score = 64.7 bits (156),  Expect = 4e-09, Method: Compositional matrix adjust.
 Identities = 44/190 (23%), Positives = 89/190 (47%), Gaps = 24/190 (13%)

Query  74   KSKKCKYSFKCVNSLKEDHNQPLFGVQFNWHSKEGDPLVFATVGSNRVTLYECHSQGEIR  133
            KS +C ++F       + H   +   QF+W   EG   +  ++      +++  +   + 
Sbjct  249  KSGRCIHTF-------QGHRGEISSCQFDW---EGGKCITGSI-DRTCKIWDVKTGQLLN  297

Query  134  LLQSYVDADADENFYTCAWTYDSNTSHPLLAVAGSRGIIRIINPITMQCIKHYVGHGNAI  193
             L+ + D   D +F         N++   L  A + G  R+ N +T  C+   VGH   I
Sbjct  298  TLRGHNDEILDVSF---------NSTGSRLVTASADGTARVYNTMTGACVSILVGHEGEI  348

Query  194  NELKFHPRDPNLLLSVSKDHALRLWNIQTDTLVAIFGGVEGHRDEVLSADYDLLGEKIMS  253
            +++ F+P+    L++ S D    +W+ +T   + I   +EGH DE+ S  ++  G+ I++
Sbjct  349  SKVCFNPQGTK-LITASSDKTCHIWSTETGECLQI---LEGHVDEIFSCAFNYEGDTIIT  404

Query  254  CGMDHSLKLW  263
               D++ ++W
Sbjct  405  GSKDNTCRIW  414


 Score = 51.6 bits (122),  Expect = 7e-05, Method: Compositional matrix adjust.
 Identities = 28/109 (26%), Positives = 58/109 (53%), Gaps = 8/109 (7%)

Query  187  VGHGNAINELKFHPRDPNLLLSVSKDHALRLWNIQTDTLVAIFGGVEGHRDEVLSADYDL  246
            +GH   I  L F+ +  + L++ S DH  +LW++++   +  F   +GHR E+ S  +D 
Sbjct  216  LGHTAEIVSLSFN-QTGDKLITGSFDHTTKLWDVKSGRCIHTF---QGHRGEISSCQFDW  271

Query  247  LGEKIMSCGMDHSLKLWRINSKRMMNAIK----ESYDYNPNKTNRPFIS  291
             G K ++  +D + K+W + + +++N ++    E  D + N T    ++
Sbjct  272  EGGKCITGSIDRTCKIWDVKTGQLLNTLRGHNDEILDVSFNSTGSRLVT  320


 Score = 51.2 bits (121),  Expect = 9e-05, Method: Compositional matrix adjust.
 Identities = 34/144 (24%), Positives = 65/144 (45%), Gaps = 26/144 (18%)

Query  154  YDSNTSHPLLAVAGSRGIIRII----------------------NPITMQCIKHYVGHGN  191
            +++NT   LL + G + ++  I                      N  T +      GH  
Sbjct  119  WNTNTGEELLTLEGHKNVVYAIAFNNPYGDKVITGSFDKTCKVWNANTGELYSTLRGHAT  178

Query  192  AINELKFHPRDPNLLLSVSKDHALRLWNIQTDTLVAIFGGVEGHRDEVLSADYDLLGEKI  251
             I  L F+P+  N++ + S D+  +LW++ T    A    + GH  E++S  ++  G+K+
Sbjct  179  EIVCLSFNPQ-GNIIATGSMDNTAKLWDVDTG---AELCTLLGHTAEIVSLSFNQTGDKL  234

Query  252  MSCGMDHSLKLWRINSKRMMNAIK  275
            ++   DH+ KLW + S R ++  +
Sbjct  235  ITGSFDHTTKLWDVKSGRCIHTFQ  258


>ARCINT017128
Length=361

 Score = 64.3 bits (155),  Expect = 4e-09, Method: Compositional matrix adjust.
 Identities = 40/137 (29%), Positives = 65/137 (47%), Gaps = 8/137 (6%)

Query  145  ENFYTCAWTYDSNTSHPLLAVAGSRGIIRIINPITMQCIKHYVGHGNAINELKFHPRDPN  204
            E     +W+ D       LA       ++I    T Q      GH N +  + FHP+  N
Sbjct  82   EGISDVSWSRDGT----YLATGSDDTTVKIWKSATGQNTHTLKGHTNYVMCVGFHPQ-AN  136

Query  205  LLLSVSKDHALRLWNIQTDTLVAIFGGVEGHRDEVLSADYDLLGEKIMSCGMDHSLKLWR  264
            ++ S S D  LR+W+ +T   +     ++ H D V+SA++D  GE+I++ G D  +K+W 
Sbjct  137  IVASGSFDKTLRVWDTRTGRCLH---KLDAHSDMVVSANFDSTGERIVTAGFDGYVKIWD  193

Query  265  INSKRMMNAIKESYDYN  281
              S  ++N    S D N
Sbjct  194  AKSGELLNTFAGSEDEN  210


 Score = 42.0 bits (97),  Expect = 0.074, Method: Compositional matrix adjust.
 Identities = 29/101 (29%), Positives = 50/101 (50%), Gaps = 6/101 (6%)

Query  181  QCIKHYVGHGNAINELKFHPRDPNLLLSVSKDHALRLWNIQTDT-LVAIFGGVEGHRDEV  239
            Q   + VGH  AI+ ++F P   NLL S S D  +R+W++ T     ++ G  EG  D  
Sbjct  30   QLHNNLVGHKKAISSVEFSPAG-NLLASSSNDRTVRIWDVTTGAHKFSMIGHKEGISDVS  88

Query  240  LSADYDLLGEKIMSCGMDHSLKLWRINSKRMMNAIKESYDY  280
             S D    G  + +   D ++K+W+  + +  + +K   +Y
Sbjct  89   WSRD----GTYLATGSDDTTVKIWKSATGQNTHTLKGHTNY  125


 Score = 35.8 bits (81),  Expect = 5.7, Method: Compositional matrix adjust.
 Identities = 33/136 (24%), Positives = 60/136 (44%), Gaps = 12/136 (9%)

Query  133  RLLQSYVDADADENFYTCAWTYDSNTSHPLLAVAGSRGIIRIINPITMQCIKHYVGHGNA  192
             LL ++  ++ DEN   C   +  N  + L  V    G  +++        + Y GH   
Sbjct  198  ELLNTFAGSE-DENTPVCFAKWSPNDKYIL--VGSFDGTWKLLLADNGNPSRTYTGH--K  252

Query  193  INEL----KFHPRDPNLLLSVSKDHALRLWNIQTDTLVAIFGGVEGHRDEVLSADYDLLG  248
             N+      F       ++S S D+++ +W+I +  L+     +EGH D V++       
Sbjct  253  FNDYCLFASFSLTSGKWIISGSADNSICVWDITSSVLLQ---RLEGHEDVVVAVTGHPTA  309

Query  249  EKIMSCGMDHSLKLWR  264
            E I S  +D ++KLW+
Sbjct  310  ELIASGSLDKTVKLWK  325


>MALCAL000349
Length=315

 Score = 63.9 bits (154),  Expect = 5e-09, Method: Compositional matrix adjust.
 Identities = 45/182 (25%), Positives = 88/182 (48%), Gaps = 18/182 (10%)

Query  83   KCVNSLKEDHNQPLFGVQFNWHSKEGDPLVFATVGSNRVTLYECHSQGEIRLLQSYVDAD  142
            +C+++L   H   +   QFN+    GD  V A++    V L++  S   ++ L+++    
Sbjct  149  RCLHTLL-GHTAEISSTQFNF---LGDICVSASI-DKTVKLWDVASGACLKSLRAHSQEV  203

Query  143  ADENFYTCAWTYDSNTSHPLLAVAGSRGIIRIINPITMQCIKHYVGHGNAINELKFHPRD  202
             D +F         N S   L  A + G  RI +  T   +   VGH   I+++ F+P+ 
Sbjct  204  LDVSF---------NASGSKLVTASADGTSRIFSTATHASLATLVGHEGEISKVSFNPQG  254

Query  203  PNLLLSVSKDHALRLWNIQTDTLVAIFGGVEGHRDEVLSADYDLLGEKIMSCGMDHSLKL  262
             +++ +   D   RLWN+++     +   + GH DE+ S  ++  G+ I++   D++ ++
Sbjct  255  TSVI-TAGADSTARLWNVESGECEQV---LSGHTDEIFSCSFNYEGDTIITGSKDNTCRI  310

Query  263  WR  264
            WR
Sbjct  311  WR  312


 Score = 43.9 bits (102),  Expect = 0.015, Method: Compositional matrix adjust.
 Identities = 26/109 (24%), Positives = 55/109 (50%), Gaps = 8/109 (7%)

Query  187  VGHGNAINELKFHPRDPNLLLSVSKDHALRLWNIQTDTLVAIFGGVEGHRDEVLSADYDL  246
            VGH   I  L F+  + + +++ S D + R+W++ T   +     + GH  E+ S  ++ 
Sbjct  113  VGHTAEIVSLAFN-HNGDKIITGSFDFSARIWDVATGRCLHT---LLGHTAEISSTQFNF  168

Query  247  LGEKIMSCGMDHSLKLWRINSKRMMNAIK----ESYDYNPNKTNRPFIS  291
            LG+  +S  +D ++KLW + S   + +++    E  D + N +    ++
Sbjct  169  LGDICVSASIDKTVKLWDVASGACLKSLRAHSQEVLDVSFNASGSKLVT  217


 Score = 36.2 bits (82),  Expect = 4.6, Method: Compositional matrix adjust.
 Identities = 19/96 (20%), Positives = 45/96 (47%), Gaps = 4/96 (4%)

Query  172  IRIINPITMQCIKHYVGHGNAINELKFHPRDPNLLLSVSKDHALRLWNIQTDTLVAIFGG  231
            +++ +  +  C+K    H   + ++ F+     L+ + S D   R+++  T   +A    
Sbjct  182  VKLWDVASGACLKSLRAHSQEVLDVSFNASGSKLV-TASADGTSRIFSTATHASLAT---  237

Query  232  VEGHRDEVLSADYDLLGEKIMSCGMDHSLKLWRINS  267
            + GH  E+    ++  G  +++ G D + +LW + S
Sbjct  238  LVGHEGEISKVSFNPQGTSVITAGADSTARLWNVES  273


 Score = 35.8 bits (81),  Expect = 5.5, Method: Compositional matrix adjust.
 Identities = 20/80 (25%), Positives = 37/80 (46%), Gaps = 3/80 (4%)

Query  188  GHGNAINELKFHPRDPNLLLSVSKDHALRLWNIQTDTLVAIFGGVEGHRDEVLSADYDLL  247
            GH N +  L F+    + +++ S D   +LWN  T   +     + GH  E++   ++  
Sbjct  29   GHKNVVYALAFNNPFGDRIITGSFDKTCKLWNADTGQCLHT---LRGHHTEIVCLGFNPQ  85

Query  248  GEKIMSCGMDHSLKLWRINS  267
               I +  MD + KLW + +
Sbjct  86   STVIATGSMDSTCKLWDVET  105


>GUITHE015833
Length=416

 Score = 64.7 bits (156),  Expect = 5e-09, Method: Compositional matrix adjust.
 Identities = 44/184 (24%), Positives = 87/184 (47%), Gaps = 18/184 (10%)

Query  81   SFKCVNSLKEDHNQPLFGVQFNWHSKEGDPLVFATVGSNRVTLYECHSQGEIRLLQSYVD  140
            S +C+++  + H   +   QF+W   EG   +  ++      L++  S   I  L+ + D
Sbjct  250  SGRCIHTF-QGHRGEISSCQFDW---EGGKCITGSI-DRTCKLWDVKSGQCINTLRGHSD  304

Query  141  ADADENFYTCAWTYDSNTSHPLLAVAGSRGIIRIINPITMQCIKHYVGHGNAINELKFHP  200
               D +F         N +   L  A + G  R+ N +T  C+   VGH   I+++ F+P
Sbjct  305  EILDVSF---------NATGSRLVTASADGTARVYNTMTGACVSILVGHEGEISKVCFNP  355

Query  201  RDPNLLLSVSKDHALRLWNIQTDTLVAIFGGVEGHRDEVLSADYDLLGEKIMSCGMDHSL  260
            +    +++ S D    +W+  T   + I   +EGH DE+ S  ++  G+ I++   D++ 
Sbjct  356  QGTK-IITASSDKTCHIWSSDTGECLQI---LEGHIDEIFSCAFNYEGDTIITGSKDNTC  411

Query  261  KLWR  264
            ++W+
Sbjct  412  RIWK  415


 Score = 52.4 bits (124),  Expect = 3e-05, Method: Compositional matrix adjust.
 Identities = 30/109 (28%), Positives = 57/109 (52%), Gaps = 8/109 (7%)

Query  187  VGHGNAINELKFHPRDPNLLLSVSKDHALRLWNIQTDTLVAIFGGVEGHRDEVLSADYDL  246
            +GH   I  L F+ +  + L++ S DH  +LW++++   +  F   +GHR E+ S  +D 
Sbjct  216  IGHTAEIVSLSFN-QTGDKLITGSFDHTTKLWDVRSGRCIHTF---QGHRGEISSCQFDW  271

Query  247  LGEKIMSCGMDHSLKLWRINSKRMMNAIK----ESYDYNPNKTNRPFIS  291
             G K ++  +D + KLW + S + +N ++    E  D + N T    ++
Sbjct  272  EGGKCITGSIDRTCKLWDVKSGQCINTLRGHSDEILDVSFNATGSRLVT  320


 Score = 40.0 bits (92),  Expect = 0.27, Method: Compositional matrix adjust.
 Identities = 24/99 (24%), Positives = 46/99 (46%), Gaps = 4/99 (4%)

Query  181  QCIKHYVGHGNAINELKFHPRDPNLLLSVSKDHALRLWNIQTDTLVAIFGGVEGHRDEVL  240
            QCI    GH + I ++ F+     L+ + S D   R++N  T   V+I   + GH  E+ 
Sbjct  294  QCINTLRGHSDEILDVSFNATGSRLV-TASADGTARVYNTMTGACVSI---LVGHEGEIS  349

Query  241  SADYDLLGEKIMSCGMDHSLKLWRINSKRMMNAIKESYD  279
               ++  G KI++   D +  +W  ++   +  ++   D
Sbjct  350  KVCFNPQGTKIITASSDKTCHIWSSDTGECLQILEGHID  388


 Score = 38.9 bits (89),  Expect = 0.74, Method: Compositional matrix adjust.
 Identities = 22/91 (24%), Positives = 46/91 (51%), Gaps = 3/91 (3%)

Query  173  RIINPITMQCIKHYVGHGNAINELKFHPRDPNLLLSVSKDHALRLWNIQTDTLVAIFGGV  232
            ++ N +T + +    GH N +  + F+    + +++ S D   ++WN +T  L   +  +
Sbjct  117  KVWNTLTGEELLTLEGHKNVVYAIAFNNPYGDKVITGSFDKTCKVWNSETGEL---YHTL  173

Query  233  EGHRDEVLSADYDLLGEKIMSCGMDHSLKLW  263
             GH  E++   ++  G  I +  MD++ KLW
Sbjct  174  RGHATEIVCLSFNPQGSIISTGSMDNTAKLW  204


>HEMSPE036308
Length=431

 Score = 64.7 bits (156),  Expect = 5e-09, Method: Compositional matrix adjust.
 Identities = 44/197 (22%), Positives = 94/197 (48%), Gaps = 18/197 (9%)

Query  83   KCVNSLKEDHNQPLFGVQFNWHSKEGDPLVFATVGSNRVTLYECHSQGEIRLLQSYVDAD  142
            KC+++L   H   +   QF++    GD  V  ++      L++  +   +  L+ + D  
Sbjct  252  KCMHTLS-GHRGEISSTQFDF---TGDYCVTGSI-DRTCKLWDTSTGECMETLRGHSDEV  306

Query  143  ADENFYTCAWTYDSNTSHPLLAVAGSRGIIRIINPITMQCIKHYVGHGNAINELKFHPRD  202
             D  F         NT+   L    +    R+ N +T  CI   +GH   I+++ F P  
Sbjct  307  LDVCF---------NTTGNRLLTCSADATARVYNVMTGACIAILIGHEGEISKVCFSPNG  357

Query  203  PNLLLSVSKDHALRLWNIQTDTLVAIFGGVEGHRDEVLSADYDLLGEKIMSCGMDHSLKL  262
              ++ + S D   RLW+++T   + +   +EGH DE+ S  ++  G+ +++   D++ ++
Sbjct  358  AKII-TASADRTCRLWSVETGECLQV---LEGHTDEIFSCAFNYDGDTVITGSKDNTCRI  413

Query  263  WRINSKRMMNAIKESYD  279
            W+ N+ ++ +  + ++D
Sbjct  414  WKSNTLQVQDKYESTFD  430


 Score = 51.2 bits (121),  Expect = 8e-05, Method: Compositional matrix adjust.
 Identities = 36/139 (26%), Positives = 63/139 (45%), Gaps = 26/139 (19%)

Query  154  YDSNTSHPLLAVAGSRGIIRII---NPI-------------------TMQCIKHYVGHGN  191
            +D+ T   +L + G + ++  I   NP                    T +C+    GH  
Sbjct  120  FDTETGDEILCLDGHKNVVYAIAFNNPFGDKIVTGSFDKTARLWDAKTGECLHVLRGHQT  179

Query  192  AINELKFHPRDPNLLLSVSKDHALRLWNIQTDTLVAIFGGVEGHRDEVLSADYDLLGEKI  251
             I  + F+P+   L+ + S D+  ++WN  T  LVA    + GH  E++S ++   G+K+
Sbjct  180  EIVCVAFNPQ-GTLVATGSMDNTAKVWNALTGELVA---SLVGHTAEIVSLNFSTDGDKV  235

Query  252  MSCGMDHSLKLWRINSKRM  270
            ++   DH+ KLW    K M
Sbjct  236  LTGSFDHTAKLWNEEGKCM  254


>NEOSPE008639
Length=400

 Score = 64.3 bits (155),  Expect = 5e-09, Method: Compositional matrix adjust.
 Identities = 38/136 (28%), Positives = 72/136 (53%), Gaps = 12/136 (9%)

Query  172  IRIINPITMQCIKHYVGHGNAINELKFHPRDPNLLLSVSKDHALRLWNIQTDTLVAIFGG  231
            I++ N  T +CI+ ++GH   +  ++++     ++ S S DH +++WN +T  ++   GG
Sbjct  258  IKLWNINTGECIREFIGHFRGLACVQYNGE---IIASGSNDHTIKIWNAKTGEVIRTLGG  314

Query  232  VEGHRDEVLSADYDLLGEKIMSCGMDHSLKLWRINSKRMMNAIKE---SYDYNPNKTNRP  288
             +GH D V +  +D   E+I+S   D S+K+W I +  ++   K    S+ +N    +  
Sbjct  315  AQGHTDLVRTLAFD--NERIVSGSYDQSIKIWDIKTGELLKDFKNAHGSWVFNVQIDSSK  372

Query  289  FIS----QKIHFPDFS  300
             +S    +KI   DFS
Sbjct  373  IVSSSQDRKIAIWDFS  388


 Score = 45.4 bits (106),  Expect = 0.006, Method: Compositional matrix adjust.
 Identities = 32/115 (28%), Positives = 62/115 (54%), Gaps = 9/115 (8%)

Query  163  LAVAGSRG-IIRIINPITMQCIKHYVGHGNAINELKFHPRDPNLLLSVSKDHALRLWNIQ  221
            + V+GSR   I+  +  T++CIK    H  ++  L+++ +   +++S S D  L +W+ +
Sbjct  125  IIVSGSRDKSIKFWDIKTLECIKVLRYHQGSVLCLQYNDK---IVVSGSSDSTLIVWDFK  181

Query  222  TDTLVAIFGGVEGHRDEVLSADYDLLGEKIMSCGMDHSLKLWRI---NSKRMMNA  273
            T  ++ I  G  GH   VL   ++   + I+SC  D ++K+W +   N +R +N 
Sbjct  182  TGQVLRILSGKNGHSAPVLDVRFN--DKVIVSCSKDCTIKIWDLETGNLERTLNG  234


 Score = 37.4 bits (85),  Expect = 2.2, Method: Compositional matrix adjust.
 Identities = 33/136 (24%), Positives = 63/136 (46%), Gaps = 36/136 (26%)

Query  188  GHGNAINELKFHPRDPNLLLSVSKDHALRLWNIQTDTLVAIFGGVEGHRDEVLSADYDLL  247
            GH   + +++F+ +   +++S SKD  +++W+++T  L        GHR  V +    + 
Sbjct  194  GHSAPVLDVRFNDK---VIVSCSKDCTIKIWDLETGNLERTL---NGHRAAVNAIH--IH  245

Query  248  GEKIMSCGMDHSLKLWRINSKRMMNAIKESYDYNPNKTNRPFISQKIHFPDFSTRDIHRN  307
            G++++S   D ++KLW IN+   +               R FI    HF   +       
Sbjct  246  GDEVVSASGDCTIKLWNINTGECI---------------REFIG---HFRGLA-------  280

Query  308  YVDCVRWLGDLILSKS  323
               CV++ G++I S S
Sbjct  281  ---CVQYNGEIIASGS  293


 Score = 35.8 bits (81),  Expect = 7.1, Method: Compositional matrix adjust.
 Identities = 37/176 (21%), Positives = 80/176 (45%), Gaps = 29/176 (16%)

Query  184  KHYVGHGNAINELKFHPRDPNLLLSVSKDHALRLWNIQTDTLVAIFGGVEGHRDEVLSAD  243
            K  VGH +++  ++F   D N+++S S+D +++ W+I+T   + +      H+  VL   
Sbjct  107  KLIVGHDDSVYCIQF---DKNIIVSGSRDKSIKFWDIKTLECIKVL---RYHQGSVLCLQ  160

Query  244  YDLLGEKIMSCG-MDHSLKLWRINSKRMMNAIKESYDYNPNKTNRPFISQ---------K  293
            Y+   +KI+  G  D +L +W   + +++  +     ++    +  F  +          
Sbjct  161  YN---DKIVVSGSSDSTLIVWDFKTGQVLRILSGKNGHSAPVLDVRFNDKVIVSCSKDCT  217

Query  294  IHFPDFSTRDI------HRNYVDCVRWLGDLILSKSGRAILH----SHQQCMRDPV  339
            I   D  T ++      HR  V+ +   GD ++S SG   +     +  +C+R+ +
Sbjct  218  IKIWDLETGNLERTLNGHRAAVNAIHIHGDEVVSASGDCTIKLWNINTGECIREFI  273


>BRABEL004411
Length=415

 Score = 64.3 bits (155),  Expect = 5e-09, Method: Compositional matrix adjust.
 Identities = 45/173 (26%), Positives = 78/173 (45%), Gaps = 17/173 (10%)

Query  92   HNQPLFGVQFNWHSKEGDPLVFATVGSNRVTLYECHSQGEIRLLQSYVDADADENFYTCA  151
            H   +   QFNW       L+      N   +++  +   I  L+ + D   D  F    
Sbjct  260  HRGEISSAQFNWDCS----LIATGSMDNTCKIWDARTGQCIGTLRGHEDEVLDVAF----  311

Query  152  WTYDSNTSHPLLAVAGSRGIIRIINPITMQCIKHYVGHGNAINELKFHPRDPNLLLSVSK  211
                 + +  LLA A +    R+ N +T QC+    GH   I+++ F+P+  N +L+ S 
Sbjct  312  -----DYTGQLLATASADSTGRVYNAVTHQCLVKLEGHEGEISKVCFNPQG-NKILTASA  365

Query  212  DHALRLWNIQTDTLVAIFGGVEGHRDEVLSADYDLLGEKIMSCGMDHSLKLWR  264
            D + RLW+ Q+     I     GH DE+ S  ++  G  I++   D++ ++WR
Sbjct  366  DKSARLWDPQSGKCQQILA---GHSDEIFSCAFNYEGNTIITGSKDNTCRIWR  415


 Score = 44.3 bits (103),  Expect = 0.014, Method: Compositional matrix adjust.
 Identities = 21/96 (22%), Positives = 50/96 (52%), Gaps = 4/96 (4%)

Query  179  TMQCIKHYVGHGNAINELKFHPRDPNLLLSVSKDHALRLWNIQTDTLVAIFGGVEGHRDE  238
            T +C   + GH   I    F+P+   ++ + S D   ++W++QT   ++    + GH  E
Sbjct  166  TGKCYHTFRGHTAEIVCTAFNPQ-STIVATGSMDTTAKIWDVQTGQEIST---LMGHSAE  221

Query  239  VLSADYDLLGEKIMSCGMDHSLKLWRINSKRMMNAI  274
            ++S  ++  G+++++   DH++  W + S   ++ +
Sbjct  222  IISLSFNTKGDQVITGSFDHTVTCWDVRSGSRIHTL  257


 Score = 39.3 bits (90),  Expect = 0.49, Method: Compositional matrix adjust.
 Identities = 27/123 (22%), Positives = 56/123 (46%), Gaps = 4/123 (3%)

Query  157  NTSHPLLAVAGSRGIIRIINPITMQCIKHYVGHGNAINELKFHPRDPNLLLSVSKDHALR  216
            N    ++A        +I +  T Q I   +GH   I  L F+ +   ++   S DH + 
Sbjct  186  NPQSTIVATGSMDTTAKIWDVQTGQEISTLMGHSAEIISLSFNTKGDQVITG-SFDHTVT  244

Query  217  LWNIQTDTLVAIFGGVEGHRDEVLSADYDLLGEKIMSCGMDHSLKLWRINSKRMMNAIKE  276
             W++++ + +     + GHR E+ SA ++     I +  MD++ K+W   + + +  ++ 
Sbjct  245  CWDVRSGSRIHT---LIGHRGEISSAQFNWDCSLIATGSMDNTCKIWDARTGQCIGTLRG  301

Query  277  SYD  279
              D
Sbjct  302  HED  304


>DIAGRA012533
Length=349

 Score = 63.9 bits (154),  Expect = 6e-09, Method: Compositional matrix adjust.
 Identities = 47/143 (33%), Positives = 66/143 (46%), Gaps = 16/143 (11%)

Query  90   EDHNQPLFGVQF--NWHSKEGDPL--VFATVGSNRVTLYECHSQGEIRLLQSYVDADADE  145
            ED   P++   F     S+  D    + AT G N V   EC      R+++ Y      E
Sbjct  121  EDETTPVYACAFAPTLESENVDITSGLVATAGGNCVCFIECEVG---RVVKKYTHTG--E  175

Query  146  NFYTCAWTY---DS----NTSHPLLAVAGSRGIIRIINPITMQCIKHYVGHGNAINELKF  198
            +FYT AWT    DS     T   ++A AG +G I++I+   M C     GH N I +LKF
Sbjct  176  DFYTLAWTSLHSDSEDAKQTQSLVVAAAGLQGDIKLIDYDQMVCYAQLGGHDNYITDLKF  235

Query  199  HPRDPNLLLSVSKDHALRLWNIQ  221
            HP   + L S   D  + +W I+
Sbjct  236  HPTKQDWLASCDADGVVFVWEIR  258


>TETTHE000862
Length=1227

 Score = 65.1 bits (157),  Expect = 6e-09, Method: Compositional matrix adjust.
 Identities = 50/179 (28%), Positives = 82/179 (46%), Gaps = 21/179 (12%)

Query  99   VQFNWHSKEGDPLVFATVGSNRVTLYECHSQGEIRL--------LQSYVDADADENFYTC  150
            V+F   SK    L F  +   R  L      G+I+L        L  +VD D        
Sbjct  3    VKFETKSKRVKGLAFHPI---RPWLLSALHTGQIQLWDYRLKTLLDEFVDHDGP------  53

Query  151  AWTYDSNTSHPLLAVAGSRGIIRIINPITMQCIKHYVGHGNAINELKFHPRDPNLLLSVS  210
                D ++S PL    G    IR+ N    +C+    GH + I  ++FH   P  ++S S
Sbjct  54   VRGIDFHSSQPLFVSGGDDFKIRVWNYKLKKCLFIMKGHLDYIRTVQFHKELP-WIVSAS  112

Query  211  KDHALRLWNIQTDTLVAIFGGVEGHRDEVLSADYDLLGEKIMSCGMDHSLKLWRINSKR  269
             D  +R+WN Q+ +++AI   + GH   V+ A +    + I+SC +D +L++W  ++ R
Sbjct  113  DDQTIRIWNWQSRSMIAI---LTGHSHYVMCAKFHPTQDLIVSCSLDQTLRIWDFSATR  168


 Score = 40.8 bits (94),  Expect = 0.20, Method: Compositional matrix adjust.
 Identities = 46/197 (23%), Positives = 78/197 (40%), Gaps = 32/197 (16%)

Query  91   DHNQPLFGVQFNWHSKEGDPLVFATVGSNRVTLYECHSQGEIRLLQSYVDADADENFYTC  150
            DH+ P+ G+ F  HS +  PL  +     ++ ++    +  + +++ ++D      F+  
Sbjct  49   DHDGPVRGIDF--HSSQ--PLFVSGGDDFKIRVWNYKLKKCLFIMKGHLDYIRTVQFHK-  103

Query  151  AWTYDSNTSHPLLAVAGSRGIIRIINPITMQCIKHYVGHGNAINELKFHPRDPNLLLSVS  210
                      P +  A     IRI N  +   I    GH + +   KFHP   +L++S S
Sbjct  104  --------ELPWIVSASDDQTIRIWNWQSRSMIAILTGHSHYVMCAKFHPTQ-DLIVSCS  154

Query  211  KDHALRLWNI--------------QTDTL----VAIFGGVEGHRDEVLSADYDLLGEKIM  252
             D  LR+W+               QT       V +   +E H   V   D+      I+
Sbjct  155  LDQTLRIWDFSATRKKSMQSNSKTQTQNFGANEVEVHSVLETHERGVNWCDFHPDMNLIV  214

Query  253  SCGMDHSLKLWRINSKR  269
            S   D  +KLW+ N  R
Sbjct  215  SGADDRKIKLWKFNESR  231


>AURLIM011644
Length=417

 Score = 64.3 bits (155),  Expect = 6e-09, Method: Compositional matrix adjust.
 Identities = 45/184 (24%), Positives = 92/184 (50%), Gaps = 18/184 (10%)

Query  81   SFKCVNSLKEDHNQPLFGVQFNWHSKEGDPLVFATVGSNRVTLYECHSQGEIRLLQSYVD  140
            S KC+++++  H + +   QF++    GD  V  ++    V L++  S   ++ L+ + D
Sbjct  251  SGKCIHTMQGHHGE-ISSTQFDY---TGDLCVSGSI-DRSVKLWDIKSGQCVQTLRGHND  305

Query  141  ADADENFYTCAWTYDSNTSHPLLAVAGSRGIIRIINPITMQCIKHYVGHGNAINELKFHP  200
               D  F         N+S   L  A + G  R  N  T  C    +GH   I+++ F+P
Sbjct  306  EILDVCF---------NSSGNRLVTASADGTSRCYNVQTGACQAILIGHEGEISKVTFNP  356

Query  201  RDPNLLLSVSKDHALRLWNIQTDTLVAIFGGVEGHRDEVLSADYDLLGEKIMSCGMDHSL  260
            +   +L + S D + R+W+++T   + +   ++GH DE+ S  ++  G+ I++   D++ 
Sbjct  357  QGSKIL-TASSDKSARVWDVETGDCLQV---LDGHTDEIFSCAFNYTGDTIITGSKDNTC  412

Query  261  KLWR  264
            ++W+
Sbjct  413  RIWK  416


 Score = 53.1 bits (126),  Expect = 2e-05, Method: Compositional matrix adjust.
 Identities = 28/103 (27%), Positives = 57/103 (55%), Gaps = 4/103 (4%)

Query  173  RIINPITMQCIKHYVGHGNAINELKFHPRDPNLLLSVSKDHALRLWNIQTDTLVAIFGGV  232
            ++ N  T Q    + GH   I  L F P   +++ + S D+  +LW+++T   +     +
Sbjct  161  KLWNSSTGQLYHTFRGHSTEIVCLSFDP-SSSIVATGSMDNTAKLWDVETGQELHT---L  216

Query  233  EGHRDEVLSADYDLLGEKIMSCGMDHSLKLWRINSKRMMNAIK  275
             GH  E++S +++  G+KI++   DHS+KLW + S + ++ ++
Sbjct  217  RGHSAEIVSLNFNTYGDKIITGSFDHSVKLWDVRSGKCIHTMQ  259


 Score = 46.6 bits (109),  Expect = 0.002, Method: Compositional matrix adjust.
 Identities = 24/88 (27%), Positives = 47/88 (53%), Gaps = 4/88 (5%)

Query  188  GHGNAINELKFHPRDPNLLLSVSKDHALRLWNIQTDTLVAIFGGVEGHRDEVLSADYDLL  247
            GH   I  L F+     ++   S DH+++LW++++   +     ++GH  E+ S  +D  
Sbjct  218  GHSAEIVSLNFNTYGDKIITG-SFDHSVKLWDVRSGKCIHT---MQGHHGEISSTQFDYT  273

Query  248  GEKIMSCGMDHSLKLWRINSKRMMNAIK  275
            G+  +S  +D S+KLW I S + +  ++
Sbjct  274  GDLCVSGSIDRSVKLWDIKSGQCVQTLR  301


 Score = 44.7 bits (104),  Expect = 0.011, Method: Compositional matrix adjust.
 Identities = 26/94 (28%), Positives = 47/94 (50%), Gaps = 4/94 (4%)

Query  181  QCIKHYVGHGNAINELKFHPRDPNLLLSVSKDHALRLWNIQTDTLVAIFGGVEGHRDEVL  240
            QC++   GH + I ++ F+    N L++ S D   R +N+QT    AI  G EG   E+ 
Sbjct  295  QCVQTLRGHNDEILDVCFNS-SGNRLVTASADGTSRCYNVQTGACQAILIGHEG---EIS  350

Query  241  SADYDLLGEKIMSCGMDHSLKLWRINSKRMMNAI  274
               ++  G KI++   D S ++W + +   +  +
Sbjct  351  KVTFNPQGSKILTASSDKSARVWDVETGDCLQVL  384


>TRIMAR001114
Length=420

 Score = 64.3 bits (155),  Expect = 6e-09, Method: Compositional matrix adjust.
 Identities = 43/182 (24%), Positives = 91/182 (50%), Gaps = 18/182 (10%)

Query  83   KCVNSLKEDHNQPLFGVQFNWHSKEGDPLVFATVGSNRVTLYECHSQGEIRLLQSYVDAD  142
            +C+++L  DH   +    F +    GD    A++      L++  +   + +L+ + D  
Sbjct  254  RCIHTLA-DHRAEVSCALFTF---AGDLCASASI-DRTCRLWDVDTGACVAVLEGHTD--  306

Query  143  ADENFYTCAWTYDSNTSHPLLAVAGSRGIIRIINPITMQCIKHYVGHGNAINELKFHPRD  202
                   CA+    N +  +LA A + G +RI    + +C+   VGH   ++++ F+P+ 
Sbjct  307  ---EILHCAF----NCTGSMLASASADGTVRIYAVPSDECLAVLVGHEGEVSKIAFNPQG  359

Query  203  PNLLLSVSKDHALRLWNIQTDTLVAIFGGVEGHRDEVLSADYDLLGEKIMSCGMDHSLKL  262
              ++ S S D   R+W+++T   + I   +EGH DE+ S  ++  G+ I++   D++ ++
Sbjct  360  TKIV-SASSDRTCRIWSVETGQCLQI---LEGHADEIFSCAFNYEGDTIITGSKDNTCRI  415

Query  263  WR  264
            W+
Sbjct  416  WK  417


 Score = 43.9 bits (102),  Expect = 0.020, Method: Compositional matrix adjust.
 Identities = 47/191 (25%), Positives = 83/191 (43%), Gaps = 22/191 (12%)

Query  95   PLFGVQFNWHSKEGDPLVFATVGSNRVTL---YECH--SQGEIRLLQSYVDADADENFYT  149
            PL G     HS E   L F T G+  +T    Y C        R + +  D  A+    +
Sbjct  216  PLLG-----HSGEIVSLAFNTTGTQIITGSFDYTCKIWDVETGRCIHTLADHRAE---VS  267

Query  150  CA-WTYDSNTSHPLLAVAGSRGIIRIINPITMQCIKHYVGHGNAINELKFHPRDPNLLLS  208
            CA +T+  +    L A A      R+ +  T  C+    GH + I    F+    ++L S
Sbjct  268  CALFTFAGD----LCASASIDRTCRLWDVDTGACVAVLEGHTDEILHCAFNCTG-SMLAS  322

Query  209  VSKDHALRLWNIQTDTLVAIFGGVEGHRDEVLSADYDLLGEKIMSCGMDHSLKLWRINSK  268
             S D  +R++ + +D  +A+   + GH  EV    ++  G KI+S   D + ++W + + 
Sbjct  323  ASADGTVRIYAVPSDECLAV---LVGHEGEVSKIAFNPQGTKIVSASSDRTCRIWSVETG  379

Query  269  RMMNAIKESYD  279
            + +  ++   D
Sbjct  380  QCLQILEGHAD  390


 Score = 43.5 bits (101),  Expect = 0.024, Method: Compositional matrix adjust.
 Identities = 24/94 (26%), Positives = 49/94 (52%), Gaps = 14/94 (15%)

Query  188  GHGNAINELKFHPRDPNLLLSVSKDHALRLWNIQTDTLVAIFGGVE-----GHRDEVLSA  242
            GH   I  L F+P+   ++ + + D+  RLW+I+T        G E     GH  E++S 
Sbjct  177  GHTAEIVCLAFNPQS-TVIATGAMDNTARLWDIET--------GFEHFPLLGHSGEIVSL  227

Query  243  DYDLLGEKIMSCGMDHSLKLWRINSKRMMNAIKE  276
             ++  G +I++   D++ K+W + + R ++ + +
Sbjct  228  AFNTTGTQIITGSFDYTCKIWDVETGRCIHTLAD  261


>RIGRAM014158
Length=728

 Score = 65.1 bits (157),  Expect = 6e-09, Method: Compositional matrix adjust.
 Identities = 47/155 (30%), Positives = 70/155 (45%), Gaps = 11/155 (7%)

Query  117  GSNRVTLYECHSQGEIRLLQSYVDADADENFYTCAWTYDSNTSHPLLAVAGSRGIIRIIN  176
            GSN   L EC    E+   QS       E   +   + D +T    L    S   +R+ N
Sbjct  76   GSN---LSECVFGEEVEFGQSASLLGHTEGINSLCLSSDGHT----LVTGSSDNTVRLWN  128

Query  177  PITMQCIKHYVGHGNAINELKFHPRDPNLLLSVSKDHALRLWNIQTDTLVAIFGGVEGHR  236
              T QC K   GH  A+N + F   D   ++S S+D+ +RLWN+ T   V +    EGH 
Sbjct  129  VTTRQCEKVLEGHTKAVNSVSFSG-DGTAVVSGSEDNTVRLWNVATGECVKVL---EGHT  184

Query  237  DEVLSADYDLLGEKIMSCGMDHSLKLWRINSKRMM  271
            + V    +   G  I+S G D++++LW   +   M
Sbjct  185  NAVNGVSFSGDGTAIVSGGYDYTVRLWNPTTGECM  219


 Score = 53.9 bits (128),  Expect = 1e-05, Method: Compositional matrix adjust.
 Identities = 45/192 (23%), Positives = 85/192 (44%), Gaps = 18/192 (9%)

Query  90   EDHNQPLFGVQFNWHSKEGDPLVFATVGSNRVTLYECHSQGEIRLLQSYVDADADENFYT  149
            E H + +  V F   S +G  +V  +   N V L+   +   +++L+ + +A    +F  
Sbjct  139  EGHTKAVNSVSF---SGDGTAVVSGSE-DNTVRLWNVATGECVKVLEGHTNAVNGVSF--  192

Query  150  CAWTYDSNTSHPLLAVAGSRGIIRIINPITMQCIKHYVG-HGNAINELKFHPRDPNLLLS  208
                   +     +   G    +R+ NP T +C+K + G  G A+  + F   D + + S
Sbjct  193  -------SGDGTAIVSGGYDYTVRLWNPTTGECMKLFEGRQGTAVICVCF-SSDSSTIAS  244

Query  209  VSKDHALRLWNIQTDTLVAIFGGVEGHRDEVLSADYDLLGEKIMSCGMDHSLKLWRINSK  268
               ++ +RLWN+ T   V +    EGH + V    +   G+ I +   D +L+LW + + 
Sbjct  245  GGWENTVRLWNVATKRCVNVL---EGHTNPVHCVCFSPNGKTIATGSADDTLRLWDVATG  301

Query  269  RMMNAIKESYDY  280
            + M  +K    Y
Sbjct  302  QCMKVLKGHTSY  313


 Score = 50.8 bits (120),  Expect = 2e-04, Method: Compositional matrix adjust.
 Identities = 43/183 (23%), Positives = 77/183 (42%), Gaps = 17/183 (9%)

Query  83   KCVNSLKEDHNQPLFGVQFNWHSKEGDPLVFATVGSNRVTLYECHSQGEIRLLQSYVDAD  142
            +CV  L E H   + GV F+     GD     + G +        + GE   L    +  
Sbjct  175  ECVKVL-EGHTNAVNGVSFS-----GDGTAIVSGGYDYTVRLWNPTTGECMKL---FEGR  225

Query  143  ADENFYTCAWTYDSNTSHPLLAVAGSRGIIRIINPITMQCIKHYVGHGNAINELKFHPRD  202
                     ++ DS+T    +A  G    +R+ N  T +C+    GH N ++ + F P  
Sbjct  226  QGTAVICVCFSSDSST----IASGGWENTVRLWNVATKRCVNVLEGHTNPVHCVCFSPNG  281

Query  203  PNLLLSVSKDHALRLWNIQTDTLVAIFGGVEGHRDEVLSADYDLLGEKIMSCGMDHSLKL  262
              +    S D  LRLW++ T   + +    +GH   V+S  +   G+ + S   D+++++
Sbjct  282  KTIATG-SADDTLRLWDVATGQCMKVL---KGHTSYVISVCFSFDGKTLGSGSYDNTVRV  337

Query  263  WRI  265
            W +
Sbjct  338  WNV  340


 Score = 48.9 bits (115),  Expect = 7e-04, Method: Compositional matrix adjust.
 Identities = 37/165 (22%), Positives = 67/165 (41%), Gaps = 12/165 (7%)

Query  171  IIRIINPITMQCIKHYVGHGNAINELKFHPRDPNLLLSVSKDHALRLWNIQTDTLVAIFG  230
            I+R+ N  T QC K    H +AI  + F  RD   + + S+D   RLWN  T     +  
Sbjct  459  IVRLWNVETWQCEKELKDHTDAIWSVCF-SRDSQTIATASQDKTARLWNTSTGECAKVL-  516

Query  231  GVEGHRDEVLSADYDLLGEKIMSCGMDHSLKLWRINSKRMMNAIKE--------SYDYNP  282
              EGH   V S  +   G+ + S   D ++++W + + +    ++          + Y+ 
Sbjct  517  --EGHTAPVRSVCFLGDGQTLASGSEDKTVRMWHVATGQCDRVLEGHTAWVRSVCFSYDG  574

Query  283  NKTNRPFISQKIHFPDFSTRDIHRNYVDCVRWLGDLILSKSGRAI  327
                   + + + F D +T    R   D    +  +  S  G+ +
Sbjct  575  KILASGSVDKTVRFWDVATGVCERVLEDHTGAVNSVCFSGDGKTL  619


 Score = 40.0 bits (92),  Expect = 0.33, Method: Compositional matrix adjust.
 Identities = 31/124 (25%), Positives = 55/124 (44%), Gaps = 8/124 (6%)

Query  142  DADENFYTCAWTYDSNTSHPLLAVAGSRGIIRIINPITMQCIKHYVGHGNAINELKFHPR  201
            D  +  ++  ++ DS T    +A A      R+ N  T +C K   GH   +  + F   
Sbjct  476  DHTDAIWSVCFSRDSQT----IATASQDKTARLWNTSTGECAKVLEGHTAPVRSVCFLG-  530

Query  202  DPNLLLSVSKDHALRLWNIQTDTLVAIFGGVEGHRDEVLSADYDLLGEKIMSCGMDHSLK  261
            D   L S S+D  +R+W++ T     +    EGH   V S  +   G+ + S  +D +++
Sbjct  531  DGQTLASGSEDKTVRMWHVATGQCDRVL---EGHTAWVRSVCFSYDGKILASGSVDKTVR  587

Query  262  LWRI  265
             W +
Sbjct  588  FWDV  591


 Score = 37.0 bits (84),  Expect = 3.1, Method: Compositional matrix adjust.
 Identities = 40/183 (22%), Positives = 74/183 (40%), Gaps = 19/183 (10%)

Query  83   KCVNSLKEDHNQPLFGVQFNWHSKEGDPLVFATVGSNRVTLYECHSQGEIRLLQSYVDAD  142
            +CVN L E H  P+  V F   S  G  +   +   + + L++  +   +++L+ +    
Sbjct  260  RCVNVL-EGHTNPVHCVCF---SPNGKTIATGSA-DDTLRLWDVATGQCMKVLKGHT---  311

Query  143  ADENFYTCAWTYDSNTSHPLLAVAGSRGIIRIINPITMQCIKHYVGHGNAINELKFHPRD  202
                  +  +++D  T    L        +R+ N  T  C K   GH   ++ + F    
Sbjct  312  --SYVISVCFSFDGKT----LGSGSYDNTVRVWNVATGYCEKVLEGHITGVSGVCF--LG  363

Query  203  PNLLLSVSKDHALRLWNIQTDTLVAIFGGVEGHRDEVLSADYDLLGEKIMSCGMDHSLKL  262
              +L S   D  +R+W +       I   +EGH D VL+  +    + I S   D +  +
Sbjct  364  DKMLASACYDSTVRVWKVTAGQCERI---IEGHIDPVLAVCFSADSKMIASGSRDETAWV  420

Query  263  WRI  265
            W +
Sbjct  421  WSV  423


 Score = 36.2 bits (82),  Expect = 6.0, Method: Compositional matrix adjust.
 Identities = 28/121 (23%), Positives = 51/121 (42%), Gaps = 5/121 (4%)

Query  162  LLAVAGSRGIIRIINPITMQCIKHYVGHGNAINELKFHPRDPNLLLSVSKDHALRLWNIQ  221
            +LA       +R  +  T  C +    H  A+N + F   D   L S S+D   R+W++ 
Sbjct  576  ILASGSVDKTVRFWDVATGVCERVLEDHTGAVNSVCFSG-DGKTLASGSEDSTTRIWDVV  634

Query  222  TDTLVAIFGGVEGHRDEVLSADYDLLGEKIMSCGMDHSLKLWRINSKRMMNAIKESYDYN  281
            T     +    +GH   + S  +   GE + +   D++L++W++    +  A      Y 
Sbjct  635  TGRCEKVL---KGHT-AIWSVCFSGDGEMLSTGSEDNTLQVWKLRPLALPEATATGQSYV  690

Query  282  P  282
            P
Sbjct  691  P  691


>RIGRAM014159
Length=687

 Score = 64.7 bits (156),  Expect = 6e-09, Method: Compositional matrix adjust.
 Identities = 47/155 (30%), Positives = 70/155 (45%), Gaps = 11/155 (7%)

Query  117  GSNRVTLYECHSQGEIRLLQSYVDADADENFYTCAWTYDSNTSHPLLAVAGSRGIIRIIN  176
            GSN   L EC    E+   QS       E   +   + D +T    L    S   +R+ N
Sbjct  76   GSN---LSECVFGEEVEFGQSASLLGHTEGINSLCLSSDGHT----LVTGSSDNTVRLWN  128

Query  177  PITMQCIKHYVGHGNAINELKFHPRDPNLLLSVSKDHALRLWNIQTDTLVAIFGGVEGHR  236
              T QC K   GH  A+N + F   D   ++S S+D+ +RLWN+ T   V +    EGH 
Sbjct  129  VTTRQCEKVLEGHTKAVNSVSF-SGDGTAVVSGSEDNTVRLWNVATGECVKVL---EGHT  184

Query  237  DEVLSADYDLLGEKIMSCGMDHSLKLWRINSKRMM  271
            + V    +   G  I+S G D++++LW   +   M
Sbjct  185  NAVNGVSFSGDGTAIVSGGYDYTVRLWNPTTGECM  219


 Score = 53.9 bits (128),  Expect = 2e-05, Method: Compositional matrix adjust.
 Identities = 45/192 (23%), Positives = 85/192 (44%), Gaps = 18/192 (9%)

Query  90   EDHNQPLFGVQFNWHSKEGDPLVFATVGSNRVTLYECHSQGEIRLLQSYVDADADENFYT  149
            E H + +  V F   S +G  +V  +   N V L+   +   +++L+ + +A    +F  
Sbjct  139  EGHTKAVNSVSF---SGDGTAVVSGSE-DNTVRLWNVATGECVKVLEGHTNAVNGVSF--  192

Query  150  CAWTYDSNTSHPLLAVAGSRGIIRIINPITMQCIKHYVG-HGNAINELKFHPRDPNLLLS  208
                   +     +   G    +R+ NP T +C+K + G  G A+  + F   D + + S
Sbjct  193  -------SGDGTAIVSGGYDYTVRLWNPTTGECMKLFEGRQGTAVICVCF-SSDSSTIAS  244

Query  209  VSKDHALRLWNIQTDTLVAIFGGVEGHRDEVLSADYDLLGEKIMSCGMDHSLKLWRINSK  268
               ++ +RLWN+ T   V +    EGH + V    +   G+ I +   D +L+LW + + 
Sbjct  245  GGWENTVRLWNVATKRCVNVL---EGHTNPVHCVCFSPNGKTIATGSADDTLRLWDVATG  301

Query  269  RMMNAIKESYDY  280
            + M  +K    Y
Sbjct  302  QCMKVLKGHTSY  313


 Score = 50.4 bits (119),  Expect = 2e-04, Method: Compositional matrix adjust.
 Identities = 43/183 (23%), Positives = 77/183 (42%), Gaps = 17/183 (9%)

Query  83   KCVNSLKEDHNQPLFGVQFNWHSKEGDPLVFATVGSNRVTLYECHSQGEIRLLQSYVDAD  142
            +CV  L E H   + GV F+     GD     + G +        + GE   L    +  
Sbjct  175  ECVKVL-EGHTNAVNGVSFS-----GDGTAIVSGGYDYTVRLWNPTTGECMKL---FEGR  225

Query  143  ADENFYTCAWTYDSNTSHPLLAVAGSRGIIRIINPITMQCIKHYVGHGNAINELKFHPRD  202
                     ++ DS+T    +A  G    +R+ N  T +C+    GH N ++ + F P  
Sbjct  226  QGTAVICVCFSSDSST----IASGGWENTVRLWNVATKRCVNVLEGHTNPVHCVCFSPNG  281

Query  203  PNLLLSVSKDHALRLWNIQTDTLVAIFGGVEGHRDEVLSADYDLLGEKIMSCGMDHSLKL  262
              +    S D  LRLW++ T   + +    +GH   V+S  +   G+ + S   D+++++
Sbjct  282  KTIATG-SADDTLRLWDVATGQCMKVL---KGHTSYVISVCFSFDGKTLGSGSYDNTVRV  337

Query  263  WRI  265
            W +
Sbjct  338  WNV  340


 Score = 49.7 bits (117),  Expect = 3e-04, Method: Compositional matrix adjust.
 Identities = 38/165 (23%), Positives = 67/165 (41%), Gaps = 12/165 (7%)

Query  171  IIRIINPITMQCIKHYVGHGNAINELKFHPRDPNLLLSVSKDHALRLWNIQTDTLVAIFG  230
            I+R+ N  T QC K    H +AI  + F  RD   + + S+D   RLWN  T     +  
Sbjct  459  IVRLWNVETWQCEKELKDHTDAIWSVCF-SRDSQTIATASQDKTARLWNTSTGECAKVL-  516

Query  231  GVEGHRDEVLSADYDLLGEKIMSCGMDHSLKLWRINSKRMMNAIKE--------SYDYNP  282
              EGH   V S  +   G+ + S   D ++++W + + +    ++          + Y+ 
Sbjct  517  --EGHTAPVRSVCFLGDGQTLASGSEDKTVRMWHVATGQCDRVLEGHTAWVRSVCFSYDG  574

Query  283  NKTNRPFISQKIHFPDFSTRDIHRNYVDCVRWLGDLILSKSGRAI  327
                   + + + F D +T    R   D    +  +  S  GR +
Sbjct  575  KILASGSVDKTVRFWDVATGVCERVLEDHTGAVNSVCFSGDGRTL  619


 Score = 40.0 bits (92),  Expect = 0.38, Method: Compositional matrix adjust.
 Identities = 31/124 (25%), Positives = 55/124 (44%), Gaps = 8/124 (6%)

Query  142  DADENFYTCAWTYDSNTSHPLLAVAGSRGIIRIINPITMQCIKHYVGHGNAINELKFHPR  201
            D  +  ++  ++ DS T    +A A      R+ N  T +C K   GH   +  + F   
Sbjct  476  DHTDAIWSVCFSRDSQT----IATASQDKTARLWNTSTGECAKVLEGHTAPVRSVCFLG-  530

Query  202  DPNLLLSVSKDHALRLWNIQTDTLVAIFGGVEGHRDEVLSADYDLLGEKIMSCGMDHSLK  261
            D   L S S+D  +R+W++ T     +    EGH   V S  +   G+ + S  +D +++
Sbjct  531  DGQTLASGSEDKTVRMWHVATGQCDRVL---EGHTAWVRSVCFSYDGKILASGSVDKTVR  587

Query  262  LWRI  265
             W +
Sbjct  588  FWDV  591


 Score = 36.6 bits (83),  Expect = 4.4, Method: Compositional matrix adjust.
 Identities = 40/183 (22%), Positives = 74/183 (40%), Gaps = 19/183 (10%)

Query  83   KCVNSLKEDHNQPLFGVQFNWHSKEGDPLVFATVGSNRVTLYECHSQGEIRLLQSYVDAD  142
            +CVN L E H  P+  V F   S  G  +   +   + + L++  +   +++L+ +    
Sbjct  260  RCVNVL-EGHTNPVHCVCF---SPNGKTIATGSA-DDTLRLWDVATGQCMKVLKGHT---  311

Query  143  ADENFYTCAWTYDSNTSHPLLAVAGSRGIIRIINPITMQCIKHYVGHGNAINELKFHPRD  202
                  +  +++D  T    L        +R+ N  T  C K   GH   ++ + F    
Sbjct  312  --SYVISVCFSFDGKT----LGSGSYDNTVRVWNVATGYCEKVLEGHITGVSGVCF--LG  363

Query  203  PNLLLSVSKDHALRLWNIQTDTLVAIFGGVEGHRDEVLSADYDLLGEKIMSCGMDHSLKL  262
              +L S   D  +R+W +       I   +EGH D VL+  +    + I S   D +  +
Sbjct  364  DKMLASACYDSTVRVWKVTAGQCERI---IEGHIDPVLAVCFSADSKMIASGSRDETAWV  420

Query  263  WRI  265
            W +
Sbjct  421  WSV  423


>SECSPE008499
Length=623

 Score = 64.7 bits (156),  Expect = 6e-09, Method: Compositional matrix adjust.
 Identities = 39/140 (28%), Positives = 69/140 (49%), Gaps = 9/140 (6%)

Query  146  NFYTCAWTYDSNTSHP---LLAVAGSRGIIRIINPITMQCIKHYVGHGNAINELKFHPRD  202
             FY      +S   HP    +A A S   I + +    + ++HY  H +A+N++  HP  
Sbjct  182  TFYEHTGIVNSVGFHPDGTCIAAASSDRSINVWDIRMNRLLQHYDAHSDAVNDISIHPSG  241

Query  203  PNLLLSVSKDHALRLWNIQTDTLVAIFGGVEGHRDEVLSADYDLLGEKIMSCGMDHSLKL  262
             N LLS S D  +++W+++   L   F  +E H   V + ++   GE   + G D+ + +
Sbjct  242  -NFLLSASNDSTIKVWDMREGVL---FCTIEAHEGPVTACNFSPTGEYFATGGADNQVLV  297

Query  263  WRINSKRMMNAIKESYDYNP  282
            WR N  RM+  +  + D++P
Sbjct  298  WRSNFDRMI--VDGATDFHP  315


 Score = 39.3 bits (90),  Expect = 0.64, Method: Compositional matrix adjust.
 Identities = 22/80 (28%), Positives = 39/80 (49%), Gaps = 4/80 (5%)

Query  184  KHYVGHGNAINELKFHPRDPNLLLSVSKDHALRLWNIQTDTLVAIFGGVEGHRDEVLSAD  243
            + + GH + ++ L F+P +   L+S S D  + +WN +       F    GH+  V S D
Sbjct  13   RTFRGHKDTVHSLSFNP-NMKQLVSASADSGVMVWNFKPQLRAFRF---VGHQGAVYSVD  68

Query  244  YDLLGEKIMSCGMDHSLKLW  263
            Y    + + S   D +++LW
Sbjct  69   YSPNAKLLASSSRDATVRLW  88


 Score = 37.4 bits (85),  Expect = 2.2, Method: Compositional matrix adjust.
 Identities = 20/91 (22%), Positives = 45/91 (49%), Gaps = 8/91 (9%)

Query  186  YVGHGNAINELKFHPRDPNLLLSVSKDHALRLW--NIQTDTLVAIFGGVEGHRDEVLSAD  243
            +VGH  A+  + + P +  LL S S+D  +RLW  +++ ++ +     +  H   +    
Sbjct  57   FVGHQGAVYSVDYSP-NAKLLASSSRDATVRLWLPSVKGESTI-----LRAHTAPIRCVR  110

Query  244  YDLLGEKIMSCGMDHSLKLWRINSKRMMNAI  274
            +   G K+++   D  LK+W +   + + ++
Sbjct  111  FSSDGRKLVTASDDKGLKIWSVAQHKFLVSL  141


>GUITHE001367
Length=284

 Score = 63.2 bits (152),  Expect = 6e-09, Method: Compositional matrix adjust.
 Identities = 29/85 (34%), Positives = 49/85 (58%), Gaps = 4/85 (5%)

Query  188  GHGNAINELKFHPRDPNLLLSVSKDHALRLWNIQTDTLVAIFGGVEGHRDEVLSADYDLL  247
            GH  A+   KFHP   + + S S+D A++ W +Q+  L+A    + GH   VL  DY   
Sbjct  91   GHAGALTSCKFHPEGSHFITS-SEDEAIKFWELQSGRLLA---ALRGHEASVLEVDYFPS  146

Query  248  GEKIMSCGMDHSLKLWRINSKRMMN  272
            G +++S  +DHS++LW + S + ++
Sbjct  147  GRRVVSVSLDHSIRLWDVESAKELS  171


 Score = 41.6 bits (96),  Expect = 0.081, Method: Compositional matrix adjust.
 Identities = 22/95 (23%), Positives = 46/95 (48%), Gaps = 2/95 (2%)

Query  182  CIKHYVGHGNAINELKFHPRDPNLLLSVSKDHALRLWNIQTDTLVA-IFGGVEGHRDEVL  240
            C+    GH +AI  +        ++ + S D +++LW IQ+   +A ++    GH   + 
Sbjct  39   CVHELRGHRSAITAIDISSNGLRMI-TASIDTSVKLWEIQSGIELANLYEPRRGHAGALT  97

Query  241  SADYDLLGEKIMSCGMDHSLKLWRINSKRMMNAIK  275
            S  +   G   ++   D ++K W + S R++ A++
Sbjct  98   SCKFHPEGSHFITSSEDEAIKFWELQSGRLLAALR  132


 Score = 37.0 bits (84),  Expect = 2.3, Method: Compositional matrix adjust.
 Identities = 25/97 (26%), Positives = 44/97 (45%), Gaps = 9/97 (9%)

Query  188  GHGNAINELKFHPRDPNLLLSVSKDHALRLWNIQTDTLVAIFGGVEGHRDEVLSADYDLL  247
            GH   I  L     D   ++SV+ D   + W +++   V     + GHR  + + D    
Sbjct  3    GHKGWIRALAV-THDGRYVVSVADDSIAKFWTMESGACVH---ELRGHRSAITAIDISSN  58

Query  248  GEKIMSCGMDHSLKLWRINSKRMMNAIKESYDYNPNK  284
            G ++++  +D S+KLW I S      I+ +  Y P +
Sbjct  59   GLRMITASIDTSVKLWEIQS-----GIELANLYEPRR  90


>ACASPE029835
Length=328

 Score = 63.5 bits (153),  Expect = 7e-09, Method: Compositional matrix adjust.
 Identities = 40/140 (29%), Positives = 69/140 (49%), Gaps = 11/140 (8%)

Query  141  ADADENFYTCAWTYDSNTSHPLLAVAGSR-GIIRIINPITMQCIKHYVGHGNAINELKFH  199
            +DA     +CAW   +N       V+G   G IR+ + +T +      GH   +  L F 
Sbjct  124  SDAGGFVLSCAWGKKNN------VVSGCEDGGIRVWDVVTGKKTCECKGHKGWVWSLDFS  177

Query  200  PRDPNLLLSVSKDHALRLWNIQTDTLVAIFGGVEGHRDEVLSADYDLLGEKIMSCGMDHS  259
            P D NL +S S D   RLW+ ++ T V +F    GH+D V ++ +   G  +++C  D +
Sbjct  178  PVDDNLFVSGSYDKECRLWDPRSPTSVGVF---SGHKDYVFASKFSHNGRSVVTCSADKT  234

Query  260  LKLWRINSKRMMNAIKESYD  279
             ++W +  +R +N  +  +D
Sbjct  235  WRIWDLR-QRCLNLRRSGHD  253


 Score = 39.7 bits (91),  Expect = 0.38, Method: Compositional matrix adjust.
 Identities = 21/66 (32%), Positives = 34/66 (52%), Gaps = 3/66 (5%)

Query  198  FHPRDPNLLLSVSKDHALRLWNIQTDTLVAIFGGVEGHRDEVLSADYDLLGEKIMSCGMD  257
             + R   L+LS S+D +++LWN  +     +F   +GH   + SA +   G K +S   D
Sbjct  50   LYDRKDELILSTSQDFSIKLWNPVSAQQERVF---DGHTGTIRSAKFSHDGSKFVSASYD  106

Query  258  HSLKLW  263
             S K+W
Sbjct  107  KSCKIW  112


>RAMVAR017395
Length=229

 Score = 62.4 bits (150),  Expect = 7e-09, Method: Compositional matrix adjust.
 Identities = 29/87 (33%), Positives = 47/87 (54%), Gaps = 4/87 (5%)

Query  181  QCIKHYVGHGNAINELKFHPRDPNLLLSVSKDHALRLWNIQTDTLVAIFGGVEGHRDEVL  240
            Q +    GH  A+N L +      L       + +RLW+I+  T +A+FG  +GHR E++
Sbjct  147  QRVAFLPGHATAVNGLTYS----KLFFFPDPKNTIRLWSIKYLTCLAVFGSAQGHRAEII  202

Query  241  SADYDLLGEKIMSCGMDHSLKLWRINS  267
            S D D+ G  I+S   D ++K+W  N+
Sbjct  203  SLDVDIFGAYIVSGSCDSTIKMWNPNT  229


>PLAFAL001399
Length=1512

 Score = 64.7 bits (156),  Expect = 9e-09, Method: Compositional matrix adjust.
 Identities = 37/120 (31%), Positives = 63/120 (53%), Gaps = 4/120 (3%)

Query  155  DSNTSHPLLAVAGSRGIIRIINPITMQCIKHYVGHGNAINELKFHPRDPNLLLSVSKDHA  214
            D +   PL        +I++ N    +C+ + VGH + I +++FH   P  +LS S D  
Sbjct  58   DFHNVQPLFVSGADDYLIKVWNIHLKKCVFNLVGHLDYIRKVQFHEEYP-WILSASDDQT  116

Query  215  LRLWNIQTDTLVAIFGGVEGHRDEVLSADYDLLGEKIMSCGMDHSLKLWRINSKRMMNAI  274
            +R+WN Q+   +AI   + GH   V+ A++    + I+SC +D +L++W I   R  N I
Sbjct  117  IRIWNWQSRVCIAI---LTGHNHYVMCAEFHPNLDYIISCSLDKTLRVWDIKLLREKNVI  173


 Score = 43.5 bits (101),  Expect = 0.031, Method: Compositional matrix adjust.
 Identities = 30/111 (27%), Positives = 57/111 (51%), Gaps = 6/111 (5%)

Query  161  PLLAVAGSRGIIRIINPITMQC--IKHYVGHGNAINELKFHPRDPNLLLSVSKDHALRLW  218
            PL+A      +I+I      +C  +    GH N ++ L FH  + +LLLS S+DH +R+W
Sbjct  283  PLIASGSDDKLIKIWRFNDSKCWELDTLRGHFNNVSSLVFHRTNDDLLLSNSEDHTIRIW  342

Query  219  NIQTDTLVAIFGGVEGHRDEVLSADYDLLGEKIMSCGMDHSLKLWRINSKR  269
            +I   + +  F   E  R  +LS     +  K+++ G D  + +++ + ++
Sbjct  343  DINKRSCIHTFRR-ENDRFWILSFK---VNSKLIAAGHDSGMVIFKFHKEK  389


>PHYINF012875
Length=501

 Score = 63.9 bits (154),  Expect = 9e-09, Method: Compositional matrix adjust.
 Identities = 44/184 (24%), Positives = 90/184 (49%), Gaps = 18/184 (10%)

Query  81   SFKCVNSLKEDHNQPLFGVQFNWHSKEGDPLVFATVGSNRVTLYECHSQGEIRLLQSYVD  140
            S +C+++L   H + +   QFN+    G+  +  ++      +++  S   ++ L+ + D
Sbjct  335  SGRCIHTLAGHHGE-ISSTQFNY---TGELCISGSI-DRTCKIWDVASGQNVQTLRGHND  389

Query  141  ADADENFYTCAWTYDSNTSHPLLAVAGSRGIIRIINPITMQCIKHYVGHGNAINELKFHP  200
               D +F         N +   L  A + G  RI N +T  C    +GH   I+++ F+P
Sbjct  390  EILDVSF---------NATGSKLVTASADGTSRIYNTMTGACQAILIGHEAEISKVCFNP  440

Query  201  RDPNLLLSVSKDHALRLWNIQTDTLVAIFGGVEGHRDEVLSADYDLLGEKIMSCGMDHSL  260
            +   +L + S D   RLW ++T   + +   +EGH DE+ S  ++  G+ I++   D++ 
Sbjct  441  QGSKVL-TASSDKVARLWEVETGDCLQM---LEGHTDEIFSCAFNYEGDTIITGSKDNTC  496

Query  261  KLWR  264
            ++W+
Sbjct  497  RIWK  500


 Score = 53.5 bits (127),  Expect = 2e-05, Method: Compositional matrix adjust.
 Identities = 39/149 (26%), Positives = 71/149 (48%), Gaps = 29/149 (19%)

Query  149  TCAWTYDSNTSHPLLAVAGSRGIIRII---NPI-------------------TMQCIKHY  186
            TC   +D+ T   LL + G + ++  I   NP                    T Q    +
Sbjct  200  TCK-VWDTQTGDELLTLEGHKNVVYAIAFNNPYGDKIITGSFDKTCKLWSAETGQLYHTF  258

Query  187  VGHGNAINELKFHPRDPNLLLSVSKDHALRLWNIQT-DTLVAIFGGVEGHRDEVLSADYD  245
             GH   I  L F+P+   ++ + S D+  +LW+++T   L  +FG    H  E++S ++D
Sbjct  259  RGHSTEIVCLAFNPQ-GTVIGTGSMDNTAKLWDVETGQELHTLFG----HTAEIVSLNFD  313

Query  246  LLGEKIMSCGMDHSLKLWRINSKRMMNAI  274
              GE+I++   DH++K+W + S R ++ +
Sbjct  314  TQGERIITGSFDHTVKVWDVRSGRCIHTL  342


 Score = 42.0 bits (97),  Expect = 0.091, Method: Compositional matrix adjust.
 Identities = 26/117 (22%), Positives = 53/117 (45%), Gaps = 8/117 (7%)

Query  179  TMQCIKHYVGHGNAINELKFHPRDPNLLLSVSKDHALRLWNIQTDTLVAIFGGVEGHRDE  238
            T Q +    GH   I  L F  +   ++   S DH +++W++++   +    G   H  E
Sbjct  293  TGQELHTLFGHTAEIVSLNFDTQGERIITG-SFDHTVKVWDVRSGRCIHTLAG---HHGE  348

Query  239  VLSADYDLLGEKIMSCGMDHSLKLWRINSKRMMNAIK----ESYDYNPNKTNRPFIS  291
            + S  ++  GE  +S  +D + K+W + S + +  ++    E  D + N T    ++
Sbjct  349  ISSTQFNYTGELCISGSIDRTCKIWDVASGQNVQTLRGHNDEILDVSFNATGSKLVT  405


 Score = 35.4 bits (80),  Expect = 10.0, Method: Compositional matrix adjust.
 Identities = 22/99 (22%), Positives = 45/99 (45%), Gaps = 4/99 (4%)

Query  181  QCIKHYVGHGNAINELKFHPRDPNLLLSVSKDHALRLWNIQTDTLVAIFGGVEGHRDEVL  240
            Q ++   GH + I ++ F+     L+ + S D   R++N  T    AI   + GH  E+ 
Sbjct  379  QNVQTLRGHNDEILDVSFNATGSKLV-TASADGTSRIYNTMTGACQAI---LIGHEAEIS  434

Query  241  SADYDLLGEKIMSCGMDHSLKLWRINSKRMMNAIKESYD  279
               ++  G K+++   D   +LW + +   +  ++   D
Sbjct  435  KVCFNPQGSKVLTASSDKVARLWEVETGDCLQMLEGHTD  473


>GEFOKE007795
Length=418

 Score = 63.5 bits (153),  Expect = 1e-08, Method: Compositional matrix adjust.
 Identities = 40/157 (25%), Positives = 77/157 (49%), Gaps = 14/157 (9%)

Query  108  GDPLVFATVGSNRVTLYECHSQGEIRLLQSYVDADADENFYTCAWTYDSNTSHPLLAVAG  167
            GD  V  ++    V L++ ++   +R L+ + D   D  F         N++   L  A 
Sbjct  273  GDMCVTGSI-DKTVKLWDVNTGQCLRTLRGHTDEVLDVQF---------NSTGSRLITAS  322

Query  168  SRGIIRIINPITMQCIKHYVGHGNAINELKFHPRDPNLLLSVSKDHALRLWNIQTDTLVA  227
            + G  R+ N  T  C++   GH   I+++ F+P    ++ + S D    +W+I+T   + 
Sbjct  323  ADGTARVYNTSTFACVQTLQGHKGEISKVAFNPHGTEVI-TASSDGTCCVWSIETGECLQ  381

Query  228  IFGGVEGHRDEVLSADYDLLGEKIMSCGMDHSLKLWR  264
            I   ++GH DE+ S  Y+  G+ I++   D++ ++WR
Sbjct  382  I---LKGHTDEIFSCAYNYEGDTIITGSKDNTCRIWR  415


 Score = 40.4 bits (93),  Expect = 0.20, Method: Compositional matrix adjust.
 Identities = 22/101 (22%), Positives = 49/101 (49%), Gaps = 4/101 (4%)

Query  179  TMQCIKHYVGHGNAINELKFHPRDPNLLLSVSKDHALRLWNIQTDTLVAIFGGVEGHRDE  238
            T QC++   GH + + +++F+     L+ + S D   R++N  T    A    ++GH+ E
Sbjct  292  TGQCLRTLRGHTDEVLDVQFNSTGSRLI-TASADGTARVYNTST---FACVQTLQGHKGE  347

Query  239  VLSADYDLLGEKIMSCGMDHSLKLWRINSKRMMNAIKESYD  279
            +    ++  G ++++   D +  +W I +   +  +K   D
Sbjct  348  ISKVAFNPHGTEVITASSDGTCCVWSIETGECLQILKGHTD  388


 Score = 40.4 bits (93),  Expect = 0.21, Method: Compositional matrix adjust.
 Identities = 31/132 (23%), Positives = 62/132 (47%), Gaps = 11/132 (8%)

Query  188  GHGNAINELKFHPRDPNLLLSVSKDHALRLWNIQTDTLVAIFGGVEGHRDEVLSADYDLL  247
            GH   I  L F+ +  + L++ S D   R+W++ T   +     + GH+ E+ S   + +
Sbjct  217  GHTEEIVSLCFN-QSGDKLITGSFDWTARVWDVITGRCLQ---QLTGHQGEISSTIINYV  272

Query  248  GEKIMSCGMDHSLKLWRINSKRMMNAIK----ESYDYNPNKTNRPFISQKIHFPDFSTRD  303
            G+  ++  +D ++KLW +N+ + +  ++    E  D   N T    I+      D + R 
Sbjct  273  GDMCVTGSIDKTVKLWDVNTGQCLRTLRGHTDEVLDVQFNSTGSRLITAS---ADGTARV  329

Query  304  IHRNYVDCVRWL  315
             + +   CV+ L
Sbjct  330  YNTSTFACVQTL  341


 Score = 38.1 bits (87),  Expect = 1.3, Method: Compositional matrix adjust.
 Identities = 23/95 (24%), Positives = 45/95 (47%), Gaps = 3/95 (3%)

Query  173  RIINPITMQCIKHYVGHGNAINELKFHPRDPNLLLSVSKDHALRLWNIQTDTLVAIFGGV  232
            +I +  T Q +    GH N +  + F+    N +++ S D   ++W+ +T   +A    +
Sbjct  117  KIWDTATGQELHSLEGHKNVVYAIAFNNPFGNRVITGSFDKTCKIWDAETGECLAT---L  173

Query  233  EGHRDEVLSADYDLLGEKIMSCGMDHSLKLWRINS  267
             GH  E++   ++     I +  MD + KLW + S
Sbjct  174  RGHMTEIVCLAFNPQSTVIATGSMDATAKLWDVES  208


>NUTLON004785
Length=343

 Score = 63.2 bits (152),  Expect = 1e-08, Method: Compositional matrix adjust.
 Identities = 54/195 (28%), Positives = 88/195 (45%), Gaps = 32/195 (16%)

Query  147  FYTCAWTY----DSNTSHPLLAVAGSRGIIRIINPITMQCIKHYVGHGNAINELKFHPRD  202
            F+  AWT           P+LA AG+RG I ++N     C    +GH + +  L F    
Sbjct  2    FFAIAWTILDVPGGVGRVPVLAAAGARGEIILLNEKQNCCYWVLIGHTHPVYSLAFSQNY  61

Query  203  PNLLLSVSKDHALRLWNI------QTDTLVAIFGGVEGHRDEVLSADYDLLGEKIMSCGM  256
            P+LLLS SKD ++R W+I      +  T     G  +GH+  V +  +       +S   
Sbjct  62   PHLLLSGSKDGSVRFWSIGNHANSENMTHAGCLGIYDGHQGPVNTLAFSPSSRSFISGSD  121

Query  257  DHSLKLWRINSKRMMNAIKESYDYNPNKTNRP--FISQKIHFPDFSTR-----DIHRNYV  309
            D +L++W + +K M              T+ P  ++ + I    F+ R     + H + V
Sbjct  122  DATLRVWDLPAKYM--------------TSEPTTWLHKNIPSTKFARRVCTDANFHSSNV  167

Query  310  DCVRWLG-DLILSKS  323
            DC  +L  DL+L+K+
Sbjct  168  DCAAFLTEDLLLTKA  182


>MALJAK021241
Length=471

 Score = 63.9 bits (154),  Expect = 1e-08, Method: Compositional matrix adjust.
 Identities = 34/99 (34%), Positives = 51/99 (52%), Gaps = 4/99 (4%)

Query  172  IRIINPITMQCIKHYVGHGNAINELKFHPRDPNLLLSVSKDHALRLWNIQTDTLVAIFGG  231
            I + +  T Q ++HY  H +AIN + FHP   + LLS S D  L++W+++   L   F  
Sbjct  209  INLYDVRTKQLLQHYPAHADAINSISFHPSG-SFLLSASNDATLKVWDLREGHL---FYT  264

Query  232  VEGHRDEVLSADYDLLGEKIMSCGMDHSLKLWRINSKRM  270
            ++GH   V S  +   GE   S G D  + +WR N  R 
Sbjct  265  LQGHEGAVTSVAFSPNGEFFASGGADEQVMVWRTNFDRF  303


 Score = 42.4 bits (98),  Expect = 0.052, Method: Compositional matrix adjust.
 Identities = 29/128 (23%), Positives = 56/128 (44%), Gaps = 10/128 (8%)

Query  162  LLAVAGSRGIIRIINPITMQCIKHYVGHGNAINELKFHPRDPNLLLSVSKDHALRLWNIQ  221
            L+A  G     R+ +    QC+     H   I ++ FHP D   + + S D  + L++++
Sbjct  157  LVASGGDDKTARVWDTERHQCVLALSDHSAPITKVAFHP-DGTCVATCSVDRTINLYDVR  215

Query  222  TDTLVAIFGGVEGHRDEVLSADYDLLGEKIMSCGMDHSLKLWRINSKRMMNAIK------  275
            T  L+  +     H D + S  +   G  ++S   D +LK+W +    +   ++      
Sbjct  216  TKQLLQHY---PAHADAINSISFHPSGSFLLSASNDATLKVWDLREGHLFYTLQGHEGAV  272

Query  276  ESYDYNPN  283
             S  ++PN
Sbjct  273  TSVAFSPN  280


>NEPPYR012325
Length=348

 Score = 63.2 bits (152),  Expect = 1e-08, Method: Compositional matrix adjust.
 Identities = 47/153 (31%), Positives = 74/153 (48%), Gaps = 13/153 (8%)

Query  88   LKEDHNQPLFGVQFNWHSKEGDPLVFATVGSNRVTLYE-CHSQGEIRLLQSYVDADADE-  145
            +KE H  P+  +  N   K+    +FATVG N+ T+Y+  H    I ++  Y + +A E 
Sbjct  27   IKESHASPVQDLVINRTDKDSRN-IFATVGGNQATVYDDAHFGDHIGVVVQYTN-EATEY  84

Query  146  ----NFYTCAW-TYDSNTSHP----LLAVAGSRGIIRIINPITMQCIKHYVGHGNAINEL  196
                    CAW + +  T HP    LLAVAG    I II+ +  +      GH   I +L
Sbjct  85   TEGGELRACAWVSAEGVTPHPHGDALLAVAGKDKCISIISVVETRVTALLKGHEKEIIDL  144

Query  197  KFHPRDPNLLLSVSKDHALRLWNIQTDTLVAIF  229
                  P  ++S+S+D  LRLW+I  +  + ++
Sbjct  145  ASCAARPGQVISLSRDGTLRLWDIAEERCLQVY  177


>PLAMIC011387
Length=360

 Score = 63.2 bits (152),  Expect = 1e-08, Method: Compositional matrix adjust.
 Identities = 75/328 (23%), Positives = 127/328 (39%), Gaps = 62/328 (19%)

Query  112  VFATVGSNRVTLYECHSQGEIRLLQSYVDADADENFYTCAWTYDSNTSHPLLAVAGSRGI  171
            + A  G N V + +C S G +    + ++    E+FY  AW  +      +LA AG+ G 
Sbjct  1    MVAAGGGNAVVVIDCPS-GIVEYKYTEMEG---EDFYALAWRDEG-----VLAAAGAMGD  51

Query  172  IRIINPITMQCIKHYVGHGNAINELKFHPRDPNLLLSVSKDHALRLWNIQTD----TLVA  227
            I++++     C +  +GH  +I  L F P D +L+ S   D  + LW   T     T+V 
Sbjct  52   IKMLDIRQHVCYELLMGHSASIYSLAFAPHDRSLMASAGADGIVCLWRTSTAADERTMVD  111

Query  228  IFGGVE--------------GHRDEVLSADYDLLGEKIMSCGMDHSLKLWRINSKRMMNA  273
               G E               HR  +    +      I++C  DH++ LW +        
Sbjct  112  PATGEEVRHRRRSERLAVYHAHRAAINCVAFTPDAASILTCCDDHTMALWPV--------  163

Query  274  IKESYDYNPNKTNRPFISQKIHFPDFSTRDIHRNYVDCVRWLGDLILSKSGRAILHSHQQ  333
                    PN +     + +  + D      H + VDC R++ + I+   G         
Sbjct  164  -------YPNDSGLEVETAQATYRD----PFHSSNVDCGRFVTESIVVSKG--------A  204

Query  334  CMRDPV-----SPNLRQHLSCENAIVCWKPGKMEDDIDKIKPSESNVTILGRFDYSQCDI  388
            C  D +     S N          +    PG  E +I+  K  E +  ILG     + D 
Sbjct  205  CEADIMIWNKDSINRLDLSQVRRLVRAHAPGTPESEIET-KYREQH--ILGSLSTEETDE  261

Query  389  WYMRFSMDFWQKMLALGNQVGKLYVWDL  416
             +++F +      LA+G   G++ + DL
Sbjct  262  LFIKFDVATNLATLAIGTSDGRVLLHDL  289


>VAVCUL002378
Length=526

 Score = 63.5 bits (153),  Expect = 1e-08, Method: Compositional matrix adjust.
 Identities = 58/205 (28%), Positives = 88/205 (43%), Gaps = 33/205 (16%)

Query  109  DPLVFATVGSNR-VTLYECHSQGEIRLLQSYVDADADENFYTCAWTYDSNTSHPLLAVAG  167
            D L+F + G++R V+L+   S    RL  S   A +D      +  +  N+ + +     
Sbjct  349  DDLMFCSGGADRTVSLFNIDSLSPERLFTS---ALSD----VSSLIFHPNSQYVIFGSCD  401

Query  168  SRGIIRIINPITMQCIKHYVGHGNAINELKFHPRDPNLLLSVSKDHALRLWNIQTDTLVA  227
             R  IR+    + + ++ ++GH + I  L   P D  LLLS SKD  + LW+I T   + 
Sbjct  402  HR--IRMHEIESAELVRVFIGHTDTITALAVSP-DGKLLLSGSKDKTVILWDIMTSKKIN  458

Query  228  IFGGVEGHRDEVLSADYDLLGEKIMSCGMDHSLKLWRINSKRMMNAIKESYDYNPNKTNR  287
            +F    GH   V S  +   G   +SCG D SL++W   +   +   K          N 
Sbjct  459  VF---RGHTKTVYSVSFCYFGNVFVSCGADLSLRVWDFKNVLAVYHTK----------NT  505

Query  288  PFISQKIHFPDFSTRDIHRNYVDCV  312
            P I  K  F         RN V CV
Sbjct  506  PLIDAKFGF---------RNIVSCV  521


>BIGNAT013759
Length=540

 Score = 63.5 bits (153),  Expect = 1e-08, Method: Compositional matrix adjust.
 Identities = 31/87 (36%), Positives = 49/87 (56%), Gaps = 4/87 (5%)

Query  178  ITMQCIKHYVGHGNAINELKFHPRDPNLLLSVSKDHALRLWNIQTD-TLVAIFGGVEGHR  236
            I  +CI  + GH  A+N ++F P+  +LLLS S DH  +LW++    TL+  +   +GH 
Sbjct  237  IPKKCIHTWGGHAKAVNRIEFFPKTGHLLLSGSMDHTAKLWSVHGQRTLLRTY---KGHS  293

Query  237  DEVLSADYDLLGEKIMSCGMDHSLKLW  263
              V   +++  G K M+C  D  +KLW
Sbjct  294  GAVRDINFNFDGSKFMTCSYDRYVKLW  320


>EUGLON045877
Length=304

 Score = 62.4 bits (150),  Expect = 1e-08, Method: Compositional matrix adjust.
 Identities = 51/203 (25%), Positives = 92/203 (45%), Gaps = 21/203 (10%)

Query  87   SLKEDHNQPLFGVQFNWHSKEGDPLVFATVGSNRVTLYECHSQGEIRLLQSYVDADADEN  146
            +L+ D N   FG+     S +G  +  A+   ++V ++      E+  L ++       N
Sbjct  49   TLRGD-NGKFFGIVTCAFSPDGHHI--ASTWRDKVKVWNAACGSEVFKLHAH-----HGN  100

Query  147  FYTCAWTYDSNTSHPLLAVAGSRGIIRIINPITMQCIKHYVGHGNAINELKFHPRDPNLL  206
             ++CA++        LLA   + G  ++ +  T + +    GH   +    F P  PNL+
Sbjct  101  VHSCAFSPTGR----LLAAGCADGTTKVWDVETGEKVHTLAGHTADVVCTTFSPSAPNLM  156

Query  207  LSVSKDHALRLWNIQTDTLVAIFGGVEGHRDEVLSADYDLLGEKIMSCGMDHSLKLWRIN  266
             S S D  +RLW++     VA+   ++GH   V S  +D  G +++S   D SL++W I 
Sbjct  157  ASSSGDSTIRLWDLTAGRGVAV---LQGHTATVWSCCFDASGTRMLSGSKDRSLRMWDIG  213

Query  267  S------KRMMNAIKESYDYNPN  283
            S       R   AI +   ++P+
Sbjct  214  SCSVQRTYRGHTAIVQCCAFSPS  236


 Score = 38.1 bits (87),  Expect = 0.94, Method: Compositional matrix adjust.
 Identities = 23/89 (26%), Positives = 41/89 (46%), Gaps = 6/89 (7%)

Query  184  KHYVGHGNAINELKFHPRDPNLLLSVSKDHALRLWNIQTDTLVAIFGGVEGHRDEVLSAD  243
            + Y GH   +    F P     L+S S D  L++W+ ++  ++A      GH D V   D
Sbjct  219  RTYRGHTAIVQCCAFSP-SARRLVSASHDKTLKVWDAESGEVLATL---VGHADAVHRCD  274

Query  244  YDLLGEKIMSCGMDHSLKLWRINSKRMMN  272
                G  + SC  D ++K+W  +   +++
Sbjct  275  VS--GPLVASCSSDKTVKIWDFSPHSLLD  301


>ARATHA037938
Length=473

 Score = 63.5 bits (153),  Expect = 1e-08, Method: Compositional matrix adjust.
 Identities = 36/93 (39%), Positives = 53/93 (57%), Gaps = 4/93 (4%)

Query  172  IRIINPITMQCIKHYVGHGNAINELKFHPRDPNLLLSVSKDHALRLWNIQTDTLVAIFGG  231
            +R+ N IT Q +  + GH   + ++ +   D  LLLS SKD  L++W I+T  L      
Sbjct  384  VRLWNGITGQFVTVFRGHVGPVYQVSWSA-DSRLLLSGSKDSTLKIWEIRTKKLKQ---D  439

Query  232  VEGHRDEVLSADYDLLGEKIMSCGMDHSLKLWR  264
            + GH DEV + D+   GEK++S G D  LKLW+
Sbjct  440  LPGHADEVFAVDWSPDGEKVVSGGKDRVLKLWK  472


 Score = 49.3 bits (116),  Expect = 4e-04, Method: Compositional matrix adjust.
 Identities = 28/93 (30%), Positives = 44/93 (47%), Gaps = 4/93 (4%)

Query  178  ITMQCIKHYVGHGNAINELKFHPRDPNLLLSVSKDHALRLWNIQTDTLVAIFGGVEGHRD  237
            ++ Q  K   GH   +N + F P D   + S S D ++RLWN  T   V +F    GH  
Sbjct  348  VSKQPKKRLTGHQQLVNHVYFSP-DGKWIASASFDKSVRLWNGITGQFVTVF---RGHVG  403

Query  238  EVLSADYDLLGEKIMSCGMDHSLKLWRINSKRM  270
             V    +      ++S   D +LK+W I +K++
Sbjct  404  PVYQVSWSADSRLLLSGSKDSTLKIWEIRTKKL  436


 Score = 40.0 bits (92),  Expect = 0.29, Method: Compositional matrix adjust.
 Identities = 67/359 (19%), Positives = 133/359 (37%), Gaps = 64/359 (18%)

Query  143  ADENFYTCAWTY---DSNTSHPLLAVAGSRGIIRIINPITMQCIKHYVGHGNAINELKFH  199
            +DE       TY   +  +   +L +   +  +  I P+  +C +   GH  A+  + F 
Sbjct  60   SDEELLVPVGTYLEKNKVSVEKVLTIVYQQQAVFRIRPVN-RCSQTIAGHAEAVLCVSFS  118

Query  200  PRDPNLLLSVSKDHALRLWNIQTDTLVAIFGGVEGHRDEVLSADYDLLGEKIMSCGMDHS  259
            P D   L S S D  +RLW++ T+T +      +GH++ VL+  +   G+ ++S      
Sbjct  119  P-DGKQLASGSGDTTVRLWDLYTETPLFT---CKGHKNWVLTVAWSPDGKHLVSGSKSGE  174

Query  260  LKLWRINSKRMMNAIKESYDYNPNKTNRPFIS----QKIHFPDFSTRDI-----------  304
            +  W        N  K   + +P   ++ +I+    + +H      R +           
Sbjct  175  ICCW--------NPKKGELEGSPLTGHKKWITGISWEPVHLSSPCRRFVTSSKDGDARIW  226

Query  305  -------------HRNYVDCVRWLGDLILSKSGRAILHSHQQCMRDPVSPNLRQHLSCEN  351
                         H   V CV+W GD I+    +       +  +  +   L+ H    N
Sbjct  227  DITLKKSIICLSGHTLAVTCVKWGGDGIIYTGSQDCTIKMWETTQGKLIRELKGHGHWIN  286

Query  352  AIV-----CWKPGKMEDDIDKIKPSESNVTILGRFDYSQCDIWYMRFSMDFWQKMLALGN  406
            ++        + G  +    +  P+E     L R++ ++ D            + L  G+
Sbjct  287  SLALSTEYVLRTGAFDHTGRQYPPNEEKQKALERYNKTKGDS----------PERLVSGS  336

Query  407  QVGKLYVWDLEVEDPHKAKCTTLTHHKCGAAIRQTSFSRDSSILIAVCDDASIWRWDRL  465
                +++W+  V    K +   LT H+    +    FS D   + +   D S+  W+ +
Sbjct  337  DDFTMFLWEPSVSKQPKKR---LTGHQ--QLVNHVYFSPDGKWIASASFDKSVRLWNGI  390


>COEREV002937
Length=403

 Score = 63.2 bits (152),  Expect = 1e-08, Method: Compositional matrix adjust.
 Identities = 77/393 (20%), Positives = 155/393 (39%), Gaps = 81/393 (21%)

Query  88   LKEDHNQPLFGVQFNWHSKEGDPL--------------VFATVGSNRVTLYECHSQGEIR  133
            ++E+HN  +  +   ++  + D L              +  + G  +  +++  + G+  
Sbjct  50   VRENHNDTVAQIALMFYRPDDDGLQGHGTVREADDNSNLLVSTGHMQANVFDNENCGDHL  109

Query  134  LLQSY--VDADADENFYTCAWTYDSNTSHPLLAVAGSRGIIRIINPITMQCIKHYVGHGN  191
             + S+  +D +      TC W      +  L AVAG   ++ +I+    + I+   GH  
Sbjct  110  DIMSHFQLDDEGSNMLKTCCWIRVPGDA--LFAVAGEDKMVHLISLAWTREIRVLRGHTG  167

Query  192  AINELKFHPRDPNLLLSVSKDHALRLWNIQTDTLVAIFGGVEGHRDEVLSADYDLLGEKI  251
             I +L+ HP D  LLLSVS D  +R+W++   T + I+           +A +   G+ I
Sbjct  168  TIVDLQPHPTDTRLLLSVSNDKTVRIWSVLNGTCLCIYNY------GATAARFHPNGKAI  221

Query  252  MSCGMDHSLKLWRINSKRMMNAIKESYDYNPNKTNRPFISQKIHFPDFSTRDIHRNYVDC  311
             +      ++ W +            +DY   + N P +       D STR +       
Sbjct  222  FTGSSTGEVRQWSV----------PDFDY---QNNEPILFT----ADNSTRIV-------  257

Query  312  VRWLGDLILSKSGRAILHSHQQCMRDPVSPNLRQHLSCENAIVCWKPGKMED-DIDKIKP  370
                       +G+  + S   C+R           + +N +V    G+++  D+D    
Sbjct  258  -----------TGKGGMGSAIDCLR----------FANKNLLVKSMAGRIDYWDLD----  292

Query  371  SESNVTILGRFDYSQCDIWYMRFSMDFWQKMLALGNQVGKLYVWDLEVEDPHKAKCTTLT  430
                  ++  F      +   RF + +  K + +GN  G++Y+++++    +      L 
Sbjct  293  ---TKALIRSFIVRSHGVSVSRFDVSYDDKYICVGNSRGEIYIFNID----NGKTIRRLA  345

Query  431  HHKCGAAIRQTSFSRDSSILIAVCDDASIWRWD  463
            H +    +  T FSRD   ++   +   IWR+D
Sbjct  346  HKRSVRPVTCTIFSRDCRSVVYSSEAGFIWRYD  378


>SAPDIC003629
Length=417

 Score = 63.2 bits (152),  Expect = 2e-08, Method: Compositional matrix adjust.
 Identities = 43/184 (23%), Positives = 91/184 (49%), Gaps = 18/184 (10%)

Query  81   SFKCVNSLKEDHNQPLFGVQFNWHSKEGDPLVFATVGSNRVTLYECHSQGEIRLLQSYVD  140
            S +C+++L   H + +   QF++    G+  +  ++      +++  S   ++ L+ + D
Sbjct  251  SGRCIHTLAGHHGE-ISSTQFSY---TGELCISGSI-DRTCKIWDVASGQNVQTLRGHND  305

Query  141  ADADENFYTCAWTYDSNTSHPLLAVAGSRGIIRIINPITMQCIKHYVGHGNAINELKFHP  200
               D +F         N++   L  A + G  RI N +T  C    +GH   I+++ F+P
Sbjct  306  EILDVSF---------NSTGSKLVTASADGTSRIYNTMTGACQAILIGHEAEISKVTFNP  356

Query  201  RDPNLLLSVSKDHALRLWNIQTDTLVAIFGGVEGHRDEVLSADYDLLGEKIMSCGMDHSL  260
            +   +L + S D   RLW ++T   + +   +EGH DE+ S  ++  G+ I++   D++ 
Sbjct  357  QGSKVL-TASSDKVARLWEVETGDCLQM---LEGHTDEIFSCAFNYEGDTIITGSKDNTC  412

Query  261  KLWR  264
            ++W+
Sbjct  413  RIWK  416


 Score = 53.9 bits (128),  Expect = 1e-05, Method: Compositional matrix adjust.
 Identities = 29/99 (29%), Positives = 55/99 (56%), Gaps = 4/99 (4%)

Query  176  NPITMQCIKHYVGHGNAINELKFHPRDPNLLLSVSKDHALRLWNIQTDTLVAIFGGVEGH  235
            N  T Q    Y GH   I  L F+P+   ++ + S D+  +LW++++   +     + GH
Sbjct  164  NADTGQLYHTYRGHSTEIVCLSFNPQ-GTVIATGSMDNTAKLWDVESGQELHT---LLGH  219

Query  236  RDEVLSADYDLLGEKIMSCGMDHSLKLWRINSKRMMNAI  274
              E++S ++D  GEKI++   DH++K+W + S R ++ +
Sbjct  220  TAEIVSLNFDAQGEKIITGSFDHTVKVWDVRSGRCIHTL  258


 Score = 41.2 bits (95),  Expect = 0.12, Method: Compositional matrix adjust.
 Identities = 22/87 (25%), Positives = 43/87 (49%), Gaps = 3/87 (3%)

Query  188  GHGNAINELKFHPRDPNLLLSVSKDHALRLWNIQTDTLVAIFGGVEGHRDEVLSADYDLL  247
            GH N +  + F+    + +++ S D   +LWN  T  L   +    GH  E++   ++  
Sbjct  133  GHKNVVYAIAFNNPYGDKIITGSFDKTCKLWNADTGQLYHTY---RGHSTEIVCLSFNPQ  189

Query  248  GEKIMSCGMDHSLKLWRINSKRMMNAI  274
            G  I +  MD++ KLW + S + ++ +
Sbjct  190  GTVIATGSMDNTAKLWDVESGQELHTL  216


 Score = 41.2 bits (95),  Expect = 0.13, Method: Compositional matrix adjust.
 Identities = 24/109 (22%), Positives = 50/109 (46%), Gaps = 8/109 (7%)

Query  187  VGHGNAINELKFHPRDPNLLLSVSKDHALRLWNIQTDTLVAIFGGVEGHRDEVLSADYDL  246
            +GH   I  L F  +   ++   S DH +++W++++   +    G   H  E+ S  +  
Sbjct  217  LGHTAEIVSLNFDAQGEKIITG-SFDHTVKVWDVRSGRCIHTLAG---HHGEISSTQFSY  272

Query  247  LGEKIMSCGMDHSLKLWRINSKRMMNAIK----ESYDYNPNKTNRPFIS  291
             GE  +S  +D + K+W + S + +  ++    E  D + N T    ++
Sbjct  273  TGELCISGSIDRTCKIWDVASGQNVQTLRGHNDEILDVSFNSTGSKLVT  321


 Score = 35.4 bits (80),  Expect = 7.7, Method: Compositional matrix adjust.
 Identities = 22/99 (22%), Positives = 45/99 (45%), Gaps = 4/99 (4%)

Query  181  QCIKHYVGHGNAINELKFHPRDPNLLLSVSKDHALRLWNIQTDTLVAIFGGVEGHRDEVL  240
            Q ++   GH + I ++ F+     L+ + S D   R++N  T    AI   + GH  E+ 
Sbjct  295  QNVQTLRGHNDEILDVSFNSTGSKLV-TASADGTSRIYNTMTGACQAI---LIGHEAEIS  350

Query  241  SADYDLLGEKIMSCGMDHSLKLWRINSKRMMNAIKESYD  279
               ++  G K+++   D   +LW + +   +  ++   D
Sbjct  351  KVTFNPQGSKVLTASSDKVARLWEVETGDCLQMLEGHTD  389


>TELSUB034190
Length=431

 Score = 63.2 bits (152),  Expect = 2e-08, Method: Compositional matrix adjust.
 Identities = 43/191 (23%), Positives = 90/191 (47%), Gaps = 24/191 (13%)

Query  74   KSKKCKYSFKCVNSLKEDHNQPLFGVQFNWHSKEGDPLVFATVGSNRVTLYECHSQGEIR  133
            ++ +C+++          H   +  VQFN+    GD  +  ++      ++  ++   + 
Sbjct  263  RTGECQFTLS-------GHAGEISSVQFNY---TGDLALTGSI-DRTAKIWNVNTGECVN  311

Query  134  LLQSYVDADADENFYTCAWTYDSNTSHPLLAVAGSRGIIRIINPITMQCIKHYVGHGNAI  193
             L+ + D   D  F         NTS   L  A + G  RI N +T  C+   +GH   I
Sbjct  312  TLRGHTDEILDVCF---------NTSGSKLVTASADGSARIYNTMTGACLAILIGHEGEI  362

Query  194  NELKFHPRDPNLLLSVSKDHALRLWNIQTDTLVAIFGGVEGHRDEVLSADYDLLGEKIMS  253
            +++ F+P+    +L+ S D   RLW+ ++   + +   +EGH DE+ S  ++  G+ +++
Sbjct  363  SKVCFNPQGTK-ILTASSDKTSRLWDCESGECLQV---MEGHTDEIFSCAFNYEGDTVIT  418

Query  254  CGMDHSLKLWR  264
               D++ ++W+
Sbjct  419  GSKDNTCRIWK  429


 Score = 49.3 bits (116),  Expect = 4e-04, Method: Compositional matrix adjust.
 Identities = 34/136 (25%), Positives = 63/136 (46%), Gaps = 26/136 (19%)

Query  154  YDSNTSHPLLAVAGSRGIIRII---NPI-------------------TMQCIKHYVGHGN  191
            +D+NT   +L + G + ++  I   NP                    + + I    GH  
Sbjct  133  WDTNTGEEMLTLEGHKNVVYAIAFNNPYGDKIITGSFDKTCKLWDAHSGELIHTLRGHQT  192

Query  192  AINELKFHPRDPNLLLSVSKDHALRLWNIQTDTLVAIFGGVEGHRDEVLSADYDLLGEKI  251
             I  L F+P+   ++ + S D   +LW+++T   ++    + GH  E++S  +D  GEKI
Sbjct  193  EIVCLSFNPQ-STIVATGSMDSTAKLWDVETGLELST---LLGHSAEIVSLCFDTTGEKI  248

Query  252  MSCGMDHSLKLWRINS  267
            M+   DH+ K+W + +
Sbjct  249  MTGSFDHTSKVWDVRT  264


 Score = 42.0 bits (97),  Expect = 0.081, Method: Compositional matrix adjust.
 Identities = 31/118 (26%), Positives = 56/118 (47%), Gaps = 5/118 (4%)

Query  163  LAVAGSRG-IIRIINPITMQCIKHYVGHGNAINELKFHPRDPNLLLSVSKDHALRLWNIQ  221
            LA+ GS     +I N  T +C+    GH + I ++ F+     L+ + S D + R++N  
Sbjct  289  LALTGSIDRTAKIWNVNTGECVNTLRGHTDEILDVCFNTSGSKLV-TASADGSARIYNTM  347

Query  222  TDTLVAIFGGVEGHRDEVLSADYDLLGEKIMSCGMDHSLKLWRINSKRMMNAIKESYD  279
            T   +AI   + GH  E+    ++  G KI++   D + +LW   S   +  ++   D
Sbjct  348  TGACLAI---LIGHEGEISKVCFNPQGTKILTASSDKTSRLWDCESGECLQVMEGHTD  402


 Score = 39.7 bits (91),  Expect = 0.44, Method: Compositional matrix adjust.
 Identities = 36/190 (19%), Positives = 77/190 (41%), Gaps = 16/190 (8%)

Query  90   EDHNQPLFGVQFNWHSKEGDPLVFATVGSNRVTLYECHSQGEIRLLQSYVDADADENFYT  149
            E H   ++ + FN  +  GD ++  +       L++ HS   I  L+ +       +F  
Sbjct  145  EGHKNVVYAIAFN--NPYGDKIITGSF-DKTCKLWDAHSGELIHTLRGHQTEIVCLSF--  199

Query  150  CAWTYDSNTSHPLLAVAGSRGIIRIINPITMQCIKHYVGHGNAINELKFHPRDPNLLLSV  209
                   N    ++A        ++ +  T   +   +GH   I  L F      ++   
Sbjct  200  -------NPQSTIVATGSMDSTAKLWDVETGLELSTLLGHSAEIVSLCFDTTGEKIMTG-  251

Query  210  SKDHALRLWNIQTDTLVAIFGGVEGHRDEVLSADYDLLGEKIMSCGMDHSLKLWRINSKR  269
            S DH  ++W+++T         + GH  E+ S  ++  G+  ++  +D + K+W +N+  
Sbjct  252  SFDHTSKVWDVRTGECQFT---LSGHAGEISSVQFNYTGDLALTGSIDRTAKIWNVNTGE  308

Query  270  MMNAIKESYD  279
             +N ++   D
Sbjct  309  CVNTLRGHTD  318


>RIGRAM014113
Length=496

 Score = 63.2 bits (152),  Expect = 2e-08, Method: Compositional matrix adjust.
 Identities = 30/98 (31%), Positives = 58/98 (59%), Gaps = 4/98 (4%)

Query  172  IRIINPITMQCIKHYVGHGNAINELKFHPRDPNLLLSVSKDHALRLWNIQTDTLVAIFGG  231
            +R+ N  T QC K   GHG+++  + F P D   ++S S+D+  RLWN++T   V +   
Sbjct  104  VRLWNLATGQCEKVLQGHGSSVTNVCFSP-DGQSIVSSSQDNTARLWNVETGECVRVL--  160

Query  232  VEGHRDEVLSADYDLLGEKIMSCGMDHSLKLWRINSKR  269
             +GH+D++ S  +   G  +++  +D +L+LW +++ +
Sbjct  161  -QGHKDQLFSVCFSPDGMNLVTGSLDKTLRLWSVSNGQ  197


 Score = 58.2 bits (139),  Expect = 6e-07, Method: Compositional matrix adjust.
 Identities = 31/100 (31%), Positives = 56/100 (56%), Gaps = 4/100 (4%)

Query  172  IRIINPITMQCIKHYVGHGNAINELKFHPRDPNLLLSVSKDHALRLWNIQTDTLVAIFGG  231
            +R+ N  T QC     GH +++  L F P D   L+S S D  LR+W++ T   + +   
Sbjct  398  VRVWNVATGQCRAVLKGHHSSVRGLCFSP-DKKRLVSGSVDSTLRVWDVSTAQCLNVL--  454

Query  232  VEGHRDEVLSADYDLLGEKIMSCGMDHSLKLWRINSKRMM  271
             EGH D V +  +   G+KI S G+D+++++W +++ + +
Sbjct  455  -EGHTDYVYTVCFSPDGQKIASGGVDNTVRVWNLSTAQCI  493


 Score = 50.1 bits (118),  Expect = 2e-04, Method: Compositional matrix adjust.
 Identities = 29/107 (27%), Positives = 53/107 (50%), Gaps = 4/107 (4%)

Query  163  LAVAGSRGIIRIINPITMQCIKHYVGHGNAINELKFHPRDPNLLLSVSKDHALRLWNIQT  222
            LA       +R+ +  T QC +   GH + +  + F P D  +L S  +D+ +RLWN+ T
Sbjct  263  LASGSQDNTVRLWSVPTGQCERVLEGHTDRVRSVCFSP-DSKILASGGEDNTVRLWNVAT  321

Query  223  DTLVAIFGGVEGHRDEVLSADYDLLGEKIMSCGMDHSLKLWRINSKR  269
                 +    +GH D V S  +   G+ + S   D++++LW + + +
Sbjct  322  GYCETVL---QGHTDYVRSVCFSPNGKTLASGSEDNTMRLWNLGAGQ  365


 Score = 50.1 bits (118),  Expect = 3e-04, Method: Compositional matrix adjust.
 Identities = 30/118 (25%), Positives = 56/118 (47%), Gaps = 4/118 (3%)

Query  163  LAVAGSRGIIRIINPITMQCIKHYVGHGNAINELKFHPRDPNLLLSVSKDHALRLWNIQT  222
            LA       +R+ N    QC     GH + I  + F P D   + S S D  +R+WN+ T
Sbjct  347  LASGSEDNTMRLWNLGAGQCETELPGHTDNIKTVCFSP-DGQSIASGSDDTTVRVWNVAT  405

Query  223  DTLVAIFGGVEGHRDEVLSADYDLLGEKIMSCGMDHSLKLWRINSKRMMNAIKESYDY  280
                A+    +GH   V    +    ++++S  +D +L++W +++ + +N ++   DY
Sbjct  406  GQCRAVL---KGHHSSVRGLCFSPDKKRLVSGSVDSTLRVWDVSTAQCLNVLEGHTDY  460


 Score = 49.3 bits (116),  Expect = 4e-04, Method: Compositional matrix adjust.
 Identities = 30/109 (28%), Positives = 53/109 (49%), Gaps = 4/109 (4%)

Query  172  IRIINPITMQCIKHYVGHGNAINELKFHPRDPNLLLSVSKDHALRLWNIQTDTLVAIFGG  231
            +R+ N  T QC +   GH + +  + F   D   L S S+D+ +RLW++ T     +   
Sbjct  230  VRLWNVATGQCDQVLQGHTHFVRSVCFSA-DGKTLASGSQDNTVRLWSVPTGQCERVL--  286

Query  232  VEGHRDEVLSADYDLLGEKIMSCGMDHSLKLWRINSKRMMNAIKESYDY  280
             EGH D V S  +    + + S G D++++LW + +      ++   DY
Sbjct  287  -EGHTDRVRSVCFSPDSKILASGGEDNTVRLWNVATGYCETVLQGHTDY  334


 Score = 44.3 bits (103),  Expect = 0.016, Method: Compositional matrix adjust.
 Identities = 30/117 (26%), Positives = 55/117 (47%), Gaps = 10/117 (9%)

Query  162  LLAVAGSRGIIRIINPITMQCIKHYVGHGNAINELKFHPRDPNLLLSVSKDHALRLWNI-  220
            +LA  G    +R+ N  T  C     GH + +  + F P +   L S S+D+ +RLWN+ 
Sbjct  304  ILASGGEDNTVRLWNVATGYCETVLQGHTDYVRSVCFSP-NGKTLASGSEDNTMRLWNLG  362

Query  221  --QTDTLVAIFGGVEGHRDEVLSADYDLLGEKIMSCGMDHSLKLWRINSKRMMNAIK  275
              Q +T       + GH D + +  +   G+ I S   D ++++W + + +    +K
Sbjct  363  AGQCETE------LPGHTDNIKTVCFSPDGQSIASGSDDTTVRVWNVATGQCRAVLK  413


 Score = 40.0 bits (92),  Expect = 0.29, Method: Compositional matrix adjust.
 Identities = 25/105 (24%), Positives = 48/105 (46%), Gaps = 10/105 (10%)

Query  188  GHGNAINELKFHPRDPNLLLSVSKDHALRLWNIQTDTLVAIFGGVEGHRDEVLSADYDLL  247
            GH   +  + F P D   ++S S D  +RLWN+ T     +    +GH   V +  +   
Sbjct  78   GHTAYVFGVCFSP-DGKKIVSGSDDKTVRLWNLATGQCEKVL---QGHGSSVTNVCFSPD  133

Query  248  GEKIMSCGMDHSLKLWRINSKRMMNAIKESYD------YNPNKTN  286
            G+ I+S   D++ +LW + +   +  ++   D      ++P+  N
Sbjct  134  GQSIVSSSQDNTARLWNVETGECVRVLQGHKDQLFSVCFSPDGMN  178


>ENTHIS005069
Length=463

 Score = 63.2 bits (152),  Expect = 2e-08, Method: Compositional matrix adjust.
 Identities = 37/116 (32%), Positives = 59/116 (51%), Gaps = 6/116 (5%)

Query  149  TCAWTYDSNTSHPLLAVAGSRGIIRIINPITMQCIKHYVGHGNAINELKFHPRDPNLLLS  208
            +C ++ DS     ++A  G    +RI +  T  C+  Y GH   I    + P D  +L+S
Sbjct  353  SCKFSPDSR----IIASTGCDKNMRIWDGFTGSCLHTYRGHVQTIYGCAWSP-DSRMLVS  407

Query  209  VSKDHALRLWNIQTDTLVAIFGGVEGHRDEVLSADYDLLGEKIMSCGMDHSLKLWR  264
             SKD  ++LWN+       +   + GH DEV S D+ L G  + +   DH++K+WR
Sbjct  408  ASKDSTVKLWNV-VPGCRKLMTNLPGHLDEVFSIDWSLDGSSVATASYDHTIKIWR  462


 Score = 39.7 bits (91),  Expect = 0.47, Method: Compositional matrix adjust.
 Identities = 25/69 (36%), Positives = 40/69 (58%), Gaps = 5/69 (7%)

Query  187  VGHGNAINELKFHPRDPNLLLSVSKDHALRLWNIQTDTLVAIFGGVEGHRDEVLSADYDL  246
             GH N+I   KF  +D + L S S DH +R+W++ T T +     ++GH D VL+ D+  
Sbjct  95   TGHSNSILSCKF-SQDSSKLGSCSGDHTVRVWDLNTCTPICT---LKGHGDWVLNLDWH-  149

Query  247  LGEKIMSCG  255
             G K+++ G
Sbjct  150  YGNKLLASG  158


>PICSPE040388
Length=428

 Score = 62.8 bits (151),  Expect = 2e-08, Method: Compositional matrix adjust.
 Identities = 32/94 (34%), Positives = 48/94 (51%), Gaps = 4/94 (4%)

Query  172  IRIINPITMQCIKHYVGHGNAINELKFHPRDPNLLLSVSKDHALRLWNIQTDTLVAIFGG  231
            +R+ N  T +C +   GH   +    F P D   ++S S D  +RLWN+ T         
Sbjct  337  LRLWNVATGECEQTLAGHSGTVKSAGFSP-DGTKVVSASDDETVRLWNVATGECEQTL--  393

Query  232  VEGHRDEVLSADYDLLGEKIMSCGMDHSLKLWRI  265
             EGH   V SA++   G K++S  +D +L+LWRI
Sbjct  394  -EGHSKCVTSAEFSPDGTKVVSASLDQTLRLWRI  426


 Score = 56.6 bits (135),  Expect = 2e-06, Method: Compositional matrix adjust.
 Identities = 30/86 (35%), Positives = 44/86 (51%), Gaps = 4/86 (5%)

Query  172  IRIINPITMQCIKHYVGHGNAINELKFHPRDPNLLLSVSKDHALRLWNIQTDTLVAIFGG  231
            +R+ N  T +C +   GH N +   +F P D   ++S S D  +RLWN+ T         
Sbjct  155  VRLWNVATGECEQTLKGHSNCVTSAEFSP-DGTKVVSASDDKTVRLWNVATGECEQTL--  211

Query  232  VEGHRDEVLSADYDLLGEKIMSCGMD  257
             EGH D V+SA +   G K++SC  D
Sbjct  212  -EGHSDWVMSAGFSPDGTKVVSCSRD  236


 Score = 52.0 bits (123),  Expect = 5e-05, Method: Compositional matrix adjust.
 Identities = 31/116 (27%), Positives = 52/116 (45%), Gaps = 10/116 (9%)

Query  176  NPITMQCIKHYVGHGNAINELKFHPRDPNLLLSVSKDHALRLWNIQTDTLVAIFGGVEGH  235
            N  T +C     GH + +   +F P D   ++S S D  LRLWN+ T           GH
Sbjct  299  NVATGECEHTLAGHSSYVRSSEFSP-DGTKVVSASDDETLRLWNVATGECEQTLA---GH  354

Query  236  RDEVLSADYDLLGEKIMSCGMDHSLKLWRINSKRMMNAIK------ESYDYNPNKT  285
               V SA +   G K++S   D +++LW + +      ++       S +++P+ T
Sbjct  355  SGTVKSAGFSPDGTKVVSASDDETVRLWNVATGECEQTLEGHSKCVTSAEFSPDGT  410


 Score = 49.7 bits (117),  Expect = 3e-04, Method: Compositional matrix adjust.
 Identities = 31/120 (26%), Positives = 55/120 (46%), Gaps = 11/120 (9%)

Query  172  IRIINPITMQCIKHYVGHGNAINELKFHPRDPNLLLSVSKDHALRLWNIQTDTLVAIFGG  231
            +RI N +T +C +  +GH +      F P D   ++S S D  + LWN+ T        G
Sbjct  254  LRIWNAVTGEC-EQVLGHSDEFESAGFSP-DGTKVVSASLDKTVWLWNVATGECEHTLAG  311

Query  232  VEGHRDEVLSADYDLLGEKIMSCGMDHSLKLWRINSKRMMNAIK------ESYDYNPNKT  285
               H   V S+++   G K++S   D +L+LW + +      +       +S  ++P+ T
Sbjct  312  ---HSSYVRSSEFSPDGTKVVSASDDETLRLWNVATGECEQTLAGHSGTVKSAGFSPDGT  368


 Score = 44.7 bits (104),  Expect = 0.012, Method: Compositional matrix adjust.
 Identities = 32/135 (24%), Positives = 58/135 (43%), Gaps = 26/135 (19%)

Query  172  IRIINPITMQCIKHYVGHGNAINELKFHPRDPNLLLSVSKD---------------HALR  216
            +R+ N  T +C +   GH + +    F P D   ++S S+D               + LR
Sbjct  197  VRLWNVATGECEQTLEGHSDWVMSAGFSP-DGTKVVSCSRDPCAGIFDDDDADERDNRLR  255

Query  217  LWNIQTDTLVAIFGGVEGHRDEVLSADYDLLGEKIMSCGMDHSLKLWRINSKRMMNAIK-  275
            +WN  T     + G    H DE  SA +   G K++S  +D ++ LW + +    + +  
Sbjct  256  IWNAVTGECEQVLG----HSDEFESAGFSPDGTKVVSASLDKTVWLWNVATGECEHTLAG  311

Query  276  -----ESYDYNPNKT  285
                  S +++P+ T
Sbjct  312  HSSYVRSSEFSPDGT  326


>ARCINT006839
Length=240

 Score = 61.2 bits (147),  Expect = 2e-08, Method: Compositional matrix adjust.
 Identities = 50/183 (27%), Positives = 91/183 (50%), Gaps = 17/183 (9%)

Query  93   NQPLFGVQFNWHSKEGDPLVFATVGSNRVTLYECHSQGEIRLLQSYVDADADENFYTCAW  152
            N  +F V F   S +G  L F +V  N V L+E  SQ  +  ++   DA++    ++ A+
Sbjct  2    NGLVFSVSF---SLDGKILAFGSVEEN-VGLWEIESQKSLGKIKR--DANS---VWSVAF  52

Query  153  TYDSNTSHPLLAVAGSRGIIRIINPITMQCIKHYVGHGNAINELKFHPRDPNLLLSVSKD  212
            + D  T    +       +I I +  +++ +    GH N I  L F+P + N+L S S D
Sbjct  53   SPDGKT----ITSGTDEKVIEIWDVESLKSLGLLKGHTNGIWSLSFNP-NGNILASGSYD  107

Query  213  HALRLWNIQTDTLVAIFGGVEGHRDEVLSADYDLLGEKIMSCGMDHSLKLWRINSKRMMN  272
            + ++LW++     +AI    EGH D+VLS  +   G  + S   D ++ LW + +++ + 
Sbjct  108  NTIQLWDVNNQKSLAIL---EGHSDKVLSISFSPDGRTLASGSDDKTILLWDMETQKSIG  164

Query  273  AIK  275
             ++
Sbjct  165  KLE  167


 Score = 40.4 bits (93),  Expect = 0.16, Method: Compositional matrix adjust.
 Identities = 40/180 (22%), Positives = 79/180 (44%), Gaps = 15/180 (8%)

Query  81   SFKCVNSLKEDHNQPLFGVQFNWHSKEGDPLVFATVGSNRVTLYECHSQGEIRLLQSYVD  140
            S K +  LK  H   ++ + FN     G+ L   +   N + L++ ++Q  + +L+ + D
Sbjct  75   SLKSLGLLK-GHTNGIWSLSFN---PNGNILASGSY-DNTIQLWDVNNQKSLAILEGHSD  129

Query  141  ADADENFYTCAWTYDSNTSHPLLAVAGSRGIIRIINPITMQCIKHYVGHGNAINELKFHP  200
                    + +++ D  T    LA       I + +  T + I    GH N++  + F P
Sbjct  130  -----KVLSISFSPDGRT----LASGSDDKTILLWDMETQKSIGKLEGHTNSVLTVSFSP  180

Query  201  RDPNLLLSVSKDHALRLWNIQTDTLVAIFGGVEGHRDEVLSADYDLLGEKIMSCGMDHSL  260
             +  +L S S D  + LW+++T     I   +EGH + + +  +   G  + S   D ++
Sbjct  181  -NGKILASGSYDKTILLWDMETPISPTIVVKLEGHTNAIWNVSWSPDGRTLASGSYDKTI  239


>UMBRAM009756
Length=1230

 Score = 63.5 bits (153),  Expect = 2e-08, Method: Compositional matrix adjust.
 Identities = 44/151 (29%), Positives = 71/151 (47%), Gaps = 9/151 (6%)

Query  159  SHPLLAVAGSRGIIRIINPITMQCIKHYVGHGNAINELKFHPRDPNLLLSVSKDHALRLW  218
            S PL    G    I++ N  T +C+    GH + +  + FH  +P  +LS S D  +R+W
Sbjct  64   SQPLFVSGGDDYKIKVWNYKTRRCLFTLNGHLDYVRTVFFHHENP-WILSASDDQTIRIW  122

Query  219  NIQTDTLVAIFGGVEGHRDEVLSADYDLLGEKIMSCGMDHSLKLWRINSKRMMNAIKESY  278
            N Q+ T +AI   + GH   V+SA +    + ++S  MD ++++W I+  R  N    S 
Sbjct  123  NWQSRTCIAI---LTGHNHYVMSAQFHPKNDLVVSASMDQTVRVWDISGLRKKNQAPGSQ  179

Query  279  DYNPNKTNRPFISQKIHFPDFSTRDIHRNYV  309
             Y  +     F  Q      F + D+   YV
Sbjct  180  AYEDH-----FNRQNSQADLFGSTDVMVKYV  205


 Score = 45.8 bits (107),  Expect = 0.007, Method: Compositional matrix adjust.
 Identities = 36/138 (26%), Positives = 60/138 (43%), Gaps = 29/138 (21%)

Query  160  HPLLAVAGSRGIIRIINPITMQCIKHYVGHGNAINELKFHPRDPNLLLSVSKDHALRLWN  219
            +P +  A     IRI N  +  CI    GH + +   +FHP++ +L++S S D  +R+W+
Sbjct  107  NPWILSASDDQTIRIWNWQSRTCIAILTGHNHYVMSAQFHPKN-DLVVSASMDQTVRVWD  165

Query  220  I--------------------QTDTLVAIFGG--------VEGHRDEVLSADYDLLGEKI  251
            I                    + ++   +FG         +EGH   V  A +      I
Sbjct  166  ISGLRKKNQAPGSQAYEDHFNRQNSQADLFGSTDVMVKYVLEGHDRGVNWATFHPTMPLI  225

Query  252  MSCGMDHSLKLWRINSKR  269
            +S G D  +KLWR+N  +
Sbjct  226  VSAGDDRQVKLWRMNDTK  243


 Score = 43.9 bits (102),  Expect = 0.027, Method: Compositional matrix adjust.
 Identities = 27/92 (29%), Positives = 45/92 (49%), Gaps = 2/92 (2%)

Query  188  GHGNAINELKFHPRDPNLLLSVSKDHALRLWNIQTDTLVAIFGGVEGHRDEVLSADYDLL  247
            GH   +N   FHP  P L++S   D  ++LW +  DT         GH + V SA +   
Sbjct  208  GHDRGVNWATFHPTMP-LIVSAGDDRQVKLWRM-NDTKAWEVDTCRGHFNNVSSAIFHPR  265

Query  248  GEKIMSCGMDHSLKLWRINSKRMMNAIKESYD  279
             E I+S G D S+++W ++ +  +   +  +D
Sbjct  266  QELILSDGEDKSIRVWDMSKRNSVATFRRDHD  297


>MALJAK015484
Length=435

 Score = 62.8 bits (151),  Expect = 2e-08, Method: Compositional matrix adjust.
 Identities = 33/99 (33%), Positives = 51/99 (52%), Gaps = 4/99 (4%)

Query  172  IRIINPITMQCIKHYVGHGNAINELKFHPRDPNLLLSVSKDHALRLWNIQTDTLVAIFGG  231
            I + +  T Q ++HY  H +AIN + FHP   + L+S S D  L++W+++   L   F  
Sbjct  177  INLYDVRTKQLLQHYPAHADAINSISFHPSG-SFLISASNDATLKVWDLREGHL---FYT  232

Query  232  VEGHRDEVLSADYDLLGEKIMSCGMDHSLKLWRINSKRM  270
            ++GH   V S  +   GE   S G D  + +WR N  R 
Sbjct  233  LQGHEGAVTSVAFSPNGEFFASGGADEQVMVWRTNFDRF  271


 Score = 42.0 bits (97),  Expect = 0.073, Method: Compositional matrix adjust.
 Identities = 29/128 (23%), Positives = 56/128 (44%), Gaps = 10/128 (8%)

Query  162  LLAVAGSRGIIRIINPITMQCIKHYVGHGNAINELKFHPRDPNLLLSVSKDHALRLWNIQ  221
            L+A  G     R+ +    QC+     H   I ++ FHP D   + + S D  + L++++
Sbjct  125  LVASGGDDKTARVWDTERHQCVLALSDHSAPITKVAFHP-DGTCVATCSVDRTINLYDVR  183

Query  222  TDTLVAIFGGVEGHRDEVLSADYDLLGEKIMSCGMDHSLKLWRINSKRMMNAIK------  275
            T  L+  +     H D + S  +   G  ++S   D +LK+W +    +   ++      
Sbjct  184  TKQLLQHY---PAHADAINSISFHPSGSFLISASNDATLKVWDLREGHLFYTLQGHEGAV  240

Query  276  ESYDYNPN  283
             S  ++PN
Sbjct  241  TSVAFSPN  248


>STECOE006060
Length=423

 Score = 62.8 bits (151),  Expect = 2e-08, Method: Compositional matrix adjust.
 Identities = 45/183 (25%), Positives = 84/183 (46%), Gaps = 22/183 (12%)

Query  84   CVNSLKEDHNQPLFGVQFNWHSKEGDPLVFATVGS--NRVTLYECHSQGEIRLLQSYVDA  141
            CV  L E H   +   QF++ S       +A  GS  +   L++  S   I  L+ + D 
Sbjct  254  CVRVL-EGHTGEISSAQFDFSSD------YAATGSIDHTCKLWDVMSGKCIETLRGHTDE  306

Query  142  DADENFYTCAWTYDSNTSHPLLAVAGSRGIIRIINPITMQCIKHYVGHGNAINELKFHPR  201
              D  F         N++   L  A +    R+ N     C+   +GH   I+++ F+P+
Sbjct  307  VLDIAF---------NSTGTKLVTASADSFARVYNVSAGACLGILLGHEGEISKVAFNPQ  357

Query  202  DPNLLLSVSKDHALRLWNIQTDTLVAIFGGVEGHRDEVLSADYDLLGEKIMSCGMDHSLK  261
               ++ + S D   R+WN +T   + +   +EGH DE+ S  ++  G+ +++   D++ +
Sbjct  358  GSKII-TASNDRTCRIWNPETGECLQV---LEGHTDEIFSCAFNYEGDTVITGSKDNTCR  413

Query  262  LWR  264
            +WR
Sbjct  414  IWR  416


 Score = 50.8 bits (120),  Expect = 1e-04, Method: Compositional matrix adjust.
 Identities = 32/117 (27%), Positives = 58/117 (50%), Gaps = 8/117 (7%)

Query  179  TMQCIKHYVGHGNAINELKFHPRDPNLLLSVSKDHALRLWNIQTDTLVAIFGGVEGHRDE  238
            T Q I  + GH   I  ++F+  D + +L+ S D+  R+W+ +T   V +   +EGH  E
Sbjct  209  TGQQICSFKGHTGEIVSIQFNT-DGDKVLTGSFDYTSRIWDTRTGLCVRV---LEGHTGE  264

Query  239  VLSADYDLLGEKIMSCGMDHSLKLWRINSKRMMNAIK----ESYDYNPNKTNRPFIS  291
            + SA +D   +   +  +DH+ KLW + S + +  ++    E  D   N T    ++
Sbjct  265  ISSAQFDFSSDYAATGSIDHTCKLWDVMSGKCIETLRGHTDEVLDIAFNSTGTKLVT  321


 Score = 38.5 bits (88),  Expect = 1.0, Method: Compositional matrix adjust.
 Identities = 22/102 (22%), Positives = 48/102 (47%), Gaps = 4/102 (4%)

Query  173  RIINPITMQCIKHYVGHGNAINELKFHPRDPNLLLSVSKDHALRLWNIQTDTLVAIFGGV  232
            RI +  T  C++   GH   I+  +F     +   + S DH  +LW++ +   +     +
Sbjct  245  RIWDTRTGLCVRVLEGHTGEISSAQF-DFSSDYAATGSIDHTCKLWDVMSGKCIET---L  300

Query  233  EGHRDEVLSADYDLLGEKIMSCGMDHSLKLWRINSKRMMNAI  274
             GH DEVL   ++  G K+++   D   +++ +++   +  +
Sbjct  301  RGHTDEVLDIAFNSTGTKLVTASADSFARVYNVSAGACLGIL  342


 Score = 38.1 bits (87),  Expect = 1.1, Method: Compositional matrix adjust.
 Identities = 21/99 (21%), Positives = 46/99 (46%), Gaps = 4/99 (4%)

Query  181  QCIKHYVGHGNAINELKFHPRDPNLLLSVSKDHALRLWNIQTDTLVAIFGGVEGHRDEVL  240
            +CI+   GH + + ++ F+     L+ + S D   R++N+      A  G + GH  E+ 
Sbjct  295  KCIETLRGHTDEVLDIAFNSTGTKLV-TASADSFARVYNVSAG---ACLGILLGHEGEIS  350

Query  241  SADYDLLGEKIMSCGMDHSLKLWRINSKRMMNAIKESYD  279
               ++  G KI++   D + ++W   +   +  ++   D
Sbjct  351  KVAFNPQGSKIITASNDRTCRIWNPETGECLQVLEGHTD  389


 Score = 35.4 bits (80),  Expect = 7.5, Method: Compositional matrix adjust.
 Identities = 19/88 (22%), Positives = 41/88 (47%), Gaps = 3/88 (3%)

Query  188  GHGNAINELKFHPRDPNLLLSVSKDHALRLWNIQTDTLVAIFGGVEGHRDEVLSADYDLL  247
            GH N +  + F+    + + + S D   ++W+  T   +     + GH+ E++  ++D  
Sbjct  133  GHKNVVYSIAFNNPFGDRIATGSFDRTAKIWDANTGQCLYT---LRGHQSEIVCLNFDSN  189

Query  248  GEKIMSCGMDHSLKLWRINSKRMMNAIK  275
            G    +  MD S  LW + + + + + K
Sbjct  190  GYLFATGSMDQSACLWDVETGQQICSFK  217


>MONNEG002531
Length=164

 Score = 59.7 bits (143),  Expect = 2e-08, Method: Compositional matrix adjust.
 Identities = 32/114 (28%), Positives = 60/114 (53%), Gaps = 4/114 (4%)

Query  159  SHPLLAVAGSRGIIRIINPITMQCIKHYVGHGNAINELKFHPRDPNLLLSVSKDHALRLW  218
            S PL    G    I++ N    +C+   +GH + I  ++FHP +P  ++S S D  +R+W
Sbjct  23   SQPLFVSGGDDYKIKVWNYKLRRCLFTLLGHLDYIRTVQFHPENP-WIVSASDDQTIRIW  81

Query  219  NIQTDTLVAIFGGVEGHRDEVLSADYDLLGEKIMSCGMDHSLKLWRINSKRMMN  272
            N Q+   V++   + GH   V+ A +    + ++S  +D ++++W I + R  N
Sbjct  82   NWQSRNCVSV---LTGHNHYVMCAGFHPKDDLVVSASLDQTVRVWDIGALRKKN  132


 Score = 39.3 bits (90),  Expect = 0.17, Method: Compositional matrix adjust.
 Identities = 29/131 (22%), Positives = 59/131 (45%), Gaps = 14/131 (11%)

Query  90   EDHNQPLFGVQFNWHSKEGDPLVFATVGSNRVTLYECHSQGEIRLLQSYVDADADENFYT  149
            ++H+ P+ G+ F+    +  PL  +     ++ ++    +  +  L  ++D      F+ 
Sbjct  9    DEHDGPVRGIHFH----KSQPLFVSGGDDYKIKVWNYKLRRCLFTLLGHLDYIRTVQFHP  64

Query  150  CAWTYDSNTSHPLLAVAGSRGIIRIINPITMQCIKHYVGHGNAINELKFHPRDPNLLLSV  209
                      +P +  A     IRI N  +  C+    GH + +    FHP+D +L++S 
Sbjct  65   ---------ENPWIVSASDDQTIRIWNWQSRNCVSVLTGHNHYVMCAGFHPKD-DLVVSA  114

Query  210  SKDHALRLWNI  220
            S D  +R+W+I
Sbjct  115  SLDQTVRVWDI  125


>COLVIE001260
Length=433

 Score = 62.4 bits (150),  Expect = 2e-08, Method: Compositional matrix adjust.
 Identities = 44/187 (24%), Positives = 90/187 (48%), Gaps = 18/187 (10%)

Query  81   SFKCVNSLKEDHNQPLFGVQFNWHSKEGDPLVFATVGSNRVTLYECHSQGEIRLLQSYVD  140
            S +C+++L   H   +   Q+++    GD  +  ++      L+  H+   I  L+ + D
Sbjct  251  SGECIHTLS-GHRGEISSTQYDF---TGDYCITGSI-DRTCKLWNVHNGRCIETLRGHND  305

Query  141  ADADENFYTCAWTYDSNTSHPLLAVAGSRGIIRIINPITMQCIKHYVGHGNAINELKFHP  200
               D +F         N++   L  A +    R+ N +T  C+    GH   I+++ F+P
Sbjct  306  EVLDVSF---------NSTGTKLVTASADCTARVYNVMTGACVAILTGHQGEISKVSFNP  356

Query  201  RDPNLLLSVSKDHALRLWNIQTDTLVAIFGGVEGHRDEVLSADYDLLGEKIMSCGMDHSL  260
            +  N +++ S D   +LW++ T   +     +EGH DE+ S  ++  G+ I++   D++ 
Sbjct  357  QG-NRIITASSDKTCKLWSVDTGECLQT---LEGHEDEIFSCAFNYEGDTIITGSKDNTC  412

Query  261  KLWRINS  267
            ++W+ NS
Sbjct  413  RIWKDNS  419


 Score = 48.1 bits (113),  Expect = 0.001, Method: Compositional matrix adjust.
 Identities = 27/108 (25%), Positives = 55/108 (51%), Gaps = 8/108 (7%)

Query  188  GHGNAINELKFHPRDPNLLLSVSKDHALRLWNIQTDTLVAIFGGVEGHRDEVLSADYDLL  247
            GH   I  L F+  D + +L+ S D+  ++W++++   +     + GHR E+ S  YD  
Sbjct  218  GHTAEIVSLNFNT-DGDKILTGSFDNTAKIWDVRSGECIHT---LSGHRGEISSTQYDFT  273

Query  248  GEKIMSCGMDHSLKLWRINSKRMMNAIK----ESYDYNPNKTNRPFIS  291
            G+  ++  +D + KLW +++ R +  ++    E  D + N T    ++
Sbjct  274  GDYCITGSIDRTCKLWNVHNGRCIETLRGHNDEVLDVSFNSTGTKLVT  321


 Score = 47.4 bits (111),  Expect = 0.001, Method: Compositional matrix adjust.
 Identities = 25/96 (26%), Positives = 51/96 (53%), Gaps = 4/96 (4%)

Query  179  TMQCIKHYVGHGNAINELKFHPRDPNLLLSVSKDHALRLWNIQTDTLVAIFGGVEGHRDE  238
            T Q    + GH   I  L F P    ++ + S DH  +LW+++T   +     ++GH  E
Sbjct  167  TGQLYHTFRGHQTEIVCLSFDPHGV-IVATGSMDHTAKLWDVETGQELCT---LQGHTAE  222

Query  239  VLSADYDLLGEKIMSCGMDHSLKLWRINSKRMMNAI  274
            ++S +++  G+KI++   D++ K+W + S   ++ +
Sbjct  223  IVSLNFNTDGDKILTGSFDNTAKIWDVRSGECIHTL  258


 Score = 47.0 bits (110),  Expect = 0.002, Method: Compositional matrix adjust.
 Identities = 24/99 (24%), Positives = 51/99 (52%), Gaps = 4/99 (4%)

Query  181  QCIKHYVGHGNAINELKFHPRDPNLLLSVSKDHALRLWNIQTDTLVAIFGGVEGHRDEVL  240
            +CI+   GH + + ++ F+     L+ + S D   R++N+ T   VAI   + GH+ E+ 
Sbjct  295  RCIETLRGHNDEVLDVSFNSTGTKLV-TASADCTARVYNVMTGACVAI---LTGHQGEIS  350

Query  241  SADYDLLGEKIMSCGMDHSLKLWRINSKRMMNAIKESYD  279
               ++  G +I++   D + KLW +++   +  ++   D
Sbjct  351  KVSFNPQGNRIITASSDKTCKLWSVDTGECLQTLEGHED  389


 Score = 43.5 bits (101),  Expect = 0.024, Method: Compositional matrix adjust.
 Identities = 22/88 (25%), Positives = 45/88 (51%), Gaps = 3/88 (3%)

Query  188  GHGNAINELKFHPRDPNLLLSVSKDHALRLWNIQTDTLVAIFGGVEGHRDEVLSADYDLL  247
            GH N +  + F+    + +++ S D   +LW+ +T  L   F    GH+ E++   +D  
Sbjct  133  GHKNVVYAIAFNNPFGDKIVTGSFDKTAKLWDSRTGQLYHTF---RGHQTEIVCLSFDPH  189

Query  248  GEKIMSCGMDHSLKLWRINSKRMMNAIK  275
            G  + +  MDH+ KLW + + + +  ++
Sbjct  190  GVIVATGSMDHTAKLWDVETGQELCTLQ  217


>SALKVE020504
Length=360

 Score = 62.4 bits (150),  Expect = 2e-08, Method: Compositional matrix adjust.
 Identities = 40/138 (29%), Positives = 72/138 (52%), Gaps = 10/138 (7%)

Query  152  WTYDSNTSHPLLAVAGSRGIIRIINPITMQCIKHYVGHGNAINELKFHPRDPNLLLSVSK  211
            WT DS      LA A     I++    T +CI+  VGH N +  ++F+P+  NLL+S S 
Sbjct  94   WTSDSK----FLATASDDTTIKLWEAATGRCIRTLVGHKNYVFCVRFNPQS-NLLVSGSF  148

Query  212  DHALRLWNIQTDTLVAIFGGVEGHRDEVLSADYDLLGEKIMSCGMDHSLKLWRINSKRMM  271
            D ++R+W+++T + + +   +  H D V S D++  G  I+S   D   ++W   + + +
Sbjct  149  DESVRVWDVKTGSCLKV---LPAHSDPVSSVDFNPDGTLIVSGSYDGLCRIWDTATGQCL  205

Query  272  NAIKESYDYNPNKTNRPF  289
              + +  D NP  ++  F
Sbjct  206  KTLID--DDNPPVSSVRF  221


 Score = 50.8 bits (120),  Expect = 1e-04, Method: Compositional matrix adjust.
 Identities = 42/198 (21%), Positives = 87/198 (44%), Gaps = 16/198 (8%)

Query  83   KCVNSLKEDHNQPLFGVQFNWHSKEGDPLVFATVGSNRVTLYECHSQGEIRLLQSYVDAD  142
            +C+ +L   H   +F V+FN  S     L+ +      V +++  +   +++L ++ D  
Sbjct  119  RCIRTLV-GHKNYVFCVRFNPQSN----LLVSGSFDESVRVWDVKTGSCLKVLPAHSDPV  173

Query  143  ADENFYTCAWTYDSNTSHPLLAVAGSRGIIRIINPITMQCIKHYVGHGNA-INELKFHPR  201
            +  +F         N    L+      G+ RI +  T QC+K  +   N  ++ ++F P 
Sbjct  174  SSVDF---------NPDGTLIVSGSYDGLCRIWDTATGQCLKTLIDDDNPPVSSVRFTP-  223

Query  202  DPNLLLSVSKDHALRLWNIQTDTLVAIFGGVEGHRDEVLSADYDLLGEKIMSCGMDHSLK  261
            +   +L+ S D  +RLWN  T   +  F G    +  + S+    +G  ++S   D  + 
Sbjct  224  NGKFILASSLDSTIRLWNCATGKRMRSFTGHTNTKFCIFSSFCTTMGPLVVSGSEDAKVY  283

Query  262  LWRINSKRMMNAIKESYD  279
            +W + S+  +  ++   D
Sbjct  284  IWDLQSRECLQQLEGHTD  301


 Score = 41.2 bits (95),  Expect = 0.10, Method: Compositional matrix adjust.
 Identities = 29/138 (21%), Positives = 61/138 (44%), Gaps = 13/138 (9%)

Query  83   KCVNSLKEDHNQPLFGVQFNWHSKEGDPLVFATVGSNRVTLYECHSQGEIRLLQSYVDAD  142
            +C+ +L +D N P+  V+F  + K     + A+   + + L+ C +   +R    +    
Sbjct  203  QCLKTLIDDDNPPVSSVRFTPNGK----FILASSLDSTIRLWNCATGKRMRSFTGHT---  255

Query  143  ADENFYTCAWTYDSNTSHPLLAVAGSRGIIRIINPITMQCIKHYVGHGNAINELKFHPRD  202
               N   C ++    T  PL+        + I +  + +C++   GH + +  +  HP  
Sbjct  256  ---NTKFCIFSSFCTTMGPLVVSGSEDAKVYIWDLQSRECLQQLEGHTDTVLSICCHPT-  311

Query  203  PNLLLS--VSKDHALRLW  218
             N++ S  + +D  +RLW
Sbjct  312  RNMIASSALGEDCTIRLW  329


>PARATL018376
Length=344

 Score = 62.0 bits (149),  Expect = 2e-08, Method: Compositional matrix adjust.
 Identities = 37/130 (28%), Positives = 67/130 (52%), Gaps = 6/130 (5%)

Query  157  NTSHPLLAVAGSRGIIRIINPITMQCIKHYVGHGNAINELKFHPRDPNLLLSVSKDHALR  216
            ++S PL    G    I++ N    +CI   +GH + I  + FH   P  ++S S D  +R
Sbjct  71   HSSQPLFVSGGDDYKIKVWNYKQRKCIFTLLGHLDYIRTVFFHHEYP-WIISASDDQTIR  129

Query  217  LWNIQTDTLVAIFGGVEGHRDEVLSADYDLLGEKIMSCGMDHSLKLWRINSKRMMNAI--  274
            +WN Q+   +AI   + GH   V+ A +    + ++SC +D ++++W I+  R   A+  
Sbjct  130  IWNWQSRQCIAI---LTGHNHYVMCAQFHPKEDLVVSCSLDQTVRVWDISGLRKKAAMPG  186

Query  275  KESYDYNPNK  284
              ++D + NK
Sbjct  187  PATFDTDANK  196


 Score = 37.7 bits (86),  Expect = 1.5, Method: Compositional matrix adjust.
 Identities = 23/92 (25%), Positives = 43/92 (47%), Gaps = 2/92 (2%)

Query  188  GHGNAINELKFHPRDPNLLLSVSKDHALRLWNIQTDTLVAIFGGVEGHRDEVLSADYDLL  247
            GH   +N   FHP  P L++S + D  ++LW +       +     GH + V  A +   
Sbjct  215  GHDRGVNWCAFHPSLP-LIVSAADDRQVKLWRMNESKAWEV-DTCRGHFNNVSCAIFHPR  272

Query  248  GEKIMSCGMDHSLKLWRINSKRMMNAIKESYD  279
             E I+S   D S+++W ++ +  +   +  +D
Sbjct  273  QELILSNSEDKSIRVWDMSKRTGVQTHRRDHD  304


>PLABRA002273
Length=1227

 Score = 63.2 bits (152),  Expect = 2e-08, Method: Compositional matrix adjust.
 Identities = 44/159 (28%), Positives = 74/159 (47%), Gaps = 12/159 (8%)

Query  155  DSNTSHPLLAVAGSRGIIRIINPITMQCIKHYVGHGNAINELKFHPRDPNLLLSVSKDHA  214
            D + + PL    G    IR+ N    +C+ H  GH + I  +KFH   P  +LS S D  
Sbjct  58   DFHLTQPLFVSGGDDSKIRVWNYQMRRCLFHLTGHLDYIRTVKFHHEYP-WILSASDDQT  116

Query  215  LRLWNIQTDTLVAIFGGVEGHRDEVLSADYDLLGEKIMSCGMDHSLKLWRINSKRMMNAI  274
            +R+WN Q+ + V++   + GH   V+ A +    + I+S  +D ++++W I   R     
Sbjct  117  IRIWNWQSRSCVSV---LTGHNHYVMCAQFHPSEDLILSASLDQTVRVWDIAGLRK----  169

Query  275  KESYDYNPNKTNRPFISQKIHFPD----FSTRDIHRNYV  309
            K  +    +  +R F  +++        FST D    YV
Sbjct  170  KTVFSATGSAPSREFQDRRVGSGTNQDLFSTNDFVVKYV  208


 Score = 41.2 bits (95),  Expect = 0.17, Method: Compositional matrix adjust.
 Identities = 24/88 (27%), Positives = 43/88 (49%), Gaps = 4/88 (5%)

Query  193  INELKFHPRDPNLLLSVSKDHALRLWNIQTDTLVAIFGGVEGHRDEVLSADYDLLGEKIM  252
            +  L FHP+ P +L S+    A++LW+ + +T++  F   E H   V   D+ L     +
Sbjct  12   VKGLAFHPKRPWILCSLHSG-AIQLWDYRMETMIDKF---EEHDGPVRGVDFHLTQPLFV  67

Query  253  SCGMDHSLKLWRINSKRMMNAIKESYDY  280
            S G D  +++W    +R +  +    DY
Sbjct  68   SGGDDSKIRVWNYQMRRCLFHLTGHLDY  95


 Score = 35.8 bits (81),  Expect = 8.7, Method: Compositional matrix adjust.
 Identities = 23/92 (25%), Positives = 45/92 (49%), Gaps = 2/92 (2%)

Query  188  GHGNAINELKFHPRDPNLLLSVSKDHALRLWNIQTDTLVAIFGGVEGHRDEVLSADYDLL  247
            GH   +N   FHP+ P L++S + D  ++LW + +D        + GH + V    +   
Sbjct  211  GHQRGVNWASFHPKLP-LIVSGADDREVKLWRM-SDVKAWEVDTMRGHINNVSCVIFHPR  268

Query  248  GEKIMSCGMDHSLKLWRINSKRMMNAIKESYD  279
             E I+S   D S+++W ++ +    +++   D
Sbjct  269  QEVIISNSEDKSIRVWDMSRQSPPQSLRRETD  300


>ARCINT032922
Length=1847

 Score = 63.2 bits (152),  Expect = 3e-08, Method: Compositional matrix adjust.
 Identities = 83/329 (25%), Positives = 135/329 (41%), Gaps = 43/329 (13%)

Query  160   HPL--LAVAGSRGIIRIINPITMQCIKHYVGHGNAINELKFHPRDPNLLLSVSKDHALRL  217
             HP+  L V+G   +I+I +      +    GH   +  L F P D NLL S S D  ++L
Sbjct  990   HPIEPLLVSGQDELIQIWDTEMELSVGKLEGHTGVVRSLAFSP-DGNLLASGSDDKTIQL  1048

Query  218   WNIQTDTLVAIFGGVEGHRDEVLSADYDLLGEKIMSCGMDHSLKLWRINSKRMM------  271
             W+IQT   + I   + GH  EV    +   G  I S  +D+++++W I  ++ +      
Sbjct  1049  WDIQTKKSIGI---LTGHIKEVTCVTFSPDGRMIASGSLDNTIRVWDIQMQKSLGILEGH  1105

Query  272   ----NAIKESYDYNPNKTNRPFISQKIHFPDFSTRDI------HRNYVDCVRWLGDLILS  321
                 N +  S D N   +      + IH  D     +      H   V+CV +  D  + 
Sbjct  1106  SNGVNCVAISPDGNVLASGSA--DKTIHLWDIKNLKLLAKLERHTGGVNCVEFSPDGTVL  1163

Query  322   KSGRA-----ILHSHQQCMRDPVSPNLRQHLSCENAIVCWKPGKMED--DIDKIKPSESN  374
              SG A     +  +  Q     +  ++   +S          G   D  ++  IK  +S 
Sbjct  1164  ASGGADKTIHLWDTKTQKFLGKLIGDIISSISFSPDGKTIASGSEYDIAELWDIKMKKS-  1222

Query  375   VTILGRFDYSQCDIWYMRFSMDFWQKMLALGNQVGKLYVWDLEVEDPHKAKCTTLTHHKC  434
                LG+F+ +    + + FS D   K+LA G+    + +WD+E     K K    T    
Sbjct  1223  ---LGKFEGNSFVYYSVSFSPD--GKILASGSSDKAIQLWDIETRKSLK-KLDGHTDRLW  1276

Query  435   GAAIRQTSFSRDSSILIAVCDDASIWRWD  463
             G A     FS D  +L++   D +I  WD
Sbjct  1277  GVA-----FSPDGKLLVSGSADRTIQIWD  1300


 Score = 53.9 bits (128),  Expect = 2e-05, Method: Compositional matrix adjust.
 Identities = 70/315 (22%), Positives = 131/315 (42%), Gaps = 63/315 (20%)

Query  163   LAVAGSRGIIRIINPITMQCIKHYVGHGNAINELKFHPRDPNLLLSVSKDHALRLWNIQT  222
             +A   +   I+I +  T +  K + GH   +N + F+P D N   S S+D  +++W+I+T
Sbjct  1497  IASGSADKTIKIWDIETQKSFKKHEGHTGGVNCVVFNP-DGNTFASGSEDKTIQIWDIET  1555

Query  223   DTLVAIFGGVEGHRDEVLSADYDLLGEKIMSCGMDHSLKLWRINSKRMMNAIKESYD---  279
                +   G +EGH   VLS  +   G+ + S   D ++ LW   +++++  ++   D   
Sbjct  1556  QKSL---GKLEGHSGVVLSIAFSPDGKILASGSADKTIHLWDTTTQKLLKQLEGHTDIVW  1612

Query  280   ---YNPNKTNRPFISQ--KIHFPDFSTR------DIHRNYVDCVRWLGDLILSKSGRAIL  328
                ++PN       S+   I   D  T+      D+  + V+C+ +  D      G+ ++
Sbjct  1613  SVAFSPNGKMVTSGSEDKTIKLWDTETQKSLRELDLKSSVVNCLAFRPD------GKVVV  1666

Query  329   HSHQQCMRDPVSPNLRQHLSCENAIVCWKPGKMEDDIDKIKPSESNVTILGRFDYSQCDI  388
                        S  L Q  + E   +    GK+E          +N+            +
Sbjct  1667  FGS--------SDKLIQFWNIETQQI---EGKLE--------GHTNI------------V  1695

Query  389   WYMRFSMDFWQKMLALGNQVGKLYVWDLEVEDPHKAKCTTLTHHKCGAAIRQTSFSRDSS  448
             W + FS D   K LA G++   + +WD+E           L  H  G  +   +FS +  
Sbjct  1696  WSVAFSPD--GKTLASGSEDETINLWDVET----LKSLGKLEGHSSG--VNCVAFSPNGK  1747

Query  449   ILIAVCDDASIWRWD  463
             ++++   D S+  WD
Sbjct  1748  MVVSGSSDTSLVLWD  1762


 Score = 53.5 bits (127),  Expect = 3e-05, Method: Compositional matrix adjust.
 Identities = 32/114 (28%), Positives = 61/114 (54%), Gaps = 4/114 (4%)

Query  162   LLAVAGSRGIIRIINPITMQCIKHYVGHGNAINELKFHPRDPNLLLSVSKDHALRLWNIQ  221
             +L   G   II + +  T++ I    GH   +  + F+P    L  S S D +++LW+I+
Sbjct  1370  ILTSGGLDKIIYLWDIATLKSIGKLEGHTGGVISVVFNPEGKTLA-SGSADLSIQLWDIE  1428

Query  222   TDTLVAIFGGVEGHRDEVLSADYDLLGEKIMSCGMDHSLKLWRINSKRMMNAIK  275
             T   +   G +EGH D V S  ++  G+ ++S   D ++KLW I +++++  ++
Sbjct  1429  TRKSL---GKLEGHADWVRSVLFNPDGKTLISGSSDFTIKLWDIETQKLLGTLE  1479


 Score = 49.3 bits (116),  Expect = 6e-04, Method: Compositional matrix adjust.
 Identities = 27/91 (30%), Positives = 50/91 (55%), Gaps = 4/91 (4%)

Query  179   TMQCIKHYVGHGNAINELKFHPRDPNLLLSVSKDHALRLWNIQTDTLVAIFGGVEGHRDE  238
             T + +    GH + +  + F+P D   L+S S D  ++LW+I+T  L+   G +EGH   
Sbjct  1429  TRKSLGKLEGHADWVRSVLFNP-DGKTLISGSSDFTIKLWDIETQKLL---GTLEGHTGV  1484

Query  239   VLSADYDLLGEKIMSCGMDHSLKLWRINSKR  269
             V++  +   G+ I S   D ++K+W I +++
Sbjct  1485  VMNVSFSPDGKCIASGSADKTIKIWDIETQK  1515


 Score = 48.5 bits (114),  Expect = 0.001, Method: Compositional matrix adjust.
 Identities = 31/119 (26%), Positives = 58/119 (49%), Gaps = 4/119 (3%)

Query  162   LLAVAGSRGIIRIINPITMQCIKHYVGHGNAINELKFHPRDPNLLLSVSKDHALRLWNIQ  221
             +LA       I++ +  + Q +    GH   +N + F P D  +L S   D  + LW+I 
Sbjct  1328  ILASGSLDKTIQLWDIKSQQSLGILTGHTGGVNCISFSP-DGKILTSGGLDKIIYLWDIA  1386

Query  222   TDTLVAIFGGVEGHRDEVLSADYDLLGEKIMSCGMDHSLKLWRINSKRMMNAIKESYDY  280
             T   +   G +EGH   V+S  ++  G+ + S   D S++LW I +++ +  ++   D+
Sbjct  1387  T---LKSIGKLEGHTGGVISVVFNPEGKTLASGSADLSIQLWDIETRKSLGKLEGHADW  1442


 Score = 43.5 bits (101),  Expect = 0.037, Method: Compositional matrix adjust.
 Identities = 30/128 (23%), Positives = 65/128 (51%), Gaps = 8/128 (6%)

Query  147   FYTCAWTYDSNTSHPLLAVAGSRGIIRIINPITMQCIKHYVGHGNAINELKFHPRDPNLL  206
             +Y+ +++ D      +LA   S   I++ +  T + +K   GH + +  + F P D  LL
Sbjct  1233  YYSVSFSPDGK----ILASGSSDKAIQLWDIETRKSLKKLDGHTDRLWGVAFSP-DGKLL  1287

Query  207   LSVSKDHALRLWNIQTDTLVAIFGGVEGHRDEVLSADYDLLGEKIMSCGMDHSLKLWRIN  266
             +S S D  +++W+ QT   + +   ++GH   +    +   G+ + S  +D +++LW I 
Sbjct  1288  VSGSADRTIQIWDTQTHQSLGV---LKGHTGVINCVVFSPDGKILASGSLDKTIQLWDIK  1344

Query  267   SKRMMNAI  274
             S++ +  +
Sbjct  1345  SQQSLGIL  1352


 Score = 36.6 bits (83),  Expect = 4.8, Method: Compositional matrix adjust.
 Identities = 21/95 (22%), Positives = 47/95 (49%), Gaps = 4/95 (4%)

Query  181   QCIKHYVGHGNAINELKFHPRDPNLLLSVSKDHALRLWNIQTDTLVAIFGGVEGHRDEVL  240
             + +  + G+      + F P D  +L S S D A++LW+I+T   +     ++GH D + 
Sbjct  1221  KSLGKFEGNSFVYYSVSFSP-DGKILASGSSDKAIQLWDIETRKSLK---KLDGHTDRLW  1276

Query  241   SADYDLLGEKIMSCGMDHSLKLWRINSKRMMNAIK  275
                +   G+ ++S   D ++++W   + + +  +K
Sbjct  1277  GVAFSPDGKLLVSGSADRTIQIWDTQTHQSLGVLK  1311


>NUCSPE043591
Length=345

 Score = 62.0 bits (149),  Expect = 3e-08, Method: Compositional matrix adjust.
 Identities = 37/130 (28%), Positives = 67/130 (52%), Gaps = 6/130 (5%)

Query  157  NTSHPLLAVAGSRGIIRIINPITMQCIKHYVGHGNAINELKFHPRDPNLLLSVSKDHALR  216
            ++S PL    G    I++ N    +CI   +GH + I  + FH   P  ++S S D  +R
Sbjct  71   HSSQPLFVSGGDDYKIKVWNYKQRKCIFTLLGHLDYIRTVFFHHEYP-WIISASDDQTIR  129

Query  217  LWNIQTDTLVAIFGGVEGHRDEVLSADYDLLGEKIMSCGMDHSLKLWRINSKRMMNAI--  274
            +WN Q+   +AI   + GH   V+ A +    + ++SC +D ++++W I+  R   A+  
Sbjct  130  IWNWQSRQCIAI---LTGHNHYVMCAQFHPKEDLVVSCSLDQTVRVWDISGLRKKAAMPG  186

Query  275  KESYDYNPNK  284
              ++D + NK
Sbjct  187  PATFDTDANK  196


 Score = 37.7 bits (86),  Expect = 1.6, Method: Compositional matrix adjust.
 Identities = 23/92 (25%), Positives = 43/92 (47%), Gaps = 2/92 (2%)

Query  188  GHGNAINELKFHPRDPNLLLSVSKDHALRLWNIQTDTLVAIFGGVEGHRDEVLSADYDLL  247
            GH   +N   FHP  P L++S + D  ++LW +       +     GH + V  A +   
Sbjct  215  GHDRGVNWCAFHPSLP-LIVSAADDRQVKLWRMNESKAWEV-DTCRGHFNNVSCAIFHPR  272

Query  248  GEKIMSCGMDHSLKLWRINSKRMMNAIKESYD  279
             E I+S   D S+++W ++ +  +   +  +D
Sbjct  273  QELILSNSEDKSIRVWDMSKRTGVQTHRRDHD  304


>BASMER007618
Length=263

 Score = 61.2 bits (147),  Expect = 3e-08, Method: Compositional matrix adjust.
 Identities = 37/123 (30%), Positives = 59/123 (48%), Gaps = 10/123 (8%)

Query  112  VFATVGSNRVTLYECHSQGEIRLLQSY--------VDADADENFYTCAWTYDSNTSHPLL  163
            + ATVG ++  +Y+    G+   + SY        V +   +   TC W   S     +L
Sbjct  64   ILATVGGSQANIYDNEHCGDHLDIMSYFTLSEGPNVKSTTPQELLTCCWL--SIEDDTIL  121

Query  164  AVAGSRGIIRIINPITMQCIKHYVGHGNAINELKFHPRDPNLLLSVSKDHALRLWNIQTD  223
            AVAG    I I++    + ++  VGH  A+  L   P D   +LS SKD  +RLW++Q+ 
Sbjct  122  AVAGQDACIHILSVACSKELRKLVGHSGAVTHLDVSPEDNQYILSASKDGTVRLWDVQSG  181

Query  224  TLV  226
            T +
Sbjct  182  TCL  184


>TRIVAG056260
Length=1157

 Score = 63.2 bits (152),  Expect = 3e-08, Method: Compositional matrix adjust.
 Identities = 43/158 (27%), Positives = 72/158 (46%), Gaps = 13/158 (8%)

Query  110  PLVFATVGSNRVTLYECHSQGEIRLLQSYVDADADENFYTCAWTYDSNTSHPLLAVAGSR  169
            P + A+  +  + +Y+     EI   Q Y        F     T   + S PL A     
Sbjct  25   PWLLASFHTGEIIIYDYEVGVEI---QRY------NEFTVPVRTACFHPSLPLFAAGADD  75

Query  170  GIIRIINPITMQCIKHYVGHGNAINELKFHPRDPNLLLSVSKDHALRLWNIQTDTLVAIF  229
              I+I N    +CI  +  H + I  ++FHP  P  L+S S D  +R+WN +T+  +   
Sbjct  76   TCIKIFNYDEQRCIATFTEHLDYIRTVQFHPTKP-FLVSASDDQTIRIWNYETNLCLT--  132

Query  230  GGVEGHRDEVLSADYDLLGEKIMSCGMDHSLKLWRINS  267
              + GH   V+SA +      ++S  +D S+++W I+S
Sbjct  133  -SISGHNHYVMSAFFHPTLPLVLSASLDDSVRVWDISS  169


 Score = 45.4 bits (106),  Expect = 0.008, Method: Compositional matrix adjust.
 Identities = 38/136 (28%), Positives = 57/136 (42%), Gaps = 24/136 (18%)

Query  153  TYDSNTSHPLLAVAGSRGIIRIINPITMQCIKHYVGHGNAINELKFHPRDPNLLLSVSKD  212
            T   + + P L  A     IRI N  T  C+    GH + +    FHP  P L+LS S D
Sbjct  101  TVQFHPTKPFLVSASDDQTIRIWNYETNLCLTSISGHNHYVMSAFFHPTLP-LVLSASLD  159

Query  213  HALRLWNIQTDTLVAIF------GGVEGHRDEVLSADYDLLGEKI------------MSC  254
             ++R+W+I +     +F      GG+    D V+    +     +            +SC
Sbjct  160  DSVRVWDISS-----LFNDGQSSGGIFSITDAVMKFTQEEHTAGVNWAAWHPNKPMAVSC  214

Query  255  GMDHSLKLWRINSKRM  270
              D S+K+WRI    M
Sbjct  215  SDDESVKIWRIVETEM  230


 Score = 38.5 bits (88),  Expect = 1.2, Method: Compositional matrix adjust.
 Identities = 22/87 (25%), Positives = 47/87 (54%), Gaps = 4/87 (5%)

Query  189  HGNAINELKFHPRDPNLLLSVSKDHALRLWNIQTDTLVAIFGGVEGHRDEVLSADYDLLG  248
            H   +N   +HP  P + +S S D ++++W I  +T +++   + GH   +  A +    
Sbjct  195  HTAGVNWAAWHPNKP-MAVSCSDDESVKIWRI-VETEMSLVATLRGHTGNISCACFMPNM  252

Query  249  EKIMSCGMDHSLKLWRINSKRMMNAIK  275
            + ++SC  D ++++W  +SKR ++  K
Sbjct  253  DLVLSCSEDQTVRVW--DSKRFVHLSK  277


>MICSPE004197
Length=495

 Score = 62.4 bits (150),  Expect = 3e-08, Method: Compositional matrix adjust.
 Identities = 36/129 (28%), Positives = 68/129 (53%), Gaps = 11/129 (9%)

Query  163  LAVAGSRGIIRIINPITMQCIKHYVG-HGNAINELKFHPRDPNLLLSVSKDHALRLWNIQ  221
            +A AG   ++++ +  + + ++HY G HG  +N + FHP   N LL+ S D ++++W+++
Sbjct  212  IASAGDDCVVQLWDVRSKKLVQHYDGAHGARVNSVSFHPSG-NFLLTSSDDGSIKVWDLR  270

Query  222  TDTLVAIFGGVEGHRDEVLSADYDLLGEKIMSCGMDHSLKLWRINSKRMMNAIKESYDYN  281
               L   F  + GH   VL+A++   G+   S G D  + +W+ N  R++       DY+
Sbjct  271  EGQL---FYTLNGHEGAVLNAEFSPAGDYFASGGNDDQVMVWKTNFDRVLG------DYS  321

Query  282  PNKTNRPFI  290
              +   P I
Sbjct  322  GGENKPPAI  330


 Score = 45.1 bits (105),  Expect = 0.008, Method: Compositional matrix adjust.
 Identities = 26/100 (26%), Positives = 50/100 (50%), Gaps = 3/100 (3%)

Query  172  IRIINPITMQCIKHYVGHGNAINELKFHPRDPNLLLSVSKDHALRLWNIQTDTLVAIFGG  231
            +R+ +    +C+     H +A+N  KFHP D   + S   D  ++LW++++  LV  + G
Sbjct  179  VRLWDVKAGRCVYVIDDHFSAVNSCKFHP-DGTCIASAGDDCVVQLWDVRSKKLVQHYDG  237

Query  232  VEGHRDEVLSADYDLLGEKIMSCGMDHSLKLWRINSKRMM  271
              G R  V S  +   G  +++   D S+K+W +   ++ 
Sbjct  238  AHGAR--VNSVSFHPSGNFLLTSSDDGSIKVWDLREGQLF  275


 Score = 42.7 bits (99),  Expect = 0.047, Method: Compositional matrix adjust.
 Identities = 24/80 (30%), Positives = 40/80 (50%), Gaps = 4/80 (5%)

Query  184  KHYVGHGNAINELKFHPRDPNLLLSVSKDHALRLWNIQTDTLVAIFGGVEGHRDEVLSAD  243
            + + GH +A+    F+P    L+ S S D++L +WN +       F    GH+D V +  
Sbjct  21   RTFRGHKDAVTCCAFNPNMKQLITS-SNDNSLMIWNFKPQMRAYRF---TGHKDAVTTVA  76

Query  244  YDLLGEKIMSCGMDHSLKLW  263
            Y+  G  I S   D +++LW
Sbjct  77   YNPTGGSIASGSKDCTIRLW  96


 Score = 40.4 bits (93),  Expect = 0.22, Method: Compositional matrix adjust.
 Identities = 23/91 (25%), Positives = 47/91 (52%), Gaps = 6/91 (7%)

Query  186  YVGHGNAINELKFHPRDPNLLLSVSKDHALRLWNIQTDTLVAIFGG--VEGHRDEVLSAD  243
            + GH +A+  + ++P     + S SKD  +RLW   T ++V ++    ++ H   V S +
Sbjct  65   FTGHKDAVTTVAYNPTG-GSIASGSKDCTIRLW---TPSVVGLYTPKVLKAHSACVRSVE  120

Query  244  YDLLGEKIMSCGMDHSLKLWRINSKRMMNAI  274
            +   GE ++S   D ++KLW     + ++ +
Sbjct  121  FSENGESLVSASDDKTIKLWSARDGKFLSTL  151


>GLOWIT000654
Length=442

 Score = 62.4 bits (150),  Expect = 3e-08, Method: Compositional matrix adjust.
 Identities = 42/182 (23%), Positives = 84/182 (46%), Gaps = 16/182 (9%)

Query  83   KCVNSLKEDHNQPLFGVQFNWHSKEGDPLVFATVGSNRVTLYECHSQGEIRLLQSYVDAD  142
            +C+ +L   H   +   QF++    GD  +  ++      ++  ++   I  L+ + D  
Sbjct  276  RCIYTLS-GHRGEISSTQFDF---AGDLCITGSI-DRTCKIWNVNNGSCINTLRGHTDEI  330

Query  143  ADENFYTCAWTYDSNTSHPLLAVAGSRGIIRIINPITMQCIKHYVGHGNAINELKFHPRD  202
             D  F         N++   L  A + G  R+ N +T  CI   VGH   I+++ F+P+ 
Sbjct  331  LDVAF---------NSTGSKLVTASADGTARVYNTMTGACISKLVGHEGEISKVTFNPQG  381

Query  203  PNLLLSVSKDHALRLWNIQTDT-LVAIFGGVEGHRDEVLSADYDLLGEKIMSCGMDHSLK  261
               +++ S D   R+W +   + L      +EGH DE+ S  ++  G+ I++   D++ +
Sbjct  382  TK-IITASSDRTCRIWAVDNSSDLAECLQILEGHTDEIFSCAFNYEGDTIITGSKDNTCR  440

Query  262  LW  263
            +W
Sbjct  441  IW  442


 Score = 47.8 bits (112),  Expect = 0.001, Method: Compositional matrix adjust.
 Identities = 26/109 (24%), Positives = 55/109 (50%), Gaps = 8/109 (7%)

Query  187  VGHGNAINELKFHPRDPNLLLSVSKDHALRLWNIQTDTLVAIFGGVEGHRDEVLSADYDL  246
            +GH   I  L F+  + + +++ S DH  ++W+++T   +     + GHR E+ S  +D 
Sbjct  240  LGHSAEIVSLCFNT-NGDKIITGSFDHTTKVWDVRTGRCIYT---LSGHRGEISSTQFDF  295

Query  247  LGEKIMSCGMDHSLKLWRINSKRMMNAIK----ESYDYNPNKTNRPFIS  291
             G+  ++  +D + K+W +N+   +N ++    E  D   N T    ++
Sbjct  296  AGDLCITGSIDRTCKIWNVNNGSCINTLRGHTDEILDVAFNSTGSKLVT  344


 Score = 43.9 bits (102),  Expect = 0.018, Method: Compositional matrix adjust.
 Identities = 35/153 (23%), Positives = 65/153 (42%), Gaps = 20/153 (13%)

Query  132  IRLLQSYVDADADENFY-------------TCAWTYDSNTSHPLLAVAGSRGIIRIINPI  178
            I  L   +DA+ D+NFY              CA+    N S             ++ N  
Sbjct  91   IYKLIEKLDANEDQNFYLFKILRAHILPLTNCAF----NKSGDRFITGSYDRTCKVWNTF  146

Query  179  TMQCIKHYVGHGNAINELKFHPRDPNLLLSVSKDHALRLWNIQTDTLVAIFGGVEGHRDE  238
[truncated: 101,858 more chars]
