# Supplementary material for: Uncoupled evolution of the Polycomb system and deep origin of non-canonical PRC1
Source: Commun Biol. 2023 Nov 10;6:1144. doi: 10.1038/s42003-023-05501-x (PMC10638273; doi:10.1038/s42003-023-05501-x)
Supplement: Supplementary file 9 — Supplementary Data 6 [file 42003_2023_5501_MOESM9_ESM.zip › Supplementary Data 6/EZH_blastoutput.txt]

BLASTP 2.12.0+


Reference: Stephen F. Altschul, Thomas L. Madden, Alejandro A.
Schaffer, Jinghui Zhang, Zheng Zhang, Webb Miller, and David J.
Lipman (1997), "Gapped BLAST and PSI-BLAST: a new generation of
protein database search programs", Nucleic Acids Res. 25:3389-3402.


Reference for composition-based statistics: Alejandro A. Schaffer,
L. Aravind, Thomas L. Madden, Sergei Shavirin, John L. Spouge, Yuri
I. Wolf, Eugene V. Koonin, and Stephen F. Altschul (2001),
"Improving the accuracy of PSI-BLAST protein database searches with
composition-based statistics and other refinements", Nucleic Acids
Res. 29:2994-3005.


Database: eukarya_proteomes_lt.fa
           4,265,136 sequences; 1,577,703,286 total letters


Query= HSAP023916

Length=751
                                                                      Score     E
Sequences producing significant alignments:                          (Bits)  Value

HOMSAP073220                                                          1570    0.0   
HOMSAP101324                                                          1402    0.0   
DANRER016614                                                          1283    0.0   
HOMSAP021870                                                          974     0.0   
DANRER010089                                                          956     0.0   
BRABEL007939                                                          902     0.0   
IXOSCA002850                                                          862     0.0   
CRAGIG020732                                                          788     0.0   
NEMVEC012091                                                          744     0.0   
ACAPLA032088                                                          735     0.0   
DROMEL019272                                                          629     0.0   
HOMSAP116923                                                          608     0.0   
LEUCOM015188                                                          582     0.0   
TRIADH004350                                                          545     0.0   
DAPMAG021823                                                          508     8e-165
CIOINT004110                                                          456     9e-155
BOMMOR002891                                                          426     2e-140
MNELEI002429                                                          414     9e-137
SCHMAN003483                                                          362     2e-109
LAPGUS039452                                                          306     4e-96 
ROZALL002517                                                          305     7e-93 
RIGRAM020834                                                          290     7e-86 
RHIIRR012174                                                          275     3e-83 
DIAGRA016071                                                          274     4e-82 
TELSUB030663                                                          275     9e-82 
COLSPE009547                                                          279     3e-81 
TELSPE022838                                                          260     7e-80 
DIAGRA027197                                                          261     2e-78 
TELSPE022837                                                          249     2e-75 
MARPOL015441                                                          266     3e-75 
LEUCOM004668                                                          258     6e-75 
PHYINF014580                                                          265     8e-75 
PLABRA005114                                                          259     1e-74 
LEPVOR036298                                                          260     8e-74 
MICMAR107569                                                          257     2e-72 
CYCPAN027368                                                          259     3e-72 
SORBIC006635                                                          255     4e-71 
CYCPAN020721                                                          256     8e-71 
ARATHA042583                                                          253     1e-70 
ARATHA039154                                                          249     3e-70 
SORBIC043888                                                          252     8e-70 
MARPOL016084                                                          248     1e-69 
ARATHA026613                                                          250     2e-69 
CAULEN004117                                                          243     2e-68 
MARPOL015481                                                          249     1e-67 
CHLATM006950                                                          243     2e-67 
RAMVAR007818                                                          245     3e-67 
COCSUB004814                                                          225     1e-66 
PLAMIC000722                                                          241     2e-66 
GEFOKE006108                                                          238     3e-66 
MICSPE004992                                                          239     2e-64 
PHYINF011523                                                          238     6e-64 
MASSPE005706                                                          234     1e-62 
GONPAC038495                                                          220     3e-61 
OSTTAU003584                                                          223     2e-59 
CYAMER003846                                                          218     2e-58 
GONPAC041135                                                          213     4e-58 
PHYINF010337                                                          214     8e-58 
KLENIT004000                                                          215     3e-57 
MONNEG014787                                                          212     2e-56 
CHLATM005422                                                          208     4e-56 
PLATAR014614                                                          208     6e-56 
MASSPE010888                                                          211     7e-56 
PARATL004254                                                          197     9e-56 
ANCTWI013222                                                          193     1e-55 
PRACOL002358                                                          210     1e-55 
NUCSPE089417                                                          196     2e-55 
PHYINF014900                                                          201     3e-55 
MALJAK002530                                                          206     3e-55 
RHOMAR005369                                                          209     3e-55 
CHASUB008654                                                          191     5e-55 
GRACHO002772                                                          209     3e-54 
MATSPE023192                                                          207     5e-54 
SALKVE021289                                                          201     6e-53 
STRRAT010270                                                          199     2e-52 
HYPCAT000126                                                          198     1e-51 
CHLREI018774                                                          197     3e-51 
GONPAC050751                                                          189     8e-51 
VERVER011573                                                          191     2e-50 
GEFOKE013152                                                          193     3e-50 
GONPAC013606                                                          179     1e-49 
GONPAC018742                                                          189     3e-49 
GEMCRY040188                                                          171     7e-48 
DIPROT025754                                                          186     1e-47 
ACASPE010504                                                          171     4e-47 
STRRAT008163                                                          184     1e-46 
NEPPYR022739                                                          168     1e-46 
GEPOCE051197                                                          172     1e-45 
GEMCRY010938                                                          165     2e-45 
GUITHE011765                                                          163     2e-45 
VERVER002833                                                          172     5e-45 
CHABRA012569                                                          177     7e-44 
ALLMAC008466                                                          172     2e-43 
DIPROT025463                                                          174     2e-43 
PHATRI007732                                                          171     6e-43 
DIPROT025467                                                          161     7e-43 
DANRER016613                                                          156     1e-42 
HYPCAT011309                                                          167     1e-42 
HYPCAT011310                                                          167     1e-42 
ELPMAR016169                                                          172     2e-42 
GUITHE013188                                                          154     3e-42 
SPIPUN002205                                                          168     1e-41 
GEPOCE008112                                                          159     3e-41 
PRYPAR031766                                                          154     4e-41 
BIGNAT014409                                                          151     4e-41 
ARATHA016594                                                          166     8e-41 
LAPGUS039451                                                          149     3e-40 
GALSUL007146                                                          164     6e-40 
STECOE000482                                                          155     1e-39 
BICSPE008834                                                          161     1e-38 
MONBRE002933                                                          160     4e-38 
VAVCUL000691                                                          154     9e-38 
ENCINT001192                                                          152     1e-37 
SALKVE021291                                                          138     8e-37 
CHLVAR007948                                                          139     2e-36 
PSEPER006934                                                          148     4e-35 
CYAGLO002935                                                          145     4e-35 
NEUCRA002840                                                          148     2e-34 
EUGLON012753                                                          144     7e-34 
STECOE023200                                                          142     2e-33 
DANRER010087                                                          130     4e-33 
HALSEO004417                                                          141     2e-32 
EUGLON001296                                                          137     9e-32 
PALBIL016776                                                          123     4e-31 
BIGNAT014500                                                          135     2e-30 
ANCTWI015344                                                          131     4e-30 
COLVIE015048                                                          120     7e-30 
GRACHO009396                                                          131     2e-29 
MALJAK007781                                                          120     5e-29 
GRACHO008109                                                          126     8e-28 
TELSPE006401                                                          116     8e-28 
MADERY011748                                                          115     1e-27 
SPIPUN006265                                                          124     6e-27 
TETTHE010775                                                          122     1e-26 
ARATHA011122                                                          120     2e-26 
NEOSPE015701                                                          111     2e-26 
ACASPE027155                                                          115     5e-26 
NEOSPE012280                                                          112     8e-26 
PLAFUN015215                                                          120     1e-25 
TETTHE006048                                                          119     2e-25 
STEHIS004942                                                          119     2e-25 
OXYTRI010694                                                          119     2e-25 
THETRA003986                                                          118     3e-25 
AGABIS007995                                                          108     4e-25 
SYNPLU003041                                                          116     6e-25 
PAUCHR013559                                                          112     7e-25 
MALCAL010274                                                          107     8e-25 
CHOSPE022246                                                          113     8e-25 
PARATL004249                                                          116     8e-25 
NUCSPE089391                                                          116     8e-25 
PLABRA008590                                                          109     9e-25 
OSTTAU006742                                                          117     1e-24 
UMBRAM005275                                                          107     1e-24 
PRIPAC001380                                                          117     1e-24 
PTESPE012592                                                          111     2e-24 
CHASUB022805                                                          111     2e-24 
USTMAY003257                                                          116     2e-24 
CYAPAR004331                                                          115     2e-24 
PALBIL014779                                                          104     3e-24 
PYGBIF007659                                                          107     3e-24 
PARATL004901                                                          106     4e-24 
LAPGUS048113                                                          105     4e-24 
NUTLON020363                                                          103     4e-24 
PTESPE012591                                                          111     5e-24 
NUCSPE093348                                                          106     5e-24 
HALSPE009638                                                          107     7e-24 
PHYPOL018607                                                          105     7e-24 
PLAFUN008282                                                          114     7e-24 
COLSPE010215                                                          113     7e-24 
MORVER008794                                                          114     8e-24 
BIGNAT005714                                                          103     9e-24 
NEMVEC005070                                                          105     1e-23 
PHAKIR011991                                                          114     1e-23 
CHLATM001099                                                          114     1e-23 
ARCINT035493                                                          113     1e-23 
PAUCHR021649                                                          105     1e-23 
ROZALL003604                                                          113     1e-23 
SECSPE010810                                                          113     2e-23 
TRIADH008309                                                          105     2e-23 
PARTET006080                                                          111     2e-23 
RIGRAM022722                                                          112     3e-23 
SORBIC038212                                                          109     6e-23 
MARPOL002284                                                          112     7e-23 
ACAPLA023093                                                          111     7e-23 
RHIIRR011861                                                          101     7e-23 
ELPMAR015100                                                          103     8e-23 
LEUCOM074398                                                          102     1e-22 
TELSUB009273                                                          109     1e-22 
HEMKUK018146                                                          105     1e-22 
MASBAL013732                                                          108     1e-22 
HONFER010324                                                          110     1e-22 
LEPVOR030759                                                          107     1e-22 
CYCPAN006101                                                          108     1e-22 
CRYNEO000302                                                          109     1e-22 
ROZALL003217                                                          108     1e-22 
PLABRA008842                                                          108     1e-22 
MASBAL002319                                                          107     2e-22 
ALLMAC005353                                                          109     2e-22 
PRYPAR015684                                                          109     2e-22 
SCHPOM000677                                                          109     3e-22 
GONPRO009584                                                          102     3e-22 
AURLIM013257                                                          109     3e-22 
RAMVAR003937                                                          109     3e-22 
MASBAL014129                                                          109     3e-22 
ALLMAC002375                                                          109     3e-22 
CHRPER001707                                                          109     3e-22 
NEODAM001210                                                          108     3e-22 
SPIPUN001770                                                          105     4e-22 
ARATHA006889                                                          109     4e-22 
LAPGUS046642                                                          105     4e-22 
CHRPER002939                                                          108     4e-22 
NANOCE133974                                                          99.4    4e-22 
RAPHET015161                                                          100     5e-22 
MALJAK017277                                                          108     5e-22 
GALSUL002075                                                          108     5e-22 
AURLIM014039                                                          108     5e-22 
GLOWIT001992                                                          107     6e-22 
MARPOL001046                                                          107     6e-22 
CAPOWC005413                                                          108     6e-22 
RHOMAR005511                                                          108     6e-22 
POLPAL002979                                                          108     7e-22 
ACASPE002275                                                          105     8e-22 
PHYPOL000769                                                          108     8e-22 
IXOSCA002438                                                          107     9e-22 
DANRER037290                                                          104     1e-21 
HONFER008921                                                          107     1e-21 
PARTRI005820                                                          107     1e-21 
GEMCRY015726                                                          106     1e-21 
LAPGUS048112                                                          106     1e-21 
PARATL016833                                                          107     1e-21 
COCSUB001573                                                          97.1    1e-21 
NANOCE071637                                                          99.8    1e-21 
ELPMAR016533                                                          107     1e-21 
SORBIC001078                                                          107     1e-21 
NUCSPE059638                                                          107     1e-21 
CRAGIG061332                                                          107     1e-21 
COEREV000722                                                          99.8    2e-21 
ARATHA009642                                                          104     2e-21 
NEPPYR015919                                                          102     2e-21 
RUSMAR009253                                                          106     2e-21 
GEFOKE007349                                                          106     3e-21 
SALKVE003478                                                          105     3e-21 
BASMER014952                                                          97.4    3e-21 
POLPAL006854                                                          106     3e-21 
NEOSPE014327                                                          99.8    3e-21 
KLENIT003553                                                          106     4e-21 
CYAMER003433                                                          105     4e-21 
MADERY001442                                                          96.3    4e-21 
HYPCAT013369                                                          97.8    4e-21 
CHASUB017772                                                          105     4e-21 
CHOSPE029824                                                          96.3    4e-21 
DANRER011486                                                          102     4e-21 
DIAGRA031642                                                          102     4e-21 
DICDIS001155                                                          105     5e-21 
BOMMOR000308                                                          105     5e-21 
CHOSPE012372                                                          104     5e-21 
GALSUL005570                                                          104     6e-21 
PAUCHR013814                                                          100     6e-21 
LEUCOM009273                                                          105     7e-21 
LEUCOM087736                                                          98.6    7e-21 
LEPVOR008731                                                          97.4    7e-21 
LAPGUS041683                                                          97.4    8e-21 
JAKBAH008393                                                          104     8e-21 
NEOSPE001043                                                          99.0    8e-21 
HOMSAP082295                                                          105     8e-21 
KLENIT003916                                                          103     1e-20 
CHABRA015859                                                          95.1    1e-20 
NEMVEC000645                                                          100     1e-20 
MALJAK018807                                                          97.8    1e-20 
DANRER038730                                                          104     1e-20 
RAMBRE001728                                                          96.3    1e-20 
PLAFUN010264                                                          103     1e-20 
LEUCOM065189                                                          99.4    1e-20 
NAEFOW001395                                                          103     2e-20 
CIOINT008372                                                          102     2e-20 
CAULEN004802                                                          103     2e-20 
RAMVAR001785                                                          103     2e-20 
ARATHA043171                                                          101     2e-20 
PHATRI001330                                                          103     2e-20 
PTESPE005219                                                          102     2e-20 
PLAMIC000423                                                          102     3e-20 
BARSPE007187                                                          102     3e-20 
CIOINT014733                                                          101     3e-20 
GEFOKE002160                                                          103     3e-20 
DIPROT030848                                                          102     3e-20 
HOMSAP015453                                                          100     3e-20 
ACAPLA020138                                                          103     3e-20 
BRABEL009448                                                          103     3e-20 
IXOSCA001737                                                          102     4e-20 
MALCAL004266                                                          100     4e-20 
DANRER048347                                                          102     4e-20 
PAUCHR011930                                                          98.6    4e-20 
TETTHE010267                                                          102     4e-20 
ARATHA001470                                                          102     4e-20 
DANRER027074                                                          102     4e-20 
COLSPE009943                                                          101     5e-20 
DICDIS003282                                                          102     5e-20 
PHYINF000467                                                          102     5e-20 
NEMVEC017886                                                          95.9    5e-20 
PHYPOL003643                                                          101     5e-20 
DIAGRA020155                                                          102     6e-20 
HOMSAP029459                                                          102     6e-20 
MNELEI005689                                                          102     6e-20 
DIPROT002828                                                          100     6e-20 
CHABRA014454                                                          102     6e-20 
DROMEL025664                                                          102     7e-20 
IXOSCA025202                                                          102     7e-20 
RUSMAR000433                                                          102     7e-20 
MALJAK015557                                                          99.8    7e-20 
GRACHO010798                                                          101     7e-20 
GLOWIT019887                                                          95.1    8e-20 
NAEFOW000574                                                          100     8e-20 
RHOMAR005992                                                          100     8e-20 
COLSPE006382                                                          100     8e-20 
BRABEL000201                                                          101     9e-20 
DROMEL011199                                                          101     1e-19 
MNELEI016005                                                          101     1e-19 
ACAPLA020465                                                          98.2    1e-19 
DANRER032548                                                          101     1e-19 
GRACHO004310                                                          101     1e-19 
MANPLA012114                                                          91.3    1e-19 
DAPMAG021505                                                          99.8    1e-19 
TRIADH002163                                                          92.0    1e-19 
PARATL008799                                                          93.6    1e-19 
MONBRE001726                                                          100     1e-19 
HYPCAT012463                                                          99.4    1e-19 
VERVER005620                                                          100     2e-19 
TOXGON003542                                                          101     2e-19 
HOMSAP051679                                                          100     2e-19 
MALCAL006735                                                          99.4    2e-19 
AURLIM012558                                                          100     2e-19 
CIOINT006472                                                          98.2    2e-19 
ARATHA045746                                                          100     2e-19 
NUCSPE123688                                                          93.6    2e-19 
GUITHE000353                                                          93.6    2e-19 
NANOCE050105                                                          100     2e-19 
PERSWS009116                                                          100     2e-19 
CYCPAN018744                                                          100     2e-19 
CREFRA006039                                                          100     2e-19 
MONBRE001596                                                          100     2e-19 
COLSPE007797                                                          100     2e-19 
NEODAM012310                                                          100     2e-19 
RAPHET013308                                                          92.8    2e-19 
COEREV005083                                                          99.8    3e-19 
CHABRA015961                                                          100     3e-19 
HOMSAP051227                                                          100     3e-19 
HOMSAP010157                                                          97.1    3e-19 
CAPOWC006883                                                          99.8    3e-19 
MNELEI008656                                                          99.8    3e-19 
SACCER003409                                                          99.4    4e-19 
PHYINF012439                                                          99.8    4e-19 
GEFOKE021957                                                          99.0    4e-19 
MATSPE006321                                                          92.4    4e-19 
CHLREI012276                                                          99.8    4e-19 
KLENIT014264                                                          98.6    5e-19 
ARCINT007062                                                          97.8    5e-19 
BOMMOR000202                                                          99.8    5e-19 
GLOWIT006244                                                          96.7    5e-19 
DANRER010769                                                          99.4    5e-19 
IXOSCA002333                                                          99.4    5e-19 
CHABRA013102                                                          99.4    5e-19 
DANRER024536                                                          99.4    6e-19 
BAFFRI043843                                                          94.7    6e-19 
PARTET032993                                                          98.6    6e-19 
CRAGIG022656                                                          99.0    6e-19 
BRABEL005701                                                          99.0    6e-19 
CLAOKA013683                                                          99.0    7e-19 
ELPMAR018000                                                          97.4    7e-19 
HOMSAP051693                                                          99.0    8e-19 
SCHMAN001221                                                          97.4    8e-19 
MNELEI003886                                                          95.1    8e-19 
MALJAK005079                                                          98.6    8e-19 
DAPMAG020959                                                          98.2    8e-19 
CHRVEL023177                                                          98.6    8e-19 
ANCTWI009325                                                          95.9    9e-19 
MARPOL020395                                                          98.6    9e-19 
RHIIRR012519                                                          94.0    9e-19 
SORBIC030531                                                          97.1    9e-19 
MASSPE009046                                                          97.4    1e-18 
BAFFRI013664                                                          95.1    1e-18 
KLENIT010247                                                          98.2    1e-18 
MADERY028983                                                          97.8    1e-18 
COCSUB000230                                                          89.0    1e-18 
PLAFUN003030                                                          94.4    1e-18 
DAPMAG020493                                                          98.2    1e-18 
DICDIS002705                                                          97.4    1e-18 
COCSUB008035                                                          97.4    1e-18 
CRYNEO005551                                                          97.8    1e-18 
SYNPLU003104                                                          95.1    1e-18 
DROMEL010093                                                          97.8    1e-18 
CHABRA017917                                                          97.8    1e-18 
CIOINT002366                                                          97.4    1e-18 
MICSPE007679                                                          95.9    1e-18 
MADERY024120                                                          97.1    1e-18 
SALKVE002628                                                          97.8    2e-18 
NEUCRA008678                                                          97.4    2e-18 
MASBAL006327                                                          95.9    2e-18 
PARTRI008964                                                          97.1    2e-18 
CRYMUR002541                                                          95.9    2e-18 
RUSMAR000425                                                          97.4    2e-18 
CHASUB015772                                                          97.4    2e-18 
HOMSAP032197                                                          97.8    2e-18 
THETRA006499                                                          97.1    2e-18 
GEPOCE047972                                                          97.4    2e-18 
NEMVEC018441                                                          93.2    2e-18 
PLAFUN003626                                                          95.1    2e-18 
GIAINT001944                                                          92.4    2e-18 
GONPAC046270                                                          95.5    2e-18 
PARTRI002889                                                          95.9    2e-18 
HOMSAP055570                                                          97.4    2e-18 
BASMER013681                                                          92.4    2e-18 
NUTLON023930                                                          90.5    2e-18 
LEUCOM013214                                                          96.7    2e-18 
ACAPLA028812                                                          97.1    3e-18 
NEMVEC007788                                                          92.4    3e-18 
DROMEL014672                                                          97.1    3e-18 
SALKVE022529                                                          96.3    3e-18 
NANOCE029730                                                          97.1    3e-18 
MALJAK014542                                                          94.0    3e-18 
ALLMAC007726                                                          96.3    3e-18 
DROMEL012150                                                          96.7    3e-18 
SCHMAN008386                                                          96.7    3e-18 
HALSEO004665                                                          96.7    3e-18 
MONEXI001786                                                          96.7    3e-18 
MARPOL018789                                                          95.1    3e-18 
SYNPLU007323                                                          95.9    3e-18 
IXOSCA009381                                                          95.5    4e-18 
CHRPER002293                                                          96.3    4e-18 
NAEFOW000837                                                          96.3    4e-18 
ANDGOD003678                                                          95.9    4e-18 
PSEPER006084                                                          96.3    4e-18 
PHAKIR002256                                                          94.7    4e-18 
GONPAC026000                                                          94.0    4e-18 
PARTET004697                                                          95.9    4e-18 
SORBIC012355                                                          96.3    4e-18 
CHLATM005884                                                          95.1    4e-18 
GALSUL004979                                                          95.9    4e-18 
HOMSAP060733                                                          96.3    5e-18 
MALJAK020736                                                          93.6    5e-18 
SPISPE000279                                                          92.0    5e-18 
SORBIC023835                                                          95.5    6e-18 
MASBAL008409                                                          95.9    6e-18 
GONPAC001687                                                          90.9    6e-18 
NEUCRA011397                                                          95.1    7e-18 
COEREV003748                                                          92.0    7e-18 
MARPOL021053                                                          95.5    7e-18 
CIOINT005039                                                          93.6    8e-18 
CHLATM001841                                                          95.1    8e-18 
RHOMAR013222                                                          94.4    8e-18 
PRACOL004694                                                          95.1    8e-18 
SORBIC014174                                                          92.0    8e-18 
CYCPAN009477                                                          95.1    8e-18 
ACAPLA026748                                                          95.5    9e-18 
CRAGIG015861                                                          94.0    9e-18 
BRABEL008538                                                          95.1    1e-17 
PHATRI005985                                                          95.1    1e-17 
DANRER014649                                                          95.1    1e-17 
ALLMAC009983                                                          93.6    1e-17 
SACCER004564                                                          94.0    1e-17 
CLAOKA016857                                                          94.7    1e-17 
CAPOWC005443                                                          94.0    1e-17 
PERSWS009026                                                          94.4    1e-17 
ALLMAC010207                                                          94.7    1e-17 
DIALUT013753                                                          94.0    2e-17 
ARATHA007960                                                          90.5    2e-17 
SORBIC040336                                                          90.5    2e-17 
DANRER031013                                                          94.4    2e-17 
ARATHA041422                                                          91.3    2e-17 
SALKVE022505                                                          94.4    2e-17 
DIAGRA022672                                                          93.6    2e-17 
SCHMAN003088                                                          94.0    2e-17 
VITBRA005778                                                          94.4    2e-17 
MARPOL003448                                                          94.4    2e-17 
TELSPE049860                                                          91.7    2e-17 
CLAOKA018889                                                          94.4    2e-17 
LEUCOM007557                                                          91.7    2e-17 
PTESPE006637                                                          85.9    2e-17 
LEPVOR018867                                                          86.7    2e-17 
DIALUT007155                                                          94.0    2e-17 
MONBRE001978                                                          94.0    2e-17 
PARATL011027                                                          85.1    2e-17 
PARTET023709                                                          94.0    2e-17 
NUCSPE160565                                                          85.1    2e-17 
BRABEL020716                                                          92.4    2e-17 
NANOCE017914                                                          94.0    2e-17 
TRIVAG020462                                                          93.2    2e-17 
SAPDIC002792                                                          94.0    2e-17 
CREFRA007962                                                          93.6    3e-17 
CARMEM003686                                                          93.2    3e-17 
THEPAR001767                                                          86.3    3e-17 
CYCPAN018175                                                          93.2    3e-17 
DIALUT008375                                                          93.6    3e-17 
CYCPAN000242                                                          93.6    3e-17 
LEUCOM072532                                                          93.2    3e-17 
ACAPLA025875                                                          93.6    3e-17 
ACAPLA025884                                                          93.6    3e-17 
CHLVAR009099                                                          86.3    3e-17 
GONPAC043948                                                          91.3    3e-17 
ALLMAC008081                                                          92.0    3e-17 
GEFOKE019931                                                          92.8    3e-17 


>HOMSAP073220
Length=759

 Score = 1570 bits (4065),  Expect = 0.0, Method: Compositional matrix adjust.
 Identities = 751/751 (100%), Positives = 751/751 (100%), Gaps = 0/751 (0%)

Query  1    MGQTGKKSEKGPVCWRKRVKSEYMRLRQLKRFRRADEVKSMFSSNRQKILERTEILNQEW  60
            MGQTGKKSEKGPVCWRKRVKSEYMRLRQLKRFRRADEVKSMFSSNRQKILERTEILNQEW
Sbjct  9    MGQTGKKSEKGPVCWRKRVKSEYMRLRQLKRFRRADEVKSMFSSNRQKILERTEILNQEW  68

Query  61   KQRRIQPVHILTSVSSLRGTRECSVTSDLDFPTQVIPLKTLNAVASVPIMYSWSPLQQNF  120
            KQRRIQPVHILTSVSSLRGTRECSVTSDLDFPTQVIPLKTLNAVASVPIMYSWSPLQQNF
Sbjct  69   KQRRIQPVHILTSVSSLRGTRECSVTSDLDFPTQVIPLKTLNAVASVPIMYSWSPLQQNF  128

Query  121  MVEDETVLHNIPYMGDEVLDQDGTFIEELIKNYDGKVHGDRECGFINDEIFVELVNALGQ  180
            MVEDETVLHNIPYMGDEVLDQDGTFIEELIKNYDGKVHGDRECGFINDEIFVELVNALGQ
Sbjct  129  MVEDETVLHNIPYMGDEVLDQDGTFIEELIKNYDGKVHGDRECGFINDEIFVELVNALGQ  188

Query  181  YNDDDDDDDGDDPEEREEKQKDLEDHRDDKESRPPRKFPSDKIFEAISSMFPDKGTAEEL  240
            YNDDDDDDDGDDPEEREEKQKDLEDHRDDKESRPPRKFPSDKIFEAISSMFPDKGTAEEL
Sbjct  189  YNDDDDDDDGDDPEEREEKQKDLEDHRDDKESRPPRKFPSDKIFEAISSMFPDKGTAEEL  248

Query  241  KEKYKELTEQQLPGALPPECTPNIDGPNAKSVQREQSLHSFHTLFCRRCFKYDCFLHRKC  300
            KEKYKELTEQQLPGALPPECTPNIDGPNAKSVQREQSLHSFHTLFCRRCFKYDCFLHRKC
Sbjct  249  KEKYKELTEQQLPGALPPECTPNIDGPNAKSVQREQSLHSFHTLFCRRCFKYDCFLHRKC  308

Query  301  NYSFHATPNTYKRKNTETALDNKPCGPQCYQHLEGAKEFAAALTAERIKTPPKRPGGRRR  360
            NYSFHATPNTYKRKNTETALDNKPCGPQCYQHLEGAKEFAAALTAERIKTPPKRPGGRRR
Sbjct  309  NYSFHATPNTYKRKNTETALDNKPCGPQCYQHLEGAKEFAAALTAERIKTPPKRPGGRRR  368

Query  361  GRLPNNSSRPSTPTINVLESKDTDSDREAGTETGGENNDKEEEEKKDETSSSSEANSRCQ  420
            GRLPNNSSRPSTPTINVLESKDTDSDREAGTETGGENNDKEEEEKKDETSSSSEANSRCQ
Sbjct  369  GRLPNNSSRPSTPTINVLESKDTDSDREAGTETGGENNDKEEEEKKDETSSSSEANSRCQ  428

Query  421  TPIKMKPNIEPPENVEWSGAEASMFRVLIGTYYDNFCAIARLIGTKTCRQVYEFRVKESS  480
            TPIKMKPNIEPPENVEWSGAEASMFRVLIGTYYDNFCAIARLIGTKTCRQVYEFRVKESS
Sbjct  429  TPIKMKPNIEPPENVEWSGAEASMFRVLIGTYYDNFCAIARLIGTKTCRQVYEFRVKESS  488

Query  481  IIAPAPAEDVDTPPRKKKRKHRLWAAHCRKIQLKKDGSSNHVYNYQPCDHPRQPCDSSCP  540
            IIAPAPAEDVDTPPRKKKRKHRLWAAHCRKIQLKKDGSSNHVYNYQPCDHPRQPCDSSCP
Sbjct  489  IIAPAPAEDVDTPPRKKKRKHRLWAAHCRKIQLKKDGSSNHVYNYQPCDHPRQPCDSSCP  548

Query  541  CVIAQNFCEKFCQCSSECQNRFPGCRCKAQCNTKQCPCYLAVRECDPDLCLTCGAADHWD  600
            CVIAQNFCEKFCQCSSECQNRFPGCRCKAQCNTKQCPCYLAVRECDPDLCLTCGAADHWD
Sbjct  549  CVIAQNFCEKFCQCSSECQNRFPGCRCKAQCNTKQCPCYLAVRECDPDLCLTCGAADHWD  608

Query  601  SKNVSCKNCSIQRGSKKHLLLAPSDVAGWGIFIKDPVQKNEFISEYCGEIISQDEADRRG  660
            SKNVSCKNCSIQRGSKKHLLLAPSDVAGWGIFIKDPVQKNEFISEYCGEIISQDEADRRG
Sbjct  609  SKNVSCKNCSIQRGSKKHLLLAPSDVAGWGIFIKDPVQKNEFISEYCGEIISQDEADRRG  668

Query  661  KVYDKYMCSFLFNLNNDFVVDATRKGNKIRFANHSVNPNCYAKVMMVNGDHRIGIFAKRA  720
            KVYDKYMCSFLFNLNNDFVVDATRKGNKIRFANHSVNPNCYAKVMMVNGDHRIGIFAKRA
Sbjct  669  KVYDKYMCSFLFNLNNDFVVDATRKGNKIRFANHSVNPNCYAKVMMVNGDHRIGIFAKRA  728

Query  721  IQTGEELFFDYRYSQADALKYVGIEREMEIP  751
            IQTGEELFFDYRYSQADALKYVGIEREMEIP
Sbjct  729  IQTGEELFFDYRYSQADALKYVGIEREMEIP  759


>HOMSAP101324
Length=743

 Score = 1402 bits (3629),  Expect = 0.0, Method: Compositional matrix adjust.
 Identities = 669/670 (99%), Positives = 670/670 (100%), Gaps = 0/670 (0%)

Query  82   ECSVTSDLDFPTQVIPLKTLNAVASVPIMYSWSPLQQNFMVEDETVLHNIPYMGDEVLDQ  141
            +CSVTSDLDFPTQVIPLKTLNAVASVPIMYSWSPLQQNFMVEDETVLHNIPYMGDEVLDQ
Sbjct  74   DCSVTSDLDFPTQVIPLKTLNAVASVPIMYSWSPLQQNFMVEDETVLHNIPYMGDEVLDQ  133

Query  142  DGTFIEELIKNYDGKVHGDRECGFINDEIFVELVNALGQYNDDDDDDDGDDPEEREEKQK  201
            DGTFIEELIKNYDGKVHGDRECGFINDEIFVELVNALGQYNDDDDDDDGDDPEEREEKQK
Sbjct  134  DGTFIEELIKNYDGKVHGDRECGFINDEIFVELVNALGQYNDDDDDDDGDDPEEREEKQK  193

Query  202  DLEDHRDDKESRPPRKFPSDKIFEAISSMFPDKGTAEELKEKYKELTEQQLPGALPPECT  261
            DLEDHRDDKESRPPRKFPSDKIFEAISSMFPDKGTAEELKEKYKELTEQQLPGALPPECT
Sbjct  194  DLEDHRDDKESRPPRKFPSDKIFEAISSMFPDKGTAEELKEKYKELTEQQLPGALPPECT  253

Query  262  PNIDGPNAKSVQREQSLHSFHTLFCRRCFKYDCFLHRKCNYSFHATPNTYKRKNTETALD  321
            PNIDGPNAKSVQREQSLHSFHTLFCRRCFKYDCFLHRKCNYSFHATPNTYKRKNTETALD
Sbjct  254  PNIDGPNAKSVQREQSLHSFHTLFCRRCFKYDCFLHRKCNYSFHATPNTYKRKNTETALD  313

Query  322  NKPCGPQCYQHLEGAKEFAAALTAERIKTPPKRPGGRRRGRLPNNSSRPSTPTINVLESK  381
            NKPCGPQCYQHLEGAKEFAAALTAERIKTPPKRPGGRRRGRLPNNSSRPSTPTINVLESK
Sbjct  314  NKPCGPQCYQHLEGAKEFAAALTAERIKTPPKRPGGRRRGRLPNNSSRPSTPTINVLESK  373

Query  382  DTDSDREAGTETGGENNDKEEEEKKDETSSSSEANSRCQTPIKMKPNIEPPENVEWSGAE  441
            DTDSDREAGTETGGENNDKEEEEKKDETSSSSEANSRCQTPIKMKPNIEPPENVEWSGAE
Sbjct  374  DTDSDREAGTETGGENNDKEEEEKKDETSSSSEANSRCQTPIKMKPNIEPPENVEWSGAE  433

Query  442  ASMFRVLIGTYYDNFCAIARLIGTKTCRQVYEFRVKESSIIAPAPAEDVDTPPRKKKRKH  501
            ASMFRVLIGTYYDNFCAIARLIGTKTCRQVYEFRVKESSIIAPAPAEDVDTPPRKKKRKH
Sbjct  434  ASMFRVLIGTYYDNFCAIARLIGTKTCRQVYEFRVKESSIIAPAPAEDVDTPPRKKKRKH  493

Query  502  RLWAAHCRKIQLKKDGSSNHVYNYQPCDHPRQPCDSSCPCVIAQNFCEKFCQCSSECQNR  561
            RLWAAHCRKIQLKKDGSSNHVYNYQPCDHPRQPCDSSCPCVIAQNFCEKFCQCSSECQNR
Sbjct  494  RLWAAHCRKIQLKKDGSSNHVYNYQPCDHPRQPCDSSCPCVIAQNFCEKFCQCSSECQNR  553

Query  562  FPGCRCKAQCNTKQCPCYLAVRECDPDLCLTCGAADHWDSKNVSCKNCSIQRGSKKHLLL  621
            FPGCRCKAQCNTKQCPCYLAVRECDPDLCLTCGAADHWDSKNVSCKNCSIQRGSKKHLLL
Sbjct  554  FPGCRCKAQCNTKQCPCYLAVRECDPDLCLTCGAADHWDSKNVSCKNCSIQRGSKKHLLL  613

Query  622  APSDVAGWGIFIKDPVQKNEFISEYCGEIISQDEADRRGKVYDKYMCSFLFNLNNDFVVD  681
            APSDVAGWGIFIKDPVQKNEFISEYCGEIISQDEADRRGKVYDKYMCSFLFNLNNDFVVD
Sbjct  614  APSDVAGWGIFIKDPVQKNEFISEYCGEIISQDEADRRGKVYDKYMCSFLFNLNNDFVVD  673

Query  682  ATRKGNKIRFANHSVNPNCYAKVMMVNGDHRIGIFAKRAIQTGEELFFDYRYSQADALKY  741
            ATRKGNKIRFANHSVNPNCYAKVMMVNGDHRIGIFAKRAIQTGEELFFDYRYSQADALKY
Sbjct  674  ATRKGNKIRFANHSVNPNCYAKVMMVNGDHRIGIFAKRAIQTGEELFFDYRYSQADALKY  733

Query  742  VGIEREMEIP  751
            VGIEREMEIP
Sbjct  734  VGIEREMEIP  743


>DANRER016614
Length=770

 Score = 1283 bits (3319),  Expect = 0.0, Method: Compositional matrix adjust.
 Identities = 633/761 (83%), Positives = 677/761 (89%), Gaps = 31/761 (4%)

Query  1    MGQTGKKSEKGPVCWRKRVKSEYMRLRQLKRFRRADEVKSMFSSNRQKILERTEILNQEW  60
            MG TG+KSEKGPVCWR+RVKSEYMRLRQLKRFRRADEVKSMFSSNRQKILERT+ILNQEW
Sbjct  1    MGLTGRKSEKGPVCWRRRVKSEYMRLRQLKRFRRADEVKSMFSSNRQKILERTDILNQEW  60

Query  61   KQRRIQPVHILTSVSSLRGTRECSVTSDL-DFPTQVIPLKTLNAVASVPIMYSWSPLQQN  119
            K RRIQPVHI+T VSSLRGTREC+V S   +F  QVIPLKTLNAVASVP+MYSWSPLQQN
Sbjct  61   KLRRIQPVHIMTPVSSLRGTRECTVDSGFSEFSRQVIPLKTLNAVASVPVMYSWSPLQQN  120

Query  120  FMVEDETVLHNIPYMGDEVLDQDGTFIEELIKNYDGKVHGDRECGFINDEIFVELVNALG  179
            FMVEDETVLHNIPYMGDE+LDQDGTFIEELIKNYDGKVHGDRECGFINDEIFVELVNAL 
Sbjct  121  FMVEDETVLHNIPYMGDEILDQDGTFIEELIKNYDGKVHGDRECGFINDEIFVELVNALN  180

Query  180  QYNDDD----------------DDDDGDDPEEREEKQKDLEDHRDDKESRPPRKFPSDKI  223
            QY+D++                D  DG D  E  + Q   E H +D      +KFPSDKI
Sbjct  181  QYSDNEEDDEEDDHHDYKFEKMDLCDGKDDAEDHKDQLSSESHNNDGS----KKFPSDKI  236

Query  224  FEAISSMFPDKGTAEELKEKYKELTEQQLPGALPPECTPNIDGPNAKSVQREQSLHSFHT  283
            FEAISSMFPDKG+ EELKEKYKELTEQQLPGALPPECTPNIDGPNAKSVQREQSLHSFHT
Sbjct  237  FEAISSMFPDKGSTEELKEKYKELTEQQLPGALPPECTPNIDGPNAKSVQREQSLHSFHT  296

Query  284  LFCRRCFKYDCFLHRKCNYSFHATPNTYKRKNTETALDNKPCGPQCYQHL--EG-AKEFA  340
            LFCRRCFKYDCFLH      FHATPNTYKRKN E  +D+KPCG  CY ++  +G  +E+ 
Sbjct  297  LFCRRCFKYDCFLH-----PFHATPNTYKRKNMENLVDSKPCGIYCYMYMVQDGMVREYP  351

Query  341  AALTAERIKTPPKRPGGRRRGRLPNNSSRPSTPTINVLESKDTDSDREAGTETGGENNDK  400
            A +  ER KTP KR  GRRRGRLPN++SRPSTPT+N  E+KDTDSDRE G + G ++NDK
Sbjct  352  AGVVPERAKTPSKRSTGRRRGRLPNSNSRPSTPTVNS-ETKDTDSDREGGAD-GNDSNDK  409

Query  401  EEEEKKDETSSSSEANSRCQTPIKMKPNIEPPENVEWSGAEASMFRVLIGTYYDNFCAIA  460
            ++++KKDET+SSSEANSRCQTP+K+K + EPPENV+WSGAEAS+FRVLIGTYYDNFCAIA
Sbjct  410  DDDDKKDETTSSSEANSRCQTPVKLKLSSEPPENVDWSGAEASLFRVLIGTYYDNFCAIA  469

Query  461  RLIGTKTCRQVYEFRVKESSIIAPAPAEDVDTPPRKKKRKHRLWAAHCRKIQLKKDGSSN  520
            RLIGTKTCRQVYEFRVKESSIIA APA D +TP RKKKRKHRLWA HCRKIQLKKDGSSN
Sbjct  470  RLIGTKTCRQVYEFRVKESSIIARAPAVDENTPQRKKKRKHRLWATHCRKIQLKKDGSSN  529

Query  521  HVYNYQPCDHPRQPCDSSCPCVIAQNFCEKFCQCSSECQNRFPGCRCKAQCNTKQCPCYL  580
            HVYNYQPCDHPRQPCDSSCPCV AQNFCEKFCQCSSECQNRFPGCRCKAQCNTKQCPCYL
Sbjct  530  HVYNYQPCDHPRQPCDSSCPCVTAQNFCEKFCQCSSECQNRFPGCRCKAQCNTKQCPCYL  589

Query  581  AVRECDPDLCLTCGAADHWDSKNVSCKNCSIQRGSKKHLLLAPSDVAGWGIFIKDPVQKN  640
            AVRECDPDLCLTCGAA+HWDSKNVSCKNCSIQRG+KKHLLLAPSDVAGWGIFIK+PVQKN
Sbjct  590  AVRECDPDLCLTCGAAEHWDSKNVSCKNCSIQRGAKKHLLLAPSDVAGWGIFIKEPVQKN  649

Query  641  EFISEYCGEIISQDEADRRGKVYDKYMCSFLFNLNNDFVVDATRKGNKIRFANHSVNPNC  700
            EFISEYCGEIISQDEADRRGKVYDKYMCSFLFNLNNDFVVDATRKGNKIRFANHSVNPNC
Sbjct  650  EFISEYCGEIISQDEADRRGKVYDKYMCSFLFNLNNDFVVDATRKGNKIRFANHSVNPNC  709

Query  701  YAKVMMVNGDHRIGIFAKRAIQTGEELFFDYRYSQADALKY  741
            YAKVMMVNGDHRIGIFAKRAIQTGEELFFDYRYSQADALKY
Sbjct  710  YAKVMMVNGDHRIGIFAKRAIQTGEELFFDYRYSQADALKY  750


>HOMSAP021870
Length=753

 Score = 974 bits (2517),  Expect = 0.0, Method: Compositional matrix adjust.
 Identities = 486/763 (64%), Positives = 578/763 (76%), Gaps = 58/763 (8%)

Query  15   WRKRVKSEYMRLRQLKRFRRADEVKSMFSSNRQKILERTEILNQEWKQRRIQPVHILTSV  74
            W+++VKSEYMRLRQLKR +     K+++ +N  K+ E+T+ILN+EWK+ R+QPV  +  V
Sbjct  21   WKRKVKSEYMRLRQLKRLQANMGAKALYVANFAKVQEKTQILNEEWKKLRVQPVQSMKPV  80

Query  75   SSLRGTRECSVTSDL-DFPTQVIPLKTLNAVASVPIMYSWSPLQQNFMVEDETVLHNIPY  133
            S     ++C++ S    F +Q + +++LN VA VPIMYSWSPLQQNFMVEDETVL NIPY
Sbjct  81   SGHPFLKKCTIESIFPGFASQHMLMRSLNTVALVPIMYSWSPLQQNFMVEDETVLCNIPY  140

Query  134  MGDEVLDQDGTFIEELIKNYDGKVHGDREC----GFINDEIFVELVNALGQYNDDD----  185
            MGDEV ++D TFIEELI NYDGKVHG+ E       I+D +F+ELV+AL QY+D++    
Sbjct  141  MGDEVKEEDETFIEELINNYDGKVHGEEEMIPGSVLISDAVFLELVDALNQYSDEEEEGH  200

Query  186  --------DDDDGDDPEEREEKQKDLEDHRDDKESRPPRKFPSDKIFEAISSMFPDKGTA  237
                    DD   D P  R+ K+  +E ++   +    ++FP+D IF AI+SMFP+ G  
Sbjct  201  NDTSDGKQDDSKEDLPVTRKRKRHAIEGNKKSSK----KQFPNDMIFSAIASMFPENGVP  256

Query  238  EELKEKYKELTEQQLPGALPPECTPNIDGPNAKSVQREQSLHSFHTLFCRRCFKYDCFLH  297
            +++KE+Y+ELTE   P ALPP+CTPNIDGPNAKSVQREQSLHSFHTLFCRRCFKYDCFLH
Sbjct  257  DDMKERYRELTEMSDPNALPPQCTPNIDGPNAKSVQREQSLHSFHTLFCRRCFKYDCFLH  316

Query  298  RKCNYSFHATPNTYKRKNTETALDNKPCGPQCYQHLEGAKEFAAALTAERIKTPPKRPGG  357
                  FHATPN YKRKN E  ++ +PCG  C+  LEGAKE+A       +  P  +  G
Sbjct  317  -----PFHATPNVYKRKNKEIKIEPEPCGTDCFLLLEGAKEYAM------LHNPRSKCSG  365

Query  358  RRRGRLP-NNSSRPSTPTINVLESKDTDSDREAGTETGGENNDKEEEEKKDETSSSSEAN  416
            RRR R    ++S  +     V E+K+ DSDR+ G                D  SSSSEAN
Sbjct  366  RRRRRHHIVSASCSNASASAVAETKEGDSDRDTGN---------------DWASSSSEAN  410

Query  417  SRCQTPIKMKPNIEPP---------ENVEWSGAEASMFRVLIGTYYDNFCAIARLIGTKT  467
            SRCQTP K K +  PP         E VEW+GAE S+FRV  GTY++NFC+IARL+GTKT
Sbjct  411  SRCQTPTKQKASPAPPQLCVVEAPSEPVEWTGAEESLFRVFHGTYFNNFCSIARLLGTKT  470

Query  468  CRQVYEFRVKESSIIAPAPAEDVDTPPRKKKRKHRLWAAHCRKIQLKKDGSSNHVYNYQP  527
            C+QV++F VKES +I   P +++  P +KKKRKHRLWAAHCRKIQLKKD SS  VYNYQP
Sbjct  471  CKQVFQFAVKES-LILKLPTDELMNPSQKKKRKHRLWAAHCRKIQLKKDNSSTQVYNYQP  529

Query  528  CDHPRQPCDSSCPCVIAQNFCEKFCQCSSECQNRFPGCRCKAQCNTKQCPCYLAVRECDP  587
            CDHP +PCDS+CPC++ QNFCEKFCQC+ +CQNRFPGCRCK QCNTKQCPCYLAVRECDP
Sbjct  530  CDHPDRPCDSTCPCIMTQNFCEKFCQCNPDCQNRFPGCRCKTQCNTKQCPCYLAVRECDP  589

Query  588  DLCLTCGAADHWDSKNVSCKNCSIQRGSKKHLLLAPSDVAGWGIFIKDPVQKNEFISEYC  647
            DLCLTCGA++HWD K VSCKNCSIQRG KKHLLLAPSDVAGWG FIK+ VQKNEFISEYC
Sbjct  590  DLCLTCGASEHWDCKVVSCKNCSIQRGLKKHLLLAPSDVAGWGTFIKESVQKNEFISEYC  649

Query  648  GEIISQDEADRRGKVYDKYMCSFLFNLNNDFVVDATRKGNKIRFANHSVNPNCYAKVMMV  707
            GE+ISQDEADRRGKVYDKYM SFLFNLNNDFVVDATRKGNKIRFANHSVNPNCYAKV+MV
Sbjct  650  GELISQDEADRRGKVYDKYMSSFLFNLNNDFVVDATRKGNKIRFANHSVNPNCYAKVVMV  709

Query  708  NGDHRIGIFAKRAIQTGEELFFDYRYSQADALKYVGIEREMEI  750
            NGDHRIGIFAKRAIQ GEELFFDYRYSQADALKYVGIERE ++
Sbjct  710  NGDHRIGIFAKRAIQAGEELFFDYRYSQADALKYVGIERETDV  752


>DANRER010089
Length=756

 Score = 956 bits (2470),  Expect = 0.0, Method: Compositional matrix adjust.
 Identities = 494/778 (63%), Positives = 566/778 (73%), Gaps = 85/778 (11%)

Query  15   WRKRVKSEYMRLRQLKRFRRADEVKSMFSSNRQKILERTEILNQEWKQRRIQPVHILTSV  74
            W+KRVKSEYMRLRQLKRFR+A++VK++F SNR+KI   TE+LN+EW + RIQ + + TS 
Sbjct  21   WKKRVKSEYMRLRQLKRFRKAEQVKALFQSNRRKIEVGTELLNEEWSKLRIQSIPLSTSS  80

Query  75   SSLRGTRECSVTSDL-DFPTQVIPLKTLNAVASVPIMYSWSPLQQNFMVEDETVLHNIPY  133
             SL   + C V      FP Q + ++ L  VA +P MYSWSPLQQNFMVEDET LHNIPY
Sbjct  81   GSLPSKKLCMVEFGFPSFPNQAVAMRPLTTVAGIPFMYSWSPLQQNFMVEDETFLHNIPY  140

Query  134  MGDEVLDQDGTFIEELIKNYDGKVHGDR-------ECGFINDEIFVELVNALGQYNDDDD  186
            MGDEVL+QD  F+EELI NYDG VHGDR       E GFINDEIF ELV AL QY+D ++
Sbjct  141  MGDEVLEQDEAFLEELIDNYDG-VHGDRVSCTFLIEGGFINDEIFKELVEALSQYSDPEE  199

Query  187  DDDGDDP----EEREEKQKDLE--------------------DHRDDKESRPPRKFPSDK  222
            +++  +P    E ++E++K+++                    +  + +E    +K P DK
Sbjct  200  EEEEKEPTDAAENKQEEEKEMQKSAAEAPEESKTAFFKRKWRNTAEGRELSANKKIPHDK  259

Query  223  IFEAISSMFPDKGTAEELKEKYKELTEQQLPGALPPECTPNIDGPNAKSVQREQSLHSFH  282
            IF AI+SMFP KGT +ELK+KY +L E      LPP CTPN+DGP AKSVQREQSLHSFH
Sbjct  260  IFTAIASMFPYKGTMQELKDKYLDLLEPSNHVKLPPLCTPNMDGPFAKSVQREQSLHSFH  319

Query  283  TLFCRRCFKYDCFLHRKCNYSFHATPNTYKRKNTETALDNKPCGPQCYQHLEGAKEFA--  340
            TLFCRRCFKYDCFLH      FH++PN YKRK+ E  ++ +PCG  C+   +GAKEFA  
Sbjct  320  TLFCRRCFKYDCFLH-----PFHSSPNVYKRKSKEIHMETEPCGLDCFLLQKGAKEFADQ  374

Query  341  -AALTAERIKTPPKRPGGRRRGRLPNNSSRPSTPTINVLESKDTDSDREAGTETGGENND  399
                +    +   +       G  P +SS                   E G E G ++  
Sbjct  375  NMMRSQRTRRRRRQPRPSSSCGHTPPDSS-------------------EKGKEGGSDH--  413

Query  400  KEEEEKKDETSSSSEANSRCQTPIKMKPNIE-------PPENVEWSGAEASMFRVLIGTY  452
                    ET+SSSE NSRC +PIKMKP  E       PP+   WSGAE S+FRVL GTY
Sbjct  414  --------ETTSSSEGNSRCPSPIKMKPGEEESKESKSPPQ---WSGAEESLFRVLHGTY  462

Query  453  YDNFCAIARLIGTKTCRQVYEFRVKESSIIAPAPAEDVDTPPRKKKRKHRLWAAHCRKIQ  512
            Y+NFC+IARLIGTKTCR+VYEF VKE  +I   P ED    P+KKKRKHRLWA    KIQ
Sbjct  463  YNNFCSIARLIGTKTCREVYEFAVKEV-LIDRMPLEDSGISPQKKKRKHRLWA----KIQ  517

Query  513  LKKDGSSNHVYNYQPCDHPRQPCDSSCPCVIAQNFCEKFCQCSSECQNRFPGCRCKAQCN  572
            LKKD SSN VYNYQPCDHP  PCDSSCPCVI QNFCEKFCQC  ECQNRFPGCRCK QCN
Sbjct  518  LKKDNSSNQVYNYQPCDHPEHPCDSSCPCVITQNFCEKFCQCDRECQNRFPGCRCKTQCN  577

Query  573  TKQCPCYLAVRECDPDLCLTCGAADHWDSKNVSCKNCSIQRGSKKHLLLAPSDVAGWGIF  632
            TKQCPCYLAVRECDPDLC+TCGAADHWDSK VSCKNCSIQRG KKHLLLAPSDVAGWG F
Sbjct  578  TKQCPCYLAVRECDPDLCMTCGAADHWDSKQVSCKNCSIQRGLKKHLLLAPSDVAGWGTF  637

Query  633  IKDPVQKNEFISEYCGEIISQDEADRRGKVYDKYMCSFLFNLNNDFVVDATRKGNKIRFA  692
            IK+PVQKNEFISEYCGE+ISQDEADRRG++YDKYM SFLFNLNNDFVVDATRKGNKIRFA
Sbjct  638  IKEPVQKNEFISEYCGELISQDEADRRGRIYDKYMSSFLFNLNNDFVVDATRKGNKIRFA  697

Query  693  NHSVNPNCYAKVMMVNGDHRIGIFAKRAIQTGEELFFDYRYSQADALKYVGIEREMEI  750
            NHSVNPNCYAKV+MVNGDHRIGIFAKRAIQ GEELFFDYRYSQADALKYVGIERE+EI
Sbjct  698  NHSVNPNCYAKVVMVNGDHRIGIFAKRAIQQGEELFFDYRYSQADALKYVGIEREIEI  755


>BRABEL007939
Length=778

 Score = 902 bits (2330),  Expect = 0.0, Method: Compositional matrix adjust.
 Identities = 474/770 (62%), Positives = 547/770 (71%), Gaps = 65/770 (8%)

Query  15   WRKRVKSEYMRLRQLKRFRRADEVKSMFSSNRQKILERTEILNQEWKQRRIQPVHILTSV  74
            W+KRVKSEYMRLRQLKRFRRADEVK ++ +NR  +     IL ++      +P+  L+S 
Sbjct  39   WKKRVKSEYMRLRQLKRFRRADEVKMVWGANRGNV---DMILRRQADMLEEKPLQQLSSP  95

Query  75   SSLRG---TRECSVT-SDLDFPTQVIPLKTLNAVASVPIMYSWSPLQQNFMVEDETVLHN  130
            +       TR+  V     D P Q   LK +N+V S+P+MY+W PLQQN+MVEDETVLHN
Sbjct  96   AMFDHSPITRQVVVEFGHGDEPKQTTVLKVMNSVPSIPVMYTWVPLQQNYMVEDETVLHN  155

Query  131  IPYMGDEVLDQDGTFIEELIKNYDGKVHGDRECGFINDEIFVELVNALG-----------  179
            IPYMGDEVLDQDG+FIEELIKNYDGKVHG+RE GFINDEIFVELV  L            
Sbjct  156  IPYMGDEVLDQDGSFIEELIKNYDGKVHGEREGGFINDEIFVELVRNLSELEAPKSSSSS  215

Query  180  -------QYNDDDDDDDGDDPEEREEKQKDLEDHRDDKESRPPRKFPSDKIFEAISSMFP  232
                   Q   D++D   D P++  +  KD+     D  SR  ++FP D+IFEAISSMFP
Sbjct  216  EAEKADSQSTRDNEDASEDTPDDTADSLKDVSG--TDPGSR--KRFPCDQIFEAISSMFP  271

Query  233  DKGTAEELKEKYKELTEQQLPGALPPECTPNIDGPNAKSVQREQSLHSFHTLFCRRCFKY  292
            DKG+AEEL+EKYKEL EQQ P  LPPECTPN+DGPNA+SV REQSLHSFHTLFCRRC+KY
Sbjct  272  DKGSAEELREKYKELIEQQDPTILPPECTPNVDGPNAQSVSREQSLHSFHTLFCRRCYKY  331

Query  293  DCFLHRKCNYSFHATPNTYKRKNTETALD-NKPCGPQCYQHLEGAKEFAAALTAERIKTP  351
            DCFLH      +H TP+  KRKN +   +  +PCG +C+ HL            E+   P
Sbjct  332  DCFLH-----PYHPTPSQIKRKNADANKEVTEPCGSECFVHL-----------IEKDGKP  375

Query  352  PKRPG---GRRRGRLPNNSSRPSTPTINVLESKDTDSDREAGTETGGENNDKEEEEKKDE  408
               P     +++GR      +       V  S+   S ++ G    G   D      + E
Sbjct  376  DPVPSPSRSKKKGRFGGVGGK-------VKSSESESSSKKEGEGDEGSMEDDCSSMSQPE  428

Query  409  TSSSSEANSRCQTPIKMKPNIEPPENVEWSGAEASMFRVLIGTYYDNFCAIARLIGTKTC  468
            ++S+ +  S  Q      P    P    W+GA+AS+FRVL   Y++N+C+IA+LIGTKTC
Sbjct  429  STSAQDVASPTQDAATPTPPQPVPLPDGWNGADASLFRVLRAVYFNNYCSIAQLIGTKTC  488

Query  469  RQVYEFRVKESSIIAPAPAEDVDTPPRKKKRKHRLWAAHCRKIQLKKDGSSNHVYNYQPC  528
            RQVYEF   E S      AE   TPPRKKKRKHRLWAAHCRKIQLKKD SS+HVYNYQPC
Sbjct  489  RQVYEFAQWEGST-DDLLAEKNTTPPRKKKRKHRLWAAHCRKIQLKKDSSSSHVYNYQPC  547

Query  529  DHPRQPCDSSCPCVIAQNFCEKFCQCSSECQNRFPGCRCKAQCNTKQCPCYLAVRECDPD  588
            DHP QPCDSSCPC++ QNFCEKFCQCS +CQNRFPGCRCKAQCNTKQCPCYLAVRECDPD
Sbjct  548  DHPGQPCDSSCPCIMCQNFCEKFCQCSLDCQNRFPGCRCKAQCNTKQCPCYLAVRECDPD  607

Query  589  LCLTCGA--------ADHWDSKNVSCKNCSIQRGSKKHLLLAPSDVAGWGIFIKDPVQKN  640
            LCLTCGA        AD   +  +SCKN SIQRG +KHLLLAPSDVAGWGIF+K   QKN
Sbjct  608  LCLTCGASSELFPVTADFSSNDKISCKNVSIQRGLRKHLLLAPSDVAGWGIFLKTSAQKN  667

Query  641  EFISEYCGEIISQDEADRRGKVYDKYMCSFLFNLNNDFVVDATRKGNKIRFANHSVNPNC  700
            EFISEYCGEIISQDEADRRGKVYDKYMCSFLFNLNNDFVVDATRKGNKIRFANHSVNPNC
Sbjct  668  EFISEYCGEIISQDEADRRGKVYDKYMCSFLFNLNNDFVVDATRKGNKIRFANHSVNPNC  727

Query  701  YAKVMMVNGDHRIGIFAKRAIQTGEELFFDYRYSQADALKYVGIEREMEI  750
            YAKVMMVNGDHRIGIFAKR IQ GEELFFDYRYSQ DA+KYVGIERE+E+
Sbjct  728  YAKVMMVNGDHRIGIFAKRPIQPGEELFFDYRYSQNDAMKYVGIERELEV  777


>IXOSCA002850
Length=728

 Score = 862 bits (2228),  Expect = 0.0, Method: Compositional matrix adjust.
 Identities = 438/752 (58%), Positives = 528/752 (70%), Gaps = 50/752 (7%)

Query  15   WRKRVKSEYMRLRQLKRFRRADEVKSMFSSNRQKILERTEILNQEWKQRRIQPVHILTSV  74
            WRKRV+SEYMRLRQ+KRF+R DEV + + +NR+ I+E   +L ++    +   V      
Sbjct  10   WRKRVRSEYMRLRQIKRFKRHDEVMAAYMTNRRFIIETAALLQKQQTDTKAVAVFPTDVP  69

Query  75   SSLRGTRECSVTSDLDFPTQVIPLKTLNAVASVPIMYSWSPLQQNFMVEDETVLHNIPYM  134
              L   ++C +    D   Q  P++ + AV  +P MY+W+P QQNFMVEDETVLHNIPYM
Sbjct  70   LHLPVMKKCEIEL-ADGTKQASPMRIMYAVNPIPTMYTWAPTQQNFMVEDETVLHNIPYM  128

Query  135  GDEVLDQDGTFIEELIKNYDGKVHGDRECGFINDEIFVELVNALGQYNDDDDDDDGDDPE  194
            GDE+LDQDGTFIEEL+KNYDGKVHGDR+ G +NDE+F+ELV+AL  Y D+    +    E
Sbjct  129  GDEILDQDGTFIEELLKNYDGKVHGDRDAGSVNDELFLELVHALMTYEDEPGTTNRTLTE  188

Query  195  EREEKQKDLEDHRDDKESRPPRKFPSDKIFEAISSMFPDKGTAEELKEKYKELTEQQLPG  254
            + EEK                   PSD IF AI S+FPDK T EELKE+Y+EL E+  P 
Sbjct  189  KCEEKAPS----------------PSDFIFAAICSVFPDKRTPEELKERYRELMEKVNPP  232

Query  255  ALPPECTPNIDGPNAKSVQREQSLHSFHTLFCRRCFKYDCFLHRKCNY----SFHATPNT  310
            ++PPECTPN+DGP A+SV REQS+HSF TLFCRRCFKYDCFLH         +FH  P+ 
Sbjct  233  SVPPECTPNMDGPFAQSVPREQSMHSFRTLFCRRCFKYDCFLHTNRGMDIPPAFHPAPSQ  292

Query  311  YKRKNTETALDNKPCGPQCYQHLEGAK-EFAAALTAERIKTPPKR--------PGGRRRG  361
            YKRK+ +  LD +PCG  CY HL+  K +  A L  ER  T  ++         G    G
Sbjct  293  YKRKSCDMKLDTEPCGSHCYLHLDSVKAKLQAKLKEERESTEQRKMQKQISVDSGNEASG  352

Query  362  RLPNNSSRPSTPTINVLESKDTDSDREAGTETGGENNDKEEEEKKDETSSSSEANSRCQT  421
               N+S+R +        SK +DS  +        ++DK  +   +  S  S      + 
Sbjct  353  EDSNDSTRTN--------SKKSDSSEK--------DSDKPAQMTVNSLSGKSLEGKAARL  396

Query  422  PIKMKPNIEPPE---NVEWSGAEASMFRVLIGTYYDNFCAIARLIGTKTCRQVYEFRVKE  478
               ++P ++P +     EWSGAE S+FRVL   +Y N+CA+A LI TKTC QVY F  +E
Sbjct  397  LASLEPVVQPSQEELQEEWSGAEQSLFRVLWRVFYGNYCALATLILTKTCAQVYAFAQRE  456

Query  479  SSIIAPAPAEDVDTPPRKKKRKHRLWAAHCRKIQLKKDGSSNHVYNYQPCDHPRQPCDSS  538
             + + P       TPPRKKK+KHRLW+ HCRKIQLKKD SSNHVYNY PC+HP Q CD +
Sbjct  457  LADLPPEEHVHDSTPPRKKKKKHRLWSMHCRKIQLKKDSSSNHVYNYTPCNHPGQACDQN  516

Query  539  CPCVIAQNFCEKFCQCSSECQNRFPGCRCKAQCNTKQCPCYLAVRECDPDLCLTCGAADH  598
            CPCV+AQNFCEKFC C+S+CQ RFPGCRCKAQCNTKQCPCYLAVRECDPDLC TCGA D 
Sbjct  517  CPCVMAQNFCEKFCHCNSDCQQRFPGCRCKAQCNTKQCPCYLAVRECDPDLCQTCGA-DQ  575

Query  599  WDSKNVSCKNCSIQRGSKKHLLLAPSDVAGWGIFIKDPVQKNEFISEYCGEIISQDEADR  658
            +D +N+SCKN S+QRG +KHLLLAPSDVAGWGIF+K+  QKNEFISEYCGEIISQDEADR
Sbjct  576  FDVQNISCKNVSVQRGLRKHLLLAPSDVAGWGIFLKETAQKNEFISEYCGEIISQDEADR  635

Query  659  RGKVYDKYMCSFLFNLNNDFVVDATRKGNKIRFANHSVNPNCYAKVMMVNGDHRIGIFAK  718
            RGKVYDKYMCSFLFNLNNDFVVDATRKGNKIRFANHS+NPNCYAKVMMVNGDHRIGIFAK
Sbjct  636  RGKVYDKYMCSFLFNLNNDFVVDATRKGNKIRFANHSINPNCYAKVMMVNGDHRIGIFAK  695

Query  719  RAIQTGEELFFDYRYSQADALKYVGIEREMEI  750
            R IQ+GEELFFDYRY   + LK+VGIERE+E 
Sbjct  696  RHIQSGEELFFDYRYGPTEQLKFVGIERELEF  727


>CRAGIG020732
Length=706

 Score = 788 bits (2034),  Expect = 0.0, Method: Compositional matrix adjust.
 Identities = 411/755 (54%), Positives = 511/755 (68%), Gaps = 83/755 (11%)

Query  2    GQTGKKSEKGPVCWRKRVKSEYMRLRQLKRFRRADEVKSMFSSNRQKILERTEILNQEWK  61
            G       K  + W+KRVKSE+MR++ LK++++ DE+K+ F++NR+ I E+   L  + +
Sbjct  28   GSVSDSGGKYSIDWKKRVKSEFMRIKHLKKYKKTDELKAAFAANRKTINEQ---LTNQKE  84

Query  62   QRRIQPVHIL---TSVSSLRGTRECSVTSDLDFPTQVIPLKTLNAVASVPIMYSWSPLQQ  118
                QP + L    ++S +  T++C V S+L  P Q   L+ LN++ S+P MY W+ LQQ
Sbjct  85   FLDSQPSYTLPPPETLSHIPVTKKCDVKSNL-MPVQTTLLRVLNSLQSIPTMYCWAGLQQ  143

Query  119  NFMVEDETVLHNIPYMGDEVLDQDGTFIEELIKNYDGKVHGDRECGFINDEIFVELVNAL  178
            NFMVEDETVLHNIPYMGD+VLD+D TFIEEL+KNYDGKVHG++ C  ++++ FVELVN+L
Sbjct  144  NFMVEDETVLHNIPYMGDDVLDKDVTFIEELLKNYDGKVHGEKHCNVMDNDTFVELVNSL  203

Query  179  GQYNDDDDDDDGDDPEEREEKQKDLEDHRDDKESRPPRKFPSDKIFEAISSMFPDKGTAE  238
               N  D D DG++  E          H +  E + P  FPSD IFEAIS+ FP+KG+ +
Sbjct  204  W-LNYPDPDVDGEEGIE----------HCNQDEQKSP--FPSDAIFEAISAEFPEKGSGD  250

Query  239  ELKEKYKELTE-QQLPGALPPECTPNIDGPNAKSVQREQSLHSFHTLFCRRCFKYDCFLH  297
            +LKEKYK+L E ++  G +PPECTPNIDG  A+SV R+Q++HSFHTLFCRRCFKYDCFLH
Sbjct  251  DLKEKYKDLIEVKETTGNMPPECTPNIDGAGAQSVPRDQTMHSFHTLFCRRCFKYDCFLH  310

Query  298  RKCNYSFHATPNTYKRKNTETALDNKPCGPQCYQHLEGAKEFAAALTAERIKTPPKRPGG  357
                  +H TP+   RK  ET  + +PCGP CY HL G  +       E  K     P  
Sbjct  311  -----PYHPTPSMLTRKMPETKQETEPCGPHCYLHLVGLPD-EKGEHCEVKKEEKIEPSK  364

Query  358  RRRGRLPNNSSRPSTPTINVLESKDTDSDREAGTETGGENNDKEEEEKKDETSSSSEANS  417
            + + RL N   +  T                           K+E+ + D+         
Sbjct  365  KCKTRLQNKRKKSVTDV-------------------------KQEKTRIDD---------  390

Query  418  RCQTPIKMKPNIEPPENVEWSGAEASMFRVLIGTYYDNFCAIARLIGTKTCRQVYEFRVK  477
                               W   E S+FRV+   +  N+CA+A+LI TKTC QVY F +K
Sbjct  391  -------------------WMPGEESLFRVIQDMHRTNYCAMAKLIKTKTCVQVYSFALK  431

Query  478  ESSIIAPAPAEDVDTPPRKKKRKHR-LWAAHCRKIQLKKDG-SSNHVYNYQPCDHPRQPC  535
            E++ I     +   TPPRKK +K   LW+ HCRKIQLKKD  SS  V+NYQPCDHP   C
Sbjct  432  EAAHIPDITEDKKLTPPRKKAKKKHKLWSMHCRKIQLKKDNNSSKMVHNYQPCDHPGLRC  491

Query  536  DSSCPCVIAQNFCEKFCQCSSECQNRFPGCRCKAQCNTKQCPCYLAVRECDPDLCLTCGA  595
            D +CPC+++QNFCEKFCQCS +C+NRFPGCRCKAQCNTKQCPC+LAVRECDPDLC  CGA
Sbjct  492  DENCPCIMSQNFCEKFCQCSGDCENRFPGCRCKAQCNTKQCPCFLAVRECDPDLCQMCGA  551

Query  596  ADHWDSKNVSCKNCSIQRGSKKHLLLAPSDVAGWGIFIKDPVQKNEFISEYCGEIISQDE  655
             D + +  +SCKN S+QRG KKHLLLAPSD+AGWGIF+K P +KNEFISEYCGEIISQDE
Sbjct  552  -DQFTTDKISCKNVSVQRGMKKHLLLAPSDIAGWGIFLKVPAEKNEFISEYCGEIISQDE  610

Query  656  ADRRGKVYDKYMCSFLFNLNNDFVVDATRKGNKIRFANHSVNPNCYAKVMMVNGDHRIGI  715
            ADRRGKVYDKYMCSFLFNLNNDFVVDATRKGNKIRFANHSVNPNCYAKVMMVNGDHRIGI
Sbjct  611  ADRRGKVYDKYMCSFLFNLNNDFVVDATRKGNKIRFANHSVNPNCYAKVMMVNGDHRIGI  670

Query  716  FAKRAIQTGEELFFDYRYSQADALKYVGIEREMEI  750
            FAKR IQ GEELFFDYRY   + L++VGIER+ E+
Sbjct  671  FAKRPIQAGEELFFDYRYGPTEQLRFVGIERDTEM  705


>NEMVEC012091
Length=688

 Score = 744 bits (1922),  Expect = 0.0, Method: Compositional matrix adjust.
 Identities = 384/740 (52%), Positives = 489/740 (66%), Gaps = 67/740 (9%)

Query  17   KRVKSEYMRLRQLKRFRRADEVKSMFSSNRQKILERTEILNQEWKQRRIQPV--HILTSV  74
            K V+ EY+RLR+ ++ +R +  K  F +NRQKI E+     Q+ +     P+    L + 
Sbjct  7    KAVRLEYIRLREKRQMKRKESAKRDFIANRQKIREQLRKRKQKIENVTSCPIVGSALLTE  66

Query  75   SSLRGTRECSVTSDLDFPTQVIPLKTLNAVASVPIMYSWSPLQQNFMVEDETVLHNIPYM  134
               R  R+C+ +S     TQ   L+T+ AV  +P  ++WSPLQQNF+VEDETVLHNIPYM
Sbjct  67   QMQRPARKCTASSGFHHSTQHTLLRTMCAVTPIPNFFTWSPLQQNFVVEDETVLHNIPYM  126

Query  135  GDEVLDQDGTFIEELIKNYDGKVHGDRECG--FINDEIFVELVNALGQYNDDDDDDDGDD  192
            G++V+++D +FIEELIKNYDGKVH  R      + D++ VEL++  G      +     D
Sbjct  127  GEDVIEKDNSFIEELIKNYDGKVHNTRMLDDYTLTDDLLVELID--GVLATSSNVAKEPD  184

Query  193  PEE-REEKQKDLEDHRDDKESRPPRKFPSDKIFEAISSMFPDKG-TAEELKEKYKELTEQ  250
            P+E +  + KD +    D ++      PSD +FEAI  +FP+K     ++K +Y +  + 
Sbjct  185  PQETKGTETKDGQSGATDSQA----VVPSDALFEAIIKLFPEKSWKLVDIKSRYND-AKT  239

Query  251  QLPGALPPECTPNIDGPNAKSVQREQSLHSFHTLFCRRCFKYDCFLHRKCNYSFHATPNT  310
            ++ G  PPECTPNID P A+SV REQSLHSFH LFCRRC+KYDCFLH      + + P+ 
Sbjct  240  RIEGHAPPECTPNIDSPEAQSVSREQSLHSFHMLFCRRCYKYDCFLH-----GWRSFPSQ  294

Query  311  YKRKNTETALDNKPCGPQCYQHLEGAKEFAAALTAERIKTPPKRPGGRRRGRLPNNSSRP  370
             KRK+     ++ PCGP C+ H++      +   ++   +  KR  GR+  +       P
Sbjct  295  AKRKSPVDLQESSPCGPDCWLHIKNVAVSPSGSPSKSESSSRKRSKGRKSSQHSQGFPSP  354

Query  371  STPTINVLESKDTDSDREAGTETGGENNDKEEEEKKDETSSSSEANSRCQTPIKMKPNIE  430
             + +                                               P K   +  
Sbjct  355  DSAS-----------------------------------------------PTKKSADEL  367

Query  431  PPENVEWSGAEASMFRVLIGTYYDNFCAIARLIGTKTCRQVYEFRVKESSIIAPAPAEDV  490
              +  EWSGAEAS+ RVL   Y++N+C IA+LI TKTC++VY     ES    P   +D 
Sbjct  368  LSQQSEWSGAEASLLRVLRTVYFNNYCTIAKLIETKTCKEVYFRAFGESEESLPV-VDDT  426

Query  491  DTPPRKKKRKHRLWAAHCRKIQLKKDGSSNHVYNYQPCDHPRQPCDSSCPCVIAQNFCEK  550
            +TPPRK+KRKHR+W+ HCRKIQLKKD +S HVYNY PCDHP  PCD SC CV+ QNFCEK
Sbjct  427  NTPPRKRKRKHRMWSLHCRKIQLKKDSTSTHVYNYIPCDHPGLPCDQSCLCVMTQNFCEK  486

Query  551  FCQCSSECQNRFPGCRCKAQCNTKQCPCYLAVRECDPDLCLTCGAADHWDSKNVSCKNCS  610
            FCQC+S+CQNRFPGCRCKAQCNTKQCPC+LAVRECDPDLC TCG AD++D  + +CKN S
Sbjct  487  FCQCNSDCQNRFPGCRCKAQCNTKQCPCFLAVRECDPDLCGTCG-ADNFDQDSKTCKNVS  545

Query  611  IQRGSKKHLLLAPSDVAGWGIFIKDPVQKNEFISEYCGEIISQDEADRRGKVYDKYMCSF  670
            +QRG +KH+LLAPSDVAGWGI+IK  V+KNEFISEYCGE+ISQDEADRRGKVYDKYMCSF
Sbjct  546  LQRGQRKHMLLAPSDVAGWGIYIKQSVKKNEFISEYCGEVISQDEADRRGKVYDKYMCSF  605

Query  671  LFNLNNDFVVDATRKGNKIRFANHSVNPNCYAKVMMVNGDHRIGIFAKRAIQTGEELFFD  730
            LFNLNNDFVVDATRKGNKIRFANHS++PNCYAKVMMVNGDHRIGIFAKR I+ GEELFFD
Sbjct  606  LFNLNNDFVVDATRKGNKIRFANHSISPNCYAKVMMVNGDHRIGIFAKRDIEAGEELFFD  665

Query  731  YRYSQADALKYVGIEREMEI  750
            YRYS  DALK+VGIER+++ 
Sbjct  666  YRYSATDALKFVGIERDVDF  685


>ACAPLA032088
Length=565

 Score = 735 bits (1898),  Expect = 0.0, Method: Compositional matrix adjust.
 Identities = 373/623 (60%), Positives = 438/623 (70%), Gaps = 64/623 (10%)

Query  134  MGDEVLDQDGTFIEELIKNYDGKVHGDRECGFINDEIFVELVNALGQYNDDDDDDDGDDP  193
            MGDEVL+QDG+FIEELIKNYDGKVHG++EC FI+D+ FV LV ++               
Sbjct  1    MGDEVLEQDGSFIEELIKNYDGKVHGEKECSFIDDDAFVALVKSVAV-------------  47

Query  194  EEREEKQKDLEDHRDDKESRPPRKFPSDKIFEAISSMFPDKGTAEELKEKYKELTEQQLP  253
                   + +E    DK    P+ FPSD +F AI+S FPDKG  E+L+++Y+ L E+Q  
Sbjct  48   ------AEQVEQGILDKVEEQPKGFPSDNVFAAIASQFPDKGKTEDLRQRYRNLLEKQNS  101

Query  254  GALPPECTPNIDGPNAKSVQREQSLHSFHTLFCRRCFKYDCFLHRKCNYSFHATPNTYKR  313
             ++  ECTPNIDGP AKSV REQ++HSFHTLFCRRCFKYDCFLH      +H TP+  K 
Sbjct  102  TSVVLECTPNIDGPTAKSVPREQTMHSFHTLFCRRCFKYDCFLH-----PYHPTPSQTKP  156

Query  314  KNTETALDNKPCGPQCYQHLEGAKEFAAALTAERIKTPPKRPGGRRRGRLPNNSSRPSTP  373
            K +E   + +PCGP C+                     PK P           +S PSTP
Sbjct  157  KTSEVRQETEPCGPDCFM------------------LQPKEPV----------NSPPSTP  188

Query  374  TINVLESKDTDSDREAGTETGGENNDKEEEEKKDETSSSSEANSRCQTPIKMKPNIEPPE  433
                   ++  + R     +  E   K ++  +D  S+  + N    +    KP      
Sbjct  189  ------ERNRAATRRHMFRSDEETTPKRQKSNQDNESTPEKLNPATDSASDGKPIDTSNP  242

Query  434  NVEWSGAEASMFRVLIGTYYDNFCAIARLIGTKTCRQVYEFRVKESSIIAPAPAEDVDTP  493
            + EWSG++AS+FRVL G +++N+C IA L+ TKTCRQV EF +KE  I+   P E   TP
Sbjct  243  DSEWSGSDASLFRVLRGVWFNNYCTIALLLKTKTCRQVCEFALKEGEIVE-LPPERNPTP  301

Query  494  PRKKKRKHRLWAAHCRKIQLKKDGSSNHVYNYQPCDHPRQPCDSSCPCVIAQNFCEKFCQ  553
            PRKKKRK R+W+ HCRKIQLKKD +++HVYNYQPCDHP +PCD+ C C++ QNFCEKFCQ
Sbjct  302  PRKKKRKQRMWSMHCRKIQLKKDSTASHVYNYQPCDHPGKPCDAECSCIMLQNFCEKFCQ  361

Query  554  CSSECQNRFPGCRCKAQCNTKQCPCYLAVRECDPDLCLTCGAA-----DHWDSKNVSCKN  608
            CSS+CQNRFPGCRCKAQCNTKQCPCYLAVRECDPDLC TCGA      +  DS ++SCKN
Sbjct  362  CSSDCQNRFPGCRCKAQCNTKQCPCYLAVRECDPDLCGTCGANSGNFFEKADSDSISCKN  421

Query  609  CSIQRGSKKHLLLAPSDVAGWGIFIKDPVQKNEFISEYCGEIISQDEADRRGKVYDKYMC  668
             SIQRG KKHLLLAPSDVAGWGIFIK   QKNEFISEYCGEIISQDEADRRGKVYDKYMC
Sbjct  422  VSIQRGWKKHLLLAPSDVAGWGIFIKQSAQKNEFISEYCGEIISQDEADRRGKVYDKYMC  481

Query  669  SFLFNLNNDFVVDATRKGNKIRFANHSVNPNCYAKVMMVNGDHRIGIFAKRAIQTGEELF  728
            SFLFNLNNDFVVDATRKGNKIRFANHS NPNCYAKVMMVNGDHRIGIFAKR IQTGEELF
Sbjct  482  SFLFNLNNDFVVDATRKGNKIRFANHSNNPNCYAKVMMVNGDHRIGIFAKRPIQTGEELF  541

Query  729  FDYRYSQADALKYVGIEREMEIP  751
            FDYRYS  DALKYVGIEREM+IP
Sbjct  542  FDYRYSATDALKYVGIEREMDIP  564


>DROMEL019272
Length=765

 Score = 629 bits (1621),  Expect = 0.0, Method: Compositional matrix adjust.
 Identities = 329/546 (60%), Positives = 380/546 (70%), Gaps = 34/546 (6%)

Query  208  DDKESRPPRKFPSDKIFEAISSMFPDKGTAEELKEKYKELTEQQLPGALPPECTPNIDGP  267
            D +E +    FP+  IF+AIS+ FPDKGTA+ELKEKY ELTE Q P   P ECTPNIDG 
Sbjct  250  DVEEVKDKLPFPAPIIFQAISANFPDKGTAQELKEKYIELTEHQDP-ERPQECTPNIDGI  308

Query  268  NAKSVQREQSLHSFHTLFCRRCFKYDCFLHRKCNYSF--HATPNTYKRKNTETALDNKPC  325
             A+SV RE+++HSFHTLFCRRCFKYDCFLHR        HA PN  KR+  E     +PC
Sbjct  309  KAESVSRERTMHSFHTLFCRRCFKYDCFLHRHHVQGLQGHAGPNLQKRRYPELKPFAEPC  368

Query  326  GPQCYQHLEGAKEFAAALTAERIKTPPKRPGGRRRGRLPNNSSRPSTPTINVLESKDTDS  385
               CY  ++G KE  AA +    KTPP                        +    +  S
Sbjct  369  SNSCYMLIDGMKEKLAADS----KTPP------------------------IDSCNEASS  400

Query  386  DREAGTETGGENNDKEEEEKKDE-TSSSSEANSRCQTPIKMKPNIEPPENVEWSGAEASM  444
            +    + +   N D   E  KD   + +S A +   + +    NI   + V W+GA+ ++
Sbjct  401  EDSNDSNSQFSNKDFNHENSKDNGLTVNSAAVAEINSIMAGMMNITSTQCV-WTGADQAL  459

Query  445  FRVLIGTYYDNFCAIARLIGTKTCRQVYEFRVKESSIIAPAPAEDVDTPPRKKKRKHRLW  504
            +RVL   Y  N+CAIA  + TKTCRQVYEF  KE +  +        TPPRKKK+K RLW
Sbjct  460  YRVLHKVYLKNYCAIAHNMLTKTCRQVYEFAQKEDAEFSFEDLRQDFTPPRKKKKKQRLW  519

Query  505  AAHCRKIQLKKDGSSNHVYNYQPCDHPRQPCDSSCPCVIAQNFCEKFCQCSSECQNRFPG  564
            + HCRKIQLKKD SSNHVYNY PCDHP  PCD +C C+  QNFCEKFC CSS+CQNRFPG
Sbjct  520  SLHCRKIQLKKDSSSNHVYNYTPCDHPGHPCDMNCSCIQTQNFCEKFCNCSSDCQNRFPG  579

Query  565  CRCKAQCNTKQCPCYLAVRECDPDLCLTCGAADHWDSKNVSCKNCSIQRGSKKHLLLAPS  624
            CRCKAQCNTKQCPCYLAVRECDPDLC  CGA D +    ++CKN  +QRG  KHLL+APS
Sbjct  580  CRCKAQCNTKQCPCYLAVRECDPDLCQACGA-DQFKLTKITCKNVCVQRGLHKHLLMAPS  638

Query  625  DVAGWGIFIKDPVQKNEFISEYCGEIISQDEADRRGKVYDKYMCSFLFNLNNDFVVDATR  684
            D+AGWGIF+K+  QKNEFISEYCGEIISQDEADRRGKVYDKYMCSFLFNLNNDFVVDATR
Sbjct  639  DIAGWGIFLKEGAQKNEFISEYCGEIISQDEADRRGKVYDKYMCSFLFNLNNDFVVDATR  698

Query  685  KGNKIRFANHSVNPNCYAKVMMVNGDHRIGIFAKRAIQTGEELFFDYRYSQADALKYVGI  744
            KGNKIRFANHS+NPNCYAKVMMV GDHRIGIFAKRAIQ GEELFFDYRY   + LK+VGI
Sbjct  699  KGNKIRFANHSINPNCYAKVMMVTGDHRIGIFAKRAIQPGEELFFDYRYGPTEQLKFVGI  758

Query  745  EREMEI  750
            EREMEI
Sbjct  759  EREMEI  764


 Score = 176 bits (447),  Expect = 3e-44, Method: Compositional matrix adjust.
 Identities = 91/176 (52%), Positives = 119/176 (68%), Gaps = 12/176 (7%)

Query  8    SEKGPVCWRKRVKSEYMRLRQLKRFRRADEVKSMFSSNRQKILERTEILNQE---WKQRR  64
            S K P  W++RVKSEY+++RQ KR++RADE+K  +  N  +     + L  E   W+ + 
Sbjct  3    STKVPPEWKRRVKSEYIKIRQQKRYKRADEIKEAWIRNWDEHNHNVQDLYCESKVWQAKP  62

Query  65   IQPVHILTSVSSLRGTRECSVTSDLDFPT--QVIPLKTLNAVASVPIMYSWSPLQQNFMV  122
              P H+          +   VTS    P+  Q +P+  +NAV  +P MY+W+P QQNFMV
Sbjct  63   YDPPHV-------DCVKRAEVTSYNGIPSGPQKVPICVINAVTPIPTMYTWAPTQQNFMV  115

Query  123  EDETVLHNIPYMGDEVLDQDGTFIEELIKNYDGKVHGDRECGFINDEIFVELVNAL  178
            EDETVLHNIPYMGDEVLD+DG FIEELIKNYDGKVHGD++  F++D IFVELV+AL
Sbjct  116  EDETVLHNIPYMGDEVLDKDGKFIEELIKNYDGKVHGDKDPSFMDDAIFVELVHAL  171


>HOMSAP116923
Length=410

 Score = 608 bits (1567),  Expect = 0.0, Method: Compositional matrix adjust.
 Identities = 302/427 (71%), Positives = 339/427 (79%), Gaps = 32/427 (7%)

Query  334  EGAKEFAAALTAERIKTPPKRPGGRRRGRLP-NNSSRPSTPTINVLESKDTDSDREAGTE  392
            EGAKE+A       +  P  +  GRRR R    ++S  +     V E+K+ DSDR+ G  
Sbjct  5    EGAKEYAM------LHNPRSKCSGRRRRRHHIVSASCSNASASAVAETKEGDSDRDTGN-  57

Query  393  TGGENNDKEEEEKKDETSSSSEANSRCQTPIKMKPNIEPP---------ENVEWSGAEAS  443
                          D  SSSSEANSRCQTP K K +  PP         E VEW+GAE S
Sbjct  58   --------------DWASSSSEANSRCQTPTKQKASPAPPQLCVVEAPSEPVEWTGAEES  103

Query  444  MFRVLIGTYYDNFCAIARLIGTKTCRQVYEFRVKESSIIAPAPAEDVDTPPRKKKRKHRL  503
            +FRV  GTY++NFC+IARL+GTKTC+QV++F VKES +I   P +++  P +KKKRKHRL
Sbjct  104  LFRVFHGTYFNNFCSIARLLGTKTCKQVFQFAVKES-LILKLPTDELMNPSQKKKRKHRL  162

Query  504  WAAHCRKIQLKKDGSSNHVYNYQPCDHPRQPCDSSCPCVIAQNFCEKFCQCSSECQNRFP  563
            WAAHCRKIQLKKD SS  VYNYQPCDHP +PCDS+CPC++ QNFCEKFCQC+ +CQNRFP
Sbjct  163  WAAHCRKIQLKKDNSSTQVYNYQPCDHPDRPCDSTCPCIMTQNFCEKFCQCNPDCQNRFP  222

Query  564  GCRCKAQCNTKQCPCYLAVRECDPDLCLTCGAADHWDSKNVSCKNCSIQRGSKKHLLLAP  623
            GCRCK QCNTKQCPCYLAVRECDPDLCLTCGA++HWD K VSCKNCSIQRG KKHLLLAP
Sbjct  223  GCRCKTQCNTKQCPCYLAVRECDPDLCLTCGASEHWDCKVVSCKNCSIQRGLKKHLLLAP  282

Query  624  SDVAGWGIFIKDPVQKNEFISEYCGEIISQDEADRRGKVYDKYMCSFLFNLNNDFVVDAT  683
            SDVAGWG FIK+ VQKNEFISEYCGE+ISQDEADRRGKVYDKYM SFLFNLNNDFVVDAT
Sbjct  283  SDVAGWGTFIKESVQKNEFISEYCGELISQDEADRRGKVYDKYMSSFLFNLNNDFVVDAT  342

Query  684  RKGNKIRFANHSVNPNCYAKVMMVNGDHRIGIFAKRAIQTGEELFFDYRYSQADALKYVG  743
            RKGNKIRFANHSVNPNCYAKV+MVNGDHRIGIFAKRAIQ GEELFFDYRYSQADALKYVG
Sbjct  343  RKGNKIRFANHSVNPNCYAKVVMVNGDHRIGIFAKRAIQAGEELFFDYRYSQADALKYVG  402

Query  744  IEREMEI  750
            IERE ++
Sbjct  403  IERETDV  409


>LEUCOM015188
Length=731

 Score = 582 bits (1501),  Expect = 0.0, Method: Compositional matrix adjust.
 Identities = 319/750 (43%), Positives = 443/750 (59%), Gaps = 53/750 (7%)

Query  9    EKGPVCWRKRVKSEYMRLRQLKRFRRADEVKSMFSSNRQKILERTEILNQEWKQRRIQPV  68
            EK  V     ++SE   LR +++ +   ++K +F +NR  +    + L ++     + P 
Sbjct  16   EKSVVVLASGIRSELRSLRDVRKVQSEQQLKDLFETNRDFVARSLDKLEEDGTVAPL-PS  74

Query  69   HILTSVSSLRGTRECSVTSDLDFPTQVIPLKTLNAVASVPIMYSWSPLQQNFMVEDETVL  128
             +    +    ++  +V +  D     +PL  L+   S+P   SW   QQNF+V+DETVL
Sbjct  75   SLCAHSNRAVSSQNATVVNGNDHKQMSVPLCKLSFTPSLPHFSSWVSNQQNFIVDDETVL  134

Query  129  HNIPYMGDEVLDQDGTFIEELIKNYDGKVHGDRECGF---INDEIFVELVNALGQYNDDD  185
            HNIPYMGDE+LD++  FI++LI+NY+G+VH   E      I D+I  +L+  +       
Sbjct  135  HNIPYMGDELLDKERGFIDDLIQNYEGRVHDAAEASAEDDIEDDILHQLILRMSAKLPSS  194

Query  186  DDDDGDDPEEREEKQKDLEDHRDDKESRPPRKFPSDKIFEAISSMFPDKG-TAEELKEKY  244
              D      E+ E                        +  A+   +PDK     ++ ++Y
Sbjct  195  APDASSLSMEKAES-----------------------VIRALVRAYPDKNWNVSKMCDRY  231

Query  245  KELTEQQLPGALPPECTPNIDGPNAKSVQREQSLHSFHTLFCRRCFKYDCFLHRKCNYSF  304
            + + +++    L  +C PNIDGPNA+SV R+QSLHS+H+LFCRRCFKYDCFLH     +F
Sbjct  232  RGILQKK---GLDVQCLPNIDGPNAQSVPRQQSLHSYHSLFCRRCFKYDCFLH-----AF  283

Query  305  HATPNTYKRKNTETALDNKPCGPQCYQHLEGAKEFAAALTAERIKTPPKRPGGRRRGRLP  364
               P  + RK +E     +PCG  CY H  G     + + +  +  P     G       
Sbjct  284  RPAPR-FNRKRSECKPRAEPCGENCYMHKAG---IPSVVDSNGVSAP-----GSTATSSS  334

Query  365  NNSSRPSTPTINVLESKDTDSDREAGTETGGENNDKEEEEKKDETSSSSEANSRCQTPIK  424
            ++S++ S  T     S    +          +++  +     D  +   ++  R      
Sbjct  335  SSSTQSSRDTSPSRLSAAATAKTLTAAAAKSQSSLAQPSSASDRQAVVLKSTRRSVVEAA  394

Query  425  MKPNIEPPENVEWSGAEASMFRVLIGTYYDNFCAIARLIGTKTCRQVYEFRVKESSIIAP  484
                      + WS AE S+FRVL   Y  NFC +A ++ ++TC +V+ F  ++   +  
Sbjct  395  SSSGSMSSGPIRWSPAEESLFRVLRPLYPSNFCTLAEVLHSRTCEEVWLFAQQDPFDVVE  454

Query  485  APAEDVDTPPRKKKRKHR-----LWAAHCRKIQLKK--DGSSNHVYNYQPCDHPRQPCDS  537
               +  +     +KR+ +      +  H R++ LK+  D  SN +++Y+PCDH + PCDS
Sbjct  455  EEPQAEEQQAPARKRRKKSQKSKAFTNHFRQVLLKQGSDNPSNLMFSYRPCDH-KGPCDS  513

Query  538  SCPCVIAQNFCEKFCQCSSECQNRFPGCRCKAQCNTKQCPCYLAVRECDPDLCLTCGAAD  597
            SCPC++  NFCEK+CQCS++C NRFPGCRCKA CNTKQCPC+ A+RECDPDLCLTCGA+ 
Sbjct  514  SCPCIVGHNFCEKYCQCSADCPNRFPGCRCKAACNTKQCPCFGALRECDPDLCLTCGAST  573

Query  598  HWDSKNVSCKNCSIQRGSKKHLLLAPSDVAGWGIFIKDPVQKNEFISEYCGEIISQDEAD  657
            +   K V+CKN  IQRG +KHLLLAPSDVAGWGIFIK+P QKNEFISEYCGE+ISQDEA+
Sbjct  574  NLTQKTVACKNVCIQRGHRKHLLLAPSDVAGWGIFIKEPAQKNEFISEYCGEMISQDEAE  633

Query  658  RRGKVYDKYMCSFLFNLNNDFVVDATRKGNKIRFANHSVNPNCYAKVMMVNGDHRIGIFA  717
            RRGKVYDK+ CSFLFNLN +FVVDATRKGNKIRFANHS+NPNC A+VMMV+GDH IGIFA
Sbjct  634  RRGKVYDKWKCSFLFNLNAEFVVDATRKGNKIRFANHSINPNCAARVMMVHGDHHIGIFA  693

Query  718  KRAIQTGEELFFDYRYSQADALKYVGIERE  747
            KR I+ GEELFFDYRY   D+L+YVGIERE
Sbjct  694  KRNIEAGEELFFDYRYGPTDSLRYVGIERE  723


>TRIADH004350
Length=682

 Score = 545 bits (1403),  Expect = 0.0, Method: Compositional matrix adjust.
 Identities = 325/759 (43%), Positives = 417/759 (55%), Gaps = 115/759 (15%)

Query  16   RKRVKSEYMRLRQLKRFRRADEVKSMFSSNRQKILERTEILNQEWKQRRIQPVHILTSVS  75
            ++ ++SEY +LR  +R     + KS++  N   + E  +  + +       PV       
Sbjct  7    KRFIRSEYSKLRHTRRIFHQQQAKSLYVENCSYVKEALKKRDDKLGNFHFLPV-------  59

Query  76   SLRGTRECSVTSDLDFPTQVIPLKTLNAVASVPIMYSWSPLQQNFMVEDETVLHNIPYMG  135
               G  + +V    D     I  +TL  V   P    + P+Q+N++V+DET LHNIPYMG
Sbjct  60   ---GRHKSAVAKGNDSENYEILQRTLVDVTPPPRFTFYKPVQKNYLVDDETELHNIPYMG  116

Query  136  DEVLDQDGTFIEELIKNYDGKVHGD-RECGFINDEIFVELVNAL-GQYNDDDDDDDGDDP  193
            DEVLDQDG FIEELI NYDGKVH         ND +FVELV  + G+Y            
Sbjct  117  DEVLDQDGEFIEELINNYDGKVHDSPAHDDNFNDLLFVELVKIISGKY------------  164

Query  194  EEREEKQKDLEDHRDDKESRPPRKFPSDKIFEAISSMFPD----KGTAEELKEKYKELTE  249
              R EK ++     D +E  PP       IF A++  F D    +G+AE+L++++    +
Sbjct  165  --RSEKGQN-SSSIDYQERVPP------AIFTAVAKAFSDTNQFQGSAEDLRDRFNSAIK  215

Query  250  QQLPGALPPECTPNIDGPNAKSVQREQSLHSFHTLFCRRCFKYDCFLHRKCNYSFHATPN  309
            +        EC P+IDGP+ K+V R +SLHSF+TLFCRRCFKYDC     C +++   P 
Sbjct  216  RLFHTHKNTECAPDIDGPDCKAVSRSESLHSFNTLFCRRCFKYDC-----CTHTWTGPPV  270

Query  310  TYKRKNTETALDNKPCGPQCYQHLEGAKEFAAALTAERIKTPPKRPGGRRRGRLPNNSSR  369
              +RK    A + K CG +C+            L  + I+      G     +L N  + 
Sbjct  271  KIRRKTPVNAGEAKSCGQKCW-----------LLEVDNIQGNSGATGSSNNIQL-NGCNS  318

Query  370  PSTPTINVLESKDTDSDREAGTETGGENNDKEEEEKKDETSSSSEANSRCQTPIKMKPNI  429
             S    + + S+   SD   G E                      +  R   PI +    
Sbjct  319  TSVMIKSEIISEGNKSDSWTGAEI---------------------SLFRVLQPIYVNDYC  357

Query  430  EPPENVEWSGAEASMFRVLIGTYYDNFCAIARLIGTKTCRQVYEFRVKESSIIAPAPAED  489
                 ++    +  +  +LI                    + Y  +V +   +    ++ 
Sbjct  358  TIANLIQTKNCKQQLRVLLIEV------------------REYALQVLDEEHLMEKESKP  399

Query  490  VDTPPRKKKRKH-RLWAAHCRKIQLK--KDGSSNHVYNYQPCDHPRQPCDSSCPCVIAQN  546
            V     KKKR++ R+W  HCRK Q +  KD +S  V  Y PC+HP +PCDSSCPC+   N
Sbjct  400  VQNNIHKKKRRNMRVWVNHCRKFQQRRGKDDTS-QVITYTPCNHPNRPCDSSCPCIQTHN  458

Query  547  FCEKFCQCSSEC------------------QNRFPGCRCKAQCNTKQCPCYLAVRECDPD  588
            FCEK+CQC  +                   +NRFPGCRC+AQCNTKQCPC LAVRECDPD
Sbjct  459  FCEKYCQCDRDYLYDYIKFVCLIMEYCLAGKNRFPGCRCRAQCNTKQCPCVLAVRECDPD  518

Query  589  LCLTCGAADHWDSKNVSCKNCSIQRGSKKHLLLAPSDVAGWGIFIKDPVQKNEFISEYCG  648
            LC  CGA+   D  N SCKN  IQRG KKHLLLAPSD+AGWGIF +  + KN+FISEYCG
Sbjct  519  LCQQCGASKFDDYSNPSCKNVLIQRGIKKHLLLAPSDIAGWGIFSRYEIHKNDFISEYCG  578

Query  649  EIISQDEADRRGKVYDKYMCSFLFNLNNDFVVDATRKGNKIRFANHSVNPNCYAKVMMVN  708
            E+ISQDEADRRGKVYDK  CSFLFNLNN+FVVDATRKGNKIRFANHS NPNCYAKVMMVN
Sbjct  579  EMISQDEADRRGKVYDKSKCSFLFNLNNEFVVDATRKGNKIRFANHSTNPNCYAKVMMVN  638

Query  709  GDHRIGIFAKRAIQTGEELFFDYRYSQADALKYVGIERE  747
            GDHRIGI+AKR IQ GEELFFDYRY   DALKYV IER+
Sbjct  639  GDHRIGIYAKRDIQAGEELFFDYRYGPTDALKYVNIERD  677


>DAPMAG021823
Length=1030

 Score = 508 bits (1307),  Expect = 8e-165, Method: Compositional matrix adjust.
 Identities = 246/356 (69%), Positives = 287/356 (81%), Gaps = 5/356 (1%)

Query  399   DKEEEEKKDETSSSSEANSRCQTPIKMKPN----IEPPENVEWSGAEASMFRVLIGTYYD  454
             DK    ++ +++ S  +    Q P   + N    I+P   + WS +E ++FRV+   + +
Sbjct  675   DKAGPSRESKSNESGTSTPLAQAPPAHELNPLKGIDPEVQIVWSSSEQTLFRVVHPIFLN  734

Query  455   NFCAIARLIGTKTCRQVYEFRVKESSIIAPAPAEDVDTPPRKKKRKHRLWAAHCRKIQLK  514
             N+CAIA+ I +KTC+QVY F  +E++ +     E   TPPRKKK+K RLW+ HCRKIQLK
Sbjct  735   NYCAIAQSILSKTCQQVYRFAQQEAADLPTLETEKEATPPRKKKKKLRLWSVHCRKIQLK  794

Query  515   KDGSSNHVYNYQPCDHPRQPCDSSCPCVIAQNFCEKFCQCSSECQNRFPGCRCKAQCNTK  574
             KD SSNHV+N+ PCDHP QPCD+SCPCV AQNFCEKFCQCSS+CQNRFPGCRCKAQCNTK
Sbjct  795   KDASSNHVHNFTPCDHPGQPCDASCPCVNAQNFCEKFCQCSSDCQNRFPGCRCKAQCNTK  854

Query  575   QCPCYLAVRECDPDLCLTCGAADHWDSKNVSCKNCSIQRGSKKHLLLAPSDVAGWGIFIK  634
             QCPC+LAVRECDPDLC TCGA  H D   ++CKN S+QRG +KHLL+APSDVAGWGIF+K
Sbjct  855   QCPCFLAVRECDPDLCGTCGADQH-DISKITCKNVSVQRGLRKHLLMAPSDVAGWGIFLK  913

Query  635   DPVQKNEFISEYCGEIISQDEADRRGKVYDKYMCSFLFNLNNDFVVDATRKGNKIRFANH  694
             + VQKNEFISEYCGEIISQDEADRRGKVYDKYMCSFLFNLNNDFVVDATRKGNKIRFANH
Sbjct  914   ETVQKNEFISEYCGEIISQDEADRRGKVYDKYMCSFLFNLNNDFVVDATRKGNKIRFANH  973

Query  695   SVNPNCYAKVMMVNGDHRIGIFAKRAIQTGEELFFDYRYSQADALKYVGIEREMEI  750
             S+NPNCYAKVMMVNGDHRIGIFAKR I +GEELFFDYRY   + LK+VGIERE E 
Sbjct  974   SINPNCYAKVMMVNGDHRIGIFAKRFIHSGEELFFDYRYGPTEQLKFVGIEREAEF  1029


 Score = 347 bits (891),  Expect = 7e-104, Method: Compositional matrix adjust.
 Identities = 194/410 (47%), Positives = 257/410 (63%), Gaps = 40/410 (10%)

Query  15   WRKRVKSEYMRLRQLKRFRRADEVKSMFSSNRQKILERTEILNQEWKQRRI-------QP  67
            W++RV+SEYMR+RQ +R++RADE+++ ++ NR+ + ER     ++W+  +         P
Sbjct  216  WKRRVRSEYMRIRQSRRYKRADEIRAAWADNRKNVNERVAANQKKWEVSKAFWSCSQEWP  275

Query  68   VHILTSVSSLRGTRECSVTSDLDFPTQVIPLKTLNAVASVPIMYSWSPLQQNFMVEDETV  127
             H    +  ++      V +D     + +P+K +NAVA VP MYSW+ LQQNFMVEDETV
Sbjct  276  AH-SQCMKKVKPDHGLGVNTD----QKQVPVKIINAVAPVPTMYSWAGLQQNFMVEDETV  330

Query  128  LHNIPYMGDEVLDQDGTFIEELIKNYDGKVHGDRECGFINDEIFVELVNALGQYNDDDDD  187
            LHNIPYMGDEVLDQDGTFIEELIKNYDGKVHGDRE G I+D+IFVELV AL  Y ++D+ 
Sbjct  331  LHNIPYMGDEVLDQDGTFIEELIKNYDGKVHGDREGGVIDDDIFVELVTALVPYCEEDER  390

Query  188  DDGDDPEEREEKQKDLEDHRDD-----KE-------SRPPRKFPSDKIFEAISSMFPDKG  235
             +     + ++ +K  E  R D     KE       S   +  P+  +F+AI+S+FPDKG
Sbjct  391  SEPPSSLKADKAEKPDEGARCDAVTVTKEKPAGTSGSTSAKDLPNIIVFQAIASVFPDKG  450

Query  236  TAEELKEKYKELTEQQLPGALPPECTPNIDGPNAKSVQREQSLHSFHTLFCRRCFKYDCF  295
            T EEL+E+Y ELTE+  P AL  ECT NIDGP A SVQREQ++HSFHTLFCRRCFKYDCF
Sbjct  451  TPEELRERYMELTERVDPVALGSECTANIDGPKAPSVQREQAMHSFHTLFCRRCFKYDCF  510

Query  296  LH-------RKCNYSFHATPNTYKRKNTETALDNKPCGPQCYQHLEGAKEFAAALTAERI  348
            LH       R+   S+H  PN+ KRK  +  L  +PCGPQCY +LEG  E  AA  A+  
Sbjct  511  LHQTQGAVPRRGLQSYHPGPNSQKRKCNDLKLPKQPCGPQCYMYLEGLLERLAAQAAKEG  570

Query  349  KTPPKRPGGRRRGRLPNNSSRPSTPTINVLESKDTDSDREAGTETGGENN  398
            +    +P   R+          S  + N   S+D++ D     E GG+ N
Sbjct  571  EEADGQPLKIRK--------TVSLDSGNEASSEDSN-DSSVKVENGGDGN  611


>CIOINT004110
Length=301

 Score = 456 bits (1174),  Expect = 9e-155, Method: Compositional matrix adjust.
 Identities = 221/299 (74%), Positives = 244/299 (82%), Gaps = 11/299 (4%)

Query  462  LIGTKTCRQVYEFRVKESSIIAPAP---------AEDVDTPPRKKKRKHRLWAAHCRKIQ  512
            +I TK C+QV+ F ++E+S +   P          ++++  P KKKRKHRLW+ H R++Q
Sbjct  1    MIKTKNCQQVFAFALREASNLTNQPPGASSLNPEHDNIEFSPPKKKRKHRLWSLHARRVQ  60

Query  513  LKKDGSSNHVYNYQPCDHPRQPCDSSCPCVIAQNFCEKFCQCSSECQNRFPGCRCKAQCN  572
             KKD SS+HVYNYQPC HP QPCDSSC CV   N+CEKFCQC+S+C NRFPGCRCKAQCN
Sbjct  61   QKKDNSSSHVYNYQPCYHPGQPCDSSCQCVALGNYCEKFCQCASDCHNRFPGCRCKAQCN  120

Query  573  TKQCPCYLAVRECDPDLCLTCGAADHWDSK-NVSCKNCSIQRGSKKHLLLAPSDVAGWGI  631
            TKQCPCYLAVRECD DLC  CGA    ++    SCKN  IQRG  KHLL APSDVAGWGI
Sbjct  121  TKQCPCYLAVRECDSDLCTQCGADQFGENAWKCSCKNVLIQRGLHKHLLQAPSDVAGWGI  180

Query  632  FIK-DPVQKNEFISEYCGEIISQDEADRRGKVYDKYMCSFLFNLNNDFVVDATRKGNKIR  690
            +IK D   KNEFISEYCGEIISQDEADRRGKVYDKYMCSFLFNLNNDFVVDATRKGNKIR
Sbjct  181  YIKQDVANKNEFISEYCGEIISQDEADRRGKVYDKYMCSFLFNLNNDFVVDATRKGNKIR  240

Query  691  FANHSVNPNCYAKVMMVNGDHRIGIFAKRAIQTGEELFFDYRYSQADALKYVGIEREME  749
            FANHSVNPNCYAKVMMVNGDHRIGIFA R IQ GEELFFDYRYSQ+DA+KYVGIEREME
Sbjct  241  FANHSVNPNCYAKVMMVNGDHRIGIFANRPIQAGEELFFDYRYSQSDAMKYVGIEREME  299


>BOMMOR002891
Length=442

 Score = 426 bits (1094),  Expect = 2e-140, Method: Compositional matrix adjust.
 Identities = 249/512 (49%), Positives = 298/512 (58%), Gaps = 89/512 (17%)

Query  253  PGALPPECTPNIDGPNAKSVQREQSLHSFHTLFCRRCFKYDCFLHRKCNYSFHATPNTYK  312
            P   PPECTPN+DGP A+ V R+Q++HSFH LFCRRCFKYDCFLHR    + H  PN  K
Sbjct  5    PLCPPPECTPNVDGPLAEPVPRDQTMHSFHALFCRRCFKYDCFLHRL--QACHPRPNLSK  62

Query  313  RKNTETALDNKPCGPQCYQHLEGAKEFAAALTAERIKTPPKRPGGRRRGRLPNNSSRPST  372
            RK  +    ++PCGP CY  L+G +E  A   A          GG      PN++S    
Sbjct  63   RKGPDLKPFSEPCGPNCYMLLDGMRERLAREQAA---------GGHDS---PNDASSE--  108

Query  373  PTINVLESKDTDSDREAGTETGGENNDKEEEEKKDETSSSSEANSRCQTPIKMKPNIEPP  432
                  +S D++   +      G         K+   S +  A S     +         
Sbjct  109  ------DSNDSNRFHKGSHSNSGGGAWGAGGHKQHAESPAEPAYSALGLSLGA-------  155

Query  433  ENVEWSGAEASMFRVLIGTYYDNFCAIARLIGTKTCRQVYEFRVKESSIIAPAPAEDVDT  492
               EW+G++ S+ R L   +  N+CA A+L+ +KTC+QV+ +R +      P  A D+ T
Sbjct  156  --AEWTGSDVSLHRALHKVFPHNYCAQAQLMLSKTCQQVW-WRRQRGGGQEPGAAVDL-T  211

Query  493  PPRKKKRKHRLWAAHCRKIQLKKDGSSNHV-------------YNYQPCDHPRQPCDSSC  539
            PPRKKK+KHRLW+ HCRKIQLKKD +S+HV             YNY PCDHP QPCDS C
Sbjct  212  PPRKKKKKHRLWSVHCRKIQLKKDSASHHVCRCKSSKHVVARRYNYTPCDHPSQPCDSLC  271

Query  540  PCVIAQNFCEKFCQCSSECQNRFPGCRCKAQCNTKQCPCYLAVRECDPDLCLTCGA-ADH  598
            PC+ +QNFCEKFCQCSS+CQNRFPGCRCKAQCNTKQCPCYL VRECDPDLC  CGA A  
Sbjct  272  PCLQSQNFCEKFCQCSSDCQNRFPGCRCKAQCNTKQCPCYLGVRECDPDLCTACGADASP  331

Query  599  WDSKNVSCKNCSIQRGSKKHLLLAPSDVAGWGIFIKDPVQKNEFISEYCGEIISQDEADR  658
              +  V CKN S+Q                       P Q +  I +       +DEA  
Sbjct  332  LHAAPVYCKNVSVQ---------------------SYPRQVSPLIQQT-SRSRDEDEA--  367

Query  659  RGKVYDKYMCSFLFNLNNDFVVDATRKGNKIRFANHSVNPNCYAKVMMVNGDHRIGIFAK  718
                              DFVVDATRKGNKIRFANHS+NPNCYAKVMMVNGDHRIGIFAK
Sbjct  368  ------------------DFVVDATRKGNKIRFANHSINPNCYAKVMMVNGDHRIGIFAK  409

Query  719  RAIQTGEELFFDYRYSQADALKYVGIEREMEI  750
            RAIQ GEELFFDYRY   + LK+VGIEREME 
Sbjct  410  RAIQPGEELFFDYRYGPTEQLKFVGIEREMEF  441


>MNELEI002429
Length=391

 Score = 414 bits (1064),  Expect = 9e-137, Method: Compositional matrix adjust.
 Identities = 222/482 (46%), Positives = 283/482 (59%), Gaps = 95/482 (20%)

Query  272  VQREQSLHSFHTLFCRRCFKYDCFLHRKCNYSFHATPNTYKRKNTETALDNKPCGPQCYQ  331
            V REQ LHS+ +LFCR C+KYDCFLH     S++  P   KR+   ++L   PC P CY 
Sbjct  1    VGREQVLHSYSSLFCRGCYKYDCFLH-----SWNKRPGPVKRR--RSSLPAWPCSPDCYL  53

Query  332  HLEGAKEFAAALTAERIKTPPKRPGGRRRGRLPNNSSRPSTPTINVLESKDTDSDREAGT  391
            H+                                  SRP TP      ++  D+D    T
Sbjct  54   HV---------------------------------YSRPPTP------ARRADTDASIAT  74

Query  392  ETGGENNDKEEEE---KKDETSSSSEANSRCQTPIKMKPNIEPPENVEWSGAEASMFRVL  448
             T  E   K++ +   ++DE +S                        +W+ +E S+F  L
Sbjct  75   STDDETKRKKDSQFMRERDEIAS------------------------QWTCSEESLFNAL  110

Query  449  IGTYYDNFCAIARLIGTKTCRQVYEFRVKESSIIAPAPAEDVDTPPRKKKRKHRLWAAHC  508
               +  N C++A ++ +KTCRQ       + +                +KR  ++     
Sbjct  111  SPVFQQNACSLATVLNSKTCRQGTSLSAHKKTF---------------QKRFQKV-----  150

Query  509  RKIQLKKDGSSNHVYNYQPCDHPRQPCDSSCPCVIAQNFCEKFCQCSSECQNRFPGCRCK  568
              ++  ++   N V ++ PCDHP +PCD  C CV   +FCEKFC CS +C NRF GC+CK
Sbjct  151  --LKKAQENHGNLVGSFVPCDHPGKPCDPCCSCVRGGHFCEKFCNCSRDCSNRFTGCKCK  208

Query  569  AQCNTKQCPCYLAVRECDPDLCLTCGAADHWDSKNVSCKNCSIQRGSKKHLLLAPSDVAG  628
            A C T+ CPC++AVRECDPDLC TCGA +    K  SCKN  IQR   KH+LLAPSDVAG
Sbjct  209  ASCRTQMCPCFVAVRECDPDLCSTCGAGEDMTEKCSSCKNVCIQRRQGKHMLLAPSDVAG  268

Query  629  WGIFIKDPVQKNEFISEYCGEIISQDEADRRGKVYDKYMCSFLFNLNNDFVVDATRKGNK  688
            WGIF+K+   KN+F+SEYCGE+ISQ+EADRRGKVYDKY CSFLFNL  D+VVDATRKGNK
Sbjct  269  WGIFVKEACNKNDFLSEYCGEVISQEEADRRGKVYDKYKCSFLFNLTQDYVVDATRKGNK  328

Query  689  IRFANHSVNPNCYAKVMMVNGDHRIGIFAKRAIQTGEELFFDYRYSQADALKYVGIEREM  748
            IRFANHSV+PNC+A+VMMVNGDHRIGIFAKR I+ GEELFFDYRY   +ALK+V IERE 
Sbjct  329  IRFANHSVSPNCFARVMMVNGDHRIGIFAKRNIEAGEELFFDYRYGPTEALKFVSIERER  388

Query  749  EI  750
            E 
Sbjct  389  EF  390


>SCHMAN003483
Length=1026

 Score = 362 bits (929),  Expect = 2e-109, Method: Compositional matrix adjust.
 Identities = 175/264 (66%), Positives = 197/264 (75%), Gaps = 26/264 (10%)

Query  512  QLKKDGSSNHV-------YNYQPCDHPRQPCDSSCPCVIAQNFCEKFCQCSSECQNRFPG  564
            Q   +G+SN V       ++Y PCDHP Q CD SC C IA  FCEKFCQC  +C NRF G
Sbjct  728  QNATNGNSNGVVASGCFAHHYHPCDHPGQRCDDSCSCRIAGTFCEKFCQCPPDCPNRFLG  787

Query  565  CRCKAQCNTKQCPCYLAVRECDPDLCLTCGAADHWDS-------------------KNVS  605
            CRC+ QCNTK CPC LAVRECDPDLCL+CGA   + S                      +
Sbjct  788  CRCRGQCNTKLCPCVLAVRECDPDLCLSCGAHSSFRSFASGNSMDLLSLLQTTLPPVTGT  847

Query  606  CKNCSIQRGSKKHLLLAPSDVAGWGIFIKDPVQKNEFISEYCGEIISQDEADRRGKVYDK  665
            C+N +IQRG +KHLL+APSDVAGWGIFIK+  +KN+FI EYCGEIISQDEADRRGK+YDK
Sbjct  848  CRNVAIQRGWRKHLLMAPSDVAGWGIFIKEAAEKNDFIYEYCGEIISQDEADRRGKIYDK  907

Query  666  YMCSFLFNLNNDFVVDATRKGNKIRFANHSVNPNCYAKVMMVNGDHRIGIFAKRAIQTGE  725
             M SFLFNLN DFVVDATRKGNKIRFANHSVNPNC+AKV+MVNGDHRIGIFAKRAI  GE
Sbjct  908  TMSSFLFNLNRDFVVDATRKGNKIRFANHSVNPNCHAKVIMVNGDHRIGIFAKRAILPGE  967

Query  726  ELFFDYRYSQADALKYVGIEREME  749
            ELFFDYRY   + LKYVGIER+ +
Sbjct  968  ELFFDYRYGPTEQLKYVGIERDTD  991


 Score = 80.5 bits (197),  Expect = 2e-13, Method: Compositional matrix adjust.
 Identities = 37/85 (44%), Positives = 55/85 (65%), Gaps = 1/85 (1%)

Query  96   IPLKTLNAVASVPIMYSWSPLQQNFMVEDETVLHNIPYMGDEVLDQDGTFIEELIKNYDG  155
            + +  +  V  VP +  W+P+Q NF VEDET L N+PYMGD+   +D  F+EEL+ NYDG
Sbjct  152  VAITMMPQVDPVPSVCMWAPVQHNFSVEDETELANLPYMGDDQAQEDVNFLEELLNNYDG  211

Query  156  KVHGDRECGFINDEIFVELVNALGQ  180
             +HG+    F  + + V+LVNA+ +
Sbjct  212  HLHGNFPFEF-EESLLVQLVNAVAK  235


 Score = 69.3 bits (168),  Expect = 7e-10, Method: Compositional matrix adjust.
 Identities = 52/154 (34%), Positives = 74/154 (48%), Gaps = 23/154 (15%)

Query  166  INDEIFVELVNALGQYNDDDDDDDGDDPEEREEKQK---DLEDHRDDKESRPP--RKFPS  220
             ND+  V L   L +  DDD +   +     ++  K    ++ H  D++S  P  ++  S
Sbjct  355  FNDKALVNLHKKL-KIEDDDKEVKCELIASTQQSPKIRNSVDSHHSDRDSNSPDPKRLSS  413

Query  221  ----DKIFEAISSMFPDKGTAEELKEKYKELTEQQLPGALPPE---CTPNIDGP----NA  269
                + +F AI+  F     + +L+ +Y EL E+     L  E   C PN+D P    NA
Sbjct  414  TGIPEGVFSAIAGTFGSSDDSSKLQLRYMELKERSSTSQLNEEALTCCPNLDNPIEVLNA  473

Query  270  KSVQREQ------SLHSFHTLFCRRCFKYDCFLH  297
                R Q      +LHSF TLFCRRCFKYDC LH
Sbjct  474  VKSGRHQIPTRAEALHSFRTLFCRRCFKYDCALH  507


>LAPGUS039452
Length=329

 Score = 306 bits (785),  Expect = 4e-96, Method: Compositional matrix adjust.
 Identities = 163/313 (52%), Positives = 212/313 (68%), Gaps = 22/313 (7%)

Query  437  WSGAEASMFRVLIGTYYDNFCAIARLIGTKTCRQVYEFR--VKESSIIAPAPAEDVDTPP  494
            W   E ++ R L   Y  +FC IAR++GTK+CRQV +F     E + +    + DV T  
Sbjct  23   WPDLEQALCRKLAVIYGRDFCVIARVLGTKSCRQVCDFLRPYIEKNQVQQVFSPDVHTVK  82

Query  495  RKKKRKHRLWAAHCRKIQLKKDGSSNHVYN--YQPCDHPRQPCDSS-CPCVIAQNFCEKF  551
            R  K KH+           K +G++N+     Y+ CDH   PC SS C CV +  FCEKF
Sbjct  83   RNSK-KHK---------SRKSNGTNNNPVRPFYEACDH-EGPCSSSNCSCVKSGLFCEKF  131

Query  552  CQCSSECQNRFPGCRCKAQCNTKQCPCYLAVRECDPDLCLTCGAAD--HWDSKN----VS  605
            C CS +C+NRF GC+C+++C+T+ CPCYLA RECDPDLC  CGA+    W S N     +
Sbjct  132  CACSIQCRNRFNGCQCRSRCSTRSCPCYLANRECDPDLCRLCGASTPPDWISGNPDQKRT  191

Query  606  CKNCSIQRGSKKHLLLAPSDVAGWGIFIKDPVQKNEFISEYCGEIISQDEADRRGKVYDK  665
            C+N  I+  SKKH++L  SDV G+G FI +PVQKNE I+EY GEIISQ+EADRRGK+YD 
Sbjct  192  CQNVGIRYMSKKHIILGRSDVHGFGAFIGEPVQKNELITEYLGEIISQEEADRRGKIYDT  251

Query  666  YMCSFLFNLNNDFVVDATRKGNKIRFANHSVNPNCYAKVMMVNGDHRIGIFAKRAIQTGE  725
               S+LF+LN++FV+DA RKGNKI+FANHS NPNC A+VM+VNGDHR+GI+A R +Q GE
Sbjct  252  LNRSYLFDLNSEFVLDAARKGNKIKFANHSNNPNCVARVMLVNGDHRVGIYAMRKLQPGE  311

Query  726  ELFFDYRYSQADA  738
            ELFF+Y  +Q  A
Sbjct  312  ELFFNYNMTQTQA  324


>ROZALL002517
Length=549

 Score = 305 bits (782),  Expect = 7e-93, Method: Compositional matrix adjust.
 Identities = 149/314 (47%), Positives = 207/314 (66%), Gaps = 21/314 (7%)

Query  434  NVEWSGAEASMFRVLIGTYYDNFCAIARLIGTKTCRQVYEFRVKESSIIAPAPAEDVDTP  493
            + +W+  E +     +  + ++FC +++LI TK+C QVY  ++ E+ I       + + P
Sbjct  252  DADWTSVELAFLHQGVHVFGNHFCNVSKLIKTKSCIQVY-LKLSENPIQEINNTANNEAP  310

Query  494  PRKKKRKHRLWAAHCRKIQLKKDGSSNHVYNYQPCDHPRQPCDSSCPCVIAQNFCEKFCQ  553
             ++KK K      + +   LK   + +HVY   PC+HP  PC++ C C     FCEK+C 
Sbjct  311  AQRKKTK----VQNDKLPVLKSKSAVDHVY--YPCNHPGTPCNNHCSCFSRSLFCEKYCH  364

Query  554  CSSECQNRFPGCRCKAQCNTKQCPCYLAVRECDPDLCLTCGAADHWDSKNVSCKNCSIQR  613
            C   C +RFPGC+CK  C++K CPC    RECDPDLCL CGA+              IQR
Sbjct  365  CDESCSHRFPGCKCKGPCDSKTCPCVANQRECDPDLCLGCGAS-------------VIQR  411

Query  614  GSKKHLLLAPSDVAGWGIFIKDPVQKNEFISEYCGEIISQDEADRRGKVYDKYMCSFLFN  673
                H+L+A S VAGWG F+K+ ++K+EFI EYCGEIISQ+EADRRG++YD+   SFLFN
Sbjct  412  NQGYHVLVAKSSVAGWGAFVKNFIKKDEFIGEYCGEIISQNEADRRGRLYDRLGTSFLFN  471

Query  674  LNNDFVVDATRKGNKIRFANHSVNPNCYAKVMMVNGDHRIGIFAKRAIQTGEELFFDYRY  733
            L+++FV+DATRKGN +RFANHSVNPNCYAK++ +NGD RIGIFA   ++  EELFFDYRY
Sbjct  472  LDDEFVIDATRKGNALRFANHSVNPNCYAKILRINGDCRIGIFALNDLKPAEELFFDYRY  531

Query  734  SQADALKYVGIERE  747
               +A+++V IER+
Sbjct  532  GD-EAVQFVPIERK  544


 Score = 56.2 bits (134),  Expect = 6e-06, Method: Compositional matrix adjust.
 Identities = 62/267 (23%), Positives = 111/267 (42%), Gaps = 21/267 (8%)

Query  80   TRECSVTSDLDFPTQVIPLKTLNAVASVPIMYSWSPLQQNFMVEDETVLHNIPYMGDE-V  138
            T  C+ ++  D  +  +  + L     +P    + P  +N   ED+ VL +IPY+GD+  
Sbjct  11   TVRCTTSTLKDSKSYNVYSQPLPYFEKLPSYSYFIPTSKNIRCEDDPVLRHIPYLGDDKY  70

Query  139  LDQDGTFIEELIKNYDGKVHGDRECGFINDEIFVELVNALGQYNDDDDDDDGDDPEEREE  198
            +  D  +     K  + K+  +    F     F   +  L        +    D    E+
Sbjct  71   IPIDELYEAIAFKEDERKIDKNGYLAFKTLTSFGIDIRWLKTVYLRVIETLWSDDYYIEQ  130

Query  199  KQKDLEDHRDDKESRPPRKFPSDKIFEAISSMFPDKGTAEELKEKYKELTEQQLPGALPP  258
                  D  DD+E+ P       ++ + ++   P     E + E++     ++  G L P
Sbjct  131  V-----DKLDDEENDPHLVNFLWRLAKMLN--IPVMRMLERVFERH-----EKSEGLLLP  178

Query  259  ECTPNIDGPNAKSVQREQSLHSFHTLFCRRCFKYDCFLHRKCNYSFHATPNTYKRKNTET  318
                N+D PN+ ++ +E+ L S+  LFC RC+ YDC LHR       A     + ++ E 
Sbjct  179  RLHENVDDPNS-NIHKEKCLESYQMLFCTRCYIYDCHLHR-------APSGRKQVESPEY  230

Query  319  ALDNKPCGPQCYQHLEGAKEFAAALTA  345
               + PCG  C+ + +  K   A  T+
Sbjct  231  VKPDSPCGDSCFLNEKEVKVVDADWTS  257


>RIGRAM020834
Length=657

 Score = 290 bits (742),  Expect = 7e-86, Method: Compositional matrix adjust.
 Identities = 164/437 (38%), Positives = 233/437 (53%), Gaps = 82/437 (19%)

Query  380  SKDTDSDREAGTETGGENNDKEEEEKKDETSSSSEANSRCQTPIKMKPNIEPPENVEWSG  439
            S    SD  AG++   E  + E +E + + + + E   +   P  ++P   PP    WS 
Sbjct  175  SHHVASDIAAGSDPD-EAQENEAQENEAQENEAQENEVQENVPQALQP---PPALTTWSM  230

Query  440  AEASMF---RVLIGTYYDNFCAIARLIGTKTCRQVYEF--RVKESSIIAPAPAEDVDTPP  494
             E  +F   R ++G+     C IA+++GTK+C +VY F  RV +  ++ P   +  D   
Sbjct  231  LETVLFWKARSIVGSASACACGIAKIVGTKSCYEVYCFNERVSQLYVLPPEAHDSFDIGA  290

Query  495  ----------RKKKRKHRLWAAHCRKIQLKKD-GSSNHVYNYQPCDHPRQPCDSSCPCVI  543
                      R KK++ +  A   R ++ +++ G  +    Y+PC+H + PC  +CPCV+
Sbjct  291  ESTALAEAVSRLKKKRTKNSA---RVVKRRQEFGEDDLTSPYEPCNH-QGPCTKTCPCVL  346

Query  544  AQNFCEKFCQCSSECQNRFPGCRCKAQCNTKQCPCYLAVRECDPDLC-------LTCGAA  596
            A NFCEK+C C + C+ R  GCRC++ C+T+ CPC+ A RECDPD+C       +  G A
Sbjct  347  AGNFCEKYCMCDASCKERNAGCRCRSNCSTRACPCFAARRECDPDVCGCGACEKVLVGPA  406

Query  597  DHWDSKNVS---------------------------------------------------  605
             H  +   S                                                   
Sbjct  407  RHTHAHPASHTAPIVDVSPATDADNRPRSPAPSAEAPQTRNGGQPAAAAAAKPPGQGISP  466

Query  606  CKNCSIQRGSKKHLLLAPSDVAGWGIFIKDPVQKNEFISEYCGEIISQDEADRRGKVYDK  665
            C NC +QR S K +L+ PSDVAGWG+F +D  +K EFI EY GEIIS +E +RRG++YDK
Sbjct  467  CFNCLVQRRSHKRVLIGPSDVAGWGLFCRDGAEKGEFIQEYVGEIISHEEGERRGRIYDK  526

Query  666  YMCSFLFNLNNDFVVDATRKGNKIRFANHSVNPNCYAKVMMVNGDHRIGIFAKRAIQTGE  725
               SFLFNL ++  VDATRKGNK+R+ANH  NPNCY +VM+V GDHRIG+FAKR I  GE
Sbjct  527  QKRSFLFNLTSEHAVDATRKGNKMRYANHDSNPNCYCQVMLVTGDHRIGVFAKRKIMPGE  586

Query  726  ELFFDYRYSQADALKYV  742
            ELFFDY Y +   + +V
Sbjct  587  ELFFDYGYKEWQGMVFV  603


 Score = 38.9 bits (89),  Expect = 1.5, Method: Compositional matrix adjust.
 Identities = 31/107 (29%), Positives = 46/107 (43%), Gaps = 13/107 (12%)

Query  275  EQSLHSFHTLFCRRCFKYDCFLH--RKCNYSFHATPNTYKRKNTETALDNKPCGPQCYQH  332
            ++ + S  +LFCRRCF+YDC LH   +        P  Y       ++ N PC   C+  
Sbjct  2    DELMDSVRSLFCRRCFQYDCQLHGLERSQPRIRRIPAPYPPAADVDSVPN-PCSAACF--  58

Query  333  LEGAKEFAAALTAERIKTPPKRPGGRRRGRLPNNSSRPS-TPTINVL  378
                + F A  T E +   P+   G      P NS+ P  +P   +L
Sbjct  59   ----RCFVAEATREIL---PEGTSGNTTNLDPGNSAEPPVSPPAQIL  98


>RHIIRR012174
Length=388

 Score = 275 bits (703),  Expect = 3e-83, Method: Compositional matrix adjust.
 Identities = 152/327 (46%), Positives = 203/327 (62%), Gaps = 26/327 (8%)

Query  436  EWSGAEASMFR---VLIGTYYDNFCAIARLIGTKTCRQVYEFRVKESSIIAPAPAEDVDT  492
            +W+  E ++FR   +LIG+   N+C IA +I +K C+QVY  R +    +      +V +
Sbjct  62   KWNDVEIALFRKAALLIGS--KNYCQIADIIPSKNCKQVYR-RSRALGEVEKEQEVEVGS  118

Query  493  PPRKKKRKHRLWAAHCRKIQLKKDGSSNHVYNYQPCDHPRQPCDSSCPCVIAQNFCEKFC  552
               + K+K R       KI  K    + +   Y PCDHP +PCD +CPC      CEK+C
Sbjct  119  SSDEAKKKSR-------KIMTKIVIDAENHSEYHPCDHPGRPCDFNCPCKKGNVPCEKYC  171

Query  553  QCSSECQNRFPGCRCKA---QCNTKQCPCYLAVRECDPDLCLTCGAADHWDSKNVS----  605
             C  +C  RFPGC C      C+ + C C+   RECDPDLC  C A++   S +VS    
Sbjct  172  HCDLDCPRRFPGCNCYGFGKTCSNRGCICFTNYRECDPDLC-GCTASECNTSHSVSETDM  230

Query  606  ----CKNCSIQRGSKKHLLLAPSDVAGWGIFIKDPVQKNEFISEYCGEIISQDEADRRGK  661
                CKN +IQR   KH ++  S VAGWG+F+++ V+KNE++ EY GE+ISQ EADRRGK
Sbjct  231  GRSLCKNVAIQRRQAKHTIVGISTVAGWGLFVREHVKKNEYLGEYIGEVISQTEADRRGK  290

Query  662  VYDKYMCSFLFNLNNDFVVDATRKGNKIRFANHSVNPNCYAKVMMVNGDHRIGIFAKRAI  721
            +YDK   SFLFNLN +FVVDATRKGNK RF NHS +PN Y +V +V G+HRIGI+A   +
Sbjct  291  IYDKRRTSFLFNLNKEFVVDATRKGNKFRFINHSQDPNAYCRVTLVKGEHRIGIYALCDL  350

Query  722  QTGEELFFDYRYSQADALKYVGIEREM  748
            + G ELFFDYRY   +ALK+V  ERE+
Sbjct  351  EPGSELFFDYRY-DGEALKFVPNEREL  376


 Score = 46.2 bits (108),  Expect = 0.005, Method: Compositional matrix adjust.
 Identities = 26/58 (45%), Positives = 33/58 (57%), Gaps = 7/58 (12%)

Query  278  LHSFHTLFCRRCFKYDCFLHRKCNYSFHATPNTYKRKNTETALD-NKPCGPQCYQHLE  334
            +HS+ +L+CRRC+ YDC LH      F  + N   RK      D NKPCG  CY HL+
Sbjct  2    MHSYSSLWCRRCYVYDCKLH---GTDFRPSEN---RKRPRPLNDKNKPCGVDCYMHLK  53


>DIAGRA016071
Length=460

 Score = 274 bits (701),  Expect = 4e-82, Method: Compositional matrix adjust.
 Identities = 155/343 (45%), Positives = 204/343 (59%), Gaps = 33/343 (10%)

Query  434  NVEWSGAEASMFRVLIGTYYDNFCAIARLIGTKTCRQVYEFRVKES--------------  479
            N EWS AE +M       + D+F AI   + TK+   + + R+K S              
Sbjct  112  NTEWSKAEDAMLVHARQMFGDDFEAITAYVSTKSMNSI-KTRLKVSLSAPSSYTHSDARK  170

Query  480  ------SIIAPAPAEDVDTPPRK--KKRKHRLW-----AAHCRKIQLKKDGSSNHVYNYQ  526
                  +   P P    D+  +   K+++ R++      A  RKI L    S+  +  Y+
Sbjct  171  QLSVREAFEKPCPCSVSDSFAKANMKRKRKRVFDKNAGKALSRKI-LNNPSSNRELQEYK  229

Query  527  PCDHPRQPCDSSCPCVIAQNFCEKFCQCSS-ECQNRFPGCRCKAQCNTKQCPCYLAVREC  585
            PC      C S C C++A+ FC K CQC    CQN + GC+C   C+T+QCPC+LA REC
Sbjct  230  PCSCV-DGCGSKCSCLLAEMFCTKLCQCVHPRCQNMYTGCKCTRLCDTRQCPCFLANREC  288

Query  586  DPDLCLTCGAA--DHWDSKNVSCKNCSIQRGSKKHLLLAPSDVAGWGIFIKDPVQKNEFI  643
            DPDLC+  G A  +        C N S+ R   K LLLAPSD+AGWGIF K  + + EFI
Sbjct  289  DPDLCVCAGMACCEKPQHDRELCHNMSLTRKVHKPLLLAPSDIAGWGIFTKTFIGRGEFI  348

Query  644  SEYCGEIISQDEADRRGKVYDKYMCSFLFNLNNDFVVDATRKGNKIRFANHSVNPNCYAK  703
            SEY GE+IS DEA+RRGK+YDK+ CSFLFNLN DFVVDATRKGNK+RFANHS   NC  +
Sbjct  349  SEYRGEVISHDEAERRGKLYDKHKCSFLFNLNRDFVVDATRKGNKMRFANHSELANCEPR  408

Query  704  VMMVNGDHRIGIFAKRAIQTGEELFFDYRYSQADALKYVGIER  746
            ++  NGDHRI IFAK  I+ G+EL FDYRY + +A+KYV +++
Sbjct  409  ILFSNGDHRIAIFAKEDIEPGKELCFDYRYHKTEAMKYVPVQK  451


>TELSUB030663
Length=496

 Score = 275 bits (702),  Expect = 9e-82, Method: Compositional matrix adjust.
 Identities = 144/313 (46%), Positives = 189/313 (60%), Gaps = 37/313 (12%)

Query  437  WSGAEASMFRVLIGTYYDNFCAIARLIGTKTCRQVYEFRVKESSIIAPAPAEDVDTPPRK  496
            W+  E ++FR     +  N+C ++ L+  ++C          +     +P E     P +
Sbjct  154  WTDDERAIFRRAREAFQMNWCRVSNLLDNRSC----------AECCLHSPVE-----PER  198

Query  497  KKRKHRLWAAHCRKIQLKKDGSSNHVY--------------NYQPCDHPRQPCD-SSCPC  541
             + KH  WA      Q+ K  +S+ ++              NY+PC+H   PCD  +C C
Sbjct  199  SQTKHVTWAT--APPQIDKAINSSKLFRDTVREREKRTTSLNYRPCNH-EGPCDHENCSC  255

Query  542  VIAQNFCEKFCQCSSECQNRFPGCRCK-AQCNTKQCPCYLAVRECDPDLCLTCGAADHWD  600
              A +FCEKFC C   C+ RFPGC CK +QC TK CPC+ A RECDPD+C+ CGA D   
Sbjct  256  FAAGHFCEKFCGCGPACKKRFPGCHCKLSQCRTKACPCFAANRECDPDICVDCGAKD---  312

Query  601  SKNVSCKNCSIQRGSKKHLLLAPSDVAGWGIFIKDPVQKNEFISEYCGEIISQDEADRRG  660
             K   C+N  IQRG  KHL+L  S +AGWG F+++ V+KN++I EY GE ISQ EA+RRG
Sbjct  313  EKGARCRNTCIQRGDHKHLVLGRSRIAGWGTFLRESVKKNDYIHEYVGECISQKEAERRG  372

Query  661  KVYDKYMCSFLFNLNNDFVVDATRKGNKIRFANHSVNPNCYAKVMMVNGDHRIGIFAKRA  720
             VYD+   SFLFNLN +  +DATRKGNK +FANHS  PNC AK+MMVNGDHRIGIFAK  
Sbjct  373  LVYDRKNQSFLFNLNEEMAIDATRKGNKTKFANHSSTPNCCAKIMMVNGDHRIGIFAKED  432

Query  721  IQTGEELFFDYRY  733
            I  G E+ +DY Y
Sbjct  433  IAAGTEIMYDYMY  445


 Score = 39.7 bits (91),  Expect = 0.83, Method: Compositional matrix adjust.
 Identities = 16/36 (44%), Positives = 21/36 (58%), Gaps = 0/36 (0%)

Query  262  PNIDGPNAKSVQREQSLHSFHTLFCRRCFKYDCFLH  297
            PN   P     +  + L S+  LFCRRC+KYDC +H
Sbjct  68   PNPKSPEKDKEKHFEDLDSYRILFCRRCYKYDCHIH  103


>COLSPE009547
Length=720

 Score = 279 bits (714),  Expect = 3e-81, Method: Compositional matrix adjust.
 Identities = 147/300 (49%), Positives = 193/300 (64%), Gaps = 15/300 (5%)

Query  457  CAIARLIGTKTCRQVYEFRVKESSIIA-----PAPAEDVDTPPRKKKRKHRLWAAHCRKI  511
            C +A L+GTKTCRQVY++ V+  S +      PA         + K  ++ + A   RK 
Sbjct  411  CRVALLLGTKTCRQVYDYSVEVGSHVTIAVKAPAAPAKKRKKGKDKAARNSVQAEIHRK-  469

Query  512  QLKKDGSSNHVYNYQPCDHPRQPCDSS--CPCVIAQNFCEKFCQCSSECQNRFPGCRC-K  568
              +K   +  +  Y PCDHP + C+ S  C C++    CEK+C C   C+ R  GC C K
Sbjct  470  --RKASGATMMVEYVPCDHPGE-CNESNGCSCILNPKACEKYCACDKTCKRRAMGCNCQK  526

Query  569  AQCNTKQCPCYLAVRECDPDLCLTCGA---ADHWDSKNVSCKNCSIQRGSKKHLLLAPSD  625
            ++C T+ CPC+ A RECDPDLC +CGA   AD        C N +I  G  K L +A S 
Sbjct  527  SRCQTRACPCFAAYRECDPDLCKSCGACTPADESKKGGRQCSNVAILAGRHKRLAIARSG  586

Query  626  VAGWGIFIKDPVQKNEFISEYCGEIISQDEADRRGKVYDKYMCSFLFNLNNDFVVDATRK  685
            + GWG FI +PV+KN+ + EY GE+ISQ+EADRRGK+YDK   SFLFNLN+++VVDATRK
Sbjct  587  IHGWGAFILEPVEKNDLVYEYTGELISQEEADRRGKIYDKLNSSFLFNLNDEWVVDATRK  646

Query  686  GNKIRFANHSVNPNCYAKVMMVNGDHRIGIFAKRAIQTGEELFFDYRYSQADALKYVGIE  745
            GNKI+FANHS  PNC+AKV+ VNGDH IGIFAK  I+ G EL FDYRY++ +A  +VG +
Sbjct  647  GNKIKFANHSSTPNCFAKVVFVNGDHHIGIFAKDNIKPGAELSFDYRYTEDNAPTWVGAD  706


 Score = 38.9 bits (89),  Expect = 1.4, Method: Compositional matrix adjust.
 Identities = 64/295 (22%), Positives = 113/295 (38%), Gaps = 70/295 (24%)

Query  18   RVKSEYMRLRQLKRFRRADEVKSMFSSNRQKILERTEILNQEWKQRRIQPVHILTSV---  74
            R+++   +LR+  R  +   V+ + +SNRQ I ++     +  + R   P +    V   
Sbjct  75   RIRAVIHKLREKAREEKQKWVRKILASNRQIIRQQAA---KSVRDRVPAPANAFPRVFPA  131

Query  75   -------SSLRGTRECSVTSDLDFPTQVIPLKTLNAVASVPIMYSWSPLQQNFMVEDETV  127
                   ++    +  S  +D   P   +    L     VP   S+ PL +NF V+D+ V
Sbjct  132  AWPQAPDNNTVNVKLYSSKNDGPLP---LSGTRLPFSKGVPSCVSYVPLHRNFRVDDDPV  188

Query  128  LHNIPYMGDEVLDQDGTFIEELIKNYDGKVHGDRECGFINDEIFVELVNALGQYNDDDDD  187
            L  +PY GD+    D T  +  +  Y+ K+ G+                           
Sbjct  189  LRFMPYFGDD----DTTGCD--LSGYE-KMPGEE--------------------------  215

Query  188  DDGDDPEEREEKQKDLEDHRDDKESRPPRKFPSDKIFEAISSMF-----PDKGTAEELKE  242
               D  E  +E+ +D       K  +P R       F A++ +      P      E+K+
Sbjct  216  ---DKSELSDEEGEDFMLMSVLKMFKPIR-----TTFLAVAEVLTKNVSPVWERYSEIKK  267

Query  243  KYKELTEQQLPGALPPECTPNIDGPNAKSVQREQSLHSFHTLFCRRCFKYDCFLH  297
            +    + +  P A+  +   N+ G        ++ + S+  LFCRRC  YDC  H
Sbjct  268  RLALRSGEIRPHAVSVKELDNLTG--------DRIMLSYQDLFCRRCCIYDCHQH  314


>TELSPE022838
Length=224

 Score = 260 bits (664),  Expect = 7e-80, Method: Compositional matrix adjust.
 Identities = 125/210 (60%), Positives = 150/210 (71%), Gaps = 4/210 (2%)

Query  525  YQPCDHPRQPCDSSCPCVIAQNFCEKFCQCSSECQNRFPGCRCK-AQCNTKQCPCYLAVR  583
            Y+PC H       +C C +A +FCEKFC C   C+ RFPGC CK +QC TK CPC+ A R
Sbjct  5    YRPCKHEGSCDQDTCACSVAGHFCEKFCGCPPSCKKRFPGCHCKVSQCRTKACPCFAANR  64

Query  584  ECDPDLCLTCGAADHWDSKNVSCKNCSIQRGSKKHLLLAPSDVAGWGIFIKDPVQKNEFI  643
            ECDPD+CL CGA D    K   C+N SIQRG  KHL+LA S +AGWG F+++ V+KN++I
Sbjct  65   ECDPDICLDCGAND---LKGSRCRNVSIQRGDHKHLVLARSRIAGWGTFLRESVKKNDYI  121

Query  644  SEYCGEIISQDEADRRGKVYDKYMCSFLFNLNNDFVVDATRKGNKIRFANHSVNPNCYAK  703
             EY GE ISQ EA+RRG VYD+   SFLFNLN +  +DATRKGNK +FANHS  PNC AK
Sbjct  122  HEYVGECISQKEAERRGLVYDRKNQSFLFNLNEEMAIDATRKGNKTKFANHSSAPNCNAK  181

Query  704  VMMVNGDHRIGIFAKRAIQTGEELFFDYRY  733
            +MMVNGDHRIGIFAK  I  G E+ +DY Y
Sbjct  182  IMMVNGDHRIGIFAKDDIAAGSEIMYDYMY  211


>DIAGRA027197
Length=349

 Score = 261 bits (666),  Expect = 2e-78, Method: Compositional matrix adjust.
 Identities = 144/318 (45%), Positives = 196/318 (62%), Gaps = 39/318 (12%)

Query  454  DNFCAIARLIGTKTCRQVYEFRVKESSIIAPAPAED--------VDTPPRKKKRK-----  500
            ++ C IA  +GTK+CRQVYE+ +++    A AP++         V    RK KRK     
Sbjct  12   EDVCGIAAFVGTKSCRQVYEY-LQQHGECARAPSDGASATNKRKVSATNRKGKRKAIGKS  70

Query  501  ------HRLWAAHC--RKI-QLKKDGSSNHVYNYQPCDHPRQPCD-SSCPCVIAQNFCEK  550
                    L    C  R +  +K   +      +  CDH  +  + ++C CV+    CEK
Sbjct  71   TSKKPPRNLSNEECTERNVGSVKLPATEQPAAAFTACDHLGECSEENNCTCVLNGISCEK  130

Query  551  FCQCSSE--CQNRFPGCRCKA-QCNTKQCPCYLAVRECDPDLCLTCGAADHWDSK-----  602
            +CQC+ +  C NR  GCRC A  C+++ CPC  A +ECDPD+CL+CGA D   +K     
Sbjct  131  YCQCTQDHDCWNRNKGCRCTAGNCDSRTCPCLFANQECDPDICLSCGACDFATTKTKQGH  190

Query  603  -------NVSCKNCSIQRGSKKHLLLAPSDVAGWGIFIKDPVQKNEFISEYCGEIISQDE  655
                   +  C+N  +QR + K L ++PS++AGWG+F++D  +K EFISEYCGEIISQDE
Sbjct  191  DIFDRHSSTLCRNVQLQRRAHKRLKISPSEIAGWGVFLEDGAKKGEFISEYCGEIISQDE  250

Query  656  ADRRGKVYDKYMCSFLFNLNNDFVVDATRKGNKIRFANHSVNPNCYAKVMMVNGDHRIGI  715
            A+RRGK+YD    SFLFNLN D+VVD+T+KGNKIRFANHS  PNC AK+  V G+HRIGI
Sbjct  251  AERRGKLYDHENLSFLFNLNRDYVVDSTKKGNKIRFANHSSTPNCEAKIKKVCGEHRIGI  310

Query  716  FAKRAIQTGEELFFDYRY  733
            FAK  ++  +ELF+DYRY
Sbjct  311  FAKEDVEPHQELFYDYRY  328


>TELSPE022837
Length=239

 Score = 249 bits (635),  Expect = 2e-75, Method: Compositional matrix adjust.
 Identities = 124/211 (59%), Positives = 149/211 (71%), Gaps = 11/211 (5%)

Query  525  YQPCDHPRQPCDSSCPCVIAQNFCEKFCQCSSECQNRFPGCRCK-AQCNTKQCPCYLAVR  583
            Y+PC H       +C C +A +FCEKFC C   C+ RFPGC CK +QC TK CPC+ A R
Sbjct  5    YRPCKHEGSCDQDTCACSVAGHFCEKFCGCPPSCKKRFPGCHCKVSQCRTKACPCFAANR  64

Query  584  ECDPDLCLTCGAADHWDSKNVSCKNCSIQRGSKKHLLLAPSDVAGWGIFIKDPVQKNEFI  643
            ECDPD+CL CGA D   S+   C+N SIQRG  KHL+LA S +AGWG F+++ V+KN++I
Sbjct  65   ECDPDICLDCGANDLKGSR---CRNVSIQRGDHKHLVLARSRIAGWGTFLRESVKKNDYI  121

Query  644  SEYCGEIISQDEADRRGKVYDKYMCSFLFNLNNDFVVDATRKGNKIRFANHSVNPNCYAK  703
             EY GE ISQ EA+RRG VYD+   SFLFNLN +  +DATRKGNK +FANHS  PNC AK
Sbjct  122  HEYVGECISQKEAERRGLVYDRKNQSFLFNLNEEMAIDATRKGNKTKFANHSSAPNCNAK  181

Query  704  VMMVNGDHRIGIFAK-------RAIQTGEEL  727
            +MMVNGDHRIGIFAK       RA +T E L
Sbjct  182  IMMVNGDHRIGIFAKAVSYTHLRAHETPEHL  212


>MARPOL015441
Length=882

 Score = 266 bits (680),  Expect = 3e-75, Method: Compositional matrix adjust.
 Identities = 170/482 (35%), Positives = 240/482 (50%), Gaps = 83/482 (17%)

Query  276  QSLHSFHTLFCRRCFKYDCFLHRKCNYSF-HATPNTYKRKNTETALDN--KPCGPQCY--  330
            +++ SF  LFCR C  +DC LH    YS     P+  +R    T+ ++  +PCG  CY  
Sbjct  417  EAMSSFDNLFCRECLVFDCELH---GYSKPLILPSLMQRPELSTSQESSCEPCGAHCYLF  473

Query  331  -QHLEGAKEFAAALTAERIKTPPKRPGGRRRGRLPNNSSRPSTPTINVLESKDTDSDREA  389
             + L+  K   +AL  E I+   + P                T T               
Sbjct  474  DRKLKVDKLSGSALDVEMIEGDQQEP----------------TTT---------------  502

Query  390  GTETGGENNDKEEEEKKDETSSSSEANSRCQTPIKMKPNIEPPENVEWSGAEASMFRVLI  449
                    N   ++++K     S    S C T I+            W+  E  +F   +
Sbjct  503  --------NQSCDQDRKSVIIGSEAPLSICNTSIET-----------WNNFEIGLFNKGL  543

Query  450  GTYYDNFCAIAR--LIGTKTCRQVYE-FRVKESSIIAPAPAEDVDTPPRKKKR---KHRL  503
              +    C IA+  L G KTC +V + F  +E S I       ++ P   KKR   K +L
Sbjct  544  QIFGKCSCLIAQNLLKGFKTCAEVADRFAAREVSSIVEEALPALERPKASKKRSGRKVKL  603

Query  504  WAAHCRKIQLKKDGSSNHVYNYQPCDHPRQPCDSSCPCVIAQNFCEKFCQCSSECQNRFP  563
              +H R    +     N    + PCD     C   C C++    CEK+C C   C+N+FP
Sbjct  604  RFSHKRPRNFE-----NFRLQFHPCD-CNSGCGDQCTCLMQGTVCEKYCGCPRFCKNKFP  657

Query  564  GCRC-KAQCNTKQCPCYLAVRECDPDLC----LTCGAADHWDSKNV-------SCKNCSI  611
            GC+C K+QC+ K C C+LA RECDPD+C      CG   H D+          +C N  I
Sbjct  658  GCQCAKSQCSNKSCVCFLANRECDPDVCRNCSFKCGDTTHGDTSTSVGRKMQSTCLNMRI  717

Query  612  QRGSKKHLLLAPSDVAGWGIFIKDPVQKNEFISEYCGEIISQDEADRRGKVYDKYMCSFL  671
            Q   KK +LLA SDV+GWG+F+K+    ++++ EY GE+++Q EAD+RGK+YD    SFL
Sbjct  718  QLSQKKAVLLARSDVSGWGLFMKEAAITHDYLGEYTGELVTQQEADKRGKIYDLVNLSFL  777

Query  672  FNLNNDFVVDATRKGNKIRFANHSVNPNCYAKVMMVNGDHRIGIFAKRAIQTGEELFFDY  731
            F+LN  +V+DA R G+K +F NHS  PNCY K++ V G+HR+GIFAKR I+ GEELFFDY
Sbjct  778  FDLNETYVIDAYRMGSKFKFVNHSSKPNCYPKIVKVAGEHRVGIFAKRKIEAGEELFFDY  837

Query  732  RY  733
             Y
Sbjct  838  GY  839


>LEUCOM004668
Length=563

 Score = 258 bits (660),  Expect = 6e-75, Method: Compositional matrix adjust.
 Identities = 179/597 (30%), Positives = 287/597 (48%), Gaps = 62/597 (10%)

Query  9    EKGPVCWRKRVKSEYMRLRQLKRFRRADEVKSMFSSNRQKILERTEILNQEWKQRRIQPV  68
            EK  V     ++SE   LR +++ +   ++K +F +NR  +    + L ++     + P 
Sbjct  16   EKSVVVLASGIRSELRSLRDVRKVQSEQQLKDLFETNRDFVARSLDKLEEDGTVAPL-PS  74

Query  69   HILTSVSSLRGTRECSVTSDLDFPTQVIPLKTLNAVASVPIMYSWSPLQQNFMVEDETVL  128
             +    +    ++  +V +  D     +PL  L+   S+P   SW   QQNF+V+DETVL
Sbjct  75   SLCAHSNRAVSSQNATVVNGNDHKQMSVPLCKLSFTPSLPHFSSWVSNQQNFIVDDETVL  134

Query  129  HNIPYMGDEVLDQDGTFIEELIKNYDGKVHGDRECGF---INDEIFVELVNALGQYNDDD  185
            HNIPYMGDE+LD++  FI++LI+NY+G+VH   E      I D+I  +L+  +       
Sbjct  135  HNIPYMGDELLDKERGFIDDLIQNYEGRVHDAAEASAEDDIEDDILHQLILRMSAKLPSS  194

Query  186  DDDDGDDPEEREEKQKDLEDHRDDKESRPPRKFPSDKIFEAISSMFPDKG-TAEELKEKY  244
              D      E+ E                        +  A+   +PDK     ++ ++Y
Sbjct  195  APDASSLSMEKAE-----------------------SVIRALVRAYPDKNWNVSKMCDRY  231

Query  245  KELTEQQLPGALPPECTPNIDGPNAKSVQREQSLHSFHTLFCRRCFKYDCFLHRKCNYSF  304
            + + +++    L  +C PNIDGPNA+SV R+QSLHS+H+LFCRRCFKYDCFLH     +F
Sbjct  232  RGILQKK---GLDVQCLPNIDGPNAQSVPRQQSLHSYHSLFCRRCFKYDCFLH-----AF  283

Query  305  HATPNTYKRKNTETALDNKPCGPQCYQHLEGAKEFAAALTAERIKTPPKRPGGRRRGRLP  364
               P  + RK +E     +PCG  CY H  G     + + +  +  P     G       
Sbjct  284  RPAPR-FNRKRSECKPRAEPCGENCYMHKAG---IPSVVDSNGVSAP-----GSTATSSS  334

Query  365  NNSSRPSTPTINVLESKDTDSDREAGTETGGENNDKEEEEKKDETSSSSEANSRCQTPIK  424
            ++S++ S  T     S    +          +++  +     D  +   ++  R      
Sbjct  335  SSSTQSSRDTSPSRLSAAATAKTLTAAAAKSQSSLAQPSSASDRQAVVLKSTRRSVVEAA  394

Query  425  MKPNIEPPENVEWSGAEASMFRVLIGTYYDNFCAIARLIGTKTCRQVYEFRVKESSIIA-  483
                      + WS AE S+FRVL   Y  NFC +A ++ ++TC +V+ F  ++   +  
Sbjct  395  SSSGSMSSGPIRWSPAEESLFRVLRPLYPSNFCTLAEVLHSRTCEEVWLFAQQDPFDVVE  454

Query  484  ----PAPAEDVDTPPRKKKRKHRLWAAHCRKIQLKK--DGSSNHVYNYQPCDHPRQPCDS  537
                    +      RKK +K + +  H R++ LK+  D  SN +++Y+PCDH + PCDS
Sbjct  455  EEPQAEEQQAPARKRRKKSQKSKAFTNHFRQVLLKQGSDNPSNLMFSYRPCDH-KGPCDS  513

Query  538  SCPCVIAQNFCEKFCQCSSECQNRFPGC-RCKAQCNTKQCPCYLAVRECDPDLCLTC  593
            SCPC++  NFCEK+CQCS++C++    C  C   C        L +  C PD  L C
Sbjct  514  SCPCIVGHNFCEKYCQCSADCKSLVLRCLNCFTSC--------LFLPGCHPDCFLVC  562


>PHYINF014580
Length=895

 Score = 265 bits (678),  Expect = 8e-75, Method: Compositional matrix adjust.
 Identities = 208/688 (30%), Positives = 311/688 (45%), Gaps = 81/688 (12%)

Query  87   SDLDFPTQVIP--LKTLNAVASVPIMYSWSPLQQNFMVEDETVLHNIPYMGDEVLDQDGT  144
            ++ D    V P  +  L+ +AS+P   +         VED+ ++  +PY           
Sbjct  213  TEADHSGHVYPELVTYLSKIASIPRSTTCMLACGTHRVEDDPIIRFVPYFSATNAKNKAP  272

Query  145  FIEELIKNYDGKVHGDRECGFINDEIFVELVNALGQYNDDDDDDDGDDPEEREEKQKDLE  204
                +    D  V  D E   +N+ +   +VNA G      D    +  +      +   
Sbjct  273  QFSSMEARKDTLVGMDNE---VNEYVLRYVVNACG-----GDQAVFEALQSCGAFTQPFA  324

Query  205  DHRDDKESRPPRKFPSDKIFEAISSMFPDKGTAEELKEKYKELTEQQLPGALPPECTPNI  264
            ++ D  E     +     + E       ++  A  LKE +   T   L G L P     +
Sbjct  325  NYSDILERVTRERLYKKHLQELEDQQSSNETMATLLKECFAARTGAHLRGRLQP-----L  379

Query  265  DGPNAKSVQREQSLHSFHTLFCRRCFKYDCFLHRK--------CNYSF---HATPNTYKR  313
             G   + V +      +   FCRRC  Y C  H +         + S+    A    ++R
Sbjct  380  PGHFRELVVK------YQDFFCRRCCTYSCRNHGREQPVPVVRVDPSYPVVKAATKLWRR  433

Query  314  KNTETALDNKPCGPQCYQHLEGAKEFAAALTAERIKTPPKRPGGRRRGRLPNNSSRPSTP  373
            +  E+        P       G  +      A+   +  +    RR  R    +S  ++ 
Sbjct  434  QTPESDHPTSELTPAV-----GNADIDQKTAADNAAS--EGASNRRSLRAQTAASTKASS  486

Query  374  TIN------VLESKDTDSDREAGTETGGENNDKEEEEKKDETSSSSEANSRCQTPIKMKP  427
             ++      ++ SK +D     G +  G      ++ K +  S+       C  P K   
Sbjct  487  KLSAVRLRKLVRSKTSDVSEYLGFD--GIYQSLTQDRKTELLSADMRCGPHCSKPDK---  541

Query  428  NIEPPENVEWSGAEASMFRVLIGTYYDNFCAIARLIGTKTCRQVYEF-RVKESSIIAPAP  486
                    +W GAE ++   L      N CA+A LI T++C  V +F R ++S       
Sbjct  542  --------QWEGAEIALLDKLEMCVGPNSCALAALIVTRSCTDVAKFLRERDSRPDDGLS  593

Query  487  AEDVDTPPRKKKRKHRLWA---AHCRKI--QLKKDGSSNHVYNYQPCDHPRQPCDSS-CP  540
                    R ++R + +      H R+   Q  KD  +NH   Y PC H    CDS+ C 
Sbjct  594  LSRGGAYGRNRERSNGVLGNSFEHLRRTRSQRMKDRGANH--EYVPCHHDGGSCDSAQCS  651

Query  541  CVIAQNFCEKFCQCSSECQNRFPGCRCK-AQCNTKQCPCYLAVRECDPDLCLTCGAAD--  597
            C+   ++CEK C CS +C NRFPGC C+  QC T +CPCY A RECDPD+C +CGA +  
Sbjct  652  CMRRDHYCEKSCGCSLDCSNRFPGCHCEVGQCRTSECPCYFAARECDPDVCTSCGACELP  711

Query  598  ------HWDSKNV----SCKNCSIQRGSKKHLLLAPSDVAGWGIFIKDPVQKNEFISEYC  647
                      K V    +C N +I RG  + + ++ S+  GWG +  + V++ EF+ EY 
Sbjct  712  VIVADEESKGKTVAQLKTCGNVNIMRGQMRKIGVSASETHGWGAYAMESVKQGEFLYEYT  771

Query  648  GEIISQDEADRRGKVYDKYMCSFLFNLNNDFVVDATRKGNKIRFANH-SVNPNCYAKVMM  706
            G ++SQDEA+RRG VYDK   SFLF+L  D VVDATRKGNK +FANH S  P C+A++M+
Sbjct  772  GSLLSQDEAERRGNVYDKTTISFLFDLTEDSVVDATRKGNKSKFANHDSDAPKCFARIML  831

Query  707  VNGDHRIGIFAKRAIQTGEELFFDYRYS  734
            VNGDHRIGI+AK+ I TG+ELFFDY YS
Sbjct  832  VNGDHRIGIYAKQDIATGDELFFDYGYS  859


>PLABRA005114
Length=629

 Score = 259 bits (663),  Expect = 1e-74, Method: Compositional matrix adjust.
 Identities = 140/309 (45%), Positives = 190/309 (61%), Gaps = 28/309 (9%)

Query  434  NVEWSGAEASMFRVLIGTYYDNFCAIARLIGTKTCRQVYEFRVKESSIIAPAPAEDVDTP  493
             VE+S AE ++F  L+  +  ++C IA ++  ++C  V  F     S +     +D   P
Sbjct  321  TVEFSQAEVALFHKLVRIFDGDWCRIAPIV-RRSCGDVERF--ARQSGVEFVAYDDRQVP  377

Query  494  PRKKKR----KHRLWAAHCRKIQLKKDGSSNHVYNYQPCDHPRQPC--DSSCPCVIAQNF  547
              K+K     K R  A+  R++        N ++ Y+PCDH   PC  D  C CV A +F
Sbjct  378  TWKRKSASGYKKRSAASLPRRV--------NEIHRYEPCDHD-GPCTGDGLCACVNAGHF  428

Query  548  CEKFCQCSSECQNRFPGCRCKAQ---CNTKQCPCYLAVRECDPDLCLTCGAADHWDSKNV  604
            CEK+C C + C+ RF GCRC A+   C T++CPC+ A RECD DLC  CG          
Sbjct  429  CEKYCGCDASCKRRFTGCRCTAESKRCQTRRCPCFAAGRECDKDLCGICGMGS-------  481

Query  605  SCKNCSIQRGSKKHLLLAPSDVAGWGIFIKDPVQKNEFISEYCGEIISQDEADRRGKVYD  664
            +C+N SIQ   K  +LLAPS + GWG F    +++ +F++EY G++ISQ EADRRG  YD
Sbjct  482  TCRNDSIQERRKSPILLAPSGIHGWGAFAGALIREGDFVTEYVGDLISQKEADRRGLTYD  541

Query  665  KYMCSFLFNLNNDFVVDATRKGNKIRFANHSVNPNCYAKVMMVNGDHRIGIFAKRAIQTG  724
            K  CS+LFNLN D V+DA  KGNKI++ANHS  PNC A+++++ GDHRIGIFAKR IQ G
Sbjct  542  KRDCSYLFNLNMDNVIDACSKGNKIKYANHSDAPNCCARIVVIKGDHRIGIFAKRDIQPG  601

Query  725  EELFFDYRY  733
            EELFFDY +
Sbjct  602  EELFFDYNH  610


 Score = 38.9 bits (89),  Expect = 1.5, Method: Compositional matrix adjust.
 Identities = 18/48 (38%), Positives = 27/48 (56%), Gaps = 9/48 (19%)

Query  278  LHSFHTLFCRRCFKYDCFLHRKCNYSFHATPNTYKRKNTETALDNKPC  325
            L S+H LFCRRCF Y+C LH           +  +R++ +  +D+ PC
Sbjct  255  LDSYHALFCRRCFVYNCPLH---------PVDQPRRRSRQLPVDSDPC  293


>LEPVOR036298
Length=753

 Score = 260 bits (664),  Expect = 8e-74, Method: Compositional matrix adjust.
 Identities = 178/488 (36%), Positives = 248/488 (51%), Gaps = 63/488 (13%)

Query  278  LHSFHTLFCRRCFKYDCFLHRKCNYSFHATPNTYKRKNTETALDNKPCGPQC--YQHLEG  335
            L ++  LFCRRCF YDC  H          P   +R+    +L +K  G      Q    
Sbjct  279  LDTYEKLFCRRCFIYDCREHGT------QQPRHRERRLPVNSLLSKDFGKYMDRLQAAMD  332

Query  336  AKEFAAALTAERIKTPPKRPGGRRRG--RLPNNSSRPSTPTINVLESKDTD----SDREA  389
            A+E  A L  E      ++  G + G  +L    SR  +P      S+D +     D   
Sbjct  333  AEEMRAKLKQEMKDKEREKSRGSKDGSEKLKKGQSRDVSPDDPQSSSQDPNFPCGLDCFM  392

Query  390  GTETGGENNDKEEEEKKDETSSSSEANSRCQTPIKMKPNIEPPENVEWSGAEASMFRVLI  449
             TE   +  D  EE         ++ +S C  P+              +  E ++   L 
Sbjct  393  HTEVYAQLRDGNEE---------ADPSSLCTDPL--------------TAIEHALLLKLA  429

Query  450  GTYYDNFCAIARLIGTKTCRQVY---------EFRVKESSIIAPAPAEDVDTP---PRKK  497
              +  N C +AR+I    C+Q +         + R++ SS           T     R K
Sbjct  430  LIFGKNMCKVARMIEGCDCKQAWVTALEHGIVDCRLESSSSSGDGSGSMTSTKFEKRRAK  489

Query  498  KRKHRLWAAHCRKIQ------LKKDGSSNHVYNYQPCDHPRQPCDSSCPCVIAQN--FCE  549
            K K  + ++   K        LK +G     + Y PCDH + PC     C  A+N  +CE
Sbjct  490  KPKRNVVSSSGPKFSYRGSRNLKLNGEGTVAHQYVPCDH-KGPCGDPAVCSCARNSTWCE  548

Query  550  KFCQCSSECQNRFPGCRCKA-QCNTKQCPCYLAVRECDPDLCLTCGA---ADHWDSKNVS  605
            K+C C   C+ RF GC C+  +C T+ CPCY + RECDPDLC TC +    +  + + + 
Sbjct  549  KYCGCDPACKLRFTGCSCQGCRCQTRACPCYASSRECDPDLCTTCQSDIPEEELEGERI-  607

Query  606  CKNCSIQRGSKKHLLLAPSDVAGWGIFIKDPVQKNEFISEYCGEIISQDEADRRGKVYDK  665
            CKN SI+   +KH+ L+ S V GWG F ++P++KN+ ++EY GE+ISQ+EADRRG+VYDK
Sbjct  608  CKNVSIRYRLRKHIGLSRSRVHGWGAFAREPIEKNQVVTEYIGEMISQEEADRRGRVYDK  667

Query  666  YMCSFLFNLNNDFVVDATRKGNKIRFANHSVNPNCYAKVMMVNGDHRIGIFAKRAIQTGE  725
               S+LFNLN +FVVDA RKGNKI+FANHS NPNC +KV+ V GDHRI I AKR I+  E
Sbjct  668  LNRSYLFNLNEEFVVDAARKGNKIKFANHSDNPNCTSKVIRVGGDHRIAILAKRNIREDE  727

Query  726  ELFFDYRY  733
            ELFFDY +
Sbjct  728  ELFFDYHH  735


>MICMAR107569
Length=811

 Score = 257 bits (657),  Expect = 2e-72, Method: Compositional matrix adjust.
 Identities = 137/316 (43%), Positives = 191/316 (60%), Gaps = 28/316 (9%)

Query  437  WSGAEASMFRVLIGTYYDNFCAIARLIGTKTCRQVYEFRVKESSIIAPAPAE-----DVD  491
            WS  E ++       + +++C IA LIG+K+C +V E       +  PA        DVD
Sbjct  414  WSFEERAIAERASVAFPNDYCKIAELIGSKSCVEVAEM------LRGPAREHGDVDMDVD  467

Query  492  TPPRKKKRKHRL-------WAAHCRKIQLKKDGSSNHVYNYQPCDHPRQPCDSS--CPCV  542
            +   +  R+ R          A+ + ++++ + S   +Y+   C H    C ++  C C 
Sbjct  468  SYQGRNARRRRTKKVLRSTTVANHKLLKVRMEQSIQRMYH--ACSH-EGSCSAAKDCACA  524

Query  543  IAQNFCEKFCQCSSECQNRFPGCRCKAQCNTKQCPCYLAVRECDPDLCLTCGAADHWDSK  602
             + NFCEKFC C  EC NRF GC+C A+C T+ CPC+ A RECDPD+C   G  +     
Sbjct  525  KSGNFCEKFCACGPECTNRFQGCKCGAECRTRACPCFAANRECDPDICSCQGTPE-----  579

Query  603  NVSCKNCSIQRGSKKHLLLAPSDVAGWGIFIKDPVQKNEFISEYCGEIISQDEADRRGKV  662
               CKN ++    KK +L+  S VAGWG+F+ +  QK +FI EY GE+I+ +EADRRGK+
Sbjct  580  CTRCKNMNMLTNRKKRVLIGRSRVAGWGLFLAEDAQKGDFIGEYKGEVITHEEADRRGKI  639

Query  663  YDKYMCSFLFNLNNDFVVDATRKGNKIRFANHSVNPNCYAKVMMVNGDHRIGIFAKRAIQ  722
            YD    S+LFNLN+  VVDAT  GNK++FANHS  PNC+ K+M+VNGDHRIG+FAK  I+
Sbjct  640  YDVLDRSYLFNLNDSQVVDATYLGNKMKFANHSSKPNCFTKIMLVNGDHRIGVFAKYPIR  699

Query  723  TGEELFFDYRYSQADA  738
             GEELFFDY+Y +A A
Sbjct  700  KGEELFFDYKYDEALA  715


 Score = 44.7 bits (104),  Expect = 0.023, Method: Compositional matrix adjust.
 Identities = 25/75 (33%), Positives = 37/75 (49%), Gaps = 6/75 (8%)

Query  262  PNIDGPNAKSVQREQSLH----SFHTLFCRRCFKYDCFLHRKCNYSFHATPNTYKRKNTE  317
            P    P AK  ++  S+     S+  LFCRRCF YDC +H        A P+    +  +
Sbjct  328  PAAGTPKAKHEKQYTSVEDVFDSYSALFCRRCFTYDCQMHGGGQPVPRAGPSQEAVQPAD  387

Query  318  TALDNKPCGPQCYQH  332
              +  +PCGP C++H
Sbjct  388  --MFAEPCGPNCFRH  400


>CYCPAN027368
Length=942

 Score = 259 bits (661),  Expect = 3e-72, Method: Compositional matrix adjust.
 Identities = 152/434 (35%), Positives = 224/434 (52%), Gaps = 42/434 (10%)

Query  340  AAALTAERIKTPPKRPG-GRRRGRLPNNSSRPSTPTINVLESKDTDSDREAGTETGGENN  398
              +LT  R+++  K+ G G+ +     N    +   ++   + D   D E  T+ G  + 
Sbjct  478  GVSLTDMRLRSKAKQVGIGKSQASKKKNDKPVAAKRLSRKRNSDIKDDNEEDTKPGKRSG  537

Query  399  DKEEEEKKDETSSSSEANSRCQTPIKMKPNIEPPENVEWSGAEASMFRVLIGTYYDNFCA  458
            D+ + + K   +   E    C+    +   ++  ++  WS  E  ++   +  +  N C 
Sbjct  538  DETKLDIKITATEKDEEGGACKLDANVGAAVKH-DDCGWSPIEKGLYAKGVEIFGRNSCL  596

Query  459  IAR--LIGTKTCRQVYEFRVKESSIIAPAPAEDVDT------------------------  492
            IAR  L G KTC ++ E+  +   ++     E  ++                        
Sbjct  597  IARNLLSGLKTCSEIAEYICRNECMMQRIAGEGPNSRSDGNGKVDCSDTVGTEARARARF  656

Query  493  --PPRKKKRKHRLW--AAHCRKIQLKKDGSSNHVYNYQPCDHPRQPCDSSCPCVIAQNFC  548
                 K +R    W  A H    +   D        Y PC+  +  C   CPC+ +   C
Sbjct  657  WRRRGKVRRLKYTWKSAGHPSIRKRIADSKDQPCRQYTPCNC-QSTCGKQCPCLRSGTCC  715

Query  549  EKFCQCSSECQNRFPGCRC-KAQCNTKQCPCYLAVRECDPDLCLTC--GAADH------W  599
            EK+C CS  C+NRF GC C K+QC ++QCPC+ A RECDPD+C  C  G  D        
Sbjct  716  EKYCGCSKGCKNRFRGCHCAKSQCRSRQCPCFAAGRECDPDVCRNCWVGCGDGTLGGPPQ  775

Query  600  DSKNVSCKNCSIQRGSKKHLLLAPSDVAGWGIFIKDPVQKNEFISEYCGEIISQDEADRR  659
               N  C+N  +    ++ +LL  SDV+GWG F+K+ V K++++ EY GE IS  EAD+R
Sbjct  776  RGDNYECRNMKLLLKQQQRVLLGRSDVSGWGAFLKNSVNKHDYLGEYTGESISHREADKR  835

Query  660  GKVYDKYMCSFLFNLNNDFVVDATRKGNKIRFANHSVNPNCYAKVMMVNGDHRIGIFAKR  719
            GK+YD+   SFLFNLN+ +V+DA RKG+K++FANHS NPNCYAKV+MV GDHR+GIFAK 
Sbjct  836  GKIYDRENSSFLFNLNDQYVLDAYRKGDKLKFANHSPNPNCYAKVIMVAGDHRVGIFAKE  895

Query  720  AIQTGEELFFDYRY  733
             I  GEELF+DYRY
Sbjct  896  RIAGGEELFYDYRY  909


>SORBIC006635
Length=899

 Score = 255 bits (652),  Expect = 4e-71, Method: Compositional matrix adjust.
 Identities = 152/426 (36%), Positives = 218/426 (51%), Gaps = 47/426 (11%)

Query  353  KRPGGRRRGRLPNNSSRPSTPTINVLESKDTDSDREAGTETGGENNDKEEEEKKDETS--  410
            +R  G+R+    ++ S  S   +N L   +    R    E+GG+     +E  K  +S  
Sbjct  444  ERSPGKRQKVFTSDISFASN-ILNKLSIPEIRDTRPESRESGGDKLRILDESTKKTSSKD  502

Query  411  -------SSSEANSRCQTPIKMKPNIEPPENVEWSGAEASMFRVLIGTYYDNFCAIAR--  461
                   +++E   R    +    N+       WS  E  ++   I  +  N C IAR  
Sbjct  503  IYGENPTTTTENVGRESNKVSSTNNLSEHTLSCWSALERDLYLKGIEIFGKNSCLIARNL  562

Query  462  LIGTKTCRQVYEFRVKESSIIAPAPAEDVDTP------------------------PRKK  497
            L G KTC +V  +     + +A  P  +                              + 
Sbjct  563  LSGLKTCMEVANYMYNNGAAMAKRPLLNKSISGDFAETEQDYMEQDMVARTRIYRRRGRN  622

Query  498  KRKHRLWAAHCRKIQLKKDGSSNHVYN-YQPCDHPRQPCDSSCPCVIAQNFCEKFCQCSS  556
            ++    W +       K+ G     Y  Y PC   +Q C   CPCV     CEK+C CS 
Sbjct  623  RKLKYTWKSAGHPTVRKRIGDGKQWYTQYNPC-VCQQMCGKDCPCVENGTCCEKYCGCSK  681

Query  557  ECQNRFPGCRC-KAQCNTKQCPCYLAVRECDPDLC----LTCGAADHWD----SKNVSCK  607
             C+N+F GC C K+QC ++QCPC+ A RECDPD+C    ++CG     +         C 
Sbjct  682  SCKNKFRGCHCAKSQCRSRQCPCFAANRECDPDVCRNCWVSCGDGSLGEPPARGDGYQCG  741

Query  608  NCSIQRGSKKHLLLAPSDVAGWGIFIKDPVQKNEFISEYCGEIISQDEADRRGKVYDKYM  667
            N  +    ++ +LL  SDVAGWG FIK+PV KN+++ EY GE+IS  EAD+RGK+YD+  
Sbjct  742  NMKLLLKQQQRILLGRSDVAGWGAFIKNPVNKNDYLGEYTGELISHKEADKRGKIYDRAN  801

Query  668  CSFLFNLNNDFVVDATRKGNKIRFANHSVNPNCYAKVMMVNGDHRIGIFAKRAIQTGEEL  727
             SFLF+LN+ +V+DA RKG+K++FANHS NPNCYAKVM+V GDHR+GI+AK  I+  +EL
Sbjct  802  SSFLFDLNDQYVLDAYRKGDKLKFANHSSNPNCYAKVMLVAGDHRVGIYAKEHIEASDEL  861

Query  728  FFDYRY  733
            F+DYRY
Sbjct  862  FYDYRY  867


 Score = 44.3 bits (103),  Expect = 0.034, Method: Compositional matrix adjust.
 Identities = 28/66 (42%), Positives = 35/66 (53%), Gaps = 6/66 (9%)

Query  278  LHSFHTLFCRRCFKYDCFLHRKCNYSFHATPNTYKRKNTETALDNKPCGPQCY----QHL  333
            L SF  LFCRRC  +DC LH  C+ +    P   +  + E A + KPCG QCY    Q  
Sbjct  282  LDSFDNLFCRRCLVFDCRLH-GCSQNL-VFPCEKQPYSFEPAENKKPCGHQCYLRFPQWR  339

Query  334  EGAKEF  339
            EG +E 
Sbjct  340  EGFQEM  345


>CYCPAN020721
Length=1028

 Score = 256 bits (654),  Expect = 8e-71, Method: Compositional matrix adjust.
 Identities = 143/363 (39%), Positives = 199/363 (55%), Gaps = 49/363 (13%)

Query  419  CQTPIKMKPNIEPPENVEWSGAEASMFRVLIGTYYDNFCAIAR--LIGTKTCRQVYEFRV  476
            C+  +K++ + +  ++  WS  E  ++   +  +  N C IAR  L G KTC ++ E+  
Sbjct  634  CKNDLKVEMSTDKHDDSGWSAIEKGLYAKGVEIFGKNSCMIARNLLTGLKTCSEIAEYAS  693

Query  477  KESSII-------------APAPAEDVDTPPRKKKRKHR-------------LW--AAHC  508
               + +             A   A+  DT   + + + R              W  A H 
Sbjct  694  HSGAAMQHGAGDMAIVYSDASGKADCGDTLETEVRTRARFWRRRGRVRRLKYTWKSAGHP  753

Query  509  RKIQLKKDGSSNHVYNYQPCDHPRQPCDSSCPCVIAQNFCEKFCQCSSECQNRFPGCRC-  567
               +   DG       Y PC      C   CPC+ +   CEK+C CS  C+NRF GC C 
Sbjct  754  SIRKRIADGKGQPCRQYTPCG-CNLTCAKQCPCLRSGTCCEKYCGCSKSCKNRFRGCHCA  812

Query  568  KAQCNTKQCPCYLAVRECDPDLCLTC--GAADH------WDSKNVSCKNCSIQRGSKKHL  619
            K+QC ++QCPC+ A RECDPD+C  C  G  D           N  C+N  +    ++ +
Sbjct  813  KSQCRSRQCPCFAAGRECDPDVCRNCWVGCGDGTLGGPPQRGDNYECRNMKLLLKQQQRV  872

Query  620  LLAPSDVAGWGIFIKDPVQKNEFISEYCGEIISQDEADRRGKVYDKYMCSFLFNLNND--  677
            L+  SDVAGWG F+K+PV K++++ EY GE+IS  EAD+RGK+YD+   SFLFNLN+   
Sbjct  873  LIGKSDVAGWGAFLKNPVNKHDYLGEYTGELISHKEADKRGKIYDRENSSFLFNLNDQAS  932

Query  678  -------FVVDATRKGNKIRFANHSVNPNCYAKVMMVNGDHRIGIFAKRAIQTGEELFFD  730
                   FV+DA RKG+K++FANHS NPNCYAKV+MV GDHR+GIFAK  I +GEELF+D
Sbjct  933  TCYSIIQFVLDAYRKGDKLKFANHSPNPNCYAKVIMVAGDHRVGIFAKERITSGEELFYD  992

Query  731  YRY  733
            YRY
Sbjct  993  YRY  995


 Score = 43.1 bits (100),  Expect = 0.089, Method: Compositional matrix adjust.
 Identities = 32/114 (28%), Positives = 46/114 (40%), Gaps = 10/114 (9%)

Query  239  ELKEKYKELTEQ-------QLPGALPPECTPNIDGPNAKSVQREQSLHSFHTLFCRRCFK  291
            E++ +Y+ L EQ       +L G  PP  +             + +L SF  LFCRRC  
Sbjct  313  EIEARYEALMEQDQKKQVAKLEGIAPPVESEACGDDIFLGKDLDAALDSFDNLFCRRCLV  372

Query  292  YDCFLHRKCNYSFHATPNTYKRKNTETALDNKPCGPQCYQHLEGAKEFAAALTA  345
            +DC LH  C+       +   + +        PCG  CY  L   K     +TA
Sbjct  373  FDCRLH-GCSQGLVLPSDKQPQWSDPEENTRTPCGTHCY--LLATKGIKGTMTA  423


>ARATHA042583
Length=856

 Score = 253 bits (647),  Expect = 1e-70, Method: Compositional matrix adjust.
 Identities = 141/335 (42%), Positives = 189/335 (56%), Gaps = 36/335 (11%)

Query  434  NVEWSGAEASMFRVLIGTYYDNFCAIAR--LIGTKTCRQVYEF-RVKESSIIAPA-----  485
            + EW+  E  ++   +  +  N C IAR  L G KTC  V  + R  E S+   +     
Sbjct  490  STEWNPIEKDLYLKGVEIFGRNSCLIARNLLSGLKTCLDVSNYMRENEVSVFRRSSTPNL  549

Query  486  --------PAEDVD-TPPR----KKKRKHRLW------AAHCRKIQLKKDGSSNHVYNYQ  526
                    P  D D  PPR    ++K K R        A H    +    G +     Y 
Sbjct  550  LLDDGRTDPGNDNDEVPPRTRLFRRKGKTRKLKYSTKSAGHPSVWKRIAGGKNQSCKQYT  609

Query  527  PCDHPRQPCDSSCPCVIAQNFCEKFCQCSSECQNRFPGCRC-KAQCNTKQCPCYLAVREC  585
            PC      C   CPC+  +  CEK+C CS  C+NRF GC C K+QC ++QCPC+ A REC
Sbjct  610  PCGCLSM-CGKDCPCLTNETCCEKYCGCSKSCKNRFRGCHCAKSQCRSRQCPCFAAGREC  668

Query  586  DPDLC----LTCGAADHWDS---KNVSCKNCSIQRGSKKHLLLAPSDVAGWGIFIKDPVQ  638
            DPD+C    ++CG     ++       C N  +    ++ +LL  SDVAGWG F+K+ V 
Sbjct  669  DPDVCRNCWVSCGDGSLGEAPRRGEGQCGNMRLLLRQQQRILLGKSDVAGWGAFLKNSVS  728

Query  639  KNEFISEYCGEIISQDEADRRGKVYDKYMCSFLFNLNNDFVVDATRKGNKIRFANHSVNP  698
            KNE++ EY GE+IS  EAD+RGK+YD+   SFLF+LN+ +V+DA RKG+K++FANHS  P
Sbjct  729  KNEYLGEYTGELISHHEADKRGKIYDRANSSFLFDLNDQYVLDAQRKGDKLKFANHSAKP  788

Query  699  NCYAKVMMVNGDHRIGIFAKRAIQTGEELFFDYRY  733
            NCYAKVM V GDHR+GIFA   I+  EELF+DYRY
Sbjct  789  NCYAKVMFVAGDHRVGIFANERIEASEELFYDYRY  823


 Score = 42.4 bits (98),  Expect = 0.12, Method: Compositional matrix adjust.
 Identities = 23/63 (37%), Positives = 29/63 (46%), Gaps = 2/63 (3%)

Query  277  SLHSFHTLFCRRCFKYDCFLHRKCNYSFHATPNTYKRKNTETALDNKPCGPQCYQHLEGA  336
            +L SF  LFCRRC  +DC LH        A+       + E   D KPC   CY  L+  
Sbjct  257  ALDSFDNLFCRRCLVFDCRLHGCSQPLISASEKQPYWSDYEG--DRKPCSKHCYLQLKAV  314

Query  337  KEF  339
            +E 
Sbjct  315  REV  317


>ARATHA039154
Length=689

 Score = 249 bits (635),  Expect = 3e-70, Method: Compositional matrix adjust.
 Identities = 129/333 (39%), Positives = 183/333 (55%), Gaps = 23/333 (7%)

Query  423  IKMKPNIEPPENVEWSGAEASMFRVLIGTYYDNFCAIAR--LIGTKTCRQVYEFRVKESS  480
            I  K  +  P N  W+  E  ++   I  +  N C +A   L G KTC ++Y +  ++  
Sbjct  329  ISNKIVVSDPNNTMWTPVEKDLYLKGIEIFGRNSCDVALNILRGLKTCLEIYNYMREQDQ  388

Query  481  IIAPAPAEDV--------------DTPPRKKKRKHRLWAAHCRKIQLKKDGSSNHVYNYQ  526
                                     +   +KK + R +A +   ++    G +    +Y 
Sbjct  389  CTMSLDLNKTTQRHNQVTKKVSRKSSRSVRKKSRLRKYARYPPALKKTTSGEAKFYKHYT  448

Query  527  PCDHPRQPCDSSCPCVIAQNFCEKFCQCSSECQNRFPGCRCK-AQCNTKQCPCYLAVREC  585
            PC   +  C   CPC+  +N CEK+C CS +C NRF GC C   QC  +QCPC+ A REC
Sbjct  449  PCT-CKSKCGQQCPCLTHENCCEKYCGCSKDCNNRFGGCNCAIGQCTNRQCPCFAANREC  507

Query  586  DPDLC----LTCGAADHWDSK-NVSCKNCSIQRGSKKHLLLAPSDVAGWGIFIKDPVQKN  640
            DPDLC    L+CG     ++   + CKN      + K +L+  SDV GWG F  D ++KN
Sbjct  508  DPDLCRSCPLSCGDGTLGETPVQIQCKNMQFLLQTNKKILIGKSDVHGWGAFTWDSLKKN  567

Query  641  EFISEYCGEIISQDEADRRGKVYDKYMCSFLFNLNNDFVVDATRKGNKIRFANHSVNPNC  700
            E++ EY GE+I+ DEA+ RG++ D+   S+LF LN+   +DA RKGN+ +F NHS  PNC
Sbjct  568  EYLGEYTGELITHDEANERGRIEDRIGSSYLFTLNDQLEIDARRKGNEFKFLNHSARPNC  627

Query  701  YAKVMMVNGDHRIGIFAKRAIQTGEELFFDYRY  733
            YAK+M+V GD RIG+FA+RAI+ GEELFFDY Y
Sbjct  628  YAKLMIVRGDQRIGLFAERAIEEGEELFFDYCY  660


>SORBIC043888
Length=933

 Score = 252 bits (644),  Expect = 8e-70, Method: Compositional matrix adjust.
 Identities = 136/332 (41%), Positives = 187/332 (56%), Gaps = 39/332 (12%)

Query  437  WSGAEASMFRVLIGTYYDNFCAIAR--LIGTKTCRQVYEFRVKESSIIAPAPAEDVDTPP  494
            W+  E  +    +  +  N C IAR  L G KTCR V+++     +  A      VD+  
Sbjct  569  WNAIEQGLLVKGLEIFGRNSCLIARNLLGGMKTCRDVFQYMNYIENSSASGALSGVDSLV  628

Query  495  R-------------------KKKRKHRLWAAHC-----RKIQLKKDGSSNHVYNYQPCDH  530
            +                   K +R    W +       ++I  +KD        Y PC  
Sbjct  629  KGYIKGTELRTRSRYFRRRGKVRRLKYTWKSAGYHFIRKRITERKDQPCRQ---YNPCG-  684

Query  531  PRQPCDSSCPCVIAQNFCEKFCQCSSECQNRFPGCRC-KAQCNTKQCPCYLAVRECDPDL  589
             +  C   CPC+     CEK+C C   C+NRF GC C K+QC ++QCPC+ A RECDPD+
Sbjct  685  CQSACGKQCPCLTNGTCCEKYCGCPKICKNRFRGCHCAKSQCRSRQCPCFAADRECDPDV  744

Query  590  CLTC--GAAD------HWDSKNVSCKNCSIQRGSKKHLLLAPSDVAGWGIFIKDPVQKNE  641
            C  C  G  D      +    N  C+N  +    ++ +LL  SDV+GWG F+K+ V K+E
Sbjct  745  CRNCWVGCGDGTLGVPNQRGDNYECRNMKLLLKQQQRVLLGRSDVSGWGAFLKNSVTKHE  804

Query  642  FISEYCGEIISQDEADRRGKVYDKYMCSFLFNLNNDFVVDATRKGNKIRFANHSVNPNCY  701
            ++ EY GE+IS  EAD+RGK+YD+   SFLFNLNN++V+DA R G+K++FANH+ +PNCY
Sbjct  805  YLGEYTGELISHKEADKRGKIYDRENSSFLFNLNNEYVLDAYRMGDKLKFANHAPDPNCY  864

Query  702  AKVMMVNGDHRIGIFAKRAIQTGEELFFDYRY  733
            AKV+MV GDHR+GIFAK  I  GEELF+DYRY
Sbjct  865  AKVIMVAGDHRVGIFAKERILAGEELFYDYRY  896


 Score = 40.0 bits (92),  Expect = 0.64, Method: Compositional matrix adjust.
 Identities = 23/57 (40%), Positives = 29/57 (51%), Gaps = 3/57 (5%)

Query  275  EQSLHSFHTLFCRRCFKYDCFLHRKCNYSFHATPNTYKRKNTETALDNKPCGPQCYQ  331
            + +L SF  LFCRRC  +DC LH  C+      P T K+       D  PCG  CY+
Sbjct  298  DAALDSFDNLFCRRCLVFDCKLH-GCSQDL-VFP-TEKQTAWSGVDDGVPCGIHCYK  351


>MARPOL016084
Length=757

 Score = 248 bits (634),  Expect = 1e-69, Method: Compositional matrix adjust.
 Identities = 147/339 (43%), Positives = 195/339 (58%), Gaps = 42/339 (12%)

Query  428  NIEPPENVEWSGAEASMFRVLIGTYYDNFCAIAR--LIGTKTCRQVYEFRVKESSIIAPA  485
            NI P +   WS  E  +F   +  +  + C IA+  L G KTC +V       +S IA  
Sbjct  395  NIIPGKEA-WSILERDLFCKGLQIFGKSSCLIAQNLLKGCKTCSEV-------ASRIATV  446

Query  486  PAEDVDTP------------PRKKK----RKHRLWAAHCRKIQLKKDGSSNHVYNYQPCD  529
             AE   TP            P+ +K    RK R   +  R I ++++G  N  + + PC 
Sbjct  447  EAETSYTPQEEFSSQEGAERPKTQKKKAPRKTRFTISSQRTI-VRRNGH-NGRHQFYPCK  504

Query  530  HPRQPCDSSCPCVIAQNFCEKFCQCSSECQNRFPGCRC-KAQCNTKQCPCYLAVRECDPD  588
                 C   C C   +N CEKFC C   C+NRFPGC C K+QC+TK CPC+ A RECDPD
Sbjct  505  CG-LICGQQCICKDRKNSCEKFCGCPGSCKNRFPGCNCVKSQCSTKLCPCFNASRECDPD  563

Query  589  LC----LTCGAADHWDSKNVS--------CKNCSIQRGSKKHLLLAPSDVAGWGIFIKDP  636
            +C    + C      DS  +S        C+N  I    KK +LLA SDV GWG+F+K  
Sbjct  564  VCRNCSIDCELTTSKDSSTISASGRKQSKCQNMRILLNQKKSVLLARSDVIGWGLFLKSD  623

Query  637  VQKNEFISEYCGEIISQDEADRRGKVYDKYMCSFLFNLNNDFVVDATRKGNKIRFANHSV  696
             +K++++ EY GE+ISQ EAD+RGK+YD    SFLF+LN+ FV+DA R G+K +FANHS 
Sbjct  624  AKKDDYLGEYTGELISQREADKRGKIYDIVNLSFLFDLNDKFVIDAYRLGSKFKFANHSS  683

Query  697  NPNCYAKVMMVNGDHRIGIFAKRAIQTGEELFFDYRYSQ  735
             PNCY KV++V G+HR+GIFAKR I  GEEL FDY+Y +
Sbjct  684  TPNCYPKVVLVAGEHRVGIFAKRNIAAGEELLFDYQYEK  722


>ARATHA026613
Length=902

 Score = 250 bits (639),  Expect = 2e-69, Method: Compositional matrix adjust.
 Identities = 139/341 (41%), Positives = 189/341 (55%), Gaps = 45/341 (13%)

Query  434  NVEWSGAEASMFRVLIGTYYDNFCAIAR--LIGTKTCRQVYEFRV---KESSIIA-----  483
            N  W   E S+F   +  +  N C IAR  L G K+C +V+++      ++S        
Sbjct  532  NKLWRPLEKSLFDKGVEIFGMNSCLIARNLLSGFKSCWEVFQYMTCSENKASFFGGDGLN  591

Query  484  PAPAEDVDTPPR-----------------KKKRKHRLWAAHC-----RKIQLKKDGSSNH  521
            P  +   D                     K +R    W +       ++I  KKD     
Sbjct  592  PDGSSKFDINGNMVNNQVRRRSRFLRRRGKVRRLKYTWKSAAYHSIRKRITEKKD---QP  648

Query  522  VYNYQPCDHPRQPCDSSCPCVIAQNFCEKFCQCSSECQNRFPGCRC-KAQCNTKQCPCYL  580
               + PC+  +  C   CPC++    CEK+C C   C+NRF GC C K+QC ++QCPC+ 
Sbjct  649  CRQFNPCNC-KIACGKECPCLLNGTCCEKYCGCPKSCKNRFRGCHCAKSQCRSRQCPCFA  707

Query  581  AVRECDPDLCLTCGAADHWDS--------KNVSCKNCSIQRGSKKHLLLAPSDVAGWGIF  632
            A RECDPD+C  C       S         N  C+N  +    ++ +LL  SDV+GWG F
Sbjct  708  ADRECDPDVCRNCWVIGGDGSLGVPSQRGDNYECRNMKLLLKQQQRVLLGISDVSGWGAF  767

Query  633  IKDPVQKNEFISEYCGEIISQDEADRRGKVYDKYMCSFLFNLNNDFVVDATRKGNKIRFA  692
            +K+ V K+E++ EY GE+IS  EAD+RGK+YD+  CSFLFNLN+ FV+DA RKG+K++FA
Sbjct  768  LKNSVSKHEYLGEYTGELISHKEADKRGKIYDRENCSFLFNLNDQFVLDAYRKGDKLKFA  827

Query  693  NHSVNPNCYAKVMMVNGDHRIGIFAKRAIQTGEELFFDYRY  733
            NHS  PNCYAKV+MV GDHR+GIFAK  I  GEELF+DYRY
Sbjct  828  NHSPEPNCYAKVIMVAGDHRVGIFAKERILAGEELFYDYRY  868


 Score = 43.5 bits (101),  Expect = 0.053, Method: Compositional matrix adjust.
 Identities = 39/138 (28%), Positives = 55/138 (40%), Gaps = 3/138 (2%)

Query  275  EQSLHSFHTLFCRRCFKYDCFLHRKCNYSFHATPNTYKRKNTETALDNKPCGPQCYQHLE  334
            E +L SF  LFCRRC  +DC LH  C+      P            +N  CG  CY+ L 
Sbjct  265  EGALDSFDNLFCRRCLVFDCRLH-GCSQDL-IFPAEKPAPWCPPVDENLTCGANCYKTLL  322

Query  335  GAKEFAAALTAERIKTPPKRPGGRRRGRLPNNSSRPSTPTINVLESKDTDSDREAGTETG  394
             +  F    T E  KT     G   +      SS+ +        S+   S+ +   ET 
Sbjct  323  KSGRFPGYGTIEG-KTGTSSDGAGTKTTPTKFSSKLNGRKPKTFPSESASSNEKCALETS  381

Query  395  GENNDKEEEEKKDETSSS  412
               N  +++   D+ SSS
Sbjct  382  DSENGLQQDTNSDKVSSS  399


>CAULEN004117
Length=658

 Score = 243 bits (620),  Expect = 2e-68, Method: Compositional matrix adjust.
 Identities = 146/467 (31%), Positives = 225/467 (48%), Gaps = 84/467 (18%)

Query  284  LFCRRCFKYDCFLHRKCNYSFHATPNTYKRKNTETALDNKPCGPQCYQHLEGAKEFAAAL  343
            L CRRC +Y+C  H + N      P TY+R       D+ PCG  CY+  +         
Sbjct  230  LLCRRCLQYNCVRHPQSNVIPVFQPKTYERDP-----DSSPCGNNCYKQTQ---------  275

Query  344  TAERIKTPPKRPGGRRRGRLPNNSSRPSTPTINVLESKDTDSDREAGTETGGENNDKEEE  403
                I  P +  G       PN     + PT+      D +   +   E  G N      
Sbjct  276  ----IPVPLQESGTVELS--PN-----ANPTVIRNAEDDINPSVKQPLEPEGSNK-----  319

Query  404  EKKDETSSSSEANSRCQTPIKMKPNIEPPENVEWSGAEASMFRVLIGTYYDNFCAIARLI  463
                                   P ++P +   W+  E  +    +  Y D+ C +   +
Sbjct  320  ----------------------TPCLDPDDPDRWTLDEVLLLEKGMDIYGDDPCLLGHFL  357

Query  464  GTKTCRQVYEFRVKESSIIAPAPAEDVDTPPRKKKRKHRLWAAHCRKIQLKKDGS-----  518
             TK+C Q+Y++  +   +      E       +K+RK        RK+ + + G+     
Sbjct  358  WTKSCSQIYQYLTRYHGM------ETKHISTIRKRRKIT------RKVSISRKGAPVISK  405

Query  519  ------SNHVYNYQPCDHPRQPCDSSCPCVIAQNFCEKFCQCSSE-------CQNRFPGC  565
                  S   + Y PC   +  C S+CPCV ++NFC+K+C C +        C N + GC
Sbjct  406  RLHHSESELWHQYLPCSC-KNGCTSTCPCVKSKNFCDKYCACWTGPKSIRKVCNNAWKGC  464

Query  566  RCKAQCNTKQCPCYLAVRECDPDLCLTCGAA-DHWDSKNVSCKNCSIQRGSKKHLLLAPS  624
            +C  +C+T++CPC  A RECDPD+C  C    D   S+  +CKN +I+   +K + +  S
Sbjct  465  KCAQRCDTQRCPCVAAARECDPDICGNCRCTLDSSCSEEFACKNMNIRMRRRKRVAMGLS  524

Query  625  DVAGWGIFIKDPVQKNEFISEYCGEIISQDEADRRGKVYDKYMCSFLFNLNNDFVVDATR  684
            D+ GWG F+    +K++ + EY GE+IS DEA+RRG++YD    S+LF+   + V+DA  
Sbjct  525  DIIGWGTFMMQDAKKDDLVGEYIGELISDDEAERRGRIYDMEDKSYLFSATTETVIDANH  584

Query  685  KGNKIRFANHSVNPNCYAKVMMVNGDHRIGIFAKRAIQTGEELFFDY  731
            +GNK+RFANHS  PNCY K ++V+GD+R+GIFA + I  G+EL +DY
Sbjct  585  RGNKLRFANHSAEPNCYVKYLLVDGDYRVGIFAGQDISAGDELLYDY  631


>MARPOL015481
Length=1238

 Score = 249 bits (635),  Expect = 1e-67, Method: Compositional matrix adjust.
 Identities = 137/336 (41%), Positives = 191/336 (57%), Gaps = 39/336 (12%)

Query  436   EWSGAEASMFRVLIGTYYDNFCAIAR--LIGTKTCRQVYEF---------RVKESSI---  481
             +W+  E  ++   +  +  N C IA+  L G KTC +V E+         R  E+ +   
Sbjct  869   KWTPLEKGLYEKGLQIFGRNSCLIAKNMLKGCKTCVEVAEYITAQETAALRGVEAGLHQF  928

Query  482   -------------IAPAPAEDVDTPPRKKKRKHRLWAAHCRKIQLK-KDGSSNHVYNYQP  527
                          I  A A+        ++ K  L +A    I+ +  +G       + P
Sbjct  929   ADSLACVTNWDNEIKRARAKFFGKKKGSRRLKFTLKSAGQSAIRKRMNNGKDMPCRQFTP  988

Query  528   CDHPRQPCDSSCPCVIAQNFCEKFCQCSSECQNRFPGCRC-KAQCNTKQCPCYLAVRECD  586
             C      C   CPC +    CEK+C C+  C+NRF GC C K+QC ++QCPC+ A RECD
Sbjct  989   CGCLFS-CGKQCPCQLNGTCCEKYCGCAKGCKNRFRGCHCAKSQCCSRQCPCFAAGRECD  1047

Query  587   PDLC----LTCGAAD-----HWDSKNVSCKNCSIQRGSKKHLLLAPSDVAGWGIFIKDPV  637
             PD+C    + CGA         D +  +C N  +    ++ +LL+ SDVAGWG F+K  V
Sbjct  1048  PDVCRNCWIGCGAGHVAPPLREDKEQYTCHNMKLLLKQQQRVLLSRSDVAGWGAFLKSTV  1107

Query  638   QKNEFISEYCGEIISQDEADRRGKVYDKYMCSFLFNLNNDFVVDATRKGNKIRFANHSVN  697
              K++++ EY GE+IS  EAD+RGK+YD+   SFLFNLN+ +V+DA RKG+K++FANHS N
Sbjct  1108  NKHDYLGEYTGELISHREADKRGKIYDRENSSFLFNLNDQYVLDACRKGDKLKFANHSPN  1167

Query  698   PNCYAKVMMVNGDHRIGIFAKRAIQTGEELFFDYRY  733
             PNCYAKV+MV GDHR+GIFAK  I  GEELF+DYRY
Sbjct  1168  PNCYAKVIMVAGDHRVGIFAKERINAGEELFYDYRY  1203


 Score = 39.3 bits (90),  Expect = 1.3, Method: Compositional matrix adjust.
 Identities = 20/58 (34%), Positives = 29/58 (50%), Gaps = 1/58 (2%)

Query  277  SLHSFHTLFCRRCFKYDCFLHRKCNYSFHATPNTYKRKNTETALDNKPCGPQCYQHLE  334
            ++ SF  LFCRRC  +DC LH       H +       + ET   ++PCG  CY  ++
Sbjct  322  AMDSFDNLFCRRCLVFDCRLHGCSQPLVHPSERQPPLTSIETE-KSEPCGRFCYMLVQ  378


>CHLATM006950
Length=800

 Score = 243 bits (621),  Expect = 2e-67, Method: Compositional matrix adjust.
 Identities = 142/387 (37%), Positives = 198/387 (51%), Gaps = 78/387 (20%)

Query  436  EWSGAEASMFRVLIGTYYDNFCAIARLI-GTKTCRQVYEFRVKE---------SSIIAPA  485
            +W   E  + +  +  Y  N C +ARL+ G +TC  V + R+++         S++   +
Sbjct  399  DWQPFELDILQKGLAIYSYNNCQVARLLNGLRTCAAVAQ-RLQQHKDMADNLLSAVRPSS  457

Query  486  PAEDVDTPPRKKKRKHRLWAAHCRKIQLKKDGSSNHVY------------------NYQP  527
             + D  +   +   +    AA  +   +KK G S  +                    Y P
Sbjct  458  GSSDRSSRKDQTVEQSSAAAAEPKAEVIKKGGKSGRMKMSLTVRKRLEHPPDQAWKAYYP  517

Query  528  CDHPRQPCDSSCPCVIAQNFCEKFCQCSSECQNRFPGCRC-KAQCNTKQCPCYLAVRECD  586
            C HP + CD  C CV + NFCEK+C CS  C NRF GC C ++ C T+ CPC  A RECD
Sbjct  518  CSHPGKRCDQHCSCVKSGNFCEKYCACSDNCANRFQGCNCNRSSCRTRTCPCVAAARECD  577

Query  587  PDLCLTC--------------GAADHWDSKNVS---------------------------  605
            PDLC  C              GA    D  N +                           
Sbjct  578  PDLCHRCNKTCDVIAAGGTLPGAEVAGDINNAADAVVGGGAAAAVGESRSNGGKDSSEDE  637

Query  606  -------CKNCSIQRGSKKHLLLAPSDVAGWGIFIKDPVQKNEFISEYCGEIISQDEADR  658
                   C N  ++    KH+L   SD+ GWG+F +D ++KNE I EY GE++SQ EADR
Sbjct  638  QQPHEHICGNMQLRLRLHKHVLFGISDIEGWGVFSRDEIKKNECIGEYTGELVSQAEADR  697

Query  659  RGKVYDKYMCSFLFNLNNDFVVDATRKGNKIRFANHSVNPNCYAKVMMVNGDHRIGIFAK  718
            RGK+YDK   SFLFNLN+  V+DA  KG+K++FANHS +PNC+A+V++V+GD+R+GIFAK
Sbjct  698  RGKLYDKVNSSFLFNLNDQQVLDACPKGDKLKFANHSTSPNCFARVLLVSGDYRVGIFAK  757

Query  719  RAIQTGEELFFDYRYSQADALKYVGIE  745
             AI  GEELF+DYRY +  A  +  +E
Sbjct  758  SAIAPGEELFYDYRYEKERAPSWARVE  784


>RAMVAR007818
Length=936

 Score = 245 bits (625),  Expect = 3e-67, Method: Compositional matrix adjust.
 Identities = 125/260 (48%), Positives = 166/260 (64%), Gaps = 13/260 (5%)

Query  495  RKKKRKHRLWAAHCRKIQLK--KDGSSNHVYNYQPCDHP------RQPCDSSCPCVIAQN  546
            R +++  R+  A   K   K  KD  +   Y Y PC H       ++     C CV    
Sbjct  495  RGQRKVSRIGGAAAVKAMRKDLKDEGAVKQYQYIPCQHGGGTHCNQRDHKDVCSCVDRGT  554

Query  547  FCEKFCQCSSECQNRFPGCRCKAQCNTKQCPCYLAVRECDPDLCLTCGAADHWDSKNVSC  606
            FCE+FC C ++C+NRFPGC+C   C  K+CPC++A RECDP+LC  C      D     C
Sbjct  555  FCERFCDCDAKCENRFPGCKCTGDCRGKRCPCFVARRECDPELC-KCAFESSKD--RCQC  611

Query  607  KNCSIQRGSKKHLLLAPSDVAGWGIFIKDPVQKNEFISEYCGEIISQDEADRRGKVYDKY  666
            KN  I   +K+ +   PSDV GWG FI +  +  +FI EY GE+I+Q+EA+RRG++YDK 
Sbjct  612  KNTPILFNAKRKVKCGPSDVHGWGAFIMEDTKAGDFICEYTGEVITQEEAERRGRLYDKI  671

Query  667  MCSFLFNLNNDFVVDATRKGNKIRFANHSV-NPNCYAKVMMVNGDHRIGIFAKRAIQTGE  725
              S+LF+LN ++VVDA RKGNKIR+ANHS  NPNC  ++  V GD+RIGIFAKR ++ GE
Sbjct  672  KVSYLFDLNLEYVVDAARKGNKIRYANHSSKNPNCVPEIYRVQGDNRIGIFAKRDMKAGE  731

Query  726  ELFFDYRYSQADALKYVGIE  745
            ELFFDY Y+ A+ALK+V IE
Sbjct  732  ELFFDYSYT-AEALKFVQIE  750


 Score = 62.0 bits (149),  Expect = 1e-07, Method: Compositional matrix adjust.
 Identities = 62/252 (25%), Positives = 104/252 (41%), Gaps = 35/252 (14%)

Query  97   PLKTLNAVASVPIMYSWSPLQQNFMVEDETVLHNIPYMGDEVLDQDGTFIEELIKNY--D  154
            P K +  V  +P+ ++WSPL +N + E E V  ++P + + + D D  ++++  K +  +
Sbjct  210  PAKEMPVVEKLPVYFAWSPLPRNEVAEVEKVFSSVPAL-EFIKDNDSKWLKDYAKGFPVE  268

Query  155  GKVHGDRECGFINDEIFVELVNALGQYNDDDDDDDGDDPEEREEKQKDLEDHRDDKESRP  214
            G      +   +     + +V  L                  E+ +K L        S  
Sbjct  269  GVDLRRMKTLLLTPRWIITVVERLN-----------------EKLRKSLASEESSNGSEI  311

Query  215  PRKFPSDKIFEAISSMFPDKG-TAEELKEKYKELTEQQLPGALPPECTPNIDGPNAKSVQ  273
                 S+K+FEAIS  +  +  T   ++++Y +   Q     L    + N +G    SV 
Sbjct  312  -----SEKVFEAISEAYGMQMETPAGIQQRYLKAIGQPTQNFL--SYSNNTNGKAVPSVT  364

Query  274  REQSLHSFHTLFCRRCFKYDCFLHRKCNYSFHATPNTYKRKNTETALDNKPCGPQCYQHL  333
            R   L S   L C RCF+YDC  H    +    TP  +     E A  +KPCG  C+   
Sbjct  365  R--FLDSCTRLLCNRCFRYDCLEH---PFRTTRTPQVFPMTPPEAA--DKPCGEHCHLQK  417

Query  334  EGAKEFAAALTA  345
            +  K  A  L+ 
Sbjct  418  KTEKRNARPLST  429


>COCSUB004814
Length=222

 Score = 225 bits (573),  Expect = 1e-66, Method: Compositional matrix adjust.
 Identities = 106/214 (50%), Positives = 141/214 (66%), Gaps = 8/214 (4%)

Query  525  YQPCDHPRQPCDSSCPCVIAQNFCEKFCQCSSECQNRFPGCRCKAQCNTKQCPCYLAVRE  584
            Y PC     PC++ C C  ++NFCEKFC C   C  RF GC CK+ C TK CPCY A  E
Sbjct  8    YTPCTCT-GPCNAECSCAKSKNFCEKFCACGPTCSIRFVGCECKSGCTTKACPCYAAGHE  66

Query  585  CDPDLCLTCGAADHWDSKNVSCKNCSIQRGSKKHLLLAPSDVAGWGIFIKDPVQKNEFIS  644
            CDPD+C  C       +   +C N  ++    K + +  S +AGWG F+ +   K E + 
Sbjct  67   CDPDVCTGC-------TIGCTCNNMRLRFRQHKRVCMGKSAIAGWGSFLLEGANKGELVG  119

Query  645  EYCGEIISQDEADRRGKVYDKYMCSFLFNLNNDFVVDATRKGNKIRFANHSVNPNCYAKV  704
            EY GE+++Q EADRRGK YD+   S+LFNLN  +V+DA R+GNK+RFANHS++PNC AK+
Sbjct  120  EYTGELVTQTEADRRGKAYDRDDNSYLFNLNEAWVIDARRQGNKLRFANHSIDPNCAAKI  179

Query  705  MMVNGDHRIGIFAKRAIQTGEELFFDYRYSQADA  738
            +MV+GDHR+GIFA + I+ G ELF+DY YS+  A
Sbjct  180  LMVDGDHRVGIFACKDIEPGTELFYDYCYSKDQA  213


>PLAMIC000722
Length=804

 Score = 241 bits (614),  Expect = 2e-66, Method: Compositional matrix adjust.
 Identities = 133/322 (41%), Positives = 184/322 (57%), Gaps = 23/322 (7%)

Query  437  WSGAEASMFRVLIGTYYD-NFCAIARLIGTKTCRQVYEF--RVKESSIIAPAPAEDVDTP  493
            W+G E  +       + + N C IA+++ T+ C +V E   R +  +  +    +  +  
Sbjct  488  WTGDERCLLLKGAEIFGERNVCRIAKIVRTRKCEEVGEICDRYRNYNFRSVGEIQH-NAA  546

Query  494  PRKKKRKHRLWAAHCRKIQLKKDGSSNHVYNYQPCDHPRQPCDSSCPCVIAQNFCEKFCQ  553
             +  K + + W    R    ++  SS H   Y+PC+        +C C I    CEKFC+
Sbjct  547  SQLTKGRQKQW----RNRSKQQRESSLHPV-YEPCNCVGMCDPETCTC-IPNGGCEKFCR  600

Query  554  CSSECQNRFPGCRCKAQCNTKQCPCYLAVRECDPDLCLTCGAADHW----------DSKN  603
            C  +C      C C+  C T++CPC+   RECDPDLCL CGA D            D+ N
Sbjct  601  CRGQCSLSTTHCVCRGNCRTRRCPCFARERECDPDLCLNCGACDVARDVFEGRNPDDAPN  660

Query  604  VS--CKNCSIQRGSKKHLLLAPSDVAGWGIFIKDPVQKNEFISEYCGEIISQDEADRRGK  661
             S  C N ++     KHL+L PS +AGWG+  +D + K++FI EY GE+IS DEA+RRG 
Sbjct  661  SSERCGNVNLLARRHKHLMLVPSRIAGWGVCTRDAIAKDDFIMEYVGELISHDEAERRGT  720

Query  662  VYDKYMCSFLFNLNNDFVVDATRKGNKIRFANHSVNPNCYAKVMMVNGDHRIGIFAKRAI  721
            VYDK  CS+LF+LN D  VDA RKGNK +F NHS +PNC+A++MM  G HRIG FAKR I
Sbjct  721  VYDKVACSYLFDLNLDLTVDAHRKGNKAKFMNHSDDPNCFARIMMSMGRHRIGFFAKRNI  780

Query  722  QTGEELFFDYRYSQADALKYVG  743
              GEELFFDY+Y QA+  +Y+ 
Sbjct  781  AAGEELFFDYQY-QAEHREYIA  801


 Score = 45.1 bits (105),  Expect = 0.022, Method: Compositional matrix adjust.
 Identities = 52/236 (22%), Positives = 91/236 (39%), Gaps = 48/236 (20%)

Query  99   KTLNAVASVPIMYSWSPLQQNFMVEDETVLHNIPYMGDEVLDQDGT-----FIEELIKNY  153
            + L  +  +P   +W PL++N+ V+DE V+ +  Y GD+   QD         E+L    
Sbjct  97   RVLPHIEQLPPYTAWIPLKKNYTVDDEKVMSHFRYFGDDEEQQDEAQEVRRVYEDLRGEP  156

Query  154  DGKVHGDRECGFINDEIFVELVNALGQYNDDDDDDDG-----DDPEEREEKQKDLEDHRD  208
            D +     E  F ++  FV L+N + ++ + +   +      + P  +   +     H+ 
Sbjct  157  DAEAEEVYETDFDSEGDFV-LMNVVHKFGESEQVFEQLSRVVNTPALKLNTRLGFLRHKP  215

Query  209  DKESRPPRKFPSDKIFEAI---------------------------SSMFPDKGTAEELK  241
                      P +++  A+                           +S     G  E + 
Sbjct  216  HLTDIGADGLPVNEVLHAVKEAAEANGADIVVTAAPKADTADANAGTSAVSAPGDDEAVT  275

Query  242  EKYKELTEQQLPGALPPECTPNIDGPNAKSVQREQSLHSFHTLFCRRCFKYDCFLH  297
            E   E TEQ L   LP   + + D P       ++ L S   LFCR C+++DC LH
Sbjct  276  ESQVERTEQAL---LP---SADKDLPQLM----DEFLSSIGQLFCRVCYEFDCQLH  321


>GEFOKE006108
Length=682

 Score = 238 bits (606),  Expect = 3e-66, Method: Compositional matrix adjust.
 Identities = 126/306 (41%), Positives = 171/306 (56%), Gaps = 27/306 (9%)

Query  457  CAIARLIGTKTCRQVYEFRVKESSIIAPAPAEDVDTPPRKKKRKHRLWAAHCRKIQLKKD  516
            C +A  +G +TC ++  F +K+  ++   P E    P R+KK    L        Q ++ 
Sbjct  327  CDVAAALGNRTCAEMKLF-LKQHPVVQEQPMEK---PKRRKKTSSNLRTISTMVKQHERH  382

Query  517  GSSNHVYNYQPCDHPRQPCDSSCPCVIAQNFCEKFCQCSSECQNRFPGCRCKAQCNTKQC  576
            G    + ++ PC    +    +C C+     CEK+C C   C  RFPGC C  +C++++C
Sbjct  383  GKITPI-DWAPCSCVGECTSKTCSCMQHGTPCEKYCGCPPSCSVRFPGCSCALECDSQRC  441

Query  577  PCYLAVRECDPDLCLTCGAA-----DH-----------------WDSKNVSCKNCSIQRG  614
            PC+   RECDPDLC +C  +     DH                   S +  C+N ++  G
Sbjct  442  PCFSMHRECDPDLCRSCAQSHGLTMDHSTAACNAGLTSSVRPTAMQSAHGPCRNMNLTLG  501

Query  615  SKKHLLLAPSDVAGWGIFIKDPVQKNEFISEYCGEIISQDEADRRGKVYDKYMCSFLFNL  674
              KH+LL PSDV GWG F+KD    NEFI+EY GE++SQDEA+RRG +YDK   SFLF L
Sbjct  502  IAKHVLLGPSDVHGWGAFLKDGANANEFIAEYVGEVLSQDEAERRGHIYDKRKMSFLFQL  561

Query  675  NNDFVVDATRKGNKIRFANHSVNPNCYAKVMMVNGDHRIGIFAKRAIQTGEELFFDYRYS  734
                VVDATRKGNK+RFANHS  PN   +VM + GDHRIG +A R I+ GEE+ FDY  +
Sbjct  562  EKSTVVDATRKGNKMRFANHSSQPNMEPRVMRIKGDHRIGFYALRRIRPGEEITFDYGDN  621

Query  735  QADALK  740
                LK
Sbjct  622  HEFVLK  627


>MICSPE004992
Length=1212

 Score = 239 bits (610),  Expect = 2e-64, Method: Compositional matrix adjust.
 Identities = 118/253 (47%), Positives = 151/253 (60%), Gaps = 36/253 (14%)

Query  518   SSNHVY-NYQPCDHPRQPCDS-SCPCVIAQNFCEKFCQCSSECQNRFPGCRC-KAQCNTK  574
             S +HV+  Y PC     PCD  +C C+   NFCE++C C   C N F GC C + QC+T+
Sbjct  943   SEDHVWIQYSPCTCD-GPCDERTCLCIRDGNFCERYCACGGSCSNAFTGCACLRGQCHTR  1001

Query  575   QCPCYLAVRECDPDLCLTCGAA---------DHWDSKNV---------------------  604
              CPC+ A RECDPDLC  C A          + W   ++                     
Sbjct  1002  ACPCFAAARECDPDLCKRCVATTATIAHDAREGWPFTDLCLPVPPPPEVPTEGPNARGDP  1061

Query  605   --SCKNCSIQRGSKKHLLLAPSDVAGWGIFIKDPVQKNEFISEYCGEIISQDEADRRGKV  662
               SC N  +    +K + L  S +AGWG F+KD  +KNE + EY GE+I+Q EADRRGK+
Sbjct  1062  TESCVNMKLLLRQRKQICLGVSAIAGWGAFLKDGAKKNELLGEYTGELITQVEADRRGKI  1121

Query  663   YDKYMCSFLFNLNNDFVVDATRKGNKIRFANHSVNPNCYAKVMMVNGDHRIGIFAKRAIQ  722
             YD+  CSFLFNLN+ + +DA  KGNK++FANHS  PNCYAKV+MV GDHR+GIFAK  I 
Sbjct  1122  YDRVNCSFLFNLNDQWCLDAHLKGNKLKFANHSATPNCYAKVLMVRGDHRVGIFAKDNIA  1181

Query  723   TGEELFFDYRYSQ  735
              GEEL +DYRY +
Sbjct  1182  PGEELTYDYRYER  1194


>PHYINF011523
Length=1394

 Score = 238 bits (607),  Expect = 6e-64, Method: Compositional matrix adjust.
 Identities = 141/328 (43%), Positives = 192/328 (59%), Gaps = 36/328 (11%)

Query  438   SGAEASMFRVLIGTYYDNFCAIARLIGTKTCRQVYEFRVKE--SSIIAPAPAEDVDTPP-  494
             S  E  + R L     DN C IA ++ + TC++V  F   E  S  I  +  +D+   P 
Sbjct  1037  SDTELVLLRKLRTIIGDNPCIIASMVKSTTCKEVGAFLGSERQSKPIRTSSMDDMPLSPD  1096

Query  495   -------RKKKR-------KHRLWAAHCRKIQLKKDGSSNHVYNYQPCDHPRQPCDSS-C  539
                    RK+ R        +R+     R  +LK  G+ NH   Y+PC+H    CDS+ C
Sbjct  1097  GRSIHNGRKRGRARNSRSSNNRILLNRTRNNRLKDKGA-NH--EYEPCNH-EGACDSNDC  1152

Query  540   PCVIAQNFCEKFCQCSSECQNRFPGCRCK-AQCNTKQCPCYLAVRECDPDLCLTCGAAD-  597
              C+   + C+K C CS +C NRFPGC+C    C TK CPC++A REC+PDLC TCGA++ 
Sbjct  1153  SCMTRDHTCDKACSCSRDCPNRFPGCKCSLGNCRTKACPCFIAARECNPDLCTTCGASEV  1212

Query  598   -----HWDSKNVS------CKNCSIQRGSKKHLLLAPSDVAGWGIFIKDPVQKNEFISEY  646
                    + +N+S      C N +I RG  K + +A S   GWG F  +P+++ EFI EY
Sbjct  1213  PALGFDEERRNMSALDLGICCNVNILRGQHKKIGVAYSTTHGWGAFAMEPIKRGEFIYEY  1272

Query  647   CGEIISQDEADRRGKVYDKYMCSFLFNLNNDFVVDATRKGNKIRFANHS-VNPNCYAKVM  705
              G ++SQDEA+RRG +YDK   SFLF++++D VVDA RKGNK +FANHS V   C  KV+
Sbjct  1273  HGSLLSQDEAERRGSIYDKMTISFLFDVDDDSVVDAIRKGNKSKFANHSAVYKKCKGKVL  1332

Query  706   MVNGDHRIGIFAKRAIQTGEELFFDYRY  733
              VNG+HRI I+A++ I  GEELFFDY Y
Sbjct  1333  TVNGEHRISIWAQQDISKGEELFFDYGY  1360


>MASSPE005706
Length=1192

 Score = 234 bits (596),  Expect = 1e-62, Method: Compositional matrix adjust.
 Identities = 165/496 (33%), Positives = 236/496 (48%), Gaps = 58/496 (12%)

Query  266   GPNAKSVQREQSLHSFHTLFCRRCFKYDCFLHRKCNYSFHATPNTYKRKNTETALDNKPC  325
             G   K  Q E    S+ TLFCRRC+ YDC  H          P      +TE AL   PC
Sbjct  639   GEEIKQNQVEWVNDSYSTLFCRRCYVYDCQKHGIS----QPQPRFLSFTSTENAL---PC  691

Query  326   ----GPQCYQH-LEGAKEFAAALTAERIKTPPKRPGGRRRGRLPNNSSRPSTPTINVLES  380
                 G  CY H +   K+      +  +K   + P  + R    +N SR    +I V   
Sbjct  692   SGANGYGCYLHDIPTEKQMFKYFKSINLKN--EYPDFKNRF---HNMSRRRKKSIAVYLQ  746

Query  381   KDTDSDREAGTETGGENNDKEEEEKKDETSSSSEANSRCQTPIKMKPNIEPPEN-VEWSG  439
             K  D  R       G+++ +  ++K     +        Q+ +    +I   ++  E   
Sbjct  747   KHID--RSVYQSWLGDDSTQSNKQKIGRILNCKFDRIMDQSIVNNLTDINSNDSKSELPA  804

Query  440   AEASMFRVLIGTYYDNFCAIARL----------IGTKTCRQVYEFR-------VKESSII  482
             + A   R ++ T   N C   ++          IG   C+ ++ F        +  S+  
Sbjct  805   SAAPFIRKVLSTTNGNICQAVKILGKYWNKKEKIGLINCQTLFAFLCNYDLELINPSTDF  864

Query  483   APAPAEDVDTPPRKKKRKHRLWAAHCRKIQLKKDGSSNHVYNYQPCDHPRQ-PCDSSCPC  541
             +      +    RK  +  + W+      QL           YQPCDHP      + CPC
Sbjct  865   SYGKNRKMRRRKRKGTKFSQQWSKRNILHQL-----------YQPCDHPGSCTAANGCPC  913

Query  542   VIAQNFCEKFCQCSSECQNRFPGCRCKAQCNTKQCPCYLAVRECDPDLCLTCGAADHWDS  601
             +   N+CEK+C CS +C NRF GC C  +CNT+ C C+ A RECDPD C  C        
Sbjct  914   IANNNYCEKYCACSIKCSNRFKGCGCHLKCNTRTCACFAANRECDPDNCNRC-------I  966

Query  602   KNVSCKNCSIQ-RGSKKHLLLAPSDVAGWGIFIKDPVQKNEFISEYCGEIISQDEADRRG  660
              + SC N   + R  K+ +++  S + GWG F    ++K  ++  Y GE+ISQ+EADRRG
Sbjct  967   HDGSCLNSHKKNRNDKQRIIMGHSSIHGWGAFTPSFIKKGSYVYSYVGELISQNEADRRG  1026

Query  661   KVYDKYMCSFLFNLNNDFVVDATRKGNKIRFANHSVN-PNCYAKVMMVNGDHRIGIFAKR  719
             K+YDK  CSFLFNLN+D V+DATRKGNK+++ANHS    N   KV+M NGDH + ++A R
Sbjct  1027  KIYDKLKCSFLFNLNDDQVIDATRKGNKLKYANHSHEYANMKPKVVMSNGDHCVQMYAIR  1086

Query  720   AIQTGEELFFDYRYSQ  735
              I+ GEEL FDY Y +
Sbjct  1087  NIEPGEELCFDYGYGK  1102


>GONPAC038495
Length=525

 Score = 220 bits (561),  Expect = 3e-61, Method: Compositional matrix adjust.
 Identities = 126/324 (39%), Positives = 178/324 (55%), Gaps = 15/324 (5%)

Query  430  EPPENVEWSGAEASMFRVLIGTYYDNFCAIARLIGTKTCRQVYEFRVKESSIIAPAPAED  489
            E  E+  ++  E S+ +        + C++  L+  ++C ++ E             ++ 
Sbjct  193  EDVEHAPFTSWETSLLKKAATVMDHDPCSVTPLVAGRSCWEIREIVGNHRETKTRVKSQ-  251

Query  490  VDTPPRKKKRKHRLWAAHCRKIQLKKDGSSNHVYNYQPCDHPRQPCDS-SCPCVIAQNFC  548
               P    KR   + + +   + L++   +N  + Y PC+H     D+  C CV   NFC
Sbjct  252  ---PKPSGKRCSTMRSVYMPTV-LRRQKRNNLGHEYVPCNHEGACTDNKDCRCVDHANFC  307

Query  549  EKFCQCSSECQNRFPGCRCK---AQCNTKQCPCYLAVRECDPDLCLTCGAADHWDSKNVS  605
            +K+C C  +C+NRF GC C+    +C    CPC+ A RECDPDLC           +N  
Sbjct  308  DKYCGCPPDCRNRFCGCNCQRVGKRCRLNSCPCFAAKRECDPDLCCCGVDVVVDGVQNGQ  367

Query  606  ------CKNCSIQRGSKKHLLLAPSDVAGWGIFIKDPVQKNEFISEYCGEIISQDEADRR  659
                  C N +++    K L +APS+VAGWG+F+ +   K+EF+ EY GEIIS +EADRR
Sbjct  368  APTTDECHNLTLRLHVHKRLRVAPSNVAGWGLFLPEGAAKDEFLHEYTGEIISHEEADRR  427

Query  660  GKVYDKYMCSFLFNLNNDFVVDATRKGNKIRFANHSVNPNCYAKVMMVNGDHRIGIFAKR  719
            G +YDK   SFLFNL  + V+DATR G+K RFANHS NPNC AK+  VNGD RIGIFA  
Sbjct  428  GHIYDKLDHSFLFNLTEESVIDATRMGSKARFANHSDNPNCCAKIFDVNGDSRIGIFALM  487

Query  720  AIQTGEELFFDYRYSQADALKYVG  743
             I  G ELFFDYR+    A ++ G
Sbjct  488  DIPPGGELFFDYRHEFGGAPEFGG  511


 Score = 36.6 bits (83),  Expect = 7.5, Method: Compositional matrix adjust.
 Identities = 21/80 (26%), Positives = 40/80 (50%), Gaps = 10/80 (13%)

Query  107  VPIMYSWSPLQQNFMVEDETVLHNIPYMGDEVLDQDGTFIE--------ELIKNYDGKVH  158
            +P   SW  +  N  V+D+ VL +IPY GD   D+DG  ++        E ++    ++ 
Sbjct  36   IPPYRSWVKIPNNITVDDDPVLRHIPYFGDH--DRDGVDLQQYQLTEEVESVEFNGRRIV  93

Query  159  GDRECGFINDEIFVELVNAL  178
            G+    F  +++ +E ++ L
Sbjct  94   GEITARFGKEDVVIETLSEL  113


>OSTTAU003584
Length=983

 Score = 223 bits (568),  Expect = 2e-59, Method: Compositional matrix adjust.
 Identities = 110/245 (45%), Positives = 145/245 (59%), Gaps = 21/245 (9%)

Query  510  KIQLKKDGSSNHVYNYQPCDHPRQPCDSSCPCVIAQNFCEKFCQCSSECQNRFPGCRC--  567
            +++  K   +  V  Y PCD   Q   ++C C+    FCE+FC C   C N FPGC+C  
Sbjct  701  RLKRSKTDENALVTQYTPCDCEGQCDAATCSCIQKGIFCERFCNCGPNCDNEFPGCKCET  760

Query  568  -KAQCNTKQCPCYLAVRECDPDLCLTC---------------GAADHWDSKNVS---CKN  608
             K  C T  CPC+ A REC PD C  C               G  D   +  +    C N
Sbjct  761  TKKTCRTNTCPCFAAGRECTPDKCRRCCKTADALMLPIRQKYGFVDPAQTAKIPDYPCGN  820

Query  609  CSIQRGSKKHLLLAPSDVAGWGIFIKDPVQKNEFISEYCGEIISQDEADRRGKVYDKYMC  668
              +Q   K+H+ L  S VAGWG  +    +K++FI EY GE+++QDEADRRG VYD+  C
Sbjct  821  MKLQLRQKEHVCLGKSGVAGWGAHVLHGARKDDFIGEYVGELVTQDEADRRGMVYDRNNC  880

Query  669  SFLFNLNNDFVVDATRKGNKIRFANHSVNPNCYAKVMMVNGDHRIGIFAKRAIQTGEELF  728
            S+LF+LN++F +DA  +GNK+RFANHSV+PN  + VM VNGD+R+ +FA R I  GEELF
Sbjct  881  SYLFDLNSEFCIDAQNRGNKLRFANHSVHPNVRSAVMAVNGDNRLAMFALRDIAPGEELF  940

Query  729  FDYRY  733
            FDYRY
Sbjct  941  FDYRY  945


>CYAMER003846
Length=779

 Score = 218 bits (555),  Expect = 2e-58, Method: Compositional matrix adjust.
 Identities = 109/235 (46%), Positives = 146/235 (62%), Gaps = 10/235 (4%)

Query  508  CRKIQLKKDGSSNHVYNYQPCDHPRQPCDSSCPCVIAQNFCEKFCQCSS-----ECQNRF  562
            CR  +     S+   + Y+PCDH       +C CVI   FCEK+C C+S      C   F
Sbjct  522  CRASRPMNQLSAGRSFVYRPCDHEGACSKETCECVIKGRFCEKYCCCASVVMGESCPRAF  581

Query  563  PGCRCKAQCNTKQCPCYLAVRECDPDLCLTCGAADHWDSKNVSCKNCSIQRGSKKHLLLA  622
             GC+C+ +CN K+CPC+ A RECDPD C  CGA D  D K+ +C+N ++Q G +K LLL 
Sbjct  582  KGCKCRTKCNNKKCPCFAADRECDPDSCTGCGARDPED-KHRTCENMNLQLGIQKRLLLG  640

Query  623  PSDVAGWGIFIKDPVQKNEFISEYCGEIISQDEADRRGKVYDKYM-CSFLFNLNNDFVVD  681
             SDV GWGIF    + K  FI EYCGEI+SQ EA+ RG+++D     S+LF+LN++  +D
Sbjct  641  RSDVHGWGIFASAVIPKGAFIGEYCGEIVSQLEAEWRGRIHDHTTGVSYLFDLNDEQCID  700

Query  682  ATRKGNKIRFANHSVNP---NCYAKVMMVNGDHRIGIFAKRAIQTGEELFFDYRY  733
            A R G + +F NHS  P   NC  +  +VNGD R+ ++A R I+ GEELFFDY Y
Sbjct  701  AHRAGKRTKFINHSRIPPRKNCVVRYRIVNGDIRVALYADRQIEAGEELFFDYGY  755


>GONPAC041135
Length=589

 Score = 213 bits (542),  Expect = 4e-58, Method: Compositional matrix adjust.
 Identities = 127/340 (37%), Positives = 179/340 (53%), Gaps = 28/340 (8%)

Query  427  PNIEPPENVEWSGAEASMFRVLIGTYYDNFCAIARLIGTKTCRQVYEFRVKESSIIAPAP  486
            P  E  E+  ++  E S+ +        + C++  L+  ++C ++ E             
Sbjct  241  PXSEDVEHAPFTSWETSLLKKAATVMDHDPCSVTPLVAGRSCWEIREIVGNHRETKTRVK  300

Query  487  AEDVDTPPRKKKRKHRLWAAHCRKIQLKKDGSSNHVYNYQPCDHPRQPCDS-SCPCVIAQ  545
            ++    P    KR   + + +   + L++   +N  + Y PC+H     D+  C CV   
Sbjct  301  SQ----PKPSGKRCSTMRSVYMPTV-LRRQKRNNLGHEYVPCNHEGACTDNKDCRCVDHA  355

Query  546  NFCEKFCQCSSECQNRFPGCRCK---AQCNTKQCPCYLAVRECDPDLCLTCGAADHWDSK  602
            NFC+K+C C  +C+NRF GC C+    +C    CPC+ A RECDPDLC           +
Sbjct  356  NFCDKYCGCPPDCRNRFCGCNCQRVGKRCRLNSCPCFAAKRECDPDLCCCGVDVVVDGVQ  415

Query  603  NVS------CKNCSIQRGSKK-------------HLLLAPSDVAGWGIFIKDPVQKNEFI  643
            N        C N +++    K              L +APS+VAGWG+F+ +   K+EF+
Sbjct  416  NGQAPTTDECHNLTLRLHVHKASVVVCDPGDTAQRLRVAPSNVAGWGLFLPEGAAKDEFL  475

Query  644  SEYCGEIISQDEADRRGKVYDKYMCSFLFNLNNDFVVDATRKGNKIRFANHSVNPNCYAK  703
             EY GEIIS +EADRRG +YDK   SFLFNL  + V+DATR G+K RFANHS NPNC AK
Sbjct  476  HEYTGEIISHEEADRRGHIYDKLDHSFLFNLTEESVIDATRMGSKARFANHSDNPNCCAK  535

Query  704  VMMVNGDHRIGIFAKRAIQTGEELFFDYRYSQADALKYVG  743
            +  VNGD RIGIFA   I  G ELFFDYR+    A ++ G
Sbjct  536  IFDVNGDSRIGIFALMDIPPGGELFFDYRHEFGGAPEFGG  575


 Score = 37.0 bits (84),  Expect = 5.0, Method: Compositional matrix adjust.
 Identities = 21/80 (26%), Positives = 40/80 (50%), Gaps = 10/80 (13%)

Query  107  VPIMYSWSPLQQNFMVEDETVLHNIPYMGDEVLDQDGTFIE--------ELIKNYDGKVH  158
            +P   SW  +  N  V+D+ VL +IPY GD   D+DG  ++        E ++    ++ 
Sbjct  75   IPPYRSWVKIPNNITVDDDPVLRHIPYFGDH--DRDGVDLQQYQLTEEVESVEFNGRRIV  132

Query  159  GDRECGFINDEIFVELVNAL  178
            G+    F  +++ +E ++ L
Sbjct  133  GEITARFGKEDVVIETLSEL  152


>PHYINF010337
Length=652

 Score = 214 bits (544),  Expect = 8e-58, Method: Compositional matrix adjust.
 Identities = 109/227 (48%), Positives = 143/227 (63%), Gaps = 12/227 (5%)

Query  512  QLKKDGSSNHVYNYQPCDHPRQPCDSSCPCVIAQNFCEKFCQCSSECQNRFPGCRCKA-Q  570
            +L+  G+ NH   YQPC H      S C C+   + CEK C CS +C NRF GC C A +
Sbjct  420  RLQDRGTENH--EYQPCTHEGMCDTSGCSCMKRDHMCEKACACSRDCPNRFEGCSCSAGE  477

Query  571  CNTKQCPCYLAVRECDPDLCLTCGAADHWDSKNVSCKNCSIQRGSKKHLLLAPSDVAGWG  630
            C T +CPCY A+RECDPD+C++CG       K+V C N ++ R + K L +  S + G+G
Sbjct  478  CRTNRCPCYAALRECDPDVCVSCG-------KSV-CGNVNVIRSNHKRLGMGFSSIHGYG  529

Query  631  IFIKDPVQKNEFISEYCGEIISQDEADRRGKVYDKYMCSFLFNLNNDFVVDATRKGNKIR  690
            +F ++     EF+ EY G ++SQDEA+RRG  YDK   S+LF+LN D V+DA R GNK +
Sbjct  530  MFAREAFLATEFVYEYTGAMLSQDEAERRGLFYDKMEMSYLFDLNEDAVLDALRSGNKSK  589

Query  691  FANH-SVNPNCYAKVMMVNGDHRIGIFAKRAIQTGEELFFDYRYSQA  736
            F NH S +PNC AKVM V G H I I+A R I  GEEL FDY Y ++
Sbjct  590  FINHQSESPNCTAKVMSVCGVHHITIWALRDIGVGEELVFDYGYKRS  636


>KLENIT004000
Length=817

 Score = 215 bits (547),  Expect = 3e-57, Method: Compositional matrix adjust.
 Identities = 159/526 (30%), Positives = 242/526 (46%), Gaps = 67/526 (13%)

Query  277  SLHSFHTLFCRRCFKYDCFLH---RKCNYSFHATPNTYKRKNT-ETALDN-KPCGPQCYQ  331
             L +F  +FCRRC+ +DC LH    K +       N         T L+  +PC   CY 
Sbjct  278  GLSTFENIFCRRCYVHDCHLHGVKEKGDPCLDPLANQRPASTPPATGLEMMQPCSSTCYW  337

Query  332  HLEG-AKEFAAALTAERIKTPPKRPGGRRRGRLPNNSSRPSTPTINVLESKDTDSDR-EA  389
                   +               RP G         S +PS       +++   ++R E 
Sbjct  338  SSRAPGWDRPEEGQDTGGAGGGVRPDG------VTGSGQPSGEGGTNADAQGKATERSEE  391

Query  390  GTETGGENNDKEEEEKKDETSSSSEANSRCQTPIKMKP--NIEPPENVE-WSGAEASMFR  446
                GG ++ +      D  S++ + + R + P    P  N +   + E WS  +  +F 
Sbjct  392  VYGKGGVSDKQGAGSSGDGQSNTGQGHERGERPEAAAPLSNEKVGRDAEGWSRFQVGLFE  451

Query  447  VLIGTY--YDNFCAIARLIG-TKTCRQV-YEFRVKESSIIAPAPAEDVDTPPRKKKRKHR  502
              +  Y  + + C +ARL+   +TC +V +  +  + +      +     P   +K++ R
Sbjct  452  QGVRMYGSHGSACRVARLLQPARTCAEVAHRLKRLKPAAAVAEASAAAADPEAPEKKEQR  511

Query  503  LWAAHCRKI-------------QLKKDGSSN---HVYNYQPC-------DHPRQPCDSSC  539
              A H  K+             +L+++G       +  Y PC       D P    DS C
Sbjct  512  KRAKHNNKVNVLHKLARKRNADKLRREGDLQGRLKLAAYTPCACTDGCDDGP----DSQC  567

Query  540  PCVIAQNFCEKFCQCSSECQ-NRFPGCRCKAQCNTKQCPCYLAVRECDPDLC----LTCG  594
            PC  A   CEK+C C   C      GC+C ++C  + CPC  A RECDPDLC    ++CG
Sbjct  568  PCARALTPCEKYCACPGNCHLKEGLGCKCTSKCTQRSCPCLAAGRECDPDLCHGCMVSCG  627

Query  595  ---------------AADHWDSKNVSCKNCSIQRGSKKHLLLAPSDVAGWGIFIKDPVQK  639
                            A   DS+   C N  +Q+   K +LL PS+VAGWG FI    Q 
Sbjct  628  DPSSPAAHVGEPNPHRAHAPDSRLDQCGNMRLQQRRHKKILLGPSEVAGWGAFICGGAQA  687

Query  640  NEFISEYCGEIISQDEADRRGKVYDKYMCSFLFNLNNDFVVDATRKGNKIRFANHSVNPN  699
             E + EY GE+++  EA++RG+VYD    SFLF LN+ F++DA  KG+K++FANHS  PN
Sbjct  688  GELLGEYTGELVTDQEAEQRGRVYDANNKSFLFQLNDQFILDACHKGDKLKFANHSPAPN  747

Query  700  CYAKVMMVNGDHRIGIFAKRAIQTGEELFFDYRYSQADALKYVGIE  745
            C  KV+ V GDHR+ I  +R +++GEE+F+DY Y++  A  +   E
Sbjct  748  CRPKVVSVLGDHRVAIHVERNMESGEEIFYDYNYTENQAPDWALTE  793


>MONNEG014787
Length=796

 Score = 212 bits (540),  Expect = 2e-56, Method: Compositional matrix adjust.
 Identities = 103/222 (46%), Positives = 142/222 (64%), Gaps = 5/222 (2%)

Query  525  YQPCDHPRQPC-DSSCPCVIAQNFCEKFCQCSS--ECQNRFPGCRCKAQCNTKQCPCYLA  581
            Y PCD    PC +  C C+ + NFCEKFC CS   E + RF GC+C  +C T +C C LA
Sbjct  573  YTPCDC-VGPCREGECSCIASANFCEKFCGCSGCPETKCRFEGCKCTTRCRTSRCSCLLA  631

Query  582  VRECDPDLCLTCG-AADHWDSKNVSCKNCSIQRGSKKHLLLAPSDVAGWGIFIKDPVQKN  640
             RECDPDLC  C    D        C N +++   +K ++++ S   GWG F+ +   + 
Sbjct  632  NRECDPDLCKGCAPTCDGTAPPGTECCNMNLRLRRRKRVVMSLSATHGWGAFLAEGAARG  691

Query  641  EFISEYCGEIISQDEADRRGKVYDKYMCSFLFNLNNDFVVDATRKGNKIRFANHSVNPNC  700
            ++I EY G+++ Q+EADRRG+VYDK   S+LFN+N  +V+DA R+GNK+RFANHS  PNC
Sbjct  692  DYIGEYVGDLLGQEEADRRGRVYDKIDNSYLFNVNQQWVLDARRRGNKLRFANHSTRPNC  751

Query  701  YAKVMMVNGDHRIGIFAKRAIQTGEELFFDYRYSQADALKYV  742
             A+V+ V+GDHR+ IFA   I  GEELF++YRY   +A  + 
Sbjct  752  SARVLQVDGDHRVAIFAAEDIAAGEELFYNYRYDMDNAPDWA  793


>CHLATM005422
Length=596

 Score = 208 bits (529),  Expect = 4e-56, Method: Compositional matrix adjust.
 Identities = 105/224 (47%), Positives = 136/224 (61%), Gaps = 18/224 (8%)

Query  524  NYQPCDHPRQPCDSS----------CPCVIAQNFCEKFCQCSSECQNRFPGCRCKA--QC  571
             Y+PC H    C +S          C C     FCEK+C CS +C  RF GC C +  QC
Sbjct  332  TYEPCCHD-AGCSASNTEGGTRVFACSCARNGTFCEKYCNCSLDCPQRFRGCACTSPLQC  390

Query  572  NTKQCPCYLAVRECDPDLCLTCGAADHWDSKNVSCKNCSIQRGSKKHLLLAPSDVAGWGI  631
             +  C C    RECDPD+C  C   D        C N +I++     LLLAPS VAGWG 
Sbjct  391  RSDACICRALHRECDPDVCRQCVCED-----GTLCTNTAIRQRKHARLLLAPSAVAGWGA  445

Query  632  FIKDPVQKNEFISEYCGEIISQDEADRRGKVYDKYMCSFLFNLNNDFVVDATRKGNKIRF  691
            F++D  QK++FI+EY GE+ISQ EA +RG+VYD+   SFLF L+    VDA R GNK +F
Sbjct  446  FLRDGAQKDDFIAEYVGELISQAEAQKRGRVYDRKNISFLFELDESLCVDAMRLGNKAKF  505

Query  692  ANHSVNPNCYAKVMMVNGDHRIGIFAKRAIQTGEELFFDYRYSQ  735
            ANHS +PN Y K+M V+GD RIG++A + I  GEE+FF+Y +S+
Sbjct  506  ANHSSSPNIYVKIMSVSGDQRIGMYAAKDIAHGEEIFFNYHHSK  549


>PLATAR014614
Length=634

 Score = 208 bits (529),  Expect = 6e-56, Method: Compositional matrix adjust.
 Identities = 101/231 (44%), Positives = 139/231 (60%), Gaps = 11/231 (5%)

Query  505  AAHCRKIQLKKDGSSNHVYNYQPCDHPRQPCDSSCPCVIAQNFCEKFCQCSSECQNRFPG  564
            A  CR++  ++       + + PC H +  C   C CV  Q++CE  C C ++C  RFPG
Sbjct  380  ALDCRRVHSQQ-------FQFVPCSHDKD-CMLDCICVTNQSYCEPSCACPADCPRRFPG  431

Query  565  CRCKAQCNTKQCPCYLAVRECDPDLCLTCGAADHWDSKNVSCKNCSIQRGSKKHLLLAPS  624
            C C   C    CPC  + RECD +LC    A      ++ SC N ++Q+  +  LL+  S
Sbjct  432  CSCYPFCK-DNCPCRRSQRECDANLCRC--AVRKCGGRHNSCHNTALQQSLRPPLLIGAS  488

Query  625  DVAGWGIFIKDPVQKNEFISEYCGEIISQDEADRRGKVYDKYMCSFLFNLNNDFVVDATR  684
             V GWG+F + P++ ++ + EYCGE++S DEADRRG +YD    SFLF+LN   VVDATR
Sbjct  489  KVHGWGLFTRVPLRTDQCVGEYCGELVSHDEADRRGIIYDLLNYSFLFDLNLSSVVDATR  548

Query  685  KGNKIRFANHSVNPNCYAKVMMVNGDHRIGIFAKRAIQTGEELFFDYRYSQ  735
             GN++RF NHS  PNCYA+V  V G HRIGIF K  ++ G EL F+Y Y +
Sbjct  549  MGNRMRFINHSTAPNCYARVYRVRGQHRIGIFVKEGVEAGAELLFNYSYKE  599


>MASSPE010888
Length=821

 Score = 211 bits (537),  Expect = 7e-56, Method: Compositional matrix adjust.
 Identities = 103/187 (55%), Positives = 129/187 (69%), Gaps = 8/187 (4%)

Query  555  SSECQNRF-PGCRCKAQCNTKQCPCYLAVRECDPDLCLTCGAA----DHWDSKNVSCKNC  609
            +++  NRF P C C   C + QCPCY + RECDPDLC  CGA        DS+   C N 
Sbjct  503  NNDVANRFLPWCNCSKTCQSGQCPCYASGRECDPDLCRGCGANISPFSVRDSRRTCC-NS  561

Query  610  SIQRGSKKHLLLAPSDVAG--WGIFIKDPVQKNEFISEYCGEIISQDEADRRGKVYDKYM  667
            S+ RG  KHLL+A S +AG  WG++ K  + K+EFI EY GE++SQ+EA+RRG VYDK  
Sbjct  562  SMIRGMHKHLLVAESLIAGAGWGLYTKVNIAKDEFIQEYIGEVVSQEEAERRGAVYDKKN  621

Query  668  CSFLFNLNNDFVVDATRKGNKIRFANHSVNPNCYAKVMMVNGDHRIGIFAKRAIQTGEEL  727
             SFLFNLNN+ V+DA RKGNK +FANHS  PNCYA++++ NG+H IGI+AK  I  G EL
Sbjct  622  LSFLFNLNNELVIDAFRKGNKTKFANHSATPNCYARIVLSNGEHHIGIYAKENIIAGSEL  681

Query  728  FFDYRYS  734
             FDY YS
Sbjct  682  TFDYGYS  688


>PARATL004254
Length=256

 Score = 197 bits (501),  Expect = 9e-56, Method: Compositional matrix adjust.
 Identities = 89/143 (62%), Positives = 110/143 (77%), Gaps = 1/143 (1%)

Query  606  CKNCSIQRGSKKHLLLAPSDVAGWGIFIKDPVQKNEFISEYCGEIISQDEADRRGKVYDK  665
            C N  +Q   +KH LL  SD+AGWG+F+ +P +K + I EY GE+ISQ+EADRRGKVYDK
Sbjct  3    CANVVMQHRMRKHTLLGESDIAGWGLFLAEPARKGDLIGEYTGELISQEEADRRGKVYDK  62

Query  666  YMCSFLFNLNNDFVVDATRKGNKIRFANHSVNPNCYAKVMMVNGDHRIGIFAKRAIQTGE  725
            +  SFLFNL  D VVDA RKGNKIRFANHS+NPNC  +V MVNGDHRI I+A   ++ GE
Sbjct  63   HAVSFLFNLTEDSVVDAHRKGNKIRFANHSINPNCGTRVRMVNGDHRIAIYALDDMEAGE  122

Query  726  ELFFDYRYSQADALKYVGIEREM  748
            ELFFDYRY+  +AL +V IER++
Sbjct  123  ELFFDYRYND-EALHFVTIERDV  144


>ANCTWI013222
Length=151

 Score = 193 bits (490),  Expect = 1e-55, Method: Compositional matrix adjust.
 Identities = 90/143 (63%), Positives = 111/143 (78%), Gaps = 0/143 (0%)

Query  605  SCKNCSIQRGSKKHLLLAPSDVAGWGIFIKDPVQKNEFISEYCGEIISQDEADRRGKVYD  664
            +C N ++Q G  KHLLL  S VAGWG+F+KD  +K+EFI EY GE+ISQ EADRRGK+YD
Sbjct  8    NCLNVNMQVGIHKHLLLGKSKVAGWGVFLKDGAEKHEFIQEYTGEVISQVEADRRGKIYD  67

Query  665  KYMCSFLFNLNNDFVVDATRKGNKIRFANHSVNPNCYAKVMMVNGDHRIGIFAKRAIQTG  724
            KY CSFLF+LN+  VVDATRKGNK +FANHS NPNCY +V++V  DHRIG++A   IQ G
Sbjct  68   KYKCSFLFDLNHTSVVDATRKGNKTKFANHSDNPNCYPRVVLVGSDHRIGLYASCNIQPG  127

Query  725  EELFFDYRYSQADALKYVGIERE  747
            EELFFDY+YS A A    G +++
Sbjct  128  EELFFDYQYSTAHAENLFGWKQD  150


>PRACOL002358
Length=789

 Score = 210 bits (534),  Expect = 1e-55, Method: Compositional matrix adjust.
 Identities = 106/231 (46%), Positives = 144/231 (62%), Gaps = 6/231 (3%)

Query  515  KDGSSNHVYNYQPCDHPRQPC-DSSCPCVIAQNFCEKFCQCSSECQNRFPGCRCK-AQCN  572
            +D +   V+ Y PC+    PC D++C C+  + FCE+FC C  +C +RF GCRCK  QC 
Sbjct  540  EDDAPTAVHAYVPCN-CEGPCNDTTCSCIRNKTFCEQFCACPPDCPHRFQGCRCKKGQCR  598

Query  573  TKQCPCYLAVRECDPDLCLTCG--AADHWDSKNVSCKNCSIQRGSKKHLLLAPSDVAGWG  630
            T+ C C+   REC   LC  C   A    +    SC N SIQ G  K +L++PSDV GWG
Sbjct  599  TRACACFRMNRECVFGLC-KCADDAPGGGECMEPSCCNMSIQLGLHKRVLVSPSDVHGWG  657

Query  631  IFIKDPVQKNEFISEYCGEIISQDEADRRGKVYDKYMCSFLFNLNNDFVVDATRKGNKIR  690
            +F +D + K  FI EY GE +SQ+EA+RRG ++D   C+FLF +N D  +DA R+GNK +
Sbjct  658  LFARDAIPKGAFIIEYKGEAMSQEEAERRGTLHDARRCTFLFEVNQDVCLDAKRRGNKAK  717

Query  691  FANHSVNPNCYAKVMMVNGDHRIGIFAKRAIQTGEELFFDYRYSQADALKY  741
            + NH  + NC A++M V GDHRIGIFA   I  G+ELFFDY +    A+ +
Sbjct  718  YINHHEDNNCCARIMTVRGDHRIGIFAAADIAPGDELFFDYNFQNDAAMVH  768


>NUCSPE089417
Length=267

 Score = 196 bits (499),  Expect = 2e-55, Method: Compositional matrix adjust.
 Identities = 89/143 (62%), Positives = 110/143 (77%), Gaps = 1/143 (1%)

Query  606  CKNCSIQRGSKKHLLLAPSDVAGWGIFIKDPVQKNEFISEYCGEIISQDEADRRGKVYDK  665
            C N  +Q   +KH LL  SD+AGWG+F+ +P +K + I EY GE+ISQ+EADRRGKVYDK
Sbjct  3    CANVVMQHRMRKHTLLGESDIAGWGLFLAEPARKGDLIGEYTGELISQEEADRRGKVYDK  62

Query  666  YMCSFLFNLNNDFVVDATRKGNKIRFANHSVNPNCYAKVMMVNGDHRIGIFAKRAIQTGE  725
            +  SFLFNL  D VVDA RKGNKIRFANHS+NPNC  +V MVNGDHRI I+A   ++ GE
Sbjct  63   HAVSFLFNLTEDSVVDAHRKGNKIRFANHSINPNCGTRVRMVNGDHRIAIYALDDMEAGE  122

Query  726  ELFFDYRYSQADALKYVGIEREM  748
            ELFFDYRY+  +AL +V IER++
Sbjct  123  ELFFDYRYND-EALHFVTIERDV  144


>PHYINF014900
Length=435

 Score = 201 bits (512),  Expect = 3e-55, Method: Compositional matrix adjust.
 Identities = 131/329 (40%), Positives = 179/329 (54%), Gaps = 49/329 (15%)

Query  446  RVLIGTYY----DNFCAIARLIGTKTCRQVYEFRVKESSIIAPAPAEDVDTPPR----KK  497
            RVL    Y     NFC +A+++G KTC +V E       I   +  +++  PP+    +K
Sbjct  98   RVLCARVYFLCSGNFCEMAKILGDKTCMEVAEM-CAHYDINDRSLPKEIRPPPKSRRSRK  156

Query  498  KRKHRLWAAHCRK-----------IQLKKDGSSNHVYN-----YQPCDHPRQPCD-SSCP  540
            K+  R+  +H +K           +      S N V N      +PC H   PC+   C 
Sbjct  157  KKNSRMSISHLQKTTGLGLWLGCTLPFASLCSQNGVVNSVQIKIEPCSH-EGPCEPGVCS  215

Query  541  CVIAQNFCEKFCQCSSE-CQNRFPGCRC-KAQCNTKQCPCYLAVRECDPDLCLTC-----  593
            CV    FC K C C  E C+  FPGC+C + +C TK CPC+ A RECD DLC  C     
Sbjct  216  CVEDGIFCSKLCHCVHEHCKIFFPGCQCQRGRCRTKACPCFCAGRECDIDLCKLCCADEI  275

Query  594  ----------GAADHWDS---KNVSCKNCSIQRGSKKHLLLAPSDV--AGWGIFIKDPVQ  638
                      G +D+ +    +  SC+N SI    +KH+ +  S +  AGWG+F+++ V 
Sbjct  276  AARERGAPYDGKSDNMNKDEKQQTSCQNRSIALSKEKHVRMGRSKLSAAGWGLFVEEFVA  335

Query  639  KNEFISEYCGEIISQDEADRRGKVYDKYMCSFLFNLNNDFVVDATRKGNKIRFANHSVNP  698
            K+EFI EY GE++SQ+EADRRG VYDK   S+LFNL+   V+D+TRKGNK RF NHS NP
Sbjct  336  KDEFIIEYIGEMVSQEEADRRGAVYDKVDRSYLFNLDTKTVIDSTRKGNKTRFINHSKNP  395

Query  699  NCYAKVMMVNGDHRIGIFAKRAIQTGEEL  727
            NC  K+M V+ D RIG+FA   IQ   E+
Sbjct  396  NCACKIMNVSSDFRIGLFAIHDIQPHTEV  424


>MALJAK002530
Length=656

 Score = 206 bits (525),  Expect = 3e-55, Method: Compositional matrix adjust.
 Identities = 114/306 (37%), Positives = 167/306 (55%), Gaps = 19/306 (6%)

Query  436  EWSGAEASMFRVLIGTYYDNFCAIARLIGTKTCRQVYEFRVKESSIIAPAPAEDVDTPPR  495
            + +  E  M R     +  + C I+ ++G+  C  V    +     IAP   + + T P+
Sbjct  259  KLTSKEEMMIRKAADEFGSDACIISLVVGSVPCYDVARV-IASLPPIAPTETDKLQTTPK  317

Query  496  KKKRKHRLWAAHCRKIQLKKDGSSNHVYNYQPCDHPRQPCDSSCPCVIAQNFCEKFCQCS  555
            K+K+     + +      +++  +N  +    C     PCDS C      + C +FC C 
Sbjct  318  KRKKAKVEKSRNKLLAVAREEMKANEPWTPCTCT---GPCDSEC-----NHVCGRFCCCP  369

Query  556  SECQNRFPGCRCKAQCN-TKQCPCYLAVRECDPDLCLTC---------GAADHWDSKNVS  605
            + C +R+ GC C++ C   ++CPC  A RECDP+LC +C            D        
Sbjct  370  ASCPHRWQGCNCRSDCTLARRCPCLDAGRECDPELCKSCCPPEPFTRLVTGDMIPDLEKR  429

Query  606  CKNCSIQRGSKKHLLLAPSDVAGWGIFIKDPVQKNEFISEYCGEIISQDEADRRGKVYDK  665
            C N ++  G  KHLLLAPS V GWG+F++D   + EFI EY GEI+  D+A+ RG+VYD+
Sbjct  430  CLNMNMTVGRHKHLLLAPSTVHGWGLFLRDGANEGEFIHEYVGEILPHDQAEERGEVYDQ  489

Query  666  YMCSFLFNLNNDFVVDATRKGNKIRFANHSVNPNCYAKVMMVNGDHRIGIFAKRAIQTGE  725
               S+LF LN  +++DA R GNK+RFANHS  PNC  +VM VN + RIG++A R I+ GE
Sbjct  490  LGVSYLFKLNESYLLDAMRMGNKMRFANHSNEPNCEPRVMRVNHNQRIGLYALRRIRPGE  549

Query  726  ELFFDY  731
            ELFF Y
Sbjct  550  ELFFHY  555


>RHOMAR005369
Length=820

 Score = 209 bits (532),  Expect = 3e-55, Method: Compositional matrix adjust.
 Identities = 211/821 (26%), Positives = 336/821 (41%), Gaps = 126/821 (15%)

Query  16   RKRVKSEYMRLRQL--KRFRRADEVKSMFSSNRQKILERTEILNQEWKQRRIQPVHILTS  73
            R+ V +E  +LRQ     FRRA  +++    NR  +    E   ++   R  Q    +  
Sbjct  24   RRAVIAEVKQLRQFYGSAFRRA--LRADVQRNRASVRSLIEAHAKDVAARIPQEPPRVAP  81

Query  74   VSSL--RGTRECSVTSDLDFPTQVIPLKTLNAVASVPIMYSWSPLQQNFMVEDETV---L  128
                  R  R+ + T   D    V+ + +L      P    W P++ NF   +E      
Sbjct  82   GPPPVDRAARKLADTKIGDAVQSVVAV-SLQGRKPRPPSCFWVPIRSNFKTINERADRFT  140

Query  129  HNIPYMGD-----------EVLDQ--------------DGTFIEELIKNYDGKVHGDREC  163
              +PY GD           +VL+               DG  + +++K +     GD + 
Sbjct  141  RFVPYFGDHDREASQLVNEDVLEDTSEDNGFIFRDCPIDGHVLHDVVKKF-----GDSDE  195

Query  164  GFINDEIFVEL-VNALGQYNDDDDDDD-------GDDPEEREEKQKDLEDHRDDKESRPP  215
             F   +   EL V  L ++    D D        GD P       K     + +  S   
Sbjct  196  VFQAIQAVFELDVPVLRKWKKGLDTDGVPSLLFLGDGPSVSPGAPK----AKAEAASSST  251

Query  216  RKFPSDKIFEAISSMFPDKGTAEELKEKYKELTEQQLPGALPPECTPNIDGPNAKSVQRE  275
             K   +    A  +M   +       ++  E   +  P A+    +   D  +  + +  
Sbjct  252  AKVQRESGGGAGGAMVKQEAGVALPSDRRTEAAPR-TPAAMAATSSQRADEADVAAPE--  308

Query  276  QSLHSFHTLFCRRCFKYDCFLH----------RKCNYSFHATPNTY--------------  311
               ++F  LFCRRCF +DC +H          R C     +    +              
Sbjct  309  --TNTFRELFCRRCFAFDCTMHGLHQAVPDDLRACTKWARSKAAQFSAFDLNRDVEEVVG  366

Query  312  -KRKNTETALD---------NKPCGPQC-YQHLEGAKEFAAALTAERIKTPPKRPGGRRR  360
             KR +    L+           PCGP+C  Q +  + +     T  R          R  
Sbjct  367  TKRMSGSIELELAAASPEVSTTPCGPECDLQRVPSSPKSPNPPTKRR----------RIG  416

Query  361  GRLPNNSSRPSTPTINVLESKDTDSDREAGTETGGENNDKEEEEKKDETSSS------SE  414
              +P ++   +T       S  T S R+      G    KE    K E + S      S 
Sbjct  417  AGVPCSTDDATTGASQHGTSVSTHSPRK----EPGHVPRKESSSSKKEAAHSPRKLPFSS  472

Query  415  ANSRCQTPIKMKPNIEPPENVE----WSGAEASMFRVLIGTYYDNFCAIARLIGTKTCRQ  470
                    +K     +  ENV     WS  +    +  I  +  + C +ARL+  ++CR 
Sbjct  473  PRKDANAFVKGGQGGDVAENVAEWAGWSSWDKWAVKEGIELFGRDPCRVARLVPGRSCRA  532

Query  471  VYEFRVKESSIIAPAPAEDVDTPPRKKKRKHRLWAAHCRKIQLKKDGSSNHVYN--YQPC  528
            V ++         PA       P   ++ + +L      +  +++     +     ++ C
Sbjct  533  VAQYMASVPYASPPASPASSCDPSVLRRSRGKLKMRKSLRAGVRRTSREEYSATSFHEGC  592

Query  529  DHPRQPCDSS-CPCVIAQNFCEKFCQC-SSECQNRFPGCRCK-AQCNTKQCPCYLAVREC  585
            +H   PC +S C C     FCE +C C  ++C+N F GC C   +C  +QCPCY A REC
Sbjct  593  NHT-GPCTASNCSCYRNDLFCEPYCSCVGTDCKNFFMGCNCGPGRCINRQCPCYAANREC  651

Query  586  DPDLCLTCGAADHWDSKNVS----CKNCSIQRGSKKHLLLAPSDVAGWGIFIKDPVQKNE  641
            DPDLC +CGA  H  +++ +    C+N  +Q     H  +  S + GWG+ + + V++  
Sbjct  652  DPDLCASCGAHVHPSARSDTPERFCQNQPLQVNDPVHTYVMKSRIHGWGLCLGEDVRRGR  711

Query  642  FISEYCGEIISQDEADRRGKVYDKYMCSFLFNLNNDFVVDATRKGNKIRFANHSVNPNCY  701
            FI EY GEIISQDE + RG++YDK   SFLF+LN+ +VVDATRK NK++  NHS +PNC 
Sbjct  712  FIGEYVGEIISQDEGEARGQIYDKQAVSFLFDLNDRWVVDATRKANKMKCINHSDHPNCD  771

Query  702  AKVMMVNGDHRIGIFAKRAIQTGEELFFDYRYSQADALKYV  742
             + + + GD  I IFA R ++   EL F+YRY +  A +++
Sbjct  772  VRYVRLRGDVHICIFANRDMRRDSELSFNYRYDKRSAPEWM  812


>CHASUB008654
Length=160

 Score = 191 bits (486),  Expect = 5e-55, Method: Compositional matrix adjust.
 Identities = 86/137 (63%), Positives = 108/137 (79%), Gaps = 0/137 (0%)

Query  606  CKNCSIQRGSKKHLLLAPSDVAGWGIFIKDPVQKNEFISEYCGEIISQDEADRRGKVYDK  665
            C+N S+Q+G KK + +  S + GWG FIK   +KNE I EY GE++SQDEADRRGK+YD+
Sbjct  15   CQNVSMQKGLKKKIAIGRSSIHGWGAFIKVHAEKNELIYEYTGELVSQDEADRRGKIYDQ  74

Query  666  YMCSFLFNLNNDFVVDATRKGNKIRFANHSVNPNCYAKVMMVNGDHRIGIFAKRAIQTGE  725
              CSFLFNLN D VVDATRKGNKI+FANHS+NPNCYAK++ +N DH+IGIFAK+ +Q GE
Sbjct  75   LNCSFLFNLNEDLVVDATRKGNKIKFANHSINPNCYAKIVKINADHKIGIFAKKDLQPGE  134

Query  726  ELFFDYRYSQADALKYV  742
            EL FDY Y++  A  +V
Sbjct  135  ELSFDYAYTRDLAPTWV  151


>GRACHO002772
Length=1226

 Score = 209 bits (531),  Expect = 3e-54, Method: Compositional matrix adjust.
 Identities = 103/225 (46%), Positives = 136/225 (60%), Gaps = 17/225 (8%)

Query  524  NYQPCDHPRQPCDS-SCPCVIAQNFCEKFCQCSS------------ECQNRFPGCRCKAQ  570
            +++PC H   PC S SCPCV     CEK+C C+              C N F GC C++ 
Sbjct  495  DFEPCQH-FGPCSSKSCPCVQNGVNCEKYCACNHTRAHRDRADRRLNCVNAFKGCTCRSA  553

Query  571  --CNTKQCPCYLAVRECDPDLCLTCGAADHWDSKNVSCKNCSIQRGSKKHLLLAPSDVAG  628
              C +  C CY   RECDPDLC  C      D    SC+N  +  G +K +++  SD  G
Sbjct  554  VACVSNACVCYSWKRECDPDLCRACHEC-KGDRNVKSCRNVGLLLGKRKRIVVGHSDTHG  612

Query  629  WGIFIKDPVQKNEFISEYCGEIISQDEADRRGKVYDKYMCSFLFNLNNDFVVDATRKGNK  688
            WG F    + KNE I EY GEI+ Q+ ADRRG++YD+   SFLFN+ +DF +D+TR GNK
Sbjct  613  WGAFASSSIAKNEVIGEYVGEIVDQEHADRRGQLYDEVQYSFLFNITDDFALDSTRIGNK  672

Query  689  IRFANHSVNPNCYAKVMMVNGDHRIGIFAKRAIQTGEELFFDYRY  733
            +RF NH+ +PNC A++M V GD R+G++AKR I   EELFFDY+Y
Sbjct  673  LRFCNHAFDPNCEARLMRVAGDIRVGLYAKRDIGKHEELFFDYKY  717


>MATSPE023192
Length=971

 Score = 207 bits (527),  Expect = 5e-54, Method: Compositional matrix adjust.
 Identities = 139/404 (34%), Positives = 194/404 (48%), Gaps = 60/404 (15%)

Query  385  SDREAGTETGG--ENNDKEEEEKKDETSSSSEANSRCQTPIKMKPNI-EPPENVEWSGAE  441
            S RE   ET G  E   K   EK++E +   E  +  Q P   +P + + P  +E    E
Sbjct  548  SGREKQEETTGQCEAAGKSGREKQEEATGQCELKAEQQAPGVFQPRLSDVPGYLEL---E  604

Query  442  ASMFRVLIGTYYDNFCAIARLIGTKTCRQVYEFRVKESSIIAPAPAEDVDTPPRKKKRKH  501
              + R L      ++C IA ++GTK+C+QVYEF  +   ++    A        + KRK 
Sbjct  605  CVLLRKLFYIAGKDYCKIATMLGTKSCKQVYEFGQRYPRLLWLGSAHCQGKEEERDKRKK  664

Query  502  RLWAAHCRKIQLKKDGSSNHVYNYQPCDHPRQPCDSSCPCVIAQNFCEKFCQCSSECQNR  561
            +    +  K + KK  ++   ++Y PCDH     D         N         S     
Sbjct  665  KKRKVNINKAKAKKTITA-LPHSYMPCDHEGSCLDPESNA----NASRIRLSARSTALVP  719

Query  562  FPGCRCKAQCNTKQCPCYLAVREC--------DPDLCLTC--------------------  593
             P        N K     LA            DPDLC +C                    
Sbjct  720  SPAVTVSWAVNAKAASVALARARALLPVGNXXDPDLCTSCVNLPQDGDSVLYPVNNKKPK  779

Query  594  -----------GAA----------DHWDSKNVSCKNCSIQRGSKKHLLLAPSDVAGWGIF  632
                       GA+          +  ++   +C N ++Q   +K + L  S + GWG +
Sbjct  780  KDKKVGSEDDPGASPREGGGNSEDEQEEANRTTCYNVAMQLQCRKQIYLGRSSIHGWGAY  839

Query  633  IKDPVQKNEFISEYCGEIISQDEADRRGKVYDKYMCSFLFNLNNDFVVDATRKGNKIRFA  692
            +  P QKNE I+EY GE+ISQ+EADRRGK+YDK   S+LFNLN +FVVDA RKGNKI+FA
Sbjct  840  LSSPAQKNELITEYLGELISQEEADRRGKIYDKLNRSYLFNLNEEFVVDAARKGNKIKFA  899

Query  693  NHSVNPNCYAKVMMVNGDHRIGIFAKRAIQTGEELFFDYRYSQA  736
            NHS NPNCY++V+ VNG+HRIGIFAK+ I+ GEEL FDY++  +
Sbjct  900  NHSDNPNCYSRVIFVNGNHRIGIFAKKNIRVGEELLFDYKHEHS  943


>SALKVE021289
Length=705

 Score = 201 bits (511),  Expect = 6e-53, Method: Compositional matrix adjust.
 Identities = 182/659 (28%), Positives = 276/659 (42%), Gaps = 101/659 (15%)

Query  1    MGQTGKKSEKGPVCWRKRVKSEYMRLRQLKRFRRADEVKSMFSSNRQKILERTEILNQEW  60
            +      S+  P     R+ + + +++Q +    A+ V+S    NR        ++ +  
Sbjct  40   LAAPSPSSDAVPDVLATRIVAIFTQVQQRRCEEHANLVQSSLRDNR-------AVIARGL  92

Query  61   KQRRIQPVHI-LTSVSSLRGTRECSVT-------SDLDFPTQVIPLKTLNAVASVPIMYS  112
             QRR +     L    +LR T   S T       S    P Q+IP   + +   +P   +
Sbjct  93   AQRRARRNEADLARAQNLRPTPPSSATALTLGTRSTPQQPEQIIPAVLIPSRRPLPPFCT  152

Query  113  WSPLQQNFMVEDETVLHNIPYMGDEVLDQDGTFIEELIKNYDGKVHGDRECGFINDEIFV  172
            W P+++N MVEDETVL ++PY+GDE       F+ EL   YD  +    +   I+  +  
Sbjct  153  WVPIRRNLMVEDETVLRHMPYIGDE---DPEDFLVELTNTYDNTLTETIQDEAIDQHLLF  209

Query  173  ELVNALGQYNDDDDDDDGDDPEEREEKQKDLEDHRDDKESRPPRKFPSDKIFEAISSMFP  232
            E V  +                   E    L + +  K            +FE I     
Sbjct  210  ETVQCVIH-----------------EFPGILNNQKLAK-----------ALFETIGQRLT  241

Query  233  DKGTAEELKEKYKELTEQQLPG---ALPPECTPNIDGPNAKSVQREQSLHSFHTLFCRRC  289
                 +EL +KY+ + +Q  P    AL  E +P++D P A +V+ ++ + S+HTLFCRRC
Sbjct  242  PPWKGKELAQKYQAIQKQLDPAQDDALQ-EFSPDLDSPFA-NVRPDKVMDSYHTLFCRRC  299

Query  290  FKYDCFLHRKCNYSFHATPNTYKRKNTETALDNKPCGPQCYQHLEGAKEFAAALTAERIK  349
            + YDC  H     + H  P   +           PC   C+  L+ +          RIK
Sbjct  300  YTYDCRYH-----AHHPLPTAPREHPKHKRTAKLPCSKTCFSALKTSD------LPSRIK  348

Query  350  TPPKRPGGRRRGR-------LP-----------NNSSRPSTPTINVLESKDTDSDREAGT  391
              P R       R       LP           NN  R  T        +  + D   G 
Sbjct  349  AMPPRSSQAPFCRNEHIMTILPPLIHRAVHFKCNNCCR--TLYGEHFHCEKCNDDLCKGC  406

Query  392  ETGGENNDKEEEEKKD---ETSSSSEANSRCQTPIK---MKPNIEPPENVEWSGAEASMF  445
             T         E ++    + SSS +A     T +    + P      +  W+  E  + 
Sbjct  407  ATADPFALVLVEHRRKLLKKFSSSPDAQGLKSTALPGSILAPTSSDALDAPWTSVERVLL  466

Query  446  RVLIGTYYDNFCAIARLIGTKTCRQVYEF---RVKESSIIAPAPAEDVDTPPRK----KK  498
                  +  ++CA+AR + +KTC+QV+ F    + +    +    E+ D   +K    +K
Sbjct  467  EKARSIFGRDYCAMARFVASKTCQQVHAFVRAELDDDDASSEDANEEEDQSSKKAMARQK  526

Query  499  RKHRLWAAHCRKI----QLKKDGSSNHVY-NYQPCDHPRQPCDSSCPCVIAQNFCEKFCQ  553
            ++++    H R      +L    S   V  NY+PCDHP + CD SC CV   NFCEKFCQ
Sbjct  527  KRNKAKGLHSRSTVAMRKLANQASGKSVIENYEPCDHPGRECDESCSCVQTNNFCEKFCQ  586

Query  554  CSSECQNRFPGCRCKAQCNTKQCPCYLAVRECDPDLCLTCGAADHWDSKNVS-CKNCSI  611
            CS  C NRF GCRCK  C+T+ C C+ AVRECDPDLC  C +     +   + CKN SI
Sbjct  587  CSQSCNNRFLGCRCKGFCDTRICHCFAAVRECDPDLCSHCCSEHEGSASGATLCKNMSI  645


>STRRAT010270
Length=688

 Score = 199 bits (507),  Expect = 2e-52, Method: Compositional matrix adjust.
 Identities = 105/227 (46%), Positives = 139/227 (61%), Gaps = 5/227 (2%)

Query  513  LKKDGSSNHVYNYQPCDHPRQPC--DSSCPCVIAQNFCEKFCQCSSECQNRFPGCRCKA-  569
            LK DG+ N++  Y PC H   PC  ++ CPC I ++ C   C C   C+ +F GC CKA 
Sbjct  448  LKSDGTVNNMVIYNPCCH-TGPCTKENKCPCAINKHICYDSCGCPPNCKTKFTGCHCKAG  506

Query  570  QCNTKQCPCYLAVRECDPDLCLTCGAADHWDSKNVSCKNCSIQRGSKKHLLLAPSDVAGW  629
             C+T +CPC++   EC P  C +C           SC+NC IQR   K++ +  S +AG 
Sbjct  507  DCSTTRCPCFILGWECLPMTCDSCSFDGIKKKDCKSCQNCFIQRNLCKNIDIKQSPIAGN  566

Query  630  GIFIKDPVQKNEFISEYCGEIISQDEADRRGKVYDKYMCSFLFNLNNDFVVDATRKGNKI  689
            G F  + + K EFI EY GE+IS +EA+RRG++ D    S+LF LN D  +DA   GN  
Sbjct  567  GAFAGESILKGEFIIEYKGEVISNEEAERRGRICDAKKSSYLFVLNEDEHIDALNYGNSA  626

Query  690  RFANHSV-NPNCYAKVMMVNGDHRIGIFAKRAIQTGEELFFDYRYSQ  735
            RF NHS  NPNC AKVM+VNG+HRIG++A + I  GEEL FDYRY+ 
Sbjct  627  RFINHSSDNPNCAAKVMIVNGNHRIGLYATKNISKGEELLFDYRYTN  673


>HYPCAT000126
Length=772

 Score = 198 bits (504),  Expect = 1e-51, Method: Compositional matrix adjust.
 Identities = 111/267 (42%), Positives = 139/267 (52%), Gaps = 55/267 (21%)

Query  527  PCDHPRQPCDSSCPCVIAQNFCEKFCQCS-SECQNRFPGCRCK-AQCNTKQCPCYLAVRE  584
            PC H       +C C+    FC KFC C+ S C N   GCRC    CNT  C C    RE
Sbjct  485  PCSHEGHCSSENCICIQNSIFCSKFCGCAGSSCSNVLLGCRCVVGMCNTLVCSCLAGGRE  544

Query  585  CDPDLCLTC------------------------------GAAD------------HWD--  600
            CDP+LC TC                              GA D            +W   
Sbjct  545  CDPELCHTCGASELRGKSRGRVCGAGECCEGHTETAKRQGAIDEANLLSEKRSTANWAGD  604

Query  601  ---------SKNVSCKNCSIQRGSKKHLLLAPSDVAGWGIFIKDPVQKNEFISEYCGEII  651
                     +    CKN   +R   K +LL  S + GWG F+ +PV+KNE I EY GE+I
Sbjct  605  RKEDGIQTATGESQCKNLYFRRALHKRILLGRSSIHGWGAFLCEPVEKNEMIYEYQGEVI  664

Query  652  SQDEADRRGKVYDKYMCSFLFNLNNDFVVDATRKGNKIRFANHSVNPNCYAKVMMVNGDH  711
            + +EADRRG  YD+   SFLF+LN++ VVDA R GNKI+FAN+   PNC AK+++V+GDH
Sbjct  665  TTEEADRRGLAYDRIDRSFLFDLNDECVVDAARLGNKIKFANYDRQPNCSAKILLVDGDH  724

Query  712  RIGIFAKRAIQTGEELFFDYRYSQADA  738
            RIGIFAKR I  GEE+ FDY Y++  A
Sbjct  725  RIGIFAKRDILAGEEISFDYGYAEERA  751


>CHLREI018774
Length=793

 Score = 197 bits (501),  Expect = 3e-51, Method: Compositional matrix adjust.
 Identities = 100/235 (43%), Positives = 140/235 (60%), Gaps = 20/235 (9%)

Query  517  GSSNHVYNYQPCDHPRQPCDSSCPCVIAQNFCEKFCQCSSECQNRFPGCRCKAQCNTKQC  576
            G ++   +YQPC    + C + CPCV A+NFCEKFC CS+ C+ RF GC CK+ C    C
Sbjct  573  GPADQWQDYQPCTCEGR-CKADCPCVAARNFCEKFCACSAACKERFRGCTCKSGCKNNMC  631

Query  577  PCYLAVRECDPDLCLTCGAADHWDSK-NVSCKNCSIQRGSKKHLLLAPSDV--AGWGIFI  633
            PC  A RECDPDLC  C       ++    C N  ++     H++L  SD+  AGWG+F 
Sbjct  632  PCAAAGRECDPDLCAGCAPTLEGRAEPGRECANMRLRLRQHAHVVLGTSDIPGAGWGLFA  691

Query  634  KDPVQKNEFISEYCGEIISQDEADRRGKVYDKYMCSFLFNLNNDFVVDATRKGNKIRFAN  693
               V +N F+ EY G++I+QDEA+RRG VYD        ++NN        +GNK+R AN
Sbjct  692  AQYVARNGFLGEYTGDLITQDEANRRGSVYD--------HMNN--------RGNKLRCAN  735

Query  694  HSVNPNCYAKVMMVNGDHRIGIFAKRAIQTGEELFFDYRYSQADALKYVGIEREM  748
            HS  P   AKV++V+G+ RI IFA + +  G E+ +DYRYS+  A  +V  +++M
Sbjct  736  HSSEPVAKAKVLLVDGESRIAIFADKPVTPGMEITYDYRYSEDTAPHWVNSKKKM  790


>GONPAC050751
Length=437

 Score = 189 bits (480),  Expect = 8e-51, Method: Compositional matrix adjust.
 Identities = 82/141 (58%), Positives = 110/141 (78%), Gaps = 0/141 (0%)

Query  606  CKNCSIQRGSKKHLLLAPSDVAGWGIFIKDPVQKNEFISEYCGEIISQDEADRRGKVYDK  665
            C N  +Q G  K LLL  S++AGWG+FI++P+ +++F+  Y GE+ISQ+EADRRGKVYD+
Sbjct  269  CHNVQMQLGVHKRLLLGHSEIAGWGVFIEEPLGRHQFLHXYTGELISQEEADRRGKVYDR  328

Query  666  YMCSFLFNLNNDFVVDATRKGNKIRFANHSVNPNCYAKVMMVNGDHRIGIFAKRAIQTGE  725
               SFLFNLN+  V+DA R+GNK RFANHS +PNCYAK+++VNGDHRIGIF+KR ++ GE
Sbjct  329  RDHSFLFNLNDTSVLDAMRQGNKTRFANHSNHPNCYAKILLVNGDHRIGIFSKRPLEPGE  388

Query  726  ELFFDYRYSQADALKYVGIER  746
            ELF+DYR+     L +  +ER
Sbjct  389  ELFYDYRHENHAVLPFWVLER  409


>VERVER011573
Length=543

 Score = 191 bits (485),  Expect = 2e-50, Method: Compositional matrix adjust.
 Identities = 103/241 (43%), Positives = 140/241 (58%), Gaps = 23/241 (10%)

Query  514  KKDGSSNHVYNYQPCDHPRQPCDSS---CPCVIAQNFCEKFCQCSSECQNRFPGCRCKAQ  570
            +KDG    V +Y PC HP  PC S    CPC   + +CEKFC CS +C+ +FPGC C + 
Sbjct  1    RKDGQKFDV-SYSPCSHPGYPCGSPNVFCPCAENETYCEKFCSCSKDCERKFPGCNCSST  59

Query  571  CNTK-------QCPCYLAVRECDPDLCLTCGAADHWDSKNVSCKNCSIQRGSKKHLLLAP  623
              T         C C   +RECDPD+C               C N  +    +K + +  
Sbjct  60   GKTSCIKTANTSCLCVQEMRECDPDICRC----------KCDCYNALVLMEKQKKVSVRK  109

Query  624  SDVAGWGIFIKDPVQKNEFISEYCGEIISQDEADRRGKVYDKYMCSFLFNLNND-FVVDA  682
            S VAGWG+F    +++ EF++EY G++IS DE++RRG +YD+   +FLF L+N  +VVDA
Sbjct  110  SKVAGWGLFADTKIKEGEFVAEYKGDLISLDESERRGWIYDERKVNFLFGLHNSGYVVDA  169

Query  683  TRKGNKIRFANHSVNPNCYAKVMMVNGDHRIGIFAKRAIQTGEELFFDYRYSQADALKYV  742
            TRKGNK++FANHS NPN  + +    G+ RI + A R IQ  EELF DY YS+ D  K +
Sbjct  170  TRKGNKMKFANHSRNPNVNSCIESTLGELRIVMRAGRDIQPDEELFIDYGYSK-DYFKRI  228

Query  743  G  743
            G
Sbjct  229  G  229


>GEFOKE013152
Length=671

 Score = 193 bits (490),  Expect = 3e-50, Method: Compositional matrix adjust.
 Identities = 93/198 (47%), Positives = 128/198 (65%), Gaps = 4/198 (2%)

Query  535  CDS-SCPCVIAQNFCEKFCQCSSECQNRFPGCRCKAQCNTKQCPCYLAVRECDPDLCLTC  593
            CD+ +C C+  +  C+  C C   C+ R PGC C+  C  K CPC + +REC PDLC  C
Sbjct  431  CDAATCSCLERKMPCDLMCGCPPGCKWRHPGCDCEGPCKEK-CPCAIMLRECLPDLCQKC  489

Query  594  GAADHWDSKNVSCKNCSIQRGSKKHLLLAPSDVAGWGIFIKDPVQKNEFISEYCGEIISQ  653
             +          C+N  +Q G +K + +A SD+ GWG+++ + V+K+EFI EY  E+IS 
Sbjct  490  ASLP--GCAPTRCQNMWLQSGLRKPVKIARSDIHGWGLYVLEAVRKDEFIGEYVAELISI  547

Query  654  DEADRRGKVYDKYMCSFLFNLNNDFVVDATRKGNKIRFANHSVNPNCYAKVMMVNGDHRI  713
            +EA+RRG+VYDK   S+LF+L ++ V+DATR GNK RFANHS  PN  A ++MV G HR+
Sbjct  548  EEAERRGQVYDKRRKSYLFDLTSESVLDATRMGNKFRFANHSTKPNMVAALLMVQGAHRV  607

Query  714  GIFAKRAIQTGEELFFDY  731
            G +A R IQ  EEL FDY
Sbjct  608  GFYATRHIQKFEELTFDY  625


>GONPAC013606
Length=234

 Score = 179 bits (455),  Expect = 1e-49, Method: Composition-based stats.
 Identities = 92/180 (51%), Positives = 114/180 (63%), Gaps = 6/180 (3%)

Query  570  QCNTKQCPCYLAVRECDPDLCLTCGAADHWDSKNVS------CKNCSIQRGSKKHLLLAP  623
            +C    CPC+ A RECDPDLC           +N        C N +++    K L +AP
Sbjct  39   RCRLNSCPCFAAKRECDPDLCCCGVDVVVDGVQNGQAPTTDECHNLTLRLHVHKRLRVAP  98

Query  624  SDVAGWGIFIKDPVQKNEFISEYCGEIISQDEADRRGKVYDKYMCSFLFNLNNDFVVDAT  683
            S+VAGWG+F+ +   K+EF+ EY GEIIS +EADRRG +YDK   SFLFNL  + V+DAT
Sbjct  99   SNVAGWGLFLPEGAAKDEFLHEYTGEIISHEEADRRGHIYDKLDHSFLFNLTEESVIDAT  158

Query  684  RKGNKIRFANHSVNPNCYAKVMMVNGDHRIGIFAKRAIQTGEELFFDYRYSQADALKYVG  743
            R G+K RFANHS NPNC AK+  VNGD RIGIFA   I  G ELFFDYR+    A ++ G
Sbjct  159  RMGSKARFANHSDNPNCCAKIFDVNGDSRIGIFALMDIPPGGELFFDYRHEFGGAPEFGG  218


>GONPAC018742
Length=596

 Score = 189 bits (479),  Expect = 3e-49, Method: Compositional matrix adjust.
 Identities = 83/141 (59%), Positives = 111/141 (79%), Gaps = 0/141 (0%)

Query  606  CKNCSIQRGSKKHLLLAPSDVAGWGIFIKDPVQKNEFISEYCGEIISQDEADRRGKVYDK  665
            C N  +Q G  K LLL  S++AGWG+FI++P+ +++F+ EY GE+ISQ+EADRRGKVYD+
Sbjct  428  CHNVQMQLGVHKRLLLGHSEIAGWGVFIEEPLGRHQFLHEYTGELISQEEADRRGKVYDR  487

Query  666  YMCSFLFNLNNDFVVDATRKGNKIRFANHSVNPNCYAKVMMVNGDHRIGIFAKRAIQTGE  725
               SFLFNLN+  V+DA R+GNK RFANHS +PNCYAK+++VNGDHRIGIF+KR ++ GE
Sbjct  488  RDHSFLFNLNDTSVLDAMRQGNKTRFANHSNHPNCYAKILLVNGDHRIGIFSKRPLEPGE  547

Query  726  ELFFDYRYSQADALKYVGIER  746
            ELF+DYR+     L +  +ER
Sbjct  548  ELFYDYRHENHAVLPFWVLER  568


 Score = 82.0 bits (201),  Expect = 5e-14, Method: Compositional matrix adjust.
 Identities = 40/87 (46%), Positives = 52/87 (60%), Gaps = 2/87 (2%)

Query  510  KIQLKKDGSSNHVYNYQPCDHPRQPCDSSCPCVIAQNFCEKFCQCSSECQNRFPGCRCKA  569
            +I +K+  +      Y+PC+H       SC C+   NFCEKFC C   C+NRF GC+CK 
Sbjct  229  EIVMKRQEAVGEKREYRPCEHDGPCTKESCGCIQDNNFCEKFCPCGPGCKNRFIGCKCKK  288

Query  570  -QCNTKQCPCYLAVRECDPDLCLTCGA  595
              C+  QC C+ A RECDPD+C  CGA
Sbjct  289  NNCSGPQCFCWSAFRECDPDVC-GCGA  314


>GEMCRY040188
Length=151

 Score = 171 bits (434),  Expect = 7e-48, Method: Compositional matrix adjust.
 Identities = 75/123 (61%), Positives = 96/123 (78%), Gaps = 1/123 (1%)

Query  618  HLLLAPSDVAGWGIFIKDPVQKNEFISEYCGEIISQDEADRRGKVYDKYMCSFLFNLNND  677
            H+ +  SDVAGWG+F++D V+KNEFI EY GE +SQ+EADRRGK+YDK   S++FNLNN 
Sbjct  2    HVYMGKSDVAGWGVFVRDTVEKNEFIEEYTGEQMSQEEADRRGKIYDKRNSSYIFNLNNQ  61

Query  678  FVVDATRKGNKIRFANH-SVNPNCYAKVMMVNGDHRIGIFAKRAIQTGEELFFDYRYSQA  736
             V+DA RKGNK RFANH S  PNC+AK+++V GDHRIGIFAKR  + G+EL +DY +   
Sbjct  62   TVLDAMRKGNKTRFANHNSKAPNCFAKILLVRGDHRIGIFAKRRAEAGDELLYDYHHENH  121

Query  737  DAL  739
            D +
Sbjct  122  DVV  124


>DIPROT025754
Length=759

 Score = 186 bits (473),  Expect = 1e-47, Method: Compositional matrix adjust.
 Identities = 112/329 (34%), Positives = 166/329 (50%), Gaps = 21/329 (6%)

Query  420  QTPIKMKPNIEPPENVEWSGAEASMFRVLIGTYYDN-FCAIARLIGTKTCRQVYEFRVKE  478
            Q+ +K +   +PP+   W+  E S     +  +      ++  L+ TK+  ++ E   + 
Sbjct  447  QSRLKQEALQQPPDG--WTLEEWSALLSGLSIFAKTELSSLKILVKTKSIEEIEECINER  504

Query  479  SSIIAPAPAEDVDTPPRKKKRKHRLWAAHCRKIQLKKDGSSNHVYNYQPCDHPRQPCDSS  538
                 P P      P + KK  +R  A   R   L  +   NH Y   PC H        
Sbjct  505  KLHAEPFPP----VPRKIKKDTNRQLATMKRS--LDGEPEFNHYY---PCGHSGDCVPGE  555

Query  539  CPCVIAQNFCEKFCQCSSECQNRFPGCRCKAQCNTKQCPCYLAVRECDPDLCLTCGAADH  598
            CPC+   + C K+C+C   C  R  GCRC   C++  C C+    ECDPDLC  C     
Sbjct  556  CPCLEKTHLCTKYCRCGPTCAYRLQGCRCNGACSSNLCTCHSYGLECDPDLCGCC-----  610

Query  599  WDSKNVSCKNCSIQRGSKKHLLLAPSDV--AGWGIFIKDPVQKNEFISEYCGEIISQDEA  656
              + N  C+N  +Q+   K L LA S +  AGWGIF+ +   K + I EY GE I   E+
Sbjct  611  -QNPNSKCRNRQLQQNRSKKLYLAKSTLENAGWGIFLAEDAAKGDLIQEYTGEFIPYSES  669

Query  657  DRRGKVYDKYMCSFLFNLNNDFVVDATRKGNKIRFANHSVNPNCYAKVMMVNGDHRIGIF  716
            DRRGKVY     +++F L +DF +D+ R G+++RFANHS + NC+ K +   G +RIGI+
Sbjct  670  DRRGKVYAILKRNYIFRLTDDFDIDSIRFGSEVRFANHSTHGNCHPKRLFTGGKYRIGIY  729

Query  717  AKRAIQTGEELFFDYRYSQADALKYVGIE  745
            A   +  G+E+ F+Y YS  + L+  GIE
Sbjct  730  ASMNLCAGDEVLFNYEYSD-EQLEEYGIE  757


>ACASPE010504
Length=206

 Score = 171 bits (434),  Expect = 4e-47, Method: Compositional matrix adjust.
 Identities = 93/200 (47%), Positives = 128/200 (64%), Gaps = 9/200 (5%)

Query  525  YQPCDHPRQPCDS-SCPCVIAQNFCEKFCQCSS-ECQNRFPGCRCKA-QCNTKQCPCYLA  581
            +  CDH   PC + +C C+ + NFC  FC CSS  C    PGCRC A  C T +C C++A
Sbjct  8    HMGCDH-EGPCTAENCSCIQSLNFCTSFCGCSSASCSYSHPGCRCSAGNCQTPKCACFIA  66

Query  582  VRECDPDLCLTCGAADHWDSKNVSCKNCSIQRGSKKHLLLAPSDVAGWGIFIKDPVQKNE  641
             RECDP LC +CG+ +  D     CKN SI+  +   LLL PS +AGWG F++   QK +
Sbjct  67   SRECDPLLCKSCGSEEK-DPTKRKCKNVSIRYRNHHKLLLGPSSIAGWGCFLQGTAQKGD  125

Query  642  FISEYCGEIISQDEADRRGKVYDKYMCSFLFNLNNDFVVDATRKGNKIRFANHS-VNPNC  700
             ++EY GEIIS +EA+ RG  YD +  + LF++N + V+DA   G+K +FANHS ++PN 
Sbjct  126  LLTEYTGEIISHEEANARGGQYDYHDFTCLFDINQESVLDA---GSKAKFANHSHLHPNS  182

Query  701  YAKVMMVNGDHRIGIFAKRA  720
             +++M VNGD RIG+FA R 
Sbjct  183  VSRIMSVNGDLRIGLFALRG  202


>STRRAT008163
Length=748

 Score = 184 bits (466),  Expect = 1e-46, Method: Compositional matrix adjust.
 Identities = 101/255 (40%), Positives = 146/255 (57%), Gaps = 4/255 (2%)

Query  492  TPPRKKKRKHRLWAAHCRKIQLKKDGSSNHVYNYQPCDHPRQPCD-SSCPCVIAQNFCEK  550
            TP ++    ++ +A   RK  L  +    +   Y PC H  +  + ++CPC+ +++ C  
Sbjct  459  TPAQQSLNTYQTFANVARKTILINESEYGNDDKYSPCKHFGECSEKNNCPCIKSKHACFN  518

Query  551  FCQCSSECQNRFPGCRCKA-QCNTKQCPCYLAVRECDPDLCLTCGAADHWD-SKNVSCKN  608
             CQC   C ++F GC CK+  C+T +CPC     EC    C  C      D S N  C+N
Sbjct  519  MCQCLPSCPSKFTGCNCKSGNCSTTKCPCVKLGWECVSTYCKNCNCDITIDVSINEMCRN  578

Query  609  CSIQRGSKKHLLLAPSDVAGWGIFIKDPVQKNEFISEYCGEIISQDEADRRGKVYDKYMC  668
              +QRG  K L +  S +AG+G F  D ++K +FISEY GEIISQ+E++RRG+VYD    
Sbjct  579  SFLQRGFSKRLDIKESTIAGFGAFATDLIKKGDFISEYKGEIISQEESERRGRVYDSIKM  638

Query  669  SFLFNLNNDFVVDATRKGNKIRFANHS-VNPNCYAKVMMVNGDHRIGIFAKRAIQTGEEL  727
            ++LF LN    VDA   GN  RF NHS  NPN +AK+++V+G  +I + A R I  GEEL
Sbjct  639  NYLFKLNQLQQVDAYHYGNACRFINHSDTNPNVHAKIIVVSGMQKIALIALRNIDPGEEL  698

Query  728  FFDYRYSQADALKYV  742
            FF+Y Y++     +V
Sbjct  699  FFNYNYTKHQTKNFV  713


>NEPPYR022739
Length=166

 Score = 168 bits (426),  Expect = 1e-46, Method: Composition-based stats.
 Identities = 74/137 (54%), Positives = 103/137 (75%), Gaps = 0/137 (0%)

Query  602  KNVSCKNCSIQRGSKKHLLLAPSDVAGWGIFIKDPVQKNEFISEYCGEIISQDEADRRGK  661
            ++V+C+N  ++    +H+ +  SDV+GWG F+    +KNEF+ EY GE+I+Q EADRRGK
Sbjct  19   RHVNCQNMRLRLRRHRHVKIRLSDVSGWGAFLMGEAKKNEFLGEYTGELITQTEADRRGK  78

Query  662  VYDKYMCSFLFNLNNDFVVDATRKGNKIRFANHSVNPNCYAKVMMVNGDHRIGIFAKRAI  721
             YD+   SFLFNLN+ +V+DA  KGNK++FANHS  PNC+AKV+MV+G+HR+GIFAK  +
Sbjct  79   TYDRMNSSFLFNLNDHWVLDAQHKGNKLKFANHSATPNCFAKVLMVDGEHRVGIFAKEDL  138

Query  722  QTGEELFFDYRYSQADA  738
            + G ELF+DYRY    A
Sbjct  139  KHGAELFYDYRYDTDKA  155


>GEPOCE051197
Length=364

 Score = 172 bits (437),  Expect = 1e-45, Method: Compositional matrix adjust.
 Identities = 88/200 (44%), Positives = 115/200 (58%), Gaps = 32/200 (16%)

Query  568  KAQCNTKQCPCYLAVRECDPDLCLTCGAADHWDS--------------------------  601
            K  C T QCPC+ A RECDPD+C  C A++  D+                          
Sbjct  156  KGDCRTSQCPCWAAGRECDPDIC-HCAASEFADAGCEACMPRWGGGEEHCMPCDGGAAAA  214

Query  602  -----KNVSCKNCSIQRGSKKHLLLAPSDVAGWGIFIKDPVQKNEFISEYCGEIISQDEA  656
                   V C+N  +     K LLL PS+VAGWG+F    +++ E ++EY GE++S +EA
Sbjct  215  KADGEAAVPCRNMGLLLREHKPLLLGPSEVAGWGLFSHGSIERQELVTEYVGELVSHEEA  274

Query  657  DRRGKVYDKYMCSFLFNLNNDFVVDATRKGNKIRFANHSVNPNCYAKVMMVNGDHRIGIF  716
            DRRG+VYD+  C++LFNLN   VVDA  KGN  RFANHS   NC  K+M V GD  IG++
Sbjct  275  DRRGQVYDRRACTYLFNLNATQVVDACPKGNMSRFANHSDKANCDTKIMTVRGDQHIGLY  334

Query  717  AKRAIQTGEELFFDYRYSQA  736
            AK  I  GEELFF+YR+ +A
Sbjct  335  AKERIGRGEELFFNYRWDEA  354


>GEMCRY010938
Length=139

 Score = 165 bits (417),  Expect = 2e-45, Method: Composition-based stats.
 Identities = 74/124 (60%), Positives = 93/124 (75%), Gaps = 0/124 (0%)

Query  613  RGSKKHLLLAPSDVAGWGIFIKDPVQKNEFISEYCGEIISQDEADRRGKVYDKYMCSFLF  672
            RG    L +  SDV GWG+F  D + K++FI EY GE+IS +EADRRG +YDK   S+LF
Sbjct  3    RGKHARLRMGISDVCGWGLFSADALVKDDFIYEYMGEVISHEEADRRGCIYDKQNYSYLF  62

Query  673  NLNNDFVVDATRKGNKIRFANHSVNPNCYAKVMMVNGDHRIGIFAKRAIQTGEELFFDYR  732
            NLN + VVDA+RKGNK RFANHS +PNCY K+M VNG+HRIG++A+ AI  G ELF+DYR
Sbjct  63   NLNQNLVVDASRKGNKTRFANHSHHPNCYCKIMQVNGEHRIGVYAREAIPEGGELFYDYR  122

Query  733  YSQA  736
            +  A
Sbjct  123  HDLA  126


>GUITHE011765
Length=106

 Score = 163 bits (412),  Expect = 2e-45, Method: Composition-based stats.
 Identities = 70/106 (66%), Positives = 90/106 (85%), Gaps = 0/106 (0%)

Query  628  GWGIFIKDPVQKNEFISEYCGEIISQDEADRRGKVYDKYMCSFLFNLNNDFVVDATRKGN  687
            GWG+F++D V+KNEFI EY GE +SQ+EADRRGK+YDK   S++FNLNN  V+DA RKGN
Sbjct  1    GWGVFVRDAVEKNEFIQEYTGEQMSQEEADRRGKIYDKRNSSYIFNLNNQTVLDAMRKGN  60

Query  688  KIRFANHSVNPNCYAKVMMVNGDHRIGIFAKRAIQTGEELFFDYRY  733
            K RFANHS +PNC+AK+++V GDHRIGIFAKR ++ G+ELF+DY +
Sbjct  61   KTRFANHSNSPNCFAKILLVRGDHRIGIFAKRRVEAGDELFYDYHH  106


>VERVER002833
Length=390

 Score = 172 bits (435),  Expect = 5e-45, Method: Compositional matrix adjust.
 Identities = 111/322 (34%), Positives = 159/322 (49%), Gaps = 42/322 (13%)

Query  442  ASMFRVLIGTYYDNFCAIARLIGTK-TCRQVYEFRVKESSIIAPAPAEDVDTPPRKKKRK  500
            A +    I  +  N+C I +      TC +V ++ V   S         V   P+    +
Sbjct  69   ADLVSSGIVVFAKNYCRIRKCNAPAFTCAEVRDYVVTHLS--------HVKALPKMAAPQ  120

Query  501  HRLWAAHCRKIQLKKDGSSNHVYNYQPCDHPRQPCDSS--CPCVIAQNFCEKFCQCSSEC  558
             + W     ++   K      +  YQPC H   PC  S  C C     +CEK+C C + C
Sbjct  121  TKPW-----RVNSGKRTHDKELAAYQPCSH-EGPCHRSALCYCHAHHLYCEKYCACVATC  174

Query  559  QNRFPGCRCKAQ------CNTKQCPCYLAVRECDPDLC----LTCGAADHWDSKNVSCKN  608
             NRF GC+CK++      C+ K C C   +RECD D C    LTC   D           
Sbjct  175  SNRFKGCKCKSKKPGDGTCD-KSCICAQNMRECDFDTCQCDPLTCSQRD-----------  222

Query  609  CSIQRGSKKHLLLAPSDVAGWGIFIKDPVQKNEFISEYCGEIISQDEADRRGKVYDKYMC  668
              +Q    KHL +  S VAG+G+F  D +   EFI EY GE+I  +EA+RRG + DK   
Sbjct  223  --LQTKKPKHLWIGASAVAGFGLFAVDRIHSGEFIGEYVGEVIPHNEAERRGLIADKIKR  280

Query  669  SFLFNLNNDFVVDATRKGNKIRFANHSVNPNCYAKVMMVNGDHRIGIFAKRAIQTGEELF  728
            S+LF+  +D  VD+T+ GN+++FANHS  PNC  K + VNG+ R+  +A   I   EELF
Sbjct  281  SYLFDTGSDLCVDSTKFGNRLKFANHSSRPNCKPKQLRVNGELRLAFYAVEDIAPSEELF  340

Query  729  FDYRYSQADALKYVGIEREMEI  750
             DY Y+   + K +  ER +++
Sbjct  341  IDYDYADPSS-KGITNERPLDV  361


>CHABRA012569
Length=2074

 Score = 177 bits (450),  Expect = 7e-44, Method: Compositional matrix adjust.
 Identities = 127/381 (33%), Positives = 187/381 (49%), Gaps = 47/381 (12%)

Query  387  REAGTETGGENNDKEEEEKKDETSSSSEANSRCQTPIKMKPNIEPPENVEWSGAEASMFR  446
            R AG  TG  +++ +E+ +   +    +A+ + +         +  E  +WS  E  ++ 
Sbjct  236  RAAGRGTGQASDEGDEKTEGLSSKEKQQADYKERRVNGFGKESDRAEETKWSQLEIELYE  295

Query  447  VLIGTYYDNFCAIAR--LIGTKTC----RQVYEFRVKESSIIAPAPAEDVD-TPPRKKKR  499
              I  +  N C I+R  L G KTC    R++    +  +++I  +    VD   PR ++ 
Sbjct  296  KGIQIFGRNSCPISRNLLKGLKTCVEVGRRMAAEDLAAAAVIDGSDLSLVDDRLPRTQRV  355

Query  500  KHRLWAAHCRKIQLKKDGSSNHVYN-----------------YQPCDHPR------QPCD  536
              + +      ++  K+  +    N                   P    R      QPC 
Sbjct  356  GFKGFYRGVEGMRGGKNAKARFPNNGRRRLGRVRFSQRKFTFVSPAIRKRFETGKDQPCT  415

Query  537  SSCPCVIAQNFCEKFCQCSSECQNRFPGCRCKAQCNTKQCPCY----LAVRECDPDLCLT  592
               PC   +  C+K C C    QN   G  C+  C       +      V      L   
Sbjct  416  QFIPCG-CRGPCKKDCIC---LQN---GTCCEKYCGFLFLNVWRNWLFYVDVIRILLEFY  468

Query  593  CGAADHWDSKNVSCKNCSIQRGSKKHLLLAPSDVAGWGIFIKDPVQKNEFISEYCGEIIS  652
            C  +  W   +   +  +IQ+     +LLA SDV GWG F+K+ V +++++ EY GE+IS
Sbjct  469  CSNSCAWGCGD-PLRTTAIQQ-----VLLAKSDVQGWGAFLKNSVGRHDYLGEYTGELIS  522

Query  653  QDEADRRGKVYDKYMCSFLFNLNNDFVVDATRKGNKIRFANHSVNPNCYAKVMMVNGDHR  712
              EAD+RGK+YD+   SFLFNLN+ FV+DA RKG+K++FANHS NPNCYAKVMMV GDHR
Sbjct  523  HTEADKRGKIYDRVNSSFLFNLNDQFVLDAYRKGDKLKFANHSPNPNCYAKVMMVAGDHR  582

Query  713  IGIFAKRAIQTGEELFFDYRY  733
            +GIFAK  I  GEELF+DYRY
Sbjct  583  VGIFAKERIAAGEELFYDYRY  603


>ALLMAC008466
Length=630

 Score = 172 bits (436),  Expect = 2e-43, Method: Compositional matrix adjust.
 Identities = 90/222 (41%), Positives = 129/222 (58%), Gaps = 21/222 (9%)

Query  521  HVYNYQPCDHPRQPCD-SSCPCVIAQNFCEKFCQCSSECQNRFPGCRC-----KAQC-NT  573
            H+  ++PC HP +PC  ++C C+ A++FC+  C C+SEC NR+PGC C        C ++
Sbjct  379  HLPLHRPCSHPGEPCTLATCSCLEAEHFCDTLCGCASECPNRWPGCDCVDFQDDTTCRDS  438

Query  574  KQCPCYLAVRECDPDLCLTCGAADHWDSKNVSCKNCSIQRG--SKKHLLLAPSDV--AGW  629
             +C C   +REC P     C A          CKN  I +G    K L +  S +  AGW
Sbjct  439  SECLCVQWMRECGPACACPCRA----------CKNREIGKGVDHDKKLRVDVSTIPKAGW  488

Query  630  GIFIKDPVQKNEFISEYCGEIISQDEADRRGKVYDKYMCSFLFNLNNDFVVDATRKGNKI  689
            G+F +   + ++F+ EY GE++S DEADRRG +YD+   ++ F L  D VVDA R G  +
Sbjct  489  GLFAQCDFKADDFLGEYSGEVLSSDEADRRGIIYDRKSLNYCFQLATDAVVDAYRLGPVL  548

Query  690  RFANHSVNPNCYAKVMMVNGDHRIGIFAKRAIQTGEELFFDY  731
            RF NH+   N  A+V  V+G  RIG++AK+ I  G+ELF DY
Sbjct  549  RFCNHAAKSNVNARVAFVDGSQRIGLYAKKNINAGDELFLDY  590


>DIPROT025463
Length=833

 Score = 174 bits (442),  Expect = 2e-43, Method: Compositional matrix adjust.
 Identities = 112/333 (34%), Positives = 167/333 (50%), Gaps = 23/333 (7%)

Query  420  QTPIKMKPNIEPPENVEWSGAE-ASMFRVLIGTYYDNFCAIARLIGTKTCRQVYEFRVKE  478
            Q+ I    +  PPE   W+ A+ A + R L    ++N   + + + TKT  ++ +   ++
Sbjct  514  QSRIDEAASCPPPEG--WNAAQWALLIRGLRIIPHNNLVLLQKFVSTKTSDEIEQCINQQ  571

Query  479  SSIIAPAPAE-DVDTPPRKKKRKHRLWAAHCRKIQLKKDGS--SNHVYNYQPCDHPRQPC  535
            +    P     +  T    K R+ +L       I L+K  S  S    +  PC HP + C
Sbjct  572  NLFSTPLLLHRETKTSEVDKMRRSQL-------ISLQKIYSKLSEVPKSCAPCQHPGK-C  623

Query  536  DS-SCPCVIAQNFCEKFCQCSSECQNRFPGCRCKAQCNTKQCPCYLAVRECDPDLCLTCG  594
            DS SCPC    + C K C+C  +C  RF GC C   C++ +C C     ECDPD+C  CG
Sbjct  624  DSKSCPCATVLHLCTKACRCPPDCPLRFRGCNCDQDCSSGRCTCNSYGFECDPDIC-KCG  682

Query  595  AADHWDSKNVSCKNCSIQRGSKKHLLLAPSDV--AGWGIFIKDPVQKNEFISEYCGEIIS  652
                       C N ++ +   K + +A S +  AGWG+F+ + V KN+ I EY GE+I+
Sbjct  683  R-----KAKTGCMNNNLTKARSKKVYIAKSKISTAGWGLFLAEDVAKNDLILEYTGELIT  737

Query  653  QDEADRRGKVYDKYMCSFLFNLNNDFVVDATRKGNKIRFANHSVNPNCYAKVMMVNGDHR  712
              E DRR   Y  Y  S++F L  D+ VDA     + R+ NHS NPNC  K +   G +R
Sbjct  738  SKETDRRDYFYKFYKKSYVFRLTLDYDVDAWAVATEARYMNHSTNPNCQPKCIFSRGFYR  797

Query  713  IGIFAKRAIQTGEELFFDYRYSQADALKYVGIE  745
            +G+ A R +  GEEL F+Y+Y ++    Y  IE
Sbjct  798  LGMIALRDLYRGEELTFNYKYDKSSLKTYSIIE  830


>PHATRI007732
Length=619

 Score = 171 bits (433),  Expect = 6e-43, Method: Compositional matrix adjust.
 Identities = 112/314 (36%), Positives = 161/314 (51%), Gaps = 28/314 (9%)

Query  407  DETSSSSEANSRCQTPIKMKPNIEPPENVEWSGAEASMFRVLIGTYYDNFCAIARLIGTK  466
            D T ++S+ +S  Q     K    P    + + ++  + R L   +  +   IA  I   
Sbjct  314  DGTKTTSKISSLSQPSEGGKGKSRPTTLFQLTESQKILCRRLYLIWDGDLTKIAATIRV-  372

Query  467  TCRQVYEFRVKESSIIAPAPAEDVDTPPRKK----------KRKHRLWAAHCRKIQLKKD  516
            +  +V  F  +E   +   P+ D+  P RKK          +  +++W +   K ++   
Sbjct  373  SLNEVSHFAQQEQLQV---PSRDLPIPQRKKVGGPANYYSARNYNQIWYSQIEKAEIHPA  429

Query  517  GSSNHVYNYQPCDHPRQPC-DSSCPCVIAQNFCEKFCQCSSECQNRFPGCRCKAQCNTKQ  575
                    ++PC H  +PC D  C CV    FC K C  S +  N F GC CK  C++  
Sbjct  430  --------FEPCVH-EEPCWDGICRCVDNHFFCTKACAWSWKSPNFFRGCGCKGNCSSSS  480

Query  576  CPCYLAVRECDPDLC--LTCGAADHWDSKNVSCKNCSIQRGSKKHLLLAPSDV--AGWGI  631
            C C+   RECDPDLC   TC    +    N  C N ++      HL+LAPS +  AGWG 
Sbjct  481  CTCFATKRECDPDLCSCQTCCDPPNKRISNQQCHNDNLTMRRHTHLMLAPSSIKNAGWGC  540

Query  632  FIKDPVQKNEFISEYCGEIISQDEADRRGKVYDKYMCSFLFNLNNDFVVDATRKGNKIRF  691
            F K  ++K E+I EY GE+ISQ+EADRRG++YD+   S LFNLN++ V+DA RKGN  RF
Sbjct  541  FSKYSLRKGEYIHEYVGELISQEEADRRGQLYDQQNQSSLFNLNSETVIDANRKGNITRF  600

Query  692  ANHSVNPNCYAKVM  705
             NHS NPNC A+ +
Sbjct  601  LNHSSNPNCEARTI  614


>DIPROT025467
Length=242

 Score = 161 bits (407),  Expect = 7e-43, Method: Compositional matrix adjust.
 Identities = 88/222 (40%), Positives = 122/222 (55%), Gaps = 10/222 (5%)

Query  527  PCDHPRQPCDS-SCPCVIAQNFCEKFCQCSSECQNRFPGCRCKAQCNTKQCPCYLAVREC  585
            PC HP + CDS SCPC    + C K C+C  +C  RF GC C   C++ +C C     EC
Sbjct  25   PCQHPGK-CDSKSCPCATVLHLCTKACRCPPDCPLRFRGCNCDQDCSSGRCTCNSYGFEC  83

Query  586  DPDLCLTCGAADHWDSKNVSCKNCSIQRGSKKHLLLAPSDV--AGWGIFIKDPVQKNEFI  643
            DPD+C  CG           C N ++ +   K + +A S +  AGWG+F+ + V KN+ I
Sbjct  84   DPDIC-KCGR-----KAKTGCMNNNLTKARSKKVYIAKSKISTAGWGLFLAEDVAKNDLI  137

Query  644  SEYCGEIISQDEADRRGKVYDKYMCSFLFNLNNDFVVDATRKGNKIRFANHSVNPNCYAK  703
             EY GE+I+  E DRR   Y  Y  S++F L  D+ VDA     + R+ NHS NPNC  K
Sbjct  138  LEYTGELITSKETDRRDYFYKFYKKSYVFRLTLDYDVDAWAVATEARYMNHSTNPNCQPK  197

Query  704  VMMVNGDHRIGIFAKRAIQTGEELFFDYRYSQADALKYVGIE  745
             +   G +R+G+ A R +  GEEL F+Y+Y ++    Y  IE
Sbjct  198  CIFSRGFYRLGMIALRDLYRGEELTFNYKYDKSSLKTYSIIE  239


>DANRER016613
Length=126

 Score = 156 bits (395),  Expect = 1e-42, Method: Compositional matrix adjust.
 Identities = 75/82 (91%), Positives = 79/82 (96%), Gaps = 0/82 (0%)

Query  1   MGQTGKKSEKGPVCWRKRVKSEYMRLRQLKRFRRADEVKSMFSSNRQKILERTEILNQEW  60
           MG TG+KSEKGPVCWR+RVKSEYMRLRQLKRFRRADEVKSMFSSNRQKILERT+ILNQEW
Sbjct  1   MGLTGRKSEKGPVCWRRRVKSEYMRLRQLKRFRRADEVKSMFSSNRQKILERTDILNQEW  60

Query  61  KQRRIQPVHILTSVSSLRGTRE  82
           K RRIQPVHI+T VSSLRGTRE
Sbjct  61  KLRRIQPVHIMTPVSSLRGTRE  82


>HYPCAT011309
Length=476

 Score = 167 bits (423),  Expect = 1e-42, Method: Compositional matrix adjust.
 Identities = 128/387 (33%), Positives = 175/387 (45%), Gaps = 84/387 (22%)

Query  436  EWSGAEASMFRVLIGTYY---DNFCAIARLIG--TKTCRQVYEFRVKESSIIAPAPAEDV  490
            E +   AS   +L  T++    N+CA+A  +G    TCRQ++E  +KE  +   +   +V
Sbjct  69   EVAMLSASDVVLLHKTFFMTEGNYCALAATLGHLGLTCRQLHELCLKEK-LYPDSLKREV  127

Query  491  DTP------------------PRKKKRKHR---LWAAHCRKIQLKKDGSSNHVYNYQPCD  529
              P                  PR ++ +H          RK +L +    N   +  P  
Sbjct  128  RNPRLSSDDEKNNSKAAGSRGPRNREGRHAQPLTQPVTLRKKELARTSHQN--LSLVPM-  184

Query  530  HPRQPCDSSCPCVIAQNFCEKFCQCSSECQNRFPGCRC------KAQCNTKQCPCYL-AV  582
                P       +    F +         +  FP          ++  +      YL + 
Sbjct  185  --MGPVGKLVRVLQGDIFAQSIADARRLARTDFPVVNVGRDSARQSTVHALLVRVYLDSG  242

Query  583  RECDPDLCLTC--GAADHWDSKNVSCKNCSIQRGSKKHLLLAPSDV--AGWGIFIKDPVQ  638
            RECDPD+C  C   +++       +C N +I R   K LLLA S +  AGWGI+  D V+
Sbjct  243  RECDPDVCKVCVLDSSNPLSEGQKNCHNQNIGRRQHKRLLLAASHIPEAGWGIYTLDTVR  302

Query  639  KNEFISEYCGEIISQDEADRRGKVYDKYMCSFLFNLNNDFVVDATRKGNKIR--------  690
            K+EFI EY GE++SQ+EA+RRG+VYDK   S+LFNL+ D VVDAT KGNK R        
Sbjct  303  KDEFIHEYLGEVVSQEEAERRGRVYDKLNRSYLFNLDVDNVVDATHKGNKTRSEGWHYFF  362

Query  691  ------------------------------FANHSVNPNCYAKVMMVNGDHRIGIFAKRA  720
                                          FANHS  PN Y KVM+VNGDHRIG+FA   
Sbjct  363  PPFTQILPQRVASNYVPDLPLFPSFLLLEQFANHSKKPNTYTKVMLVNGDHRIGLFANDD  422

Query  721  IQTGEELFFDYRY---SQADALKYVGI  744
            I  G ELFF+YRY   +Q D L   GI
Sbjct  423  IAAGSELFFNYRYEESAQHDFLLKNGI  449


>HYPCAT011310
Length=463

 Score = 167 bits (422),  Expect = 1e-42, Method: Compositional matrix adjust.
 Identities = 128/387 (33%), Positives = 175/387 (45%), Gaps = 84/387 (22%)

Query  436  EWSGAEASMFRVLIGTYY---DNFCAIARLIG--TKTCRQVYEFRVKESSIIAPAPAEDV  490
            E +   AS   +L  T++    N+CA+A  +G    TCRQ++E  +KE  +   +   +V
Sbjct  56   EVAMLSASDVVLLHKTFFMTEGNYCALAATLGHLGLTCRQLHELCLKEK-LYPDSLKREV  114

Query  491  DTP------------------PRKKKRKHR---LWAAHCRKIQLKKDGSSNHVYNYQPCD  529
              P                  PR ++ +H          RK +L +    N   +  P  
Sbjct  115  RNPRLSSDDEKNNSKAAGSRGPRNREGRHAQPLTQPVTLRKKELARTSHQN--LSLVPM-  171

Query  530  HPRQPCDSSCPCVIAQNFCEKFCQCSSECQNRFPGCRC------KAQCNTKQCPCYL-AV  582
                P       +    F +         +  FP          ++  +      YL + 
Sbjct  172  --MGPVGKLVRVLQGDIFAQSIADARRLARTDFPVVNVGRDSARQSTVHALLVRVYLDSG  229

Query  583  RECDPDLCLTC--GAADHWDSKNVSCKNCSIQRGSKKHLLLAPSDV--AGWGIFIKDPVQ  638
            RECDPD+C  C   +++       +C N +I R   K LLLA S +  AGWGI+  D V+
Sbjct  230  RECDPDVCKVCVLDSSNPLSEGQKNCHNQNIGRRQHKRLLLAASHIPEAGWGIYTLDTVR  289

Query  639  KNEFISEYCGEIISQDEADRRGKVYDKYMCSFLFNLNNDFVVDATRKGNKIR--------  690
            K+EFI EY GE++SQ+EA+RRG+VYDK   S+LFNL+ D VVDAT KGNK R        
Sbjct  290  KDEFIHEYLGEVVSQEEAERRGRVYDKLNRSYLFNLDVDNVVDATHKGNKTRSEGWHYFF  349

Query  691  ------------------------------FANHSVNPNCYAKVMMVNGDHRIGIFAKRA  720
                                          FANHS  PN Y KVM+VNGDHRIG+FA   
Sbjct  350  PPFTQILPQRVASNYVPDLPLFPSFLLLEQFANHSKKPNTYTKVMLVNGDHRIGLFANDD  409

Query  721  IQTGEELFFDYRY---SQADALKYVGI  744
            I  G ELFF+YRY   +Q D L   GI
Sbjct  410  IAAGSELFFNYRYEESAQHDFLLKNGI  436


>ELPMAR016169
Length=824

 Score = 172 bits (435),  Expect = 2e-42, Method: Compositional matrix adjust.
 Identities = 86/200 (43%), Positives = 119/200 (60%), Gaps = 38/200 (19%)

Query  576  CPCYLAVRECDPDLCLTC---------GAADHWDSKNVS---------------------  605
            CPC++A RECDPD C +C          +   W   N S                     
Sbjct  612  CPCFVAHRECDPDRCRSCQSYLPPHIVSSVMQWLRDNESKTNELDEEQKAAVEIAVNGMN  671

Query  606  -------CKNCSIQRGSKKHLLLAPSDVAGWGIFIKDPVQKNEFISEYCGEIISQDEADR  658
                   C NC+  +  KK L +  SD+ G+G F  + ++++EF++EY GE+ISQ EADR
Sbjct  672  GITPFTLCANCACTQERKKRLWIGRSDIHGFGCFAAESIKRDEFVTEYVGELISQTEADR  731

Query  659  RGKVYD-KYMCSFLFNLNNDFVVDATRKGNKIRFANHSVNPNCYAKVMMVNGDHRIGIFA  717
            RGKVYD +Y  S+LFNLN ++ +DATRKG K++FANHS+ PNC AK++ VNGDHRI I+A
Sbjct  732  RGKVYDEQYNISYLFNLNEEYCIDATRKGCKMKFANHSIAPNCRAKIVTVNGDHRICIYA  791

Query  718  KRAIQTGEELFFDYRYSQAD  737
            ++ +  G+EL FDYR+   D
Sbjct  792  QKDLAPGDELLFDYRHDNVD  811


 Score = 37.4 bits (85),  Expect = 5.3, Method: Compositional matrix adjust.
 Identities = 23/68 (34%), Positives = 33/68 (49%), Gaps = 4/68 (6%)

Query  437  WSGAEASMFRVLIGTYYDNFCAIARLIG-TKTCRQVYEFRVKESSIIAPAPAEDVDTPPR  495
            W   E +  R L+     NFC IA ++G T TCRQVY   +K   ++    +   +   R
Sbjct  461  WQSMELANLRRLLNICKKNFCQIAAILGDTITCRQVY---LKSKQLLPSLRSYPNERAER  517

Query  496  KKKRKHRL  503
             K RK+ L
Sbjct  518  AKHRKNAL  525


 Score = 37.0 bits (84),  Expect = 5.7, Method: Compositional matrix adjust.
 Identities = 37/136 (27%), Positives = 56/136 (41%), Gaps = 23/136 (17%)

Query  166  INDEIFVELVNALGQYNDDDDDDDGDDPE----EREEKQKDLEDHRDDKESRPPRKFPSD  221
            I D      V+A+  Y+ +D D + ++ E    E  E + DLE   D +          D
Sbjct  233  IRDSFLSHDVSAMELYDSNDSDTEFEECEDVLLEFAETRLDLETEHDTRCLHRLFALNMD  292

Query  222  KIFEAISSMFPDKGTAEELKEKYKELTEQQLPGALPPECTPNIDGPNAKSVQREQSLHSF  281
            +I   + ++   K       +K     EQQL            DG + K+  ++  + SF
Sbjct  293  RIAHRMMTLSLQK-------QKTLHAQEQQLIR----------DGVDTKN--KDIPIDSF  333

Query  282  HTLFCRRCFKYDCFLH  297
              LFC RC  YDC LH
Sbjct  334  SLLFCPRCATYDCSLH  349


>GUITHE013188
Length=107

 Score = 154 bits (389),  Expect = 3e-42, Method: Composition-based stats.
 Identities = 69/107 (64%), Positives = 88/107 (82%), Gaps = 1/107 (1%)

Query  628  GWGIFIKDPVQKNEFISEYCG-EIISQDEADRRGKVYDKYMCSFLFNLNNDFVVDATRKG  686
            GWG+F  D ++K+EFI EY G E+IS +EADRRG +YDK   S+LFNLN   VVDA+RKG
Sbjct  1    GWGLFSSDDLEKDEFIYEYMGRELISHEEADRRGYIYDKMRYSYLFNLNESTVVDASRKG  60

Query  687  NKIRFANHSVNPNCYAKVMMVNGDHRIGIFAKRAIQTGEELFFDYRY  733
            NK RFANHS +PNCY K+M+VNG+HRIG++AK AI +G+ELF+DYR+
Sbjct  61   NKTRFANHSSHPNCYCKIMLVNGEHRIGVYAKEAITSGDELFYDYRH  107


>SPIPUN002205
Length=687

 Score = 168 bits (425),  Expect = 1e-41, Method: Compositional matrix adjust.
 Identities = 95/250 (38%), Positives = 133/250 (53%), Gaps = 45/250 (18%)

Query  527  PC---DHPRQP----CDSSCPCVIAQNFCEKFCQCSSECQNRFPGCRCKAQCNTKQ----  575
            PC   DH   P    C  +C CV   NFCE+ C CS  C  R+PGC C + C  K     
Sbjct  424  PCSCEDHLHNPATAVCTENCSCVKTGNFCERTCACSKFCPYRYPGCDCVSGCRAKVIKVP  483

Query  576  ------------------------CPCYLAVRECDPDLCLTCGA-----ADHWDSKNVSC  606
                                    C C    RECDPD+C +CGA     A    + +++C
Sbjct  484  ATWDQTENRHVKGHFKLQANGKEFCRCVHEERECDPDVCRSCGADVECGAVGRKTSSLTC  543

Query  607  KNCSIQRGSKKHLLLAPSDVAGWGIFIKDPVQKNEFISEYCGEIISQDEADRRGKVYDKY  666
             N ++QR  KKHL +  S+V G G F+++P +K E ++EY G +IS  E++RR  +    
Sbjct  544  HNQAMQRNMKKHLCVGDSEVHGRGAFLREPAEKGELLAEYTGGVISVAESNRRDAINAAS  603

Query  667  MCSFLFNLNNDF--VVDATRKGNKIRFANHSVNP---NCYAKVMMVNGDHRIGIFAKRAI  721
              ++LF+L + +  +VDA+RKGNK RF NH   P   NC+  V MV+G+ R+GI+A R I
Sbjct  604  KLNYLFSLGDKYAPLVDASRKGNKTRFINHGEYPDKANCFPVVKMVSGELRVGIYAARRI  663

Query  722  QTGEELFFDY  731
            +  +ELFFDY
Sbjct  664  EAEKELFFDY  673


>GEPOCE008112
Length=335

 Score = 159 bits (403),  Expect = 3e-41, Method: Compositional matrix adjust.
 Identities = 82/191 (43%), Positives = 108/191 (57%), Gaps = 32/191 (17%)

Query  577  PCYLAVRECDPDLCLTCGAADHWDS-------------------------------KNVS  605
            P   A RECDPD+C  C A++  D+                                 V 
Sbjct  101  PLLAAGRECDPDIC-HCAASEFADAGCEACMPRWGGGEEHCMPCDGGAAAAKADGEAAVP  159

Query  606  CKNCSIQRGSKKHLLLAPSDVAGWGIFIKDPVQKNEFISEYCGEIISQDEADRRGKVYDK  665
            C+N  +     K LLL PS+VAGWG+F    +++ E ++EY GE++S +EADRRG+VYD+
Sbjct  160  CRNMGLLLREHKPLLLGPSEVAGWGLFSHGSIERQELVTEYVGELVSHEEADRRGQVYDR  219

Query  666  YMCSFLFNLNNDFVVDATRKGNKIRFANHSVNPNCYAKVMMVNGDHRIGIFAKRAIQTGE  725
              C++LFNLN   VVDA  KGN  RFANHS   NC  K+M V GD  IG++AK  I  GE
Sbjct  220  RACTYLFNLNATQVVDACPKGNMSRFANHSDKANCDTKIMTVRGDQHIGLYAKERIGRGE  279

Query  726  ELFFDYRYSQA  736
            ELFF+YR+ +A
Sbjct  280  ELFFNYRWDEA  290


>PRYPAR031766
Length=168

 Score = 154 bits (388),  Expect = 4e-41, Method: Compositional matrix adjust.
 Identities = 70/126 (56%), Positives = 91/126 (72%), Gaps = 3/126 (2%)

Query  618  HLLLAPSDVAGWGIFIKDPVQKNEFISEYCGEIISQDEADRRGKVYDKYMCSFLFNLNND  677
            HLL+ PS VAGWG F    ++K++F++EY GE+IS DEADRRG+VYD    S+LFNLN+ 
Sbjct  5    HLLVGPSRVAGWGAFTMRGLEKSDFVAEYRGELISHDEADRRGQVYDSRASSYLFNLND-  63

Query  678  FVVDATRKGNKIRFANHSVNPNCYAKVMMVNGDHRIGIFAKRAIQTGEELFFDYRYSQAD  737
              V   RKGNK RFANHS + NC  +++ V GDH IG+FAK+ I+ GEE+FFDYRY   +
Sbjct  64   --VQGCRKGNKSRFANHSDSANCSTRILSVRGDHHIGLFAKQRIRRGEEIFFDYRYDNDE  121

Query  738  ALKYVG  743
              K+ G
Sbjct  122  RAKHFG  127


>BIGNAT014409
Length=107

 Score = 151 bits (381),  Expect = 4e-41, Method: Compositional matrix adjust.
 Identities = 67/107 (63%), Positives = 87/107 (81%), Gaps = 1/107 (1%)

Query  628  GWGIFIKDPVQKNEFISEYCGEIISQDEADRRGKVYDKYMCSFLFNLNNDFVVDATRKGN  687
            GWG F+  PV+KNE + EY GE++SQ+EADRRGK+YDK  CS+LFNLN D V+DA RKGN
Sbjct  1    GWGCFVSQPVRKNELVCEYLGEVVSQEEADRRGKIYDKQSCSYLFNLNQDEVIDAARKGN  60

Query  688  KIRFANHSVN-PNCYAKVMMVNGDHRIGIFAKRAIQTGEELFFDYRY  733
            KI+FANHS + PNC+ +V+ VNGDH I I+AK  ++ G+ELFFDY++
Sbjct  61   KIKFANHSRDRPNCHPRVISVNGDHHIAIYAKSDLKAGDELFFDYKH  107


>ARATHA016594
Length=802

 Score = 166 bits (421),  Expect = 8e-41, Method: Compositional matrix adjust.
 Identities = 104/285 (36%), Positives = 144/285 (51%), Gaps = 36/285 (13%)

Query  434  NVEWSGAEASMFRVLIGTYYDNFCAIAR--LIGTKTCRQVYEF-RVKESSIIAPA-----  485
            + EW+  E  ++   +  +  N C IAR  L G KTC  V  + R  E S+   +     
Sbjct  490  STEWNPIEKDLYLKGVEIFGRNSCLIARNLLSGLKTCLDVSNYMRENEVSVFRRSSTPNL  549

Query  486  --------PAEDVD-TPPR----KKKRKHRLW------AAHCRKIQLKKDGSSNHVYNYQ  526
                    P  D D  PPR    ++K K R        A H    +    G +     Y 
Sbjct  550  LLDDGRTDPGNDNDEVPPRTRLFRRKGKTRKLKYSTKSAGHPSVWKRIAGGKNQSCKQYT  609

Query  527  PCDHPRQPCDSSCPCVIAQNFCEKFCQCSSECQNRFPGCRC-KAQCNTKQCPCYLAVREC  585
            PC      C   CPC+  +  CEK+C CS  C+NRF GC C K+QC ++QCPC+ A REC
Sbjct  610  PCGCLSM-CGKDCPCLTNETCCEKYCGCSKSCKNRFRGCHCAKSQCRSRQCPCFAAGREC  668

Query  586  DPDLC----LTCGAADHWDS---KNVSCKNCSIQRGSKKHLLLAPSDVAGWGIFIKDPVQ  638
            DPD+C    ++CG     ++       C N  +    ++ +LL  SDVAGWG F+K+ V 
Sbjct  669  DPDVCRNCWVSCGDGSLGEAPRRGEGQCGNMRLLLRQQQRILLGKSDVAGWGAFLKNSVS  728

Query  639  KNEFISEYCGEIISQDEADRRGKVYDKYMCSFLFNLNNDFVVDAT  683
            KNE++ EY GE+IS  EAD+RGK+YD+   SFLF+LN+      T
Sbjct  729  KNEYLGEYTGELISHHEADKRGKIYDRANSSFLFDLNDQVTKSLT  773


 Score = 42.7 bits (99),  Expect = 0.11, Method: Compositional matrix adjust.
 Identities = 23/63 (37%), Positives = 29/63 (46%), Gaps = 2/63 (3%)

Query  277  SLHSFHTLFCRRCFKYDCFLHRKCNYSFHATPNTYKRKNTETALDNKPCGPQCYQHLEGA  336
            +L SF  LFCRRC  +DC LH        A+       + E   D KPC   CY  L+  
Sbjct  257  ALDSFDNLFCRRCLVFDCRLHGCSQPLISASEKQPYWSDYEG--DRKPCSKHCYLQLKAV  314

Query  337  KEF  339
            +E 
Sbjct  315  REV  317


>LAPGUS039451
Length=112

 Score = 149 bits (376),  Expect = 3e-40, Method: Composition-based stats.
 Identities = 65/96 (68%), Positives = 81/96 (84%), Gaps = 0/96 (0%)

Query  643  ISEYCGEIISQDEADRRGKVYDKYMCSFLFNLNNDFVVDATRKGNKIRFANHSVNPNCYA  702
            I+EY GEIISQ+EADRRGK+YD    S+LF+LN++FV+DA RKGNKI+FANHS NPNC A
Sbjct  12   ITEYLGEIISQEEADRRGKIYDTLNRSYLFDLNSEFVLDAARKGNKIKFANHSNNPNCVA  71

Query  703  KVMMVNGDHRIGIFAKRAIQTGEELFFDYRYSQADA  738
            +VM+VNGDHR+GI+A R +Q GEELFF+Y  +Q  A
Sbjct  72   RVMLVNGDHRVGIYAMRKLQPGEELFFNYNMTQTQA  107


>GALSUL007146
Length=800

 Score = 164 bits (414),  Expect = 6e-40, Method: Compositional matrix adjust.
 Identities = 122/373 (33%), Positives = 177/373 (47%), Gaps = 50/373 (13%)

Query  387  REAGTETGGENNDKEEEEKKDETSSSSEANSRCQTPIKMKP-------NIEPPENV----  435
            R+  T   GE+   E    +   + + EAN+   TP+   P       N+E P       
Sbjct  448  RKCYTYACGEHLPTEVSLPQKFFNLAYEANA---TPVLSPPCLNGCVFNVEAPSWYGVRC  504

Query  436  -EWSGAEASMFRVLIGTYYDNFCAIARLIGTK-TCRQVYEFRVKESSIIAPAPAEDVDTP  493
              W+  +   F+  +  + +N+C IA +   K +C +   F    SS    A  ++    
Sbjct  505  HVWTNEDVVAFKSFLRVFGNNWCDIATVFFQKHSCYECAFFAESNSSFRKKATKKN---G  561

Query  494  PRKKKRKHRLWAAHCRKIQLKKDGSSNHVYNYQPCDHPRQPCDSSCPCVIAQNFCEKFCQ  553
             RKK + +R               S+  + ++  C H       +C C   +  CEK+C 
Sbjct  562  QRKKNQSNR--------------NSTVIIMDHIHCSHDDDCNSENCSCKKQELKCEKYCP  607

Query  554  C----SSECQNRFPGCRCK-AQCNTKQCPCYLAVRECDPDLCLTCGA----ADHWDSKNV  604
            C       C+N    C C+  +C   QCPC++  RECDPD C +C A       WD    
Sbjct  608  CYLLSQGNCRNSSTCCFCENGKCLNGQCPCFIENRECDPDRC-SCFARLRKKGTWDESIY  666

Query  605  SCKNCSIQRGSKKHLLLAPSDV--AGWGIFIKDPVQKNEFISEYCGEIISQDEADRRGKV  662
            +CKN  I+  + K L +A SD    GWG+FI +PV+K+EFI EY GE++S DE +RR K 
Sbjct  667  TCKNIGIRTKAHKRLFIARSDYHEGGWGLFITEPVEKHEFICEYKGELVSLDECERREKS  726

Query  663  YDKYM-CSFLFNLNNDFVVDATRKGNKIRFANH---SVNPNCYAKVMMVNGDHRIGIFAK  718
            Y      +F+F    +  +DATRKG K RFAN       PNCY++     GD R+GI+A 
Sbjct  727  YQAMTDMTFVFK-RGEVYIDATRKGGKARFANEPGTKALPNCYSRYKRTMGDIRVGIYAD  785

Query  719  RAIQTGEELFFDY  731
            R IQ GEE+ F Y
Sbjct  786  RNIQAGEEILFKY  798


>STECOE000482
Length=324

 Score = 155 bits (391),  Expect = 1e-39, Method: Compositional matrix adjust.
 Identities = 86/214 (40%), Positives = 122/214 (57%), Gaps = 15/214 (7%)

Query  535  CDSSCPCVI-----------AQNFCEKFCQCSSECQNRFPGCRCKAQCNTKQCPCYLAVR  583
            CDS C C+            ++ +CEK+C+CS  C  +F GC C+  CN+  C C+L   
Sbjct  99   CDSLCSCIQGLVKSKNSSYQSRGYCEKYCRCSYICPYKFLGCDCEDSCNSSSCICFLNSI  158

Query  584  ECDPDLCLTCGAADHWDSKNVSCKNCSIQRGSKKHLLLAPSDV--AGWGIFIKDPVQKNE  641
            EC+P LC +C  +   ++    C N   Q  S +  +L  S +  AG G+F K+ + K +
Sbjct  159  ECNPSLCRSCRYSKQQNTSISYCLNQKYQNQSIQKTILKISTIKNAGIGLFAKNSITKGQ  218

Query  642  FISEYCGEIISQDEADRRGKVYDKYMCSFLFNLNNDFVVDATRKGNKIRFANH--SVNPN  699
             I EY GE+I+  EADRRG++YD    SF+FN++    VDAT  GNK++F NH  S N N
Sbjct  219  LIGEYTGELINDKEADRRGRIYDIKEHSFVFNIDCMHSVDATYYGNKMKFINHMPSENAN  278

Query  700  CYAKVMMVNGDHRIGIFAKRAIQTGEELFFDYRY  733
            C  ++  V G  +I +FA   I  GEELFFDY+Y
Sbjct  279  CDTQIWRVLGTSKILVFASVDINEGEELFFDYKY  312


>BICSPE008834
Length=2343

 Score = 161 bits (407),  Expect = 1e-38, Method: Composition-based stats.
 Identities = 86/187 (46%), Positives = 108/187 (58%), Gaps = 32/187 (17%)

Query  581   AVRECDPDLCLTCGAADHW------------------------------DSKNVSCKNCS  610
             A RECDPDLC  C     +                               S    C+N +
Sbjct  979   ARRECDPDLCHCCYDTHQYPPTTEGLPDDVAREVLDEPLRPPPPQGPNRGSDPHVCRNMA  1038

Query  611   IQRGSKKHLLLAPSDVAGWGIFI--KDPVQKNEFISEYCGEIISQDEADRRGKVYDKYMC  668
             +  G  K + +APS   GWG F+   +   K E + EY GE+ISQ+EADRRGKVYDK  C
Sbjct  1039  VTMGIHKIVRVAPSATHGWGGFLGSAEGAHKEEMVYEYTGELISQEEADRRGKVYDKLKC  1098

Query  669   SFLFNLNNDFVVDATRKGNKIRFANHSVNPNCYAKVMMVNGDHRIGIFAKRAIQTGEELF  728
             SFLFNLN++ VVDATRKGNK++F NH+  PNC A+V+ V  +HRIGIFAK +I  G+ELF
Sbjct  1099  SFLFNLNSERVVDATRKGNKVKFVNHNKTPNCVARVLRVRAEHRIGIFAKTSIAPGDELF  1158

Query  729   FDYRYSQ  735
             FDY Y +
Sbjct  1159  FDYGYDK  1165


>MONBRE002933
Length=2049

 Score = 160 bits (404),  Expect = 4e-38, Method: Compositional matrix adjust.
 Identities = 73/100 (73%), Positives = 85/100 (85%), Gaps = 0/100 (0%)

Query  650  IISQDEADRRGKVYDKYMCSFLFNLNNDFVVDATRKGNKIRFANHSVNPNCYAKVMMVNG  709
            IISQ+EADRRGKVYD+  CSFLFNLN ++VVDATRKGNKIRFANH+ +PNC A+VMMV G
Sbjct  716  IISQEEADRRGKVYDQLKCSFLFNLNQEYVVDATRKGNKIRFANHANDPNCCARVMMVAG  775

Query  710  DHRIGIFAKRAIQTGEELFFDYRYSQADALKYVGIEREME  749
            +HRIGIFA+R I  G ELFF+YRY   DALKYV +ER+ E
Sbjct  776  EHRIGIFAERDIPAGRELFFNYRYGPTDALKYVSVERDQE  815


 Score = 130 bits (327),  Expect = 1e-28, Method: Compositional matrix adjust.
 Identities = 72/221 (33%), Positives = 99/221 (45%), Gaps = 60/221 (27%)

Query  432  PENVEWSGAEASMFRVLIGTYYDNFCAIARLIGT-KTCRQVYEFRV-KESSIIAPAPAED  489
            P++  W+  + S+F V    Y  ++C ++R IG  KTC QV+     K++S   PA    
Sbjct  484  PKSQAWTQRDMSLFEVGQSIYGYDYCELSRYIGGGKTCAQVFLLAAHKDASTALPA----  539

Query  490  VDTPPRKKKRKHRLWAAHCRKIQLKKDGSSNHVYNYQPCDHPRQPCDSSCPCVIAQNFCE  549
                                      +  +    +Y PC HP +PCD  CPCV +QNFCE
Sbjct  540  ----------------------NYGTEAGTGTPQHYTPCYHPGRPCDQDCPCVQSQNFCE  577

Query  550  KFCQCSSECQNRFPGCRCKAQCNTKQCPCYLAVRECDPDLCLTCGAADHWDSKNVSCKNC  609
            K+CQC + C  R+PGC C+  C T +C C  A RECDPDLC                   
Sbjct  578  KYCQCDASCPRRWPGCSCRGDCMTNRCACKCADRECDPDLCTV-----------------  620

Query  610  SIQRGSKKHLLLAPSDVAGWGIFIKDPVQKNEFISEYCGEI  650
                            + GWG+F K+ + K  FISEY GE+
Sbjct  621  ---------------RLLGWGVFAKNSIAKGGFISEYRGEV  646


 Score = 83.2 bits (204),  Expect = 5e-14, Method: Compositional matrix adjust.
 Identities = 74/264 (28%), Positives = 109/264 (41%), Gaps = 52/264 (20%)

Query  80   TRECSVTSDLDFPTQVIPLKTLNAVASVPIMYSWSPLQQNFMVEDETVLHNIPYMGDEVL  139
            +RE    S L      +PL  +     +P   +W+P+++N M+ED+ +L +IPY+GDE  
Sbjct  79   SRESHAQSLLTGQADSVPLLLMTKQTVLPRYCAWTPIRRNLMIEDDRILSHIPYVGDEET  138

Query  140  DQDGTFIEELIKNYDGKVHGDR--EC-GFINDEIFVELVNALGQYNDDDDDDDGDDPEER  196
            DQ   F+  L + YD  +   R  +C   IND +   L                      
Sbjct  139  DQ---FLNALYEAYDDNLVDGRKEDCPAVINDVLMTTL----------------------  173

Query  197  EEKQKDLEDHRDDKESRPPRKFPSDKIFEAISSMFPDKGTAEELKEKYKELTEQQLPGAL  256
               Q     HR+   + P    PS K    +  +    G  EE+KE+  ++ +     AL
Sbjct  174  ---QHWSAVHRNGA-AMP----PSAKAARVLGHLVGRSG--EEIKERVLQIMDN---CAL  220

Query  257  PPE-------CTPNIDGPNAKSVQREQSLHSFHTLFCRRCFKYDCFLHRKCNYSFHATPN  309
             P          P+ D PN  SV   + + S+  LFCRRC+ YDC  H      F   P 
Sbjct  221  SPTGQRAEFGMAPDADTPNL-SVTAAELVDSYRNLFCRRCYTYDCRQHTDTELEFE--PG  277

Query  310  TYKRKNTETALDNKPCGPQCYQHL  333
                  T T    +PCG  CY+H 
Sbjct  278  LSPDAPT-TPCRREPCGDHCYKHF  300


>VAVCUL000691
Length=544

 Score = 154 bits (390),  Expect = 9e-38, Method: Compositional matrix adjust.
 Identities = 99/249 (40%), Positives = 139/249 (56%), Gaps = 33/249 (13%)

Query  499  RKHRLWAAHCRKIQLKKDGS---SNHVYNY----QPCDHPRQPC--DSSCPCVIAQNFCE  549
            +KH++   + RK   K+  +   SN++  Y    QPCDHP   C  + +C C I + FCE
Sbjct  298  KKHKV---NLRKYTYKEKATAAPSNYLIKYFELHQPCDHP-GSCQKNKNCTCHINKVFCE  353

Query  550  KFCQCSSECQNRFPGCRCKAQCNTKQCPCYLAVRECDPDLCLTCGAADHWDSKNVSCKNC  609
            K C C+ +C      C C+ +C  K CPC    REC  D C           +   C N 
Sbjct  354  KSCFCA-QCDLVLSSCGCR-KCG-KSCPCRKYSREC-TDGC-----------RCTHCTNN  398

Query  610  SIQRGSKKHLLLAPSDVAGWGIFIKDPVQKNEFISEYCGEIISQDEADRRGKVYDKYMCS  669
             IQ   ++   +APS + G+G+F  D + +++F+ EY GEII+ +EA+RRG  Y+K   S
Sbjct  399  DIQNMKERPTYVAPSIIEGYGLFTTDELHRDDFVIEYVGEIITNEEAERRGLFYEKRKLS  458

Query  670  FLFNLNNDF-----VVDATRKGNKIRFANHSVNPNCYAKVMMVNGDHRIGIFAKRAIQTG  724
            +LF+L+N        +DAT+  NK RF NHS N N  AK + V G  R+G +AKRAI+  
Sbjct  459  YLFDLSNQSDCTKETIDATKIANKARFINHSKNANLIAKTVQVAGCKRVGFYAKRAIKRN  518

Query  725  EELFFDYRY  733
            EELFFDYRY
Sbjct  519  EELFFDYRY  527


>ENCINT001192
Length=463

 Score = 152 bits (385),  Expect = 1e-37, Method: Compositional matrix adjust.
 Identities = 92/225 (41%), Positives = 126/225 (56%), Gaps = 23/225 (10%)

Query  525  YQPCDHPRQPC-DSSCPCVIAQNFCEKFCQCSSECQNRFPGCRCKAQCNTKQCPCYLAVR  583
            + PCDH      ++ C C+  +  CE  C C+  C+N F GCRC + C+ K C C  A+R
Sbjct  250  FTPCDHSGNCTKENGCVCISNKTNCEMSCLCAG-CKNFFIGCRCSSACDNK-CRCRQAMR  307

Query  584  ECDPDL-CLTCGAADHWDSKNVSCKNCSIQRGSKKHLLLAPSDVAGWGIFIKDPVQKNEF  642
            EC     C  CG  D             IQ G K  + ++ S + G+G+F K+ + K +F
Sbjct  308  ECIQTCSCNQCGNRD-------------IQLGKKSPIYVSSSKIEGYGLFAKEKISKGKF  354

Query  643  ISEYCGEIISQDEADRRGKVYDKYMCSFLFNLNND-----FVVDATRKGNKIRFANHS-V  696
            I EY GEIIS +EA+RRG  YD   CS+LF+L +      +V+D+   GN+ RF NHS  
Sbjct  355  IIEYVGEIISNEEAERRGTFYDLKGCSYLFDLYSREGVPLYVIDSRFIGNESRFINHSKK  414

Query  697  NPNCYAKVMMVNGDHRIGIFAKRAIQTGEELFFDYRYSQADALKY  741
            N N  A V++VNG  RIG +A R I   EELFFDY+YS+    K+
Sbjct  415  NSNLNALVLLVNGIRRIGFYASRDIDKNEELFFDYKYSEKHKKKH  459


>SALKVE021291
Length=86

 Score = 138 bits (348),  Expect = 8e-37, Method: Composition-based stats.
 Identities = 61/81 (75%), Positives = 72/81 (89%), Gaps = 0/81 (0%)

Query  667  MCSFLFNLNNDFVVDATRKGNKIRFANHSVNPNCYAKVMMVNGDHRIGIFAKRAIQTGEE  726
            MCSFLF+LNND+VVDATRKGNKIRFANH+  PNC A+V+MVNGD+RIGI+AK+ I  G+E
Sbjct  1    MCSFLFDLNNDYVVDATRKGNKIRFANHASAPNCAARVVMVNGDYRIGIYAKQDISAGKE  60

Query  727  LFFDYRYSQADALKYVGIERE  747
            LFFDYRY   DAL+YVG+ERE
Sbjct  61   LFFDYRYGPTDALRYVGVERE  81


>CHLVAR007948
Length=147

 Score = 139 bits (351),  Expect = 2e-36, Method: Composition-based stats.
 Identities = 65/136 (48%), Positives = 93/136 (68%), Gaps = 9/136 (7%)

Query  611  IQRGSKKHLLLAPSDVAGWGIFIKDPVQKNEFISEYCGEIISQDEADRRGKVYDKYMCSF  670
            I+ G KK +L+  S + GWG F++   QK++FI EYCGE+I+ +EADRRG VYD+   S+
Sbjct  1    IRLGQKKRVLMGLSGIQGWGAFLQQDAQKDDFIGEYCGELINHEEADRRGTVYDRDDNSY  60

Query  671  LFNLNNDFVVDATRKGNKIRFANHSVNPNCYAKVMMVNGDHRIGIFAKRAIQTGEELFFD  730
            L     ++V+DA +KGN +RFANHS   NC A+++MV+GDHR+ I A R +  G+ELF++
Sbjct  61   LL----EWVIDARQKGNTLRFANHSTTANCRAEILMVDGDHRVAIVANRDVAAGDELFYN  116

Query  731  YRYSQADALKYVGIER  746
            Y Y      K VG+ R
Sbjct  117  YNYD-----KRVGMGR  127


>PSEPER006934
Length=674

 Score = 148 bits (374),  Expect = 4e-35, Method: Compositional matrix adjust.
 Identities = 93/231 (40%), Positives = 120/231 (52%), Gaps = 26/231 (11%)

Query  525  YQPCDHPRQPCDSS--CPCVIAQNFCEKFCQCSSECQNRFPGCRCKAQCNT---------  573
            Y PC H   PC++   C CVI +  CEKFC CS  C+ RF GC C+  CN          
Sbjct  327  YNPCWHEG-PCEAKNFCICVILRGKCEKFCMCSQNCKIRFKGCSCQGGCNISDPSKNNSN  385

Query  574  -KQCPCYLAVRECDPDLCLTC----GAADHWDSKNV--SCKNCSIQRGSKKHLLLAPSDV  626
             K CPC+L  RECDPDLC +C      A    SK     C N SI    K  L+L  S +
Sbjct  386  QKCCPCFLDGRECDPDLC-SCPSYINKAKVIQSKQSIPYCDNTSILYQYKPRLILQKSHI  444

Query  627  A-GWGIFIKDPVQKNEFISEYCGEIISQDEADRRGKVYDKYMCSFLFNL--NNDFVVDAT  683
              G G+         EF+ EY GEI+S+DE+  R  +Y K    + F+L  + D ++D  
Sbjct  445  CDGLGVVAGQNFGSFEFVGEYVGEILSKDESYYRDIIYLKKDIHYYFDLGYDTDMLIDPY  504

Query  684  RKGNKIRFANHSVNP---NCYAKVMMVNGDHRIGIFAKRAIQTGEELFFDY  731
              GNK+RF N+   P   NC  K + VNG  RI +F  + IQ G+ELFF+Y
Sbjct  505  PYGNKVRFLNYLNQPDLENCMVKYVFVNGMTRIALFTTKQIQKGQELFFNY  555


>CYAGLO002935
Length=500

 Score = 145 bits (367),  Expect = 4e-35, Method: Compositional matrix adjust.
 Identities = 69/145 (48%), Positives = 98/145 (68%), Gaps = 2/145 (1%)

Query  593  CGAADHWDSKNVSCKNCSIQRGSKKHLLLAPSDV--AGWGIFIKDPVQKNEFISEYCGEI  650
            C  A     + V C+N ++Q    K   +A S    AGWG+F  +P++ N+FI EY GE+
Sbjct  294  CAVAGPSARRFVWCRNVAVQGRIHKRCAIAVSTFPNAGWGLFTLEPIKANDFILEYLGEV  353

Query  651  ISQDEADRRGKVYDKYMCSFLFNLNNDFVVDATRKGNKIRFANHSVNPNCYAKVMMVNGD  710
            +S  EA+RRGK+YD+   S+LF+L+ +F +D T KGNK RF NHS NPNC+AKV+ V GD
Sbjct  354  VSHAEAERRGKIYDQQEVSYLFDLDTEFEIDGTLKGNKARFINHSPNPNCFAKVIRVLGD  413

Query  711  HRIGIFAKRAIQTGEELFFDYRYSQ  735
            + + IFAKR ++ G+ELFF+Y Y +
Sbjct  414  NHVCIFAKRDLEAGDELFFNYSYKE  438


 Score = 79.7 bits (195),  Expect = 2e-13, Method: Compositional matrix adjust.
 Identities = 35/69 (51%), Positives = 43/69 (62%), Gaps = 1/69 (1%)

Query  523  YNYQPCDHPRQPC-DSSCPCVIAQNFCEKFCQCSSECQNRFPGCRCKAQCNTKQCPCYLA  581
            Y Y PC H    C +++C C     FCEK+C CS++C+ RF GC+C   C TK CPC  A
Sbjct  137  YEYVPCSHDGPCCPETNCCCYNNTTFCEKYCACSADCKIRFNGCKCNGGCKTKVCPCVAA  196

Query  582  VRECDPDLC  590
             RECDPD C
Sbjct  197  CRECDPDTC  205


>NEUCRA002840
Length=2162

 Score = 148 bits (374),  Expect = 2e-34, Method: Compositional matrix adjust.
 Identities = 113/352 (32%), Positives = 170/352 (48%), Gaps = 65/352 (18%)

Query  437   WSGAEASMFR---VLIG--TYYDNFCAIARLIGTKTCRQVYEFRVKESSIIAPAPAEDVD  491
             W+ +E S+     V +G        C +A ++G K C +VY  ++KE  +  P       
Sbjct  915   WANSEISVLEDMFVSVGHSQTLKAQCVVASILGRK-CWEVYR-KIKELDLSLPQ-----V  967

Query  492   TPPRKK---------KRKHRLWAAHCRKIQLK--KDGSSNHVYNY----QPCDHPRQPC-  535
             +PPR K         K K   W    +K  +   +D ++ H ++     +PC H   PC 
Sbjct  968   SPPRPKTGPKGGPPTKVKPLPWYDRRKKCLMGDWQDQTATHEHSIREITEPCHH-DGPCT  1026

Query  536   --DSSCPCVIAQN---FCEKFCQCS-SECQNRFPGCRCKAQCNT--------KQCPCYLA  581
               + +CPC  A      C++FCQC+  EC  +F GC C +   T        K C C + 
Sbjct  1027  KENEACPCANASPRPLLCDRFCQCTVDECALKFTGCACHSTGKTCIQRQKEGKPCICIML  1086

Query  582   VRECDPDLCLTCGAADHWDSKNV--------SCKNCSIQRGSKKHLLLAPSDVAG--WGI  631
              RECDP +C  CGA +  D  N          C+N S+QRG+ K +LL  S + G  +G+
Sbjct  1087  NRECDPVVCKGCGAKERADPDNAHDETLHSTGCQNVSLQRGASKTVLLGKSQLEGCGYGL  1146

Query  632   FIKDPVQKNEFISEYCGEIISQDEA----DRRGKVY-DKYMCSFLFNL--NNDFVVDATR  684
             F  + + ++EF+ EY GE+I+ DE      RRG+ +  +   S+LF L  +    VDA  
Sbjct  1147  FTAEDISQDEFVIEYTGELITHDEGVRREARRGEGFGSQGTSSYLFTLLEHEGIWVDAAM  1206

Query  685   KGNKIRFANHSVNP-----NCYAKVMMVNGDHRIGIFAKRAIQTGEELFFDY  731
              GN  R+ NH+        N   K++ VN ++RI   A R I+ GEELFF+Y
Sbjct  1207  YGNLSRYINHASENDKKACNITPKIIYVNNEYRIKFTALRDIKAGEELFFNY  1258


>EUGLON012753
Length=598

 Score = 144 bits (362),  Expect = 7e-34, Method: Compositional matrix adjust.
 Identities = 83/244 (34%), Positives = 121/244 (50%), Gaps = 24/244 (10%)

Query  494  PRKKKRKHRLWAAHCRKIQLKKDGSSNHVYNYQPCDHPRQPCDS-SCPCVIAQNFCEKFC  552
            P  K+   R W A+   ++ K+      V  + PCDHP  PC   SC C+   N+C   C
Sbjct  238  PEPKENSARSWTAYWAALKGKRGDGQPPVAWHIPCDHPGVPCTPLSCHCIRTFNWCTTQC  297

Query  553  QCSSECQNRFPGCRCKAQCNTKQCPCYLAVRECDPDLCLTCGAADHWDSKNVSCKNCSI-  611
                   N F GC+C++ C  + CPC++A RECDP LC              SC  CS  
Sbjct  298  LAPRPNGNLFIGCQCRSGC-VRACPCHIAKRECDPQLC--------------SCLQCSND  342

Query  612  -----QRGSKKHLLLAPSDVAGWGIFIKDPVQKNEFISEYCGEIISQDEADRRGKVYDKY  666
                 +R +K  +  +     G G F    +   EFI EY GE++S  EA RR ++YD  
Sbjct  343  HLTRNKRAAKLEVRTSTQPSLGKGCFTAHALGPREFIGEYVGELLSTKEAQRRARIYDSV  402

Query  667  MC-SFLFNLNNDFVVDATRKGNKIRFANHSVN-PNCYAKVMMVNGDHRIGIFAKRAIQTG  724
            +  ++L N  ++ V+DA   GN++RF NHS N  NC  + +   G  R+ ++  R+I  G
Sbjct  403  LHQNYLSNFTSNVVIDAFWMGNELRFINHSRNKANCEPRTVFAQGAWRLALYTLRSIAPG  462

Query  725  EELF  728
            EEL+
Sbjct  463  EELW  466


>STECOE023200
Length=612

 Score = 142 bits (359),  Expect = 2e-33, Method: Compositional matrix adjust.
 Identities = 81/230 (35%), Positives = 131/230 (57%), Gaps = 28/230 (12%)

Query  539  CPC---------VIAQNFCEKFCQCSSECQNRFPGCRCK-AQCNTKQCPCYLAVRECDPD  588
            CPC         V+A+  CEK+C CS++C+ RF GC CK  +C+++ C C   +RECDP+
Sbjct  367  CPCLIGETVNGKVVARRCCEKYCICSTDCKQRFLGCSCKYGRCDSRTCVCKANLRECDPE  426

Query  589  LCLTCGAADHWDSKNVS-----------CKNCSIQRGSKKHLLLAPSDV--AGWGIFIKD  635
            LC+ C +A     K +            C+N   Q    K   ++ S +  AG G+++ +
Sbjct  427  LCIFCHSAFTLAKKPIKAITTKKKERFLCRNMKNQLRFIKKTAISESGIRNAGMGLYVLE  486

Query  636  PVQKNEFISEYCGEIISQDEADRRGKVYDKYMCSFLFNLNND--FVVDATRKGNKIRFAN  693
               K ++I+EY GE+I + E++RR   YD    S++F+L+ D  + +D+T  G+K+R+ N
Sbjct  487  NCDKGDYITEYTGELIREAESERRAATYDYKHHSYIFSLSPDIRWSIDSTNFGSKMRYVN  546

Query  694  HSVN--PNCYAKVMMVNGDHRIGIFAKRAIQTGEELFFDYRYSQADALKY  741
            H  +   N YA+V  + G  +I +FA+  I +G+ELFFDY Y   + +KY
Sbjct  547  HRSHQEQNTYAQVWSIEGQLKILLFAQEKISSGQELFFDYGYDSKE-IKY  595


>DANRER010087
Length=147

 Score = 130 bits (327),  Expect = 4e-33, Method: Compositional matrix adjust.
 Identities = 63/111 (57%), Positives = 80/111 (72%), Gaps = 1/111 (1%)

Query  15   WRKRVKSEYMRLRQLKRFRRADEVKSMFSSNRQKILERTEILNQEWKQRRIQPVHILTSV  74
            W+KRVKSEYMRLRQLKRFR+A++VK++F SNR+KI   TE+LN+EW + RIQ + + TS 
Sbjct  21   WKKRVKSEYMRLRQLKRFRKAEQVKALFQSNRRKIEVGTELLNEEWSKLRIQSIPLSTSS  80

Query  75   SSLRGTRECSVTSDL-DFPTQVIPLKTLNAVASVPIMYSWSPLQQNFMVED  124
             SL   + C V      FP Q + ++ L  VA +P MYSWSPLQQNFMV D
Sbjct  81   GSLPSKKLCMVEFGFPSFPNQAVAMRPLTTVAGIPFMYSWSPLQQNFMVLD  131


>HALSEO004417
Length=1186

 Score = 141 bits (356),  Expect = 2e-32, Method: Compositional matrix adjust.
 Identities = 66/133 (50%), Positives = 93/133 (70%), Gaps = 2/133 (2%)

Query  606   CKNCSIQRGSKKHLLLAPSDV--AGWGIFIKDPVQKNEFISEYCGEIISQDEADRRGKVY  663
             C N +++ G K  LL+  S +  AG+G+F    ++K E + EY GEI+SQ EA+RRG +Y
Sbjct  1012  CSNVNLRTGRKVRLLVGQSSIPNAGFGLFAGQDIEKGELVEEYQGEIVSQIEAERRGSIY  1071

Query  664   DKYMCSFLFNLNNDFVVDATRKGNKIRFANHSVNPNCYAKVMMVNGDHRIGIFAKRAIQT  723
             D    S++F+LN+D  +DATRKGNK+RFANHS +PNCYA+ + V+G   IGIFA + I  
Sbjct  1072  DFLNRSYIFDLNDDVCLDATRKGNKMRFANHSKSPNCYARKLTVSGRSAIGIFAAKHIYA  1131

Query  724   GEELFFDYRYSQA  736
              EELFF+Y Y ++
Sbjct  1132  HEELFFNYNYDKS  1144


 Score = 85.1 bits (209),  Expect = 1e-14, Method: Compositional matrix adjust.
 Identities = 74/258 (29%), Positives = 111/258 (43%), Gaps = 45/258 (17%)

Query  519   SNHVYNYQPCDHPRQPC--DSSCPCVIAQNFCEKFCQCSSECQNRFPGCRCKAQCNTKQC  576
             S  VY  +   H   PC  ++ C C++ Q FC KFC CS EC N++ GC C   C TK C
Sbjct  832   SQRVYPAEVVCHHVGPCSVENECACMLNQQFCSKFCSCSIECLNKWHGCACGTNCRTKGC  891

Query  577   PCYLAVRECDPDLCLTCGAADHWDSKNVSCKNCSIQRGSKKHLLLAPSDVAGWGIFIKDP  636
             PC  + +ECDPD+C  CGA     S  ++C    ++     +++   + V  +G      
Sbjct  892   PCVASDKECDPDMCHRCGAH---TSIEIACGASHVESLPYANVIKKAAPVT-YG------  941

Query  637   VQKNEFISEYCGEIISQDEADRRG------KVYDKYMCSFLFNLNNDFVVDATRKGNKIR  690
                N F +   G   +QDE    G      K+  K   S  F+     + D T+  +  R
Sbjct  942   ---NTFETTTGGS--AQDEYQEEGATGENAKLIKKERYSTTFSSGVGLLADLTKWRSIAR  996

Query  691   FANH-------------SVNPNCYAKVMMVNGDHRI-----GIFAKRAIQTGEELFFDYR  732
              A+              +VN     KV ++ G   I     G+FA + I+ G EL  +Y 
Sbjct  997   AADRNAAKVKVLLRHCSNVNLRTGRKVRLLVGQSSIPNAGFGLFAGQDIEKG-ELVEEY-  1054

Query  733   YSQADALKYVGIEREMEI  750
               Q + +  +  ER   I
Sbjct  1055  --QGEIVSQIEAERRGSI  1070


>EUGLON001296
Length=567

 Score = 137 bits (344),  Expect = 9e-32, Method: Compositional matrix adjust.
 Identities = 91/264 (34%), Positives = 126/264 (48%), Gaps = 31/264 (12%)

Query  487  AEDVDTPPRKKKRKHRLWAAHCRKIQLKKDGSS-----NHVYN----------YQPCDHP  531
            A  +D+P R   R  R  A   R  Q +K+  S      H+Y           + PC HP
Sbjct  64   APPLDSPVRDMYRTVRTLALE-RAPQTEKNFKSFQRYHAHLYGPNTDTVLQGWHFPCAHP  122

Query  532  RQPCDSSCPCVIAQNFCEKFCQCSSECQNRFPGCRCKAQC-NTKQCPCYLAVRECDPDLC  590
             +    +C C+ + NFC + C       N F GC C A C  T  C C  + RECDP LC
Sbjct  123  GKCTVQNCCCIRSFNFCTRLCCNGLASSNAFKGCSCTAGCRQTNSCTCRRSNRECDPALC  182

Query  591  LTCGAADHWDSKNVSCKNCSIQRGSKKHLLLAPSDVA--GWGIFIKDPVQKNEFISEYCG  648
               G           C N  +Q+  +  L +A S +A  G G F  + ++K E + EY G
Sbjct  183  RCDG-----------CANNELQQAERPSLRVAESTIANCGLGAFAVNALRKGELVGEYLG  231

Query  649  EIISQDEADRRGKVYDKYMC-SFLFNLNNDFVVDATRKGNKIRFANHSVNPNCYAKVMMV  707
            E+IS+ E  RR  V    +  + +  +  D V+DA+R GN +R+ NHS  PNC  + + V
Sbjct  232  ELISEAECARRFPVQRSILGHNHMAQVTTDVVIDASRLGNDLRYLNHSSEPNCEQRSVFV  291

Query  708  NGDHRIGIFAKRAIQTGEELFFDY  731
                R+ I+  R IQ GEELFFDY
Sbjct  292  WTRWRLAIYTLRDIQPGEELFFDY  315


>PALBIL016776
Length=116

 Score = 123 bits (309),  Expect = 4e-31, Method: Compositional matrix adjust.
 Identities = 53/98 (54%), Positives = 73/98 (74%), Gaps = 0/98 (0%)

Query  637  VQKNEFISEYCGEIISQDEADRRGKVYDKYMCSFLFNLNNDFVVDATRKGNKIRFANHSV  696
            V K +FI EY GE+++  EA+RRG VYD+   SFLF L  +F VDA++ GNK RFANHS 
Sbjct  2    VSKGDFIHEYVGEVVTHAEAERRGAVYDRLCLSFLFQLTQEFAVDASKMGNKTRFANHSS  61

Query  697  NPNCYAKVMMVNGDHRIGIFAKRAIQTGEELFFDYRYS  734
             PNC A+++   G++RIGIFA R+I+ GEEL++DY++ 
Sbjct  62   KPNCEARIIYSQGNYRIGIFATRSIRAGEELYYDYQHG  99


>BIGNAT014500
Length=1940

 Score = 135 bits (340),  Expect = 2e-30, Method: Compositional matrix adjust.
 Identities = 85/221 (38%), Positives = 105/221 (48%), Gaps = 45/221 (20%)

Query  524   NYQPCDHPRQPCD--SSCPCVIAQNFCEKFCQCSSECQNRFPGCRCK-AQCNTKQCPCYL  580
             +Y+PC HP  PC   S C C IA  FC+KFC C + C  RF GC+C+   C TK CPCY 
Sbjct  1363  HYKPCHHPGLPCTVASGCSCAIAIGFCDKFCACEAACGRRFQGCKCQQGTCRTKACPCYA  1422

Query  581   AVRECDPDLCLTCGAADHWDSKNVSCKNCSIQRGSKKHLLLAPSDVAGW-GIFIKDPVQK  639
             A RECDP+                        RG      LA S  + W G F K   +K
Sbjct  1423  ADRECDPN----------------------ASRG------LAWSVSSSWMGHFRKGRYKK  1454

Query  640   NEFISEYCGEIISQDEADR---------RGKVYDKYMCSFLFNLNNDFVVDATRKGNKIR  690
                 S  C    + D A           RG      +C   F  N++ ++ A  +   + 
Sbjct  1455  RRTHSGVCWRDTTDDSALYISLHPVGLCRGSSIISVLC---FEWNSNLIIIAIHESIAL-  1510

Query  691   FANHSVNPNCYAKVMMVNGDHRIGIFAKRAIQTGEELFFDY  731
             FANHS  PNCY + + VNG HRIGIFAK  I+ GEELFF Y
Sbjct  1511  FANHSDKPNCYPRAVRVNGQHRIGIFAKMDIRKGEELFFKY  1551


 Score = 36.6 bits (83),  Expect = 8.2, Method: Compositional matrix adjust.
 Identities = 27/94 (29%), Positives = 46/94 (49%), Gaps = 12/94 (13%)

Query  392   ETGGENNDKEEEEKKDETSS-----SSEANSRCQTPIKM-----KPNIEPPENVEWSGAE  441
             +T  E++D  E+ +K   ++      S A+ +  T I +     KP++ P     W+  E
Sbjct  1096  DTPAEDDDSSEKPEKPAQNNRGGGMESSASKKKVTAIALEDDAKKPDLRP-SATSWTEEE  1154

Query  442   ASMFRVLIGTYYDNFCAIARLIG-TKTCRQVYEF  474
               + +  +     N+C IA L+G TKTCR VY +
Sbjct  1155  EKILKYAVFVSGPNYCKIAALLGPTKTCRDVYLY  1188


>ANCTWI015344
Length=497

 Score = 131 bits (329),  Expect = 4e-30, Method: Compositional matrix adjust.
 Identities = 81/217 (37%), Positives = 115/217 (53%), Gaps = 9/217 (4%)

Query  400  KEEEEKKDETSSSSEANSRCQTPIKMKPNIEPPENVE-WSGAEASMFRVLIGTY-YDNFC  457
            KE++++KD    S++A+    +P       E    +E W+  E  +F  ++  + Y + C
Sbjct  281  KEKQKEKDNNGGSADASGELLSPAPKMSEAEKKSIMEGWTKMEVLLFEKMLDVWGYSSLC  340

Query  458  AIARLIGTKTCRQVYEFRVKESSIIAPAPAEDVDTPPRKKKRKH--RLWAAHCRKIQLKK  515
            AIA  +GTK+C +V   RV         P  +  +  +KK RK    L   + + +Q  +
Sbjct  341  AIAVCVGTKSCSEVRR-RVDLYKTEGKTPRSESVSHEKKKSRKTDINLGKVYRQTLQKIE  399

Query  516  DGSSNH--VYNYQPCDHPRQPCDSSCPCVIAQNFCEKFCQCSSECQNRFPGCRC-KAQCN  572
            D + N      Y+ C H   PC   C C  A  FCEK+C CS +C+ RFPGCRC K +CN
Sbjct  400  DDAKNKQAAPEYEGCSHA-GPCTGDCKCAQANRFCEKYCGCSLQCKKRFPGCRCKKGRCN  458

Query  573  TKQCPCYLAVRECDPDLCLTCGAADHWDSKNVSCKNC  609
            T+QCPCY A RECDPDLC TCGA    +  N   +NC
Sbjct  459  TRQCPCYGANRECDPDLCNTCGADLPQEECNTEERNC  495


 Score = 70.5 bits (171),  Expect = 2e-10, Method: Compositional matrix adjust.
 Identities = 79/331 (24%), Positives = 135/331 (41%), Gaps = 81/331 (24%)

Query  38   VKSMFSSNRQKILERTEILNQEWKQRRI---------QPVHILTSVSSLRGTRECSVTSD  88
            ++ + S NR+K+ +  ++ + +  Q+R+           + I    +   GT    +T+ 
Sbjct  42   LREVLSDNREKVSK--QLTSAQNAQKRMVNERKPLGANKIQIAFPTTEEAGTPVVGITNA  99

Query  89   LDFPTQVIPLKTLNAVASVPIMYSWSPLQQNFMVEDETVLHNIPYMGDEVLDQDGTFIEE  148
            L   ++ +    +  +  +P   SW  L++N+ VED  VL ++PY GD            
Sbjct  100  LRKDSEAVTAINMPKIPKLPNYISWISLRKNYKVEDAPVLSHMPYFGD------------  147

Query  149  LIKNYDGKVHGDRECGFINDEIFVELVNALGQYNDDDDDDDGDDPEEREEKQKDLEDHRD  208
                               D+I  EL + L  Y ++++D      +  ++   D+  +  
Sbjct  148  -------------------DDIGFELDHHL--YEEENEDHTNCVDDVDDKVLLDITSNFG  186

Query  209  DKESRPPRKFPSDKIFEAIS-SMFPDKGTAEELKEKYKELTEQQLPGALPPECTPNIDGP  267
            DK          D++FEA+  +M  DK   E LK+++ EL   +   + P         P
Sbjct  187  DK----------DEVFEALQKTMELDK---ELLKKRHTELKNPKKEKSEPQ--------P  225

Query  268  NAKSVQREQSLHSFHTLFCRRCFKYDCFLHRKCNYSFHATPNTYKRKNTETALDNKPCGP  327
             + + +    + SF TLFCRRC  YDC  H     +    P      N      N PCGP
Sbjct  226  ASNTTEL---MDSFRTLFCRRCGAYDCRTH-GLGQTLPYVPVVSSTSN------NGPCGP  275

Query  328  QCYQHLEGAKE-----FAAALTAERIKTPPK  353
             CY+H E  KE      +A  + E +   PK
Sbjct  276  ACYKHKEKQKEKDNNGGSADASGELLSPAPK  306


>COLVIE015048
Length=134

 Score = 120 bits (302),  Expect = 7e-30, Method: Composition-based stats.
 Identities = 58/122 (48%), Positives = 80/122 (66%), Gaps = 0/122 (0%)

Query  610  SIQRGSKKHLLLAPSDVAGWGIFIKDPVQKNEFISEYCGEIISQDEADRRGKVYDKYMCS  669
            S++ G  K + +  S + GWG FI +P  KN+ I EY GE +S++E +RRG+ YD+   S
Sbjct  2    SLRLGLSKRVAVGVSKIHGWGCFILEPAAKNDLICEYKGEFLSEEEVNRRGRFYDEQSLS  61

Query  670  FLFNLNNDFVVDATRKGNKIRFANHSVNPNCYAKVMMVNGDHRIGIFAKRAIQTGEELFF  729
            FLF +N    +DA RKG KI+FAN S   N  A+V  V+GD+RIG++A R +Q GEEL F
Sbjct  62   FLFAVNEVSSIDAFRKGCKIKFANDSTAFNVEARVFRVDGDYRIGLYAARDLQPGEELVF  121

Query  730  DY  731
             Y
Sbjct  122  TY  123


>GRACHO009396
Length=736

 Score = 131 bits (330),  Expect = 2e-29, Method: Compositional matrix adjust.
 Identities = 95/346 (27%), Positives = 146/346 (42%), Gaps = 54/346 (16%)

Query  436  EWSGAEASMFRVLIGTYYDNFCAIARLIGTKTCRQVYEFRVKESSIIAPAPAEDVDTPPR  495
            +W   E    R  +  +  + C+IA ++G+KTCR+V         +  P  A+ V     
Sbjct  382  DWRAEEILCMRESVPIFGLDPCSIAVIVGSKTCREV------NIKLGDPVEADIVKYELA  435

Query  496  KKKRKHRLWAAHC---RKIQLKKDGSSNHVYNY----------QPCDHPRQPCD-SSCPC  541
            K +R  R+           + K+  S+  + +Y          +PC H   PC   +C C
Sbjct  436  KSRRPKRMDGNRRPGDATQKAKQKLSTKTIVDYPDMSAMDQDFEPCYH-NGPCTPETCSC  494

Query  542  VIAQNFCEKFCQCSS---------------------------ECQNRFPGCRC-KAQCNT  573
            V     CE  C C S                            CQNR  GC C    CN+
Sbjct  495  VKNSMHCEATCGCKSGRFAEGGPTGGIIWHPSPPERKGAPSRSCQNRHYGCGCVDGHCNS  554

Query  574  KQCPCYLAVRECDPDLC-LTCGAADHWDS-KNVSCKNCSIQRGSKKHLLLAPSDVAGWGI  631
             QC C+     C PD C   C    H  S K   C+N        K   +  SDV G G+
Sbjct  555  SQCICWEYNVACTPDFCDCDCVTLPHHISIKKRRCRNTPANIAMHKRTCVGKSDVHGLGL  614

Query  632  FIKDPVQKNEFISEYCGEIISQDEADRRGKVYDKYMCSFLFNLNNDFVVDATRKGNKIRF  691
            F  +  +K + +  Y G++I    AD  G++YD    +++FN+    V+D    G+K++F
Sbjct  615  FAGEKFEKGDLVGVYSGQLIDTRLADVIGRLYDATNRTYIFNVTESLVIDGGLLGSKVKF  674

Query  692  ANHSV---NPNCYAKVMMVNGDHRIGIFAKRAIQTGEELFFDYRYS  734
             NH+      NC ++++ V GD  + +F  R +  GEE  FDYR++
Sbjct  675  INHTTKGDGDNCVSRLVRVRGDAYVALFCVREVGVGEEFLFDYRFT  720


>MALJAK007781
Length=211

 Score = 120 bits (302),  Expect = 5e-29, Method: Composition-based stats.
 Identities = 61/126 (48%), Positives = 78/126 (62%), Gaps = 18/126 (14%)

Query  606  CKNCSIQRGSKKHLLLAPSDVAGWGIFIKDPVQKNEFISEYCGEIISQDEADRRGKVYDK  665
            C N ++  G  KHLLLAPS V GWG+F++D   + EFI EY GEI+  D+A+ RG+VYD+
Sbjct  5    CLNMNMTVGRHKHLLLAPSTVHGWGLFLRDGANEGEFIHEYVGEILPHDQAEERGEVYDQ  64

Query  666  YMCSFLFNLNNDFVVDATRKGNKIRFANHSVNPNCYAKVMMVNGDHRIGIFAKRAIQTGE  725
                                GNK+RFANHS  PNC  +VM VN + RIG++A R I+ GE
Sbjct  65   L------------------GGNKMRFANHSNEPNCEPRVMRVNHNQRIGLYALRRIRPGE  106

Query  726  ELFFDY  731
            ELFF Y
Sbjct  107  ELFFHY  112


>GRACHO008109
Length=866

 Score = 126 bits (317),  Expect = 8e-28, Method: Compositional matrix adjust.
 Identities = 100/365 (27%), Positives = 148/365 (41%), Gaps = 60/365 (16%)

Query  433  ENVEWSGAEASMFRVLIGTYYDNFCAIARLIGTKTCRQV------YEFRVKESSIIAPAP  486
            E + W+  E  + R       ++ C++A ++GTKTCR+V       E RV     I+ A 
Sbjct  397  EGLPWTDEEIMVMRQGCLMTDEDPCSLAIIVGTKTCREVRARISKQEERVWIMEAISSAK  456

Query  487  AEDVDTPPRKKKRKH------------RLWAAHCRKIQLKKDGSSNHVYNYQPCDH-PRQ  533
             E    P R+  RK             R W    R  +       +   +     H P  
Sbjct  457  LERKRAPNRRGGRKTNSAKTNSPLFKVRNWKGSNRPDRDDDSEEDDDDSSRDETGHAPFV  516

Query  534  PCDSS--------CPCVIAQNFCEKFCQCSS--------------------------ECQ  559
            PC+ +        C C+     CE  C CS+                           C+
Sbjct  517  PCNHTGVCTKANGCYCMQNNIRCESTCGCSTGRFTQIGRVIKWDQQQDGNQGRRTVTRCK  576

Query  560  NRFPGCRCKA-QCNTKQCPCYLAVRECDPDLCLTCGAADHWDSKNVS---CKNCSIQRGS  615
            NR  GC C++  CNT  C CY     C+PD C  C A        V    C+N  +  G 
Sbjct  577  NRHWGCSCRSGYCNTDSCECYRENLVCNPDFCNHCEANVLPQFIGVGERRCRNVDLITGR  636

Query  616  KKHLLLAPSDVAGWGIFIKDPVQKNEFISEYCGEIISQDEADRRGKVYDKYMCSFLFNLN  675
             K  L+  SDV G+G+F  D  +  E I  Y G  +  ++ D   +  D    ++ F+L 
Sbjct  637  HKRTLVGKSDVHGFGLFALDHFEPGELIGHYAGRTVHAEKVDLVLRASDAKKLTYAFDLT  696

Query  676  NDFVVDATRKGNKIRFANHSVNP---NCYAKVMMVNGDHRIGIFAKRAIQTGEELFFDYR  732
            +   +D    G+K+R  NHS N    +C A+   V G+ RI I A RA++ GEE  F+Y 
Sbjct  697  HKMSIDGQCFGSKVRLINHSSNARDVSCAARFERVRGEGRIAIKAVRAVRPGEEFLFNYN  756

Query  733  YSQAD  737
             +Q +
Sbjct  757  ITQGN  761


>TELSPE006401
Length=173

 Score = 116 bits (290),  Expect = 8e-28, Method: Compositional matrix adjust.
 Identities = 56/120 (47%), Positives = 77/120 (64%), Gaps = 2/120 (2%)

Query  616  KKHLLLAPSDVAGWGIFIKDPVQKNEFISEYCGEIISQDEADRRGKVYDKYMC--SFLFN  673
            KK L   PS + GWG+F  +PV K+E + EY GE+I    AD R   Y+      S+LF 
Sbjct  32   KKRLTCKPSKIHGWGLFAMEPVSKDEMVIEYVGELIGNALADVREARYEAVGIGSSYLFR  91

Query  674  LNNDFVVDATRKGNKIRFANHSVNPNCYAKVMMVNGDHRIGIFAKRAIQTGEELFFDYRY  733
            ++ ++VVDAT+KGN  RF NHS +PNC AKV+   G  +I +FA RAI  GEE+ +DY++
Sbjct  92   VDAEYVVDATKKGNIARFMNHSCDPNCTAKVVEYQGGKKIAVFADRAIGIGEEITYDYKF  151


>MADERY011748
Length=175

 Score = 115 bits (289),  Expect = 1e-27, Method: Compositional matrix adjust.
 Identities = 56/130 (43%), Positives = 84/130 (65%), Gaps = 2/130 (2%)

Query  610  SIQRGSKKHLLLAPSDVAGWGIFIKDPVQKNEFISEYCGEIISQDEADRRGKVYDK--YM  667
            ++ RG KK L  A S++  WG+F  +P++K++ + EY G+ I Q  ADRR K Y+     
Sbjct  29   NLLRGRKKKLKFARSEIHEWGLFACEPIEKDDMVIEYIGQTIRQKVADRREKQYEARGIG  88

Query  668  CSFLFNLNNDFVVDATRKGNKIRFANHSVNPNCYAKVMMVNGDHRIGIFAKRAIQTGEEL  727
             S+LF ++ D +VDAT  GN  RF NHS  P+CYAK++ V G+ RI I++ R ++ GEEL
Sbjct  89   SSYLFRIDEDKIVDATFCGNLSRFINHSCEPSCYAKIIDVEGEKRIAIYSLRKVEAGEEL  148

Query  728  FFDYRYSQAD  737
             +DY++   D
Sbjct  149  TYDYKFPLED  158


>SPIPUN006265
Length=1725

 Score = 124 bits (312),  Expect = 6e-27, Method: Compositional matrix adjust.
 Identities = 55/123 (45%), Positives = 81/123 (66%), Gaps = 2/123 (2%)

Query  613   RGSKKHLLLAPSDVAGWGIFIKDPVQKNEFISEYCGEIISQDEADRRGKVYDK--YMCSF  670
             +G +K L  A S +  WG+F  + + KNEF+ EY GEI+ Q  AD R K+Y++     S+
Sbjct  1582  KGRRKRLKFAKSPIHDWGLFAMERIDKNEFVIEYIGEIVRQKVADHREKIYERQGIGSSY  1641

Query  671   LFNLNNDFVVDATRKGNKIRFANHSVNPNCYAKVMMVNGDHRIGIFAKRAIQTGEELFFD  730
             LF ++ D ++DAT++GN  RF NH+  PNC AKV+ V G  RI I+A R I+ GEE+ +D
Sbjct  1642  LFRIDGDHIIDATKRGNMARFINHNCEPNCSAKVITVAGKKRIVIYANRDIEDGEEITYD  1701

Query  731   YRY  733
             Y++
Sbjct  1702  YQF  1704


>TETTHE010775
Length=807

 Score = 122 bits (307),  Expect = 1e-26, Method: Compositional matrix adjust.
 Identities = 100/351 (28%), Positives = 165/351 (47%), Gaps = 53/351 (15%)

Query  419  CQTPIKMKPNIEPPENVE----WSGAEASMFRVLIGTYYDNFCAIARLIGTKTCRQVYEF  474
            C     +  N+E  E ++    ++  E +  +  I     N C +  +     C +++ F
Sbjct  378  CSKNCYLNMNLETFEKIKAQKTYNEFELAYIKAAIKRLSYNPCYLNLIDRKFNCAEIFVF  437

Query  475  RVKESSIIAPAPAEDVDTPPRKKKRKHRLWAAHCRKIQLKKDGSSNHVYN----YQPCDH  530
             VK  ++++        T                +KI+     ++N  +N    Y+PC H
Sbjct  438  LVKYENVLSMLSETKAIT----------------KKIKPYARRTNNCFFNKEMYYEPCCH  481

Query  531  ------PRQPCDSSCPCVIAQNFCEKFCQCS-SECQNRFPGCRC-KAQCNTKQCPCYLAV  582
                  P+      C C   + FC+ +C C   +C+ R  GC+C K QC TK+C C+L  
Sbjct  482  YYYDEEPKDINCQDCGCS-TRGFCDIYCGCDPQKCKRRRQGCKCIKGQCKTKKCACFLMG  540

Query  583  RECDPDLCLTCGAADHWDSKNVSCKNCSIQRGSKKHLLLAPSDV-AGWGIFIKDPVQKNE  641
             ECDP+ C  C     +DS+   CKN       ++  ++  S V  G G++   P+Q++ 
Sbjct  541  MECDPEHCKDC-----FDSRKDRCKNNEYLYQKQERTVIGMSFVCQGLGLYNVFPIQQHS  595

Query  642  FISEYCGEIISQDEADRRGKVYDKYMCSFLFNL--NNDF--VVDATRKGNKIRFANHSVN  697
             +  Y GE IS+DE   R    + ++ S +F     NDF  +VD+   GNK RF NH ++
Sbjct  596  LVLSYLGEYISEDEQVIR----ESWLKSDIFYTFTKNDFEKLVDSKYFGNKSRFMNHHIS  651

Query  698  -PNCYAKVMMVNGDHRIGIFAKRAIQTGEELFFDYRYSQADALKYVGIERE  747
              NC+A+ +   GD+ +G++AK+ I  G EL FDY     DA K + +E+E
Sbjct  652  LENCFARSVYSRGDYHLGLYAKQDIPPGNELLFDY-----DADKTLAVEKE  697


>ARATHA011122
Length=584

 Score = 120 bits (302),  Expect = 2e-26, Method: Compositional matrix adjust.
 Identities = 72/232 (31%), Positives = 106/232 (46%), Gaps = 23/232 (10%)

Query  423  IKMKPNIEPPENVEWSGAEASMFRVLIGTYYDNFCAIAR--LIGTKTCRQVYEFRVKESS  480
            I  K  +  P N  W+  E  ++   I  +  N C +A   L G KTC ++Y +  ++  
Sbjct  329  ISNKIVVSDPNNTMWTPVEKDLYLKGIEIFGRNSCDVALNILRGLKTCLEIYNYMREQDQ  388

Query  481  IIAPAPAEDV--------------DTPPRKKKRKHRLWAAHCRKIQLKKDGSSNHVYNYQ  526
                                     +   +KK + R +A +   ++    G +    +Y 
Sbjct  389  CTMSLDLNKTTQRHNQVTKKVSRKSSRSVRKKSRLRKYARYPPALKKTTSGEAKFYKHYT  448

Query  527  PCDHPRQPCDSSCPCVIAQNFCEKFCQCSSECQNRFPGCRCK-AQCNTKQCPCYLAVREC  585
            PC   +  C   CPC+  +N CEK+C CS +C NRF GC C   QC  +QCPC+ A REC
Sbjct  449  PCT-CKSKCGQQCPCLTHENCCEKYCGCSKDCNNRFGGCNCAIGQCTNRQCPCFAANREC  507

Query  586  DPDLC----LTCGAADHWDS-KNVSCKNCSIQRGSKKHLLLAPSDVAGWGIF  632
            DPDLC    L+CG     ++   + CKN      + K +L+  SDV GWG F
Sbjct  508  DPDLCRSCPLSCGDGTLGETPVQIQCKNMQFLLQTNKKILIGKSDVHGWGAF  559


>NEOSPE015701
Length=151

 Score = 111 bits (277),  Expect = 2e-26, Method: Compositional matrix adjust.
 Identities = 53/123 (43%), Positives = 80/123 (65%), Gaps = 2/123 (2%)

Query  613  RGSKKHLLLAPSDVAGWGIFIKDPVQKNEFISEYCGEIISQDEADRRGKVYDKYMC--SF  670
            +  KK L  A S +  WG+F  + +  N+ + EY GEII Q  AD R K Y++     S+
Sbjct  7    KARKKELKFAKSAIHDWGLFAMERIDANDMVIEYIGEIIRQKIADHREKQYERMGIGSSY  66

Query  671  LFNLNNDFVVDATRKGNKIRFANHSVNPNCYAKVMMVNGDHRIGIFAKRAIQTGEELFFD  730
            LF +++D ++DAT+KGN  RF NH  +PNC AK++ V+G  +I I+AKR I+ GEE+ +D
Sbjct  67   LFRIDDDTIIDATKKGNLARFINHCCDPNCNAKIITVDGHKKIVIYAKRDIEEGEEITYD  126

Query  731  YRY  733
            Y++
Sbjct  127  YKF  129


>ACASPE027155
Length=316

 Score = 115 bits (288),  Expect = 5e-26, Method: Compositional matrix adjust.
 Identities = 52/120 (43%), Positives = 79/120 (66%), Gaps = 2/120 (2%)

Query  616  KKHLLLAPSDVAGWGIFIKDPVQKNEFISEYCGEIISQDEADRRGKVYDK--YMCSFLFN  673
            KK L  A S +  WG+F  + ++ N+ + EY GE+I +  AD R K Y+K     S+LF 
Sbjct  175  KKRLRFAKSSIHEWGLFALEQIKANDMVIEYVGEVIREKVADLREKRYEKQGIGSSYLFR  234

Query  674  LNNDFVVDATRKGNKIRFANHSVNPNCYAKVMMVNGDHRIGIFAKRAIQTGEELFFDYRY  733
            ++ D ++DAT+KGN  RF NH  +PNC+A+V+ V G  RI I++KR I+ GEE+ +DY++
Sbjct  235  IDADAIIDATKKGNLARFVNHCCDPNCFARVITVEGQKRIVIYSKRDIEVGEEVTYDYKF  294


>NEOSPE012280
Length=220

 Score = 112 bits (279),  Expect = 8e-26, Method: Compositional matrix adjust.
 Identities = 54/123 (44%), Positives = 80/123 (65%), Gaps = 2/123 (2%)

Query  613  RGSKKHLLLAPSDVAGWGIFIKDPVQKNEFISEYCGEIISQDEADRRGKVYDKYMC--SF  670
            +  KK L  A S +  WG+F  + +  N+ + EY GEII Q  AD R K Y++     S+
Sbjct  76   KARKKELKFAKSAIHEWGLFAMERIDANDMVIEYIGEIIRQKIADIREKQYERMGIGSSY  135

Query  671  LFNLNNDFVVDATRKGNKIRFANHSVNPNCYAKVMMVNGDHRIGIFAKRAIQTGEELFFD  730
            LF +++D V+DAT+KGN  RF NH  +PNC AK++ V+G  +I I+AKR I+ GEE+ +D
Sbjct  136  LFRIDDDTVIDATKKGNLARFINHCCDPNCNAKIITVDGHKKIVIYAKRDIEEGEEITYD  195

Query  731  YRY  733
            Y++
Sbjct  196  YKF  198


>PLAFUN015215
Length=1010

 Score = 120 bits (300),  Expect = 1e-25, Method: Compositional matrix adjust.
 Identities = 58/151 (38%), Positives = 89/151 (59%), Gaps = 7/151 (5%)

Query  589  LCLTCGAADHWDSKNVSCKNCSIQRGSKKHLLLAPSDVAGWGIFIKDPVQKNEFISEYCG  648
            L L  G   H D+   +       +G KK +  A S +  WG+F  + +++N+ + EY G
Sbjct  848  LALESGIVGHSDTLKFNQ-----LKGRKKRIKFAKSTIHDWGLFALERIEQNDMVIEYIG  902

Query  649  EIISQDEADRRGKVYDKYMC--SFLFNLNNDFVVDATRKGNKIRFANHSVNPNCYAKVMM  706
            EII Q  AD R K Y+K     S+LF ++ D ++DAT KGN  RF NH  +PNCYA+++ 
Sbjct  903  EIIRQKTADVREKRYEKVGIGSSYLFRIDEDTIIDATMKGNLARFINHCCDPNCYARIIT  962

Query  707  VNGDHRIGIFAKRAIQTGEELFFDYRYSQAD  737
            V+   +I I++KR I+ GEE+ +DY++   D
Sbjct  963  VDSQRKIVIYSKRDIEVGEEITYDYKFPLED  993


>TETTHE006048
Length=861

 Score = 119 bits (298),  Expect = 2e-25, Method: Compositional matrix adjust.
 Identities = 79/237 (33%), Positives = 118/237 (50%), Gaps = 21/237 (9%)

Query  516  DGSSNHVYNYQPCDHPRQPCDSSCP--CVIAQNFCEKFCQCS-SECQNRFPGCRCKAQCN  572
            D S  H  +Y+   H R+P D+SC   C   + FC+++C C   +C+    GC C+  C+
Sbjct  600  DDSYQHCVHYR---HNRKPVDTSCKKCCCRKRGFCDQYCMCDPKKCKIYRFGCNCQDNCS  656

Query  573  TKQCPCYLAVRECDPDLCLTCGAADHWDSKNVSCKNCSIQRGSKKHLLLAPSDV-AGWGI  631
               C C+    ECDPD+C +C            C N  I     + +++A S++  G GI
Sbjct  657  KNTCICFKRNVECDPDICKSCFECKS------KCNNNQITLNKVQRVVIANSEICGGLGI  710

Query  632  FIKDPVQKNEFISEYCGEIISQDEADRRGKVYDKYMCS---FLFNLNNDFVVDATRKGNK  688
            +   P+QK + I+ Y GE++     D    + D +  S   ++F+L  D  VD+   GNK
Sbjct  711  YNVYPLQKGDLITIYYGEVLQ----DLDIIIRDSWKPSNLFYIFSLLGDLTVDSKYIGNK  766

Query  689  IRFANHSVNP-NCYAKVMMVNGDHRIGIFAKRAIQTGEELFFDYRYSQADALKYVGI  744
             RF NHS +  N YAK++   G + IG+F+   I  G EL FDY       LKY  I
Sbjct  767  SRFMNHSKSKENSYAKMVYAKGGYTIGLFSNEKIIPGTELLFDYDGQGTLKLKYEWI  823


>STEHIS004942
Length=1572

 Score = 119 bits (299),  Expect = 2e-25, Method: Compositional matrix adjust.
 Identities = 85/272 (31%), Positives = 122/272 (45%), Gaps = 53/272 (19%)

Query  509  RKIQLKKDGSSNHVYNYQPCDHPRQPCDSSCPCVIAQNFCEKFCQCSSECQNRFPGCRCK  568
            +K++ +    ++ + +Y PCDH +  C S C C+ +   CE +C C + C N FPGC CK
Sbjct  355  QKLKYQTKPQNDGIPHYSPCDH-QGACTSDCSCIQSGLLCESWCCCKNYCLNAFPGCSCK  413

Query  569  AQ--C-NTKQCPCYLAVRECDPDLCLTC----------------------------GAAD  597
             +  C N  +C C    RECDP+ C  C                            G   
Sbjct  414  GEKDCENKNKCLCLKYNRECDPNKCRGCRSYVTHNANANYQHTQAMLQGKLSVNKVGGQM  473

Query  598  HWDSKNVSCKNCSIQRGSK-KHLLLAPSDVAG--WGIFIKDPVQKNEFISEYCGEIISQD  654
               S    CKN  +      K +  A S +     G+F  D V+K+E I EY G++I+Q+
Sbjct  474  QQQSLARLCKNVPLTLNFPCKRVFTAKSTLCDEIVGLFTMDRVKKDELIMEYTGKVITQE  533

Query  655  EA---------DRRGKVYDKYMCSFLFNLNNDFVVDATRKGNKIRFANHSVN--PNCYAK  703
                       D RG+ Y        F L+    +DA   GN +RFANHS +   NC   
Sbjct  534  GQKETVDQLVNDLRGRSYG-------FTLDRLTTLDAVYVGNLMRFANHSSDKLSNCKIN  586

Query  704  VMMVNGDHRIGIFAKRAIQTGEELFFDYRYSQ  735
            ++   G  R+ + A R I  GEELFFDY +S+
Sbjct  587  MIFAQGMQRVCLVASRNIDQGEELFFDYGFSK  618


>OXYTRI010694
Length=1572

 Score = 119 bits (299),  Expect = 2e-25, Method: Compositional matrix adjust.
 Identities = 85/272 (31%), Positives = 122/272 (45%), Gaps = 53/272 (19%)

Query  509  RKIQLKKDGSSNHVYNYQPCDHPRQPCDSSCPCVIAQNFCEKFCQCSSECQNRFPGCRCK  568
            +K++ +    ++ + +Y PCDH +  C S C C+ +   CE +C C + C N FPGC CK
Sbjct  355  QKLKYQTKPQNDGIPHYSPCDH-QGACTSDCSCIQSGLLCESWCCCKNYCLNAFPGCSCK  413

Query  569  AQ--C-NTKQCPCYLAVRECDPDLCLTC----------------------------GAAD  597
             +  C N  +C C    RECDP+ C  C                            G   
Sbjct  414  GEKDCENKNKCLCLKYNRECDPNKCRGCRSYVTHNANANYQHTQAMLQGKLSVNKVGGQM  473

Query  598  HWDSKNVSCKNCSIQRGSK-KHLLLAPSDVAG--WGIFIKDPVQKNEFISEYCGEIISQD  654
               S    CKN  +      K +  A S +     G+F  D V+K+E I EY G++I+Q+
Sbjct  474  QQQSLARLCKNVPLTLNFPCKRVFTAKSTLCDEIVGLFTMDRVKKDELIMEYTGKVITQE  533

Query  655  EA---------DRRGKVYDKYMCSFLFNLNNDFVVDATRKGNKIRFANHSVN--PNCYAK  703
                       D RG+ Y        F L+    +DA   GN +RFANHS +   NC   
Sbjct  534  GQKETVDQLVNDLRGRSYG-------FTLDRLTTLDAVYVGNLMRFANHSSDKLSNCKIN  586

Query  704  VMMVNGDHRIGIFAKRAIQTGEELFFDYRYSQ  735
            ++   G  R+ + A R I  GEELFFDY +S+
Sbjct  587  MIFAQGMQRVCLVASRNIDQGEELFFDYGFSK  618


>THETRA003986
Length=815

 Score = 118 bits (296),  Expect = 3e-25, Method: Compositional matrix adjust.
 Identities = 51/128 (40%), Positives = 77/128 (60%), Gaps = 0/128 (0%)

Query  606  CKNCSIQRGSKKHLLLAPSDVAGWGIFIKDPVQKNEFISEYCGEIISQDEADRRGKVYDK  665
            C+N +        +++  S VAGWG+F   P+ + +FI EY GE++S  E +RR   Y  
Sbjct  658  CRNLAHFNKVHNKVVVGISTVAGWGLFAGQPISRGQFIGEYVGEVVSSTEVERRHSEYSS  717

Query  666  YMCSFLFNLNNDFVVDATRKGNKIRFANHSVNPNCYAKVMMVNGDHRIGIFAKRAIQTGE  725
               S++F+ N DFV+DA RKG+  +  NHS  PN +    +VNG  R+G++A R ++TG+
Sbjct  718  MRISYVFDYNRDFVIDAFRKGSGTKLINHSDEPNVHPMTKVVNGVERVGLYASRDLRTGD  777

Query  726  ELFFDYRY  733
            EL F Y Y
Sbjct  778  ELLFCYNY  785


 Score = 87.4 bits (215),  Expect = 1e-15, Method: Compositional matrix adjust.
 Identities = 52/164 (32%), Positives = 75/164 (46%), Gaps = 22/164 (13%)

Query  437  WSGAEASMFRVLIGTYYDNFCAIARLIGTKTCRQV-YEFRVKESS---------IIAPAP  486
            W   E ++       Y  ++CA+AR++  +TCRQV    RV   S         I+  A 
Sbjct  401  WLPYEIALLSKGFTMYATDYCAVARMVPGRTCRQVKTMLRVIGLSEEDEASLAWILYFAA  460

Query  487  AEDVDTPPRKKKRKHRLWAAHCRKIQLKKDGSSNHVYNYQPCDHPRQPCDSSCPCVIAQN  546
             E+    PR              ++Q   + S+ H+   +PC H    C  +C CV  + 
Sbjct  461  QEEPGPAPR--------LGISSSQVQNPDEMSNPHL---RPCSH-LGACTDNCSCVRHRG  508

Query  547  FCEKFCQCSSECQNRFPGCRCKAQCNTKQCPCYLAVRECDPDLC  590
            FC + C C+  C  RFPGC C+  C  K CPC +A REC P +C
Sbjct  509  FCTELCSCTRNCPRRFPGCACRNGCTNKSCPCRMAFRECVPGIC  552


 Score = 36.6 bits (83),  Expect = 7.6, Method: Compositional matrix adjust.
 Identities = 25/96 (26%), Positives = 41/96 (43%), Gaps = 20/96 (21%)

Query  272  VQREQSLH-SFHTLFCRRCFKYDCFLHRKCNYSF-----------------HATPNTYKR  313
            +  +++LH S+H+LFCR C+ Y C LH     +F                 H    T + 
Sbjct  268  IPSDEALHESYHSLFCRTCYTYGCDLHSIEPQNFPPKPQIPPCPKVLLDMLHPVGATEQS  327

Query  314  KNTETA--LDNKPCGPQCYQHLEGAKEFAAALTAER  347
            K    A   ++  CGP+C+ H   A+    ++   R
Sbjct  328  KFVIEAEVWESYACGPECHLHDPRAQALMPSILVRR  363


>AGABIS007995
Length=164

 Score = 108 bits (269),  Expect = 4e-25, Method: Compositional matrix adjust.
 Identities = 50/120 (42%), Positives = 78/120 (65%), Gaps = 2/120 (2%)

Query  616  KKHLLLAPSDVAGWGIFIKDPVQKNEFISEYCGEIISQDEADRRGKVYDK--YMCSFLFN  673
            KKHL  A S +  WG++  + + + E + EY GE+I    AD+R K Y++     S+LF 
Sbjct  23   KKHLRFAKSPIHDWGLYAMERIARGEMVIEYVGEVIRAAVADKREKAYERQGIGSSYLFR  82

Query  674  LNNDFVVDATRKGNKIRFANHSVNPNCYAKVMMVNGDHRIGIFAKRAIQTGEELFFDYRY  733
            ++ D VVDAT+KGN  R  NHS +PNC AK++ ++G  +I I+AK+ I+ G+E+ +DY +
Sbjct  83   IDEDLVVDATKKGNLGRLINHSCDPNCTAKIITISGVKKIVIYAKQDIELGDEITYDYHF  142


>SYNPLU003041
Length=619

 Score = 116 bits (291),  Expect = 6e-25, Method: Compositional matrix adjust.
 Identities = 53/123 (43%), Positives = 80/123 (65%), Gaps = 2/123 (2%)

Query  613  RGSKKHLLLAPSDVAGWGIFIKDPVQKNEFISEYCGEIISQDEADRRGKVYDK--YMCSF  670
            R  KK L  A S +  WG+F  + ++  E + EY GE+I Q  AD R K Y+K     S+
Sbjct  475  RVRKKQLRFARSSIHAWGLFAMERIEAKEMVIEYIGEVIRQKVADHREKQYEKSGIGSSY  534

Query  671  LFNLNNDFVVDATRKGNKIRFANHSVNPNCYAKVMMVNGDHRIGIFAKRAIQTGEELFFD  730
            LF +++D V+DAT+KGN  RF NH   PNC A+++ V+G+ +I I+AK+ I+ GEE+ +D
Sbjct  535  LFRIDDDTVIDATKKGNVARFINHCCAPNCIARIITVDGEKKIVIYAKQDIEEGEEITYD  594

Query  731  YRY  733
            Y++
Sbjct  595  YKF  597


>PAUCHR013559
Length=322

 Score = 112 bits (279),  Expect = 7e-25, Method: Compositional matrix adjust.
 Identities = 63/182 (35%), Positives = 96/182 (53%), Gaps = 15/182 (8%)

Query  563  PGCRCKAQ----CNTKQCPCYLAVRECDPDLCLTCGAADHWDSKNVSCKNCSIQRGSKKH  618
            P C CK +    C+   C   + + EC P+ C   GA +        C+N S +R +   
Sbjct  66   PMCLCKQEKQDTCDIGCCLRSMQI-ECHPEWC---GAKEF-------CQNQSFRRCAWAD  114

Query  619  LLLAPSDVAGWGIFIKDPVQKNEFISEYCGEIISQDEADRRGKVYDKYMCSFLFNLNNDF  678
            L +      GWG+ +  PV+  EFI EY GE+I++    RR + Y+ +   ++  L+   
Sbjct  115  LQVKFMGPKGWGVVLNKPVKAGEFIVEYVGEVITERTTLRRLRQYESHRHFYILALSGGQ  174

Query  679  VVDATRKGNKIRFANHSVNPNCYAKVMMVNGDHRIGIFAKRAIQTGEELFFDYRYSQADA  738
             +DAT+KGN  RF NHS NPNC  +   V+G  RIG+FA R ++ G E+ FDY++ +   
Sbjct  175  AIDATKKGNIARFINHSCNPNCEIQCWTVSGLSRIGLFASRDLEAGTEVTFDYKFQRHGQ  234

Query  739  LK  740
             K
Sbjct  235  FK  236


>MALCAL010274
Length=168

 Score = 107 bits (267),  Expect = 8e-25, Method: Compositional matrix adjust.
 Identities = 55/140 (39%), Positives = 80/140 (57%), Gaps = 20/140 (14%)

Query  617  KHLLLAPSDVAGWGIFIKDPVQKNEFISEYCGEIISQDEADRRGKVYDKYMCSFLFNLNN  676
            +H+L+APS + GWG F  + ++K+EFI EY GE +S++E +RRG V DK   ++LF L+ 
Sbjct  4    QHILIAPSLIHGWGAFAGEDIKKDEFIQEYVGECVSREEGERRGVVCDKRNKTYLFGLDQ  63

Query  677  DFVVDATRKGNKIRFAN--------------------HSVNPNCYAKVMMVNGDHRIGIF  716
            +  +DA    NK RFAN                    H +   C  +V++  GD+RIG+F
Sbjct  64   EHDIDAAPMSNKFRFANNADTKANCRPKYVANLRGPKHVLLECCCYRVIVARGDYRIGMF  123

Query  717  AKRAIQTGEELFFDYRYSQA  736
            A R I  GEEL F+Y  + A
Sbjct  124  ANRNISVGEELLFNYHMANA  143


>CHOSPE022246
Length=374

 Score = 113 bits (282),  Expect = 8e-25, Method: Compositional matrix adjust.
 Identities = 52/120 (43%), Positives = 78/120 (65%), Gaps = 2/120 (2%)

Query  616  KKHLLLAPSDVAGWGIFIKDPVQKNEFISEYCGEIISQDEADRRGKVYDK--YMCSFLFN  673
            KK L  A S +  WG+F  + +++N+ + EY GE++ Q  AD R K Y++     S+LF 
Sbjct  233  KKRLRFAKSSIHEWGLFALEQIKQNDMVVEYVGEVVRQKVADIREKRYEEKGIGSSYLFR  292

Query  674  LNNDFVVDATRKGNKIRFANHSVNPNCYAKVMMVNGDHRIGIFAKRAIQTGEELFFDYRY  733
            ++   ++DATRKGN  RF NH  +PNCYAKV+ V  + RI I++KR I  GEE+ +DY++
Sbjct  293  IDEHTIIDATRKGNLARFINHCCDPNCYAKVIQVGDEKRIVIYSKRDILEGEEVTYDYKF  352


>PARATL004249
Length=594

 Score = 116 bits (290),  Expect = 8e-25, Method: Compositional matrix adjust.
 Identities = 64/181 (35%), Positives = 90/181 (50%), Gaps = 29/181 (16%)

Query  436  EWSGAEASMFRVLIGTYYDNFCAIARLIGTKTCRQVYEFRV-----KESSIIAPAPAEDV  490
             W+  E + ++     +  + C +A +IGT+TC +V E  V     +E S++ P    + 
Sbjct  415  HWTSLERAFYQRGRRVFGADVCGLAVMIGTRTCTEVMEAIVHVDGSREISVMQPFDWRNA  474

Query  491  D---------------TPPRKKKRKHRLWAAHCRKIQLKKDGSSNHVYNYQPCDHPRQPC  535
                                K+ RK        R+ +L        V+ Y+PCDH   PC
Sbjct  475  QLLKDKARRKKRKGARVVALKQGRKTFTAVKRARRGEL--------VHEYRPCDH-EGPC  525

Query  536  DSSCPCVIAQNFCEKFCQCSSECQNRFPGCRCKAQCNTKQCPCYLAVRECDPDLCLTCGA  595
            D SC CV+A  +CEKFC C   C+ RFPGC+C+  CN +QCPC+   RECDPDLC  CGA
Sbjct  526  DDSCSCVLAGVYCEKFCLCGPGCKRRFPGCKCRMICNNRQCPCFATDRECDPDLCNQCGA  585

Query  596  A  596
             
Sbjct  586  G  586


 Score = 57.4 bits (137),  Expect = 2e-06, Method: Compositional matrix adjust.
 Identities = 71/289 (25%), Positives = 111/289 (38%), Gaps = 68/289 (24%)

Query  96   IPLKTLNAVASVPIMYSWSPLQQNFMVEDETVLHNIPYMGDEVLDQDGTFIEELIKNYDG  155
            IPL     V  +P    W+ +Q N+ V+D+ +L ++PY GD+  D+          N   
Sbjct  101  IPL-----VKHIPRYTVWTAVQTNYRVDDDPILRHLPYFGDDENDKFDYMSHYEASNLIP  155

Query  156  KVHGDRE-CGFINDEIFVEL---VNALGQY-------NDDDDDDDGDDPEEREEKQKDLE  204
              + DR  C  I   +F +    + AL +           DD    D P   +++    E
Sbjct  156  DSNDDRTVCEEIVGRVFSQAGIPLQALSKLPSTPLVTAGSDDTLSLDTPNAADKR----E  211

Query  205  DHRDDKESRPPRKFPS-------------------------------------DKIFEAI  227
               D+ +S+P    P+                                       +  A+
Sbjct  212  SRVDEFKSKPASLLPTAVGGSVWRQRLVRSSTAAAAAAAAAAAPAKAMSNADPSMMLRAL  271

Query  228  SSMFPDKGTAEELKEKYKELTEQQLPGALPPECTPNIDGPNAKSVQREQSLHSFHTLFCR  287
            S     K   + L + Y+E   ++     PP  T N+DG NA  V     L SF TLFCR
Sbjct  272  SQA--TKTNRDVLIDCYREYLHRK-EPPPPPPSTVNVDG-NAPVVTESVMLDSFSTLFCR  327

Query  288  RCFKYDCFLHRKCNYSFHATPNTYKRK---NTETALDNKPCGPQCYQHL  333
            RC  YDC +H +        P T+K +   + E  +  +PCG  C +H+
Sbjct  328  RCMLYDCQMHNEGKLD----PPTFKARGGYSYEEWMCVQPCGAHCCKHV  372


>NUCSPE089391
Length=595

 Score = 116 bits (290),  Expect = 8e-25, Method: Compositional matrix adjust.
 Identities = 64/181 (35%), Positives = 90/181 (50%), Gaps = 29/181 (16%)

Query  436  EWSGAEASMFRVLIGTYYDNFCAIARLIGTKTCRQVYEFRV-----KESSIIAPAPAEDV  490
             W+  E + ++     +  + C +A +IGT+TC +V E  V     +E S++ P    + 
Sbjct  415  HWTSLERAFYQRGRRVFGADVCGLAVMIGTRTCTEVMEAIVHVDGSREISVMQPFDWRNA  474

Query  491  D---------------TPPRKKKRKHRLWAAHCRKIQLKKDGSSNHVYNYQPCDHPRQPC  535
                                K+ RK        R+ +L        V+ Y+PCDH   PC
Sbjct  475  QLLKDKARRKKRKGARVVALKQGRKTFTAVKRARRGEL--------VHEYRPCDH-EGPC  525

Query  536  DSSCPCVIAQNFCEKFCQCSSECQNRFPGCRCKAQCNTKQCPCYLAVRECDPDLCLTCGA  595
            D SC CV+A  +CEKFC C   C+ RFPGC+C+  CN +QCPC+   RECDPDLC  CGA
Sbjct  526  DDSCSCVLAGVYCEKFCLCGPGCKRRFPGCKCRMICNNRQCPCFATDRECDPDLCNQCGA  585

Query  596  A  596
             
Sbjct  586  G  586


 Score = 57.4 bits (137),  Expect = 2e-06, Method: Compositional matrix adjust.
 Identities = 71/289 (25%), Positives = 111/289 (38%), Gaps = 68/289 (24%)

Query  96   IPLKTLNAVASVPIMYSWSPLQQNFMVEDETVLHNIPYMGDEVLDQDGTFIEELIKNYDG  155
            IPL     V  +P    W+ +Q N+ V+D+ +L ++PY GD+  D+          N   
Sbjct  101  IPL-----VKHIPRYTVWTAVQTNYRVDDDPILRHLPYFGDDENDKFDYMSHYEASNLIP  155

Query  156  KVHGDRE-CGFINDEIFVEL---VNALGQY-------NDDDDDDDGDDPEEREEKQKDLE  204
              + DR  C  I   +F +    + AL +           DD    D P   +++    E
Sbjct  156  DSNDDRTVCEEIVGRVFSQAGIPLQALSKLPSTPLVTAGSDDTLSLDTPNAADKR----E  211

Query  205  DHRDDKESRPPRKFPS-------------------------------------DKIFEAI  227
               D+ +S+P    P+                                       +  A+
Sbjct  212  SRVDEFKSKPASLLPTAVGGSVWRQRLVRSSTAAAAAAAAAAAPAKAMSNADPSMMLRAL  271

Query  228  SSMFPDKGTAEELKEKYKELTEQQLPGALPPECTPNIDGPNAKSVQREQSLHSFHTLFCR  287
            S     K   + L + Y+E   ++     PP  T N+DG NA  V     L SF TLFCR
Sbjct  272  SQA--TKTNRDVLIDCYREYLHRK-EPPPPPPSTVNVDG-NAPVVTESVMLDSFSTLFCR  327

Query  288  RCFKYDCFLHRKCNYSFHATPNTYKRK---NTETALDNKPCGPQCYQHL  333
            RC  YDC +H +        P T+K +   + E  +  +PCG  C +H+
Sbjct  328  RCMLYDCQMHNEGKLD----PPTFKARGGYSYEEWMCVQPCGAHCCKHV  372


>PLABRA008590
Length=243

 Score = 109 bits (273),  Expect = 9e-25, Method: Compositional matrix adjust.
 Identities = 52/121 (43%), Positives = 76/121 (63%), Gaps = 2/121 (2%)

Query  616  KKHLLLAPSDVAGWGIFIKDPVQKNEFISEYCGEIISQDEADRRGKVYDK--YMCSFLFN  673
            KK L L  S +  WG+   +P+   E + EY GEIIS   AD R K Y++     S+ F 
Sbjct  101  KKSLQLFRSSIHAWGVRTTEPLLAGELVIEYIGEIISARVADIREKQYERSGIGSSYFFK  160

Query  674  LNNDFVVDATRKGNKIRFANHSVNPNCYAKVMMVNGDHRIGIFAKRAIQTGEELFFDYRY  733
            +++D ++DAT++GN  R+ NHS  PNC A+V+ V    RI I+A RAI+ GEEL +DY++
Sbjct  161  VDDDMIIDATKQGNLARYINHSCMPNCKARVVTVGTTRRIAIYALRAIRPGEELSYDYKF  220

Query  734  S  734
            +
Sbjct  221  A  221


>OSTTAU006742
Length=851

 Score = 117 bits (292),  Expect = 1e-24, Method: Compositional matrix adjust.
 Identities = 65/172 (38%), Positives = 96/172 (56%), Gaps = 17/172 (10%)

Query  564  GCRCKAQCNTKQCPCYLAVRECDPDLCLTCGAADHWDSKNVSCKNCSIQRGSKKHLLLAP  623
            G  C A C  +     L + ECDP  C  CG+A         C+N  + RG+ K + +  
Sbjct  134  GVGCGADCLNR-----LVLSECDPAHC-PCGSA---------CQNQRMSRGAYKEVNVKR  178

Query  624  SDVAGWGIFIKDPVQKNEFISEYCGEIISQDE-ADRRGKVYDKYMCSFLF-NLNNDFVVD  681
            +   G G+F    V+  EF+ EYCGE++ +D  A+R+ + +D+    + F  L++   +D
Sbjct  179  TGKKGHGLFAAQDVRAGEFVMEYCGEVLHEDAYAERKQRYHDEGRSHYYFMTLSSSETID  238

Query  682  ATRKGNKIRFANHSVNPNCYAKVMMVNGDHRIGIFAKRAIQTGEELFFDYRY  733
            AT +GN+ RF NHS  PNC  +  MV G+ RIGIFA R +Q GEEL  DY++
Sbjct  239  ATLRGNEGRFLNHSCAPNCETQKWMVRGELRIGIFATRDVQAGEELTIDYKF  290


>UMBRAM005275
Length=177

 Score = 107 bits (267),  Expect = 1e-24, Method: Compositional matrix adjust.
 Identities = 50/123 (41%), Positives = 79/123 (64%), Gaps = 2/123 (2%)

Query  613  RGSKKHLLLAPSDVAGWGIFIKDPVQKNEFISEYCGEIISQDEADRRGKVYDK--YMCSF  670
            +  KK L  A S +  WG+F ++ +  N+ + EY GE+I Q  AD R K Y++     S+
Sbjct  35   KSRKKQLRFAKSPIHDWGLFAQERIDANDMVIEYVGEVIRQKVADHREKAYERCGIGSSY  94

Query  671  LFNLNNDFVVDATRKGNKIRFANHSVNPNCYAKVMMVNGDHRIGIFAKRAIQTGEELFFD  730
            LF +++D V+DAT+KG+  RF NH  +PNC AK++ V+   +I I+A R I+ GEE+ +D
Sbjct  95   LFRVDDDTVIDATKKGSVARFINHCCSPNCSAKIITVDKQKKIVIYANRDIELGEEITYD  154

Query  731  YRY  733
            Y++
Sbjct  155  YKF  157


>PRIPAC001380
Length=1768

 Score = 117 bits (293),  Expect = 1e-24, Method: Compositional matrix adjust.
 Identities = 54/120 (45%), Positives = 79/120 (66%), Gaps = 2/120 (2%)

Query  616   KKHLLLAPSDVAGWGIFIKDPVQKNEFISEYCGEIISQDEADRRGKVYDK--YMCSFLFN  673
             KK +  A S + GWG++  +P+  ++ I EY G+ I    AD R K Y++     S+LF 
Sbjct  1627  KKMIKFARSRIHGWGLYALEPIAPDDMIVEYIGQKIRPIIADEREKAYERRGIGSSYLFR  1686

Query  674   LNNDFVVDATRKGNKIRFANHSVNPNCYAKVMMVNGDHRIGIFAKRAIQTGEELFFDYRY  733
             ++ D V+DATR+GN  RF NHS  PNCYAKV+ V+GD RI I++K  IQ G+E+ +DY++
Sbjct  1687  IDEDEVIDATRQGNFARFINHSCQPNCYAKVVTVDGDKRIVIYSKSLIQKGDEITYDYKF  1746


>PTESPE012592
Length=321

 Score = 111 bits (277),  Expect = 2e-24, Method: Compositional matrix adjust.
 Identities = 51/120 (43%), Positives = 80/120 (67%), Gaps = 2/120 (2%)

Query  616  KKHLLLAPSDVAGWGIFIKDPVQKNEFISEYCGEIISQDEADRRGKVYD-KYM-CSFLFN  673
            KK L  A S +  WG+F  + ++ ++ + EY GEI+ +  AD R K Y+ K M  S++F 
Sbjct  180  KKRLRFAKSSIHQWGLFSLEQIKAHDMVVEYVGEIVRKKVADIREKRYETKGMGSSYMFR  239

Query  674  LNNDFVVDATRKGNKIRFANHSVNPNCYAKVMMVNGDHRIGIFAKRAIQTGEELFFDYRY  733
            +++  ++DAT+KGN  RF NHS +PNCYA+V+ V G  +I I++KR I  GEE+ +DY++
Sbjct  240  IDDQVIIDATKKGNLARFINHSCDPNCYARVITVEGQKKIVIYSKRDIDVGEEITYDYKF  299


>CHASUB022805
Length=327

 Score = 111 bits (277),  Expect = 2e-24, Method: Compositional matrix adjust.
 Identities = 51/128 (40%), Positives = 82/128 (64%), Gaps = 1/128 (1%)

Query  616  KKHLLLAPSDVAGWGIFIKDPVQKNEFISEYCGEIISQDEADRRGKVYDKY-MCSFLFNL  674
            +K L    S +  WG+F ++P+   E + EY GEII    AD+R K+Y++  +  ++F +
Sbjct  187  RKTLRFGRSAIHDWGVFAEEPISMGEMVIEYRGEIIGNAVADKREKMYEQLQIADYMFRM  246

Query  675  NNDFVVDATRKGNKIRFANHSVNPNCYAKVMMVNGDHRIGIFAKRAIQTGEELFFDYRYS  734
            ++  VVDATR G+  R+ NHS +PNCY++V++  G  +I ++AKR I+ GEEL +DY++ 
Sbjct  247  DDYTVVDATRMGSLARYINHSCDPNCYSQVIVHEGRKKIIVYAKRDIEAGEELCYDYKFP  306

Query  735  QADALKYV  742
              D  K V
Sbjct  307  TEDTEKIV  314


>USTMAY003257
Length=1468

 Score = 116 bits (291),  Expect = 2e-24, Method: Compositional matrix adjust.
 Identities = 55/128 (43%), Positives = 80/128 (63%), Gaps = 3/128 (2%)

Query  613   RGSKKHLLLAPSDVAGWGIFIKDPVQKNEFISEYCGEIISQDEADRRGKVYDKY--MCSF  670
             R  KK L  A S +  WG++  + +   + + EY GE++ Q  AD R K Y++     ++
Sbjct  1323  RTRKKQLKFAKSPIHDWGLYAMELIPAGDMVIEYVGEVVRQQVADEREKQYERQGNFSTY  1382

Query  671   LFNLNNDFVVDATRKGNKIRFANHSVNPNCYAKVMMVNGDHRIGIFAKRAIQTGEELFFD  730
             LF +++D VVDAT KGN  R  NH   PNC AK++ +NG+ RI +FAK AI+ GEEL +D
Sbjct  1383  LFRVDDDLVVDATHKGNIARLMNHCCTPNCNAKILTLNGEKRIVLFAKTAIRAGEELTYD  1442

Query  731   YRY-SQAD  737
             Y++ S AD
Sbjct  1443  YKFQSSAD  1450


>CYAPAR004331
Length=864

 Score = 115 bits (288),  Expect = 2e-24, Method: Compositional matrix adjust.
 Identities = 54/141 (38%), Positives = 83/141 (59%), Gaps = 2/141 (1%)

Query  595  AADHWDSKNVSCKNCSIQRGSKKHLLLAPSDVAGWGIFIKDPVQKNEFISEYCGEIISQD  654
            A    ++ +      S  +  KK L    S +  WG+F  + + +++ + EY GE+I Q 
Sbjct  702  AGGFAEAADTESAKFSALKSRKKRLKFERSTIHEWGLFALEAISRDDMVIEYVGEVIRQK  761

Query  655  EADRRGKVYDKYMC--SFLFNLNNDFVVDATRKGNKIRFANHSVNPNCYAKVMMVNGDHR  712
             AD R K Y+K     S+LF ++ D +VDAT+KGN  RF NH  +PNC AK++ V+G  +
Sbjct  762  VADEREKAYEKVGIGSSYLFRIDEDSIVDATKKGNTARFINHCCDPNCVAKIITVDGAKK  821

Query  713  IGIFAKRAIQTGEELFFDYRY  733
            I I+AKR I  GEE+ +DY++
Sbjct  822  IVIYAKRDIAVGEEITYDYKF  842


>PALBIL014779
Length=127

 Score = 104 bits (260),  Expect = 3e-24, Method: Compositional matrix adjust.
 Identities = 47/110 (43%), Positives = 77/110 (70%), Gaps = 2/110 (2%)

Query  635  DPVQKNEFISEYCGEIISQDEADRRGKVYDK--YMCSFLFNLNNDFVVDATRKGNKIRFA  692
            + +   E + EY GEII+Q+ AD+R KVYD+  +  +++F+L+ D V+DATR+GN  R+ 
Sbjct  4    EDINAGEMVIEYIGEIITQEMADKREKVYDRKGFGATYMFHLDKDSVIDATRRGNAARYI  63

Query  693  NHSVNPNCYAKVMMVNGDHRIGIFAKRAIQTGEELFFDYRYSQADALKYV  742
            NHS  PNCY+ ++ VNG  ++ ++AK++I+ G+EL +DY ++  D  K V
Sbjct  64   NHSCEPNCYSTIISVNGQKKVVLYAKKSIRKGDELNYDYMFTVEDEDKKV  113


>PYGBIF007659
Length=232

 Score = 107 bits (268),  Expect = 3e-24, Method: Compositional matrix adjust.
 Identities = 48/124 (39%), Positives = 79/124 (64%), Gaps = 2/124 (2%)

Query  616  KKHLLLAPSDVAGWGIFIKDPVQKNEFISEYCGEIISQDEADRRGKVYDK--YMCSFLFN  673
            +K L+   S +  WG+F  +P+ K++++ EY GE+I     D R + Y++     S+LF 
Sbjct  91   QKQLVFDKSPIHDWGLFALEPIAKDDYVIEYVGEVIRHRVGDLREREYERTGIGSSYLFR  150

Query  674  LNNDFVVDATRKGNKIRFANHSVNPNCYAKVMMVNGDHRIGIFAKRAIQTGEELFFDYRY  733
            ++ +++VDAT+KGN  RF NHS   NCYAK++ +  +  I I++KR I+ GEEL +DY++
Sbjct  151  IDKEWIVDATKKGNLARFINHSCAANCYAKIITLESNPHIVIYSKRDIRVGEELTYDYKF  210

Query  734  SQAD  737
               D
Sbjct  211  EYED  214


>PARATL004901
Length=197

 Score = 106 bits (265),  Expect = 4e-24, Method: Compositional matrix adjust.
 Identities = 49/124 (40%), Positives = 79/124 (64%), Gaps = 1/124 (1%)

Query  613  RGSKKHLLLAPSDVAGWGIFIKDPVQKNEFISEYCGEIISQDEADRRGKVYD-KYMCSFL  671
            + +K  + +A S +   G+F   P  +++ + EY GEII Q  AD+R    D K + +++
Sbjct  54   KANKSAITVAASQIHSKGLFACKPFDRDDMVIEYVGEIIGQKVADKRETQNDQKGLGTYM  113

Query  672  FNLNNDFVVDATRKGNKIRFANHSVNPNCYAKVMMVNGDHRIGIFAKRAIQTGEELFFDY  731
            F L++D ++DAT  GN  RF NHS  PNCYAK ++++G+  + IFA R I  GEEL +DY
Sbjct  114  FRLDHDRIIDATYCGNAARFINHSCQPNCYAKTVVIDGEKHVLIFASRHIDVGEELTYDY  173

Query  732  RYSQ  735
            ++++
Sbjct  174  KFAE  177


>LAPGUS048113
Length=169

 Score = 105 bits (262),  Expect = 4e-24, Method: Compositional matrix adjust.
 Identities = 47/119 (39%), Positives = 77/119 (65%), Gaps = 2/119 (2%)

Query  617  KHLLLAPSDVAGWGIFIKDPVQKNEFISEYCGEIISQDEADRRGKVYDKYMCS--FLFNL  674
            + +++  S +  WG+F  +  Q N+ + EY GE I Q  AD R K+Y+       ++F +
Sbjct  29   RKVVVGRSKIHQWGLFATEQFQANDMVIEYVGEEIRQKVADLREKMYESLGIGSCYMFRM  88

Query  675  NNDFVVDATRKGNKIRFANHSVNPNCYAKVMMVNGDHRIGIFAKRAIQTGEELFFDYRY  733
              D +VDAT++GN  RF NHS +PNCY+KV+ V+G ++I I A+R I+ G+E+ +DY++
Sbjct  89   TEDSIVDATKRGNIARFINHSCDPNCYSKVLEVDGRNKIIILARRVIEAGQEITYDYQF  147


>NUTLON020363
Length=101

 Score = 103 bits (256),  Expect = 4e-24, Method: Compositional matrix adjust.
 Identities = 47/83 (57%), Positives = 59/83 (71%), Gaps = 0/83 (0%)

Query  604  VSCKNCSIQRGSKKHLLLAPSDVAGWGIFIKDPVQKNEFISEYCGEIISQDEADRRGKVY  663
            + C N +I   S K LLL PS+VAGWG+ +   VQK+E+I EY GE+ISQ EA+RRG +Y
Sbjct  19   IECMNANILTESHKRLLLVPSEVAGWGVTLDQDVQKDEYIHEYTGELISQLEAERRGTIY  78

Query  664  DKYMCSFLFNLNNDFVVDATRKG  686
            DK  CS+LFNLN +F VD   KG
Sbjct  79   DKRHCSYLFNLNWEFTVDGNYKG  101


>PTESPE012591
Length=428

 Score = 111 bits (278),  Expect = 5e-24, Method: Compositional matrix adjust.
 Identities = 51/120 (43%), Positives = 80/120 (67%), Gaps = 2/120 (2%)

Query  616  KKHLLLAPSDVAGWGIFIKDPVQKNEFISEYCGEIISQDEADRRGKVYD-KYM-CSFLFN  673
            KK L  A S +  WG+F  + ++ ++ + EY GEI+ +  AD R K Y+ K M  S++F 
Sbjct  287  KKRLRFAKSSIHQWGLFSLEQIKAHDMVVEYVGEIVRKKVADIREKRYETKGMGSSYMFR  346

Query  674  LNNDFVVDATRKGNKIRFANHSVNPNCYAKVMMVNGDHRIGIFAKRAIQTGEELFFDYRY  733
            +++  ++DAT+KGN  RF NHS +PNCYA+V+ V G  +I I++KR I  GEE+ +DY++
Sbjct  347  IDDQVIIDATKKGNLARFINHSCDPNCYARVITVEGQKKIVIYSKRDIDVGEEITYDYKF  406


>NUCSPE093348
Length=216

 Score = 106 bits (265),  Expect = 5e-24, Method: Compositional matrix adjust.
 Identities = 49/124 (40%), Positives = 79/124 (64%), Gaps = 1/124 (1%)

Query  613  RGSKKHLLLAPSDVAGWGIFIKDPVQKNEFISEYCGEIISQDEADRRGKVYD-KYMCSFL  671
            + +K  + +A S +   G+F   P  +++ + EY GEII Q  AD+R    D K + +++
Sbjct  54   KANKSAITVAASQIHSKGLFACKPFDRDDMVIEYVGEIIGQKVADKRETQNDQKGLGTYM  113

Query  672  FNLNNDFVVDATRKGNKIRFANHSVNPNCYAKVMMVNGDHRIGIFAKRAIQTGEELFFDY  731
            F L++D ++DAT  GN  RF NHS  PNCYAK ++++G+  + IFA R I  GEEL +DY
Sbjct  114  FRLDHDRIIDATYCGNAARFINHSCQPNCYAKTVVIDGEKHVLIFASRHIDVGEELTYDY  173

Query  732  RYSQ  735
            ++++
Sbjct  174  KFAE  177


>HALSPE009638
Length=236

 Score = 107 bits (266),  Expect = 7e-24, Method: Compositional matrix adjust.
 Identities = 52/116 (45%), Positives = 76/116 (66%), Gaps = 2/116 (2%)

Query  624  SDVAGWGIFIKDPVQKNEFISEYCGEIISQDEADRRGKVY-DKYMCS-FLFNLNNDFVVD  681
            SD+ G G+F+   V++NE + EY GE + Q  AD R K Y  + M S ++F ++ D +VD
Sbjct  22   SDIHGHGLFVMRDVEENEMVVEYVGETVRQRVADEREKRYIQQGMGSCYMFRIDEDTIVD  81

Query  682  ATRKGNKIRFANHSVNPNCYAKVMMVNGDHRIGIFAKRAIQTGEELFFDYRYSQAD  737
            ATR GN  RF NHS  PNCY++++ V G  +I IFAKR ++ GEE+ +DY++   D
Sbjct  82   ATRVGNVARFINHSCEPNCYSRIVPVEGVKKIVIFAKRRLRKGEEIKYDYQFPLED  137


>PHYPOL018607
Length=201

 Score = 105 bits (263),  Expect = 7e-24, Method: Compositional matrix adjust.
 Identities = 51/127 (40%), Positives = 78/127 (61%), Gaps = 2/127 (2%)

Query  613  RGSKKHLLLAPSDVAGWGIFIKDPVQKNEFISEYCGEIISQDEADRRGKVYDK--YMCSF  670
            +  KK L    S +  WG+F  +P+  ++ + EY GEII Q  AD R K Y++     S+
Sbjct  57   KSRKKRLKFERSTIHEWGLFALEPIVADDMVIEYVGEIIRQKVADEREKRYEQCGIGSSY  116

Query  671  LFNLNNDFVVDATRKGNKIRFANHSVNPNCYAKVMMVNGDHRIGIFAKRAIQTGEELFFD  730
            LF +++D ++DAT+KGN  RF NH  +PNCYAK++      +I I++KR I  GEE+ +D
Sbjct  117  LFRIDDDTIIDATKKGNLARFINHCCDPNCYAKIINFGNMKKIIIYSKRDIAVGEEITYD  176

Query  731  YRYSQAD  737
            Y++   D
Sbjct  177  YKFPLED  183


>PLAFUN008282
Length=1447

 Score = 114 bits (286),  Expect = 7e-24, Method: Compositional matrix adjust.
 Identities = 57/132 (43%), Positives = 82/132 (62%), Gaps = 2/132 (2%)

Query  611   IQRGSKKHLLLAPSDVAGWGIFIKDPVQKNEFISEYCGEIISQDEADRRGKVYD-KYMCS  669
             I + ++ HL + PS VA  G+F   P+ + E I EY GEII Q  AD R K+Y+ K +  
Sbjct  1128  ITKANQGHLRVVPSPVAQMGVFTTRPIAEGEMIIEYVGEIIRQHVADEREKMYNSKGLGC  1187

Query  670   FLFNLNNDFVVDATRKGNKIRFANHSVNPNCYAKVM-MVNGDHRIGIFAKRAIQTGEELF  728
             ++F LN+  ++DAT KGNK RF NHS +PN   +++ + NG+ RI I A R I  GEE+ 
Sbjct  1188  YMFRLNDYHIIDATVKGNKARFVNHSCDPNAATRIIDLGNGEERIMIVAIRPIVAGEEIL  1247

Query  729   FDYRYSQADALK  740
             +DY++   D  K
Sbjct  1248  YDYQFPYEDNSK  1259


>COLSPE010215
Length=600

 Score = 113 bits (282),  Expect = 7e-24, Method: Compositional matrix adjust.
 Identities = 50/124 (40%), Positives = 76/124 (61%), Gaps = 2/124 (2%)

Query  616  KKHLLLAPSDVAGWGIFIKDPVQKNEFISEYCGEIISQDEADRRGKVYDK--YMCSFLFN  673
            KK+L L  S +  WG+   +P+  NE + EY G+++ Q  AD R + Y +     S+LF 
Sbjct  459  KKNLKLCKSSIHAWGLIAAEPISANEMVIEYVGQVVRQKVADLREEKYIRQGIGSSYLFR  518

Query  674  LNNDFVVDATRKGNKIRFANHSVNPNCYAKVMMVNGDHRIGIFAKRAIQTGEELFFDYRY  733
            ++ D V+DAT  GN  RF NHS +PNC  +V+ V+G  +I ++AKR I  GEE+ +DY++
Sbjct  519  IDTDLVIDATAHGNAARFINHSCDPNCSTRVITVDGQKKIVLYAKRDIHIGEEICYDYKF  578

Query  734  SQAD  737
               D
Sbjct  579  PLED  582


>MORVER008794
Length=1432

 Score = 114 bits (286),  Expect = 8e-24, Method: Compositional matrix adjust.
 Identities = 65/188 (35%), Positives = 97/188 (52%), Gaps = 8/188 (4%)

Query  548   CEKFCQCSSECQNRFPGCRCKAQCNTKQCPCYLAVRECDPDLCLTCGAADHWDSKNVSCK  607
              E F + S   +  +   R  AQ NT        +   +    L   A D   S  +   
Sbjct  1229  TEGFYKISDMAKAIYLPHRNTAQVNTASARISSRMNRVNNRRMLVGMATD---SDIMKFN  1285

Query  608   NCSIQRGSKKHLLLAPSDVAGWGIFIKDPVQKNEFISEYCGEIISQDEADRRGKVYDKYM  667
                ++   KK L  A S +  WG+F  + V  N+ + EY GE+I Q  AD R K Y++  
Sbjct  1286  QLKVR---KKQLRFAKSPIHDWGLFAMEKVDANDMVIEYIGEVIRQKVADHREKRYERMG  1342

Query  668   C--SFLFNLNNDFVVDATRKGNKIRFANHSVNPNCYAKVMMVNGDHRIGIFAKRAIQTGE  725
                S+LF +++D V+DAT+ GN  RF NH   PNC AK++ V+G  +I I+AKR I+ GE
Sbjct  1343  IGSSYLFRVDDDTVIDATKMGNIARFINHCCTPNCNAKIITVDGQKKIVIYAKRDIEEGE  1402

Query  726   ELFFDYRY  733
             E+ +DY++
Sbjct  1403  EITYDYKF  1410


>BIGNAT005714
Length=136

 Score = 103 bits (256),  Expect = 9e-24, Method: Compositional matrix adjust.
 Identities = 48/113 (42%), Positives = 72/113 (64%), Gaps = 2/113 (2%)

Query  623  PSDVAGWGIFIKDPVQKNEFISEYCGEIISQDEADRRGKVYDKYMCS--FLFNLNNDFVV  680
            PS +  WG+F  + + ++E + EY GE+I Q  AD R K YD       ++F L+ D+VV
Sbjct  2    PSQIHAWGLFATEHIGRHEMVIEYLGELIRQSVADVREKKYDAEGIGSCYMFKLDEDYVV  61

Query  681  DATRKGNKIRFANHSVNPNCYAKVMMVNGDHRIGIFAKRAIQTGEELFFDYRY  733
            D+T +GN  RF NHS +PNCY +V+   G ++I + AKR I  GEE+ +DY++
Sbjct  62   DSTSRGNISRFINHSCDPNCYTEVVSSGGANKIVVLAKRDIYKGEEITYDYKF  114


>NEMVEC005070
Length=213

 Score = 105 bits (263),  Expect = 1e-23, Method: Compositional matrix adjust.
 Identities = 51/123 (41%), Positives = 75/123 (61%), Gaps = 2/123 (2%)

Query  613  RGSKKHLLLAPSDVAGWGIFIKDPVQKNEFISEYCGEIISQDEADRRGKVYDK--YMCSF  670
            R  KK L  A S +  WG+F  +P+  +E + EY GE+I Q  AD R + Y++     S+
Sbjct  70   RVRKKQLKFAKSSIHDWGLFALEPIAADEMVIEYVGEVIRQAIADYRERCYEERGIGSSY  129

Query  671  LFNLNNDFVVDATRKGNKIRFANHSVNPNCYAKVMMVNGDHRIGIFAKRAIQTGEELFFD  730
            +F L+   ++DAT  GN  RF NH  +PNCYAKV+ V    +I I++KR IQ  EE+ +D
Sbjct  130  MFRLDETTIIDATTMGNFARFINHCCDPNCYAKVIAVENMKKIVIYSKRDIQVDEEITYD  189

Query  731  YRY  733
            Y++
Sbjct  190  YKF  192


>PHAKIR011991
Length=1282

 Score = 114 bits (284),  Expect = 1e-23, Method: Compositional matrix adjust.
 Identities = 54/124 (44%), Positives = 78/124 (63%), Gaps = 2/124 (2%)

Query  616   KKHLLLAPSDVAGWGIFIKDPVQKNEFISEYCGEIISQDEADRRGKVYDKYMC--SFLFN  673
             +K L  A S +  WG+F  + V+++E + EY GE++ Q  AD R K Y++     S+LF 
Sbjct  1142  RKRLKFAKSRIHDWGLFALERVERDEMVIEYVGEVVRQAVADAREKRYERMGIGSSYLFR  1201

Query  674   LNNDFVVDATRKGNKIRFANHSVNPNCYAKVMMVNGDHRIGIFAKRAIQTGEELFFDYRY  733
             L+ D ++DATRKGN  RF NHS  PNC AKV+ V G  ++ I+A R I  GEE+ +DY++
Sbjct  1202  LDEDLIIDATRKGNLARFINHSCEPNCCAKVIRVKGHKKVVIYALRTINIGEEITYDYKF  1261

Query  734   SQAD  737
                D
Sbjct  1262  PIED  1265


>CHLATM001099
Length=1133

 Score = 114 bits (284),  Expect = 1e-23, Method: Compositional matrix adjust.
 Identities = 50/120 (42%), Positives = 78/120 (65%), Gaps = 2/120 (2%)

Query  616   KKHLLLAPSDVAGWGIFIKDPVQKNEFISEYCGEIISQDEADRRGKVYDKYMC--SFLFN  673
             KK L+   S +  WG+F  + ++  EF+ EY GEII    +D R K+Y +     S+LF 
Sbjct  992   KKRLMFGRSRIHHWGLFALEDIKAEEFVIEYIGEIIRLSVSDLREKLYTQIGIGSSYLFR  1051

Query  674   LNNDFVVDATRKGNKIRFANHSVNPNCYAKVMMVNGDHRIGIFAKRAIQTGEELFFDYRY  733
             ++++ VVDAT+ G   RF NHS +PNCY K++ ++G  +I I++KR I+ GEEL +DY++
Sbjct  1052  IDDEIVVDATKHGGMARFINHSCDPNCYTKIISIDGHKKIVIYSKRRIRVGEELSYDYKF  1111


>ARCINT035493
Length=1033

 Score = 113 bits (283),  Expect = 1e-23, Method: Compositional matrix adjust.
 Identities = 56/131 (43%), Positives = 82/131 (63%), Gaps = 3/131 (2%)

Query  613   RGSKKHLLLAPSDVAGWGIFIKDPVQKNEFISEYCGEIISQDEADRRGKVYDKYM--CSF  670
             +  K+ L    S +  WG+F  +P+ K+E I EY GEII +  AD R + Y +     S+
Sbjct  891   KARKRRLKFERSRIHDWGLFAMEPIPKDEMIIEYIGEIIRESVADERERKYQRLGIGSSY  950

Query  671   LFNLNNDFVVDATRKGNKIRFANHSVNPNCYAKVMMVNGDHRIGIFAKRAIQTGEELFFD  730
             LF + +  + DAT KGN  RF NHS +PNCYAK++MV  D +I I++K+ I  GEEL +D
Sbjct  951   LFRIEDQTISDATVKGNLARFINHSCDPNCYAKIIMVKDDPKIIIYSKKDIALGEELTYD  1010

Query  731   YRYS-QADALK  740
             Y++  +AD +K
Sbjct  1011  YQFEPEADEMK  1021


>PAUCHR021649
Length=191

 Score = 105 bits (261),  Expect = 1e-23, Method: Compositional matrix adjust.
 Identities = 50/136 (37%), Positives = 79/136 (58%), Gaps = 2/136 (1%)

Query  604  VSCKNCSIQRGSKKHLLLAPSDVAGWGIFIKDPVQKNEFISEYCGEIISQDEADRRGKVY  663
            +S    ++ R  +K L    S +  WG+F  +P+Q N+ + EY GE I    AD R ++Y
Sbjct  46   LSGAQLNLLRTRQKKLRFDRSKIHEWGLFATEPIQANQMVIEYLGEWIRPSVADHRERIY  105

Query  664  DK--YMCSFLFNLNNDFVVDATRKGNKIRFANHSVNPNCYAKVMMVNGDHRIGIFAKRAI  721
            +      S+ F ++ + ++DAT KG+  RF NHS NPNC  +V++VN   RI I+++  I
Sbjct  106  ESKGLDSSYFFRVDKELIIDATVKGSIARFINHSCNPNCIPRVIVVNNTKRIVIYSRADI  165

Query  722  QTGEELFFDYRYSQAD  737
              GEEL +DY++   D
Sbjct  166  AAGEELTYDYKFPLED  181


>ROZALL003604
Length=1121

 Score = 113 bits (283),  Expect = 1e-23, Method: Compositional matrix adjust.
 Identities = 51/128 (40%), Positives = 84/128 (66%), Gaps = 1/128 (1%)

Query  611   IQRGSKKHLLLAPSDVAGWGIFIKDPVQKNEFISEYCGEIISQDEADRRGKVYDKY-MCS  669
             +++  +K+L +APS + G+G+F     + N+ + EY GE+I Q  AD+R   YDK  +  
Sbjct  977   MKQNERKNLRIAPSRIQGYGLFSNINFKANDLVIEYVGELIGQKVADKRESYYDKNGIGC  1036

Query  670   FLFNLNNDFVVDATRKGNKIRFANHSVNPNCYAKVMMVNGDHRIGIFAKRAIQTGEELFF  729
             ++F L++D ++DATRKGN  RF NHS  PNC+AK+  + G  ++ I+A + I  G+EL +
Sbjct  1037  YMFRLDDDVIIDATRKGNAARFINHSCKPNCHAKISTIEGTKKVIIYASKNIYLGDELTY  1096

Query  730   DYRYSQAD  737
             DY+++  D
Sbjct  1097  DYKFAIED  1104


>SECSPE010810
Length=1625

 Score = 113 bits (283),  Expect = 2e-23, Method: Compositional matrix adjust.
 Identities = 51/120 (43%), Positives = 78/120 (65%), Gaps = 2/120 (2%)

Query  616   KKHLLLAPSDVAGWGIFIKDPVQKNEFISEYCGEIISQDEADRRGKVYDK--YMCSFLFN  673
             KK L  A SD+  WG+F  + +   + + EY GEII ++ +D R K Y+K     S++F 
Sbjct  1485  KKRLQFARSDIHDWGLFALEEIGARDMVIEYVGEIIRKEISDIREKRYEKRGIGSSYMFR  1544

Query  674   LNNDFVVDATRKGNKIRFANHSVNPNCYAKVMMVNGDHRIGIFAKRAIQTGEELFFDYRY  733
             L+++ ++DAT+ GN  RF NHS +PNC AK++ VNG+ ++ I+A R I  G EL +DYR+
Sbjct  1545  LDDEAIIDATKTGNFARFINHSCDPNCVAKIITVNGEKKVVIYANRDIPIGAELVYDYRF  1604


>TRIADH008309
Length=217

 Score = 105 bits (261),  Expect = 2e-23, Method: Compositional matrix adjust.
 Identities = 48/125 (38%), Positives = 77/125 (62%), Gaps = 2/125 (2%)

Query  616  KKHLLLAPSDVAGWGIFIKDPVQKNEFISEYCGEIISQDEADRRGKVYDKYMC--SFLFN  673
            KK L    S +  WG+F ++P+  +E + EY G+ I Q  AD R   Y+K     S+LF 
Sbjct  77   KKQLRFGRSQIHEWGLFAREPIAADEMVIEYVGQTIRQTVADEREHRYEKIGIGSSYLFR  136

Query  674  LNNDFVVDATRKGNKIRFANHSVNPNCYAKVMMVNGDHRIGIFAKRAIQTGEELFFDYRY  733
            +++++++DAT+ GN  RF NHS +PNCYAK++ +    +I I++K  IQ  EE+ +DY++
Sbjct  137  IDDNYIIDATKCGNLARFINHSCSPNCYAKIISLESQKKIVIYSKYDIQVNEEITYDYKF  196

Query  734  SQADA  738
               D 
Sbjct  197  PIEDV  201


>PARTET006080
Length=589

 Score = 111 bits (278),  Expect = 2e-23, Method: Compositional matrix adjust.
 Identities = 82/294 (28%), Positives = 130/294 (44%), Gaps = 46/294 (16%)

Query  453  YDNFCAIARLIGTKTCRQVYEFRVKESSIIAPAPAEDVDTPPRKKK---RKHRLWAAHCR  509
            + N C +AR++  +               I P   + ++   +  K   +KH       +
Sbjct  305  FSNCCFMARVLTHR---------------IYPVTCQQINYLIKTLKSQSKKHMTNGKRKQ  349

Query  510  KIQLKKDGSSNHVYNYQPCDHPRQPCDSSCPCVIAQNFCEKFCQCSSECQNRFPGCRCKA  569
            +   KK   +N+   Y PC H  +   +SC CV     C K+C C  +CQ +   C C+ 
Sbjct  350  QQASKKQNLNNYAQQYIPCFHEGECGSNSCTCVT----CHKYCCCKGQCQQKSKSCDCRV  405

Query  570  QCNTKQ------CPCYLAVRECDPDLCLTCGAADHWDSKNVSCKNCSIQRGSKKHLLLAP  623
             C   +      CPCY++  ECDP LC           K  SC N ++    +K L+L  
Sbjct  406  -CGYDEKKQKHSCPCYISGYECDPQLC-----------KCQSCSNKNLLMQIRKSLVLGK  453

Query  624  SDVA-GWGIFIKDPVQKNEFISEYCGEIISQDEADRRGKVYDKYMCS-FLFNLNNDFVVD  681
            S +  G G+F     +  +F+ EY G  I  D+     +  D    + +LF +++ + VD
Sbjct  454  SLICNGLGLFAAQNFKVCDFVGEYTGNYILLDDESMAIEQCDWITNNHYLFEVDDKWQVD  513

Query  682  ATRKGNKIRFANHSVN----PNCYAKVMMVNGDHRIGIFAKRAIQTGEELFFDY  731
             T   N +R+ NH+       NC A+++   G  RI +F  + I  GEELFFDY
Sbjct  514  GTYYSNCLRYINHATKKSDLANCQAQILFSEGRWRIAMFTTKNISIGEELFFDY  567


>RIGRAM022722
Length=865

 Score = 112 bits (280),  Expect = 3e-23, Method: Compositional matrix adjust.
 Identities = 51/120 (43%), Positives = 72/120 (60%), Gaps = 2/120 (2%)

Query  616  KKHLLLAPSDVAGWGIFIKDPVQKNEFISEYCGEIISQDEADRRGKVYDK--YMCSFLFN  673
            KK L    S +  WG+F  +P+Q +E + EY GE +    AD R K Y++     S++F 
Sbjct  724  KKQLRFHKSGIHNWGLFALEPIQPDEMVIEYIGETVRSRVADLREKRYERSGQGSSYMFR  783

Query  674  LNNDFVVDATRKGNKIRFANHSVNPNCYAKVMMVNGDHRIGIFAKRAIQTGEELFFDYRY  733
            L  D +VDAT  GN  RF NHS   NCYAK++ +NG  RI I+A R I  GEE+ ++Y++
Sbjct  784  LAEDTIVDATYSGNLARFTNHSCESNCYAKIITINGAPRIAIYAARKIVPGEEITYNYKF  843


>SORBIC038212
Length=521

 Score = 109 bits (273),  Expect = 6e-23, Method: Compositional matrix adjust.
 Identities = 64/177 (36%), Positives = 88/177 (50%), Gaps = 18/177 (10%)

Query  565  CRCKAQCNTKQCPC------YLAVRECDPDLCLTCGAADHWDSKNVSCKNCSIQRGSKKH  618
            C C+      + PC       L   EC P  C  CG         V CKN   Q+     
Sbjct  37   CECQYDILDPESPCGDRCLNLLTNTECTPGYC-RCG---------VYCKNQRFQKCQYAR  86

Query  619  LLLAPSDVAGWGIFIKDPVQKNEFISEYCGEIISQDEADRRGKVYDKYMC--SFLFNLNN  676
              L  ++  GWG+   + +   +F+ EYCGE+IS  E+ RR + Y+      +++  LN 
Sbjct  87   TRLVRTEGRGWGLVADENIMAGQFVIEYCGEVISWKESKRRAQAYETQGLKDAYIIYLNA  146

Query  677  DFVVDATRKGNKIRFANHSVNPNCYAKVMMVNGDHRIGIFAKRAIQTGEELFFDYRY  733
            D  +DATRKGN  RF NHS  PNC  +   V G+ R+GIFAK+ I  G EL +DY +
Sbjct  147  DESIDATRKGNFARFINHSCQPNCETRKWNVLGEVRVGIFAKQDIPFGTELSYDYNF  203


>MARPOL002284
Length=2511

 Score = 112 bits (279),  Expect = 7e-23, Method: Compositional matrix adjust.
 Identities = 50/120 (42%), Positives = 76/120 (63%), Gaps = 2/120 (2%)

Query  616   KKHLLLAPSDVAGWGIFIKDPVQKNEFISEYCGEIISQDEADRRGKVYDK--YMCSFLFN  673
             KK L    S +  WG+   DP+   +FI EY GE+I    +D R  +Y+      S+LF 
Sbjct  2371  KKRLKFQRSKIHEWGLIAVDPIDPEDFIIEYVGELIRTKISDLREHLYESRGIGSSYLFR  2430

Query  674   LNNDFVVDATRKGNKIRFANHSVNPNCYAKVMMVNGDHRIGIFAKRAIQTGEELFFDYRY  733
             ++++FVVDAT +G   RF NHS +PNCY K++ V+G  ++ I++KR I+ GEEL +DY++
Sbjct  2431  IDDEFVVDATMRGGLARFINHSCDPNCYTKIITVDGQKKVVIYSKRHIRAGEELTYDYKF  2490


>ACAPLA023093
Length=1928

 Score = 111 bits (278),  Expect = 7e-23, Method: Compositional matrix adjust.
 Identities = 50/120 (42%), Positives = 75/120 (63%), Gaps = 2/120 (2%)

Query  616   KKHLLLAPSDVAGWGIFIKDPVQKNEFISEYCGEIISQDEADRRGKVYDKYM--CSFLFN  673
             KK L    S + GWG++   P+  +E + EY GE I Q  AD R   Y+K     S+LF 
Sbjct  1788  KKDLKFLKSGIHGWGLYAMQPISADEMVIEYVGESIRQSVADEREMRYEKIGIGSSYLFR  1847

Query  674   LNNDFVVDATRKGNKIRFANHSVNPNCYAKVMMVNGDHRIGIFAKRAIQTGEELFFDYRY  733
             +++D ++DAT+ GN  RF NHS  PNCYAK++ +    +I I++K+ I TGEE+ +DY++
Sbjct  1848  IDSDSIIDATKTGNLARFINHSCMPNCYAKIISMESQKKIVIYSKQNISTGEEITYDYKF  1907


>RHIIRR011861
Length=164

 Score = 101 bits (252),  Expect = 7e-23, Method: Composition-based stats.
 Identities = 47/123 (38%), Positives = 79/123 (64%), Gaps = 2/123 (2%)

Query  613  RGSKKHLLLAPSDVAGWGIFIKDPVQKNEFISEYCGEIISQDEADRRGKVY--DKYMCSF  670
            +  +K L +A S +  +G+F  + ++ NEF+ +Y GE+I Q  AD R + Y  +    S+
Sbjct  20   KAREKELTIAKSKIHHYGLFALERIKANEFVIQYTGELIRQAVADLRERKYKAEGIDGSY  79

Query  671  LFNLNNDFVVDATRKGNKIRFANHSVNPNCYAKVMMVNGDHRIGIFAKRAIQTGEELFFD  730
            +F + +D ++DAT+ GN  R  NHS +PNC AK++ + G  +I I+AKR I+ GEE+ +D
Sbjct  80   MFRVGDDTIIDATKMGNNARLINHSCDPNCNAKILTIKGKKKIAIYAKRDIEFGEEITYD  139

Query  731  YRY  733
            Y++
Sbjct  140  YKF  142


>ELPMAR015100
Length=212

 Score = 103 bits (256),  Expect = 8e-23, Method: Compositional matrix adjust.
 Identities = 60/155 (39%), Positives = 85/155 (55%), Gaps = 15/155 (10%)

Query  584  ECDPDLCLTCGAADHWDSKNVSCKNCSIQRGSKKHLLLAPSDVAGWGIFIKDPVQKNEFI  643
            ECDP  CL      +   +  +  N   Q+  KK          GWG++ K  + K+ F+
Sbjct  29   ECDPRKCLNGDKCQNRRFQTQTWANVETQKAGKK----------GWGLYAKQSIAKHTFV  78

Query  644  SEYCGEIISQDEADRRGKVYDKYMCS---FLFNLNNDFVVDATRKGNKIRFANHSVNPNC  700
             EYCGEII+Q +  +R K  ++Y  S   F+ +L     +DAT  G + RF NHS +PNC
Sbjct  79   IEYCGEIINQVQVQQRLK--ERYYGSRKFFILSLGGGDFIDATMFGCRARFMNHSCDPNC  136

Query  701  YAKVMMVNGDHRIGIFAKRAIQTGEELFFDYRYSQ  735
            Y +  MV G+  IGIFAKR I  G+EL FDY++ +
Sbjct  137  YVEPWMVCGERCIGIFAKRRIDEGDELTFDYQFQR  171


>LEUCOM074398
Length=184

 Score = 102 bits (253),  Expect = 1e-22, Method: Compositional matrix adjust.
 Identities = 48/126 (38%), Positives = 82/126 (65%), Gaps = 1/126 (1%)

Query  611  IQRGSKKHLLLAPSDVAGWGIFIKDPVQKNEFISEYCGEIISQDEADRRGKVYD-KYMCS  669
            +++  K  + +  SD+ G G+F K  ++  E + EY G++I  +  D+R K+Y+ + +  
Sbjct  40   LKKSVKTMVDVFRSDIHGRGLFAKRDIEAQEMVIEYSGQLIRSELTDKREKLYEERGIGC  99

Query  670  FLFNLNNDFVVDATRKGNKIRFANHSVNPNCYAKVMMVNGDHRIGIFAKRAIQTGEELFF  729
            ++F ++   VVDAT  GN  RF NHS +PNCY+K+++V+G  +I IFA R I  GEEL +
Sbjct  100  YMFRIDRQDVVDATMCGNAARFINHSCSPNCYSKIVVVDGIKKIVIFADRLIVCGEELTY  159

Query  730  DYRYSQ  735
            DY++++
Sbjct  160  DYKFAK  165


>TELSUB009273
Length=644

 Score = 109 bits (273),  Expect = 1e-22, Method: Compositional matrix adjust.
 Identities = 70/191 (37%), Positives = 93/191 (49%), Gaps = 23/191 (12%)

Query  563  PGCRCKAQCNTKQCPCYLAVRECD---------PDLCLTCGAADHWDSKNVSCKNCSIQR  613
            PGC C+  C+   C C+      D         P     C  A   D+   +C N  +Q 
Sbjct  432  PGCTCQHGCDPHGCSCWGDGFAYDSRGRVTGEPPVPIYGCTPACKCDA---TCHNRVVQH  488

Query  614  GSKKHLLLAPSDVAGWGIFIKDPVQKNEFISEYCGEIISQDEADRRGKVYDKYMCSFLFN  673
            G K  L +  +   GWG+F  + + K  F+ EY GE+IS   A+RRGK Y    CSFLF+
Sbjct  489  GPKVRLEVRRTQHKGWGLFALESIPKGTFVVEYVGELISNTIAERRGKRYAHSGCSFLFD  548

Query  674  L-------NNDFVVDATRKGNKIRFANHSVNPNCYAKVMMVNGDH----RIGIFAKRAIQ  722
            L       N+ F +DAT  GN+ RF NHS +PN +   + V        R+  FA R I 
Sbjct  549  LDYAVQDPNDCFALDATYYGNEARFINHSCDPNMHNYQVWVETLDLRFPRLCFFAARTIH  608

Query  723  TGEELFFDYRY  733
             GEEL FDY+Y
Sbjct  609  PGEELTFDYKY  619


>HEMKUK018146
Length=297

 Score = 105 bits (261),  Expect = 1e-22, Method: Compositional matrix adjust.
 Identities = 51/127 (40%), Positives = 77/127 (61%), Gaps = 8/127 (6%)

Query  616  KKHLLLAPSDVAGWGIFIKDPVQKNEFISEYCGEIISQDEADRRGKVYDKYMC-----SF  670
            KK L    S +  WG+F  +P+  N+ ++EY GE++ Q  AD R     +YM      S+
Sbjct  156  KKLLRFQRSRIHDWGLFALEPIDANDMVTEYIGEVVRQKVADIREI---RYMARGIGSSY  212

Query  671  LFNLNNDFVVDATRKGNKIRFANHSVNPNCYAKVMMVNGDHRIGIFAKRAIQTGEELFFD  730
            LF +++D ++DAT  GN  RF NHS +PNCYAK++ V    +I I++KR I  GEE+ +D
Sbjct  213  LFRIDDDCIIDATMTGNLARFINHSCDPNCYAKIINVESQQKIVIYSKRDIAMGEEITYD  272

Query  731  YRYSQAD  737
            Y++   D
Sbjct  273  YKFPLED  279


>MASBAL013732
Length=535

 Score = 108 bits (271),  Expect = 1e-22, Method: Compositional matrix adjust.
 Identities = 70/208 (34%), Positives = 95/208 (46%), Gaps = 33/208 (16%)

Query  564  GCRCK-----AQCNTKQCPCYLAVRECDPDLCLTCGAADHWDSKNVSCKNCSIQRGSKKH  618
             C+CK       C T  C  Y    EC    C              +C+N  +QR     
Sbjct  273  ACQCKYVEGSPACCTGMCINYNTKTECTFGRC----------PAGQACRNTRMQRHQNAP  322

Query  619  LLLAPSDVAGWGIFIKDPVQKNEFISEYCGEIISQDEADRRGKVYDKYMC------SFLF  672
            L    S   GWGIF    + K +F+ EY GEIISQ   + R K             S++ 
Sbjct  323  LGQFLSKKKGWGIFTLIDLYKGQFVIEYVGEIISQAMCEERLKARQMMGSRGIADHSYMM  382

Query  673  NLNNDFVVDATRKGNKIRFANHSVNPNCYAKVMMVNGDHRIGIFAKRAIQTGEELFFDYR  732
             LNND  +DA  KGN  RF NHS NPNC  +  ++ G+  +GIFAK  I  G EL FDY+
Sbjct  383  TLNNDEFIDAREKGNLSRFINHSCNPNCETQKWLIRGEDHMGIFAKHFIPAGTELTFDYK  442

Query  733  YSQADALK------------YVGIEREM  748
            + + DA K            ++G++++M
Sbjct  443  FQRFDAEKQPCYCGEPNCSGWLGVQKKM  470


>HONFER010324
Length=837

 Score = 110 bits (274),  Expect = 1e-22, Method: Compositional matrix adjust.
 Identities = 53/134 (40%), Positives = 85/134 (63%), Gaps = 3/134 (2%)

Query  601  SKNVSCKNCSIQRGSKKHLLLAPSDVAGWGIFIKDPVQKNEFISEYCGEIISQDEADRRG  660
            S ++S K+ ++  G +K L    S +  WG+F ++P+  NEF+ EY GE+I     D R 
Sbjct  682  SADLSTKHLTL--GREKRLRFGKSPIHAWGVFAEEPLGANEFVIEYKGELIRPVLTDLRE  739

Query  661  KVYD-KYMCSFLFNLNNDFVVDATRKGNKIRFANHSVNPNCYAKVMMVNGDHRIGIFAKR  719
            K Y+ + +  ++F ++ D VVDAT +G+  RF NHS +PNC+  ++   G  +I I+AKR
Sbjct  740  KQYEARGVPDYMFRIDADVVVDATLRGSLARFINHSCDPNCFTSIINHKGTRKIVIYAKR  799

Query  720  AIQTGEELFFDYRY  733
            AI+ GEEL +DY++
Sbjct  800  AIEPGEELSYDYKF  813


>LEPVOR030759
Length=440

 Score = 107 bits (268),  Expect = 1e-22, Method: Compositional matrix adjust.
 Identities = 51/124 (41%), Positives = 77/124 (62%), Gaps = 2/124 (2%)

Query  616  KKHLLLAPSDVAGWGIFIKDPVQKNEFISEYCGEIISQDEADRRGKVYDKYMC--SFLFN  673
            +K L L  S +   G++  + ++ N+F+ EY G++I    A+ R K+YDK     S+LF 
Sbjct  297  QKKLHLGKSGIHSLGVYAMETIKANDFVIEYIGQLIRPSVAEIREKLYDKMDVGGSYLFR  356

Query  674  LNNDFVVDATRKGNKIRFANHSVNPNCYAKVMMVNGDHRIGIFAKRAIQTGEELFFDYRY  733
            ++++ V+DAT KGN  RF NHS  PNC+ KV+ V     + I+AKR IQ GEEL +DY++
Sbjct  357  IDSEVVIDATFKGNLARFINHSCEPNCFTKVISVGQTKHVVIYAKRDIQVGEELAYDYKF  416

Query  734  SQAD  737
               D
Sbjct  417  PLED  420


>CYCPAN006101
Length=483

 Score = 108 bits (269),  Expect = 1e-22, Method: Compositional matrix adjust.
 Identities = 68/181 (38%), Positives = 89/181 (49%), Gaps = 20/181 (11%)

Query  562  FPGCRCK-------AQCNTKQCPCYLAVRECDPDLCLTCGAADHWDSKNVSCKNCSIQRG  614
             P C CK       + C  ++C   L   EC P  C  CG           CKN   QR 
Sbjct  75   IPVCVCKYIPDDPESVCG-ERCLNLLTSTECTPGYC-PCGDL---------CKNQRFQRC  123

Query  615  SKKHLLLAPSDVAGWGIFIKDPVQKNEFISEYCGEIISQDEADRRGKVYDKYMC--SFLF  672
                  L  +D  GWG+     ++  +FI EYCGE+IS  EA  R + Y+      +F+ 
Sbjct  124  EYAKTKLFKTDGRGWGLLADQDIKAGQFIIEYCGEVISCKEARLRSQAYEAEGLKDAFII  183

Query  673  NLNNDFVVDATRKGNKIRFANHSVNPNCYAKVMMVNGDHRIGIFAKRAIQTGEELFFDYR  732
            +LN    +DATRKG+  RF NHS  PNC  +   V G+ R+GIFAK  I TG EL +DY 
Sbjct  184  SLNASESIDATRKGSLARFINHSCEPNCETRKWTVLGEIRVGIFAKLNISTGCELAYDYN  243

Query  733  Y  733
            +
Sbjct  244  F  244


>CRYNEO000302
Length=729

 Score = 109 bits (273),  Expect = 1e-22, Method: Compositional matrix adjust.
 Identities = 91/351 (26%), Positives = 139/351 (40%), Gaps = 58/351 (17%)

Query  436  EWSGAEASMFRVLIGTY----YDNFCAIARLIGTKTC----RQVYEF---RVKESSIIAP  484
            EWS ++      ++  Y     +  C +  +   +TC    RQV      R +  S+  P
Sbjct  374  EWSESDKQQLIDILSAYEGSRLERICGLKDVF-NRTCAEVARQVTSILQDRSRGPSVHEP  432

Query  485  APAEDVDTPPRKK-KRKHRLWAAHCRKIQLKKDGSSNHVYNYQPCDHPRQPCDSSCPCVI  543
                +  TP       +  L  +   K QL     +N +  +  C+H  +     C C  
Sbjct  433  GADMECSTPSSTSGSLRPLLQRSKSSKAQLIP--ITNRLPEFVECEHEGECLPGVCSCAN  490

Query  544  AQNFCEKFCQCSSECQNRFPGCRCK-------------AQCNTKQCPCYLAVRECDPDLC  590
             +  C + C C S C  R  GC C+               C   +CPC  + RECD +LC
Sbjct  491  GKLPCGRHCSCPSTCTRRHRGCNCRRIAIQEGRPVRDGKICINGKCPCIRSFRECDKELC  550

Query  591  LTCGAADH-------------------WDSKN---------VSCKNCSIQRGSKKHLLLA  622
             +CGAA+                    W             +SC N ++Q+     L + 
Sbjct  551  GSCGAAEELVQDEEILKTTGSFGKDGEWVENKDKMAQGQTFISCGNIALQKAKWPKLRVG  610

Query  623  PSDVAGWGIFIKDPVQKNEFISEYCGEIISQDEADRRGKVYDKYMCSFLFNLNNDFVVDA  682
             S VAG+G+F  + + ++  + EY GE IS+ E D R          + F +N  F++DA
Sbjct  611  ISKVAGYGLFADEDIGQHVPVGEYVGEYISEWEGDNRNFAESINKRRYQFTINPQFIIDA  670

Query  683  TRKGNKIRFANHSV--NPNCYAKVMMVNGDHRIGIFAKRAIQTGEELFFDY  731
               GN  RF N +   N NC A    V  + RI     R I+  EE+ F+Y
Sbjct  671  GFFGNHTRFINSAQGNNVNCVAHQRAVGHELRILFLTTRPIRRHEEIHFNY  721


>ROZALL003217
Length=490

 Score = 108 bits (269),  Expect = 1e-22, Method: Compositional matrix adjust.
 Identities = 51/123 (41%), Positives = 78/123 (63%), Gaps = 2/123 (2%)

Query  613  RGSKKHLLLAPSDVAGWGIFIKDPVQKNEFISEYCGEIISQDEADRRGKVYDK--YMCSF  670
            R  KK+L    S +  WG+F  + + + + I EY GEI+    A+ R K Y+K     S+
Sbjct  347  RMRKKNLKFDKSMIHAWGLFTLEQIDQGDMIIEYVGEIVRAIVAEAREKRYEKEGIGSSY  406

Query  671  LFNLNNDFVVDATRKGNKIRFANHSVNPNCYAKVMMVNGDHRIGIFAKRAIQTGEELFFD  730
            LF ++++ VVDAT+KGN  RF NHS +PNC AK++ +    +I  +AK+AIQ GEE+ +D
Sbjct  407  LFRVDDELVVDATKKGNLARFINHSCDPNCVAKIITIENQKKIVFYAKKAIQVGEEITYD  466

Query  731  YRY  733
            Y++
Sbjct  467  YKF  469


>PLABRA008842
Length=508

 Score = 108 bits (270),  Expect = 1e-22, Method: Compositional matrix adjust.
 Identities = 59/172 (34%), Positives = 90/172 (52%), Gaps = 13/172 (8%)

Query  565  CRCKAQCNTKQCPCYLAVRECDPDLCLTCGAADHWDSKNVSCKNCSIQRGSKKHLLLAPS  624
            C C   C+ + C   +   EC+PD C           + V C N ++QR     + L   
Sbjct  248  CDCVDVCD-EYCQNRMTWHECNPDEC-----------RAVQCNNQALQRQECAQISLQHM  295

Query  625  DVAGWGIFIKDPVQKNEFISEYCGEIISQDEADRRGKV-YDKYMCSFLFNLNNDFVVDAT  683
               GWGI +   V++ + I EY GE++ + E+ RR  V Y      ++  +++D  +DAT
Sbjct  296  GDKGWGIRLDQDVRQGDLIVEYVGELVDKVESTRRLNVDYAGESNFYILAISSDLYIDAT  355

Query  684  RKGNKIRFANHSVNPNCYAKVMMVNGDHRIGIFAKRAIQTGEELFFDYRYSQ  735
            R+GN  RF NHS  P C  ++ MV G  R+GIFA R +  G E+ FDY++S+
Sbjct  356  RQGNLSRFTNHSCEPTCETQLWMVRGQPRLGIFALRDLPAGAEVTFDYKFSR  407


>MASBAL002319
Length=496

 Score = 107 bits (268),  Expect = 2e-22, Method: Compositional matrix adjust.
 Identities = 70/208 (34%), Positives = 95/208 (46%), Gaps = 33/208 (16%)

Query  564  GCRCK-----AQCNTKQCPCYLAVRECDPDLCLTCGAADHWDSKNVSCKNCSIQRGSKKH  618
             C+CK       C T  C  Y    EC    C              +C+N  +QR     
Sbjct  234  ACQCKYVEGSPACCTGMCINYNTKTECTFGRC----------PAGQACRNTRMQRHQNAP  283

Query  619  LLLAPSDVAGWGIFIKDPVQKNEFISEYCGEIISQDEADRRGKVYDKYMC------SFLF  672
            L    S   GWGIF    + K +F+ EY GEIISQ   + R K             S++ 
Sbjct  284  LGQFLSKKKGWGIFTLIDLYKGQFVIEYVGEIISQAMCEERLKARQMMGSRGIADHSYMM  343

Query  673  NLNNDFVVDATRKGNKIRFANHSVNPNCYAKVMMVNGDHRIGIFAKRAIQTGEELFFDYR  732
             LNND  +DA  KGN  RF NHS NPNC  +  ++ G+  +GIFAK  I  G EL FDY+
Sbjct  344  TLNNDEFIDAREKGNLSRFINHSCNPNCETQKWLIRGEDHMGIFAKHFIPAGTELTFDYK  403

Query  733  YSQADALK------------YVGIEREM  748
            + + DA K            ++G++++M
Sbjct  404  FQRFDAEKQPCYCGEPNCSGWLGVQKKM  431


>ALLMAC005353
Length=1179

 Score = 109 bits (273),  Expect = 2e-22, Method: Compositional matrix adjust.
 Identities = 49/129 (38%), Positives = 79/129 (61%), Gaps = 3/129 (2%)

Query  608   NCSIQRGSKKHLLLAPSDVAGWGIFIKDPVQKNEFISEYCGEIISQDEADRRGKVYDKYM  667
             + S  +   K L +A S +  WG++  +P++  + + EY GE++ Q  AD R   Y++  
Sbjct  1028  SVSTLKARAKRLKIAKSGIHNWGLYALEPIEAGDLVIEYVGEVVRQKVADTRELQYEREG  1087

Query  668   C---SFLFNLNNDFVVDATRKGNKIRFANHSVNPNCYAKVMMVNGDHRIGIFAKRAIQTG  724
                 S+LF L++D VVDAT+ GN  RF NH  +PNC A+++ V+G  RI I+A + I  G
Sbjct  1088  LGGSSYLFRLDDDRVVDATKTGNYARFINHCCDPNCIARIIAVDGRKRIVIYAAKPIAVG  1147

Query  725   EELFFDYRY  733
             EE+ +DY++
Sbjct  1148  EEITYDYKF  1156


>PRYPAR015684
Length=781

 Score = 109 bits (272),  Expect = 2e-22, Method: Compositional matrix adjust.
 Identities = 44/118 (37%), Positives = 73/118 (62%), Gaps = 0/118 (0%)

Query  616  KKHLLLAPSDVAGWGIFIKDPVQKNEFISEYCGEIISQDEADRRGKVYDKYMCSFLFNLN  675
            KK L+   S +  WG++  +P++  EF+ EY GE +    AD R + Y+ Y   ++F ++
Sbjct  564  KKKLIFGKSAIHAWGLYAAEPIEPEEFVVEYLGEYVRSTLADARQRNYEGYCDDYIFRVD  623

Query  676  NDFVVDATRKGNKIRFANHSVNPNCYAKVMMVNGDHRIGIFAKRAIQTGEELFFDYRY  733
            +D  VDAT KG   RFANH  + NCY++++   G  RI +++K  I+ GEE+ +DY++
Sbjct  624  DDLFVDATNKGGLARFANHCCDGNCYSRIITAGGMKRIVLYSKERIEVGEEITYDYKF  681


>SCHPOM000677
Length=920

 Score = 109 bits (272),  Expect = 3e-22, Method: Compositional matrix adjust.
 Identities = 56/130 (43%), Positives = 79/130 (61%), Gaps = 3/130 (2%)

Query  613  RGSKKHLLLAPSDVAGWGIFIKDPVQKNEFISEYCGEIISQDEADRRGKVYDKYMC--SF  670
            +  KK L   PS +   G+F  + + KN+ + EY GEII Q  AD R K Y +     S+
Sbjct  777  KARKKQLHFGPSRIHTLGLFAMENIDKNDMVIEYIGEIIRQRVADNREKNYVREGIGDSY  836

Query  671  LFNLNNDFVVDATRKGNKIRFANHSVNPNCYAKVMMVNGDHRIGIFAKRAIQTGEELFFD  730
            LF ++ D +VDAT+KGN  RF NHS  PNC A+++ V G  +I I+A R I  GEEL +D
Sbjct  837  LFRIDEDVIVDATKKGNIARFINHSCAPNCIARIIRVEGKRKIVIYADRDIMHGEELTYD  896

Query  731  YRY-SQADAL  739
            Y++  +AD +
Sbjct  897  YKFPEEADKI  906


>GONPRO009584
Length=241

 Score = 102 bits (255),  Expect = 3e-22, Method: Compositional matrix adjust.
 Identities = 46/119 (39%), Positives = 75/119 (63%), Gaps = 2/119 (2%)

Query  617  KHLLLAPSDVAGWGIFIKDPVQKNEFISEYCGEIISQDEADRRGKVY--DKYMCSFLFNL  674
            K L    S +  WG+F ++PV   + + EY G++I Q  AD+R   Y       S+LF +
Sbjct  102  KKLRFGRSRIHNWGLFAQEPVDAGDIVVEYIGQLIRQRVADQREHQYLSSGIGSSYLFRV  161

Query  675  NNDFVVDATRKGNKIRFANHSVNPNCYAKVMMVNGDHRIGIFAKRAIQTGEELFFDYRY  733
            + D ++DAT+ GN  RF NHS +PNC AK++ ++G  +I I+AK+ I+ G+E+ +DY++
Sbjct  162  DEDTIIDATKMGNLARFINHSCDPNCNAKIINLDGQKKIVIYAKKDIEEGDEITYDYKF  220


>AURLIM013257
Length=1156

 Score = 109 bits (272),  Expect = 3e-22, Method: Compositional matrix adjust.
 Identities = 69/211 (33%), Positives = 103/211 (49%), Gaps = 29/211 (14%)

Query  539   CPCVIAQNFCEKFCQCSSECQNRFPGCRCKAQCNTKQCPCYLAVRECD---PDLCLTCGA  595
             C  ++  +  E  C+C   C     G  C       +C     VRE D     + + C A
Sbjct  823   CKPILNTDLLESTCKCKDVC-----GENCDNHMLRIEC-----VREGDRGSKSIPVNCTA  872

Query  596   ADHWDSKNVSCKNCSIQRGSKKHLLLAPSDVAGWGIFIKDPVQKNEFISEYCGEIISQDE  655
                      +CKN   Q+G  K +    +   GWG+ +++P  + +FI EY GE+++  +
Sbjct  873   R--------ACKNQQFQQGKIKDVKPIETPGRGWGLELREPAHEGDFIIEYVGEVLTAKD  924

Query  656   ADRRGKVYDKYMCS-----FLFNLNNDFVVDATRKGNKIRFANHSVNPNCYAKVMMVNGD  710
             A RR    ++ M +     F  +L ND ++DA  KGN  RF NHS +PNC  +   V G 
Sbjct  925   ARRR---MEQAMANNEPHVFQLDLGNDQIIDARHKGNLARFVNHSCDPNCALQKWNVRGV  981

Query  711   HRIGIFAKRAIQTGEELFFDYRYSQADALKY  741
              R+GI AKR I+ GEEL FDY + Q+  L +
Sbjct  982   TRVGIIAKRRIEAGEELSFDYSFEQSSDLHF  1012


>RAMVAR003937
Length=1173

 Score = 109 bits (272),  Expect = 3e-22, Method: Compositional matrix adjust.
 Identities = 52/129 (40%), Positives = 79/129 (61%), Gaps = 2/129 (2%)

Query  607   KNCSIQRGSKKHLLLAPSDVAGWGIFIKDPVQKNEFISEYCGEIISQDEADRRGKVYDKY  666
             K CS+++   K +    S +  WG+F ++P+  +E + EY GE I    AD R K Y+K 
Sbjct  1024  KFCSLKQSEAKRVRFGRSKIHNWGLFAQEPIAPDEMVIEYIGEKIRAHIADVREKRYEKV  1083

Query  667   MC--SFLFNLNNDFVVDATRKGNKIRFANHSVNPNCYAKVMMVNGDHRIGIFAKRAIQTG  724
                 S+LF +++  V+DAT+ GN  RF NH   PN YAKV+ V+G  +I IF+K+ I  G
Sbjct  1084  GIGSSYLFRVDDFSVIDATKSGNYARFMNHCCTPNSYAKVISVDGQKKIVIFSKQQINAG  1143

Query  725   EELFFDYRY  733
             EE+ +DY++
Sbjct  1144  EEITYDYKF  1152


>MASBAL014129
Length=1107

 Score = 109 bits (272),  Expect = 3e-22, Method: Compositional matrix adjust.
 Identities = 49/121 (40%), Positives = 80/121 (66%), Gaps = 3/121 (2%)

Query  616   KKHLLLAPSDVAGWGIFIKDPVQKNEFISEYCGEIISQDEADRRGKVYDKY-MC--SFLF  672
             KK +    S + G+G+F  + ++ ++ ++EY GE+I    AD R + Y+   MC  S+LF
Sbjct  965   KKKMKFLRSHIHGYGLFTLEQIEADDLVTEYVGELIRPQLADIREEKYNAAGMCGSSYLF  1024

Query  673   NLNNDFVVDATRKGNKIRFANHSVNPNCYAKVMMVNGDHRIGIFAKRAIQTGEELFFDYR  732
              ++ND++VDAT +GN  RF NHS +PNC AK++  +G  +I I++KR I  GEE+ +DY+
Sbjct  1025  RVDNDWIVDATMRGNLARFMNHSCDPNCTAKIISADGKSKIAIYSKRTILAGEEITYDYK  1084

Query  733   Y  733
             +
Sbjct  1085  F  1085


>ALLMAC002375
Length=1198

 Score = 109 bits (272),  Expect = 3e-22, Method: Compositional matrix adjust.
 Identities = 49/129 (38%), Positives = 79/129 (61%), Gaps = 3/129 (2%)

Query  608   NCSIQRGSKKHLLLAPSDVAGWGIFIKDPVQKNEFISEYCGEIISQDEADRRGKVYDKYM  667
             + S  +   K L +A S +  WG++  +P++  + + EY GE++ Q  AD R   Y++  
Sbjct  1047  SVSTLKARAKRLKIAKSGIHNWGLYALEPIEAGDLVIEYVGEVVRQKVADTRELQYEREG  1106

Query  668   C---SFLFNLNNDFVVDATRKGNKIRFANHSVNPNCYAKVMMVNGDHRIGIFAKRAIQTG  724
                 S+LF L++D VVDAT+ GN  RF NH  +PNC A+++ V+G  RI I+A + I  G
Sbjct  1107  LGGSSYLFRLDDDRVVDATKTGNYARFINHCCDPNCIARIIAVDGRKRIVIYAAKPIAVG  1166

Query  725   EELFFDYRY  733
             EE+ +DY++
Sbjct  1167  EEITYDYKF  1175


>CHRPER001707
Length=1153

 Score = 109 bits (272),  Expect = 3e-22, Method: Compositional matrix adjust.
 Identities = 48/113 (42%), Positives = 76/113 (67%), Gaps = 2/113 (2%)

Query  623   PSDVAGWGIFIKDPVQKNEFISEYCGEIISQDEADRRGKVYDK--YMCSFLFNLNNDFVV  680
             PS +  WG+F  +P++K++ + EY GE+I Q  AD R K Y+K     S+LF +++D ++
Sbjct  1020  PSAIHDWGLFAMEPIEKDDMVIEYVGEMIRQSVADEREKRYEKSGIGSSYLFRVDDDNII  1079

Query  681   DATRKGNKIRFANHSVNPNCYAKVMMVNGDHRIGIFAKRAIQTGEELFFDYRY  733
             DAT+ G   RF NHS  PNCYA+++ V G  +I I++K+ I  GEE+ +DY++
Sbjct  1080  DATKCGTLARFINHSCEPNCYAQIITVGGKKKIVIYSKQDIALGEEVTYDYKF  1132


>NEODAM001210
Length=1056

 Score = 108 bits (271),  Expect = 3e-22, Method: Compositional matrix adjust.
 Identities = 54/127 (43%), Positives = 78/127 (61%), Gaps = 2/127 (2%)

Query  613   RGSKKHLLLAPSDVAGWGIFIKDPVQKNEFISEYCGEIISQDEADRRGKVYDKYMC--SF  670
             R   K L  A SD+  WG+F  +P+   E I EY G I+ Q  AD   K Y+K     S+
Sbjct  913   RARHKRLKFAKSDIHDWGLFALEPIYNGEMIIEYVGIILRQKVADIIEKKYEKMGIGSSY  972

Query  671   LFNLNNDFVVDATRKGNKIRFANHSVNPNCYAKVMMVNGDHRIGIFAKRAIQTGEELFFD  730
             LF L+ ++++DAT+KGN  RF NHS +PNC AKV+ V   +++ I+A + IQ GEE+ +D
Sbjct  973   LFRLDEEYIIDATKKGNLARFINHSCDPNCCAKVIKVGHQNKVVIYALKEIQIGEEITYD  1032

Query  731   YRYSQAD  737
             Y++   D
Sbjct  1033  YKFPYED  1039


>SPIPUN001770
Length=415

 Score = 105 bits (263),  Expect = 4e-22, Method: Compositional matrix adjust.
 Identities = 74/223 (33%), Positives = 106/223 (48%), Gaps = 33/223 (15%)

Query  525  YQPCDHPRQPCDSSCPCVIAQNFCEKFCQCSSEC-QNRFPGCRCKAQCNTKQCPCYLAVR  583
            Y   D P      +C C   ++FC K C C  E  Q   P     +    K+ P Y A+ 
Sbjct  182  YTGTDIPDSEFTVACEC---KDFCGKDCLCILEYDQQNAP---YDSDGRVKEGPAYGAIY  235

Query  584  ECDPDLCLTCGAADHWDSKNVSCKNCSIQRGSKKHL-LLAPSDVAGWGIFIKDPVQKNEF  642
            EC      +C            C N  +Q+G K  L +    D  GWG+     + K +F
Sbjct  236  ECHS----SCPCPQ-------DCHNRVVQKGRKIPLEIFRCGDARGWGVRTLQRIAKGQF  284

Query  643  ISEYCGEIISQDEADRRGKVYDKYMCSFLFNLNND----------FVVDATRKGNKIRFA  692
            IS+Y GE+I+ +EA++RGK YD    +FLF+++ D          + VDA RKGN  RF 
Sbjct  285  ISKYVGEMITSEEAEKRGKTYDTNGVTFLFDIDYDIGEYDGEGAKYCVDAYRKGNIARFF  344

Query  693  NHSVNPNCYAKVMMVNG----DHRIGIFAKRAIQTGEELFFDY  731
            NHS +PN  +  + ++      H++  FA R +  GEEL FDY
Sbjct  345  NHSCDPNIASYAVFIDNLSPEQHQLAFFAVRDVDEGEELTFDY  387


>ARATHA006889
Length=1388

 Score = 109 bits (272),  Expect = 4e-22, Method: Compositional matrix adjust.
 Identities = 49/127 (39%), Positives = 78/127 (61%), Gaps = 2/127 (2%)

Query  613   RGSKKHLLLAPSDVAGWGIFIKDPVQKNEFISEYCGEIISQDEADRRGKVYDKYMC--SF  670
             +  KKHL    S +  WG+   +P++  +F+ EY GE+I    ++ R + Y+K     S+
Sbjct  1245  KARKKHLRFQQSKIHDWGLVALEPIEAEDFVIEYVGELIRSSISEIRERQYEKMGIGSSY  1304

Query  671   LFNLNNDFVVDATRKGNKIRFANHSVNPNCYAKVMMVNGDHRIGIFAKRAIQTGEELFFD  730
             LF L++ +V+DAT++G   RF NHS  PNCY K++ V G  +I I+AKR I  GEE+ ++
Sbjct  1305  LFRLDDGYVLDATKRGGIARFINHSCEPNCYTKIISVEGKKKIFIYAKRHIDAGEEISYN  1364

Query  731   YRYSQAD  737
             Y++   D
Sbjct  1365  YKFPLED  1371


>LAPGUS046642
Length=408

 Score = 105 bits (263),  Expect = 4e-22, Method: Compositional matrix adjust.
 Identities = 61/176 (35%), Positives = 87/176 (49%), Gaps = 15/176 (9%)

Query  563  PGCRCKAQCNTKQCPCYLAVRECDPDLCLTCGAADHWDSKNVSCKNCSIQRGSKKHLLLA  622
            P   C ++C  +     L   EC  ++C  CG+          C N   Q      L L 
Sbjct  79   PDSACGSKCLNR-----LMQFECVRNVC-QCGS---------RCTNTRFQNQIYTPLKLT  123

Query  623  PSDVAGWGIFIKDPVQKNEFISEYCGEIISQDEADRRGKVYDKYMCSFLFNLNNDFVVDA  682
                 GWG+     ++  +F+ EYCGE+IS +E   R   Y   +  ++  L+    +DA
Sbjct  124  WFGSKGWGMVTLKDLKPGDFVIEYCGEVISDEEVKERLYTYQGDLNCYMLALDARMTIDA  183

Query  683  TRKGNKIRFANHSVNPNCYAKVMMVNGDHRIGIFAKRAIQTGEELFFDYRYSQADA  738
            TRKGN  RF NHS  PNC ++   V+G HR+GIFAK+ I  G EL FDY++ +  A
Sbjct  184  TRKGNVARFINHSCAPNCESQKWFVSGAHRMGIFAKQYIPAGTELTFDYKFERFGA  239


>CHRPER002939
Length=801

 Score = 108 bits (270),  Expect = 4e-22, Method: Compositional matrix adjust.
 Identities = 63/208 (30%), Positives = 98/208 (47%), Gaps = 30/208 (14%)

Query  528  CDHPRQPCDSSCPCVIAQNFCEKFCQCSSECQNRFPGCRCKAQCNTKQCPCYLAVRECDP  587
            CD P       C C       +    C   C NR        +CN ++CPC         
Sbjct  35   CDPPAVEKSMKCSCTFDPEVDDISEACGHGCVNRA----ILEECNPRKCPC---------  81

Query  588  DLCLTCGAADHWDSKNVSCKNCSIQRGSKKHLLLAPSDVAGWGIFIKDPVQKNEFISEYC  647
                           N  C+N   Q+   +   +  +   GWG+     + ++ F+ EYC
Sbjct  82   ---------------NEYCQNQRFQKSEFQEHEVFKTLKKGWGVRAVTDIPEDAFLIEYC  126

Query  648  GEIISQDEADRRGKVYDKYMCS--FLFNLNNDFVVDATRKGNKIRFANHSVNPNCYAKVM  705
            G+++++ +   R + YD    +  +  NL+ D ++DATR+GN  R+ NHS +PNC  +  
Sbjct  127  GDVMNKSQFLGRVREYDNEGRTHYYFMNLHKDLIIDATRRGNNSRYLNHSCDPNCVTQKW  186

Query  706  MVNGDHRIGIFAKRAIQTGEELFFDYRY  733
             VNG+ RIG+FAK+ I+ GEEL FDY+Y
Sbjct  187  HVNGEIRIGLFAKKDIKCGEELTFDYKY  214


>NANOCE133974
Length=154

 Score = 99.4 bits (246),  Expect = 4e-22, Method: Compositional matrix adjust.
 Identities = 49/124 (40%), Positives = 79/124 (64%), Gaps = 3/124 (2%)

Query  617  KHLLLAPSDVAGWGIFIKDPVQKNEFISEYCGEIISQDEADRRGKVYDK--YMCSFLFNL  674
            + LL+  S + GWG+F K+ ++K+  ++EY GE++    AD R K+Y++      +LF L
Sbjct  14   QRLLVKRSRIHGWGLFAKEAIKKDAMVAEYIGEVVRACVADLREKMYEESGQGSCYLFRL  73

Query  675  NNDFVVDATRKGNKIRFANHSVNPNCYAKVMMVN-GDHRIGIFAKRAIQTGEELFFDYRY  733
            +   +VDAT +GN  RF NH  +PNCYA+V+ V+ G+ +I   AKR I  GEE+ ++Y +
Sbjct  74   DRYDIVDATMQGNMARFVNHCCDPNCYARVISVDTGEKKIIFLAKRDIAAGEEVSYNYHF  133

Query  734  SQAD  737
            +  D
Sbjct  134  TLED  137


>RAPHET015161
Length=196

 Score = 100 bits (249),  Expect = 5e-22, Method: Compositional matrix adjust.
 Identities = 49/120 (41%), Positives = 75/120 (63%), Gaps = 2/120 (2%)

Query  616  KKHLLLAPSDVAGWGIFIKDPVQKNEFISEYCGEIISQDEADRRGKVYD-KYM-CSFLFN  673
            KK L  A S +  WG+F  +P++  + + EY GE +  + AD R K Y+ K M  S+LF 
Sbjct  55   KKMLRFAKSSIHEWGLFALEPIKARDMVIEYVGEQVRNEIADIREKRYEVKGMGSSYLFR  114

Query  674  LNNDFVVDATRKGNKIRFANHSVNPNCYAKVMMVNGDHRIGIFAKRAIQTGEELFFDYRY  733
            ++ ++++DAT KGN  RF NH   PNC A+++ V    RI I++KR I  GEE+ +DY++
Sbjct  115  IDEEWIIDATLKGNLARFINHCCEPNCTAQIINVGSTKRIAIYSKRDIDVGEEVTYDYKF  174


>MALJAK017277
Length=1355

 Score = 108 bits (271),  Expect = 5e-22, Method: Compositional matrix adjust.
 Identities = 50/124 (40%), Positives = 75/124 (60%), Gaps = 2/124 (2%)

Query  616   KKHLLLAPSDVAGWGIFIKDPVQKNEFISEYCGEIISQDEADRRGKVYDK--YMCSFLFN  673
             +K +    S +  WG+F ++PV  NE + EY GE++ Q  AD R K Y++     S+LF 
Sbjct  1215  RKSVRFGKSAIHAWGLFAEEPVAANEAVIEYVGEVVRQRVADWREKRYEREGISSSYLFR  1274

Query  674   LNNDFVVDATRKGNKIRFANHSVNPNCYAKVMMVNGDHRIGIFAKRAIQTGEELFFDYRY  733
             ++ D +VDATR GN  RF NHS +PNC A ++ V    +I ++A R I  G+EL +DY++
Sbjct  1275  IDEDAIVDATRAGNLARFINHSCDPNCRADIVQVGATKKIVLYAARDIAAGDELTYDYQF  1334

Query  734   SQAD  737
                D
Sbjct  1335  PLED  1338


>GALSUL002075
Length=969

 Score = 108 bits (270),  Expect = 5e-22, Method: Compositional matrix adjust.
 Identities = 54/114 (47%), Positives = 76/114 (67%), Gaps = 2/114 (2%)

Query  624  SDVAGWGIFIKDPVQKNEFISEYCGEIISQDEADRRGKVYDKY-MCSFLFNLNNDFVVDA  682
            S + G G++  + +   EF+ EY GE+I    AD R K YD+  +  ++F LN+DF+VDA
Sbjct  837  SGIQGLGLYTLENLPDEEFVIEYAGELIRPVIADIREKFYDRRKIGCYMFRLNDDFIVDA  896

Query  683  TRKGNKIRFANHSVNPNCYAKVMMVNGDHR-IGIFAKRAIQTGEELFFDYRYSQ  735
            T KGN  RF NHS  PNC +K++ V+GD + IGIFAKR I  GEEL +DY++ +
Sbjct  897  TMKGNYARFINHSCEPNCRSKIITVDGDKQVIGIFAKRNIAAGEELTYDYQFEE  950


>AURLIM014039
Length=944

 Score = 108 bits (270),  Expect = 5e-22, Method: Compositional matrix adjust.
 Identities = 54/141 (38%), Positives = 87/141 (62%), Gaps = 4/141 (3%)

Query  594  GAADHWDSKNVSCKNCSIQRGSKKHLLLAPSDVAGWGIFIKDPVQKNEFISEYCGEIISQ  653
            G AD   S ++S K+ ++  G +K L    S +  WG+F ++P+  NEF+ EY GE+I  
Sbjct  783  GVADAL-SADLSTKHLTL--GREKRLRFGKSPIHAWGVFAEEPLSANEFVIEYKGELIRP  839

Query  654  DEADRRGKVYD-KYMCSFLFNLNNDFVVDATRKGNKIRFANHSVNPNCYAKVMMVNGDHR  712
               D R K Y+ + +  ++F ++ D VVDAT +G+  RF NHS +PNC+  ++   G  +
Sbjct  840  ILTDLREKRYEARGVPDYMFRIDADVVVDATMRGSLARFINHSCDPNCFTNIINHKGVRK  899

Query  713  IGIFAKRAIQTGEELFFDYRY  733
            I I+ KR+I+ GEEL +DY++
Sbjct  900  IVIYTKRSIEPGEELSYDYKF  920


>GLOWIT001992
Length=636

 Score = 107 bits (267),  Expect = 6e-22, Method: Compositional matrix adjust.
 Identities = 49/120 (41%), Positives = 75/120 (63%), Gaps = 2/120 (2%)

Query  616  KKHLLLAPSDVAGWGIFIKDPVQKNEFISEYCGEIISQDEADRRGKVYDKYM--CSFLFN  673
            KK L    S +  WG+F  +P+   + + EY GE+  Q  AD R K Y+K     S+LF 
Sbjct  496  KKRLKFEKSTIHEWGLFALEPIAAGDMVIEYIGELCRQKVADDREKRYEKMGIGSSYLFR  555

Query  674  LNNDFVVDATRKGNKIRFANHSVNPNCYAKVMMVNGDHRIGIFAKRAIQTGEELFFDYRY  733
            +++D ++DAT++GN  RF NH  +PNC AK++ V+   +I I+AKR I  GEE+ +DY++
Sbjct  556  IDDDTIIDATKRGNLARFINHCCDPNCVAKIVTVDNAKKIVIYAKRDIAVGEEITYDYKF  615


>MARPOL001046
Length=630

 Score = 107 bits (267),  Expect = 6e-22, Method: Compositional matrix adjust.
 Identities = 63/186 (34%), Positives = 88/186 (47%), Gaps = 19/186 (10%)

Query  551  FCQCSSECQNRFPGCRCKAQCNTKQCPCYLAVRECDPDLCLTCGAADHWDSKNVSCKNCS  610
             C+C  E  N    C        +QC   +   EC P  C +          +  C+N  
Sbjct  102  ICECVIEDDNPESAC-------GEQCLNMMTYTECTPGYCPS----------DELCRNQR  144

Query  611  IQRGSKKHLLLAPSDVAGWGIFIKDPVQKNEFISEYCGEIISQDEADRRGKVYDKYMCS-  669
             QR       L  +D  GWG+     ++  +F+ EYCGE++   EA +R K Y+    + 
Sbjct  145  FQRCQYAQTNLFQTDNRGWGLAASQDLKAGDFVMEYCGEVVPVKEALQRAKAYETSGTTN  204

Query  670  -FLFNLNNDFVVDATRKGNKIRFANHSVNPNCYAKVMMVNGDHRIGIFAKRAIQTGEELF  728
             F+ NLN    +DAT  G+  RF NHS +PNC      V G+ RIGIFA + I  G EL 
Sbjct  205  WFILNLNGGEYIDATHFGSLARFINHSCDPNCETAKWTVLGEERIGIFAIQDISAGTELT  264

Query  729  FDYRYS  734
            FDY+Y+
Sbjct  265  FDYKYT  270


>CAPOWC005413
Length=1312

 Score = 108 bits (270),  Expect = 6e-22, Method: Compositional matrix adjust.
 Identities = 52/135 (39%), Positives = 81/135 (60%), Gaps = 2/135 (1%)

Query  601   SKNVSCKNCSIQRGSKKHLLLAPSDVAGWGIFIKDPVQKNEFISEYCGEIISQDEADRRG  660
             + N    +  + +  KK L    S +  +G+F ++ +  N+ + EY GE+I Q  +D R 
Sbjct  1157  ATNSDTFSLDMLKSRKKLLKFQRSGIHAFGLFSQENISANDLVIEYVGEVIRQSISDIRE  1216

Query  661   KVYDK--YMCSFLFNLNNDFVVDATRKGNKIRFANHSVNPNCYAKVMMVNGDHRIGIFAK  718
               Y++     S+ F ++ D VVDAT KGN  RF NH   PNCYAK++MV+G  RI I++K
Sbjct  1217  HHYERRGIGSSYFFRIDEDHVVDATYKGNLARFMNHCCEPNCYAKIIMVDGHQRIVIYSK  1276

Query  719   RAIQTGEELFFDYRY  733
             R I+ GEE+ +DY++
Sbjct  1277  RDIKKGEEITYDYKF  1291


>RHOMAR005511
Length=1590

 Score = 108 bits (270),  Expect = 6e-22, Method: Compositional matrix adjust.
 Identities = 50/123 (41%), Positives = 76/123 (62%), Gaps = 2/123 (2%)

Query  617   KHLLLAPSDVAGWGIFIKDPVQKNEFISEYCGEIISQDEADRRGKVYDK--YMCSFLFNL  674
             + +  A S +  WG+F  + +  +E + EY GE++ +D AD R   Y+K     S++F L
Sbjct  1443  RRVKFAKSQIHNWGLFALEDISVDEMVIEYVGELVRKDIADIREVSYEKQGIGSSYMFRL  1502

Query  675   NNDFVVDATRKGNKIRFANHSVNPNCYAKVMMVNGDHRIGIFAKRAIQTGEELFFDYRYS  734
             + D+VVDATRKG+  RF NHS  PNC A ++ V G  RI I+A+  I+ GEE+ +DY++ 
Sbjct  1503  DKDYVVDATRKGSLARFINHSCKPNCRASIIRVGGTKRIAIYAQENIRAGEEICYDYKFP  1562

Query  735   QAD  737
               D
Sbjct  1563  LED  1565


>POLPAL002979
Length=1363

 Score = 108 bits (269),  Expect = 7e-22, Method: Compositional matrix adjust.
 Identities = 59/159 (37%), Positives = 90/159 (57%), Gaps = 14/159 (9%)

Query  584   ECDPDLCLTCGAADHWDSKNVSCKNCSIQRGSKKHLLLAPSDVA--GWGIFIKDPVQKNE  641
             EC+P     C    H       CKN   QR  +++ L+AP +    GWG+  K+ +  ++
Sbjct  960   ECEPS---NCKLGKH-------CKNQRFQR--QEYALIAPFNAKKKGWGLKAKEKISAHQ  1007

Query  642   FISEYCGEIISQDEADRRGKVYDKYMCSFLFNLNNDFVVDATRKGNKIRFANHSVNPNCY  701
             F+ EYCGE+I++ ++  R +  D     +   L++  V+DA+RKGN  RF NHS +PNC 
Sbjct  1008  FVIEYCGEVITRAQSMDRMREADGEKYFYFLTLDSKEVLDASRKGNLARFINHSCDPNCE  1067

Query  702   AKVMMVNGDHRIGIFAKRAIQTGEELFFDYRYSQADALK  740
              +   V+G+ RIGIFA + I+ G EL FDY Y +  + K
Sbjct  1068  TQKWSVDGETRIGIFALKDIEAGTELTFDYNYERVGSSK  1106


>ACASPE002275
Length=432

 Score = 105 bits (261),  Expect = 8e-22, Method: Compositional matrix adjust.
 Identities = 64/202 (32%), Positives = 98/202 (49%), Gaps = 31/202 (15%)

Query  540  PCVIAQNFCEKFCQCSSECQNRFPGCRCKAQCNTKQCPCYLAVRECDPDLCLTCGAADHW  599
            PC+  +N      +C+  C NR      + +C   QCPC                     
Sbjct  79   PCLCHKN--NNSIKCTDHCINRVM----RIECVKGQCPC---------------------  111

Query  600  DSKNVSCKNCSIQRGSKKHLLLAPSDVAGWGIFIKDPVQKNEFISEYCGEIISQDEADRR  659
               N  C+N   QR   K L +  +D  G+G+  ++ ++  EF+ EY GE+I + E  RR
Sbjct  112  ---NDLCQNQRFQRNQYKKLKIFKTDTIGYGLTTEEDIEAGEFVIEYVGEVIDEQETRRR  168

Query  660  GK-VYDKYMCSFLFNLNNDFVVDATRKGNKIRFANHSVNPNCYAKVMMVNGDHRIGIFAK  718
             + VY      +L  ++   ++DA+RKGN  RF NHS +PNC  +   V G+ R+GIF K
Sbjct  169  IQNVYCDEKNFYLLTISAHEIIDASRKGNFARFINHSCDPNCETQKWNVCGEIRVGIFTK  228

Query  719  RAIQTGEELFFDYRYSQADALK  740
            R ++ GEE+ FDY + +    K
Sbjct  229  RKVKAGEEITFDYNFERVRGTK  250


>PHYPOL000769
Length=1251

 Score = 108 bits (269),  Expect = 8e-22, Method: Compositional matrix adjust.
 Identities = 59/161 (37%), Positives = 83/161 (52%), Gaps = 16/161 (10%)

Query  576  CPCYLAVRECDPDLCLTCGAADHWDSKNVSCKNCSIQRGSKKHLLLAPSDVAGWGIFIKD  635
            C   +   ECDP +C  CG           C+N   QR     +    ++  GWG+   +
Sbjct  624  CMNRMVFYECDPKMC-ACGD---------RCRNQRFQRSEYATVWPFRTEHKGWGLKALE  673

Query  636  PVQKNEFISEYCGEIISQDEADRR---GKVYDKYMCSFLFNLNNDFVVDATRKGNKIRFA  692
             + + +F+ EYCGE+IS +   +R   G   D +   +   L+    +DA+ KGN  RF 
Sbjct  674  DISQGQFVIEYCGEVISNEVCRKRLEEGPAEDNF---YYITLDRSECLDASCKGNAARFM  730

Query  693  NHSVNPNCYAKVMMVNGDHRIGIFAKRAIQTGEELFFDYRY  733
            NHS  PNCY +   VNG+ RIG+FAK  IQ GEEL FDY +
Sbjct  731  NHSCKPNCYTQKWYVNGEMRIGLFAKEDIQKGEELTFDYNF  771


>IXOSCA002438
Length=1597

 Score = 107 bits (268),  Expect = 9e-22, Method: Compositional matrix adjust.
 Identities = 49/120 (41%), Positives = 76/120 (63%), Gaps = 2/120 (2%)

Query  616   KKHLLLAPSDVAGWGIFIKDPVQKNEFISEYCGEIISQDEADRRGKVYDKYMC--SFLFN  673
             KK L  A S +  WG+F  +P+  +E + EY G+++    ADRR + Y +     S+LF 
Sbjct  1457  KKQLKFAKSRIHDWGLFALEPIAADEMVIEYVGQMVRPVMADRREQHYTQIGIGSSYLFR  1516

Query  674   LNNDFVVDATRKGNKIRFANHSVNPNCYAKVMMVNGDHRIGIFAKRAIQTGEELFFDYRY  733
             ++ + ++DAT+ GN  RF NHS NPNCYAKV+ V G  +I I++K+ I   EE+ +DY++
Sbjct  1517  VDVETIIDATKCGNLARFINHSCNPNCYAKVITVEGQKKIVIYSKQPINVNEEITYDYKF  1576


>DANRER037290
Length=431

 Score = 104 bits (260),  Expect = 1e-21, Method: Compositional matrix adjust.
 Identities = 58/134 (43%), Positives = 80/134 (60%), Gaps = 8/134 (6%)

Query  606  CKNCSIQRGSKKHLLLAPSDVA-GWGIFIKDPVQKNEFISEYCGEIISQDEADRRGKVYD  664
            C N  +QRG +  L +  +D   GWG+   + ++KN F+ EY GEII+ +EA+RRG VYD
Sbjct  251  CSNRVVQRGIRYSLCIFRTDNGRGWGVRTMERIRKNTFVMEYVGEIITTEEAERRGHVYD  310

Query  665  KYMCSFLFNL---NNDFVVDATRKGNKIRFANHSVNPNCYA-KVMMVNGDH---RIGIFA  717
            K   ++LF+L   ++++ VDA   GN   F NHS +PN     V + N D    RI  FA
Sbjct  311  KEGATYLFDLDYVDDEYTVDAAHYGNISHFVNHSCDPNLQVYNVFIDNLDERLPRIAFFA  370

Query  718  KRAIQTGEELFFDY  731
             R I+ GEEL FDY
Sbjct  371  TRGIKAGEELTFDY  384


>HONFER008921
Length=1082

 Score = 107 bits (267),  Expect = 1e-21, Method: Compositional matrix adjust.
 Identities = 70/235 (30%), Positives = 109/235 (46%), Gaps = 31/235 (13%)

Query  515  KDGSSNHVYNYQPCDHPRQPCDSSCPCVIAQNFCEKFCQCSSECQNRFPGCRCKAQCNTK  574
            K G    +  Y P  H      + C  ++  +  E  C+C+  C +       + +C   
Sbjct  716  KSGGKVRMPKYNPLKHNLYV--APCKPIVNTDLLESTCKCTDVCGDNCDNHMLRIEC---  770

Query  575  QCPCYLAVRECD---PDLCLTCGAADHWDSKNVSCKNCSIQRGSKKHLLLAPSDVAGWGI  631
                   VRE D    ++ + C A         +C N   Q G  K +    +   GWG+
Sbjct  771  -------VREGDRGSKNIPINCTAR--------ACNNQHFQLGQNKKVKPIETPGRGWGL  815

Query  632  FIKDPVQKNEFISEYCGEIISQDEADRRGKVYDKYMCS-----FLFNLNNDFVVDATRKG  686
             + +P  + +FI EY GE+++  EA +R    ++ M       F  +L N+ ++DA +KG
Sbjct  816  ELAEPAHEGDFIVEYVGEVLTATEARKR---MEEAMAKNEPHVFQLDLGNEQIIDARKKG  872

Query  687  NKIRFANHSVNPNCYAKVMMVNGDHRIGIFAKRAIQTGEELFFDYRYSQADALKY  741
            N  RF NHS +PNC  +   V G  R+GI AKR I+ GEEL FDY + Q+  L +
Sbjct  873  NIARFVNHSCDPNCALQKWNVRGVTRVGIIAKRRIEPGEELSFDYSFEQSSDLHF  927


>PARTRI005820
Length=932

 Score = 107 bits (267),  Expect = 1e-21, Method: Compositional matrix adjust.
 Identities = 51/127 (40%), Positives = 77/127 (61%), Gaps = 2/127 (2%)

Query  613  RGSKKHLLLAPSDVAGWGIFIKDPVQKNEFISEYCGEIISQDEADRRGKVYDKYMC--SF  670
            +  KK +  A S +  WG+F  + ++ NE + EY GE+I Q  AD R K Y+K     S+
Sbjct  788  KARKKQMRFAQSAIHDWGLFALERIEANEMVIEYIGEVIRQKVADHREKRYEKIGIGSSY  847

Query  671  LFNLNNDFVVDATRKGNKIRFANHSVNPNCYAKVMMVNGDHRIGIFAKRAIQTGEELFFD  730
            LF ++ D V+DAT  G+  RF NH   PNC AK++ V+ + +I I+A R I+ GEE+ +D
Sbjct  848  LFRVDEDQVIDATMSGSLARFINHCCGPNCTAKIITVDNEKKIVIYAGRDIEVGEEITYD  907

Query  731  YRYSQAD  737
            Y++   D
Sbjct  908  YKFPIED  914


>GEMCRY015726
Length=560

 Score = 106 bits (264),  Expect = 1e-21, Method: Compositional matrix adjust.
 Identities = 44/119 (37%), Positives = 74/119 (62%), Gaps = 2/119 (2%)

Query  617  KHLLLAPSDVAGWGIFIKDPVQKNEFISEYCGEIISQDEADRRGKVYDK--YMCSFLFNL  674
            K L    S + GWG++ +  ++  E + EY GE+IS    +RR  +Y+K     S++F +
Sbjct  421  KQLSFRKSGIHGWGLYAEQAIESEEMVIEYKGELISNKVCERREHMYEKSGIGSSYMFRI  480

Query  675  NNDFVVDATRKGNKIRFANHSVNPNCYAKVMMVNGDHRIGIFAKRAIQTGEELFFDYRY  733
            N   V+DATR G + R+ NHS  PNCY +++ V G  ++ +++KR+++ GEEL +DY +
Sbjct  481  NKTLVIDATRTGGRARYVNHSCEPNCYTRIIHVGGRPKVVLYSKRSMEEGEELSYDYNF  539


>LAPGUS048112
Length=567

 Score = 106 bits (264),  Expect = 1e-21, Method: Compositional matrix adjust.
 Identities = 47/119 (39%), Positives = 77/119 (65%), Gaps = 2/119 (2%)

Query  617  KHLLLAPSDVAGWGIFIKDPVQKNEFISEYCGEIISQDEADRRGKVYDKYMCS--FLFNL  674
            + +++  S +  WG+F  +  Q N+ + EY GE I Q  AD R K+Y+       ++F +
Sbjct  427  RKVVVGRSKIHQWGLFATEQFQANDMVIEYVGEEIRQKVADLREKMYESLGIGSCYMFRM  486

Query  675  NNDFVVDATRKGNKIRFANHSVNPNCYAKVMMVNGDHRIGIFAKRAIQTGEELFFDYRY  733
              D +VDAT++GN  RF NHS +PNCY+KV+ V+G ++I I A+R I+ G+E+ +DY++
Sbjct  487  TEDSIVDATKRGNIARFINHSCDPNCYSKVLEVDGRNKIIILARRVIEAGQEITYDYQF  545


>PARATL016833
Length=1132

 Score = 107 bits (267),  Expect = 1e-21, Method: Compositional matrix adjust.
 Identities = 51/121 (42%), Positives = 78/121 (64%), Gaps = 4/121 (3%)

Query  616   KKHLLLAPSDVAGWGIFIKDPVQKNEFISEYCGEIISQDEADRRGKVYDK--YMCSFLFN  673
             +K L  A S +  WG+F  +P+ +N+ + EY G+++S   AD R + Y++     S+LF 
Sbjct  988   RKILKFARSKIHEWGLFAMEPIAENDMVIEYIGQVVSAAVADLRERRYEERGIGSSYLFR  1047

Query  674   LNNDFVVDATRKGNKIRFANHSVNPNCYAKVMMVNGDH-RIGIFAKRAIQTGEELFFDYR  732
             ++ D V+DATR GN  RF NH   PNCYAKV+ V G+  ++ +FAKR I  GEE+ +DY+
Sbjct  1048  VD-DHVIDATRMGNMARFINHCCEPNCYAKVLTVEGNRKKVVLFAKRNIAVGEEITYDYK  1106

Query  733   Y  733
             +
Sbjct  1107  F  1107


>COCSUB001573
Length=132

 Score = 97.1 bits (240),  Expect = 1e-21, Method: Compositional matrix adjust.
 Identities = 49/110 (45%), Positives = 66/110 (60%), Gaps = 2/110 (2%)

Query  624  SDVAGWGIFIKDPVQKNEFISEYCGEIISQDEADRRGKVYDKYMCSFLFNLNNDFVVDAT  683
            S V  WG+F   P+  NEF+ EY GE+I +   D R +V       + F ++ D+VVDAT
Sbjct  2    SGVHAWGLFAHKPIPANEFVIEYVGELIRRTVNDVRERV--DADSDYRFRVDADWVVDAT  59

Query  684  RKGNKIRFANHSVNPNCYAKVMMVNGDHRIGIFAKRAIQTGEELFFDYRY  733
            R+G K RF NH  +PNC  K + V G   I I +KRAI  GEEL +DY++
Sbjct  60   RRGGKARFINHCCDPNCVTKTVSVGGQLHIMICSKRAIAEGEELSYDYKF  109


>NANOCE071637
Length=207

 Score = 99.8 bits (247),  Expect = 1e-21, Method: Compositional matrix adjust.
 Identities = 49/124 (40%), Positives = 79/124 (64%), Gaps = 3/124 (2%)

Query  617  KHLLLAPSDVAGWGIFIKDPVQKNEFISEYCGEIISQDEADRRGKVYDKYM--CSFLFNL  674
            + LL+  S + GWG+F K+ ++K+  ++EY GE++    AD R K+Y++      +LF L
Sbjct  66   QRLLVKRSRIHGWGLFAKEAIKKDAMVAEYIGEVVRACVADLREKMYEESGQGSCYLFRL  125

Query  675  NNDFVVDATRKGNKIRFANHSVNPNCYAKVMMVN-GDHRIGIFAKRAIQTGEELFFDYRY  733
            +   +VDAT +GN  RF NH  +PNCYA+V+ V+ G+ +I   AKR I  GEE+ ++Y +
Sbjct  126  DRYDIVDATMQGNMARFVNHCCDPNCYARVISVDTGEKKIIFLAKRDIAAGEEVSYNYHF  185

Query  734  SQAD  737
            +  D
Sbjct  186  TLED  189


>ELPMAR016533
Length=1706

 Score = 107 bits (267),  Expect = 1e-21, Method: Compositional matrix adjust.
 Identities = 49/137 (36%), Positives = 80/137 (58%), Gaps = 1/137 (1%)

Query  598   HWDSKNVSCKNCSIQRGSKKHLLLAPSDVAGWGIFIKDPVQKNEFISEYCGEIISQDEAD  657
             H  + +++    +  R   K++    S +  WG+F  + +   E + EY GE I +  A+
Sbjct  1549  HGHTASLTASKMNALRCRPKNIQFGKSSIHSWGVFALEEIAAEEMVVEYIGEYIQEKVAN  1608

Query  658   RRGKVYDKYMCS-FLFNLNNDFVVDATRKGNKIRFANHSVNPNCYAKVMMVNGDHRIGIF  716
              R K+Y K     ++F +++  ++DAT+KGN  RF NHS +PNCY +V+ V    RI IF
Sbjct  1609  LREKLYAKQGYDDYMFRVDDHLIIDATKKGNLARFINHSCDPNCYTRVVHVQNTPRIVIF  1668

Query  717   AKRAIQTGEELFFDYRY  733
             +KR I+ GEEL +DY++
Sbjct  1669  SKRKIKPGEELTYDYKF  1685


>SORBIC001078
Length=1136

 Score = 107 bits (266),  Expect = 1e-21, Method: Compositional matrix adjust.
 Identities = 50/124 (40%), Positives = 77/124 (62%), Gaps = 2/124 (2%)

Query  612   QRGSKKHLLLAPSDVAGWGIFIKDPVQKNEFISEYCGEIISQDEADRRGKVYDK--YMCS  669
              +  KK L    S +  WG+   + ++  +F+ EY G++I +  +D R   Y+K     S
Sbjct  992   MKARKKRLRFQRSKIHEWGLVALELIEAEDFVIEYVGQLIHRRVSDIRESQYEKSGIGSS  1051

Query  670   FLFNLNNDFVVDATRKGNKIRFANHSVNPNCYAKVMMVNGDHRIGIFAKRAIQTGEELFF  729
             +LF L++DFVVDAT++G   RF NHS  PNCY KV+ V+G  +I I+AKR I  GEE+ +
Sbjct  1052  YLFRLDDDFVVDATKRGGLARFINHSCEPNCYTKVITVDGQKKIFIYAKRRIYAGEEITY  1111

Query  730   DYRY  733
             +Y++
Sbjct  1112  NYKF  1115


>NUCSPE059638
Length=1149

 Score = 107 bits (266),  Expect = 1e-21, Method: Compositional matrix adjust.
 Identities = 51/121 (42%), Positives = 78/121 (64%), Gaps = 4/121 (3%)

Query  616   KKHLLLAPSDVAGWGIFIKDPVQKNEFISEYCGEIISQDEADRRGKVYDK--YMCSFLFN  673
             +K L  A S +  WG+F  +P+ +N+ + EY G+++S   AD R + Y++     S+LF 
Sbjct  988   RKILKFARSKIHEWGLFAMEPIAENDMVIEYIGQVVSAAVADLRERRYEERGIGSSYLFR  1047

Query  674   LNNDFVVDATRKGNKIRFANHSVNPNCYAKVMMVNGDH-RIGIFAKRAIQTGEELFFDYR  732
             ++ D V+DATR GN  RF NH   PNCYAKV+ V G+  ++ +FAKR I  GEE+ +DY+
Sbjct  1048  VD-DHVIDATRMGNMARFINHCCEPNCYAKVLTVEGNRKKVVLFAKRNIAVGEEITYDYK  1106

Query  733   Y  733
             +
Sbjct  1107  F  1107


>CRAGIG061332
Length=1566

 Score = 107 bits (267),  Expect = 1e-21, Method: Compositional matrix adjust.
 Identities = 52/127 (41%), Positives = 76/127 (60%), Gaps = 2/127 (2%)

Query  613   RGSKKHLLLAPSDVAGWGIFIKDPVQKNEFISEYCGEIISQDEADRRGKVYDKYMC--SF  670
             R  KK L  A S +  WG+F  +P+  +E + EY GE + Q  AD R K Y+   C  S+
Sbjct  1423  RLRKKQLKFARSGIHDWGLFALEPIAADEMVIEYVGETLRQSLADLREKKYEAEGCGSSY  1482

Query  671   LFNLNNDFVVDATRKGNKIRFANHSVNPNCYAKVMMVNGDHRIGIFAKRAIQTGEELFFD  730
             LF ++ + ++DAT+ GN  RF NH  NPNCYAK++ V    +I I++KR I   EE+ +D
Sbjct  1483  LFRVDTETIIDATKCGNLARFINHCCNPNCYAKIITVESQKKIVIYSKRDIDVNEEITYD  1542

Query  731   YRYSQAD  737
             Y++   D
Sbjct  1543  YKFPIED  1549


>COEREV000722
Length=214

 Score = 99.8 bits (247),  Expect = 2e-21, Method: Compositional matrix adjust.
 Identities = 49/119 (41%), Positives = 74/119 (62%), Gaps = 2/119 (2%)

Query  617  KHLLLAPSDVAGWGIFIKDPVQKNEFISEYCGEIISQDEADRRGKVYDK--YMCSFLFNL  674
            K L  + S +  WG+F  +P+ + EF+ EY GE I    AD R + Y++     S+LF L
Sbjct  75   KRLQFSKSAIHDWGLFASEPIFRKEFVIEYIGERIRSVLADLREEQYEREGIGSSYLFRL  134

Query  675  NNDFVVDATRKGNKIRFANHSVNPNCYAKVMMVNGDHRIGIFAKRAIQTGEELFFDYRY  733
            +++ V+DAT+ GN  RF NH   PNC A  ++V+G  R+ I+A R IQ GEE+ +DY++
Sbjct  135  DDNTVIDATKCGNVARFINHCCEPNCVAGKIVVDGTMRVVIYAARDIQIGEEITYDYKF  193


>ARATHA009642
Length=519

 Score = 104 bits (260),  Expect = 2e-21, Method: Compositional matrix adjust.
 Identities = 57/162 (35%), Positives = 85/162 (52%), Gaps = 12/162 (7%)

Query  574  KQCPCYLAVRECDPDLCLTCGAADHWDSKNVSCKNCSIQRGSKKHLLLAPSDVAGWGIFI  633
            ++C   +   EC P  C  CG         V CKN   Q+       L   +  GWG+  
Sbjct  56   ERCLNVITNTECTPGYC-PCG---------VYCKNQKFQKCEYAKTKLIKCEGRGWGLVA  105

Query  634  KDPVQKNEFISEYCGEIISQDEADRRGKVYDKYMC--SFLFNLNNDFVVDATRKGNKIRF  691
             + ++  +FI EYCGE+IS  EA +R + Y+ +    +++ +LN    +DAT+KG+  RF
Sbjct  106  LEEIKAGQFIMEYCGEVISWKEAKKRAQTYETHGVKDAYIISLNASEAIDATKKGSLARF  165

Query  692  ANHSVNPNCYAKVMMVNGDHRIGIFAKRAIQTGEELFFDYRY  733
             NHS  PNC  +   V G+ R+GIFAK +I    EL +DY +
Sbjct  166  INHSCRPNCETRKWNVLGEVRVGIFAKESISPRTELAYDYNF  207


>NEPPYR015919
Length=367

 Score = 102 bits (255),  Expect = 2e-21, Method: Compositional matrix adjust.
 Identities = 46/108 (43%), Positives = 68/108 (63%), Gaps = 2/108 (2%)

Query  628  GWGIFIKDPVQKNEFISEYCGEIISQDEADRRGKVYDKY--MCSFLFNLNNDFVVDATRK  685
            GWG+F   P+ +  F+ EY GE++S  EA RR   Y+      +++ NL++  V+DA+RK
Sbjct  176  GWGLFATAPIPEGSFVMEYIGEVVSPQEAARRVDSYEAAGEAHTYMMNLSSTEVIDASRK  235

Query  686  GNKIRFANHSVNPNCYAKVMMVNGDHRIGIFAKRAIQTGEELFFDYRY  733
            G   RF NHS  PNC  +   V G+ R+G+F++R IQ GEEL +DY +
Sbjct  236  GCSARFINHSCAPNCATQKWTVQGEWRVGLFSERDIQQGEELTYDYNF  283


>RUSMAR009253
Length=2090

 Score = 106 bits (265),  Expect = 2e-21, Method: Compositional matrix adjust.
 Identities = 67/195 (34%), Positives = 97/195 (50%), Gaps = 27/195 (14%)

Query  543   IAQNFCEKFCQCSSECQNRFPGCRCKAQCNTKQCPCYLAVRECDPDLCLTCGAADHWDSK  602
             + QN  E   QC+  C    PG +    CN  +C    ++ ECD   C            
Sbjct  1315  LLQNHGEHIMQCN--CVE-VPGAKA---CNDHRCLNRASMFECDEQHCQ-----------  1357

Query  603   NVSCKNCSIQRGSKKHLLLAPSDVA------GWGIFIKDPVQKNEFISEYCGEIISQDEA  656
               + ++CS QR  K+  +  P  V       GWG+   + V+K  F+ EY GE+I +D+ 
Sbjct  1358  --AGESCSNQRFQKRQYV--PVKVTKAFGSKGWGLKPLEDVEKGTFVMEYQGEVIDEDDY  1413

Query  657   DRRGKVYDKYMCSFLFNLNNDFVVDATRKGNKIRFANHSVNPNCYAKVMMVNGDHRIGIF  716
             +RR K Y+     +  NL  D  +DA+RKGN  RF NHS +PNC  +   V+G+  +GIF
Sbjct  1414  ERRKKRYEGEKNFYFMNLTPDLFLDASRKGNLARFINHSCDPNCATQKWTVSGEPCVGIF  1473

Query  717   AKRAIQTGEELFFDY  731
             A + I  G E+ FDY
Sbjct  1474  AVKDIPKGSEITFDY  1488


>GEFOKE007349
Length=1241

 Score = 106 bits (264),  Expect = 3e-21, Method: Compositional matrix adjust.
 Identities = 49/120 (41%), Positives = 75/120 (63%), Gaps = 2/120 (2%)

Query  616   KKHLLLAPSDVAGWGIFIKDPVQKNEFISEYCGEIISQDEADRRGKVYDKYMC--SFLFN  673
             KK L  A S +  WG+F ++ +   E + EY GE++ Q  AD R K Y+K     S+LF 
Sbjct  1101  KKRLRFAKSLIHDWGLFAEENIAAGEMVIEYVGEVVRQRIADIREKRYEKVGIGSSYLFR  1160

Query  674   LNNDFVVDATRKGNKIRFANHSVNPNCYAKVMMVNGDHRIGIFAKRAIQTGEELFFDYRY  733
             +++D ++DATR GN  RF NH  +PNC AKV+ V+   ++ I+A + I  GEE+ +DY++
Sbjct  1161  IDDDAIIDATRVGNLSRFINHCCDPNCNAKVITVDNKQKVVIYAAKDITAGEEITYDYKF  1220


>SALKVE003478
Length=653

 Score = 105 bits (262),  Expect = 3e-21, Method: Compositional matrix adjust.
 Identities = 48/120 (40%), Positives = 73/120 (61%), Gaps = 2/120 (2%)

Query  616  KKHLLLAPSDVAGWGIFIKDPVQKNEFISEYCGEIISQDEADRRGKVYDKYMC--SFLFN  673
            KK L    S +  WG+F  + +  +E + EY GE I Q  AD R + Y++     S+LF 
Sbjct  512  KKQLRFGRSKIHDWGLFAMEEIAADEMVIEYVGETIRQTVADDRERRYEQLGIGSSYLFR  571

Query  674  LNNDFVVDATRKGNKIRFANHSVNPNCYAKVMMVNGDHRIGIFAKRAIQTGEELFFDYRY  733
            +++D +VDATR G   RF NHS  PNCYA+++ + G  +I I++K  I  GEE+ +DY++
Sbjct  572  VDSDVIVDATRCGTLARFMNHSCEPNCYARIVTLEGQKKIVIYSKINIHEGEEITYDYKF  631


>BASMER014952
Length=168

 Score = 97.4 bits (241),  Expect = 3e-21, Method: Compositional matrix adjust.
 Identities = 51/124 (41%), Positives = 74/124 (60%), Gaps = 8/124 (6%)

Query  616  KKHLLLAPSDVAGWGIFIKDPVQKNEFISEYCGEIISQDEADRRGKVYDK--YMCSFLFN  673
            KK L  A S +  WG+F  + ++ N+ + EY GEII Q  AD R K+Y++     S+LF 
Sbjct  33   KKQLKFAKSPIHDWGLFAMEKIEANDMVIEYIGEIIRQKVADHREKIYERSGIGSSYLFR  92

Query  674  LNNDFVVDATRKGNKIRFANHSVNPNCYAKVMMVNGDHRIGIFAKRAIQTGEELFFDYRY  733
            ++ D +      GN  RF NH   PNC AKV+ V+G  +I I+AKR I+ GEE+ +DY++
Sbjct  93   VDEDTM------GNIARFINHCCTPNCNAKVISVDGQKKIVIYAKRDIEEGEEITYDYKF  146

Query  734  SQAD  737
               D
Sbjct  147  PIED  150


>POLPAL006854
Length=1458

 Score = 106 bits (264),  Expect = 3e-21, Method: Compositional matrix adjust.
 Identities = 50/125 (40%), Positives = 74/125 (59%), Gaps = 2/125 (2%)

Query  616   KKHLLLAPSDVAGWGIFIKDPVQKNEFISEYCGEIISQDEADRRGKVYDK--YMCSFLFN  673
             KK +  + S +  WG+F  +P+   + + EY GE+I Q  AD R K Y K     S+LF 
Sbjct  1318  KKKIKFSRSAIHDWGLFALEPITAKDMVIEYIGEVIRQKVADEREKRYTKKGIGSSYLFR  1377

Query  674   LNNDFVVDATRKGNKIRFANHSVNPNCYAKVMMVNGDHRIGIFAKRAIQTGEELFFDYRY  733
             +++D ++DAT KGN  RF NH  +PNC AK++      +I I+AKR I  GEE+ +DY++
Sbjct  1378  IDDDTIIDATFKGNLARFINHCCDPNCIAKIIQTGNQKKIVIYAKRDIMIGEEITYDYKF  1437

Query  734   SQADA  738
                D 
Sbjct  1438  PIEDV  1442


>NEOSPE014327
Length=255

 Score = 99.8 bits (247),  Expect = 3e-21, Method: Compositional matrix adjust.
 Identities = 60/153 (39%), Positives = 84/153 (55%), Gaps = 13/153 (8%)

Query  584  ECDPDLCLTCGAADHWDSKNVSCKNCSIQRGSKK--HLLLAPSDVAGWGIFIKDPVQKNE  641
            ECDP LC            N  C N   QR  KK   L +  S   G+G+    P++K+E
Sbjct  40   ECDPQLCKC----------NEKCSNQRFQRYDKKSKQLKVFWSGSKGYGLKTIKPIKKDE  89

Query  642  FISEYCGEIISQDEADRRGKVYDKYMCSFLF-NLNNDFVVDATRKGNKIRFANHSVNPNC  700
             I EY GE++S    ++R +   K + SF F +  +  V+DA +KG+  RFANHS NPNC
Sbjct  90   LIIEYTGEVMSLKACNKRLETVYKDLKSFYFIHFESGKVIDAYQKGSIARFANHSCNPNC  149

Query  701  YAKVMMVNGDHRIGIFAKRAIQTGEELFFDYRY  733
              +   VN + R+G+FA R I+ GEEL +DY +
Sbjct  150  SMERWTVNDETRVGLFALRNIEAGEELLYDYNF  182


>KLENIT003553
Length=2110

 Score = 106 bits (264),  Expect = 4e-21, Method: Compositional matrix adjust.
 Identities = 49/135 (36%), Positives = 81/135 (60%), Gaps = 2/135 (1%)

Query  601   SKNVSCKNCSIQRGSKKHLLLAPSDVAGWGIFIKDPVQKNEFISEYCGEIISQDEADRRG  660
             ++ V+    S  +  KK L    S +  WGI   + ++  +F+ EY G++I +  ++ R 
Sbjct  1954  AEGVAALKLSQLKSRKKKLKFVRSKIHDWGIVTDEAIEAEDFVIEYIGQVIRRPVSELRE  2013

Query  661   KVYDKYM--CSFLFNLNNDFVVDATRKGNKIRFANHSVNPNCYAKVMMVNGDHRIGIFAK  718
             + Y+K     S+LF +++D V+DAT+ G   RF NH  +PNCY KV+ V G  +I I++K
Sbjct  2014  QRYEKLGIGSSYLFRIDDDNVIDATKMGGAARFINHCCDPNCYTKVIWVEGQKKIVIYSK  2073

Query  719   RAIQTGEELFFDYRY  733
             R I+ GEEL +DY++
Sbjct  2074  RRIEPGEELTYDYKF  2088


>CYAMER003433
Length=1354

 Score = 105 bits (263),  Expect = 4e-21, Method: Compositional matrix adjust.
 Identities = 63/171 (37%), Positives = 84/171 (49%), Gaps = 6/171 (4%)

Query  565  CRCKAQCNTKQCPCYLAVRECDPDLCLTCGAADHWDSKNVSCKNCSIQRGSKK--HLLLA  622
            C+C   C    C       EC+P    TC  A    S +  C N   QR +     L  +
Sbjct  813  CQCIGACVPGVCLNSTVCVECNPA---TCPVARSRSSTDPQCGNMRFQRQAYAPVELFFS  869

Query  623  PSDVAGWGIFIKDPVQKNEFISEYCGEIISQDEADRRGKVYDKYMCSFLFNLNNDFVVDA  682
            P+   G GI  + P++K +FI EY GE+I   E  RR + +      +   L+    +DA
Sbjct  870  PNG-RGCGIRSRAPLKKGDFIVEYMGEVIGPTELARRKRDHALERHVYFMTLDQSTFLDA  928

Query  683  TRKGNKIRFANHSVNPNCYAKVMMVNGDHRIGIFAKRAIQTGEELFFDYRY  733
            +RKG   RF NHS  PNC+ +  +V G  R+GIFA R I  GEEL FDYR 
Sbjct  929  SRKGTWGRFLNHSCEPNCHTQKWLVLGKVRVGIFASRDIAAGEELTFDYRM  979


>MADERY001442
Length=151

 Score = 96.3 bits (238),  Expect = 4e-21, Method: Composition-based stats.
 Identities = 45/123 (37%), Positives = 75/123 (61%), Gaps = 1/123 (1%)

Query  616  KKHLLLAPSDVAGWGIFIKDPVQKNEFISEYCGEIISQDEADRRGKVYDKY-MCSFLFNL  674
            ++ + +  S + GWG F+ + V+ +E + EY GE+I Q  AD R + YD   + +++F +
Sbjct  22   RRRVQVGRSAIHGWGAFVTEAVRADEMLLEYTGELIRQKIADERERRYDAAGIGTYMFRI  81

Query  675  NNDFVVDATRKGNKIRFANHSVNPNCYAKVMMVNGDHRIGIFAKRAIQTGEELFFDYRYS  734
             +D ++DAT+KG+  RF NHS  PNCY ++  ++G   I I A+ A+  G EL +DY + 
Sbjct  82   GDDEIIDATKKGSAARFCNHSCAPNCYTRMHDISGTKVIVIHARHALAAGTELTYDYNFD  141

Query  735  QAD  737
              D
Sbjct  142  FED  144


>HYPCAT013369
Length=197

 Score = 97.8 bits (242),  Expect = 4e-21, Method: Compositional matrix adjust.
 Identities = 48/135 (36%), Positives = 78/135 (58%), Gaps = 20/135 (15%)

Query  619  LLLAPSDVAGWGIFIKDPVQKNEFISEY------------------CGEIISQDEADRRG  660
            LL   S +  WG+F ++P+  +E + EY                   GE+I    A++R 
Sbjct  41   LLTGKSKIHAWGVFAEEPLAADEMVLEYRCGLALDSTVGCEPNFFCSGEVIGNAVANKRE  100

Query  661  KVYDKYMCS--FLFNLNNDFVVDATRKGNKIRFANHSVNPNCYAKVMMVNGDHRIGIFAK  718
            K+Y +      ++F ++++ V+DAT+KG+  RF NHS  PNCY K++ V+G  +I I+AK
Sbjct  101  KLYSRQQIGSDYMFRVDDNTVIDATKKGSLARFVNHSCEPNCYTKIIEVSGQKKIIIYAK  160

Query  719  RAIQTGEELFFDYRY  733
            R I +GEEL +DY++
Sbjct  161  RDIASGEELCYDYKF  175


>CHASUB017772
Length=1008

 Score = 105 bits (262),  Expect = 4e-21, Method: Compositional matrix adjust.
 Identities = 49/112 (44%), Positives = 70/112 (63%), Gaps = 2/112 (2%)

Query  624  SDVAGWGIFIKDPVQKNEFISEYCGEIISQDEADRRGKVYDKYMCS--FLFNLNNDFVVD  681
            S + GWG+F K+   K+E + EY GE++ Q  AD R K Y++      +LF L+ D + D
Sbjct  876  STIHGWGLFAKEEFGKDEMVIEYTGEVVRQCIADLREKDYERLGLGSCYLFRLDADAITD  935

Query  682  ATRKGNKIRFANHSVNPNCYAKVMMVNGDHRIGIFAKRAIQTGEELFFDYRY  733
             T  G   RF NHS  PN YAK++ + G  +I IFA RAI+TGEE+ +DY++
Sbjct  936  GTCTGCMARFINHSCEPNAYAKLVTITGVKKIIIFANRAIKTGEEITYDYKF  987


Lambda      K        H        a         alpha
   0.317    0.134    0.414    0.792     4.96 

Gapped
Lambda      K        H        a         alpha    sigma
   0.267   0.0410    0.140     1.90     42.6     43.6 

Effective search space used: 599136974306


  Database: eukarya_proteomes_reduced99_lt.fa
    Posted date:  Jun 30, 2022  11:47 AM
  Number of letters in database: 1,577,703,286
  Number of sequences in database:  4,265,136


Matrix: BLOSUM62
Gap Penalties: Existence: 11, Extension: 1
Neighboring words threshold: 11
Window for multiple hits: 40
