# Supplementary material for: Uncoupled evolution of the Polycomb system and deep origin of non-canonical PRC1
Source: Commun Biol. 2023 Nov 10;6:1144. doi: 10.1038/s42003-023-05501-x (PMC10638273; doi:10.1038/s42003-023-05501-x)
Supplement: Supplementary file 9 — Supplementary Data 6 [file 42003_2023_5501_MOESM9_ESM.zip › Supplementary Data 6/PCGF_blastoutput.txt]

HSAP097495_Homo_sapiens	HOMSAP011238	100	326	0	0	1	326	144	469	0	685
HSAP097495_Homo_sapiens	HOMSAP048591	100	326	0	0	1	326	1	326	0	682
HSAP097495_Homo_sapiens	DANRER011230	80,982	326	56	5	1	326	3	322	1,3E-180	507
HSAP097495_Homo_sapiens	DANRER018260	77,231	325	68	5	1	322	3	324	4,28E-172	485
HSAP097495_Homo_sapiens	HOMSAP117990	62,537	339	107	6	1	320	1	338	5,37E-149	427
HSAP097495_Homo_sapiens	HOMSAP117989	62,537	339	107	6	1	320	1	338	5,37E-149	427
HSAP097495_Homo_sapiens	HOMSAP092071	62,537	339	107	6	1	320	1	338	5,37E-149	427
HSAP097495_Homo_sapiens	HOMSAP050364	62,537	339	107	6	1	320	1	338	5,37E-149	427
HSAP097495_Homo_sapiens	HOMSAP033619	62,537	339	107	6	1	320	1	338	5,37E-149	427
HSAP097495_Homo_sapiens	HOMSAP033618	62,537	339	107	6	1	320	1	338	5,37E-149	427
HSAP097495_Homo_sapiens	BRABEL021756	57,432	296	97	6	1	270	1	293	2,39E-110	329
HSAP097495_Homo_sapiens	ACAPLA008740	56,589	258	89	4	1	235	2	259	6,8E-95	300
HSAP097495_Homo_sapiens	ACAPLA008730	56,589	258	89	4	1	235	2	259	6,8E-95	300
HSAP097495_Homo_sapiens	ACAPLA008720	56,589	258	89	4	1	235	2	259	6,8E-95	300
HSAP097495_Homo_sapiens	ACAPLA008710	56,589	258	89	4	1	235	40	297	3,9E-94	299
HSAP097495_Homo_sapiens	CRAGIG033119	57,317	246	100	4	1	243	1	244	2,66E-93	289
HSAP097495_Homo_sapiens	CRAGIG033118	57,317	246	100	4	1	243	1	244	2,66E-93	289
HSAP097495_Homo_sapiens	CRAGIG033121	58,13	246	97	5	1	243	1	243	3,21E-92	286
HSAP097495_Homo_sapiens	CRAGIG033120	58,13	246	97	5	1	243	1	243	3,21E-92	286
HSAP097495_Homo_sapiens	IXOSCA009184	56,277	231	96	2	1	226	1	231	9,8E-88	275
HSAP097495_Homo_sapiens	DAPMAG018905	57,269	227	91	4	1	227	1	221	1,29E-85	282
HSAP097495_Homo_sapiens	CRAGIG033116	56,485	239	91	5	1	227	1	238	4,61E-79	264
HSAP097495_Homo_sapiens	CRAGIG017861	56,485	239	91	5	1	227	1	238	4,61E-79	264
HSAP097495_Homo_sapiens	IXOSCA021953	49,785	233	108	2	6	229	3	235	2,23E-74	247
HSAP097495_Homo_sapiens	IXOSCA016116	48,498	233	111	1	6	229	3	235	2,94E-73	235
HSAP097495_Homo_sapiens	IXOSCA032474	48,498	233	111	1	6	229	3	235	1,65E-72	243
HSAP097495_Homo_sapiens	IXOSCA004813	47,414	232	112	1	6	227	3	234	3,78E-72	241
HSAP097495_Homo_sapiens	IXOSCA021950	41,042	307	158	5	6	299	3	299	5,8E-71	238
HSAP097495_Homo_sapiens	CRAGIG017860	50,222	225	95	4	1	225	1	208	1,27E-66	229
HSAP097495_Homo_sapiens	CRAGIG033117	50,222	225	95	4	1	225	14	221	2,07E-66	229
HSAP097495_Homo_sapiens	IXOSCA016107	48,309	207	98	1	30	227	1	207	6,56E-62	214
HSAP097495_Homo_sapiens	CIOINT012628	49,065	214	101	3	1	209	1	211	5,3E-59	199
HSAP097495_Homo_sapiens	DROMEL013847	45,022	231	109	7	3	227	248	466	3,1E-57	206
HSAP097495_Homo_sapiens	IXOSCA009492	44,348	230	118	5	6	227	23	250	2,24E-56	203
HSAP097495_Homo_sapiens	BRABEL012507	37,069	232	131	2	7	229	7	232	4,56E-56	187
HSAP097495_Homo_sapiens	SCHMAN003898	38,494	239	137	4	1	230	1	238	1,5E-54	187
HSAP097495_Homo_sapiens	IXOSCA028049	42,213	244	117	6	6	227	23	264	3,77E-54	197
HSAP097495_Homo_sapiens	ACAPLA032147	38,723	235	120	6	6	230	14	234	3,34E-53	180
HSAP097495_Homo_sapiens	IXOSCA016114	56,391	133	58	0	6	138	3	135	1,17E-49	168
HSAP097495_Homo_sapiens	DAPMAG018479	37,447	235	141	4	9	240	159	390	1,71E-49	181
HSAP097495_Homo_sapiens	IXOSCA024079	56,716	134	57	1	6	138	3	136	1,46E-48	165
HSAP097495_Homo_sapiens	HOMSAP057483	39,485	233	121	5	5	228	34	255	1,58E-48	169
HSAP097495_Homo_sapiens	DANRER006097	38,462	234	125	6	5	228	66	290	1,08E-47	167
HSAP097495_Homo_sapiens	IXOSCA032444	56,391	133	58	0	6	138	3	135	3,32E-47	162
HSAP097495_Homo_sapiens	LEUCOM036086	38,158	228	123	6	6	228	11	225	5,08E-46	161
HSAP097495_Homo_sapiens	CRAGIG051459	37,759	241	129	5	1	227	2	235	9,61E-46	160
HSAP097495_Homo_sapiens	CRAGIG000842	37,759	241	129	5	1	227	2	235	9,92E-46	160
HSAP097495_Homo_sapiens	NEMVEC010200	36,207	232	130	5	6	227	2	225	3,81E-45	159
HSAP097495_Homo_sapiens	DROMEL012627	39,565	230	118	6	6	228	4	219	4,02E-45	159
HSAP097495_Homo_sapiens	CRAGIG000843	38,428	229	117	5	6	226	5	217	4,75E-43	153
HSAP097495_Homo_sapiens	CRAGIG053473	38,428	229	117	5	6	226	5	217	5,69E-43	153
HSAP097495_Homo_sapiens	HOMSAP049628	35,865	237	135	5	4	226	3	236	5,2E-42	151
HSAP097495_Homo_sapiens	HOMSAP043614	35,865	237	135	5	4	226	3	236	5,2E-42	151
HSAP097495_Homo_sapiens	HOMSAP043613	35,865	237	135	5	4	226	3	236	5,2E-42	151
HSAP097495_Homo_sapiens	HOMSAP043612	35,865	237	135	5	4	226	3	236	5,2E-42	151
HSAP097495_Homo_sapiens	HOMSAP043611	35,865	237	135	5	4	226	3	236	5,2E-42	151
HSAP097495_Homo_sapiens	HOMSAP043610	35,865	237	135	5	4	226	3	236	5,2E-42	151
HSAP097495_Homo_sapiens	HOMSAP020428	35,865	237	135	5	4	226	3	236	5,2E-42	151
HSAP097495_Homo_sapiens	IXOSCA009794	38,034	234	121	8	6	229	27	246	9,5E-42	150
HSAP097495_Homo_sapiens	DAPMAG016652	37,179	234	120	7	6	228	4	221	1,47E-41	149
HSAP097495_Homo_sapiens	SALKVE007148	38,767	227	126	6	7	228	41	259	2,02E-41	150
HSAP097495_Homo_sapiens	IXOSCA026566	38,034	234	121	8	6	229	16	235	3,79E-41	149
HSAP097495_Homo_sapiens	IXOSCA009795	38,034	234	121	8	6	229	16	235	3,79E-41	149
HSAP097495_Homo_sapiens	TRIADH008842	36,555	238	130	6	1	228	1	227	8,59E-41	147
HSAP097495_Homo_sapiens	NEMVEC006305	71,111	90	24	1	1	90	1	88	1,35E-40	142
HSAP097495_Homo_sapiens	NEMVEC006272	71,111	90	24	1	1	90	1	88	1,35E-40	142
HSAP097495_Homo_sapiens	NEMVEC006283	70	90	25	1	1	90	1	88	6,7E-40	140
HSAP097495_Homo_sapiens	BOMMOR007410	46,341	164	81	4	68	227	8	168	1,14E-39	154
HSAP097495_Homo_sapiens	IXOSCA022264	34,615	260	120	8	6	229	27	272	1,26E-39	146
HSAP097495_Homo_sapiens	DIAGRA044846	33,051	236	144	6	3	228	106	337	1,62E-39	147
HSAP097495_Homo_sapiens	CRAGIG019368	37,387	222	118	5	20	227	1	215	2,12E-39	144
HSAP097495_Homo_sapiens	CRAGIG051460	37,387	222	118	5	20	227	1	215	2,14E-39	144
HSAP097495_Homo_sapiens	BRABEL005914	34,298	242	121	4	6	227	19	242	2,21E-39	145
HSAP097495_Homo_sapiens	IXOSCA026565	34,615	260	120	8	6	229	16	261	4,1E-39	144
HSAP097495_Homo_sapiens	IXOSCA022265	34,615	260	120	8	6	229	16	261	4,1E-39	144
HSAP097495_Homo_sapiens	ACAPLA015264	38,393	224	120	5	6	226	4	212	9,72E-39	142
HSAP097495_Homo_sapiens	ACAPLA015262	38,393	224	120	5	6	226	18	226	1,18E-38	142
HSAP097495_Homo_sapiens	NEMVEC010219	35,246	244	130	7	1	226	2	235	1,19E-38	142
HSAP097495_Homo_sapiens	ACAPLA015263	38,839	224	118	5	6	226	18	225	1,42E-38	142
HSAP097495_Homo_sapiens	HOMSAP002135	37,445	227	125	3	7	225	123	340	2,13E-38	145
HSAP097495_Homo_sapiens	CIOINT006353	39,572	187	102	5	7	185	18	201	8E-38	140
HSAP097495_Homo_sapiens	ACAPLA008751	47,024	168	66	4	91	235	1	168	3,26E-37	145
HSAP097495_Homo_sapiens	IXOSCA022873	40,86	186	90	5	6	183	16	189	8,5E-37	138
HSAP097495_Homo_sapiens	MNELEI007389	34,483	232	124	6	7	225	132	348	5,57E-36	138
HSAP097495_Homo_sapiens	MNELEI006764	34,034	238	138	7	8	229	4	238	2,39E-35	134
HSAP097495_Homo_sapiens	DROMEL010602	35,349	215	118	3	16	227	33	229	2,61E-35	142
HSAP097495_Homo_sapiens	MONBRE003442	34,375	224	144	3	6	229	157	377	5,81E-35	136
HSAP097495_Homo_sapiens	TRIADH006559	56,566	99	39	1	1	95	1	99	9,26E-35	130
HSAP097495_Homo_sapiens	DANRER024331	34,272	213	121	2	7	209	49	252	2,12E-34	132
HSAP097495_Homo_sapiens	DANRER047326	32,189	233	134	6	9	228	9	230	4,53E-33	127
HSAP097495_Homo_sapiens	DANRER046952	32,189	233	134	6	9	228	9	230	4,53E-33	127
HSAP097495_Homo_sapiens	DANRER027632	32,189	233	134	6	9	228	9	230	4,53E-33	127
HSAP097495_Homo_sapiens	CRAGIG007244	31,276	243	146	3	7	229	55	296	5,95E-33	129
HSAP097495_Homo_sapiens	CRAGIG052337	31,276	243	146	3	7	229	56	297	6,48E-33	129
HSAP097495_Homo_sapiens	NEMVEC010221	34,783	184	102	4	6	183	3	174	2,33E-32	124
HSAP097495_Homo_sapiens	ACAPLA015259	35,025	197	114	3	3	194	23	210	1,25E-31	124
HSAP097495_Homo_sapiens	LEUCOM040333	30,705	241	127	5	7	216	30	261	2,04E-31	124
HSAP097495_Homo_sapiens	TRIADH011005	33,333	195	99	4	6	187	2	178	3,07E-31	122
HSAP097495_Homo_sapiens	LEUCOM074955	30,705	241	127	5	7	216	27	258	3,31E-31	124
HSAP097495_Homo_sapiens	HOMSAP107174	32,468	231	138	5	9	228	9	232	3,8E-31	122
HSAP097495_Homo_sapiens	HOMSAP107173	32,468	231	138	5	9	228	9	232	3,8E-31	122
HSAP097495_Homo_sapiens	HOMSAP107172	32,468	231	138	5	9	228	9	232	3,8E-31	122
HSAP097495_Homo_sapiens	HOMSAP089187	32,468	231	138	5	9	228	9	232	3,8E-31	122
HSAP097495_Homo_sapiens	HOMSAP081469	32,468	231	138	5	9	228	9	232	3,8E-31	122
HSAP097495_Homo_sapiens	ACAPLA015261	34,715	193	112	3	7	194	26	209	6,59E-31	122
HSAP097495_Homo_sapiens	LEUCOM022243	30,612	245	130	5	3	216	154	389	8,23E-31	125
HSAP097495_Homo_sapiens	HOMSAP107161	44,928	138	70	1	7	138	123	260	5,35E-30	120
HSAP097495_Homo_sapiens	NEMVEC012737	35,417	192	111	3	37	225	138	319	1,64E-29	123
HSAP097495_Homo_sapiens	NEMVEC012737	68,75	32	10	0	6	37	4	35	7,21E-08	60,1
HSAP097495_Homo_sapiens	HOMSAP089186	32,11	218	134	4	9	219	9	219	2,43E-29	118
HSAP097495_Homo_sapiens	HOMSAP081468	32,11	218	134	4	9	219	9	219	2,43E-29	118
HSAP097495_Homo_sapiens	HOMSAP057276	32,11	218	134	4	9	219	9	219	2,43E-29	118
HSAP097495_Homo_sapiens	HOMSAP013250	32,11	218	134	4	9	219	9	219	2,43E-29	118
HSAP097495_Homo_sapiens	HOMSAP013029	32,11	218	134	4	9	219	9	219	2,43E-29	118
HSAP097495_Homo_sapiens	NEMVEC005868	49,462	93	47	0	6	98	2	94	6,33E-29	112
HSAP097495_Homo_sapiens	DANRER001132	33,624	229	134	6	9	228	9	228	1,33E-28	115
HSAP097495_Homo_sapiens	RAMVAR001795	34,222	225	131	7	8	226	7	220	1,49E-28	115
HSAP097495_Homo_sapiens	PRYPAR033278	37,273	220	115	7	12	228	168	367	2,46E-27	115
HSAP097495_Homo_sapiens	SCHMAN003154	48,98	98	50	0	1	98	5	102	5,47E-27	108
HSAP097495_Homo_sapiens	HOMSAP107162	60	80	32	0	7	86	123	202	7,43E-27	110
HSAP097495_Homo_sapiens	DAPMAG018480	28,906	256	162	7	34	280	85	329	7,56E-27	117
HSAP097495_Homo_sapiens	PRIPAC023372	32,751	229	136	9	7	226	77	296	3,19E-25	108
HSAP097495_Homo_sapiens	PARATL002869	30,769	247	147	4	3	226	14	259	3,85E-25	107
HSAP097495_Homo_sapiens	NUCSPE004919	30,769	247	147	4	3	226	14	259	4,94E-25	107
HSAP097495_Homo_sapiens	CIOINT000165	33,493	209	125	5	6	209	21	220	2,88E-24	104
HSAP097495_Homo_sapiens	HOMSAP129478	30,583	206	122	6	37	226	2	202	2,91E-24	103
HSAP097495_Homo_sapiens	HOMSAP043616	30,583	206	122	6	37	226	2	202	2,91E-24	103
HSAP097495_Homo_sapiens	HOMSAP043615	30,583	206	122	6	37	226	2	202	2,91E-24	103
HSAP097495_Homo_sapiens	STRRAT006847	47,126	87	45	1	12	97	114	200	3,77E-24	106
HSAP097495_Homo_sapiens	RAMVAR012102	29,358	218	142	4	12	217	12	229	4,36E-24	109
HSAP097495_Homo_sapiens	COLSPE005522	31,416	226	141	6	12	227	55	276	6,05E-24	104
HSAP097495_Homo_sapiens	PLAFUN009738	29,114	237	132	6	3	220	35	254	3,75E-23	102
HSAP097495_Homo_sapiens	NEMVEC010227	58,442	77	30	1	12	86	2	78	1,99E-22	95,5
HSAP097495_Homo_sapiens	CIOINT011032	44,554	101	53	1	6	106	117	214	2,21E-22	100
HSAP097495_Homo_sapiens	DIPROT031771	29,911	224	142	6	12	226	24	241	3,8E-21	96,7
HSAP097495_Homo_sapiens	DIPROT031770	29,911	224	142	6	12	226	24	241	3,8E-21	96,7
HSAP097495_Homo_sapiens	RAMVAR013941	41,667	108	57	2	1	102	1	108	3,89E-21	100
HSAP097495_Homo_sapiens	ACACAS007934	30,242	248	133	8	3	228	93	322	4,97E-21	97,8
HSAP097495_Homo_sapiens	BOMMOR007171	32,821	195	96	5	35	226	171	333	5,77E-20	95,1
HSAP097495_Homo_sapiens	HOMSAP107163	57,143	63	27	0	7	69	123	185	6,34E-19	89,4
HSAP097495_Homo_sapiens	HOMSAP057122	53,731	67	31	0	7	73	123	189	1,13E-18	90,1
HSAP097495_Homo_sapiens	HOMSAP057122	32,353	68	44	1	160	225	198	265	0,07	41,2
HSAP097495_Homo_sapiens	VITBRA009447	31,092	238	143	7	6	226	41	274	2,59E-18	91,7
HSAP097495_Homo_sapiens	PHYINF014798	26,295	251	147	8	3	226	6	245	3,12E-18	88,6
HSAP097495_Homo_sapiens	GEMCRY046563	38,393	112	67	2	12	123	46	155	2,12E-17	86,3
HSAP097495_Homo_sapiens	PRYPAR051184	50	84	41	1	12	95	23	105	2,12E-17	84,7
HSAP097495_Homo_sapiens	PRYPAR051184	38,961	77	42	2	152	228	95	166	0,072	40,4
HSAP097495_Homo_sapiens	IXOSCA032442	48,052	77	40	0	151	227	11	87	3,05E-17	88,6
HSAP097495_Homo_sapiens	HYPCAT012372	28,571	210	117	6	3	183	48	253	5,02E-17	86,3
HSAP097495_Homo_sapiens	GEPOCE027879	45,263	95	50	2	12	106	296	388	6,29E-17	87,8
HSAP097495_Homo_sapiens	GEPOCE049448	50,685	73	35	1	12	84	47	118	8,57E-17	86,7
HSAP097495_Homo_sapiens	GEPOCE018648	45,263	95	50	2	12	106	299	391	1,04E-16	87
HSAP097495_Homo_sapiens	PYGBIF005603	41,111	90	50	1	12	98	91	180	1,09E-16	83,6
HSAP097495_Homo_sapiens	GLOWIT002222	28,98	245	130	11	7	225	336	562	1,79E-16	86,3
HSAP097495_Homo_sapiens	RAMVAR012107	24,79	238	143	10	7	227	10	228	3,27E-16	85,5
HSAP097495_Homo_sapiens	MASBAL010358	31,193	218	121	9	3	200	5	213	5,33E-16	82,4
HSAP097495_Homo_sapiens	SPIPUN008085	25,703	249	144	10	12	229	82	320	2,25E-15	81,6
HSAP097495_Homo_sapiens	LAPGUS017482	28,444	225	148	5	3	226	33	245	2,4E-15	80,5
HSAP097495_Homo_sapiens	TELSUB001703	39,167	120	61	4	12	122	67	183	2,93E-15	82
HSAP097495_Homo_sapiens	LAPGUS017492	28,444	225	148	5	3	226	70	282	4,6E-15	80,5
HSAP097495_Homo_sapiens	LAPGUS017481	28,444	225	148	5	3	226	70	282	4,6E-15	80,5
HSAP097495_Homo_sapiens	BIGNAT017583	37,705	122	64	3	3	112	110	231	6,78E-15	80,9
HSAP097495_Homo_sapiens	CHOSPE030776	45,122	82	44	1	7	88	33	113	9,38E-15	76,3
HSAP097495_Homo_sapiens	GEFOKE006928	42,157	102	52	3	7	102	47	147	9,95E-15	80,5
HSAP097495_Homo_sapiens	GEFOKE006928	32,857	70	46	1	160	229	264	332	6,3	35,4
HSAP097495_Homo_sapiens	STEHIS001877	40,777	103	57	2	6	105	15	116	1,06E-14	77,4
HSAP097495_Homo_sapiens	OXYTRI004564	40,777	103	57	2	6	105	15	116	1,06E-14	77,4
HSAP097495_Homo_sapiens	GONPAC036277	43,023	86	48	1	12	97	24	108	3,46E-14	76,6
HSAP097495_Homo_sapiens	CHASUB000870	27,753	227	155	4	7	225	72	297	8,48E-14	77
HSAP097495_Homo_sapiens	BRABEL018397	32,692	156	94	3	75	226	1	149	1,06E-13	73,9
HSAP097495_Homo_sapiens	TELSPE047740	44,706	85	41	3	2	83	6	87	1,37E-13	76,3
HSAP097495_Homo_sapiens	TELSPE047739	44,706	85	41	3	2	83	6	87	1,37E-13	76,3
HSAP097495_Homo_sapiens	NANOCE160546	25,911	247	162	7	3	230	33	277	1,82E-13	75,9
HSAP097495_Homo_sapiens	NANOCE113146	25,911	247	162	7	3	230	33	277	1,82E-13	75,9
HSAP097495_Homo_sapiens	NANOCE059203	25,911	247	162	7	3	230	33	277	1,82E-13	75,9
HSAP097495_Homo_sapiens	NANOCE017970	25,911	247	162	7	3	230	33	277	1,82E-13	75,9
HSAP097495_Homo_sapiens	HALSEO009288	26,068	234	151	9	6	228	189	411	2,3E-13	76,6
HSAP097495_Homo_sapiens	DIALUT001848	30,275	218	121	9	12	221	166	360	2,81E-13	76,3
HSAP097495_Homo_sapiens	PICSPE047089	41,86	86	50	0	5	90	218	303	3,14E-13	76,6
HSAP097495_Homo_sapiens	RIGRAM021431	36,458	96	58	1	4	99	8	100	3,26E-13	72,4
HSAP097495_Homo_sapiens	CHRPER004628	32,85	207	104	8	18	191	16	220	3,93E-13	74,7
HSAP097495_Homo_sapiens	BREMOT008734	38	100	56	2	2	95	97	196	4,79E-13	73,9
HSAP097495_Homo_sapiens	RIGRAM021430	34,259	108	68	1	4	111	8	112	6,94E-13	71,6
HSAP097495_Homo_sapiens	SAPDIC007259	25,714	245	151	9	1	226	1	233	1,06E-12	72,8
HSAP097495_Homo_sapiens	RIGRAM021429	36,458	96	58	1	4	99	8	100	1,09E-12	72,8
HSAP097495_Homo_sapiens	BRABEL018396	32,484	157	94	4	75	226	1	150	1,72E-12	70,5
HSAP097495_Homo_sapiens	THETRA001298	40,506	79	45	2	7	84	22	99	3,36E-12	72,4
HSAP097495_Homo_sapiens	MATSPE009853	30,075	133	76	3	3	118	35	167	3,7E-12	72,8
HSAP097495_Homo_sapiens	ANCTWI007962	36,735	98	59	2	3	98	89	185	1E-11	70,1
HSAP097495_Homo_sapiens	MARPOL020491	39,362	94	50	3	16	107	28	116	1,35E-11	71,6
HSAP097495_Homo_sapiens	HALSEO009287	35,593	118	61	5	6	114	189	300	1,84E-11	70,9
HSAP097495_Homo_sapiens	CAPOWC004514	30,37	135	75	4	7	123	67	200	2,57E-11	71,2
HSAP097495_Homo_sapiens	BAFFRI001574	32,727	110	62	3	23	127	37	139	2,75E-11	68,9
HSAP097495_Homo_sapiens	GONPRO012211	35,714	84	53	1	15	98	14	96	9,92E-11	68,9
HSAP097495_Homo_sapiens	CYAPAR001146	39,744	78	42	3	12	86	421	496	1,52E-10	68,6
HSAP097495_Homo_sapiens	GUITHE002902	24,312	218	148	6	23	228	8	220	1,69E-10	66,2
HSAP097495_Homo_sapiens	CHRVEL011091	35,043	117	67	5	6	118	33	144	4,19E-10	67,4
HSAP097495_Homo_sapiens	PHYINF010060	23,348	227	164	5	3	226	27	246	4,28E-10	65,5
HSAP097495_Homo_sapiens	TELSUB009279	27,442	215	104	6	3	183	72	268	5,13E-10	66,2
HSAP097495_Homo_sapiens	PLABRA006986	24,696	247	135	10	2	225	14	232	5,3E-10	65,1
HSAP097495_Homo_sapiens	NUTLON020672	39,759	83	42	3	16	94	19	97	7,85E-10	62,8
HSAP097495_Homo_sapiens	TELSPE030526	28,019	207	115	5	3	184	54	251	8,2E-10	65,5
HSAP097495_Homo_sapiens	ARATHA011959	42,857	77	41	2	16	90	18	93	8,76E-10	65,5
HSAP097495_Homo_sapiens	ARATHA029719	42,5	80	43	2	5	82	3	81	9,65E-10	65,9
HSAP097495_Homo_sapiens	ARATHA015922	42,5	80	43	2	5	82	3	81	9,87E-10	65,9
HSAP097495_Homo_sapiens	TELSUB009280	27,907	215	103	6	3	183	48	244	1,07E-09	65,1
HSAP097495_Homo_sapiens	CRYMUR003240	40,741	81	44	3	16	93	45	124	1,29E-09	64,7
HSAP097495_Homo_sapiens	PAUCHR028915	35,227	88	49	2	7	86	8	95	1,81E-09	61,2
HSAP097495_Homo_sapiens	ARATHA041136	42,857	77	41	2	16	90	18	93	2,28E-09	64,7
HSAP097495_Homo_sapiens	ARATHA011960	42,857	77	41	2	16	90	18	93	2,28E-09	64,7
HSAP097495_Homo_sapiens	GEFOKE013742	23,264	288	147	9	4	227	27	304	5,9E-09	62,8
HSAP097495_Homo_sapiens	LAPGUS038264	26,316	247	133	9	7	222	70	298	8,68E-09	62,4
HSAP097495_Homo_sapiens	LAPGUS038267	26,316	247	133	9	7	222	66	294	1,05E-08	62,4
HSAP097495_Homo_sapiens	CYCPAN020176	41,573	89	48	3	6	92	58	144	1,09E-08	62,8
HSAP097495_Homo_sapiens	SORBIC005277	42,254	71	38	2	16	84	103	172	1,61E-08	62,4
HSAP097495_Homo_sapiens	ARATHA021476	34,783	92	51	3	6	95	4	88	2,06E-08	61,6
HSAP097495_Homo_sapiens	ARATHA009698	34,783	92	51	3	6	95	4	88	2,46E-08	61,6
HSAP097495_Homo_sapiens	SAPDIC000592	35,294	85	49	2	1	82	83	164	3,76E-08	59,3
HSAP097495_Homo_sapiens	PARTET022836	23,784	185	116	6	8	189	45	207	4,26E-08	60,1
HSAP097495_Homo_sapiens	IXOSCA032443	43,396	53	30	0	175	227	1	53	5,49E-08	60,8
HSAP097495_Homo_sapiens	BIGNAT015875	35,632	87	52	2	3	88	4	87	0,000000129	58,2
HSAP097495_Homo_sapiens	TETTHE021998	34,615	104	54	4	6	98	23	123	0,000000176	58,9
HSAP097495_Homo_sapiens	SORBIC008824	38,372	86	48	3	7	90	34	116	0,0000002	58,5
HSAP097495_Homo_sapiens	DIPROT031769	26,066	211	121	7	35	226	1	195	0,000000215	57
HSAP097495_Homo_sapiens	THEPAR000910	35,849	106	50	4	5	98	259	358	0,000000238	58,9
HSAP097495_Homo_sapiens	SORBIC012569	34,737	95	48	4	7	97	53	137	0,000000276	58,5
HSAP097495_Homo_sapiens	SORBIC009083	37,037	81	48	2	6	84	9	88	0,000000291	58,5
HSAP097495_Homo_sapiens	VITBRA005869	35,632	87	52	2	1	86	57	140	0,000000294	58,2
HSAP097495_Homo_sapiens	STEHIS014072	38,356	73	41	2	15	84	550	621	0,000000434	58,2
HSAP097495_Homo_sapiens	OXYTRI008735	38,356	73	41	2	15	84	550	621	0,000000434	58,2
HSAP097495_Homo_sapiens	CRYNEO002930	31,461	89	57	2	7	91	36	124	0,000000813	56,6
HSAP097495_Homo_sapiens	PLAFUN014777	33,333	99	57	2	5	97	35	130	0,00000101	56,2
HSAP097495_Homo_sapiens	VITBRA003339	29,293	99	68	1	16	112	26	124	0,00000144	56,6
HSAP097495_Homo_sapiens	PLAFUN013793	33,333	99	57	2	5	97	35	130	0,0000015	56,2
HSAP097495_Homo_sapiens	CHLATM003736	31,081	74	48	2	14	85	49	121	0,00000171	56,2
HSAP097495_Homo_sapiens	MANPLA005744	45,098	51	27	1	10	60	34	83	0,00000261	52,4
HSAP097495_Homo_sapiens	NEPPYR005209	38,889	72	40	3	16	84	37	107	0,00000265	54,3
HSAP097495_Homo_sapiens	HEMPHA007334	36,508	63	40	0	16	78	61	123	0,00000291	55,1
HSAP097495_Homo_sapiens	RHOMAR001508	30	80	50	1	16	95	26	99	0,00000321	55,5
HSAP097495_Homo_sapiens	HEMKUK014445	31,25	80	53	2	3	82	247	324	0,00000327	55,1
HSAP097495_Homo_sapiens	HEMKUK014444	31,25	80	53	2	3	82	247	324	0,00000327	55,1
HSAP097495_Homo_sapiens	PARTET031207	43,396	53	23	2	7	56	10	58	0,0000035	55,1
HSAP097495_Homo_sapiens	ACACAS009761	31,959	97	61	3	4	99	116	208	0,00000387	55,1
HSAP097495_Homo_sapiens	GEMCRY032109	32,955	88	55	2	12	98	201	285	0,00000398	55,1
HSAP097495_Homo_sapiens	ACAPLA004040	29,474	95	60	2	12	106	479	566	0,00000421	55,1
HSAP097495_Homo_sapiens	ACAPLA004039	29,474	95	60	2	12	106	494	581	0,00000444	55,1
HSAP097495_Homo_sapiens	TOXGON003709	38,333	60	33	1	5	60	155	214	0,00000503	54,7
HSAP097495_Homo_sapiens	ACAPLA004038	29,474	95	60	2	12	106	519	606	0,00000505	54,7
HSAP097495_Homo_sapiens	MANPLA005743	45,098	51	27	1	10	60	34	83	0,00000588	53,1
HSAP097495_Homo_sapiens	LEUCOM071139	28,409	88	59	2	9	96	197	280	0,00000601	53,9
HSAP097495_Homo_sapiens	LEUCOM091939	28,409	88	59	2	9	96	200	283	0,00000616	53,9
HSAP097495_Homo_sapiens	GEMCRY005155	32,955	88	55	2	12	98	171	255	0,00000714	54,3
HSAP097495_Homo_sapiens	PLAMIC011145	30,252	119	71	4	8	126	168	274	0,00000794	53,5
HSAP097495_Homo_sapiens	EUGLON039200	50	48	23	1	10	56	3	50	0,00000808	53,9
HSAP097495_Homo_sapiens	CHLATM003278	31,633	98	58	2	12	108	237	326	0,0000085	54,3
HSAP097495_Homo_sapiens	CRAGIG017565	31,25	112	54	4	1	101	20	119	0,00000885	53,5
HSAP097495_Homo_sapiens	PHYPOL012375	35,632	87	52	2	5	90	37	120	0,00000925	53,1
HSAP097495_Homo_sapiens	ACAPLA023911	22,397	317	150	10	1	228	136	445	0,0000101	53,5
HSAP097495_Homo_sapiens	PERMAR004835	26,744	86	57	1	11	96	47	126	0,0000115	50,4
HSAP097495_Homo_sapiens	BRABEL030257	30,357	112	55	4	1	101	26	125	0,0000133	53,1
HSAP097495_Homo_sapiens	BRABEL030258	30,357	112	55	4	1	101	26	125	0,0000141	52,8
HSAP097495_Homo_sapiens	COLSPE018009	32,323	99	59	4	1	96	51	144	0,0000162	52,8
HSAP097495_Homo_sapiens	ACAPLA023912	22,397	317	150	10	1	228	25	334	0,0000181	52,4
HSAP097495_Homo_sapiens	NEODAM012752	31,429	70	47	1	9	78	154	222	0,0000182	52,4
HSAP097495_Homo_sapiens	MORVER012071	38,806	67	39	2	16	82	149	213	0,000019	52,8
HSAP097495_Homo_sapiens	IXOSCA009240	31,25	112	54	4	1	101	20	119	0,0000191	52,4
HSAP097495_Homo_sapiens	PHYINF008723	28,704	108	64	3	4	101	63	167	0,0000193	52,4
HSAP097495_Homo_sapiens	NEPPYR013884	36,765	68	40	1	12	79	20	84	0,00002	50,1
HSAP097495_Homo_sapiens	HOMSAP047476	36,471	85	44	4	12	95	397	472	0,0000219	52,8
HSAP097495_Homo_sapiens	HEMPHA007333	39,286	56	34	0	16	71	54	109	0,0000232	49,7
HSAP097495_Homo_sapiens	GEFOKE018980	30,12	83	56	2	12	94	269	349	0,0000255	52,4
HSAP097495_Homo_sapiens	GEFOKE018979	30,12	83	56	2	12	94	269	349	0,0000264	52,4
HSAP097495_Homo_sapiens	BRABEL030259	30,357	112	55	4	1	101	26	125	0,0000272	52
HSAP097495_Homo_sapiens	RHIIRR010235	37,975	79	44	2	9	87	1	74	0,0000284	51,6
HSAP097495_Homo_sapiens	TRIMAR001335	34,444	90	53	3	7	96	284	367	0,0000293	52,4
HSAP097495_Homo_sapiens	GEFOKE018978	30,12	83	56	2	12	94	279	359	0,0000314	52
HSAP097495_Homo_sapiens	RIGRAM008075	34,783	92	53	3	12	99	194	282	0,0000314	52,4
HSAP097495_Homo_sapiens	TOXGON005691	30,37	135	79	4	1	123	633	764	0,0000315	52,4
HSAP097495_Homo_sapiens	ROZALL001245	34,722	72	46	1	11	82	20	90	0,0000316	50,1
HSAP097495_Homo_sapiens	SORBIC001702	41,935	62	33	2	16	75	86	146	0,000033	52
HSAP097495_Homo_sapiens	GONPAC012836	32,895	76	49	2	9	84	135	208	0,0000363	51,6
HSAP097495_Homo_sapiens	CYAPAR011589	37,5	80	44	3	16	92	188	264	0,0000416	52
HSAP097495_Homo_sapiens	MONEXI007814	31,707	82	54	1	9	90	15	94	0,0000425	52
HSAP097495_Homo_sapiens	SALKVE011332	33,684	95	56	4	1	95	410	497	0,000044	52
HSAP097495_Homo_sapiens	DIPROT032078	39,655	58	33	1	13	70	6	61	0,0000446	51,6
HSAP097495_Homo_sapiens	LEUCOM061526	31,683	101	54	4	4	101	29	117	0,000048	50,8
HSAP097495_Homo_sapiens	DIPROT032076	39,655	58	33	1	13	70	6	61	0,0000482	51,6
HSAP097495_Homo_sapiens	ENTSUL014460	34,722	72	42	2	8	79	17	83	0,0000521	47,8
HSAP097495_Homo_sapiens	NEPPYR004377	38,571	70	39	3	16	82	147	215	0,0000525	50,1
HSAP097495_Homo_sapiens	PTESPE011508	31,633	98	62	2	2	98	113	206	0,0000527	51,2
HSAP097495_Homo_sapiens	CAPOWC008538	27,848	79	53	1	5	83	45	119	0,0000551	51,6
HSAP097495_Homo_sapiens	LEUCOM084104	31,683	101	54	4	4	101	29	117	0,0000585	50,8
HSAP097495_Homo_sapiens	NEMVEC019280	30,556	108	67	4	9	114	448	549	0,0000649	51,6
HSAP097495_Homo_sapiens	CHRPER001243	38,235	68	37	2	5	68	9	75	0,0000667	51,6
HSAP097495_Homo_sapiens	CHRVEL010835	31,461	89	55	3	12	99	98	181	0,0000679	51,2
HSAP097495_Homo_sapiens	STEHIS013117	35,714	84	45	3	16	96	20	97	0,0000703	50,4
HSAP097495_Homo_sapiens	OXYTRI006825	35,714	84	45	3	16	96	20	97	0,0000703	50,4
HSAP097495_Homo_sapiens	NEMVEC015136	30,357	112	55	4	1	101	23	122	0,0000871	50,4
HSAP097495_Homo_sapiens	PARTRI006114	29,932	147	65	7	8	142	379	499	0,0000879	50,8
HSAP097495_Homo_sapiens	BRABEL009247	36,364	77	40	4	16	88	24	95	0,0000886	50,8
HSAP097495_Homo_sapiens	MORVER003448	30,986	71	44	2	9	79	18	83	0,0000908	50,8
HSAP097495_Homo_sapiens	HOMSAP107178	25,595	168	107	5	72	228	7	167	0,000094	48,5
HSAP097495_Homo_sapiens	HOMSAP089188	25,595	168	107	5	72	228	7	167	0,000094	48,5
HSAP097495_Homo_sapiens	BREMOT006795	41,176	51	29	1	12	62	84	133	0,0000945	49,3
HSAP097495_Homo_sapiens	BOMMOR003857	31,25	112	54	4	1	101	19	118	0,000108	50,1
HSAP097495_Homo_sapiens	PARTRI006113	29,932	147	65	7	8	142	379	499	0,000113	50,4
HSAP097495_Homo_sapiens	PLABRA003050	36,842	76	44	2	16	90	28	100	0,000121	49,7
HSAP097495_Homo_sapiens	PARTRI006110	29,932	147	65	7	8	142	379	499	0,000121	50,4
HSAP097495_Homo_sapiens	HOMSAP071142	32,967	91	48	3	12	101	45	123	0,000126	49,7
HSAP097495_Homo_sapiens	HOMSAP071141	32,967	91	48	3	12	101	45	123	0,000126	49,7
HSAP097495_Homo_sapiens	HOMSAP050426	32,967	91	48	3	12	101	45	123	0,000126	49,7
HSAP097495_Homo_sapiens	DIPROT020950	26,667	105	64	3	5	108	83	175	0,000132	50,1
HSAP097495_Homo_sapiens	DIPROT020949	26,667	105	64	3	5	108	83	175	0,000132	50,1
HSAP097495_Homo_sapiens	DIPROT020948	26,667	105	64	3	5	108	83	175	0,000132	50,1
HSAP097495_Homo_sapiens	CYCPAN030978	38,333	60	34	2	27	84	18	76	0,000133	50,1
HSAP097495_Homo_sapiens	PTESPE016230	40,741	54	32	0	3	56	4	57	0,000138	50,1
HSAP097495_Homo_sapiens	NEODAM005685	37,333	75	46	1	8	82	210	283	0,000141	50,1
HSAP097495_Homo_sapiens	SORBIC022475	29,412	85	56	2	7	90	94	175	0,000142	50,1
HSAP097495_Homo_sapiens	AURLIM003619	35,484	62	39	1	1	62	700	760	0,000143	50,4
HSAP097495_Homo_sapiens	LAPGUS055305	31,193	109	59	4	12	114	158	256	0,000146	49,7
HSAP097495_Homo_sapiens	LAPGUS055307	31,193	109	59	4	12	114	336	434	0,000147	50,1
HSAP097495_Homo_sapiens	TRIMAR002994	37,097	62	37	2	16	75	13	74	0,000147	50,1
HSAP097495_Homo_sapiens	SORBIC038608	28,235	85	57	2	7	90	102	183	0,000153	50,1
HSAP097495_Homo_sapiens	ACASPE009034	30,12	83	51	3	1	82	1	77	0,000153	48,9
HSAP097495_Homo_sapiens	PHATRI008748	28,571	98	67	3	9	104	296	392	0,000155	50,1
HSAP097495_Homo_sapiens	DANRER002067	32,967	91	48	3	12	101	47	125	0,000161	49,7
HSAP097495_Homo_sapiens	PRIPAC009193	24,627	134	72	4	12	145	56	160	0,000164	50,1
HSAP097495_Homo_sapiens	SORBIC018426	28,09	89	60	2	1	88	104	189	0,000172	49,7
HSAP097495_Homo_sapiens	PERMAR002928	28	75	48	1	11	85	458	526	0,000177	50,1
HSAP097495_Homo_sapiens	NUCSPE103994	30,12	83	51	3	9	88	35	113	0,000177	49,7
HSAP097495_Homo_sapiens	PTESPE010479	36,232	69	37	2	16	82	28	91	0,000178	49,7
HSAP097495_Homo_sapiens	DIPROT032080	39,655	58	33	1	13	70	6	61	0,00018	48,9
HSAP097495_Homo_sapiens	MARPOL002015	30,12	83	54	2	9	90	21	100	0,000182	49,7
HSAP097495_Homo_sapiens	PARTET031988	38,596	57	28	2	7	56	10	66	0,000201	49,7
HSAP097495_Homo_sapiens	CRYCOH029005	31,646	79	51	3	5	82	362	438	0,000202	49,7
HSAP097495_Homo_sapiens	SYMSPE059564	32,432	74	45	3	7	76	607	679	0,000203	49,7
HSAP097495_Homo_sapiens	RAMVAR004681	25,328	229	116	8	12	197	36	252	0,000204	48,9
HSAP097495_Homo_sapiens	DIPROT039988	28,571	91	60	3	16	103	269	357	0,000205	49,7
HSAP097495_Homo_sapiens	RAMVAR008874	38,636	44	27	0	12	55	14	57	0,000208	49,3
HSAP097495_Homo_sapiens	DIPROT039987	29,412	85	55	3	16	97	269	351	0,000209	49,7
HSAP097495_Homo_sapiens	SAPDIC000770	39,706	68	35	3	16	83	187	248	0,000216	49,3
HSAP097495_Homo_sapiens	PARATL006457	30,12	83	51	3	9	88	14	92	0,000234	49,3
HSAP097495_Homo_sapiens	PARTET031428	41,176	51	23	2	9	56	10	56	0,000235	48,1
HSAP097495_Homo_sapiens	BIGNAT006077	32,222	90	57	2	5	93	2	88	0,000237	46,6
HSAP097495_Homo_sapiens	CHRVEL006426	32,394	71	45	1	9	79	42	109	0,000238	49,7
HSAP097495_Homo_sapiens	ACAPLA023073	32,099	81	45	1	15	95	286	356	0,000282	49,3
HSAP097495_Homo_sapiens	KLENIT003268	37,736	53	33	0	4	56	267	319	0,000287	49,3
HSAP097495_Homo_sapiens	ACASPE009035	30,12	83	51	3	1	82	1	77	0,000305	47,4
HSAP097495_Homo_sapiens	CRAGIG018414	40	45	26	1	12	56	386	429	0,000314	49,3
HSAP097495_Homo_sapiens	CHOSPE040670	26,19	84	59	2	10	93	123	203	0,000316	48,1
HSAP097495_Homo_sapiens	IXOSCA032450	48,649	37	19	0	191	227	5	41	0,000326	48,9
HSAP097495_Homo_sapiens	VERVER009827	32,877	73	47	2	10	82	345	415	0,000344	48,9
HSAP097495_Homo_sapiens	COCSUB008030	23,077	143	99	2	9	141	312	453	0,000353	48,9
HSAP097495_Homo_sapiens	GONPAC003108	30,588	85	55	2	3	86	8	89	0,000381	48,1
HSAP097495_Homo_sapiens	EUGLON046123	32	75	49	2	9	83	42	114	0,000383	48,9
HSAP097495_Homo_sapiens	SECSPE007159	35,385	65	40	2	12	76	133	195	0,000388	48,5
HSAP097495_Homo_sapiens	MALJAK024716	33,333	78	43	2	8	85	123	191	0,000406	48,5
HSAP097495_Homo_sapiens	COLSPE011872	27,434	113	66	5	1	99	288	398	0,000421	48,5
HSAP097495_Homo_sapiens	GONPRO000472	33,333	63	40	1	18	80	53	113	0,000429	48,5
HSAP097495_Homo_sapiens	ACAPLA011967	34,545	55	35	1	12	66	435	488	0,000429	48,9
HSAP097495_Homo_sapiens	ACAPLA011966	34,545	55	35	1	12	66	435	488	0,000429	48,9
HSAP097495_Homo_sapiens	ACAPLA011965	34,545	55	35	1	12	66	435	488	0,000429	48,9
HSAP097495_Homo_sapiens	ACAPLA011964	34,545	55	35	1	12	66	435	488	0,000429	48,9
HSAP097495_Homo_sapiens	ACAPLA011963	34,545	55	35	1	12	66	435	488	0,000429	48,9
HSAP097495_Homo_sapiens	ACAPLA011962	34,545	55	35	1	12	66	435	488	0,000429	48,9
HSAP097495_Homo_sapiens	LEPVOR010209	35,185	54	35	0	12	65	13	66	0,000438	48,5
HSAP097495_Homo_sapiens	DAPMAG019035	31,579	95	51	3	1	84	20	111	0,000448	48,1
HSAP097495_Homo_sapiens	CARMEM002038	32	50	34	0	7	56	1	50	0,000455	48,5
HSAP097495_Homo_sapiens	HALSPE014936	32,927	82	51	2	6	86	40	118	0,000456	48,1
HSAP097495_Homo_sapiens	CYAPAR002182	26,19	84	58	2	15	97	73	153	0,000466	48,1
HSAP097495_Homo_sapiens	LAPGUS055306	31,532	111	58	5	11	114	19	118	0,000469	47,8
HSAP097495_Homo_sapiens	IXOSCA000726	28,571	105	64	4	10	113	217	311	0,000486	48,1
HSAP097495_Homo_sapiens	HOMSAP046530	31,868	91	49	3	12	101	42	120	0,000489	48,1
HSAP097495_Homo_sapiens	PHYPOL006876	39,216	51	31	0	10	60	26	76	0,00049	47,4
HSAP097495_Homo_sapiens	UMBRAM008775	46,341	41	21	1	16	56	24	63	0,000509	48,1
HSAP097495_Homo_sapiens	DIAGRA029295	30,263	76	48	2	8	79	35	109	0,000539	45,8
HSAP097495_Homo_sapiens	NEMVEC002813	47,917	48	22	2	12	56	62	109	0,000551	46,2
HSAP097495_Homo_sapiens	PAUCHR014167	32,143	84	53	2	11	93	37	117	0,000556	47,4
HSAP097495_Homo_sapiens	ANCTWI000668	24,503	151	100	6	16	164	221	359	0,000558	48,1
HSAP097495_Homo_sapiens	COLSPE028120	36,842	57	36	0	7	63	23	79	0,000578	48,1
HSAP097495_Homo_sapiens	MALCAL011077	30,667	75	51	1	9	83	4	77	0,000581	48,1
HSAP097495_Homo_sapiens	COLSPE004278	28	75	48	1	9	83	141	209	0,000587	48,1
HSAP097495_Homo_sapiens	CRYNEO004257	33,333	54	36	0	2	55	3	56	0,000596	48,1
HSAP097495_Homo_sapiens	BIGNAT005219	30,986	71	49	0	10	80	13	83	0,000608	48,1
HSAP097495_Homo_sapiens	BAFFRI059221	30,081	123	79	4	4	124	91	208	0,000651	48,1
HSAP097495_Homo_sapiens	PARTRI006115	32,743	113	50	5	8	109	381	478	0,000664	48,1
HSAP097495_Homo_sapiens	SCHPOM002406	33,75	80	45	4	12	88	23	97	0,000676	47,8
HSAP097495_Homo_sapiens	SPIPUN007233	29,268	82	54	2	12	92	61	139	0,000695	47,8
HSAP097495_Homo_sapiens	CHABRA006998	30,337	89	58	2	3	90	12	97	0,000699	48,1
HSAP097495_Homo_sapiens	CYCPAN017081	28,235	85	57	2	7	90	32	113	0,000729	47,8
HSAP097495_Homo_sapiens	PICSPE057857	28,448	116	72	3	7	120	14	120	0,000733	47,8
HSAP097495_Homo_sapiens	PALBIL000437	32,812	64	42	1	15	78	210	272	0,000756	47,8
HSAP097495_Homo_sapiens	ACAPLA024851	30	90	62	1	16	105	23	111	0,000762	48,1
HSAP097495_Homo_sapiens	BAFFRI012422	38,596	57	33	1	16	70	104	160	0,00077	46,6
HSAP097495_Homo_sapiens	PALBIL000444	34,328	67	42	2	15	80	210	275	0,000776	47,8
HSAP097495_Homo_sapiens	ACAPLA024852	30	90	62	1	16	105	23	111	0,000783	47,8
HSAP097495_Homo_sapiens	ACAPLA024850	30	90	62	1	16	105	23	111	0,000798	47,8
HSAP097495_Homo_sapiens	ACAPLA024849	30	90	62	1	16	105	23	111	0,000798	47,8
HSAP097495_Homo_sapiens	MADERY025096	37,5	56	34	1	6	61	179	233	0,000799	47,8
HSAP097495_Homo_sapiens	GRACHO006103	28	100	65	3	9	107	122	215	0,0008	47,8
HSAP097495_Homo_sapiens	RAPHET027180	26,562	128	75	4	31	158	79	187	0,000823	47
HSAP097495_Homo_sapiens	HALSEO010788	33,333	84	49	3	12	95	14	90	0,000825	47,4
HSAP097495_Homo_sapiens	HEMSPE051928	30,769	65	42	1	10	71	153	217	0,00085	47,4
HSAP097495_Homo_sapiens	ACACAS004301	32,051	78	49	2	12	89	123	196	0,00085	47,8
HSAP097495_Homo_sapiens	GEMCRY017906	40,323	62	36	1	6	66	77	138	0,000859	48,1
HSAP097495_Homo_sapiens	PARPYR002642	29,508	61	43	0	4	64	197	257	0,000859	47,8
HSAP097495_Homo_sapiens	RAPHET027181	27,2	125	72	4	34	158	82	187	0,000872	47
HSAP097495_Homo_sapiens	MORVER005472	40	40	24	0	17	56	18	57	0,000887	47,4
HSAP097495_Homo_sapiens	BODSAL006761	28,378	74	47	1	9	82	146	213	0,000889	47,4
HSAP097495_Homo_sapiens	DIAGRA000721	32,432	74	47	1	11	84	38	108	0,001	47
HSAP097495_Homo_sapiens	RAPHET027179	26,562	128	75	4	31	158	79	187	0,001	47
HSAP097495_Homo_sapiens	CHLATM001150	28,421	95	65	2	4	98	275	366	0,001	47,4
HSAP097495_Homo_sapiens	PHYPOL013452	39,216	51	31	0	10	60	30	80	0,001	46,2
HSAP097495_Homo_sapiens	DANRER010725	25,974	77	51	1	3	79	262	332	0,001	47,4
HSAP097495_Homo_sapiens	CYAPAR020594	30,851	94	51	3	7	96	105	188	0,001	47
HSAP097495_Homo_sapiens	SORBIC008174	27,711	83	56	2	7	88	88	167	0,001	47,4
HSAP097495_Homo_sapiens	BAFFRI053996	38,182	55	33	1	12	65	44	98	0,001	47,4
HSAP097495_Homo_sapiens	CHASUB002033	31,818	66	41	2	16	81	221	282	0,001	47,4
HSAP097495_Homo_sapiens	CAPOWC006058	32,353	68	44	1	18	85	84	149	0,001	47,4
HSAP097495_Homo_sapiens	ENTSUL056117	37,037	54	34	0	7	60	385	438	0,001	47
HSAP097495_Homo_sapiens	DIAGRA037198	35,938	64	39	1	18	81	14	75	0,001	47
HSAP097495_Homo_sapiens	DANRER034979	31,461	89	51	4	8	94	381	461	0,001	47,4
HSAP097495_Homo_sapiens	CHOSPE006980	46,154	39	21	0	18	56	24	62	0,001	47
HSAP097495_Homo_sapiens	SAPDIC013151	36,066	61	38	1	7	66	60	120	0,001	46,6
HSAP097495_Homo_sapiens	ANCTWI031861	31,081	74	43	2	31	98	58	129	0,001	46,2
HSAP097495_Homo_sapiens	HOMSAP063912	32,558	86	45	3	17	101	1	74	0,001	46,6
HSAP097495_Homo_sapiens	RHIIRR010735	33,333	81	44	4	16	92	147	221	0,001	47
HSAP097495_Homo_sapiens	LEUCOM054557	35,714	70	36	3	16	82	21	84	0,001	47,4
HSAP097495_Homo_sapiens	JAKBAH003537	35,556	45	29	0	16	60	279	323	0,001	47
HSAP097495_Homo_sapiens	MASSPE004958	32,353	68	44	2	12	79	249	314	0,001	47
HSAP097495_Homo_sapiens	ARATHA031178	26,126	111	57	5	18	128	108	193	0,001	47
HSAP097495_Homo_sapiens	ARATHA015169	26,126	111	57	5	18	128	108	193	0,001	47
HSAP097495_Homo_sapiens	CHABRA016046	23,864	88	57	2	16	103	184	261	0,001	47
HSAP097495_Homo_sapiens	RUSMAR008718	28,333	60	43	0	11	70	9	68	0,001	47
HSAP097495_Homo_sapiens	PARPYR005325	31,683	101	63	3	5	105	11	105	0,001	46,2
HSAP097495_Homo_sapiens	HOMSAP107177	24,516	155	103	4	72	219	7	154	0,001	45,4
HSAP097495_Homo_sapiens	HOMSAP107176	24,516	155	103	4	72	219	7	154	0,001	45,4
HSAP097495_Homo_sapiens	HOMSAP107175	24,516	155	103	4	72	219	7	154	0,001	45,4
HSAP097495_Homo_sapiens	HOMSAP069557	24,516	155	103	4	72	219	7	154	0,001	45,4
HSAP097495_Homo_sapiens	GEFOKE021000	44,444	45	23	2	18	61	403	446	0,001	47,4
HSAP097495_Homo_sapiens	MALJAK010292	35,616	73	46	1	4	76	9	80	0,001	47,4
HSAP097495_Homo_sapiens	HOMSAP121195	38,182	55	32	1	8	60	89	143	0,001	45,1
HSAP097495_Homo_sapiens	HOMSAP121194	38,182	55	32	1	8	60	89	143	0,001	45,1
HSAP097495_Homo_sapiens	HOMSAP092973	38,182	55	32	1	8	60	89	143	0,001	45,1
HSAP097495_Homo_sapiens	HOMSAP092972	38,182	55	32	1	8	60	89	143	0,001	45,1
HSAP097495_Homo_sapiens	HOMSAP006024	38,182	55	32	1	8	60	89	143	0,001	45,1
HSAP097495_Homo_sapiens	LAPGUS002039	27,027	74	48	1	9	82	119	186	0,002	46,6
HSAP097495_Homo_sapiens	GLOWIT020554	30,928	97	46	4	10	96	171	256	0,002	47
HSAP097495_Homo_sapiens	KLENIT012197	25,287	87	64	1	12	98	505	590	0,002	47
HSAP097495_Homo_sapiens	ALLMAC016483	32,308	65	39	2	16	79	40	100	0,002	46,6
HSAP097495_Homo_sapiens	RUSMAR002524	30,189	53	37	0	18	70	3	55	0,002	46,6
HSAP097495_Homo_sapiens	GEMCRY004261	40,323	62	36	1	6	66	77	138	0,002	47
HSAP097495_Homo_sapiens	PLATAR015647	38,889	54	31	1	18	71	18	69	0,002	46,2
HSAP097495_Homo_sapiens	LEPVOR036971	37,931	58	33	1	16	70	17	74	0,002	46,6
HSAP097495_Homo_sapiens	ACACAS013543	31,646	79	45	3	7	85	324	393	0,002	46,6
HSAP097495_Homo_sapiens	ALLMAC018567	32,308	65	39	2	16	79	40	100	0,002	46,6
HSAP097495_Homo_sapiens	CHLATM008871	31,429	70	38	2	16	85	84	143	0,002	46,2
HSAP097495_Homo_sapiens	PHYINF009867	29,63	81	52	3	11	88	24	102	0,002	46,2
HSAP097495_Homo_sapiens	ENTSUL046107	29,87	77	52	2	7	82	56	131	0,002	45,4
HSAP097495_Homo_sapiens	HOMSAP050433	38,182	55	32	1	8	60	68	122	0,002	44,3
HSAP097495_Homo_sapiens	HOMSAP022303	38,182	55	32	1	8	60	68	122	0,002	44,3
HSAP097495_Homo_sapiens	HOMSAP006023	38,182	55	32	1	8	60	68	122	0,002	44,3
HSAP097495_Homo_sapiens	ENTSUL046108	29,87	77	52	2	7	82	505	580	0,002	46,6
HSAP097495_Homo_sapiens	LAPGUS038268	25,225	222	117	9	32	222	1	204	0,002	45,4
HSAP097495_Homo_sapiens	NAEFOW011324	33,333	48	31	1	15	62	425	471	0,002	46,6
HSAP097495_Homo_sapiens	PHAKIR019213	36,486	74	44	3	16	88	96	167	0,002	46,2
HSAP097495_Homo_sapiens	DANRER029871	30,556	72	42	2	8	77	68	133	0,002	44,3
HSAP097495_Homo_sapiens	PHAKIR015936	21,154	104	63	2	12	102	342	439	0,002	46,6
HSAP097495_Homo_sapiens	POLPAL004734	33,784	74	44	2	16	88	5	74	0,002	46,2
HSAP097495_Homo_sapiens	CHLREI018397	32,222	90	53	4	18	107	341	422	0,002	46,6
HSAP097495_Homo_sapiens	HOMSAP109811	46,154	39	21	0	18	56	167	205	0,002	46,2
HSAP097495_Homo_sapiens	HOMSAP109810	46,154	39	21	0	18	56	167	205	0,002	46,2
HSAP097495_Homo_sapiens	HOMSAP109809	46,154	39	21	0	18	56	167	205	0,002	46,2
HSAP097495_Homo_sapiens	HOMSAP109808	46,154	39	21	0	18	56	167	205	0,002	46,2
HSAP097495_Homo_sapiens	HOMSAP067226	46,154	39	21	0	18	56	167	205	0,002	46,2
HSAP097495_Homo_sapiens	HOMSAP067225	46,154	39	21	0	18	56	167	205	0,002	46,2
HSAP097495_Homo_sapiens	HOMSAP067224	46,154	39	21	0	18	56	167	205	0,002	46,2
HSAP097495_Homo_sapiens	HOMSAP016488	46,154	39	21	0	18	56	167	205	0,002	46,2
HSAP097495_Homo_sapiens	RAPHET011295	36,538	52	33	0	15	66	149	200	0,002	46,2
HSAP097495_Homo_sapiens	BAFFRI032317	28,889	90	57	2	7	95	850	933	0,002	46,6
HSAP097495_Homo_sapiens	SYNPLU006792	32,692	52	35	0	9	60	14	65	0,002	46,2
HSAP097495_Homo_sapiens	HOMSAP077658	33,333	72	40	2	8	77	83	148	0,002	44,7
HSAP097495_Homo_sapiens	SPIPUN003634	36,066	61	30	3	2	56	96	153	0,002	46,6
HSAP097495_Homo_sapiens	GEMCRY016809	29,63	81	56	1	5	84	102	182	0,002	46,2
HSAP097495_Homo_sapiens	DROMEL024090	34,667	75	45	2	12	85	40	111	0,002	46,2
HSAP097495_Homo_sapiens	MICMAR081955	25,191	131	79	4	9	123	67	194	0,002	46,2
HSAP097495_Homo_sapiens	HOMSAP109813	46,154	39	21	0	18	56	164	202	0,002	45,8
HSAP097495_Homo_sapiens	HOMSAP109812	46,154	39	21	0	18	56	164	202	0,002	45,8
HSAP097495_Homo_sapiens	HOMSAP094999	46,154	39	21	0	18	56	164	202	0,002	45,8
HSAP097495_Homo_sapiens	HOMSAP080757	46,154	39	21	0	18	56	164	202	0,002	45,8
HSAP097495_Homo_sapiens	HOMSAP067227	46,154	39	21	0	18	56	164	202	0,002	45,8
HSAP097495_Homo_sapiens	HOMSAP061746	46,154	39	21	0	18	56	164	202	0,002	45,8
HSAP097495_Homo_sapiens	HOMSAP016489	46,154	39	21	0	18	56	164	202	0,002	45,8
HSAP097495_Homo_sapiens	PHAKIR000308	40	40	24	0	30	69	7	46	0,002	42
HSAP097495_Homo_sapiens	MNELEI007671	51,724	29	14	0	28	56	4	32	0,003	46,2
HSAP097495_Homo_sapiens	PLAFUN007885	33,333	72	46	2	9	79	152	222	0,003	46,6
HSAP097495_Homo_sapiens	TRIADH002691	29,091	110	72	3	7	113	23	129	0,003	44,3
HSAP097495_Homo_sapiens	BAFFRI034271	28,889	90	57	2	7	95	1025	1108	0,003	46,6
HSAP097495_Homo_sapiens	HEMPHA056914	33,333	63	42	0	16	78	40	102	0,003	45,8
HSAP097495_Homo_sapiens	BODSAL010205	31,884	69	46	1	1	69	2	69	0,003	46,2
HSAP097495_Homo_sapiens	CRAGIG030478	25,301	83	56	2	7	87	23	101	0,003	46,2
HSAP097495_Homo_sapiens	CLAOKA009596	29,67	91	60	3	9	96	188	277	0,003	45,8
HSAP097495_Homo_sapiens	CRAGIG039397	25,301	83	56	2	7	87	23	101	0,003	46,2
HSAP097495_Homo_sapiens	CRAGIG039398	25,301	83	56	2	7	87	23	101	0,003	46,2
