# Supplementary material for: Uncoupled evolution of the Polycomb system and deep origin of non-canonical PRC1
Source: Commun Biol. 2023 Nov 10;6:1144. doi: 10.1038/s42003-023-05501-x (PMC10638273; doi:10.1038/s42003-023-05501-x)
Supplement: Supplementary file 9 — Supplementary Data 6 [file 42003_2023_5501_MOESM9_ESM.zip › Supplementary Data 6/RBBP_blastpout.txt]

BLASTP 2.12.0+


Reference: Stephen F. Altschul, Thomas L. Madden, Alejandro A.
Schaffer, Jinghui Zhang, Zheng Zhang, Webb Miller, and David J.
Lipman (1997), "Gapped BLAST and PSI-BLAST: a new generation of
protein database search programs", Nucleic Acids Res. 25:3389-3402.


Reference for composition-based statistics: Alejandro A. Schaffer,
L. Aravind, Thomas L. Madden, Sergei Shavirin, John L. Spouge, Yuri
I. Wolf, Eugene V. Koonin, and Stephen F. Altschul (2001),
"Improving the accuracy of PSI-BLAST protein database searches with
composition-based statistics and other refinements", Nucleic Acids
Res. 29:2994-3005.


Database: eukarya_proteomes_lt.fa
           4,265,136 sequences; 1,577,703,286 total letters


Query= HSAP034986

Length=425
                                                                      Score     E
Sequences producing significant alignments:                          (Bits)  Value

HOMSAP048990                                                          879     0.0   
HOMSAP006230                                                          872     0.0   
DANRER029660                                                          858     0.0   
DANRER027944                                                          823     0.0   
BRABEL025782                                                          821     0.0   
DAPMAG021568                                                          817     0.0   
BRABEL025783                                                          813     0.0   
IXOSCA013336                                                          812     0.0   
ACAPLA019127                                                          810     0.0   
BRABEL025784                                                          809     0.0   
ACAPLA019128                                                          808     0.0   
CRAGIG055998                                                          807     0.0   
HOMSAP006231                                                          806     0.0   
BRABEL025785                                                          803     0.0   
CIOINT014454                                                          802     0.0   
DROMEL006597                                                          800     0.0   
CRAGIG055999                                                          798     0.0   
CRAGIG055997                                                          793     0.0   
HOMSAP046493                                                          790     0.0   
HOMSAP010595                                                          788     0.0   
HOMSAP123621                                                          771     0.0   
HOMSAP123620                                                          768     0.0   
NEMVEC018173                                                          756     0.0   
SCHMAN011725                                                          743     0.0   
LEUCOM063221                                                          730     0.0   
TRIADH008043                                                          728     0.0   
PRIPAC027931                                                          709     0.0   
STRRAT006130                                                          669     0.0   
SCHMAN003050                                                          668     0.0   
MNELEI002263                                                          661     0.0   
RAMVAR021610                                                          654     0.0   
SALKVE007842                                                          644     0.0   
MONBRE004885                                                          625     0.0   
HEMKUK003888                                                          617     0.0   
MARPOL012897                                                          615     0.0   
MORVER002446                                                          613     0.0   
MORVER002445                                                          612     0.0   
CHABRA019007                                                          609     0.0   
COLSPE003936                                                          606     0.0   
NEPPYR014940                                                          605     0.0   
DIAGRA031540                                                          604     0.0   
GONPAC026307                                                          602     0.0   
ANCTWI004124                                                          599     0.0   
KLENIT012465                                                          598     0.0   
CHRPER001969                                                          597     0.0   
CHLATM003487                                                          594     0.0   
ACACAS008422                                                          594     0.0   
RIGRAM001621                                                          590     0.0   
DICDIS010992                                                          588     0.0   
COCSUB009373                                                          585     0.0   
SPIPUN003775                                                          584     0.0   
PRYPAR035293                                                          583     0.0   
GEPOCE034014                                                          582     0.0   
BREMOT002527                                                          581     0.0   
CYCPAN027876                                                          580     0.0   
CYCPAN005785                                                          578     0.0   
ARATHA038365                                                          577     0.0   
SAPDIC017908                                                          575     0.0   
PRACOL003913                                                          570     0.0   
PHYINF001551                                                          569     0.0   
MICSPE005946                                                          566     0.0   
CAPOWC005662                                                          565     0.0   
ROZALL000780                                                          564     0.0   
BASMER009128                                                          563     0.0   
NEOSPE016533                                                          563     0.0   
GLOWIT012629                                                          562     0.0   
NEOSPE012375                                                          561     0.0   
GEFOKE026440                                                          559     0.0   
BASMER006587                                                          559     0.0   
SYNPLU002676                                                          555     0.0   
MATSPE001425                                                          555     0.0   
RHOMAR010993                                                          555     0.0   
DIPROT038977                                                          555     0.0   
COEREV005819                                                          555     0.0   
PAUCHR007984                                                          551     0.0   
PHYPOL009356                                                          550     0.0   
CHLREI014521                                                          548     0.0   
MONNEG010195                                                          539     0.0   
MALCAL001052                                                          539     0.0   
MALJAK010890                                                          538     0.0   
MALJAK007728                                                          538     0.0   
PLAMIC002233                                                          538     0.0   
HALSEO008279                                                          538     0.0   
BIGNAT000451                                                          538     0.0   
COLVIE005236                                                          537     0.0   
RHIIRR011654                                                          536     0.0   
GRACHO001713                                                          536     0.0   
SORBIC009863                                                          531     0.0   
GLOWIT013605                                                          531     0.0   
CYCPAN018888                                                          529     0.0   
NANOCE127400                                                          529     0.0   
GONPRO008145                                                          528     0.0   
NANOCE163835                                                          526     0.0   
NANOCE163834                                                          526     0.0   
NANOCE138892                                                          526     0.0   
NANOCE122532                                                          526     0.0   
NANOCE072897                                                          526     0.0   
NANOCE059853                                                          526     0.0   
NANOCE050798                                                          526     0.0   
NANOCE041239                                                          526     0.0   
NANOCE041238                                                          526     0.0   
NANOCE041237                                                          526     0.0   
NANOCE028236                                                          526     0.0   
NANOCE018632                                                          526     0.0   
NANOCE008967                                                          526     0.0   
NANOCE008966                                                          526     0.0   
NANOCE008965                                                          526     0.0   
DIPROT017180                                                          526     0.0   
NANOCE077838                                                          526     0.0   
MICMAR147972                                                          525     0.0   
RUSMAR002231                                                          525     0.0   
OSTTAU003123                                                          524     0.0   
CLAOKA006150                                                          522     0.0   
THETRA005160                                                          522     0.0   
GONPAC037060                                                          521     0.0   
GLOWIT003059                                                          518     0.0   
NANOCE134121                                                          517     0.0   
NANOCE072780                                                          514     2e-180
NANOCE072779                                                          514     2e-180
NANOCE133787                                                          513     3e-180
UMBRAM007875                                                          514     5e-180
HALSPE002299                                                          513     1e-179
VERVER011451                                                          512     2e-179
PLAFUN013508                                                          519     5e-179
LAPGUS010729                                                          511     6e-179
MADERY009344                                                          508     2e-177
ARCINT027307                                                          506     2e-177
ARCINT027308                                                          504     1e-176
PLATAR016963                                                          503     1e-175
LAPGUS010728                                                          502     1e-175
CYAPAR019441                                                          503     1e-175
ALLMAC009241                                                          498     7e-174
CHLVAR001990                                                          496     9e-174
JAKBAH000214                                                          496     4e-173
CHOSPE009499                                                          495     1e-172
NAEFOW001539                                                          494     2e-172
RAPHET004777                                                          493     4e-172
PTESPE008108                                                          494     4e-172
PTESPE008109                                                          493     6e-172
UMBRAM002771                                                          493     6e-172
ALLMAC001763                                                          493     7e-172
AURLIM000654                                                          490     1e-170
MASBAL007143                                                          490     1e-170
PLABRA006230                                                          486     8e-169
PALBIL006236                                                          484     2e-168
PORPUR002788                                                          484     8e-168
PHAKIR001023                                                          482     2e-167
USTMAY003853                                                          482     2e-167
NEODAM003906                                                          477     1e-165
MADERY023452                                                          478     1e-165
TELSUB004001                                                          476     3e-165
GALSUL005116                                                          476     3e-165
LENLIM002558                                                          476     6e-165
CRYNEO000615                                                          475     1e-164
ACASPE010376                                                          474     2e-164
PARTRI001711                                                          471     2e-163
HONFER009117                                                          471     4e-163
HYPCAT011223                                                          462     5e-161
VITBRA013634                                                          464     5e-160
GUITHE007480                                                          462     5e-160
RAMBRE008231                                                          461     5e-159
TELSPE041935                                                          461     8e-159
TELSPE041934                                                          461     8e-159
CYAMER003343                                                          461     1e-158
BAFFRI007038                                                          457     5e-158
CREFRA007935                                                          456     6e-157
AGABIS000223                                                          453     5e-155
GEMCRY013172                                                          448     3e-154
CAULEN005887                                                          446     1e-153
NANOCE077843                                                          444     5e-153
MANPLA000751                                                          441     1e-152
MANPLA000749                                                          441     1e-152
EUGLON038378                                                          444     1e-152
BAFFRI020835                                                          444     3e-152
PHATRI005027                                                          444     7e-152
ARATHA026183                                                          441     2e-151
GUITHE004789                                                          439     6e-151
ANDGOD006735                                                          435     4e-149
PHYINF002332                                                          444     4e-149
TETTHE004018                                                          433     2e-148
PARTET026413                                                          430     2e-147
ARATHA034162                                                          431     2e-147
RAPHET004776                                                          426     2e-146
CHOSPE009498                                                          427     3e-146
CHOSPE009497                                                          427     3e-146
TRIMAR002336                                                          424     1e-145
GEMCRY005382                                                          426     2e-145
PYGBIF001202                                                          422     7e-145
PARTET031379                                                          423     9e-145
ELPMAR017356                                                          424     3e-144
MANPLA000750                                                          419     3e-144
SCHPOM001369                                                          423     4e-144
PARPYR003373                                                          420     4e-144
STEHIS010878                                                          421     7e-144
OXYTRI002347                                                          421     7e-144
CREFRA001107                                                          417     5e-142
PERSWS005774                                                          417     7e-142
RUSMAR002750                                                          414     5e-140
NEUCRA006692                                                          412     1e-139
RAPHET004775                                                          407     5e-139
MASSPE009742                                                          410     2e-138
SECSPE012515                                                          405     3e-138
ARCINT018912                                                          402     3e-136
PSEPER007736                                                          402     4e-136
PARATL018509                                                          389     1e-132
NUCSPE044318                                                          389     1e-132
TELSPE041939                                                          389     8e-132
TELSPE041943                                                          389     3e-131
SORBIC014145                                                          387     2e-130
TELSPE041944                                                          381     1e-128
PERMAR005119                                                          379     1e-126
PERMAR002562                                                          379     1e-126
NANOCE077839                                                          372     6e-126
NANOCE163836                                                          371     7e-126
NANOCE163833                                                          371     7e-126
BAFFRI030093                                                          372     6e-125
PERMAR015352                                                          369     1e-122
PLATAR016964                                                          363     1e-122
ALLMAC012624                                                          368     2e-122
ALLMAC005783                                                          368     6e-122
STECOE014029                                                          361     3e-120
DIALUT000190                                                          356     7e-120
ACASPE003652                                                          356     1e-119
STECOE005778                                                          350     2e-115
PERSWS007669                                                          339     4e-112
PARPYR004392                                                          333     8e-111
ENCINT000280                                                          333     1e-109
ANAIGN008116                                                          332     6e-109
BARSPE005177                                                          330     2e-108
STECOE011814                                                          326     1e-106
VAVCUL000751                                                          327     1e-106
STECOE001167                                                          326     1e-106
MONEXI001388                                                          315     1e-100
LEUCOM015634                                                          301     2e-100
SCHPOM003226                                                          308     2e-99 
BAFFRI056410                                                          301     2e-96 
MASSPE001600                                                          302     3e-96 
BARSPE005176                                                          296     7e-95 
TELSUB020312                                                          297     8e-95 
EUGLON012273                                                          292     2e-93 
EUGLON033495                                                          293     3e-93 
PLABRA004832                                                          282     1e-88 
PARTET031269                                                          279     2e-88 
PARTET026502                                                          274     2e-86 
SACCER006151                                                          274     2e-86 
PARTET013652                                                          272     1e-85 
PAPANK035749                                                          269     5e-84 
RAMVAR009414                                                          270     4e-83 
ENTSUL047793                                                          266     6e-83 
POLPAL002909                                                          276     1e-81 
APISPI009878                                                          262     2e-81 
GUITHE000093                                                          270     4e-81 
CRYMUR000351                                                          259     5e-80 
PAPANK035759                                                          258     1e-79 
APISPI027591                                                          257     3e-79 
APISPI027592                                                          257     3e-79 
MALCAL005967                                                          256     3e-78 
ANAIGN003676                                                          245     2e-75 
TOXGON006294                                                          251     1e-74 
CRYMUR003098                                                          244     2e-73 
PARTRI010187                                                          233     5e-73 
LEPVOR036070                                                          238     4e-72 
NUTLON024542                                                          230     8e-72 
CHRVEL012347                                                          233     3e-70 
EUGLON046277                                                          229     5e-69 
NUCSPE044316                                                          221     6e-69 
PARATL018507                                                          219     1e-68 
STECOE017306                                                          225     7e-68 
SORBIC022550                                                          226     2e-67 
LEUCOM075442                                                          214     9e-67 
PLAFAL004956                                                          224     1e-66 
LAPGUS031050                                                          216     1e-66 
MASSPE008402                                                          225     5e-66 
LEPVOR028191                                                          211     1e-65 
HEMPHA029942                                                          225     7e-65 
HEMPHA029941                                                          225     7e-65 
RHYHUM015294                                                          224     2e-64 
CYCPAN023237                                                          219     2e-64 
ARATHA040905                                                          218     2e-63 
NUTLON022653                                                          205     5e-63 
NUCSPE044310                                                          205     2e-62 
PARATL018506                                                          204     4e-62 
ARATHA033776                                                          210     9e-61 
GEMCRY021979                                                          211     5e-60 
DYSBRE006420                                                          207     5e-60 
NEPPYR028613                                                          206     3e-59 
DANRER048110                                                          193     7e-59 
TOXGON004544                                                          210     5e-58 
STEHIS005399                                                          202     5e-58 
OXYTRI011609                                                          202     5e-58 
MARPOL017548                                                          201     1e-57 
CAULEN008481                                                          190     2e-56 
PLAFAL000066                                                          194     3e-55 
HONFER009891                                                          203     3e-55 
SCHPOM002708                                                          192     9e-55 
PAPANK033076                                                          191     2e-54 
ENTSUL011159                                                          190     3e-54 
CHLATM005036                                                          196     5e-53 
CHLVAR001396                                                          187     3e-52 
KLENIT002302                                                          192     4e-52 
COCSUB005949                                                          186     2e-51 
MICSPE003365                                                          186     4e-51 
BAFFRI044920                                                          182     1e-50 
SACCER002036                                                          181     2e-50 
AURLIM014146                                                          188     3e-50 
APISPI042021                                                          181     5e-50 
PRACOL005305                                                          181     1e-49 
CREFRA004641                                                          172     2e-49 
ARATHA017288                                                          179     2e-49 
ARATHA017287                                                          179     2e-49 
LEIMAJ005442                                                          183     2e-49 
APISPI027593                                                          175     2e-49 
ANAIGN020911                                                          172     8e-49 
HALSEO008280                                                          169     9e-49 
GALSUL005115                                                          176     1e-48 
COLSPE008205                                                          177     3e-48 
OSTTAU001995                                                          172     1e-46 
ACASPE005946                                                          170     3e-46 
COLVIE023292                                                          165     5e-46 
CAULEN008491                                                          160     9e-46 
COLSPE016888                                                          171     1e-45 
LEUCOM035328                                                          159     1e-45 
COLVIE011818                                                          171     3e-45 
AURLIM000842                                                          169     6e-45 
GLOWIT006443                                                          164     3e-44 
RIGRAM009321                                                          162     3e-44 
PARATL019757                                                          162     3e-44 
CHLATM002238                                                          165     6e-44 
NUCSPE051109                                                          162     9e-44 
HONFER010913                                                          165     1e-43 
CHOSPE030420                                                          164     3e-43 
MONEXI000375                                                          163     4e-43 
ACASPE003651                                                          153     7e-43 
SYMSPE076837                                                          166     1e-42 
SYMSPE076691                                                          166     1e-42 
CREFRA001427                                                          162     1e-42 
MALJAK003246                                                          160     8e-42 
DIALUT013404                                                          159     2e-41 
THEPAR003608                                                          158     2e-41 
PHYINF003425                                                          158     2e-41 
GLOWIT013344                                                          159     3e-41 
PLABRA005852                                                          156     3e-41 
PLAFUN013645                                                          159     3e-41 
TELSPE066578                                                          153     3e-41 
RUSMAR012977                                                          149     4e-41 
PYGBIF000295                                                          157     5e-41 
COLSPE005972                                                          157     9e-41 
PICSPE123195                                                          145     1e-40 
MALJAK014534                                                          157     1e-40 
PLATAR022776                                                          156     3e-40 
LEUCOM057501                                                          145     4e-40 
CYAPAR005928                                                          155     4e-40 
MICSPE004353                                                          156     5e-40 
GRACHO003710                                                          154     6e-40 
MARPOL012951                                                          154     1e-39 
BIGNAT010370                                                          151     3e-39 
PALBIL026098                                                          152     3e-39 
PALBIL008359                                                          152     3e-39 
PALBIL008208                                                          152     4e-39 
CRYCOH040051                                                          152     4e-39 
LENLIM007444                                                          152     4e-39 
OSTTAU001686                                                          152     4e-39 
SAPDIC013521                                                          152     5e-39 
VERVER001573                                                          152     5e-39 
LEPVOR015952                                                          152     6e-39 
CAULEN004192                                                          155     6e-39 
RAPHET026162                                                          152     7e-39 
CHASUB011197                                                          152     7e-39 
SALKVE014238                                                          147     8e-39 
DIPROT026183                                                          151     8e-39 
ARCINT011305                                                          151     1e-38 
RUSMAR002062                                                          150     4e-38 
ARATHA026362                                                          149     5e-38 
PTESPE011230                                                          149     5e-38 
NEOSPE014385                                                          148     6e-38 
GEFOKE023987                                                          149     6e-38 
MALCAL003602                                                          148     1e-37 
CHABRA007741                                                          149     1e-37 
DICDIS004240                                                          147     3e-37 
SORBIC002342                                                          147     3e-37 
ENTSUL047792                                                          141     3e-37 
CYCPAN004168                                                          147     3e-37 
CARMEM000771                                                          144     7e-37 
RUSMAR010145                                                          146     8e-37 
MICMAR128339                                                          149     9e-37 
SORBIC034329                                                          145     1e-36 
MICMAR128333                                                          148     1e-36 
GONPAC049991                                                          143     1e-36 
SYNPLU004070                                                          145     1e-36 
THETRA006077                                                          148     1e-36 
GONPAC004985                                                          143     2e-36 
COLVIE008981                                                          145     2e-36 
GEMCRY040284                                                          145     2e-36 
HONFER000552                                                          145     4e-36 
RUSMAR012358                                                          144     5e-36 
CAPOWC004497                                                          144     6e-36 
BASMER009776                                                          143     6e-36 
HALSPE003199                                                          144     7e-36 
CHLVAR004323                                                          142     1e-35 
TRIADH004081                                                          141     1e-35 
KLENIT013939                                                          142     1e-35 
NEPPYR029812                                                          142     1e-35 
RAMVAR003228                                                          142     2e-35 
CAULEN005620                                                          145     2e-35 
BAFFRI042401                                                          142     2e-35 
MASSPE000392                                                          142     2e-35 
DIPROT026182                                                          142     3e-35 
BREMOT003858                                                          142     4e-35 
VITBRA022657                                                          142     4e-35 
DIAGRA028639                                                          141     4e-35 
MATSPE020985                                                          141     5e-35 
CHOSPE034776                                                          137     6e-35 
PLABRA008011                                                          141     7e-35 
MONNEG016522                                                          140     8e-35 
AURLIM002966                                                          141     1e-34 
MONEXI000175                                                          140     1e-34 
CHRVEL018305                                                          140     2e-34 
HALSEO008316                                                          140     2e-34 
BRABEL032981                                                          138     3e-34 
LAPGUS026653                                                          139     3e-34 
POLPAL007240                                                          138     5e-34 
UMBRAM004759                                                          137     5e-34 
PRACOL000423                                                          138     5e-34 
RHIIRR015617                                                          138     6e-34 
TELSUB026153                                                          133     6e-34 
HEMSPE034845                                                          138     6e-34 
HEMSPE032637                                                          138     8e-34 
BREMOT001819                                                          139     1e-33 
NEMVEC005033                                                          136     1e-33 
PERMAR002860                                                          129     1e-33 
GIAINT000160                                                          136     2e-33 
COLSPE028743                                                          128     2e-33 
ANCTWI031261                                                          128     2e-33 
CRYCOH014672                                                          139     2e-33 
GEMCRY046725                                                          130     3e-33 
NEODAM010612                                                          136     3e-33 
GEPOCE047161                                                          139     3e-33 
CIOINT017003                                                          135     4e-33 
SECSPE009119                                                          136     5e-33 
MASSPE004683                                                          136     7e-33 
CYAPAR024707                                                          135     7e-33 
SPIPUN000979                                                          135     1e-32 
PRYPAR028378                                                          134     1e-32 
NANOCE031993                                                          135     1e-32 
NANOCE024284                                                          135     1e-32 
NANOCE022658                                                          135     1e-32 
NANOCE014596                                                          135     1e-32 
JAKBAH010385                                                          135     1e-32 
CHRVEL014317                                                          136     2e-32 
CHASUB018729                                                          134     2e-32 
ENTHIS000897                                                          133     3e-32 
PLAMIC009390                                                          133     4e-32 
CYAGLO004508                                                          133     4e-32 
TELSUB017696                                                          130     6e-32 
TELSUB017698                                                          130     6e-32 
TELSUB017697                                                          131     8e-32 
COCSUB000443                                                          132     9e-32 
DANRER046006                                                          131     1e-31 
DANRER029424                                                          131     1e-31 
IXOSCA003615                                                          131     1e-31 
DIALUT000189                                                          133     1e-31 
GRACHO005925                                                          132     2e-31 
ENTHIS002173                                                          131     2e-31 
TRIMAR003895                                                          131     2e-31 
GUITHE002999                                                          130     2e-31 
ROZALL005998                                                          132     2e-31 
LEPVOR006010                                                          130     4e-31 
MORVER007107                                                          130     4e-31 
DROMEL020405                                                          129     5e-31 
RHOMAR002707                                                          129     6e-31 
COEREV003224                                                          130     8e-31 
CRAGIG016705                                                          128     1e-30 
TETTHE004648                                                          129     1e-30 
GONPAC024587                                                          129     1e-30 
PLAFAL004062                                                          129     2e-30 
CHLREI018875                                                          128     2e-30 
PHYPOL006534                                                          127     3e-30 
NEUCRA008990                                                          128     3e-30 
CHRPER003242                                                          127     3e-30 
ACAPLA029334                                                          127     3e-30 
ACAPLA029333                                                          127     5e-30 
RAMBRE007253                                                          126     5e-30 
HEMKUK007599                                                          127     6e-30 
HEMKUK007598                                                          127     6e-30 
ANAIGN005374                                                          117     6e-30 
NUTLON013412                                                          127     8e-30 
PHAKIR009106                                                          126     9e-30 
PORPUR008837                                                          126     9e-30 
PAUCHR010428                                                          122     1e-29 
TELSPE011668                                                          120     2e-29 
PAPANK028675                                                          125     2e-29 
CRYNEO003777                                                          124     4e-29 
NUTLON000796                                                          115     5e-29 
SCHPOM003559                                                          124     7e-29 
BIGNAT016242                                                          124     9e-29 
MADERY011942                                                          122     1e-28 
LEUCOM006821                                                          122     1e-28 
DAPMAG016993                                                          122     2e-28 
JAKBAH010384                                                          124     2e-28 
CARMEM006295                                                          119     3e-28 


>HOMSAP048990
Length=425

 Score = 879 bits (2271),  Expect = 0.0, Method: Compositional matrix adjust.
 Identities = 425/425 (100%), Positives = 425/425 (100%), Gaps = 0/425 (0%)

Query  1    MADKEAAFDDAVEERVINEEYKIWKKNTPFLYDLVMTHALEWPSLTAQWLPDVTRPEGKD  60
            MADKEAAFDDAVEERVINEEYKIWKKNTPFLYDLVMTHALEWPSLTAQWLPDVTRPEGKD
Sbjct  1    MADKEAAFDDAVEERVINEEYKIWKKNTPFLYDLVMTHALEWPSLTAQWLPDVTRPEGKD  60

Query  61   FSIHRLVLGTHTSDEQNHLVIASVQLPNDDAQFDASHYDSEKGEFGGFGSVSGKIEIEIK  120
            FSIHRLVLGTHTSDEQNHLVIASVQLPNDDAQFDASHYDSEKGEFGGFGSVSGKIEIEIK
Sbjct  61   FSIHRLVLGTHTSDEQNHLVIASVQLPNDDAQFDASHYDSEKGEFGGFGSVSGKIEIEIK  120

Query  121  INHEGEVNRARYMPQNPCIIATKTPSSDVLVFDYTKHPSKPDPSGECNPDLRLRGHQKEG  180
            INHEGEVNRARYMPQNPCIIATKTPSSDVLVFDYTKHPSKPDPSGECNPDLRLRGHQKEG
Sbjct  121  INHEGEVNRARYMPQNPCIIATKTPSSDVLVFDYTKHPSKPDPSGECNPDLRLRGHQKEG  180

Query  181  YGLSWNPNLSGHLLSASDDHTICLWDISAVPKEGKVVDAKTIFTGHTAVVEDVSWHLLHE  240
            YGLSWNPNLSGHLLSASDDHTICLWDISAVPKEGKVVDAKTIFTGHTAVVEDVSWHLLHE
Sbjct  181  YGLSWNPNLSGHLLSASDDHTICLWDISAVPKEGKVVDAKTIFTGHTAVVEDVSWHLLHE  240

Query  241  SLFGSVADDQKLMIWDTRSNNTSKPSHSVDAHTAEVNCLSFNPYSEFILATGSADKTVAL  300
            SLFGSVADDQKLMIWDTRSNNTSKPSHSVDAHTAEVNCLSFNPYSEFILATGSADKTVAL
Sbjct  241  SLFGSVADDQKLMIWDTRSNNTSKPSHSVDAHTAEVNCLSFNPYSEFILATGSADKTVAL  300

Query  301  WDLRNLKLKLHSFESHKDEIFQVQWSPHNETILASSGTDRRLNVWDLSKIGEEQSPEDAE  360
            WDLRNLKLKLHSFESHKDEIFQVQWSPHNETILASSGTDRRLNVWDLSKIGEEQSPEDAE
Sbjct  301  WDLRNLKLKLHSFESHKDEIFQVQWSPHNETILASSGTDRRLNVWDLSKIGEEQSPEDAE  360

Query  361  DGPPELLFIHGGHTAKISDFSWNPNEPWVICSVSEDNIMQVWQMAENIYNDEDPEGSVDP  420
            DGPPELLFIHGGHTAKISDFSWNPNEPWVICSVSEDNIMQVWQMAENIYNDEDPEGSVDP
Sbjct  361  DGPPELLFIHGGHTAKISDFSWNPNEPWVICSVSEDNIMQVWQMAENIYNDEDPEGSVDP  420

Query  421  EGQGS  425
            EGQGS
Sbjct  421  EGQGS  425


>HOMSAP006230
Length=424

 Score = 872 bits (2253),  Expect = 0.0, Method: Compositional matrix adjust.
 Identities = 424/425 (99%), Positives = 424/425 (99%), Gaps = 1/425 (0%)

Query  1    MADKEAAFDDAVEERVINEEYKIWKKNTPFLYDLVMTHALEWPSLTAQWLPDVTRPEGKD  60
            MADKEA FDDAVEERVINEEYKIWKKNTPFLYDLVMTHALEWPSLTAQWLPDVTRPEGKD
Sbjct  1    MADKEA-FDDAVEERVINEEYKIWKKNTPFLYDLVMTHALEWPSLTAQWLPDVTRPEGKD  59

Query  61   FSIHRLVLGTHTSDEQNHLVIASVQLPNDDAQFDASHYDSEKGEFGGFGSVSGKIEIEIK  120
            FSIHRLVLGTHTSDEQNHLVIASVQLPNDDAQFDASHYDSEKGEFGGFGSVSGKIEIEIK
Sbjct  60   FSIHRLVLGTHTSDEQNHLVIASVQLPNDDAQFDASHYDSEKGEFGGFGSVSGKIEIEIK  119

Query  121  INHEGEVNRARYMPQNPCIIATKTPSSDVLVFDYTKHPSKPDPSGECNPDLRLRGHQKEG  180
            INHEGEVNRARYMPQNPCIIATKTPSSDVLVFDYTKHPSKPDPSGECNPDLRLRGHQKEG
Sbjct  120  INHEGEVNRARYMPQNPCIIATKTPSSDVLVFDYTKHPSKPDPSGECNPDLRLRGHQKEG  179

Query  181  YGLSWNPNLSGHLLSASDDHTICLWDISAVPKEGKVVDAKTIFTGHTAVVEDVSWHLLHE  240
            YGLSWNPNLSGHLLSASDDHTICLWDISAVPKEGKVVDAKTIFTGHTAVVEDVSWHLLHE
Sbjct  180  YGLSWNPNLSGHLLSASDDHTICLWDISAVPKEGKVVDAKTIFTGHTAVVEDVSWHLLHE  239

Query  241  SLFGSVADDQKLMIWDTRSNNTSKPSHSVDAHTAEVNCLSFNPYSEFILATGSADKTVAL  300
            SLFGSVADDQKLMIWDTRSNNTSKPSHSVDAHTAEVNCLSFNPYSEFILATGSADKTVAL
Sbjct  240  SLFGSVADDQKLMIWDTRSNNTSKPSHSVDAHTAEVNCLSFNPYSEFILATGSADKTVAL  299

Query  301  WDLRNLKLKLHSFESHKDEIFQVQWSPHNETILASSGTDRRLNVWDLSKIGEEQSPEDAE  360
            WDLRNLKLKLHSFESHKDEIFQVQWSPHNETILASSGTDRRLNVWDLSKIGEEQSPEDAE
Sbjct  300  WDLRNLKLKLHSFESHKDEIFQVQWSPHNETILASSGTDRRLNVWDLSKIGEEQSPEDAE  359

Query  361  DGPPELLFIHGGHTAKISDFSWNPNEPWVICSVSEDNIMQVWQMAENIYNDEDPEGSVDP  420
            DGPPELLFIHGGHTAKISDFSWNPNEPWVICSVSEDNIMQVWQMAENIYNDEDPEGSVDP
Sbjct  360  DGPPELLFIHGGHTAKISDFSWNPNEPWVICSVSEDNIMQVWQMAENIYNDEDPEGSVDP  419

Query  421  EGQGS  425
            EGQGS
Sbjct  420  EGQGS  424


>DANRER029660
Length=424

 Score = 858 bits (2218),  Expect = 0.0, Method: Compositional matrix adjust.
 Identities = 413/424 (97%), Positives = 418/424 (99%), Gaps = 0/424 (0%)

Query  1    MADKEAAFDDAVEERVINEEYKIWKKNTPFLYDLVMTHALEWPSLTAQWLPDVTRPEGKD  60
            MADKEAAFDDAVEERVINEEYKIWKKNTPFLYDLVMTHALEWPSLTAQWLPDVTRPEGKD
Sbjct  1    MADKEAAFDDAVEERVINEEYKIWKKNTPFLYDLVMTHALEWPSLTAQWLPDVTRPEGKD  60

Query  61   FSIHRLVLGTHTSDEQNHLVIASVQLPNDDAQFDASHYDSEKGEFGGFGSVSGKIEIEIK  120
            FS+HRLVLGTHTSDEQNHLVIASVQLPNDDAQFDASHYDSEKGEFGGFGSVSGKIEIEIK
Sbjct  61   FSVHRLVLGTHTSDEQNHLVIASVQLPNDDAQFDASHYDSEKGEFGGFGSVSGKIEIEIK  120

Query  121  INHEGEVNRARYMPQNPCIIATKTPSSDVLVFDYTKHPSKPDPSGECNPDLRLRGHQKEG  180
            INHEGEVNRARYMPQNPCIIATKTP+SDVLVFDYTKHPSKPDPSGEC PDLRLRGHQKEG
Sbjct  121  INHEGEVNRARYMPQNPCIIATKTPTSDVLVFDYTKHPSKPDPSGECTPDLRLRGHQKEG  180

Query  181  YGLSWNPNLSGHLLSASDDHTICLWDISAVPKEGKVVDAKTIFTGHTAVVEDVSWHLLHE  240
            YGLSWNPNLSG LLSASDDHTICLWDIS VPKEGK+VDAKTIFTGHTAVVEDVSWHLLHE
Sbjct  181  YGLSWNPNLSGCLLSASDDHTICLWDISTVPKEGKIVDAKTIFTGHTAVVEDVSWHLLHE  240

Query  241  SLFGSVADDQKLMIWDTRSNNTSKPSHSVDAHTAEVNCLSFNPYSEFILATGSADKTVAL  300
            SLFGSVADDQKLMIWDTRSNNTSKPSH+VDAHTAEVNCLSFNPYSEFILATGSADKTVAL
Sbjct  241  SLFGSVADDQKLMIWDTRSNNTSKPSHAVDAHTAEVNCLSFNPYSEFILATGSADKTVAL  300

Query  301  WDLRNLKLKLHSFESHKDEIFQVQWSPHNETILASSGTDRRLNVWDLSKIGEEQSPEDAE  360
            WDLRNLKLKLHSFESHKDEIFQVQWSPHNETILASSGTDRRLNVWDLSKIGEEQSPEDAE
Sbjct  301  WDLRNLKLKLHSFESHKDEIFQVQWSPHNETILASSGTDRRLNVWDLSKIGEEQSPEDAE  360

Query  361  DGPPELLFIHGGHTAKISDFSWNPNEPWVICSVSEDNIMQVWQMAENIYNDEDPEGSVDP  420
            DGPPELLFIHGGHTAKISDFSWNPNEPWVICSVSEDNIMQVWQMAENIYNDEDPEG+ D 
Sbjct  361  DGPPELLFIHGGHTAKISDFSWNPNEPWVICSVSEDNIMQVWQMAENIYNDEDPEGAADT  420

Query  421  EGQG  424
            E QG
Sbjct  421  EVQG  424


>DANRER027944
Length=426

 Score = 823 bits (2127),  Expect = 0.0, Method: Compositional matrix adjust.
 Identities = 400/427 (94%), Positives = 413/427 (97%), Gaps = 3/427 (1%)

Query  1    MADKEAAFDDAVEERVINEEYKIWKKNTPFLYDLVMTHALEWPSLTAQWLPDVTRPEGKD  60
            MADKE  +DDAVEERVINEEYKIWKKNTPFLYDLVMTHALEWPSLT QWLPDV RPEGKD
Sbjct  1    MADKEV-YDDAVEERVINEEYKIWKKNTPFLYDLVMTHALEWPSLTVQWLPDVNRPEGKD  59

Query  61   FSIHRLVLGTHTSDEQNHLVIASVQLPNDDAQFDASHYDSEKG-EFGGFGSVSGKIEIEI  119
            + +HRLVLGTHTSDEQNHLVIASVQ+PNDDAQFDASHYDSEKG EFGGFGSVSGKIEIEI
Sbjct  60   YVVHRLVLGTHTSDEQNHLVIASVQIPNDDAQFDASHYDSEKGAEFGGFGSVSGKIEIEI  119

Query  120  KINHEGEVNRARYMPQNPCIIATKTPSSDVLVFDYTKHPSKPDPSGECNPDLRLRGHQKE  179
            KINHEGEVNRARYMPQNPCIIATKTP+SDVLVFDYTKHPSKPDPSG+C+PDLRLRGHQKE
Sbjct  120  KINHEGEVNRARYMPQNPCIIATKTPTSDVLVFDYTKHPSKPDPSGDCSPDLRLRGHQKE  179

Query  180  GYGLSWNPNLSGHLLSASDDHTICLWDISAVPKEGKVVDAKTIFTGHTAVVEDVSWHLLH  239
            GYGLSWNPNLSG+LLSASDDHTICLWDIS  PKEGK+VDAKTIFTGHTAVVEDVSWHLLH
Sbjct  180  GYGLSWNPNLSGNLLSASDDHTICLWDISGAPKEGKIVDAKTIFTGHTAVVEDVSWHLLH  239

Query  240  ESLFGSVADDQKLMIWDTRSNNTSKPSHSVDAHTAEVNCLSFNPYSEFILATGSADKTVA  299
            ESLFGSVADDQKLMIWDTRSNNTSKPSHSVDAHTAEVNCLSFNPYSEFILATGSADKTVA
Sbjct  240  ESLFGSVADDQKLMIWDTRSNNTSKPSHSVDAHTAEVNCLSFNPYSEFILATGSADKTVA  299

Query  300  LWDLRNLKLKLHSFESHKDEIFQVQWSPHNETILASSGTDRRLNVWDLSKIGEEQSPEDA  359
            LWDLRNLKLKLHSFESHKDEIFQVQWSPHNETILASSGTDRRLNVWDLSKIGEEQS EDA
Sbjct  300  LWDLRNLKLKLHSFESHKDEIFQVQWSPHNETILASSGTDRRLNVWDLSKIGEEQSAEDA  359

Query  360  EDGPPELLFIHGGHTAKISDFSWNPNEPWVICSVSEDNIMQVWQMAENIYNDEDPEG-SV  418
            EDGPPELLFIHGGHTAKISDFSWNPNEPWVICSVSEDNIMQVWQMAENIYNDE+P+  + 
Sbjct  360  EDGPPELLFIHGGHTAKISDFSWNPNEPWVICSVSEDNIMQVWQMAENIYNDEEPDTPAS  419

Query  419  DPEGQGS  425
            + EGQ S
Sbjct  420  ELEGQAS  426


>BRABEL025782
Length=431

 Score = 821 bits (2120),  Expect = 0.0, Method: Compositional matrix adjust.
 Identities = 388/411 (94%), Positives = 403/411 (98%), Gaps = 0/411 (0%)

Query  5    EAAFDDAVEERVINEEYKIWKKNTPFLYDLVMTHALEWPSLTAQWLPDVTRPEGKDFSIH  64
            E AFDDAVEER+INEEYKIWKKNTPFLYDLVMTHALEWPSLTAQWLPDVTRPEGKD+SIH
Sbjct  7    EQAFDDAVEERIINEEYKIWKKNTPFLYDLVMTHALEWPSLTAQWLPDVTRPEGKDYSIH  66

Query  65   RLVLGTHTSDEQNHLVIASVQLPNDDAQFDASHYDSEKGEFGGFGSVSGKIEIEIKINHE  124
            RL+LGTHTSDEQNHLVIASVQLPN+DAQFDA+ YDSEKGEFGGFGSVSGKIEIEIKINHE
Sbjct  67   RLILGTHTSDEQNHLVIASVQLPNEDAQFDATQYDSEKGEFGGFGSVSGKIEIEIKINHE  126

Query  125  GEVNRARYMPQNPCIIATKTPSSDVLVFDYTKHPSKPDPSGECNPDLRLRGHQKEGYGLS  184
            GEVNRARYMPQNPC+IATKTPSSDVLVFDYTKHPS+PDPSGEC PDLRL+GHQKEGYGLS
Sbjct  127  GEVNRARYMPQNPCVIATKTPSSDVLVFDYTKHPSRPDPSGECCPDLRLKGHQKEGYGLS  186

Query  185  WNPNLSGHLLSASDDHTICLWDISAVPKEGKVVDAKTIFTGHTAVVEDVSWHLLHESLFG  244
            WNPNL+GHLLSASDDHTIC+WDI+  PKE + +DAKTIFTGHTAVVEDVSWHLLHESLFG
Sbjct  187  WNPNLTGHLLSASDDHTICMWDINQSPKENRSLDAKTIFTGHTAVVEDVSWHLLHESLFG  246

Query  245  SVADDQKLMIWDTRSNNTSKPSHSVDAHTAEVNCLSFNPYSEFILATGSADKTVALWDLR  304
            SVADDQKLMIWDTRSNNTSKPSH+VDAHTAEVNCLSFNPYSEFILATGSADKTVALWDLR
Sbjct  247  SVADDQKLMIWDTRSNNTSKPSHTVDAHTAEVNCLSFNPYSEFILATGSADKTVALWDLR  306

Query  305  NLKLKLHSFESHKDEIFQVQWSPHNETILASSGTDRRLNVWDLSKIGEEQSPEDAEDGPP  364
            NLKLKLHSFESHKDEIFQVQWSPHNETILASSGTDRRLNVWDLSKIGEEQS EDAEDGPP
Sbjct  307  NLKLKLHSFESHKDEIFQVQWSPHNETILASSGTDRRLNVWDLSKIGEEQSAEDAEDGPP  366

Query  365  ELLFIHGGHTAKISDFSWNPNEPWVICSVSEDNIMQVWQMAENIYNDEDPE  415
            ELLFIHGGHTAKISDFSWNPNEPWVICSVSEDNIMQVWQMAENIYNDEDP+
Sbjct  367  ELLFIHGGHTAKISDFSWNPNEPWVICSVSEDNIMQVWQMAENIYNDEDPD  417


>DAPMAG021568
Length=428

 Score = 817 bits (2111),  Expect = 0.0, Method: Compositional matrix adjust.
 Identities = 387/416 (93%), Positives = 410/416 (99%), Gaps = 1/416 (0%)

Query  1    MADKEA-AFDDAVEERVINEEYKIWKKNTPFLYDLVMTHALEWPSLTAQWLPDVTRPEGK  59
            MADK+   FD+AVEERVINEEYKIWKKNTPFLYDLVMTHALEWPSLTAQWLPDVTRPEGK
Sbjct  2    MADKDGEPFDEAVEERVINEEYKIWKKNTPFLYDLVMTHALEWPSLTAQWLPDVTRPEGK  61

Query  60   DFSIHRLVLGTHTSDEQNHLVIASVQLPNDDAQFDASHYDSEKGEFGGFGSVSGKIEIEI  119
            D+S+HRL+LGTHTSDEQNHL+IASVQLPN+DAQFDASHYD++KGEFGGFGSVSGKIEIEI
Sbjct  62   DYSVHRLILGTHTSDEQNHLLIASVQLPNEDAQFDASHYDNDKGEFGGFGSVSGKIEIEI  121

Query  120  KINHEGEVNRARYMPQNPCIIATKTPSSDVLVFDYTKHPSKPDPSGECNPDLRLRGHQKE  179
            KINHEGEVNRARYMPQNPC+IATKTPSSDVLVFDYTKHPS+PDPSGEC+PDLRLRGHQKE
Sbjct  122  KINHEGEVNRARYMPQNPCVIATKTPSSDVLVFDYTKHPSRPDPSGECHPDLRLRGHQKE  181

Query  180  GYGLSWNPNLSGHLLSASDDHTICLWDISAVPKEGKVVDAKTIFTGHTAVVEDVSWHLLH  239
            GYGLSWNPNL+GHLLSASDDHTICLWDI+A P+E +V+DAKT+FTGHTAVVEDV+WHLLH
Sbjct  182  GYGLSWNPNLNGHLLSASDDHTICLWDINASPRENRVLDAKTVFTGHTAVVEDVAWHLLH  241

Query  240  ESLFGSVADDQKLMIWDTRSNNTSKPSHSVDAHTAEVNCLSFNPYSEFILATGSADKTVA  299
            ESLFGSVADDQKLMIWDTRSNNTS+PSH+VDAHTAEVNCLSFNPYSEFILATGSADKTVA
Sbjct  242  ESLFGSVADDQKLMIWDTRSNNTSRPSHTVDAHTAEVNCLSFNPYSEFILATGSADKTVA  301

Query  300  LWDLRNLKLKLHSFESHKDEIFQVQWSPHNETILASSGTDRRLNVWDLSKIGEEQSPEDA  359
            LWDLRNLKLKLHSFESHKDEIFQVQWSPHNETILASSGTDRRL+VWDLSKIGEEQS EDA
Sbjct  302  LWDLRNLKLKLHSFESHKDEIFQVQWSPHNETILASSGTDRRLHVWDLSKIGEEQSTEDA  361

Query  360  EDGPPELLFIHGGHTAKISDFSWNPNEPWVICSVSEDNIMQVWQMAENIYNDEDPE  415
            EDGPPELLFIHGGHTAKISDFSWNPNEPWVICSVSEDNIMQVWQMAENIYNDE+PE
Sbjct  362  EDGPPELLFIHGGHTAKISDFSWNPNEPWVICSVSEDNIMQVWQMAENIYNDEEPE  417


>BRABEL025783
Length=430

 Score = 813 bits (2101),  Expect = 0.0, Method: Compositional matrix adjust.
 Identities = 387/411 (94%), Positives = 402/411 (98%), Gaps = 1/411 (0%)

Query  5    EAAFDDAVEERVINEEYKIWKKNTPFLYDLVMTHALEWPSLTAQWLPDVTRPEGKDFSIH  64
            E AFDDAVEER+INEEYKIWKKNTPFLYDLVMTHALEWPSLTAQWLPDVTRPEGKD+SIH
Sbjct  7    EQAFDDAVEERIINEEYKIWKKNTPFLYDLVMTHALEWPSLTAQWLPDVTRPEGKDYSIH  66

Query  65   RLVLGTHTSDEQNHLVIASVQLPNDDAQFDASHYDSEKGEFGGFGSVSGKIEIEIKINHE  124
            RL+LGTHTSDEQNHLVIASVQLPN+DAQFDA+ YDSEK EFGGFGSVSGKIEIEIKINHE
Sbjct  67   RLILGTHTSDEQNHLVIASVQLPNEDAQFDATQYDSEK-EFGGFGSVSGKIEIEIKINHE  125

Query  125  GEVNRARYMPQNPCIIATKTPSSDVLVFDYTKHPSKPDPSGECNPDLRLRGHQKEGYGLS  184
            GEVNRARYMPQNPC+IATKTPSSDVLVFDYTKHPS+PDPSGEC PDLRL+GHQKEGYGLS
Sbjct  126  GEVNRARYMPQNPCVIATKTPSSDVLVFDYTKHPSRPDPSGECCPDLRLKGHQKEGYGLS  185

Query  185  WNPNLSGHLLSASDDHTICLWDISAVPKEGKVVDAKTIFTGHTAVVEDVSWHLLHESLFG  244
            WNPNL+GHLLSASDDHTIC+WDI+  PKE + +DAKTIFTGHTAVVEDVSWHLLHESLFG
Sbjct  186  WNPNLTGHLLSASDDHTICMWDINQSPKENRSLDAKTIFTGHTAVVEDVSWHLLHESLFG  245

Query  245  SVADDQKLMIWDTRSNNTSKPSHSVDAHTAEVNCLSFNPYSEFILATGSADKTVALWDLR  304
            SVADDQKLMIWDTRSNNTSKPSH+VDAHTAEVNCLSFNPYSEFILATGSADKTVALWDLR
Sbjct  246  SVADDQKLMIWDTRSNNTSKPSHTVDAHTAEVNCLSFNPYSEFILATGSADKTVALWDLR  305

Query  305  NLKLKLHSFESHKDEIFQVQWSPHNETILASSGTDRRLNVWDLSKIGEEQSPEDAEDGPP  364
            NLKLKLHSFESHKDEIFQVQWSPHNETILASSGTDRRLNVWDLSKIGEEQS EDAEDGPP
Sbjct  306  NLKLKLHSFESHKDEIFQVQWSPHNETILASSGTDRRLNVWDLSKIGEEQSAEDAEDGPP  365

Query  365  ELLFIHGGHTAKISDFSWNPNEPWVICSVSEDNIMQVWQMAENIYNDEDPE  415
            ELLFIHGGHTAKISDFSWNPNEPWVICSVSEDNIMQVWQMAENIYNDEDP+
Sbjct  366  ELLFIHGGHTAKISDFSWNPNEPWVICSVSEDNIMQVWQMAENIYNDEDPD  416


>IXOSCA013336
Length=421

 Score = 812 bits (2098),  Expect = 0.0, Method: Compositional matrix adjust.
 Identities = 388/415 (93%), Positives = 406/415 (98%), Gaps = 5/415 (1%)

Query  1    MADKEAAFDDAVEERVINEEYKIWKKNTPFLYDLVMTHALEWPSLTAQWLPDVTRPEGKD  60
            MADK     DAVEERVINEEYKIWKKNTPFLYDLVMTHALEWPSLTAQWLPDVTRPEG+D
Sbjct  1    MADK-----DAVEERVINEEYKIWKKNTPFLYDLVMTHALEWPSLTAQWLPDVTRPEGRD  55

Query  61   FSIHRLVLGTHTSDEQNHLVIASVQLPNDDAQFDASHYDSEKGEFGGFGSVSGKIEIEIK  120
            +SIHRL+LGTHTSDEQNHL+IASVQLP++DAQFDA+HYDSEKGEFGGFGSVSGKI+IEIK
Sbjct  56   YSIHRLILGTHTSDEQNHLLIASVQLPSEDAQFDATHYDSEKGEFGGFGSVSGKIDIEIK  115

Query  121  INHEGEVNRARYMPQNPCIIATKTPSSDVLVFDYTKHPSKPDPSGECNPDLRLRGHQKEG  180
            INHEGEVNRAR+MPQNPCIIATKTPSSDVL+FDYTKHPSKPDPSGEC+PDLRLRGHQKEG
Sbjct  116  INHEGEVNRARFMPQNPCIIATKTPSSDVLIFDYTKHPSKPDPSGECSPDLRLRGHQKEG  175

Query  181  YGLSWNPNLSGHLLSASDDHTICLWDISAVPKEGKVVDAKTIFTGHTAVVEDVSWHLLHE  240
            YGLSWNPNL+GHLLSASDDHTICLWDI+A PKE KVVDAKTIFTGHTAVVEDV+WHLLHE
Sbjct  176  YGLSWNPNLNGHLLSASDDHTICLWDINATPKENKVVDAKTIFTGHTAVVEDVAWHLLHE  235

Query  241  SLFGSVADDQKLMIWDTRSNNTSKPSHSVDAHTAEVNCLSFNPYSEFILATGSADKTVAL  300
            SLFGSVADDQKLMIWDTRSNNT+KPSH+VDAHTAEVNCLSFNPYSEFILATGSADKTVAL
Sbjct  236  SLFGSVADDQKLMIWDTRSNNTNKPSHTVDAHTAEVNCLSFNPYSEFILATGSADKTVAL  295

Query  301  WDLRNLKLKLHSFESHKDEIFQVQWSPHNETILASSGTDRRLNVWDLSKIGEEQSPEDAE  360
            WDLRNLKLKLHSFESHKDEIFQVQWSPHNETILASSGTDRRL+VWDLSKIGEEQS EDAE
Sbjct  296  WDLRNLKLKLHSFESHKDEIFQVQWSPHNETILASSGTDRRLHVWDLSKIGEEQSAEDAE  355

Query  361  DGPPELLFIHGGHTAKISDFSWNPNEPWVICSVSEDNIMQVWQMAENIYNDEDPE  415
            DGPPELLFIHGGHTAKISDFSWNPNEPWVICSVSEDNIMQVWQMAENIYNDE+ E
Sbjct  356  DGPPELLFIHGGHTAKISDFSWNPNEPWVICSVSEDNIMQVWQMAENIYNDEEQE  410


>ACAPLA019127
Length=431

 Score = 810 bits (2091),  Expect = 0.0, Method: Compositional matrix adjust.
 Identities = 393/419 (94%), Positives = 402/419 (96%), Gaps = 4/419 (1%)

Query  1    MADKEAA----FDDAVEERVINEEYKIWKKNTPFLYDLVMTHALEWPSLTAQWLPDVTRP  56
            MADKE A    FDDAVEERVINEEYKIWKKNTPFLYDLVMTHALEWPSLT+QWLPDV RP
Sbjct  1    MADKEQAVQEPFDDAVEERVINEEYKIWKKNTPFLYDLVMTHALEWPSLTSQWLPDVRRP  60

Query  57   EGKDFSIHRLVLGTHTSDEQNHLVIASVQLPNDDAQFDASHYDSEKGEFGGFGSVSGKIE  116
            EGKD+SIHRLVLGTHTSDEQNHLVIASVQLPNDDAQFDASHYDSEKGEFGGFGSVSGKIE
Sbjct  61   EGKDYSIHRLVLGTHTSDEQNHLVIASVQLPNDDAQFDASHYDSEKGEFGGFGSVSGKIE  120

Query  117  IEIKINHEGEVNRARYMPQNPCIIATKTPSSDVLVFDYTKHPSKPDPSGECNPDLRLRGH  176
            IEIKINHEGEVNRARYMPQNP IIATKTPSSDVLVFDYTKHPSKPDPSGEC PDLRLRGH
Sbjct  121  IEIKINHEGEVNRARYMPQNPTIIATKTPSSDVLVFDYTKHPSKPDPSGECKPDLRLRGH  180

Query  177  QKEGYGLSWNPNLSGHLLSASDDHTICLWDISAVPKEGKVVDAKTIFTGHTAVVEDVSWH  236
            QKEGYGLSWNPNL G+LLSASDDHTICLWDIS   K+  VVDAKTIFTGH+AVVEDVSWH
Sbjct  181  QKEGYGLSWNPNLGGNLLSASDDHTICLWDISGHEKDACVVDAKTIFTGHSAVVEDVSWH  240

Query  237  LLHESLFGSVADDQKLMIWDTRSNNTSKPSHSVDAHTAEVNCLSFNPYSEFILATGSADK  296
            LLHESLFGSVADDQKLMIWDTR NNTSK SHSV+AHTAEVNCLSFNPYSEFILATGSADK
Sbjct  241  LLHESLFGSVADDQKLMIWDTRVNNTSKASHSVEAHTAEVNCLSFNPYSEFILATGSADK  300

Query  297  TVALWDLRNLKLKLHSFESHKDEIFQVQWSPHNETILASSGTDRRLNVWDLSKIGEEQSP  356
            TVALWDLRNLKLKLHSFESH+DEIFQVQWSPHNETILASSGTDRRLNVWDLSKIGEEQSP
Sbjct  301  TVALWDLRNLKLKLHSFESHRDEIFQVQWSPHNETILASSGTDRRLNVWDLSKIGEEQSP  360

Query  357  EDAEDGPPELLFIHGGHTAKISDFSWNPNEPWVICSVSEDNIMQVWQMAENIYNDEDPE  415
            EDAEDGP ELLFIHGGHTAKISDFSWNPNEPWVICSVSEDNIMQVWQMAENIYNDE+P+
Sbjct  361  EDAEDGPGELLFIHGGHTAKISDFSWNPNEPWVICSVSEDNIMQVWQMAENIYNDEEPD  419


>BRABEL025784
Length=426

 Score = 809 bits (2090),  Expect = 0.0, Method: Compositional matrix adjust.
 Identities = 383/410 (93%), Positives = 399/410 (97%), Gaps = 0/410 (0%)

Query  6    AAFDDAVEERVINEEYKIWKKNTPFLYDLVMTHALEWPSLTAQWLPDVTRPEGKDFSIHR  65
            A   + VEER+INEEYKIWKKNTPFLYDLVMTHALEWPSLTAQWLPDVTRPEGKD+SIHR
Sbjct  3    AQSSEQVEERIINEEYKIWKKNTPFLYDLVMTHALEWPSLTAQWLPDVTRPEGKDYSIHR  62

Query  66   LVLGTHTSDEQNHLVIASVQLPNDDAQFDASHYDSEKGEFGGFGSVSGKIEIEIKINHEG  125
            L+LGTHTSDEQNHLVIASVQLPN+DAQFDA+ YDSEKGEFGGFGSVSGKIEIEIKINHEG
Sbjct  63   LILGTHTSDEQNHLVIASVQLPNEDAQFDATQYDSEKGEFGGFGSVSGKIEIEIKINHEG  122

Query  126  EVNRARYMPQNPCIIATKTPSSDVLVFDYTKHPSKPDPSGECNPDLRLRGHQKEGYGLSW  185
            EVNRARYMPQNPC+IATKTPSSDVLVFDYTKHPS+PDPSGEC PDLRL+GHQKEGYGLSW
Sbjct  123  EVNRARYMPQNPCVIATKTPSSDVLVFDYTKHPSRPDPSGECCPDLRLKGHQKEGYGLSW  182

Query  186  NPNLSGHLLSASDDHTICLWDISAVPKEGKVVDAKTIFTGHTAVVEDVSWHLLHESLFGS  245
            NPNL+GHLLSASDDHTIC+WDI+  PKE + +DAKTIFTGHTAVVEDVSWHLLHESLFGS
Sbjct  183  NPNLTGHLLSASDDHTICMWDINQSPKENRSLDAKTIFTGHTAVVEDVSWHLLHESLFGS  242

Query  246  VADDQKLMIWDTRSNNTSKPSHSVDAHTAEVNCLSFNPYSEFILATGSADKTVALWDLRN  305
            VADDQKLMIWDTRSNNTSKPSH+VDAHTAEVNCLSFNPYSEFILATGSADKTVALWDLRN
Sbjct  243  VADDQKLMIWDTRSNNTSKPSHTVDAHTAEVNCLSFNPYSEFILATGSADKTVALWDLRN  302

Query  306  LKLKLHSFESHKDEIFQVQWSPHNETILASSGTDRRLNVWDLSKIGEEQSPEDAEDGPPE  365
            LKLKLHSFESHKDEIFQVQWSPHNETILASSGTDRRLNVWDLSKIGEEQS EDAEDGPPE
Sbjct  303  LKLKLHSFESHKDEIFQVQWSPHNETILASSGTDRRLNVWDLSKIGEEQSAEDAEDGPPE  362

Query  366  LLFIHGGHTAKISDFSWNPNEPWVICSVSEDNIMQVWQMAENIYNDEDPE  415
            LLFIHGGHTAKISDFSWNPNEPWVICSVSEDNIMQVWQMAENIYNDEDP+
Sbjct  363  LLFIHGGHTAKISDFSWNPNEPWVICSVSEDNIMQVWQMAENIYNDEDPD  412


>ACAPLA019128
Length=430

 Score = 808 bits (2086),  Expect = 0.0, Method: Compositional matrix adjust.
 Identities = 392/418 (94%), Positives = 401/418 (96%), Gaps = 3/418 (1%)

Query  1    MADKEAA---FDDAVEERVINEEYKIWKKNTPFLYDLVMTHALEWPSLTAQWLPDVTRPE  57
            MADKE     FDDAVEERVINEEYKIWKKNTPFLYDLVMTHALEWPSLT+QWLPDV RPE
Sbjct  1    MADKEQVQEPFDDAVEERVINEEYKIWKKNTPFLYDLVMTHALEWPSLTSQWLPDVRRPE  60

Query  58   GKDFSIHRLVLGTHTSDEQNHLVIASVQLPNDDAQFDASHYDSEKGEFGGFGSVSGKIEI  117
            GKD+SIHRLVLGTHTSDEQNHLVIASVQLPNDDAQFDASHYDSEKGEFGGFGSVSGKIEI
Sbjct  61   GKDYSIHRLVLGTHTSDEQNHLVIASVQLPNDDAQFDASHYDSEKGEFGGFGSVSGKIEI  120

Query  118  EIKINHEGEVNRARYMPQNPCIIATKTPSSDVLVFDYTKHPSKPDPSGECNPDLRLRGHQ  177
            EIKINHEGEVNRARYMPQNP IIATKTPSSDVLVFDYTKHPSKPDPSGEC PDLRLRGHQ
Sbjct  121  EIKINHEGEVNRARYMPQNPTIIATKTPSSDVLVFDYTKHPSKPDPSGECKPDLRLRGHQ  180

Query  178  KEGYGLSWNPNLSGHLLSASDDHTICLWDISAVPKEGKVVDAKTIFTGHTAVVEDVSWHL  237
            KEGYGLSWNPNL G+LLSASDDHTICLWDIS   K+  VVDAKTIFTGH+AVVEDVSWHL
Sbjct  181  KEGYGLSWNPNLGGNLLSASDDHTICLWDISGHEKDACVVDAKTIFTGHSAVVEDVSWHL  240

Query  238  LHESLFGSVADDQKLMIWDTRSNNTSKPSHSVDAHTAEVNCLSFNPYSEFILATGSADKT  297
            LHESLFGSVADDQKLMIWDTR NNTSK SHSV+AHTAEVNCLSFNPYSEFILATGSADKT
Sbjct  241  LHESLFGSVADDQKLMIWDTRVNNTSKASHSVEAHTAEVNCLSFNPYSEFILATGSADKT  300

Query  298  VALWDLRNLKLKLHSFESHKDEIFQVQWSPHNETILASSGTDRRLNVWDLSKIGEEQSPE  357
            VALWDLRNLKLKLHSFESH+DEIFQVQWSPHNETILASSGTDRRLNVWDLSKIGEEQSPE
Sbjct  301  VALWDLRNLKLKLHSFESHRDEIFQVQWSPHNETILASSGTDRRLNVWDLSKIGEEQSPE  360

Query  358  DAEDGPPELLFIHGGHTAKISDFSWNPNEPWVICSVSEDNIMQVWQMAENIYNDEDPE  415
            DAEDGP ELLFIHGGHTAKISDFSWNPNEPWVICSVSEDNIMQVWQMAENIYNDE+P+
Sbjct  361  DAEDGPGELLFIHGGHTAKISDFSWNPNEPWVICSVSEDNIMQVWQMAENIYNDEEPD  418


>CRAGIG055998
Length=428

 Score = 807 bits (2084),  Expect = 0.0, Method: Compositional matrix adjust.
 Identities = 385/417 (92%), Positives = 405/417 (97%), Gaps = 2/417 (0%)

Query  1    MADKEAAFDDAVEERVINEEYKIWKKNTPFLYDLVMTHALEWPSLTAQWLPDVTRPEGKD  60
            M DK+  FDDAVEERVINEEYKIWKKNTPFLYDLVMTHALEWPSLTAQWLPDVTRPEGKD
Sbjct  1    MTDKDEGFDDAVEERVINEEYKIWKKNTPFLYDLVMTHALEWPSLTAQWLPDVTRPEGKD  60

Query  61   FSIHRLVLGTHT--SDEQNHLVIASVQLPNDDAQFDASHYDSEKGEFGGFGSVSGKIEIE  118
            +S+HRL+LGTHT  S+EQNHL+IASVQLPND+AQFDASHYDSEKGEFGGFGSVSGKIEIE
Sbjct  61   YSLHRLILGTHTTRSEEQNHLLIASVQLPNDNAQFDASHYDSEKGEFGGFGSVSGKIEIE  120

Query  119  IKINHEGEVNRARYMPQNPCIIATKTPSSDVLVFDYTKHPSKPDPSGECNPDLRLRGHQK  178
            IKINHEGEVNRARYMPQNPCIIATKTPSSDVLVFDYTKHPSKPDPSGECNP+LRL+GHQK
Sbjct  121  IKINHEGEVNRARYMPQNPCIIATKTPSSDVLVFDYTKHPSKPDPSGECNPELRLKGHQK  180

Query  179  EGYGLSWNPNLSGHLLSASDDHTICLWDISAVPKEGKVVDAKTIFTGHTAVVEDVSWHLL  238
            EGYGLSWNPNL+GHLLSASDDHTICLWDI+  PKE +V++A TIFTGHT+VVEDV+WHLL
Sbjct  181  EGYGLSWNPNLNGHLLSASDDHTICLWDINQNPKEHRVIEAHTIFTGHTSVVEDVAWHLL  240

Query  239  HESLFGSVADDQKLMIWDTRSNNTSKPSHSVDAHTAEVNCLSFNPYSEFILATGSADKTV  298
            HESLFGSVADDQKLMIWDTRSNNT+K SH VDAHTAEVNCLSFNPYSEFILATGSADKTV
Sbjct  241  HESLFGSVADDQKLMIWDTRSNNTTKASHIVDAHTAEVNCLSFNPYSEFILATGSADKTV  300

Query  299  ALWDLRNLKLKLHSFESHKDEIFQVQWSPHNETILASSGTDRRLNVWDLSKIGEEQSPED  358
            ALWDLRNLKLKLHSFESHKDEIFQVQWSPHNETILASSGTDRRL+VWDLSKIGEEQS ED
Sbjct  301  ALWDLRNLKLKLHSFESHKDEIFQVQWSPHNETILASSGTDRRLHVWDLSKIGEEQSAED  360

Query  359  AEDGPPELLFIHGGHTAKISDFSWNPNEPWVICSVSEDNIMQVWQMAENIYNDEDPE  415
            AEDGPPELLFIHGGHTAKISDFSWNPNEPWVICSVSEDNIMQVWQMAENIYNDE+P+
Sbjct  361  AEDGPPELLFIHGGHTAKISDFSWNPNEPWVICSVSEDNIMQVWQMAENIYNDEEPD  417


>HOMSAP006231
Length=390

 Score = 806 bits (2082),  Expect = 0.0, Method: Compositional matrix adjust.
 Identities = 390/390 (100%), Positives = 390/390 (100%), Gaps = 0/390 (0%)

Query  36   MTHALEWPSLTAQWLPDVTRPEGKDFSIHRLVLGTHTSDEQNHLVIASVQLPNDDAQFDA  95
            MTHALEWPSLTAQWLPDVTRPEGKDFSIHRLVLGTHTSDEQNHLVIASVQLPNDDAQFDA
Sbjct  1    MTHALEWPSLTAQWLPDVTRPEGKDFSIHRLVLGTHTSDEQNHLVIASVQLPNDDAQFDA  60

Query  96   SHYDSEKGEFGGFGSVSGKIEIEIKINHEGEVNRARYMPQNPCIIATKTPSSDVLVFDYT  155
            SHYDSEKGEFGGFGSVSGKIEIEIKINHEGEVNRARYMPQNPCIIATKTPSSDVLVFDYT
Sbjct  61   SHYDSEKGEFGGFGSVSGKIEIEIKINHEGEVNRARYMPQNPCIIATKTPSSDVLVFDYT  120

Query  156  KHPSKPDPSGECNPDLRLRGHQKEGYGLSWNPNLSGHLLSASDDHTICLWDISAVPKEGK  215
            KHPSKPDPSGECNPDLRLRGHQKEGYGLSWNPNLSGHLLSASDDHTICLWDISAVPKEGK
Sbjct  121  KHPSKPDPSGECNPDLRLRGHQKEGYGLSWNPNLSGHLLSASDDHTICLWDISAVPKEGK  180

Query  216  VVDAKTIFTGHTAVVEDVSWHLLHESLFGSVADDQKLMIWDTRSNNTSKPSHSVDAHTAE  275
            VVDAKTIFTGHTAVVEDVSWHLLHESLFGSVADDQKLMIWDTRSNNTSKPSHSVDAHTAE
Sbjct  181  VVDAKTIFTGHTAVVEDVSWHLLHESLFGSVADDQKLMIWDTRSNNTSKPSHSVDAHTAE  240

Query  276  VNCLSFNPYSEFILATGSADKTVALWDLRNLKLKLHSFESHKDEIFQVQWSPHNETILAS  335
            VNCLSFNPYSEFILATGSADKTVALWDLRNLKLKLHSFESHKDEIFQVQWSPHNETILAS
Sbjct  241  VNCLSFNPYSEFILATGSADKTVALWDLRNLKLKLHSFESHKDEIFQVQWSPHNETILAS  300

Query  336  SGTDRRLNVWDLSKIGEEQSPEDAEDGPPELLFIHGGHTAKISDFSWNPNEPWVICSVSE  395
            SGTDRRLNVWDLSKIGEEQSPEDAEDGPPELLFIHGGHTAKISDFSWNPNEPWVICSVSE
Sbjct  301  SGTDRRLNVWDLSKIGEEQSPEDAEDGPPELLFIHGGHTAKISDFSWNPNEPWVICSVSE  360

Query  396  DNIMQVWQMAENIYNDEDPEGSVDPEGQGS  425
            DNIMQVWQMAENIYNDEDPEGSVDPEGQGS
Sbjct  361  DNIMQVWQMAENIYNDEDPEGSVDPEGQGS  390


>BRABEL025785
Length=425

 Score = 803 bits (2073),  Expect = 0.0, Method: Compositional matrix adjust.
 Identities = 382/410 (93%), Positives = 398/410 (97%), Gaps = 1/410 (0%)

Query  6    AAFDDAVEERVINEEYKIWKKNTPFLYDLVMTHALEWPSLTAQWLPDVTRPEGKDFSIHR  65
            A   + VEER+INEEYKIWKKNTPFLYDLVMTHALEWPSLTAQWLPDVTRPEGKD+SIHR
Sbjct  3    AQSSEQVEERIINEEYKIWKKNTPFLYDLVMTHALEWPSLTAQWLPDVTRPEGKDYSIHR  62

Query  66   LVLGTHTSDEQNHLVIASVQLPNDDAQFDASHYDSEKGEFGGFGSVSGKIEIEIKINHEG  125
            L+LGTHTSDEQNHLVIASVQLPN+DAQFDA+ YDSEK EFGGFGSVSGKIEIEIKINHEG
Sbjct  63   LILGTHTSDEQNHLVIASVQLPNEDAQFDATQYDSEK-EFGGFGSVSGKIEIEIKINHEG  121

Query  126  EVNRARYMPQNPCIIATKTPSSDVLVFDYTKHPSKPDPSGECNPDLRLRGHQKEGYGLSW  185
            EVNRARYMPQNPC+IATKTPSSDVLVFDYTKHPS+PDPSGEC PDLRL+GHQKEGYGLSW
Sbjct  122  EVNRARYMPQNPCVIATKTPSSDVLVFDYTKHPSRPDPSGECCPDLRLKGHQKEGYGLSW  181

Query  186  NPNLSGHLLSASDDHTICLWDISAVPKEGKVVDAKTIFTGHTAVVEDVSWHLLHESLFGS  245
            NPNL+GHLLSASDDHTIC+WDI+  PKE + +DAKTIFTGHTAVVEDVSWHLLHESLFGS
Sbjct  182  NPNLTGHLLSASDDHTICMWDINQSPKENRSLDAKTIFTGHTAVVEDVSWHLLHESLFGS  241

Query  246  VADDQKLMIWDTRSNNTSKPSHSVDAHTAEVNCLSFNPYSEFILATGSADKTVALWDLRN  305
            VADDQKLMIWDTRSNNTSKPSH+VDAHTAEVNCLSFNPYSEFILATGSADKTVALWDLRN
Sbjct  242  VADDQKLMIWDTRSNNTSKPSHTVDAHTAEVNCLSFNPYSEFILATGSADKTVALWDLRN  301

Query  306  LKLKLHSFESHKDEIFQVQWSPHNETILASSGTDRRLNVWDLSKIGEEQSPEDAEDGPPE  365
            LKLKLHSFESHKDEIFQVQWSPHNETILASSGTDRRLNVWDLSKIGEEQS EDAEDGPPE
Sbjct  302  LKLKLHSFESHKDEIFQVQWSPHNETILASSGTDRRLNVWDLSKIGEEQSAEDAEDGPPE  361

Query  366  LLFIHGGHTAKISDFSWNPNEPWVICSVSEDNIMQVWQMAENIYNDEDPE  415
            LLFIHGGHTAKISDFSWNPNEPWVICSVSEDNIMQVWQMAENIYNDEDP+
Sbjct  362  LLFIHGGHTAKISDFSWNPNEPWVICSVSEDNIMQVWQMAENIYNDEDPD  411


>CIOINT014454
Length=431

 Score = 802 bits (2071),  Expect = 0.0, Method: Compositional matrix adjust.
 Identities = 379/425 (89%), Positives = 402/425 (95%), Gaps = 2/425 (0%)

Query  1    MADKEAAFDDAVEERVINEEYKIWKKNTPFLYDLVMTHALEWPSLTAQWLPDVTRPEGKD  60
            M +K+ A+DD+VEERVINEEYKIWKKNTPFLYDLVMTHALEWPSLT QWLPDVT+PEGKD
Sbjct  1    MGEKDGAYDDSVEERVINEEYKIWKKNTPFLYDLVMTHALEWPSLTCQWLPDVTKPEGKD  60

Query  61   FSIHRLVLGTHTSDEQNHLVIASVQLPNDDAQFDASHYDSEKGEFGGFGSVSGKIEIEIK  120
            +++HRL+LGTHTSDEQNHL+IASVQLP DDAQFDASHYDSE+GEFGGFGSVSGKIEIEIK
Sbjct  61   YTVHRLILGTHTSDEQNHLIIASVQLPTDDAQFDASHYDSERGEFGGFGSVSGKIEIEIK  120

Query  121  INHEGEVNRARYMPQNPCIIATKTPSSDVLVFDYTKHPSKPDPSGECNPDLRLRGHQKEG  180
            INHEGEVNRAR+MPQNPCII TKTPSSDVLVFDYTKHPSKPDP G+CNPDLRLRGHQKEG
Sbjct  121  INHEGEVNRARFMPQNPCIIGTKTPSSDVLVFDYTKHPSKPDPCGDCNPDLRLRGHQKEG  180

Query  181  YGLSWNPNLSGHLLSASDDHTICLWDISAVPKEGKVVDAKTIFTGHTAVVEDVSWHLLHE  240
            YGLSWNPNLSGHLLSASDDHTICLWD+ A P+EG+++DA+ I+TGHTAVVEDVSWHLLHE
Sbjct  181  YGLSWNPNLSGHLLSASDDHTICLWDVGATPREGRILDAQHIYTGHTAVVEDVSWHLLHE  240

Query  241  SLFGSVADDQKLMIWDTRSNNTSKPSHSVDAHTAEVNCLSFNPYSEFILATGSADKTVAL  300
            SLFGSVADDQKLMIWDTRS   +KPSH VDAHTAEVNCLSFNPYSEFILATGSADKTVAL
Sbjct  241  SLFGSVADDQKLMIWDTRSAACNKPSHVVDAHTAEVNCLSFNPYSEFILATGSADKTVAL  300

Query  301  WDLRNLKLKLHSFESHKDEIFQVQWSPHNETILASSGTDRRLNVWDLSKIGEEQSPEDAE  360
            WDLRNLKLKLHSFESHKDEIFQVQWSPHNETILASSGTDRRLNVWDLSKIGEEQS EDAE
Sbjct  301  WDLRNLKLKLHSFESHKDEIFQVQWSPHNETILASSGTDRRLNVWDLSKIGEEQSAEDAE  360

Query  361  DGPPELLFIHGGHTAKISDFSWNPNEPWVICSVSEDNIMQVWQMAENIYNDE--DPEGSV  418
            DGPPELLF+HGGHTAKISDFSWNPNEPWV CSVSEDNIMQVWQMAENIYNDE  D  GS 
Sbjct  361  DGPPELLFVHGGHTAKISDFSWNPNEPWVSCSVSEDNIMQVWQMAENIYNDEEQDTAGSS  420

Query  419  DPEGQ  423
             P  +
Sbjct  421  TPAAE  425


>DROMEL006597
Length=430

 Score = 800 bits (2065),  Expect = 0.0, Method: Compositional matrix adjust.
 Identities = 376/409 (92%), Positives = 400/409 (98%), Gaps = 0/409 (0%)

Query  7    AFDDAVEERVINEEYKIWKKNTPFLYDLVMTHALEWPSLTAQWLPDVTRPEGKDFSIHRL  66
            +FDDAVEERVINEEYKIWKKNTPFLYDLVMTHALEWPSLTAQWLPDVT+ +GKD+S+HRL
Sbjct  11   SFDDAVEERVINEEYKIWKKNTPFLYDLVMTHALEWPSLTAQWLPDVTKQDGKDYSVHRL  70

Query  67   VLGTHTSDEQNHLVIASVQLPNDDAQFDASHYDSEKGEFGGFGSVSGKIEIEIKINHEGE  126
            +LGTHTSDEQNHL+IASVQLP++DAQFD SHYD+EKGEFGGFGSV GKIEIEIKINHEGE
Sbjct  71   ILGTHTSDEQNHLLIASVQLPSEDAQFDGSHYDNEKGEFGGFGSVCGKIEIEIKINHEGE  130

Query  127  VNRARYMPQNPCIIATKTPSSDVLVFDYTKHPSKPDPSGECNPDLRLRGHQKEGYGLSWN  186
            VNRARYMPQN C+IATKTPSSDVLVFDYTKHPSKP+PSGEC PDLRLRGHQKEGYGLSWN
Sbjct  131  VNRARYMPQNACVIATKTPSSDVLVFDYTKHPSKPEPSGECQPDLRLRGHQKEGYGLSWN  190

Query  187  PNLSGHLLSASDDHTICLWDISAVPKEGKVVDAKTIFTGHTAVVEDVSWHLLHESLFGSV  246
            PNL+G+LLSASDDHTICLWDI+A PKE +V+DAK IFTGHTAVVEDV+WHLLHESLFGSV
Sbjct  191  PNLNGYLLSASDDHTICLWDINATPKEHRVIDAKNIFTGHTAVVEDVAWHLLHESLFGSV  250

Query  247  ADDQKLMIWDTRSNNTSKPSHSVDAHTAEVNCLSFNPYSEFILATGSADKTVALWDLRNL  306
            ADDQKLMIWDTR+NNTSKPSH+VDAHTAEVNCLSFNPYSEFILATGSADKTVALWDLRNL
Sbjct  251  ADDQKLMIWDTRNNNTSKPSHTVDAHTAEVNCLSFNPYSEFILATGSADKTVALWDLRNL  310

Query  307  KLKLHSFESHKDEIFQVQWSPHNETILASSGTDRRLNVWDLSKIGEEQSPEDAEDGPPEL  366
            KLKLHSFESHKDEIFQVQWSPHNETILASSGTDRRL+VWDLSKIGEEQS EDAEDGPPEL
Sbjct  311  KLKLHSFESHKDEIFQVQWSPHNETILASSGTDRRLHVWDLSKIGEEQSTEDAEDGPPEL  370

Query  367  LFIHGGHTAKISDFSWNPNEPWVICSVSEDNIMQVWQMAENIYNDEDPE  415
            LFIHGGHTAKISDFSWNPNEPW+ICSVSEDNIMQVWQMAEN+YNDE+PE
Sbjct  371  LFIHGGHTAKISDFSWNPNEPWIICSVSEDNIMQVWQMAENVYNDEEPE  419


 Score = 52.4 bits (124),  Expect = 4e-05, Method: Compositional matrix adjust.
 Identities = 42/165 (25%), Positives = 70/165 (42%), Gaps = 22/165 (13%)

Query  123  HEGEVNRARYMPQNPCIIATKTPSSDVLVFDYTKHPSKPDPSGECNPDLRL---RGHQKE  179
            H  EVN   + P +  I+AT +    V ++D              N  L+L     H+ E
Sbjct  276  HTAEVNCLSFNPYSEFILATGSADKTVALWDLR------------NLKLKLHSFESHKDE  323

Query  180  GYGLSWNPNLSGHLLSASDDHTICLWDISAVPKEGKVVDAKT-------IFTGHTAVVED  232
             + + W+P+    L S+  D  + +WD+S + +E    DA+        I  GHTA + D
Sbjct  324  IFQVQWSPHNETILASSGTDRRLHVWDLSKIGEEQSTEDAEDGPPELLFIHGGHTAKISD  383

Query  233  VSWHLLHESLFGSVADDQKLMIWDTRSNNTSKPSHSVDAHTAEVN  277
             SW+     +  SV++D  + +W    N  +     + A   E N
Sbjct  384  FSWNPNEPWIICSVSEDNIMQVWQMAENVYNDEEPEIPASELETN  428


>CRAGIG055999
Length=426

 Score = 798 bits (2061),  Expect = 0.0, Method: Compositional matrix adjust.
 Identities = 377/415 (91%), Positives = 402/415 (97%), Gaps = 0/415 (0%)

Query  1    MADKEAAFDDAVEERVINEEYKIWKKNTPFLYDLVMTHALEWPSLTAQWLPDVTRPEGKD  60
            M DK+  FDDAVEERVINEEYKIWKKNTPFLYDLVMTHALEWPSLTAQWLPDVTRPEGKD
Sbjct  1    MTDKDEGFDDAVEERVINEEYKIWKKNTPFLYDLVMTHALEWPSLTAQWLPDVTRPEGKD  60

Query  61   FSIHRLVLGTHTSDEQNHLVIASVQLPNDDAQFDASHYDSEKGEFGGFGSVSGKIEIEIK  120
            +S+HRL+LGTHT+DE N+L+IAS+QLPND++ FDAS Y+SE+GEFGGFGSVSGKIEIEIK
Sbjct  61   YSLHRLILGTHTTDEMNNLLIASIQLPNDNSTFDASMYESERGEFGGFGSVSGKIEIEIK  120

Query  121  INHEGEVNRARYMPQNPCIIATKTPSSDVLVFDYTKHPSKPDPSGECNPDLRLRGHQKEG  180
            INHEGEVNRARYMPQNPCIIATKTPSSDVLVFDYTKHPSKPDPSGECNP+LRL+GHQKEG
Sbjct  121  INHEGEVNRARYMPQNPCIIATKTPSSDVLVFDYTKHPSKPDPSGECNPELRLKGHQKEG  180

Query  181  YGLSWNPNLSGHLLSASDDHTICLWDISAVPKEGKVVDAKTIFTGHTAVVEDVSWHLLHE  240
            YGLSWNPNL+GHLLSASDDHTICLWDI+  PKE +V++A TIFTGHT+VVEDV+WHLLHE
Sbjct  181  YGLSWNPNLNGHLLSASDDHTICLWDINQNPKEHRVIEAHTIFTGHTSVVEDVAWHLLHE  240

Query  241  SLFGSVADDQKLMIWDTRSNNTSKPSHSVDAHTAEVNCLSFNPYSEFILATGSADKTVAL  300
            SLFGSVADDQKLMIWDTRSNNT+K SH VDAHTAEVNCLSFNPYSEFILATGSADKTVAL
Sbjct  241  SLFGSVADDQKLMIWDTRSNNTTKASHIVDAHTAEVNCLSFNPYSEFILATGSADKTVAL  300

Query  301  WDLRNLKLKLHSFESHKDEIFQVQWSPHNETILASSGTDRRLNVWDLSKIGEEQSPEDAE  360
            WDLRNLKLKLHSFESHKDEIFQVQWSPHNETILASSGTDRRL+VWDLSKIGEEQS EDAE
Sbjct  301  WDLRNLKLKLHSFESHKDEIFQVQWSPHNETILASSGTDRRLHVWDLSKIGEEQSAEDAE  360

Query  361  DGPPELLFIHGGHTAKISDFSWNPNEPWVICSVSEDNIMQVWQMAENIYNDEDPE  415
            DGPPELLFIHGGHTAKISDFSWNPNEPWVICSVSEDNIMQVWQMAENIYNDE+P+
Sbjct  361  DGPPELLFIHGGHTAKISDFSWNPNEPWVICSVSEDNIMQVWQMAENIYNDEEPD  415


>CRAGIG055997
Length=428

 Score = 793 bits (2048),  Expect = 0.0, Method: Compositional matrix adjust.
 Identities = 377/417 (90%), Positives = 402/417 (96%), Gaps = 2/417 (0%)

Query  1    MADKEAAFDDAVEERVINEEYKIWKKNTPFLYDLVMTHALEWPSLTAQWLPDVTRPEGKD  60
            M DK+  FDDAVEERVINEEYKIWKKNTPFLYDLVMTHALEWPSLTAQWLPDVTRPEGKD
Sbjct  1    MTDKDEGFDDAVEERVINEEYKIWKKNTPFLYDLVMTHALEWPSLTAQWLPDVTRPEGKD  60

Query  61   FSIHRLVLGTHTS--DEQNHLVIASVQLPNDDAQFDASHYDSEKGEFGGFGSVSGKIEIE  118
            +S+HRL+LGTHT+  DE N+L+IAS+QLPND++ FDAS Y+SE+GEFGGFGSVSGKIEIE
Sbjct  61   YSLHRLILGTHTTRTDEMNNLLIASIQLPNDNSTFDASMYESERGEFGGFGSVSGKIEIE  120

Query  119  IKINHEGEVNRARYMPQNPCIIATKTPSSDVLVFDYTKHPSKPDPSGECNPDLRLRGHQK  178
            IKINHEGEVNRARYMPQNPCIIATKTPSSDVLVFDYTKHPSKPDPSGECNP+LRL+GHQK
Sbjct  121  IKINHEGEVNRARYMPQNPCIIATKTPSSDVLVFDYTKHPSKPDPSGECNPELRLKGHQK  180

Query  179  EGYGLSWNPNLSGHLLSASDDHTICLWDISAVPKEGKVVDAKTIFTGHTAVVEDVSWHLL  238
            EGYGLSWNPNL+GHLLSASDDHTICLWDI+  PKE +V++A TIFTGHT+VVEDV+WHLL
Sbjct  181  EGYGLSWNPNLNGHLLSASDDHTICLWDINQNPKEHRVIEAHTIFTGHTSVVEDVAWHLL  240

Query  239  HESLFGSVADDQKLMIWDTRSNNTSKPSHSVDAHTAEVNCLSFNPYSEFILATGSADKTV  298
            HESLFGSVADDQKLMIWDTRSNNT+K SH VDAHTAEVNCLSFNPYSEFILATGSADKTV
Sbjct  241  HESLFGSVADDQKLMIWDTRSNNTTKASHIVDAHTAEVNCLSFNPYSEFILATGSADKTV  300

Query  299  ALWDLRNLKLKLHSFESHKDEIFQVQWSPHNETILASSGTDRRLNVWDLSKIGEEQSPED  358
            ALWDLRNLKLKLHSFESHKDEIFQVQWSPHNETILASSGTDRRL+VWDLSKIGEEQS ED
Sbjct  301  ALWDLRNLKLKLHSFESHKDEIFQVQWSPHNETILASSGTDRRLHVWDLSKIGEEQSAED  360

Query  359  AEDGPPELLFIHGGHTAKISDFSWNPNEPWVICSVSEDNIMQVWQMAENIYNDEDPE  415
            AEDGPPELLFIHGGHTAKISDFSWNPNEPWVICSVSEDNIMQVWQMAENIYNDE+P+
Sbjct  361  AEDGPPELLFIHGGHTAKISDFSWNPNEPWVICSVSEDNIMQVWQMAENIYNDEEPD  417


>HOMSAP046493
Length=425

 Score = 790 bits (2040),  Expect = 0.0, Method: Compositional matrix adjust.
 Identities = 380/426 (89%), Positives = 403/426 (95%), Gaps = 2/426 (0%)

Query  1    MADKEAAFDDAVEERVINEEYKIWKKNTPFLYDLVMTHALEWPSLTAQWLPDVTRPEGKD  60
            MA KE  F+D VEERVINEEYKIWKKNTPFLYDLVMTHAL+WPSLT QWLP+VT+PEGKD
Sbjct  1    MASKEM-FEDTVEERVINEEYKIWKKNTPFLYDLVMTHALQWPSLTVQWLPEVTKPEGKD  59

Query  61   FSIHRLVLGTHTSDEQNHLVIASVQLPNDDAQFDASHYDSEKGEFGGFGSVSGKIEIEIK  120
            +++H LVLGTHTSDEQNHLV+A V +PNDDAQFDASH DS+KGEFGGFGSV+GKIE EIK
Sbjct  60   YALHWLVLGTHTSDEQNHLVVARVHIPNDDAQFDASHCDSDKGEFGGFGSVTGKIECEIK  119

Query  121  INHEGEVNRARYMPQNPCIIATKTPSSDVLVFDYTKHPSKPDPSGECNPDLRLRGHQKEG  180
            INHEGEVNRARYMPQNP IIATKTPSSDVLVFDYTKHP+KPDPSGECNPDLRLRGHQKEG
Sbjct  120  INHEGEVNRARYMPQNPHIIATKTPSSDVLVFDYTKHPAKPDPSGECNPDLRLRGHQKEG  179

Query  181  YGLSWNPNLSGHLLSASDDHTICLWDISAVPKEGKVVDAKTIFTGHTAVVEDVSWHLLHE  240
            YGLSWN NLSGHLLSASDDHT+CLWDI+A PKEGK+VDAK IFTGH+AVVEDV+WHLLHE
Sbjct  180  YGLSWNSNLSGHLLSASDDHTVCLWDINAGPKEGKIVDAKAIFTGHSAVVEDVAWHLLHE  239

Query  241  SLFGSVADDQKLMIWDTRSNNTSKPSHSVDAHTAEVNCLSFNPYSEFILATGSADKTVAL  300
            SLFGSVADDQKLMIWDTRSN TSKPSH VDAHTAEVNCLSFNPYSEFILATGSADKTVAL
Sbjct  240  SLFGSVADDQKLMIWDTRSNTTSKPSHLVDAHTAEVNCLSFNPYSEFILATGSADKTVAL  299

Query  301  WDLRNLKLKLHSFESHKDEIFQVQWSPHNETILASSGTDRRLNVWDLSKIGEEQSPEDAE  360
            WDLRNLKLKLH+FESHKDEIFQV WSPHNETILASSGTDRRLNVWDLSKIGEEQS EDAE
Sbjct  300  WDLRNLKLKLHTFESHKDEIFQVHWSPHNETILASSGTDRRLNVWDLSKIGEEQSAEDAE  359

Query  361  DGPPELLFIHGGHTAKISDFSWNPNEPWVICSVSEDNIMQVWQMAENIYNDEDPEGSV-D  419
            DGPPELLFIHGGHTAKISDFSWNPNEPWVICSVSEDNIMQ+WQMAENIYNDE+ + +  +
Sbjct  360  DGPPELLFIHGGHTAKISDFSWNPNEPWVICSVSEDNIMQIWQMAENIYNDEESDVTTSE  419

Query  420  PEGQGS  425
             EGQGS
Sbjct  420  LEGQGS  425


>HOMSAP010595
Length=469

 Score = 788 bits (2034),  Expect = 0.0, Method: Compositional matrix adjust.
 Identities = 376/422 (89%), Positives = 399/422 (95%), Gaps = 1/422 (0%)

Query  5    EAAFDDAVEERVINEEYKIWKKNTPFLYDLVMTHALEWPSLTAQWLPDVTRPEGKDFSIH  64
               F+D VEERVINEEYKIWKKNTPFLYDLVMTHAL+WPSLT QWLP+VT+PEGKD+++H
Sbjct  48   RTVFEDTVEERVINEEYKIWKKNTPFLYDLVMTHALQWPSLTVQWLPEVTKPEGKDYALH  107

Query  65   RLVLGTHTSDEQNHLVIASVQLPNDDAQFDASHYDSEKGEFGGFGSVSGKIEIEIKINHE  124
             LVLGTHTSDEQNHLV+A V +PNDDAQFDASH DS+KGEFGGFGSV+GKIE EIKINHE
Sbjct  108  WLVLGTHTSDEQNHLVVARVHIPNDDAQFDASHCDSDKGEFGGFGSVTGKIECEIKINHE  167

Query  125  GEVNRARYMPQNPCIIATKTPSSDVLVFDYTKHPSKPDPSGECNPDLRLRGHQKEGYGLS  184
            GEVNRARYMPQNP IIATKTPSSDVLVFDYTKHP+KPDPSGECNPDLRLRGHQKEGYGLS
Sbjct  168  GEVNRARYMPQNPHIIATKTPSSDVLVFDYTKHPAKPDPSGECNPDLRLRGHQKEGYGLS  227

Query  185  WNPNLSGHLLSASDDHTICLWDISAVPKEGKVVDAKTIFTGHTAVVEDVSWHLLHESLFG  244
            WN NLSGHLLSASDDHT+CLWDI+A PKEGK+VDAK IFTGH+AVVEDV+WHLLHESLFG
Sbjct  228  WNSNLSGHLLSASDDHTVCLWDINAGPKEGKIVDAKAIFTGHSAVVEDVAWHLLHESLFG  287

Query  245  SVADDQKLMIWDTRSNNTSKPSHSVDAHTAEVNCLSFNPYSEFILATGSADKTVALWDLR  304
            SVADDQKLMIWDTRSN TSKPSH VDAHTAEVNCLSFNPYSEFILATGSADKTVALWDLR
Sbjct  288  SVADDQKLMIWDTRSNTTSKPSHLVDAHTAEVNCLSFNPYSEFILATGSADKTVALWDLR  347

Query  305  NLKLKLHSFESHKDEIFQVQWSPHNETILASSGTDRRLNVWDLSKIGEEQSPEDAEDGPP  364
            NLKLKLH+FESHKDEIFQV WSPHNETILASSGTDRRLNVWDLSKIGEEQS EDAEDGPP
Sbjct  348  NLKLKLHTFESHKDEIFQVHWSPHNETILASSGTDRRLNVWDLSKIGEEQSAEDAEDGPP  407

Query  365  ELLFIHGGHTAKISDFSWNPNEPWVICSVSEDNIMQVWQMAENIYNDEDPEGSV-DPEGQ  423
            ELLFIHGGHTAKISDFSWNPNEPWVICSVSEDNIMQ+WQMAENIYNDE+ + +  + EGQ
Sbjct  408  ELLFIHGGHTAKISDFSWNPNEPWVICSVSEDNIMQIWQMAENIYNDEESDVTTSELEGQ  467

Query  424  GS  425
            GS
Sbjct  468  GS  469


>HOMSAP123621
Length=470

 Score = 771 bits (1991),  Expect = 0.0, Method: Compositional matrix adjust.
 Identities = 380/471 (81%), Positives = 403/471 (86%), Gaps = 47/471 (10%)

Query  1    MADKEAAFDDAVEERVINEEYKIWKKNTPFLYDLVMTHALEWPSLTAQWLPDVTRPEGKD  60
            MA KE  F+D VEERVINEEYKIWKKNTPFLYDLVMTHAL+WPSLT QWLP+VT+PEGKD
Sbjct  1    MASKEM-FEDTVEERVINEEYKIWKKNTPFLYDLVMTHALQWPSLTVQWLPEVTKPEGKD  59

Query  61   FSIHRLVLGTHTSDEQNHLVIASVQLPNDDAQFDASHYDSEKGEFGGFGSVSGKIEIEIK  120
            +++H LVLGTHTSDEQNHLV+A V +PNDDAQFDASH DS+KGEFGGFGSV+GKIE EIK
Sbjct  60   YALHWLVLGTHTSDEQNHLVVARVHIPNDDAQFDASHCDSDKGEFGGFGSVTGKIECEIK  119

Query  121  INHEGEVNRARYMPQNPCIIATKTPSSDVLVFDYTKHPSKPDPSGECNPDLRLRGHQKEG  180
            INHEGEVNRARYMPQNP IIATKTPSSDVLVFDYTKHP+KPDPSGECNPDLRLRGHQKEG
Sbjct  120  INHEGEVNRARYMPQNPHIIATKTPSSDVLVFDYTKHPAKPDPSGECNPDLRLRGHQKEG  179

Query  181  YGLSWNPNLSGHLLSASDDHTICLWDISAVPKEGKVVDAKTIFTGHTAVVEDVSWHLLHE  240
            YGLSWN NLSGHLLSASDDHT+CLWDI+A PKEGK+VDAK IFTGH+AVVEDV+WHLLHE
Sbjct  180  YGLSWNSNLSGHLLSASDDHTVCLWDINAGPKEGKIVDAKAIFTGHSAVVEDVAWHLLHE  239

Query  241  SLFGSVADDQKLMIWDTRSNNTSKPSHSVDAHTAEVNCLSFNPYSEFILATGSADKTVAL  300
            SLFGSVADDQKLMIWDTRSN TSKPSH VDAHTAEVNCLSFNPYSEFILATGSADKTVAL
Sbjct  240  SLFGSVADDQKLMIWDTRSNTTSKPSHLVDAHTAEVNCLSFNPYSEFILATGSADKTVAL  299

Query  301  WDLRNLKLKLHSFESHKDEIFQ--------------------------------------  322
            WDLRNLKLKLH+FESHKDEIFQ                                      
Sbjct  300  WDLRNLKLKLHTFESHKDEIFQVCDSFLVSVCQEMKSRDSSVKLYQTRGSTIEKNVLYVV  359

Query  323  -------VQWSPHNETILASSGTDRRLNVWDLSKIGEEQSPEDAEDGPPELLFIHGGHTA  375
                   V WSPHNETILASSGTDRRLNVWDLSKIGEEQS EDAEDGPPELLFIHGGHTA
Sbjct  360  LHGDAHRVHWSPHNETILASSGTDRRLNVWDLSKIGEEQSAEDAEDGPPELLFIHGGHTA  419

Query  376  KISDFSWNPNEPWVICSVSEDNIMQVWQMAENIYNDEDPEGSV-DPEGQGS  425
            KISDFSWNPNEPWVICSVSEDNIMQ+WQMAENIYNDE+ + +  + EGQGS
Sbjct  420  KISDFSWNPNEPWVICSVSEDNIMQIWQMAENIYNDEESDVTTSELEGQGS  470


>HOMSAP123620
Length=514

 Score = 768 bits (1984),  Expect = 0.0, Method: Compositional matrix adjust.
 Identities = 376/467 (81%), Positives = 399/467 (85%), Gaps = 46/467 (10%)

Query  5    EAAFDDAVEERVINEEYKIWKKNTPFLYDLVMTHALEWPSLTAQWLPDVTRPEGKDFSIH  64
               F+D VEERVINEEYKIWKKNTPFLYDLVMTHAL+WPSLT QWLP+VT+PEGKD+++H
Sbjct  48   RTVFEDTVEERVINEEYKIWKKNTPFLYDLVMTHALQWPSLTVQWLPEVTKPEGKDYALH  107

Query  65   RLVLGTHTSDEQNHLVIASVQLPNDDAQFDASHYDSEKGEFGGFGSVSGKIEIEIKINHE  124
             LVLGTHTSDEQNHLV+A V +PNDDAQFDASH DS+KGEFGGFGSV+GKIE EIKINHE
Sbjct  108  WLVLGTHTSDEQNHLVVARVHIPNDDAQFDASHCDSDKGEFGGFGSVTGKIECEIKINHE  167

Query  125  GEVNRARYMPQNPCIIATKTPSSDVLVFDYTKHPSKPDPSGECNPDLRLRGHQKEGYGLS  184
            GEVNRARYMPQNP IIATKTPSSDVLVFDYTKHP+KPDPSGECNPDLRLRGHQKEGYGLS
Sbjct  168  GEVNRARYMPQNPHIIATKTPSSDVLVFDYTKHPAKPDPSGECNPDLRLRGHQKEGYGLS  227

Query  185  WNPNLSGHLLSASDDHTICLWDISAVPKEGKVVDAKTIFTGHTAVVEDVSWHLLHESLFG  244
            WN NLSGHLLSASDDHT+CLWDI+A PKEGK+VDAK IFTGH+AVVEDV+WHLLHESLFG
Sbjct  228  WNSNLSGHLLSASDDHTVCLWDINAGPKEGKIVDAKAIFTGHSAVVEDVAWHLLHESLFG  287

Query  245  SVADDQKLMIWDTRSNNTSKPSHSVDAHTAEVNCLSFNPYSEFILATGSADKTVALWDLR  304
            SVADDQKLMIWDTRSN TSKPSH VDAHTAEVNCLSFNPYSEFILATGSADKTVALWDLR
Sbjct  288  SVADDQKLMIWDTRSNTTSKPSHLVDAHTAEVNCLSFNPYSEFILATGSADKTVALWDLR  347

Query  305  NLKLKLHSFESHKDEIFQ------------------------------------------  322
            NLKLKLH+FESHKDEIFQ                                          
Sbjct  348  NLKLKLHTFESHKDEIFQVCDSFLVSVCQEMKSRDSSVKLYQTRGSTIEKNVLYVVLHGD  407

Query  323  ---VQWSPHNETILASSGTDRRLNVWDLSKIGEEQSPEDAEDGPPELLFIHGGHTAKISD  379
               V WSPHNETILASSGTDRRLNVWDLSKIGEEQS EDAEDGPPELLFIHGGHTAKISD
Sbjct  408  AHRVHWSPHNETILASSGTDRRLNVWDLSKIGEEQSAEDAEDGPPELLFIHGGHTAKISD  467

Query  380  FSWNPNEPWVICSVSEDNIMQVWQMAENIYNDEDPEGSV-DPEGQGS  425
            FSWNPNEPWVICSVSEDNIMQ+WQMAENIYNDE+ + +  + EGQGS
Sbjct  468  FSWNPNEPWVICSVSEDNIMQIWQMAENIYNDEESDVTTSELEGQGS  514


>NEMVEC018173
Length=413

 Score = 756 bits (1952),  Expect = 0.0, Method: Compositional matrix adjust.
 Identities = 358/401 (89%), Positives = 386/401 (96%), Gaps = 1/401 (0%)

Query  16   VINEEYKIWKKNTPFLYDLVMTHALEWPSLTAQWLPDVTRPEGKDFSIHRLVLGTHTSDE  75
            +INEEYKIWKKNTPFLYDLVMTHALEWPSLT QWLPDVT+PEGKD+S+HRL+LGTHTSDE
Sbjct  1    MINEEYKIWKKNTPFLYDLVMTHALEWPSLTVQWLPDVTKPEGKDYSVHRLILGTHTSDE  60

Query  76   QNHLVIASVQLPNDDAQFDASHYDSEKGEFGGFGSVSGKIEIEIKINHEGEVNRARYMPQ  135
            QNH+VIASVQLPND+AQFDASHYD++KGEFGGF SVSGKI+IEIKINHEGEVNRAR+MPQ
Sbjct  61   QNHVVIASVQLPNDEAQFDASHYDNDKGEFGGFASVSGKIDIEIKINHEGEVNRARFMPQ  120

Query  136  NPCIIATKTPSSDVLVFDYTKHPSKPDPSGECNPDLRLRGHQKEGYGLSWNPNLSGHLLS  195
            NPCIIATKTPS+DVLVFDYTKHPSKPDP+GEC+PDLRL+GH KEGYGLSWNPN++G+LLS
Sbjct  121  NPCIIATKTPSADVLVFDYTKHPSKPDPNGECSPDLRLKGHTKEGYGLSWNPNVNGNLLS  180

Query  196  ASDDHTICLWDISA-VPKEGKVVDAKTIFTGHTAVVEDVSWHLLHESLFGSVADDQKLMI  254
            ASDDHTICLWDIS+ + KE K VDA  IFTGH+AVVEDVSWHLLHESLFGSVADD KLMI
Sbjct  181  ASDDHTICLWDISSGISKEQKTVDAMRIFTGHSAVVEDVSWHLLHESLFGSVADDHKLMI  240

Query  255  WDTRSNNTSKPSHSVDAHTAEVNCLSFNPYSEFILATGSADKTVALWDLRNLKLKLHSFE  314
            WDTR  N++K +H+VDAHTAEVNCLSFNPYSEFILATGSADKTVALWDLRNLKLKLHSFE
Sbjct  241  WDTRQTNSNKAAHTVDAHTAEVNCLSFNPYSEFILATGSADKTVALWDLRNLKLKLHSFE  300

Query  315  SHKDEIFQVQWSPHNETILASSGTDRRLNVWDLSKIGEEQSPEDAEDGPPELLFIHGGHT  374
            SHKDEIFQVQWSPHNETILASSGTDRRL+VWDLSKIGEEQS EDAEDGPPELLFIHGGHT
Sbjct  301  SHKDEIFQVQWSPHNETILASSGTDRRLHVWDLSKIGEEQSAEDAEDGPPELLFIHGGHT  360

Query  375  AKISDFSWNPNEPWVICSVSEDNIMQVWQMAENIYNDEDPE  415
            AKISDFSWNPNEPWV+CSVSEDNIMQVWQMAENIYNDE+ E
Sbjct  361  AKISDFSWNPNEPWVLCSVSEDNIMQVWQMAENIYNDEELE  401


>SCHMAN011725
Length=415

 Score = 743 bits (1918),  Expect = 0.0, Method: Compositional matrix adjust.
 Identities = 348/413 (84%), Positives = 389/413 (94%), Gaps = 6/413 (1%)

Query  1    MADKEAAFDDAVEERVINEEYKIWKKNTPFLYDLVMTHALEWPSLTAQWLPDVTRPEGKD  60
            M + +A ++D VEERVINEEYKIWKKNTPFLYD+VMTHALEWPSLTAQWLP+VTRPEGKD
Sbjct  1    MPETDAGYEDGVEERVINEEYKIWKKNTPFLYDMVMTHALEWPSLTAQWLPEVTRPEGKD  60

Query  61   FSIHRLVLGTHTSDEQNHLVIASVQLPNDDAQFDASHYDSEKGEFGGFGSVSGKIEIEIK  120
            FSIHRL+LGTHTSDEQNHL+IASV +PND+AQFD + YD E+GEFGGFG+V+GKIEI IK
Sbjct  61   FSIHRLILGTHTSDEQNHLLIASVHMPNDNAQFDPNSYDVERGEFGGFGAVTGKIEINIK  120

Query  121  INHEGEVNRARYMPQNPCIIATKTPSSDVLVFDYTKHPSKPDPSGECNPDLRLRGHQKEG  180
            INHEGEVNRARYMPQNPC+IATKTPSSDVLVFDYTKHPSKPDPSG C P+LRLRGHQKEG
Sbjct  121  INHEGEVNRARYMPQNPCVIATKTPSSDVLVFDYTKHPSKPDPSGVCRPELRLRGHQKEG  180

Query  181  YGLSWNPNLSGHLLSASDDHTICLWDISAVPKEGKVVDAKTIFTGHTAVVEDVSWHLLHE  240
            YGLSWNPNL+G+LLSASD      WDI+A PKEG+++DA+TIFTGHT+VVEDVSWH LHE
Sbjct  181  YGLSWNPNLNGYLLSASD------WDINATPKEGRIIDAQTIFTGHTSVVEDVSWHPLHE  234

Query  241  SLFGSVADDQKLMIWDTRSNNTSKPSHSVDAHTAEVNCLSFNPYSEFILATGSADKTVAL  300
            S+FGSVADD+KLMIWDTRS  T++PSH+VD+H AEVNCLSFNP+SE+ILATGSAD+TVAL
Sbjct  235  SIFGSVADDKKLMIWDTRSGCTTRPSHTVDSHLAEVNCLSFNPFSEYILATGSADRTVAL  294

Query  301  WDLRNLKLKLHSFESHKDEIFQVQWSPHNETILASSGTDRRLNVWDLSKIGEEQSPEDAE  360
            WDLR+L++KLHSFESHKDEIFQVQWSPH+ETILASSGTDRRL+VWDLSKIGEEQS EDAE
Sbjct  295  WDLRSLQMKLHSFESHKDEIFQVQWSPHHETILASSGTDRRLHVWDLSKIGEEQSAEDAE  354

Query  361  DGPPELLFIHGGHTAKISDFSWNPNEPWVICSVSEDNIMQVWQMAENIYNDED  413
            DGPPELLFIHGGHTAKISDFSWNPN+ WVICSVSEDNI+QVWQMAENIYNDE+
Sbjct  355  DGPPELLFIHGGHTAKISDFSWNPNDAWVICSVSEDNILQVWQMAENIYNDEE  407


>LEUCOM063221
Length=421

 Score = 730 bits (1884),  Expect = 0.0, Method: Compositional matrix adjust.
 Identities = 339/405 (84%), Positives = 378/405 (93%), Gaps = 0/405 (0%)

Query  9    DDAVEERVINEEYKIWKKNTPFLYDLVMTHALEWPSLTAQWLPDVTRPEGKDFSIHRLVL  68
            D+ VE+R+INEEYKIWKKNTPFLYDLVM+HALEWPSLTAQWLP+VTR EGK++S HRL+L
Sbjct  4    DELVEDRIINEEYKIWKKNTPFLYDLVMSHALEWPSLTAQWLPEVTRHEGKEYSAHRLIL  63

Query  69   GTHTSDEQNHLVIASVQLPNDDAQFDASHYDSEKGEFGGFGSVSGKIEIEIKINHEGEVN  128
            GTHTSDEQNHLVIA+VQLPN++ QFDASHYDSE+GEFGGFGSV+GKI++ IKINHEGEVN
Sbjct  64   GTHTSDEQNHLVIATVQLPNEETQFDASHYDSERGEFGGFGSVTGKIDLTIKINHEGEVN  123

Query  129  RARYMPQNPCIIATKTPSSDVLVFDYTKHPSKPDPSGECNPDLRLRGHQKEGYGLSWNPN  188
            RARYMPQ   +IATKTPSSDVLVFDYT HPSKPDP+G+CNP+LRL+GHQKEGYGLSW+PN
Sbjct  124  RARYMPQKSSVIATKTPSSDVLVFDYTMHPSKPDPNGQCNPELRLKGHQKEGYGLSWSPN  183

Query  189  LSGHLLSASDDHTICLWDISAVPKEGKVVDAKTIFTGHTAVVEDVSWHLLHESLFGSVAD  248
              GHLLS+SDDHTICLWD+ A  +E + +DAK+IF+GHTAVVEDV+WHLLH+S+FGSVAD
Sbjct  184  KPGHLLSSSDDHTICLWDVEAATREQRTLDAKSIFSGHTAVVEDVAWHLLHDSIFGSVAD  243

Query  249  DQKLMIWDTRSNNTSKPSHSVDAHTAEVNCLSFNPYSEFILATGSADKTVALWDLRNLKL  308
            DQKLM+WD RS NTSK S    AH+AEVNCL+FNP+SE+ILATGSADKTVALWDLRNLK 
Sbjct  244  DQKLMMWDVRSPNTSKASQVYQAHSAEVNCLAFNPFSEYILATGSADKTVALWDLRNLKT  303

Query  309  KLHSFESHKDEIFQVQWSPHNETILASSGTDRRLNVWDLSKIGEEQSPEDAEDGPPELLF  368
            KLHSF SHKDEIFQVQWSPHNETILASSGTDRRL+VWDLSKIGEEQSPEDAEDGPPELLF
Sbjct  304  KLHSFVSHKDEIFQVQWSPHNETILASSGTDRRLHVWDLSKIGEEQSPEDAEDGPPELLF  363

Query  369  IHGGHTAKISDFSWNPNEPWVICSVSEDNIMQVWQMAENIYNDED  413
            IHGGHTAKISDFSWNPNE WVICSVSEDNI+QVWQMA NIYNDE+
Sbjct  364  IHGGHTAKISDFSWNPNEEWVICSVSEDNILQVWQMASNIYNDEE  408


 Score = 55.8 bits (133),  Expect = 3e-06, Method: Compositional matrix adjust.
 Identities = 43/160 (27%), Positives = 69/160 (43%), Gaps = 16/160 (10%)

Query  123  HEGEVNRARYMPQNPCIIATKTPSSDVLVFDYTKHPSKPDPSGECNPDLRLRGHQKEGYG  182
            H  EVN   + P +  I+AT +    V ++D     +K               H+ E + 
Sbjct  267  HSAEVNCLAFNPFSEYILATGSADKTVALWDLRNLKTKLH---------SFVSHKDEIFQ  317

Query  183  LSWNPNLSGHLLSASDDHTICLWDISAVPKEGKVVDAKT-------IFTGHTAVVEDVSW  235
            + W+P+    L S+  D  + +WD+S + +E    DA+        I  GHTA + D SW
Sbjct  318  VQWSPHNETILASSGTDRRLHVWDLSKIGEEQSPEDAEDGPPELLFIHGGHTAKISDFSW  377

Query  236  HLLHESLFGSVADDQKLMIWDTRSNNTSKPSHSVDAHTAE  275
            +   E +  SV++D  L +W   SN  +   H   A   E
Sbjct  378  NPNEEWVICSVSEDNILQVWQMASNIYNDEEHDTPAQELE  417


>TRIADH008043
Length=428

 Score = 728 bits (1879),  Expect = 0.0, Method: Compositional matrix adjust.
 Identities = 344/406 (85%), Positives = 384/406 (95%), Gaps = 0/406 (0%)

Query  8    FDDAVEERVINEEYKIWKKNTPFLYDLVMTHALEWPSLTAQWLPDVTRPEGKDFSIHRLV  67
            +D+ VEE+ +NEEYKIWKKNTPFLYDLVMTHALEWPSLT QWLPDVTRPEGKDFS HRL+
Sbjct  10   YDEVVEEKAVNEEYKIWKKNTPFLYDLVMTHALEWPSLTVQWLPDVTRPEGKDFSTHRLI  69

Query  68   LGTHTSDEQNHLVIASVQLPNDDAQFDASHYDSEKGEFGGFGSVSGKIEIEIKINHEGEV  127
            LGTHTSDEQNHL+IASVQLPNDD QFDASHYD E+GEFGGFGS +GKIEI+IKINH+GEV
Sbjct  70   LGTHTSDEQNHLIIASVQLPNDDTQFDASHYDGERGEFGGFGSANGKIEIDIKINHDGEV  129

Query  128  NRARYMPQNPCIIATKTPSSDVLVFDYTKHPSKPDPSGECNPDLRLRGHQKEGYGLSWNP  187
            NRAR+MPQNPC+IATKTP++DVL+FDYTKHPSKPDPSGEC P++RL+GHQKEGYGLSWN 
Sbjct  130  NRARFMPQNPCVIATKTPTADVLIFDYTKHPSKPDPSGECVPEIRLKGHQKEGYGLSWNS  189

Query  188  NLSGHLLSASDDHTICLWDISAVPKEGKVVDAKTIFTGHTAVVEDVSWHLLHESLFGSVA  247
             L+GHLLSASDD TICLWDIS++PK+ K  D KTI+TGHT+VVEDV+WHLLH+S+FGSVA
Sbjct  190  LLTGHLLSASDDQTICLWDISSLPKDCKASDPKTIYTGHTSVVEDVAWHLLHDSIFGSVA  249

Query  248  DDQKLMIWDTRSNNTSKPSHSVDAHTAEVNCLSFNPYSEFILATGSADKTVALWDLRNLK  307
            DD +LMIWDTR+NN +K SH VDAHTAEVNCL+FNP+SE+ILATGSADKTVALWD+RNLK
Sbjct  250  DDHRLMIWDTRTNNHTKASHIVDAHTAEVNCLAFNPFSEYILATGSADKTVALWDMRNLK  309

Query  308  LKLHSFESHKDEIFQVQWSPHNETILASSGTDRRLNVWDLSKIGEEQSPEDAEDGPPELL  367
            LKLHSFE HKDEIFQVQWSPHNETILASSGTDRRLN+WDLSKIG+EQS EDAEDGPPELL
Sbjct  310  LKLHSFEFHKDEIFQVQWSPHNETILASSGTDRRLNIWDLSKIGDEQSAEDAEDGPPELL  369

Query  368  FIHGGHTAKISDFSWNPNEPWVICSVSEDNIMQVWQMAENIYNDED  413
            F+HGGHTAKISDFSWNPNEPW +CSVSEDNI+QVWQMAENIYNDE+
Sbjct  370  FVHGGHTAKISDFSWNPNEPWAVCSVSEDNILQVWQMAENIYNDEE  415


>PRIPAC027931
Length=425

 Score = 709 bits (1829),  Expect = 0.0, Method: Compositional matrix adjust.
 Identities = 330/409 (81%), Positives = 370/409 (90%), Gaps = 2/409 (0%)

Query  13   EERVINEEYKIWKKNTPFLYDLVMTHALEWPSLTAQWLPDVTRPEGKDFSIHRLVLGTHT  72
            E+RVINEEYKIWKKNTPFLYD+VMTHALEWPSLT QWLPDV + E  D+S+HRL+LGTHT
Sbjct  14   EDRVINEEYKIWKKNTPFLYDMVMTHALEWPSLTVQWLPDVVKNESVDYSVHRLILGTHT  73

Query  73   SDEQNHLVIASVQLPNDDAQFDASHYDSEKGEFGGFGSVSGKIEIEIKINHEGEVNRARY  132
            SDEQNHLVIA +QLP +D +FDAS YD++K EFGGFGSV+GKIE+EI++NHEGEVNRARY
Sbjct  74   SDEQNHLVIAKLQLPTEDTRFDASKYDTDKNEFGGFGSVTGKIEVEIRMNHEGEVNRARY  133

Query  133  MPQNPCIIATKTPSSDVLVFDYTKHPSKPDPSGECNPDLRLRGHQKEGYGLSWNPNLSGH  192
            MPQNP IIATK+PSSDV VFDYTKHPS P   G+C   LRL+GH KEGYGLSWN +++GH
Sbjct  134  MPQNPVIIATKSPSSDVFVFDYTKHPSVPPTDGQCRAQLRLKGHSKEGYGLSWNSSVAGH  193

Query  193  LLSASDDHTICLWDISAVPKEGKVVDAKTIFTGHTAVVEDVSWHLLHESLFGSVADDQKL  252
            LLSASDD T+CLWD+ A   +G  +DAK+IF GHTAVVEDV+WH+LH+S+FGSV DD+KL
Sbjct  194  LLSASDDQTVCLWDVQAPNTQGGSLDAKSIFKGHTAVVEDVAWHVLHQSIFGSVGDDRKL  253

Query  253  MIWDTRSNNTSKPSHSVDAHTAEVNCLSFNPYSEFILATGSADKTVALWDLRNLKLKLHS  312
            MIWDTR N  +KPS +V+AH AEVNCLSFNPYSEFILATGSADKTVALWDLRNLKLKLHS
Sbjct  254  MIWDTRMNTPTKPSQTVEAHGAEVNCLSFNPYSEFILATGSADKTVALWDLRNLKLKLHS  313

Query  313  FESHKDEIFQVQWSPHNETILASSGTDRRLNVWDLSKIGEEQSPEDAEDGPPELLFIHGG  372
            FESHKDEIFQVQWSPHNETILASSGTDRRL+VWDLSKIGEEQSPEDAEDGPPELLFIHGG
Sbjct  314  FESHKDEIFQVQWSPHNETILASSGTDRRLHVWDLSKIGEEQSPEDAEDGPPELLFIHGG  373

Query  373  HTAKISDFSWNPNEPWVICSVSEDNIMQVWQMAENIYNDEDPEGSVDPE  421
            HTAKISDFSWNPNEPWV+CSVSEDNIMQVWQMA+NIYN++  EG  +PE
Sbjct  374  HTAKISDFSWNPNEPWVVCSVSEDNIMQVWQMADNIYNED--EGEANPE  420


>STRRAT006130
Length=426

 Score = 669 bits (1725),  Expect = 0.0, Method: Compositional matrix adjust.
 Identities = 306/402 (76%), Positives = 353/402 (88%), Gaps = 0/402 (0%)

Query  12   VEERVINEEYKIWKKNTPFLYDLVMTHALEWPSLTAQWLPDVTRPEGKDFSIHRLVLGTH  71
            +EE+V+NEEYKIWKKNTPFLYD++MTHALEWPSLT QWLPDV + EG D+SIHRL+LGTH
Sbjct  11   IEEQVVNEEYKIWKKNTPFLYDMIMTHALEWPSLTVQWLPDVKKVEGSDYSIHRLILGTH  70

Query  72   TSDEQNHLVIASVQLPNDDAQFDASHYDSEKGEFGGFGSVSGKIEIEIKINHEGEVNRAR  131
            TSDEQNHLVIA + +PN D QFDAS YD+++ EFGGFG+  G+I+IEI+INH+GEVNRAR
Sbjct  71   TSDEQNHLVIAKLHIPNSDTQFDASKYDADRSEFGGFGNPQGRIDIEIRINHDGEVNRAR  130

Query  132  YMPQNPCIIATKTPSSDVLVFDYTKHPSKPDPSGECNPDLRLRGHQKEGYGLSWNPNLSG  191
            +MPQNP +IATK+PS+DV +FDYTKHPS P   G C P LRL+GH KEGYGLSWN ++ G
Sbjct  131  FMPQNPNLIATKSPSADVFIFDYTKHPSAPISDGVCRPQLRLKGHTKEGYGLSWNGHMPG  190

Query  192  HLLSASDDHTICLWDISAVPKEGKVVDAKTIFTGHTAVVEDVSWHLLHESLFGSVADDQK  251
            HLLSASDD T+CLWDI         ++AK IF GHTAVVEDV+WH LH+S+FGSV DD+K
Sbjct  191  HLLSASDDMTVCLWDIRGATNNATSLNAKCIFRGHTAVVEDVAWHSLHDSVFGSVGDDKK  250

Query  252  LMIWDTRSNNTSKPSHSVDAHTAEVNCLSFNPYSEFILATGSADKTVALWDLRNLKLKLH  311
            LMIWDTRSN   + S S++AH AEVNCLSFNPYSE+ILATGSADKTV LWDLRNLKLKLH
Sbjct  251  LMIWDTRSNQFDRASQSLEAHDAEVNCLSFNPYSEYILATGSADKTVGLWDLRNLKLKLH  310

Query  312  SFESHKDEIFQVQWSPHNETILASSGTDRRLNVWDLSKIGEEQSPEDAEDGPPELLFIHG  371
            +F++HKDEIFQVQWSPHNETILASSGTDRRL VWDLSKIGEEQ+ EDAEDGPPE+LF+HG
Sbjct  311  TFQAHKDEIFQVQWSPHNETILASSGTDRRLIVWDLSKIGEEQTHEDAEDGPPEMLFVHG  370

Query  372  GHTAKISDFSWNPNEPWVICSVSEDNIMQVWQMAENIYNDED  413
            GHTAKISDF WNPNEPWV+ SVSEDNIMQVWQM++NIYNDE+
Sbjct  371  GHTAKISDFCWNPNEPWVLSSVSEDNIMQVWQMSDNIYNDEE  412


 Score = 52.0 bits (123),  Expect = 5e-05, Method: Compositional matrix adjust.
 Identities = 40/163 (25%), Positives = 71/163 (44%), Gaps = 22/163 (13%)

Query  123  HEGEVNRARYMPQNPCIIATKTPSSDVLVFDYTKHPSKPDPSGECNPDLRL---RGHQKE  179
            H+ EVN   + P +  I+AT +    V ++D              N  L+L   + H+ E
Sbjct  271  HDAEVNCLSFNPYSEYILATGSADKTVGLWDLR------------NLKLKLHTFQAHKDE  318

Query  180  GYGLSWNPNLSGHLLSASDDHTICLWDISAVPKEGKVVDAKT-------IFTGHTAVVED  232
             + + W+P+    L S+  D  + +WD+S + +E    DA+        +  GHTA + D
Sbjct  319  IFQVQWSPHNETILASSGTDRRLIVWDLSKIGEEQTHEDAEDGPPEMLFVHGGHTAKISD  378

Query  233  VSWHLLHESLFGSVADDQKLMIWDTRSNNTSKPSHSVDAHTAE  275
              W+     +  SV++D  + +W    N  +   +   AH  E
Sbjct  379  FCWNPNEPWVLSSVSEDNIMQVWQMSDNIYNDEENDTPAHELE  421


>SCHMAN003050
Length=424

 Score = 668 bits (1724),  Expect = 0.0, Method: Compositional matrix adjust.
 Identities = 313/407 (77%), Positives = 359/407 (88%), Gaps = 1/407 (0%)

Query  9    DDAVEERVINEEYKIWKKNTPFLYDLVMTHALEWPSLTAQWLPDVTRPEGKDFSIHRLVL  68
            +D VEERVINEEYKIWK+NTPFLYD++M+H LEWPSLTAQWLP V R  G+D+S+HRL+L
Sbjct  9    EDIVEERVINEEYKIWKRNTPFLYDMLMSHCLEWPSLTAQWLPSVER-TGRDYSVHRLIL  67

Query  69   GTHTSDEQNHLVIASVQLPNDDAQFDASHYDSEKGEFGGFGSVSGKIEIEIKINHEGEVN  128
            GTHTSDEQNHL+I +V LPND A+FDAS YDSE+G+FGGF   SGK+EI +KINHEGEVN
Sbjct  68   GTHTSDEQNHLLIVTVHLPNDQAEFDASAYDSERGDFGGFYFPSGKLEISMKINHEGEVN  127

Query  129  RARYMPQNPCIIATKTPSSDVLVFDYTKHPSKPDPSGECNPDLRLRGHQKEGYGLSWNPN  188
            RAR+MPQNP IIATKTPS DVL+F+Y +HP K      C PDLRL+GHQKEGYGLSWN +
Sbjct  128  RARFMPQNPDIIATKTPSGDVLIFNYPRHPPKTPSDRGCQPDLRLKGHQKEGYGLSWNVS  187

Query  189  LSGHLLSASDDHTICLWDISAVPKEGKVVDAKTIFTGHTAVVEDVSWHLLHESLFGSVAD  248
            L+GHLLSASDD TICLWD++A P +G  +DA  IF GH +VVEDVSWHL H  +FGSVAD
Sbjct  188  LNGHLLSASDDQTICLWDVNAAPLDGCDLDAMAIFMGHHSVVEDVSWHLFHGHIFGSVAD  247

Query  249  DQKLMIWDTRSNNTSKPSHSVDAHTAEVNCLSFNPYSEFILATGSADKTVALWDLRNLKL  308
            D KLM+WDTRS+N +KP H VDAHTAEVNCL+FNP+SEFI+ATGSADKTVALWDLRNL+L
Sbjct  248  DNKLMVWDTRSSNRTKPQHQVDAHTAEVNCLAFNPFSEFIIATGSADKTVALWDLRNLRL  307

Query  309  KLHSFESHKDEIFQVQWSPHNETILASSGTDRRLNVWDLSKIGEEQSPEDAEDGPPELLF  368
            KLHSFESH+DEIFQVQWSPHNETILASSGTDRRL+VWDLSKIG +Q+ EDA+DGPPELLF
Sbjct  308  KLHSFESHRDEIFQVQWSPHNETILASSGTDRRLHVWDLSKIGIDQTAEDADDGPPELLF  367

Query  369  IHGGHTAKISDFSWNPNEPWVICSVSEDNIMQVWQMAENIYNDEDPE  415
            IH GHTAKISDFSWN N+PW ICSVSEDNI+Q+WQMAENIYND++ E
Sbjct  368  IHAGHTAKISDFSWNINDPWAICSVSEDNILQIWQMAENIYNDDEIE  414


>MNELEI002263
Length=422

 Score = 661 bits (1706),  Expect = 0.0, Method: Compositional matrix adjust.
 Identities = 304/409 (74%), Positives = 358/409 (88%), Gaps = 3/409 (1%)

Query  8    FDDAVEERVINEEYKIWKKNTPFLYDLVMTHALEWPSLTAQWLPDVTRPEGKDFS--IHR  65
             D  VEE++INEEYKIWKKNTPFLYD ++T++LEWPSLT QW+P + + +GKD S   HR
Sbjct  1    MDTGVEEKIINEEYKIWKKNTPFLYDFMLTYSLEWPSLTCQWMPQLNKLDGKDNSQITHR  60

Query  66   LVLGTHTSD-EQNHLVIASVQLPNDDAQFDASHYDSEKGEFGGFGSVSGKIEIEIKINHE  124
            L+LGTHT + EQN+L+IASV LP+ D  FDAS YDS++GE+GGFG+   K+E++IKINHE
Sbjct  61   LILGTHTIEKEQNYLIIASVTLPSGDVPFDASQYDSDRGEYGGFGNSKAKVELDIKINHE  120

Query  125  GEVNRARYMPQNPCIIATKTPSSDVLVFDYTKHPSKPDPSGECNPDLRLRGHQKEGYGLS  184
            GEVNRARYMPQ P +IATKTPSSDVLVFDYTKHPSKP   G+CNPDLRL+GH KEGYGLS
Sbjct  121  GEVNRARYMPQKPSVIATKTPSSDVLVFDYTKHPSKPSTDGKCNPDLRLKGHTKEGYGLS  180

Query  185  WNPNLSGHLLSASDDHTICLWDISAVPKEGKVVDAKTIFTGHTAVVEDVSWHLLHESLFG  244
            W+PN +GHLLSASDD TICLWD+ A  KE + ++A++IF  HTAV+EDV+W+ LH + FG
Sbjct  181  WSPNKAGHLLSASDDCTICLWDVEAATKEARSMEAQSIFRAHTAVIEDVAWNPLHTTTFG  240

Query  245  SVADDQKLMIWDTRSNNTSKPSHSVDAHTAEVNCLSFNPYSEFILATGSADKTVALWDLR  304
            SVADD+KLMIWDTR +  +KP HS++AHT EVNCLSFNPYSE+ILATGSADKTVALWD+R
Sbjct  241  SVADDKKLMIWDTRESELTKPVHSIEAHTKEVNCLSFNPYSEYILATGSADKTVALWDMR  300

Query  305  NLKLKLHSFESHKDEIFQVQWSPHNETILASSGTDRRLNVWDLSKIGEEQSPEDAEDGPP  364
            NLK+KLHSFESHKDEIF VQWSPHNETILASSG+DRRL VWDL++IGEEQSPEDAEDGPP
Sbjct  301  NLKIKLHSFESHKDEIFNVQWSPHNETILASSGSDRRLLVWDLARIGEEQSPEDAEDGPP  360

Query  365  ELLFIHGGHTAKISDFSWNPNEPWVICSVSEDNIMQVWQMAENIYNDED  413
            ELLFIHGGHTAK+SDF+WNPN PW ICS SEDN++ +W+MAENIYNDED
Sbjct  361  ELLFIHGGHTAKLSDFTWNPNNPWFICSTSEDNVIHIWKMAENIYNDED  409


>RAMVAR021610
Length=426

 Score = 654 bits (1688),  Expect = 0.0, Method: Compositional matrix adjust.
 Identities = 308/413 (75%), Positives = 353/413 (85%), Gaps = 1/413 (0%)

Query  13   EERVINEEYKIWKKNTPFLYDLVMTHALEWPSLTAQWLPDVTRPEGKDFSIHRLVLGTHT  72
            E+RV+NEEYKIWKKN PFLYDLVM+HALEWPSLTAQWLPD+ + + KD+  HR++LGTHT
Sbjct  14   EDRVVNEEYKIWKKNCPFLYDLVMSHALEWPSLTAQWLPDIQKFDDKDYVGHRVILGTHT  73

Query  73   SDEQNHLVIASVQLPNDDAQFDASHYDSEKGEFGGFGSVSGKIEIEIKINHEGEVNRARY  132
            SDEQNHLVIA V+LPND+  F A  YD E+ EFGGFGS+ GKI+IE+KINHEGEVNRARY
Sbjct  74   SDEQNHLVIAGVKLPNDERCFRADRYDDERNEFGGFGSIGGKIDIEVKINHEGEVNRARY  133

Query  133  MPQNPCIIATKTPSSDVLVFDYTKHPSKPDPSGECNPDLRLRGHQKEGYGLSWNPNLSGH  192
             P NP IIATKTP +DVL+FDYT HP++P       P++RL+GH KEGYGLSWNP  +G+
Sbjct  134  CPMNPHIIATKTPRADVLIFDYTVHPTRP-ADNVVRPEIRLKGHLKEGYGLSWNPQKNGY  192

Query  193  LLSASDDHTICLWDISAVPKEGKVVDAKTIFTGHTAVVEDVSWHLLHESLFGSVADDQKL  252
            LLS+SDD TI LWDI    K  + +  K IF  HTAVVEDV+WH+L+++LFGSV DD K+
Sbjct  193  LLSSSDDQTIVLWDIMGATKGNRELGPKDIFRSHTAVVEDVAWHVLNDALFGSVGDDHKM  252

Query  253  MIWDTRSNNTSKPSHSVDAHTAEVNCLSFNPYSEFILATGSADKTVALWDLRNLKLKLHS  312
            MIWDTRSN+ +KPS  VDAH AEVNCLSFNPYSEFI+ATGSADKTV LWDLRNLKLKLHS
Sbjct  253  MIWDTRSNDPNKPSQIVDAHDAEVNCLSFNPYSEFIVATGSADKTVGLWDLRNLKLKLHS  312

Query  313  FESHKDEIFQVQWSPHNETILASSGTDRRLNVWDLSKIGEEQSPEDAEDGPPELLFIHGG  372
            FESH+DEIFQVQWSPHNETILASSGTDRRL +WDLSKIG+EQS EDAEDGPPELLF+HGG
Sbjct  313  FESHRDEIFQVQWSPHNETILASSGTDRRLMIWDLSKIGDEQSAEDAEDGPPELLFVHGG  372

Query  373  HTAKISDFSWNPNEPWVICSVSEDNIMQVWQMAENIYNDEDPEGSVDPEGQGS  425
            HTAKISDF+WNPNEPW+ICSVSEDNIMQVWQMAENIYNDED  G    + +G+
Sbjct  373  HTAKISDFTWNPNEPWIICSVSEDNIMQVWQMAENIYNDEDVAGGGAGDSKGA  425


>SALKVE007842
Length=435

 Score = 644 bits (1661),  Expect = 0.0, Method: Compositional matrix adjust.
 Identities = 303/406 (75%), Positives = 349/406 (86%), Gaps = 2/406 (0%)

Query  9    DDAVEERVINEEYKIWKKNTPFLYDLVMTHALEWPSLTAQWLPDVTRPEGKDFSIHRLVL  68
            D+  EE++INEEYKIWKKNTPFLYDLVMTHALEWPSLTAQWLP V+RPEGKD+S+H+L+L
Sbjct  20   DETTEEKLINEEYKIWKKNTPFLYDLVMTHALEWPSLTAQWLPGVSRPEGKDYSVHQLIL  79

Query  69   GTHTS-DEQNHLVIASVQLPNDDAQFDASHYDSEKGEFGGFGSVSGKIEIEIKINHEGEV  127
            GTHTS DE+NHLVIA+V+LPN+DA  DA  Y+ +KGE GGFGSVSGKIE+  KI H GEV
Sbjct  80   GTHTSGDEENHLVIANVKLPNEDAHTDARKYNEDKGEHGGFGSVSGKIEVYQKIVHAGEV  139

Query  128  NRARYMPQNPCIIATKTPSSDVLVFDYTKHPSKPDPSGECNPDLRLRGHQKEGYGLSWNP  187
            NRARYMPQ+P  IATKTP+SDVL+FD TKH   P   G C+P LRL+GH +EGYGLSWN 
Sbjct  140  NRARYMPQDPNFIATKTPTSDVLLFDRTKHQLVPSKPG-CHPQLRLKGHTREGYGLSWNA  198

Query  188  NLSGHLLSASDDHTICLWDISAVPKEGKVVDAKTIFTGHTAVVEDVSWHLLHESLFGSVA  247
            N  G+LLSASDD T+C+WDI   P  G  ++AK +F GHT +VEDV WH LH+SLFGSV+
Sbjct  199  NKKGYLLSASDDQTVCMWDIDGQPANGGDLEAKAVFRGHTQIVEDVQWHALHDSLFGSVS  258

Query  248  DDQKLMIWDTRSNNTSKPSHSVDAHTAEVNCLSFNPYSEFILATGSADKTVALWDLRNLK  307
            DD+KLMIWD R+    KP H ++AH  EVNCL+FNP+ EFI+ATGSAD TVALWDLRNLK
Sbjct  259  DDKKLMIWDIRTGQFDKPRHELEAHQKEVNCLAFNPFCEFIVATGSADTTVALWDLRNLK  318

Query  308  LKLHSFESHKDEIFQVQWSPHNETILASSGTDRRLNVWDLSKIGEEQSPEDAEDGPPELL  367
             +LHSFESH DEIFQVQWSPHNETILASSGTDRRL+VWDLSKIG+EQS EDAEDGPPELL
Sbjct  319  TRLHSFESHTDEIFQVQWSPHNETILASSGTDRRLHVWDLSKIGDEQSAEDAEDGPPELL  378

Query  368  FIHGGHTAKISDFSWNPNEPWVICSVSEDNIMQVWQMAENIYNDED  413
            FIHGGHT+KISDF+WNPN+PWVI SVSEDNI+QVWQMAENIYND++
Sbjct  379  FIHGGHTSKISDFAWNPNDPWVISSVSEDNIIQVWQMAENIYNDQE  424


>MONBRE004885
Length=414

 Score = 625 bits (1611),  Expect = 0.0, Method: Compositional matrix adjust.
 Identities = 298/405 (74%), Positives = 341/405 (84%), Gaps = 3/405 (1%)

Query  12   VEERVINEEYKIWKKNTPFLYDLVMTHALEWPSLTAQWLPDVTRPEGKDFSIHRLVLGTH  71
            + E+++NEEYKIWKKNTPFLYDLVMTHALEWPSLTAQWLPDV    GKD+S HR++LGTH
Sbjct  2    MNEKLVNEEYKIWKKNTPFLYDLVMTHALEWPSLTAQWLPDVNT-SGKDYSTHRIILGTH  60

Query  72   TSD-EQNHLVIASVQLPNDDAQFDASHYDSEKGEFGGFGSVSGKIEIEIKINHEGEVNRA  130
            TSD E NHL+IA VQLPN+ A  DA  YD EK E+GGFGSV+GKIEI++KINH GEVNRA
Sbjct  61   TSDSEANHLLIAQVQLPNEHAHVDARKYDDEKHEYGGFGSVAGKIEIKMKINHPGEVNRA  120

Query  131  RYMPQNPCIIATKTPSSDVLVFDYTKHPSKPDPSGECNPDLRLRGHQKEGYGLSWNPNLS  190
            RYMPQNP +IATKTPS +VLVFDY KHPS+P    E +P+L L GH KEGYGLSWN +  
Sbjct  121  RYMPQNPSVIATKTPSKNVLVFDYKKHPSEP-LDAEVHPNLTLTGHSKEGYGLSWNLHHE  179

Query  191  GHLLSASDDHTICLWDISAVPKEGKVVDAKTIFTGHTAVVEDVSWHLLHESLFGSVADDQ  250
            G+LLSASDD T+CLWDI  VPK    + A ++FTGH  +VEDV WH LH+S+FGSV DD+
Sbjct  180  GYLLSASDDTTVCLWDIRQVPKGVSELAASSVFTGHKTIVEDVQWHPLHDSVFGSVGDDR  239

Query  251  KLMIWDTRSNNTSKPSHSVDAHTAEVNCLSFNPYSEFILATGSADKTVALWDLRNLKLKL  310
             LM+WDTR     KP H V AH AEVNCLSFNP+ E+ILATGSADKTVALWD+RNLK+KL
Sbjct  240  NLMLWDTRVGVYDKPRHEVLAHAAEVNCLSFNPFCEYILATGSADKTVALWDMRNLKVKL  299

Query  311  HSFESHKDEIFQVQWSPHNETILASSGTDRRLNVWDLSKIGEEQSPEDAEDGPPELLFIH  370
            HS E H  EIFQVQWSPHNETIL SSGTDRR++VWDLSKIG+EQ+ EDA+DGPPELLFIH
Sbjct  300  HSLEYHTSEIFQVQWSPHNETILGSSGTDRRVHVWDLSKIGDEQTAEDAQDGPPELLFIH  359

Query  371  GGHTAKISDFSWNPNEPWVICSVSEDNIMQVWQMAENIYNDEDPE  415
            GGHT+KISDFSWNPNEPWV+ SVSEDNIMQVWQM+ENIYND++ E
Sbjct  360  GGHTSKISDFSWNPNEPWVVASVSEDNIMQVWQMSENIYNDQELE  404


>HEMKUK003888
Length=444

 Score = 617 bits (1592),  Expect = 0.0, Method: Compositional matrix adjust.
 Identities = 290/419 (69%), Positives = 351/419 (84%), Gaps = 7/419 (2%)

Query  1    MADKEAAFDDAVEERVINEEYKIWKKNTPFLYDLVMTHALEWPSLTAQWLPDVTRPEGKD  60
            M ++ A  DD      IN+EYKIWKKN+PFLYDLVMTHALEWPSLT QWLPD   P  K+
Sbjct  25   MEEENAGSDD------INDEYKIWKKNSPFLYDLVMTHALEWPSLTVQWLPDKRTPSNKN  78

Query  61   FSIHRLVLGTHTSD-EQNHLVIASVQLPNDDAQFDASHYDSEKGEFGGFGSVSGKIEIEI  119
            ++  RL+LGTHTS+ EQN+L+IA V LP +DA+ D + YD E+G+ GGFG VSGKIEI  
Sbjct  79   YAAERLILGTHTSESEQNYLMIAEVHLPVEDAEVDTTKYDDERGDAGGFGGVSGKIEIVQ  138

Query  120  KINHEGEVNRARYMPQNPCIIATKTPSSDVLVFDYTKHPSKPDPSGECNPDLRLRGHQKE  179
            KINHEGEVNRARYMPQNP +IATKT S+DV VFDYTKH SKP  +G C PD+ L+GH+KE
Sbjct  139  KINHEGEVNRARYMPQNPTLIATKTVSADVYVFDYTKHDSKPPINGTCAPDVILKGHKKE  198

Query  180  GYGLSWNPNLSGHLLSASDDHTICLWDISAVPKEGKVVDAKTIFTGHTAVVEDVSWHLLH  239
            GYGLSWNP+++G+LLS SDD  ICLWDI+ V +  +++DAKTI+T H+ VVEDV+WHL H
Sbjct  199  GYGLSWNPHIAGYLLSGSDDSQICLWDINIVARASRIIDAKTIYTAHSNVVEDVAWHLHH  258

Query  240  ESLFGSVADDQKLMIWDTRSNNTSKPSHSVDAHTAEVNCLSFNPYSEFILATGSADKTVA  299
            E++FGSV DD+KL+IWDTR+    + +H+VDAH AE+NCL+FNPY+EFILATGSADKTV 
Sbjct  259  ENIFGSVGDDKKLIIWDTRTCLADRGNHAVDAHVAEINCLAFNPYNEFILATGSADKTVG  318

Query  300  LWDLRNLKLKLHSFESHKDEIFQVQWSPHNETILASSGTDRRLNVWDLSKIGEEQSPEDA  359
            LWDLRNL++KLHSFE H DEIFQVQWSP +ETILAS   DRR++VWDLSKIGEEQS EDA
Sbjct  319  LWDLRNLRMKLHSFECHIDEIFQVQWSPFHETILASCSGDRRVHVWDLSKIGEEQSTEDA  378

Query  360  EDGPPELLFIHGGHTAKISDFSWNPNEPWVICSVSEDNIMQVWQMAENIYNDEDPEGSV  418
            EDGPPELLFIHGGHT+K+SDFSWNPN+ WVI SV+EDNI+Q+WQMAENIY+D+D + ++
Sbjct  379  EDGPPELLFIHGGHTSKVSDFSWNPNDQWVISSVAEDNILQIWQMAENIYHDDDIDEAI  437


>MARPOL012897
Length=429

 Score = 615 bits (1586),  Expect = 0.0, Method: Compositional matrix adjust.
 Identities = 283/418 (68%), Positives = 345/418 (83%), Gaps = 5/418 (1%)

Query  1    MADKEAAFDDAVEERVINEEYKIWKKNTPFLYDLVMTHALEWPSLTAQWLPDVTRPEGKD  60
            MA ++  + D +EER++NEEYKIWKKNTPFLYDLV+THA+EWPSLT QWLPD   P GKD
Sbjct  1    MAKEDDEYRDEMEERLVNEEYKIWKKNTPFLYDLVITHAMEWPSLTVQWLPDRLEPAGKD  60

Query  61   FSIHRLVLGTHTSD-EQNHLVIASVQLPNDDAQFDASHYDSEKGEFGGFGSVSGKIEIEI  119
            +S+ +L+LGTHTSD E N+L++A VQLP DD + DA HYD E+GE GGFG  SGK++  +
Sbjct  61   YSVQKLILGTHTSDNEPNYLMLAEVQLPLDDTENDARHYDDERGEIGGFGVASGKVKQRV  120

Query  120  K----INHEGEVNRARYMPQNPCIIATKTPSSDVLVFDYTKHPSKPDPSGECNPDLRLRG  175
            +    INHEGEVNRARYMPQNP +IATKT S++V VFDY+KHPSKP   G CNPDLRLRG
Sbjct  121  QVIQQINHEGEVNRARYMPQNPFLIATKTVSAEVYVFDYSKHPSKPPQEGNCNPDLRLRG  180

Query  176  HQKEGYGLSWNPNLSGHLLSASDDHTICLWDISAVPKEGKVVDAKTIFTGHTAVVEDVSW  235
            H+ EGYGLSW+    GHLLS SDD  ICLWDIS+  K  +V+DAK  F GH  VVEDV+W
Sbjct  181  HRTEGYGLSWSSFREGHLLSGSDDSQICLWDISSASKSTRVLDAKQTFQGHVGVVEDVAW  240

Query  236  HLLHESLFGSVADDQKLMIWDTRSNNTSKPSHSVDAHTAEVNCLSFNPYSEFILATGSAD  295
            HL H+ LFGSV DD++L+IWDTR++   KP H++DAH AEVNCL+FNP++E++LATGSAD
Sbjct  241  HLRHDYLFGSVGDDRQLLIWDTRTSTAEKPLHAIDAHQAEVNCLAFNPFNEYLLATGSAD  300

Query  296  KTVALWDLRNLKLKLHSFESHKDEIFQVQWSPHNETILASSGTDRRLNVWDLSKIGEEQS  355
            +TVAL+DLR L   LH+F +H +E+FQ+ WSP N+TILAS G D+RL VWDLS++GEEQ 
Sbjct  301  RTVALYDLRKLSKCLHTFVNHAEEVFQIGWSPMNQTILASCGADKRLMVWDLSRVGEEQL  360

Query  356  PEDAEDGPPELLFIHGGHTAKISDFSWNPNEPWVICSVSEDNIMQVWQMAENIYNDED  413
            PEDAEDGPPELLFIHGGHT+KISDFSWNPNEPW+I SV+EDNI+Q+WQMAENIY+DE+
Sbjct  361  PEDAEDGPPELLFIHGGHTSKISDFSWNPNEPWLISSVAEDNILQLWQMAENIYHDEE  418


>MORVER002446
Length=433

 Score = 613 bits (1580),  Expect = 0.0, Method: Compositional matrix adjust.
 Identities = 279/416 (67%), Positives = 339/416 (81%), Gaps = 1/416 (0%)

Query  1    MADKEAAFDDAVEERVINEEYKIWKKNTPFLYDLVMTHALEWPSLTAQWLPDVTRPEGKD  60
            M D     +   EE++INEEYKIWKKN+PFLYDLV+THALEWP+LT QWLPD+ RPEGKD
Sbjct  10   MVDGGLETNAITEEKLINEEYKIWKKNSPFLYDLVVTHALEWPTLTCQWLPDIERPEGKD  69

Query  61   FSIHRLVLGTHTSD-EQNHLVIASVQLPNDDAQFDASHYDSEKGEFGGFGSVSGKIEIEI  119
            +++ RL++GTHTSD +QN+L IA VQLP+D    D   +D E+GE GGFG    KI +  
Sbjct  70   YTVQRLLIGTHTSDNDQNYLQIAQVQLPSDTTPVDTRKFDDERGEVGGFGGTECKISVTQ  129

Query  120  KINHEGEVNRARYMPQNPCIIATKTPSSDVLVFDYTKHPSKPDPSGECNPDLRLRGHQKE  179
            +INHEGEVNRARYMPQNP IIATK  S D+ +FD T+HPS+P P G C+P++RL+GH KE
Sbjct  130  RINHEGEVNRARYMPQNPDIIATKAVSGDLFIFDRTRHPSQPAPGGVCSPEIRLKGHTKE  189

Query  180  GYGLSWNPNLSGHLLSASDDHTICLWDISAVPKEGKVVDAKTIFTGHTAVVEDVSWHLLH  239
            GYGLSWNP L GHL+SAS+D T+C WDI+A  K+ KV+DA  I+ GHTAVVEDV+WH LH
Sbjct  190  GYGLSWNPTLQGHLISASEDSTVCHWDINAATKDKKVLDAYRIYRGHTAVVEDVAWHALH  249

Query  240  ESLFGSVADDQKLMIWDTRSNNTSKPSHSVDAHTAEVNCLSFNPYSEFILATGSADKTVA  299
            +SLF SV DDQ+++IWDTRS ++ KP H++ AH AEVNC++F+P SEFILATGS D+TVA
Sbjct  250  DSLFASVGDDQRMLIWDTRSTSSDKPVHNIHAHAAEVNCVAFSPSSEFILATGSGDRTVA  309

Query  300  LWDLRNLKLKLHSFESHKDEIFQVQWSPHNETILASSGTDRRLNVWDLSKIGEEQSPEDA  359
            LWDLR L +KLHS ESH+DEI Q+ W PHNET+LAS+G DRR+NVWDLS+IGEEQ+ EDA
Sbjct  310  LWDLRKLTVKLHSLESHQDEILQLAWCPHNETVLASAGGDRRINVWDLSRIGEEQTSEDA  369

Query  360  EDGPPELLFIHGGHTAKISDFSWNPNEPWVICSVSEDNIMQVWQMAENIYNDEDPE  415
            EDGPPELLF+HGGHT K+SDFSWN NEPWVI S +EDNI QVWQMA NIY+ +D E
Sbjct  370  EDGPPELLFVHGGHTNKVSDFSWNQNEPWVIASTAEDNICQVWQMASNIYSTDDTE  425


>MORVER002445
Length=432

 Score = 612 bits (1578),  Expect = 0.0, Method: Compositional matrix adjust.
 Identities = 277/405 (68%), Positives = 336/405 (83%), Gaps = 1/405 (0%)

Query  12   VEERVINEEYKIWKKNTPFLYDLVMTHALEWPSLTAQWLPDVTRPEGKDFSIHRLVLGTH  71
             EE++INEEYKIWKKN+PFLYDLV+THALEWP+LT QWLPD+ RPEGKD+++ RL++GTH
Sbjct  20   TEEKLINEEYKIWKKNSPFLYDLVVTHALEWPTLTCQWLPDIERPEGKDYTVQRLLIGTH  79

Query  72   TSD-EQNHLVIASVQLPNDDAQFDASHYDSEKGEFGGFGSVSGKIEIEIKINHEGEVNRA  130
            TSD +QN+L IA VQLP+D    D   +D E+GE GGFG    KI +  +INHEGEVNRA
Sbjct  80   TSDNDQNYLQIAQVQLPSDTTPVDTRKFDDERGEVGGFGGTECKISVTQRINHEGEVNRA  139

Query  131  RYMPQNPCIIATKTPSSDVLVFDYTKHPSKPDPSGECNPDLRLRGHQKEGYGLSWNPNLS  190
            RYMPQNP IIATK  S D+ +FD T+HPS+P P G C+P++RL+GH KEGYGLSWNP L 
Sbjct  140  RYMPQNPDIIATKAVSGDLFIFDRTRHPSQPAPGGVCSPEIRLKGHTKEGYGLSWNPTLQ  199

Query  191  GHLLSASDDHTICLWDISAVPKEGKVVDAKTIFTGHTAVVEDVSWHLLHESLFGSVADDQ  250
            GHL+SAS+D T+C WDI+A  K+ KV+DA  I+ GHTAVVEDV+WH LH+SLF SV DDQ
Sbjct  200  GHLISASEDSTVCHWDINAATKDKKVLDAYRIYRGHTAVVEDVAWHALHDSLFASVGDDQ  259

Query  251  KLMIWDTRSNNTSKPSHSVDAHTAEVNCLSFNPYSEFILATGSADKTVALWDLRNLKLKL  310
            +++IWDTRS ++ KP H++ AH AEVNC++F+P SEFILATGS D+TVALWDLR L +KL
Sbjct  260  RMLIWDTRSTSSDKPVHNIHAHAAEVNCVAFSPSSEFILATGSGDRTVALWDLRKLTVKL  319

Query  311  HSFESHKDEIFQVQWSPHNETILASSGTDRRLNVWDLSKIGEEQSPEDAEDGPPELLFIH  370
            HS ESH+DEI Q+ W PHNET+LAS+G DRR+NVWDLS+IGEEQ+ EDAEDGPPELLF+H
Sbjct  320  HSLESHQDEILQLAWCPHNETVLASAGGDRRINVWDLSRIGEEQTSEDAEDGPPELLFVH  379

Query  371  GGHTAKISDFSWNPNEPWVICSVSEDNIMQVWQMAENIYNDEDPE  415
            GGHT K+SDFSWN NEPWVI S +EDNI QVWQMA NIY+ +D E
Sbjct  380  GGHTNKVSDFSWNQNEPWVIASTAEDNICQVWQMASNIYSTDDTE  424


>CHABRA019007
Length=481

 Score = 609 bits (1570),  Expect = 0.0, Method: Compositional matrix adjust.
 Identities = 276/414 (67%), Positives = 342/414 (83%), Gaps = 1/414 (0%)

Query  1    MADKEAAFDDAVEERVINEEYKIWKKNTPFLYDLVMTHALEWPSLTAQWLPDVTRPEGKD  60
            MA +E  + D VEER++NEEYKIWK+N PFLYDLV+THALEWPSLT QWLPD   P GK+
Sbjct  54   MAREEDEYQDEVEERLVNEEYKIWKRNAPFLYDLVITHALEWPSLTVQWLPDKQEPAGKE  113

Query  61   FSIHRLVLGTHTSD-EQNHLVIASVQLPNDDAQFDASHYDSEKGEFGGFGSVSGKIEIEI  119
            +S+ RLVLGTHTS+ EQN+L++A VQLP +D + DA  YD E+GE GGFG+ +GK+++  
Sbjct  114  YSVQRLVLGTHTSENEQNYLMLAEVQLPLEDTETDARQYDDERGETGGFGTANGKVQVIQ  173

Query  120  KINHEGEVNRARYMPQNPCIIATKTPSSDVLVFDYTKHPSKPDPSGECNPDLRLRGHQKE  179
            +INH+GEVNRARYMPQNP +IATKT S++V VFDY+KHPSKP   G CNPDLRLRGH+ E
Sbjct  174  QINHDGEVNRARYMPQNPFLIATKTVSAEVYVFDYSKHPSKPSQEGICNPDLRLRGHRTE  233

Query  180  GYGLSWNPNLSGHLLSASDDHTICLWDISAVPKEGKVVDAKTIFTGHTAVVEDVSWHLLH  239
            GYGLSW+P   GHLLS+SDD  IC+WDI A  K  +++D K ++  H  +VEDV+WHL H
Sbjct  234  GYGLSWSPFKEGHLLSSSDDAQICMWDIMAASKSTRILDVKHMYQAHMGIVEDVAWHLKH  293

Query  240  ESLFGSVADDQKLMIWDTRSNNTSKPSHSVDAHTAEVNCLSFNPYSEFILATGSADKTVA  299
            E LFGSV DD++L+IWD RS+   KP  +V+AH AEVNCL+FNP++E++LATGSADKTVA
Sbjct  294  EYLFGSVGDDRQLLIWDMRSSTAEKPEQAVEAHQAEVNCLAFNPFNEYVLATGSADKTVA  353

Query  300  LWDLRNLKLKLHSFESHKDEIFQVQWSPHNETILASSGTDRRLNVWDLSKIGEEQSPEDA  359
            L DLR L  +LH+F +H +E+FQ+ WSP NETIL+S G DRRL VWDLS++G+ QSPEDA
Sbjct  354  LHDLRKLSERLHTFVNHTEEVFQIGWSPKNETILSSCGADRRLMVWDLSRVGDVQSPEDA  413

Query  360  EDGPPELLFIHGGHTAKISDFSWNPNEPWVICSVSEDNIMQVWQMAENIYNDED  413
            EDGPPELLFIHGGHT+KISDFSWNPN+ WVI SV+EDNI+Q+WQMAENIY++ED
Sbjct  414  EDGPPELLFIHGGHTSKISDFSWNPNDDWVIASVAEDNILQIWQMAENIYHEED  467


>COLSPE003936
Length=425

 Score = 606 bits (1562),  Expect = 0.0, Method: Compositional matrix adjust.
 Identities = 285/403 (71%), Positives = 334/403 (83%), Gaps = 3/403 (1%)

Query  15   RVINEEYKIWKKNTPFLYDLVMTHALEWPSLTAQWLPDVTRPEGKDFSIHRLVLGTHTSD  74
            ++INEEYKIWKKN+PFLYD++MTHALEWPSLT +WLPD   P GKD+++ RL+LGTHTSD
Sbjct  16   KIINEEYKIWKKNSPFLYDIIMTHALEWPSLTCEWLPDKRVPPGKDYTVQRLLLGTHTSD  75

Query  75   -EQNHLVIASVQLPNDDAQFDASHYDSEKGEFGGFGSVSGKIEIEIKINHEGEVNRARYM  133
             EQN+L+IA V+LP DD   D   Y  +KGE GGFGS   KI+I +KINHEGEVNRARYM
Sbjct  76   NEQNYLMIADVKLPLDDTDVDVRRYHEDKGESGGFGSDHAKIDITVKINHEGEVNRARYM  135

Query  134  PQNPCIIATKTPSSDVLVFDYTKHPSKPDPSGECNPDLRLRGHQKEGYGLSWNPNLSGHL  193
            PQN  +IATKT   +VLVFDYTKHPSKP   G C P LRL GH+KEGYGLSWNPN  G +
Sbjct  136  PQNANLIATKTVRGEVLVFDYTKHPSKPAADGICKPQLRLLGHKKEGYGLSWNPNREGFV  195

Query  194  LSASDDHTICLWDISAVPKEGKVVDAKTIFT-GHTAVVEDVSWHLLHESLFGSVADDQKL  252
            +S SDD  ICLWDISA  K    ++AK+IF+ GHT V+EDV+WHL H  LFGSV DD+KL
Sbjct  196  ISGSDDMQICLWDISATTKADSTLEAKSIFSSGHTNVIEDVAWHLHHPDLFGSVGDDRKL  255

Query  253  MIWDTRSNNTSKPSHSVDAHTAEVNCLSFNPYSEFILATGSADKTVALWDLRNLKLKLHS  312
            ++WD RS    +PSHS++AH+AEVNCL+FNPYSEFILATGSADKTVALWDLRNLK+KLHS
Sbjct  256  LMWDIRSGG-DRPSHSLEAHSAEVNCLAFNPYSEFILATGSADKTVALWDLRNLKVKLHS  314

Query  313  FESHKDEIFQVQWSPHNETILASSGTDRRLNVWDLSKIGEEQSPEDAEDGPPELLFIHGG  372
            FE H DE+FQV W+P NETILAS   DRR+N+W+LS+IG EQ+PEDAEDGP ELLF+HGG
Sbjct  315  FEYHADEVFQVNWAPFNETILASCAADRRVNIWNLSRIGAEQTPEDAEDGPAELLFVHGG  374

Query  373  HTAKISDFSWNPNEPWVICSVSEDNIMQVWQMAENIYNDEDPE  415
            HTAKISDFSWNPN+PW++ SV+EDNI+QVWQMAENIY DED E
Sbjct  375  HTAKISDFSWNPNDPWIMASVAEDNILQVWQMAENIYADEDEE  417


>NEPPYR014940
Length=418

 Score = 605 bits (1559),  Expect = 0.0, Method: Compositional matrix adjust.
 Identities = 286/415 (69%), Positives = 348/415 (84%), Gaps = 3/415 (1%)

Query  3    DKEAAFDDAVEERVINEEYKIWKKNTPFLYDLVMTHALEWPSLTAQWLPDVTRPEGKDFS  62
            D E  + D  EER++NEEYKIWKKNTPFLYDLV+THALEWPSLT QWLPD   PE K++S
Sbjct  4    DNEDEYPDETEERLVNEEYKIWKKNTPFLYDLVVTHALEWPSLTVQWLPDKHIPEDKEYS  63

Query  63   IHRLVLGTHTSD-EQNHLVIASVQLPNDDAQFDASHYDSEKGEFGGFGSVSGKIEIEIKI  121
            + +LVLGTHTS+ EQNHL+IA VQLP ++ + DA  YD E+GE GGFG+ +GK+++  +I
Sbjct  64   VQKLVLGTHTSENEQNHLMIAEVQLPLEETESDARQYDDERGEVGGFGA-AGKVQVIQQI  122

Query  122  NHEGEVNRARYMPQNPCIIATKTPSSDVLVFDYTKHPSKPDPSGECNPDLRLRGHQKEGY  181
            NH+GEVNRARYMPQNP ++ATKT S+DV VFDYTKHPSKP   G CNPDLRL+GH+ EGY
Sbjct  123  NHDGEVNRARYMPQNPFLLATKTVSADVYVFDYTKHPSKPPAEGGCNPDLRLKGHKTEGY  182

Query  182  GLSWNPNLSGHLLSASDDHTICLWDISAVPKEGKVVDAKTIFTGHTAVVEDVSWHLLHES  241
            GLSW+P LSGHLLS SDD  ICLWDISA  K  KV+DA TIF GH  VVEDV+WH  HE 
Sbjct  183  GLSWSPFLSGHLLSGSDDAQICLWDISAATKANKVLDAMTIFHGHLGVVEDVAWHSKHEY  242

Query  242  LFGSVADDQKLMIWDTRS-NNTSKPSHSVDAHTAEVNCLSFNPYSEFILATGSADKTVAL  300
            +FGSV DD++L+IWDTR   + +KP H+V+AH AEVNCL+FNP++E+ILATGSADKTVAL
Sbjct  243  MFGSVGDDKQLLIWDTRKPADHTKPLHAVNAHDAEVNCLAFNPFNEWILATGSADKTVAL  302

Query  301  WDLRNLKLKLHSFESHKDEIFQVQWSPHNETILASSGTDRRLNVWDLSKIGEEQSPEDAE  360
             D+RNL  +LH+FE+H +E+FQ+ WSP +E +L+S G DRRL VWDLSKIG+EQSPEDAE
Sbjct  303  HDIRNLGKRLHTFENHAEEVFQIGWSPKHENVLSSCGADRRLMVWDLSKIGDEQSPEDAE  362

Query  361  DGPPELLFIHGGHTAKISDFSWNPNEPWVICSVSEDNIMQVWQMAENIYNDEDPE  415
            DGPPELLFIHGGHT+KISDF+WNPN+ WVI SV+EDNI+Q+WQMA+NIY+DE+ +
Sbjct  363  DGPPELLFIHGGHTSKISDFAWNPNDDWVIASVAEDNILQIWQMAQNIYHDEEEQ  417


>DIAGRA031540
Length=428

 Score = 604 bits (1558),  Expect = 0.0, Method: Compositional matrix adjust.
 Identities = 283/416 (68%), Positives = 334/416 (80%), Gaps = 4/416 (1%)

Query  1    MADKEAAFDDAVEERVINEEYKIWKKNTPFLYDLVMTHALEWPSLTAQWLPDVTRPEGKD  60
            MA  +      VE+++INEEYKIWKKN PFLYDLVMTHALEWPSLT QWLPDV++PEG D
Sbjct  1    MASTKEEEGTEVEQKLINEEYKIWKKNCPFLYDLVMTHALEWPSLTVQWLPDVSKPEGSD  60

Query  61   FSIHRLVLGTHTSDEQ---NHLVIASVQLPNDDAQFDASHYDSEKGEFGGFGSVSGKIEI  117
            + +HRL+LGTHTS  +   NHL+IA VQLP +D   +   YD +KGE+GGFGSVS +IE 
Sbjct  61   YDLHRLILGTHTSGTEHPGNHLIIADVQLPKEDEPVEGRKYDEDKGEYGGFGSVSARIEP  120

Query  118  EIKINHEGEVNRARYMPQNPCIIATKTPSSDVLVFDYTKHPSKPDPSGECNPDLRLRGHQ  177
            ++KINH+GEVNRARYMPQNP +IATK+P +D+ VFDYT+HP  PDPSG+ NP+ RL+GH 
Sbjct  121  KVKINHDGEVNRARYMPQNPNVIATKSPYNDICVFDYTQHPCTPDPSGKSNPEFRLKGHT  180

Query  178  KEGYGLSWNPNLSGHLLSASDDHTICLWDISAVPKEGKVVDAKTIFTGHTAVVEDVSWHL  237
            KEGYGL WN N  G+L+S SDD TIC+WD+    +    V    IF GHT +VEDV WH 
Sbjct  181  KEGYGLDWNTNQQGYLISGSDDMTICMWDLQQSHENHNAVQPLAIFKGHTDIVEDVQWHK  240

Query  238  LHESLFGSVADDQKLMIWDTRSNNTSKPSHSVDAHTAEVNCLSFNPYSEFILATGSADKT  297
            LH SLFGSV+DD+ +MIWD R+  T  P H  +AH   VNCL+FNP+SEF LATGS+D T
Sbjct  241  LHPSLFGSVSDDKNVMIWDIRTE-THTPRHKFEAHDNMVNCLAFNPFSEFTLATGSSDTT  299

Query  298  VALWDLRNLKLKLHSFESHKDEIFQVQWSPHNETILASSGTDRRLNVWDLSKIGEEQSPE  357
            +ALWDLRNLKLKLHSFESH +E+F VQW+PH+E ILASS +DRRL+VWDLSKIGEEQS E
Sbjct  300  IALWDLRNLKLKLHSFESHTEEVFTVQWNPHHEAILASSASDRRLHVWDLSKIGEEQSAE  359

Query  358  DAEDGPPELLFIHGGHTAKISDFSWNPNEPWVICSVSEDNIMQVWQMAENIYNDED  413
            DAEDGPPELLFIHGGHT+KISDFSWNPN  W + SVSEDNI+QVWQMAENIYNDED
Sbjct  360  DAEDGPPELLFIHGGHTSKISDFSWNPNVEWTVASVSEDNIIQVWQMAENIYNDED  415


>GONPAC026307
Length=421

 Score = 602 bits (1552),  Expect = 0.0, Method: Compositional matrix adjust.
 Identities = 279/402 (69%), Positives = 327/402 (81%), Gaps = 2/402 (0%)

Query  13   EERVINEEYKIWKKNTPFLYDLVMTHALEWPSLTAQWLPDVTRPEGKDFSIHRLVLGTHT  72
            EE+VINEEYKIWKKNTPFLYD+V+T  LEWPSL+ QWLPD ++P GK ++ HR++LGTHT
Sbjct  10   EEKVINEEYKIWKKNTPFLYDVVITSGLEWPSLSVQWLPDKSQPAGKXYAEHRMILGTHT  69

Query  73   SD-EQNHLVIASVQLPNDDAQFDASHYDSEKGEFGGFGSVSGKIEIEIKINHEGEVNRAR  131
            SD EQN+L+IA VQLP    + +   YD E+ E GGFG+V  K EI  KINH GEVN AR
Sbjct  70   SDSEQNYLMIAKVQLPLASRETEVRKYDDER-ESGGFGTVEAKFEITQKINHAGEVNXAR  128

Query  132  YMPQNPCIIATKTPSSDVLVFDYTKHPSKPDPSGECNPDLRLRGHQKEGYGLSWNPNLSG  191
            YMPQNP IIATKTPS+DV VFDYTKHPSKP P+G+C PD+RL GH+KEGYGLSWNPNL G
Sbjct  129  YMPQNPGIIATKTPSADVFVFDYTKHPSKPAPNGQCKPDIRLVGHKKEGYGLSWNPNLEG  188

Query  192  HLLSASDDHTICLWDISAVPKEGKVVDAKTIFTGHTAVVEDVSWHLLHESLFGSVADDQK  251
            HLLS SDDH IC+WD+    K  +V++ K  F GH  +VEDV+WH  HE++FGSV DD K
Sbjct  189  HLLSGSDDHNICVWDVRQATKTNQVLEPKATFKGHKDIVEDVAWHWHHENIFGSVGDDHK  248

Query  252  LMIWDTRSNNTSKPSHSVDAHTAEVNCLSFNPYSEFILATGSADKTVALWDLRNLKLKLH  311
            L+IWDTRS    K  H+V+AHT+E+NC++FNP+SE+ILATGS DKTVALWD+RN   KLH
Sbjct  249  LLIWDTRSATRDKAQHTVNAHTSEINCVAFNPFSEYILATGSDDKTVALWDIRNFNAKLH  308

Query  312  SFESHKDEIFQVQWSPHNETILASSGTDRRLNVWDLSKIGEEQSPEDAEDGPPELLFIHG  371
            +FESH +E+ QV WSPH ETIL S   DRRLN+WDLS+IGEEQSPEDAEDGPPELLFIHG
Sbjct  309  TFESHSEEVVQVVWSPHAETILGSCSADRRLNIWDLSRIGEEQSPEDAEDGPPELLFIHG  368

Query  372  GHTAKISDFSWNPNEPWVICSVSEDNIMQVWQMAENIYNDED  413
            GHT KISDFSWN  EPWVI S +EDNI+Q+WQMAENIY DED
Sbjct  369  GHTRKISDFSWNATEPWVIASAAEDNILQIWQMAENIYTDED  410


>ANCTWI004124
Length=422

 Score = 599 bits (1544),  Expect = 0.0, Method: Compositional matrix adjust.
 Identities = 280/404 (69%), Positives = 343/404 (85%), Gaps = 3/404 (1%)

Query  13   EERVINEEYKIWKKNTPFLYDLVMTHALEWPSLTAQWLPDVTRPEGKDFSIHRLVLGTHT  72
            +E+++NEEYKIWKKNTPFLYD+VMT+ALEWPSLT +WLP  T P+G D+S  +L+LGTHT
Sbjct  9    DEQLVNEEYKIWKKNTPFLYDMVMTYALEWPSLTCEWLPQKTTPDGADYSSQKLILGTHT  68

Query  73   SDE-QNHLVIASVQLPNDDAQFDASHYDSEKGEFGGFGSVSG--KIEIEIKINHEGEVNR  129
            S+E QN+L++A +++P  +A+ DA  YD E G+ GGFG      KI+I ++INH+GEVNR
Sbjct  69   SEEEQNYLMLADIRMPLPEAEVDARKYDDETGDAGGFGGPGSGVKIDITLRINHDGEVNR  128

Query  130  ARYMPQNPCIIATKTPSSDVLVFDYTKHPSKPDPSGECNPDLRLRGHQKEGYGLSWNPNL  189
            AR+MPQNP IIATK+PS+DVLVFDYTKH +KP+P G C PD+RLRGH +EGYGLSW+P+ 
Sbjct  129  ARHMPQNPTIIATKSPSADVLVFDYTKHDTKPNPGGACKPDVRLRGHSREGYGLSWSPHT  188

Query  190  SGHLLSASDDHTICLWDISAVPKEGKVVDAKTIFTGHTAVVEDVSWHLLHESLFGSVADD  249
             G LLS SDDH IC+WD++A  K  + +DA   +  HT VVEDV+WHL H++LFGSV DD
Sbjct  189  QGLLLSGSDDHKICMWDLNAASKGNQTLDATNTYQVHTGVVEDVAWHLHHDTLFGSVGDD  248

Query  250  QKLMIWDTRSNNTSKPSHSVDAHTAEVNCLSFNPYSEFILATGSADKTVALWDLRNLKLK  309
             KL++WDTRSNN ++ SH ++AHTAEVNCLSFNPYSEFIL TGSADKT+ALWD+RNLKLK
Sbjct  249  HKLLMWDTRSNNNNRASHIIEAHTAEVNCLSFNPYSEFILVTGSADKTLALWDIRNLKLK  308

Query  310  LHSFESHKDEIFQVQWSPHNETILASSGTDRRLNVWDLSKIGEEQSPEDAEDGPPELLFI  369
            LHSFESH DE+FQV W+P NET+ AS G DRR+++WD+SKIGEEQ+ EDAEDGPPELLFI
Sbjct  309  LHSFESHNDEVFQVNWAPFNETVFASCGQDRRVHIWDISKIGEEQAAEDAEDGPPELLFI  368

Query  370  HGGHTAKISDFSWNPNEPWVICSVSEDNIMQVWQMAENIYNDED  413
            HGGHTAKISDFSWNPN+PWVI SV+EDN+MQVWQMAENIYND+D
Sbjct  369  HGGHTAKISDFSWNPNDPWVISSVAEDNVMQVWQMAENIYNDDD  412


>KLENIT012465
Length=428

 Score = 598 bits (1541),  Expect = 0.0, Method: Compositional matrix adjust.
 Identities = 280/411 (68%), Positives = 331/411 (81%), Gaps = 1/411 (0%)

Query  1    MADKEAAFDDAVEERVINEEYKIWKKNTPFLYDLVMTHALEWPSLTAQWLPDVTRPEGKD  60
            MA +E  + D  EER++NEEYKIWKKNTPFLYDLV+THALEWPSLT QWLPD + P GKD
Sbjct  1    MAKEEDDYPDEGEERLLNEEYKIWKKNTPFLYDLVVTHALEWPSLTVQWLPDRSEPAGKD  60

Query  61   FSIHRLVLGTHTSD-EQNHLVIASVQLPNDDAQFDASHYDSEKGEFGGFGSVSGKIEIEI  119
            +S+ +L+LGTHTSD EQN+L+IA VQLP +D + DA  YD E+GEFGG+  V GK+ I  
Sbjct  61   YSVQKLILGTHTSDNEQNYLMIAEVQLPLEDTETDARQYDDERGEFGGYAGVMGKVNILQ  120

Query  120  KINHEGEVNRARYMPQNPCIIATKTPSSDVLVFDYTKHPSKPDPSGECNPDLRLRGHQKE  179
             INH+GEVNRARYMPQNP +IATKT S++V VFDY+KHPSKP   G C+PDLRLRGH+ E
Sbjct  121  SINHDGEVNRARYMPQNPFLIATKTVSAEVYVFDYSKHPSKPPQEGTCSPDLRLRGHKTE  180

Query  180  GYGLSWNPNLSGHLLSASDDHTICLWDISAVPKEGKVVDAKTIFTGHTAVVEDVSWHLLH  239
            GYGLSW+P   GHLLS SDD  ICLWDIS + K  K VDAK I+T H  VVEDV+WH  H
Sbjct  181  GYGLSWSPFREGHLLSGSDDAQICLWDISGLAKGTKTVDAKQIYTAHEGVVEDVAWHSKH  240

Query  240  ESLFGSVADDQKLMIWDTRSNNTSKPSHSVDAHTAEVNCLSFNPYSEFILATGSADKTVA  299
            E LFGSV DD+KL++WDTR     KP HS+++H AEVNC++F+PY EF+L TGSADKTV 
Sbjct  241  EYLFGSVGDDKKLLLWDTRQPAVDKPLHSIESHEAEVNCVAFSPYKEFLLVTGSADKTVV  300

Query  300  LWDLRNLKLKLHSFESHKDEIFQVQWSPHNETILASSGTDRRLNVWDLSKIGEEQSPEDA  359
            L D+R     LH F +H +E+FQV W+P NETILAS G DRRL +WDLSKIGEEQ+PEDA
Sbjct  301  LHDMRTPGRVLHQFSNHTEEVFQVGWNPKNETILASCGADRRLMIWDLSKIGEEQTPEDA  360

Query  360  EDGPPELLFIHGGHTAKISDFSWNPNEPWVICSVSEDNIMQVWQMAENIYN  410
            EDGPPELLFIHGGHT+KISDFSWN N+ WVI SV+EDNI+Q+WQMAENIY+
Sbjct  361  EDGPPELLFIHGGHTSKISDFSWNQNDDWVISSVAEDNILQIWQMAENIYH  411


>CHRPER001969
Length=425

 Score = 597 bits (1539),  Expect = 0.0, Method: Compositional matrix adjust.
 Identities = 266/406 (66%), Positives = 336/406 (83%), Gaps = 2/406 (0%)

Query  9    DDAVEERVINEEYKIWKKNTPFLYDLVMTHALEWPSLTAQWLPDVTRPEGKDFSIHRLVL  68
            DDA EE++INEEYKIWKKN+PFLYDL++THALEWPSLT QWLPDV +PEGKD++ HR++L
Sbjct  11   DDATEEKIINEEYKIWKKNSPFLYDLIVTHALEWPSLTCQWLPDVVKPEGKDYNTHRVIL  70

Query  69   GTHTSD-EQNHLVIASVQLPNDDAQFDASHYDSEKGEFGGFGSVSGKIEIEIKINHEGEV  127
            GTHTS  EQN+L+IA V LPND +  D   YD EKGE+GGF +  GK+EI  +I H+GEV
Sbjct  71   GTHTSSAEQNYLMIAQVMLPNDSSSVDGKKYDEEKGEYGGFTNSKGKVEIVQRIAHDGEV  130

Query  128  NRARYMPQNPCIIATKTPSSDVLVFDYTKHPSKPDPSGECNPDLRLRGHQKEGYGLSWNP  187
            NRA+YMPQNPC+IATK+PS +V +FDYTKHPS    +  C+PD+ L GH KEG+GLSWNP
Sbjct  131  NRAKYMPQNPCLIATKSPSEEVYIFDYTKHPSFSSATF-CDPDVVLTGHTKEGFGLSWNP  189

Query  188  NLSGHLLSASDDHTICLWDISAVPKEGKVVDAKTIFTGHTAVVEDVSWHLLHESLFGSVA  247
            +  GHLLS+S+D T CLW+I    K  K + A+  F GHT+VV DV+WH LH+ LFG+V 
Sbjct  190  HKEGHLLSSSEDGTACLWNIGHASKVTKTLGAEATFRGHTSVVGDVAWHGLHDCLFGTVG  249

Query  248  DDQKLMIWDTRSNNTSKPSHSVDAHTAEVNCLSFNPYSEFILATGSADKTVALWDLRNLK  307
            DD+KLMIWDTRS++ +KP+  V+AH+ EVNCL+FNP++E+++ATGSAD ++ LWDLRN+ 
Sbjct  250  DDKKLMIWDTRSSDRTKPASVVEAHSKEVNCLAFNPFNEYVVATGSADSSIGLWDLRNIN  309

Query  308  LKLHSFESHKDEIFQVQWSPHNETILASSGTDRRLNVWDLSKIGEEQSPEDAEDGPPELL  367
            +KLHSFESHKDE+F + WSP NET+  S G DRR+++WD++KIGEEQ+ EDAEDGPPELL
Sbjct  310  MKLHSFESHKDEVFNLAWSPQNETVFMSGGADRRIHIWDVAKIGEEQTAEDAEDGPPELL  369

Query  368  FIHGGHTAKISDFSWNPNEPWVICSVSEDNIMQVWQMAENIYNDED  413
            F+HGGHT K SDFSWN NEPWV CSV+EDN++Q+WQ+AENIYN+ED
Sbjct  370  FVHGGHTGKTSDFSWNQNEPWVCCSVAEDNVLQIWQIAENIYNEED  415


>CHLATM003487
Length=426

 Score = 594 bits (1532),  Expect = 0.0, Method: Compositional matrix adjust.
 Identities = 268/415 (65%), Positives = 343/415 (83%), Gaps = 1/415 (0%)

Query  5    EAAFDDAVEERVINEEYKIWKKNTPFLYDLVMTHALEWPSLTAQWLPDVTRPEGKDFSIH  64
            E  + D  EERV+NEEYKIWKKNTPFLYDLV+THALEWPSLT QWLP+ T P+GKD+S+ 
Sbjct  6    EEDYPDEAEERVVNEEYKIWKKNTPFLYDLVVTHALEWPSLTVQWLPERTEPQGKDYSVQ  65

Query  65   RLVLGTHTSD-EQNHLVIASVQLPNDDAQFDASHYDSEKGEFGGFGSVSGKIEIEIKINH  123
            +L+LGTHTSD EQN+L++A VQLP +DA+ D   YDS+ G+ GGFG+ + ++++  +INH
Sbjct  66   KLILGTHTSDNEQNYLMLAEVQLPLEDAEVDVRGYDSDHGDHGGFGAGAARVQVVQQINH  125

Query  124  EGEVNRARYMPQNPCIIATKTPSSDVLVFDYTKHPSKPDPSGECNPDLRLRGHQKEGYGL  183
            +GEVNRARYMPQNP +IATKT S++V +FDYTKHPSKP P G CNPDLRLRGH+ EGYGL
Sbjct  126  DGEVNRARYMPQNPFLIATKTVSAEVYLFDYTKHPSKPPPEGGCNPDLRLRGHKTEGYGL  185

Query  184  SWNPNLSGHLLSASDDHTICLWDISAVPKEGKVVDAKTIFTGHTAVVEDVSWHLLHESLF  243
            SW+P+  G+LLS SDD  IC+WD+S+V K  + +DA  I+  H+ VVEDV+WH+  E LF
Sbjct  186  SWSPHKQGYLLSGSDDAQICIWDVSSVGKASRALDALHIYQAHSGVVEDVAWHMRSEQLF  245

Query  244  GSVADDQKLMIWDTRSNNTSKPSHSVDAHTAEVNCLSFNPYSEFILATGSADKTVALWDL  303
            GSV DD++LM+WD R +  + P+H V+AH+ EVNCLSFNP ++F+LATGSAD TVAL D+
Sbjct  246  GSVGDDKQLMLWDLRRDTNAGPTHKVEAHSGEVNCLSFNPVNDFLLATGSADHTVALHDM  305

Query  304  RNLKLKLHSFESHKDEIFQVQWSPHNETILASSGTDRRLNVWDLSKIGEEQSPEDAEDGP  363
            RN+K KLH+F++H +E+FQ+ W+P  ETILAS G DRRL VWD+++IG EQ+PEDAEDGP
Sbjct  306  RNMKQKLHTFQNHTEEVFQIGWNPKMETILASCGADRRLMVWDITRIGAEQTPEDAEDGP  365

Query  364  PELLFIHGGHTAKISDFSWNPNEPWVICSVSEDNIMQVWQMAENIYNDEDPEGSV  418
            PELLFIHGGHT+KISDF+WN N+ WV+ SV+EDNI+Q+WQMAENIY+D+D +  V
Sbjct  366  PELLFIHGGHTSKISDFTWNANDDWVVASVAEDNILQIWQMAENIYHDDDEDMPV  420


>ACACAS008422
Length=419

 Score = 594 bits (1531),  Expect = 0.0, Method: Compositional matrix adjust.
 Identities = 287/414 (69%), Positives = 338/414 (82%), Gaps = 7/414 (2%)

Query  1    MADKEAAFDDAVEERVINEEYKIWKKNTPFLYDLVMTHALEWPSLTAQWLPDVTRPEGKD  60
            M   +A  +DA EE++INEEYKIWKKNTPFLYDLVMTHALEWPSLT QWLPD T P GKD
Sbjct  1    MNPDDATTEDA-EEKIINEEYKIWKKNTPFLYDLVMTHALEWPSLTCQWLPDKTTPPGKD  59

Query  61   FSIHRLVLGTHTS-DEQNHLVIASVQLPNDDAQFDASHYDSEKGEFGGFGSVSGKIEIEI  119
            +S+ +L+LGTHTS +EQN+L+IA V+LP +D   +A  YD  K E GG+G+  GKIE+ +
Sbjct  60   YSVQKLILGTHTSGEEQNYLMIAEVKLPLEDTAIEAGKYDDSK-EVGGYGAADGKIEVVM  118

Query  120  KINHEGEVNRARYMPQNPCIIATKTPSSDVLVFDYTKHPSKPDPSGECNPDLRLRGHQKE  179
            KINH+GEVNRAR+MPQN  IIATKT SS+V +FDYTKHP+KP   G+CNP++RL GHQKE
Sbjct  119  KINHDGEVNRARFMPQNHSIIATKTISSEVFIFDYTKHPAKPADDGKCNPEIRLIGHQKE  178

Query  180  GYGLSWNPNLSGHLLSASDDHTICLWDISAVPKEGKVVDAKTIFTGH-TAVVEDVSWHLL  238
            GYGLSW+P   GHLLSA+DD  +CLWDISAV K    +DA  +F GH  +VVEDV+WHL 
Sbjct  179  GYGLSWSPLKEGHLLSAADDGRLCLWDISAVKKTNTTLDAMAVFQGHHESVVEDVAWHLH  238

Query  239  HESLFGSVADDQKLMIWDTRSNNTSKPSHSVDAHTAEVNCLSFNPYSEFILATGSADKTV  298
            H+S FGSV DD+KL+IWDTR     KP H+V AHTAEVNCLSFNP+SEFILATGSAD TV
Sbjct  239  HDSYFGSVGDDKKLLIWDTRE---GKPRHAVQAHTAEVNCLSFNPHSEFILATGSADCTV  295

Query  299  ALWDLRNLKLKLHSFESHKDEIFQVQWSPHNETILASSGTDRRLNVWDLSKIGEEQSPED  358
            ALWDLR LK K+HS +SH+DE+  VQWSP NE +LAS G DRRL VWD S+IG+EQ+ ED
Sbjct  296  ALWDLRMLKNKMHSLDSHRDEVLAVQWSPFNEAVLASCGADRRLMVWDQSRIGDEQAGED  355

Query  359  AEDGPPELLFIHGGHTAKISDFSWNPNEPWVICSVSEDNIMQVWQMAENIYNDE  412
            AEDGPPELLFIHGGHT KISDF WN NEPW++ SV+EDNI+QVWQMAENIY+DE
Sbjct  356  AEDGPPELLFIHGGHTNKISDFGWNANEPWMLASVAEDNILQVWQMAENIYSDE  409


 Score = 49.3 bits (116),  Expect = 3e-04, Method: Compositional matrix adjust.
 Identities = 40/154 (26%), Positives = 60/154 (39%), Gaps = 16/154 (10%)

Query  123  HEGEVNRARYMPQNPCIIATKTPSSDVLVFDYTKHPSKPDPSGECNPDLRLRGHQKEGYG  182
            H  EVN   + P +  I+AT +    V ++D     +K            L  H+ E   
Sbjct  269  HTAEVNCLSFNPHSEFILATGSADCTVALWDLRMLKNKMH---------SLDSHRDEVLA  319

Query  183  LSWNPNLSGHLLSASDDHTICLWDISAVPKEGKVVDAKT-------IFTGHTAVVEDVSW  235
            + W+P     L S   D  + +WD S +  E    DA+        I  GHT  + D  W
Sbjct  320  VQWSPFNEAVLASCGADRRLMVWDQSRIGDEQAGEDAEDGPPELLFIHGGHTNKISDFGW  379

Query  236  HLLHESLFGSVADDQKLMIWDTRSNNTSKPSHSV  269
            +     +  SVA+D  L +W    N  S  +  V
Sbjct  380  NANEPWMLASVAEDNILQVWQMAENIYSDEAEPV  413


>RIGRAM001621
Length=420

 Score = 590 bits (1522),  Expect = 0.0, Method: Compositional matrix adjust.
 Identities = 276/407 (68%), Positives = 333/407 (82%), Gaps = 2/407 (0%)

Query  16   VINEEYKIWKKNTPFLYDLVMTHALEWPSLTAQWLPDVTRPEGKDFSIHRLVLGTHTSD-  74
            +IN+EYKIWKKNTPFLYDL ++HALEWP+LT QWLP  T     +++ H+L+LGTHTSD 
Sbjct  11   LINQEYKIWKKNTPFLYDLAISHALEWPTLTTQWLPGKTASSSAEYATHQLLLGTHTSDG  70

Query  75   EQNHLVIASVQLPNDDAQFDASHYDSEKGEFGGFGSVSGKIEIEIKINHEGEVNRARYMP  134
            EQN+L+IA V+LP DD + D   YD + GE+GGFG  + KI+I ++INHEGEVNRARYMP
Sbjct  71   EQNYLMIADVKLPLDDTEVDTRKYDDQTGEYGGFGVTNAKIDIVLRINHEGEVNRARYMP  130

Query  135  QNPCIIATKTPSSDVLVFDYTKHPSKPDPSGECNPDLRLRGHQKEGYGLSWNPNLSGHLL  194
            Q P  IATKTP+ DVLVFDY+KH +KP   G C P LRL+GH+KEGYGLSW+P   G LL
Sbjct  131  QQPFFIATKTPTPDVLVFDYSKHSNKPAADGSCTPLLRLKGHKKEGYGLSWSPFSEGSLL  190

Query  195  SASDDHTICLWDISAVPKEGKVVDAKTIFTGHTAVVEDVSWHLLHESLFGSVADDQKLMI  254
            S SDD  IC W+I A PK G  ++  +I+TGH AVVEDV+WHL H+ LFGSV DD+KLMI
Sbjct  191  SGSDDFQICHWNIGANPKAGISLEPTSIYTGHQAVVEDVAWHLHHDHLFGSVGDDRKLMI  250

Query  255  WDTRSNNTSKPSHSVDAHTAEVNCLSFNPYSEFILATGSADKTVALWDLRNLKLKLHSFE  314
            WDTR N+  + + SV+AHTAEVNCLSFNP+ EF++ATGSADKTVALWDLRNLK KL SF+
Sbjct  251  WDTRHNSRDRAAFSVEAHTAEVNCLSFNPFGEFLVATGSADKTVALWDLRNLKRKLSSFD  310

Query  315  SHKDEIFQVQWSPHNETILASSGTDRRLNVWDLSKIGEEQSPEDAEDGPPELLFIHGGHT  374
            SH DE+FQVQWSP NETILASS +DRR+N+ DLSKIG+EQ+PED EDGPPELLF+HGGHT
Sbjct  311  SHTDEVFQVQWSPFNETILASSSSDRRVNIIDLSKIGDEQTPEDKEDGPPELLFVHGGHT  370

Query  375  AKISDFSWNPNEPWVICSVSEDNIMQVWQMAENIYNDEDPEGSVDPE  421
            AK+SDFSWNPN+ WV+ S SEDNI+Q+WQMAENIYND+  E  ++PE
Sbjct  371  AKVSDFSWNPNDAWVVASASEDNILQIWQMAENIYNDDFIE-EINPE  416


>DICDIS010992
Length=423

 Score = 588 bits (1515),  Expect = 0.0, Method: Compositional matrix adjust.
 Identities = 274/403 (68%), Positives = 332/403 (82%), Gaps = 3/403 (1%)

Query  12   VEERVINEEYKIWKKNTPFLYDLVMTHALEWPSLTAQWLPDVTRPEGKDFSIHRLVLGTH  71
            VEE+VINEEYKIWK++TPFLYD+V+THALEWPSLT  WLP  T    K +SI +++LGTH
Sbjct  8    VEEKVINEEYKIWKRHTPFLYDMVITHALEWPSLTVAWLPVKTSQPNKPYSIEKVILGTH  67

Query  72   TSDE-QNHLVIASVQLPNDDAQFDASHYDSEKGEFGGFGSVSGKIEIEIKINHEGEVNRA  130
            TSDE QN+L++A V LP D+A  ++  YD  KGE GG G+VS KIEI  KINHEGEVNRA
Sbjct  68   TSDEEQNYLMVAKVHLPVDEASIESLKYDDTKGEVGGIGNVSEKIEIIQKINHEGEVNRA  127

Query  131  RYMPQNPCIIATKTPSSDVLVFDYTKHPSKPDPSGECNPDLRLRGHQKEGYGLSWNPNLS  190
            R MPQN  IIATKT SS+V +FD TKHP +P P G+C+P+L+L GH+KEGYG+SWNP   
Sbjct  128  RVMPQNHSIIATKTVSSEVYIFDTTKHPLEPTPDGKCSPNLKLTGHKKEGYGISWNPRKE  187

Query  191  GHLLSASDDHTICLWDISAVPKEGKVVDAKTIFTGHTAVVEDVSWHLLHESLFGSVADDQ  250
            GHLLS SDD +IC+WDISA  K    +DA  I+ GHT++VEDV+WH +H++ FGSV DD+
Sbjct  188  GHLLSCSDDQSICMWDISAASKSDSTLDALNIYNGHTSIVEDVAWHYIHDTFFGSVGDDK  247

Query  251  KLMIWDTRSNNTSKPSHSVDAHTAEVNCLSFNPYSEFILATGSADKTVALWDLRNLKLKL  310
            KLMIWDTR+   +KP H V+AH +EVNCLSFNP+ EF++ATGS DKTVALWD+RNL  +L
Sbjct  248  KLMIWDTRTG--TKPIHVVEAHNSEVNCLSFNPFCEFLVATGSTDKTVALWDMRNLGNRL  305

Query  311  HSFESHKDEIFQVQWSPHNETILASSGTDRRLNVWDLSKIGEEQSPEDAEDGPPELLFIH  370
            HS  SH DE+FQVQ+SPHNET+LAS G+DRR+NVWDLS+IGEEQ+ EDA DGPPELLFIH
Sbjct  306  HSLISHTDEVFQVQFSPHNETVLASCGSDRRVNVWDLSRIGEEQNNEDAADGPPELLFIH  365

Query  371  GGHTAKISDFSWNPNEPWVICSVSEDNIMQVWQMAENIYNDED  413
            GGHT+KISDFSWNPN+PW I SV+EDNI+Q+WQMAENIYND +
Sbjct  366  GGHTSKISDFSWNPNDPWSIASVAEDNILQIWQMAENIYNDRE  408


>COCSUB009373
Length=418

 Score = 585 bits (1507),  Expect = 0.0, Method: Compositional matrix adjust.
 Identities = 273/415 (66%), Positives = 335/415 (81%), Gaps = 4/415 (1%)

Query  1    MADKEAAFDDAVEERVINEEYKIWKKNTPFLYDLVMTHALEWPSLTAQWLPDVTRPEGKD  60
            MA +E  + D +EER++NEEYKIWKKNTPFLYDLV+THALEWPSLT QWLP+ T  + K 
Sbjct  1    MAREEEDYPDEMEERLVNEEYKIWKKNTPFLYDLVITHALEWPSLTVQWLPEKTVDKDKK  60

Query  61   FSIHRLVLGTHTSD-EQNHLVIASVQLPNDDAQFDASHYDSEKGEFGGFGSVSGKIEIEI  119
             +  RL+LGTHTS+ EQN+L+IA V LP  D++ +A+ YD E+GE GGFG+ +G++++  
Sbjct  61   SAKQRLILGTHTSEGEQNYLMIAEVALPTSDSEAEAAQYDEERGEVGGFGAATGRVQVVQ  120

Query  120  KINHEGEVNRARYMPQNPCIIATKTPSSDVLVFDYTKHPSKPDPSGECNPDLRLRGHQKE  179
            +INHEGEVNRARYMPQNP +IATKT S++V VFDYTKHPSKP P+G C PDLRL GH+ E
Sbjct  121  QINHEGEVNRARYMPQNPFLIATKTVSAEVFVFDYTKHPSKPSPNGICAPDLRLTGHRTE  180

Query  180  GYGLSWNPNLSGHLLSASDDHTICLWDISAVPKEGKVVDAKTIFTGHTAVVEDVSWHLLH  239
            GYGL+W+P L GHLLS SDD  ICLWDI A  K    +DA+ IF  H+ VVEDV+WH   
Sbjct  181  GYGLAWSPFLEGHLLSGSDDAQICLWDICAATKGVSTLDARQIFRDHSGVVEDVAWHNHS  240

Query  240  ESLFGSVADDQKLMIWDTRSNNTSKPSHSVDAHTAEVNCLSFNPYSEFILATGSADKTVA  299
             ++FGSV DD++L++WDTR     +   +V AH AEVNCL FNP++EF+LATGSADKTVA
Sbjct  241  SNIFGSVGDDKQLIVWDTRQQAVGQ---AVMAHEAEVNCLGFNPFNEFVLATGSADKTVA  297

Query  300  LWDLRNLKLKLHSFESHKDEIFQVQWSPHNETILASSGTDRRLNVWDLSKIGEEQSPEDA  359
            L DLRNL+  LH+FE H +E+FQ+ WSP NETILAS G DRRL VWDLS+IGEEQSPEDA
Sbjct  298  LHDLRNLRRPLHTFEHHNEEVFQIGWSPKNETILASCGADRRLMVWDLSRIGEEQSPEDA  357

Query  360  EDGPPELLFIHGGHTAKISDFSWNPNEPWVICSVSEDNIMQVWQMAENIYNDEDP  414
            EDGPPELLFIHGGHT+K+SDF+WNP++ WV+ SV+EDNI+QVWQMAENIY D+ P
Sbjct  358  EDGPPELLFIHGGHTSKVSDFAWNPSDDWVVASVAEDNILQVWQMAENIYEDDFP  412


>SPIPUN003775
Length=432

 Score = 584 bits (1506),  Expect = 0.0, Method: Compositional matrix adjust.
 Identities = 271/403 (67%), Positives = 326/403 (81%), Gaps = 1/403 (0%)

Query  12   VEERVINEEYKIWKKNTPFLYDLVMTHALEWPSLTAQWLPDVTRPEGKDFSIHRLVLGTH  71
            VEE++INEEYKIWKKN+PFLYD V+THALEWP+LT QWLPD+ RPEGKD+++ RL++GTH
Sbjct  21   VEEKIINEEYKIWKKNSPFLYDTVITHALEWPTLTVQWLPDIERPEGKDYTLQRLIMGTH  80

Query  72   TSD-EQNHLVIASVQLPNDDAQFDASHYDSEKGEFGGFGSVSGKIEIEIKINHEGEVNRA  130
            TSD EQN+L IA VQLPND+ + D   YD E+GE GG+G    +I I  KINH+GEVNRA
Sbjct  81   TSDSEQNYLQIAQVQLPNDNVETDTRKYDEERGEAGGYGGQECRITIIQKINHDGEVNRA  140

Query  131  RYMPQNPCIIATKTPSSDVLVFDYTKHPSKPDPSGECNPDLRLRGHQKEGYGLSWNPNLS  190
            RYMP NP IIAT+T    V VFD T+H S P+P G C+P+++L GH KEGYG+SW+P   
Sbjct  141  RYMPANPNIIATRTVMGPVYVFDRTRHTSTPNPDGVCSPEIKLLGHTKEGYGMSWHPRKE  200

Query  191  GHLLSASDDHTICLWDISAVPKEGKVVDAKTIFTGHTAVVEDVSWHLLHESLFGSVADDQ  250
            G L++ S+D TIC WDI+   KE K +  K  +T HTA VEDV+W  L E +F SV DD+
Sbjct  201  GILITGSEDTTICEWDITGYTKERKTMSPKRTYTAHTAWVEDVAWSELIEPIFASVGDDK  260

Query  251  KLMIWDTRSNNTSKPSHSVDAHTAEVNCLSFNPYSEFILATGSADKTVALWDLRNLKLKL  310
            KLMIWDTR+ +  KP++SVDAHTAEVNC++F+P +E +LATGSADKTVALWDLRNLK  L
Sbjct  261  KLMIWDTRNASVHKPTYSVDAHTAEVNCVAFSPKNEHLLATGSADKTVALWDLRNLKRNL  320

Query  311  HSFESHKDEIFQVQWSPHNETILASSGTDRRLNVWDLSKIGEEQSPEDAEDGPPELLFIH  370
            H FE H++EI Q+QWSP NETILASS  DRRLN+WDLS+IGEEQSPED EDGPPELLFIH
Sbjct  321  HVFEGHQEEILQLQWSPFNETILASSSGDRRLNIWDLSRIGEEQSPEDMEDGPPELLFIH  380

Query  371  GGHTAKISDFSWNPNEPWVICSVSEDNIMQVWQMAENIYNDED  413
            GGHT KI+DFSWNPNEPWV+CSV+EDNI+QVWQMA NIY  E+
Sbjct  381  GGHTNKIADFSWNPNEPWVMCSVAEDNIVQVWQMASNIYTQEE  423


>PRYPAR035293
Length=459

 Score = 583 bits (1503),  Expect = 0.0, Method: Compositional matrix adjust.
 Identities = 273/403 (68%), Positives = 327/403 (81%), Gaps = 1/403 (0%)

Query  14   ERVINEEYKIWKKNTPFLYDLVMTHALEWPSLTAQWLPDVTRPEGKDFSIHRLVLGTHTS  73
            E+ INEEYKIWKKNTPFLYDLV+THALEWPSLT QWLPD   P  KD+S+ R+++GTHT+
Sbjct  45   EQTINEEYKIWKKNTPFLYDLVLTHALEWPSLTCQWLPDKKTPANKDYSVQRMIIGTHTT  104

Query  74   D-EQNHLVIASVQLPNDDAQFDASHYDSEKGEFGGFGSVSGKIEIEIKINHEGEVNRARY  132
            D +QN+L+IA  +LP +D + DA  YD E+GE GGFG VS KIE+  +INH+GEVNRARY
Sbjct  105  DGDQNYLMIAEARLPLEDTEIDARKYDDERGEAGGFGGVSSKIEVTQRINHDGEVNRARY  164

Query  133  MPQNPCIIATKTPSSDVLVFDYTKHPSKPDPSGECNPDLRLRGHQKEGYGLSWNPNLSGH  192
            MPQNP +IATK+ SS+V VFD++KHPSKP   G   PD+ L+GH+KEGYGL+WNP+  G 
Sbjct  165  MPQNPYLIATKSVSSEVYVFDWSKHPSKPAADGTFAPDIVLKGHEKEGYGLAWNPHEEGL  224

Query  193  LLSASDDHTICLWDISAVPKEGKVVDAKTIFTGHTAVVEDVSWHLLHESLFGSVADDQKL  252
            L+S SDD  IC WDIS   K   +++AK  +T HT+VVEDV +HL H SLFGSV DD KL
Sbjct  225  LMSGSDDSLICYWDISQGTKTSSILEAKATYTAHTSVVEDVQFHLHHSSLFGSVGDDCKL  284

Query  253  MIWDTRSNNTSKPSHSVDAHTAEVNCLSFNPYSEFILATGSADKTVALWDLRNLKLKLHS  312
            MIWD R +   K  H VDAH+ E+NCLSFNP+SE +LATGSADKTVALWDLRNLK KLHS
Sbjct  285  MIWDLRDSRYDKAKHVVDAHSKEINCLSFNPFSEHMLATGSADKTVALWDLRNLKTKLHS  344

Query  313  FESHKDEIFQVQWSPHNETILASSGTDRRLNVWDLSKIGEEQSPEDAEDGPPELLFIHGG  372
             E H +E++QV WSPHNETILAS+ +DRRL+VWDLSKIG+EQS EDAEDGPPEL+FIHGG
Sbjct  345  LEGHNEEVYQVGWSPHNETILASASSDRRLHVWDLSKIGKEQSTEDAEDGPPELIFIHGG  404

Query  373  HTAKISDFSWNPNEPWVICSVSEDNIMQVWQMAENIYNDEDPE  415
            HTAKI+DFSWN N+PWVI SV+EDNI+ VWQMAENI  D++ E
Sbjct  405  HTAKIADFSWNSNDPWVIASVAEDNILHVWQMAENIXADDEGE  447


>GEPOCE034014
Length=445

 Score = 582 bits (1500),  Expect = 0.0, Method: Compositional matrix adjust.
 Identities = 270/397 (68%), Positives = 324/397 (82%), Gaps = 1/397 (0%)

Query  14   ERVINEEYKIWKKNTPFLYDLVMTHALEWPSLTAQWLPDVTRPEGKDFSIHRLVLGTHTS  73
            E+ INEEYK+WKKNTPFLYDL++THALEWPSLT QWLPD   P  KD+++HR+VLGTHT+
Sbjct  29   EQTINEEYKVWKKNTPFLYDLILTHALEWPSLTVQWLPDKRTPPNKDYAVHRVVLGTHTN  88

Query  74   D-EQNHLVIASVQLPNDDAQFDASHYDSEKGEFGGFGSVSGKIEIEIKINHEGEVNRARY  132
            D EQN+L+I  V+LP +D + DA  YD E+GE GGF  VS KIEI  KINHEGEVNRARY
Sbjct  89   DGEQNYLMIGEVRLPLEDTEIDARQYDDERGEAGGFAGVSAKIEITQKINHEGEVNRARY  148

Query  133  MPQNPCIIATKTPSSDVLVFDYTKHPSKPDPSGECNPDLRLRGHQKEGYGLSWNPNLSGH  192
            MPQNP +IATK+PS+DV VFD++KH S+P P G   PDL L+GH KEGYGL+W+P+  G 
Sbjct  149  MPQNPYLIATKSPSADVYVFDWSKHSSRPAPDGTFAPDLVLKGHSKEGYGLAWSPHTQGR  208

Query  193  LLSASDDHTICLWDISAVPKEGKVVDAKTIFTGHTAVVEDVSWHLLHESLFGSVADDQKL  252
            LLS SDD  IC WDI+   K G  +     +TGHTAVVEDV+ HL H  LFGSV DD KL
Sbjct  209  LLSGSDDCLICTWDIAQGSKAGHTLQPLNTYTGHTAVVEDVAHHLHHAQLFGSVGDDCKL  268

Query  253  MIWDTRSNNTSKPSHSVDAHTAEVNCLSFNPYSEFILATGSADKTVALWDLRNLKLKLHS  312
            MIWD R N+T+KP HSVDAH+ E+NCL+FNP+SE++LATGSADKTVALWDLR+LK KLHS
Sbjct  269  MIWDERDNSTAKPKHSVDAHSKEINCLAFNPFSEYLLATGSADKTVALWDLRSLKSKLHS  328

Query  313  FESHKDEIFQVQWSPHNETILASSGTDRRLNVWDLSKIGEEQSPEDAEDGPPELLFIHGG  372
            FE H ++++QV WSP NETILAS+  DRRL++WDLS+IG EQ  EDAEDGPPELLF+HGG
Sbjct  329  FEGHTEDVYQVGWSPFNETILASASLDRRLHLWDLSRIGAEQDAEDAEDGPPELLFVHGG  388

Query  373  HTAKISDFSWNPNEPWVICSVSEDNIMQVWQMAENIY  409
            HTAK++DFSWN N+ WV+ SV+EDNI+QVWQ+AENIY
Sbjct  389  HTAKVADFSWNANDEWVVASVAEDNIIQVWQVAENIY  425


>BREMOT002527
Length=448

 Score = 581 bits (1497),  Expect = 0.0, Method: Compositional matrix adjust.
 Identities = 277/411 (67%), Positives = 333/411 (81%), Gaps = 7/411 (2%)

Query  4    KEAAFDDAVEERVINEEYKIWKKNTPFLYDLVMTHALEWPSLTAQWLPDVTRPEGKDFSI  63
            KE   +DA EE++INEEYK+WKKNTPFLYDLVMTHALEWPSLT QWLPD  R E KD+SI
Sbjct  25   KEETKEDA-EEKIINEEYKVWKKNTPFLYDLVMTHALEWPSLTVQWLPD-KRTE-KDYSI  81

Query  64   HRLVLGTHTSD-EQNHLVIASVQLPNDDAQFDASHYDS---EKGEFGGFGSVSGKIEIEI  119
             RL+LGTHTSD E N+L+IA ++LP +D + DA  Y S   EK EFGG+G  SGK+EI +
Sbjct  82   QRLILGTHTSDNEPNYLMIAEIKLPLEDTELDARKYSSTTDEKNEFGGYGGASGKVEIIM  141

Query  120  KINHEGEVNRARYMPQNPCIIATKTPSSDVLVFDYTKHPSKPDPSGECNPDLRLRGHQKE  179
            +I+HEGEVNRARYMPQNP IIATKTP S+V VFD  KH SKP  + +C P+LRL GHQKE
Sbjct  142  QIDHEGEVNRARYMPQNPNIIATKTPCSNVFVFDREKHTSKPQKNAQCKPELRLLGHQKE  201

Query  180  GYGLSWNPNLSGHLLSASDDHTICLWDISAVPKEGKVVDAKTIFTGHTAVVEDVSWHLLH  239
            GYGLSWNP +SG+L+S SDD  +C WDIS   K    + A  I+TGHT VVEDV+WH   
Sbjct  202  GYGLSWNPLVSGNLISGSDDKLVCHWDISGATKSDSSLQAVGIYTGHTDVVEDVAWHAHQ  261

Query  240  ESLFGSVADDQKLMIWDTRSNNTSKPSHSVDAHTAEVNCLSFNPYSEFILATGSADKTVA  299
              LFGS  DD+ ++IWDTRS + SK +H+++AH  EVNCL+FNP+SE++L TGSADKTVA
Sbjct  262  PHLFGSCGDDKVVLIWDTRSRDRSKAAHTIEAHKTEVNCLAFNPFSEYLLVTGSADKTVA  321

Query  300  LWDLRNLKLKLHSFESHKDEIFQVQWSPHNETILASSGTDRRLNVWDLSKIGEEQSPEDA  359
            LWDLRN K KLHSFE+H ++IF VQWSP +ETILAS G DRR+N+WDLS+IGEEQSPEDA
Sbjct  322  LWDLRNPKAKLHSFEAHTEQIFNVQWSPFSETILASCGGDRRVNIWDLSRIGEEQSPEDA  381

Query  360  EDGPPELLFIHGGHTAKISDFSWNPNEPWVICSVSEDNIMQVWQMAENIYN  410
            EDGPPELLFIHGGHT KI+DF WNP++ W+I SV++DN++QVWQMAENIY+
Sbjct  382  EDGPPELLFIHGGHTDKIADFCWNPSDEWIIASVADDNVLQVWQMAENIYS  432


>CYCPAN027876
Length=421

 Score = 580 bits (1495),  Expect = 0.0, Method: Compositional matrix adjust.
 Identities = 274/400 (69%), Positives = 329/400 (82%), Gaps = 2/400 (1%)

Query  15   RVINEEYKIWKKNTPFLYDLVMTHALEWPSLTAQWLPDVTRPEGKDFSIHRLVLGTHTSD  74
            R+INEEYKIWKKNTPFLYDLV+THALEWPSLT QWLPD   P GKD+S+ +++LGTHTSD
Sbjct  15   RLINEEYKIWKKNTPFLYDLVITHALEWPSLTVQWLPDREEPPGKDYSVQKMILGTHTSD  74

Query  75   -EQNHLVIASVQLPNDDAQFDASHYDSEKGEFGGFGSVSGKIEIEIKINHEGEVNRARYM  133
             E N+L++A+V LP +DA+ DA  YD E+GE GGFG  +GK++I  +INHEGEVNRARYM
Sbjct  75   NEPNYLMLANVHLPLEDAENDARQYDDERGEIGGFGCANGKVQIIQQINHEGEVNRARYM  134

Query  134  PQNPCIIATKTPSSDVLVFDYTKHPSKPDPSGECNPDLRLRGHQKEGYGLSWNPNLSGHL  193
            PQNP IIATKT S++V VFDY+KHPSKP   G CNPDLRLRGH  EGYGLSW+P   GHL
Sbjct  135  PQNPFIIATKTVSAEVFVFDYSKHPSKPPQDGGCNPDLRLRGHNTEGYGLSWSPFKHGHL  194

Query  194  LSASDDHTICLWDISAVPKEGKVVDAKTIFTGHTAVVEDVSWHLLHESLFGSVADDQKLM  253
            LS SDD  ICLWDI+ VP + KV++A+  F  H  VVEDV+WHL HE LFGSV DD+ L+
Sbjct  195  LSGSDDAQICLWDIN-VPTKNKVLEAQHTFKVHEGVVEDVAWHLRHEYLFGSVGDDRHLL  253

Query  254  IWDTRSNNTSKPSHSVDAHTAEVNCLSFNPYSEFILATGSADKTVALWDLRNLKLKLHSF  313
            IWD R+ +T+KP HSV AH  EVNCL+FNP++E++LATGSAD+TV L+DLR +   LH+ 
Sbjct  254  IWDFRTASTNKPLHSVVAHQGEVNCLAFNPFNEWVLATGSADRTVKLFDLRKITNALHTL  313

Query  314  ESHKDEIFQVQWSPHNETILASSGTDRRLNVWDLSKIGEEQSPEDAEDGPPELLFIHGGH  373
              HK+E+FQ+ WSP NETIL+S   DRRL VWDLS+I +EQ+PEDAEDGPPELLFIHGGH
Sbjct  314  SCHKEEVFQIGWSPKNETILSSCSADRRLMVWDLSRIDDEQTPEDAEDGPPELLFIHGGH  373

Query  374  TAKISDFSWNPNEPWVICSVSEDNIMQVWQMAENIYNDED  413
            T+KISDFSWNP E WVI SV+EDNI+Q+WQMAENIY+DE+
Sbjct  374  TSKISDFSWNPCEDWVIASVAEDNILQIWQMAENIYHDEE  413


>CYCPAN005785
Length=467

 Score = 578 bits (1490),  Expect = 0.0, Method: Compositional matrix adjust.
 Identities = 279/414 (67%), Positives = 338/414 (82%), Gaps = 2/414 (0%)

Query  1    MADKEAAFDDAVEERVINEEYKIWKKNTPFLYDLVMTHALEWPSLTAQWLPDVTRPEGKD  60
            MA +E  F   +EER++NEEYKIWKKNTPFLYDLV+THALEWPSLT QWLPD   P GKD
Sbjct  47   MAKEEEEFRGEMEERLVNEEYKIWKKNTPFLYDLVITHALEWPSLTVQWLPDRLEPPGKD  106

Query  61   FSIHRLVLGTHTSD-EQNHLVIASVQLPNDDAQFDASHYDSEKGEFGGFGSVSGKIEIEI  119
            +S+ +L+LGTHTSD E N+L++A VQLP  DA+ DA  YD ++GE GGFG  +GK++I  
Sbjct  107  YSVQKLILGTHTSDNEPNYLMLAEVQLPLADAENDARQYDDDRGEIGGFGCANGKVQIVQ  166

Query  120  KINHEGEVNRARYMPQNPCIIATKTPSSDVLVFDYTKHPSKPDPSGECNPDLRLRGHQKE  179
            +INHEGEVNRAR+MPQNP IIATKT +S+V VFDY+KHPSKP   G CNPDL L+GH  E
Sbjct  167  QINHEGEVNRARHMPQNPFIIATKTVNSEVYVFDYSKHPSKPPQEGGCNPDLILKGHNTE  226

Query  180  GYGLSWNPNLSGHLLSASDDHTICLWDISAVPKEGKVVDAKTIFTGHTAVVEDVSWHLLH  239
            GYGLSW+P   GHLLS SDD  ICLWDI+A  K  KV++AK IF  H  VVEDVSWH+ H
Sbjct  227  GYGLSWSPFKEGHLLSGSDDAQICLWDINATTK-SKVLEAKHIFKVHEGVVEDVSWHVRH  285

Query  240  ESLFGSVADDQKLMIWDTRSNNTSKPSHSVDAHTAEVNCLSFNPYSEFILATGSADKTVA  299
            E LFGSV DD+ L+IWD R++  +KP HS+ AH +EVNCL+FNP++E++LATGSAD+TV 
Sbjct  286  EYLFGSVGDDRHLLIWDLRTSVPNKPLHSIIAHQSEVNCLAFNPFNEWVLATGSADRTVK  345

Query  300  LWDLRNLKLKLHSFESHKDEIFQVQWSPHNETILASSGTDRRLNVWDLSKIGEEQSPEDA  359
            L+DLR L   LH+F +H +E+FQ+ WSP NETILAS G DRRL VWDLS+IG+EQ+PEDA
Sbjct  346  LFDLRKLTSSLHTFSNHTEEVFQIGWSPKNETILASCGADRRLMVWDLSRIGDEQTPEDA  405

Query  360  EDGPPELLFIHGGHTAKISDFSWNPNEPWVICSVSEDNIMQVWQMAENIYNDED  413
            EDGPPELLFIHGGHT+KISDFSWN N+ WVI SV+EDNI+Q+WQMAENIY+D++
Sbjct  406  EDGPPELLFIHGGHTSKISDFSWNSNDDWVIASVAEDNILQIWQMAENIYHDDE  459


>ARATHA038365
Length=424

 Score = 577 bits (1488),  Expect = 0.0, Method: Compositional matrix adjust.
 Identities = 273/400 (68%), Positives = 326/400 (82%), Gaps = 2/400 (1%)

Query  15   RVINEEYKIWKKNTPFLYDLVMTHALEWPSLTAQWLPDVTRPEGKDFSIHRLVLGTHTSD  74
            R+INEEYKIWKKNTPFLYDLV+THALEWPSLT +WLPD   P GKD+S+ +++LGTHTS+
Sbjct  15   RLINEEYKIWKKNTPFLYDLVITHALEWPSLTVEWLPDREEPSGKDYSVQKMILGTHTSE  74

Query  75   -EQNHLVIASVQLPNDDAQFDASHYDSEKGEFGGFGSVSGKIEIEIKINHEGEVNRARYM  133
             E N+L++A VQLP DD + +A  YD ++ EFGGFG  +GK++I  +INH+GEVNRARYM
Sbjct  75   SEPNYLMLAQVQLPLDDTESEARQYDDDRSEFGGFGCATGKVQIIQQINHDGEVNRARYM  134

Query  134  PQNPCIIATKTPSSDVLVFDYTKHPSKPDPSGECNPDLRLRGHQKEGYGLSWNPNLSGHL  193
            PQNP IIATKT +++V VFDY+KHPSKP   G CNPDL+LRGH  EGYGLSW+    GHL
Sbjct  135  PQNPFIIATKTVNAEVYVFDYSKHPSKPPLDGACNPDLKLRGHSSEGYGLSWSKFKQGHL  194

Query  194  LSASDDHTICLWDISAVPKEGKVVDAKTIFTGHTAVVEDVSWHLLHESLFGSVADDQKLM  253
            LS SDD  ICLWDI+A PK  K +DA+ IF  H  VVEDV+WHL HE LFGSV DDQ L+
Sbjct  195  LSGSDDAQICLWDINATPK-NKSLDAQQIFKAHEGVVEDVAWHLRHEYLFGSVGDDQYLL  253

Query  254  IWDTRSNNTSKPSHSVDAHTAEVNCLSFNPYSEFILATGSADKTVALWDLRNLKLKLHSF  313
            IWD RS + SKP  SV AH+ EVNCL+FNP++E+++ATGS DKTV L+DLR L   LH+F
Sbjct  254  IWDLRSPSASKPVQSVVAHSMEVNCLAFNPFNEWVVATGSTDKTVKLFDLRKLSTALHTF  313

Query  314  ESHKDEIFQVQWSPHNETILASSGTDRRLNVWDLSKIGEEQSPEDAEDGPPELLFIHGGH  373
            +SHK+E+FQV W+P NETILAS    RRL VWDLS+I EEQ+ EDAEDGPPELLFIHGGH
Sbjct  314  DSHKEEVFQVGWNPKNETILASCCLGRRLMVWDLSRIDEEQTVEDAEDGPPELLFIHGGH  373

Query  374  TAKISDFSWNPNEPWVICSVSEDNIMQVWQMAENIYNDED  413
            T+KISDFSWNP E WVI SV+EDNI+Q+WQMAENIY+DED
Sbjct  374  TSKISDFSWNPCEDWVISSVAEDNILQIWQMAENIYHDED  413


>SAPDIC017908
Length=430

 Score = 575 bits (1482),  Expect = 0.0, Method: Compositional matrix adjust.
 Identities = 265/401 (66%), Positives = 322/401 (80%), Gaps = 4/401 (1%)

Query  11   AVEERVINEEYKIWKKNTPFLYDLVMTHALEWPSLTAQWLPDVTRPEGKDFSIHRLVLGT  70
            + +ERVI EEYKIWKKNTPFLYDLVMTHALEWPSL+ QWLP      G+D+S H+L+LGT
Sbjct  18   SAQERVIAEEYKIWKKNTPFLYDLVMTHALEWPSLSVQWLPSSHTSSGQDYSSHKLLLGT  77

Query  71   HTSD-EQNHLVIASVQLPNDDAQFDASHYDSEKGEFGGFGSVSGKIEIEIKINHEGEVNR  129
            HTSD  QN+L++A V+LP +D + DA +YD E  E GGFG VSGK+E++IKINH+GEVNR
Sbjct  78   HTSDGAQNYLMVAEVRLPLEDTEIDARNYDDESAELGGFGGVSGKVEVQIKINHDGEVNR  137

Query  130  ARYMPQNPCIIATKTPSSDVLVFDYTKHPSKPDPSGECNPDLRLRGHQKEGYGLSWNPNL  189
            ARYMP N  I+ATKT SS+V VFD +KHPS P     CNPD RL GH KEGYGL W+P+ 
Sbjct  138  ARYMPSNELIVATKTVSSEVYVFDISKHPSTPAEGTGCNPDYRLLGHTKEGYGLCWDPHQ  197

Query  190  SGHLLSASDDHTICLWDISAVPKEGKVVDAKTIFTGHTAVVEDVSWHLLHESLFGSVADD  249
            + HL+S SDD  +C WD++     GK V     +TGHT ++EDV+WH+ H+ LFGSV DD
Sbjct  198  AHHLISGSDDGVVCEWDLA---NAGKTVQPLNKYTGHTDIIEDVAWHMHHQKLFGSVGDD  254

Query  250  QKLMIWDTRSNNTSKPSHSVDAHTAEVNCLSFNPYSEFILATGSADKTVALWDLRNLKLK  309
            +KL+IWD R  +  KP  S++AH  EVNC+SF+P+SE++LATGS+DKTV LWD+RNL  K
Sbjct  255  KKLLIWDMRLKSYDKPMTSINAHDGEVNCVSFSPFSEYLLATGSSDKTVNLWDMRNLSSK  314

Query  310  LHSFESHKDEIFQVQWSPHNETILASSGTDRRLNVWDLSKIGEEQSPEDAEDGPPELLFI  369
            LH+F  H D +FQV+WSPHNETILAS   DRR++VWDLSKIGEEQSPEDAEDGPPELLFI
Sbjct  315  LHTFSGHSDGVFQVEWSPHNETILASCSQDRRMHVWDLSKIGEEQSPEDAEDGPPELLFI  374

Query  370  HGGHTAKISDFSWNPNEPWVICSVSEDNIMQVWQMAENIYN  410
            HGGHTAKISDFSWNPN+PWV+ SV+EDN++Q+WQMAENIYN
Sbjct  375  HGGHTAKISDFSWNPNDPWVVASVAEDNVLQIWQMAENIYN  415


>PRACOL003913
Length=892

 Score = 570 bits (1468),  Expect = 0.0, Method: Compositional matrix adjust.
 Identities = 267/407 (66%), Positives = 327/407 (80%), Gaps = 3/407 (1%)

Query  13   EERVINEEYKIWKKNTPFLYDLVMTHALEWPSLTAQWLPDVTRPEGKDFSIHRLVLGTHT  72
            EER++NEEYKIWKKNTPFLYDLV+THALEWPSLT QWLP+    + KDF+  RL+LGTHT
Sbjct  27   EERLVNEEYKIWKKNTPFLYDLVITHALEWPSLTVQWLPERRESQSKDFTTQRLILGTHT  86

Query  73   SD-EQNHLVIASVQLPNDDAQFDASHYDSEKGEFGGFGSVSGKIEIEIKINHEGEVNRAR  131
            SD EQN+L+IA  QLP+DDA+ DA  YD   GE GGFG  +GK+++   INH+GEVNRAR
Sbjct  87   SDNEQNYLMIAEAQLPSDDAEVDARAYDDAAGEAGGFGRTTGKVQVVQHINHDGEVNRAR  146

Query  132  YMPQNPCIIATKTPSSDVLVFDYTKHPSKPDPSGECNPDLRLRGHQKEGYGLSWNPNLSG  191
             MPQNP +IATKT S+DV +FDYTKHPSKP+ +G+C PDL L+GH+ EGYGLSW+ + +G
Sbjct  147  AMPQNPHVIATKTVSADVYLFDYTKHPSKPNDNGQCTPDLVLKGHKTEGYGLSWSEHNAG  206

Query  192  HLLSASDDHTICLWDIS-AVPKEGKV-VDAKTIFTGHTAVVEDVSWHLLHESLFGSVADD  249
            HLLS SDD  ICLWD+S A+ K  K  VDAK IF GH  VVEDV+WH     +FGSV DD
Sbjct  207  HLLSGSDDAQICLWDVSGAIAKNHKSSVDAKAIFKGHQNVVEDVAWHRRDPHIFGSVGDD  266

Query  250  QKLMIWDTRSNNTSKPSHSVDAHTAEVNCLSFNPYSEFILATGSADKTVALWDLRNLKLK  309
            Q LM+WDTR  + SKP+ SV AH+AEVN L+FNP++E +LAT SAD+TVAL D+R LK +
Sbjct  267  QMLMLWDTRQGSGSKPTQSVQAHSAEVNALAFNPFNEHVLATASADRTVALHDVRRLKER  326

Query  310  LHSFESHKDEIFQVQWSPHNETILASSGTDRRLNVWDLSKIGEEQSPEDAEDGPPELLFI  369
            LH+F +H +E+FQ+ WSP NETILAS G DRR+ VWDLS+IG EQ P+DAEDGPPELLFI
Sbjct  327  LHTFTNHTEEVFQIGWSPTNETILASCGADRRIMVWDLSQIGAEQDPQDAEDGPPELLFI  386

Query  370  HGGHTAKISDFSWNPNEPWVICSVSEDNIMQVWQMAENIYNDEDPEG  416
            HGGHT+K+SDF+WNPN+ +V  SV+EDNI+Q+WQMA NIY+ +  EG
Sbjct  387  HGGHTSKVSDFAWNPNDEFVCASVAEDNILQIWQMASNIYSQDMAEG  433


>PHYINF001551
Length=443

 Score = 569 bits (1467),  Expect = 0.0, Method: Compositional matrix adjust.
 Identities = 262/400 (66%), Positives = 325/400 (81%), Gaps = 4/400 (1%)

Query  12   VEERVINEEYKIWKKNTPFLYDLVMTHALEWPSLTAQWLPDVTRPEGKDFSIHRLVLGTH  71
            ++E++INEEYKIWKKNTPFLYDLVMTHALEWPSL+ QWLP+     G DFS+H+L+LGTH
Sbjct  30   LQEKLINEEYKIWKKNTPFLYDLVMTHALEWPSLSVQWLPNSHTSSGDDFSVHKLLLGTH  89

Query  72   TSD-EQNHLVIASVQLPNDDAQFDASHYDSEKGEFGGFGSVSGKIEIEIKINHEGEVNRA  130
            TS  EQNHL++A V+LP +D + DA  YD E  E GGFG VSGK++I+I+INH+GEVNRA
Sbjct  90   TSGAEQNHLMVAEVRLPLEDTEIDARKYDEESQELGGFGGVSGKVDIKIRINHDGEVNRA  149

Query  131  RYMPQNPCIIATKTPSSDVLVFDYTKHPSKPDPSGECNPDLRLRGHQKEGYGLSWNPNLS  190
            RYMP +  I+ATKTP ++V VFD +K PS+P+ +  CNPD RL GH KEGYGL W+P+  
Sbjct  150  RYMPSDEMIVATKTPHAEVHVFDISKRPSQPEENSGCNPDFRLLGHTKEGYGLCWDPHQP  209

Query  191  GHLLSASDDHTICLWDISAVPKEGKVVDAKTIFTGHTAVVEDVSWHLLHESLFGSVADDQ  250
             HL+S SDD  IC WD+      GK V     ++GH+ V+EDV+WH+ H  +FGSV DD+
Sbjct  210  YHLISGSDDAIICEWDLR---NAGKSVQPLHKYSGHSDVIEDVAWHMHHTKIFGSVGDDK  266

Query  251  KLMIWDTRSNNTSKPSHSVDAHTAEVNCLSFNPYSEFILATGSADKTVALWDLRNLKLKL  310
            KL+IWD RS +  KP+ +V AHTAEVNCL+F+P+SE+++ATGSADK V LWD+RN+K KL
Sbjct  267  KLLIWDMRSESYDKPATTVYAHTAEVNCLAFSPFSEYLVATGSADKHVNLWDMRNMKAKL  326

Query  311  HSFESHKDEIFQVQWSPHNETILASSGTDRRLNVWDLSKIGEEQSPEDAEDGPPELLFIH  370
            HSFE H DE++Q+QWSPHNETIL S   DRRL+VWDLSKIG+EQSPEDAEDGPPELLFIH
Sbjct  327  HSFEGHNDEVYQIQWSPHNETILGSCSADRRLHVWDLSKIGDEQSPEDAEDGPPELLFIH  386

Query  371  GGHTAKISDFSWNPNEPWVICSVSEDNIMQVWQMAENIYN  410
            GGHT+KISDFSWNPN+ WV+ SV+EDN++Q+WQMAENIYN
Sbjct  387  GGHTSKISDFSWNPNDAWVVASVAEDNVLQIWQMAENIYN  426


>MICSPE005946
Length=425

 Score = 566 bits (1458),  Expect = 0.0, Method: Compositional matrix adjust.
 Identities = 263/411 (64%), Positives = 328/411 (80%), Gaps = 3/411 (1%)

Query  1    MADKEAAFDDAVEERVINEEYKIWKKNTPFLYDLVMTHALEWPSLTAQWLPDVTRPEGKD  60
            M  ++  F D +EER+++EEYKIWKKNTPFLYDLV+THALEWPSLT QWLPD   P GKD
Sbjct  1    MGKEDDEFPDELEERLVSEEYKIWKKNTPFLYDLVVTHALEWPSLTVQWLPDRVEPSGKD  60

Query  61   FSIHRLVLGTHTSD-EQNHLVIASVQLPNDDAQFDASHYDSEKGEFGGFGSVSGKIEIEI  119
            +S+ +L+LGTHTS+ EQN+L+IA VQLP +DA+ D S  ++E+GE GGFGS +GK+++  
Sbjct  61   YSVQKLILGTHTSENEQNYLMIAEVQLPLEDAEID-SRQENERGEVGGFGSAAGKVQVTQ  119

Query  120  KINHEGEVNRARYMPQNPCIIATKTPSSDVLVFDYTKHPSKPDPSGECNPDLRLRGHQKE  179
             INH+GEVNRARY P NP ++ATKT S+DV +FDY KHPSKP   G C PDLRLRGH+ E
Sbjct  120  LINHDGEVNRARYCPHNPFLLATKTVSADVYLFDYAKHPSKPPAEGGCAPDLRLRGHKTE  179

Query  180  GYGLSWNPNLSGHLLSASDDHTICLWDISAVPKEG-KVVDAKTIFTGHTAVVEDVSWHLL  238
            GYGLSW+P   G LLS SDD  ICLWD+     EG K VDA  I+ GH  VVEDV+WH  
Sbjct  180  GYGLSWSPFKEGRLLSGSDDAQICLWDVQGPLGEGAKTVDALQIYQGHLGVVEDVAWHST  239

Query  239  HESLFGSVADDQKLMIWDTRSNNTSKPSHSVDAHTAEVNCLSFNPYSEFILATGSADKTV  298
            HE +FGSV DD++L++WDTR         SV+AH AEVNCL+FNP++E++LATGSAD+TV
Sbjct  240  HEHMFGSVGDDKQLLLWDTRKPAKEATLQSVNAHDAEVNCLAFNPFNEYVLATGSADQTV  299

Query  299  ALWDLRNLKLKLHSFESHKDEIFQVQWSPHNETILASSGTDRRLNVWDLSKIGEEQSPED  358
            A++D+RNL  +LH+F +H +E+FQ+ WSP NET LAS G DRRL VWDLS+IG+EQ+PED
Sbjct  300  AIFDIRNLSNRLHTFSNHTEEVFQIGWSPKNETYLASCGADRRLMVWDLSRIGDEQTPED  359

Query  359  AEDGPPELLFIHGGHTAKISDFSWNPNEPWVICSVSEDNIMQVWQMAENIY  409
            AEDGPPEL+FIHGGHT+KISDF+WN N+  V+ SV+EDNI+Q+WQMAENIY
Sbjct  360  AEDGPPELMFIHGGHTSKISDFAWNGNDDMVVASVAEDNILQIWQMAENIY  410


>CAPOWC005662
Length=491

 Score = 565 bits (1456),  Expect = 0.0, Method: Compositional matrix adjust.
 Identities = 259/406 (64%), Positives = 323/406 (80%), Gaps = 4/406 (1%)

Query  14   ERVINEEYKIWKKNTPFLYDLVMTHALEWPSLTAQWLPDVTRPEGKDFSIHRLVLGTHTS  73
            ++ INEE+K+WK+  PFLY L+++ AL+WPSLT QWLPDV R     +S HRL+ GTHT 
Sbjct  79   DKTINEEFKLWKRTVPFLYSLMVSSALDWPSLTVQWLPDVDRTADNAYSTHRLLFGTHTE  138

Query  74   DEQNHLVIASVQLPNDDAQFDASHYDSEKGEFGGFGSVSGKIEIEIKINHEGEVNRARYM  133
             E NHLV+  V++P DD   +A  Y+  +GE+GG+      +   +KI HEG+VNRARYM
Sbjct  139  GEPNHLVVVKVKIPTDDTPINARTYNESRGEYGGYNGDKLTLSERVKIPHEGDVNRARYM  198

Query  134  PQNPCIIATKTPSSDVLVFDYTKHPSK-PDPSGECNPDL---RLRGHQKEGYGLSWNPNL  189
            PQ P +IATK+PS DV +FD+ K+ S+  + + + N  +   RL+GH KEGYGLSWNPNL
Sbjct  199  PQAPSMIATKSPSPDVFLFDHDKYYSELRNDAKQLNEKIEPIRLKGHTKEGYGLSWNPNL  258

Query  190  SGHLLSASDDHTICLWDISAVPKEGKVVDAKTIFTGHTAVVEDVSWHLLHESLFGSVADD  249
            +GHLLSAS DHTICLWDI    +E K +DAK I+TGH+ +VEDV+WH LH +LF S  DD
Sbjct  259  AGHLLSASYDHTICLWDIQGASREAKSIDAKQIYTGHSNIVEDVAWHPLHSALFASGGDD  318

Query  250  QKLMIWDTRSNNTSKPSHSVDAHTAEVNCLSFNPYSEFILATGSADKTVALWDLRNLKLK  309
            +K+MIWDTR+  T + SH VDAH+AEVNC++FNPYSEF LA+GS+DKTVALWDLRNLK+K
Sbjct  319  RKVMIWDTRARTTHQASHVVDAHSAEVNCVAFNPYSEFTLASGSSDKTVALWDLRNLKVK  378

Query  310  LHSFESHKDEIFQVQWSPHNETILASSGTDRRLNVWDLSKIGEEQSPEDAEDGPPELLFI  369
            LH+FESH DE+FQ+QWSPH+ETIL SSG DRRL+VWDLS+IGEEQS EDAEDGPPELLFI
Sbjct  379  LHTFESHTDEVFQIQWSPHHETILGSSGADRRLHVWDLSQIGEEQSAEDAEDGPPELLFI  438

Query  370  HGGHTAKISDFSWNPNEPWVICSVSEDNIMQVWQMAENIYNDEDPE  415
            HGGHT++ISDF WNPNEPWV CSV +DN++Q+WQMAENIY D DP+
Sbjct  439  HGGHTSRISDFCWNPNEPWVCCSVDDDNMLQLWQMAENIYADADPD  484


>ROZALL000780
Length=425

 Score = 564 bits (1454),  Expect = 0.0, Method: Compositional matrix adjust.
 Identities = 254/404 (63%), Positives = 323/404 (80%), Gaps = 5/404 (1%)

Query  12   VEERVINEEYKIWKKNTPFLYDLVMTHALEWPSLTAQWLPDVTRPEGKDFSIHRLVLGTH  71
             +E++INEEYKIWKKN P+LYDLV+THALEWP+LTAQWLPD   P  KD++I R++LGTH
Sbjct  12   TQEKIINEEYKIWKKNAPYLYDLVITHALEWPTLTAQWLPDKETPSDKDYTIQRVILGTH  71

Query  72   TSD-EQNHLVIASVQLPNDDAQFDASHYDSEKGEFGGFGSVSGKIEIEIKINHEGEVNRA  130
            TS+ E N+L IA+V +P      +A HYD E+ E GG+G+   +I++  +INH+GEVNRA
Sbjct  72   TSEGETNYLQIANVHMPKVPTDLEAKHYDEERKEVGGYGNAEARIQVTHRINHDGEVNRA  131

Query  131  RYMPQNPCIIATKTPSSDVLVFDYTKHPSKPDPSGECNPDLRLRGHQKEGYGLSWNPNLS  190
            RYMPQNPC+IAT+T   DV VFDYTKHPSKP  +G+CNPD+ L+GH +EGYG SWNP L 
Sbjct  132  RYMPQNPCLIATRTTHGDVYVFDYTKHPSKPSINGKCNPDIILKGHTQEGYGTSWNPKLR  191

Query  191  GHLLSASDDHTICLWDISAVPKEGKVVDAKTIFTGHTAVVEDVSWHLLHESLFGSVADDQ  250
            GHLL+AS+D TIC WDI+A  KE K ++   IF GH+AVVEDV+WH   E +FGSV DD 
Sbjct  192  GHLLTASNDETICYWDITAATKENKTLEPVKIFKGHSAVVEDVAWHHSQEHIFGSVGDDM  251

Query  251  KLMIWDTRSNNTSKPSHSVDAHTAEVNCLSFNPYSEFILATGSADKTVALWDLRNLKLKL  310
            K+ +WD+R +   K ++S+DAH AEVNC+ FN  +E++ ATGS+DKTVALWD R +K ++
Sbjct  252  KVYMWDSRVD---KFTNSIDAHKAEVNCIQFNYANEYLFATGSSDKTVALWDTRTMK-RI  307

Query  311  HSFESHKDEIFQVQWSPHNETILASSGTDRRLNVWDLSKIGEEQSPEDAEDGPPELLFIH  370
            HS E H DE+FQ+QWSPH+ET+LASS +DRRLN+WD++KIGEEQ+PEDAEDGPPELLFIH
Sbjct  308  HSLEGHSDEVFQIQWSPHHETVLASSSSDRRLNIWDINKIGEEQTPEDAEDGPPELLFIH  367

Query  371  GGHTAKISDFSWNPNEPWVICSVSEDNIMQVWQMAENIYNDEDP  414
            GGHT KI+DFSWNPNE W ICS +EDNI QVW++  ++Y+  DP
Sbjct  368  GGHTNKITDFSWNPNEEWTICSTAEDNIAQVWRVGSHVYSSNDP  411


>BASMER009128
Length=431

 Score = 563 bits (1452),  Expect = 0.0, Method: Compositional matrix adjust.
 Identities = 258/406 (64%), Positives = 327/406 (81%), Gaps = 2/406 (0%)

Query  11   AVEERVINEEYKIWKKNTPFLYDLVMTHALEWPSLTAQWLPDVTRPEGKDFSIHRLVLGT  70
            A++E +INEEYKIWKKN+PFLYDLV+THALEWP+LT QWLPDV RPEGK++SIHR++LGT
Sbjct  17   AIDESIINEEYKIWKKNSPFLYDLVVTHALEWPTLTCQWLPDVERPEGKEYSIHRVLLGT  76

Query  71   HTSD-EQNHLVIASVQLPNDDAQFDASHYDSEKGEFGGFGSVSGKIEIEIKINHEGEVNR  129
            HTSD EQN+L IA +Q+P+D+ + D   YD++KGE GG+G    ++ I  KINH+GEVNR
Sbjct  77   HTSDTEQNYLQIAQIQIPDDNVEIDTRKYDNDKGEIGGYGGNECRVSIVQKINHDGEVNR  136

Query  130  ARYMPQNPCIIATKTPSSDVLVFDYTKHPSKPDPSGECNPDLRLRGHQKEGYGLSWNPNL  189
             RYMPQNP +IATKT +  V VFD TK+PS+P   G CNP+++L+GH +EGYGLSW+ NL
Sbjct  137  IRYMPQNPDVIATKTVAGPVYVFDRTKYPSQPAVDGVCNPEIKLQGHTQEGYGLSWSNNL  196

Query  190  SGHLLSASDDHTICLWDISAVPKEGKVVDAKTIFTGHTAVVEDVSWHLLHESLFGSVADD  249
            +GHLLSAS D T+C WDISA+ ++ + +D   +F GH+++VED++WH  H+  F SV DD
Sbjct  197  AGHLLSASYDSTVCYWDISAITRDQRTMDPLRVFRGHSSIVEDIAWHSQHDGTFASVGDD  256

Query  250  QKLMIWDTRSNNTSKPSHSVDAHTAEVNCLSFNPYSEFILATGSADKTVALWDLRNLKLK  309
             +L+IWD RS  + KP+  V AH AEV  ++FNP SEF+LATGS DKTVALWD+RNLK  
Sbjct  257  GRLLIWDIRST-SDKPAQDVKAHKAEVYSVAFNPASEFVLATGSGDKTVALWDMRNLKQH  315

Query  310  LHSFESHKDEIFQVQWSPHNETILASSGTDRRLNVWDLSKIGEEQSPEDAEDGPPELLFI  369
            LH   SH+DE+ QV WSPH+ETILAS+  DRR+N+WDLSKIG+EQ+  D EDGPPELLF+
Sbjct  316  LHVCHSHQDEVLQVAWSPHHETILASTSGDRRVNIWDLSKIGDEQNTSDIEDGPPELLFV  375

Query  370  HGGHTAKISDFSWNPNEPWVICSVSEDNIMQVWQMAENIYNDEDPE  415
            HGGHT+KIS+ SWN N+PW ICS +EDNI+QVWQMA NIY+DED E
Sbjct  376  HGGHTSKISEISWNLNDPWTICSAAEDNILQVWQMASNIYSDEDAE  421


>NEOSPE016533
Length=430

 Score = 563 bits (1451),  Expect = 0.0, Method: Compositional matrix adjust.
 Identities = 261/405 (64%), Positives = 318/405 (79%), Gaps = 4/405 (1%)

Query  10   DAVEERVINEEYKIWKKNTPFLYDLVMTHALEWPSLTAQWLPDVTRPEGKDFSIHRLVLG  69
            DAVEE++INEEYKIWKKN+PFLYDLV+THA EWP+LT QWLPD+ RPEGKD++  RL++G
Sbjct  16   DAVEEKIINEEYKIWKKNSPFLYDLVVTHAFEWPTLTIQWLPDIIRPEGKDYTFQRLLIG  75

Query  70   THTSD-EQNHLVIASVQLPNDDAQFDASHYDSEKGEFGGFGSVSGKIEIEIKINHEGEVN  128
            THTS  E N+L IA VQ+P ++A+ +   YD E GE GG+G    KI IE KINH+GE+N
Sbjct  76   THTSGAEMNYLQIAQVQMPAENAEVNEKKYDDESGEIGGYGGTECKITIEQKINHDGEIN  135

Query  129  RARYMPQNPCIIATKTPSSDVLVFDYTKHPSKPDPSGECNPDLRLRGHQKEGYGLSWNPN  188
            RARYMPQNP IIATK  S DVL+FD T   SKPD +G C PD+RL GH  EGYGLSWN N
Sbjct  136  RARYMPQNPNIIATKAISGDVLIFDRTHFSSKPDANGICKPDIRLTGHTMEGYGLSWNIN  195

Query  189  LSGHLLSASDDHTICLWDISAVPKEGKVVDAKTIFTGHTAVVEDVSWHLLHESLFGSVAD  248
              G LLSAS+D TIC WDI    K+   +    +F GHT++VEDV+W + HE++F SV D
Sbjct  196  SKGLLLSASEDKTICEWDICQAGKDQNKLSPLNVFKGHTSIVEDVAWSVKHENIFASVGD  255

Query  249  DQKLMIWDTRSNNTSKPSHSVDAHTAEVNCLSFNPYSEFILATGSADKTVALWDLRNLKL  308
            D+KL+IWD+R N T    H +DAH+ E+N +++NP +E+ILATGSAD T ALWD+RNLK 
Sbjct  256  DRKLIIWDSRKNATL---HEIDAHSMEINSVAWNPATEYILATGSADCTAALWDIRNLKE  312

Query  309  KLHSFESHKDEIFQVQWSPHNETILASSGTDRRLNVWDLSKIGEEQSPEDAEDGPPELLF  368
            KLHSFE+H+DEI Q+QWSP NETI A++ +DRR+NVWD+S+IGEEQS EDAEDGPPEL+F
Sbjct  313  KLHSFEAHQDEILQLQWSPQNETIFATASSDRRINVWDVSRIGEEQSAEDAEDGPPELMF  372

Query  369  IHGGHTAKISDFSWNPNEPWVICSVSEDNIMQVWQMAENIYNDED  413
            IHGGHT KI+DF WNPNEPWV+ S +EDNI QVWQMA NIY   D
Sbjct  373  IHGGHTNKITDFDWNPNEPWVVASAAEDNICQVWQMASNIYASTD  417


>GLOWIT012629
Length=437

 Score = 562 bits (1449),  Expect = 0.0, Method: Compositional matrix adjust.
 Identities = 272/428 (64%), Positives = 327/428 (76%), Gaps = 27/428 (6%)

Query  13   EERVINEEYKIWKKNTPFLYDLVMTHALEWPSLTAQWLPDVTRPEGKDFSIHRLVLGTHT  72
            ++++INEEYKIWKKNTPFLYDLV+THALEWP+LT QWLPD  + +  +F+ HRL++GTHT
Sbjct  5    DDKLINEEYKIWKKNTPFLYDLVITHALEWPTLTTQWLPDTKKSKDSNFTEHRLIIGTHT  64

Query  73   SD-EQNHLVIASVQLPNDDAQFDASHYDSEKGEFGGFGSVSG-KIEIEIKINHEGEVNRA  130
            S+ E N+L+IA V++PNDDA  D   YD ++GE GG+G   G KIEIE+KI H+ EVNRA
Sbjct  65   SEGEANYLMIAKVKIPNDDAPVDLKQYDDQRGEIGGYGGAPGVKIEIEMKIKHDTEVNRA  124

Query  131  RYMPQNPCIIATKT--PSSDVLVFDYTKHPSKP-DPSGECNPDLRLRGHQKEGYGLSWNP  187
            RYMPQNP IIATKT  P  D+L+FDYTKHPS P D S EC P LRL GH KEGYGLSWNP
Sbjct  125  RYMPQNPMIIATKTALPGGDILIFDYTKHPSTPKDASLECRPQLRLTGHSKEGYGLSWNP  184

Query  188  NLSGHLLSASDDHTICLWDISAVPKEGKVVDAKTIFTGHTAVVEDVSWHLLHESLFGSVA  247
               GH+LSASDD +ICLWDI+   +EG  + A + F+ H  VVEDV+WH LHE  FGSV 
Sbjct  185  KKEGHILSASDDGSICLWDIAQSSQEGGSLGAYSTFSAHKGVVEDVAWHALHEEYFGSVG  244

Query  248  DDQKLMIWDTRSNNTSKPSHSVDAHTAEVNCLSFNPYSEFILATGSA-------------  294
            DD+ L+IWD R     K ++SV+AH+AEVNC+SFNP++ F+LATGSA             
Sbjct  245  DDKMLIIWDRRIQ--GKTANSVEAHSAEVNCISFNPFNNFLLATGSAEVNCISFNPFNNF  302

Query  295  -------DKTVALWDLRNLKLKLHSFESHKDEIFQVQWSPHNETILASSGTDRRLNVWDL  347
                   D TVA+WD+RNL  KLHS ESH+DE+FQ+QW+  NE I+AS G+DRRL VWDL
Sbjct  303  LLATGSADHTVAIWDMRNLGQKLHSLESHQDEVFQIQWNMFNEPIVASCGSDRRLMVWDL  362

Query  348  SKIGEEQSPEDAEDGPPELLFIHGGHTAKISDFSWNPNEPWVICSVSEDNIMQVWQMAEN  407
            S+IGEEQS EDAEDGPPELLFIHGGHT+KISDF WNP EPW I S +EDNI+QVWQMAEN
Sbjct  363  SRIGEEQSAEDAEDGPPELLFIHGGHTSKISDFCWNPTEPWTIASAAEDNILQVWQMAEN  422

Query  408  IYNDEDPE  415
            IY+D  PE
Sbjct  423  IYSDYSPE  430


>NEOSPE012375
Length=430

 Score = 561 bits (1445),  Expect = 0.0, Method: Compositional matrix adjust.
 Identities = 259/401 (65%), Positives = 318/401 (79%), Gaps = 4/401 (1%)

Query  10   DAVEERVINEEYKIWKKNTPFLYDLVMTHALEWPSLTAQWLPDVTRPEGKDFSIHRLVLG  69
            DAVEE++INEEYKIWKKN+PFLYDLV+THA EWP+LT QWLPD+ RPEGKD++  RL++G
Sbjct  16   DAVEEKIINEEYKIWKKNSPFLYDLVVTHAFEWPTLTLQWLPDIIRPEGKDYTFQRLLIG  75

Query  70   THTSD-EQNHLVIASVQLPNDDAQFDASHYDSEKGEFGGFGSVSGKIEIEIKINHEGEVN  128
            THTS  E+N+L IA VQ+P ++A+ +   YD E GE GG+G    KI IE KINH+GE+N
Sbjct  76   THTSGAEKNYLQIAQVQMPAENAEVNEKKYDDESGEIGGYGGTECKITIEQKINHDGEIN  135

Query  129  RARYMPQNPCIIATKTPSSDVLVFDYTKHPSKPDPSGECNPDLRLRGHQKEGYGLSWNPN  188
            RARYMPQNP IIATK  S DVL+FD T   SKPD +G C PD+RL GH  EGYGLSWN N
Sbjct  136  RARYMPQNPNIIATKAISGDVLIFDRTHFSSKPDSNGICKPDIRLTGHTMEGYGLSWNIN  195

Query  189  LSGHLLSASDDHTICLWDISAVPKEGKVVDAKTIFTGHTAVVEDVSWHLLHESLFGSVAD  248
              G LLSAS+D TIC WDI    K+   +    IF GHT++VEDV+W + HE++F SV D
Sbjct  196  SKGLLLSASEDKTICEWDICKAGKDQNKLSPLNIFKGHTSIVEDVAWSVKHENIFASVGD  255

Query  249  DQKLMIWDTRSNNTSKPSHSVDAHTAEVNCLSFNPYSEFILATGSADKTVALWDLRNLKL  308
            D+KL+IWD+R N T    H ++AH+ E+N +++NP +E+ILATGSAD T ALWD+RNLK 
Sbjct  256  DKKLIIWDSRKNATL---HEIEAHSMEINSVAWNPATEYILATGSADCTAALWDIRNLKD  312

Query  309  KLHSFESHKDEIFQVQWSPHNETILASSGTDRRLNVWDLSKIGEEQSPEDAEDGPPELLF  368
            KLH+FE+H+DEI Q+QWSP NETI A++ +DRR+NVWD+S+IGEEQS EDAEDGPPEL+F
Sbjct  313  KLHTFEAHQDEILQLQWSPQNETIFATASSDRRINVWDVSRIGEEQSAEDAEDGPPELMF  372

Query  369  IHGGHTAKISDFSWNPNEPWVICSVSEDNIMQVWQMAENIY  409
            IHGGHT K++DF WNPNEPWVI S +EDNI QVWQMA NIY
Sbjct  373  IHGGHTNKVTDFDWNPNEPWVIASAAEDNICQVWQMASNIY  413


>GEFOKE026440
Length=424

 Score = 559 bits (1441),  Expect = 0.0, Method: Compositional matrix adjust.
 Identities = 260/408 (64%), Positives = 322/408 (79%), Gaps = 3/408 (1%)

Query  9    DDAVEERVINEEYKIWKKNTPFLYDLVMTHALEWPSLTAQWLPDVTRPEGKDFSIHRLVL  68
            DD  EE++INEEYKIWKKNTPFLYDLV+THALEWPSLT QW PD+ + E K+FS HRL+L
Sbjct  11   DDDTEEKIINEEYKIWKKNTPFLYDLVVTHALEWPSLTVQWFPDM-KAESKEFSKHRLLL  69

Query  69   GTHTSD-EQNHLVIASVQLPNDDAQFDASHYDSEKGEFGGFGSVSGKIEIEIKINHEGEV  127
            GTHTS+ E N+L+IA V+LPN+DA+ D  HYD E+GE GG+G+  GKIEI   I H+GEV
Sbjct  70   GTHTSEGEPNYLLIAEVRLPNEDAEVDVRHYDDERGEVGGYGAGQGKIEIVQAIAHDGEV  129

Query  128  NRARYMPQNPCIIATKTPSSDVLVFDYTKHPSKPDPSGECNPDLRLRGHQKEGYGLSWNP  187
            NRARYMPQN  IIATKT S +V +FDYTKHPSKP     C P  RL+GH+ EG+GLSWN 
Sbjct  130  NRARYMPQNTSIIATKTNSGEVFIFDYTKHPSKPPADNVCKPQARLKGHKAEGFGLSWNV  189

Query  188  NLSGHLLSASDDHTICLWDISAVPKEGKVVDAKTIFTGHTAVVEDVSWHLLHESLFGSVA  247
            +  GHLLS++ DH IC+WDIS       +++   ++  H  VV DV+WH+ H  LFGS  
Sbjct  190  HQQGHLLSSASDHLICMWDISHATSANTILEPVAVYKHHNDVVGDVAWHIHHSYLFGSAG  249

Query  248  DDQKLMIWDTRSNNTSKPSHSVDAHTAEVNCLSFNPYSEFILATGSADKTVALWDLRNLK  307
            DD+++++WDTR   +S P HSVDAH+A VN ++FNP+SE+++ATGS D+TVALWDLRNLK
Sbjct  250  DDKRMLLWDTR-QPSSTPLHSVDAHSAAVNTIAFNPFSEYLVATGSQDQTVALWDLRNLK  308

Query  308  LKLHSFESHKDEIFQVQWSPHNETILASSGTDRRLNVWDLSKIGEEQSPEDAEDGPPELL  367
            +KLHSFE H  ++ Q +WSP NE ILAS   DRR+NVWDLS+IGEEQ+PEDAEDGPPELL
Sbjct  309  MKLHSFEGHTSDVLQAEWSPLNEAILASCSGDRRVNVWDLSRIGEEQTPEDAEDGPPELL  368

Query  368  FIHGGHTAKISDFSWNPNEPWVICSVSEDNIMQVWQMAENIYNDEDPE  415
            FIHGGHTAK+SDFSWN N  ++I SV+EDN++Q WQMA+NIY D+D E
Sbjct  369  FIHGGHTAKVSDFSWNTNHEFLIASVAEDNVLQCWQMADNIYRDDDEE  416


>BASMER006587
Length=409

 Score = 559 bits (1441),  Expect = 0.0, Method: Compositional matrix adjust.
 Identities = 260/402 (65%), Positives = 324/402 (81%), Gaps = 8/402 (2%)

Query  12   VEERVINEEYKIWKKNTPFLYDLVMTHALEWPSLTAQWLPDVTRPEGKDFSIHRLVLGTH  71
            ++E++INEEYKIWKKN+PFLYDLV+THALEWP+LT QW PD+ RP G+D +I RL++GTH
Sbjct  3    MDEKIINEEYKIWKKNSPFLYDLVVTHALEWPTLTCQWFPDIERPAGQDHTIQRLLMGTH  62

Query  72   TSD-EQNHLVIASVQLPNDDAQFDASHYDSEKGEFGGFGSVSGKIEIEIKINHEGEVNRA  130
            TSD +QN+L IA VQ+P D A+   +  + ++ +         KI I  +I HEGEVNRA
Sbjct  63   TSDNDQNYLQIAQVQIPTDSAENSTNQPEDQEAKN------DCKISITQRIPHEGEVNRA  116

Query  131  RYMPQNPCIIATKTPSSDVLVFDYTKHPSKPDPSGECNPDLRLRGHQKEGYGLSWNPNLS  190
            RYMPQNP IIATK  S +V +FD+TKHP  P+ +  C+PD++L GH KEGYGLSW+P L 
Sbjct  117  RYMPQNPEIIATKAVSGEVFIFDHTKHPLVPEANAVCSPDIKLVGHTKEGYGLSWSPYLQ  176

Query  191  GHLLSASDDHTICLWDISAVPKEGKVVDAKTIFTGHTAVVEDVSWHLLHESLFGSVADDQ  250
            GH+LSAS+D T+C WDIS  P E + +D   ++ GHTA+VEDV+WH LH+S+F SV DD+
Sbjct  177  GHVLSASEDTTVCQWDISGNP-EARTLDPLRVYYGHTAIVEDVAWHTLHDSIFASVGDDK  235

Query  251  KLMIWDTRSNNTSKPSHSVDAHTAEVNCLSFNPYSEFILATGSADKTVALWDLRNLKLKL  310
            KL+IWDTRS +  KP H++ AHTAE+NC+SFNP  EFILATG+ D TVALWDLRN+K KL
Sbjct  236  KLLIWDTRSASPEKPIHNILAHTAEINCVSFNPCCEFILATGAGDTTVALWDLRNMKQKL  295

Query  311  HSFESHKDEIFQVQWSPHNETILASSGTDRRLNVWDLSKIGEEQSPEDAEDGPPELLFIH  370
            HSFESH+DEI Q+ WSPHNETILAS+  DRR+N+WDLSKIG+EQ+PEDAEDGPPELLF+H
Sbjct  296  HSFESHQDEILQLSWSPHNETILASASGDRRINIWDLSKIGDEQTPEDAEDGPPELLFVH  355

Query  371  GGHTAKISDFSWNPNEPWVICSVSEDNIMQVWQMAENIYNDE  412
            GGHT KISD SWN NEPWV+CS +EDNI+QVWQMA NIY++E
Sbjct  356  GGHTNKISDLSWNLNEPWVLCSTAEDNILQVWQMASNIYSEE  397


>SYNPLU002676
Length=434

 Score = 555 bits (1431),  Expect = 0.0, Method: Compositional matrix adjust.
 Identities = 261/403 (65%), Positives = 322/403 (80%), Gaps = 2/403 (0%)

Query  14   ERVINEEYKIWKKNTPFLYDLVMTHALEWPSLTAQWLPDVTRPEGKDFSIHRLVLGTHTS  73
            E++INEEYKIWKKN+P+LYDLV+THALEWPSLT QW PD+ RP  KD+++ RL+LGTHTS
Sbjct  24   EQLINEEYKIWKKNSPYLYDLVVTHALEWPSLTCQWFPDIERPSEKDYTVQRLLLGTHTS  83

Query  74   D-EQNHLVIASVQLPNDDAQFDASHYDSEKGEFGGFGSVSGKIEIEIKINHEGEVNRARY  132
            D +QN++ IA + LPN+ AQ      +++ GE GG+G+   K  +  +I HEGEVNRARY
Sbjct  84   DNDQNYVQIAHLHLPNELAQPKDRSANTD-GEIGGYGAGECKFFVSQRIPHEGEVNRARY  142

Query  133  MPQNPCIIATKTPSSDVLVFDYTKHPSKPDPSGECNPDLRLRGHQKEGYGLSWNPNLSGH  192
            MPQNP +IATKT S +V +FD TKHPS+P P+   +P++RL+GH KEGYG+SWN +  G 
Sbjct  143  MPQNPDVIATKTVSGEVHIFDRTKHPSQPAPNAVASPEIRLQGHTKEGYGISWNMHNQGQ  202

Query  193  LLSASDDHTICLWDISAVPKEGKVVDAKTIFTGHTAVVEDVSWHLLHESLFGSVADDQKL  252
            LLSA+DD  +C WDISA  KE + +DA+  FTGHTAVVEDV+WH LH +LF SV DD KL
Sbjct  203  LLSAADDGVVCYWDISAFNKEHRTMDAQHKFTGHTAVVEDVAWHTLHANLFASVGDDMKL  262

Query  253  MIWDTRSNNTSKPSHSVDAHTAEVNCLSFNPYSEFILATGSADKTVALWDLRNLKLKLHS  312
            MIWD R+ NT+KP  SV AH+AEVN ++FNP +E+ILATGS DKTVALWDLR+L LKLH+
Sbjct  263  MIWDLRTGNTTKPYLSVTAHSAEVNSVAFNPTNEYILATGSNDKTVALWDLRHLSLKLHT  322

Query  313  FESHKDEIFQVQWSPHNETILASSGTDRRLNVWDLSKIGEEQSPEDAEDGPPELLFIHGG  372
            FESH+D++ Q+ WSPH  TILAS   DRR+N+WDLS+IGEEQ+ EDAEDGPPELLFIHGG
Sbjct  323  FESHQDDVLQLAWSPHCGTILASGSADRRVNIWDLSRIGEEQTAEDAEDGPPELLFIHGG  382

Query  373  HTAKISDFSWNPNEPWVICSVSEDNIMQVWQMAENIYNDEDPE  415
            HT K++DFSWNPNEPWV+ S +EDNI QVWQMA NIY   D E
Sbjct  383  HTNKVADFSWNPNEPWVLASTAEDNICQVWQMASNIYAVADQE  425


>MATSPE001425
Length=438

 Score = 555 bits (1431),  Expect = 0.0, Method: Compositional matrix adjust.
 Identities = 265/410 (65%), Positives = 321/410 (78%), Gaps = 11/410 (3%)

Query  12   VEERVINEEYKIWKKNTPFLYDLVMTHALEWPSLTAQWLPDVTRPEGKDFSIHRLVLGTH  71
            V+ ++INEEYKIWKKNTPFLYD+VMTHALEWPSLT QWLPD   P  KD+SI RL+LGTH
Sbjct  16   VDMKLINEEYKIWKKNTPFLYDIVMTHALEWPSLTVQWLPDKVTPPDKDYSIQRLILGTH  75

Query  72   TSD-EQNHLVIASVQLPNDDAQFDASHY--------DSEKGEFGGFGSVSGKIEIEIKIN  122
            TSD E NHL+IA ++LP ++ + DA  Y         SEK E+GG+G  SGK EI   IN
Sbjct  76   TSDNENNHLMIAEIRLPLEETEIDARTYANAPDGKDGSEKSEYGGYGGASGKFEIIQMIN  135

Query  123  HEGEVNRARYMPQNPCIIATKTPSSDVLVFDYTKHPSKPDPSGECNPDLRLRGHQKEGYG  182
            H GEVNRARYMPQNP IIATK+  ++VLVFD TKH SKP   G C P+L L GH +EGYG
Sbjct  136  HNGEVNRARYMPQNPNIIATKSSHAEVLVFDKTKHDSKPSKDGVCAPNLTLTGHTQEGYG  195

Query  183  LSWNPNLSGHLLSASDDHTICLWDISAVPKEGKVVDAKTIFTGHTAVVEDVSWHLLHESL  242
            L+W+P+ SGHLLS SDD TIC+WDI+   K    +DA + FT H +VVEDVSWH ++E+L
Sbjct  196  LAWSPHKSGHLLSGSDDTTICMWDINGATKSNTTLDALSKFTFHKSVVEDVSWHKVNENL  255

Query  243  FGSVADDQKLMIWDTRSNNTSKPSHSV-DAHTAEVNCLSFNPYSEFILATGSADKTVALW  301
            F S +DD+   +WD R+ + + P+H+V DAHT EVNC++FNP+SE++L TGSAD TV LW
Sbjct  256  FASCSDDKAFCVWDIRAASNT-PTHAVTDAHTREVNCVAFNPFSEYLLLTGSADNTVGLW  314

Query  302  DLRNLKLKLHSFESHKDEIFQVQWSPHNETILASSGTDRRLNVWDLSKIGEEQSPEDAED  361
            DLRNLK KLHSFESH D++F V WSP +ET++AS G D R+NVWDLSKIGEEQ  EDAED
Sbjct  315  DLRNLKTKLHSFESHVDQVFTVDWSPFSETVMASCGADCRVNVWDLSKIGEEQDMEDAED  374

Query  362  GPPELLFIHGGHTAKISDFSWNPNEPWVICSVSEDNIMQVWQMAENIYND  411
            GPPELLFIHGGHT KI+DFSWN N+ WV+ SV++DN++QVWQMAENIYND
Sbjct  375  GPPELLFIHGGHTDKIADFSWNANDDWVVASVADDNVLQVWQMAENIYND  424


>RHOMAR010993
Length=426

 Score = 555 bits (1430),  Expect = 0.0, Method: Compositional matrix adjust.
 Identities = 269/411 (65%), Positives = 319/411 (78%), Gaps = 3/411 (1%)

Query  12   VEERVINEEYKIWKKNTPFLYDLVMTHALEWPSLTAQWLPDVTRPEGKDFSIHRLVLGTH  71
             EER+INE+YKIWKKNTPFLYDLVMTHALEWPSLT QWLP  T    K +S  +L+LGTH
Sbjct  14   TEERMINEDYKIWKKNTPFLYDLVMTHALEWPSLTVQWLPHKTTDASKQYSEQKLLLGTH  73

Query  72   TSD-EQNHLVIASVQLPNDDAQFDASHYDSEKGEFGGFGSVSGKIEIEIKINHEGEVNRA  130
            TSD EQN L++A VQLP +D + D S    ++GE GGFGS + KIEI  +I H+GEVNRA
Sbjct  74   TSDSEQNFLLVAKVQLPLEDTEIDVSKCHDDRGEAGGFGSRNVKIEITQQIVHDGEVNRA  133

Query  131  RYMPQNPCIIATKTPSSDVLVFDYTKHPSKPDPSGECNPDLRLRGHQKEGYGLSWNPNLS  190
            RYMPQN  ++ATKT SS+V +FD T+HPSKP   G CNP +  RGH KEGYGLSW+  L 
Sbjct  134  RYMPQNAMMVATKTVSSEVYIFDLTQHPSKPPLDGACNPQIVCRGHSKEGYGLSWSTLLE  193

Query  191  GHLLSASDDHTICLWDISAVPKEGKVVDAKTIFTGHTAVVEDVSWHLLHESLFGSVADDQ  250
            GHLLS +DD  IC WD++   K   ++     +  H  VV DV+WHL H+ LFGSV DD+
Sbjct  194  GHLLSGADDSLICHWDVTQATKNNNILQPLQTYRRHEGVVGDVAWHLHHQHLFGSVGDDK  253

Query  251  KLMIWDTRSNNTSKPSHSVDAHTAEVNCLSFNPYSEFILATGSADKTVALWDLRNLKLKL  310
            KL IWDTR +  S P H+V AH+AE+NCL+FNPYSE+ILATGSADK+V LWDLRNLK KL
Sbjct  254  KLNIWDTRESAHS-PKHTVTAHSAEINCLAFNPYSEYILATGSADKSVGLWDLRNLKNKL  312

Query  311  HSFESHKDEIFQVQWSPHNETILASSGTDRRLNVWDLSKIGEEQSPEDAEDGPPELLFIH  370
            HSF+SH +E+FQVQWSP NETILAS   D+R+++WDLS+IG EQS EDAEDGPPELLFIH
Sbjct  313  HSFDSHNEEVFQVQWSPFNETILASCSADKRIHLWDLSRIGAEQSAEDAEDGPPELLFIH  372

Query  371  GGHTAKISDFSWNPNEPWVICSVSEDNIMQVWQMAENIYNDEDPEGSVDPE  421
            GGHTAKISDF WNPN+PWVI SV+EDNI+Q W +AENIY DED +  V PE
Sbjct  373  GGHTAKISDFCWNPNDPWVIASVAEDNILQTWAIAENIYIDED-DCDVPPE  422


>DIPROT038977
Length=418

 Score = 555 bits (1430),  Expect = 0.0, Method: Compositional matrix adjust.
 Identities = 262/409 (64%), Positives = 324/409 (79%), Gaps = 3/409 (1%)

Query  13   EERVINEEYKIWKKNTPFLYDLVMTHALEWPSLTAQWLPDVTRPEGKDFSIHRLVLGTHT  72
            EE+VINEEYKIWKKNTPFLYD+V+THALEWPSLT QWLP+ T      + +HR VLGTHT
Sbjct  6    EEQVINEEYKIWKKNTPFLYDMVVTHALEWPSLTVQWLPEKTLTADGKYGMHRAVLGTHT  65

Query  73   SD-EQNHLVIASVQLPNDDAQFDASHYDSEKGEFGGFGSVSGKIEIEIKINHEGEVNRAR  131
            SD EQN+L+IA V+LP +D + D   YD + G+FGG+G+ + KI++  +INH+GEVNRAR
Sbjct  66   SDNEQNYLIIADVKLPEEDTEVDGRKYDEQAGDFGGYGAGASKIDVFKRINHDGEVNRAR  125

Query  132  YMPQNPCIIATKTPSSDVLVFDYTKHPSKPDPSGECNPDLRLRGHQKEGYGLSWNPNLSG  191
            Y P +  +IATK+PSSDVLVFDYT+ P+KP   G C P  RLRGH+KEGYGLSW+  ++G
Sbjct  126  YNPLDTKMIATKSPSSDVLVFDYTQQPNKPSSDGACKPLFRLRGHKKEGYGLSWSHQVNG  185

Query  192  HLLSASDDHTICLWDISAVPKEGKVVDAKTIFTGHTAVVEDVSWHLLHESLFGSVADDQK  251
             LLS SDD  IC+W++   P    VV+   IF  H  VVEDV+WH  H++LFGSV DD+ 
Sbjct  186  LLLSGSDDELICMWELGQ-PGLSTVVECTAIFRAHKKVVEDVAWHTKHDNLFGSVGDDRL  244

Query  252  LMIWDTRSNNTSKPSHSV-DAHTAEVNCLSFNPYSEFILATGSADKTVALWDLRNLKLKL  310
            L IWDTRS N  KP++SV DAH+AE+N +SFNP SEFI ATGS+DKTVALWDLRNLK KL
Sbjct  245  LAIWDTRSANYEKPAYSVEDAHSAEINSISFNPKSEFIFATGSSDKTVALWDLRNLKKKL  304

Query  311  HSFESHKDEIFQVQWSPHNETILASSGTDRRLNVWDLSKIGEEQSPEDAEDGPPELLFIH  370
            + F  H+D++FQV W+P N+TILAS  +DRR+NVWDLS+IG+EQ+PEDAEDGPPELLFIH
Sbjct  305  YEFSGHQDDVFQVVWAPFNDTILASCSSDRRINVWDLSRIGDEQTPEDAEDGPPELLFIH  364

Query  371  GGHTAKISDFSWNPNEPWVICSVSEDNIMQVWQMAENIYNDEDPEGSVD  419
            GGHTAK+SD SWN N+PWV+ S SEDNI+QVWQM+E+IY ++D E   D
Sbjct  365  GGHTAKVSDMSWNLNDPWVMMSTSEDNIVQVWQMSESIYTEDDGEAIPD  413


>COEREV005819
Length=454

 Score = 555 bits (1430),  Expect = 0.0, Method: Compositional matrix adjust.
 Identities = 251/407 (62%), Positives = 316/407 (78%), Gaps = 3/407 (1%)

Query  11   AVEERVINEEYKIWKKNTPFLYDLVMTHALEWPSLTAQWLPDVTRPEGKDFSIHRLVLGT  70
            A EE+VINEEYK WKKN+PFLYDL++THALEWPSLT QW PD+ RPEGKD+++ RL+LGT
Sbjct  38   AAEEKVINEEYKTWKKNSPFLYDLLVTHALEWPSLTTQWFPDIERPEGKDYTVQRLLLGT  97

Query  71   HTSD-EQNHLVIASVQLPNDDAQFDASHYDSEKGEFGGFGSVSGKIEIEIKINHEGEVNR  129
            HTSD EQN+L IA VQ+P DD   D    + E GE GG+G    KI I  +INH+GE+NR
Sbjct  98   HTSDNEQNYLQIAQVQVPRDDVNPDQHKLNPETGELGGYGGAECKINIVQRINHDGEINR  157

Query  130  ARYMPQNPCIIATKT--PSSDVLVFDYTKHPSKPDPSGECNPDLRLRGHQKEGYGLSWNP  187
            ARYMPQNP IIATKT   +  V +FD T HPS P+  G C PD+RL GH +EGYG+SWN 
Sbjct  158  ARYMPQNPNIIATKTVVENGAVFIFDRTSHPSTPNSDGVCRPDIRLVGHSREGYGMSWNM  217

Query  188  NLSGHLLSASDDHTICLWDISAVPKEGKVVDAKTIFTGHTAVVEDVSWHLLHESLFGSVA  247
            +  G+++SAS+D T+C+WDI  V KE + ++   +F GHTA+VEDV+WH +H  +F SV 
Sbjct  218  HREGYIVSASEDTTVCMWDIKGVTKEQQSLEPLCVFKGHTAIVEDVAWHAMHPDIFASVG  277

Query  248  DDQKLMIWDTRSNNTSKPSHSVDAHTAEVNCLSFNPYSEFILATGSADKTVALWDLRNLK  307
            DD++L+IWD R     KP+  V AH +EVNC++FNP SE++ ATGS D TVALWDLRNL+
Sbjct  278  DDRRLLIWDIRKAPGEKPAQDVVAHESEVNCVAFNPKSEYVFATGSGDTTVALWDLRNLR  337

Query  308  LKLHSFESHKDEIFQVQWSPHNETILASSGTDRRLNVWDLSKIGEEQSPEDAEDGPPELL  367
             KLHS E+HKDE+ Q+ WSP +ET+LAS+G DRR+NVWD+S+IGEEQ+ EDAEDGPPEL+
Sbjct  338  YKLHSLEAHKDEVLQLSWSPEHETVLASAGGDRRVNVWDISRIGEEQTAEDAEDGPPELM  397

Query  368  FIHGGHTAKISDFSWNPNEPWVICSVSEDNIMQVWQMAENIYNDEDP  414
            FIHGGHT+K+SD  WN NE W +C+ +EDNI+QVWQMA NIY+  DP
Sbjct  398  FIHGGHTSKVSDLGWNLNEDWTLCTTAEDNIVQVWQMASNIYSPIDP  444


>PAUCHR007984
Length=474

 Score = 551 bits (1420),  Expect = 0.0, Method: Compositional matrix adjust.
 Identities = 261/414 (63%), Positives = 317/414 (77%), Gaps = 7/414 (2%)

Query  1    MADKEAAFDDAVEE-RVINEEYKIWKKNTPFLYDLVMTHALEWPSLTAQWLPDVTRPEGK  59
            M+DK  A D+  +E ++INEEYKIWKKNTPFLYD+VMTHALEWPSLT QWLPD   P+GK
Sbjct  32   MSDKGEAKDERGQEMKIINEEYKIWKKNTPFLYDIVMTHALEWPSLTVQWLPDKVTPQGK  91

Query  60   DFSIHRLVLGTHTSD-EQNHLVIASVQLPNDDAQFDASHYDS---EKGEFGGFGSVSGKI  115
            D+SI R++LGTHTS+ E NHL+IA V+LP +  + D   ++    EK E+GG+G  SG++
Sbjct  92   DYSIQRMILGTHTSEGEPNHLMIAEVRLPLEGTEIDLRKFEGSSEEKSEYGGYGGASGRV  151

Query  116  EIEIKINHEGEVNRARYMPQNPCIIATKTPSSDVLVFDYTKHPSKPDPSGECNPDLRLRG  175
            EI   INH+GEVNRARYMPQNP +IATKTP SDV +FD TKH SKP   G C PDLRL G
Sbjct  152  EIIQIINHDGEVNRARYMPQNPNLIATKTPGSDVFIFDRTKHDSKPAKPGSCQPDLRLHG  211

Query  176  HQKEGYGLSWNPNLSGHLLSASDDHTICLWDISAVPKEGKVVDAKTIFTGHTAVVEDVSW  235
            H+KEGYGL+WNP  +G+LLS SDD  +CLWDI A  K    +   + F GHT VVEDV+W
Sbjct  212  HEKEGYGLNWNPRKNGYLLSGSDDTWVCLWDIGAASKSKSTIKPLSTFKGHTDVVEDVAW  271

Query  236  HLLHESLFGSVADDQKLMIWDTRSNNTSKPSHSVDAHTAEVNCLSFNPYSEFILATGSAD  295
            H   E+ F S +DD+ + +WD R + T  P    +AH  EVN LSFNP+SEF+L +GS D
Sbjct  272  HAHDENQFASCSDDKTIALWDMRKSGT--PERKWEAHKMEVNSLSFNPFSEFLLLSGSND  329

Query  296  KTVALWDLRNLKLKLHSFESHKDEIFQVQWSPHNETILASSGTDRRLNVWDLSKIGEEQS  355
            KTVALWDLRN K KLHSFE+H D +  V WSP  ETI+ASS  DRR+NVWDLSKIG+EQ 
Sbjct  330  KTVALWDLRNTKQKLHSFEAHSDSVSGVMWSPFGETIMASSSADRRINVWDLSKIGQEQE  389

Query  356  PEDAEDGPPELLFIHGGHTAKISDFSWNPNEPWVICSVSEDNIMQVWQMAENIY  409
            PEDAEDGPPELLFIHGGHT KI+DFSWN N+ WV+CSV++DN++Q+WQMA+NIY
Sbjct  390  PEDAEDGPPELLFIHGGHTDKIADFSWNRNDDWVMCSVADDNVLQIWQMAQNIY  443


 Score = 49.3 bits (116),  Expect = 4e-04, Method: Compositional matrix adjust.
 Identities = 46/182 (25%), Positives = 72/182 (40%), Gaps = 23/182 (13%)

Query  123  HEGEVNRARYMPQNPCIIATKTPSSDVLVFDYTKHPSKPDPSGECNPDLRLRGHQKEGYG  182
            H+ EVN   + P +  ++ + +    V ++D      K               H     G
Sbjct  306  HKMEVNSLSFNPFSEFLLLSGSNDKTVALWDLRNTKQKLHS---------FEAHSDSVSG  356

Query  183  LSWNPNLSGHLLSASDDHTICLWDISAVPKEGKVVDAKT-------IFTGHTAVVEDVSW  235
            + W+P     + S+S D  I +WD+S + +E +  DA+        I  GHT  + D SW
Sbjct  357  VMWSPFGETIMASSSADRRINVWDLSKIGQEQEPEDAEDGPPELLFIHGGHTDKIADFSW  416

Query  236  HLLHESLFGSVADDQKLMIWDTRSNNTSKPSHSVDAHTAEVNCLSFNPYSEFILATGSAD  295
            +   + +  SVADD  L IW    N   +          E    + +P SE       AD
Sbjct  417  NRNDDWVMCSVADDNVLQIWQMAQNIYEEEDQDEQMEGGEGGATTADPSSE-------AD  469

Query  296  KT  297
            KT
Sbjct  470  KT  471


>PHYPOL009356
Length=389

 Score = 550 bits (1418),  Expect = 0.0, Method: Compositional matrix adjust.
 Identities = 266/390 (68%), Positives = 308/390 (79%), Gaps = 6/390 (2%)

Query  36   MTHALEWPSLTAQWLPDVTRPEGKDFSIHRLVLGTHTSD-EQNHLVIASVQLPNDDAQFD  94
            MTHALEWPSLT  WLPD      K+FS+ RLVLGTHTSD EQN+L+IA V LP DDA  D
Sbjct  1    MTHALEWPSLTVHWLPDKKIQSNKEFSVQRLVLGTHTSDAEQNYLMIAKVHLPLDDANID  60

Query  95   ASHYDSEKGEFGGFGSVSGKIEIEIKINHEGEVNRARYMPQNPCIIATKTPSSDVLVFDY  154
               YD +KGE GGFG+VS KIEIE +INH GEVNRAR MPQNP IIATKT +SDV +FDY
Sbjct  61   PRKYDDQKGEVGGFGAVSEKIEIEQRINHSGEVNRARAMPQNPTIIATKTVTSDVFLFDY  120

Query  155  TKHPSKPDPSGECNPDLRLRGHQKEGYGLSWNPNLSGHLLSASDDHTICLWDISAVPKEG  214
            T+HPSKP   G+CNP+  L+GH KEGYG+ WNP+  GHLLSASDD TICLWDI    K  
Sbjct  121  TRHPSKPSADGKCNPNAILKGHTKEGYGIDWNPSREGHLLSASDDKTICLWDIHDA-KAN  179

Query  215  KVVDAKTIFTGHTAVVEDVSWHLLHESLFGSVADDQKLMIWDTRSNNTSKPSHSVDAHTA  274
              ++AK IF GH  VVEDV+WH  H   F S  DD+KLMIWD R+N  + P   V+AH  
Sbjct  180  TTIEAKQIFRGHKEVVEDVAWHCSHADYFASAGDDKKLMIWDVRTN--ADPLQ-VEAHAG  236

Query  275  EVNCLSFNPYSEFILATGSADKTVALWDLRNLKLKLHSFESHKDEIFQVQWSPHNETILA  334
            EVNC++FNP+ EF+LATGSADKTVALWD+RNL  KLHSF SH DE+FQVQWSPH+ET+LA
Sbjct  237  EVNCVAFNPFCEFLLATGSADKTVALWDMRNLDAKLHSFVSHTDEVFQVQWSPHHETVLA  296

Query  335  SSGTDRRLNVWDLSKIGEEQSPEDAEDGPPELLFIHGGHTAKISDFSWNPNEPWVICSVS  394
            S G+DRR+NVWDLS+IG+EQ+ EDAEDGPPELLFIHGGHT+KISDFSWN NEPWV+ SV+
Sbjct  297  SCGSDRRVNVWDLSRIGDEQTAEDAEDGPPELLFIHGGHTSKISDFSWNYNEPWVLASVA  356

Query  395  EDNIMQVWQMAENIYNDEDPEGSVDPEGQG  424
            EDNI+QVWQMAENIYND+D +    P  +G
Sbjct  357  EDNIIQVWQMAENIYNDDDTD-EAQPSNEG  385


>CHLREI014521
Length=418

 Score = 548 bits (1411),  Expect = 0.0, Method: Compositional matrix adjust.
 Identities = 257/414 (62%), Positives = 318/414 (77%), Gaps = 1/414 (0%)

Query  1    MADKEAAFDDAVEERVINEEYKIWKKNTPFLYDLVMTHALEWPSLTAQWLPDVTRPEGKD  60
            M   +  + D VEER+ NEEYKIWKKNTPFLYDLV+THALEWPSLT QWLPD     GKD
Sbjct  1    MGRDDEDYPDEVEERLTNEEYKIWKKNTPFLYDLVVTHALEWPSLTVQWLPDKEITAGKD  60

Query  61   FSIHRLVLGTHTSD-EQNHLVIASVQLPNDDAQFDASHYDSEKGEFGGFGSVSGKIEIEI  119
            +S  +L+LGTHTSD EQN+L+IA VQLP ++++ D   +D E+ E GGFG   GK+ +  
Sbjct  61   YSKQKLILGTHTSDNEQNYLMIAEVQLPLEESELDGRGFDDERNEVGGFGGAHGKVHVIQ  120

Query  120  KINHEGEVNRARYMPQNPCIIATKTPSSDVLVFDYTKHPSKPDPSGECNPDLRLRGHQKE  179
            +INH+GEVNRAR+MPQ+  IIATKT S+DV VFDY+KHPSKP   G C P+L L GH+ E
Sbjct  121  QINHDGEVNRARHMPQDKFIIATKTVSADVYVFDYSKHPSKPSADGLCRPNLVLTGHKTE  180

Query  180  GYGLSWNPNLSGHLLSASDDHTICLWDISAVPKEGKVVDAKTIFTGHTAVVEDVSWHLLH  239
            GYGL+W+P + GHLLS SDD  ICLWDI A PK    + A+TI+  H  VVEDV+WH  H
Sbjct  181  GYGLAWSPYMPGHLLSGSDDAQICLWDIQAAPKNVNKLAARTIYQEHQGVVEDVAWHCHH  240

Query  240  ESLFGSVADDQKLMIWDTRSNNTSKPSHSVDAHTAEVNCLSFNPYSEFILATGSADKTVA  299
              +FGSV DD++L++WD R   +     + +AH+AEVNC++FNP +  ILATGSADKTVA
Sbjct  241  ADIFGSVGDDKQLILWDVRRPPSQGVMIAAEAHSAEVNCIAFNPLNPNILATGSADKTVA  300

Query  300  LWDLRNLKLKLHSFESHKDEIFQVQWSPHNETILASSGTDRRLNVWDLSKIGEEQSPEDA  359
            L D RNL  +LH FE H DE+FQ+ WSP NET+LAS G DRR+ VWDLS+IG+EQ+PEDA
Sbjct  301  LHDWRNLSQRLHVFEGHADEVFQIGWSPKNETVLASCGADRRVMVWDLSRIGDEQTPEDA  360

Query  360  EDGPPELLFIHGGHTAKISDFSWNPNEPWVICSVSEDNIMQVWQMAENIYNDED  413
            EDGPPELLFIHGGHT+KISD +WN N+ WV+ SV+EDNI+Q+WQMA NIY ++D
Sbjct  361  EDGPPELLFIHGGHTSKISDLAWNGNDDWVVASVAEDNILQIWQMASNIYEEQD  414


>MONNEG010195
Length=413

 Score = 539 bits (1388),  Expect = 0.0, Method: Compositional matrix adjust.
 Identities = 257/412 (62%), Positives = 324/412 (79%), Gaps = 2/412 (0%)

Query  1    MADKEAAFDDAVEERVINEEYKIWKKNTPFLYDLVMTHALEWPSLTAQWLP-DVTRPEGK  59
            M + +  + D VEER+INEEYKIWKKNTPFLYDLV+THALEWPSLT QWLP +     G+
Sbjct  1    MGNGDDEYPDEVEERLINEEYKIWKKNTPFLYDLVITHALEWPSLTVQWLPGEKEVVPGQ  60

Query  60   DFSIHRLVLGTHTSD-EQNHLVIASVQLPNDDAQFDASHYDSEKGEFGGFGSVSGKIEIE  118
            D+S  +L+LGTHTSD EQN+L++A VQLP  D++ DA  YD E+GE GGFGS  GK+ I 
Sbjct  61   DYSKQKLILGTHTSDNEQNYLMLAEVQLPLQDSEVDARGYDDERGEVGGFGSAHGKVNIV  120

Query  119  IKINHEGEVNRARYMPQNPCIIATKTPSSDVLVFDYTKHPSKPDPSGECNPDLRLRGHQK  178
             +INH+GEVNRAR MPQ+   IATKT S++V VFD+ KHPSKP   G CNPDLRL GH+ 
Sbjct  121  QQINHDGEVNRARAMPQDKFKIATKTVSAEVWVFDWAKHPSKPPSDGACNPDLRLLGHRT  180

Query  179  EGYGLSWNPNLSGHLLSASDDHTICLWDISAVPKEGKVVDAKTIFTGHTAVVEDVSWHLL  238
            EGYGL+W+P   GHLLS SDD  IC+WDI+A  +  + VDAK I++ H+ V+EDV+WH  
Sbjct  181  EGYGLAWSPFHRGHLLSGSDDAQICIWDINANTRGNRQVDAKVIYSEHSGVIEDVAWHQH  240

Query  239  HESLFGSVADDQKLMIWDTRSNNTSKPSHSVDAHTAEVNCLSFNPYSEFILATGSADKTV  298
            H  +FGSV DD++L++WDTR         + +AH+AEVNC++FNP++  +LATGSADKTV
Sbjct  241  HADIFGSVGDDKQLVLWDTRKPPKDGVMVAAEAHSAEVNCIAFNPHNPHVLATGSADKTV  300

Query  299  ALWDLRNLKLKLHSFESHKDEIFQVQWSPHNETILASSGTDRRLNVWDLSKIGEEQSPED  358
            AL D RNL  +LH FESH +E+FQ+ WSP +ETIL+S G DRR+ +WDLS+IG+EQS ED
Sbjct  301  ALHDWRNLSQRLHVFESHSEEVFQIGWSPKHETILSSCGADRRVMIWDLSRIGDEQSEED  360

Query  359  AEDGPPELLFIHGGHTAKISDFSWNPNEPWVICSVSEDNIMQVWQMAENIYN  410
            A+DGPPELLFIHGGHT+KISDFSW+PN+ WV+ SV+EDNI+QVWQMAEN+ +
Sbjct  361  AQDGPPELLFIHGGHTSKISDFSWSPNDDWVVASVAEDNILQVWQMAENLID  412


>MALCAL001052
Length=418

 Score = 539 bits (1388),  Expect = 0.0, Method: Compositional matrix adjust.
 Identities = 256/410 (62%), Positives = 319/410 (78%), Gaps = 5/410 (1%)

Query  7    AFDDAVEERVINEEYKIWKKNTPFLYDLVMTHALEWPSLTAQWLPDVTRPEGKDFSIHRL  66
            A  D +EE++INEEYK+WKKNTPFLYD+V+THALEWPSLTAQW PD  R E K+ S HRL
Sbjct  4    AMTDEMEEKLINEEYKVWKKNTPFLYDVVITHALEWPSLTAQWFPD-KRTESKEMSKHRL  62

Query  67   VLGTHTSD-EQNHLVIASVQLPNDDAQFDASHYDSEKGEFGGFGSVSGKIEIEIKINHEG  125
            +LGTHTS+  QN+++IA V+LPN+DA+ +   +D E GE GGFG+   KIEI   + HEG
Sbjct  63   LLGTHTSEGAQNYILIAEVKLPNEDAEIEVK-FDEEHGEVGGFGAPGSKIEIVQTLAHEG  121

Query  126  EVNRARYMPQNPCIIATKTPSSDVLVFDYTKHPSKPDPSGECNPDLRLRGHQKEGYGLSW  185
            EVNRARYMPQNP IIATKT S +V +FD+TKHP+KP       P  RLRGH KEG+GLSW
Sbjct  122  EVNRARYMPQNPTIIATKTNSGEVCIFDHTKHPAKP-TDDTMRPQARLRGHTKEGFGLSW  180

Query  186  NPNLSGHLLSASDDHTICLWDISAVPKEGKVVDAKTIFTGHTAVVEDVSWHLLHESLFGS  245
            +P   G LLS+++D  +C+WD+        V+D  T+F GHT VV DV+WH  H  LFGS
Sbjct  181  SPVNPGSLLSSAEDRVVCMWDVGQTTAMAGVMDPVTVFRGHTDVVGDVAWHTFHRHLFGS  240

Query  246  VADDQKLMIWDTRSNNTSKPSHSVDAHTAEVNCLSFNPYSEFILATGSADKTVALWDLRN  305
            V+DD+++++WDTR     KP  +VDAH   VN +SF+P+SEF++ATGSADKTV LWDLRN
Sbjct  241  VSDDRRMLLWDTREKEI-KPVFAVDAHARAVNTISFSPFSEFLVATGSADKTVGLWDLRN  299

Query  306  LKLKLHSFESHKDEIFQVQWSPHNETILASSGTDRRLNVWDLSKIGEEQSPEDAEDGPPE  365
            LKLKLHSFE H  ++ QV+WSP NE ILAS  +DRR+NVWDLS+IG+EQSPED EDGPPE
Sbjct  300  LKLKLHSFEHHTADVLQVEWSPVNEAILASCSSDRRVNVWDLSRIGQEQSPEDMEDGPPE  359

Query  366  LLFIHGGHTAKISDFSWNPNEPWVICSVSEDNIMQVWQMAENIYNDEDPE  415
            LLFIHGGHT+K+SDFSWNPN  ++I SV+EDNI+Q WQM+E+IY ++D E
Sbjct  360  LLFIHGGHTSKVSDFSWNPNVDFMIASVAEDNILQCWQMSESIYREDDDE  409


>MALJAK010890
Length=423

 Score = 538 bits (1387),  Expect = 0.0, Method: Compositional matrix adjust.
 Identities = 262/418 (63%), Positives = 320/418 (77%), Gaps = 10/418 (2%)

Query  1    MADKEAAFDDAVEERVINEEYKIWKKNTPFLYDLVMTHALEWPSLTAQWLPDVTRPEGKD  60
            MA  +    D  EE++INEEYKIWKKNTPFLYD+V++H LEWPSLT QW PD T  E K+
Sbjct  1    MAAADEDMIDEQEEKIINEEYKIWKKNTPFLYDVVVSHTLEWPSLTVQWFPDKTSEE-KE  59

Query  61   FSIHRLVLGTHTS-DEQNHLVIASVQLPNDDAQFDASHYDSEKGEFGGFGSV---SGKIE  116
            FS HRL+LGTHTS  EQN+L+IA V+LPN+DA+ D   YD E GE GGFG+     GKI+
Sbjct  60   FSKHRLLLGTHTSGSEQNYLLIAEVKLPNEDAEIDVRQYDEEHGEIGGFGTAPGGKGKID  119

Query  117  IEIKINH-EGEVNRARYMPQNPCIIATKTPSSDVLVFDYTKHPSKPDPSGECNPDLRLRG  175
            I IKI H +GEVNRARYMPQNP IIATK PS +V V+DYTKH S  D + +  P   L G
Sbjct  120  ITIKIPHKDGEVNRARYMPQNPTIIATKPPSKNVNVYDYTKHAS--DGTSDGRPQAILTG  177

Query  176  HQKEGYGLSWNPNLSGHLLSASDDHTICLWDISAVPKEGKVVDAKTIFTGHTAVVEDVSW  235
            H +EG+GLSWN    G LLS+S D T+C+WD+    K G  + A +IFTGHT +V DV+W
Sbjct  178  HTEEGFGLSWNRVQQGLLLSSSSDRTVCMWDLGQATKLGSELPAMSIFTGHTDIVGDVAW  237

Query  236  HLLHESLFGSVADDQKLMIWDTRSNNTSKPSHSVDAHTAEVNCLSFNPYSEFILATGSAD  295
            H+ H+ LFGSV DD+KLM+WDTR     KP + V+AH+A +N ++FNP+SEF++ATGSAD
Sbjct  238  HMTHKHLFGSVGDDKKLMLWDTREG--LKPVYVVEAHSAAINTVAFNPFSEFLVATGSAD  295

Query  296  KTVALWDLRNLKLKLHSFESHKDEIFQVQWSPHNETILASSGTDRRLNVWDLSKIGEEQS  355
            KTVALWDLRNLKLKLHSFE H  ++ QV+WSP NE +L S   DRR+N+WDLS+IGEEQ+
Sbjct  296  KTVALWDLRNLKLKLHSFEGHTQDVLQVEWSPINEAVLGSCSADRRINIWDLSRIGEEQT  355

Query  356  PEDAEDGPPELLFIHGGHTAKISDFSWNPNEPWVICSVSEDNIMQVWQMAENIYNDED  413
            PEDA DG PELLFIHGGHTAK SDFS+NPN  +++ SV+EDN++Q WQMAENIY DED
Sbjct  356  PEDAADGAPELLFIHGGHTAKTSDFSFNPNYEFLVASVAEDNVLQCWQMAENIYRDED  413


>MALJAK007728
Length=423

 Score = 538 bits (1387),  Expect = 0.0, Method: Compositional matrix adjust.
 Identities = 262/418 (63%), Positives = 320/418 (77%), Gaps = 10/418 (2%)

Query  1    MADKEAAFDDAVEERVINEEYKIWKKNTPFLYDLVMTHALEWPSLTAQWLPDVTRPEGKD  60
            MA  +    D  EE++INEEYKIWKKNTPFLYD+V++H LEWPSLT QW PD T  E K+
Sbjct  1    MAAADEDMIDEQEEKIINEEYKIWKKNTPFLYDVVVSHTLEWPSLTVQWFPDKTSEE-KE  59

Query  61   FSIHRLVLGTHTS-DEQNHLVIASVQLPNDDAQFDASHYDSEKGEFGGFGSV---SGKIE  116
            FS HRL+LGTHTS  EQN+L+IA V+LPN+DA+ D   YD E GE GGFG+     GKI+
Sbjct  60   FSKHRLLLGTHTSGSEQNYLLIAEVKLPNEDAEIDVRQYDEEHGEIGGFGTAPGGKGKID  119

Query  117  IEIKINH-EGEVNRARYMPQNPCIIATKTPSSDVLVFDYTKHPSKPDPSGECNPDLRLRG  175
            I IKI H +GEVNRARYMPQNP IIATK PS +V V+DYTKH S  D + +  P   L G
Sbjct  120  ITIKIPHKDGEVNRARYMPQNPTIIATKPPSKNVNVYDYTKHAS--DGTSDGRPQAILTG  177

Query  176  HQKEGYGLSWNPNLSGHLLSASDDHTICLWDISAVPKEGKVVDAKTIFTGHTAVVEDVSW  235
            H +EG+GLSWN    G LLS+S D T+C+WD+    K G  + A +IFTGHT +V DV+W
Sbjct  178  HTEEGFGLSWNRVQQGLLLSSSSDRTVCMWDLGQATKLGSELPAMSIFTGHTDIVGDVAW  237

Query  236  HLLHESLFGSVADDQKLMIWDTRSNNTSKPSHSVDAHTAEVNCLSFNPYSEFILATGSAD  295
            H+ H+ LFGSV DD+KLM+WDTR     KP + V+AH+A +N ++FNP+SEF++ATGSAD
Sbjct  238  HMTHKHLFGSVGDDKKLMLWDTREG--LKPVYVVEAHSAAINTVAFNPFSEFLVATGSAD  295

Query  296  KTVALWDLRNLKLKLHSFESHKDEIFQVQWSPHNETILASSGTDRRLNVWDLSKIGEEQS  355
            KTVALWDLRNLKLKLHSFE H  ++ QV+WSP NE +L S   DRR+N+WDLS+IGEEQ+
Sbjct  296  KTVALWDLRNLKLKLHSFEGHTQDVLQVEWSPINEAVLGSCSADRRINIWDLSRIGEEQT  355

Query  356  PEDAEDGPPELLFIHGGHTAKISDFSWNPNEPWVICSVSEDNIMQVWQMAENIYNDED  413
            PEDA DG PELLFIHGGHTAK SDFS+NPN  +++ SV+EDN++Q WQMAENIY DED
Sbjct  356  PEDAADGAPELLFIHGGHTAKTSDFSFNPNYEFLVASVAEDNVLQCWQMAENIYRDED  413


>PLAMIC002233
Length=422

 Score = 538 bits (1385),  Expect = 0.0, Method: Compositional matrix adjust.
 Identities = 264/403 (66%), Positives = 315/403 (78%), Gaps = 1/403 (0%)

Query  12   VEERVINEEYKIWKKNTPFLYDLVMTHALEWPSLTAQWLPDVTRPEGKDFSIHRLVLGTH  71
            VEERVI+EEYKIWKKNTPFLYDLV+THALEWPSLT QWLP+   P G  +S  R++LGTH
Sbjct  9    VEERVISEEYKIWKKNTPFLYDLVVTHALEWPSLTVQWLPEKKTPPGVKYSEQRMLLGTH  68

Query  72   TSD-EQNHLVIASVQLPNDDAQFDASHYDSEKGEFGGFGSVSGKIEIEIKINHEGEVNRA  130
            TSD EQNHL++  ++LP +D       Y+  +GE GGFG V G++EI  KINH+GEVNR 
Sbjct  69   TSDGEQNHLMVGEIKLPVEDTPVAVKQYNETEGEMGGFGGVGGRVEIVQKINHDGEVNRV  128

Query  131  RYMPQNPCIIATKTPSSDVLVFDYTKHPSKPDPSGECNPDLRLRGHQKEGYGLSWNPNLS  190
            RYMPQ   ++ATKT ++DV +FD T HPS P   G   PDL LRGH+KEGYGLSWNP  S
Sbjct  129  RYMPQKTHVVATKTVTADVCIFDLTAHPSMPTSDGPAEPDLILRGHEKEGYGLSWNPIES  188

Query  191  GHLLSASDDHTICLWDISAVPKEGKVVDAKTIFTGHTAVVEDVSWHLLHESLFGSVADDQ  250
            G LLS SDDH IC+WD++A  K  KV+D   ++T HT VVEDV+WHL H S FGSV DD+
Sbjct  189  GLLLSGSDDHKICMWDLNAHTKGDKVLDRTKVYTAHTNVVEDVAWHLFHPSFFGSVGDDR  248

Query  251  KLMIWDTRSNNTSKPSHSVDAHTAEVNCLSFNPYSEFILATGSADKTVALWDLRNLKLKL  310
            KL IWDTRS     P+H + AH AE+NCL+FNPYSE + ATGSADKTVALWD+RN  +KL
Sbjct  249  KLCIWDTRSCKPDAPTHEIQAHQAEINCLAFNPYSENLFATGSADKTVALWDIRNPSVKL  308

Query  311  HSFESHKDEIFQVQWSPHNETILASSGTDRRLNVWDLSKIGEEQSPEDAEDGPPELLFIH  370
            HSF  H+DEIF +QWSP NET+ AS G DRR+ VWD S+IG+EQS +DAEDGPPELLF+H
Sbjct  309  HSFVGHEDEIFHIQWSPFNETVFASCGGDRRVCVWDASRIGQEQSADDAEDGPPELLFVH  368

Query  371  GGHTAKISDFSWNPNEPWVICSVSEDNIMQVWQMAENIYNDED  413
            GGHTAK SD SWNPN+PWV+ SV+EDN++ VWQMAENIYND+D
Sbjct  369  GGHTAKPSDMSWNPNDPWVMASVAEDNVLHVWQMAENIYNDDD  411


>HALSEO008279
Length=424

 Score = 538 bits (1385),  Expect = 0.0, Method: Compositional matrix adjust.
 Identities = 247/405 (61%), Positives = 324/405 (80%), Gaps = 3/405 (1%)

Query  13   EERVINEEYKIWKKNTPFLYDLVMTHALEWPSLTAQWLPDVTRPEGKDFSIHRLVLGTHT  72
            EER+INEEYKIWKKN PFLYD V+T+AL+WPSLT  WLPD    EGKD++ H++VLGTHT
Sbjct  10   EERIINEEYKIWKKNCPFLYDTVITNALDWPSLTVDWLPDRHNVEGKDYAEHKMVLGTHT  69

Query  73   SD-EQNHLVIASVQLPNDDAQFDASHYDSEKGEFGGFGSVSGKIEIEIKINHEGEVNRAR  131
            +D E N+L+IA+V+LPN+DA+ DA  YD E+GE GG+G ++GK EI +K+ HEGEVNRAR
Sbjct  70   ADNEPNYLMIATVRLPNEDAEIDARKYDEERGELGGYGGLTGKFEITVKMRHEGEVNRAR  129

Query  132  YMPQNPCIIATKTPSSDVLVFDYTKHPSKP-DPSGECNPDLRLRGHQKEGYGLSWNPNLS  190
            Y PQN  +I TK+P+ DV V+DY+KHPS+P +   EC P+LR +GH  +G+GL W+P L 
Sbjct  130  YCPQNQFLIGTKSPTGDVFVYDYSKHPSRPAEGDNECKPELRCKGHTADGFGLDWSPLLP  189

Query  191  GHLLSASDDHTICLWDISAVPKEGKVVDAKTIFTGHTAVVEDVSWHLLHESLFGSVADDQ  250
            G LLS SDDH ICLWD       G  +D  + F  H AV+EDV+WH  H+ LF SV DD+
Sbjct  190  GKLLSGSDDHKICLWDTHGKTAAGGSLDPISTFDFHEAVIEDVAWHRHHKDLFASVGDDK  249

Query  251  KLMIWDTRSNNTSKPSHSVDAHTAEVNCLSFNPYSEFILATGSADKTVALWDLRNLKLKL  310
            +L IWDTR+++ ++PS S+ AH +EVN +SFNP+ E++L TGS+DKTVA+WD RN+K KL
Sbjct  250  RLCIWDTRASD-NQPSKSIVAHQSEVNAVSFNPFQEYLLLTGSSDKTVAMWDNRNMKEKL  308

Query  311  HSFESHKDEIFQVQWSPHNETILASSGTDRRLNVWDLSKIGEEQSPEDAEDGPPELLFIH  370
            HSFE+H+D+IF V+WSP NE++ ASSG+DRR+++WD+++IGEEQS +DAEDGPPELLFIH
Sbjct  309  HSFEAHEDQIFTVKWSPFNESVFASSGSDRRVHIWDVARIGEEQSEQDAEDGPPELLFIH  368

Query  371  GGHTAKISDFSWNPNEPWVICSVSEDNIMQVWQMAENIYNDEDPE  415
            GGHT+KISDFSWN N+ W I SV+EDNI+Q+WQ+AENI++ +  E
Sbjct  369  GGHTSKISDFSWNENDDWFIASVAEDNILQIWQVAENIHSGDTSE  413


>BIGNAT000451
Length=423

 Score = 538 bits (1385),  Expect = 0.0, Method: Compositional matrix adjust.
 Identities = 255/421 (61%), Positives = 318/421 (76%), Gaps = 6/421 (1%)

Query  2    ADKEAAFDDAVEERVINEEYKIWKKNTPFLYDLVMTHALEWPSLTAQWLPDVTRPEGKDF  61
            A+K    +   +E++IN+EYKIWKKN PFLYD+VMTHALEWPSLT +WLPD  R + KD+
Sbjct  4    AEKAGEVNPGDDEKLINDEYKIWKKNAPFLYDIVMTHALEWPSLTVEWLPDKQRQKDKDY  63

Query  62   SIHRLVLGTHTSD-EQNHLVIASVQLPNDDAQFDASHYDSEKGEFGGFGSVSGKIEIEIK  120
            S+ RL+LGTHTS  EQNHL+ A V+LP +D Q DA  Y+ EK  +GG+  V+G++E+  K
Sbjct  64   SVQRLILGTHTSGGEQNHLMFAEVRLPLEDTQIDARKYE-EKNGYGGYSGVTGRLEVTQK  122

Query  121  INHEGEVNRARYMPQNPCIIATKTPSSDVLVFDYTKHPSKPDPSGECNPDLRLRGHQKEG  180
            INH GEVNRARYMPQNP I+ATKT ++ VLVFD TKH SKP  +G  NPDL L GH+KEG
Sbjct  123  INHPGEVNRARYMPQNPNIVATKTANAQVLVFDKTKHASKPPKNGVSNPDLMLEGHKKEG  182

Query  181  YGLSWNPNLSGHLLSASDDHTICLWDISAVPKEGKV--VDAKTIFTGHTAVVEDVSWHLL  238
            YG+SWNP   G+LLS SDD  +C WDI+A  K GK   + A   F  HT +VEDV+W+  
Sbjct  183  YGISWNPGAEGYLLSGSDDALVCYWDINAQGKMGKASTLQATAKFEKHTDIVEDVAWNPH  242

Query  239  HESLFGSVADDQKLMIWDTRSNNTSKPSHSVDAHTAEVNCLSFNPYSEFILATGSADKTV  298
            HE LFGS  DD+ L++WDTR    SK    + AH  EVNCLSFNP+SE++  TGSADKTV
Sbjct  243  HEKLFGSCGDDKLLILWDTRQKGPSK--EPIRAHDGEVNCLSFNPFSEYLFVTGSADKTV  300

Query  299  ALWDLRNLKLKLHSFESHKDEIFQVQWSPHNETILASSGTDRRLNVWDLSKIGEEQSPED  358
             LWD RNL  K+HS ESH+++IF V W P  E+ILAS G DRR+N+WDLSKIG++Q+PED
Sbjct  301  GLWDQRNLSDKIHSLESHQEQIFNVAWCPFQESILASCGADRRVNIWDLSKIGQKQTPED  360

Query  359  AEDGPPELLFIHGGHTAKISDFSWNPNEPWVICSVSEDNIMQVWQMAENIYNDEDPEGSV  418
            AEDGPPELLF+HGGHT KISDFSWN NE W+I SV+++NI+Q+WQ  +NIY D+DP  + 
Sbjct  361  AEDGPPELLFVHGGHTDKISDFSWNKNEDWMIASVADNNILQIWQPTDNIYTDDDPASAA  420

Query  419  D  419
            +
Sbjct  421  E  421


>COLVIE005236
Length=422

 Score = 537 bits (1384),  Expect = 0.0, Method: Compositional matrix adjust.
 Identities = 257/400 (64%), Positives = 309/400 (77%), Gaps = 5/400 (1%)

Query  17   INEEYKIWKKNTPFLYDLVMTHALEWPSLTAQWLPDVTRPEGKDFSIHRLVLGTHTSD-E  75
            INE+YKIWKKN PFLYD ++  ALEWPSLT QWLPD     GKD+++HR++LGTHTSD E
Sbjct  18   INEDYKIWKKNVPFLYDTLVVSALEWPSLTVQWLPDKRSVGGKDWNVHRMILGTHTSDNE  77

Query  76   QNHLVIASVQLPNDDAQFDASHYDSEKGEFGGFGSVSGKIEIEIKINHEGEVNRARYMPQ  135
            QN+L+IA  +LP++D + D   Y  +K E GG G+   KI+I IKINHEGEVNRARYMPQ
Sbjct  78   QNYLMIAEAKLPSEDTEVDVKKYMDDK-ESGGLGTEGAKIDITIKINHEGEVNRARYMPQ  136

Query  136  NPCIIATKTPSSDVLVFDYTKHPSKPDPSGECNPDLRLRGHQKEGYGLSWNPNLSGHLLS  195
            N  +IATKTP ++V +FD +K PSKP   G   P LRL GH+KEGYGL WN    G LLS
Sbjct  137  NCSLIATKTPRAEVHLFDVSKLPSKPSADGIARPVLRLTGHKKEGYGLDWNTLKQGELLS  196

Query  196  ASDDHTICLWDISAVPKEGKVVDAKTIFTGHTAVVEDVSWHLLHESLFGSVADDQKLMIW  255
             SDD  ICLWD+ +  K    ++AK+IFT HT VVEDV+W   H  +FGSV DD+KL +W
Sbjct  197  GSDDMQICLWDVESSLKSDSTLEAKSIFTAHTNVVEDVAWSKHHAEIFGSVGDDRKLFLW  256

Query  256  DTRSNNTSKPSHSVDAHTAEVNCLSFNPYSEFILATGSADKTVALWDLRNLKLKLHSFES  315
            DTR    S P+ ++DAH AEVNCL+FNPYSEF+L TGSADKTVALWDLRNL +KLHSFE 
Sbjct  257  DTRK---STPAFALDAHAAEVNCLAFNPYSEFMLFTGSADKTVALWDLRNLTVKLHSFEG  313

Query  316  HKDEIFQVQWSPHNETILASSGTDRRLNVWDLSKIGEEQSPEDAEDGPPELLFIHGGHTA  375
            H DE+FQ+  +P NETI AS   DRRL +WDLS+IG EQ+PEDAEDGPPELLF+HGGHTA
Sbjct  314  HTDEVFQISCAPFNETIFASCAADRRLIIWDLSRIGLEQTPEDAEDGPPELLFVHGGHTA  373

Query  376  KISDFSWNPNEPWVICSVSEDNIMQVWQMAENIYNDEDPE  415
            KISDFSWN N+PW + SV+EDNI+QVWQMAENIY D++ +
Sbjct  374  KISDFSWNLNDPWSVASVAEDNIIQVWQMAENIYADDEEQ  413


>RHIIRR011654
Length=438

 Score = 536 bits (1380),  Expect = 0.0, Method: Compositional matrix adjust.
 Identities = 249/410 (61%), Positives = 319/410 (78%), Gaps = 4/410 (1%)

Query  11   AVEERVINEEYKIWKKNTPFLYDLVMTHALEWPSLTAQWLPDVTRPEGKDFSIHRLVLGT  70
            A+EE+++NEEYKIWKKN+PFLYDLV+THALEWP+LT QW  D+ +PEGKD++I RL++GT
Sbjct  28   AIEEKIVNEEYKIWKKNSPFLYDLVITHALEWPTLTCQWFQDIEKPEGKDYTIQRLLIGT  87

Query  71   HTSD-EQNHLVIASVQLPNDDAQFDASHYDSEKGEFGGFGSVSGKIEIEIKINHEGEVNR  129
            HTSD +QN++ IA+VQLP  D+  D   Y+ EK   G  G    +I +  +INH+GEVNR
Sbjct  88   HTSDNDQNYVEIANVQLPKSDSDIDPRKYEEEKAA-GAHGE--SRITVVQRINHDGEVNR  144

Query  130  ARYMPQNPCIIATKTPSSDVLVFDYTKHPSKPDPSGECNPDLRLRGHQKEGYGLSWNPNL  189
            ARYMPQ+  IIATKT + DV +FD TKHPS+P   G CNP+L+LRGH KEGYGLSW+P  
Sbjct  145  ARYMPQDQNIIATKTVTGDVYIFDLTKHPSRPLAEGVCNPELKLRGHTKEGYGLSWSPFD  204

Query  190  SGHLLSASDDHTICLWDISAVPKEGKVVDAKTIFTGHTAVVEDVSWHLLHESLFGSVADD  249
             GH+L AS+D TIC W+I+   +E + ++   ++ GH A+VEDV+WH     +FGSV DD
Sbjct  205  KGHILDASEDTTICHWNINGNTRETRTMEPFRVYRGHEAIVEDVAWHTKDPHIFGSVGDD  264

Query  250  QKLMIWDTRSNNTSKPSHSVDAHTAEVNCLSFNPYSEFILATGSADKTVALWDLRNLKLK  309
            QKL+IWD R +   KP HS+ AH +EVN L+FNP+++FILATG+ DKT++LWDLRNLK+K
Sbjct  265  QKLLIWDVRPDRADKPVHSIIAHQSEVNSLAFNPHNDFILATGAGDKTLSLWDLRNLKIK  324

Query  310  LHSFESHKDEIFQVQWSPHNETILASSGTDRRLNVWDLSKIGEEQSPEDAEDGPPELLFI  369
            LH+ E H  EI QV+WSPH+ETILAS+  DRR+N+WDLS+IG EQ+ EDAEDGPPELLF+
Sbjct  325  LHTLEQHTGEIVQVEWSPHDETILASAAGDRRVNIWDLSRIGSEQTAEDAEDGPPELLFM  384

Query  370  HGGHTAKISDFSWNPNEPWVICSVSEDNIMQVWQMAENIYNDEDPEGSVD  419
            HGGHT KISDFSWNP+ PWV+ S +EDNI+QVWQ A NIY  ++ E   D
Sbjct  385  HGGHTNKISDFSWNPHLPWVVASAAEDNIIQVWQPAANIYTIDEREIPAD  434


>GRACHO001713
Length=441

 Score = 536 bits (1380),  Expect = 0.0, Method: Compositional matrix adjust.
 Identities = 252/406 (62%), Positives = 315/406 (78%), Gaps = 4/406 (1%)

Query  14   ERVINEEYKIWKKNTPFLYDLVMTHALEWPSLTAQWLPDVTRPEGKDFSIHRLVLGTHTS  73
            ER+INEEYKIWKKNTPFLYDLV+T ALEWPSLT QWLP        ++S+ +++LGTHTS
Sbjct  8    ERLINEEYKIWKKNTPFLYDLVITKALEWPSLTCQWLPFKREKTSGEYSVEKMILGTHTS  67

Query  74   D-EQNHLVIASVQLPNDDAQFDASHYDSEKG-EFGGFGSVS-GKIEIEIKINHEGEVNRA  130
            D EQNHL+IA  ++PN++A+ D + Y    G E GG+ +   GK+EI  KINH+GEVNRA
Sbjct  68   DGEQNHLMIAEARIPNENAEIDGTKYTDRDGDEPGGYRTGQHGKVEIIQKINHDGEVNRA  127

Query  131  RYMPQNPCIIATKTPSSDVLVFDYTKHPSKPDPSGECNPDLRLRGHQKEGYGLSWNPNLS  190
            RYMPQNP IIATKT  SDV VFD +KH  KP   G+C P LRL+GH+KEGYG++WNP  S
Sbjct  128  RYMPQNPFIIATKTVQSDVFVFDTSKHQFKPPADGKCTPQLRLKGHKKEGYGIAWNPKDS  187

Query  191  GHLLSASDDHTICLWDISAVP-KEGKVVDAKTIFTGHTAVVEDVSWHLLHESLFGSVADD  249
            G L+S +DD  IC W+I A   K G  ++    + GH  VVEDV+WH    S+F SV DD
Sbjct  188  GKLVSGADDKLICTWNIDAPSIKAGGQLEPLCTYEGHADVVEDVAWHQFQSSIFASVGDD  247

Query  250  QKLMIWDTRSNNTSKPSHSVDAHTAEVNCLSFNPYSEFILATGSADKTVALWDLRNLKLK  309
            +KL+IWDTR  +  KP   ++AH  EVNC+SFNP+SEF+LATGSAD+TVALWD+RNL LK
Sbjct  248  RKLLIWDTREKDRKKPFQKIEAHKGEVNCVSFNPFSEFVLATGSADRTVALWDMRNLSLK  307

Query  310  LHSFESHKDEIFQVQWSPHNETILASSGTDRRLNVWDLSKIGEEQSPEDAEDGPPELLFI  369
            +HSFE+H D+I QV+W P NE +LAS+ +DRR+++W+L+KIGEEQ PEDAEDGPPELLFI
Sbjct  308  VHSFENHADDILQVEWHPFNEAVLASASSDRRVSIWNLAKIGEEQDPEDAEDGPPELLFI  367

Query  370  HGGHTAKISDFSWNPNEPWVICSVSEDNIMQVWQMAENIYNDEDPE  415
            HGGHT K+SDFSWN NEPWVI SV+EDNI+Q+W +AE+IY D++ E
Sbjct  368  HGGHTNKVSDFSWNKNEPWVIASVAEDNILQIWCVAEHIYEDDNGE  413


>SORBIC009863
Length=608

 Score = 531 bits (1369),  Expect = 0.0, Method: Compositional matrix adjust.
 Identities = 266/410 (65%), Positives = 315/410 (77%), Gaps = 5/410 (1%)

Query  8    FDDAVEERVINEEYKIWKKNTPFLYDLVMTHALEWPSLTAQWLPDVTRPEGKDFSIHRLV  67
            F   VE R+INEEYKIWK  T FLYDLV+THALEWPSLT QWLP+ T P GKD S+  ++
Sbjct  188  FRVEVENRLINEEYKIWKNTTLFLYDLVVTHALEWPSLTVQWLPNRTEPPGKDHSVQNMI  247

Query  68   LGTHTSD-EQNHLVIASVQLP---NDDAQFDASHYDSEKGEFGGFGSVSGKIEIEIKINH  123
            L T+T D E N+L++A VQLP   +DDA+ DA HYD +  +  G GS S K++I  +INH
Sbjct  248  LSTYTCDNEPNYLMLAQVQLPLDDDDDAEADARHYDDDHTDIRGLGSASSKVQIVQQINH  307

Query  124  EGEVNRARYMPQNPCIIATKTPSSDVLVFDYTKHPSKPDPSGECNPDLRLRGHQKEGYGL  183
            +GEVNRARYMPQN  IIATKT S++V VFDY+KHPSKP   G CNPDLRL+GH  EGYGL
Sbjct  308  DGEVNRARYMPQNSFIIATKTVSAEVYVFDYSKHPSKPPLDGACNPDLRLKGHNSEGYGL  367

Query  184  SWNPNLSGHLLSASDDHTICLWDISAVPKEGKVVDAKTIFTGHTAVVEDVSWHLLHESLF  243
            SW+    GHLLS SDD  ICLWDI A  K  K +DA  IF  H  VVEDV+WHL HE LF
Sbjct  368  SWSIFKEGHLLSGSDDAQICLWDIKANSK-NKSLDALQIFKHHDGVVEDVAWHLRHEYLF  426

Query  244  GSVADDQKLMIWDTRSNNTSKPSHSVDAHTAEVNCLSFNPYSEFILATGSADKTVALWDL  303
            GSV DD  L+IWD RS   +KP  SV AH  EVNCL+FNP++E+++ATGS DKTV L+DL
Sbjct  427  GSVGDDHHLLIWDLRSPAPTKPVQSVVAHQGEVNCLAFNPFNEWVVATGSTDKTVKLFDL  486

Query  304  RNLKLKLHSFESHKDEIFQVQWSPHNETILASSGTDRRLNVWDLSKIGEEQSPEDAEDGP  363
            R +   LH+F +HK+E+FQV WSP NETILAS    RRL +WDLS+I +EQ+PEDAEDGP
Sbjct  487  RKIDTSLHTFHNHKEEVFQVGWSPKNETILASCCLGRRLMIWDLSRIDQEQTPEDAEDGP  546

Query  364  PELLFIHGGHTAKISDFSWNPNEPWVICSVSEDNIMQVWQMAENIYNDED  413
            PEL+FIHGGHT+KISDFSWNP E WVI SV+EDNI+Q+WQMAENIY+DED
Sbjct  547  PELMFIHGGHTSKISDFSWNPCEDWVIASVAEDNILQIWQMAENIYHDED  596


 Score = 154 bits (389),  Expect = 4e-39, Method: Compositional matrix adjust.
 Identities = 72/101 (71%), Positives = 84/101 (83%), Gaps = 1/101 (1%)

Query  15   RVINEEYKIWKKNTPFLYDLVMTHALEWPSLTAQWLPDVTRPEGKDFSIHRLVLGTHTSD  74
            R+INEEYKIWKKNTPFLYDLV+THALEWPSLT QWLPD T P GKD S+ +++LGTHTSD
Sbjct  21   RLINEEYKIWKKNTPFLYDLVITHALEWPSLTVQWLPDRTEPPGKDHSVQKMILGTHTSD  80

Query  75   -EQNHLVIASVQLPNDDAQFDASHYDSEKGEFGGFGSVSGK  114
             E N+L++A VQLP DDA+ DA HYD E  + GGFG+ SGK
Sbjct  81   NEPNYLMLAQVQLPLDDAEADARHYDDEHTDIGGFGAASGK  121


>GLOWIT013605
Length=454

 Score = 531 bits (1369),  Expect = 0.0, Method: Compositional matrix adjust.
 Identities = 263/418 (63%), Positives = 316/418 (76%), Gaps = 10/418 (2%)

Query  3    DKEAAFDDAVEERVINEEYKIWKKNTPFLYDLVMTHALEWPSLTAQWLPDVTRPEGKDFS  62
            D  +  DD   + ++N+EYKIWKKN+PFLYDL++T ALEWPSLT QWLPD   P  KD+S
Sbjct  16   DDASMSDDNGLDPIVNDEYKIWKKNSPFLYDLLVTQALEWPSLTVQWLPDKKIPIDKDYS  75

Query  63   IHRLVLGTHTS-DEQNHLVIASVQLPNDDAQFDASHYDSEKGEFGGFGSVSG---KIEIE  118
            + RL+LGTHTS  EQN L+IA VQLP +DA+ D S Y+ E  E GGFG  SG   K+EI 
Sbjct  76   VQRLILGTHTSAGEQNSLMIAQVQLPLEDAEVDDSKYE-ENQEVGGFGMASGEQGKLEII  134

Query  119  IKINHEGEVNRARYMPQNPCIIATKTPSSDVLVFDYTKHPSKPDPSGECNPDLRLRGHQK  178
             KINH+GEVNRARYMPQNP +IATKT + +V VFDYTKH SKP     C PDL L GH+K
Sbjct  135  QKINHDGEVNRARYMPQNPSLIATKTTTGNVCVFDYTKHGSKP-KDKTCTPDLVLLGHKK  193

Query  179  EGYGLSWNPNLS--GHLLSASDDHTICLWDISAVPKEGKVVDAKTIFTGHTAVVEDVSWH  236
            EGY L+W+P+ S  G L+S SDD  +CLWDIS V K    +D K  FTGHT+V+EDV WH
Sbjct  194  EGYALAWSPHESSKGTLISGSDDAMVCLWDISNVTKNQHSLDPKATFTGHTSVIEDVDWH  253

Query  237  LLHESLFGSVADDQKLMIWDTRSNNTSKPSHSVDAHTAEVNCLSFNPYSEFILATGSADK  296
            + ++SLFGSV DD KLMIWD RS+   KPS  +DAH AE N LSFNP+ E  +AT S+DK
Sbjct  254  VFNDSLFGSVDDDGKLMIWDMRSSVRDKPSLKIDAHKAECNALSFNPFQEHYVATASSDK  313

Query  297  TVALWDLRNLKLKLHSFESHKDEIFQVQWSPHNET--ILASSGTDRRLNVWDLSKIGEEQ  354
             V LWDLRN K +LHSFE H+DE+FQVQW+P N    ILA++ +DRR+++WD+S IG EQ
Sbjct  314  HVYLWDLRNGKFRLHSFEGHRDEVFQVQWAPFNANGDILATASSDRRVHIWDMSHIGHEQ  373

Query  355  SPEDAEDGPPELLFIHGGHTAKISDFSWNPNEPWVICSVSEDNIMQVWQMAENIYNDE  412
            SPEDAEDGPPELLFIHGGHTAKISD SWN N+ W++ SV+EDN +QVWQMA NIY DE
Sbjct  374  SPEDAEDGPPELLFIHGGHTAKISDMSWNKNDAWIMASVAEDNTLQVWQMASNIYADE  431


 Score = 52.4 bits (124),  Expect = 4e-05, Method: Compositional matrix adjust.
 Identities = 42/168 (25%), Positives = 70/168 (42%), Gaps = 19/168 (11%)

Query  260  NNTSKPSHSVDAHTAEVNCLSFNPY--SEFILATGSADKTVALWDLRNLKLKLHS-----  312
            + T  P   +  H  E   L+++P+  S+  L +GS D  V LWD+ N+    HS     
Sbjct  179  DKTCTPDLVLLGHKKEGYALAWSPHESSKGTLISGSDDAMVCLWDISNVTKNQHSLDPKA  238

Query  313  -FESHKDEIFQVQWSPHNETILASSGTDRRLNVWDLSKIGEEQSPEDAEDGPPELLFIHG  371
             F  H   I  V W   N+++  S   D +L +WD+     ++         P L     
Sbjct  239  TFTGHTSVIEDVDWHVFNDSLFGSVDDDGKLMIWDMRSSVRDK---------PSLKI--D  287

Query  372  GHTAKISDFSWNPNEPWVICSVSEDNIMQVWQMAENIYNDEDPEGSVD  419
             H A+ +  S+NP +   + + S D  + +W +    +     EG  D
Sbjct  288  AHKAECNALSFNPFQEHYVATASSDKHVYLWDLRNGKFRLHSFEGHRD  335


>CYCPAN018888
Length=416

 Score = 529 bits (1363),  Expect = 0.0, Method: Compositional matrix adjust.
 Identities = 261/420 (62%), Positives = 316/420 (75%), Gaps = 7/420 (2%)

Query  1    MADKEAAFDDAVEERVINEEYKIWKKNTPFLYDLVMTHALEWPSLTAQWLPDVTRPEGKD  60
            M  ++    D + ER+INEEYK+WKKNTPFLYDLV+THALEWPSLT QWLPD      KD
Sbjct  1    MTKEDGESRDEMAERMINEEYKVWKKNTPFLYDLVITHALEWPSLTVQWLPDRQEFPDKD  60

Query  61   FSIHRLVLGTHTSD-EQNHLVIASVQLPNDDAQFDASHYDSEKGEFGGFGSVSGKIEIEI  119
            ++  +++LGTHTSD E N+L++A VQL     Q D    + E  E    GS  GK+ I  
Sbjct  61   YATQKVILGTHTSDNEPNYLILAEVQL---QLQHDTDEDEDEIVENETSGSAMGKVRIVQ  117

Query  120  KINHEGEVNRARYMPQNPCIIATKTPSSDVLVFDYTKHPSKPDPSGECNPDLRLRGHQKE  179
            +INH  EVNRARYMPQNP IIATKT ++DV VFDY+KHP+KP   G CNP+LRL+GH+ E
Sbjct  118  QINHHKEVNRARYMPQNPTIIATKTVNADVYVFDYSKHPAKPPQEGRCNPELRLQGHEAE  177

Query  180  GYGLSWNPNLSGHLLSASDDHTICLWDISAVPKEGKVVDAKTIFTGHTAVVEDVSWHLLH  239
            GYGLSW+P   GHLLS+SDD  ICLWDISA  K  KVV+A  IF  H   VED  WH +H
Sbjct  178  GYGLSWSPLKEGHLLSSSDDAQICLWDISASGKSQKVVEANQIFRAHDGPVEDAVWHAIH  237

Query  240  ESLFGSVADDQKLMIWDTRSNNTSKPSHSVDAHTAEVNCLSFNPYSEFILATGSADKTVA  299
            + LFGSV DD  L+IWD RS+ + KP H+V+AH AEVNCL+FNP++E+I+ATGSAD+TVA
Sbjct  238  DHLFGSVGDDHHLLIWDIRSD-SEKPLHTVEAHQAEVNCLAFNPFNEWIVATGSADRTVA  296

Query  300  LWDLRNLKLKLHSFESHKDEIFQVQWSPHNETILASSGTDRRLNVWDLSKIGEEQSPEDA  359
            L+D+R L   LH    H +E+FQ+ WSP NETILAS G DRRL VWDLS+IG+ QS EDA
Sbjct  297  LYDIRKLNKALHICAHHTEEVFQIGWSPQNETILASCGADRRLMVWDLSRIGDVQSLEDA  356

Query  360  EDGPPELLFIHGGHTAKISDFSWNPNEPWVICSVSEDNIMQVWQMAENIYNDED--PEGS  417
            E+ PPELLFIHGGHT+KISDFSWN  + W+I SV+EDNI+QVWQM+E+IYNDED  PE S
Sbjct  357  EEAPPELLFIHGGHTSKISDFSWNSADEWIIASVAEDNILQVWQMSEHIYNDEDDLPETS  416


>NANOCE127400
Length=407

 Score = 529 bits (1362),  Expect = 0.0, Method: Compositional matrix adjust.
 Identities = 249/408 (61%), Positives = 316/408 (77%), Gaps = 5/408 (1%)

Query  10   DAVEERVINEEYKIWKKNTPFLYDLVMTHALEWPSLTAQWLPDVTRPEGK-DFSIHRLVL  68
            D   +++I EEYKIWKKN+PFLYDLVMTHALEWPSLT QWLP V   E   +++ H+L+ 
Sbjct  1    DEAADKLIAEEYKIWKKNSPFLYDLVMTHALEWPSLTVQWLPGVKTSENNPEYATHKLLF  60

Query  69   GTHTS-DEQNHLVIASVQLPNDDAQFDASHYDSEKGEFGGFGSVSGKIEIEIKINHEGEV  127
            GTHT+  EQN+L+ A+V LP  D + DA  Y+ E+GE GGFG  + K+E+++KI HEGEV
Sbjct  61   GTHTAAGEQNYLIQANVNLPLPDTEIDAKKYEDERGEVGGFGGKNSKVEVKVKIAHEGEV  120

Query  128  NRARYMPQNPCIIATKTPSSDVLVFDYTKHPSKPDPSGECNPDLRLRGHQKEGYGLSWNP  187
            NRARYMPQNP ++ATK PS+DV VFD TKHPS+P P+    P+   +GH +EGYGL+W+P
Sbjct  121  NRARYMPQNPFVVATKAPSADVFVFDITKHPSEPGPNDGFRPEHICKGHAREGYGLAWSP  180

Query  188  NLSGHLLSASDDHTICLWDISAVPKEGKVVDAKTIFTGHTAVVEDVSWHLLHESLFGSVA  247
            + +G+LLS SDD  ICLWD++   + GKVV+  T+F GHT+VVEDV+WH  H  LFGSV+
Sbjct  181  HKAGNLLSGSDDARICLWDVT---EAGKVVNDVTVFRGHTSVVEDVAWHASHPYLFGSVS  237

Query  248  DDQKLMIWDTRSNNTSKPSHSVDAHTAEVNCLSFNPYSEFILATGSADKTVALWDLRNLK  307
            DD+ L +WD R +     +   DAH A +NCLSF+P+SEF+L TGSAD  VALWD+R+L 
Sbjct  238  DDKSLALWDLRESPEKPMNRREDAHGAFINCLSFSPHSEFLLLTGSADHMVALWDMRSLT  297

Query  308  LKLHSFESHKDEIFQVQWSPHNETILASSGTDRRLNVWDLSKIGEEQSPEDAEDGPPELL  367
              LH FE H+DE+FQV W+P +E++ +S G DRR+NVWD+SKIGEEQSPEDAEDGPPELL
Sbjct  298  KPLHLFEGHRDEVFQVDWAPFHESVFSSCGADRRVNVWDVSKIGEEQSPEDAEDGPPELL  357

Query  368  FIHGGHTAKISDFSWNPNEPWVICSVSEDNIMQVWQMAENIYNDEDPE  415
            FIHGGHTAK+SD SWN  +PWV+ SV+EDNI+QVWQMA+NIY  ED E
Sbjct  358  FIHGGHTAKVSDVSWNAEDPWVMASVAEDNILQVWQMADNIYLAEDEE  405


>GONPRO008145
Length=415

 Score = 528 bits (1361),  Expect = 0.0, Method: Compositional matrix adjust.
 Identities = 258/414 (62%), Positives = 318/414 (77%), Gaps = 17/414 (4%)

Query  6    AAFDDA-VEERVINEEYKIWKKNTPFLYDLVMTHALEWPSLTAQWLPDVTRPEGKDFSIH  64
            AA D A VEE+++NEEYKIWKKN+PFLYDL++THALEWP+LT QWLPD+ RPEGK ++IH
Sbjct  2    AASDRAIVEEKIVNEEYKIWKKNSPFLYDLIVTHALEWPTLTVQWLPDIVRPEGKPYNIH  61

Query  65   RLVLGTHTSD-EQNHLVIASVQLPNDDAQFDASHYDSEKGEFGGFGSVS-GKIEIEIKIN  122
            +L+LGTHT+D E N+L +A VQLPND A  D      +  E GGF +++  KI I  KI 
Sbjct  62   KLLLGTHTADGETNYLQVAEVQLPNDQATMDV-----DGVEVGGFSNLNECKIRIVQKIV  116

Query  123  HEGEVNRARYMPQNPCIIATKTPSSDVLVFDYTKHPSKPDPSGECNPDLRLRGHQKEGYG  182
            HEGEVNRARYMPQ+P IIATKT + DVLVFD +K P  P     C P  +L GH+KEGYG
Sbjct  117  HEGEVNRARYMPQDPFIIATKTVTGDVLVFDRSKFPLVPPADSICAPTAKLTGHEKEGYG  176

Query  183  LSWNPNLSGHLLSASDDHTICLWDISAVPKEGK----VVDAKTIFTGHTAVVEDVSWHLL  238
            +SWNP   GHL+SA+D   ICLWD++ VPK  K    +   +T   GHTA+VED+SWH L
Sbjct  177  MSWNPLKKGHLISAADG--ICLWDLNKVPKAAKKGSELAPVRTYNDGHTALVEDLSWHGL  234

Query  239  HESLFGSVADDQKLMIWDTRSNNTSKPSHSVDAHTAEVNCLSFNPYSEFILATGSADKTV  298
            H+S+F SV DD+KL+IWDTR  +     H VDAH AE+N ++FNP SEF+L TGS DKT 
Sbjct  235  HDSIFASVGDDRKLLIWDTRKQSVV---HIVDAHNAEINAVAFNPCSEFVLVTGSTDKTA  291

Query  299  ALWDLRNLKLKLHSFESHKDEIFQVQWSPHNETILASSGTDRRLNVWDLSKIGEEQSPED  358
            ALWD+RN+K +LH+ E H++E+ QV WSPHNET+LA+S  DRR++VWDLSKIGEEQ+PED
Sbjct  292  ALWDIRNIKHRLHTLEGHQEELQQVSWSPHNETVLATSSADRRVHVWDLSKIGEEQAPED  351

Query  359  AEDGPPELLFIHGGHTAKISDFSWNPNEPWVICSVSEDNIMQVWQMAENIYNDE  412
            AEDGPPELLF+HGGHT +I D SWN NEPWV+CSV+EDN+ QVWQM+ NIY  E
Sbjct  352  AEDGPPELLFVHGGHTNRIPDVSWNLNEPWVLCSVAEDNVCQVWQMSSNIYAME  405


>NANOCE163835
Length=439

 Score = 526 bits (1356),  Expect = 0.0, Method: Compositional matrix adjust.
 Identities = 246/402 (61%), Positives = 313/402 (78%), Gaps = 5/402 (1%)

Query  10   DAVEERVINEEYKIWKKNTPFLYDLVMTHALEWPSLTAQWLPDVTRPEGK-DFSIHRLVL  68
            D   +++I EEYKIWKKN+PFLYDLVMTHALEWPSLT QWLP V   E   +++ H+L+ 
Sbjct  13   DEAADKLIAEEYKIWKKNSPFLYDLVMTHALEWPSLTVQWLPGVKTSENNPEYATHKLLF  72

Query  69   GTHTS-DEQNHLVIASVQLPNDDAQFDASHYDSEKGEFGGFGSVSGKIEIEIKINHEGEV  127
            GTHT+  EQN+L+ A+V LP  D + DA  Y+ E+GE GGFG  + K+E+++KI HEGEV
Sbjct  73   GTHTAAGEQNYLIQANVNLPLPDTEIDAKKYEDERGEVGGFGGKNSKVEVKVKIAHEGEV  132

Query  128  NRARYMPQNPCIIATKTPSSDVLVFDYTKHPSKPDPSGECNPDLRLRGHQKEGYGLSWNP  187
            NRARYMPQNP ++ATK PS+DV VFD TKHPS+P P+    P+   +GH +EGYGL+W+P
Sbjct  133  NRARYMPQNPFVVATKAPSADVFVFDITKHPSEPGPNDGFRPEHICKGHAREGYGLAWSP  192

Query  188  NLSGHLLSASDDHTICLWDISAVPKEGKVVDAKTIFTGHTAVVEDVSWHLLHESLFGSVA  247
            + +G+LLS SDD  ICLWD++   + GKVV+  T+F GHT+VVEDV+WH  H  LFGSV+
Sbjct  193  HKAGNLLSGSDDARICLWDVT---EAGKVVNDVTVFRGHTSVVEDVAWHASHPYLFGSVS  249

Query  248  DDQKLMIWDTRSNNTSKPSHSVDAHTAEVNCLSFNPYSEFILATGSADKTVALWDLRNLK  307
            DD+ L +WD R +     +   DAH A +NCLSF+P+SEF+L TGSAD  VALWD+R+L 
Sbjct  250  DDKSLALWDLRESPEKPMNRREDAHGAFINCLSFSPHSEFLLLTGSADHMVALWDMRSLT  309

Query  308  LKLHSFESHKDEIFQVQWSPHNETILASSGTDRRLNVWDLSKIGEEQSPEDAEDGPPELL  367
              LH FE H+DE+FQV W+P +E++ +S G DRR+NVWD+SKIGEEQSPEDAEDGPPELL
Sbjct  310  KPLHLFEGHRDEVFQVDWAPFHESVFSSCGADRRVNVWDVSKIGEEQSPEDAEDGPPELL  369

Query  368  FIHGGHTAKISDFSWNPNEPWVICSVSEDNIMQVWQMAENIY  409
            FIHGGHTAK+SD SWN  +PWV+ SV+EDNI+QVWQMA+NIY
Sbjct  370  FIHGGHTAKVSDVSWNAEDPWVMASVAEDNILQVWQMADNIY  411


>NANOCE163834
Length=439

 Score = 526 bits (1356),  Expect = 0.0, Method: Compositional matrix adjust.
 Identities = 246/402 (61%), Positives = 313/402 (78%), Gaps = 5/402 (1%)

Query  10   DAVEERVINEEYKIWKKNTPFLYDLVMTHALEWPSLTAQWLPDVTRPEGK-DFSIHRLVL  68
            D   +++I EEYKIWKKN+PFLYDLVMTHALEWPSLT QWLP V   E   +++ H+L+ 
Sbjct  13   DEAADKLIAEEYKIWKKNSPFLYDLVMTHALEWPSLTVQWLPGVKTSENNPEYATHKLLF  72

Query  69   GTHTS-DEQNHLVIASVQLPNDDAQFDASHYDSEKGEFGGFGSVSGKIEIEIKINHEGEV  127
            GTHT+  EQN+L+ A+V LP  D + DA  Y+ E+GE GGFG  + K+E+++KI HEGEV
Sbjct  73   GTHTAAGEQNYLIQANVNLPLPDTEIDAKKYEDERGEVGGFGGKNSKVEVKVKIAHEGEV  132

Query  128  NRARYMPQNPCIIATKTPSSDVLVFDYTKHPSKPDPSGECNPDLRLRGHQKEGYGLSWNP  187
            NRARYMPQNP ++ATK PS+DV VFD TKHPS+P P+    P+   +GH +EGYGL+W+P
Sbjct  133  NRARYMPQNPFVVATKAPSADVFVFDITKHPSEPGPNDGFRPEHICKGHAREGYGLAWSP  192

Query  188  NLSGHLLSASDDHTICLWDISAVPKEGKVVDAKTIFTGHTAVVEDVSWHLLHESLFGSVA  247
            + +G+LLS SDD  ICLWD++   + GKVV+  T+F GHT+VVEDV+WH  H  LFGSV+
Sbjct  193  HKAGNLLSGSDDARICLWDVT---EAGKVVNDVTVFRGHTSVVEDVAWHASHPYLFGSVS  249

Query  248  DDQKLMIWDTRSNNTSKPSHSVDAHTAEVNCLSFNPYSEFILATGSADKTVALWDLRNLK  307
            DD+ L +WD R +     +   DAH A +NCLSF+P+SEF+L TGSAD  VALWD+R+L 
Sbjct  250  DDKSLALWDLRESPEKPMNRREDAHGAFINCLSFSPHSEFLLLTGSADHMVALWDMRSLT  309

Query  308  LKLHSFESHKDEIFQVQWSPHNETILASSGTDRRLNVWDLSKIGEEQSPEDAEDGPPELL  367
              LH FE H+DE+FQV W+P +E++ +S G DRR+NVWD+SKIGEEQSPEDAEDGPPELL
Sbjct  310  KPLHLFEGHRDEVFQVDWAPFHESVFSSCGADRRVNVWDVSKIGEEQSPEDAEDGPPELL  369

Query  368  FIHGGHTAKISDFSWNPNEPWVICSVSEDNIMQVWQMAENIY  409
            FIHGGHTAK+SD SWN  +PWV+ SV+EDNI+QVWQMA+NIY
Sbjct  370  FIHGGHTAKVSDVSWNAEDPWVMASVAEDNILQVWQMADNIY  411


>NANOCE138892
Length=441

 Score = 526 bits (1356),  Expect = 0.0, Method: Compositional matrix adjust.
 Identities = 246/402 (61%), Positives = 313/402 (78%), Gaps = 5/402 (1%)

Query  10   DAVEERVINEEYKIWKKNTPFLYDLVMTHALEWPSLTAQWLPDVTRPEGK-DFSIHRLVL  68
            D   +++I EEYKIWKKN+PFLYDLVMTHALEWPSLT QWLP V   E   +++ H+L+ 
Sbjct  13   DEAADKLIAEEYKIWKKNSPFLYDLVMTHALEWPSLTVQWLPGVKTSENNPEYATHKLLF  72

Query  69   GTHTS-DEQNHLVIASVQLPNDDAQFDASHYDSEKGEFGGFGSVSGKIEIEIKINHEGEV  127
            GTHT+  EQN+L+ A+V LP  D + DA  Y+ E+GE GGFG  + K+E+++KI HEGEV
Sbjct  73   GTHTAAGEQNYLIQANVNLPLPDTEIDAKKYEDERGEVGGFGGKNSKVEVKVKIAHEGEV  132

Query  128  NRARYMPQNPCIIATKTPSSDVLVFDYTKHPSKPDPSGECNPDLRLRGHQKEGYGLSWNP  187
            NRARYMPQNP ++ATK PS+DV VFD TKHPS+P P+    P+   +GH +EGYGL+W+P
Sbjct  133  NRARYMPQNPFVVATKAPSADVFVFDITKHPSEPGPNDGFRPEHICKGHAREGYGLAWSP  192

Query  188  NLSGHLLSASDDHTICLWDISAVPKEGKVVDAKTIFTGHTAVVEDVSWHLLHESLFGSVA  247
            + +G+LLS SDD  ICLWD++   + GKVV+  T+F GHT+VVEDV+WH  H  LFGSV+
Sbjct  193  HKAGNLLSGSDDARICLWDVT---EAGKVVNDVTVFRGHTSVVEDVAWHASHPYLFGSVS  249

Query  248  DDQKLMIWDTRSNNTSKPSHSVDAHTAEVNCLSFNPYSEFILATGSADKTVALWDLRNLK  307
            DD+ L +WD R +     +   DAH A +NCLSF+P+SEF+L TGSAD  VALWD+R+L 
Sbjct  250  DDKSLALWDLRESPEKPMNRREDAHGAFINCLSFSPHSEFLLLTGSADHMVALWDMRSLT  309

Query  308  LKLHSFESHKDEIFQVQWSPHNETILASSGTDRRLNVWDLSKIGEEQSPEDAEDGPPELL  367
              LH FE H+DE+FQV W+P +E++ +S G DRR+NVWD+SKIGEEQSPEDAEDGPPELL
Sbjct  310  KPLHLFEGHRDEVFQVDWAPFHESVFSSCGADRRVNVWDVSKIGEEQSPEDAEDGPPELL  369

Query  368  FIHGGHTAKISDFSWNPNEPWVICSVSEDNIMQVWQMAENIY  409
            FIHGGHTAK+SD SWN  +PWV+ SV+EDNI+QVWQMA+NIY
Sbjct  370  FIHGGHTAKVSDVSWNAEDPWVMASVAEDNILQVWQMADNIY  411


>NANOCE122532
Length=441

 Score = 526 bits (1356),  Expect = 0.0, Method: Compositional matrix adjust.
 Identities = 246/402 (61%), Positives = 313/402 (78%), Gaps = 5/402 (1%)

Query  10   DAVEERVINEEYKIWKKNTPFLYDLVMTHALEWPSLTAQWLPDVTRPEGK-DFSIHRLVL  68
            D   +++I EEYKIWKKN+PFLYDLVMTHALEWPSLT QWLP V   E   +++ H+L+ 
Sbjct  13   DEAADKLIAEEYKIWKKNSPFLYDLVMTHALEWPSLTVQWLPGVKTSENNPEYATHKLLF  72

Query  69   GTHTS-DEQNHLVIASVQLPNDDAQFDASHYDSEKGEFGGFGSVSGKIEIEIKINHEGEV  127
            GTHT+  EQN+L+ A+V LP  D + DA  Y+ E+GE GGFG  + K+E+++KI HEGEV
Sbjct  73   GTHTAAGEQNYLIQANVNLPLPDTEIDAKKYEDERGEVGGFGGKNSKVEVKVKIAHEGEV  132

Query  128  NRARYMPQNPCIIATKTPSSDVLVFDYTKHPSKPDPSGECNPDLRLRGHQKEGYGLSWNP  187
            NRARYMPQNP ++ATK PS+DV VFD TKHPS+P P+    P+   +GH +EGYGL+W+P
Sbjct  133  NRARYMPQNPFVVATKAPSADVFVFDITKHPSEPGPNDGFRPEHICKGHAREGYGLAWSP  192

Query  188  NLSGHLLSASDDHTICLWDISAVPKEGKVVDAKTIFTGHTAVVEDVSWHLLHESLFGSVA  247
            + +G+LLS SDD  ICLWD++   + GKVV+  T+F GHT+VVEDV+WH  H  LFGSV+
Sbjct  193  HKAGNLLSGSDDARICLWDVT---EAGKVVNDVTVFRGHTSVVEDVAWHASHPYLFGSVS  249

Query  248  DDQKLMIWDTRSNNTSKPSHSVDAHTAEVNCLSFNPYSEFILATGSADKTVALWDLRNLK  307
            DD+ L +WD R +     +   DAH A +NCLSF+P+SEF+L TGSAD  VALWD+R+L 
Sbjct  250  DDKSLALWDLRESPEKPMNRREDAHGAFINCLSFSPHSEFLLLTGSADHMVALWDMRSLT  309

Query  308  LKLHSFESHKDEIFQVQWSPHNETILASSGTDRRLNVWDLSKIGEEQSPEDAEDGPPELL  367
              LH FE H+DE+FQV W+P +E++ +S G DRR+NVWD+SKIGEEQSPEDAEDGPPELL
Sbjct  310  KPLHLFEGHRDEVFQVDWAPFHESVFSSCGADRRVNVWDVSKIGEEQSPEDAEDGPPELL  369

Query  368  FIHGGHTAKISDFSWNPNEPWVICSVSEDNIMQVWQMAENIY  409
            FIHGGHTAK+SD SWN  +PWV+ SV+EDNI+QVWQMA+NIY
Sbjct  370  FIHGGHTAKVSDVSWNAEDPWVMASVAEDNILQVWQMADNIY  411


>NANOCE072897
Length=441

 Score = 526 bits (1356),  Expect = 0.0, Method: Compositional matrix adjust.
 Identities = 246/402 (61%), Positives = 313/402 (78%), Gaps = 5/402 (1%)

Query  10   DAVEERVINEEYKIWKKNTPFLYDLVMTHALEWPSLTAQWLPDVTRPEGK-DFSIHRLVL  68
            D   +++I EEYKIWKKN+PFLYDLVMTHALEWPSLT QWLP V   E   +++ H+L+ 
Sbjct  13   DEAADKLIAEEYKIWKKNSPFLYDLVMTHALEWPSLTVQWLPGVKTSENNPEYATHKLLF  72

Query  69   GTHTS-DEQNHLVIASVQLPNDDAQFDASHYDSEKGEFGGFGSVSGKIEIEIKINHEGEV  127
            GTHT+  EQN+L+ A+V LP  D + DA  Y+ E+GE GGFG  + K+E+++KI HEGEV
Sbjct  73   GTHTAAGEQNYLIQANVNLPLPDTEIDAKKYEDERGEVGGFGGKNSKVEVKVKIAHEGEV  132

Query  128  NRARYMPQNPCIIATKTPSSDVLVFDYTKHPSKPDPSGECNPDLRLRGHQKEGYGLSWNP  187
            NRARYMPQNP ++ATK PS+DV VFD TKHPS+P P+    P+   +GH +EGYGL+W+P
Sbjct  133  NRARYMPQNPFVVATKAPSADVFVFDITKHPSEPGPNDGFRPEHICKGHAREGYGLAWSP  192

Query  188  NLSGHLLSASDDHTICLWDISAVPKEGKVVDAKTIFTGHTAVVEDVSWHLLHESLFGSVA  247
            + +G+LLS SDD  ICLWD++   + GKVV+  T+F GHT+VVEDV+WH  H  LFGSV+
Sbjct  193  HKAGNLLSGSDDARICLWDVT---EAGKVVNDVTVFRGHTSVVEDVAWHASHPYLFGSVS  249

Query  248  DDQKLMIWDTRSNNTSKPSHSVDAHTAEVNCLSFNPYSEFILATGSADKTVALWDLRNLK  307
            DD+ L +WD R +     +   DAH A +NCLSF+P+SEF+L TGSAD  VALWD+R+L 
Sbjct  250  DDKSLALWDLRESPEKPMNRREDAHGAFINCLSFSPHSEFLLLTGSADHMVALWDMRSLT  309

Query  308  LKLHSFESHKDEIFQVQWSPHNETILASSGTDRRLNVWDLSKIGEEQSPEDAEDGPPELL  367
              LH FE H+DE+FQV W+P +E++ +S G DRR+NVWD+SKIGEEQSPEDAEDGPPELL
Sbjct  310  KPLHLFEGHRDEVFQVDWAPFHESVFSSCGADRRVNVWDVSKIGEEQSPEDAEDGPPELL  369

Query  368  FIHGGHTAKISDFSWNPNEPWVICSVSEDNIMQVWQMAENIY  409
            FIHGGHTAK+SD SWN  +PWV+ SV+EDNI+QVWQMA+NIY
Sbjct  370  FIHGGHTAKVSDVSWNAEDPWVMASVAEDNILQVWQMADNIY  411


>NANOCE059853
Length=441

 Score = 526 bits (1356),  Expect = 0.0, Method: Compositional matrix adjust.
 Identities = 246/402 (61%), Positives = 313/402 (78%), Gaps = 5/402 (1%)

Query  10   DAVEERVINEEYKIWKKNTPFLYDLVMTHALEWPSLTAQWLPDVTRPEGK-DFSIHRLVL  68
            D   +++I EEYKIWKKN+PFLYDLVMTHALEWPSLT QWLP V   E   +++ H+L+ 
Sbjct  13   DEAADKLIAEEYKIWKKNSPFLYDLVMTHALEWPSLTVQWLPGVKTSENNPEYATHKLLF  72

Query  69   GTHTS-DEQNHLVIASVQLPNDDAQFDASHYDSEKGEFGGFGSVSGKIEIEIKINHEGEV  127
            GTHT+  EQN+L+ A+V LP  D + DA  Y+ E+GE GGFG  + K+E+++KI HEGEV
Sbjct  73   GTHTAAGEQNYLIQANVNLPLPDTEIDAKKYEDERGEVGGFGGKNSKVEVKVKIAHEGEV  132

Query  128  NRARYMPQNPCIIATKTPSSDVLVFDYTKHPSKPDPSGECNPDLRLRGHQKEGYGLSWNP  187
            NRARYMPQNP ++ATK PS+DV VFD TKHPS+P P+    P+   +GH +EGYGL+W+P
Sbjct  133  NRARYMPQNPFVVATKAPSADVFVFDITKHPSEPGPNDGFRPEHICKGHAREGYGLAWSP  192

Query  188  NLSGHLLSASDDHTICLWDISAVPKEGKVVDAKTIFTGHTAVVEDVSWHLLHESLFGSVA  247
            + +G+LLS SDD  ICLWD++   + GKVV+  T+F GHT+VVEDV+WH  H  LFGSV+
Sbjct  193  HKAGNLLSGSDDARICLWDVT---EAGKVVNDVTVFRGHTSVVEDVAWHASHPYLFGSVS  249

Query  248  DDQKLMIWDTRSNNTSKPSHSVDAHTAEVNCLSFNPYSEFILATGSADKTVALWDLRNLK  307
            DD+ L +WD R +     +   DAH A +NCLSF+P+SEF+L TGSAD  VALWD+R+L 
Sbjct  250  DDKSLALWDLRESPEKPMNRREDAHGAFINCLSFSPHSEFLLLTGSADHMVALWDMRSLT  309

Query  308  LKLHSFESHKDEIFQVQWSPHNETILASSGTDRRLNVWDLSKIGEEQSPEDAEDGPPELL  367
              LH FE H+DE+FQV W+P +E++ +S G DRR+NVWD+SKIGEEQSPEDAEDGPPELL
Sbjct  310  KPLHLFEGHRDEVFQVDWAPFHESVFSSCGADRRVNVWDVSKIGEEQSPEDAEDGPPELL  369

Query  368  FIHGGHTAKISDFSWNPNEPWVICSVSEDNIMQVWQMAENIY  409
            FIHGGHTAK+SD SWN  +PWV+ SV+EDNI+QVWQMA+NIY
Sbjct  370  FIHGGHTAKVSDVSWNAEDPWVMASVAEDNILQVWQMADNIY  411


>NANOCE050798
Length=441

 Score = 526 bits (1356),  Expect = 0.0, Method: Compositional matrix adjust.
 Identities = 246/402 (61%), Positives = 313/402 (78%), Gaps = 5/402 (1%)

Query  10   DAVEERVINEEYKIWKKNTPFLYDLVMTHALEWPSLTAQWLPDVTRPEGK-DFSIHRLVL  68
            D   +++I EEYKIWKKN+PFLYDLVMTHALEWPSLT QWLP V   E   +++ H+L+ 
Sbjct  13   DEAADKLIAEEYKIWKKNSPFLYDLVMTHALEWPSLTVQWLPGVKTSENNPEYATHKLLF  72

Query  69   GTHTS-DEQNHLVIASVQLPNDDAQFDASHYDSEKGEFGGFGSVSGKIEIEIKINHEGEV  127
            GTHT+  EQN+L+ A+V LP  D + DA  Y+ E+GE GGFG  + K+E+++KI HEGEV
Sbjct  73   GTHTAAGEQNYLIQANVNLPLPDTEIDAKKYEDERGEVGGFGGKNSKVEVKVKIAHEGEV  132

Query  128  NRARYMPQNPCIIATKTPSSDVLVFDYTKHPSKPDPSGECNPDLRLRGHQKEGYGLSWNP  187
            NRARYMPQNP ++ATK PS+DV VFD TKHPS+P P+    P+   +GH +EGYGL+W+P
Sbjct  133  NRARYMPQNPFVVATKAPSADVFVFDITKHPSEPGPNDGFRPEHICKGHAREGYGLAWSP  192

Query  188  NLSGHLLSASDDHTICLWDISAVPKEGKVVDAKTIFTGHTAVVEDVSWHLLHESLFGSVA  247
            + +G+LLS SDD  ICLWD++   + GKVV+  T+F GHT+VVEDV+WH  H  LFGSV+
Sbjct  193  HKAGNLLSGSDDARICLWDVT---EAGKVVNDVTVFRGHTSVVEDVAWHASHPYLFGSVS  249

Query  248  DDQKLMIWDTRSNNTSKPSHSVDAHTAEVNCLSFNPYSEFILATGSADKTVALWDLRNLK  307
            DD+ L +WD R +     +   DAH A +NCLSF+P+SEF+L TGSAD  VALWD+R+L 
Sbjct  250  DDKSLALWDLRESPEKPMNRREDAHGAFINCLSFSPHSEFLLLTGSADHMVALWDMRSLT  309

Query  308  LKLHSFESHKDEIFQVQWSPHNETILASSGTDRRLNVWDLSKIGEEQSPEDAEDGPPELL  367
              LH FE H+DE+FQV W+P +E++ +S G DRR+NVWD+SKIGEEQSPEDAEDGPPELL
Sbjct  310  KPLHLFEGHRDEVFQVDWAPFHESVFSSCGADRRVNVWDVSKIGEEQSPEDAEDGPPELL  369

Query  368  FIHGGHTAKISDFSWNPNEPWVICSVSEDNIMQVWQMAENIY  409
            FIHGGHTAK+SD SWN  +PWV+ SV+EDNI+QVWQMA+NIY
Sbjct  370  FIHGGHTAKVSDVSWNAEDPWVMASVAEDNILQVWQMADNIY  411


>NANOCE041239
Length=441

 Score = 526 bits (1356),  Expect = 0.0, Method: Compositional matrix adjust.
 Identities = 246/402 (61%), Positives = 313/402 (78%), Gaps = 5/402 (1%)

Query  10   DAVEERVINEEYKIWKKNTPFLYDLVMTHALEWPSLTAQWLPDVTRPEGK-DFSIHRLVL  68
            D   +++I EEYKIWKKN+PFLYDLVMTHALEWPSLT QWLP V   E   +++ H+L+ 
Sbjct  13   DEAADKLIAEEYKIWKKNSPFLYDLVMTHALEWPSLTVQWLPGVKTSENNPEYATHKLLF  72

Query  69   GTHTS-DEQNHLVIASVQLPNDDAQFDASHYDSEKGEFGGFGSVSGKIEIEIKINHEGEV  127
            GTHT+  EQN+L+ A+V LP  D + DA  Y+ E+GE GGFG  + K+E+++KI HEGEV
Sbjct  73   GTHTAAGEQNYLIQANVNLPLPDTEIDAKKYEDERGEVGGFGGKNSKVEVKVKIAHEGEV  132

Query  128  NRARYMPQNPCIIATKTPSSDVLVFDYTKHPSKPDPSGECNPDLRLRGHQKEGYGLSWNP  187
            NRARYMPQNP ++ATK PS+DV VFD TKHPS+P P+    P+   +GH +EGYGL+W+P
Sbjct  133  NRARYMPQNPFVVATKAPSADVFVFDITKHPSEPGPNDGFRPEHICKGHAREGYGLAWSP  192

Query  188  NLSGHLLSASDDHTICLWDISAVPKEGKVVDAKTIFTGHTAVVEDVSWHLLHESLFGSVA  247
            + +G+LLS SDD  ICLWD++   + GKVV+  T+F GHT+VVEDV+WH  H  LFGSV+
Sbjct  193  HKAGNLLSGSDDARICLWDVT---EAGKVVNDVTVFRGHTSVVEDVAWHASHPYLFGSVS  249

Query  248  DDQKLMIWDTRSNNTSKPSHSVDAHTAEVNCLSFNPYSEFILATGSADKTVALWDLRNLK  307
            DD+ L +WD R +     +   DAH A +NCLSF+P+SEF+L TGSAD  VALWD+R+L 
Sbjct  250  DDKSLALWDLRESPEKPMNRREDAHGAFINCLSFSPHSEFLLLTGSADHMVALWDMRSLT  309

Query  308  LKLHSFESHKDEIFQVQWSPHNETILASSGTDRRLNVWDLSKIGEEQSPEDAEDGPPELL  367
              LH FE H+DE+FQV W+P +E++ +S G DRR+NVWD+SKIGEEQSPEDAEDGPPELL
Sbjct  310  KPLHLFEGHRDEVFQVDWAPFHESVFSSCGADRRVNVWDVSKIGEEQSPEDAEDGPPELL  369

Query  368  FIHGGHTAKISDFSWNPNEPWVICSVSEDNIMQVWQMAENIY  409
            FIHGGHTAK+SD SWN  +PWV+ SV+EDNI+QVWQMA+NIY
Sbjct  370  FIHGGHTAKVSDVSWNAEDPWVMASVAEDNILQVWQMADNIY  411


>NANOCE041238
Length=441

 Score = 526 bits (1356),  Expect = 0.0, Method: Compositional matrix adjust.
 Identities = 246/402 (61%), Positives = 313/402 (78%), Gaps = 5/402 (1%)

Query  10   DAVEERVINEEYKIWKKNTPFLYDLVMTHALEWPSLTAQWLPDVTRPEGK-DFSIHRLVL  68
            D   +++I EEYKIWKKN+PFLYDLVMTHALEWPSLT QWLP V   E   +++ H+L+ 
Sbjct  13   DEAADKLIAEEYKIWKKNSPFLYDLVMTHALEWPSLTVQWLPGVKTSENNPEYATHKLLF  72

Query  69   GTHTS-DEQNHLVIASVQLPNDDAQFDASHYDSEKGEFGGFGSVSGKIEIEIKINHEGEV  127
            GTHT+  EQN+L+ A+V LP  D + DA  Y+ E+GE GGFG  + K+E+++KI HEGEV
Sbjct  73   GTHTAAGEQNYLIQANVNLPLPDTEIDAKKYEDERGEVGGFGGKNSKVEVKVKIAHEGEV  132

Query  128  NRARYMPQNPCIIATKTPSSDVLVFDYTKHPSKPDPSGECNPDLRLRGHQKEGYGLSWNP  187
            NRARYMPQNP ++ATK PS+DV VFD TKHPS+P P+    P+   +GH +EGYGL+W+P
Sbjct  133  NRARYMPQNPFVVATKAPSADVFVFDITKHPSEPGPNDGFRPEHICKGHAREGYGLAWSP  192

Query  188  NLSGHLLSASDDHTICLWDISAVPKEGKVVDAKTIFTGHTAVVEDVSWHLLHESLFGSVA  247
            + +G+LLS SDD  ICLWD++   + GKVV+  T+F GHT+VVEDV+WH  H  LFGSV+
Sbjct  193  HKAGNLLSGSDDARICLWDVT---EAGKVVNDVTVFRGHTSVVEDVAWHASHPYLFGSVS  249

Query  248  DDQKLMIWDTRSNNTSKPSHSVDAHTAEVNCLSFNPYSEFILATGSADKTVALWDLRNLK  307
            DD+ L +WD R +     +   DAH A +NCLSF+P+SEF+L TGSAD  VALWD+R+L 
Sbjct  250  DDKSLALWDLRESPEKPMNRREDAHGAFINCLSFSPHSEFLLLTGSADHMVALWDMRSLT  309

Query  308  LKLHSFESHKDEIFQVQWSPHNETILASSGTDRRLNVWDLSKIGEEQSPEDAEDGPPELL  367
              LH FE H+DE+FQV W+P +E++ +S G DRR+NVWD+SKIGEEQSPEDAEDGPPELL
Sbjct  310  KPLHLFEGHRDEVFQVDWAPFHESVFSSCGADRRVNVWDVSKIGEEQSPEDAEDGPPELL  369

Query  368  FIHGGHTAKISDFSWNPNEPWVICSVSEDNIMQVWQMAENIY  409
            FIHGGHTAK+SD SWN  +PWV+ SV+EDNI+QVWQMA+NIY
Sbjct  370  FIHGGHTAKVSDVSWNAEDPWVMASVAEDNILQVWQMADNIY  411


>NANOCE041237
Length=441

 Score = 526 bits (1356),  Expect = 0.0, Method: Compositional matrix adjust.
 Identities = 246/402 (61%), Positives = 313/402 (78%), Gaps = 5/402 (1%)

Query  10   DAVEERVINEEYKIWKKNTPFLYDLVMTHALEWPSLTAQWLPDVTRPEGK-DFSIHRLVL  68
            D   +++I EEYKIWKKN+PFLYDLVMTHALEWPSLT QWLP V   E   +++ H+L+ 
Sbjct  13   DEAADKLIAEEYKIWKKNSPFLYDLVMTHALEWPSLTVQWLPGVKTSENNPEYATHKLLF  72

Query  69   GTHTS-DEQNHLVIASVQLPNDDAQFDASHYDSEKGEFGGFGSVSGKIEIEIKINHEGEV  127
            GTHT+  EQN+L+ A+V LP  D + DA  Y+ E+GE GGFG  + K+E+++KI HEGEV
Sbjct  73   GTHTAAGEQNYLIQANVNLPLPDTEIDAKKYEDERGEVGGFGGKNSKVEVKVKIAHEGEV  132

Query  128  NRARYMPQNPCIIATKTPSSDVLVFDYTKHPSKPDPSGECNPDLRLRGHQKEGYGLSWNP  187
            NRARYMPQNP ++ATK PS+DV VFD TKHPS+P P+    P+   +GH +EGYGL+W+P
Sbjct  133  NRARYMPQNPFVVATKAPSADVFVFDITKHPSEPGPNDGFRPEHICKGHAREGYGLAWSP  192

Query  188  NLSGHLLSASDDHTICLWDISAVPKEGKVVDAKTIFTGHTAVVEDVSWHLLHESLFGSVA  247
            + +G+LLS SDD  ICLWD++   + GKVV+  T+F GHT+VVEDV+WH  H  LFGSV+
Sbjct  193  HKAGNLLSGSDDARICLWDVT---EAGKVVNDVTVFRGHTSVVEDVAWHASHPYLFGSVS  249

Query  248  DDQKLMIWDTRSNNTSKPSHSVDAHTAEVNCLSFNPYSEFILATGSADKTVALWDLRNLK  307
            DD+ L +WD R +     +   DAH A +NCLSF+P+SEF+L TGSAD  VALWD+R+L 
Sbjct  250  DDKSLALWDLRESPEKPMNRREDAHGAFINCLSFSPHSEFLLLTGSADHMVALWDMRSLT  309

Query  308  LKLHSFESHKDEIFQVQWSPHNETILASSGTDRRLNVWDLSKIGEEQSPEDAEDGPPELL  367
              LH FE H+DE+FQV W+P +E++ +S G DRR+NVWD+SKIGEEQSPEDAEDGPPELL
Sbjct  310  KPLHLFEGHRDEVFQVDWAPFHESVFSSCGADRRVNVWDVSKIGEEQSPEDAEDGPPELL  369

Query  368  FIHGGHTAKISDFSWNPNEPWVICSVSEDNIMQVWQMAENIY  409
            FIHGGHTAK+SD SWN  +PWV+ SV+EDNI+QVWQMA+NIY
Sbjct  370  FIHGGHTAKVSDVSWNAEDPWVMASVAEDNILQVWQMADNIY  411


>NANOCE028236
Length=441

 Score = 526 bits (1356),  Expect = 0.0, Method: Compositional matrix adjust.
 Identities = 246/402 (61%), Positives = 313/402 (78%), Gaps = 5/402 (1%)

Query  10   DAVEERVINEEYKIWKKNTPFLYDLVMTHALEWPSLTAQWLPDVTRPEGK-DFSIHRLVL  68
            D   +++I EEYKIWKKN+PFLYDLVMTHALEWPSLT QWLP V   E   +++ H+L+ 
Sbjct  13   DEAADKLIAEEYKIWKKNSPFLYDLVMTHALEWPSLTVQWLPGVKTSENNPEYATHKLLF  72

Query  69   GTHTS-DEQNHLVIASVQLPNDDAQFDASHYDSEKGEFGGFGSVSGKIEIEIKINHEGEV  127
            GTHT+  EQN+L+ A+V LP  D + DA  Y+ E+GE GGFG  + K+E+++KI HEGEV
Sbjct  73   GTHTAAGEQNYLIQANVNLPLPDTEIDAKKYEDERGEVGGFGGKNSKVEVKVKIAHEGEV  132

Query  128  NRARYMPQNPCIIATKTPSSDVLVFDYTKHPSKPDPSGECNPDLRLRGHQKEGYGLSWNP  187
            NRARYMPQNP ++ATK PS+DV VFD TKHPS+P P+    P+   +GH +EGYGL+W+P
Sbjct  133  NRARYMPQNPFVVATKAPSADVFVFDITKHPSEPGPNDGFRPEHICKGHAREGYGLAWSP  192

Query  188  NLSGHLLSASDDHTICLWDISAVPKEGKVVDAKTIFTGHTAVVEDVSWHLLHESLFGSVA  247
            + +G+LLS SDD  ICLWD++   + GKVV+  T+F GHT+VVEDV+WH  H  LFGSV+
Sbjct  193  HKAGNLLSGSDDARICLWDVT---EAGKVVNDVTVFRGHTSVVEDVAWHASHPYLFGSVS  249

Query  248  DDQKLMIWDTRSNNTSKPSHSVDAHTAEVNCLSFNPYSEFILATGSADKTVALWDLRNLK  307
            DD+ L +WD R +     +   DAH A +NCLSF+P+SEF+L TGSAD  VALWD+R+L 
Sbjct  250  DDKSLALWDLRESPEKPMNRREDAHGAFINCLSFSPHSEFLLLTGSADHMVALWDMRSLT  309

Query  308  LKLHSFESHKDEIFQVQWSPHNETILASSGTDRRLNVWDLSKIGEEQSPEDAEDGPPELL  367
              LH FE H+DE+FQV W+P +E++ +S G DRR+NVWD+SKIGEEQSPEDAEDGPPELL
Sbjct  310  KPLHLFEGHRDEVFQVDWAPFHESVFSSCGADRRVNVWDVSKIGEEQSPEDAEDGPPELL  369

Query  368  FIHGGHTAKISDFSWNPNEPWVICSVSEDNIMQVWQMAENIY  409
            FIHGGHTAK+SD SWN  +PWV+ SV+EDNI+QVWQMA+NIY
Sbjct  370  FIHGGHTAKVSDVSWNAEDPWVMASVAEDNILQVWQMADNIY  411


>NANOCE018632
Length=441

 Score = 526 bits (1356),  Expect = 0.0, Method: Compositional matrix adjust.
 Identities = 246/402 (61%), Positives = 313/402 (78%), Gaps = 5/402 (1%)

Query  10   DAVEERVINEEYKIWKKNTPFLYDLVMTHALEWPSLTAQWLPDVTRPEGK-DFSIHRLVL  68
            D   +++I EEYKIWKKN+PFLYDLVMTHALEWPSLT QWLP V   E   +++ H+L+ 
Sbjct  13   DEAADKLIAEEYKIWKKNSPFLYDLVMTHALEWPSLTVQWLPGVKTSENNPEYATHKLLF  72

Query  69   GTHTS-DEQNHLVIASVQLPNDDAQFDASHYDSEKGEFGGFGSVSGKIEIEIKINHEGEV  127
            GTHT+  EQN+L+ A+V LP  D + DA  Y+ E+GE GGFG  + K+E+++KI HEGEV
Sbjct  73   GTHTAAGEQNYLIQANVNLPLPDTEIDAKKYEDERGEVGGFGGKNSKVEVKVKIAHEGEV  132

Query  128  NRARYMPQNPCIIATKTPSSDVLVFDYTKHPSKPDPSGECNPDLRLRGHQKEGYGLSWNP  187
            NRARYMPQNP ++ATK PS+DV VFD TKHPS+P P+    P+   +GH +EGYGL+W+P
Sbjct  133  NRARYMPQNPFVVATKAPSADVFVFDITKHPSEPGPNDGFRPEHICKGHAREGYGLAWSP  192

Query  188  NLSGHLLSASDDHTICLWDISAVPKEGKVVDAKTIFTGHTAVVEDVSWHLLHESLFGSVA  247
            + +G+LLS SDD  ICLWD++   + GKVV+  T+F GHT+VVEDV+WH  H  LFGSV+
Sbjct  193  HKAGNLLSGSDDARICLWDVT---EAGKVVNDVTVFRGHTSVVEDVAWHASHPYLFGSVS  249

Query  248  DDQKLMIWDTRSNNTSKPSHSVDAHTAEVNCLSFNPYSEFILATGSADKTVALWDLRNLK  307
            DD+ L +WD R +     +   DAH A +NCLSF+P+SEF+L TGSAD  VALWD+R+L 
Sbjct  250  DDKSLALWDLRESPEKPMNRREDAHGAFINCLSFSPHSEFLLLTGSADHMVALWDMRSLT  309

Query  308  LKLHSFESHKDEIFQVQWSPHNETILASSGTDRRLNVWDLSKIGEEQSPEDAEDGPPELL  367
              LH FE H+DE+FQV W+P +E++ +S G DRR+NVWD+SKIGEEQSPEDAEDGPPELL
Sbjct  310  KPLHLFEGHRDEVFQVDWAPFHESVFSSCGADRRVNVWDVSKIGEEQSPEDAEDGPPELL  369

Query  368  FIHGGHTAKISDFSWNPNEPWVICSVSEDNIMQVWQMAENIY  409
            FIHGGHTAK+SD SWN  +PWV+ SV+EDNI+QVWQMA+NIY
Sbjct  370  FIHGGHTAKVSDVSWNAEDPWVMASVAEDNILQVWQMADNIY  411


>NANOCE008967
Length=441

 Score = 526 bits (1356),  Expect = 0.0, Method: Compositional matrix adjust.
 Identities = 246/402 (61%), Positives = 313/402 (78%), Gaps = 5/402 (1%)

Query  10   DAVEERVINEEYKIWKKNTPFLYDLVMTHALEWPSLTAQWLPDVTRPEGK-DFSIHRLVL  68
            D   +++I EEYKIWKKN+PFLYDLVMTHALEWPSLT QWLP V   E   +++ H+L+ 
Sbjct  13   DEAADKLIAEEYKIWKKNSPFLYDLVMTHALEWPSLTVQWLPGVKTSENNPEYATHKLLF  72

Query  69   GTHTS-DEQNHLVIASVQLPNDDAQFDASHYDSEKGEFGGFGSVSGKIEIEIKINHEGEV  127
            GTHT+  EQN+L+ A+V LP  D + DA  Y+ E+GE GGFG  + K+E+++KI HEGEV
Sbjct  73   GTHTAAGEQNYLIQANVNLPLPDTEIDAKKYEDERGEVGGFGGKNSKVEVKVKIAHEGEV  132

Query  128  NRARYMPQNPCIIATKTPSSDVLVFDYTKHPSKPDPSGECNPDLRLRGHQKEGYGLSWNP  187
            NRARYMPQNP ++ATK PS+DV VFD TKHPS+P P+    P+   +GH +EGYGL+W+P
Sbjct  133  NRARYMPQNPFVVATKAPSADVFVFDITKHPSEPGPNDGFRPEHICKGHAREGYGLAWSP  192

Query  188  NLSGHLLSASDDHTICLWDISAVPKEGKVVDAKTIFTGHTAVVEDVSWHLLHESLFGSVA  247
            + +G+LLS SDD  ICLWD++   + GKVV+  T+F GHT+VVEDV+WH  H  LFGSV+
Sbjct  193  HKAGNLLSGSDDARICLWDVT---EAGKVVNDVTVFRGHTSVVEDVAWHASHPYLFGSVS  249

Query  248  DDQKLMIWDTRSNNTSKPSHSVDAHTAEVNCLSFNPYSEFILATGSADKTVALWDLRNLK  307
            DD+ L +WD R +     +   DAH A +NCLSF+P+SEF+L TGSAD  VALWD+R+L 
Sbjct  250  DDKSLALWDLRESPEKPMNRREDAHGAFINCLSFSPHSEFLLLTGSADHMVALWDMRSLT  309

Query  308  LKLHSFESHKDEIFQVQWSPHNETILASSGTDRRLNVWDLSKIGEEQSPEDAEDGPPELL  367
              LH FE H+DE+FQV W+P +E++ +S G DRR+NVWD+SKIGEEQSPEDAEDGPPELL
Sbjct  310  KPLHLFEGHRDEVFQVDWAPFHESVFSSCGADRRVNVWDVSKIGEEQSPEDAEDGPPELL  369

Query  368  FIHGGHTAKISDFSWNPNEPWVICSVSEDNIMQVWQMAENIY  409
            FIHGGHTAK+SD SWN  +PWV+ SV+EDNI+QVWQMA+NIY
Sbjct  370  FIHGGHTAKVSDVSWNAEDPWVMASVAEDNILQVWQMADNIY  411


>NANOCE008966
Length=441

 Score = 526 bits (1356),  Expect = 0.0, Method: Compositional matrix adjust.
 Identities = 246/402 (61%), Positives = 313/402 (78%), Gaps = 5/402 (1%)

Query  10   DAVEERVINEEYKIWKKNTPFLYDLVMTHALEWPSLTAQWLPDVTRPEGK-DFSIHRLVL  68
            D   +++I EEYKIWKKN+PFLYDLVMTHALEWPSLT QWLP V   E   +++ H+L+ 
Sbjct  13   DEAADKLIAEEYKIWKKNSPFLYDLVMTHALEWPSLTVQWLPGVKTSENNPEYATHKLLF  72

Query  69   GTHTS-DEQNHLVIASVQLPNDDAQFDASHYDSEKGEFGGFGSVSGKIEIEIKINHEGEV  127
            GTHT+  EQN+L+ A+V LP  D + DA  Y+ E+GE GGFG  + K+E+++KI HEGEV
Sbjct  73   GTHTAAGEQNYLIQANVNLPLPDTEIDAKKYEDERGEVGGFGGKNSKVEVKVKIAHEGEV  132

Query  128  NRARYMPQNPCIIATKTPSSDVLVFDYTKHPSKPDPSGECNPDLRLRGHQKEGYGLSWNP  187
            NRARYMPQNP ++ATK PS+DV VFD TKHPS+P P+    P+   +GH +EGYGL+W+P
Sbjct  133  NRARYMPQNPFVVATKAPSADVFVFDITKHPSEPGPNDGFRPEHICKGHAREGYGLAWSP  192

Query  188  NLSGHLLSASDDHTICLWDISAVPKEGKVVDAKTIFTGHTAVVEDVSWHLLHESLFGSVA  247
            + +G+LLS SDD  ICLWD++   + GKVV+  T+F GHT+VVEDV+WH  H  LFGSV+
Sbjct  193  HKAGNLLSGSDDARICLWDVT---EAGKVVNDVTVFRGHTSVVEDVAWHASHPYLFGSVS  249

Query  248  DDQKLMIWDTRSNNTSKPSHSVDAHTAEVNCLSFNPYSEFILATGSADKTVALWDLRNLK  307
            DD+ L +WD R +     +   DAH A +NCLSF+P+SEF+L TGSAD  VALWD+R+L 
Sbjct  250  DDKSLALWDLRESPEKPMNRREDAHGAFINCLSFSPHSEFLLLTGSADHMVALWDMRSLT  309

Query  308  LKLHSFESHKDEIFQVQWSPHNETILASSGTDRRLNVWDLSKIGEEQSPEDAEDGPPELL  367
              LH FE H+DE+FQV W+P +E++ +S G DRR+NVWD+SKIGEEQSPEDAEDGPPELL
Sbjct  310  KPLHLFEGHRDEVFQVDWAPFHESVFSSCGADRRVNVWDVSKIGEEQSPEDAEDGPPELL  369

Query  368  FIHGGHTAKISDFSWNPNEPWVICSVSEDNIMQVWQMAENIY  409
            FIHGGHTAK+SD SWN  +PWV+ SV+EDNI+QVWQMA+NIY
Sbjct  370  FIHGGHTAKVSDVSWNAEDPWVMASVAEDNILQVWQMADNIY  411


>NANOCE008965
Length=441

 Score = 526 bits (1356),  Expect = 0.0, Method: Compositional matrix adjust.
 Identities = 246/402 (61%), Positives = 313/402 (78%), Gaps = 5/402 (1%)

Query  10   DAVEERVINEEYKIWKKNTPFLYDLVMTHALEWPSLTAQWLPDVTRPEGK-DFSIHRLVL  68
            D   +++I EEYKIWKKN+PFLYDLVMTHALEWPSLT QWLP V   E   +++ H+L+ 
Sbjct  13   DEAADKLIAEEYKIWKKNSPFLYDLVMTHALEWPSLTVQWLPGVKTSENNPEYATHKLLF  72

Query  69   GTHTS-DEQNHLVIASVQLPNDDAQFDASHYDSEKGEFGGFGSVSGKIEIEIKINHEGEV  127
            GTHT+  EQN+L+ A+V LP  D + DA  Y+ E+GE GGFG  + K+E+++KI HEGEV
Sbjct  73   GTHTAAGEQNYLIQANVNLPLPDTEIDAKKYEDERGEVGGFGGKNSKVEVKVKIAHEGEV  132

Query  128  NRARYMPQNPCIIATKTPSSDVLVFDYTKHPSKPDPSGECNPDLRLRGHQKEGYGLSWNP  187
            NRARYMPQNP ++ATK PS+DV VFD TKHPS+P P+    P+   +GH +EGYGL+W+P
Sbjct  133  NRARYMPQNPFVVATKAPSADVFVFDITKHPSEPGPNDGFRPEHICKGHAREGYGLAWSP  192

Query  188  NLSGHLLSASDDHTICLWDISAVPKEGKVVDAKTIFTGHTAVVEDVSWHLLHESLFGSVA  247
            + +G+LLS SDD  ICLWD++   + GKVV+  T+F GHT+VVEDV+WH  H  LFGSV+
Sbjct  193  HKAGNLLSGSDDARICLWDVT---EAGKVVNDVTVFRGHTSVVEDVAWHASHPYLFGSVS  249

Query  248  DDQKLMIWDTRSNNTSKPSHSVDAHTAEVNCLSFNPYSEFILATGSADKTVALWDLRNLK  307
            DD+ L +WD R +     +   DAH A +NCLSF+P+SEF+L TGSAD  VALWD+R+L 
Sbjct  250  DDKSLALWDLRESPEKPMNRREDAHGAFINCLSFSPHSEFLLLTGSADHMVALWDMRSLT  309

Query  308  LKLHSFESHKDEIFQVQWSPHNETILASSGTDRRLNVWDLSKIGEEQSPEDAEDGPPELL  367
              LH FE H+DE+FQV W+P +E++ +S G DRR+NVWD+SKIGEEQSPEDAEDGPPELL
Sbjct  310  KPLHLFEGHRDEVFQVDWAPFHESVFSSCGADRRVNVWDVSKIGEEQSPEDAEDGPPELL  369

Query  368  FIHGGHTAKISDFSWNPNEPWVICSVSEDNIMQVWQMAENIY  409
            FIHGGHTAK+SD SWN  +PWV+ SV+EDNI+QVWQMA+NIY
Sbjct  370  FIHGGHTAKVSDVSWNAEDPWVMASVAEDNILQVWQMADNIY  411


>DIPROT017180
Length=418

 Score = 526 bits (1356),  Expect = 0.0, Method: Compositional matrix adjust.
 Identities = 241/411 (59%), Positives = 321/411 (78%), Gaps = 3/411 (1%)

Query  13   EERVINEEYKIWKKNTPFLYDLVMTHALEWPSLTAQWLPDVTRPEGKDFSIHRLVLGTHT  72
            EE+VINEEYKIWKKN+P+LYD+++THALEWPSLT QWLPD +    K ++ HR +LGTHT
Sbjct  6    EEQVINEEYKIWKKNSPYLYDMLVTHALEWPSLTVQWLPDKSLSSDKRYASHRAILGTHT  65

Query  73   SD-EQNHLVIASVQLPNDDAQFDASHYDSEKGEFGGFGSVSGKIEIEIKINHEGEVNRAR  131
            SD EQN+L++A ++LP +D + ++   D + GE+G +G  + +++  ++INH+GEVNRAR
Sbjct  66   SDNEQNYLMVAEIRLPEEDTEAESRKLDEQTGEYGSYGGPNSRVDTLVRINHDGEVNRAR  125

Query  132  YMPQNPCIIATKTPSSDVLVFDYTKHPSKPDPSGECNPDLRLRGHQKEGYGLSWNPNLSG  191
            Y P N  +IATK+PS+DVLVFDY+KH +KP   G C P  RLRGH+KEGYGLSWN +++G
Sbjct  126  YNPLNNFLIATKSPSTDVLVFDYSKHSTKPPTDGTCTPLFRLRGHRKEGYGLSWNNHVNG  185

Query  192  HLLSASDDHTICLWDISAVPKEGKVVDAKTIFTGHTAVVEDVSWHLLHESLFGSVADDQK  251
             LLS SDD  IC+W+IS  P +G+V D + ++  H  VVEDVSWH  HE++FGS +DDQ 
Sbjct  186  LLLSGSDDELICMWNISE-PGKGQVSDPRAVYKWHKKVVEDVSWHPKHENVFGSASDDQS  244

Query  252  LMIWDTRSNNTSKPSHSVD-AHTAEVNCLSFNPYSEFILATGSADKTVALWDLRNLKLKL  310
            + +WDTRSN+   PS  V+ AH+AE+N ++FN  SEFI+AT S+DKT ALWD+RNLK K+
Sbjct  245  IALWDTRSNSYDTPSSFVEEAHSAEINSIAFNSGSEFIIATASSDKTAALWDMRNLKKKI  304

Query  311  HSFESHKDEIFQVQWSPHNETILASSGTDRRLNVWDLSKIGEEQSPEDAEDGPPELLFIH  370
            +  + HK+E+ QV W+P  ETILA+  +DRR+NVWDLS+IG+EQ+PEDA DGPPELLFIH
Sbjct  305  YELKGHKEEVLQVLWAPFGETILATCSSDRRVNVWDLSRIGDEQTPEDALDGPPELLFIH  364

Query  371  GGHTAKISDFSWNPNEPWVICSVSEDNIMQVWQMAENIYNDEDPEGSVDPE  421
            GGHT+K+SD SWN N+PW + S SEDNI+QVWQMAE IYN ++  G+  P+
Sbjct  365  GGHTSKVSDMSWNANDPWTMISTSEDNIVQVWQMAETIYNSDEMAGTAAPK  415


>NANOCE077838
Length=531

 Score = 526 bits (1354),  Expect = 0.0, Method: Compositional matrix adjust.
 Identities = 247/405 (61%), Positives = 314/405 (78%), Gaps = 5/405 (1%)

Query  10   DAVEERVINEEYKIWKKNTPFLYDLVMTHALEWPSLTAQWLPDVTRPEGK-DFSIHRLVL  68
            D   +++I EEYKIWKKN+PFLYDLVMTHALEWPSLT QWLP V   E   +++ H+L+ 
Sbjct  112  DEAADKLIAEEYKIWKKNSPFLYDLVMTHALEWPSLTVQWLPGVKTSENNPEYATHKLLF  171

Query  69   GTHTS-DEQNHLVIASVQLPNDDAQFDASHYDSEKGEFGGFGSVSGKIEIEIKINHEGEV  127
            GTHT+  EQN+L+ A+V LP  D + DA  Y+ E+GE GGFG  + K+E+++KI HEGEV
Sbjct  172  GTHTAAGEQNYLIQANVNLPLPDTEIDAKKYEDERGEVGGFGGKNSKVEVKVKIAHEGEV  231

Query  128  NRARYMPQNPCIIATKTPSSDVLVFDYTKHPSKPDPSGECNPDLRLRGHQKEGYGLSWNP  187
            NRARYMPQNP ++ATK PS+DV VFD TKHPS+P P+    P+   +GH +EGYGL+W+P
Sbjct  232  NRARYMPQNPFVVATKAPSADVFVFDITKHPSEPGPNDGFRPEHICKGHAREGYGLAWSP  291

Query  188  NLSGHLLSASDDHTICLWDISAVPKEGKVVDAKTIFTGHTAVVEDVSWHLLHESLFGSVA  247
            + +G+LLS SDD  ICLWD++   + GKVV+  T+F GHT+VVEDV+WH  H  LFGSV+
Sbjct  292  HKAGNLLSGSDDARICLWDVT---EAGKVVNDVTVFRGHTSVVEDVAWHASHPYLFGSVS  348

Query  248  DDQKLMIWDTRSNNTSKPSHSVDAHTAEVNCLSFNPYSEFILATGSADKTVALWDLRNLK  307
            DD+ L +WD R +     +   DAH A +NCLSF+P+SEF+L TGSAD  VALWD+R+L 
Sbjct  349  DDKSLALWDLRESPEKPMNRREDAHGAFINCLSFSPHSEFLLLTGSADHMVALWDMRSLT  408

Query  308  LKLHSFESHKDEIFQVQWSPHNETILASSGTDRRLNVWDLSKIGEEQSPEDAEDGPPELL  367
              LH FE H+DE+FQV W+P +E++ +S G DRR+NVWD+SKIGEEQSPEDAEDGPPELL
Sbjct  409  KPLHLFEGHRDEVFQVDWAPFHESVFSSCGADRRVNVWDVSKIGEEQSPEDAEDGPPELL  468

Query  368  FIHGGHTAKISDFSWNPNEPWVICSVSEDNIMQVWQMAENIYNDE  412
            FIHGGHTAK+SD SWN  +PWV+ SV+EDNI+QVWQMA+NIY  E
Sbjct  469  FIHGGHTAKVSDVSWNAEDPWVMASVAEDNILQVWQMADNIYLRE  513


>MICMAR147972
Length=586

 Score = 525 bits (1352),  Expect = 0.0, Method: Compositional matrix adjust.
 Identities = 250/413 (61%), Positives = 324/413 (78%), Gaps = 2/413 (0%)

Query  1    MADKEAAFDDAVEERVINEEYKIWKKNTPFLYDLVMTHALEWPSLTAQWLPDVTRPEGKD  60
            MA  +AA ++ V   ++NEEYKIWKKN+PFLYD+V+THALEWPSLT QWLPD    +G D
Sbjct  10   MAGADAAINEEVNYDIVNEEYKIWKKNSPFLYDMVVTHALEWPSLTVQWLPDKVCEDGVD  69

Query  61   FSIHRLVLGTHTS-DEQNHLVIASVQLPNDDAQFDASHYDSEKGEFGGFGSVSGKIEIEI  119
            ++  R+VLGTHT+ +E N+L++A V+LP +++  DA  Y+ ++GE GGFG  +GKIEI  
Sbjct  70   YTEQRMVLGTHTAANETNYLMLARVRLPREESALDARKYEDDRGEVGGFGGGAGKIEIVQ  129

Query  120  KINHEGEVNRARYMPQNPCIIATKTPSSDVLVFDYTKHPSKPDPSGECNPDLRLRGHQKE  179
            KI H+GEVNRARYMPQNP +IATKT +SD+ +FDYTKHPSKP   G C P+++LRGH++E
Sbjct  130  KITHDGEVNRARYMPQNPAVIATKTVTSDIYIFDYTKHPSKPPSDGLCTPEMKLRGHERE  189

Query  180  GYGLSWNPNLSGHLLSASDDHTICLWDISAVPKEGKVVDAKTIFTGHTAVVEDVSWHLLH  239
            GYGL+W+   +G L S SDD  ICLWD++AVPK   V D K    GH  VVED++WH  +
Sbjct  190  GYGLAWSSMEAGQLASGSDDALICLWDVNAVPKTSSVADPKRTLRGHKDVVEDIAWHNHN  249

Query  240  ESLFGSVADDQKLMIWDTRSNNTSKPSHSVDAHTAEVNCLSFNPYSEFILATGSADKTVA  299
                GSV DD+ + IWD R +  +  +++V AH AE N ++FNPYSE I+AT S+DKTVA
Sbjct  250  AHTLGSVGDDKTMRIWDLRMDGNAL-ANTVHAHKAEANGIAFNPYSENIVATASSDKTVA  308

Query  300  LWDLRNLKLKLHSFESHKDEIFQVQWSPHNETILASSGTDRRLNVWDLSKIGEEQSPEDA  359
            LWDLRNLKLKLHSFESH +E++ V WSPHNET+LAS G DRR+N+WDL++IG+EQ+ EDA
Sbjct  309  LWDLRNLKLKLHSFESHTEEVYHVAWSPHNETVLASGGADRRINIWDLARIGDEQTTEDA  368

Query  360  EDGPPELLFIHGGHTAKISDFSWNPNEPWVICSVSEDNIMQVWQMAENIYNDE  412
            +DGPPELLFIHGGHT+KIS+ +WN N+PWVI S +EDNI+Q+WQ AENIYN++
Sbjct  369  QDGPPELLFIHGGHTSKISELAWNLNDPWVIASTAEDNIVQLWQPAENIYNED  421


>RUSMAR002231
Length=428

 Score = 525 bits (1351),  Expect = 0.0, Method: Compositional matrix adjust.
 Identities = 259/415 (62%), Positives = 315/415 (76%), Gaps = 6/415 (1%)

Query  13   EERVINEEYKIWKKNTPFLYDLVMTHALEWPSLTAQWLPDVTRPEGKDFSIHRLVLGTHT  72
            EER+INEEYKIWKKNTPFLYDLV+T ALEWPSLT QWLP         +S+ +L+LGTHT
Sbjct  6    EERLINEEYKIWKKNTPFLYDLVITKALEWPSLTCQWLPGNDDSTSDQYSVQKLLLGTHT  65

Query  73   SD-EQNHLVIASVQLPNDDAQFDASHYDSEKGE-FGGFG-SVSGKIEIEIKINHEGEVNR  129
            S+ EQNHL+IA++QLPN+ ++ D SHYD    E  GGFG    GKIE+  +INHEGEVNR
Sbjct  66   SEGEQNHLMIANIQLPNEKSEVDGSHYDDRDHEQAGGFGMGAHGKIELLHRINHEGEVNR  125

Query  130  ARYMPQNPCIIATKTPSSDVLVFDYTKHPSKPDPSGECNPDLRLRGHQKEGYGLSWNPNL  189
            AR MPQ P II TKT +S+V VFD T HP KP P+G C P LRL GH+KEGYGL W+   
Sbjct  126  ARCMPQKPSIIGTKTITSEVFVFDTTMHPLKPPPNGACTPQLRLTGHKKEGYGLDWSSLE  185

Query  190  SGHLLSASDDHTICLWDI-SAVPKEGKVVDAKTIFTGHT-AVVEDVSWHLLHESLFGSVA  247
             G +LSASDD  IC W++ S      +V++A  ++ GH   V+EDV WH  +  LFGS  
Sbjct  186  EGQVLSASDDSMICHWNVDSQNMSRKRVLEAARVYEGHNRTVIEDVCWHRHNPRLFGSAG  245

Query  248  DDQKLMIWDTRSNNTSKPSHSVDAHTAEVNCLSFNPYSEFILATGSADKTVALWDLRNLK  307
            DD+ LMIWD+R++  + P  SV AH AEVN LSFNP+ E+I+ATGSADKTV LWD+RNL 
Sbjct  246  DDKHLMIWDSRASTANTPMQSVLAHKAEVNSLSFNPFFEYIVATGSADKTVGLWDMRNLN  305

Query  308  LKLHSFESHKDEIFQVQWSPHNETILASSGTDRRLNVWDLSKIGEEQSPEDAEDGPPELL  367
             KLHSFE+H DEI QV+WSP +E+ LAS   DRR+N+W+L+KIGEEQ PEDAEDGPPELL
Sbjct  306  TKLHSFENHSDEILQVEWSPFHESCLASGSADRRINIWNLAKIGEEQDPEDAEDGPPELL  365

Query  368  FIHGGHTAKISDFSWNPNEPWVICSVSEDNIMQVWQMAENIY-NDEDPEGSVDPE  421
            FIHGGHTAKISDFSW+PNEPW+I SVSEDNI+QVW MAE+I+   ED + +++ E
Sbjct  366  FIHGGHTAKISDFSWSPNEPWLIASVSEDNILQVWSMAEHIFETGEDEKDAMNAE  420


>OSTTAU003123
Length=428

 Score = 524 bits (1350),  Expect = 0.0, Method: Compositional matrix adjust.
 Identities = 254/395 (64%), Positives = 314/395 (79%), Gaps = 2/395 (1%)

Query  10   DAVEERVINEEYKIWKKNTPFLYDLVMTHALEWPSLTAQWLPDVTRPEGKDFSIHRLVLG  69
            D   ER+++EEYKIWKKNTPFLYDLV+THALEWPSLT QWLPD      +D+S  +LVLG
Sbjct  21   DEAAERLVSEEYKIWKKNTPFLYDLVVTHALEWPSLTVQWLPDRVEVPDRDYSAQKLVLG  80

Query  70   THTSD-EQNHLVIASVQLPNDDAQFDASHYDSEKGEFGGFGSVSGKIEIEIKINHEGEVN  128
            THTS+ EQN+L+IA VQLP + A+ D   YD E GE GGFGS   K+++   INH+GEVN
Sbjct  81   THTSEHEQNYLMIAEVQLPLEGAEVDGREYDDESGEAGGFGSGGAKVKVTQHINHDGEVN  140

Query  129  RARYMPQNPCIIATKTPSSDVLVFDYTKHPSKPDPSGECNPDLRLRGHQKEGYGLSWNPN  188
            RARYMPQN  ++ATKT S+DV VFDYTKHPSK  P   C P++RL+GH  EGYGLSW+P 
Sbjct  141  RARYMPQNSFVLATKTVSADVYVFDYTKHPSKASPDSGCQPNIRLKGHLTEGYGLSWSPF  200

Query  189  LSGHLLSASDDHTICLWDISAVPKEGKVVDAKTIFTGHTAVVEDVSWHLLHESLFGSVAD  248
             SGHLLS SDD  ICLWD++      + ++A+TI+ GH +VVEDV+WH  HE +FGSV D
Sbjct  201  KSGHLLSGSDDAQICLWDVTG-GDGARELNAQTIYKGHLSVVEDVAWHARHEHMFGSVGD  259

Query  249  DQKLMIWDTRSNNTSKPSHSVDAHTAEVNCLSFNPYSEFILATGSADKTVALWDLRNLKL  308
            D+ L++WDTR+   +    +V+AH AEVNCLSFNP++E +LATGSADKT+AL+D+RN K 
Sbjct  260  DKHLILWDTRAAPANAAVLNVEAHQAEVNCLSFNPFNETLLATGSADKTIALFDIRNTKQ  319

Query  309  KLHSFESHKDEIFQVQWSPHNETILASSGTDRRLNVWDLSKIGEEQSPEDAEDGPPELLF  368
            +LH+FE H +EIFQ+ WSP +ETILAS G DRR+ +WDLSKIG+EQ+PEDAEDGPPELLF
Sbjct  320  RLHTFEHHTEEIFQIGWSPKSETILASCGADRRMMIWDLSKIGDEQTPEDAEDGPPELLF  379

Query  369  IHGGHTAKISDFSWNPNEPWVICSVSEDNIMQVWQ  403
            IHGGHT+KISDFSWN N+ WVI SV+EDNI+Q+WQ
Sbjct  380  IHGGHTSKISDFSWNMNDDWVIASVAEDNILQIWQ  414


>CLAOKA006150
Length=504

 Score = 522 bits (1345),  Expect = 0.0, Method: Compositional matrix adjust.
 Identities = 246/402 (61%), Positives = 306/402 (76%), Gaps = 11/402 (3%)

Query  15   RVINEEYKIWKKNTPFLYDLVMTHALEWPSLTAQWLPDVTRPEGKDFSIHRLVLGTHTS-  73
            R+I EEYK+WKKNTPFLYD+VMTHALEWPSLT QWLP V   E KD+++H+LVLGTHTS 
Sbjct  89   RMITEEYKVWKKNTPFLYDVVMTHALEWPSLTVQWLPSVKSQENKDYAVHKLVLGTHTSG  148

Query  74   DEQNHLVIASVQLPNDDAQFDASHYDSEKGEFGGFGSVSGKIEIEIKINHEGEVNRARYM  133
             EQN+L++A+V LP   A+ D   YD EKGE GGFG V GK+E+ +KINH+GEVNRARYM
Sbjct  149  SEQNYLMVANVNLPVPGAEIDNRTYDDEKGEMGGFGGVHGKVEVTVKINHDGEVNRARYM  208

Query  134  PQNPCIIATKTPSSDVLVFDYTKHPSKPDPSGECNPDLRLRGHQKEGYGLSWNPNLSGHL  193
            PQN  +IATK+PS+DV VFD +KHPS P  +  C P+ R +GH KEGYGLSWNP++ G L
Sbjct  209  PQNEFVIATKSPSADVCVFDISKHPSVPPSNSGCRPEHRCKGHTKEGYGLSWNPHVEGRL  268

Query  194  LSASDDHTICLWDISAVPKEGKVVDAKTIFTGHTAVVEDVSWHLLHESLFGSVADDQKLM  253
            LS SDD  +C WD+      G+ V+A   F GHT+VV DV+WH  +  L GSV DD++L+
Sbjct  269  LSGSDDGLVCYWDLKGA---GQTVEATQKFEGHTSVVGDVAWHQQNPKLLGSVGDDKQLL  325

Query  254  IWDTRSNNTSKPSHSV-DAHTAEVNCLSFNPYSEFILATGSADKTVALWDLRNLKLKLHS  312
             WDT S + +KP+  + +AH+A +NCL+FNP++EF+LATGS+D TVALWD+RN+   +H 
Sbjct  326  FWDT-SVDGAKPTTVIPNAHSANINCLAFNPFNEFLLATGSSDTTVALWDMRNMAKPMHL  384

Query  313  FESHKD-----EIFQVQWSPHNETILASSGTDRRLNVWDLSKIGEEQSPEDAEDGPPELL  367
             E H       E+  VQW+  +ETIL S   DRR+ VW LS+IGEEQSPEDAEDGPPELL
Sbjct  385  LERHSSEAGDGEVLGVQWASFDETILGSCSADRRVKVWSLSRIGEEQSPEDAEDGPPELL  444

Query  368  FIHGGHTAKISDFSWNPNEPWVICSVSEDNIMQVWQMAENIY  409
            FIHGGHT+++ DFSWN N+ WV  SVSEDNI+QVWQMAENIY
Sbjct  445  FIHGGHTSRVGDFSWNTNDDWVCASVSEDNILQVWQMAENIY  486


>THETRA005160
Length=442

 Score = 522 bits (1344),  Expect = 0.0, Method: Compositional matrix adjust.
 Identities = 252/411 (61%), Positives = 306/411 (74%), Gaps = 3/411 (1%)

Query  12   VEERVINEEYKIWKKNTPFLYDLVMTHALEWPSLTAQWLPDVTRPEGKDFSIHRLVLGTH  71
            +EE++IN+EYKIWKKNTPFLYD  +T ALEWPSLTAQW PD     G D S  RL++GTH
Sbjct  31   MEEKIINDEYKIWKKNTPFLYDCCLTTALEWPSLTAQWFPDKAVASGADHSTQRLLMGTH  90

Query  72   T-SDEQNHLVIASVQLPNDDAQFDASHYDSEKGEFGGFGSVSGKIEIEIKINHEGEVNRA  130
            T     N+L+IA V LP D A+ +AS Y+      G  G+   ++ I  +INH+GEVNRA
Sbjct  91   TYGGAPNYLLIAEVALPTDSAEVEASKYEEGGEVGGF-GAGQARVSIVHRINHDGEVNRA  149

Query  131  RYMPQNPCIIATKTPSSDVLVFDYTKHPSKPDPSGECNPDLRLRGHQKEGYGLSWNPNLS  190
            RYMPQN  ++ATKT + +V +FD TKHPS PDPSG   P+LRL GHQKEGYGLSWN    
Sbjct  150  RYMPQNAFLVATKTTAGEVHIFDTTKHPSTPDPSGVSVPELRLTGHQKEGYGLSWNTFYQ  209

Query  191  GHLLSASDDHTICLWDISAVPKEGKVVDAKTIFTGHTAVVEDVSWHLLHESLFGSVADDQ  250
            GHL+S + D  ICLWD+    +   ++     ++GHT+VVEDV+WH  HE +FGSV DD+
Sbjct  210  GHLISGAYDSLICLWDLEGALESSNMLQPTRTYSGHTSVVEDVAWHTSHECVFGSVGDDK  269

Query  251  KLMIWDTRSNNTSKPSHSVDAHTAEVNCLSFNPYSEFILATGSADKTVALWDLRNLKLKL  310
            KL +WDTR   TSKP  S+ AH AEVN ++FNP+S FILATGSADKTVALWD+RNL  KL
Sbjct  270  KLNLWDTREAETSKPFQSIQAHDAEVNAIAFNPFSAFILATGSADKTVALWDMRNLSQKL  329

Query  311  HSFESHKDEIFQVQWSPHNETILASSGTDRRLNVWDLSKIGEEQSPEDAEDGPPELLFIH  370
            HS E+H DE+    +SPHNETILA+S  DRR  VWDLS+IG+EQ+ EDAEDGPPELLF+H
Sbjct  330  HSLEAHTDEVISASFSPHNETILATSSADRRSLVWDLSRIGQEQTAEDAEDGPPELLFVH  389

Query  371  GGHTAKISDFSWNPNEPWVICSVSEDNIMQVWQMAENIYNDEDPEGSVDPE  421
            GGHTAKISDFSWN NEPW+  SV+EDN++QVW MAENIYND +P   V PE
Sbjct  390  GGHTAKISDFSWNLNEPWLAASVAEDNVLQVWSMAENIYNDVEP-ADVPPE  439


>GONPAC037060
Length=373

 Score = 521 bits (1343),  Expect = 0.0, Method: Compositional matrix adjust.
 Identities = 247/391 (63%), Positives = 294/391 (75%), Gaps = 31/391 (8%)

Query  24   WKKNTPFLYDLVMTHALEWPSLTAQWLPDVTRPEGKDFSIHRLVLGTHTSD-EQNHLVIA  82
            WKKNTPFLYD+V+T  LEWPSL+ QWLPD ++P GK+++ HR++LGTHTSD EQN+L+IA
Sbjct  2    WKKNTPFLYDVVITSGLEWPSLSVQWLPDKSQPAGKNYAEHRMILGTHTSDSEQNYLMIA  61

Query  83   SVQLPNDDAQFDASHYDSEKGEFGGFGSVSGKIEIEIKINHEGEVNRARYMPQNPCIIAT  142
             VQLP    + +   YD E+ E GGFG                               AT
Sbjct  62   KVQLPLASRETEVRKYDDER-ESGGFGXX-----------------------------AT  91

Query  143  KTPSSDVLVFDYTKHPSKPDPSGECNPDLRLRGHQKEGYGLSWNPNLSGHLLSASDDHTI  202
            KTPS+DV VFDYTKHPSKP P+G+C PD+RL GH+KEGYGLSWNPNL GHLLS SDDH I
Sbjct  92   KTPSADVFVFDYTKHPSKPAPNGQCKPDIRLVGHKKEGYGLSWNPNLEGHLLSGSDDHNI  151

Query  203  CLWDISAVPKEGKVVDAKTIFTGHTAVVEDVSWHLLHESLFGSVADDQKLMIWDTRSNNT  262
            C+WD+    K  +V++ K  F GH  +VEDV+WH  HE++FGSV DD KL+IWDTRS   
Sbjct  152  CVWDVRQATKTNQVLEPKATFKGHKDIVEDVAWHWHHENIFGSVGDDHKLLIWDTRSATR  211

Query  263  SKPSHSVDAHTAEVNCLSFNPYSEFILATGSADKTVALWDLRNLKLKLHSFESHKDEIFQ  322
             K  H+V+AHT+E+NC++FNP+SE+ILATGS DKTVALWD+RN   KLH+FESH +E+ Q
Sbjct  212  DKAQHTVNAHTSEINCVAFNPFSEYILATGSDDKTVALWDIRNFNAKLHTFESHSEEVVQ  271

Query  323  VQWSPHNETILASSGTDRRLNVWDLSKIGEEQSPEDAEDGPPELLFIHGGHTAKISDFSW  382
            V WSPH ETIL S   DRRLN+WDLS+IGEEQSPEDAEDGPPELLFIHGGHT KISDFSW
Sbjct  272  VVWSPHAETILGSCSADRRLNIWDLSRIGEEQSPEDAEDGPPELLFIHGGHTRKISDFSW  331

Query  383  NPNEPWVICSVSEDNIMQVWQMAENIYNDED  413
            N  EPWVI S +EDNI+Q+WQMAENIY DED
Sbjct  332  NATEPWVIASAAEDNILQIWQMAENIYTDED  362


>GLOWIT003059
Length=441

 Score = 518 bits (1334),  Expect = 0.0, Method: Compositional matrix adjust.
 Identities = 252/430 (59%), Positives = 324/430 (75%), Gaps = 17/430 (4%)

Query  4    KEAAFDDAVEE----RVINEEYKIWKKNTPFLYDLVMTHALEWPSLTAQWLPDVTRPEGK  59
            K  A D+A+ E    RVIN+EYK+WKKNTPFLYDLVMTHALEWPSLT +WLP+   P GK
Sbjct  8    KMTAEDEAMAEENVDRVINDEYKVWKKNTPFLYDLVMTHALEWPSLTVEWLPEKRSPAGK  67

Query  60   DFSIHRLVLGTHTSD-EQNHLVIASVQLPNDDAQFDASHYDSEKGEFGGFGSVSG---KI  115
            D+++ +LVLGTHT++  QN+L+IA V  P D+   +   YD E  E GGFG  +G   K+
Sbjct  68   DYTVQKLVLGTHTAEGAQNYLLIAQVYFPLDE-DMEEPKYD-EDHEDGGFGMANGEQGKV  125

Query  116  EIEIKINHEGEVNRARYMPQNPCIIATKT--PSSDVLVFDYTKHPSKPDPSGECNPDLRL  173
            +I  +INH+GEVNRARYMP NP +IATKT  PS DV VF+YTKH +KP     C+PDL L
Sbjct  126  DIIQRINHDGEVNRARYMPHNPSLIATKTAQPSGDVYVFNYTKHGAKP-KDNVCSPDLIL  184

Query  174  RGHQKEGYGLSWNPNLS--GHLLSASDDHTICLWDISAVPKEGKVVDAKTIFTGHTAVVE  231
            RGH+KEGY L+W+P+ S  GHL+S +DD  +C+WD+SA+ K   + + K +F  H  ++E
Sbjct  185  RGHKKEGYALAWSPHESTKGHLISGADDALVCMWDVSALSKNNHMAETKAVFV-HGNIIE  243

Query  232  DVSWHLLHESLFGSVADDQKLMIWDTRSNNTSKPSHSVDAHTAEVNCLSFNPYSEFILAT  291
            DV WH+ ++SLFG+V DD KLMIWD RS++  KPS  +DAH  E NCLSF+P+ E ++ T
Sbjct  244  DVDWHMFNDSLFGAVDDDGKLMIWDMRSSSRDKPSQKIDAHKVECNCLSFSPFQENLVVT  303

Query  292  GSADKTVALWDLRNLKLKLHSFESHKDEIFQVQWSPHNETILASSGTDRRLNVWDLSKIG  351
            GSADK+V LWDLR  K ++HSF++H DE+F VQW+P  E ILAS+ +DRR+N+WD+++IG
Sbjct  304  GSADKSVCLWDLRQTKARVHSFDAHTDEVFHVQWAPFAENILASASSDRRVNIWDMARIG  363

Query  352  EEQSPEDAEDGPPELLFIHGGHTAKISDFSWNPNEPWVICSVSEDNIMQVWQMAENIYND  411
            +EQ+PEDAEDGPPELLF+HGGH AKISD  WN NE WV+ SVSEDN++Q+WQMA NIY D
Sbjct  364  QEQAPEDAEDGPPELLFVHGGHLAKISDMGWNKNEQWVMTSVSEDNVLQIWQMASNIYED  423

Query  412  EDPEGSVDPE  421
             D EG   PE
Sbjct  424  -DAEGDDAPE  432


>NANOCE134121
Length=397

 Score = 517 bits (1332),  Expect = 0.0, Method: Compositional matrix adjust.
 Identities = 243/396 (61%), Positives = 308/396 (78%), Gaps = 5/396 (1%)

Query  22   KIWKKNTPFLYDLVMTHALEWPSLTAQWLPDVTRPEGK-DFSIHRLVLGTHTS-DEQNHL  79
            +IWKKN+PFLYDLVMTHALEWPSLT QWLP V   E   +++ H+L+ GTHT+  EQN+L
Sbjct  1    RIWKKNSPFLYDLVMTHALEWPSLTVQWLPGVKTSENNPEYATHKLLFGTHTAAGEQNYL  60

Query  80   VIASVQLPNDDAQFDASHYDSEKGEFGGFGSVSGKIEIEIKINHEGEVNRARYMPQNPCI  139
            + A+V LP  D + DA  Y+ E+GE GGFG  + K+E+++KI HEGEVNRARYMPQNP +
Sbjct  61   IQANVNLPLPDTEIDAKKYEDERGEVGGFGGKNSKVEVKVKIAHEGEVNRARYMPQNPFV  120

Query  140  IATKTPSSDVLVFDYTKHPSKPDPSGECNPDLRLRGHQKEGYGLSWNPNLSGHLLSASDD  199
            +ATK PS+DV VFD TKHPS+P P+    P+   +GH +EGYGL+W+P+ +G+LLS SDD
Sbjct  121  VATKAPSADVFVFDITKHPSEPGPNDGFRPEHICKGHAREGYGLAWSPHKAGNLLSGSDD  180

Query  200  HTICLWDISAVPKEGKVVDAKTIFTGHTAVVEDVSWHLLHESLFGSVADDQKLMIWDTRS  259
              ICLWD++   + GKVV+  T+F GHT+VVEDV+WH  H  LFGSV+DD+ L +WD R 
Sbjct  181  ARICLWDVT---EAGKVVNDVTVFRGHTSVVEDVAWHASHPYLFGSVSDDKSLALWDLRE  237

Query  260  NNTSKPSHSVDAHTAEVNCLSFNPYSEFILATGSADKTVALWDLRNLKLKLHSFESHKDE  319
            +     +   DAH A +NCLSF+P+SEF+L TGSAD  VALWD+R+L   LH FE H+DE
Sbjct  238  SPEKPMNRREDAHGAFINCLSFSPHSEFLLLTGSADHMVALWDMRSLTKPLHLFEGHRDE  297

Query  320  IFQVQWSPHNETILASSGTDRRLNVWDLSKIGEEQSPEDAEDGPPELLFIHGGHTAKISD  379
            +FQV W+P +E++ +S G DRR+NVWD+SKIGEEQSPEDAEDGPPELLFIHGGHTAK+SD
Sbjct  298  VFQVDWAPFHESVFSSCGADRRVNVWDVSKIGEEQSPEDAEDGPPELLFIHGGHTAKVSD  357

Query  380  FSWNPNEPWVICSVSEDNIMQVWQMAENIYNDEDPE  415
             SWN  +PWV+ SV+EDNI+QVWQMA+NIY  ED E
Sbjct  358  VSWNAEDPWVMASVAEDNILQVWQMADNIYLAEDEE  393


>NANOCE072780
Length=417

 Score = 514 bits (1325),  Expect = 2e-180, Method: Compositional matrix adjust.
 Identities = 240/390 (62%), Positives = 305/390 (78%), Gaps = 5/390 (1%)

Query  22   KIWKKNTPFLYDLVMTHALEWPSLTAQWLPDVTRPEGK-DFSIHRLVLGTHTS-DEQNHL  79
            +IWKKN+PFLYDLVMTHALEWPSLT QWLP V   E   +++ H+L+ GTHT+  EQN+L
Sbjct  1    RIWKKNSPFLYDLVMTHALEWPSLTVQWLPGVKTSENNPEYATHKLLFGTHTAAGEQNYL  60

Query  80   VIASVQLPNDDAQFDASHYDSEKGEFGGFGSVSGKIEIEIKINHEGEVNRARYMPQNPCI  139
            + A+V LP  D + DA  Y+ E+GE GGFG  + K+E+++KI HEGEVNRARYMPQNP +
Sbjct  61   IQANVNLPLPDTEIDAKKYEDERGEVGGFGGKNSKVEVKVKIAHEGEVNRARYMPQNPFV  120

Query  140  IATKTPSSDVLVFDYTKHPSKPDPSGECNPDLRLRGHQKEGYGLSWNPNLSGHLLSASDD  199
            +ATK PS+DV VFD TKHPS+P P+    P+   +GH +EGYGL+W+P+ +G+LLS SDD
Sbjct  121  VATKAPSADVFVFDITKHPSEPGPNDGFRPEHICKGHAREGYGLAWSPHKAGNLLSGSDD  180

Query  200  HTICLWDISAVPKEGKVVDAKTIFTGHTAVVEDVSWHLLHESLFGSVADDQKLMIWDTRS  259
              ICLWD++   + GKVV+  T+F GHT+VVEDV+WH  H  LFGSV+DD+ L +WD R 
Sbjct  181  ARICLWDVT---EAGKVVNDVTVFRGHTSVVEDVAWHASHPYLFGSVSDDKSLALWDLRE  237

Query  260  NNTSKPSHSVDAHTAEVNCLSFNPYSEFILATGSADKTVALWDLRNLKLKLHSFESHKDE  319
            +     +   DAH A +NCLSF+P+SEF+L TGSAD  VALWD+R+L   LH FE H+DE
Sbjct  238  SPEKPMNRREDAHGAFINCLSFSPHSEFLLLTGSADHMVALWDMRSLTKPLHLFEGHRDE  297

Query  320  IFQVQWSPHNETILASSGTDRRLNVWDLSKIGEEQSPEDAEDGPPELLFIHGGHTAKISD  379
            +FQV W+P +E++ +S G DRR+NVWD+SKIGEEQSPEDAEDGPPELLFIHGGHTAK+SD
Sbjct  298  VFQVDWAPFHESVFSSCGADRRVNVWDVSKIGEEQSPEDAEDGPPELLFIHGGHTAKVSD  357

Query  380  FSWNPNEPWVICSVSEDNIMQVWQMAENIY  409
             SWN  +PWV+ SV+EDNI+QVWQMA+NIY
Sbjct  358  VSWNAEDPWVMASVAEDNILQVWQMADNIY  387


>NANOCE072779
Length=417

 Score = 514 bits (1325),  Expect = 2e-180, Method: Compositional matrix adjust.
 Identities = 240/390 (62%), Positives = 305/390 (78%), Gaps = 5/390 (1%)

Query  22   KIWKKNTPFLYDLVMTHALEWPSLTAQWLPDVTRPEGK-DFSIHRLVLGTHTS-DEQNHL  79
            +IWKKN+PFLYDLVMTHALEWPSLT QWLP V   E   +++ H+L+ GTHT+  EQN+L
Sbjct  1    RIWKKNSPFLYDLVMTHALEWPSLTVQWLPGVKTSENNPEYATHKLLFGTHTAAGEQNYL  60

Query  80   VIASVQLPNDDAQFDASHYDSEKGEFGGFGSVSGKIEIEIKINHEGEVNRARYMPQNPCI  139
            + A+V LP  D + DA  Y+ E+GE GGFG  + K+E+++KI HEGEVNRARYMPQNP +
Sbjct  61   IQANVNLPLPDTEIDAKKYEDERGEVGGFGGKNSKVEVKVKIAHEGEVNRARYMPQNPFV  120

Query  140  IATKTPSSDVLVFDYTKHPSKPDPSGECNPDLRLRGHQKEGYGLSWNPNLSGHLLSASDD  199
            +ATK PS+DV VFD TKHPS+P P+    P+   +GH +EGYGL+W+P+ +G+LLS SDD
Sbjct  121  VATKAPSADVFVFDITKHPSEPGPNDGFRPEHICKGHAREGYGLAWSPHKAGNLLSGSDD  180

Query  200  HTICLWDISAVPKEGKVVDAKTIFTGHTAVVEDVSWHLLHESLFGSVADDQKLMIWDTRS  259
              ICLWD++   + GKVV+  T+F GHT+VVEDV+WH  H  LFGSV+DD+ L +WD R 
Sbjct  181  ARICLWDVT---EAGKVVNDVTVFRGHTSVVEDVAWHASHPYLFGSVSDDKSLALWDLRE  237

Query  260  NNTSKPSHSVDAHTAEVNCLSFNPYSEFILATGSADKTVALWDLRNLKLKLHSFESHKDE  319
            +     +   DAH A +NCLSF+P+SEF+L TGSAD  VALWD+R+L   LH FE H+DE
Sbjct  238  SPEKPMNRREDAHGAFINCLSFSPHSEFLLLTGSADHMVALWDMRSLTKPLHLFEGHRDE  297

Query  320  IFQVQWSPHNETILASSGTDRRLNVWDLSKIGEEQSPEDAEDGPPELLFIHGGHTAKISD  379
            +FQV W+P +E++ +S G DRR+NVWD+SKIGEEQSPEDAEDGPPELLFIHGGHTAK+SD
Sbjct  298  VFQVDWAPFHESVFSSCGADRRVNVWDVSKIGEEQSPEDAEDGPPELLFIHGGHTAKVSD  357

Query  380  FSWNPNEPWVICSVSEDNIMQVWQMAENIY  409
             SWN  +PWV+ SV+EDNI+QVWQMA+NIY
Sbjct  358  VSWNAEDPWVMASVAEDNILQVWQMADNIY  387


>NANOCE133787
Length=409

 Score = 513 bits (1322),  Expect = 3e-180, Method: Compositional matrix adjust.
 Identities = 240/390 (62%), Positives = 305/390 (78%), Gaps = 5/390 (1%)

Query  22   KIWKKNTPFLYDLVMTHALEWPSLTAQWLPDVTRPEGK-DFSIHRLVLGTHTS-DEQNHL  79
            +IWKKN+PFLYDLVMTHALEWPSLT QWLP V   E   +++ H+L+ GTHT+  EQN+L
Sbjct  1    RIWKKNSPFLYDLVMTHALEWPSLTVQWLPGVKTSENNPEYATHKLLFGTHTAAGEQNYL  60

Query  80   VIASVQLPNDDAQFDASHYDSEKGEFGGFGSVSGKIEIEIKINHEGEVNRARYMPQNPCI  139
            + A+V LP  D + DA  Y+ E+GE GGFG  + K+E+++KI HEGEVNRARYMPQNP +
Sbjct  61   IQANVNLPLPDTEIDAKKYEDERGEVGGFGGKNSKVEVKVKIAHEGEVNRARYMPQNPFV  120

Query  140  IATKTPSSDVLVFDYTKHPSKPDPSGECNPDLRLRGHQKEGYGLSWNPNLSGHLLSASDD  199
            +ATK PS+DV VFD TKHPS+P P+    P+   +GH +EGYGL+W+P+ +G+LLS SDD
Sbjct  121  VATKAPSADVFVFDITKHPSEPGPNDGFRPEHICKGHAREGYGLAWSPHKAGNLLSGSDD  180

Query  200  HTICLWDISAVPKEGKVVDAKTIFTGHTAVVEDVSWHLLHESLFGSVADDQKLMIWDTRS  259
              ICLWD++   + GKVV+  T+F GHT+VVEDV+WH  H  LFGSV+DD+ L +WD R 
Sbjct  181  ARICLWDVT---EAGKVVNDVTVFRGHTSVVEDVAWHASHPYLFGSVSDDKSLALWDLRE  237

Query  260  NNTSKPSHSVDAHTAEVNCLSFNPYSEFILATGSADKTVALWDLRNLKLKLHSFESHKDE  319
            +     +   DAH A +NCLSF+P+SEF+L TGSAD  VALWD+R+L   LH FE H+DE
Sbjct  238  SPEKPMNRREDAHGAFINCLSFSPHSEFLLLTGSADHMVALWDMRSLTKPLHLFEGHRDE  297

Query  320  IFQVQWSPHNETILASSGTDRRLNVWDLSKIGEEQSPEDAEDGPPELLFIHGGHTAKISD  379
            +FQV W+P +E++ +S G DRR+NVWD+SKIGEEQSPEDAEDGPPELLFIHGGHTAK+SD
Sbjct  298  VFQVDWAPFHESVFSSCGADRRVNVWDVSKIGEEQSPEDAEDGPPELLFIHGGHTAKVSD  357

Query  380  FSWNPNEPWVICSVSEDNIMQVWQMAENIY  409
             SWN  +PWV+ SV+EDNI+QVWQMA+NIY
Sbjct  358  VSWNAEDPWVMASVAEDNILQVWQMADNIY  387


>UMBRAM007875
Length=427

 Score = 514 bits (1323),  Expect = 5e-180, Method: Compositional matrix adjust.
 Identities = 251/420 (60%), Positives = 314/420 (75%), Gaps = 10/420 (2%)

Query  9    DDAVEERVINEEYKIWKKNTPFLYDLVMTHALEWPSLTAQWLPDVTRPEGKDFSIHRLVL  68
            +D   E++INEEYK+WKKN+PFLYDLV+THALEWPSLT QW PD+ R   K++ + RL+L
Sbjct  7    NDEENEKLINEEYKMWKKNSPFLYDLVLTHALEWPSLTCQWFPDIERQPDKNYYVQRLLL  66

Query  69   GTHTSDEQ-NHLVIASVQLPNDDAQFDASHYDSEKGEFGGFGSVS-GKIEIEIKINHEGE  126
            GTHT+DE+ N+L IASVQ+PND    D   YD    E GG G+ S   I+I  KI H+GE
Sbjct  67   GTHTNDEEPNYLQIASVQIPNDAEDVDMRKYDDHTNEIGGHGANSQAHIKITQKIVHDGE  126

Query  127  VNRARYMPQNPCIIATKTPSSDVLVFDYTKHPSKPDPSGECNPDLRLRGHQKEGYGLSWN  186
            VNRARY P+NP IIATK  S +V VFD T H S P  + +CNP +RL GH KEGYGL+WN
Sbjct  127  VNRARYQPENPNIIATKARSGEVFVFDRTTHESFPKENEKCNPAIRLLGHDKEGYGLAWN  186

Query  187  PN--LSGHLLSASDDHTICLWDISAVPKEGKVVDAKTIFTGHTAVVEDVSWHLLHESLFG  244
            PN   S ++LSA  D  ICLWDI+A  KE K +DA   FT H+A VEDV+WH  H+S+F 
Sbjct  187  PNKTRSSYVLSAGFDGKICLWDIAASTKENKTLDALHSFTSHSAGVEDVAWHNGHDSIFA  246

Query  245  SVADDQKLMIWDTRSNNTSKPSHSVDAHTAEVNCLSFNPYSEFILATGSADKTVALWDLR  304
            SV DD++LMIWDTR++   KP ++V AH AEVNC+ FNP S+++LATGS DKT ALWDLR
Sbjct  247  SVGDDKRLMIWDTRAS-AEKPIYNVRAHNAEVNCVEFNPASQWVLATGSGDKTAALWDLR  305

Query  305  NLKLKLHSFESHKDEIFQVQWSPHNETILASSGTDRRLNVWDLSKIGEEQSPEDAEDGPP  364
            NL  KLH  + H++EI Q+ WSPH+E+ILA++G+DRR+ VWDL++IG+  S EDAEDGPP
Sbjct  306  NLDNKLHVLQGHQEEILQLSWSPHHESILATAGSDRRIVVWDLARIGDNLSSEDAEDGPP  365

Query  365  ELLFIHGGHTAKISDFSWNPNEPWVICSVSEDNIMQVWQMAENIYNDEDPEGSVDPEGQG  424
            ELLF+HGGHT KISDF WNP +PWV+ S +EDNI+QVWQMA NI++        +PE QG
Sbjct  366  ELLFVHGGHTNKISDFGWNPVQPWVLASAAEDNIVQVWQMASNIHSQ-----GAEPEQQG  420


>HALSPE002299
Length=453

 Score = 513 bits (1322),  Expect = 1e-179, Method: Compositional matrix adjust.
 Identities = 245/415 (59%), Positives = 306/415 (74%), Gaps = 7/415 (2%)

Query  8    FDDAVEERVINEEYKIWKKNTPFLYDLVMTHALEWPSLTAQWLPDVTRPEGKDFSIHRLV  67
             D   +E  INEEYKIWKKN PFLYDLVMTHALEWPSLT  WLP    PE K+++  +LV
Sbjct  15   IDVETQENTINEEYKIWKKNAPFLYDLVMTHALEWPSLTVDWLPFRESPEDKEYTEQQLV  74

Query  68   LGTHTSDEQ-NHLVIASVQLPNDDAQFDASHYDSEKGEFGGFGSVSGKIEIEIKINHEGE  126
            LGTHTS+   NHL+IA V+LP +D   DA  YD EKGE G +G V+GKIE+ I+INHEGE
Sbjct  75   LGTHTSESAGNHLMIARVRLPKEDTDIDARKYDEEKGELGSYGGVAGKIEVIIRINHEGE  134

Query  127  VNRARYMPQNPCIIATKTPSSDVLVFDYTKHPSKPDPSGECNPDLRLRGHQKEGYGLSWN  186
            VNRAR+ PQNP +IATKT   DVLVFD +KHPS P+ + EC P LR +GH  EGYGL W+
Sbjct  135  VNRARHCPQNPFMIATKTVGGDVLVFDTSKHPSTPEGT-ECKPQLRCKGHTAEGYGLDWS  193

Query  187  PNLSGHLLSASDDHTICLWDISAVPKEGKVVDAKTIFTGHTAVVEDVSWHLLHESLFGSV  246
              + G LLS SDDH +CLWD+  V    + +     FT HT VVEDVSWH  +  LF SV
Sbjct  194  TKVEGRLLSGSDDHKVCLWDLRGVKTGEEALQPLATFTHHTDVVEDVSWHGTNGELFASV  253

Query  247  ADDQKLMIWDTRSNNTSKPSHSV--DAHTAEVNCLSFNPYSEFILATGSADKTVALWDLR  304
             DD+++++ D R+  T+   H+V  DAH  EVN ++FNP+S+    TG ADK VALWD+R
Sbjct  254  GDDRRIVLCDVRTPATT---HTVIADAHGGEVNGVAFNPFSDHTFVTGGADKVVALWDMR  310

Query  305  NLKLKLHSFESHKDEIFQVQWSPHNETILASSGTDRRLNVWDLSKIGEEQSPEDAEDGPP  364
            N   +LH FE H +E+ QVQW+P NE I+AS  +DRR+ VWDLS+IG+EQS EDAEDGPP
Sbjct  311  NTSKRLHLFEGHSEEVLQVQWAPFNEAIMASVSSDRRVAVWDLSRIGQEQSAEDAEDGPP  370

Query  365  ELLFIHGGHTAKISDFSWNPNEPWVICSVSEDNIMQVWQMAENIYNDEDPEGSVD  419
            ELLF+HGGHTAK+SDFSWN ++ WV+ SV+EDN++Q+WQMAE+IY DE+ +G+ D
Sbjct  371  ELLFLHGGHTAKVSDFSWNLSDEWVMASVAEDNVLQIWQMAESIYCDEEADGAED  425


>VERVER011451
Length=423

 Score = 512 bits (1318),  Expect = 2e-179, Method: Compositional matrix adjust.
 Identities = 263/401 (66%), Positives = 317/401 (79%), Gaps = 17/401 (4%)

Query  21   YKIWKKNTPFLYDLVMTHALEWPSLTAQWLPDVTRPEGKDFSIHRLVLGTHTSDEQNHLV  80
            YKIWKKNTPFLYDLV+THALEWPSLT +W PD T  E KD S H+L+LGTHTS E NH++
Sbjct  21   YKIWKKNTPFLYDLVLTHALEWPSLTLEWFPDKT--ESKDHSTHKLLLGTHTSGEPNHII  78

Query  81   IASVQLPNDDAQFDASHYDSEKGEFGGFGSVSGKIEIEIKINHEGEVNRARYMPQNPCII  140
            IA V+LP DD   D   +D ++GE GGFG ++GK+EI+  I HEG+VNRARYMPQNP +I
Sbjct  79   IAEVKLPLDDTPVDPRKFDEQRGEVGGFGGLAGKVEIKQIIPHEGDVNRARYMPQNPTLI  138

Query  141  ATKTPSSDVLVFDYTKHPSKPDPSGECNPDLRLR---GHQKE-----GYGLSWNPNLSGH  192
            ATKT SS VL+FDYTK PSKPD S +C P++ L     +Q E       GLSWN   SG 
Sbjct  139  ATKTASSKVLIFDYTKFPSKPD-SNDCRPNITLTCNDANQAEPVDRYDCGLSWNTMSSGL  197

Query  193  LLSASDDHTICLWDISAVPKEGKVVDAKTIFTGHTAVVEDVSWHLLHESLFGSVADDQKL  252
            LLS+S+++++CLWDI+AV   G     K  FTGHT VVEDV+WH  HES FGSV DD++L
Sbjct  198  LLSSSNNNSVCLWDINAVAGAGL---PKQRFTGHTEVVEDVAWHHHHESYFGSVGDDKRL  254

Query  253  MIWDTRSNNTSKPSHSVDAHTAEVNCLSFNPYSEFILATGSADKTVALWDLRNLKLKLHS  312
            +IWD+RS+   KP++S+ AH+ EV CLSFNP+SE+ILATGSADKTVALWDLRNL  KLH+
Sbjct  255  LIWDSRSD---KPTNSIVAHSEEVYCLSFNPFSEWILATGSADKTVALWDLRNLNSKLHT  311

Query  313  FESHKDEIFQVQWSPHNETILASSGTDRRLNVWDLSKIGEEQSPEDAEDGPPELLFIHGG  372
            F  H+D+++QVQW+P NETILASS  DRRL+VWDLS+IGE QS EDAEDGPPELLFIHGG
Sbjct  312  FAGHRDQVYQVQWAPFNETILASSSGDRRLHVWDLSRIGEPQSTEDAEDGPPELLFIHGG  371

Query  373  HTAKISDFSWNPNEPWVICSVSEDNIMQVWQMAENIYNDED  413
            HT+KISDF+WNPNE W++ S +EDNI+QVWQMAENIY D D
Sbjct  372  HTSKISDFAWNPNEEWLMASCAEDNILQVWQMAENIYLDGD  412


>PLAFUN013508
Length=636

 Score = 519 bits (1337),  Expect = 5e-179, Method: Compositional matrix adjust.
 Identities = 254/403 (63%), Positives = 312/403 (77%), Gaps = 8/403 (2%)

Query  12   VEERVINEEYKIWKKNTPFLYDLVMTHALEWPSLTAQWLPDVTRPEGKDFSIHRLVLGTH  71
            V+E+ INEEYKIWKKN+PFLYDL +THALEWPSLT QWLPD      K+  I R++LGTH
Sbjct  230  VDEKAINEEYKIWKKNSPFLYDLAITHALEWPSLTVQWLPDKRYTANKEALIQRMILGTH  289

Query  72   TSD-EQNHLVIASVQLPNDDAQFDASHYDSEKGEFGGFGSVSGKIEIEIKINHEGEVNRA  130
            TSD EQN L+IA ++LP +DA  D+  Y+  KGE GGFG+   ++E+  +I H GEVNRA
Sbjct  290  TSDDEQNMLIIAEIKLPIEDAAIDSRKYEELKGETGGFGAGGDRVEVIHRIPHAGEVNRA  349

Query  131  RYMPQNPCIIATKTPSSDVLVFDYTKHPSKPDPSGECNPDLRLRGHQKEGYGLSWNPNLS  190
            RYMPQN  +IATKT +SDV VFD TKHPS P  S +CNP+LRL GH+KEGYGL+WNP   
Sbjct  350  RYMPQNSGLIATKTVTSDVYVFDITKHPSTPSDSEKCNPELRLTGHKKEGYGLAWNPKKE  409

Query  191  GHLLSASDDHTICLWDI-SAVPKEGKVVDAKTIFTGHTAVVEDVSWHLLHESLFGSVADD  249
            G+LLS SDD  +CLWDI S   KEG  +   + F+ H  VVEDV+W+  HE +FG+V DD
Sbjct  410  GYLLSGSDDTLVCLWDINSTAGKEGNSLPCISTFSAHENVVEDVAWNSHHEHIFGTVGDD  469

Query  250  QKLMIWDTRSNNTSKPSHSVDAHTAEVNCLSFNPYSEFILATGSADKTVALWDLRNLKLK  309
            ++L+I   R  N +   H + AH  EVNCLSFNP+SEF+LATGS DK V+LWD+RNL   
Sbjct  470  RQLII---RQPNYT---HKIAAHKLEVNCLSFNPFSEFLLATGSCDKVVSLWDMRNLTGN  523

Query  310  LHSFESHKDEIFQVQWSPHNETILASSGTDRRLNVWDLSKIGEEQSPEDAEDGPPELLFI  369
            +HS + H D++FQVQWSP NET++ASSG+DRR+ +WDLSKIG EQS ED+EDGPPELLFI
Sbjct  524  IHSLQGHMDDVFQVQWSPSNETVIASSGSDRRIRIWDLSKIGAEQSEEDSEDGPPELLFI  583

Query  370  HGGHTAKISDFSWNPNEPWVICSVSEDNIMQVWQMAENIYNDE  412
            HGGHT KISDFSWN +EPW++ SV+EDNI+Q+WQMAENIYNDE
Sbjct  584  HGGHTNKISDFSWNAHEPWLVASVAEDNILQIWQMAENIYNDE  626


 Score = 55.5 bits (132),  Expect = 5e-06, Method: Compositional matrix adjust.
 Identities = 39/162 (24%), Positives = 69/162 (43%), Gaps = 24/162 (15%)

Query  265  PSHSVDAHTAEVNCLSFNPYSEFILATGSADKTVALWDLRNLKLK-------LHSFESHK  317
            P   +  H  E   L++NP  E  L +GS D  V LWD+ +   K       + +F +H+
Sbjct  388  PELRLTGHKKEGYGLAWNPKKEGYLLSGSDDTLVCLWDINSTAGKEGNSLPCISTFSAHE  447

Query  318  DEIFQVQWSPHNETILASSGTDRRLNVWDLSKIGEEQSPEDAEDGPPELLFIHGGHTAKI  377
            + +  V W+ H+E I  + G DR+L +                   P        H  ++
Sbjct  448  NVVEDVAWNSHHEHIFGTVGDDRQLII-----------------RQPNYTHKIAAHKLEV  490

Query  378  SDFSWNPNEPWVICSVSEDNIMQVWQMAENIYNDEDPEGSVD  419
            +  S+NP   +++ + S D ++ +W M     N    +G +D
Sbjct  491  NCLSFNPFSEFLLATGSCDKVVSLWDMRNLTGNIHSLQGHMD  532


>LAPGUS010729
Length=429

 Score = 511 bits (1316),  Expect = 6e-179, Method: Compositional matrix adjust.
 Identities = 249/420 (59%), Positives = 313/420 (75%), Gaps = 10/420 (2%)

Query  1    MADKEAAFDDAVEERVINEEYKIWKKNTPFLYDLVMTHALEWPSLTAQWLPDVTRPEGKD  60
            MA++E    + +E+R I+EEYKIWKKN+PFLYD+V+THALEWPSLT QWLPD      K 
Sbjct  1    MANEEDLKAEELEKR-IDEEYKIWKKNSPFLYDVVITHALEWPSLTVQWLPDRIDKSDKH  59

Query  61   FSIHRLVLGTHTS-DEQNHLVIASVQLPNDDAQFDASHYDSEKGEFGGFGSVSGKIEIEI  119
            ++I RL+LGTHTS DEQN L+ A +QLP D+A+ DA  Y  ++GE GGFG  S K  I+ 
Sbjct  60   YAIQRLLLGTHTSGDEQNQLLFAEIQLPGDEAEVDARAY-VDRGEVGGFGQASAKFTIKQ  118

Query  120  KINHEGEVNRARYMPQNPCIIATKTPSSDVLVFDYTKHPSKP---DPSGECNPDLRLRGH  176
             IN E E NRARYMP NP IIA  T + DVL+FD T+ PSKP   DPS  C   LRL+GH
Sbjct  119  AINLEAECNRARYMPHNPNIIACHTGAPDVLIFDRTRFPSKPSSKDPS--CT--LRLKGH  174

Query  177  QKEGYGLSWNPNLSGHLLSASDDHTICLWDISAVPKEGKVVDAKTIFTGHTAVVEDVSWH  236
            +KEGYGLSWNP++ G L+S +DD  I  +D+ A  K   V++   ++ GHT  VEDVS+H
Sbjct  175  KKEGYGLSWNPHVEGQLVSGADDRVIFRYDVQAATKSQNVLEPVAVYNGHTDGVEDVSFH  234

Query  237  LLHESLFGSVADDQKLMIWDTRSNNTSKPSHSVDAHTAEVNCLSFNPYSEFILATGSADK  296
              H+ LFGS  DDQK+MIWDTR+N   + +H V+ H  EVNCL+FNP++EF+ A+GSAD+
Sbjct  235  CFHDYLFGSCGDDQKIMIWDTRANAGERATHVVEGHRGEVNCLAFNPFNEFLFASGSADR  294

Query  297  TVALWDLRNLKLKLHSFESHKDEIFQVQWSPHNETILASSGTDRRLNVWDLSKIGEEQSP  356
            TV+LWDLR    +LH FESH ++IF V W+P +ETILAS   DRRL VWDL KIG+EQSP
Sbjct  295  TVSLWDLRRPNQRLHVFESHTEQIFNVAWAPFSETILASCAADRRLCVWDLEKIGKEQSP  354

Query  357  EDAEDGPPELLFIHGGHTAKISDFSWNPNEPWVICSVSEDNIMQVWQMAENIYNDEDPEG  416
            EDAEDGPPELLFIHGGHT KISDFSWNP++ W+I SV+++NI+QVWQMA NI  +++ E 
Sbjct  355  EDAEDGPPELLFIHGGHTDKISDFSWNPHDDWMIASVADNNILQVWQMAANILMEDEMEA  414


>MADERY009344
Length=442

 Score = 508 bits (1308),  Expect = 2e-177, Method: Compositional matrix adjust.
 Identities = 248/410 (60%), Positives = 310/410 (76%), Gaps = 8/410 (2%)

Query  13   EERVINEEYKIWKKNTPFLYDLVMTHALEWPSLTAQWLPDVTRPEGKDFSIHRLVLGTHT  72
            EER+INEEYKIWKKNTPFLYDLV+T ALEWPSLT QWLPDV +  G++ ++ RL+LGTHT
Sbjct  18   EERLINEEYKIWKKNTPFLYDLVVTKALEWPSLTCQWLPDVRKIPGQEATVQRLLLGTHT  77

Query  73   SD-EQNHLVIASVQLPNDDAQFDASHYD-SEKGEFGGFGSVSGKIEIEIKINHEGEVNRA  130
            S+ EQN+L++A V+LP   A+ D S YD +     G      GKI++  +INH GEVNRA
Sbjct  78   SEGEQNYLMVADVKLPTSSAEVDGSKYDDTGAEAGGFGAGPGGKIDVYQRINHSGEVNRA  137

Query  131  RYMPQNPCIIATKTPSSDVLVFDYTKHPSKPDPSGECNPDLRLRGHQKEGYGLSWNPNLS  190
            R+MPQ+  I+ATKT  SDV VFD +KHP+KP   G C P LRL+GH KEGYGLSW+   +
Sbjct  138  RHMPQDSFIVATKTVHSDVYVFDTSKHPTKPPVDGVCRPQLRLKGHTKEGYGLSWSARNA  197

Query  191  GHLLSASDDHTICLWDISA----VPKEGKVVDAKTIFTGHTAVVEDVSWHLLHESLFGSV  246
            GH++S  +D  +C WD++A    V    + V    ++  H AV+EDV WH     +FGSV
Sbjct  198  GHIISGGEDMFVCHWDVNASLKSVGNGSQGVQPLGVYKSHEAVIEDVQWHTHTPQVFGSV  257

Query  247  ADDQKLMIWDTRSNNTSKPSHSVDAHTAEVNCLSFNPYSEFILATGSADKTVALWDLRNL  306
             DD+KL +WDTR   T+KP  S++AH  EVNCL+FNP++EF+LATGSAD+TVA+WDLRNL
Sbjct  258  GDDKKLNVWDTR-RETTKPVTSIEAHKREVNCLAFNPFAEFLLATGSADRTVAMWDLRNL  316

Query  307  KLKLHSFESHKDEIFQVQWSPHNETILASSGTDRRLNVWDLSKIGEEQSPEDAEDGPPEL  366
              KLHSFE+H D++ QV WSP  E ILAS+  DRRLN+WD S+IG EQ PEDAEDGPPEL
Sbjct  317  GRKLHSFENHGDDVLQVSWSPMKENILASAAADRRLNIWDSSRIGMEQEPEDAEDGPPEL  376

Query  367  LFIHGGHTAKISDFSWNPNEPWVICSVSEDNIMQVWQMAENIYNDEDPEG  416
            LFIHGGHT+K+SDFSWNPN+ WVI SV+EDNI+QVW MAE+I+ DED +G
Sbjct  377  LFIHGGHTSKLSDFSWNPNDEWVIASVAEDNIVQVWAMAEHIF-DEDEDG  425


>ARCINT027307
Length=416

 Score = 506 bits (1304),  Expect = 2e-177, Method: Compositional matrix adjust.
 Identities = 244/393 (62%), Positives = 302/393 (77%), Gaps = 8/393 (2%)

Query  16   VINEEYKIWKKNTPFLYDLVMTHALEWPSLTAQWLPDVTRPEGKDFSIHRLVLGTHT---  72
            +I+EEYKIWKKN+PFLYDLV+T AL+WPSLT +W PD    E KD++I R++LGTHT   
Sbjct  14   IISEEYKIWKKNSPFLYDLVLTRALDWPSLTVEWFPDKKVSE-KDYTIQRVLLGTHTHPD  72

Query  73   SDEQNHLVIASVQLPNDDAQFDASHYDSEKGEFGGFGSVSGKIEIEIKINHEGEVNRARY  132
            S E N+L+IA V LP +D   D S+YD +KGE GGFG V GK++I+I+I H G+V+RAR 
Sbjct  73   SQEANYLLIADVTLPTEDTPVDVSYYDDQKGEIGGFGGVPGKLDIKIRIPHPGDVHRARI  132

Query  133  MPQNPCIIATKTPSSDVLVFDYTKHPSKPDPSGECNPDLRLRGHQKEGYGLSWNPNLSGH  192
            M QN  IIATKT S DVL+++YT H SKP    +  PD  L+GH KEGYG+SWN ++ G 
Sbjct  133  MHQNKSIIATKTSSPDVLIYNYTSHSSKPQKDAKPKPDKILKGHTKEGYGISWNLHVEGR  192

Query  193  LLSASDDHTICLWDISAVPKEGKVVDAKTIFTGHTAVVEDVSWHLLHESLFGSVADDQKL  252
            L+SAS+DH+ICLWDI  + KE    +  T +T H+ VVEDV+WHL H+S FGSV DD +L
Sbjct  193  LISASEDHSICLWDI--LGKENTTANPVTTYTVHSDVVEDVAWHLHHDSYFGSVGDDGRL  250

Query  253  MIWDTRSNNTSKPSHSVDAHTAEVNCLSFNPYSEFILATGSADKTVALWDLRNLKLKLHS  312
            ++WD R   T  P HSV AH   VNC++FNP+SE+ILATGSADKT+ LWDLR L   LHS
Sbjct  251  LVWDVREGTT--PGHSVVAHQMPVNCIAFNPFSEWILATGSADKTIGLWDLRKLNKPLHS  308

Query  313  FESHKDEIFQVQWSPHNETILASSGTDRRLNVWDLSKIGEEQSPEDAEDGPPELLFIHGG  372
            F  H +EI QVQWSP NETIL S G DRRL+VWD+S+IGE+Q+ EDA+DGPPELLFIHGG
Sbjct  309  FVGHTNEILQVQWSPFNETILGSCGKDRRLHVWDVSRIGEDQTAEDAKDGPPELLFIHGG  368

Query  373  HTAKISDFSWNPNEPWVICSVSEDNIMQVWQMA  405
            HTA ISDFSWNPN+ WV+ SV+EDNI+Q+WQMA
Sbjct  369  HTATISDFSWNPNDNWVVASVAEDNILQIWQMA  401


>ARCINT027308
Length=414

 Score = 504 bits (1299),  Expect = 1e-176, Method: Compositional matrix adjust.
 Identities = 243/393 (62%), Positives = 301/393 (77%), Gaps = 8/393 (2%)

Query  16   VINEEYKIWKKNTPFLYDLVMTHALEWPSLTAQWLPDVTRPEGKDFSIHRLVLGTHT---  72
            +I+EEYKIWKKN+PFLYDLV+T AL+WPSLT +W PD    E KD++I R++LGTHT   
Sbjct  14   IISEEYKIWKKNSPFLYDLVLTRALDWPSLTVEWFPDKKVSE-KDYTIQRVLLGTHTHPD  72

Query  73   SDEQNHLVIASVQLPNDDAQFDASHYDSEKGEFGGFGSVSGKIEIEIKINHEGEVNRARY  132
            S E N+L+IA V LP +D   D S+YD +KGE GGFG V GK++I+I+I H G+V+RAR 
Sbjct  73   SQEANYLLIADVTLPTEDTPVDVSYYDDQKGEIGGFGGVPGKLDIKIRIPHPGDVHRARI  132

Query  133  MPQNPCIIATKTPSSDVLVFDYTKHPSKPDPSGECNPDLRLRGHQKEGYGLSWNPNLSGH  192
            M QN  IIATKT S DVL+++YT H SKP    +  PD  L+GH KEGYG+SWN ++ G 
Sbjct  133  MHQNKSIIATKTSSPDVLIYNYTSHSSKPQKDAKPKPDKILKGHTKEGYGISWNLHVEGR  192

Query  193  LLSASDDHTICLWDISAVPKEGKVVDAKTIFTGHTAVVEDVSWHLLHESLFGSVADDQKL  252
            L+SAS+DH+ICLWDI  + KE    +  T +T H+ VVEDV+WHL H+S FGSV DD +L
Sbjct  193  LISASEDHSICLWDI--LGKENTTANPVTTYTVHSDVVEDVAWHLHHDSYFGSVGDDGRL  250

Query  253  MIWDTRSNNTSKPSHSVDAHTAEVNCLSFNPYSEFILATGSADKTVALWDLRNLKLKLHS  312
            ++WD R   T  P HSV AH   VNC++FNP+SE+ILATGSADKT+ LWDLR L   LHS
Sbjct  251  LVWDVREGTT--PGHSVVAHQMPVNCIAFNPFSEWILATGSADKTIGLWDLRKLNKPLHS  308

Query  313  FESHKDEIFQVQWSPHNETILASSGTDRRLNVWDLSKIGEEQSPEDAEDGPPELLFIHGG  372
            F  H +EI QVQWSP NETIL S G DRRL+VWD+S+IGE+Q+ EDA+DGPPELLFIHGG
Sbjct  309  FVGHTNEILQVQWSPFNETILGSCGKDRRLHVWDVSRIGEDQTAEDAKDGPPELLFIHGG  368

Query  373  HTAKISDFSWNPNEPWVICSVSEDNIMQVWQMA  405
            HTA ISDFSWNPN+ WV+ SV+EDNI+Q+WQM 
Sbjct  369  HTATISDFSWNPNDNWVVASVAEDNILQIWQMV  401


>PLATAR016963
Length=418

 Score = 503 bits (1294),  Expect = 1e-175, Method: Compositional matrix adjust.
 Identities = 239/412 (58%), Positives = 310/412 (75%), Gaps = 12/412 (3%)

Query  9    DDAVEERVINEEYKIWKKNTPFLYDLVMTHALEWPSLTAQWLPDVTRPEGKDFSIHRLVL  68
            D+  EE++INEEYKIWKKN PFLYD+VMTHALEWPSLT QWLP    PEG+D+S+ +L+L
Sbjct  5    DEKEEEKLINEEYKIWKKNAPFLYDMVMTHALEWPSLTVQWLPGKQTPEGQDYSVQQLLL  64

Query  69   GTHTSD-EQNHLVIASVQLPNDDAQFDASHYDSEK-GEFGGFGSVSGKIEIEIKINHEGE  126
            GTHTSD EQN++++A V LP +D + DA  Y +E+ GE GGFG +SGK+++  ++NH+GE
Sbjct  65   GTHTSDAEQNYVIVADVHLPKEDTEIDARKYFNERPGELGGFGGISGKVKLRTRLNHDGE  124

Query  127  VNRARYMPQNPCIIATKTPSSDVLVFDYTKHPSKPDPSGECNPDLRLRGHQKEGYGLSWN  186
            VNRAR MPQ+   IATKT S+DVL+F+Y++HPS P+  G C P++RL GH KEGYGL+W+
Sbjct  125  VNRARCMPQDSFFIATKTVSADVLLFNYSRHPSDPEEDGICRPEMRLSGHSKEGYGLAWS  184

Query  187  PNLSGHLLSASDDHTICLWDISAVPKEGKVVDAKTIFTGHTAVVEDVSWHLLHESLFGSV  246
               +GHLLS S+D  +C WD S    +     A    + H AVVEDV WH  + +LF SV
Sbjct  185  HLTAGHLLSGSEDGLVCAWDTSGSKSDTL---AALRASQHGAVVEDVDWHRHNSNLFASV  241

Query  247  ADDQKLMIWDTRSNNTSKPSHS--VDAHTAEVNCLSFNPYSEFILATGSADKTVALWDLR  304
             DD++L+ WD R     +P+H+  V AH AEVN +SF+PYS+F+L TGSAD TV L+D+R
Sbjct  242  GDDRRLVFWDMR-----QPAHTAAVVAHEAEVNAVSFSPYSQFLLLTGSADSTVRLFDMR  296

Query  305  NLKLKLHSFESHKDEIFQVQWSPHNETILASSGTDRRLNVWDLSKIGEEQSPEDAEDGPP  364
            +    LH+ + H DE+FQV W+P NETILAS G DRR  +WDLS+IGEEQ  EDAEDG P
Sbjct  297  SPDSALHTLKGHTDEVFQVDWAPDNETILASCGADRRTLIWDLSRIGEEQDSEDAEDGVP  356

Query  365  ELLFIHGGHTAKISDFSWNPNEPWVICSVSEDNIMQVWQMAENIYNDEDPEG  416
            ELLFIHGGHT+K+SD +W+ N+ WV+ SV+EDN++QVWQ+AENIY DED E 
Sbjct  357  ELLFIHGGHTSKVSDMAWSLNDSWVVASVAEDNVLQVWQLAENIYMDEDVEA  408


>LAPGUS010728
Length=419

 Score = 502 bits (1293),  Expect = 1e-175, Method: Compositional matrix adjust.
 Identities = 244/406 (60%), Positives = 302/406 (74%), Gaps = 11/406 (3%)

Query  17   INEEY--KIWKKNTPFLYDLVMTHALEWPSLTAQWLPDVTRPEGKDFSIHRLVLGTHTS-  73
            IN EY  KIWKKN+PFLYD+V+THALEWPSLT QWLPD      K ++I RL+LGTHTS 
Sbjct  4    INAEYMGKIWKKNSPFLYDVVITHALEWPSLTVQWLPDRIDKSDKHYAIQRLLLGTHTSG  63

Query  74   DEQNHLVIASVQLPNDDAQFDASHYDSEKGEFGGFGSVSGKIEIEIKINHEGEVNRARYM  133
            DEQN L+ A +QLP D+A+ DA  Y  ++GE GGFG  S K  I+  IN E E NRARYM
Sbjct  64   DEQNQLLFAEIQLPGDEAEVDARAY-VDRGEVGGFGQASAKFTIKQAINLEAECNRARYM  122

Query  134  PQNPCIIATKTPSSDVLVFDYTKHPSKP---DPSGECNPDLRLRGHQKEGYGLSWNPNLS  190
            P NP IIA  T + DVL+FD T+ PSKP   DPS  C   LRL+GH+KEGYGLSWNP++ 
Sbjct  123  PHNPNIIACHTGAPDVLIFDRTRFPSKPSSKDPS--CT--LRLKGHKKEGYGLSWNPHVE  178

Query  191  GHLLSASDDHTICLWDISAVPKEGKVVDAKTIFTGHTAVVEDVSWHLLHESLFGSVADDQ  250
            G L+S +DD  I  +D+ A  K   V++   ++ GHT  VEDVS+H  H+ LFGS  DDQ
Sbjct  179  GQLVSGADDRVIFRYDVQAATKSQNVLEPVAVYNGHTDGVEDVSFHCFHDYLFGSCGDDQ  238

Query  251  KLMIWDTRSNNTSKPSHSVDAHTAEVNCLSFNPYSEFILATGSADKTVALWDLRNLKLKL  310
            K+MIWDTR+N   + +H V+ H  EVNCL+FNP++EF+ A+GSAD+TV+LWDLR    +L
Sbjct  239  KIMIWDTRANAGERATHVVEGHRGEVNCLAFNPFNEFLFASGSADRTVSLWDLRRPNQRL  298

Query  311  HSFESHKDEIFQVQWSPHNETILASSGTDRRLNVWDLSKIGEEQSPEDAEDGPPELLFIH  370
            H FESH ++IF V W+P +ETILAS   DRRL VWDL KIG+EQSPEDAEDGPPELLFIH
Sbjct  299  HVFESHTEQIFNVAWAPFSETILASCAADRRLCVWDLEKIGKEQSPEDAEDGPPELLFIH  358

Query  371  GGHTAKISDFSWNPNEPWVICSVSEDNIMQVWQMAENIYNDEDPEG  416
            GGHT KISDFSWNP++ W+I SV+++NI+QVWQMA NI  +++ E 
Sbjct  359  GGHTDKISDFSWNPHDDWMIASVADNNILQVWQMAANILMEDEMEA  404


>CYAPAR019441
Length=435

 Score = 503 bits (1295),  Expect = 1e-175, Method: Compositional matrix adjust.
 Identities = 245/410 (60%), Positives = 307/410 (75%), Gaps = 8/410 (2%)

Query  13   EERVINEEYKIWKKNTPFLYDLVMTHALEWPSLTAQWLPDVTRPEGKDFSIHRLVLGTHT  72
            +ER+INEEYKIWKKNTPFLYDL+M HALEWPSLT QWLP+     GKD++  +L+LGTHT
Sbjct  15   QERIINEEYKIWKKNTPFLYDLIMVHALEWPSLTVQWLPERKTLPGKDYTQQKLILGTHT  74

Query  73   SD-EQNHLVIASVQLPNDDAQFDASHYDSEKGEFGGFGS-VSGKIEIEIKINHEGEVNRA  130
            SD EQN+L+IASV +P +DA+ DA  Y  + G+ GGFG+   GKIEI  +INHEGEVNRA
Sbjct  75   SDNEQNYLMIASVIMPTEDAEIDARQY-QDDGDVGGFGAGERGKIEIIQRINHEGEVNRA  133

Query  131  RYMPQNPCIIATKTPSSDVLVFDYTKHPSKPDPSGECNPDLRLRGHQKEGYGLSWNPNLS  190
            RY P NP +IATKTP++ V +FD TKH SKP      NPDL L+GH KEGYGLSWNP+ S
Sbjct  134  RYCPDNPFLIATKTPTARVCIFDTTKHDSKP-KDNVVNPDLVLQGHTKEGYGLSWNPHKS  192

Query  191  GH--LLSASDDHTICLWDISAVPKEGKVVDAKTIFTGHTAVVEDVSWHLLHESLFGSVAD  248
            G   LLS +DD  +  W++  V K  K +D    F GH  VVEDV WH  ++++FGSV D
Sbjct  193  GKGILLSGADDALVLTWNVEGVGKNSKTLDPLETFKGHAKVVEDVDWHRFNDAVFGSVDD  252

Query  249  DQKLMIWDTRSNNTSKPSHSVDAHTAEVNCLSFNPYSEFILATGSADKTVALWDLRNLKL  308
            D KL IWD ++ +  KP+  VDAH    N L+F+P++E ++ TGS+DK VALWDLRN K 
Sbjct  253  DGKLFIWDRKAASRDKPNLRVDAHKGCCNGLAFSPFNEHLVLTGSSDKVVALWDLRNAKQ  312

Query  309  KLHSFESHKDEIFQVQWSPHNETILASSGTDRRLNVWDLSKIGEEQSPEDAEDGPPELLF  368
             LH F+ H+DE+F V W+P NETI AS+ +DRR++VWDL++IG EQS EDAEDGPPELLF
Sbjct  313  PLHRFQGHQDEVFHVSWAPFNETIFASTSSDRRVHVWDLARIGAEQSAEDAEDGPPELLF  372

Query  369  IHGGHTAKISDFSWNPNEP--WVICSVSEDNIMQVWQMAENIYNDEDPEG  416
            IHGGHTAK++D +WN N+   WV+ SVSEDNI+Q+W MA NIY D++ EG
Sbjct  373  IHGGHTAKVTDVAWNHNDQDEWVMASVSEDNILQIWAMASNIYEDDEAEG  422


>ALLMAC009241
Length=436

 Score = 498 bits (1283),  Expect = 7e-174, Method: Compositional matrix adjust.
 Identities = 229/401 (57%), Positives = 301/401 (75%), Gaps = 2/401 (0%)

Query  12   VEERVINEEYKIWKKNTPFLYDLVMTHALEWPSLTAQWLPDVTRPEGKDFSIHRLVLGTH  71
             EE++INEEYKIWKKN+PFLYD+++THALEWP+LT QW PDV   EGKD++ HRL++GTH
Sbjct  17   AEEKLINEEYKIWKKNSPFLYDIIVTHALEWPTLTTQWFPDVEVHEGKDYATHRLLIGTH  76

Query  72   TS-DEQNHLVIASVQLPNDDAQFDASHYDSEKGEFGGFGSVSGKIEIEIKINHEGEVNRA  130
            TS ++ N+L IASVQLP  D   D   +D E+GE GG+G    KI I+ +I HEGE+NRA
Sbjct  77   TSGNDHNYLQIASVQLPRADMAADTRQFDEERGELGGYGGADAKITIQQRIPHEGEINRA  136

Query  131  RYMPQNPCIIATKTPSSDVLVFDYTKHPSKPDPSG-ECNPDLRLRGHQKEGYGLSWNPNL  189
            RYMPQ   +IATKT S +V +FD TK+P +P+P+     P +RL GH  EGYGLSW+   
Sbjct  137  RYMPQKIDVIATKTVSGEVHLFDRTKYPLQPNPNNMTAQPTVRLMGHTDEGYGLSWSNLK  196

Query  190  SGHLLSASDDHTICLWDISAVPKEGKVVDAKTIFTGHTAVVEDVSWHLLHESLFGSVADD  249
            +GHLLS++ D  IC WD+ A+ K   ++D   I+ GH++ V DV+W+  H+SLF S  DD
Sbjct  197  AGHLLSSASDGLICHWDVGAITKSQSIMDPYRIYRGHSSAVGDVAWNKRHDSLFASGGDD  256

Query  250  QKLMIWDTRSNNTSKPSHSVDAHTAEVNCLSFNPYSEFILATGSADKTVALWDLRNLKLK  309
            ++L+IWDTRS +  KPSH+VDAHTAE+NCL F+   E +L TGS D+TV LWDLRNLK K
Sbjct  257  RRLLIWDTRSPSADKPSHAVDAHTAEINCLDFHVADEHLLLTGSNDRTVMLWDLRNLKRK  316

Query  310  LHSFESHKDEIFQVQWSPHNETILASSGTDRRLNVWDLSKIGEEQSPEDAEDGPPELLFI  369
            LH+FE+H  ++ QV W PH   + AS+ +DRR+ VWD ++IG EQ+ E+AEDGPPELLF+
Sbjct  317  LHTFEAHTHDVVQVAWHPHIPHVFASASSDRRVLVWDTTQIGAEQADEEAEDGPPELLFM  376

Query  370  HGGHTAKISDFSWNPNEPWVICSVSEDNIMQVWQMAENIYN  410
            HGGH+  ++DF+WNPN PWVI S +EDN++QVWQMA  IY+
Sbjct  377  HGGHSNHVADFAWNPNMPWVIASAAEDNVVQVWQMARTIYD  417


>CHLVAR001990
Length=388

 Score = 496 bits (1278),  Expect = 9e-174, Method: Compositional matrix adjust.
 Identities = 238/405 (59%), Positives = 296/405 (73%), Gaps = 28/405 (7%)

Query  8    FDDAVEERVINEEYKIWKKNTPFLYDLVMTHALEWPSLTAQWLPDVTRPEGKDFSIHRLV  67
            + D VEER++NEEYK+WKKNTPFLYDLV+THALEWPSLT QWLP         +S  +L+
Sbjct  10   YPDEVEERLVNEEYKVWKKNTPFLYDLVITHALEWPSLTVQWLPLKEEKPDAGYSKQQLI  69

Query  68   LGTHTSD-EQNHLVIASVQLPNDDAQFDASHYDSEKGEFGGFGSVSGKIEIEIKINHEGE  126
            LGTHTS+ EQN+L+ A VQLP ++++ D   YD E+GE GGFGS +G+I I  +INH+GE
Sbjct  70   LGTHTSEGEQNYLMRAEVQLPLEESETDGRGYDEERGEVGGFGSSAGRISIVQQINHDGE  129

Query  127  VNRARYMPQNPCIIATKTPSSDVLVFDYTKHPSKPDPSGECNPDLRLRGHQKEGYGLSWN  186
            VNRAR+ PQ                             G C PD+RL GH+ EGYGLSW+
Sbjct  130  VNRARHCPQ---------------------------AHGLCKPDIRLTGHKNEGYGLSWS  162

Query  187  PNLSGHLLSASDDHTICLWDISAVPKEGKVVDAKTIFTGHTAVVEDVSWHLLHESLFGSV  246
                G+LLS SDD  IC+WD+    +  + + A  IF GH  VVEDV+WH  H  LFGSV
Sbjct  163  AQREGYLLSGSDDAQICVWDVKGTTQSNRQLPALHIFQGHLGVVEDVAWHPRHADLFGSV  222

Query  247  ADDQKLMIWDTRSNNTSKPSHSVDAHTAEVNCLSFNPYSEFILATGSADKTVALWDLRNL  306
             DD+KL+IWD R  + +     V+AHTAEVNCL+FNP++E+++ATGSADKTVALWDLRN+
Sbjct  223  GDDKKLVIWDLRKPHAAAQDKEVEAHTAEVNCLAFNPFNEYVVATGSADKTVALWDLRNM  282

Query  307  KLKLHSFESHKDEIFQVQWSPHNETILASSGTDRRLNVWDLSKIGEEQSPEDAEDGPPEL  366
              KLH FE H +E+FQV WSPHNETILASSG DRRL VWDLS+IG+EQ+PEDAEDGPPEL
Sbjct  283  TSKLHLFERHDEEVFQVGWSPHNETILASSGADRRLMVWDLSRIGDEQTPEDAEDGPPEL  342

Query  367  LFIHGGHTAKISDFSWNPNEPWVICSVSEDNIMQVWQMAENIYND  411
            LFIHGGHTAKISDF+WN ++ WV+ SV+EDNI+Q+WQ AE+++ D
Sbjct  343  LFIHGGHTAKISDFAWNGSDEWVVASVAEDNILQIWQCAEHVWAD  387


>JAKBAH000214
Length=415

 Score = 496 bits (1276),  Expect = 4e-173, Method: Compositional matrix adjust.
 Identities = 239/403 (59%), Positives = 297/403 (74%), Gaps = 8/403 (2%)

Query  15   RVINEEYKIWKKNTPFLYDLVMTHALEWPSLTAQWLPDVTRPE---GKDFSIHRLVLGTH  71
            RVINEEYK+WKKNTPFLYDLVM HA+EWPSLT QWLPD +R E   G  +   RLVLGTH
Sbjct  5    RVINEEYKVWKKNTPFLYDLVMVHAMEWPSLTVQWLPDQSRSEDSSGVPYVKERLVLGTH  64

Query  72   TS-DEQNHLVIASVQLPNDDAQFDASHYDSEKGEFGGFGSVSGKIEIEIKINHEGEVNRA  130
            TS  EQN+L+IA V +P  DA+ D   YD    E GGFG  +GKI+I I++NH+GE+NRA
Sbjct  65   TSGQEQNYLMIADVLMPAPDAEIDPRKYDEVTREVGGFGGFAGKIDICIRMNHDGEINRA  124

Query  131  RYMPQNPCIIATKTPSSDVLVFDYTKHPSKPDPSGECNPDLRLRGHQKEGYGLSWNPNLS  190
            R+MPQN  I+ATKT S +V +FDYTKHPSKP       P   L+GH +EGYGL+W+P   
Sbjct  125  RHMPQNSSILATKTVSGEVCLFDYTKHPSKP-VDATVRPQAVLQGHLREGYGLAWSPIRE  183

Query  191  GHLLSASDDHTICLWDISAVPKEGKVVDAKTIFTGHT-AVVEDVSWHLLHESLFGSVADD  249
            G L S +DD  +C+WD +       +     I  GH  +VVEDV+WH  H+ LFG+V D+
Sbjct  184  GFLASTADDGIVCVWDTTQASSAQALEPLLRIKDGHGGSVVEDVAWHCHHDQLFGTVGDN  243

Query  250  QKLMIWDTRSNNTSKPSHSVDAHTAEVNCLSFNPYSEFILATGSADKTVALWDLRNLKLK  309
             +L +WD R    S P  +V AH AEVN ++FNP+S+F+LATGSAD+T+ LWD+R L  K
Sbjct  244  YQLSLWDLRQG--SSPHMTVTAHEAEVNTIAFNPFSQFVLATGSADQTIGLWDMRKLDTK  301

Query  310  LHSFESHKDEIFQVQWSPHNETILASSGTDRRLNVWDLSKIGEEQSPEDAEDGPPELLFI  369
            LHSFESH DE+  +QW PHNETILAS  +DRRLN+WDLS IG+EQ+ EDA+DGPPELLFI
Sbjct  302  LHSFESHSDEVINIQWCPHNETILASCSSDRRLNIWDLSHIGDEQTAEDAQDGPPELLFI  361

Query  370  HGGHTAKISDFSWNPNEPWVICSVSEDNIMQVWQMAENIYNDE  412
            HGGHT++I+DF WNPNE W I SV++DNI+QVW MAE+IY D+
Sbjct  362  HGGHTSRINDFCWNPNEEWTISSVADDNILQVWTMAESIYLDD  404


>CHOSPE009499
Length=441

 Score = 495 bits (1275),  Expect = 1e-172, Method: Compositional matrix adjust.
 Identities = 232/405 (57%), Positives = 305/405 (75%), Gaps = 2/405 (0%)

Query  12   VEERVINEEYKIWKKNTPFLYDLVMTHALEWPSLTAQWLPDVTRPEGKDFSIHRLVLGTH  71
             EE+ INEEYKIWKKNTPFLYD+V++HALEWPSLT QWLPD T    KD+  +R++LGTH
Sbjct  30   AEEKRINEEYKIWKKNTPFLYDIVVSHALEWPSLTIQWLPDKTTLPDKDYVEYRMLLGTH  89

Query  72   TSD-EQNHLVIASVQLPNDDAQFDASHYDSEKGEFGGFGSVSGKIEIEIKINHEGEVNRA  130
            TS+ EQN+L++A V +P++DA  D   Y     E GG G+ + +I I  +INH GEVNRA
Sbjct  90   TSNNEQNYLMLAHVHIPSEDASIDVRKYLDGGQEVGGHGAGAARIFISQRINHNGEVNRA  149

Query  131  RYMPQNPCIIATKTPSSDVLVFDYTKHPSKPDPSGECNPDLRLRGHQKEGYGLSWNPNLS  190
            R+MPQ+P +IATK+P+ DV VFDYTKHPS     G C+PDL LRGH+KEGYGL+WNP  +
Sbjct  150  RHMPQHPSLIATKSPNCDVCVFDYTKHPSNAGKDGVCSPDLILRGHEKEGYGLAWNPIRA  209

Query  191  GHLLSASDDHTICLWDISAVPKEGKVVDAKTIFTGHTAVVEDVSWHLLHESLFGSVADDQ  250
            G L+S S+D+ +C+WD  A  K+        ++ GHTAVVEDV+W    E++FGSV DD+
Sbjct  210  GQLVSGSEDNLVCVWDDIANAKKKDNSLQAAVYRGHTAVVEDVAWSGRFETVFGSVGDDR  269

Query  251  KLMIWDTRSNNTSKPSHSVDAHTAEVNCLSFNPYSEFILATGSADKTVALWDLRNLKLKL  310
             L IWDTR     KP HS++AH+ ++NCL+F+P+ + +L TGSAD+++ALWDLR L  +L
Sbjct  270  LLNIWDTREKR-DKPRHSIEAHSRDINCLAFSPHEDHLLVTGSADQSIALWDLRKLSSRL  328

Query  311  HSFESHKDEIFQVQWSPHNETILASSGTDRRLNVWDLSKIGEEQSPEDAEDGPPELLFIH  370
            H    H DE+F VQ+SP + T+LASS  DR++N+WDLS+IG EQ P DAEDGPPELLF+H
Sbjct  329  HVLHCHDDEVFAVQFSPRHPTVLASSSADRKVNLWDLSRIGAEQDPIDAEDGPPELLFVH  388

Query  371  GGHTAKISDFSWNPNEPWVICSVSEDNIMQVWQMAENIYNDEDPE  415
             GHTAK+SD SWN NEP ++ S +EDN++Q+WQ+AENIY +E+ E
Sbjct  389  SGHTAKVSDMSWNENEPMLMASTAEDNVIQIWQIAENIYCEEELE  433


>NAEFOW001539
Length=420

 Score = 494 bits (1272),  Expect = 2e-172, Method: Compositional matrix adjust.
 Identities = 242/425 (57%), Positives = 312/425 (73%), Gaps = 14/425 (3%)

Query  8    FDDAVEERVINEEYKIWKKNTPFLYDLVMTHALEWPSLTAQWLPDVTRPEGKDFSIHRLV  67
              D  EE++INEEYKIWKKNT FLYDL++THALEWPSLT +WLP+  + +    S  +L+
Sbjct  1    MSDDREEKIINEEYKIWKKNTSFLYDLIITHALEWPSLTVEWLPE--KRQHDTHSTQKLI  58

Query  68   LGTHTSD-EQNHLVIASVQLPNDDAQFDASHYDSEKGEFGGFGSVSGKIEIEI--KINHE  124
            LGTHTS  EQN+L+IA  +LP +++  D   YD+  GE G  G+  GK ++E   +INHE
Sbjct  59   LGTHTSQSEQNYLLIAEAELPINNSDVDIRRYDASNGESGSLGTSMGKGKVECVQRINHE  118

Query  125  GEVNRARYMPQNPCIIATKTPSSDVLVFDYTKHPSKPDPSGECNPDLRLRGHQKEGYGLS  184
            GEVNRARYMPQ+P  IATK  +  VL+F YT+  S P  + +C P LRL+GH +EGYGL 
Sbjct  119  GEVNRARYMPQHPEYIATKCANGQVLIFKYTEFESVP-KTNQCTPTLRLKGHTQEGYGLC  177

Query  185  WNPNLSGHLLSASDDHTICLWDISAVPKEGKV----VDAKTIFTGHTAVVEDVSWHLLHE  240
            W+    G + S SDD  +C+WDI A  ++G++    +    I  GH+AVVEDV+WH +H+
Sbjct  178  WSSKKEGLIASGSDDCKVCIWDIFA--QQGQIDKGSLQPLMILEGHSAVVEDVAWHRIHD  235

Query  241  SLFGSVADDQKLMIWDTRSNNTSKPSHSVDAHTAEVNCLSFNPYSEFILATGSADKTVAL  300
             L G+V DD+ L I+DTR+   +KPSH  +AH AEVN + F+PYSE++LATGSADKTV L
Sbjct  236  FLLGTVCDDKNLRIFDTRAQTNTKPSHVTEAHKAEVNSIDFSPYSEYVLATGSADKTVKL  295

Query  301  WDLRNLKLKLHSFESHKDEIFQVQWSPHNETILASSGTDRRLNVWDLSKIGEEQSPEDAE  360
            WD+RNLK +LH+  SH DE+F V WSP NETILAS GTDRR+ +WD+S+IG EQS EDAE
Sbjct  296  WDMRNLKSELHTLTSHTDEVFSVSWSPSNETILASCGTDRRVMIWDISRIGMEQSQEDAE  355

Query  361  DGPPELLFIHGGHTAKISDFSWNPNE--PWVICSVSEDNIMQVWQMAENIYNDEDPEGSV  418
            DGPPELLFIHGGHT+KISDFSWNPNE   WVI SV+EDNI+Q+WQ +++IY ++D E   
Sbjct  356  DGPPELLFIHGGHTSKISDFSWNPNEGDEWVIASVAEDNILQIWQPSDSIYLEDDNENVA  415

Query  419  DPEGQ  423
            D + Q
Sbjct  416  DSDLQ  420


>RAPHET004777
Length=420

 Score = 493 bits (1270),  Expect = 4e-172, Method: Compositional matrix adjust.
 Identities = 241/405 (60%), Positives = 308/405 (76%), Gaps = 4/405 (1%)

Query  13   EERVINEEYKIWKKNTPFLYDLVMTHALEWPSLTAQWLPDVTRPEGKDFSIHRLVLGTHT  72
            EE+ INEEYKIWKKNTPFLYD+V++HALEWPSL+ QW+PD      KD+  +RL+LGTHT
Sbjct  10   EEKRINEEYKIWKKNTPFLYDVVVSHALEWPSLSIQWMPDKKAVPDKDYVEYRLLLGTHT  69

Query  73   SD-EQNHLVIASVQLPNDDAQFDASHYDSEKGEFGGFGSVSGKIEIEIKINHEGEVNRAR  131
            SD EQN L++A V LP++DA  D   Y    GE GG+G+ S ++ +  +INH GEVNRAR
Sbjct  70   SDNEQNFLLLAHVHLPSEDANIDVRKYPDGGGEVGGYGAGSARVFVSQRINHNGEVNRAR  129

Query  132  YMPQNPCIIATKTPSSDVLVFDYTKHPSKPDPSGECNPDLRLRGHQKEGYGLSWNPNLSG  191
            YMPQNPCIIATK P SDV VFDYTKHPS+PD + +CNPDL L+GH  EGYGL+WNP  +G
Sbjct  130  YMPQNPCIIATKAPCSDVYVFDYTKHPSQPD-NDKCNPDLILKGHATEGYGLAWNPCRAG  188

Query  192  HLLSASDDHTICLW-DISAVPKEGKVVDAKTIFTGHTAVVEDVSWHLLHESLFGSVADDQ  250
             LLS SDD  + +W DI    K+ K ++  T FTGHT+VVEDV+W    +S+FGSV DD+
Sbjct  189  QLLSGSDDCLVVMWEDIDHAKKKDKSLEG-TKFTGHTSVVEDVAWSSRLDSVFGSVGDDK  247

Query  251  KLMIWDTRSNNTSKPSHSVDAHTAEVNCLSFNPYSEFILATGSADKTVALWDLRNLKLKL  310
            K+MIWDTR     KP H VDAH A++NC++F+P+ +  L TGSAD+T+ALWD+R L  +L
Sbjct  248  KMMIWDTRDPVRHKPKHCVDAHQADINCIAFSPHEDHFLITGSADQTLALWDMRKLSHRL  307

Query  311  HSFESHKDEIFQVQWSPHNETILASSGTDRRLNVWDLSKIGEEQSPEDAEDGPPELLFIH  370
            H    H DE+F VQ+SP + T++ASS  DR++N+WDLS+IG EQ   DAEDGPPELLF+H
Sbjct  308  HVLNCHDDEVFGVQFSPTHRTVVASSSADRKVNIWDLSRIGAEQDAVDAEDGPPELLFVH  367

Query  371  GGHTAKISDFSWNPNEPWVICSVSEDNIMQVWQMAENIYNDEDPE  415
             GHT+K+SD SWN +EP ++ S +EDNI+Q+WQMAENIY ++D E
Sbjct  368  SGHTSKVSDISWNGHEPLMMASTAEDNIVQIWQMAENIYREDDME  412


>PTESPE008108
Length=430

 Score = 494 bits (1271),  Expect = 4e-172, Method: Compositional matrix adjust.
 Identities = 244/408 (60%), Positives = 303/408 (74%), Gaps = 6/408 (1%)

Query  10   DAVEERVINEEYKIWKKNTPFLYDLVMTHALEWPSLTAQWLPDVTRPEGKDFSIHRLVLG  69
            D  EE+ INEEYKIWKKNTPFLYD+V++HALEWPSLT QWLP+      KD+  +R++LG
Sbjct  15   DNTEEKRINEEYKIWKKNTPFLYDVVISHALEWPSLTVQWLPEKKTFPDKDYIEYRMLLG  74

Query  70   THTSD-EQNHLVIASVQLPNDDAQFDASHYDSEKGEFGGFGSVSG--KIEIEIKINHEGE  126
            THT++ EQNHL++A V LP +D+  D   Y       G  G+  G  ++ I   INH GE
Sbjct  75   THTAESEQNHLILAHVHLPAEDSNIDVRKYPDGGESGGYGGAPPGTARVFISQHINHNGE  134

Query  127  VNRARYMPQNPCIIATKTPSSDVLVFDYTKHPSKPDPSGECNPDLRLRGHQKEGYGLSWN  186
            VNRARYMPQNP IIATK P SDV VFDYTKHPSKP  +    PDL L+GH KEGYGL+WN
Sbjct  135  VNRARYMPQNPTIIATKAPCSDVYVFDYTKHPSKPKDNIN-RPDLVLKGHTKEGYGLAWN  193

Query  187  PNLSGHLLSASDDHTICLW-DISAVPKEGKVVDAKTIFTGHTAVVEDVSWHLLHESLFGS  245
            PN  G LLS SDDH +CLW DI+   K  + ++A   F GHT VVEDV+W    E++FGS
Sbjct  194  PNKEGQLLSGSDDHVVCLWEDIAHAKKNDREMNA-VQFKGHTDVVEDVAWSSKFENVFGS  252

Query  246  VADDQKLMIWDTRSNNTSKPSHSVDAHTAEVNCLSFNPYSEFILATGSADKTVALWDLRN  305
            V DD+KLMIWDTRS +   P  +V AH+ ++NCL+F+P+ EF++ TGSAD T+ALWDLR 
Sbjct  253  VGDDKKLMIWDTRSPSRDAPRQTVAAHSQDINCLAFSPHEEFLVVTGSADHTLALWDLRR  312

Query  306  LKLKLHSFESHKDEIFQVQWSPHNETILASSGTDRRLNVWDLSKIGEEQSPEDAEDGPPE  365
            L  +LH    H+DE+F VQ+SP ++TILASS  DR++NVWDLSKIG EQ P DAEDGPPE
Sbjct  313  LSQRLHLLNCHEDEVFGVQFSPTHKTILASSSADRKVNVWDLSKIGAEQDPIDAEDGPPE  372

Query  366  LLFIHGGHTAKISDFSWNPNEPWVICSVSEDNIMQVWQMAENIYNDED  413
            LLF+H GHTAK+S+ SWN NEP ++ S +EDN++Q+WQMAENIY +ED
Sbjct  373  LLFVHSGHTAKVSEISWNLNEPLLMASTAEDNVVQIWQMAENIYREED  420


>PTESPE008109
Length=434

 Score = 493 bits (1270),  Expect = 6e-172, Method: Compositional matrix adjust.
 Identities = 244/408 (60%), Positives = 303/408 (74%), Gaps = 6/408 (1%)

Query  10   DAVEERVINEEYKIWKKNTPFLYDLVMTHALEWPSLTAQWLPDVTRPEGKDFSIHRLVLG  69
            D  EE+ INEEYKIWKKNTPFLYD+V++HALEWPSLT QWLP+      KD+  +R++LG
Sbjct  19   DNTEEKRINEEYKIWKKNTPFLYDVVISHALEWPSLTVQWLPEKKTFPDKDYIEYRMLLG  78

Query  70   THTSD-EQNHLVIASVQLPNDDAQFDASHYDSEKGEFGGFGSVSG--KIEIEIKINHEGE  126
            THT++ EQNHL++A V LP +D+  D   Y       G  G+  G  ++ I   INH GE
Sbjct  79   THTAESEQNHLILAHVHLPAEDSNIDVRKYPDGGESGGYGGAPPGTARVFISQHINHNGE  138

Query  127  VNRARYMPQNPCIIATKTPSSDVLVFDYTKHPSKPDPSGECNPDLRLRGHQKEGYGLSWN  186
            VNRARYMPQNP IIATK P SDV VFDYTKHPSKP  +    PDL L+GH KEGYGL+WN
Sbjct  139  VNRARYMPQNPTIIATKAPCSDVYVFDYTKHPSKPKDNIN-RPDLVLKGHTKEGYGLAWN  197

Query  187  PNLSGHLLSASDDHTICLW-DISAVPKEGKVVDAKTIFTGHTAVVEDVSWHLLHESLFGS  245
            PN  G LLS SDDH +CLW DI+   K  + ++A   F GHT VVEDV+W    E++FGS
Sbjct  198  PNKEGQLLSGSDDHVVCLWEDIAHAKKNDREMNA-VQFKGHTDVVEDVAWSSKFENVFGS  256

Query  246  VADDQKLMIWDTRSNNTSKPSHSVDAHTAEVNCLSFNPYSEFILATGSADKTVALWDLRN  305
            V DD+KLMIWDTRS +   P  +V AH+ ++NCL+F+P+ EF++ TGSAD T+ALWDLR 
Sbjct  257  VGDDKKLMIWDTRSPSRDAPRQTVAAHSQDINCLAFSPHEEFLVVTGSADHTLALWDLRR  316

Query  306  LKLKLHSFESHKDEIFQVQWSPHNETILASSGTDRRLNVWDLSKIGEEQSPEDAEDGPPE  365
            L  +LH    H+DE+F VQ+SP ++TILASS  DR++NVWDLSKIG EQ P DAEDGPPE
Sbjct  317  LSQRLHLLNCHEDEVFGVQFSPTHKTILASSSADRKVNVWDLSKIGAEQDPIDAEDGPPE  376

Query  366  LLFIHGGHTAKISDFSWNPNEPWVICSVSEDNIMQVWQMAENIYNDED  413
            LLF+H GHTAK+S+ SWN NEP ++ S +EDN++Q+WQMAENIY +ED
Sbjct  377  LLFVHSGHTAKVSEISWNLNEPLLMASTAEDNVVQIWQMAENIYREED  424


>UMBRAM002771
Length=414

 Score = 493 bits (1268),  Expect = 6e-172, Method: Compositional matrix adjust.
 Identities = 240/404 (59%), Positives = 302/404 (75%), Gaps = 20/404 (5%)

Query  14   ERVINEEYKIWKKNTPFLYDLVMTHALEWPSLTAQWLPDVTRPEGKDFSIHRLVLGTHTS  73
            E+ INEEYK+WKKN+PFLYDLV+THALEWPSLT QWLP +  P+  D S+  L++GTHT+
Sbjct  16   EKQINEEYKMWKKNSPFLYDLVVTHALEWPSLTCQWLPQL--PDS-DRSVQSLLVGTHTN  72

Query  74   DEQ-NHLVIASVQLPNDDAQFDASHYDSEKGEFGGFGSVSGKIEIEIKINHEGEVNRARY  132
            DE+ N+L +ASVQLP D          SE     G G+    + I  KI HEGEVNRARY
Sbjct  73   DEEPNYLQVASVQLPTD----------SEAQSANGGGA---HVRITQKIPHEGEVNRARY  119

Query  133  MPQNPCIIATKTPSSDVLVFDYTKHPSKP-DPSGECNPDLRLRGHQKEGYGLSWNP--NL  189
             P NP IIATKT + DVLVFD  +H S P D   +CNP LRL GH KEGYGL+WNP  ++
Sbjct  120  QPTNPNIIATKTRTGDVLVFDRKRHASFPKDRDEKCNPLLRLSGHDKEGYGLAWNPHQSM  179

Query  190  SGHLLSASDDHTICLWDISAVPKEGKVVDAKTIFTGHTAVVEDVSWHLLHESLFGSVADD  249
              H+LSA  D+ +C WDI++ P++G  + A   +  HTA VEDV+WH+ H+S+F SV DD
Sbjct  180  GQHVLSAGFDNLVCHWDIASTPEQGNTLQAYRTYNAHTASVEDVAWHMKHDSIFASVGDD  239

Query  250  QKLMIWDTRSNNTSKPSHSVDAHTAEVNCLSFNPYSEFILATGSADKTVALWDLRNLKLK  309
             +LMIWD R   + KPSH++ AH AEVNC++F+P  E+ILATGS DKTV LWD+RNL  +
Sbjct  240  MRLMIWDCRKEGSDKPSHNIQAHKAEVNCVAFHPSYEWILATGSGDKTVGLWDMRNLSRQ  299

Query  310  LHSFESHKDEIFQVQWSPHNETILASSGTDRRLNVWDLSKIGEEQSPEDAEDGPPELLFI  369
            LHS E+H+DE+ Q+ WSPH++ IL S+ +DRR+N+WDL+KIGEEQ+PEDAEDGPPELLF+
Sbjct  300  LHSLETHEDEVLQLSWSPHHDAILGSASSDRRVNIWDLTKIGEEQTPEDAEDGPPELLFV  359

Query  370  HGGHTAKISDFSWNPNEPWVICSVSEDNIMQVWQMAENIYNDED  413
            HGGHT KI+DFSWNP EPWVI S +EDNI+QVWQ+A NI+   D
Sbjct  360  HGGHTNKIADFSWNPLEPWVIASTAEDNIIQVWQLANNIHTGSD  403


>ALLMAC001763
Length=429

 Score = 493 bits (1269),  Expect = 7e-172, Method: Compositional matrix adjust.
 Identities = 226/401 (56%), Positives = 299/401 (75%), Gaps = 2/401 (0%)

Query  12   VEERVINEEYKIWKKNTPFLYDLVMTHALEWPSLTAQWLPDVTRPEGKDFSIHRLVLGTH  71
             EE++INEEYKIWKKN+PFLYD+++THALEWP+LT QW PDV   EGKD++ HRL++GTH
Sbjct  17   AEEKLINEEYKIWKKNSPFLYDIIVTHALEWPTLTTQWFPDVEVHEGKDYATHRLLIGTH  76

Query  72   TS-DEQNHLVIASVQLPNDDAQFDASHYDSEKGEFGGFGSVSGKIEIEIKINHEGEVNRA  130
            TS ++ N+L IASVQLP  D   D   +D E+GE GG+G    KI I+ +I HEGE+NRA
Sbjct  77   TSGNDHNYLQIASVQLPRADMAADTRQFDEERGELGGYGGADAKITIQQRIPHEGEINRA  136

Query  131  RYMPQNPCIIATKTPSSDVLVFDYTKHPSKPDPSG-ECNPDLRLRGHQKEGYGLSWNPNL  189
            RYMPQ   +IATKT S +V +FD TK P +P+P+     P +RL GH  EGYGLSW+   
Sbjct  137  RYMPQKIDVIATKTVSGEVHLFDRTKFPLQPNPNNMTAQPTVRLMGHNDEGYGLSWSNLK  196

Query  190  SGHLLSASDDHTICLWDISAVPKEGKVVDAKTIFTGHTAVVEDVSWHLLHESLFGSVADD  249
            +GHLLS++ D  IC WD+  + K   ++D   I+ GH++ V DV+W+  H+SLF S  DD
Sbjct  197  AGHLLSSASDGLICHWDVGGITKSQSIMDPYRIYRGHSSAVGDVAWNKRHDSLFASGGDD  256

Query  250  QKLMIWDTRSNNTSKPSHSVDAHTAEVNCLSFNPYSEFILATGSADKTVALWDLRNLKLK  309
            ++L+IWDTRS +  KPSH+VDAH+AE+NCL F+   E +L TGS D+TV LWDLRNLK K
Sbjct  257  RRLLIWDTRSPSADKPSHAVDAHSAEINCLDFHVADEHLLLTGSNDRTVMLWDLRNLKRK  316

Query  310  LHSFESHKDEIFQVQWSPHNETILASSGTDRRLNVWDLSKIGEEQSPEDAEDGPPELLFI  369
            LH+FE+H  ++ QV W PH   + AS+ +DRR+ VWD ++IG EQ+ ++AEDGPPELLF+
Sbjct  317  LHTFEAHTHDVVQVAWHPHVPHVFASASSDRRVLVWDTTQIGAEQADDEAEDGPPELLFM  376

Query  370  HGGHTAKISDFSWNPNEPWVICSVSEDNIMQVWQMAENIYN  410
            HGGH+  ++DF+WNPN PWVI S +EDN++QVWQMA  IY+
Sbjct  377  HGGHSNHVADFAWNPNMPWVIASAAEDNVVQVWQMARTIYD  417


>AURLIM000654
Length=437

 Score = 490 bits (1262),  Expect = 1e-170, Method: Compositional matrix adjust.
 Identities = 233/415 (56%), Positives = 296/415 (71%), Gaps = 5/415 (1%)

Query  1    MADKEAAFDDAVEERVINEEYKIWKKNTPFLYDLVMTHALEWPSLTAQWLPDVTRPEGKD  60
            +A +EAA  + V E+VI +EYK+WKKNTPFLYDLV+THALEWPSLT QWL   T+   KD
Sbjct  10   VAMREAA--EEVNEKVIADEYKVWKKNTPFLYDLVLTHALEWPSLTVQWLQRKTKVADKD  67

Query  61   FSIHRLVLGTHTSD-EQNHLVIASVQLPNDDAQFDASHYDSEKGEFGGFGSVSGKIEIEI  119
            +S   L++GTHT+D  QNHL+IA V+LPN+D   DA  YD E+GE GG+G ++ KIE+++
Sbjct  68   YSEQELLMGTHTADGNQNHLLIARVRLPNEDTNIDARKYDDERGELGGYGGITSKIEVKV  127

Query  120  KINHEGEVNRARYMPQNPCIIATKTPSSDVLVFDYTKHPSKPDPSGECNPDLRLRGHQKE  179
            +INH+GEVNRARYMPQ+  II TKT   +V VF    H SKP   G   PD+R  G  KE
Sbjct  128  RINHDGEVNRARYMPQDDYIIGTKTNMGEVHVFYVRDHESKPAGDGPAQPDVRCAGQTKE  187

Query  180  GYGLSWNPNLSGHLLSASDDHTICLWDISAVPKEGKVVDAKTIFTGHTAVVEDVSWHLLH  239
            GYGL W+P   GH++S+SDD TIC WD++A P+   V    ++      VV DV W   H
Sbjct  188  GYGLDWSPLRKGHIVSSSDDGTICYWDVNATPQHNAVQPLGSVSAHGGEVVSDVQWFRKH  247

Query  240  ESLFGSVADDQKLMIWDTRS--NNTSKPSHSVDAHTAEVNCLSFNPYSEFILATGSADKT  297
            +  FGS+ DD  L +WD R+  +   KP+  + AH    N LSF+P+ + +L +G  DK 
Sbjct  248  QDRFGSIGDDGALCLWDVRTLGSGDQKPASLIKAHAKGANTLSFSPFDDCLLLSGGCDKV  307

Query  298  VALWDLRNLKLKLHSFESHKDEIFQVQWSPHNETILASSGTDRRLNVWDLSKIGEEQSPE  357
            V LWD+R L   LH+FE H+D+I++V+WSP NE I+AS G DRR+ VWDLS+IG +Q PE
Sbjct  308  VKLWDMRKLSAPLHTFEGHQDDIYKVEWSPFNEAIMASCGADRRVMVWDLSRIGVDQLPE  367

Query  358  DAEDGPPELLFIHGGHTAKISDFSWNPNEPWVICSVSEDNIMQVWQMAENIYNDE  412
            DAEDG PELLFIHGGHTA +SDFSWN N+PWVI SVSEDN++QVWQMAENIY DE
Sbjct  368  DAEDGAPELLFIHGGHTATVSDFSWNTNDPWVISSVSEDNVVQVWQMAENIYADE  422


>MASBAL007143
Length=437

 Score = 490 bits (1262),  Expect = 1e-170, Method: Compositional matrix adjust.
 Identities = 245/400 (61%), Positives = 304/400 (76%), Gaps = 7/400 (2%)

Query  17   INEEYKIWKKNTPFLYDLVMTHALEWPSLTAQWLPDVTRPEGKDFSIHRLVLGTHTSD-E  75
            ++EEYK+WKKNTP+LYDLVM HALEWPSLT +WLPD      K  S+ RL+LGTHTS  E
Sbjct  30   LSEEYKVWKKNTPYLYDLVMVHALEWPSLTVEWLPDKKTFADKQCSMQRLLLGTHTSGAE  89

Query  76   QNHLVIASVQLPNDDAQFDASHYDSEKGEFGGFGSVSGKIEIEIKINHEGEVNRARYMPQ  135
             N+L + +V LP +DA  DAS YD   GE GGFG+V+ KIE +I I HEGEVNRAR+MP 
Sbjct  90   TNYLKVVNVWLPLEDATIDASKYDETTGEHGGFGAVTEKIEEKISIVHEGEVNRARHMPS  149

Query  136  NPCIIATKTPSSDVLVFDYTKHPSKPDPSGECNPDLRLRGHQKEGYGLSWNPNLS--GHL  193
            NP I+ATK+PS++V VFD TKH SKP+    C P+LRL GH+KEGYGL+W P  S  G++
Sbjct  150  NPNIVATKSPSNEVFVFDLTKHGSKPETDKFC-PELRLCGHEKEGYGLAWCPLPSRPGYV  208

Query  194  LSASDDHTICLWDISAVPK-EGKVVDAKTIFTGHTAVVEDVSWHLLHESLFGSVADDQKL  252
            +S SDD T+C+WDISAVP  EG+ VDA    T H AVVEDV+W    +++F SV+DD KL
Sbjct  209  VSGSDDSTVCVWDISAVPAAEGRRVDALHKCTFHGAVVEDVAWGWKSDNVFASVSDDHKL  268

Query  253  MIWDTRSNNTSKPSHSVDAHTAEVNCLSFNPYSEFILATGSADKTVALWDLRNLKLKLHS  312
             IWD   N  + P+ SV AH +EVN +SF+P+ E +LATGS+DK VALWD RNL   LH 
Sbjct  269  AIWDL--NKLTAPALSVTAHNSEVNSVSFSPFCEHLLATGSSDKNVALWDTRNLSKSLHV  326

Query  313  FESHKDEIFQVQWSPHNETILASSGTDRRLNVWDLSKIGEEQSPEDAEDGPPELLFIHGG  372
               H + I+QV WSPH E ILAS+  DRR++VWD+S+IG+EQS E+A+DGPPELLFIHGG
Sbjct  327  LGGHTESIYQVLWSPHYEYILASASDDRRVHVWDISRIGDEQSAEEAQDGPPELLFIHGG  386

Query  373  HTAKISDFSWNPNEPWVICSVSEDNIMQVWQMAENIYNDE  412
            HTA+++DFSWN NEPWVI SV+ DN++QVWQMA+NIY DE
Sbjct  387  HTARVNDFSWNKNEPWVISSVAMDNVLQVWQMAQNIYADE  426


>PLABRA006230
Length=453

 Score = 486 bits (1252),  Expect = 8e-169, Method: Compositional matrix adjust.
 Identities = 233/407 (57%), Positives = 308/407 (76%), Gaps = 10/407 (2%)

Query  9    DDAVEERVINEEYKIWKKNTPFLYDLVMTHALEWPSLTAQWLPDVTRPEGKDFSIHRLVL  68
            +D ++E++INEEYKIWKKN+PFLYD+V+TH+L+WPSLT QWLPD      +D+ I RL+L
Sbjct  34   NDYLDEKLINEEYKIWKKNSPFLYDMVITHSLDWPSLTIQWLPDKLDVPDQDYYIQRLLL  93

Query  69   GTHTSD-EQNHLVIASVQLPN----DDAQFDASHYDSEKGEFGGFGSVSGKIEIEIKINH  123
            GTHT+D E NH++ A V++P     D+ + +    D+E+      G +S K+EI  KINH
Sbjct  94   GTHTADDEPNHVMFAEVKMPKLDSGDNDRDEMVDEDNERDRAHSTG-ISAKVEIVQKINH  152

Query  124  EGEVNRARYMPQNPCIIATKTPSSDVLVFDYTKHPSKPDPSGECNPDLRLRGHQKEGYGL  183
             GEVNRARY PQNP +IATKT +++V VFD TKHPSKP   G+C PDLRLRGH+KEGYGL
Sbjct  153  RGEVNRARYCPQNPNLIATKTVTNEVFVFDRTKHPSKPSKDGQCTPDLRLRGHKKEGYGL  212

Query  184  SWNPNLSGHLLSASDDHTICLWDIS-AVPKEGKVVDAKTIFTGHTAVVEDVSWHLLHESL  242
            +WNP+  G LLS S+D  +CLW+I+ A   +   VD   I+  HT VVEDV+WH+ + ++
Sbjct  213  AWNPHQEGLLLSGSEDKRVCLWNIAEAAGGKSTQVDPIHIWMSHTEVVEDVAWHMHNINV  272

Query  243  FGSVADDQKLMIWDTRSNNTSKPSHSVDAHTAEVNCLSFNPYSEFILATGSADKTVALWD  302
              S  DD++++ WD RS    +PSHS +AHT EVNC+SFNP++E++  TGSAD+T+ALWD
Sbjct  273  CASCGDDKQVVFWDVRS---VEPSHSFEAHTKEVNCISFNPFNEWLFVTGSADRTLALWD  329

Query  303  LRNLKLKLHSFESHKDEIFQVQWSPHNETILASSGTDRRLNVWDLSKIGEEQSPEDAEDG  362
             RNLK+KLH FE H D+IF V W+P +ET+LAS   DRR+NVWDLS IGEEQS +DA+DG
Sbjct  330  ARNLKVKLHVFEGHSDQIFNVSWAPFSETVLASCSGDRRVNVWDLSLIGEEQSSDDAQDG  389

Query  363  PPELLFIHGGHTAKISDFSWNPNEPWVICSVSEDNIMQVWQMAENIY  409
            PPELLF+HGGHT K+SDF+WNP + W + S +++NI+QVWQMA+ IY
Sbjct  390  PPELLFVHGGHTDKVSDFAWNPCQDWTMASTADNNIIQVWQMAQCIY  436


>PALBIL006236
Length=421

 Score = 484 bits (1245),  Expect = 2e-168, Method: Compositional matrix adjust.
 Identities = 233/402 (58%), Positives = 300/402 (75%), Gaps = 3/402 (1%)

Query  13   EERVINEEYKIWKKNTPFLYDLVMTHALEWPSLTAQWLPDVTRPEGKDFSIHRLVLGTHT  72
            E+++++EE+KIWKKNTPFLYDLVMTHALEWPSL+ QWLP+  R E   +S +RL+LGTHT
Sbjct  9    EDKLVDEEHKIWKKNTPFLYDLVMTHALEWPSLSCQWLPEREREEKNGYSKYRLLLGTHT  68

Query  73   SD-EQNHLVIASVQLPNDDAQFDASHYDSEKGEFGGFGSVSGKIEIEIKINHEGEVNRAR  131
            SD E NHL++A V LP+D A+ +   Y  E    G  G  +GK++   +INH+GEVNR R
Sbjct  69   SDGEXNHLMVAEVMLPSDKARTNNRQYXEEGDSGGFGGDGAGKVKFTQRINHKGEVNRLR  128

Query  132  YMPQNPCIIATKTPSSDVLVFDYTKHPSKPDPSGECNPDLRLRGHQKEGYGLSWNPNLSG  191
            YMPQNP +IATK+P  +V +FDYT+HPS P  SGE +P+  L GH  EGYGL+WNP  +G
Sbjct  129  YMPQNPAVIATKSPDGNVYLFDYTRHPSSPPASGEFSPNTTLTGHNAEGYGLAWNPAKAG  188

Query  192  HLLSASDDHTICLWDISAVPKEGKVVDAKTIFTGHTAVVEDVSWHLLHESLFGSVADDQK  251
             L S SDD+ +C+WD++   KE   ++A    + H+ VVE+V +H  +E++ GSV DD+K
Sbjct  189  VLASGSDDNQVCIWDVNGAAKEHSTIEAFAKHSFHSDVVEEVQFHATNENILGSVGDDKK  248

Query  252  LMIWDTRSNNTSKPSHSVDAHTAEVNCLSFNPYSEFILATGSADKTVALWDLRNLKLKLH  311
            L I DTR  + S P H+VDAH AEVN L+F+P  E ILATG  DK V +WD+RNLK +L 
Sbjct  249  LYIVDTR--DLSTPMHTVDAHKAEVNALAFHPTMENILATGGGDKVVKVWDMRNLKKELL  306

Query  312  SFESHKDEIFQVQWSPHNETILASSGTDRRLNVWDLSKIGEEQSPEDAEDGPPELLFIHG  371
             FESH DE+ QVQWSP NETILASS  DRR+NVWDL+++G EQ+ ED  DGPPELLF+HG
Sbjct  307  VFESHTDEVLQVQWSPCNETILASSSKDRRVNVWDLARVGAEQTLEDQVDGPPELLFVHG  366

Query  372  GHTAKISDFSWNPNEPWVICSVSEDNIMQVWQMAENIYNDED  413
            GH AK+SD SW   EPW++ SVSEDN++QVWQM+E+IY DE+
Sbjct  367  GHCAKVSDMSWCSTEPWLMSSVSEDNVLQVWQMSEHIYLDEE  408


>PORPUR002788
Length=450

 Score = 484 bits (1245),  Expect = 8e-168, Method: Compositional matrix adjust.
 Identities = 237/418 (57%), Positives = 301/418 (72%), Gaps = 21/418 (5%)

Query  13   EERVINEEYKIWKKNTPFLYDLVMTHALEWPSLTAQWLPDVTRPEGKDFSIHRLVLGTHT  72
            E+ +INEEYK+WKKNTPFLYDLV+T  LEWPSLT QWLP      G D+S+ +L+LGTHT
Sbjct  10   EDYIINEEYKVWKKNTPFLYDLVITKGLEWPSLTCQWLPHKNTTTGMDYSVQQLLLGTHT  69

Query  73   SDE-QNHLVIASVQLPNDDAQFDASHYDSEKGEFGGFGS---------VSGKIEIEIKIN  122
            SDE QN L++A V+LP D    D   Y    G     G+           GK+E+  KIN
Sbjct  70   SDEEQNSLMVAEVRLPLDSTLADGGSYRDGAGVHSKDGAEDAGGFGYGGLGKVEVIQKIN  129

Query  123  HEGEVNRARYMPQNPCIIATKTPSSDVLVFDYTKHPSKPDPSGECNPDLRLRGHQKEGYG  182
            H+GEVNRARY PQ P I+ATKT S+D+ +F   KHP KP  +G C+P L+L GH+KEGYG
Sbjct  130  HDGEVNRARYCPQKPTIVATKTVSADICIFALDKHPMKPVNNGVCSPQLKLTGHKKEGYG  189

Query  183  LSWNPNLSGHLLSASDDHTICLWDISA----------VPKEGKVVDAKTIFTGHTAVVED  232
            LSWNP  +GHL+SA +D  +C +DI +                 V     F+ H  V+ED
Sbjct  190  LSWNPINAGHLISAGEDALLCYFDIESHIESIASTSAGASAAASVGPLHSFSFHKDVIED  249

Query  233  VSWHLLHESLFGSVADDQKLMIWDTR-SNNTSKPSHSVDAHTAEVNCLSFNPYSEFILAT  291
            V++H ++ S+F SV DD+KL IWD R S++ SKP +SVDAH+ E+NC++F+P+SE ILAT
Sbjct  250  VAFHQMNGSVFASVGDDRKLAIWDVRDSSSRSKPVNSVDAHSREINCVAFSPFSEHILAT  309

Query  292  GSADKTVALWDLRNLKLKLHSFESHKDEIFQVQWSPHNETILASSGTDRRLNVWDLSKIG  351
            GSAD T+ LWD+RNL +K HS +SH DE+ Q+ WSPH ETILAS+  DRR+N W LS+IG
Sbjct  310  GSADSTIGLWDMRNLSVKAHSLDSHNDEVLQLAWSPHFETILASASADRRINFWCLSQIG  369

Query  352  EEQSPEDAEDGPPELLFIHGGHTAKISDFSWNPNEPWVICSVSEDNIMQVWQMAENIY  409
            EEQ PEDAEDGPPELLFIHGGHT+K+SDFSWNPNEPW++ SV+EDNI+Q+W+MAE+IY
Sbjct  370  EEQDPEDAEDGPPELLFIHGGHTSKLSDFSWNPNEPWIVASVAEDNIVQIWEMAEHIY  427


>PHAKIR001023
Length=422

 Score = 482 bits (1240),  Expect = 2e-167, Method: Compositional matrix adjust.
 Identities = 247/412 (60%), Positives = 298/412 (72%), Gaps = 10/412 (2%)

Query  12   VEERVINEEYKIWKKNTPFLYDLVMTHALEWPSLTAQWLPDVTRPEGKDFSIHRLVLGTH  71
            ++ER INEEYKIWKKNTPFLYDL++THALEWPSLT QWLP     + K+F  HR++LGTH
Sbjct  8    LDERQINEEYKIWKKNTPFLYDLLITHALEWPSLTIQWLPGAPDVKDKEFKKHRMILGTH  67

Query  72   TSD-EQNHLVIASVQLPNDDAQFDASHYDSEKGEFGGFGSVSGKIEIEIKINHEGEVNRA  130
            TS  EQN+L++A VQLP+  A+ D   Y+  + + GGFG    K+EI  KI HEGEVNRA
Sbjct  68   TSQAEQNYLMLAEVQLPSSQAEIDIRKYEDNRKDAGGFGGGGSKVEIVQKICHEGEVNRA  127

Query  131  RYMPQNPCIIATKTPSSDVLVFDYTKHPSKPDPSGECNPDLRLRGHQKEGYGLSWNPNLS  190
            RYMPQN  IIAT   S DVL+FDY KHP+ P+   EC P LRL GH+KEGYGLSWNP   
Sbjct  128  RYMPQNQSIIATHAASPDVLIFDYKKHPNTPE-DNECKPQLRLTGHKKEGYGLSWNPFQQ  186

Query  191  GHLLSASDDHTICLWDISAVPK-EGKVVDAKTIFTGHTAVVEDVSWHLLHESLFGSVADD  249
            G L S SDD  IC+WDIS   +  G  V     F+ H  VVEDV +H  HES+  SV+DD
Sbjct  187  GTLASGSDDGFICVWDISETSEGHGGKVKPIYTFSEHNDVVEDVCFHKHHESVLASVSDD  246

Query  250  QKLMIWDTRSNNTSKPSHSVDAHTAEVNCLSFNPYSEFILATGSADKTVALWDLRNLKLK  309
            + + IWD R+    + SH++ AH AEVN + F P++E++ ATG+AD  V LWD+RN K  
Sbjct  247  KSMKIWDLRNGAKGQASHTIQAHDAEVNSVDFAPFNEYLFATGAADNNVKLWDMRNPKQS  306

Query  310  LHSF-ESHKDEIFQVQWSPHNETILASSGTDRRLNVWDLSKIGEEQSPEDAEDGPPELLF  368
            LH+  + H  EIF V WSP NET+LAS G DRR+ VWDLS+IG EQS EDA+DGPPELLF
Sbjct  307  LHTMDQGHNGEIFGVHWSPFNETVLASCGADRRVMVWDLSRIGMEQSYEDAQDGPPELLF  366

Query  369  IHGGHTAKISDFSWNPN--EPWVICSVSEDNIMQVWQMAENIYNDEDPEGSV  418
            IHGGHT+KISDF WNPN  E WV+ SV+EDNI+QVWQMAENIY+    EGSV
Sbjct  367  IHGGHTSKISDFDWNPNAGEEWVMGSVAEDNIVQVWQMAENIYH----EGSV  414


>USTMAY003853
Length=433

 Score = 482 bits (1240),  Expect = 2e-167, Method: Compositional matrix adjust.
 Identities = 228/429 (53%), Positives = 305/429 (71%), Gaps = 14/429 (3%)

Query  1    MADKEAAFDDAVEERVINEEYKIWKKNTPFLYDLVMTHALEWPSLTAQWLPDVTRPEGKD  60
              + EAA     ++++ NEEYKIWKKN+PFLYDLV+THALEWPSLT QWLPD   P G+ 
Sbjct  6    FVEDEAAI---AQQKLSNEEYKIWKKNSPFLYDLVVTHALEWPSLTCQWLPDKESPAGQS  62

Query  61   FSIHRLVLGTHTSDE-QNHLVIASVQLPNDDA---------QFDASHYDSEKGEFGGFGS  110
            ++ HRL+LGTHTS + QN+L  A VQLP   A         + D   YD +KGE G + +
Sbjct  63   YTQHRLLLGTHTSGQDQNYLQFAQVQLPTTGADGASNSAESRLDLKQYDEDKGEIGSYSA  122

Query  111  VSGKIEIEIKINHEGEVNRARYMPQNPCIIATKTPSSDVLVFDYTKHPSKPDPSGECNPD  170
             + ++ I  KINH+GE+NRARY PQN  +IAT++ +    +FD TKH + P   G C PD
Sbjct  123  TTARLSIVQKINHDGEINRARYCPQNCDLIATRSVTGKTYIFDRTKHSNTPSADGVCRPD  182

Query  171  LRLRGHQKEGYGLSWNPNLSGHLLSASDDHTICLWDISAVPKEGKVVDAKTIFTGHTAVV  230
            + L G  KEGYGLSW+P   GH+L+AS+D T+C WDI+   K    +     +TGHTA+V
Sbjct  183  IILEGQHKEGYGLSWSPLKQGHILAASEDTTVCHWDINNYTKPNNTLQPSATYTGHTAIV  242

Query  231  EDVSWHLLHESLFGSVADDQKLMIWDTRSNNTSKPSHSVDAHTAEVNCLSFNPYSEFILA  290
            EDV+WH  HESLFGSV DD++L+IWD R    S P + V+AHT EVN L+F+P +E IL 
Sbjct  243  EDVAWHNHHESLFGSVGDDRQLLIWDIR-EPASAPKYRVEAHTGEVNALAFSPENENILV  301

Query  291  TGSADKTVALWDLRNLKLKLHSFESHKDEIFQVQWSPHNETILASSGTDRRLNVWDLSKI  350
            TGS+DK+V +WDLRNLK+KLHS ESH DEI  V WSPH+ T+LAS+  DRR+N+WDLSKI
Sbjct  302  TGSSDKSVGVWDLRNLKVKLHSLESHTDEILSVCWSPHHATVLASASADRRVNLWDLSKI  361

Query  351  GEEQSPEDAEDGPPELLFIHGGHTAKISDFSWNPNEPWVICSVSEDNIMQVWQMAENIYN  410
            G+EQ+P+DAEDGPPEL+F+HGGHT++ +D +W+P+  W + S +EDNI+ VW+ ++ + +
Sbjct  362  GQEQTPDDAEDGPPELIFVHGGHTSRPTDLAWSPHMEWALTSAAEDNIVMVWRPSKAVID  421

Query  411  DEDPEGSVD  419
              + E + D
Sbjct  422  TGNEELTPD  430


>NEODAM003906
Length=432

 Score = 477 bits (1228),  Expect = 1e-165, Method: Compositional matrix adjust.
 Identities = 230/404 (57%), Positives = 298/404 (74%), Gaps = 10/404 (2%)

Query  17   INEEYKIWKKNTPFLYDLVMTHALEWPSLTAQWLPDVTRPEGKDFSIHRLVLGTHTSD-E  75
            INEEYKIWKKN+ FLYDLV+THALEWPSLT +WLP     + K+ S  +++LGTHTS  E
Sbjct  23   INEEYKIWKKNSAFLYDLVLTHALEWPSLTVEWLPFKEEFQEKECSEQKILLGTHTSQGE  82

Query  76   QNHLVIASVQLPNDDAQFDASHYDSEKGEFGGFGSVS---GKIEIEIKINHEGEVNRARY  132
            QN+L+I  V LP +D + D   YDS++ E GGFG+ S    KIEI  +INH+GEVN+ARY
Sbjct  83   QNYLMIGKVVLPLEDTEVDVKKYDSKRNEVGGFGTGSSSKAKIEIIQRINHDGEVNKARY  142

Query  133  MPQNPCIIATKTPSSDVLVFDYTKHPSKPDPSGECNPDLRLRGHQKEGYGLSWNPNLSGH  192
             PQ P +IA+K+PS  + +FDYTKH S P  +  C P L+L+GH+K+GYGLSWNP + G 
Sbjct  143  CPQMPTLIASKSPSPTIYIFDYTKHSSSP-SNDICQPQLKLKGHKKDGYGLSWNPKIKGR  201

Query  193  LLSASDDHTICLWDISAVPKEGKVVDAKTIFTGHTAVVEDVSWHLLHESLFGSVADDQKL  252
            LLS SDD  ICLWD+    K G  +++   F  H+ +VEDV W+  H+S+FGSV+DD+ +
Sbjct  202  LLSGSDDGIICLWDVEDKTKNGVELNSIQSFVEHSDIVEDVCWNKFHDSIFGSVSDDKTI  261

Query  253  MIWDTRSNNTSKPSHSVDA-HTAEVNCLSFNPYSEFILATGSADKTVALWDLRNLKLKLH  311
             IWDTR     K ++ +   H  E+N + F+P++EF+  TGS DKT  +WD+RN K  LH
Sbjct  262  RIWDTRKG--EKSTNKIQGIHKNEINSIDFSPFNEFLFITGSGDKTTKIWDMRNPKTDLH  319

Query  312  SFESHKDEIFQVQWSPHNETILASSGTDRRLNVWDLSKIGEEQSPEDAEDGPPELLFIHG  371
            + E+H DEIF V +SP NETIL+SSG+DRR+ +WDL++IG +QS EDAEDGPPELLFIHG
Sbjct  320  TLEAHTDEIFTVSFSPFNETILSSSGSDRRVMIWDLARIGMDQSSEDAEDGPPELLFIHG  379

Query  372  GHTAKISDFSWNPN--EPWVICSVSEDNIMQVWQMAENIYNDED  413
            GHT+KISDFSWNPN  E W+  S +EDN++QVWQMAENIY D+D
Sbjct  380  GHTSKISDFSWNPNKGEDWMAISSAEDNVIQVWQMAENIYQDQD  423


>MADERY023452
Length=446

 Score = 478 bits (1230),  Expect = 1e-165, Method: Compositional matrix adjust.
 Identities = 227/411 (55%), Positives = 290/411 (71%), Gaps = 12/411 (3%)

Query  12   VEERVINEEYKIWKKNTPFLYDLVMTHALEWPSLTAQWLPDVTRPEGKDFSIHRLVLGTH  71
            +EE++INE YKIWKKN PFLYDLV+THA+EWPSLT +WLPD   P  K++S+ RLVLGTH
Sbjct  29   LEEKMINESYKIWKKNAPFLYDLVITHAMEWPSLTCEWLPDKQLPADKEYSVQRLVLGTH  88

Query  72   TSD-EQNHLVIASVQLPNDDAQFDASHYDSEKGEFGGFGSVSGKIEIEIKINHEGEVNRA  130
            TS+ E N LV+A V+LP D    D   YD  +GE GGFG+V+ KI++  +I+H+GEVNRA
Sbjct  89   TSNKESNSLVVAHVRLPKDGTAVDGRKYDETRGEVGGFGAVAEKIDVFQRIHHDGEVNRA  148

Query  131  RYMPQNPCIIATKTPSSDVLVFDYTKHPSKPDPSGECNPDLRLRGHQKEGYGLSWNPNLS  190
            R+  QNP +IATK  S  V VFD TKHP  P     C PDL L GH  EGYGL+W+P+ +
Sbjct  149  RHGRQNPNLIATKATSGHVFVFDLTKHPCAPPADTTCTPDLTLTGHLAEGYGLAWHPHRA  208

Query  191  GHLLSASDDHTICLWDISAVPKEG---------KVVDAKTIFTGHTAVVEDVSWHLLHES  241
            G +LS S D+ +C+WDI +    G           +    +   H A VEDV+WH  H  
Sbjct  209  GRILSGSYDNRVCVWDIESGKGGGGGGAAGAGANTIAPSVVSQHHAASVEDVAWHEQHVD  268

Query  242  LFGSVADDQKLMIWDTRSNNTSKPSHSVDAHTAEVNCLSFNPYSEFILATGSADKTVALW  301
            ++GSV DD+K M++D R ++   P+H VDAH  EVN LSFNP +E I+ T  AD  V LW
Sbjct  269  IYGSVGDDKKFMLYDLRQDDA--PTHQVDAHAGEVNSLSFNPTNEHIVVTAGADHHVNLW  326

Query  302  DLRNLKLKLHSFESHKDEIFQVQWSPHNETILASSGTDRRLNVWDLSKIGEEQSPEDAED  361
            D+RNLK +LH F  H DE+  VQWSP NE + AS+  DRR+NVWDL++IG+ QS EDAED
Sbjct  327  DIRNLKARLHQFVGHTDEVVNVQWSPFNEAVFASAANDRRINVWDLARIGQPQSDEDAED  386

Query  362  GPPELLFIHGGHTAKISDFSWNPNEPWVICSVSEDNIMQVWQMAENIYNDE  412
            G PELLFIHGGHTA++ DFSWNPNE W++ S +EDNI+Q++ +AENIYND+
Sbjct  387  GVPELLFIHGGHTARVCDFSWNPNEAWMLASTAEDNILQLFLVAENIYNDD  437


>TELSUB004001
Length=427

 Score = 476 bits (1226),  Expect = 3e-165, Method: Compositional matrix adjust.
 Identities = 237/424 (56%), Positives = 308/424 (73%), Gaps = 12/424 (3%)

Query  1    MADKEAAFDDAV-EERVINEEYKIWKKNTPFLYDLVMTHALEWPSLTAQWLPDVTRPEGK  59
            + D+E A + ++ EE  INEEYK+WKKNTPFLYD+V+ HALEWP+LT  WLP+       
Sbjct  5    IRDREGADNLSLQEEEQINEEYKVWKKNTPFLYDMVVVHALEWPTLTVDWLPEKKEASTP  64

Query  60   DFSIHRLVLGTHTSD-EQNHLVIASVQLPNDDAQFDASHYD-SEKGEFGGFGSVSGKIEI  117
            ++S+H+L++GTHTSD E N+L++   +LPN+D + DA  YD +     GGFG    K+ I
Sbjct  65   EYSLHQLMIGTHTSDNEDNYLIVLDCELPNEDTEIDAREYDDTAGKTTGGFGGKGFKMSI  124

Query  118  EIKINHEGEVNRARYMPQNPCIIATKTPSSDVLVFDYTKHPSKPDPSGECNPDLRLRGHQ  177
              KI H+GEVNRAR+ PQ P ++ATKT +  V ++D  KHP+ P+ S    P++ L GH 
Sbjct  125  SKKIPHKGEVNRARHCPQVPNVVATKTVTGVVNIYDLDKHPAIPESSKPSAPEMELVGHT  184

Query  178  KEGYGLSWNPNLSGHLLSASDDHTICLWDISAVPKEGKVVDAKTIFTGHTAVVEDVSWHL  237
            KEGYG+SWN N SGH++S +DDH ICLWD++    E K +     FTGHT VVEDV WH 
Sbjct  185  KEGYGISWNRNKSGHVISGADDHVICLWDVTGGSGEVKTLQT---FTGHTDVVEDVGWHN  241

Query  238  LHESLFGSVADDQKLMIWDTRSNNTSKPSHSVDAHTAEVNCLSFNPYSEFILATGSADKT  297
             H+ +FGSV DD+ L IWD R  N  +PSH + AH+AE+N ++FNP +EF L TGSADK 
Sbjct  242  FHQDIFGSVGDDKLLRIWDQRKGN--EPSHCIAAHSAEINSIAFNPNNEFTLLTGSADKL  299

Query  298  VALWDLRNLKLKLHSFESHKDEIFQVQWSPHNETILASSGTDRRLNVWDLSKIGEEQSPE  357
            VALWD+RNL   LH F+SH  E+ QV+WS HNE++ AS G DRR ++WDLSKIGEEQ+PE
Sbjct  300  VALWDMRNLNKALHEFQSHSSEVVQVEWSKHNESVFASCGADRRAHIWDLSKIGEEQAPE  359

Query  358  DAEDGPPELLFIHGGHTAKISDFSWNPN--EPWVICSVSEDNIMQVWQMAENIYNDED--  413
            DAED PPELLFIHGGHT+KISD +WNPN  + WVI S +EDN++Q+WQ AENIY++E+  
Sbjct  360  DAEDAPPELLFIHGGHTSKISDLAWNPNSGDEWVIASAAEDNVLQIWQCAENIYDEEEDQ  419

Query  414  PEGS  417
            PE S
Sbjct  420  PENS  423


>GALSUL005116
Length=425

 Score = 476 bits (1225),  Expect = 3e-165, Method: Compositional matrix adjust.
 Identities = 228/407 (56%), Positives = 298/407 (73%), Gaps = 4/407 (1%)

Query  12   VEERVINEEYKIWKKNTPFLYDLVMTHALEWPSLTAQWLPDVTRPEGKDFSIHRLVLGTH  71
            +EE ++ EEY IW+KNTPFLYDLV+T  LEWPSLT QWLP+       D+ + +++LGT 
Sbjct  8    IEESIL-EEYAIWRKNTPFLYDLVVTKPLEWPSLTCQWLPEKREFPNSDYYLEKIILGTQ  66

Query  72   T-SDEQNHLVIASVQLPNDDAQFDASHYDS-EKGEFGGFG-SVSGKIEIEIKINHEGEVN  128
            T  + QN+L++A V+LPN+ A+ D S Y++ E G +GGFG    GKI+I  +I H+G+VN
Sbjct  67   TDGNAQNYLMLAQVRLPNEKAEVDGSAYNNKENGSYGGFGMGQQGKIDIVQRIKHDGDVN  126

Query  129  RARYMPQNPCIIATKTPSSDVLVFDYTKHPSKPDPSGECNPDLRLRGHQKEGYGLSWNPN  188
            RARYMPQNP IIATKT S +V +FD +KHP KP  +   +P LRLR  QKEG+GL WNPN
Sbjct  127  RARYMPQNPQIIATKTVSGEVHIFDISKHPLKPPANNVASPQLRLRSPQKEGFGLCWNPN  186

Query  189  LSGHLLSASDDHTICLWDISAVPKEGKVVDAKTIFTGHTAVVEDVSWHLLHESLFGSVAD  248
              G ++SA +D  I LWDI     + + V+   ++ GHT VV DVS+H   + LFGSV D
Sbjct  187  QEGRIISAGEDRRIFLWDILGGGDKEEYVNPLNVYGGHTDVVGDVSFHAHSQYLFGSVGD  246

Query  249  DQKLMIWDTRSNNTSKPSHSVDAHTAEVNCLSFNPYSEFILATGSADKTVALWDLRNLKL  308
            D+K+M+WDTRS++   PS  V+AH   +NCL+FNP+SE +L TGSAD T+ LWDLR+L  
Sbjct  247  DRKIMLWDTRSSDVEHPSQEVEAHKDVINCLAFNPFSEHVLITGSADTTLCLWDLRSLNQ  306

Query  309  KLHSFESHKDEIFQVQWSPHNETILASSGTDRRLNVWDLSKIGEEQSPEDAEDGPPELLF  368
             LH FESH  EI Q  WSP +ET+ AS G DR++ +WDLS+IGEEQ PEDAEDGPPELLF
Sbjct  307  PLHVFESHPGEILQALWSPFHETLFASCGKDRQVRIWDLSRIGEEQEPEDAEDGPPELLF  366

Query  369  IHGGHTAKISDFSWNPNEPWVICSVSEDNIMQVWQMAENIYNDEDPE  415
            +HGGHT+ + + SWNPNEP+VI SV++DNI+Q+W MA++IY D D E
Sbjct  367  VHGGHTSTVQELSWNPNEPFVIASVADDNILQLWSMAQHIYEDTDDE  413


>LENLIM002558
Length=431

 Score = 476 bits (1224),  Expect = 6e-165, Method: Compositional matrix adjust.
 Identities = 230/398 (58%), Positives = 299/398 (75%), Gaps = 12/398 (3%)

Query  21   YKIWKKNTPFLYDLVMTHALEWPSLTAQWLPDVTRPEGKDFSIHRLVLGTHTSD-EQNHL  79
            YK+WKKNTPFLYD VMTHALEWPSLT ++LPD  + E  D S+ RL+LGTHT+  E NHL
Sbjct  29   YKVWKKNTPFLYDTVMTHALEWPSLTCEFLPD--KKEVDDTSVQRLILGTHTAGGEANHL  86

Query  80   VIASVQLPNDDAQFDASHYDSEKGEFGGFGSVSG-----KIEIEIKINHEGEVNRARYMP  134
            +IA V+LP ++A  D  +   E  +  GFG  +      ++ I  K+ H GEVNRARY P
Sbjct  87   MIAEVKLPIENADTDRLY--KESTDVAGFGVAASSKPIQRVNIVHKMVHHGEVNRARYCP  144

Query  135  QNPCIIATKTPSSDVLVFDYTKHPSKPDPSGECNPDLRLRGHQKEGYGLSWNPNLSGHLL  194
            QNP +IATK+PS++VL++DYTKHPS P    E  PDL LRGH KEGY LSWN + +G LL
Sbjct  145  QNPALIATKSPSANVLLYDYTKHPSMPPAGSEARPDLILRGHTKEGYSLSWNQHEAGQLL  204

Query  195  SASDDHTICLWDISAVPKEGKVVDAKTIFTGHTAVVEDVSWHLLHESLFGSVADDQKLMI  254
            SASDD  ICLWD+   PK  + +DA   F GH + VEDV +H ++ +LF SV DD+K+ I
Sbjct  205  SASDDGVICLWDVRGTPKNTREMDALHQFKGHVSAVEDVQYHPMYSNLFASVGDDRKICI  264

Query  255  WDTRSNNTSKPSHSVDAHTAEVNCLSFNPYSEFILATGSADKTVALWDLRNLKLKLHSFE  314
            W++R   + +P  S+  HTAE+N ++FNPYSEF+ AT SADK++A+WDLR L  KLH+ E
Sbjct  265  WNSRE-KSGRPVQSITGHTAEINSVAFNPYSEFLFATASADKSIAIWDLRRLTSKLHTIE  323

Query  315  -SHKDEIFQVQWSPHNETILASSGTDRRLNVWDLSKIGEEQSPEDAEDGPPELLFIHGGH  373
             +H +E+ QV+WSP NETILASSG DRRL++WD+SKIG+EQ PEDAEDGPPELLFIH GH
Sbjct  324  DAHNNEVHQVKWSPQNETILASSGGDRRLHLWDISKIGDEQDPEDAEDGPPELLFIHSGH  383

Query  374  TAKISDFSWNPNEPWVICSVSEDNIMQVWQMAENIYND  411
            T+++SDFS+N N+ WVI SV++DNI+QVWQ+A++I+ +
Sbjct  384  TSRVSDFSFNANDNWVISSVADDNILQVWQIADHIWGN  421


>CRYNEO000615
Length=435

 Score = 475 bits (1222),  Expect = 1e-164, Method: Compositional matrix adjust.
 Identities = 224/406 (55%), Positives = 288/406 (71%), Gaps = 5/406 (1%)

Query  8    FDDAVEERVINEEYKIWKKNTPFLYDLVMTHALEWPSLTAQWLPDVTRPEGKDFSIHRLV  67
            FD   + + INE+YK+WKKNTPFLYD V+THAL WPSLT QWLPD+T     D++  RL+
Sbjct  16   FDAVEDNQAINEQYKVWKKNTPFLYDTVITHALTWPSLTCQWLPDITDVPDTDYTSQRLI  75

Query  68   LGTHTSDEQN-HLVIASVQLPNDDAQFD----ASHYDSEKGEFGGFGSVSGKIEIEIKIN  122
            +GTHTS + N HL+IA V LP   A       A  YD EK E G + +   +I     IN
Sbjct  76   IGTHTSGQANDHLIIAEVLLPKKGAGISDKALADLYDEEKQEIGSYTASPARIRAIQTIN  135

Query  123  HEGEVNRARYMPQNPCIIATKTPSSDVLVFDYTKHPSKPDPSGECNPDLRLRGHQKEGYG  182
            H GEVNRARYMPQNP +IATKT + +V VFD TKH SK   +GEC PD+RL+G  KEGYG
Sbjct  136  HAGEVNRARYMPQNPELIATKTVTGEVYVFDRTKHESKAPANGECKPDIRLKGQTKEGYG  195

Query  183  LSWNPNLSGHLLSASDDHTICLWDISAVPKEGKVVDAKTIFTGHTAVVEDVSWHLLHESL  242
            LSWN    GH+LSAS+D TI  WDI    K+   +    ++TGH+A V DV WH  +E++
Sbjct  196  LSWNALKEGHILSASEDTTIGHWDIQGYSKQDPSLQPLRLYTGHSAYVADVEWHPKNENM  255

Query  243  FGSVADDQKLMIWDTRSNNTSKPSHSVDAHTAEVNCLSFNPYSEFILATGSADKTVALWD  302
            FGSV+DD ++MIWDTRS+NT+K S  V  H AE+NC+SF P SE++  TGS+D T+ALWD
Sbjct  256  FGSVSDDGQIMIWDTRSDNTAKASSQVQGHNAEINCISFAPSSEYLFLTGSSDNTIALWD  315

Query  303  LRNLKLKLHSFESHKDEIFQVQWSPHNETILASSGTDRRLNVWDLSKIGEEQSPEDAEDG  362
            LR L  K HSFE+H +++ Q+ WSP +    AS+  DRR+++WDL  IG EQ+P+DAEDG
Sbjct  316  LRKLSTKHHSFEAHTNDVLQLSWSPTSPVHFASASADRRVHIWDLDAIGAEQTPDDAEDG  375

Query  363  PPELLFIHGGHTAKISDFSWNPNEPWVICSVSEDNIMQVWQMAENI  408
            PPELLF+HGGHT+K+ D SW+P+ PW I S SEDNI+QVW+ + ++
Sbjct  376  PPELLFVHGGHTSKVCDISWSPSSPWTIASASEDNILQVWEPSRHL  421


>ACASPE010376
Length=421

 Score = 474 bits (1219),  Expect = 2e-164, Method: Compositional matrix adjust.
 Identities = 233/406 (57%), Positives = 302/406 (74%), Gaps = 6/406 (1%)

Query  13   EERVINEEYKIWKKNTPFLYDLVMTHALEWPSLTAQWLPDVTRPEGKDFSIHRLVLGTHT  72
            +E+VINEEYKIWKKNTPFLYD+++THALEWPSLT QW PD      KD+  + L+LGTHT
Sbjct  11   KEKVINEEYKIWKKNTPFLYDVIITHALEWPSLTIQWFPDKKALPDKDYVEYSLLLGTHT  70

Query  73   SD-EQNHLVIASVQLPNDDAQFDASHYDSEKGEFGGFGSVSGKIEIEIKINHEGEVNRAR  131
            S+ E N+L+IA VQLP++DA  D   Y     E GG+G  + K+ +  +I HEGEVNRAR
Sbjct  71   SNKENNYLIIAQVQLPSEDANIDVRKYPDGGSEVGGYGGGNAKMVVTQRIQHEGEVNRAR  130

Query  132  YMPQNPCIIATKTPSSDVLVFDYTKHPSKPDPSGECNPDLRLRGHQKEGYGLSWNPNLSG  191
            YMPQNP +IATK PS DV +FDYTKHPS P   G C+PDL L+GH+KEG+GL WNPN  G
Sbjct  131  YMPQNPSVIATKGPSGDVYIFDYTKHPSVPSSPG-CSPDLVLKGHEKEGFGLCWNPNKEG  189

Query  192  HLLSASDDHTICLW-DISAVPKEGKVVDAKTIFTGHTAVVEDVSWHLLHESLFGSVADDQ  250
             LLS S+D  ICLW DI+   K  +V++  T +T HT+VVED++W    ++LFGSV DD+
Sbjct  190  QLLSGSEDGIICLWEDIANAKKTDRVLNGLT-YTAHTSVVEDIAWSYRFDNLFGSVGDDK  248

Query  251  KLMIWDTRSNNTSKPSHSVD-AHTAEVNCLSFNPYSEFILATGSADKTVALWDLRNLKLK  309
            K+++WDTR     KP   VD AHT E+N ++F+P+ +F   T S+DKT+ LWDLR L   
Sbjct  249  KMILWDTRQER-HKPRQVVDNAHTDEINGIAFSPHEDFFAITASSDKTLRLWDLRKLSHY  307

Query  310  LHSFESHKDEIFQVQWSPHNETILASSGTDRRLNVWDLSKIGEEQSPEDAEDGPPELLFI  369
            L +  +H+D++F VQ+SP ++TI+ASS  DR++N+WDLS+IG EQ  + +EDGPPELLF+
Sbjct  308  LFTLAAHEDQVFGVQFSPTHKTIVASSSVDRKVNIWDLSRIGAEQDEQTSEDGPPELLFV  367

Query  370  HGGHTAKISDFSWNPNEPWVICSVSEDNIMQVWQMAENIYNDEDPE  415
            HGGHTAK+SD SWNP E  V+ S SEDN++Q+WQMAENIY DE+ E
Sbjct  368  HGGHTAKVSDISWNPTESLVMASTSEDNVVQLWQMAENIYRDEEME  413


>PARTRI001711
Length=413

 Score = 471 bits (1212),  Expect = 2e-163, Method: Compositional matrix adjust.
 Identities = 230/414 (56%), Positives = 298/414 (72%), Gaps = 10/414 (2%)

Query  8    FDDAVEERVINEEYKIWKKNTPFLYDLVMTHALEWPSLTAQWLPDVTRPEGKDFSIHRLV  67
             D+   E+ IN+EYK+WKKN+PFLYDL++THA EWP+LT Q+LPDVT     D +IHR++
Sbjct  4    MDEQEVEKQINDEYKVWKKNSPFLYDLLVTHAFEWPTLTMQFLPDVTV--SGDHNIHRII  61

Query  68   LGTHTSD-EQNHLVIASVQLPNDDAQFDASHYDSEKGEFGGFGSVSGKIEIEIKINHEGE  126
             GTHTSD EQN+L I S  +PN D+  D+  +D + GE   F + S K+     I H+GE
Sbjct  62   TGTHTSDGEQNYLNIVSCVIPNSDSTIDSRAFDDQTGEVSTFSNKS-KLTTVQSIPHDGE  120

Query  127  VNRARYMPQNPCIIATKTPSSDVLVFDYTKHPSKPDPSGECNPDLRLRGHQKEGYGLSWN  186
            +NRARYMPQNPC+IAT+    DV VFDYTKHPSK      C PDL+L+G  KEGYGLSWN
Sbjct  121  INRARYMPQNPCLIATRAVDGDVYVFDYTKHPSKA-TDLTCRPDLKLKGLSKEGYGLSWN  179

Query  187  PNLSGHLLSASDDHTICLWDISAVPKEGKVVDAKTIFTGHTAVVEDVSWHLLHESLFGSV  246
                G +++ S+D  +CLWD+    ++ + + A   F   T VVEDV++H LH+S+F SV
Sbjct  180  SLRKGQVVACSEDGAVCLWDLEGYTRDQRELPAVHTFHCDT-VVEDVAFHSLHDSIFASV  238

Query  247  ADDQKLMIWDTRSNNTSKPSHSVDAHTAEVNCLSFNPYSEFILATGSADKTVALWDLRNL  306
             DD  L +WDTR   T K +HSV AH AEVNC+ FNP+SE+ILATG +D+ V LWD+RN+
Sbjct  239  GDDSMLNLWDTR---TYKKAHSVKAHAAEVNCVGFNPFSEYILATGGSDRVVNLWDIRNI  295

Query  307  KLKLHSFESHKDEIFQVQWSPHNETILASSGTDRRLNVWDLSKIGEEQSPEDAEDGPPEL  366
               +H+   H+DE+ Q+QWSPHNET+LAS+  DRRLNV++LS+IG+E S E+AEDGP EL
Sbjct  296  SAAVHTLTGHQDEVLQLQWSPHNETVLASASADRRLNVYELSRIGQELSEEEAEDGPAEL  355

Query  367  LFIHGGHTAKISDFSWNPNEPWVICSVSEDNIMQVWQMAENIY-NDEDPEGSVD  419
            LF+HGGHT+KISDF W+ NEPW+I S +EDN+  VWQM+ NIY  DE  E S D
Sbjct  356  LFVHGGHTSKISDFDWDKNEPWLIGSAAEDNVGMVWQMSSNIYAGDEGVEVSSD  409


>HONFER009117
Length=439

 Score = 471 bits (1213),  Expect = 4e-163, Method: Compositional matrix adjust.
 Identities = 219/406 (54%), Positives = 289/406 (71%), Gaps = 3/406 (1%)

Query  15   RVINEEYKIWKKNTPFLYDLVMTHALEWPSLTAQWLPDVTRPEGKDFSIHRLVLGTHTSD  74
            +VI EEYK+WKKNTPFLYDLV+THALEWPSLT QWL   T+   KD+S   L++GTHT+D
Sbjct  26   KVIAEEYKVWKKNTPFLYDLVLTHALEWPSLTVQWLDRKTKFADKDYSEQELLMGTHTAD  85

Query  75   -EQNHLVIASVQLPNDDAQFDASHYDSEKGEFGGFGSVSGKIEIEIKINHEGEVNRARYM  133
              QNHL+IA V+LPN+ A  DA  YD E+GE GG+G  + KIE++++INH+GEVNRARYM
Sbjct  86   GAQNHLLIARVRLPNETANIDARKYDDERGELGGYGGTASKIEVKVRINHDGEVNRARYM  145

Query  134  PQNPCIIATKTPSSDVLVFDYTKHPSKPDPSGECNPDLRLRGHQKEGYGLSWNPNLSGHL  193
            PQ+  I+ TKT + +V VF    H SKP       PD+R  GH KEGYGL W+P   GH+
Sbjct  146  PQDDYIVGTKTNAGEVHVFYVRDHESKPAEDSPAQPDVRCAGHNKEGYGLDWSPQRKGHI  205

Query  194  LSASDDHTICLWDISAVP-KEGKVVDAKTIFTGHTA-VVEDVSWHLLHESLFGSVADDQK  251
            LS+SDD +IC WDI+  P  + K +D    ++ H   VV DV WH  H+ LFGS+ DD  
Sbjct  206  LSSSDDGSICHWDINGKPDAKSKALDPLHSYSAHGGTVVGDVQWHCKHQELFGSIGDDGA  265

Query  252  LMIWDTRSNNTSKPSHSVDAHTAEVNCLSFNPYSEFILATGSADKTVALWDLRNLKLKLH  311
            + +WD R+ +    + +  AH   VN LSF+P+++++  TG +DK + LWD RNL   LH
Sbjct  266  MCLWDLRAKDAKPIATAAKAHEKGVNTLSFSPFNDYLSLTGGSDKVIKLWDQRNLNRPLH  325

Query  312  SFESHKDEIFQVQWSPHNETILASSGTDRRLNVWDLSKIGEEQSPEDAEDGPPELLFIHG  371
             FE H DEI++V+W+P +E I+AS G DRR+ VWDLS+IG+E +PED  DG PELLF+HG
Sbjct  326  VFEGHTDEIYKVEWAPFSEAIMASCGADRRVMVWDLSRIGDELNPEDTADGAPELLFVHG  385

Query  372  GHTAKISDFSWNPNEPWVICSVSEDNIMQVWQMAENIYNDEDPEGS  417
            GHTA ++DFSWN N+PW I SV+EDN++QV+Q+A  IY D+  EG+
Sbjct  386  GHTATVNDFSWNTNDPWTIASVAEDNVVQVFQLAAAIYADDTKEGT  431


>HYPCAT011223
Length=342

 Score = 462 bits (1189),  Expect = 5e-161, Method: Compositional matrix adjust.
 Identities = 220/332 (66%), Positives = 261/332 (79%), Gaps = 5/332 (2%)

Query  80   VIASVQLPNDDAQFDASHYDSEKGEFGGFGSVSGKIEIEIKINHEGEVNRARYMPQNPCI  139
            +IA V+LP ++ + DA  YD E  E GGFG VSGK+EI+++INH+GEVNRARYMPQNP I
Sbjct  1    MIAEVKLPLEETEIDARKYDDENAEIGGFGGVSGKVEIKVRINHDGEVNRARYMPQNPFI  60

Query  140  IATKTPSSDVLVFDYTKHPSKPDPSGECNPDLRLRGHQKEGYGLSWNPNLSGHLLSASDD  199
            IATKT SS+V VFD ++HPS P   G C P+ R  GH  EGYGL+W+P+ + HL+S SDD
Sbjct  61   IATKTVSSEVWVFDVSQHPSTPAGPG-CKPEHRCLGHTSEGYGLAWSPHQAMHLISGSDD  119

Query  200  HTICLWDISAVPKEGKVVDAKTIFTGHTAVVEDVSWHLLHESLFGSVADDQKLMIWDTRS  259
              +C WD++     G  V+A  IF GHT V+EDV WH  H  L GSV DD+ LMIWDTRS
Sbjct  120  MKVCFWDLT---NAGARVNAIQIFEGHTGVIEDVDWHKNHPHLIGSVGDDKLLMIWDTRS  176

Query  260  NNTSKPSHSVDAHTAEVNCLSFNPYSEFILATGSADKTVALWDLRNLKLKLHSFESHKDE  319
            N   K  HS  AH AEVNCLSFNP SEF+L TGSADKTVALWD+RNLK K+HSFE H D+
Sbjct  177  NG-RKAEHSTTAHQAEVNCLSFNPSSEFLLLTGSADKTVALWDMRNLKTKIHSFEGHMDD  235

Query  320  IFQVQWSPHNETILASSGTDRRLNVWDLSKIGEEQSPEDAEDGPPELLFIHGGHTAKISD  379
            IF+V+W+P NET+ ASSG DRR+NVWDLS+IGEEQSPEDAEDGPPELLFIHGGHTAK+SD
Sbjct  236  IFRVEWAPFNETVFASSGADRRVNVWDLSRIGEEQSPEDAEDGPPELLFIHGGHTAKVSD  295

Query  380  FSWNPNEPWVICSVSEDNIMQVWQMAENIYND  411
            FSWN N+ W + SV+EDNI+Q+WQMAENIYND
Sbjct  296  FSWNQNDQWTLASVAEDNILQIWQMAENIYND  327


>VITBRA013634
Length=459

 Score = 464 bits (1194),  Expect = 5e-160, Method: Compositional matrix adjust.
 Identities = 237/444 (53%), Positives = 313/444 (70%), Gaps = 33/444 (7%)

Query  1    MADKEAAF----DDAVEERVINEEYKIWKKNTPFLYDLVMTHALEWPSLTAQWLPDVTR-  55
            MA+KE        D V+E++INE+YKIWKKNTPFLYD+V+T ALEWPSL+   +    + 
Sbjct  1    MAEKEDMMMDDGPDEVDEKLINEDYKIWKKNTPFLYDVVITTALEWPSLSVDCITGGGQS  60

Query  56   PEGKDFSIHRLVLGTHTS-DEQNHLVIASVQLPNDDAQFDASHYDSEKGEFGGFGSVSG-  113
            P G D++I ++VLGTHT+ DEQN+L+++ V+LP +DA+ D   Y++  G++GGFG VSG 
Sbjct  61   PAGADYTIQKMVLGTHTAGDEQNYLLVSEVRLPKEDAEIDVRKYETH-GDYGGFG-VSGE  118

Query  114  --KIEIEIKINHEGEVNRARYMPQNPCIIATKTPSSDVLVFDYTKHPSKPDPSGECNPDL  171
              K  I  +INH  EVNRA +MPQ+P  IATKT   DVL+FDY+KH S P  +  C P  
Sbjct  119  GPKFTILARINHPSEVNRALHMPQDPFKIATKTTQGDVLLFDYSKHQSTPKDNTVC-PQK  177

Query  172  RLRGHQKEGYGLSWNPNLSGHLLSASDDHTICLWDI------------------SAVPKE  213
             L+GH+KEG+GL+WNP   G+LLS ++D  IC+WD+                   A P  
Sbjct  178  TLKGHRKEGWGLAWNPFRKGYLLSGAEDARICVWDVEGGGTAASAAAASGGNASGAGPAA  237

Query  214  GKVVDAKTIFTGHTAVVEDVSWHLLHESLFGSVADDQKLMIWDTRSNNTSKPSHSVDAHT  273
            G V +    FTGH   VEDV+W   +E LFGS +DD+KLMIWD R++N  KP+H V+AH 
Sbjct  238  G-VCEPVATFTGHANAVEDVAWSHANEHLFGSCSDDKKLMIWDMRTDNKEKPAHVVEAHQ  296

Query  274  AEVNCLSFNPYSEFILATGSADKTVALWDLRNLKLKLHSFESHKDEIFQVQWSPHNETIL  333
             EVN L+FN YS F++ATG  D  V +WD+R L  +LH+ ESH+ +I +V ++P NETIL
Sbjct  297  GEVNSLTFNAYSPFLIATGGTDHKVNIWDMRKLANRLHTMESHRGDILRVHFAPFNETIL  356

Query  334  ASSGTDRRLNVWDLSKIGEEQSPEDAEDGPPELLFIHGGHTAKISDFSWNPNE--PWVIC  391
             S+  DRR+N+WDLS+IGEEQS +DAEDGPPELLF+HGGHT+K+SDFSWNPNE   WV+ 
Sbjct  357  GSASADRRVNIWDLSRIGEEQSQQDAEDGPPELLFVHGGHTSKVSDFSWNPNEGCEWVVA  416

Query  392  SVSEDNIMQVWQMAENIYNDEDPE  415
            SV+EDNI+Q+WQ AE+IY D+D E
Sbjct  417  SVAEDNILQIWQPAESIYLDDDDE  440


>GUITHE007480
Length=400

 Score = 462 bits (1188),  Expect = 5e-160, Method: Compositional matrix adjust.
 Identities = 225/421 (53%), Positives = 299/421 (71%), Gaps = 27/421 (6%)

Query  1    MADKEAAFDDAVEERVINEEYKIWKKNTPFLYDLVMTHALEWPSLTAQWLPDVTRPEGKD  60
            MA K    DD +E++ INE+YK WK N+ +LYD+V++HAL+ PS T Q+LP+     GK 
Sbjct  1    MAAKILGVDDDLEDKFINEQYKNWKVNSRYLYDVVLSHALDSPSSTVQFLPEKYDAPGKG  60

Query  61   FSIHRLVLGTHTSD-EQNHLVIASVQLPNDDAQFDASHYDSEKGEFGGFGSVSGKIEIEI  119
                R+++GT TSD EQN+L++A                          G+   ++EI  
Sbjct  61   LQEKRVLIGTDTSDSEQNYLLLAK-------------------------GTNRARVEIIQ  95

Query  120  KINHEGEVNRARYMPQNPCIIATKTPSSDVLVFDYTKHPSKPDPSGECNPDLRLRGHQKE  179
            +INH+GEV RARYMPQ P IIATK PS++V VFDYTK P+KPD  G C+PDL+L GH KE
Sbjct  96   RINHDGEVKRARYMPQKPTIIATKAPSAEVFVFDYTKQPAKPDTDGVCSPDLKLVGHDKE  155

Query  180  GYGLSWNPNLSGHLLSASDDHTICLWDISAVPKEGKVVDAKTIFTGHTAVVEDVSWHLLH  239
            GYG+SW+   +G LLS S+D T+CLW++ A     + V+  ++F GHT  VEDV+WH+L 
Sbjct  156  GYGISWSTLDAGMLLSGSEDSTVCLWNVEATHSNHQAVEPISVFKGHTGSVEDVAWHILK  215

Query  240  ESLFGSVADDQKLMIWDTRSNNTSKPSHSVDAHTAEVNCLSFNPYSEFILATGSADKTVA  299
              +FGSV  D +LMIWDT S    KP+  V+AH+AE+NCLSFNP++E++LATGSADKTVA
Sbjct  216  PKMFGSVGGDNQLMIWDT-SMADKKPAQKVNAHSAEINCLSFNPFNEYLLATGSADKTVA  274

Query  300  LWDLRNLKLKLHSFESHKDEIFQVQWSPHNETILASSGTDRRLNVWDLSKIGEEQSPEDA  359
            LWDLRN   KLH+FE H D++ QVQWS   ETIL S G DR++ V D+S+IG+EQS EDA
Sbjct  275  LWDLRNTAAKLHAFECHTDQVIQVQWSFAYETILGSCGQDRKVAVMDISRIGDEQSKEDA  334

Query  360  EDGPPELLFIHGGHTAKISDFSWNPNEPWVICSVSEDNIMQVWQMAENIYNDEDPEGSVD  419
            EDGPPELLF+HGGHT+K++DF WNP++PW++ SV E+ ++Q+WQMA +IY D+D +GS  
Sbjct  335  EDGPPELLFVHGGHTSKVTDFCWNPHDPWLVGSVDENCVLQIWQMASHIYKDDDDDGSDI  394

Query  420  P  420
            P
Sbjct  395  P  395


>RAMBRE008231
Length=437

 Score = 461 bits (1185),  Expect = 5e-159, Method: Compositional matrix adjust.
 Identities = 227/406 (56%), Positives = 277/406 (68%), Gaps = 9/406 (2%)

Query  13   EERVINEEYKIWKKNTPFLYDLVMTHALEWPSLTAQWLPDVTRPEGKDFSIHRLVLGTHT  72
             E  INEEYKIWKKN+PFLYD ++THA +WP+LT QW PDV RP    +S+HRL+ GTHT
Sbjct  17   RETTINEEYKIWKKNSPFLYDTLVTHAFDWPTLTCQWFPDVERPSNAGYSVHRLLTGTHT  76

Query  73   SD-EQNHLVIASVQLPNDDAQFD----ASHYDSEKGEFGGFGSVSGKIEIEIKINHEGEV  127
            SD E N+L I  V+LPNDD   D    A   D +        +   KI I  KI HEGE 
Sbjct  77   SDGEPNYLQIVRVELPNDDTLADEDGAAGDMDVDGRNKPTAAAARCKITITQKIPHEGEP  136

Query  128  NRARYMPQNPCIIATKTPSSDVLVFDYTKHPSKPDPS-GECNPDLRLRGHQKEGYGLSWN  186
            NRARYMPQNP +IATK  +  VL+FD TK P  P  +   C P+LRL GH  EGYGL W+
Sbjct  137  NRARYMPQNPDLIATKAVNGQVLLFDRTKAPLMPKTADAPCKPELRLLGHTAEGYGLDWH  196

Query  187  PNLSGHLLSASDDHTICLWDISAVP-KEGKVVDAKTIFTGHTAVVEDVSWHLLHESLFGS  245
            P   GHL+SA+ D +IC WDI  +  KE   ++   +F  HT  V DV+WH +H  +F S
Sbjct  197  PLKEGHLISAAGDKSICYWDIRGMSGKEQSTMEPLHVFKHHTKSVSDVAWHPMHTCMFAS  256

Query  246  VADDQKLMIWDTRSNNTSKPSHSV-DAHTAEVNCLSFNPYSEFILATGSA-DKTVALWDL  303
            V DD +L +WD R   +S P   V DAH  E+N +SFNP SEF+ ATG A D  VALWDL
Sbjct  257  VGDDGQLCMWDIRDTKSSHPRSKVTDAHRGEINAVSFNPSSEFLFATGGANDCIVALWDL  316

Query  304  RNLKLKLHSFESHKDEIFQVQWSPHNETILASSGTDRRLNVWDLSKIGEEQSPEDAEDGP  363
            RN+K  LH  E H++ + Q+ WSPHN TIL SS +DRR++VWD+S+IGEEQS ED EDGP
Sbjct  317  RNMKNSLHQLEGHREAVQQLSWSPHNPTILGSSSSDRRVHVWDISRIGEEQSAEDQEDGP  376

Query  364  PELLFIHGGHTAKISDFSWNPNEPWVICSVSEDNIMQVWQMAENIY  409
            PELLF+HGGHT  + DFSWN NEPW +CSV+EDN+MQ+WQMA NIY
Sbjct  377  PELLFMHGGHTNSVVDFSWNKNEPWTVCSVAEDNVMQIWQMASNIY  422


>TELSPE041935
Length=445

 Score = 461 bits (1185),  Expect = 8e-159, Method: Compositional matrix adjust.
 Identities = 229/407 (56%), Positives = 292/407 (72%), Gaps = 9/407 (2%)

Query  13   EERVINEEYKIWKKNTPFLYDLVMTHALEWPSLTAQWLPDVTRPEGKDFSIHRLVLGTHT  72
            EE  INEEYK+WKKNTPFLYD+V+ HAL+WP+LT  WLP        D+S+H+LV+GTHT
Sbjct  36   EEEQINEEYKVWKKNTPFLYDMVVVHALQWPTLTVDWLPSKDPGSTPDYSVHQLVIGTHT  95

Query  73   SD-EQNHLVIASVQLPNDDAQFDASHY-DSEKGEFGGFGSVSGKIEIEIKINHEGEVNRA  130
            SD E N L++   +LP++DA+ DA  Y D+     GGFG    KI I  ++ H GEVNRA
Sbjct  96   SDNEDNFLMVLDCELPSEDAEIDAREYEDAPGKTTGGFGGKGFKITISKRLGHNGEVNRA  155

Query  131  RYMPQNPCIIATKTPSSDVLVFDYTKHPSKPDPSGECNPDLRLRGHQKEGYGLSWNPNLS  190
            R+ PQ P +IATK  S  V VFD  KH + P  +    P++ L GH KEGYG+SWN N  
Sbjct  156  RHCPQFPNLIATKAVSGIVNVFDLDKHEANPASTKPATPEMELVGHTKEGYGISWNRNKP  215

Query  191  GHLLSASDDHTICLWDISAVPKEGKVVDAKTIFTGHTAVVEDVSWHLLHESLFGSVADDQ  250
            GH+LS +DD  ICLWD++    E K +   + FTGHT VVEDV WH  +ES+FGSV DD+
Sbjct  216  GHVLSGADDQIICLWDVTNGSGEVKTL---STFTGHTDVVEDVDWHNFNESIFGSVGDDK  272

Query  251  KLMIWDTRSNNTSKPSHSVDAHTAEVNCLSFNPYSEFILATGSADKTVALWDLRNLKLKL  310
            +L IWD R  N  +  H + AH+AE+N +SFNP +E+ L TGSADK ++LWD+RN+   L
Sbjct  273  QLRIWDHRKGN--EAVHCIAAHSAEINSISFNPNNEYTLLTGSADKLISLWDMRNMSKAL  330

Query  311  HSFESHKDEIFQVQWSPHNETILASSGTDRRLNVWDLSKIGEEQSPEDAEDGPPELLFIH  370
            H F SH  E+ QV+WS HNE++ AS G DRR ++WDLSK+GEEQ+PEDAEDGPPELLFIH
Sbjct  331  HEFHSHSQEVVQVEWSRHNESVFASCGADRRTHIWDLSKVGEEQAPEDAEDGPPELLFIH  390

Query  371  GGHTAKISDFSWNPN--EPWVICSVSEDNIMQVWQMAENIYNDEDPE  415
            GGHT+KISD +WNPN  + WVI S +EDNI+Q+WQ AENIY+D+D +
Sbjct  391  GGHTSKISDLAWNPNAGDEWVIASAAEDNILQIWQCAENIYDDDDEQ  437


>TELSPE041934
Length=445

 Score = 461 bits (1185),  Expect = 8e-159, Method: Compositional matrix adjust.
 Identities = 229/407 (56%), Positives = 292/407 (72%), Gaps = 9/407 (2%)

Query  13   EERVINEEYKIWKKNTPFLYDLVMTHALEWPSLTAQWLPDVTRPEGKDFSIHRLVLGTHT  72
            EE  INEEYK+WKKNTPFLYD+V+ HAL+WP+LT  WLP        D+S+H+LV+GTHT
Sbjct  36   EEEQINEEYKVWKKNTPFLYDMVVVHALQWPTLTVDWLPSKDPGSTPDYSVHQLVIGTHT  95

Query  73   SD-EQNHLVIASVQLPNDDAQFDASHY-DSEKGEFGGFGSVSGKIEIEIKINHEGEVNRA  130
            SD E N L++   +LP++DA+ DA  Y D+     GGFG    KI I  ++ H GEVNRA
Sbjct  96   SDNEDNFLMVLDCELPSEDAEIDAREYEDAPGKTTGGFGGKGFKITISKRLGHNGEVNRA  155

Query  131  RYMPQNPCIIATKTPSSDVLVFDYTKHPSKPDPSGECNPDLRLRGHQKEGYGLSWNPNLS  190
            R+ PQ P +IATK  S  V VFD  KH + P  +    P++ L GH KEGYG+SWN N  
Sbjct  156  RHCPQFPNLIATKAVSGIVNVFDLDKHEANPASTKPATPEMELVGHTKEGYGISWNRNKP  215

Query  191  GHLLSASDDHTICLWDISAVPKEGKVVDAKTIFTGHTAVVEDVSWHLLHESLFGSVADDQ  250
            GH+LS +DD  ICLWD++    E K +   + FTGHT VVEDV WH  +ES+FGSV DD+
Sbjct  216  GHVLSGADDQIICLWDVTNGSGEVKTL---STFTGHTDVVEDVDWHNFNESIFGSVGDDK  272

Query  251  KLMIWDTRSNNTSKPSHSVDAHTAEVNCLSFNPYSEFILATGSADKTVALWDLRNLKLKL  310
            +L IWD R  N  +  H + AH+AE+N +SFNP +E+ L TGSADK ++LWD+RN+   L
Sbjct  273  QLRIWDHRKGN--EAVHCIAAHSAEINSISFNPNNEYTLLTGSADKLISLWDMRNMSKAL  330

Query  311  HSFESHKDEIFQVQWSPHNETILASSGTDRRLNVWDLSKIGEEQSPEDAEDGPPELLFIH  370
            H F SH  E+ QV+WS HNE++ AS G DRR ++WDLSK+GEEQ+PEDAEDGPPELLFIH
Sbjct  331  HEFHSHSQEVVQVEWSRHNESVFASCGADRRTHIWDLSKVGEEQAPEDAEDGPPELLFIH  390

Query  371  GGHTAKISDFSWNPN--EPWVICSVSEDNIMQVWQMAENIYNDEDPE  415
            GGHT+KISD +WNPN  + WVI S +EDNI+Q+WQ AENIY+D+D +
Sbjct  391  GGHTSKISDLAWNPNAGDEWVIASAAEDNILQIWQCAENIYDDDDEQ  437


>CYAMER003343
Length=482

 Score = 461 bits (1187),  Expect = 1e-158, Method: Compositional matrix adjust.
 Identities = 232/461 (50%), Positives = 310/461 (67%), Gaps = 48/461 (10%)

Query  12   VEERVINEEYKIWKKNTPFLYDLVMTHALEWPSLTAQWLPDVTRPEGKDFSIHRLVLGTH  71
             EER+INEEYKIWKKNTPFLYDLV+T ALEWPSLT +WLP+    EG    +  L+LGTH
Sbjct  6    AEERLINEEYKIWKKNTPFLYDLVLTKALEWPSLTVEWLPERRLAEGHSSVLANLLLGTH  65

Query  72   TSD-EQNHLVIASVQLP-------NDDAQFDASHYDSEKGEFGGF-GSVSGKIEIEIKIN  122
            TSD EQN+L++A V+LP       N  A         ++ E  G   ++  +IEI  KIN
Sbjct  66   TSDAEQNYLMVAEVRLPYYEGASENAPAPGAPGAGAGKEAEASGCEDTLLSRIEIRQKIN  125

Query  123  HEGEVNRARYMPQNPCIIATKTPSSDVLVFDYTKHPSKPDPSGECNPDLRLRGHQKEGYG  182
            H+GEVNRARY P+NP I+ATK+PSS V ++D +KHPSKP           L GHQ+EG+G
Sbjct  126  HDGEVNRARYWPKNPFIVATKSPSSAVYLYDLSKHPSKPPTDSRIEAQAILTGHQREGFG  185

Query  183  LSWNPNLSGHLLSASDDHTICLWDISAVPKEGKVVDAK----------------------  220
            L+W+P+  G+LLS +DD  IC +D+ AV   G+V                          
Sbjct  186  LAWSPDDRGNLLSCADDMLICQYDVRAV-LAGEVASGNGTAPTRSSSERVSNWGGPPQYG  244

Query  221  --TIFTGHTAVVEDVSWHLLHESLFGSVADDQKLMIWDTRSNNTSKPSHSVDAHTAEVNC  278
               ++TGH AVVEDV+W + +  +F S  DD+++M+WDTR  ++S+ + + +AH AEVNC
Sbjct  245  PLRVYTGHKAVVEDVAWCMHNAHMFVSAGDDRQIMLWDTRETSSSRAAATFEAHKAEVNC  304

Query  279  LSFNPYSEFILATGSADKTVALWDLRNLKLKLHSFESHKDEIFQVQWSPHNETILASSGT  338
            ++F+P++  +LA+GS+D TVALWD+R LK+K+HSFE+H D + Q+ WSP  ETILAS+  
Sbjct  305  VAFSPFNANLLASGSSDSTVALWDIRYLKMKIHSFEAHSDAVQQLVWSPTEETILASAAA  364

Query  339  DRRLNVWDLSKIGEEQSPEDAEDGPPELLFIHGGHTAKISDFSWNPNEPWVICSVSEDNI  398
            DRRL +WDLS+IG+EQSPEDAEDGPPELLF+HGGHTAKISDF W+ N+PW+I SV+EDNI
Sbjct  365  DRRLMIWDLSRIGQEQSPEDAEDGPPELLFVHGGHTAKISDFGWSQNDPWLIASVAEDNI  424

Query  399  MQVWQMAENIY--------------NDEDPEGSVDPEGQGS  425
            +QVWQ+ E+IY              ++ DP G+ D    G+
Sbjct  425  LQVWQVGEHIYADEDEEDEDGAEIESESDPVGARDTPAHGA  465


>BAFFRI007038
Length=412

 Score = 457 bits (1176),  Expect = 5e-158, Method: Compositional matrix adjust.
 Identities = 224/413 (54%), Positives = 289/413 (70%), Gaps = 14/413 (3%)

Query  9    DDAVEERVINEEYKIWKKNTPFLYDLVMTHALEWPSLTAQWLPDVTRPEGKDFSIHRLVL  68
            DD +E++ INE+YK WK N+ FLYD+VM+HALEWPSLT QWLPD     G+  S  RL++
Sbjct  6    DDDLEDKFINEQYKNWKVNSRFLYDVVMSHALEWPSLTVQWLPDTYASPGEGLSERRLII  65

Query  69   GTHTSD-EQNHLVIASVQLPNDDAQFDASHYDSEKGEFGGFGSVSGKIEIEIKINHEGEV  127
            G HTS+ +QN+L++    LP+D +       +  +G          ++EI  +INHEGEV
Sbjct  66   GNHTSEADQNYLMVVRCILPDDGSAEGGMPEERVRG---------ARVEIVKRINHEGEV  116

Query  128  NRARYMPQNPCIIATKTPSSDVLVFDYTKHPSKPDPSGECNPDLRLRGHQKEGYGLSWNP  187
            NRAR MPQ   ++ATK PS DVLVFD    P KP   G C PDL+L GH KEGYGLSWN 
Sbjct  117  NRARCMPQRSNMVATKAPSGDVLVFDINAQPDKPSTDGICRPDLKLTGHDKEGYGLSWNT  176

Query  188  NLSGHLLSASDDHTICLWDI-SAVPKEGKVVDAKTIFTGHTAVVEDVSWHLLHESLFGSV  246
             ++G +LS SDD TIC+WD+     K+G  V+    + GH  VVEDV+WH L  ++FGSV
Sbjct  177  MVAGRVLSGSDDSTICVWDVEKGGDKDG--VEPIATYKGHAGVVEDVAWHALKSNIFGSV  234

Query  247  ADDQKLMIWDTRSNNTSKPSHSVDAHTAEVNCLSFNPYSEFILATGSADKTVALWDLRNL  306
             DD+ L+IWD    +  KP  SV  H AE+NCL+FNP++  ++ATGSADKTVA+WDLRN 
Sbjct  235  GDDKHLLIWDDLVAD-KKPVQSVMGHAAEINCLAFNPFNTNLIATGSADKTVAVWDLRNT  293

Query  307  KLKLHSFESHKDEIFQVQWSPHNETILASSGTDRRLNVWDLSKIGEEQSPEDAEDGPPEL  366
               LHSF+ H D++  V W+ H ET+LAS   DR+++V DLS+IGEEQS EDAEDGPPEL
Sbjct  294  AAHLHSFDIHDDDVINVAWNCHFETVLASCSADRKVSVLDLSRIGEEQSKEDAEDGPPEL  353

Query  367  LFIHGGHTAKISDFSWNPNEPWVICSVSEDNIMQVWQMAENIYNDEDPEGSVD  419
            LF HGGHTAK+SD SW+  +PW++ +VSEDNI+QVWQMA +IY D++  G VD
Sbjct  354  LFQHGGHTAKVSDLSWSTTDPWLMTTVSEDNILQVWQMASHIYRDDEDGGDVD  406


>CREFRA007935
Length=460

 Score = 456 bits (1174),  Expect = 6e-157, Method: Compositional matrix adjust.
 Identities = 217/424 (51%), Positives = 299/424 (71%), Gaps = 24/424 (6%)

Query  3    DKEA-AFDDAVEERVINEEYKIWKKNTPFLYDLVMTHALEWPSLTAQWLPDVTRPEGKDF  61
            +KEA AFD     +++NEE+++WKKNTP LYD+VMTHAL WPSLT  WLPDV      ++
Sbjct  35   EKEAIAFD-----KLVNEEHRVWKKNTPLLYDVVMTHALSWPSLTCSWLPDVVSSPENNY  89

Query  62   SIHRLVLGTHTS-DEQNHLVIASVQLPNDDAQ--------------FDASHYDSEKGEFG  106
              HRL+LGTHTS  EQN+L+IAS+++PN + +               +   +DS+K E+G
Sbjct  90   EEHRLLLGTHTSAQEQNYLLIASLRMPNMNTEDGDREGEGEPNVSMAEVPKFDSDKAEYG  149

Query  107  GFGSVSGKIEIEIKINHEGEVNRARYMPQNPCIIATKTPSSDVLVFDYTKHPSKPDPSGE  166
            G+G  + KI+   KINH+ EV++A YMPQNPC+IATK P  +V+VFDYTKHPS+P   G 
Sbjct  150  GYGCSAAKIKTTQKINHKNEVHKASYMPQNPCLIATKGPHPEVMVFDYTKHPSEPPSDGV  209

Query  167  CNPDLRLRGHQKEGYGLSWNPNLSGHLLSASDDHTICLWDISAVPKEGKVVDAKTIFTGH  226
            C PD+ L GH  EGY LSWNP  +G L+SA D+  ICL+D++   K    ++A  I+  H
Sbjct  210  CRPDIVLHGHTSEGYELSWNPCKTGQLVSAGDNGLICLFDVTTSSKNKTSLNAVRIYHQH  269

Query  227  TAVVEDVSWHLLHESLFGSVADDQKLMIWDTRSNNTSKPSHSVDAHTAEVNCLSFNPYSE  286
            T V EDV +H   E LFGSV DD  +++WD+R+   +  S  + AH A VN L+++P+SE
Sbjct  270  TDVCEDVQFHNSSEHLFGSVGDDMNMILWDSRA---AGASFKLRAHDAPVNSLAWHPFSE  326

Query  287  FILATGSADKTVALWDLRNLKLKLHSFESHKDEIFQVQWSPHNETILASSGTDRRLNVWD  346
            ++ AT SAD TVALWD+R +K+KLHSF  H+DE+FQ+QWS  +ET+LAS   DRR  VWD
Sbjct  327  YVFATASADSTVALWDMRKMKVKLHSFVGHQDEVFQLQWSSFDETVLASGSLDRRTMVWD  386

Query  347  LSKIGEEQSPEDAEDGPPELLFIHGGHTAKISDFSWNPNEPWVICSVSEDNIMQVWQMAE  406
            +S+IG  Q+ E A++GPPEL+FIHGGH  K++DF+WNP+ P    +V+ DN++Q+WQ+A+
Sbjct  387  ISRIGHSQTQEQAKEGPPELMFIHGGHLGKLTDFAWNPHMPRTAATVAYDNMIQIWQIAD  446

Query  407  NIYN  410
            +IYN
Sbjct  447  DIYN  450


>AGABIS000223
Length=512

 Score = 453 bits (1166),  Expect = 5e-155, Method: Compositional matrix adjust.
 Identities = 219/407 (54%), Positives = 285/407 (70%), Gaps = 12/407 (3%)

Query  13   EERVINEEYKIWKKNTPFLYDLVMTHALEWPSLTAQWLPDVTRPEGKDFSIHRLVLGTHT  72
            E ++INEEYKIWKKN P+LYD+V+THAL+WPSLT QW PD    E K ++ HRL+LGTHT
Sbjct  17   ENKLINEEYKIWKKNAPYLYDVVITHALDWPSLTCQWFPDKELNENKPYTTHRLLLGTHT  76

Query  73   SDE-QNHLVIASVQLPNDDA------QFDASHYDSEKGEFGGFG-SVSGKIEIEIKINHE  124
            S + Q++L IA VQ+P          + D + YD ++ E GG     + +I+I  +INH 
Sbjct  77   SGQAQDYLQIAQVQIPKRGHPSTGADKLDRADYDDDRKELGGHTIPPAPRIQIIQRINHS  136

Query  125  GEVNRARYMPQNPCIIATKTPSSDVLVFDYTKHPSKPDPSGECNPDLRLRGHQKEGYGLS  184
            GEVNRARYMPQNP ++ATK  + +VL+FD TKH S+P+  GEC PD+RL G Q+EGYGL+
Sbjct  137  GEVNRARYMPQNPDLLATKAVTGEVLIFDRTKHSSEPERGGECKPDIRLVGQQREGYGLA  196

Query  185  WNPNLSGHLLSASDDHTICLWDISAVPKEGKVVDAKTIFTGHTAVVEDVSWHLLHESLFG  244
            W+P   G +L AS+D T+CLWDI+A  +    ++   IF GHT+VV DV WH   E+LF 
Sbjct  197  WSPTKGGRVLGASEDMTVCLWDINAYTRGNTSIEPVNIFRGHTSVVGDVDWHPTQENLFA  256

Query  245  SVADDQKLMIWDTRSNNTSKPSHSVDAHTAEVNCLSFNPYSEFILATGSADKTVALWDLR  304
            SV DD+ LM+WDTR+     P  S+ AH  E+  ++F+P SE ++ TGSADKT+AL D+R
Sbjct  257  SVGDDKMLMLWDTRAK--IDPEQSIQAHDREILAVAFSPASEHLILTGSADKTIALHDIR  314

Query  305  NLKLKLHSFESHKDEIFQVQWSPHNETILASSGTDRRLNVWDLSKIGEEQSPEDAEDGPP  364
                KLH FESH DE+  + WSPHN TI AS+  DRR+NVWDLS IG+EQ+P+D EDGPP
Sbjct  315  VPTKKLHVFESHTDEVLHLAWSPHNPTIFASASGDRRVNVWDLSLIGQEQTPDDQEDGPP  374

Query  365  ELLFIHGGHTAKISDFSWNPNEP--WVICSVSEDNIMQVWQMAENIY  409
            ELLFIHGGHTA+ +DF W P E   W   S SEDN++ VWQ    ++
Sbjct  375  ELLFIHGGHTARPTDFCWAPGEGENWTAASASEDNVVMVWQPTMRVW  421


>GEMCRY013172
Length=433

 Score = 448 bits (1153),  Expect = 3e-154, Method: Compositional matrix adjust.
 Identities = 210/400 (53%), Positives = 278/400 (70%), Gaps = 4/400 (1%)

Query  21   YKIWKKNTPFLYDLVMTHALEWPSLTAQWLPDVTRPEGKDFSIHRLVLGTHTSD-EQNHL  79
            YKIWKKN PFLYD+V+T ALEWPSLT QWLPD  +P GK +  +RL+LGTHTS+ +QN+L
Sbjct  24   YKIWKKNVPFLYDMVVTKALEWPSLTVQWLPDQIQPPGKSYRENRLILGTHTSESDQNYL  83

Query  80   VIASVQLPND-DAQFDASHYDSEKGEFGGFGSVSGKIEIEIKINHEGEVNRARYMPQNPC  138
            +IA +  P + +   +   YD    E GG+G     ++I  +INH+GEVNRARY+PQNP 
Sbjct  84   MIAKMTTPIELEDAAENRKYDEYTQEAGGYGQNRANVDIAQRINHDGEVNRARYLPQNPT  143

Query  139  IIATKTPSSDVLVFDYTKHPSKPDPSGECNPDLRLRGHQKEGYGLSWNPNLSGHLLSASD  198
            +IATK PS DVLVFDYTKH S P   G C P++RL GH +EGYGL WNP   G L+SAS+
Sbjct  144  VIATKGPSKDVLVFDYTKHSSVPAADGVCRPEVRLCGHTEEGYGLCWNPLQEGVLVSASN  203

Query  199  DHTICLWDISAVPKEGKVVDAKTIFTGHTAVVEDVSWHLLHESLFGSVADDQKLMIWDTR  258
            D  IC+W++ A  +   +      F+ HT+ V+DVS      + F SV DD+ L++WD R
Sbjct  204  DGNICMWNVEAKTENKSISAPLATFSAHTSAVQDVSCSSFQANTFASVGDDKYLILWDER  263

Query  259  SNNTSKPSHSVDAHTAEVNCLSFNPYSEFILATGSADKTVALWDLRNLKLKLHSFESHKD  318
              +  KPS  V AH  E+NC+SF+P+ E +L TGS DKTVA+WD+RNL   ++SF+ H+D
Sbjct  264  VRD--KPSQKVKAHDGEINCVSFSPHKEELLLTGSHDKTVAMWDIRNLSKCVYSFQHHQD  321

Query  319  EIFQVQWSPHNETILASSGTDRRLNVWDLSKIGEEQSPEDAEDGPPELLFIHGGHTAKIS  378
             + QVQWSP    I AS+  DRR+ VWD+S+I E Q+ E+ +DGPPELLF+H GHT++IS
Sbjct  322  AVMQVQWSPVRAEIFASASQDRRICVWDMSRIAEVQAKEELQDGPPELLFLHAGHTSRIS  381

Query  379  DFSWNPNEPWVICSVSEDNIMQVWQMAENIYNDEDPEGSV  418
            D  W+PN PWV+ SV+EDNI+Q W+M E IY+  D    +
Sbjct  382  DICWDPNNPWVMASVAEDNIVQCWEMEEKIYSYTDNNAGI  421


>CAULEN005887
Length=416

 Score = 446 bits (1148),  Expect = 1e-153, Method: Compositional matrix adjust.
 Identities = 208/403 (52%), Positives = 290/403 (72%), Gaps = 3/403 (1%)

Query  8    FDDAVEERVINEEYKIWKKNTPFLYDLVMTHALEWPSLTAQWLPDVTRPEGKDFSIHRLV  67
            F++  EE VI EEYK+WKKN P+LYDL ++ A EWPSLT +W P+    +   F   +L+
Sbjct  8    FNEENEEYVIQEEYKVWKKNCPYLYDLCVSRAFEWPSLTVEWFPEKEVLDNGVFR-QKLL  66

Query  68   LGTHTS-DEQNHLVIASVQLPNDDAQFDASHYDSEKGEFGGFGSVSGKIEIEIKINHEGE  126
            LGTHTS DEQN+++IA + LP  D++   +  D+E  E  GFGS  G+     +I+H+GE
Sbjct  67   LGTHTSNDEQNYVLIAEILLPVQDSEMQIT-TDTEIDETSGFGSSPGRFRPVQQISHDGE  125

Query  127  VNRARYMPQNPCIIATKTPSSDVLVFDYTKHPSKPDPSGECNPDLRLRGHQKEGYGLSWN  186
            VNRARYMPQN  +IATKT  ++V +F+Y++H S+PDP+  C PDLRL GH  EGYGL+W+
Sbjct  126  VNRARYMPQNSFLIATKTIHAEVYIFNYSRHASRPDPAAPCRPDLRLLGHDAEGYGLAWS  185

Query  187  PNLSGHLLSASDDHTICLWDISAVPKEGKVVDAKTIFTGHTAVVEDVSWHLLHESLFGSV  246
            P   G LLS SDD  ICLW+ISA       ++A +++  H  VVEDV+WH+ H +LF S 
Sbjct  186  PFHDGQLLSGSDDKKICLWNISANTSSENCMEALSVYQSHEGVVEDVAWHMKHPNLFASG  245

Query  247  ADDQKLMIWDTRSNNTSKPSHSVDAHTAEVNCLSFNPYSEFILATGSADKTVALWDLRNL  306
             DD  L +WDTR+   + P    ++H +E+N +SFNP++E++LATG+ D+ V L D+R L
Sbjct  246  GDDHLLCLWDTRTPALNGPFAKCESHRSEINSVSFNPFNEWLLATGATDRLVVLHDMRYL  305

Query  307  KLKLHSFESHKDEIFQVQWSPHNETILASSGTDRRLNVWDLSKIGEEQSPEDAEDGPPEL  366
            + +LH  E H+ ++F V+WSP +E ILAS G DRR+ +WDLSKIG+ QS E+A++GPPEL
Sbjct  306  QKQLHVLEKHEQDVFAVKWSPTDEAILASCGADRRILIWDLSKIGQSQSAEEAKEGPPEL  365

Query  367  LFIHGGHTAKISDFSWNPNEPWVICSVSEDNIMQVWQMAENIY  409
            LF+HGGH +K+SDF+WN N+ WV+ SV+EDN++QVWQM++ IY
Sbjct  366  LFVHGGHISKVSDFAWNLNDDWVLASVAEDNVVQVWQMSDKIY  408


>NANOCE077843
Length=391

 Score = 444 bits (1141),  Expect = 5e-153, Method: Compositional matrix adjust.
 Identities = 205/335 (61%), Positives = 262/335 (78%), Gaps = 3/335 (1%)

Query  75   EQNHLVIASVQLPNDDAQFDASHYDSEKGEFGGFGSVSGKIEIEIKINHEGEVNRARYMP  134
            EQN+L+ A+V LP  D + DA  Y+ E+GE GGFG  + K+E+++KI HEGEVNRARYMP
Sbjct  30   EQNYLIQANVNLPLPDTEIDAKKYEDERGEVGGFGGKNSKVEVKVKIAHEGEVNRARYMP  89

Query  135  QNPCIIATKTPSSDVLVFDYTKHPSKPDPSGECNPDLRLRGHQKEGYGLSWNPNLSGHLL  194
            QNP ++ATK PS+DV VFD TKHPS+P P+    P+   +GH +EGYGL+W+P+ +G+LL
Sbjct  90   QNPFVVATKAPSADVFVFDITKHPSEPGPNDGFRPEHICKGHAREGYGLAWSPHKAGNLL  149

Query  195  SASDDHTICLWDISAVPKEGKVVDAKTIFTGHTAVVEDVSWHLLHESLFGSVADDQKLMI  254
            S SDD  ICLWD++   + GKVV+  T+F GHT+VVEDV+WH  H  LFGSV+DD+ L +
Sbjct  150  SGSDDARICLWDVT---EAGKVVNDVTVFRGHTSVVEDVAWHASHPYLFGSVSDDKSLAL  206

Query  255  WDTRSNNTSKPSHSVDAHTAEVNCLSFNPYSEFILATGSADKTVALWDLRNLKLKLHSFE  314
            WD R +     +   DAH A +NCLSF+P+SEF+L TGSAD  VALWD+R+L   LH FE
Sbjct  207  WDLRESPEKPMNRREDAHGAFINCLSFSPHSEFLLLTGSADHMVALWDMRSLTKPLHLFE  266

Query  315  SHKDEIFQVQWSPHNETILASSGTDRRLNVWDLSKIGEEQSPEDAEDGPPELLFIHGGHT  374
             H+DE+FQV W+P +E++ +S G DRR+NVWD+SKIGEEQSPEDAEDGPPELLFIHGGHT
Sbjct  267  GHRDEVFQVDWAPFHESVFSSCGADRRVNVWDVSKIGEEQSPEDAEDGPPELLFIHGGHT  326

Query  375  AKISDFSWNPNEPWVICSVSEDNIMQVWQMAENIY  409
            AK+SD SWN  +PWV+ SV+EDNI+QVWQMA+NIY
Sbjct  327  AKVSDVSWNAEDPWVMASVAEDNILQVWQMADNIY  361


>MANPLA000751
Length=357

 Score = 441 bits (1135),  Expect = 1e-152, Method: Compositional matrix adjust.
 Identities = 199/349 (57%), Positives = 270/349 (77%), Gaps = 4/349 (1%)

Query  66   LVLGTHTSD-EQNHLVIASVQLPNDDAQFDASHYDSEKGEFGGFGSVSGKIEIEIKINHE  124
            ++LGTHT++ + N L++A V+LP +    D   Y+ E  ++GGFG + GKIEI  KI+H+
Sbjct  1    MILGTHTAENDDNFLMLAEVKLPLESKDVDVRKYEDEM-DYGGFGKIEGKIEIVQKIHHD  59

Query  125  GEVNRARYMPQNPCIIATKTPSSDVLVFDYTKHPSKPDPSGECNPDLRLRGHQKEGYGLS  184
            G+VN+ARYMPQNPCII+T T S +V +F+Y +HP+KP PS    PD+RL GH+KEGYG+ 
Sbjct  60   GDVNKARYMPQNPCIISTMTQSGEVHIFEYNRHPAKPAPSAVPKPDVRLVGHEKEGYGMD  119

Query  185  WNPNLSGHLLSASDDHTICLWDISAVPKEGKVVDAKTIFTGHTAVVEDVSWHLLHESLFG  244
            WN   +G LL+ +DD  +CLWD+    K    V+  ++F GH  VVEDV WH  H+ +FG
Sbjct  120  WNVFTAGRLLTGADDAKVCLWDLDGNQKAK--VEPVSVFAGHKDVVEDVCWHRTHDYMFG  177

Query  245  SVADDQKLMIWDTRSNNTSKPSHSVDAHTAEVNCLSFNPYSEFILATGSADKTVALWDLR  304
            SV DD++LMIWDTR N+T+KP+++ +AH AEVNC+SF+P+SEF+L TGS+DKT+ L+D+R
Sbjct  178  SVGDDRQLMIWDTRKNSTNKPAYATEAHEAEVNCVSFSPFSEFVLLTGSSDKTLKLFDIR  237

Query  305  NLKLKLHSFESHKDEIFQVQWSPHNETILASSGTDRRLNVWDLSKIGEEQSPEDAEDGPP  364
            NLK +LHSF  H DE+ Q  WSP NETI AS+  DRR+N+WD+S+IG+EQ+  DA+DG P
Sbjct  238  NLKTELHSFVGHNDEVTQCMWSPFNETIFASTSGDRRVNIWDVSRIGQEQTSLDAQDGCP  297

Query  365  ELLFIHGGHTAKISDFSWNPNEPWVICSVSEDNIMQVWQMAENIYNDED  413
            ELLF+HGGHTA++SD SWNPNEPW++ S SEDN++QVWQMAEN+Y DE+
Sbjct  298  ELLFVHGGHTARVSDMSWNPNEPWMMASTSEDNVLQVWQMAENVYCDEE  346


>MANPLA000749
Length=357

 Score = 441 bits (1135),  Expect = 1e-152, Method: Compositional matrix adjust.
 Identities = 199/349 (57%), Positives = 270/349 (77%), Gaps = 4/349 (1%)

Query  66   LVLGTHTSD-EQNHLVIASVQLPNDDAQFDASHYDSEKGEFGGFGSVSGKIEIEIKINHE  124
            ++LGTHT++ + N L++A V+LP +    D   Y+ E  ++GGFG + GKIEI  KI+H+
Sbjct  1    MILGTHTAENDDNFLMLAEVKLPLESKDVDVRKYEDEM-DYGGFGKIEGKIEIVQKIHHD  59

Query  125  GEVNRARYMPQNPCIIATKTPSSDVLVFDYTKHPSKPDPSGECNPDLRLRGHQKEGYGLS  184
            G+VN+ARYMPQNPCII+T T S +V +F+Y +HP+KP PS    PD+RL GH+KEGYG+ 
Sbjct  60   GDVNKARYMPQNPCIISTMTQSGEVHIFEYNRHPAKPAPSAVPKPDVRLVGHEKEGYGMD  119

Query  185  WNPNLSGHLLSASDDHTICLWDISAVPKEGKVVDAKTIFTGHTAVVEDVSWHLLHESLFG  244
            WN   +G LL+ +DD  +CLWD+    K    V+  ++F GH  VVEDV WH  H+ +FG
Sbjct  120  WNVFTAGRLLTGADDAKVCLWDLDGNQKAK--VEPVSVFAGHKDVVEDVCWHRTHDYMFG  177

Query  245  SVADDQKLMIWDTRSNNTSKPSHSVDAHTAEVNCLSFNPYSEFILATGSADKTVALWDLR  304
            SV DD++LMIWDTR N+T+KP+++ +AH AEVNC+SF+P+SEF+L TGS+DKT+ L+D+R
Sbjct  178  SVGDDRQLMIWDTRKNSTNKPAYATEAHEAEVNCVSFSPFSEFVLLTGSSDKTLKLFDIR  237

Query  305  NLKLKLHSFESHKDEIFQVQWSPHNETILASSGTDRRLNVWDLSKIGEEQSPEDAEDGPP  364
            NLK +LHSF  H DE+ Q  WSP NETI AS+  DRR+N+WD+S+IG+EQ+  DA+DG P
Sbjct  238  NLKTELHSFVGHNDEVTQCMWSPFNETIFASTSGDRRVNIWDVSRIGQEQTSLDAQDGCP  297

Query  365  ELLFIHGGHTAKISDFSWNPNEPWVICSVSEDNIMQVWQMAENIYNDED  413
            ELLF+HGGHTA++SD SWNPNEPW++ S SEDN++QVWQMAEN+Y DE+
Sbjct  298  ELLFVHGGHTARVSDMSWNPNEPWMMASTSEDNVLQVWQMAENVYCDEE  346


>EUGLON038378
Length=414

 Score = 444 bits (1141),  Expect = 1e-152, Method: Compositional matrix adjust.
 Identities = 222/408 (54%), Positives = 290/408 (71%), Gaps = 20/408 (5%)

Query  13   EERVINEEYKIWKKNTPFLYDLVMTHALEWPSLTAQWLPDVTRPEGKDFSIHRLVLGTHT  72
            EER INEEYK+WKK+TPFLYDL++TH+LEWPSLTAQWLPD T    K  ++ RL+LGTHT
Sbjct  9    EERRINEEYKLWKKHTPFLYDLLITHSLEWPSLTAQWLPDRTFDNDKGCNVQRLLLGTHT  68

Query  73   S-DEQNHLVIASVQLPNDDAQFDASHYDSEKGEFGGFGSVSGKIEIEIKINHEGEVNRAR  131
            S +EQN LV+ASV LP        S    +  +  GF S   ++E++ +I HEGEVNRAR
Sbjct  69   SGEEQNFLVVASVTLP-------ISTKTEQPFDTNGFSSNCARVEVQHRIPHEGEVNRAR  121

Query  132  YMPQNPCIIATKTPSSDVLVFDYTKHPSKPDP-----SGECNPDLRLRGHQKEGYGLSWN  186
            YMPQ P I+ATKT SS + VFD ++ P  P        GE  P LRL+GH+KEGYGL ++
Sbjct  122  YMPQRPDIVATKTVSSQLHVFDLSR-PCTPSSHSTSDRGETAPLLRLQGHRKEGYGLMFS  180

Query  187  PNLSGHLLSASDDHTICLWDISAVPKEGKV-VDAKTIFTGHTAVVEDVSWHLLHESLFGS  245
            P   G L S SDDH +C+WD+    KEG+       +  GHT VVEDV+WH    +L  +
Sbjct  181  PKQEGLLASGSDDHLVCIWDVCHALKEGRREAPPLGVCQGHTDVVEDVAWHPAEVNLLAT  240

Query  246  VADDQKLMIWDTRSNNTSKPSHSVDAHTAEVNCLSFNPYSEFILATGSADKTVALWDLRN  305
            V+DD+ L +WD R  +  +  HS +AH+AEVN + FNP+S+F+LATGS D+T ALWD+RN
Sbjct  241  VSDDRTLKVWDYR--DLKRAEHSAEAHSAEVNAVQFNPFSQFVLATGSGDRTAALWDMRN  298

Query  306  LKLKLHSFESHKDEIFQVQWSPHNETILASSGTDRRLNVWDLSKIGEEQSPEDAEDGPPE  365
            L+ +LHSF  H  E+F VQW+P +ET+LA+S  DRR+  WD+++IG+E  PEDA+DGPPE
Sbjct  299  LRRRLHSFPCH-GEVFSVQWAPFSETVLATSSADRRIAFWDVARIGKELPPEDAQDGPPE  357

Query  366  LLFIHGGHTAKISDFSWNPN--EPWVICSVSEDNIMQVWQMAENIYND  411
            LLFIH GHT+K+SD SWN    + WV+ SV+EDNI+QVW++AE IY+D
Sbjct  358  LLFIHAGHTSKVSDLSWNAQSGDEWVMASVAEDNILQVWRLAEAIYSD  405


>BAFFRI020835
Length=436

 Score = 444 bits (1141),  Expect = 3e-152, Method: Compositional matrix adjust.
 Identities = 219/413 (53%), Positives = 285/413 (69%), Gaps = 12/413 (3%)

Query  9    DDAVEERVINEEYKIWKKNTPFLYDLVMTHALEWPSLTAQWLPDVTRPEGKDFSIHRLVL  68
            D+ +E+R+ NE YK+WKKN P+LY+++++H LEWPSLT QWLPD T  +G+  +  R+VL
Sbjct  11   DEELEDRLTNERYKVWKKNVPYLYEIMISHLLEWPSLTVQWLPDKTAVQGRGLTEGRVVL  70

Query  69   GTHTSD-EQNHLVIASVQLPNDDAQFDASHYDSEKGEFGGFGSVSGKIEIEIKINHEGEV  127
            GTH  + EQN+L+IA V +P D+   D   YD +  E GG+G   GKIEI  ++ HEGEV
Sbjct  71   GTHAPEPEQNYLMIAKVAIPGDEEDVDTRKYDQDTDEAGGYGHRKGKIEIVCRMMHEGEV  130

Query  128  NRARYMPQNPCIIATKTPSSDVLVFDYTKHPSKPDPSGECNPDLRLRGHQKEGYGLSWNP  187
            NRARYMPQNP +IATK PS DVLVFDYTKH S+P     C P+LRL GH KEGYGLSWN 
Sbjct  131  NRARYMPQNPSVIATKGPSPDVLVFDYTKHASQPAAGSACKPELRLTGHSKEGYGLSWNA  190

Query  188  NLSGHLLSASDDHTICLWDISAVPKEGKVVDAKTIFTGHTAVVEDVSWHLLHESLFGSVA  247
               G LLS SDD  I +WD+ A   +   V A   F GHT  V DV+W++  +S+F SV 
Sbjct  191  LEEGRLLSGSDDSLILVWDVKAPCADKTKVAAVGEFKGHTGPVTDVAWNMHSKSVFASVG  250

Query  248  DDQKLMIWDTR--SNNTSKPSHSVDAHTAEVNCLSFNPYSEFILATGSADKTVALWDLRN  305
            +D+ L++WD +  S+ T+KP   V +H  E+NCL+F+P+ E ++ TGSADK V LWD R+
Sbjct  251  EDRMLLLWDQKAGSSPTNKP---VVSHDKEINCLAFSPHRENLILTGSADKMVKLWDTRD  307

Query  306  LKLKLHSFESHKDEIFQVQWSPHNETILASSGTDRRLNVWDLSKIGEEQSP--EDAEDGP  363
            L   LH+F  H+D + QVQWSP  E +LASSG DR ++VWDLS+I E  S   E  E+GP
Sbjct  308  LSKPLHTFVKHQDTVTQVQWSPTREEVLASSGLDRMVHVWDLSRIEEVASTDREMTEEGP  367

Query  364  PELLFIHGGHTAKISDFSWNPNEPW----VICSVSEDNIMQVWQMAENIYNDE  412
            PELLFIH GHT  +SDFSW+PN        + SVSEDN++ VW+M E+I+  E
Sbjct  368  PELLFIHAGHTKGVSDFSWDPNARANGSSAVASVSEDNMLHVWEMGESIFASE  420


>PHATRI005027
Length=477

 Score = 444 bits (1142),  Expect = 7e-152, Method: Compositional matrix adjust.
 Identities = 225/439 (51%), Positives = 289/439 (66%), Gaps = 36/439 (8%)

Query  10   DAVEERVINEEYKIWKKNTPFLYDLVMTHALEWPSLTAQWLPDVTRPEGKDFSIHRLVLG  69
            D +EER+I+ EYKIWKKNTPFLYD VMTH+LEWPSLT QWLP  T   G + + H L++G
Sbjct  30   DVLEERLIDAEYKIWKKNTPFLYDFVMTHSLEWPSLTTQWLPK-THTAGPNATEHSLLIG  88

Query  70   THTSDEQNHLVIASVQLPNDD--------------------AQFDASHYDSEKGEFGGFG  109
            THT+ EQN+L++A+  LP +                      +  A  YD EK E GGFG
Sbjct  89   THTTGEQNYLMMATCALPKEQPVVPADSNDNNNNNSTKDTTVKQPAPRYDEEKNEIGGFG  148

Query  110  ---SVSGKIEIEIKINHEGEVNRARYMPQNPCIIATKTPSSDVLVFDYTKHPSKPDPSGE  166
               S  GKI+I++KI H GEVNRARYMPQN  I+A++ P+ +V +FD +KHPS P P   
Sbjct  149  LAHSAVGKIDIKVKIQHLGEVNRARYMPQNHFIVASRGPNPEVYIFDLSKHPSVPSPQST  208

Query  167  CNPDLRLRGHQKEGYGLSWNPNLSGHLLSASDDHTICLWDISAVPKE---------GKVV  217
              P     GH  EGYG+ W+P+ +G L +ASDD T+ +WD++ V +          G  V
Sbjct  209  FCPQAVCVGHASEGYGMVWSPHQAGLLATASDDQTVKVWDVNTVLQSPPSTGTDSGGIQV  268

Query  218  DAKTIFTGHTAVVEDVSWHLLHESLFGSVADDQKLMIWDTRSNNTSKPSHSV-DAHTAEV  276
             A    + H A VEDV WH    ++  SV DDQ L IWD R    SKP  S  +AH  +V
Sbjct  269  AAHATLSAHQATVEDVDWHAHDPNMLASVGDDQLLAIWDLR--EPSKPLRSKPNAHDRDV  326

Query  277  NCLSFNPYSEFILATGSADKTVALWDLRNLKLKLHSFESHKDEIFQVQWSPHNETILASS  336
            N ++F P+ E+ LATGSAD  +A+WDLRNL  +LH+ +SH DE++ + W+PH E +LAS 
Sbjct  327  NSVAFCPHDEYRLATGSADHDIAIWDLRNLDTRLHTLKSHTDEVYNLSWAPHAEGVLASC  386

Query  337  GTDRRLNVWDLSKIGEEQSPEDAEDGPPELLFIHGGHTAKISDFSWNPNEPWVICSVSED  396
              DRR+ VWDLS+IG EQS EDAEDGPPELLF+HGGHT+K+SDFSWN  +PW I SV+ED
Sbjct  387  SADRRVGVWDLSRIGMEQSVEDAEDGPPELLFLHGGHTSKVSDFSWNVKDPWTIASVAED  446

Query  397  NIMQVWQMAENIYNDEDPE  415
            NI+QVW+MAE IY  E+ E
Sbjct  447  NILQVWKMAEEIYVLENEE  465


>ARATHA026183
Length=415

 Score = 441 bits (1134),  Expect = 2e-151, Method: Compositional matrix adjust.
 Identities = 220/407 (54%), Positives = 284/407 (70%), Gaps = 28/407 (7%)

Query  17   INEEYKIWKKNTPFLYDLVMTHALEWPSLTAQWLPDVTRPEGKD--FSIHRLVLGTHTS-  73
            + E++ +WKKNTPFLYDL+++H LEWPSLT  W+P    P   D  F +H+L+LGTHTS 
Sbjct  14   VEEDFSVWKKNTPFLYDLLISHPLEWPSLTVHWVPSTPNPYVADSYFGVHKLILGTHTSG  73

Query  74   DEQNHLVIASVQLPNDDAQFDASHYDSEKGEFGGFGSVSG-----KIEIEIKINHEGEVN  128
              Q+ L++A V  P  +A+              G G  +      K+EI  +I  +GEVN
Sbjct  74   SAQDFLMVADVVTPTPNAE-------------PGIGGANQDPFIPKVEIRQRIRVDGEVN  120

Query  129  RARYMPQNPCIIATKTPSSDVLVFDYTKHPSKPDPSGECNPDLRLRGHQKEGYGLSWNPN  188
            RAR MPQ P ++  KT   +V +FDY KH +K   S EC+PDLRL GH KEGYGLSW+P 
Sbjct  121  RARCMPQKPTLVGAKTSGCEVFLFDYAKHAAKSQTS-ECDPDLRLVGHDKEGYGLSWSPF  179

Query  189  LSGHLLSASDDHTICLWDISAVPKEGKVVDAKTIFTGHTAVVEDVSWHLLHESLFGSVAD  248
              G+LLS S D  ICLWD+SA P++ KV++A  ++ GH + + DVSWH+ +E+LFGS  +
Sbjct  180  KEGYLLSGSQDQKICLWDVSATPQD-KVLNAMFVYEGHESAIADVSWHMKNENLFGSAGE  238

Query  249  DQKLMIWDTRSNNTSKPSHSVDAHTAEVNCLSFNPYSEFILATGSADKTVALWDLRNLKL  308
            D +L+IWDTR+N      H V  H  EVN LSFNP++E++LAT S+D TVAL+DLR L  
Sbjct  239  DGRLVIWDTRTNQMQ---HQVKVHEREVNYLSFNPFNEWVLATASSDSTVALFDLRKLNA  295

Query  309  KLHSFESHKDEIFQVQWSPHNETILASSGTDRRLNVWDLSKIGEEQ--SPEDAEDGPPEL  366
             LH   SH+ E+FQV+W P++ET+LASSG DRRL VWDL+++GEEQ     DAEDGPPEL
Sbjct  296  PLHVMSSHEGEVFQVEWDPNHETVLASSGEDRRLMVWDLNRVGEEQLEIELDAEDGPPEL  355

Query  367  LFIHGGHTAKISDFSWNPNEPWVICSVSEDNIMQVWQMAENIYNDED  413
            LF HGGH AKISDF+WN NEPWVI SV+EDN +QVWQMAE+IY DE+
Sbjct  356  LFSHGGHKAKISDFAWNKNEPWVIASVAEDNSLQVWQMAESIYRDEE  402


>GUITHE004789
Length=396

 Score = 439 bits (1128),  Expect = 6e-151, Method: Compositional matrix adjust.
 Identities = 210/406 (52%), Positives = 268/406 (66%), Gaps = 15/406 (4%)

Query  1    MADKEAAFDDAVEERVINEEYKIWKKNTPFLYDLVMTHALEWPSLTAQWLPDVTRPEGKD  60
            MA      D+ +EER+ NE YKIWKKN PFLYD+++THALEWPSLT QWLPD      K+
Sbjct  1    MAQLLGTVDEELEERITNENYKIWKKNVPFLYDVMITHALEWPSLTVQWLPDTIVNTAKE  60

Query  61   FSIHRLVLGTHTSD-EQNHLVIASVQLPNDDAQFDASHYDSEKGEFGGFGSVSGKIEIEI  119
                RL+LGTHTS+ + N+L+IA V  P  +   +   Y+ E GE GG+G    KIE+  
Sbjct  61   QKEGRLILGTHTSESDNNYLMIAKVTCPMGEDDPELRKYNEETGEAGGYGQNQAKIEVSQ  120

Query  120  KINHEGEVNRARYMPQNPCIIATKTPSSDVLVFDYTKHPSKPDPSGECNPDLRLRGHQKE  179
            +INH+GE+NRARYMPQNPC+IA K P  DVLVFDYTKHPS+P   G    DLRL GH  E
Sbjct  121  RINHDGEINRARYMPQNPCLIACKGPKPDVLVFDYTKHPSQPSHDGTVKADLRLGGHDSE  180

Query  180  GYGLSWNPNLSGHLLSASDDHTICLWDISAVPKEGKVVDAKTIFTGHTAVVEDVSWHLLH  239
            GYGLSWNP+  G LLS S+D  +C+WD+SA   +   V   +    H   VEDV+W +  
Sbjct  181  GYGLSWNPSRPGLLLSGSNDCNVCIWDVSAKCTDKNSVLPLSRSKAHHGAVEDVAWSVFE  240

Query  240  ESLFGSVADDQKLMIWDTRSNNTSKPSHSVDAHTAEVNCLSFNPYSEFILATGSADKTVA  299
              +F +V DD+ L I              + AH  EVNCLSFNP    +L TGSADKTV 
Sbjct  241  PKVFATVGDDKMLQI--------------IKAHEHEVNCLSFNPLVPHLLLTGSADKTVG  286

Query  300  LWDLRNLKLKLHSFESHKDEIFQVQWSPHNETILASSGTDRRLNVWDLSKIGEEQSPEDA  359
            +WD+RNL   L+SF+ H+D + QVQWSP    ILAS+  D+R+ VWD++++G+ Q+ E A
Sbjct  287  VWDIRNLSKVLYSFQHHQDSVMQVQWSPKRPEILASASQDKRICVWDMARVGQFQTKECA  346

Query  360  EDGPPELLFIHGGHTAKISDFSWNPNEPWVICSVSEDNIMQVWQMA  405
            EDGP ELLFIH GHT ++SD  W+PN  W I SV+EDNI+ +W+M 
Sbjct  347  EDGPAELLFIHAGHTGRVSDLCWDPNNAWTIASVAEDNILHIWEMV  392


>ANDGOD006735
Length=430

 Score = 435 bits (1119),  Expect = 4e-149, Method: Compositional matrix adjust.
 Identities = 216/420 (51%), Positives = 291/420 (69%), Gaps = 20/420 (5%)

Query  9    DDAVEERVINEEYKIWKKNTPFLYDLVMTHALEWPSLTAQWLPDVTRPEGKDFSIHRLVL  68
            D  +E + INEEY+IWKKNTPFLYD VMTHAL WPSLT  WLP  T P  +D+ +  L+L
Sbjct  3    DAELENKNINEEYRIWKKNTPFLYDFVMTHALTWPSLTCSWLPTRTCPPDRDYVLQELLL  62

Query  69   GTHTS-DEQNHLVIASVQLPND-DAQFDASHYDSEKGEFGGFGSVSGKIEIEIKINHEGE  126
            GTHTS  EQN L++ASV+LP    A+ D S Y  +K EFGG+G+   K+EI+  I H+GE
Sbjct  63   GTHTSGSEQNFLIVASVRLPKSMTAEVDPSKYQEDKQEFGGYGNDLSKLEIKQIIPHDGE  122

Query  127  VNRARYMPQNPCIIATKTPSSDVLVFDYTKHPSKPDPSGEC--------NPDLRLRGHQK  178
            VNRAR MP NP ++A+KTPS +V VFD +KHPS  + + +         NP LRL+GH K
Sbjct  123  VNRARSMPSNPHMLASKTPSGEVHVFDKSKHPSNLEYAAQAQQGKTWKSNPQLRLKGHSK  182

Query  179  EGYGLSWNPNLS--GHLLSASDDHTICLWDISAVPKEGKVVDAKTIFTGHTAVVEDVSWH  236
            EGYG+ WNP++S   +++S SDD+ +C+WDI      G     +  +  HTA VEDV WH
Sbjct  183  EGYGIDWNPHVSKSSYIVSGSDDNLVCVWDIDN--NTGGEPLHRVQY--HTANVEDVQWH  238

Query  237  LLHESLFGSVADDQKLMIWDTRSNNTSKPSHSVDAHTAEVNCLSFNPYSEFILATGSADK  296
             +H+ LFGS +DD +  IWD R N  S+P   V    AEVNC++F+PY+E++   GSAD+
Sbjct  239  RIHDDLFGSCSDDHRFCIWDIR-NKASRPQFEVVVSNAEVNCIAFSPYNEYLAVCGSADR  297

Query  297  TVALWDLRNLKLKLHSFES-HKDEIFQVQWSPHNETILASSGTDRRLNVWDLSKIGEEQS  355
             + ++DLR+ +  LH  E  H+D++  VQWSP+ E++ ASSG DRR+ +WDL   G EQ+
Sbjct  298  GLRVFDLRHFREPLHVIEGVHRDQVLGVQWSPNAESVFASSGADRRVMIWDLRLTGSEQT  357

Query  356  PEDAEDGPPELLFIHGGHTAKISDFSWNPNE--PWVICSVSEDNIMQVWQMAENIYNDED  413
             EDAEDGP ELLF+HGGHT+++ DF+WNP+    W++ S +EDN++Q+WQMAENIY D D
Sbjct  358  AEDAEDGPAELLFVHGGHTSRVVDFAWNPSPGGEWMLASTAEDNVVQIWQMAENIYQDTD  417


>PHYINF002332
Length=671

 Score = 444 bits (1141),  Expect = 4e-149, Method: Compositional matrix adjust.
 Identities = 224/416 (54%), Positives = 293/416 (70%), Gaps = 19/416 (5%)

Query  9    DDAVE-------ERVINEEYKIWKKNTPFLYDLVMTHALEWPSLTAQWLPDVTRPEGKDF  61
            DDAVE        R+ +EEY+ WKKNTPFLYDLV+TH+L+WPSLT QWL   T     DF
Sbjct  12   DDAVEGEEAEPDMRLESEEYRTWKKNTPFLYDLVITHSLDWPSLTVQWLSGSTN-NTSDF  70

Query  62   SIHRLVLGTHTSD-EQNHLVIASVQLPNDDAQFDASHYDSEKGEFGGFG-SVSGKIEIEI  119
              + L+LGT+TS  EQN ++ A V LP DDA       + E  E G +  ++  K+   +
Sbjct  71   CEYELLLGTNTSGAEQNKVMKAKVWLPLDDA----CKLNEETQELGDYNNAIERKVTTSL  126

Query  120  KINHEGEVNRARYMPQNPCIIATKTPSSDVLVFDYTKHPSKPDPSGECNPDLRLRGHQKE  179
              +HEGEVNRAR MP +   +ATKTPS++V VFD +K   K D      P  RL GH KE
Sbjct  127  SFSHEGEVNRARCMPSDNLFVATKTPSAEVHVFDISK--IKTDAGESIEPTHRLLGHTKE  184

Query  180  GYGLSWNPNLSGHLLSASDDHTICLWDISAVPKEGKVVDAKTIFTGHTAVVEDVSWHLLH  239
            G+GL W+P+ + HL+S S+D  IC WDIS   K G  V+    +TGHT V+EDV+WH  H
Sbjct  185  GFGLCWDPHQTHHLISGSNDAIICEWDIS---KAGTTVEPLNKYTGHTDVIEDVAWHWHH  241

Query  240  ESLFGSVADDQKLMIWDTRSNNTSKPSHSVDAHTAEVNCLSFNPYSEFILATGSADKTVA  299
              + GSV DD+KL+IWD RS +  KP+ +V AH+AEVNCL+F+P +E+++ATGS+DK + 
Sbjct  242  PKIIGSVGDDKKLLIWDLRSESHDKPAATVFAHSAEVNCLAFSPSNEYLVATGSSDKQIN  301

Query  300  LWDLRNLKLKLHSFESHKDEIFQVQWSPHNETILASSGTDRRLNVWDLSKIGEEQSPEDA  359
            LWDLRNLK KLHS E H DE++Q+QWSPH++ +L S   D R+ +WDL+KIGEEQ+ EDA
Sbjct  302  LWDLRNLKTKLHSLEGHTDEVYQIQWSPHHDGVLGSCSADCRVLIWDLTKIGEEQAAEDA  361

Query  360  EDGPPELLFIHGGHTAKISDFSWNPNEPWVICSVSEDNIMQVWQMAENIYNDEDPE  415
            +DGPPELLFIH GHTA + DFSW+PNEPWV+ SV++DNI+Q+WQMA++IYN +  E
Sbjct  362  KDGPPELLFIHAGHTASVVDFSWHPNEPWVVSSVADDNILQIWQMADHIYNGKGQE  417


>TETTHE004018
Length=421

 Score = 433 bits (1113),  Expect = 2e-148, Method: Compositional matrix adjust.
 Identities = 199/414 (48%), Positives = 279/414 (67%), Gaps = 7/414 (2%)

Query  8    FDDAVEERVINEEYKIWKKNTPFLYDLVMTHALEWPSLTAQWLPDVTRPEGKDFSIHRLV  67
            F+D  E + IN+EYKIWKKN PFLYD+ +TH LEWPSL+ QWLP    P+  D++IH+L+
Sbjct  5    FNDGYENQAINDEYKIWKKNAPFLYDIAITHELEWPSLSVQWLPTKDIPQESDYAIHKLI  64

Query  68   LGTHTS-DEQNHLVIASVQLPNDDAQFDASHYDSEKGEFGGFGSVSG--KIEIEIKINHE  124
            LGTHTS  ++++L+IA V+LP ++   D S Y ++  E G  G  +G  +IEIE KI H+
Sbjct  65   LGTHTSGQDKDYLLIAKVRLPLEETATDISEYQNQAKEVGQTGLSAGENRIEIETKILHD  124

Query  125  GEVNRARYMPQNPCIIATKTPSSDVLVFDYTKHPSKPDPSGECNPDLRLRGHQKEGYGLS  184
            GE+NRARYMPQ   +IATK  + ++ VFDYT+HP+ P  + +  P LRL GH  EGYG+S
Sbjct  125  GEINRARYMPQKYNVIATKVTNGEIHVFDYTQHPTTPQ-NDQVRPQLRLVGHSAEGYGIS  183

Query  185  WNPNLSGHLLSASDDHTICLWDISAVPKEGKVVDAKTIFTGHTAVVEDVSWHLLHESLFG  244
            WNP   G+++S   D  IC+W++ A  +    +        H + VEDV+WH ++  +FG
Sbjct  184  WNPKKQGYIVSGGYDKKICIWNVEAASQLNSSISPLHDIEFHKSCVEDVAWHQINPDIFG  243

Query  245  SVADDQKLMIWDTRSNNTS---KPSHSVDAHTAEVNCLSFNPYSEFILATGSADKTVALW  301
            SV+DD+ + IWD R  + +    P+H   AHT ++ CL FNP++E++  TGS DK +  W
Sbjct  244  SVSDDRTVAIWDMRQKSNAGLINPTHCTQAHTGDIYCLDFNPFNEYLFITGSEDKNIGFW  303

Query  302  DLRNLKLKLHSFESHKDEIFQVQWSPHNETILASSGTDRRLNVWDLSKIGEEQSPEDAED  361
            D+RN   +LH+F  H D++ + +WSP N  + +S   DRR+ VWD+SK G+E   ED  D
Sbjct  304  DMRNTSKRLHTFVGHTDQVLRCEWSPFNVGVFSSCSADRRVIVWDISKCGQEMKNEDLVD  363

Query  362  GPPELLFIHGGHTAKISDFSWNPNEPWVICSVSEDNIMQVWQMAENIYNDEDPE  415
            GPPELLF+HGGH AK++D SWN  E  ++ SV E+NI+QVWQMA NIY+D D E
Sbjct  364  GPPELLFMHGGHRAKVNDISWNQKENLILASVEENNILQVWQMARNIYDDTDDE  417


>PARTET026413
Length=405

 Score = 430 bits (1106),  Expect = 2e-147, Method: Compositional matrix adjust.
 Identities = 207/414 (50%), Positives = 275/414 (66%), Gaps = 15/414 (4%)

Query  2    ADKEAAFDDAVEERVINEEYKIWKKNTPFLYDLVMTHALEWPSLTAQWLPDVTRPEGKDF  61
            A+++  FD+  +E  INEEYKIWKKN PFLYDL ++H +EWPSLT QWLP    P G+D+
Sbjct  3    ANQDQIFDEQSQEATINEEYKIWKKNAPFLYDLAISHPVEWPSLTVQWLPKKETPPGQDY  62

Query  62   SIHRLVLGTHTSD-EQNHLVIASVQLPND-DAQFDASHYDSEKGEFGGFGSVSG--KIEI  117
            SIH+L++GT+T D E N L+IA V+LP D D Q D S Y  ++ E  G G  +G  +IEI
Sbjct  63   SIHKLIIGTNTGDNEMNSLMIAKVRLPKDSDVQQDPSEY--KQNEPSGIGKATGESRIEI  120

Query  118  EIKINHEGEVNRARYMPQNPCIIATKTPSSDVLVFDYTKHPSKPDPSGECNPDLRLRGHQ  177
            +++INHEGEVNRARYMPQ   IIAT T   +V +FDY KHPS+P  +    PDL+L GHQ
Sbjct  121  DVRINHEGEVNRARYMPQKSNIIATFTSKGEVHIFDYIKHPSQPS-NNLVKPDLKLVGHQ  179

Query  178  KEGYGLSWNPNLSGHLLSASDDHTICLWDISAVPKEGKVVDAKTIFTGHTAVVEDVSWHL  237
            KEG+G+SWN    GHLL+   D  +C+WD+     E    + K  F  +   +EDV WH 
Sbjct  180  KEGFGMSWNEQKLGHLLTGDYDGKLCIWDV-----ETNAPEPKQTFQANNLQIEDVCWHR  234

Query  238  LHESLFGSVADDQKLMIWDTRSNNTSKPSHSVDAHTAEVNCLSFNPYSEFILATGSADKT  297
             H  +FGS  DD+ + IWDTR      P   +  H  +V CL FN ++EF   TGS DK 
Sbjct  235  FHPEIFGSCGDDRHVRIWDTRK---PSPLSDIQTHAGDVYCLDFNHFNEFCFITGSEDKR  291

Query  298  VALWDLRNLKLKLHSFESHKDEIFQVQWSPHNETILASSGTDRRLNVWDLSKIGEEQSPE  357
            + L+D+RN +   H+FESH D+I  ++WSPHN  I ASS  DRR  +WD  + G  Q+PE
Sbjct  292  INLFDMRNTEKPFHTFESHGDQILSLKWSPHNMRIFASSSADRRCMIWDFGRCGRAQTPE  351

Query  358  DAEDGPPELLFIHGGHTAKISDFSWNPNEPWVICSVSEDNIMQVWQMAENIYND  411
            +A+DGPPELLF+HGGH +K+ D  WN NE ++I SV ++NI+QVWQ+  +IY +
Sbjct  352  EAQDGPPELLFVHGGHRSKVCDLDWNLNEKYIISSVEDNNILQVWQLGAHIYQE  405


>ARATHA034162
Length=424

 Score = 431 bits (1107),  Expect = 2e-147, Method: Compositional matrix adjust.
 Identities = 211/399 (53%), Positives = 282/399 (71%), Gaps = 18/399 (5%)

Query  17   INEEYKIWKKNTPFLYDLVMTHALEWPSLTAQWLPDVTRPEGKD--FSIHRLVLGTHTSD  74
            + EE+ IWK+NTPFLYDL+++H LEWPSLT  W+P    P  KD  F++H+L+LGTHTS 
Sbjct  15   VEEEFSIWKRNTPFLYDLMISHPLEWPSLTLHWVPSTPIPYSKDPYFAVHKLILGTHTSG  74

Query  75   -EQNHLVIASVQLPNDDAQFDASHYDSEKGEFGGFGSVSGKIEIEIKINHEGEVNRARYM  133
              Q+ L++A V +P  DA+      D E         +  K+EI+ KI  +GEVNRAR M
Sbjct  75   GAQDFLMVADVVIPTPDAEPGLGGRDQE--------PIVPKVEIKQKIRVDGEVNRARCM  126

Query  134  PQNPCIIATKTPSSDVLVFDYTKHPSKPDPSGECNPDLRLRGHQKEGYGLSWNPNLSGHL  193
            PQ P ++  KT  S+V +FDY +   KP  S EC+PDLRL GH++EGYGL+W+    G+L
Sbjct  127  PQKPTLVGAKTSGSEVFLFDYARLSGKPQTS-ECDPDLRLMGHEQEGYGLAWSSFKEGYL  185

Query  194  LSASDDHTICLWDISAVPKEGKVVDAKTIFTGHTAVVEDVSWHLLHESLFGSVADDQKLM  253
            LS S D  ICLWD+SA   + KV++   ++ GH +++EDV+WH+ +E++FGS  DD +L+
Sbjct  186  LSGSQDQRICLWDVSATATD-KVLNPMHVYEGHQSIIEDVAWHMKNENIFGSAGDDCQLV  244

Query  254  IWDTRSNNTSKPSHSVDAHTAEVNCLSFNPYSEFILATGSADKTVALWDLRNLKLKLHSF  313
            IWD R+N      H V  H  E+N LSFNP++E++LAT S+D TVAL+DLR L   LH  
Sbjct  245  IWDLRTNQMQ---HQVKVHEREINYLSFNPFNEWVLATASSDSTVALFDLRKLTAPLHVL  301

Query  314  ESHKDEIFQVQWSPHNETILASSGTDRRLNVWDLSKIGEEQ--SPEDAEDGPPELLFIHG  371
              H+ E+FQV+W P++ET+LASSG DRRL VWD++++G+EQ     DAEDGPPELLF HG
Sbjct  302  SKHEGEVFQVEWDPNHETVLASSGEDRRLMVWDINRVGDEQLEIELDAEDGPPELLFSHG  361

Query  372  GHTAKISDFSWNPNEPWVICSVSEDNIMQVWQMAENIYN  410
            GH AKISDF+WN +EPWVI SV+EDN +QVWQMAE+IY 
Sbjct  362  GHKAKISDFAWNKDEPWVISSVAEDNSLQVWQMAESIYR  400


>RAPHET004776
Length=372

 Score = 426 bits (1096),  Expect = 2e-146, Method: Compositional matrix adjust.
 Identities = 212/357 (59%), Positives = 268/357 (75%), Gaps = 4/357 (1%)

Query  13   EERVINEEYKIWKKNTPFLYDLVMTHALEWPSLTAQWLPDVTRPEGKDFSIHRLVLGTHT  72
            EE+ INEEYKIWKKNTPFLYD+V++HALEWPSL+ QW+PD      KD+  +RL+LGTHT
Sbjct  10   EEKRINEEYKIWKKNTPFLYDVVVSHALEWPSLSIQWMPDKKAVPDKDYVEYRLLLGTHT  69

Query  73   SD-EQNHLVIASVQLPNDDAQFDASHYDSEKGEFGGFGSVSGKIEIEIKINHEGEVNRAR  131
            SD EQN L++A V LP++DA  D   Y    GE GG+G+ S ++ +  +INH GEVNRAR
Sbjct  70   SDNEQNFLLLAHVHLPSEDANIDVRKYPDGGGEVGGYGAGSARVFVSQRINHNGEVNRAR  129

Query  132  YMPQNPCIIATKTPSSDVLVFDYTKHPSKPDPSGECNPDLRLRGHQKEGYGLSWNPNLSG  191
            YMPQNPCIIATK P SDV VFDYTKHPS+PD + +CNPDL L+GH  EGYGL+WNP  +G
Sbjct  130  YMPQNPCIIATKAPCSDVYVFDYTKHPSQPD-NDKCNPDLILKGHATEGYGLAWNPCRAG  188

Query  192  HLLSASDDHTICLW-DISAVPKEGKVVDAKTIFTGHTAVVEDVSWHLLHESLFGSVADDQ  250
             LLS SDD  + +W DI    K+ K ++  T FTGHT+VVEDV+W    +S+FGSV DD+
Sbjct  189  QLLSGSDDCLVVMWEDIDHAKKKDKSLEG-TKFTGHTSVVEDVAWSSRLDSVFGSVGDDK  247

Query  251  KLMIWDTRSNNTSKPSHSVDAHTAEVNCLSFNPYSEFILATGSADKTVALWDLRNLKLKL  310
            K+MIWDTR     KP H VDAH A++NC++F+P+ +  L TGSAD+T+ALWD+R L  +L
Sbjct  248  KMMIWDTRDPVRHKPKHCVDAHQADINCIAFSPHEDHFLITGSADQTLALWDMRKLSHRL  307

Query  311  HSFESHKDEIFQVQWSPHNETILASSGTDRRLNVWDLSKIGEEQSPEDAEDGPPELL  367
            H    H DE+F VQ+SP + T++ASS  DR++N+WDLS+IG EQ   DAEDGPPELL
Sbjct  308  HVLNCHDDEVFGVQFSPTHRTVVASSSADRKVNIWDLSRIGAEQDAVDAEDGPPELL  364


 Score = 49.7 bits (117),  Expect = 2e-04, Method: Compositional matrix adjust.
 Identities = 38/151 (25%), Positives = 66/151 (44%), Gaps = 17/151 (11%)

Query  260  NNTSKPSHSVDAHTAEVNCLSFNPYSEFILATGSADKTVALW-DLRNLKLKLHS-----F  313
            N+   P   +  H  E   L++NP     L +GS D  V +W D+ + K K  S     F
Sbjct  161  NDKCNPDLILKGHATEGYGLAWNPCRAGQLLSGSDDCLVVMWEDIDHAKKKDKSLEGTKF  220

Query  314  ESHKDEIFQVQWSPHNETILASSGTDRRLNVWDLSKIGEEQSPEDAEDGPPELLFIHGGH  373
              H   +  V WS   +++  S G D+++ +WD ++      P+   D           H
Sbjct  221  TGHTSVVEDVAWSSRLDSVFGSVGDDKKMMIWD-TRDPVRHKPKHCVDA----------H  269

Query  374  TAKISDFSWNPNEPWVICSVSEDNIMQVWQM  404
             A I+  +++P+E   + + S D  + +W M
Sbjct  270  QADINCIAFSPHEDHFLITGSADQTLALWDM  300


 Score = 35.4 bits (80),  Expect = 8.0, Method: Compositional matrix adjust.
 Identities = 37/161 (23%), Positives = 65/161 (40%), Gaps = 27/161 (17%)

Query  272  HTAEVNCLSFNPYSEFILATGSADKTVALWDLR-------------NLKLKLHSFESHKD  318
            H  EVN   + P +  I+AT +    V ++D               +L LK H+ E    
Sbjct  121  HNGEVNRARYMPQNPCIIATKAPCSDVYVFDYTKHPSQPDNDKCNPDLILKGHATEG---  177

Query  319  EIFQVQWSPHNETILASSGTDRRLNVWDLSKIGEEQSPEDAEDGPPELLFIHGGHTAKIS  378
              + + W+P     L S   D  + +W+   I   +  + + +G         GHT+ + 
Sbjct  178  --YGLAWNPCRAGQLLSGSDDCLVVMWE--DIDHAKKKDKSLEGTK-----FTGHTSVVE  228

Query  379  DFSWNPNEPWVICSVSEDNIMQVWQMAENIYNDEDPEGSVD  419
            D +W+     V  SV +D  M +W   + + +   P+  VD
Sbjct  229  DVAWSSRLDSVFGSVGDDKKMMIWDTRDPVRH--KPKHCVD  267


>CHOSPE009498
Length=414

 Score = 427 bits (1099),  Expect = 3e-146, Method: Compositional matrix adjust.
 Identities = 203/358 (57%), Positives = 265/358 (74%), Gaps = 2/358 (1%)

Query  12   VEERVINEEYKIWKKNTPFLYDLVMTHALEWPSLTAQWLPDVTRPEGKDFSIHRLVLGTH  71
             EE+ INEEYKIWKKNTPFLYD+V++HALEWPSLT QWLPD T    KD+  +R++LGTH
Sbjct  30   AEEKRINEEYKIWKKNTPFLYDIVVSHALEWPSLTIQWLPDKTTLPDKDYVEYRMLLGTH  89

Query  72   TSD-EQNHLVIASVQLPNDDAQFDASHYDSEKGEFGGFGSVSGKIEIEIKINHEGEVNRA  130
            TS+ EQN+L++A V +P++DA  D   Y     E GG G+ + +I I  +INH GEVNRA
Sbjct  90   TSNNEQNYLMLAHVHIPSEDASIDVRKYLDGGQEVGGHGAGAARIFISQRINHNGEVNRA  149

Query  131  RYMPQNPCIIATKTPSSDVLVFDYTKHPSKPDPSGECNPDLRLRGHQKEGYGLSWNPNLS  190
            R+MPQ+P +IATK+P+ DV VFDYTKHPS     G C+PDL LRGH+KEGYGL+WNP  +
Sbjct  150  RHMPQHPSLIATKSPNCDVCVFDYTKHPSNAGKDGVCSPDLILRGHEKEGYGLAWNPIRA  209

Query  191  GHLLSASDDHTICLWDISAVPKEGKVVDAKTIFTGHTAVVEDVSWHLLHESLFGSVADDQ  250
            G L+S S+D+ +C+WD  A  K+        ++ GHTAVVEDV+W    E++FGSV DD+
Sbjct  210  GQLVSGSEDNLVCVWDDIANAKKKDNSLQAAVYRGHTAVVEDVAWSGRFETVFGSVGDDR  269

Query  251  KLMIWDTRSNNTSKPSHSVDAHTAEVNCLSFNPYSEFILATGSADKTVALWDLRNLKLKL  310
             L IWDTR     KP HS++AH+ ++NCL+F+P+ + +L TGSAD+++ALWDLR L  +L
Sbjct  270  LLNIWDTREKR-DKPRHSIEAHSRDINCLAFSPHEDHLLVTGSADQSIALWDLRKLSSRL  328

Query  311  HSFESHKDEIFQVQWSPHNETILASSGTDRRLNVWDLSKIGEEQSPEDAEDGPPELLF  368
            H    H DE+F VQ+SP + T+LASS  DR++N+WDLS+IG EQ P DAEDGPPELL 
Sbjct  329  HVLHCHDDEVFAVQFSPRHPTVLASSSADRKVNLWDLSRIGAEQDPIDAEDGPPELLV  386


 Score = 53.5 bits (127),  Expect = 2e-05, Method: Compositional matrix adjust.
 Identities = 40/146 (27%), Positives = 66/146 (45%), Gaps = 18/146 (12%)

Query  265  PSHSVDAHTAEVNCLSFNPYSEFILATGSADKTVALWD-LRNLKLKLHSFES-----HKD  318
            P   +  H  E   L++NP     L +GS D  V +WD + N K K +S ++     H  
Sbjct  188  PDLILRGHEKEGYGLAWNPIRAGQLVSGSEDNLVCVWDDIANAKKKDNSLQAAVYRGHTA  247

Query  319  EIFQVQWSPHNETILASSGTDRRLNVWDLSKIGEEQSPEDAEDGPPELLFIHGGHTAKIS  378
             +  V WS   ET+  S G DR LN+WD           +  D P   +     H+  I+
Sbjct  248  VVEDVAWSGRFETVFGSVGDDRLLNIWDT---------REKRDKPRHSI---EAHSRDIN  295

Query  379  DFSWNPNEPWVICSVSEDNIMQVWQM  404
              +++P+E  ++ + S D  + +W +
Sbjct  296  CLAFSPHEDHLLVTGSADQSIALWDL  321


 Score = 41.6 bits (96),  Expect = 0.10, Method: Compositional matrix adjust.
 Identities = 33/144 (23%), Positives = 56/144 (39%), Gaps = 16/144 (11%)

Query  272  HTAEVNCLSFNPYSEFILATGSADKTVALWDLRNLKLKLHS---------FESHKDEIFQ  322
            H  EVN     P    ++AT S +  V ++D                      H+ E + 
Sbjct  142  HNGEVNRARHMPQHPSLIATKSPNCDVCVFDYTKHPSNAGKDGVCSPDLILRGHEKEGYG  201

Query  323  VQWSPHNETILASSGTDRRLNVWDLSKIGEEQSPEDAEDGPPELLFIHGGHTAKISDFSW  382
            + W+P     L S   D  + VWD   I   +  +++         ++ GHTA + D +W
Sbjct  202  LAWNPIRAGQLVSGSEDNLVCVWD--DIANAKKKDNSLQAA-----VYRGHTAVVEDVAW  254

Query  383  NPNEPWVICSVSEDNIMQVWQMAE  406
            +     V  SV +D ++ +W   E
Sbjct  255  SGRFETVFGSVGDDRLLNIWDTRE  278


>CHOSPE009497
Length=414

 Score = 427 bits (1099),  Expect = 3e-146, Method: Compositional matrix adjust.
 Identities = 203/358 (57%), Positives = 265/358 (74%), Gaps = 2/358 (1%)

Query  12   VEERVINEEYKIWKKNTPFLYDLVMTHALEWPSLTAQWLPDVTRPEGKDFSIHRLVLGTH  71
             EE+ INEEYKIWKKNTPFLYD+V++HALEWPSLT QWLPD T    KD+  +R++LGTH
Sbjct  30   AEEKRINEEYKIWKKNTPFLYDIVVSHALEWPSLTIQWLPDKTTLPDKDYVEYRMLLGTH  89

Query  72   TSD-EQNHLVIASVQLPNDDAQFDASHYDSEKGEFGGFGSVSGKIEIEIKINHEGEVNRA  130
            TS+ EQN+L++A V +P++DA  D   Y     E GG G+ + +I I  +INH GEVNRA
Sbjct  90   TSNNEQNYLMLAHVHIPSEDASIDVRKYLDGGQEVGGHGAGAARIFISQRINHNGEVNRA  149

Query  131  RYMPQNPCIIATKTPSSDVLVFDYTKHPSKPDPSGECNPDLRLRGHQKEGYGLSWNPNLS  190
            R+MPQ+P +IATK+P+ DV VFDYTKHPS     G C+PDL LRGH+KEGYGL+WNP  +
Sbjct  150  RHMPQHPSLIATKSPNCDVCVFDYTKHPSNAGKDGVCSPDLILRGHEKEGYGLAWNPIRA  209

Query  191  GHLLSASDDHTICLWDISAVPKEGKVVDAKTIFTGHTAVVEDVSWHLLHESLFGSVADDQ  250
            G L+S S+D+ +C+WD  A  K+        ++ GHTAVVEDV+W    E++FGSV DD+
Sbjct  210  GQLVSGSEDNLVCVWDDIANAKKKDNSLQAAVYRGHTAVVEDVAWSGRFETVFGSVGDDR  269

Query  251  KLMIWDTRSNNTSKPSHSVDAHTAEVNCLSFNPYSEFILATGSADKTVALWDLRNLKLKL  310
             L IWDTR     KP HS++AH+ ++NCL+F+P+ + +L TGSAD+++ALWDLR L  +L
Sbjct  270  LLNIWDTREKR-DKPRHSIEAHSRDINCLAFSPHEDHLLVTGSADQSIALWDLRKLSSRL  328

Query  311  HSFESHKDEIFQVQWSPHNETILASSGTDRRLNVWDLSKIGEEQSPEDAEDGPPELLF  368
            H    H DE+F VQ+SP + T+LASS  DR++N+WDLS+IG EQ P DAEDGPPELL 
Sbjct  329  HVLHCHDDEVFAVQFSPRHPTVLASSSADRKVNLWDLSRIGAEQDPIDAEDGPPELLV  386


 Score = 53.5 bits (127),  Expect = 2e-05, Method: Compositional matrix adjust.
 Identities = 40/146 (27%), Positives = 66/146 (45%), Gaps = 18/146 (12%)

Query  265  PSHSVDAHTAEVNCLSFNPYSEFILATGSADKTVALWD-LRNLKLKLHSFES-----HKD  318
            P   +  H  E   L++NP     L +GS D  V +WD + N K K +S ++     H  
Sbjct  188  PDLILRGHEKEGYGLAWNPIRAGQLVSGSEDNLVCVWDDIANAKKKDNSLQAAVYRGHTA  247

Query  319  EIFQVQWSPHNETILASSGTDRRLNVWDLSKIGEEQSPEDAEDGPPELLFIHGGHTAKIS  378
             +  V WS   ET+  S G DR LN+WD           +  D P   +     H+  I+
Sbjct  248  VVEDVAWSGRFETVFGSVGDDRLLNIWDT---------REKRDKPRHSI---EAHSRDIN  295

Query  379  DFSWNPNEPWVICSVSEDNIMQVWQM  404
              +++P+E  ++ + S D  + +W +
Sbjct  296  CLAFSPHEDHLLVTGSADQSIALWDL  321


 Score = 41.6 bits (96),  Expect = 0.10, Method: Compositional matrix adjust.
 Identities = 33/144 (23%), Positives = 56/144 (39%), Gaps = 16/144 (11%)

Query  272  HTAEVNCLSFNPYSEFILATGSADKTVALWDLRNLKLKLHS---------FESHKDEIFQ  322
            H  EVN     P    ++AT S +  V ++D                      H+ E + 
Sbjct  142  HNGEVNRARHMPQHPSLIATKSPNCDVCVFDYTKHPSNAGKDGVCSPDLILRGHEKEGYG  201

Query  323  VQWSPHNETILASSGTDRRLNVWDLSKIGEEQSPEDAEDGPPELLFIHGGHTAKISDFSW  382
            + W+P     L S   D  + VWD   I   +  +++         ++ GHTA + D +W
Sbjct  202  LAWNPIRAGQLVSGSEDNLVCVWD--DIANAKKKDNSLQAA-----VYRGHTAVVEDVAW  254

Query  383  NPNEPWVICSVSEDNIMQVWQMAE  406
            +     V  SV +D ++ +W   E
Sbjct  255  SGRFETVFGSVGDDRLLNIWDTRE  278


>TRIMAR002336
Length=358

 Score = 424 bits (1090),  Expect = 1e-145, Method: Compositional matrix adjust.
 Identities = 209/351 (60%), Positives = 261/351 (74%), Gaps = 6/351 (2%)

Query  64   HRLVLGTHTSD-EQNHLVIASVQLPNDDAQFDASHYDSEKGEFGGFGSVSGKIEIEIKIN  122
             R++L THTS+ EQNHL+IA V+LP + A  D     S++GE GG+G +SGKIEI   IN
Sbjct  1    QRVILATHTSEQEQNHLLIAEVRLPTESAAIDPR--VSQEGEVGGYGGISGKIEIVQSIN  58

Query  123  HEGEVNRARYMPQNPCIIATKTPSSDVLVFDYTKHPSKPDPSGECNPDLRLRGHQKEGYG  182
            H+ EVNRARYMPQ+PC+IATKT    VLVFDYT+  S PD      PDL L GH +EGYG
Sbjct  59   HDQEVNRARYMPQHPCLIATKTTRGPVLVFDYTRKSSVPD-DRTVRPDLTLTGHTQEGYG  117

Query  183  LSWNPNLSGHLLSASDDHTICLWDISAVPKEGKVVDAKTIFTGHT-AVVEDVSWHLLHES  241
            LSWNP+ +G L SAS+D ++C+W++      G+ V+   I+ GH  AVVED  W   H  
Sbjct  118  LSWNPHTAGTLASASNDGSVCVWNVDHAQALGQSVEPVAIYRGHGDAVVEDCEWSPHHPH  177

Query  242  LFGSVADDQKLMIWDTRSNNTSKPSHSVDAHTAEVNCLSFNPYSEFILATGSADKTVALW  301
              G+V DD++L++WDTR   ++ P  SV AH+AE N LSFNP S F+L T S+DKTV LW
Sbjct  178  TLGTVGDDKRLVLWDTREGPSALP-RSVLAHSAEANTLSFNPVSPFLLVTASSDKTVNLW  236

Query  302  DLRNLKLKLHSFESHKDEIFQVQWSPHNETILASSGTDRRLNVWDLSKIGEEQSPEDAED  361
            D+R L   LHS ESH +EIF   WSPH+ETILA++ +DRR+ VWDLSKIG+EQS EDAED
Sbjct  237  DMRKLDTTLHSLESHTNEIFCACWSPHHETILATAASDRRVIVWDLSKIGDEQSAEDAED  296

Query  362  GPPELLFIHGGHTAKISDFSWNPNEPWVICSVSEDNIMQVWQMAENIYNDE  412
            GPPE+LFIHGGHT+++SD SWNPN+PWV+ SV+EDNIMQVWQMAENIY+DE
Sbjct  297  GPPEVLFIHGGHTSRVSDLSWNPNDPWVLASVAEDNIMQVWQMAENIYSDE  347


>GEMCRY005382
Length=427

 Score = 426 bits (1095),  Expect = 2e-145, Method: Compositional matrix adjust.
 Identities = 211/411 (51%), Positives = 284/411 (69%), Gaps = 7/411 (2%)

Query  9    DDAVEERVINEEYKIWKKNTPFLYDLVMTHALEWPSLTAQWLPDVTRPEGKDFSIHRLVL  68
            DD +EE+ INE+YK WK N+ FLYD+ ++HALEWPSLT Q LP     + K      L+L
Sbjct  5    DDELEEKFINEQYKNWKVNSRFLYDVCLSHALEWPSLTVQMLPTPAGTDSKSQKERTLLL  64

Query  69   GTHTS-DEQNHLVIASVQLPNDDAQFDASHYDSEKGEFGGFGSVSG---KIEIEIKINHE  124
            GTHTS +EQ++++I  V LP DD + +     +    +       G   ++E+  +INH+
Sbjct  65   GTHTSGNEQDYVLIVKVVLPGDDEEEEEMQEAATGENWHKEAPAKGPRARVEMVQRINHQ  124

Query  125  GEVNRARYMPQNPCIIATKTPSSDVLVFDYTKHPSKPDPSGECNPDLRLRGHQKEGYGLS  184
            GEVNRARYMPQ P IIATK P+++V VFD +  P KP   G C P L+L GH KEGYG+S
Sbjct  125  GEVNRARYMPQKPSIIATKGPAAEVYVFDQSTQPGKPPTDGSCTPLLKLLGHTKEGYGVS  184

Query  185  WNPNLSGHLLSASDDHTICLWDISAVPKEGKVVDAKTIFTGHTAVVEDVSWHLLHESLFG  244
            WNP  +G L+SA+DD TIC WD  A       V+A  I+ GHT+VVEDV+WH    ++FG
Sbjct  185  WNPMAAGQLVSAADDATICTWDTEANHASKGAVEATAIYRGHTSVVEDVAWHTSLPNIFG  244

Query  245  SVADDQKLMIWDTR-SNNTSKPSHSVDAHTAEVNCLSFNPYSEFILATGSADKTVALWDL  303
            SV DD++++IWD + ++ T      V  HT E+NCL+FNP++E +LATGSADKTVALWD 
Sbjct  245  SVGDDKQVLIWDQKVADRTPVQRACVSGHTGEINCLAFNPFNEHLLATGSADKTVALWDR  304

Query  304  RNLKLKLHSFESHKDEIFQVQWSPHNETILASSGTDRRLNVWDLSKIGEEQSPEDAEDGP  363
            RN+  KLHSF  H DEI QV+WS  + T+LAS  TDR++ V D+S+IG E S E+ EDGP
Sbjct  305  RNMDAKLHSFAVHDDEIIQVEWSAAHATLLASCSTDRKVAVLDVSRIGIELSKEETEDGP  364

Query  364  PELLFIHGGHTAKISDFSWNPN--EPWVICSVSEDNIMQVWQMAENIYNDE  412
            PELLF H GHT+K+SD  W+PN  + W++ SV+++N++QVWQMA +IY ++
Sbjct  365  PELLFQHAGHTSKVSDLCWSPNPEDGWMMASVADNNVLQVWQMASHIYKED  415


>PYGBIF001202
Length=357

 Score = 422 bits (1084),  Expect = 7e-145, Method: Compositional matrix adjust.
 Identities = 208/348 (60%), Positives = 258/348 (74%), Gaps = 7/348 (2%)

Query  13   EERVINEEYKIWKKNTPFLYDLVMTHALEWPSLTAQWLPDVTRPEGKDFSIHRLVLGTHT  72
            E ++INEEYK+WKKNTPFLYDLVMTHALEWP+LT QWLP+ T  +   FS HRL+LGTHT
Sbjct  16   EAKIINEEYKVWKKNTPFLYDLVMTHALEWPTLTVQWLPNKTINKNGGFSEHRLILGTHT  75

Query  73   S-DEQNHLVIASVQLPNDDAQFDASHYDSEKGEFGGFGSVSGKIEIEIKINHEGEVNRAR  131
            S  E NHL+IA+V+LP    +  A+      G +      + K+ I  KI HEGEVN+AR
Sbjct  76   SGSETNHLLIANVKLPLGSEEISAADAAKPAGAYV---PTTAKVSISQKIVHEGEVNKAR  132

Query  132  YMPQNPCIIATKTPSSDVLVFDYTKHPSKPDPSGECNPDLRLRGHQKEGYGLSWNPNLSG  191
            YMPQNP +IATK+P +DVLVFDYTKH S+P  S  C P LRL+GH KEGYGL+WNP++ G
Sbjct  133  YMPQNPTVIATKSPRNDVLVFDYTKHDSEPKDSV-CRPQLRLKGHTKEGYGLAWNPHVQG  191

Query  192  HLLSASDDHTICLWDISAVPKEGKVVDAKTIFTGHTAVVEDVSWHLLHESLFGSVADDQK  251
             LLS SDD  IC+W+      +  V++   +F  H  VVEDV WH +H +LFGSV+DD+ 
Sbjct  192  QLLSGSDDALICMWNCDE-KGQNSVLNPTAVFKAHENVVEDVQWHPVHSNLFGSVSDDKH  250

Query  252  LMIWDTRSNNTSKPSHSVDAHTAEVNCLSFNPYSEFILATGSADKTVALWDLRNLKLKLH  311
            LMIWDTR N  ++P   V AH  EVN LSFNP+SE++LAT SADKTVALWD+R L  KLH
Sbjct  251  LMIWDTR-NPAAQPVQQVRAHRGEVNALSFNPFSEYLLATASADKTVALWDMRYLSQKLH  309

Query  312  SFESHKDEIFQVQWSPHNETILASSGTDRRLNVWDLSKIGEEQSPEDA  359
            SFE H DE+FQVQWSPH+E++ AS G+DRR+ VWD+S+IGEEQ+ E+A
Sbjct  310  SFEGHTDEVFQVQWSPHHESVFASCGSDRRVYVWDVSRIGEEQTAEEA  357


 Score = 37.4 bits (85),  Expect = 2.4, Method: Compositional matrix adjust.
 Identities = 26/95 (27%), Positives = 47/95 (49%), Gaps = 5/95 (5%)

Query  316  HKDEIFQVQWSPHNETILASSGTDRRLNVWDLSKIGEEQSPEDAEDGPPELLFIHGGHTA  375
            H+ E+ + ++ P N T++A+      + V+D +K   E  P+D+   P   L    GHT 
Sbjct  124  HEGEVNKARYMPQNPTVIATKSPRNDVLVFDYTKHDSE--PKDSVCRPQLRL---KGHTK  178

Query  376  KISDFSWNPNEPWVICSVSEDNIMQVWQMAENIYN  410
            +    +WNP+    + S S+D ++ +W   E   N
Sbjct  179  EGYGLAWNPHVQGQLLSGSDDALICMWNCDEKGQN  213


>PARTET031379
Length=405

 Score = 423 bits (1088),  Expect = 9e-145, Method: Compositional matrix adjust.
 Identities = 201/414 (49%), Positives = 275/414 (66%), Gaps = 15/414 (4%)

Query  2    ADKEAAFDDAVEERVINEEYKIWKKNTPFLYDLVMTHALEWPSLTAQWLPDVTRPEGKDF  61
            A+++  FD+  +E  INEEYKIWKKN PFLYDL ++H +EWPSLT QWLP    P G+D+
Sbjct  3    ANQDQIFDEQSQEATINEEYKIWKKNAPFLYDLAISHPVEWPSLTVQWLPKKETPPGQDY  62

Query  62   SIHRLVLGTHTSD-EQNHLVIASVQLPND-DAQFDASHYDSEKGEFGGFGSVSG--KIEI  117
            SIH+L++GT+T+D E N L+IA V+LP D D Q D S Y  ++ E  G G  +G  +IEI
Sbjct  63   SIHKLIIGTNTADNEMNQLMIAKVRLPKDSDVQQDPSEY--KQNEPSGIGKATGESRIEI  120

Query  118  EIKINHEGEVNRARYMPQNPCIIATKTPSSDVLVFDYTKHPSKPDPSGECNPDLRLRGHQ  177
            +++INHEGEVNRARYMPQ   IIAT T   ++ +FDY KHPS+P  +    PDL+L GHQ
Sbjct  121  DVRINHEGEVNRARYMPQKSNIIATFTTKGEIHIFDYIKHPSQPS-NNLVKPDLKLVGHQ  179

Query  178  KEGYGLSWNPNLSGHLLSASDDHTICLWDISAVPKEGKVVDAKTIFTGHTAVVEDVSWHL  237
            KEG+G+SW+    GHL++   D  +C+WD+     E    + K  F  +   +EDV WH 
Sbjct  180  KEGFGMSWSEQKLGHLVTGDYDGKLCIWDV-----ETNSPEPKQTFQANNLQIEDVCWHR  234

Query  238  LHESLFGSVADDQKLMIWDTRSNNTSKPSHSVDAHTAEVNCLSFNPYSEFILATGSADKT  297
             H  +FGS  DD+ + IWDTR      P   +  H  ++ CL FN ++E+   TGS DK 
Sbjct  235  FHPEIFGSCGDDRHVRIWDTRK---PSPLSDIQTHAGDIYCLDFNHFNEYCFITGSEDKR  291

Query  298  VALWDLRNLKLKLHSFESHKDEIFQVQWSPHNETILASSGTDRRLNVWDLSKIGEEQSPE  357
            + L+D+RN +   H+FESH D+I  ++WSPHN  I  SS  DRR  +WD  + G  Q+PE
Sbjct  292  INLFDMRNTEKPFHTFESHGDQILSLKWSPHNMKIFVSSSADRRCMIWDFGRCGRAQTPE  351

Query  358  DAEDGPPELLFIHGGHTAKISDFSWNPNEPWVICSVSEDNIMQVWQMAENIYND  411
            +A+DGPPELLF+HGGH +K+ D  WN NE ++I SV ++NI+QVWQ+  +IY +
Sbjct  352  EAQDGPPELLFVHGGHRSKVCDLDWNLNEKYIISSVEDNNILQVWQLGAHIYQE  405


>ELPMAR017356
Length=457

 Score = 424 bits (1089),  Expect = 3e-144, Method: Compositional matrix adjust.
 Identities = 221/441 (50%), Positives = 292/441 (66%), Gaps = 28/441 (6%)

Query  9    DDAVEERVINEEYKIWKKNTPFLYDLVMTHALEWPSLTAQWLPDVTRPEGKD---FSIHR  65
            DD  ++++INEEYKIWKKN+PFLYDL+++ ALEWPSLTA+WLPD  +    +   +S+ R
Sbjct  17   DDQWDQKIINEEYKIWKKNSPFLYDLILSSALEWPSLTAEWLPDKKKVNDANDIPYSVQR  76

Query  66   LVLGTHTSD-EQNHLVIASVQLPNDDAQFDASHYDSEKGEFGGFGSVSGKIEIEIKINHE  124
            +VL THT+D EQ++L++A V+LP+ D +  +  Y      +GGFG  +GK EI  +I H 
Sbjct  77   MVLSTHTNDTEQDYLLLAEVKLPSIDPKKLSEKYKQSCDVYGGFGGAAGKFEIVQRIPHN  136

Query  125  GEVNRARYMPQNPCIIATKTPSSDVLVFDYTKHPSKPDPSGECNPDLRLRGHQKEGYGLS  184
            GE+NRAR+MPQNP IIATKT  + V VFD TK+PSKP  +  C P L L GH+KEGYGL 
Sbjct  137  GEINRARHMPQNPNIIATKTKHATVNVFDRTKYPSKPSKADTCKPTLTLTGHEKEGYGLE  196

Query  185  WNPNLSGHLLSASDDHTICLWDISAVP-------------------KEGKVVDAKTIFTG  225
            WN    G+LLS+ DD  IC+WDI  V                    K  K +     F  
Sbjct  197  WNRCKEGYLLSSGDDKLICVWDIKQVKAIANNNNSNDTSSSSRKRVKYQKEIKPLMQFRK  256

Query  226  HTAVVEDVSWHLL--HESLFGSVADDQKLMIWDTRSNNTSKPSHSV---DAHTAEVNCLS  280
            H   VED+SWH    +  LF SV DD+ +M+WD RS N S     +    AH AE+NC+ 
Sbjct  257  HEDRVEDISWHKKGGNGDLFASVGDDKCIMLWDIRSGNGSSTKPVLIKKQAHKAEINCVD  316

Query  281  FNPYSEFILATGSADKTVALWDLRNLKLKLHSFESHKDEIFQVQWSPHNETILASSGTDR  340
            F+P++E +L TG  D  VALWD RN+  KLH  E+H D ++QVQWSPH+E  LAS+ +DR
Sbjct  317  FSPFNEHLLITGGNDHHVALWDKRNVNHKLHQMEAHTDAVYQVQWSPHSEVHLASASSDR  376

Query  341  RLNVWDLSKIGEEQSPEDAEDGPPELLFIHGGHTAKISDFSWNPNEPWVICSVSEDNIMQ  400
            ++ +WDLS+IG EQ+ EDAEDGPPEL+F+H GHT K++DFSWNPN+PWV+ SV+++NI+Q
Sbjct  377  KVMIWDLSQIGHEQTSEDAEDGPPELIFVHSGHTDKVTDFSWNPNDPWVVASVADNNIIQ  436

Query  401  VWQMAENIYNDEDPEGSVDPE  421
             WQM E +   ED    V  E
Sbjct  437  CWQMTEELLTFEDCTQHVQLE  457


>MANPLA000750
Length=334

 Score = 419 bits (1077),  Expect = 3e-144, Method: Compositional matrix adjust.
 Identities = 185/310 (60%), Positives = 246/310 (79%), Gaps = 2/310 (1%)

Query  104  EFGGFGSVSGKIEIEIKINHEGEVNRARYMPQNPCIIATKTPSSDVLVFDYTKHPSKPDP  163
            ++GGFG + GKIEI  KI+H+G+VN+ARYMPQNPCII+T T S +V +F+Y +HP+KP P
Sbjct  16   DYGGFGKIEGKIEIVQKIHHDGDVNKARYMPQNPCIISTMTQSGEVHIFEYNRHPAKPAP  75

Query  164  SGECNPDLRLRGHQKEGYGLSWNPNLSGHLLSASDDHTICLWDISAVPKEGKVVDAKTIF  223
            S    PD+RL GH+KEGYG+ WN   +G LL+ +DD  +CLWD+    K    V+  ++F
Sbjct  76   SAVPKPDVRLVGHEKEGYGMDWNVFTAGRLLTGADDAKVCLWDLDGNQKAK--VEPVSVF  133

Query  224  TGHTAVVEDVSWHLLHESLFGSVADDQKLMIWDTRSNNTSKPSHSVDAHTAEVNCLSFNP  283
             GH  VVEDV WH  H+ +FGSV DD++LMIWDTR N+T+KP+++ +AH AEVNC+SF+P
Sbjct  134  AGHKDVVEDVCWHRTHDYMFGSVGDDRQLMIWDTRKNSTNKPAYATEAHEAEVNCVSFSP  193

Query  284  YSEFILATGSADKTVALWDLRNLKLKLHSFESHKDEIFQVQWSPHNETILASSGTDRRLN  343
            +SEF+L TGS+DKT+ L+D+RNLK +LHSF  H DE+ Q  WSP NETI AS+  DRR+N
Sbjct  194  FSEFVLLTGSSDKTLKLFDIRNLKTELHSFVGHNDEVTQCMWSPFNETIFASTSGDRRVN  253

Query  344  VWDLSKIGEEQSPEDAEDGPPELLFIHGGHTAKISDFSWNPNEPWVICSVSEDNIMQVWQ  403
            +WD+S+IG+EQ+  DA+DG PELLF+HGGHTA++SD SWNPNEPW++ S SEDN++QVWQ
Sbjct  254  IWDVSRIGQEQTSLDAQDGCPELLFVHGGHTARVSDMSWNPNEPWMMASTSEDNVLQVWQ  313

Query  404  MAENIYNDED  413
            MAEN+Y DE+
Sbjct  314  MAENVYCDEE  323


>SCHPOM001369
Length=430

 Score = 423 bits (1087),  Expect = 4e-144, Method: Compositional matrix adjust.
 Identities = 212/406 (52%), Positives = 277/406 (68%), Gaps = 21/406 (5%)

Query  14   ERVINEEYKIWKKNTPFLYDLVMTHALEWPSLTAQWLPDVTRPEGKDFSIHRLVLGTHTS  73
            ++ I EEYK+WK+N PFLYDLV+THALEWPSLT QWLPD     G D+SI RL+LGTHTS
Sbjct  23   QKTIQEEYKLWKQNVPFLYDLVITHALEWPSLTIQWLPDKKTIPGTDYSIQRLILGTHTS  82

Query  74   -DEQNHLVIASVQLPNDDAQFDASHYDSEKGEFG------GFGSVSGKIEIEIKINHEGE  126
             ++QN+L IASVQLPN         +D +  EF          + S  IEI  KI H+G+
Sbjct  83   GNDQNYLQIASVQLPN---------FDEDTTEFTPSTIRRAQATGSYTIEISQKIPHDGD  133

Query  127  VNRARYMPQNPCIIATKTPSSDVLVFDYTKHPSKPDPSGECNPDLRLRGHQKEGYGLSWN  186
            VNRARYMPQ P IIAT     +  +FD T H +    +GE  P   L+GH  EG+GL WN
Sbjct  134  VNRARYMPQKPEIIATMGEGGNAYIFDTTCHDALT--TGEALPQAVLKGHTAEGFGLCWN  191

Query  187  PNLSGHLLSASDDHTICLWDI---SAVPKEGKVVDAKTIFTGHTAVVEDVSWHLLHESLF  243
            PNL G+L + ++D  ICLWD+   S    E KV+     +  HT +V DV +H  HE+L 
Sbjct  192  PNLPGNLATGAEDQVICLWDVQTQSFTSSETKVISPIAKYHRHTDIVNDVQFHPQHEALL  251

Query  244  GSVADDQKLMIWDTRSNNTSKPSHSVDAHTAEVNCLSFNPYSEFILATGSADKTVALWDL  303
             SV+DD  L I DTR N   +    + AH+  +N ++ NP+++++LAT SADKTVALWDL
Sbjct  252  ASVSDDCTLQIHDTRLNPEEEAPKVIQAHSKAINAVAINPFNDYLLATASADKTVALWDL  311

Query  304  RNLKLKLHSFESHKDEIFQVQWSPHNETILASSGTDRRLNVWDLSKIGEEQSPEDAEDGP  363
            RN   +LH+ E H+DE++ ++WSPH+E ILASS TDRR+ +WDL KIGEEQ+PEDAEDG 
Sbjct  312  RNPYQRLHTLEGHEDEVYGLEWSPHDEPILASSSTDRRVCIWDLEKIGEEQTPEDAEDGS  371

Query  364  PELLFIHGGHTAKISDFSWNPNEPWVICSVSEDNIMQVWQMAENIY  409
            PELLF+HGGHT +IS+FSW PNE WV+ S+++DNI+Q+W  +  I+
Sbjct  372  PELLFMHGGHTNRISEFSWCPNERWVVGSLADDNILQIWSPSRVIW  417


>PARPYR003373
Length=364

 Score = 420 bits (1080),  Expect = 4e-144, Method: Compositional matrix adjust.
 Identities = 205/345 (59%), Positives = 259/345 (75%), Gaps = 12/345 (3%)

Query  80   VIASVQLPNDDAQFDASHYDSEKGEFGGFGSVSG-KIEIEIKINHEGEVNRARYMPQNPC  138
            +I  V++P DD + +A HY+ + GE GGF   SG K+EI  KINHEGEVNRARYMPQNP 
Sbjct  1    MIGEVKIPGDDVETEAPHYNEQTGEVGGFSDASGGKVEIVQKINHEGEVNRARYMPQNPF  60

Query  139  IIATKTPSSDVLVFDYTKHPSKPDPSGECNPDLRLRGHQKEGYGLSWNPNLSGHLLSASD  198
            +IATK+ S DVLVFD +K P KP+P+G C P+LRL+GH+KEGYGLSW+   +G L SAS+
Sbjct  61   LIATKSVSGDVLVFDTSKKPYKPEPNGICRPELRLKGHEKEGYGLSWSRLEAGRLASASN  120

Query  199  DHTICLWDISAVPK-------EGKVVDAKTIFTGHT-AVVEDVSWHLLHESLFGSVADDQ  250
            D  IC+WD++A P        +G V+   T  T  +  ++ED  WH +H  L GSV DD 
Sbjct  121  DGRICVWDVTAAPAPAGGPGGQGTVLQPMTTLTQPSDKIIEDCEWHPVHRHLLGSVGDDA  180

Query  251  KLMIWDTRSNNTSKPSHSVDAHTAEVNCLSFNPYSEFILATGSADKTVALWDLRNLKLKL  310
            +L+IWD RSN    P+H+V AH+AEVN ++FNP+SEFI ATGS+D+TVALWD+RN   KL
Sbjct  181  RLVIWDMRSNT---PAHNVIAHSAEVNTVAFNPFSEFICATGSSDQTVALWDIRNFGAKL  237

Query  311  HSFESHKDEIFQVQWSPHNETILASSGTDRRLNVWDLSKIGEEQSPEDAEDGPPELLFIH  370
            HS E+H +E+F + WSPH+ETIL SS +DRRL VWDLS IG EQ+ ED++DGPPEL+FIH
Sbjct  238  HSLENHSNEVFTISWSPHHETILGSSSSDRRLIVWDLSLIGAEQTYEDSQDGPPELMFIH  297

Query  371  GGHTAKISDFSWNPNEPWVICSVSEDNIMQVWQMAENIYNDEDPE  415
            GGH AKI+DFSW+PNEPW++ SVSEDNI+Q W MA NIY  ED E
Sbjct  298  GGHCAKINDFSWDPNEPWLVGSVSEDNILQFWSMASNIYEGEDDE  342


>STEHIS010878
Length=415

 Score = 421 bits (1083),  Expect = 7e-144, Method: Compositional matrix adjust.
 Identities = 204/406 (50%), Positives = 283/406 (70%), Gaps = 7/406 (2%)

Query  10   DAVEERVINEEYKIWKKNTPFLYDLVMTHALEWPSLTAQWLPDVTRPEGKDFSIHRLVLG  69
            D VEE+ I EEYKIWKKN PF YD + +HAL WP+LT +W+P    P G D S+ +L++G
Sbjct  12   DEVEEQKIFEEYKIWKKNAPFFYDTLYSHALTWPTLTCEWMPSRDVPHGSDCSVQKLLIG  71

Query  70   THTS-DEQNHLVIASVQLPNDDAQFDASHYDSEKGEFGGFGSVSG--KIEIEIKINHEGE  126
            THTS DEQN++ I  V++P + ++    + D+ K   G   +     +I+IE +INH GE
Sbjct  72   THTSNDEQNYIQIMKVKIPLESSKDTRDYQDNAKDATGINANTQKNERIQIETQINHAGE  131

Query  127  VNRARYMPQNPCIIATKTPSSDVLVFDYTKHPSKPDPSGECNPDLRLRGHQKEGYGLSWN  186
            VNRARYMPQ+  IIATKT S +V +FDY KHP+KP  + +  PDLRL+GH+KEG+GL+WN
Sbjct  132  VNRARYMPQSHNIIATKTTSGEVHIFDYFKHPTKP-ANDQVKPDLRLQGHKKEGFGLAWN  190

Query  187  PNLSGHLLSASDDHTICLWDISAVPKEGKVVDAKTIFTGHTAVVEDVSWHLLHESLFGSV  246
            P   G LLS SDD  IC+WD++   +    +D    F  HT VVEDV+W+    +LF SV
Sbjct  191  PVNGGMLLSGSDDGIICIWDVNKPNQLNNTIDPLYTFEAHTQVVEDVAWNCHDGNLFASV  250

Query  247  ADDQKLMIWDTRSNNTSKPSHSVDAHTAEVNCLSFNPYSEFILATGSADKTVALWDLRNL  306
            +DD++L++WD R     +PS +++AH AE+  + ++P+ + +L TGSAD +VA+WD RN+
Sbjct  251  SDDKRLILWDLRDR---QPSSNIEAHMAEIMSVDYSPFDQNLLVTGSADGSVAVWDTRNI  307

Query  307  KLKLHSFESHKDEIFQVQWSPHNETILASSGTDRRLNVWDLSKIGEEQSPEDAEDGPPEL  366
            K KL S   HKDE+ QV++SP    ++ASSG DRR+ VWDLS+I   Q+ E+  DGPPEL
Sbjct  308  KSKLFSLRQHKDEVTQVKFSPMLGNLIASSGADRRVMVWDLSRIDRPQTEEEKRDGPPEL  367

Query  367  LFIHGGHTAKISDFSWNPNEPWVICSVSEDNIMQVWQMAENIYNDE  412
            +F+HGG T+K+SD +WN NE  ++ S SEDNI+QVWQ+A  IY D+
Sbjct  368  MFVHGGMTSKVSDIAWNLNEKLMMASCSEDNILQVWQIAHEIYYDQ  413


>OXYTRI002347
Length=415

 Score = 421 bits (1083),  Expect = 7e-144, Method: Compositional matrix adjust.
 Identities = 204/406 (50%), Positives = 283/406 (70%), Gaps = 7/406 (2%)

Query  10   DAVEERVINEEYKIWKKNTPFLYDLVMTHALEWPSLTAQWLPDVTRPEGKDFSIHRLVLG  69
            D VEE+ I EEYKIWKKN PF YD + +HAL WP+LT +W+P    P G D S+ +L++G
Sbjct  12   DEVEEQKIFEEYKIWKKNAPFFYDTLYSHALTWPTLTCEWMPSRDVPHGSDCSVQKLLIG  71

Query  70   THTS-DEQNHLVIASVQLPNDDAQFDASHYDSEKGEFGGFGSVSG--KIEIEIKINHEGE  126
            THTS DEQN++ I  V++P + ++    + D+ K   G   +     +I+IE +INH GE
Sbjct  72   THTSNDEQNYIQIMKVKIPLESSKDTRDYQDNAKDATGINANTQKNERIQIETQINHAGE  131

Query  127  VNRARYMPQNPCIIATKTPSSDVLVFDYTKHPSKPDPSGECNPDLRLRGHQKEGYGLSWN  186
            VNRARYMPQ+  IIATKT S +V +FDY KHP+KP  + +  PDLRL+GH+KEG+GL+WN
Sbjct  132  VNRARYMPQSHNIIATKTTSGEVHIFDYFKHPTKP-ANDQVKPDLRLQGHKKEGFGLAWN  190

Query  187  PNLSGHLLSASDDHTICLWDISAVPKEGKVVDAKTIFTGHTAVVEDVSWHLLHESLFGSV  246
            P   G LLS SDD  IC+WD++   +    +D    F  HT VVEDV+W+    +LF SV
Sbjct  191  PVNGGMLLSGSDDGIICIWDVNKPNQLNNTIDPLYTFEAHTQVVEDVAWNCHDGNLFASV  250

Query  247  ADDQKLMIWDTRSNNTSKPSHSVDAHTAEVNCLSFNPYSEFILATGSADKTVALWDLRNL  306
            +DD++L++WD R     +PS +++AH AE+  + ++P+ + +L TGSAD +VA+WD RN+
Sbjct  251  SDDKRLILWDLRDR---QPSSNIEAHMAEIMSVDYSPFDQNLLVTGSADGSVAVWDTRNI  307

Query  307  KLKLHSFESHKDEIFQVQWSPHNETILASSGTDRRLNVWDLSKIGEEQSPEDAEDGPPEL  366
            K KL S   HKDE+ QV++SP    ++ASSG DRR+ VWDLS+I   Q+ E+  DGPPEL
Sbjct  308  KSKLFSLRQHKDEVTQVKFSPMLGNLIASSGADRRVMVWDLSRIDRPQTEEEKRDGPPEL  367

Query  367  LFIHGGHTAKISDFSWNPNEPWVICSVSEDNIMQVWQMAENIYNDE  412
            +F+HGG T+K+SD +WN NE  ++ S SEDNI+QVWQ+A  IY D+
Sbjct  368  MFVHGGMTSKVSDIAWNLNEKLMMASCSEDNILQVWQIAHEIYYDQ  413


>CREFRA001107
Length=417

 Score = 417 bits (1071),  Expect = 5e-142, Method: Compositional matrix adjust.
 Identities = 208/411 (51%), Positives = 284/411 (69%), Gaps = 23/411 (6%)

Query  8    FDDAVEERVINEEYKIWKKNTPFLYDLVMTHALEWPSLTAQWLPDV-TRPEGKDFSIHRL  66
             D  +EE++INEE+KIWKKN+ +LYD+++ HALEWPSLT QW+P    R     F  H L
Sbjct  9    IDPILEEKIINEEFKIWKKNSTYLYDMILIHALEWPSLTVQWIPGGGKRSAAGLFYEHGL  68

Query  67   VLGTHTSDEQ-----NHLVIASVQLPNDDA-QFDASHYDSEKGEFGGFGSVSGKIEIEIK  120
            +LGTHTSDE+     N+L + S++LP +++     S+ D +      F   +G+ ++   
Sbjct  69   LLGTHTSDEEDKVEGNYLKVGSLRLPTEESISVMESNIDEDD-----FLRRTGRFDVNQT  123

Query  121  INHEGEVNRARYMPQNPCIIATKTPSSDVLVFDYTKHPSKPDPSGECNPDLRLRGHQKEG  180
              H GE+NRAR MPQNP ++ATK P++++ ++D +         G   P ++L GH+KEG
Sbjct  124  YEHNGEINRARCMPQNPNLVATKGPTAELNLYDIS--------GGNDKPVMKLTGHEKEG  175

Query  181  YGLSWNPNLSGHLLSASDDHTICLWDISAVPKEGKVVDAKTIFTGHTAVVEDVSWHLLHE  240
            YGL+WNP   G LLS SDD  +C+WDI+     G    A+  +T HT VVEDV+WH  + 
Sbjct  176  YGLAWNPTRKGVLLSGSDDGVVCVWDINETSLSGTQA-ARMKYTEHTDVVEDVAWHCTNG  234

Query  241  SLFGSVADDQKLMIWDTRSNNTSKPSHSVDAHTAEVNCLSFNPYSEFILATGSADKTVAL  300
             +FGSV+DD+ LM+WD R      P  S   H AEV  LSFNP+++FI+ATGSADKTVAL
Sbjct  235  DVFGSVSDDKMLMLWDDRKKE-GVPVMSARVHDAEVTTLSFNPFNDFIVATGSADKTVAL  293

Query  301  WDLRNLKLKLHSFESHKDEIFQVQWSPHNETILASSGTDRRLNVWDLSKIGEEQSPEDAE  360
            WDLRNLK  +H+ + H +E+ QV WSPH+ETILASSG+DRRL VWD+S+IG+EQS +DA 
Sbjct  294  WDLRNLKSSMHTLK-HTEEVVQVAWSPHHETILASSGSDRRLMVWDVSRIGKEQSAKDAA  352

Query  361  DGPPELLFIHGGHTAKISDFSWNPNEPWVICSVSEDNIMQVWQMAENIYND  411
            +GPPELLF+H GHTAKISDF W+ +E   IC+VSEDN++Q W M E++Y++
Sbjct  353  EGPPELLFVHSGHTAKISDFDWSVDEERTICTVSEDNVLQCWTMGEHVYSE  403


>PERSWS005774
Length=425

 Score = 417 bits (1071),  Expect = 7e-142, Method: Compositional matrix adjust.
 Identities = 206/418 (49%), Positives = 286/418 (68%), Gaps = 28/418 (7%)

Query  14   ERVINEEYKIWKKNTPFLYDLVMTHALEWPSLTAQWLPDVTRPEGKDFSIHRLVLGTHTS  73
            E+ IN+EYKIWKKNT FLYDLV+THALEWPSLT QWLP V + +  +F   +++LGTHTS
Sbjct  17   EKKINDEYKIWKKNTSFLYDLVLTHALEWPSLTVQWLPTVQKKD--NFQKQKIILGTHTS  74

Query  74   D-EQNHLVIASVQLPNDDAQFDASHYDSEKGEFGGFGSVSGKIEIEIKINHEGEVNRARY  132
            + EQN+L+IA + LP    + D   YDS   + GGFG  +  +++   INH+GE+N A+Y
Sbjct  75   NQEQNYLMIAELTLPQPHTEIDIRKYDSSNMQQGGFGVTA--VDVIQTINHDGEINNAKY  132

Query  133  MPQNPCIIATKTPSSDVLVFDYTKHPSKPD-PSGECNPDLRLRGHQKEGYGLSWNPNLSG  191
            MPQNP +IATKT +  V +FD TKHP+ P+     C P+L+L G+QKEGYGLSW+  + G
Sbjct  133  MPQNPNVIATKTIAGPVYIFDVTKHPTTPNNQDTACRPNLKLMGNQKEGYGLSWSTLVQG  192

Query  192  HLLSASDDHTICLWDISA------------VPKEGKVVDAKTIFTGHTAVVEDVSWHLLH  239
             + SA  D  I +W+I +            +P E K  D+     G    VE V +H  H
Sbjct  193  RIASAGGDGLINVWEIESEQGKSELQPSISIPVEFK--DSSQFGRG----VESVCFHHHH  246

Query  240  ESLFGSVADDQKLMIWDTRSNNTSKPSHSVDAHTAEVNCLSFNPYSEFILATGSADKTVA  299
              + G+  DD+ L ++D RS   + P+     H +E+N  +F+P++EF+ AT  AD  V 
Sbjct  247  RDILGAACDDRMLRVYDLRS--PTMPAREAQGHDSEINDFNFSPFNEFLFATAGADSLVK  304

Query  300  LWDLRNLKLKLHSFESHKDEIFQVQWSPHNETILASSGTDRRLNVWDLSKIGEEQSPEDA  359
            LWDLRNLK  LH+ + H DE+F  Q+SPHN+++LA++G DRR+ VWD++++G+ QS ED+
Sbjct  305  LWDLRNLKKSLHTLQGHADEVFHAQFSPHNDSVLATAGADRRVMVWDITRVGQSQSVEDS  364

Query  360  EDGPPELLFIHGGHTAKISDFSWNPNEPWVICSVSEDNIMQVWQMAENIY--NDEDPE  415
            EDGPPELLFIHGGHT+K+SD +WNP E W++ SV+EDNI+QVWQ+A++IY  NDE+ E
Sbjct  365  EDGPPELLFIHGGHTSKVSDIAWNPAEDWMMASVAEDNILQVWQVAQSIYYANDEEDE  422


>RUSMAR002750
Length=488

 Score = 414 bits (1065),  Expect = 5e-140, Method: Compositional matrix adjust.
 Identities = 206/416 (50%), Positives = 278/416 (67%), Gaps = 14/416 (3%)

Query  11   AVEERVINEEYKIWKKNTPFLYDLVMTHALEWPSLTAQWLPDVTRPEGKDFSIHRLVLGT  70
[truncated: 100,031 more chars]
