# Supplementary material for: Uncoupled evolution of the Polycomb system and deep origin of non-canonical PRC1
Source: Commun Biol. 2023 Nov 10;6:1144. doi: 10.1038/s42003-023-05501-x (PMC10638273; doi:10.1038/s42003-023-05501-x)
Supplement: Supplementary file 9 — Supplementary Data 6 [file 42003_2023_5501_MOESM9_ESM.zip › Supplementary Data 6/RINGblastoutput.txt]

BLASTP 2.12.0+


Reference: Stephen F. Altschul, Thomas L. Madden, Alejandro A.
Schaffer, Jinghui Zhang, Zheng Zhang, Webb Miller, and David J.
Lipman (1997), "Gapped BLAST and PSI-BLAST: a new generation of
protein database search programs", Nucleic Acids Res. 25:3389-3402.


Reference for composition-based statistics: Alejandro A. Schaffer,
L. Aravind, Thomas L. Madden, Sergei Shavirin, John L. Spouge, Yuri
I. Wolf, Eugene V. Koonin, and Stephen F. Altschul (2001),
"Improving the accuracy of PSI-BLAST protein database searches with
composition-based statistics and other refinements", Nucleic Acids
Res. 29:2994-3005.


Database: eukarya_proteomes_lt.fa
           4,265,136 sequences; 1,577,703,286 total letters


Query= sp|Q99496|RING2_HUMAN E3 ubiquitin-protein ligase RING2 OS=Homo
sapiens OX=9606 GN=RNF2 PE=1 SV=1

Length=336
                                                                      Score     E
Sequences producing significant alignments:                          (Bits)  Value

HOMSAP071142                                                          704     0.0   
HOMSAP071141                                                          704     0.0   
HOMSAP050426                                                          704     0.0   
DANRER002067                                                          634     0.0   
HOMSAP063912                                                          604     0.0   
BRABEL030259                                                          401     9e-139
BRABEL030258                                                          397     1e-136
NEMVEC015136                                                          390     2e-134
BRABEL030257                                                          390     2e-133
CRAGIG017565                                                          387     3e-133
HOMSAP046530                                                          386     1e-131
ACAPLA023912                                                          352     5e-119
ACAPLA023911                                                          351     5e-117
BOMMOR003857                                                          336     3e-112
DAPMAG019035                                                          299     2e-98 
LEUCOM084104                                                          295     5e-97 
LEUCOM061526                                                          288     1e-94 
IXOSCA009240                                                          272     4e-87 
DROMEL024090                                                          251     3e-78 
TRIADH002691                                                          234     2e-75 
SCHMAN002247                                                          231     3e-70 
RAMVAR004681                                                          183     2e-53 
SALKVE000413                                                          163     1e-46 
SALKVE000412                                                          163     2e-45 
PARATL018447                                                          150     2e-40 
NUCSPE044051                                                          150     3e-40 
DIAGRA025890                                                          147     6e-40 
STRRAT001752                                                          149     2e-39 
PHYPOL012375                                                          146     4e-39 
SALKVE008551                                                          144     9e-39 
ACACAS009761                                                          149     2e-38 
COLSPE018009                                                          144     4e-38 
DIPROT020950                                                          140     3e-36 
DIPROT020949                                                          140     3e-36 
DIPROT020948                                                          140     3e-36 
PLAFUN007954                                                          136     2e-35 
PLAFUN014777                                                          135     5e-35 
PHYINF008723                                                          135     3e-34 
TELSUB009280                                                          132     4e-34 
PLAFUN013793                                                          135     8e-34 
TELSUB009279                                                          131     2e-33 
GONPAC003108                                                          129     3e-33 
PRIPAC026730                                                          134     2e-32 
HALSPE014936                                                          127     1e-31 
GEMCRY032109                                                          127     2e-30 
BIGNAT015875                                                          121     2e-30 
GEMCRY005155                                                          127     3e-30 
BIGNAT006077                                                          117     4e-30 
SPIPUN007233                                                          122     9e-30 
DIAGRA000721                                                          120     1e-29 
MNELEI002937                                                          116     6e-29 
PRIPAC009193                                                          123     7e-29 
ACACAS007310                                                          117     1e-28 
TELSPE030526                                                          115     9e-28 
PYGBIF007748                                                          110     2e-27 
CYAPAR002182                                                          114     8e-27 
GEFOKE013742                                                          111     5e-26 
GEMCRY017906                                                          115     6e-26 
GEMCRY004261                                                          115     8e-26 
HYPCAT010427                                                          110     1e-25 
VITBRA005869                                                          112     2e-25 
MARPOL001978                                                          113     2e-25 
NUTLON006664                                                          107     2e-25 
LAPGUS038264                                                          109     3e-25 
LAPGUS038267                                                          109     3e-25 
MONBRE008209                                                          102     8e-25 
CHRVEL010835                                                          111     1e-24 
CYCPAN017081                                                          109     2e-24 
CYCPAN008553                                                          108     2e-24 
SORBIC038608                                                          109     2e-24 
MARPOL001981                                                          109     3e-24 
MARPOL001980                                                          109     3e-24 
GUITHE015976                                                          99.4    5e-24 
NEPPYR006495                                                          105     6e-24 
SORBIC022475                                                          107     8e-24 
SORBIC008174                                                          107     1e-23 
MARPOL002015                                                          106     2e-23 
CHABRA006998                                                          107     3e-23 
RIGRAM008075                                                          104     1e-22 
SORBIC018426                                                          103     3e-22 
ARATHA011526                                                          102     3e-22 
ARATHA011524                                                          102     3e-22 
ARATHA007073                                                          102     4e-22 
ARATHA021271                                                          102     4e-22 
ARATHA004467                                                          102     4e-22 
ARATHA019744                                                          101     5e-22 
DIALUT011485                                                          101     6e-22 
ARATHA037254                                                          102     7e-22 
BAFFRI059221                                                          102     1e-21 
PLABRA003050                                                          96.7    6e-21 
MASSPE009360                                                          98.2    1e-20 
MARPOL001979                                                          94.7    3e-20 
PRYPAR030664                                                          96.3    5e-20 
MADERY022270                                                          89.7    6e-20 
TOXGON005691                                                          95.5    3e-19 
CAPOWC002285                                                          92.8    3e-19 
TRIMAR002994                                                          92.8    1e-18 
SPISPE009049                                                          89.0    2e-18 
GEPOCE018563                                                          89.4    2e-17 
DIALUT004099                                                          89.4    3e-17 
CRYMUR000881                                                          86.7    3e-17 
SAPDIC013151                                                          85.9    4e-17 
LAPGUS038268                                                          85.1    5e-17 
RAMVAR010470                                                          81.6    6e-17 
HALSEO008696                                                          87.8    7e-17 
THETRA006980                                                          87.8    7e-17 
PAUCHR014167                                                          84.0    2e-16 
ARATHA011525                                                          85.1    2e-16 
GUITHE009064                                                          79.7    3e-16 
GEPOCE054236                                                          86.3    3e-16 
CHASUB008234                                                          84.7    3e-16 
CHLREI004840                                                          85.5    4e-16 
MONNEG005557                                                          84.3    5e-16 
GEMCRY016809                                                          84.3    6e-16 
LEUCOM069127                                                          78.6    9e-16 
THEPAR001791                                                          81.6    2e-15 
GONPRO001958                                                          77.0    4e-15 
SAPDIC000592                                                          79.0    5e-15 
NANOCE163660                                                          77.4    7e-15 
NANOCE077675                                                          77.4    7e-15 
PALBIL007742                                                          81.6    8e-15 
NANOCE114318                                                          78.2    2e-14 
NANOCE018598                                                          78.2    2e-14 
MALJAK000486                                                          77.0    4e-14 
NANOCE163661                                                          79.3    5e-14 
NANOCE163659                                                          79.3    5e-14 
NANOCE077670                                                          79.3    5e-14 
NANOCE028202                                                          79.3    5e-14 
RAMVAR010469                                                          75.9    5e-14 
PARTET030081                                                          76.6    8e-14 
PARTET022836                                                          76.6    9e-14 
TETTHE017005                                                          76.6    3e-13 
TELSPE030528                                                          74.3    3e-13 
TELSPE030527                                                          74.3    3e-13 
NUTLON020672                                                          72.0    4e-13 
DIAGRA025889                                                          72.4    2e-12 
STEHIS021101                                                          73.6    4e-12 
OXYTRI022792                                                          73.6    4e-12 
THETRA001298                                                          70.9    1e-11 
COLSPE005522                                                          70.1    2e-11 
COCSUB001834                                                          68.6    4e-11 
STEHIS017994                                                          69.3    6e-11 
OXYTRI016579                                                          69.3    6e-11 
THETRA008045                                                          68.6    7e-11 
MONEXI006114                                                          70.1    7e-11 
ACACAS007934                                                          67.4    2e-10 
PHATRI007783                                                          66.6    5e-10 
GLOWIT002222                                                          66.6    7e-10 
GEFOKE006928                                                          65.9    7e-10 
GONPAC036277                                                          64.3    9e-10 
ROZALL004212                                                          62.8    2e-09 
STEHIS009607                                                          65.5    2e-09 
OXYTRI020024                                                          65.5    2e-09 
PLAFUN009738                                                          63.9    2e-09 
ANCTWI007962                                                          63.2    3e-09 
GEMCRY046563                                                          62.8    4e-09 
MICSPE009444                                                          57.8    8e-09 
IXOSCA026565                                                          60.8    2e-08 
IXOSCA022265                                                          60.8    2e-08 
RIGRAM021431                                                          58.5    3e-08 
PICSPE057857                                                          61.2    3e-08 
THEPAR000910                                                          61.6    3e-08 
RIGRAM021429                                                          59.7    4e-08 
PSEPER003052                                                          59.3    4e-08 
RIGRAM021430                                                          58.2    4e-08 
PRYPAR051184                                                          58.2    7e-08 
HYPCAT012372                                                          59.7    7e-08 
GEPOCE028256                                                          60.8    8e-08 
CHASUB000870                                                          59.3    8e-08 
STEHIS010992                                                          60.1    9e-08 
OXYTRI002576                                                          60.1    9e-08 
PRYPAR033278                                                          59.3    1e-07 
STEHIS002297                                                          59.7    1e-07 
OXYTRI005403                                                          59.7    1e-07 
CRYMUR003240                                                          58.5    1e-07 
GEPOCE008838                                                          60.1    1e-07 
IXOSCA026566                                                          58.2    2e-07 
IXOSCA009795                                                          58.2    2e-07 
CYAMER003966                                                          59.7    2e-07 
BRABEL022514                                                          59.7    2e-07 
RAPHET002643                                                          57.0    2e-07 
CHLVAR001046                                                          58.9    3e-07 
NEPPYR005209                                                          57.0    3e-07 
ARATHA004409                                                          58.5    3e-07 
NEPPYR013884                                                          55.5    3e-07 
PRYPAR014692                                                          58.5    3e-07 
MONBRE003442                                                          57.8    5e-07 
HONFER003541                                                          57.0    5e-07 
PRYPAR002247                                                          58.2    5e-07 
UMBRAM008775                                                          57.0    8e-07 
MARPOL020491                                                          57.0    9e-07 
MASSPE005151                                                          56.6    9e-07 
NEMVEC010219                                                          55.5    1e-06 
CIOINT012628                                                          56.2    1e-06 
CHOSPE012917                                                          54.7    1e-06 
CHOSPE030776                                                          53.1    2e-06 
PARATL002869                                                          55.5    2e-06 
CRYCOH019005                                                          55.8    2e-06 
CHRPER003264                                                          55.8    2e-06 
BRABEL028857                                                          56.2    2e-06 
BAFFRI001574                                                          55.1    2e-06 
IXOSCA022264                                                          55.1    2e-06 
PYGBIF004409                                                          55.5    2e-06 
SAPDIC009198                                                          52.0    2e-06 
NUCSPE004919                                                          54.7    3e-06 
ACACAS001114                                                          55.8    3e-06 
VITBRA009447                                                          55.5    3e-06 
ARCINT015392                                                          51.6    3e-06 
DIPROT031771                                                          54.3    3e-06 
DIPROT031770                                                          54.3    3e-06 
GEPOCE018648                                                          55.5    3e-06 
NEMVEC005868                                                          51.2    3e-06 
GEFOKE002552                                                          53.5    3e-06 
IXOSCA009184                                                          55.1    3e-06 
TELSUB001703                                                          54.7    4e-06 
GEPOCE027879                                                          55.1    4e-06 
NEODAM012752                                                          54.7    4e-06 
BASMER004604                                                          55.1    4e-06 
MARPOL000007                                                          55.5    4e-06 
GEPOCE049448                                                          54.7    5e-06 
TELSPE047740                                                          53.9    5e-06 
TELSPE047739                                                          53.9    5e-06 
CIOINT001202                                                          53.5    5e-06 
SAPDIC000525                                                          54.7    6e-06 
GUITHE000600                                                          49.7    6e-06 
GONPRO012090                                                          54.3    6e-06 
NAEFOW015623                                                          54.3    7e-06 
PRYPAR005421                                                          51.2    7e-06 
KLENIT004342                                                          53.9    8e-06 
BRABEL012507                                                          52.8    9e-06 
NEOSPE018364                                                          53.9    9e-06 
ANAIGN024428                                                          52.4    9e-06 
PRYPAR012850                                                          53.5    9e-06 
MORVER000461                                                          53.9    1e-05 
MICSPE007176                                                          54.3    1e-05 
PLAFAL000339                                                          53.9    1e-05 
IXOSCA021953                                                          53.9    1e-05 
GEPOCE033082                                                          53.5    1e-05 
MATSPE009853                                                          53.1    1e-05 
NEPPYR004377                                                          52.4    1e-05 
ARATHA021476                                                          53.5    1e-05 
MICSPE008844                                                          53.5    1e-05 
HOMSAP050501                                                          53.5    1e-05 
ARATHA027226                                                          53.5    1e-05 
PAUCHR005643                                                          53.5    1e-05 
APISPI012051                                                          53.1    1e-05 
IXOSCA022873                                                          52.4    1e-05 
ARATHA009698                                                          53.1    1e-05 
ACAPLA001000                                                          53.9    1e-05 
ACAPLA000999                                                          53.9    1e-05 
HOMSAP050499                                                          53.9    1e-05 
STEHIS001877                                                          51.6    1e-05 
OXYTRI004564                                                          51.6    1e-05 
HOMSAP050503                                                          53.5    1e-05 
GEFOKE008479                                                          53.1    1e-05 
LEUCOM040333                                                          52.4    1e-05 
IXOSCA009794                                                          52.4    2e-05 
DYSBRE000023                                                          50.4    2e-05 
GONPRO003860                                                          53.1    2e-05 
RHOMAR006108                                                          50.1    2e-05 
GEMCRY018806                                                          51.2    2e-05 
CYCPAN020176                                                          53.1    2e-05 
ACAPLA000140                                                          52.8    2e-05 
COLSPE004278                                                          52.8    2e-05 
ACAPLA000144                                                          52.8    2e-05 
ACAPLA000143                                                          52.8    2e-05 
ACAPLA000142                                                          52.8    2e-05 
NEMVEC006904                                                          53.1    2e-05 
HOMSAP046727                                                          52.8    2e-05 
HOMSAP050502                                                          53.1    2e-05 
ACAPLA000141                                                          52.8    2e-05 
PRYPAR046476                                                          52.8    2e-05 
LEUCOM084087                                                          52.4    2e-05 
HOMSAP052845                                                          51.6    2e-05 
HOMSAP010085                                                          51.6    2e-05 
ACASPE007650                                                          49.3    2e-05 
HEMPHA054922                                                          52.4    2e-05 
IXOSCA010371                                                          52.8    2e-05 
IXOSCA010370                                                          52.8    2e-05 
LEUCOM030014                                                          52.4    2e-05 
GUITHE006198                                                          52.4    3e-05 
LEUCOM074955                                                          51.6    3e-05 
ANDGOD007164                                                          52.4    3e-05 
PHYINF006727                                                          52.8    3e-05 
KLENIT005607                                                          52.8    3e-05 
RUSMAR013965                                                          51.6    3e-05 
ROZALL001245                                                          50.4    3e-05 
HOMSAP117990                                                          52.0    3e-05 
HOMSAP117989                                                          52.0    3e-05 
HOMSAP092071                                                          52.0    3e-05 
HOMSAP050364                                                          52.0    3e-05 
HOMSAP033619                                                          52.0    3e-05 
HOMSAP033618                                                          52.0    3e-05 
PHYINF010060                                                          51.2    3e-05 
PLATAR017173                                                          52.4    3e-05 
MALJAK013627                                                          50.1    3e-05 
USTMAY006521                                                          52.4    3e-05 
BRABEL005899                                                          52.4    3e-05 
CHABRA011972                                                          52.8    3e-05 
CREFRA003730                                                          52.0    3e-05 
LEUCOM086180                                                          50.4    3e-05 
ANCTWI000487                                                          52.0    3e-05 
MONBRE005699                                                          52.0    3e-05 
LEUCOM022243                                                          52.0    3e-05 
VERVER010782                                                          52.0    3e-05 
BRABEL033049                                                          52.0    4e-05 
BRABEL033047                                                          52.0    4e-05 
GEPOCE045835                                                          50.4    4e-05 
PTESPE003128                                                          52.0    4e-05 
LAPGUS017482                                                          51.2    4e-05 
BRABEL033051                                                          52.0    4e-05 
PLATAR017174                                                          52.0    4e-05 
RAPHET026025                                                          51.2    4e-05 
PARTET029022                                                          51.6    4e-05 
RHOMAR003384                                                          52.0    4e-05 
GONPRO010426                                                          52.0    4e-05 
VITBRA012059                                                          52.4    4e-05 
DANRER047326                                                          50.4    4e-05 
DANRER046952                                                          50.4    4e-05 
DANRER027632                                                          50.4    4e-05 
COLSPE010394                                                          52.0    5e-05 
GRACHO005772                                                          51.6    5e-05 
DIALUT001848                                                          51.6    5e-05 
HOMSAP049628                                                          50.4    5e-05 
HOMSAP043614                                                          50.4    5e-05 
HOMSAP043613                                                          50.4    5e-05 
HOMSAP043612                                                          50.4    5e-05 
HOMSAP043611                                                          50.4    5e-05 
HOMSAP043610                                                          50.4    5e-05 
HOMSAP020428                                                          50.4    5e-05 
COLSPE002473                                                          51.6    5e-05 
NEOSPE003604                                                          52.0    5e-05 
LAPGUS017492                                                          50.8    5e-05 
LAPGUS017481                                                          50.8    5e-05 
CHABRA006797                                                          51.2    5e-05 
PLAMIC004791                                                          52.0    5e-05 
ACAPLA005988                                                          51.6    5e-05 
CRAGIG037793                                                          51.2    5e-05 
CAPOWC000978                                                          51.2    6e-05 
KLENIT002450                                                          50.4    6e-05 
BIGNAT017583                                                          51.2    6e-05 
CYCPAN025213                                                          50.4    6e-05 
ACACAS006636                                                          51.6    6e-05 
GONPAC044235                                                          51.2    6e-05 
HOMSAP011238                                                          51.2    6e-05 
MALJAK001584                                                          50.4    6e-05 
DICDIS006602                                                          51.2    6e-05 
DICDIS006557                                                          51.2    6e-05 
ARATHA011959                                                          50.8    6e-05 
DROMEL008589                                                          50.8    6e-05 
SPIPUN008085                                                          50.8    6e-05 
BRABEL021756                                                          50.8    6e-05 
ARATHA041136                                                          51.2    6e-05 
ARATHA011960                                                          51.2    6e-05 
OSTTAU003157                                                          47.4    7e-05 
CIOINT016681                                                          51.2    7e-05 
PICSPE038804                                                          51.6    7e-05 
MADERY022324                                                          48.5    7e-05 
RHIIRR006224                                                          51.2    7e-05 
SORBIC027190                                                          51.2    8e-05 
CIOINT006353                                                          50.1    8e-05 
PHYINF014798                                                          50.1    8e-05 
TETTHE018280                                                          51.2    8e-05 
ACASPE003920                                                          50.8    8e-05 
SCHMAN003898                                                          50.4    8e-05 
GLOWIT011599                                                          51.2    8e-05 
NEMVEC012458                                                          47.0    8e-05 
VERVER009827                                                          50.8    8e-05 
PTESPE014925                                                          50.8    8e-05 
PRIPAC025510                                                          51.2    9e-05 
ACAPLA032147                                                          49.7    9e-05 
RAPHET013132                                                          50.1    9e-05 
PTESPE003127                                                          50.1    9e-05 
ENTHIS006344                                                          48.1    9e-05 
ALLMAC016483                                                          50.8    9e-05 
BREMOT001854                                                          48.9    9e-05 
PLATAR016272                                                          50.8    9e-05 
GLOWIT011826                                                          51.2    9e-05 
NEODAM010339                                                          50.8    9e-05 
SCHPOM001887                                                          50.8    9e-05 
NEODAM002717                                                          50.8    1e-04 
PARTET032281                                                          49.7    1e-04 
IXOSCA016116                                                          50.4    1e-04 
BODSAL010205                                                          50.8    1e-04 
IXOSCA011364                                                          51.2    1e-04 
IXOSCA011363                                                          51.2    1e-04 
GLOWIT000930                                                          50.8    1e-04 
CIOINT015707                                                          50.1    1e-04 
GLOWIT008246                                                          50.8    1e-04 
BRABEL005914                                                          49.7    1e-04 
DIPROT037918                                                          50.4    1e-04 
HALSEO009288                                                          50.4    1e-04 
LEUCOM038064                                                          50.8    1e-04 
RAMVAR012107                                                          50.4    1e-04 
NEMVEC006283                                                          46.6    1e-04 
ACASPE003919                                                          49.7    1e-04 
IXOSCA016114                                                          48.1    1e-04 
PARPYR005207                                                          49.3    1e-04 
EUGLON021385                                                          50.8    1e-04 
EUGLON005072                                                          50.8    1e-04 
EUGLON005071                                                          50.8    1e-04 
ANDGOD006508                                                          50.8    1e-04 
HOMSAP048591                                                          49.7    1e-04 
CRYCOH029005                                                          50.4    1e-04 
HOMSAP072623                                                          50.1    1e-04 
PRIPAC020039                                                          50.8    1e-04 
HOMSAP050270                                                          50.1    1e-04 
HEMKUK005780                                                          49.7    1e-04 
COLSPE011872                                                          50.1    1e-04 
HOMSAP099439                                                          50.1    1e-04 
IXOSCA009492                                                          50.4    1e-04 
NEMVEC006305                                                          46.2    1e-04 
NEMVEC006272                                                          46.2    1e-04 
RAMVAR007560                                                          48.5    1e-04 
IXOSCA028049                                                          50.4    1e-04 
VITBRA021659                                                          50.1    1e-04 
HOMSAP072624                                                          50.1    2e-04 
NEMVEC002813                                                          47.8    2e-04 
EUGLON013001                                                          50.4    2e-04 
CYAGLO008080                                                          48.5    2e-04 
GEPOCE018364                                                          50.1    2e-04 
ARATHA028616                                                          48.1    2e-04 
ARATHA015745                                                          48.1    2e-04 
ARATHA002089                                                          48.1    2e-04 
IXOSCA032444                                                          48.5    2e-04 
EUGLON033652                                                          47.8    2e-04 
HOMSAP072625                                                          49.3    2e-04 
BRABEL020983                                                          50.4    2e-04 
PARTET015817                                                          50.1    2e-04 
ACACAS000458                                                          50.4    2e-04 
PHYPOL011720                                                          49.7    2e-04 
PARTET008142                                                          48.9    2e-04 
MONEXI007814                                                          50.1    2e-04 
CHRPER009415                                                          50.1    2e-04 
SECSPE009378                                                          50.4    2e-04 
GEPOCE032389                                                          49.7    2e-04 
PHYINF012513                                                          48.5    2e-04 
IXOSCA032474                                                          50.1    2e-04 
CHOSPE009514                                                          50.1    2e-04 
CHOSPE009515                                                          49.7    2e-04 
CHOSPE009512                                                          49.7    2e-04 
MALJAK024716                                                          49.7    2e-04 
ALLMAC011560                                                          50.1    2e-04 
DANRER048608                                                          49.7    2e-04 
HYPCAT009831                                                          49.7    2e-04 
CHOSPE009516                                                          49.7    2e-04 
PLATAR009740                                                          48.9    2e-04 
HEMPHA056914                                                          49.3    2e-04 
CHABRA008261                                                          49.7    2e-04 
DANRER043214                                                          48.9    2e-04 
DROMEL013847                                                          50.1    2e-04 
BOMMOR010230                                                          49.7    2e-04 
CYAPAR002900                                                          48.5    2e-04 
TETTHE003308                                                          48.5    2e-04 
NUCSPE040482                                                          49.7    2e-04 
PARATL017805                                                          49.7    2e-04 
RIGRAM019474                                                          49.7    2e-04 
SPIPUN005896                                                          49.7    2e-04 
COLSPE009972                                                          47.8    2e-04 
SALKVE004840                                                          50.1    2e-04 
PARPYR004825                                                          48.5    2e-04 
IXOSCA024079                                                          47.0    2e-04 
DIAGRA044846                                                          49.3    2e-04 
GONPRO012211                                                          49.3    2e-04 
BAFFRI056528                                                          49.3    2e-04 
ACASPE017163                                                          49.3    2e-04 
ALLMAC013548                                                          49.7    2e-04 
HALSEO009287                                                          49.3    3e-04 
SORBIC012569                                                          49.3    3e-04 
PTESPE018652                                                          49.7    3e-04 
CRAGIG033121                                                          49.3    3e-04 
CRAGIG033120                                                          49.3    3e-04 
CARMEM003284                                                          49.3    3e-04 
PYGBIF004727                                                          47.4    3e-04 
DAPMAG021709                                                          49.7    3e-04 
SORBIC005277                                                          49.3    3e-04 
NEUCRA006567                                                          49.7    3e-04 
BRABEL033050                                                          49.3    3e-04 
GLOWIT011103                                                          49.3    3e-04 
MARPOL013644                                                          48.1    3e-04 
PSEPER007563                                                          48.1    3e-04 
TOXGON000966                                                          49.7    3e-04 
PAUCHR002487                                                          49.3    3e-04 
PYGBIF005603                                                          48.1    3e-04 
RAMBRE001335                                                          48.5    3e-04 
VERVER014311                                                          49.3    3e-04 
BRABEL033052                                                          49.3    3e-04 
COLSPE004683                                                          49.3    3e-04 
LEUCOM040623                                                          49.7    3e-04 
GALSUL005426                                                          48.1    3e-04 
ENTSUL042294                                                          48.1    3e-04 
CIOINT000165                                                          47.8    3e-04 
DIPROT037920                                                          47.4    3e-04 
ARATHA033147                                                          49.3    3e-04 
CLAOKA010342                                                          49.3    3e-04 
CRAGIG033119                                                          48.9    3e-04 
CRAGIG033118                                                          48.9    3e-04 
PAUCHR000505                                                          49.3    3e-04 
BRABEL032924                                                          49.3    3e-04 
NEMVEC020292                                                          48.1    3e-04 


>HOMSAP071142
Length=336

 Score = 704 bits (1818),  Expect = 0.0, Method: Compositional matrix adjust.
 Identities = 336/336 (100%), Positives = 336/336 (100%), Gaps = 0/336 (0%)

Query  1    MSQAVQTNGTQPLSKTWELSLYELQRTPQEAITDGLEIVVSPRSLHSELMCPICLDMLKN  60
            MSQAVQTNGTQPLSKTWELSLYELQRTPQEAITDGLEIVVSPRSLHSELMCPICLDMLKN
Sbjct  1    MSQAVQTNGTQPLSKTWELSLYELQRTPQEAITDGLEIVVSPRSLHSELMCPICLDMLKN  60

Query  61   TMTTKECLHRFCADCIITALRSGNKECPTCRKKLVSKRSLRPDPNFDALISKIYPSRDEY  120
            TMTTKECLHRFCADCIITALRSGNKECPTCRKKLVSKRSLRPDPNFDALISKIYPSRDEY
Sbjct  61   TMTTKECLHRFCADCIITALRSGNKECPTCRKKLVSKRSLRPDPNFDALISKIYPSRDEY  120

Query  121  EAHQERVLARINKHNNQQALSHSIEEGLKIQAMNRLQRGKKQQIENGSGAEDNGDSSHCS  180
            EAHQERVLARINKHNNQQALSHSIEEGLKIQAMNRLQRGKKQQIENGSGAEDNGDSSHCS
Sbjct  121  EAHQERVLARINKHNNQQALSHSIEEGLKIQAMNRLQRGKKQQIENGSGAEDNGDSSHCS  180

Query  181  NASTHSNQEAGPSNKRTKTSDDSGLELDNNNAAMAIDPVMDGASEIELVFRPHPTLMEKD  240
            NASTHSNQEAGPSNKRTKTSDDSGLELDNNNAAMAIDPVMDGASEIELVFRPHPTLMEKD
Sbjct  181  NASTHSNQEAGPSNKRTKTSDDSGLELDNNNAAMAIDPVMDGASEIELVFRPHPTLMEKD  240

Query  241  DSAQTRYIKTSGNATVDHLSKYLAVRLALEELRSKGESNQMNLDTASEKQYTIYIATASG  300
            DSAQTRYIKTSGNATVDHLSKYLAVRLALEELRSKGESNQMNLDTASEKQYTIYIATASG
Sbjct  241  DSAQTRYIKTSGNATVDHLSKYLAVRLALEELRSKGESNQMNLDTASEKQYTIYIATASG  300

Query  301  QFTVLNGSFSLELVSEKYWKVNKPMELYYAPTKEHK  336
            QFTVLNGSFSLELVSEKYWKVNKPMELYYAPTKEHK
Sbjct  301  QFTVLNGSFSLELVSEKYWKVNKPMELYYAPTKEHK  336


>HOMSAP071141
Length=336

 Score = 704 bits (1818),  Expect = 0.0, Method: Compositional matrix adjust.
 Identities = 336/336 (100%), Positives = 336/336 (100%), Gaps = 0/336 (0%)

Query  1    MSQAVQTNGTQPLSKTWELSLYELQRTPQEAITDGLEIVVSPRSLHSELMCPICLDMLKN  60
            MSQAVQTNGTQPLSKTWELSLYELQRTPQEAITDGLEIVVSPRSLHSELMCPICLDMLKN
Sbjct  1    MSQAVQTNGTQPLSKTWELSLYELQRTPQEAITDGLEIVVSPRSLHSELMCPICLDMLKN  60

Query  61   TMTTKECLHRFCADCIITALRSGNKECPTCRKKLVSKRSLRPDPNFDALISKIYPSRDEY  120
            TMTTKECLHRFCADCIITALRSGNKECPTCRKKLVSKRSLRPDPNFDALISKIYPSRDEY
Sbjct  61   TMTTKECLHRFCADCIITALRSGNKECPTCRKKLVSKRSLRPDPNFDALISKIYPSRDEY  120

Query  121  EAHQERVLARINKHNNQQALSHSIEEGLKIQAMNRLQRGKKQQIENGSGAEDNGDSSHCS  180
            EAHQERVLARINKHNNQQALSHSIEEGLKIQAMNRLQRGKKQQIENGSGAEDNGDSSHCS
Sbjct  121  EAHQERVLARINKHNNQQALSHSIEEGLKIQAMNRLQRGKKQQIENGSGAEDNGDSSHCS  180

Query  181  NASTHSNQEAGPSNKRTKTSDDSGLELDNNNAAMAIDPVMDGASEIELVFRPHPTLMEKD  240
            NASTHSNQEAGPSNKRTKTSDDSGLELDNNNAAMAIDPVMDGASEIELVFRPHPTLMEKD
Sbjct  181  NASTHSNQEAGPSNKRTKTSDDSGLELDNNNAAMAIDPVMDGASEIELVFRPHPTLMEKD  240

Query  241  DSAQTRYIKTSGNATVDHLSKYLAVRLALEELRSKGESNQMNLDTASEKQYTIYIATASG  300
            DSAQTRYIKTSGNATVDHLSKYLAVRLALEELRSKGESNQMNLDTASEKQYTIYIATASG
Sbjct  241  DSAQTRYIKTSGNATVDHLSKYLAVRLALEELRSKGESNQMNLDTASEKQYTIYIATASG  300

Query  301  QFTVLNGSFSLELVSEKYWKVNKPMELYYAPTKEHK  336
            QFTVLNGSFSLELVSEKYWKVNKPMELYYAPTKEHK
Sbjct  301  QFTVLNGSFSLELVSEKYWKVNKPMELYYAPTKEHK  336


>HOMSAP050426
Length=336

 Score = 704 bits (1818),  Expect = 0.0, Method: Compositional matrix adjust.
 Identities = 336/336 (100%), Positives = 336/336 (100%), Gaps = 0/336 (0%)

Query  1    MSQAVQTNGTQPLSKTWELSLYELQRTPQEAITDGLEIVVSPRSLHSELMCPICLDMLKN  60
            MSQAVQTNGTQPLSKTWELSLYELQRTPQEAITDGLEIVVSPRSLHSELMCPICLDMLKN
Sbjct  1    MSQAVQTNGTQPLSKTWELSLYELQRTPQEAITDGLEIVVSPRSLHSELMCPICLDMLKN  60

Query  61   TMTTKECLHRFCADCIITALRSGNKECPTCRKKLVSKRSLRPDPNFDALISKIYPSRDEY  120
            TMTTKECLHRFCADCIITALRSGNKECPTCRKKLVSKRSLRPDPNFDALISKIYPSRDEY
Sbjct  61   TMTTKECLHRFCADCIITALRSGNKECPTCRKKLVSKRSLRPDPNFDALISKIYPSRDEY  120

Query  121  EAHQERVLARINKHNNQQALSHSIEEGLKIQAMNRLQRGKKQQIENGSGAEDNGDSSHCS  180
            EAHQERVLARINKHNNQQALSHSIEEGLKIQAMNRLQRGKKQQIENGSGAEDNGDSSHCS
Sbjct  121  EAHQERVLARINKHNNQQALSHSIEEGLKIQAMNRLQRGKKQQIENGSGAEDNGDSSHCS  180

Query  181  NASTHSNQEAGPSNKRTKTSDDSGLELDNNNAAMAIDPVMDGASEIELVFRPHPTLMEKD  240
            NASTHSNQEAGPSNKRTKTSDDSGLELDNNNAAMAIDPVMDGASEIELVFRPHPTLMEKD
Sbjct  181  NASTHSNQEAGPSNKRTKTSDDSGLELDNNNAAMAIDPVMDGASEIELVFRPHPTLMEKD  240

Query  241  DSAQTRYIKTSGNATVDHLSKYLAVRLALEELRSKGESNQMNLDTASEKQYTIYIATASG  300
            DSAQTRYIKTSGNATVDHLSKYLAVRLALEELRSKGESNQMNLDTASEKQYTIYIATASG
Sbjct  241  DSAQTRYIKTSGNATVDHLSKYLAVRLALEELRSKGESNQMNLDTASEKQYTIYIATASG  300

Query  301  QFTVLNGSFSLELVSEKYWKVNKPMELYYAPTKEHK  336
            QFTVLNGSFSLELVSEKYWKVNKPMELYYAPTKEHK
Sbjct  301  QFTVLNGSFSLELVSEKYWKVNKPMELYYAPTKEHK  336


>DANRER002067
Length=338

 Score = 634 bits (1634),  Expect = 0.0, Method: Compositional matrix adjust.
 Identities = 300/336 (89%), Positives = 314/336 (93%), Gaps = 0/336 (0%)

Query  1    MSQAVQTNGTQPLSKTWELSLYELQRTPQEAITDGLEIVVSPRSLHSELMCPICLDMLKN  60
            M+Q VQTNG QPLSKTWELSLYELQRTPQEAITDGLEI VSPRSLHSELMCPICLDMLKN
Sbjct  3    MTQTVQTNGVQPLSKTWELSLYELQRTPQEAITDGLEIAVSPRSLHSELMCPICLDMLKN  62

Query  61   TMTTKECLHRFCADCIITALRSGNKECPTCRKKLVSKRSLRPDPNFDALISKIYPSRDEY  120
            TMTTKECLHRFCADCIITALRSGNKECPTCRKKLVSKRSLRPDPNFDALISKIYPSRDEY
Sbjct  63   TMTTKECLHRFCADCIITALRSGNKECPTCRKKLVSKRSLRPDPNFDALISKIYPSRDEY  122

Query  121  EAHQERVLARINKHNNQQALSHSIEEGLKIQAMNRLQRGKKQQIENGSGAEDNGDSSHCS  180
            EAHQERVLARI+KHNNQQALSHSIEEGLKIQAMNRLQRGKK QIENGSGAEDNGDSSHCS
Sbjct  123  EAHQERVLARISKHNNQQALSHSIEEGLKIQAMNRLQRGKKHQIENGSGAEDNGDSSHCS  182

Query  181  NASTHSNQEAGPSNKRTKTSDDSGLELDNNNAAMAIDPVMDGASEIELVFRPHPTLMEKD  240
            NAS HSNQEAGPS KRTKTSDDSGL++DN       D  +DG SEIELVFRPHPTLMEK+
Sbjct  183  NASVHSNQEAGPSIKRTKTSDDSGLDMDNATENGGGDIALDGVSEIELVFRPHPTLMEKE  242

Query  241  DSAQTRYIKTSGNATVDHLSKYLAVRLALEELRSKGESNQMNLDTASEKQYTIYIATASG  300
            D+AQTRYIKTSGNATVDHLSKYLAVRLALEE+R  GE++ +N++ ASEKQYTIYI TAS 
Sbjct  243  DAAQTRYIKTSGNATVDHLSKYLAVRLALEEMRKNGEASPINVEAASEKQYTIYIPTASN  302

Query  301  QFTVLNGSFSLELVSEKYWKVNKPMELYYAPTKEHK  336
            QFTVLNGSFSLELVSEKYWKVNKPMELY+APTKEHK
Sbjct  303  QFTVLNGSFSLELVSEKYWKVNKPMELYFAPTKEHK  338


>HOMSAP063912
Length=287

 Score = 604 bits (1558),  Expect = 0.0, Method: Compositional matrix adjust.
 Identities = 287/287 (100%), Positives = 287/287 (100%), Gaps = 0/287 (0%)

Query  50   MCPICLDMLKNTMTTKECLHRFCADCIITALRSGNKECPTCRKKLVSKRSLRPDPNFDAL  109
            MCPICLDMLKNTMTTKECLHRFCADCIITALRSGNKECPTCRKKLVSKRSLRPDPNFDAL
Sbjct  1    MCPICLDMLKNTMTTKECLHRFCADCIITALRSGNKECPTCRKKLVSKRSLRPDPNFDAL  60

Query  110  ISKIYPSRDEYEAHQERVLARINKHNNQQALSHSIEEGLKIQAMNRLQRGKKQQIENGSG  169
            ISKIYPSRDEYEAHQERVLARINKHNNQQALSHSIEEGLKIQAMNRLQRGKKQQIENGSG
Sbjct  61   ISKIYPSRDEYEAHQERVLARINKHNNQQALSHSIEEGLKIQAMNRLQRGKKQQIENGSG  120

Query  170  AEDNGDSSHCSNASTHSNQEAGPSNKRTKTSDDSGLELDNNNAAMAIDPVMDGASEIELV  229
            AEDNGDSSHCSNASTHSNQEAGPSNKRTKTSDDSGLELDNNNAAMAIDPVMDGASEIELV
Sbjct  121  AEDNGDSSHCSNASTHSNQEAGPSNKRTKTSDDSGLELDNNNAAMAIDPVMDGASEIELV  180

Query  230  FRPHPTLMEKDDSAQTRYIKTSGNATVDHLSKYLAVRLALEELRSKGESNQMNLDTASEK  289
            FRPHPTLMEKDDSAQTRYIKTSGNATVDHLSKYLAVRLALEELRSKGESNQMNLDTASEK
Sbjct  181  FRPHPTLMEKDDSAQTRYIKTSGNATVDHLSKYLAVRLALEELRSKGESNQMNLDTASEK  240

Query  290  QYTIYIATASGQFTVLNGSFSLELVSEKYWKVNKPMELYYAPTKEHK  336
            QYTIYIATASGQFTVLNGSFSLELVSEKYWKVNKPMELYYAPTKEHK
Sbjct  241  QYTIYIATASGQFTVLNGSFSLELVSEKYWKVNKPMELYYAPTKEHK  287


>BRABEL030259
Length=317

 Score = 401 bits (1031),  Expect = 9e-139, Method: Compositional matrix adjust.
 Identities = 212/320 (66%), Positives = 239/320 (75%), Gaps = 26/320 (8%)

Query  15   KTWELSLYELQRTPQEAITDGLEIVVSPRSLHSELMCPICLDMLKNTMTTKECLHRFCAD  74
            KTWELSLYEL RTPQEAITD  EI VSPRSLHSELMCPICLDMLKNTMTTKECLHRFC D
Sbjct  17   KTWELSLYELHRTPQEAITDNTEIAVSPRSLHSELMCPICLDMLKNTMTTKECLHRFCQD  76

Query  75   CIITALRSGNKECPTCRKKLVSKRSLRPDPNFDALISKIYPSRDEYEAHQERVLARINKH  134
            CIITALRSGNKECPTCRKKLVSKRSLRPDPNFDALISKIYPSRDEYEAHQERVLAR+NKH
Sbjct  77   CIITALRSGNKECPTCRKKLVSKRSLRPDPNFDALISKIYPSRDEYEAHQERVLARLNKH  136

Query  135  NNQQALSHSIEEGLKIQAMNRLQRGKKQQIENGSGAEDNGDSSHCSNASTHSNQEAGPSN  194
            +NQQALS SIEEGLK+QA+NR QR +K  +E  SG    GD               G   
Sbjct  137  HNQQALSSSIEEGLKLQALNRAQRVRK-HLEEPSG----GD--------------LGQPR  177

Query  195  KRTKT-SDDSGLELDNNNAAMA--IDPVMDGASEIELVFRPHPTLMEKDD-SAQTRYIKT  250
            KR KT SD+SG E + +++      DP  +  +E+ELVF+PHP   E  +  +QTRYIKT
Sbjct  178  KRPKTGSDESGPEQETHHSGGENFCDPP-EPLNEVELVFKPHPNNHEDSEHGSQTRYIKT  236

Query  251  SGNATVDHLSKYLAVRLALEELRSKGESNQMNLDTASEKQYTIYIATASGQFTVLNGSFS  310
            + NATVDHLS+YLA+RLALE  + K E          E QYTIYIA   GQF  L G  S
Sbjct  237  TANATVDHLSRYLAMRLALE--KQKEEVAGPPSVGTEEPQYTIYIAPTPGQFVALTGGMS  294

Query  311  LELVSEKYWKVNKPMELYYA  330
            LE V+EK+WKVN+P+E+YY+
Sbjct  295  LEAVNEKHWKVNRPLEMYYS  314


>BRABEL030258
Length=367

 Score = 397 bits (1021),  Expect = 1e-136, Method: Compositional matrix adjust.
 Identities = 207/351 (59%), Positives = 236/351 (67%), Gaps = 38/351 (11%)

Query  15   KTWELSLYELQRTPQEAITDGLEIVVSPRSLHSELMCPICLDMLKNTMTTKECLHRFCAD  74
            KTWELSLYEL RTPQEAITD  EI VSPRSLHSELMCPICLDMLKNTMTTKECLHRFC D
Sbjct  17   KTWELSLYELHRTPQEAITDNTEIAVSPRSLHSELMCPICLDMLKNTMTTKECLHRFCQD  76

Query  75   CIITALRSGNKECPTCRKKLVSKRSLRPDPNFDALISKIYPSRDEYEAHQERVLARINKH  134
            CIITALRSGNKECPTCRKKLVSKRSLRPDPNFDALISKIYPSRDEYEAHQERVLAR+NKH
Sbjct  77   CIITALRSGNKECPTCRKKLVSKRSLRPDPNFDALISKIYPSRDEYEAHQERVLARLNKH  136

Query  135  NNQQALSHSIEEGLKIQAMNRLQRGKK--------------------------QQIENGS  168
            +NQQALS SIEEGLK+QA+NR QR +K                          +Q  + S
Sbjct  137  HNQQALSSSIEEGLKLQALNRAQRVRKHLEEPSGGDLGQPRKRPKTGSDESGPEQETHHS  196

Query  169  GAEDNGDSSHCSN---------ASTHSNQEAGPSNKRTKTSDDSGLELDNNNAAMAIDPV  219
            G E+  D     N          + H + E G     T  ++ +   L       ++ P 
Sbjct  197  GGENFCDPPEPLNEVELVFKPHPNNHEDSEHGSQTSPTDMTESAARSLSGWQPT-SVPPT  255

Query  220  MDGASEIELVFRPHPTLMEKDDSAQTRYIKTSGNATVDHLSKYLAVRLALEELRSKGESN  279
             +  +EIELVF+PHP+        QTRYIKT+ NATVDHLS+YLA+RLALE  + K E  
Sbjct  256  PEAVNEIELVFKPHPSPTASKADNQTRYIKTTANATVDHLSRYLAMRLALE--KQKEEVA  313

Query  280  QMNLDTASEKQYTIYIATASGQFTVLNGSFSLELVSEKYWKVNKPMELYYA  330
                    E QYTIYIA   GQF  L G  SLE V+EK+WKVN+P+E+YY+
Sbjct  314  GPPSVGTEEPQYTIYIAPTPGQFVALTGGMSLEAVNEKHWKVNRPLEMYYS  364


>NEMVEC015136
Length=326

 Score = 390 bits (1003),  Expect = 2e-134, Method: Compositional matrix adjust.
 Identities = 203/320 (63%), Positives = 240/320 (75%), Gaps = 16/320 (5%)

Query  18   ELSLYELQRTPQEAITDGLEIVVSPRSLHSELMCPICLDMLKNTMTTKECLHRFCADCII  77
            ELSLYEL RTPQEAITDG EI +SPRSLHSELMCPICLDMLKNTMTTKECLHRFC +CII
Sbjct  17   ELSLYELHRTPQEAITDGTEISISPRSLHSELMCPICLDMLKNTMTTKECLHRFCQECII  76

Query  78   TALRSGNKECPTCRKKLVSKRSLRPDPNFDALISKIYPSRDEYEAHQERVLARINKHNNQ  137
            TALRSGNKECPTCRKKLVSKRSLRPDPNFDALI+KIYP R+EYEAHQE+VL R++KH+NQ
Sbjct  77   TALRSGNKECPTCRKKLVSKRSLRPDPNFDALIAKIYPDREEYEAHQEKVLQRLSKHHNQ  136

Query  138  QALSHSIEEGLKIQAMNRLQRGKKQQIENGSGAEDNGDSSHCSNASTHSNQEAGPSNKRT  197
            QAL+ SIEEGLK+QAMNR QR +K+       +E+ G   H   A+T        + KR 
Sbjct  137  QALTSSIEEGLKLQAMNRAQRVRKR------SSEEQG---HAPIAATAEGSTTPTNRKRQ  187

Query  198  KTSDDSGLELDN--NNAAMAIDPVMDGASEIELVFRPHPTLMEKDDSA-QTRYIKTSGNA  254
            K + D     +N  ++   A +   +  SEIELVF+PHP   + +  A QTRYIKT+ NA
Sbjct  188  KANSDESDASENTFDSTGEASNEASENVSEIELVFKPHPKDHDPETVAQQTRYIKTTANA  247

Query  255  TVDHLSKYLAVRLALEELRSKGESNQMNLDTASE-KQYTIYIATASGQFTVLNGSFSLEL  313
            +VDHL+KYLA+RL+LE   SK E +  + D A E   YTIYIA+  GQFT L+GS  LE 
Sbjct  248  SVDHLAKYLAIRLSLE---SKQEGSPNSQDKAPEVPSYTIYIASTPGQFTQLSGSMLLEH  304

Query  314  VSEKYWKVNKPMELYYAPTK  333
            V+EKYWKVNKP+E+YYA  K
Sbjct  305  VNEKYWKVNKPLEMYYAQDK  324


>BRABEL030257
Length=374

 Score = 390 bits (1001),  Expect = 2e-133, Method: Compositional matrix adjust.
 Identities = 206/358 (58%), Positives = 236/358 (66%), Gaps = 45/358 (13%)

Query  15   KTWELSLYELQRTPQEAITDGLEIVVSPRSLHSELMCPICLDMLKNTMTTKECLHRFCAD  74
            KTWELSLYEL RTPQEAITD  EI VSPRSLHSELMCPICLDMLKNTMTTKECLHRFC D
Sbjct  17   KTWELSLYELHRTPQEAITDNTEIAVSPRSLHSELMCPICLDMLKNTMTTKECLHRFCQD  76

Query  75   CIITALRSGNKECPTCRKKLVSKRSLRPDPNFDALISKIYPSRDEYEAHQERVLARINKH  134
            CIITALRSGNKECPTCRKKLVSKRSLRPDPNFDALISKIYPSRDEYEAHQERVLAR+NKH
Sbjct  77   CIITALRSGNKECPTCRKKLVSKRSLRPDPNFDALISKIYPSRDEYEAHQERVLARLNKH  136

Query  135  NNQQALSHSIEEGLKIQAMNRLQRGKK--------------------------QQIENGS  168
            +NQQALS SIEEGLK+QA+NR QR +K                          +Q  + S
Sbjct  137  HNQQALSSSIEEGLKLQALNRAQRVRKHLEEPSGGDLGQPRKRPKTGSDESGPEQETHHS  196

Query  169  GAEDNGDSSHCSN---------ASTHSNQEAGPSNKRTKTSDDSGLELDNNNAAMAIDPV  219
            G E+  D     N          + H + E G     T  ++ +   L       ++ P 
Sbjct  197  GGENFCDPPEPLNEVELVFKPHPNNHEDSEHGSQTSPTDMTESAARSLSGWQPT-SVPPT  255

Query  220  MDGASEIELVFRPHPTLMEKDDSAQT-------RYIKTSGNATVDHLSKYLAVRLALEEL  272
             +  +EIELVF+PHP+        QT       +YIKT+ NATVDHLS+YLA+RLALE  
Sbjct  256  PEAVNEIELVFKPHPSPTASKADNQTSNRKFTRKYIKTTANATVDHLSRYLAMRLALE--  313

Query  273  RSKGESNQMNLDTASEKQYTIYIATASGQFTVLNGSFSLELVSEKYWKVNKPMELYYA  330
            + K E          E QYTIYIA   GQF  L G  SLE V+EK+WKVN+P+E+YY+
Sbjct  314  KQKEEVAGPPSVGTEEPQYTIYIAPTPGQFVALTGGMSLEAVNEKHWKVNRPLEMYYS  371


>CRAGIG017565
Length=332

 Score = 387 bits (995),  Expect = 3e-133, Method: Compositional matrix adjust.
 Identities = 203/329 (62%), Positives = 237/329 (72%), Gaps = 36/329 (11%)

Query  15   KTWELSLYELQRTPQEAITDGLEIVVSPRSLHSELMCPICLDMLKNTMTTKECLHRFCAD  74
            KTWELSLYEL RTPQEAITD  EI VSPRSLHSELMCPICLDMLKNTMTTKECLHRFC D
Sbjct  11   KTWELSLYELHRTPQEAITDNTEIAVSPRSLHSELMCPICLDMLKNTMTTKECLHRFCQD  70

Query  75   CIITALRSGNKECPTCRKKLVSKRSLRPDPNFDALISKIYPSRDEYEAHQERVLARINKH  134
            CIITALRSGNKECPTCRKKLVSKRSLRPDPNFDALISKIYPSRDEYEAHQ RVLA++NK 
Sbjct  71   CIITALRSGNKECPTCRKKLVSKRSLRPDPNFDALISKIYPSRDEYEAHQARVLAKLNKQ  130

Query  135  NNQQALSHSIEEGLKIQAMNRLQRGKKQQIENGSGAEDNGDSSHCSNASTHSNQEAGPSN  194
            ++  AL+ SIEEGL++QA++R QR +K   E         D S    AS  S+ E  P  
Sbjct  131  HSTSALTSSIEEGLRVQALSRPQRVRKHATE--------PDLSRLETASNASS-ENTPLK  181

Query  195  KRTKTSDDSGLELDNNNAAMAI----------DPVMDGASEIELVFRPHPTLMEKDDSAQ  244
            +    SDDS  E   N+ A A+           PV D    IEL+FRP P   E  D +Q
Sbjct  182  RPKTLSDDSSAE---NSLAEAVTDSAPPPELPQPVGD----IELIFRPLPADHEPPDDSQ  234

Query  245  TRYIKTSGNATVDHLSKYLAVRLALEELRSKGESNQMNLDTAS---EKQYTIYIATASGQ  301
             RYIKT+ NATVDHLSKYLA+RL+L       ES +++  T+S   E +YTIYIA+  G 
Sbjct  235  IRYIKTTANATVDHLSKYLAIRLSL-------ESKKVDAGTSSSGGENKYTIYIASNPGN  287

Query  302  FTVLNGSFSLELVSEKYWKVNKPMELYYA  330
            +T LNG+ +LE V+EKYW++NKP+E++YA
Sbjct  288  YTALNGAMTLEQVNEKYWRINKPLEMFYA  316


>HOMSAP046530
Length=406

 Score = 386 bits (992),  Expect = 1e-131, Method: Compositional matrix adjust.
 Identities = 212/396 (54%), Positives = 248/396 (63%), Gaps = 73/396 (18%)

Query  14   SKTWELSLYELQRTPQEAITDGLEIVVSPRSLHSELMCPICLDMLKNTMTTKECLHRFCA  73
            SKTWELSLYEL RTPQEAI DG EI VSPRSLHSELMCPICLDMLKNTMTTKECLHRFC+
Sbjct  11   SKTWELSLYELHRTPQEAIMDGTEIAVSPRSLHSELMCPICLDMLKNTMTTKECLHRFCS  70

Query  74   DCIITALRSGNKECPTCRKKLVSKRSLRPDPNFDALISKIYPSRDEYEAHQERVLARINK  133
            DCI+TALRSGNKECPTCRKKLVSKRSLRPDPNFDALISKIYPSR+EYEAHQ+RVL R+++
Sbjct  71   DCIVTALRSGNKECPTCRKKLVSKRSLRPDPNFDALISKIYPSREEYEAHQDRVLIRLSR  130

Query  134  HNNQQALSHSIEEGLKIQAMNRLQRGKK-----QQIENGSGAEDNGDSSHCSNASTHS--  186
             +NQQALS SIEEGL++QAM+R QR ++      Q    SG E              S  
Sbjct  131  LHNQQALSSSIEEGLRMQAMHRAQRVRRPIPGSDQTTTMSGGEGEPGEGEGDGEDVSSDS  190

Query  187  --NQEAGPSNKRTK-----------------------TSDDSG-------LELDNNNAAM  214
              +   GP+ KR +                        S+DSG              +  
Sbjct  191  APDSAPGPAPKRPRGGGAGGSSVGTGGGGTGGVGGGAGSEDSGDRGGTLGGGTLGPPSPP  250

Query  215  AIDPVMDGASEIELVFRPHPTLMEKDDSAQTRYIKTSGNATVDHLSKYLAVRLALEELRS  274
                  +   EIELVFRPHP L+EK +  QTRY+KT+GNATVDHLSKYLA+R+ALE  + 
Sbjct  251  GAPSPPEPGGEIELVFRPHPLLVEKGEYCQTRYVKTTGNATVDHLSKYLALRIALERRQQ  310

Query  275  K----------------------------------GESNQMNLDTASEKQYTIYIATASG  300
            +                                   E    +L+  SEKQYTIYIA   G
Sbjct  311  QEAGEPGGPGGGASDTGGPDGCGGEGGGAGGGDGPEEPALPSLEGVSEKQYTIYIAPGGG  370

Query  301  QFTVLNGSFSLELVSEKYWKVNKPMELYYAPTKEHK  336
             FT LNGS +LELV+EK+WKV++P+EL YAPTK+ K
Sbjct  371  AFTTLNGSLTLELVNEKFWKVSRPLELCYAPTKDPK  406


>ACAPLA023912
Length=337

 Score = 352 bits (903),  Expect = 5e-119, Method: Compositional matrix adjust.
 Identities = 199/351 (57%), Positives = 240/351 (68%), Gaps = 42/351 (12%)

Query  6    QTNGTQPLSKTWELSLYELQRTPQEAITDGLEIVVSPRSLHSELMCPICLDMLKNTMTTK  65
            QT+ +QP SKTWELSLYEL RTPQEAITD  EI VSPRSLHSELMCPICLDMLKNT TTK
Sbjct  8    QTSNSQP-SKTWELSLYELHRTPQEAITDDTEIAVSPRSLHSELMCPICLDMLKNTYTTK  66

Query  66   ECLHRFCADCIITALRSGNKECPTCRKKLVSKRSLRPDPNFDALISKIYPSRDEYEAHQE  125
            ECLHRFC +CIITALRSGNKECPTCRKKLVSKRSLRPDPNFDALISKIYPSRDEYEAHQE
Sbjct  67   ECLHRFCQECIITALRSGNKECPTCRKKLVSKRSLRPDPNFDALISKIYPSRDEYEAHQE  126

Query  126  RVLARINKHNNQQALSHSIEEGLKIQAMNRLQRGKK--QQIENGSGAEDNGDSSHCSNAS  183
            RVLA++  H+   ALS+SIEEGLK+QAMNR QR +K  Q  E+    +  G SS     S
Sbjct  127  RVLAKLTGHHT-TALSNSIEEGLKMQAMNRAQRVRKHNQVCEDPEPGDAVGGSSGGDVGS  185

Query  184  THSNQEAGP------SNKRTKTSDDSGLELDNNNAAMAIDPVMDGASEIELVFRPHPTLM  237
               + EA P      + KR +TSD+S  E      AM          EIELVF+PHP   
Sbjct  186  VDMDPEAEPEPGDVDTCKRLRTSDESSTE------AM--------EQEIELVFKPHPMHE  231

Query  238  E---KDDSAQTRYIKTSGNATVDHLSKYLAVRLALEELRSKGESNQMNL----------D  284
                + DS   RY+KTS  AT+DHLS+YL++R+ L+     G S+Q +           D
Sbjct  232  HPALRPDSK--RYLKTSAVATIDHLSQYLSLRVGLD---GGGPSDQRSTRDSSPESSQRD  286

Query  285  TASEKQYTIYIATASGQFTVLNGSFSLELVSEKYWKVNKPMELYYAPTKEH  335
                 ++ I I++   Q+T+L+GS +LE V +KYW+V++P+E+YY+    H
Sbjct  287  VPRPLEFDISISSTPSQYTILSGSMTLEQVQDKYWRVSRPLEMYYSVRGSH  337


>ACAPLA023911
Length=448

 Score = 351 bits (900),  Expect = 5e-117, Method: Compositional matrix adjust.
 Identities = 197/352 (56%), Positives = 241/352 (68%), Gaps = 42/352 (12%)

Query  5    VQTNGTQPLSKTWELSLYELQRTPQEAITDGLEIVVSPRSLHSELMCPICLDMLKNTMTT  64
            + T+ +QP SKTWELSLYEL RTPQEAITD  EI VSPRSLHSELMCPICLDMLKNT TT
Sbjct  118  ILTSNSQP-SKTWELSLYELHRTPQEAITDDTEIAVSPRSLHSELMCPICLDMLKNTYTT  176

Query  65   KECLHRFCADCIITALRSGNKECPTCRKKLVSKRSLRPDPNFDALISKIYPSRDEYEAHQ  124
            KECLHRFC +CIITALRSGNKECPTCRKKLVSKRSLRPDPNFDALISKIYPSRDEYEAHQ
Sbjct  177  KECLHRFCQECIITALRSGNKECPTCRKKLVSKRSLRPDPNFDALISKIYPSRDEYEAHQ  236

Query  125  ERVLARINKHNNQQALSHSIEEGLKIQAMNRLQRGKK--QQIENGSGAEDNGDSSHCSNA  182
            ERVLA++  H+   ALS+SIEEGLK+QAMNR QR +K  Q  E+    +  G SS     
Sbjct  237  ERVLAKLTGHHT-TALSNSIEEGLKMQAMNRAQRVRKHNQVCEDPEPGDAVGGSSGGDVG  295

Query  183  STHSNQEAGP------SNKRTKTSDDSGLELDNNNAAMAIDPVMDGASEIELVFRPHPTL  236
            S   + EA P      + KR +TSD+S  E      AM          EIELVF+PHP  
Sbjct  296  SVDMDPEAEPEPGDVDTCKRLRTSDESSTE------AM--------EQEIELVFKPHP--  339

Query  237  MEKDDSAQT---RYIKTSGNATVDHLSKYLAVRLALEELRSKGESNQMNL----------  283
            M +  + +    RY+KTS  AT+DHLS+YL++R+ L+     G S+Q +           
Sbjct  340  MHEHPALRPDSKRYLKTSAVATIDHLSQYLSLRVGLD---GGGPSDQRSTRDSSPESSQR  396

Query  284  DTASEKQYTIYIATASGQFTVLNGSFSLELVSEKYWKVNKPMELYYAPTKEH  335
            D     ++ I I++   Q+T+L+GS +LE V +KYW+V++P+E+YY+    H
Sbjct  397  DVPRPLEFDISISSTPSQYTILSGSMTLEQVQDKYWRVSRPLEMYYSVRGSH  448


>BOMMOR003857
Length=377

 Score = 336 bits (862),  Expect = 3e-112, Method: Compositional matrix adjust.
 Identities = 188/371 (51%), Positives = 230/371 (62%), Gaps = 62/371 (17%)

Query  15   KTWELSLYELQRTPQEAITDGLEIVVSPRSLHSELMCPICLDMLKNTMTTKECLHRFCAD  74
            KTWELSLYEL RTPQE ITD  EI VSPRSLHSELMCPICLDMLK TMTTKECLHRFC D
Sbjct  10   KTWELSLYELHRTPQEVITDATEIAVSPRSLHSELMCPICLDMLKKTMTTKECLHRFCND  69

Query  75   CIITALRSGNKECPTCRKKLVSKRSLRPDPNFDALISKIYPSRDEYEAHQERVLARINKH  134
            CIITALRSGNKECPTCRKKLVSKRSLRPDPNFD LISKIYPSRDEYEAHQE VLA+++  
Sbjct  70   CIITALRSGNKECPTCRKKLVSKRSLRPDPNFDLLISKIYPSRDEYEAHQELVLAKLSMS  129

Query  135  NNQQALSHSIEEGLKIQAMNRLQRGKKQQIE---------------NGSGAEDNGDSSHC  179
            ++Q +L +SI EG+K+Q+ NR QR +K   E               NGS +    D +  
Sbjct  130  HSQASLVNSITEGIKLQSQNRPQRSRKNHDESSNASNSNGNVETAQNGSNSATPKDGTSS  189

Query  180  SN------------ASTHSNQEAGPSN-----KRTKTSD--DSGLELDNNNAAMAIDPVM  220
            S             AS  S     PSN     K T T+    S L  + +  + + D   
Sbjct  190  SGNPAQSGQSTSNPASVRSTPSPVPSNVSSVSKNTSTTKRAKSVLTSERSEESESSDGRT  249

Query  221  DG--------------ASEIELVFRPHPTLMEKDDSAQ-------TRYIKTSGNATVDHL  259
            +G               +EIELVF+PHPT M  D+           RY+KT+ NA+VDHL
Sbjct  250  EGENSMDTEGEGEPLNPNEIELVFKPHPTEMTGDNQLMRALCDNSVRYLKTTPNASVDHL  309

Query  260  SKYLAVRLALEELRSKGESNQMNLDTASEKQYTIYIATASGQFTVLNGSFSLELVSEKYW  319
            SKYLA+RL L+      E+ ++         + IY+A + GQF +L GS +L  + +K+W
Sbjct  310  SKYLAMRLTLDLDAELPEALRL-------LNFCIYVAPSPGQFVLLAGSQTLRQIIDKFW  362

Query  320  KVNKPMELYYA  330
            KVNKP+E++Y+
Sbjct  363  KVNKPLEMFYS  373


>DAPMAG019035
Length=328

 Score = 299 bits (765),  Expect = 2e-98, Method: Compositional matrix adjust.
 Identities = 173/342 (51%), Positives = 211/342 (62%), Gaps = 57/342 (17%)

Query  15   KTWELSLYELQRTPQEAITDGLEIVVSPRSLHSELMCPICLDMLKNTMTTKECLHRFCAD  74
            K+WELSLYEL RTPQEAITD  EI VSPRSLHSELMCPICLDMLKNTMTTKECLHRFC+D
Sbjct  11   KSWELSLYELHRTPQEAITDNTEIAVSPRSLHSELMCPICLDMLKNTMTTKECLHRFCSD  70

Query  75   CIITALRSGNKECPTCRKKLVSKRSLRPDPNFDALISKIYPSRDEYEAHQERVLARINKH  134
            CIITALRSGNKECPTCRKKLVSKRSLRPDPNFD LI+K  P           V+  +N  
Sbjct  71   CIITALRSGNKECPTCRKKLVSKRSLRPDPNFDMLIAKSIPV----------VMTLLN--  118

Query  135  NNQQALSHSIEEGLKIQAMNRLQRGKKQQIENGSGAEDNGDSSHCSNASTHSNQEAGPSN  194
                    SIEEG+KIQ+ NR  R +K   EN + A     + + S  ST +  E+ PS 
Sbjct  119  --------SIEEGMKIQSQNRATRIRKNAPENET-ANSITTTPNVSAPSTPTPTESIPSA  169

Query  195  KRTKTSDDSGLELDNNNAAMAIDPVMDGAS-------------------EIELVFRPHPT  235
            K+ K    + L  + +  + A  P   GA+                   EIELVF+PHP 
Sbjct  170  KK-KPKLSTNLSENESTGSGAEGPSDHGATEKLCEEQSGPSCSGGKSFNEIELVFKPHPV  228

Query  236  LMEKDDSA-------QTRYIKTSGNATVDHLSKYLAVRLALEELRSKGESNQMNLDTASE  288
             M  D+           RYIKT+ NATV+HLSKYLA+RL L +L S+   +  N      
Sbjct  229  EMGNDNDLIKALKENSIRYIKTTSNATVEHLSKYLAMRLTL-DLESEIPDSLTN------  281

Query  289  KQYTIYIATASGQFTVLNGSFSLELVSEKYWKVNKPMELYYA  330
              + IYI+    QF VL+G  +L+ V+EKYWK N+P+E++Y+
Sbjct  282  --FCIYISPGPSQFVVLSGMQTLDDVNEKYWKSNQPLEMFYS  321


>LEUCOM084104
Length=306

 Score = 295 bits (754),  Expect = 5e-97, Method: Compositional matrix adjust.
 Identities = 158/324 (49%), Positives = 214/324 (66%), Gaps = 31/324 (10%)

Query  12   PLSKTWELSLYELQRTPQEAITDGLEIVVSPRSLHSELMCPICLDMLKNTMTTKECLHRF  71
            P  ++W+L+ YE+ R PQEAITD  EI VS R+LHSELMCPICLDML+NTMTTKECLHRF
Sbjct  6    PNQRSWDLTQYEVNRVPQEAITDSTEITVSQRTLHSELMCPICLDMLRNTMTTKECLHRF  65

Query  72   CADCIITALRSGNKECPTCRKKLVSKRSLRPDPNFDALISKIYPSRDEYEAHQERVLARI  131
            C +CI  ALR+ N+ECPTCRKKLVS+RSLRPDPNFDALI+KIYPSRDEYEAHQER++ RI
Sbjct  66   CQECITRALRNVNRECPTCRKKLVSRRSLRPDPNFDALIAKIYPSRDEYEAHQERIMMRI  125

Query  132  NKHNNQQALSHSIEEGLKIQAMNRLQRGKKQQIENGSGAEDNGDSSHCSNASTHSNQEAG  191
             + +N + L+ S+ EG+++Q M + QR  K+      G +D               + AG
Sbjct  126  KEQHNPKELTASLTEGIRLQKMQQPQRPVKR-----VGEDD--------------EEFAG  166

Query  192  PSNKRTKTSDDSGLELDNNNAAMAIDPVMDGASEIELVFRPHPTLMEKDDSAQTRYIKTS  251
            P+ KR +   D+G +  +  +A       D  +EIELV  PHP   EKDD  + RY+KT+
Sbjct  167  PA-KRHRGEIDTGYDFGDFGSAEPDAGSHD--AEIELVLLPHPE--EKDDKMKKRYVKTT  221

Query  252  GNATVDHLSKYLAVRLALEELRSKGESNQMNLDTA---SEKQYTIYIATASGQFTVLNGS  308
             NAT+ HL+K++++R+ LE   S G ++ + +      S   + I+ A       +L+GS
Sbjct  222  TNATMYHLAKFISIRMWLESKASGGAASTVPVPPRPDDSSSNFQIF-ALEDSVHKLLDGS  280

Query  309  FSLELVSEKYWK---VNKPMELYY  329
             SLE +++KYWK     KP++LYY
Sbjct  281  QSLEEIADKYWKHVSSVKPVQLYY  304


>LEUCOM061526
Length=300

 Score = 288 bits (738),  Expect = 1e-94, Method: Compositional matrix adjust.
 Identities = 154/315 (49%), Positives = 209/315 (66%), Gaps = 34/315 (11%)

Query  12   PLSKTWELSLYELQRTPQEAITDGLEIVVSPRSLHSELMCPICLDMLKNTMTTKECLHRF  71
            P  ++W+L+ YE+ R PQEAITD  EI VS R+LHSELMCPICLDML+NTMTTKECLHRF
Sbjct  6    PNQRSWDLTQYEVNRVPQEAITDSTEITVSQRTLHSELMCPICLDMLRNTMTTKECLHRF  65

Query  72   CADCIITALRSGNKECPTCRKKLVSKRSLRPDPNFDALISKIYPSRDEYEAHQERVLARI  131
            C +CI  ALR+ N+ECPTCRKKLVS+RSLRPDPNFDALI+KIYPSRDEYEAHQER++ RI
Sbjct  66   CQECITRALRNVNRECPTCRKKLVSRRSLRPDPNFDALIAKIYPSRDEYEAHQERIMMRI  125

Query  132  NKHNNQQALSHSIEEGLKIQAMNRLQRGKKQQIENGSGAEDNGDSSHCSNASTHSNQEAG  191
             + +N + L+ S+ EG+++Q M + QR  K+      G +D               + AG
Sbjct  126  KEQHNPKELTASLTEGIRLQKMQQPQRPVKR-----VGEDD--------------EEFAG  166

Query  192  PSNKRTKTSDDSGLELDNNNAAMAIDPVMDGAS---EIELVFRPHPTLMEKDDSAQTRYI  248
            P+ KR +   D+G +  +     +++P  D  S   EIELV  PHP   EKDD  + RY+
Sbjct  167  PA-KRHRGEIDTGYDFGDFG---SVEP--DAGSHDAEIELVLLPHPE--EKDDKMKKRYV  218

Query  249  KTSGNATVDHLSKYLAVRLALEELRSKGESNQMNLDTA---SEKQYTIYIATASGQFTVL  305
            KT+ NAT+ HL+K++++R+ LE   S G ++ + +      S   + I+ A       +L
Sbjct  219  KTTTNATMYHLAKFISIRMWLESKASGGAASTVPVPPRPDDSSSNFQIF-ALEDSVHKLL  277

Query  306  NGSFSLELVSEKYWK  320
            +GS SLE +++KYWK
Sbjct  278  DGSQSLEEIADKYWK  292


>IXOSCA009240
Length=378

 Score = 272 bits (695),  Expect = 4e-87, Method: Compositional matrix adjust.
 Identities = 127/168 (76%), Positives = 147/168 (88%), Gaps = 2/168 (1%)

Query  5    VQTNGTQPLSKTWELSLYELQRTPQEAITDGLEIVVSPRSLHSELMCPICLDMLKNTMTT  64
            + ++ TQ  ++TWELSLYEL RTPQ+ ITDG EI VSPRSLHSELMCPICLDMLKNTMTT
Sbjct  1    MSSSDTQTTNRTWELSLYELHRTPQDVITDGTEIAVSPRSLHSELMCPICLDMLKNTMTT  60

Query  65   KECLHRFCADCIITALRSGNKECPTCRKKLVSKRSLRPDPNFDALISKIYPSRDEYEAHQ  124
            KECLHRFC +CIITALRSGNKECPTCRKKLVSKRSLR DPNFD LI+KIYPSRDEYEAHQ
Sbjct  61   KECLHRFCQECIITALRSGNKECPTCRKKLVSKRSLRADPNFDMLIAKIYPSRDEYEAHQ  120

Query  125  ERVLARINKHNNQQALSHSIEEGLKIQAMNRLQRGKKQQI-ENGSGAE  171
            ERVLA++NK ++ QAL+HSIEEG+++QA+NR QR +K    EN +G +
Sbjct  121  ERVLAKLNKQHS-QALAHSIEEGMRMQALNRGQRVRKNASEENSTGGQ  167


 Score = 132 bits (333),  Expect = 2e-33, Method: Compositional matrix adjust.
 Identities = 63/107 (59%), Positives = 80/107 (75%), Gaps = 6/107 (6%)

Query  224  SEIELVFRPHPTLMEKDDSAQTRYIKTSGNATVDHLSKYLAVRLALEELRSKGESNQMNL  283
            SEIELVF+P P L+ +D SAQ RYIKT+ NATVDHLSKYLA+RLAL++L     + +   
Sbjct  274  SEIELVFKPQPQLLLEDSSAQVRYIKTTANATVDHLSKYLAMRLALDKLEQDASAPR---  330

Query  284  DTASEKQYTIYIATASGQFTVLNGSFSLELVSEKYWKVNKPMELYYA  330
               S   +TIYIA   GQFT L+G+ +L+ V+EKYWKVNKP+E+YYA
Sbjct  331  ---SVPPFTIYIAVTPGQFTPLSGNMTLDQVNEKYWKVNKPLEMYYA  374


>DROMEL024090
Length=435

 Score = 251 bits (641),  Expect = 3e-78, Method: Compositional matrix adjust.
 Identities = 116/147 (79%), Positives = 130/147 (88%), Gaps = 0/147 (0%)

Query  14   SKTWELSLYELQRTPQEAITDGLEIVVSPRSLHSELMCPICLDMLKNTMTTKECLHRFCA  73
            +KTWELSLYELQR PQE ITD  EI VSPRSLHSELMCPICLDMLK TMTTKECLHRFC+
Sbjct  9    NKTWELSLYELQRKPQEVITDSTEIAVSPRSLHSELMCPICLDMLKKTMTTKECLHRFCS  68

Query  74   DCIITALRSGNKECPTCRKKLVSKRSLRPDPNFDALISKIYPSRDEYEAHQERVLARINK  133
            DCI+TALRSGNKECPTCRKKLVSKRSLR DPNFD LISKIYPSR+EYEA QE+V+A+ N+
Sbjct  69   DCIVTALRSGNKECPTCRKKLVSKRSLRADPNFDLLISKIYPSREEYEAIQEKVMAKFNQ  128

Query  134  HNNQQALSHSIEEGLKIQAMNRLQRGK  160
              +QQAL +SI EG+K+Q+ NR QR +
Sbjct  129  TQSQQALVNSINEGIKLQSQNRPQRFR  155


 Score = 103 bits (256),  Expect = 2e-22, Method: Compositional matrix adjust.
 Identities = 58/141 (41%), Positives = 82/141 (58%), Gaps = 21/141 (15%)

Query  198  KTSDDSGLELDN-NNAAMAIDPVMDGASEIELVFRPHPTLMEKDDSAQ-------TRYIK  249
            +T  DS ++ +   N  + I+       EIELVF+PHPT M  D+           RYIK
Sbjct  304  RTEGDSNIDTEGEGNGELGIN------DEIELVFKPHPTEMSADNQLIRALKENCVRYIK  357

Query  250  TSGNATVDHLSKYLAVRLALEELRSKGESNQMNLDTASEKQYTIYIATASGQFTVLNGSF  309
            T+ NATVDHLSKYLA+RL L+      E+ ++         + IY+A    Q  +LNG+ 
Sbjct  358  TTANATVDHLSKYLAMRLTLDLGADLPEACRV-------LNFCIYVAPQPQQLVILNGNQ  410

Query  310  SLELVSEKYWKVNKPMELYYA  330
            +L  V++K+WKVNKPME+YY+
Sbjct  411  TLHQVNDKFWKVNKPMEMYYS  431


>TRIADH002691
Length=152

 Score = 234 bits (596),  Expect = 2e-75, Method: Compositional matrix adjust.
 Identities = 107/138 (78%), Positives = 123/138 (89%), Gaps = 0/138 (0%)

Query  18   ELSLYELQRTPQEAITDGLEIVVSPRSLHSELMCPICLDMLKNTMTTKECLHRFCADCII  77
            ELS+YEL R PQ AI D  E+ +S RSLHSELMCPICLD+LK+TMTTKECLHRFCA+CI 
Sbjct  1    ELSVYELHRQPQAAIDDDSEVTISLRSLHSELMCPICLDILKSTMTTKECLHRFCAECIT  60

Query  78   TALRSGNKECPTCRKKLVSKRSLRPDPNFDALISKIYPSRDEYEAHQERVLARINKHNNQ  137
            TALRSGNKECPTCRKKLVS+RSLRPDPNFDALISKIYP+R+EYEA QE+VLAR+NKH++Q
Sbjct  61   TALRSGNKECPTCRKKLVSRRSLRPDPNFDALISKIYPNREEYEAQQEKVLARLNKHHSQ  120

Query  138  QALSHSIEEGLKIQAMNR  155
             AL  S EEG+++QA NR
Sbjct  121  HALQSSFEEGVRMQATNR  138


>SCHMAN002247
Length=460

 Score = 231 bits (589),  Expect = 3e-70, Method: Compositional matrix adjust.
 Identities = 124/241 (51%), Positives = 161/241 (67%), Gaps = 30/241 (12%)

Query  10   TQPLSKTWELSLYELQRTPQEAITDGLEIVVSPRSLHSELMCPICLDMLKNTMTTKECLH  69
            T+  SK WEL+LYEL R PQE ITDG  I VSPRSL SELMCPICLD+LK TMTTKECLH
Sbjct  3    TENASKNWELTLYELHRKPQEPITDGTVIAVSPRSLKSELMCPICLDILKVTMTTKECLH  62

Query  70   RFCADCIITALRSGNKECPTCRKKLVSKRSLRPDPNFDALISKIYPSRDEYEAHQERVLA  129
            RFC++CIITALR+GNKECPTCRKKLVSKRSLR DPNFDALISKIYPSR EYEAHQ+++LA
Sbjct  63   RFCSECIITALRNGNKECPTCRKKLVSKRSLRRDPNFDALISKIYPSRQEYEAHQDKILA  122

Query  130  RINKHNNQQALSHSIEEGLKIQA--------------MNRLQRGKKQQIENGSG------  169
            R+N+ +   AL+ S+E+ L +                 N    G+ Q + N SG      
Sbjct  123  RLNRQHLSAALTRSLEQQLGLNGNNNTTTNSSNSSRSRNSTNTGRNQTVNNNSGNGGTSE  182

Query  170  -------AEDNGDSSHCSNASTHSNQEAGPSNKRTKTSD-DSGLELDN--NNAAMAIDPV  219
                   +E+   S+  SN +  + + +  S++ T  SD +SG++ ++   N++++  PV
Sbjct  183  VHTDAGISEEETPSNFMSNGACSARRVSSTSHQVTNNSDTESGMDTNSIGENSSVSDLPV  242

Query  220  M  220
            +
Sbjct  243  L  243


 Score = 37.0 bits (84),  Expect = 2.2, Method: Compositional matrix adjust.
 Identities = 23/87 (26%), Positives = 45/87 (52%), Gaps = 11/87 (13%)

Query  246  RYIKTSGNATVDHLSKYLAVRLALEELRSKGESNQMNLDTASEK-QYTIY-IATASGQFT  303
            +Y+K     TVDHL +YL VR+ L+         ++N + + E  ++ +Y    ++  + 
Sbjct  373  KYLKAPTITTVDHLCRYLTVRINLQ---------RINREVSDESVRFILYSYHESTNTYQ  423

Query  304  VLNGSFSLELVSEKYWKVNKPMELYYA  330
            +L+   S+E +S   +     ++LYYA
Sbjct  424  LLDSHMSIEEISRDQFHGVNYLDLYYA  450


>RAMVAR004681
Length=306

 Score = 183 bits (464),  Expect = 2e-53, Method: Compositional matrix adjust.
 Identities = 116/327 (35%), Positives = 176/327 (54%), Gaps = 35/327 (11%)

Query  12   PLSKTWELSLYELQRTPQEAITDGLEIVVSPRSLHSELMCPICLDMLKNTMTTKECLHRF  71
            P  KTWEL+ YE  RTP +  T G  +  S R L +EL C ICLD+L++T TTKECLHRF
Sbjct  3    PDRKTWELTPYEQHRTPHKLDTVGEAVSTSARFLEAELSCAICLDILRDTRTTKECLHRF  62

Query  72   CADCIITALRSGNKECPTCRKKLVSKRSLRPDPNFDALISKIYPSRDEYEAHQERVLARI  131
            C +CI  ALRSGNKECP CR KL S RSLRPDP FD +I  ++P+R + +  Q  +L ++
Sbjct  63   CGECISQALRSGNKECPNCRSKLASMRSLRPDPLFDNIIRIVFPNRADLDKQQSMLLEKL  122

Query  132  NKHNNQQALSHSIEEGLKIQAMNR--LQRGKKQQIENGSGAEDNGDSSHCSNASTHSNQE  189
            +K+NN++A+  SIE GL+ QA  R  ++ G+++ ++   G+    D+S  S     S  E
Sbjct  123  DKNNNRKAMLSSIEAGLRHQAEKRGVVRSGRRKLLK---GSSSTSDASGPSEVVIKSESE  179

Query  190  AGPSNKRTKTSDDSGLELDNNNAAMAIDPV---MDGASEIELVFRPHPTLMEKDDSAQTR  246
                   T+T    G E+     A+ + P    M G  +          ++ K    + R
Sbjct  180  -------TETISGPGDEV----VALEVIPYKKQMKGRCQ---------AIVSK---WKRR  216

Query  247  YIKTSGNATVDHLSKYLAVRLALEELRSKGESNQMNLDTASEKQYTIYIATASGQFTVLN  306
            Y+K  G+ TV HL++++  RL  E    + +     LD +      IY  +   ++  L 
Sbjct  217  YVKVKGSGTVAHLARFILSRLITERQTFRNDVKTEELDISC---VDIYARSVKSEYQWLE  273

Query  307  GSFSLELVSEKYWKVN-KPMELYYAPT  332
             + +L  V E + + + + + L +A T
Sbjct  274  PNMTLWQVRENFGRTSVRYVTLAFAIT  300


>SALKVE000413
Length=234

 Score = 163 bits (413),  Expect = 1e-46, Method: Compositional matrix adjust.
 Identities = 83/137 (61%), Positives = 103/137 (75%), Gaps = 3/137 (2%)

Query  18   ELSLYELQRTPQEAITDGLEIVVS--PRSLHSELMCPICLDMLKNTMTTKECLHRFCADC  75
            ELS YE  RTP    T G + VVS   ++L +EL+CPICL +L+NTMTTKECLHRFCA+C
Sbjct  27   ELSEYEEHRTPHFPQT-GTKTVVSLATQTLDAELICPICLGILRNTMTTKECLHRFCAEC  85

Query  76   IITALRSGNKECPTCRKKLVSKRSLRPDPNFDALISKIYPSRDEYEAHQERVLARINKHN  135
            I  +LR G KECP CRK   S+RSLRPDP+FDALISKIYP    YEA QE +LA I K++
Sbjct  86   ITKSLRYGKKECPACRKNCPSRRSLRPDPDFDALISKIYPDLAAYEATQEGLLANIRKNH  145

Query  136  NQQALSHSIEEGLKIQA  152
            ++ AL  SI+EG+++QA
Sbjct  146  SKGALIESIQEGMRLQA  162


>SALKVE000412
Length=328

 Score = 163 bits (412),  Expect = 2e-45, Method: Compositional matrix adjust.
 Identities = 110/284 (39%), Positives = 159/284 (56%), Gaps = 41/284 (14%)

Query  18   ELSLYELQRTPQEAITDGLEIVVS--PRSLHSELMCPICLDMLKNTMTTKECLHRFCADC  75
            ELS YE  RTP    T G + VVS   ++L +EL+CPICL +L+NTMTTKECLHRFCA+C
Sbjct  27   ELSEYEEHRTPHFPQT-GTKTVVSLATQTLDAELICPICLGILRNTMTTKECLHRFCAEC  85

Query  76   IITALRSGNKECPTCRKKLVSKRSLRPDPNFDALISKIYPSRDEYEAHQERVLARINKHN  135
            I  +LR G KECP CRK   S+RSLRPDP+FDALISKIYP    YEA QE +LA I K++
Sbjct  86   ITKSLRYGKKECPACRKNCPSRRSLRPDPDFDALISKIYPDLAAYEATQEGLLANIRKNH  145

Query  136  NQQALSHSIEEGLKIQAMNRLQRGKKQQIENGSGAEDNGDSSHCSNASTHSNQEAGPSNK  195
            ++ AL  SI+EG+++QA +R                         + +  S  EA P ++
Sbjct  146  SKGALIESIQEGMRLQAESR------------------------RSRARSSTDEAPPDSR  181

Query  196  RTKTSDDSGLELDNNNAAMA-IDPVMDGASEIELVFRPHPTLMEKDDSA--QTRYIKTSG  252
                +  +      +++    I+P +      EL+  P     E +D +  + +Y+    
Sbjct  182  SAAAASSTSSVAARHHSRHEFIEPPL----FYELIIEP----AEGEDISPLEHKYLTVPS  233

Query  253  NATVDHLSKYLAVRLALE---ELRSKGESNQMNLDTASEKQYTI  293
            + +V HL KY+ VR+ LE   +L+    S+Q + D   + Q+ +
Sbjct  234  HCSVFHLIKYIWVRVHLEDDADLQEAVLSSQFDNDEVCQVQFAV  277


>PARATL018447
Length=319

 Score = 150 bits (378),  Expect = 2e-40, Method: Compositional matrix adjust.
 Identities = 104/325 (32%), Positives = 167/325 (51%), Gaps = 44/325 (14%)

Query  19   LSLYELQRTPQEAITDGLEIVVSPRSLHSELMCPICLDMLKNTMTTKECLHRFCADCIIT  78
            L+ Y++ R P + + D  E+ +  R ++S+  CP+CL +L +T  TK+CLHRFC +CI  
Sbjct  20   LTPYDMARQPMKRLPDDTEVTIPIRLVNSDFRCPVCLGILHSTHATKDCLHRFCNECISK  79

Query  79   ALRSGNKECPTCRKKLVSKRSLRPDPNFDALISKIYPSRDEYEAHQERVLARINKHNNQQ  138
            +LR G KECP+CR K  S+RSLRPD NFD  I  IYP+R+  EA + ++  +I ++N  +
Sbjct  80   SLRLGKKECPSCRFKCPSRRSLRPDHNFDDFIRTIYPNRESLEASEAKLEEQIMENN--R  137

Query  139  ALSHSIEEGLKIQAMN-RLQRGKKQQIENGSGAEDNGDSSHCSNASTHSNQEA-----GP  192
            AL    ++G++ Q  N ++++G+ +        +D+  +   +    + +Q+A     G 
Sbjct  138  ALIEGFDKGMRRQERNAKMRKGRPR-------PDDDVGTKRKAPEDAYMDQDALQALIGL  190

Query  193  SNKRTKTSDDSGLELDNNNA-AMAIDPVMDGASEIELVFRPH-----PTLMEKDDSAQTR  246
            +N  ++      L      A    I P      E ELV +P+     P L +K       
Sbjct  191  TNASSEWPARQALTTSYEPARKRPIIPSTMTEIEFELVSQPNGNAQLPQLEKK-------  243

Query  247  YIKTSGNATVDHLSKYLAVRLALEELRSKGESNQMNLDTASEKQYTIYIATASGQFTVLN  306
            YIKT+ N T+ HL KY++VRL      + G +       AS+ Q  I +    G    L 
Sbjct  244  YIKTAANCTIQHLCKYISVRL------NTGHN-------ASDIQ--IVVPKTRGHIG-LA  287

Query  307  GSFSLELVSEKYWKVNKPMELYYAP  331
               +L+ + E YWK  + + L Y P
Sbjct  288  PYVTLQFILEHYWKGGRELVLNYMP  312


>NUCSPE044051
Length=346

 Score = 150 bits (378),  Expect = 3e-40, Method: Compositional matrix adjust.
 Identities = 104/325 (32%), Positives = 167/325 (51%), Gaps = 44/325 (14%)

Query  19   LSLYELQRTPQEAITDGLEIVVSPRSLHSELMCPICLDMLKNTMTTKECLHRFCADCIIT  78
            L+ Y++ R P + + D  E+ +  R ++S+  CP+CL +L +T  TK+CLHRFC +CI  
Sbjct  46   LTPYDMARQPMKRLPDDTEVTIPIRLVNSDFRCPVCLGILHSTHATKDCLHRFCNECISK  105

Query  79   ALRSGNKECPTCRKKLVSKRSLRPDPNFDALISKIYPSRDEYEAHQERVLARINKHNNQQ  138
            +LR G KECP+CR K  S+RSLRPD NFD  I  IYP+R+  EA + ++  +I ++N  +
Sbjct  106  SLRLGKKECPSCRFKCPSRRSLRPDHNFDDFIRTIYPNRESLEASEAKLEEQIMENN--R  163

Query  139  ALSHSIEEGLKIQAMN-RLQRGKKQQIENGSGAEDNGDSSHCSNASTHSNQEA-----GP  192
            AL    ++G++ Q  N ++++G+ +        +D+  +   +    + +Q+A     G 
Sbjct  164  ALIEGFDKGMRRQERNAKMRKGRPR-------PDDDVGTKRKAPEDAYMDQDALQALIGL  216

Query  193  SNKRTKTSDDSGLELDNNNA-AMAIDPVMDGASEIELVFRPH-----PTLMEKDDSAQTR  246
            +N  ++      L      A    I P      E ELV +P+     P L +K       
Sbjct  217  TNASSEWPARQALTTSYEPARKRPIIPSTMTEIEFELVSQPNGNAQLPQLEKK-------  269

Query  247  YIKTSGNATVDHLSKYLAVRLALEELRSKGESNQMNLDTASEKQYTIYIATASGQFTVLN  306
            YIKT+ N T+ HL KY++VRL      + G +       AS+ Q  I +    G    L 
Sbjct  270  YIKTAANCTIQHLCKYISVRL------NTGHN-------ASDIQ--IVVPKTRGHIG-LA  313

Query  307  GSFSLELVSEKYWKVNKPMELYYAP  331
               +L+ + E YWK  + + L Y P
Sbjct  314  PYVTLQFILEHYWKGGRELVLNYMP  338


>DIAGRA025890
Length=278

 Score = 147 bits (371),  Expect = 6e-40, Method: Compositional matrix adjust.
 Identities = 70/147 (48%), Positives = 99/147 (67%), Gaps = 3/147 (2%)

Query  17   WELSLYELQRTPQEAITDGLEIVVSPRSLHSELMCPICLDMLKNTMTTKECLHRFCADCI  76
            ++LS +E  R+P   ITD   + +  ++L +E +CPICL +L  TMTTK+CLHRFCA+CI
Sbjct  8    YKLSEFEDSRSPHTTITDDRVVTLPMKALDTEFVCPICLSLLHTTMTTKQCLHRFCAECI  67

Query  77   ITALRSGNKECPTCRKKLVSKRSLRPDPNFDALISKIYPSRDEYEAHQERVLARINKHNN  136
              +LR+GNKECPTCR+   SKRSLR DP+FDA+I  +YP  D Y+  QE++L  I   +N
Sbjct  68   TRSLRAGNKECPTCRQSCPSKRSLRLDPDFDAIIKHVYPDLDVYDQFQEQLLHNIKGFSN  127

Query  137  QQALSHSIEEGLKIQAMNRLQRGKKQQ  163
             +AL    EEG++ Q  ++ +  K  Q
Sbjct  128  TKAL---FEEGVRRQNASQAKNRKSNQ  151


>STRRAT001752
Length=409

 Score = 149 bits (376),  Expect = 2e-39, Method: Compositional matrix adjust.
 Identities = 73/150 (49%), Positives = 99/150 (66%), Gaps = 3/150 (2%)

Query  2    SQAVQTNGTQPLSKTWELSLYELQRTPQEAITDGLEIVVSPRSLHSELMCPICLDMLKNT  61
            S AV+++G++   +   LS Y+  R P         + +  R+L +EL CPICLD+L+ T
Sbjct  7    SGAVESSGSR---QGMALSEYDEIRKPHPIKGGDTTVSIGSRTLKTELTCPICLDLLQTT  63

Query  62   MTTKECLHRFCADCIITALRSGNKECPTCRKKLVSKRSLRPDPNFDALISKIYPSRDEYE  121
            MT+KECLHRFC  CI   L+ GNKECPTCRKKLVSKRSLR D NFD+L++ I+P R  ++
Sbjct  64   MTSKECLHRFCEQCITLCLQRGNKECPTCRKKLVSKRSLRRDENFDSLVNAIFPDRRLFD  123

Query  122  AHQERVLARINKHNNQQALSHSIEEGLKIQ  151
              Q  V A+ ++  N +AL  SI EG+K Q
Sbjct  124  ELQNAVNAKFDEKANLEALQKSIAEGMKAQ  153


>PHYPOL012375
Length=324

 Score = 146 bits (368),  Expect = 4e-39, Method: Compositional matrix adjust.
 Identities = 85/254 (33%), Positives = 137/254 (54%), Gaps = 25/254 (10%)

Query  19   LSLYELQRTPQEAITDGLEIVVSPRSLHSELMCPICLDMLKNTMTTKECLHRFCADCIIT  78
            L+LY++ R P+  + D     ++ R+L+ +L CPICL+++ NT+T  ECLHRFC+ CI  
Sbjct  18   LTLYDMHREPRPPVVDDSFTSIAIRNLNKDLTCPICLNIIHNTLTVMECLHRFCSGCISK  77

Query  79   ALRSGNKECPTCRKKLVSKRSLRPDPNFDALISKIYPSRDEYEAHQERVLARINKHNNQQ  138
            +LR G KECPTCR    ++R+LRPDPNFD+LI  +YP  ++YE  +E  + +IN+    +
Sbjct  78   SLRMGKKECPTCRIPCSTRRNLRPDPNFDSLIRVLYPDLEKYEKQEETRVQQINQEYVAK  137

Query  139  ALSHSIEEGLKIQAMNRLQRG----KKQQIENGSGAEDNGDSSHCSNASTHSNQEAGPSN  194
            A++ S+EEG+K Q   + QR     +K+ I      +   D+                  
Sbjct  138  AVAASVEEGMKRQKQAKRQRDNVKLEKEYIAPKKEKKKEKDA------------------  179

Query  195  KRTKTSDDSGLELDNNNAAMAIDPVMDGASEIELVFRPHPTLMEKDDSAQTR-YIKTSGN  253
            KR K S + GL  + NN       +     E+ +   PHP   EK  +  +R +++    
Sbjct  180  KRPKKSKNGGLPQNTNNNTNIRIGLTLPPDEVSIAVAPHPG--EKTLARLSRPFLRIPAG  237

Query  254  ATVDHLSKYLAVRL  267
            A V HL +++ ++ 
Sbjct  238  ALVTHLIRFVTMKF  251


>SALKVE008551
Length=282

 Score = 144 bits (363),  Expect = 9e-39, Method: Compositional matrix adjust.
 Identities = 88/301 (29%), Positives = 149/301 (50%), Gaps = 69/301 (23%)

Query  18   ELSLYELQR---TPQEAITDGLEIVVSPRSLHSELMCPICLDMLKNTMTTKECLHRFCAD  74
            EL+ YE QR    P E       +V+   +L  EL CP+CL++L  TM TKEC+HRFCA+
Sbjct  19   ELTPYEEQRESVPPAEG-----SVVLGWSTLTDELKCPVCLNLLDRTMVTKECMHRFCAE  73

Query  75   CIITALRSGNKECPTCRKKLVSKRSLRPDPNFDALISKIYPSRDEYEAHQERVLARINKH  134
            CI  +LR G KECPTCRK   S+RSLR D +FD LI+ IYP R+ +EA++++++ ++   
Sbjct  74   CIGKSLRIGKKECPTCRKPCPSRRSLRHDESFDRLITAIYPDRNAFEAYEQQLMEQMALR  133

Query  135  NNQQALSHSIEEGLKIQAMNRLQRGKKQQIENGSGAEDNGDSSHCSNASTHSNQEAGPSN  194
            +N+ + + S+++G+++QA  RL   ++  + +                   S++   P+ 
Sbjct  134  SNRHSFTESVKDGMRLQAQMRLMHSRRSSVRD-------------------SDEATSPTP  174

Query  195  KRTKTSDDSGLELDNNNAAMAIDPVMDGASEIELVFRPHPTLMEKDDSAQTR----YIKT  250
            KR +T+ D+                      I   F PHP     +++   R    +++ 
Sbjct  175  KRPRTTSDT----------------------ITFRFAPHP-----EEATLPRFFRQFLRV  207

Query  251  SGNATVDHLSKYLAVRLALEELRSKGESNQMNLDTASEKQYTIYIATASGQFTVLNGSFS  310
               ATV +L +Y+ +         +G S     D A   ++ +++     +   L  S +
Sbjct  208  DSGATVVYLQEYIQMHW------KEGHS-----DRAGRSRFAVFVQGPDDELLPLKPSTT  256

Query  311  L  311
            L
Sbjct  257  L  257


>ACACAS009761
Length=561

 Score = 149 bits (376),  Expect = 2e-38, Method: Compositional matrix adjust.
 Identities = 77/151 (51%), Positives = 100/151 (66%), Gaps = 4/151 (3%)

Query  19   LSLYELQRTPQEAITD-GLEIVVSPRSLHSELMCPICLDMLKNTMTTKECLHRFCADCII  77
            L+LYE  R P     D      +  R L+ EL CPICL +++ TMT  ECLHRFC +CI 
Sbjct  97   LTLYETYREPIAPPEDPNHTTTLQVRMLNVELTCPICLGIMRQTMTVMECLHRFCDECIS  156

Query  78   TALRSGNKECPTCRKKLVSKRSLRPDPNFDALISKIYPSRDEYEAHQERVLARINKHNNQ  137
              LR G KECPTCR    S+R LRPDPNFDALI+ +YP+ DEYEA ++  +A INK  N+
Sbjct  157  KCLRWGKKECPTCRVHCSSRRHLRPDPNFDALIATVYPNLDEYEAQEQEFIADINKRMNR  216

Query  138  QALSHSIEEGLKIQ-AMNRLQRGK--KQQIE  165
            ++L+ S+E+GL  Q A +R  RGK  K+Q+E
Sbjct  217  KSLTDSVEKGLMRQMAASRGPRGKRDKEQLE  247


>COLSPE018009
Length=353

 Score = 144 bits (364),  Expect = 4e-38, Method: Compositional matrix adjust.
 Identities = 66/143 (46%), Positives = 93/143 (65%), Gaps = 0/143 (0%)

Query  19   LSLYELQRTPQEAITDGLEIVVSPRSLHSELMCPICLDMLKNTMTTKECLHRFCADCIIT  78
            L+LY+L R P+  + +   + +S RSL  EL CPICL +  +TMT K CLHRFCA+CI  
Sbjct  38   LTLYDLVRGPRALLEENTRMTLSERSLTDELSCPICLGVFHDTMTVKACLHRFCAECIEK  97

Query  79   ALRSGNKECPTCRKKLVSKRSLRPDPNFDALISKIYPSRDEYEAHQERVLARINKHNNQQ  138
             +R G KECPTCR  + S+RSLRPD NFDA+IS+I+P+ +EYE   ++++   NK +N  
Sbjct  98   CVRLGKKECPTCRTHISSRRSLRPDSNFDAIISQIFPNLNEYEEQNDKLIEESNKQHNYT  157

Query  139  ALSHSIEEGLKIQAMNRLQRGKK  161
                S+  G + Q  NR ++  K
Sbjct  158  VYQESVARGKQRQKANRTRKTGK  180


>DIPROT020950
Length=399

 Score = 140 bits (354),  Expect = 3e-36, Method: Compositional matrix adjust.
 Identities = 73/152 (48%), Positives = 98/152 (64%), Gaps = 5/152 (3%)

Query  18   ELSLYELQRTPQEAITDGLEIV-VSPRSLHSELMCPICLDMLKNTMTTKECLHRFCADCI  76
            EL+ YEL R P+  + D   +  V+ R L+ EL CPICL +L NTM   +CLHRFC +CI
Sbjct  62   ELAPYELNREPRPMVEDFTVMSKVNFRELNQELTCPICLGLLNNTMMVMDCLHRFCRECI  121

Query  77   ITALRSGNKECPTCRKKLVSKRSLRPDPNFDALISKIYPSRDEYEAHQERVLARINKHNN  136
              +LR GN ECPTCR K  SKRSLRPD N D LI+ IYP++D +E H   ++A I + N 
Sbjct  122  NKSLRLGNHECPTCRTKCASKRSLRPDTNMDLLIAAIYPNQDAFEDHMSGLVANI-QQNT  180

Query  137  QQALSHSIEEGLKIQAMNRLQRGKKQQIENGS  168
              AL   +E+G+K QA   LQ+G +  +++ S
Sbjct  181  IAALGEIVEQGMKRQA---LQKGGRISVKDVS  209


>DIPROT020949
Length=399

 Score = 140 bits (354),  Expect = 3e-36, Method: Compositional matrix adjust.
 Identities = 73/152 (48%), Positives = 98/152 (64%), Gaps = 5/152 (3%)

Query  18   ELSLYELQRTPQEAITDGLEIV-VSPRSLHSELMCPICLDMLKNTMTTKECLHRFCADCI  76
            EL+ YEL R P+  + D   +  V+ R L+ EL CPICL +L NTM   +CLHRFC +CI
Sbjct  62   ELAPYELNREPRPMVEDFTVMSKVNFRELNQELTCPICLGLLNNTMMVMDCLHRFCRECI  121

Query  77   ITALRSGNKECPTCRKKLVSKRSLRPDPNFDALISKIYPSRDEYEAHQERVLARINKHNN  136
              +LR GN ECPTCR K  SKRSLRPD N D LI+ IYP++D +E H   ++A I + N 
Sbjct  122  NKSLRLGNHECPTCRTKCASKRSLRPDTNMDLLIAAIYPNQDAFEDHMSGLVANI-QQNT  180

Query  137  QQALSHSIEEGLKIQAMNRLQRGKKQQIENGS  168
              AL   +E+G+K QA   LQ+G +  +++ S
Sbjct  181  IAALGEIVEQGMKRQA---LQKGGRISVKDVS  209


>DIPROT020948
Length=399

 Score = 140 bits (354),  Expect = 3e-36, Method: Compositional matrix adjust.
 Identities = 73/152 (48%), Positives = 98/152 (64%), Gaps = 5/152 (3%)

Query  18   ELSLYELQRTPQEAITDGLEIV-VSPRSLHSELMCPICLDMLKNTMTTKECLHRFCADCI  76
            EL+ YEL R P+  + D   +  V+ R L+ EL CPICL +L NTM   +CLHRFC +CI
Sbjct  62   ELAPYELNREPRPMVEDFTVMSKVNFRELNQELTCPICLGLLNNTMMVMDCLHRFCRECI  121

Query  77   ITALRSGNKECPTCRKKLVSKRSLRPDPNFDALISKIYPSRDEYEAHQERVLARINKHNN  136
              +LR GN ECPTCR K  SKRSLRPD N D LI+ IYP++D +E H   ++A I + N 
Sbjct  122  NKSLRLGNHECPTCRTKCASKRSLRPDTNMDLLIAAIYPNQDAFEDHMSGLVANI-QQNT  180

Query  137  QQALSHSIEEGLKIQAMNRLQRGKKQQIENGS  168
              AL   +E+G+K QA   LQ+G +  +++ S
Sbjct  181  IAALGEIVEQGMKRQA---LQKGGRISVKDVS  209


>PLAFUN007954
Length=304

 Score = 136 bits (342),  Expect = 2e-35, Method: Compositional matrix adjust.
 Identities = 89/291 (31%), Positives = 134/291 (46%), Gaps = 32/291 (11%)

Query  44   SLHSELMCPICLDMLKNTMTTKECLHRFCADCIITALRSGNKECPTCRKKLVSKRSLRPD  103
            ++  ++ CPICL +L+ T T  ECLHRFCA+CI  +LR G KECP CR K +S+R LR D
Sbjct  40   TIQVQITCPICLGILRQTHTMMECLHRFCAECIEKSLRLGRKECPACRVKCISRRQLRAD  99

Query  104  PNFDALISKIYPSRDEYEAHQERVLARINKH----NNQQALSHSIEEGLKIQAMNRLQRG  159
            P FD +IS +Y   D +EA Q++    I K+     ++  L  S+EEG K QA+ R Q  
Sbjct  100  PRFDRIISAVYSDLDSFEATQDQATEEIAKNAISIGSKSILLQSMEEGKKRQALARKQSQ  159

Query  160  KKQQIENGSGAEDNGDSSHCSNASTHSNQEAGPSNKRTKTSDDSGLELDNNNAAMAIDPV  219
            K++  E+    +   +S      +      +  +N+   T+  S  +    N        
Sbjct  160  KRKSFEDEESPQKRDNSRSKKKTTPTKETNSNSNNRPNTTAQVSKRQRAEEN--------  211

Query  220  MDGASEIELVFRPHPTLMEKDDSAQTRYIKTSGNATVDHLSKYLAVRLALEELRSKGESN  279
                 E + +   HP   E     Q RYI+TS   T+ HLSK++  +    E        
Sbjct  212  ----EEAQCILLLHPNEREL-TQIQNRYIRTSKMITMKHLSKFMCKKFKDRE--------  258

Query  280  QMNLDTASEKQYTIYIATASGQFTVLNGSFSLELVSEKYWKVNKPMELYYA  330
                     K+   Y+  A      L    +L++V    WK    + LYY+
Sbjct  259  ------REWKEIHFYLDQAKNSVP-LGEDVTLDVVERDLWKGKDDIILYYS  302


>PLAFUN014777
Length=310

 Score = 135 bits (339),  Expect = 5e-35, Method: Compositional matrix adjust.
 Identities = 71/172 (41%), Positives = 103/172 (60%), Gaps = 11/172 (6%)

Query  1    MSQAVQTNGTQPLSKTWELSLYELQRTPQEAITDGLEIVVSPRSLHSELMCPICLDMLKN  60
            M++A+      P+   + +SLY+  R P+  I D  +  +  R+L+ E+ CPICL +L +
Sbjct  1    MNEAIPLEKQSPI---YGISLYDYHRKPRAPIVDNSQTTIQIRNLNVEITCPICLGILHD  57

Query  61   TMTTKECLHRFCADCIITALRSG-----NKECPTCRKKLVSKRSLRPDPNFDALISKIYP  115
            TMT  ECLHRFC++CI   LR+G      KECP CR K  S+R LR D NFD +I+ +YP
Sbjct  58   TMTVMECLHRFCSECIEKCLRTGLTNLRRKECPACRVKCTSRRHLRRDTNFDGIIAAVYP  117

Query  116  SRDEYEAHQERVLARINKH---NNQQALSHSIEEGLKIQAMNRLQRGKKQQI  164
              D+YEA QE  + RI K       + L  S+EEG K QAM+  ++ K +++
Sbjct  118  HLDDYEAKQEEEIDRITKDIMGAGAKNLIVSVEEGKKRQAMHARKKRKPEEV  169


>PHYINF008723
Length=388

 Score = 135 bits (339),  Expect = 3e-34, Method: Compositional matrix adjust.
 Identities = 87/266 (33%), Positives = 139/266 (52%), Gaps = 23/266 (9%)

Query  18   ELSLYELQRTPQEAITD-GLEIVVSPRSLHSELMCPICLDMLKNTMTTKECLHRFCADCI  76
            + +L+++ R P+  +TD      +S R L+++L CPICL ++K TM   ECLHRFC +CI
Sbjct  43   DCTLFDIYRQPRAPVTDPNATRTLSVRQLNADLTCPICLGIIKETMVVMECLHRFCGECI  102

Query  77   ITALRSGNKECPTCRKKLVSKRSLRPDPNFDALISKIYPSRDEYEAHQERVLARINKHNN  136
             TA+R  N+ECP+CR  + SKRSLRPD NFDALI KI+P+  E+E ++++++ ++N+  +
Sbjct  103  STAIRHSNRECPSCRIHIPSKRSLRPDANFDALIRKIHPNLAEFERNEDQIIEKVNRTRH  162

Query  137  -QQALSHSIEEGLKIQAMNRLQRGKKQQIENGSGAEDNGDSSHCSNASTHSNQEAGPSNK  195
               A + S   G+  QA  R  R  +++ E  + A  +  ++         +   G S  
Sbjct  163  FHNAYTESARMGVLSQAATR--RNGRKKTEGATSASSSPTNTPSPPVGEKRDSPDGGSPN  220

Query  196  RTKTS------DDSGLELDNNNAAMAIDPVMDGASEIELVFRPHPTLMEKDDSA-----Q  244
             T  S      D+S  +     A+   D V D  +     FR    L+ +D+       +
Sbjct  221  DTAPSSAAASEDESARKKAKIAASKPADTVADRVN-----FR---VLLHEDEQPNAPKLE  272

Query  245  TRYIKTSGNATVDHLSKYLAVRLALE  270
                 TS    + HL K+LA  L L+
Sbjct  273  RTLFTTSPKLKIRHLKKHLAALLKLD  298


>TELSUB009280
Length=305

 Score = 132 bits (333),  Expect = 4e-34, Method: Compositional matrix adjust.
 Identities = 82/224 (37%), Positives = 112/224 (50%), Gaps = 37/224 (17%)

Query  45   LHSELMCPICLDMLKNTMTTKECLHRFCADCIITALRSGNKECPTCRKKLVSKRSLRPDP  104
            L+ EL CP+CL +++N MT  EC+HRFC DCI   LR G KECP+CR K VS+RSLR DP
Sbjct  57   LNVELTCPVCLGIIRNAMTVMECVHRFCEDCITKCLRLGKKECPSCRVKCVSRRSLRRDP  116

Query  105  NFDALISKIYPSRDEYEAHQERVLARINKHNNQQALSHSIEEGLKIQAMNRLQRGKKQQI  164
            NFD +I+ IYP+ +EYEAH                L   IE G                 
Sbjct  117  NFDEIINAIYPNLEEYEAH----------------LDAEIEAG---------------NT  145

Query  165  ENGSGAEDNGD-SSHCSNASTHSNQEAGPSNKRTKTSDDSGLELDNNNAAMAIDPVMDGA  223
            +N +   D G  ++  +     S +   PS+  +K S   G+   N+     +  V+   
Sbjct  146  QNAARLHDEGTVAAKAAAKRIQSERRTYPSHH-SKISRGPGV---NSKQRRELQTVVSHD  201

Query  224  SEIELVFRPHPTLMEKDDSAQTRYIKTSGNATVDHLSKYLAVRL  267
             E   + R HP L  K  S    Y+KTS   TV HL K+L+++L
Sbjct  202  VEFSFILRRHP-LENKLQSLMKEYLKTSRLLTVRHLQKFLSMKL  244


>PLAFUN013793
Length=470

 Score = 135 bits (340),  Expect = 8e-34, Method: Compositional matrix adjust.
 Identities = 71/172 (41%), Positives = 103/172 (60%), Gaps = 11/172 (6%)

Query  1    MSQAVQTNGTQPLSKTWELSLYELQRTPQEAITDGLEIVVSPRSLHSELMCPICLDMLKN  60
            M++A+      P+   + +SLY+  R P+  I D  +  +  R+L+ E+ CPICL +L +
Sbjct  1    MNEAIPLEKQSPI---YGISLYDYHRKPRAPIVDNSQTTIQIRNLNVEITCPICLGILHD  57

Query  61   TMTTKECLHRFCADCIITALRSG-----NKECPTCRKKLVSKRSLRPDPNFDALISKIYP  115
            TMT  ECLHRFC++CI   LR+G      KECP CR K  S+R LR D NFD +I+ +YP
Sbjct  58   TMTVMECLHRFCSECIEKCLRTGLTNLRRKECPACRVKCTSRRHLRRDTNFDGIIAAVYP  117

Query  116  SRDEYEAHQERVLARINKH---NNQQALSHSIEEGLKIQAMNRLQRGKKQQI  164
              D+YEA QE  + RI K       + L  S+EEG K QAM+  ++ K +++
Sbjct  118  HLDDYEAKQEEEIDRITKDIMGAGAKNLIVSVEEGKKRQAMHARKKRKPEEV  169


>TELSUB009279
Length=326

 Score = 131 bits (330),  Expect = 2e-33, Method: Compositional matrix adjust.
 Identities = 84/224 (38%), Positives = 113/224 (50%), Gaps = 37/224 (17%)

Query  45   LHSELMCPICLDMLKNTMTTKECLHRFCADCIITALRSGNKECPTCRKKLVSKRSLRPDP  104
            L+ EL CP+CL +++N MT  EC+HRFC DCI   LR G KECP+CR K VS+RSLR DP
Sbjct  81   LNVELTCPVCLGIIRNAMTVMECVHRFCEDCITKCLRLGKKECPSCRVKCVSRRSLRRDP  140

Query  105  NFDALISKIYPSRDEYEAHQERVLARINKHNNQQALSHSIEEGLKIQAM-NRLQRGKKQQ  163
            NFD +I+ IYP+ +EYEAH +   A I   N Q A     E  +  +A   R+Q  ++  
Sbjct  141  NFDEIINAIYPNLEEYEAHLD---AEIEAGNTQNAARLHDEGTVAAKAAAKRIQSERR--  195

Query  164  IENGSGAEDNGDSSHCSNASTHSNQEAGPSNKRTKTSDDSGLELDNNNAAMAIDPVMDGA  223
                            +  S HS    GP           G+   N+     +  V+   
Sbjct  196  ----------------TYPSHHSKISRGP-----------GV---NSKQRRELQTVVSHD  225

Query  224  SEIELVFRPHPTLMEKDDSAQTRYIKTSGNATVDHLSKYLAVRL  267
             E   + R HP L  K  S    Y+KTS   TV HL K+L+++L
Sbjct  226  VEFSFILRRHP-LENKLQSLMKEYLKTSRLLTVRHLQKFLSMKL  268


>GONPAC003108
Length=272

 Score = 129 bits (325),  Expect = 3e-33, Method: Compositional matrix adjust.
 Identities = 63/136 (46%), Positives = 84/136 (62%), Gaps = 0/136 (0%)

Query  29   QEAITDGLEIVVSPRSLHSELMCPICLDMLKNTMTTKECLHRFCADCIITALRSGNKECP  88
            +E I D     +S R   +EL CPICL +++NT T  ECLHRFCA+CI   LR G KECP
Sbjct  1    REPIQDDRIARISARGFGAELTCPICLGVMRNTSTFMECLHRFCAECIEKYLRLGQKECP  60

Query  89   TCRKKLVSKRSLRPDPNFDALISKIYPSRDEYEAHQERVLARINKHNNQQALSHSIEEGL  148
             CRK   S+RSLRPDP FDALI+ I+P  D YE  +  ++ +IN+  N  A +  IE+ L
Sbjct  61   KCRKHCASRRSLRPDPQFDALIATIHPDIDAYEEAERSLIEKINQEANLSARARVIEDSL  120

Query  149  KIQAMNRLQRGKKQQI  164
              Q   R +R +  ++
Sbjct  121  HRQTSKRPKRAQMPRV  136


>PRIPAC026730
Length=862

 Score = 134 bits (336),  Expect = 2e-32, Method: Compositional matrix adjust.
 Identities = 64/105 (61%), Positives = 77/105 (73%), Gaps = 1/105 (1%)

Query  18   ELSLYELQRTPQEA-ITDGLEIVVSPRSLHSELMCPICLDMLKNTMTTKECLHRFCADCI  76
            EL L +  RT +   +  G  IV++ + L +EL CPICLD+L NTMT+KECLHRFC+DCI
Sbjct  54   ELVLTDYDRTRKVVPLVHGRRIVMNTKILSTELTCPICLDILTNTMTSKECLHRFCSDCI  113

Query  77   ITALRSGNKECPTCRKKLVSKRSLRPDPNFDALISKIYPSRDEYE  121
              AL  GNKECPTCR KLVSKRSLR D NFD LI +I+P R +YE
Sbjct  114  SMALLKGNKECPTCRAKLVSKRSLRHDTNFDELIKRIFPDRQKYE  158


 Score = 38.1 bits (87),  Expect = 1.3, Method: Compositional matrix adjust.
 Identities = 21/73 (29%), Positives = 40/73 (55%), Gaps = 4/73 (5%)

Query  225  EIELVFRPHPTLMEKD---DSAQTRYIKTSGNATVDHLSKYLAVRLALEELRSKGESNQM  281
            EIE   RP  +L+ +    +  + R+I+T  N T++HL ++L  R  LEE+ +K   N++
Sbjct  714  EIEAELRPSASLLSRKVPPECLKIRFIRTQYNTTIEHLCEFLFQRW-LEEVHAKITGNKI  772

Query  282  NLDTASEKQYTIY  294
              D    + + ++
Sbjct  773  APDVPRAEHFYVF  785


>HALSPE014936
Length=325

 Score = 127 bits (318),  Expect = 1e-31, Method: Compositional matrix adjust.
 Identities = 86/266 (32%), Positives = 125/266 (47%), Gaps = 20/266 (8%)

Query  19   LSLYELQRTPQEAITDGLEIVVSP-RSLHSELMCPICLDMLKNTMTTKECLHRFCADCII  77
            L+LY++ R P+  I D   +   P R+L+ EL CP+C+ + KN     ECLHRFC +CI 
Sbjct  19   LTLYDIHRAPRRLIEDPDVLCKIPFRTLNVELQCPVCMSICKNATIVMECLHRFCRECIE  78

Query  78   TALRSGNKECPTCRKKLVSKRSLRPDPNFDALISKIYPSRDEYEAHQERVLARIN-KHNN  136
              LR G KECP CR  + S+RSLRPD NFDALI  IYP  +++E   +  +A  N KH+ 
Sbjct  79   KCLRLGMKECPQCRAHVPSRRSLRPDSNFDALIRTIYPKLEDFEKIMDDKIAEYNQKHHV  138

Query  137  QQALSHSIEEGLKIQAMNRLQRGKKQQIENGSGAEDNGDSSHCSNASTHSNQEAGPSNKR  196
              A   S +     Q  +R Q   ++ +  G    D GD+   +     S ++ G   KR
Sbjct  139  NSAFQQSAQLKRAEQRRSRKQGRTRRSVTPG----DEGDTPSAARDGRRSAEQFGAPPKR  194

Query  197  TKTSDDSGLELDNNNAAMAID-------------PVMDGASEIELVFRPHPTLMEKDDSA  243
             + S   G        + A +                     I  V R HP     +D  
Sbjct  195  ARGSGRGGSRSSYRGGSRASEGGDEEEEEEEEEEEEAASVDLIHFVLRRHPMESSVED-L  253

Query  244  QTRYIKTSGNATVDHLSKYLAVRLAL  269
            + ++++T     V HL K+L  +L L
Sbjct  254  KRQFLRTPPYLKVHHLKKFLCKKLGL  279


>GEMCRY032109
Length=550

 Score = 127 bits (318),  Expect = 2e-30, Method: Compositional matrix adjust.
 Identities = 58/144 (40%), Positives = 91/144 (63%), Gaps = 1/144 (1%)

Query  9    GTQPLSKTWELSLYELQRTPQEAITDGLEIVVSP-RSLHSELMCPICLDMLKNTMTTKEC  67
            G     K+ ++ ++ + +  +  +T+G      P R L++EL CPICL ++++T T  EC
Sbjct  164  GAAGAGKSGKIGVWGVYKPARPILTEGDNRCSIPARLLNAELTCPICLSIVRSTHTFMEC  223

Query  68   LHRFCADCIITALRSGNKECPTCRKKLVSKRSLRPDPNFDALISKIYPSRDEYEAHQERV  127
            LHRFC +CI   LR G KECP CR K+ S+R+LR DP FD LI + YP  D YE  +E  
Sbjct  224  LHRFCQECIEKYLRLGQKECPKCRVKVSSRRALRADPAFDKLIQRFYPDIDAYEEKEEEF  283

Query  128  LARINKHNNQQALSHSIEEGLKIQ  151
            + R+N  ++ +A++ +++EGL+ Q
Sbjct  284  IWRVNAESHSEAMAAAVQEGLQRQ  307


>BIGNAT015875
Length=241

 Score = 121 bits (303),  Expect = 2e-30, Method: Compositional matrix adjust.
 Identities = 74/234 (32%), Positives = 116/234 (50%), Gaps = 41/234 (18%)

Query  37   EIVVSPRSLHSELMCPICLDMLKNTMTTKECLHRFCADCIITALRSGNKECPTCRKKLVS  96
            ++ +  R+L+S+  CPICL +L++TMT  ECLHRFC +CI  ++R G K+CP CR ++ S
Sbjct  5    KVSIKVRTLNSDFTCPICLGILRDTMTVMECLHRFCRECIELSIRMGQKQCPACRTRVPS  64

Query  97   KRSLRPDPNFDALISKIYPSRDEYEAHQERVLARINKHNNQQALSHSIEEGLKIQAMNRL  156
            +R+LR D  FD+LI+KIYP  D+    +E  + ++   +N  A   S+E+G + Q   R 
Sbjct  65   RRNLRKDEYFDSLIAKIYPDLDKVSEEEENEINQLISEHNTGAYIESVEQGCRTQDSTR-  123

Query  157  QRGKKQQIENGSGAEDNGDSSHCSN---ASTHSNQEAGPSNKRTKTSDDSGLELDNNNAA  213
                + ++E   G    G+S H SN    S      A P + R       G  +  N  A
Sbjct  124  ----RTRVEFTGG----GNSRHGSNRKGKSFRGRHVAKPKDMRI------GFRMQPNEDA  169

Query  214  MAIDPVMDGASEIELVFRPHPTLMEKDDSAQTRYIKTSGNATVDHLSKYLAVRL  267
                              P P L       QT+Y++   +AT+  +  YL ++ 
Sbjct  170  KY----------------PLPRL-------QTKYLRCLRSATISQMQSYLNIKF  200


>GEMCRY005155
Length=1071

 Score = 127 bits (320),  Expect = 3e-30, Method: Compositional matrix adjust.
 Identities = 58/144 (40%), Positives = 91/144 (63%), Gaps = 1/144 (1%)

Query  9    GTQPLSKTWELSLYELQRTPQEAITDGLEIVVSP-RSLHSELMCPICLDMLKNTMTTKEC  67
            G     K+ ++ ++ + +  +  +T+G      P R L++EL CPICL ++++T T  EC
Sbjct  134  GAAGAGKSGKIGVWGVYKPARPILTEGDNRCSIPARLLNAELTCPICLSIVRSTHTFMEC  193

Query  68   LHRFCADCIITALRSGNKECPTCRKKLVSKRSLRPDPNFDALISKIYPSRDEYEAHQERV  127
            LHRFC +CI   LR G KECP CR K+ S+R+LR DP FD LI + YP  D YE  +E  
Sbjct  194  LHRFCQECIEKYLRLGQKECPKCRVKVSSRRALRADPAFDKLIQRFYPDIDAYEEKEEEF  253

Query  128  LARINKHNNQQALSHSIEEGLKIQ  151
            + R+N  ++ +A++ +++EGL+ Q
Sbjct  254  IWRVNAESHSEAMAAAVQEGLQRQ  277


>BIGNAT006077
Length=132

 Score = 117 bits (293),  Expect = 4e-30, Method: Compositional matrix adjust.
 Identities = 52/110 (47%), Positives = 75/110 (68%), Gaps = 0/110 (0%)

Query  38   IVVSPRSLHSELMCPICLDMLKNTMTTKECLHRFCADCIITALRSGNKECPTCRKKLVSK  97
            + +  R+L+++L CP+CL +L++TMT   CLHRFCA+CI  +LR G KECP+CR    S+
Sbjct  2    VRIQQRTLNADLTCPVCLGILRDTMTVMNCLHRFCAECIELSLRMGRKECPSCRTSCPSR  61

Query  98   RSLRPDPNFDALISKIYPSRDEYEAHQERVLARINKHNNQQALSHSIEEG  147
            R+LR DP FD LI++IYP  D+ E  Q  +  +I + +N  A   SIE+G
Sbjct  62   RNLRKDPQFDKLIAEIYPDVDKEETQQMEMTKKIIEQHNDTAFVKSIEKG  111


>SPIPUN007233
Length=348

 Score = 122 bits (306),  Expect = 9e-30, Method: Compositional matrix adjust.
 Identities = 67/156 (43%), Positives = 84/156 (54%), Gaps = 1/156 (1%)

Query  19   LSLYELQRTPQEAITDGLEIVVSPRSLHSELMCPICLDMLKNTMTTKECLHRFCADCIIT  78
            LS YE QR P   ITD  ++ +  + L  E  CP+C ++L+ TM T EC+HRFC  CI  
Sbjct  35   LSAYEKQRPPIPIITDDTQVTLPLKVLSEEFTCPVCRNILQQTMVTVECMHRFCYACIRE  94

Query  79   ALRSGNKECPTCRKKLVSKRSLRPDPNFDALISKIYPSRDEYEAHQERVLARINKHNNQQ  138
            AL  GNKECP CR++  S R+LRPD  FD +I  IYPS    E      L  I   +   
Sbjct  95   ALFKGNKECPACRRECHSMRNLRPDTRFDEIIRMIYPSLGSSETEDATELDSIIARSTFN  154

Query  139  ALSHSIEEGLKIQAMNRLQRGKKQQIENGSGAEDNG  174
             L    EEG+K Q M R  RG K+    G+    NG
Sbjct  155  -LRKMYEEGIKRQEMVRKGRGVKRSTTVGAADCANG  189


>DIAGRA000721
Length=306

 Score = 120 bits (302),  Expect = 1e-29, Method: Compositional matrix adjust.
 Identities = 65/137 (47%), Positives = 83/137 (61%), Gaps = 1/137 (1%)

Query  19   LSLYELQRTPQEAITDGLEIVVSPRSLHSELMCPICLDMLKNTMTTKECLHRFCADCIIT  78
            L+ YELQRT Q A      I +    L  +L CPICL +L  TMTTK+CLHRFC +CI  
Sbjct  13   LTEYELQRTSQTAGAGETIIELPFFELMDQLKCPICLSILTETMTTKDCLHRFCNECISK  72

Query  79   ALRSGNKECPTCRKKLVSKRSLRPDPNFDALISKIYPSRDEYEAHQERVLARINKHNNQQ  138
             L+   KECPTCRKK+ S R LR D NFD L+S +YP +   E  +  +L +I + ++Q 
Sbjct  73   CLQV-KKECPTCRKKIPSHRHLRRDENFDRLVSTLYPDQSVLEQRELEILEKIKQVSSQT  131

Query  139  ALSHSIEEGLKIQAMNR  155
            A   S EEG K Q  N+
Sbjct  132  AFQESYEEGCKSQDQNK  148


>MNELEI002937
Length=214

 Score = 116 bits (291),  Expect = 6e-29, Method: Compositional matrix adjust.
 Identities = 78/234 (33%), Positives = 124/234 (53%), Gaps = 25/234 (11%)

Query  102  PDPNFDALISKIYPSRDEYEAHQERVLARINKHNNQQALSHSIEEGLKIQAMNRLQRGKK  161
            PDPNFD L+SKIYP+R++YE  QE++ + I KH++Q +    +EE LK+QA     R  K
Sbjct  1    PDPNFDKLMSKIYPNREDYEQQQEQMFSAITKHHSQLSFQACVEESLKVQAST---RHSK  57

Query  162  QQIENGSGAEDNGDSSHCSNASTHSNQEAGPSNKRTKTSDDSGLELDNNNAAMAIDPVMD  221
             Q+ +  G+ D    S        S+ E   SNKR++    S   L+ +        V D
Sbjct  58   VQLASIDGSSDTMRWS-----GGQSSDEETSSNKRSRVCSASEDSLEGS--------VSD  104

Query  222  GASE-IELVFRPHPTLMEKDDSAQTRYIKTSGNATVDHLSKYLAVRLALEELR---SKGE  277
             A E +E++ +P  T    + +A++RY+KT+ NA++ H+ +YL VR    E R   S+G 
Sbjct  105  TAEETVEIILKPRNT----NSTAESRYLKTTINASIHHIKRYLIVRTPQAEGRTPSSEGA  160

Query  278  SNQMNLDTASEKQYTIYIATASGQFTVLNGSFSLELVSEKYWKVNKPMELYYAP  331
            + Q+     +E  + I +    G    L  + +LE V + Y     P+E+Y+AP
Sbjct  161  TAQLPPQPPTETNFIITV-IHDGNHVTLPNNMTLETVLDSYCNEECPLEMYFAP  213


>PRIPAC009193
Length=801

 Score = 123 bits (309),  Expect = 7e-29, Method: Compositional matrix adjust.
 Identities = 59/105 (56%), Positives = 75/105 (71%), Gaps = 2/105 (2%)

Query  18   ELSLYELQRTPQEA-ITDGLEIVVSPRSLHSELMCPICLDMLKNTMTTKECLHRFCADCI  76
            EL L E  +T Q   +  G  +V+S + L +E  CPICLD+L NTMTTK+CLHRFC +CI
Sbjct  28   ELVLNEYDKTRQVVPLVHGRSVVMSTKLLSTEFTCPICLDLLTNTMTTKDCLHRFCYECI  87

Query  77   ITALRSGNKECPTCRKKLVSKRSLRPDPNFDALISKIYPSRDEYE  121
              A++ GN+ECPTCR KLVS R+LR D NFD +I +IYP R +YE
Sbjct  88   SQAIK-GNRECPTCRTKLVSMRNLRHDRNFDEMIKRIYPDRRKYE  131


>ACACAS007310
Length=271

 Score = 117 bits (293),  Expect = 1e-28, Method: Compositional matrix adjust.
 Identities = 87/280 (31%), Positives = 130/280 (46%), Gaps = 32/280 (11%)

Query  62   MTTKECLHRFCADCIITALRSGNKECPTCRKKLVSKRSLRPDPNFDALISKIYPSRDEYE  121
            MT  ECLHRFCA+CI   LR G +ECPTCR    S+R LRPDP FDALI+ +YP+ DEYE
Sbjct  1    MTLMECLHRFCAECISKCLRVGKRECPTCRVHCSSRRQLRPDPEFDALIASVYPNLDEYE  60

Query  122  AHQERVLARINKHNNQQA-LSHSIEEG-LKIQAMNRLQRGKKQQIENGSGAEDNGDSSHC  179
            A +E  +A +NK  + Q+ L+ S+++G L+ ++       +K++    +         H 
Sbjct  61   AQEEEFIADLNKKMSCQSHLTESVQKGILRQRSATSAAATRKRKASAATFIAKPAIFHHL  120

Query  180  SNASTHSNQEAG---PSNKRTKTSDDSGLELDNNNAAMAIDPVMDGASEIELVFRPHPTL  236
                T S +  G   PS+++T        E   N   +           +  +  P P +
Sbjct  121  YFTITPSQRHHGSIEPSDQKTTRPGTEQAESLLNTEDL-----------VSFLLLPRPDM  169

Query  237  --MEKDDSAQTR-YIKTSGNATVDHLSKYLAVRLALEELRSKGESNQMNLDTASEKQYTI  293
                 D  A  R Y+ TS   TV H+  +LA +  L  L + G      +  A+    T 
Sbjct  170  RRTAADGFALERPYVSTSPKVTVKHIEAFLASKFPL--LLTPGSQAHFVISVATSPSSTT  227

Query  294  ----YIATASGQFTVLNGSFSLELVSEKYWKVNKPMELYY  329
                Y+   +G  T+ +      LVSE +      + LYY
Sbjct  228  EDAEYVDLEAGDKTIDD------LVSE-FGTPGSTLTLYY  260


>TELSPE030526
Length=312

 Score = 115 bits (289),  Expect = 9e-28, Method: Compositional matrix adjust.
 Identities = 82/242 (34%), Positives = 112/242 (46%), Gaps = 35/242 (14%)

Query  29   QEAITDGLEIVVSPRSLHSELMCPICLDMLKNTMTTKECLHRFCADCIITALRSGNKECP  88
            ++ ITD          L+ EL CP+CL ++ N+MT  ECLHRFCA CI   LR G KECP
Sbjct  47   RKLITDDRTTTAPIPLLNVELTCPVCLGIITNSMTVMECLHRFCAQCITKCLRLGKKECP  106

Query  89   TCRKKLVSKRSLRPDPNFDALISKIYPSRDEYEAHQERVLARINKHNNQQALSHSIEEGL  148
            +CR K VSKRSLR DP FD +I+K+YP+ ++YEA                 L  SIE   
Sbjct  107  SCRVKCVSKRSLRRDPTFDEIINKLYPNLEKYEAD----------------LDASIEADN  150

Query  149  KIQAMNRLQRGKKQQIENGSGAEDNGDSSHCSNASTHSNQEAGPSNKRTKTSDDSGLELD  208
               A  RL         +  G      ++    A   SN +    N+        G    
Sbjct  151  ATNAA-RL---------HAEGTSAAKAAAKRLAAERRSNPQPVKINR--------GPAGA  192

Query  209  NNNAAMAIDPVMDGASEIELVFRPHPTLMEKDDSAQTRYIKTSGNATVDHLSKYLAVRLA  268
            +      +  V+    E   + R HP L  K  S    Y+KTS   T+ H+ K+L+++L 
Sbjct  193  SKRQRRELQTVVSHDVEFSFILRRHP-LENKLHSLMKEYLKTSRLLTIRHIQKFLSMKLQ  251

Query  269  LE  270
             E
Sbjct  252  WE  253


>PYGBIF007748
Length=141

 Score = 110 bits (274),  Expect = 2e-27, Method: Compositional matrix adjust.
 Identities = 50/85 (59%), Positives = 59/85 (69%), Gaps = 0/85 (0%)

Query  19   LSLYELQRTPQEAITDGLEIVVSPRSLHSELMCPICLDMLKNTMTTKECLHRFCADCIIT  78
            L+LYE  R P   IT   E+ +  R+L+ E  CPICL +L+NTMT  ECLHRFC DCI +
Sbjct  56   LTLYEYHRKPTPVITSSQEVTLQIRTLNQEFQCPICLQILRNTMTVMECLHRFCDDCISS  115

Query  79   ALRSGNKECPTCRKKLVSKRSLRPD  103
             LR G KECPTCR +  SKRSLRPD
Sbjct  116  CLRYGKKECPTCRCRCPSKRSLRPD  140


>CYAPAR002182
Length=358

 Score = 114 bits (285),  Expect = 8e-27, Method: Compositional matrix adjust.
 Identities = 62/134 (46%), Positives = 86/134 (64%), Gaps = 6/134 (4%)

Query  16   TWELSLYELQR--TPQEAITDGLEIVVSPRSLHSELMCPICLDMLKNTMTTKECLHRFCA  73
            T EL+ ++L R   P++A  D + + V  R++  EL CPICL ++ N  +  EC+HRFCA
Sbjct  42   TLELTKWDLARPVVPEQA--DRV-VTVGQRAIDIELTCPICLSIMDNPYSVMECMHRFCA  98

Query  74   DCIITALRSGNKECPTCRKKLVSKRSLRPDPNFDALISKIYPSRDEYEAHQERVLARINK  133
            +CI  A+R+  KECPTCR ++VSKRSLRPDP F  LI   YP+  E+EA Q+  L  I  
Sbjct  99   ECINRAIRANIKECPTCRVRIVSKRSLRPDPQFAGLIRAFYPNLAEHEAMQQAQLKEILA  158

Query  134  HNNQ-QALSHSIEE  146
            ++   +AL  S EE
Sbjct  159  NSPHYRALLKSCEE  172


>GEFOKE013742
Length=308

 Score = 111 bits (277),  Expect = 5e-26, Method: Compositional matrix adjust.
 Identities = 79/260 (30%), Positives = 122/260 (47%), Gaps = 16/260 (6%)

Query  18   ELSLYELQRTPQEAITDGLEIVVSPRSLHSELMCPICLDMLKNTMTTKECLHRFCADCII  77
            +++ +++   P+    DG    V+ R+++ EL CP+CL +L   +   EC+HRFC DCI 
Sbjct  8    DITPWQIHCPPRPKCADGHTTSVAARAMNVELTCPVCLGLLDKPVAVMECMHRFCEDCIS  67

Query  78   TALRSGNKECPTCRKKLVSKRSLRPDPNFDALISKIYPSRDEYEAH--QERVLARINKHN  135
             ++R G KECP CR K  S+RSLR DP F  LI+ +YP+R++++A      + A +  H 
Sbjct  68   KSIRVGKKECPACRVKCASRRSLRSDPAFAELIATLYPNREDFDAGLVPNALSAALLAHP  127

Query  136  NQQALSHSIEEGLKIQAMNRLQRGKKQQIENGSGAEDNGDSSHCSNASTHSNQEAGP--S  193
             + A       G       R +R       +   AE + D        +   + A P  S
Sbjct  128  TRAARLQQQPHGSGSIGQRRRKRDDSSGDSDEPAAESDEDDGFDDAIPSVVYKAATPRVS  187

Query  194  NKRTKTSDDSGLELDNNNAAMAIDPVMDGA-SEIELVFRPHP-----TLMEKDDSAQTRY  247
              R               A  A   V+ GA  EI+L+   +P     T ++K       +
Sbjct  188  KPRAPRVQKPRSAPAAAPAPPAKKRVVIGARQEIDLLLLLYPQESRLTGLDKP------F  241

Query  248  IKTSGNATVDHLSKYLAVRL  267
            ++TS   TV HL KYLA +L
Sbjct  242  LRTSSAVTVFHLCKYLAQKL  261


>GEMCRY017906
Length=1935

 Score = 115 bits (288),  Expect = 6e-26, Method: Compositional matrix adjust.
 Identities = 49/106 (46%), Positives = 71/106 (67%), Gaps = 2/106 (2%)

Query  43   RSLHSELMCPICLDMLKNTMTTKECLHRFCADCIITALRSGNKECPTCRKKLVSKRSLRP  102
            R L+ EL CPICL +++   T K CLHRFCA+CI   LR G KECP CR K+ S+R+L+P
Sbjct  81   RLLNEELTCPICLSIVRKCQTFKTCLHRFCAECIQKYLRLGQKECPQCRVKVPSRRALQP  140

Query  103  DPNFDALISKIYPSRDEYEAHQERVLARINKHNNQQALSHSIEEGL  148
            DP FD +++  YP  D +E  +E  + RIN+  +   ++ +I+EG+
Sbjct  141  DPAFDKMVATFYPDSDLFEEKEEECIVRINQ--DSHFVAAAIQEGM  184


>GEMCRY004261
Length=2787

 Score = 115 bits (287),  Expect = 8e-26, Method: Compositional matrix adjust.
 Identities = 50/110 (45%), Positives = 73/110 (66%), Gaps = 2/110 (2%)

Query  43   RSLHSELMCPICLDMLKNTMTTKECLHRFCADCIITALRSGNKECPTCRKKLVSKRSLRP  102
            R L+ EL CPICL +++   T K CLHRFCA+CI   LR G KECP CR K+ S+R+L+P
Sbjct  81   RLLNEELTCPICLSIVRKCQTFKTCLHRFCAECIQKYLRLGQKECPQCRVKVPSRRALQP  140

Query  103  DPNFDALISKIYPSRDEYEAHQERVLARINKHNNQQALSHSIEEGLKIQA  152
            DP FD +++  YP  D +E  +E  + RIN+  +   ++ +I+EG+  Q+
Sbjct  141  DPAFDKMVATFYPDSDLFEEKEEECIVRINQ--DSHFVAAAIQEGMLRQS  188


>HYPCAT010427
Length=300

 Score = 110 bits (274),  Expect = 1e-25, Method: Compositional matrix adjust.
 Identities = 77/255 (30%), Positives = 123/255 (48%), Gaps = 32/255 (13%)

Query  75   CIITALRSGNKECPTCRKKLVSKRSLRPDPNFDALISKIYPSRDEYEAHQERVLARINKH  134
            CI  +LR G KECP+CR  + SKRSLRPDPNFDALI+ +YP+ + YE  +E++   +NK 
Sbjct  67   CITKSLRVGRKECPSCRIHVPSKRSLRPDPNFDALIATLYPNLEAYEQQEEKLFEEMNKR  126

Query  135  NNQQALSHSIEEGLKIQAMNRLQRGKKQQIENGSGAEDNGDSSHCSNASTHSNQEAGPSN  194
                A +H+ ++G + Q  NR +R    Q    +     G+++     +    ++A PS 
Sbjct  127  AVVNAFAHACKKGQERQLANRRKRSLPAQPSRPAP----GETAKSKQGNIAGTKQAEPS-  181

Query  195  KRTKTSDDSGLELDNNNAAMAIDPVMDGASEIELVFRPHPTLMEKDDSAQTRYIKTSGNA  254
               +T++ S       N    IDP    A  I+ + R HP L  +       +++TS   
Sbjct  182  ---RTAEKSKRIKRETN--WQIDP----AEMIDFILRKHP-LENRVKKLDREFLRTSKQI  231

Query  255  TVDHLSKYLAVRLALEELRSKGESNQMNLDTASEKQYTIYIATASGQFTVLNGSFSLELV  314
             V HL ++L  +L           N  N D      + I I    G+  +L+   ++  +
Sbjct  232  RVGHLLRFLGKKL-----------NHENHD-----DFEI-IMLLGGKGLILDTRLTIREL  274

Query  315  SEKYWKVNKPMELYY  329
            S+ +W   K M L+Y
Sbjct  275  SQNFWDDRKEMVLHY  289


>VITBRA005869
Length=456

 Score = 112 bits (280),  Expect = 2e-25, Method: Compositional matrix adjust.
 Identities = 52/129 (40%), Positives = 78/129 (60%), Gaps = 10/129 (8%)

Query  18   ELSLYELQRTPQ----------EAITDGLEIVVSPRSLHSELMCPICLDMLKNTMTTKEC  67
            +L LY++ R+P+           AI       ++  +L+ +L CP+CL +L  T T K C
Sbjct  31   DLELYDMYRSPRIPEAPDSDSGVAIDLSRMTTLTGSNLNVDLTCPVCLGILTKTTTVKVC  90

Query  68   LHRFCADCIITALRSGNKECPTCRKKLVSKRSLRPDPNFDALISKIYPSRDEYEAHQERV  127
            LHRFCA CI   LR G +ECPTCR  + S+R LR DP FD ++ +++P+ + YE H E++
Sbjct  91   LHRFCASCIEKCLRIGKRECPTCRVHISSRRMLRSDPTFDKMVKRLFPNVEAYEEHHEKL  150

Query  128  LARINKHNN  136
            + + NK NN
Sbjct  151  VEQSNKKNN  159


>MARPOL001978
Length=577

 Score = 113 bits (282),  Expect = 2e-25, Method: Compositional matrix adjust.
 Identities = 66/146 (45%), Positives = 83/146 (57%), Gaps = 13/146 (9%)

Query  37   EIVVSPRSLHSELMCPICLDMLKNTMTTKECLHRFCADCIITALRSGNKECPTCRKKLVS  96
            E V   R +H  + CPICL +L+NT T  ECLHRFC +CI  A+R G KECPTCR    S
Sbjct  47   EKVYRSRDIHEVMRCPICLGILRNTRTVMECLHRFCRECIDKAMRLGRKECPTCRAHCAS  106

Query  97   KRSLRPDPNFDALISKIYPSRDEYEAHQERVLARINKHNNQ-QALSHSIEEGLKIQ--AM  153
            +RSLR DP FDALI+ ++P  ++    +  +L      N Q QA    IEE  K Q  AM
Sbjct  107  RRSLRDDPQFDALIAAMFPDIEQIREEESTLLEETLISNRQTQA---KIEEAFKRQSEAM  163

Query  154  NRLQR----GKKQQI---ENGSGAED  172
             R +R    G K +I     G+G ED
Sbjct  164  ARFKRPKSVGSKTRIATYSKGAGCED  189


>NUTLON006664
Length=221

 Score = 107 bits (267),  Expect = 2e-25, Method: Compositional matrix adjust.
 Identities = 52/142 (37%), Positives = 83/142 (58%), Gaps = 0/142 (0%)

Query  15   KTWELSLYELQRTPQEAITDGLEIVVSPRSLHSELMCPICLDMLKNTMTTKECLHRFCAD  74
            K  +L+ Y+L+R  +  ++D  E+ VS   L +   CP+CL +++ ++  K C+HRFC  
Sbjct  9    KMMKLNEYDLRREIRPVVSDDREVSVSLTPLVNNFNCPVCLQIIRKSVFVKACMHRFCDA  68

Query  75   CIITALRSGNKECPTCRKKLVSKRSLRPDPNFDALISKIYPSRDEYEAHQERVLARINKH  134
            CI  +L+ G +ECP CR K  S R LR DP FDALI  +    D YE  +E+ +  +N+ 
Sbjct  69   CIERSLQLGKRECPACRSKCASHRDLRHDPRFDALIELVLTDVDAYEEQREQHVLSLNQD  128

Query  135  NNQQALSHSIEEGLKIQAMNRL  156
               +++   +++ L  Q MNRL
Sbjct  129  ATYKSVLDKMKDTLLKQNMNRL  150


>LAPGUS038264
Length=327

 Score = 109 bits (273),  Expect = 3e-25, Method: Compositional matrix adjust.
 Identities = 76/254 (30%), Positives = 119/254 (47%), Gaps = 56/254 (22%)

Query  18   ELSLYELQRTPQEAITDGLEIVVSPRSLHSELMCPICLDMLKNTMTTKECLHRFCADCII  77
            +++ Y+ +R  ++ +T   EI +  +  +S L CP+CL ++ N  T  ECLHRFC++CI 
Sbjct  50   KITEYDQRRKIRKVVTGKQEICL--QDFNSSLTCPVCLGIIHNATTVMECLHRFCSNCIE  107

Query  78   TALRSGNKECPTCRKKLVSKRSLRPDPNFDALISKIYPSRDEYEAHQERVLARINKHNNQ  137
            TALR G+K CP+CR    S+R+LR D  FD LI   YP  ++ +A Q  ++ +I +  N 
Sbjct  108  TALRLGSKNCPSCRVPCPSRRNLRKDRVFDELIGVFYPDLEQADAQQAAMVQQILESRNT  167

Query  138  QALSHSIEEGLKIQAMNRLQRGKKQQIENGSGAEDNGDSSHCSNASTHSNQEAGPSNKRT  197
            Q  + +      ++A   +Q   K+  E  SG+  NG S    N                
Sbjct  168  QHAAFAA----TVRAKQNIQSQAKKDKEQRSGS--NGSSDRKVN----------------  205

Query  198  KTSDDSGLELDNNNAAMAIDPVMDGASEIELVFRPHPTLMEKDDSA---QTRYIKTSGNA  254
                                      SEIE   RP     E +DS+     ++++TS   
Sbjct  206  -------------------------HSEIEFCLRP----AESEDSSLQLAKQFLRTSRQI  236

Query  255  TVDHLSKYLAVRLA  268
            T+ HL K+LA +L 
Sbjct  237  TISHLCKFLAKKLG  250


>LAPGUS038267
Length=323

 Score = 109 bits (272),  Expect = 3e-25, Method: Compositional matrix adjust.
 Identities = 76/254 (30%), Positives = 119/254 (47%), Gaps = 56/254 (22%)

Query  18   ELSLYELQRTPQEAITDGLEIVVSPRSLHSELMCPICLDMLKNTMTTKECLHRFCADCII  77
            +++ Y+ +R  ++ +T   EI +  +  +S L CP+CL ++ N  T  ECLHRFC++CI 
Sbjct  46   KITEYDQRRKIRKVVTGKQEICL--QDFNSSLTCPVCLGIIHNATTVMECLHRFCSNCIE  103

Query  78   TALRSGNKECPTCRKKLVSKRSLRPDPNFDALISKIYPSRDEYEAHQERVLARINKHNNQ  137
            TALR G+K CP+CR    S+R+LR D  FD LI   YP  ++ +A Q  ++ +I +  N 
Sbjct  104  TALRLGSKNCPSCRVPCPSRRNLRKDRVFDELIGVFYPDLEQADAQQAAMVQQILESRNT  163

Query  138  QALSHSIEEGLKIQAMNRLQRGKKQQIENGSGAEDNGDSSHCSNASTHSNQEAGPSNKRT  197
            Q  + +      ++A   +Q   K+  E  SG+  NG S    N                
Sbjct  164  QHAAFAA----TVRAKQNIQSQAKKDKEQRSGS--NGSSDRKVN----------------  201

Query  198  KTSDDSGLELDNNNAAMAIDPVMDGASEIELVFRPHPTLMEKDDSA---QTRYIKTSGNA  254
                                      SEIE   RP     E +DS+     ++++TS   
Sbjct  202  -------------------------HSEIEFCLRP----AESEDSSLQLAKQFLRTSRQI  232

Query  255  TVDHLSKYLAVRLA  268
            T+ HL K+LA +L 
Sbjct  233  TISHLCKFLAKKLG  246


>MONBRE008209
Length=91

 Score = 102 bits (253),  Expect = 8e-25, Method: Compositional matrix adjust.
 Identities = 47/91 (52%), Positives = 59/91 (65%), Gaps = 0/91 (0%)

Query  51   CPICLDMLKNTMTTKECLHRFCADCIITALRSGNKECPTCRKKLVSKRSLRPDPNFDALI  110
            C +CL++L+NTMT KECLHRFC DCI  +LR G KECPTCR    S+RSLR D   D +I
Sbjct  1    CAVCLNLLENTMTMKECLHRFCNDCIEKSLRLGRKECPTCRTSCPSRRSLRHDARIDGII  60

Query  111  SKIYPSRDEYEAHQERVLARINKHNNQQALS  141
              +YP R EYE  Q++V + +        LS
Sbjct  61   HALYPDRQEYERMQDQVCSSLRYSRTSSTLS  91


>CHRVEL010835
Length=628

 Score = 111 bits (277),  Expect = 1e-24, Method: Compositional matrix adjust.
 Identities = 43/83 (52%), Positives = 60/83 (72%), Gaps = 0/83 (0%)

Query  44   SLHSELMCPICLDMLKNTMTTKECLHRFCADCIITALRSGNKECPTCRKKLVSKRSLRPD  103
            +L  EL+CPICL  LK T+T K CLHRFCA+CI   LRSG +ECP CR ++ S+R  RPD
Sbjct  97   TLDKELVCPICLGYLKQTVTIKACLHRFCAECIEKCLRSGGRECPQCRFRIGSRRECRPD  156

Query  104  PNFDALISKIYPSRDEYEAHQER  126
            P +D ++ +++P  +E+E  QE+
Sbjct  157  PIYDGMVRRLFPDVEEFERQQEQ  179


>CYCPAN017081
Length=436

 Score = 109 bits (272),  Expect = 2e-24, Method: Compositional matrix adjust.
 Identities = 44/84 (52%), Positives = 58/84 (69%), Gaps = 0/84 (0%)

Query  38   IVVSPRSLHSELMCPICLDMLKNTMTTKECLHRFCADCIITALRSGNKECPTCRKKLVSK  97
            ++V    +  E+ CPICL +++ T T  ECLHRFC +CI  ++R GN ECP CR    S+
Sbjct  30   VLVKLSDIRKEVQCPICLGIIRKTRTVMECLHRFCRECIDKSMRLGNNECPACRTHCASR  89

Query  98   RSLRPDPNFDALISKIYPSRDEYE  121
            RSLR DPN+DALI+ IYP  D+YE
Sbjct  90   RSLRDDPNYDALIAAIYPDLDKYE  113


>CYCPAN008553
Length=394

 Score = 108 bits (270),  Expect = 2e-24, Method: Compositional matrix adjust.
 Identities = 44/83 (53%), Positives = 59/83 (71%), Gaps = 0/83 (0%)

Query  38   IVVSPRSLHSELMCPICLDMLKNTMTTKECLHRFCADCIITALRSGNKECPTCRKKLVSK  97
            ++V+  ++  E+ CPICL +++ T T  ECLHRFC DCI  ++R GN ECP CR    S+
Sbjct  295  VLVNLSAIREEMQCPICLGIIRKTRTVMECLHRFCRDCIDKSMRLGNNECPACRTHCASR  354

Query  98   RSLRPDPNFDALISKIYPSRDEY  120
            RSLR DPN+DALI+ IYP  D+Y
Sbjct  355  RSLRDDPNYDALIAAIYPDLDKY  377


>SORBIC038608
Length=485

 Score = 109 bits (272),  Expect = 2e-24, Method: Compositional matrix adjust.
 Identities = 53/121 (44%), Positives = 74/121 (61%), Gaps = 14/121 (12%)

Query  38   IVVSPRSLHSELMCPICLDMLKNTMTTKECLHRFCADCIITALRSGNKECPTCRKKLVSK  97
            ++V    +  E+ CPICL +++ T T  ECLHRFC DCI  ++R GN ECPTCR    S+
Sbjct  100  MLVKLAEIRKEVQCPICLGIIRKTRTVMECLHRFCRDCIDKSMRLGNNECPTCRTHCASR  159

Query  98   RSLRPDPNFDALISKIYPSRDEYE------AHQERVLARINKHNNQQALSHSIEEGLKIQ  151
            RSLR DP +DALI+ +YP  D+YE      + QER+      HN +  +  +IEE  + Q
Sbjct  160  RSLRDDPKYDALIAALYPDIDKYEEEEFAFSEQERI------HNKK--IQETIEETFRRQ  211

Query  152  A  152
            +
Sbjct  212  S  212


>MARPOL001981
Length=572

 Score = 109 bits (273),  Expect = 3e-24, Method: Compositional matrix adjust.
 Identities = 62/135 (46%), Positives = 81/135 (60%), Gaps = 12/135 (9%)

Query  48   ELM-CPICLDMLKNTMTTKECLHRFCADCIITALRSGNKECPTCRKKLVSKRSLRPDPNF  106
            ELM CPICL +L+NT T  ECLHRFC +CI  A+R G KECPTCR    S+RSLR DP+F
Sbjct  52   ELMRCPICLGILRNTRTVMECLHRFCRECIDKAMRLGRKECPTCRAHCASRRSLRDDPHF  111

Query  107  DALISKIYPSRDEYEAHQERVLARINKHNNQQALSHSIEEGLKIQ--AMNRLQR----GK  160
            DALI+ ++P  ++ +  +  +L      N Q      IEE +K Q  A+ R +R    G 
Sbjct  112  DALIAAMFPDIEKLQKEESTLLEETLISNRQT--QKKIEEAVKRQSEAVARFKRPKSVGS  169

Query  161  KQQI---ENGSGAED  172
            K +I     G+G ED
Sbjct  170  KTRIATYSRGAGCED  184


>MARPOL001980
Length=572

 Score = 109 bits (273),  Expect = 3e-24, Method: Compositional matrix adjust.
 Identities = 62/135 (46%), Positives = 81/135 (60%), Gaps = 12/135 (9%)

Query  48   ELM-CPICLDMLKNTMTTKECLHRFCADCIITALRSGNKECPTCRKKLVSKRSLRPDPNF  106
            ELM CPICL +L+NT T  ECLHRFC +CI  A+R G KECPTCR    S+RSLR DP+F
Sbjct  52   ELMRCPICLGILRNTRTVMECLHRFCRECIDKAMRLGRKECPTCRAHCASRRSLRDDPHF  111

Query  107  DALISKIYPSRDEYEAHQERVLARINKHNNQQALSHSIEEGLKIQ--AMNRLQR----GK  160
            DALI+ ++P  ++ +  +  +L      N Q      IEE +K Q  A+ R +R    G 
Sbjct  112  DALIAAMFPDIEKLQKEESTLLEETLISNRQT--QKKIEEAVKRQSEAVARFKRPKSVGS  169

Query  161  KQQI---ENGSGAED  172
            K +I     G+G ED
Sbjct  170  KTRIATYSRGAGCED  184


>GUITHE015976
Length=81

 Score = 99.4 bits (246),  Expect = 5e-24, Method: Composition-based stats.
 Identities = 42/81 (52%), Positives = 55/81 (68%), Gaps = 0/81 (0%)

Query  51   CPICLDMLKNTMTTKECLHRFCADCIITALRSGNKECPTCRKKLVSKRSLRPDPNFDALI  110
            CPICL ++++T T  ECLHRFC +CI   LR G KECP CR K+ S+R+LR DP FD LI
Sbjct  1    CPICLSIVRSTHTFMECLHRFCQECIEKYLRLGQKECPKCRVKVSSRRALRADPQFDKLI  60

Query  111  SKIYPSRDEYEAHQERVLARI  131
               YP  D YE  +E  ++++
Sbjct  61   QAFYPDIDAYEEKEEEFISKV  81


>NEPPYR006495
Length=279

 Score = 105 bits (261),  Expect = 6e-24, Method: Compositional matrix adjust.
 Identities = 53/110 (48%), Positives = 69/110 (63%), Gaps = 4/110 (4%)

Query  30   EAITDGLEIVVSPRSLHSELMCPICLDMLKNTMTTKECLHRFCADCIITALRSGNKECPT  89
            E  +D L + V    L +E  CPIC+D+++N+    ECLHRFC +CI TALR  N ECP+
Sbjct  9    EPPSDMLRVNV--HKLKNETKCPICMDVMRNSYCVMECLHRFCGECIQTALRLNNNECPS  66

Query  90   CRKKLVSKRSLRPDPNFDALISKIYPSRDE--YEAHQERVLARINKHNNQ  137
            CR  + SKRSLRPD NFDALIS +Y   +E  Y   Q R  ++ NK   +
Sbjct  67   CRTHVPSKRSLRPDNNFDALISLLYGEEEEVGYTIAQVRQFSQFNKERTE  116


>SORBIC022475
Length=472

 Score = 107 bits (268),  Expect = 8e-24, Method: Compositional matrix adjust.
 Identities = 49/115 (43%), Positives = 70/115 (61%), Gaps = 2/115 (2%)

Query  38   IVVSPRSLHSELMCPICLDMLKNTMTTKECLHRFCADCIITALRSGNKECPTCRKKLVSK  97
            ++V    +  E+ CPICL +++ T T  ECLHRFC DCI  ++R GN ECP CR    S+
Sbjct  92   MLVKLAEIRKEVQCPICLGIIRKTRTVMECLHRFCRDCIDKSMRLGNNECPACRTHCASR  151

Query  98   RSLRPDPNFDALISKIYPSRDEYEAHQERVLARINKHNNQQALSHSIEEGLKIQA  152
            RSLR DP +DALI+ +YP  D+YE  +E +     +    Q +  +IEE  + Q+
Sbjct  152  RSLRDDPKYDALIAALYPDIDKYE--EEELAFNEQERIRNQKIQETIEETFRRQS  204


>SORBIC008174
Length=466

 Score = 107 bits (266),  Expect = 1e-23, Method: Compositional matrix adjust.
 Identities = 49/108 (45%), Positives = 66/108 (61%), Gaps = 2/108 (2%)

Query  45   LHSELMCPICLDMLKNTMTTKECLHRFCADCIITALRSGNKECPTCRKKLVSKRSLRPDP  104
            +  E+ CPICL +++ T T  ECLHRFC +CI  ++R GN ECP CR    S+RSLR DP
Sbjct  93   VRKEVQCPICLGIIRKTRTVMECLHRFCRECIDKSMRLGNNECPACRTHCASRRSLRDDP  152

Query  105  NFDALISKIYPSRDEYEAHQERVLARINKHNNQQALSHSIEEGLKIQA  152
            N+DALI+ +YP  D+YE  +       N  N Q  +  SI E  + Q+
Sbjct  153  NYDALIAALYPDIDKYEEEELAFNEEENDRNKQ--IQASIAEAFRKQS  198


>MARPOL002015
Length=468

 Score = 106 bits (265),  Expect = 2e-23, Method: Compositional matrix adjust.
 Identities = 53/126 (42%), Positives = 73/126 (58%), Gaps = 8/126 (6%)

Query  27   TPQEAITDGLEIVVSPRSLHSELMCPICLDMLKNTMTTKECLHRFCADCIITALRSGNKE  86
            TP E +T  L        +  E+ CPICL +++ T T  ECLHRFC +CI  ++R GN E
Sbjct  12   TPNEYVTVCLS------EIRKEMQCPICLGIIRKTRTVMECLHRFCRECIDKSMRLGNNE  65

Query  87   CPTCRKKLVSKRSLRPDPNFDALISKIYPSRDEYEAHQERVLARINKHNNQQALSHSIEE  146
            CP CR    S+RSLR DP FD+LI+ +YP  ++YE  +  +L    + N Q  +  SI E
Sbjct  66   CPACRTHCASRRSLRDDPKFDSLIAALYPDLEKYEEEEMALLEDETRRNKQ--IQASIAE  123

Query  147  GLKIQA  152
              K Q+
Sbjct  124  TFKRQS  129


>CHABRA006998
Length=831

 Score = 107 bits (267),  Expect = 3e-23, Method: Compositional matrix adjust.
 Identities = 45/85 (53%), Positives = 58/85 (68%), Gaps = 0/85 (0%)

Query  37   EIVVSPRSLHSELMCPICLDMLKNTMTTKECLHRFCADCIITALRSGNKECPTCRKKLVS  96
            E+++    L  E  CPICL +++ T T  ECLHRFC +CI  A+R GN ECP CR    S
Sbjct  13   EMLICLSDLRKETECPICLGIIRKTRTVMECLHRFCRECIDKAMRIGNNECPACRVHCAS  72

Query  97   KRSLRPDPNFDALISKIYPSRDEYE  121
            +RSLR DPNFD+LI+ +YP  D+YE
Sbjct  73   RRSLRADPNFDSLIAALYPDVDKYE  97


>RIGRAM008075
Length=555

 Score = 104 bits (260),  Expect = 1e-22, Method: Compositional matrix adjust.
 Identities = 51/109 (47%), Positives = 69/109 (63%), Gaps = 2/109 (2%)

Query  19   LSLYELQRTPQEAITDGLEIVVSPRSLHSELMCPICLDMLKNTMTTKECLHRFCADCIIT  78
            L+LYE  R P+    +G  I +  R L+ EL CPICLD+ +  +  KECLHRFC DC+ T
Sbjct  169  LNLYEQHRAPRPLKLEG-NITLPYRLLNQELTCPICLDLFEQPVVVKECLHRFCLDCMTT  227

Query  79   ALR-SGNKECPTCRKKLVSKRSLRPDPNFDALISKIYPSRDEYEAHQER  126
            +L  S N+ECP CR K  S+RSL  D + + LIS +YP R  ++ H +R
Sbjct  228  SLHMSKNRECPACRVKCPSRRSLLRDRSLELLISALYPDRQLFQDHHQR  276


>SORBIC018426
Length=497

 Score = 103 bits (257),  Expect = 3e-22, Method: Compositional matrix adjust.
 Identities = 42/76 (55%), Positives = 53/76 (70%), Gaps = 0/76 (0%)

Query  45   LHSELMCPICLDMLKNTMTTKECLHRFCADCIITALRSGNKECPTCRKKLVSKRSLRPDP  104
            +  E+ CPICL +++ T T  ECLHRFC DCI  ++R GN ECP CR    S+RSLR DP
Sbjct  115  VRKEVQCPICLGIIRKTRTVMECLHRFCRDCIDKSMRLGNNECPACRTHCASRRSLRDDP  174

Query  105  NFDALISKIYPSRDEY  120
            N+DALI  +YP  D+Y
Sbjct  175  NYDALILALYPDIDKY  190


>ARATHA011526
Length=371

 Score = 102 bits (253),  Expect = 3e-22, Method: Compositional matrix adjust.
 Identities = 42/84 (50%), Positives = 59/84 (70%), Gaps = 0/84 (0%)

Query  38   IVVSPRSLHSELMCPICLDMLKNTMTTKECLHRFCADCIITALRSGNKECPTCRKKLVSK  97
            +VV    +  ++ C ICL +++ T T  ECLHRFC +CI  ++R GN ECPTCRK   S+
Sbjct  1    MVVDLADICKDVQCSICLGIIRKTRTVMECLHRFCRECIDKSMRLGNNECPTCRKHCASR  60

Query  98   RSLRPDPNFDALISKIYPSRDEYE  121
            RSLR DPNFDALI+ ++ + D++E
Sbjct  61   RSLRDDPNFDALIAALFKNIDKFE  84


>ARATHA011524
Length=371

 Score = 102 bits (253),  Expect = 3e-22, Method: Compositional matrix adjust.
 Identities = 42/84 (50%), Positives = 59/84 (70%), Gaps = 0/84 (0%)

Query  38   IVVSPRSLHSELMCPICLDMLKNTMTTKECLHRFCADCIITALRSGNKECPTCRKKLVSK  97
            +VV    +  ++ C ICL +++ T T  ECLHRFC +CI  ++R GN ECPTCRK   S+
Sbjct  1    MVVDLADICKDVQCSICLGIIRKTRTVMECLHRFCRECIDKSMRLGNNECPTCRKHCASR  60

Query  98   RSLRPDPNFDALISKIYPSRDEYE  121
            RSLR DPNFDALI+ ++ + D++E
Sbjct  61   RSLRDDPNFDALIAALFKNIDKFE  84


>ARATHA007073
Length=462

 Score = 102 bits (255),  Expect = 4e-22, Method: Compositional matrix adjust.
 Identities = 42/87 (48%), Positives = 60/87 (69%), Gaps = 0/87 (0%)

Query  38   IVVSPRSLHSELMCPICLDMLKNTMTTKECLHRFCADCIITALRSGNKECPTCRKKLVSK  97
            +VV    +  ++ C ICL +++ T T  ECLHRFC +CI  ++R GN ECPTCRK   S+
Sbjct  92   MVVDLADICKDVQCSICLGIIRKTRTVMECLHRFCRECIDKSMRLGNNECPTCRKHCASR  151

Query  98   RSLRPDPNFDALISKIYPSRDEYEAHQ  124
            RSLR DPNFDALI+ ++ + D++E  +
Sbjct  152  RSLRDDPNFDALIAALFKNIDKFEEEE  178


>ARATHA021271
Length=460

 Score = 102 bits (255),  Expect = 4e-22, Method: Compositional matrix adjust.
 Identities = 42/87 (48%), Positives = 60/87 (69%), Gaps = 0/87 (0%)

Query  38   IVVSPRSLHSELMCPICLDMLKNTMTTKECLHRFCADCIITALRSGNKECPTCRKKLVSK  97
            +VV    +  ++ C ICL +++ T T  ECLHRFC +CI  ++R GN ECPTCRK   S+
Sbjct  90   MVVDLADICKDVQCSICLGIIRKTRTVMECLHRFCRECIDKSMRLGNNECPTCRKHCASR  149

Query  98   RSLRPDPNFDALISKIYPSRDEYEAHQ  124
            RSLR DPNFDALI+ ++ + D++E  +
Sbjct  150  RSLRDDPNFDALIAALFKNIDKFEEEE  176


>ARATHA004467
Length=468

 Score = 102 bits (255),  Expect = 4e-22, Method: Compositional matrix adjust.
 Identities = 42/87 (48%), Positives = 60/87 (69%), Gaps = 0/87 (0%)

Query  38   IVVSPRSLHSELMCPICLDMLKNTMTTKECLHRFCADCIITALRSGNKECPTCRKKLVSK  97
            +VV    +  ++ C ICL +++ T T  ECLHRFC +CI  ++R GN ECPTCRK   S+
Sbjct  92   MVVDLADICKDVQCSICLGIIRKTRTVMECLHRFCRECIDKSMRLGNNECPTCRKHCASR  151

Query  98   RSLRPDPNFDALISKIYPSRDEYEAHQ  124
            RSLR DPNFDALI+ ++ + D++E  +
Sbjct  152  RSLRDDPNFDALIAALFKNIDKFEEEE  178


>ARATHA019744
Length=400

 Score = 101 bits (252),  Expect = 5e-22, Method: Compositional matrix adjust.
 Identities = 41/77 (53%), Positives = 54/77 (70%), Gaps = 0/77 (0%)

Query  45   LHSELMCPICLDMLKNTMTTKECLHRFCADCIITALRSGNKECPTCRKKLVSKRSLRPDP  104
            +  ++ CPICL ++K T T  ECLHRFC +CI  ++R GN ECP CRK   S+RSLR DP
Sbjct  8    IRKDVQCPICLGIIKKTRTVMECLHRFCRECIDKSMRLGNNECPACRKHCASRRSLRDDP  67

Query  105  NFDALISKIYPSRDEYE  121
             FDALI+ ++ + D YE
Sbjct  68   KFDALIAALFTNIDSYE  84


>DIALUT011485
Length=387

 Score = 101 bits (252),  Expect = 6e-22, Method: Compositional matrix adjust.
 Identities = 55/139 (40%), Positives = 78/139 (56%), Gaps = 6/139 (4%)

Query  28   PQEAITDGLEIVVSPRSLHSELMCPICLDMLKNTMTTKECLHRFCADCIITALRSGNKEC  87
            P   + D   + +  +SL ++L+CPICL+++KN + T ECLHRFC  C+   LR G KEC
Sbjct  3    PLPLVKDESTVTLEIKSLANDLLCPICLEIMKNVVAT-ECLHRFCHSCMEKCLRQGKKEC  61

Query  88   PTCRKKLVSKRSLRPDPNFDALISKIYPSRDEYEAHQERVLARINKHNNQQALSHSIEEG  147
            P CR  + ++RSLR D   D +IS I+P    YEA Q   L  + +H  Q+AL   +   
Sbjct  62   PACRCHVATRRSLRRDTRMDGIISSIFPDLLAYEAEQAASLDGL-QHEEQRALQEQLLHA  120

Query  148  LKIQAMNRLQRGKKQQIEN  166
               Q   R     KQQ+E+
Sbjct  121  QAAQLAAR----SKQQVED  135


>ARATHA037254
Length=522

 Score = 102 bits (254),  Expect = 7e-22, Method: Compositional matrix adjust.
 Identities = 49/111 (44%), Positives = 67/111 (60%), Gaps = 5/111 (5%)

Query  25   QRTPQEAITDGLEIV-VSPRSLHSELMCPICLDMLKNTMTTKECLHRFCADCIITALRSG  83
            +R+P     D  E + +    +  ++ CPICL ++K T T  ECLHRFC +CI  ++R G
Sbjct  109  ERSPSSISGDQSEFMEIDLGEIRKDVQCPICLGIIKKTRTVMECLHRFCRECIDKSMRLG  168

Query  84   NKECPTCRKKLVSKRSLRPDPNFDALISKIYPSRDEYE----AHQERVLAR  130
            N ECP CRK   S+RSLR DP FDALI+ ++ + D YE    A  E  +AR
Sbjct  169  NNECPACRKHCASRRSLRDDPKFDALIAALFTNIDSYEEEELAFHEDEMAR  219


>BAFFRI059221
Length=979

 Score = 102 bits (254),  Expect = 1e-21, Method: Compositional matrix adjust.
 Identities = 52/143 (36%), Positives = 84/143 (59%), Gaps = 3/143 (2%)

Query  19   LSLYELQRTPQEAITDGLEIVVSPRS-LHSELMCPICLDMLKNTMTTKECLHRFCADCII  77
            L+L ++ R  +EA+ +    V  PR  +  +LMCPIC++ ++ TMT  +C+HRFCADCI 
Sbjct  74   LTLIDMLRPVREAVPNA--TVRLPRKEIDVDLMCPICMNAIEETMTIADCMHRFCADCIN  131

Query  78   TALRSGNKECPTCRKKLVSKRSLRPDPNFDALISKIYPSRDEYEAHQERVLARINKHNNQ  137
              L    KECP+CR    +KR L PDP+FD +I+K++ +  E     +   A  ++ +N 
Sbjct  132  QCLSKSKKECPSCRAPCPNKRQLMPDPDFDGIIAKMFTNVREMRDELDIKAAEFSQSDNI  191

Query  138  QALSHSIEEGLKIQAMNRLQRGK  160
            + +S  ++E L+ Q     Q G+
Sbjct  192  KVVSEDLKERLEHQERLTAQGGR  214


>PLABRA003050
Length=277

 Score = 96.7 bits (239),  Expect = 6e-21, Method: Compositional matrix adjust.
 Identities = 45/123 (37%), Positives = 73/123 (59%), Gaps = 0/123 (0%)

Query  33   TDGLEIVVSPRSLHSELMCPICLDMLKNTMTTKECLHRFCADCIITALRSGNKECPTCRK  92
            T  + +VV  R+  ++L C +C+ ++    T KECLHRFC  CI  +LR    +CP CR 
Sbjct  12   TSEVVVVVPQRANDADLTCAVCMSVINEAWTVKECLHRFCHQCIEQSLRFSGPQCPACRV  71

Query  93   KLVSKRSLRPDPNFDALISKIYPSRDEYEAHQERVLARINKHNNQQALSHSIEEGLKIQA  152
            K  S RSLR D  FDA+IS  YP  ++ +  Q++ +  + + +N +A + S+ +G+  Q 
Sbjct  72   KCPSHRSLRQDKAFDAIISSFYPDLEKQQELQDKYVQEVIQAHNSRAHAESVAKGVSKQL  131

Query  153  MNR  155
            ++R
Sbjct  132  VHR  134


>MASSPE009360
Length=391

 Score = 98.2 bits (243),  Expect = 1e-20, Method: Compositional matrix adjust.
 Identities = 52/144 (36%), Positives = 78/144 (54%), Gaps = 8/144 (6%)

Query  16   TWE-------LSLYELQRTPQEAITDGLEIVVSPRSLHSELMCPICLDMLKNTMTTKECL  68
            +WE       L+L+++ R   + I    +I V  R +   L CP+C+ +LK T     CL
Sbjct  13   SWEEPVEIEGLTLWDINRPNHDMIVSDEKITVEKRKIDDGLHCPVCMLILKKTKVVMTCL  72

Query  69   HRFCADCIITALRSGNKECPTCRKKLVSKRSLRPDPNFDALISKIYPSRDEYEAHQERVL  128
            HRFC +CI   LR    ECP CR  + S+RSLR D NFD LIS ++   +E +  +   +
Sbjct  73   HRFCEECIDKCLRLNKNECPACRAHVPSRRSLRYDENFDELISTLFGDIEEADKAEMMEV  132

Query  129  ARINKHNNQQ-ALSHSIEEGLKIQ  151
             RIN   +Q  A   + ++GL++Q
Sbjct  133  KRINAKTSQNPAYKLATKKGLEVQ  156


>MARPOL001979
Length=277

 Score = 94.7 bits (234),  Expect = 3e-20, Method: Compositional matrix adjust.
 Identities = 60/144 (42%), Positives = 79/144 (55%), Gaps = 13/144 (9%)

Query  39   VVSPRSLHSELMCPICLDMLKNTMTTKECLHRFCADCIITALRSGNKECPTCRKKLVSKR  98
            V   R +H  +MC ICL +L+NT T  ECLHRFC +CI  A+R G KECPT      S+R
Sbjct  49   VYRSRDIHEVMMCLICLGILRNTRTVMECLHRFCRECIDKAMRLGRKECPTYLAHCASRR  108

Query  99   SLRPDPNFDALISKIYPSRDEYEAHQERVLARINKHNNQ-QALSHSIEEGLKIQ--AMNR  155
            S R DP+FDAL + ++P  ++ +  +  +L      N Q Q +   IEE  K Q  AM R
Sbjct  109  SSRDDPHFDALTAAMFPDIEKLQEEESTLLEETLISNRQTQTI---IEEAFKRQSEAMAR  165

Query  156  LQR----GKKQQIENGS---GAED  172
             +R    G K +I   S   G ED
Sbjct  166  FKRPKSIGSKTRIAKYSRVAGCED  189


>PRYPAR030664
Length=415

 Score = 96.3 bits (238),  Expect = 5e-20, Method: Compositional matrix adjust.
 Identities = 53/131 (40%), Positives = 76/131 (58%), Gaps = 13/131 (10%)

Query  33   TDGLEIVVSPRSLHSELMCPICLDMLKNTMTTKECLHRFCADCIITALRSGNKECPTCRK  92
            +D  E  V+  SL++EL CP+CL +++  + T ECLHRFC DCI    R   KECP+CRK
Sbjct  22   SDASETTVAIASLNTELRCPVCLRIMREPVAT-ECLHRFCKDCIERCQRLLKKECPSCRK  80

Query  93   KLVSKRSLRPDPNFDALISKIYPSRDEYEAHQERVLA------------RINKHNNQQAL  140
             + ++RS+RPDPN   LI  +YP  DE EA +ER +A            +I +   +Q  
Sbjct  81   PIATRRSMRPDPNXAGLIGALYPDLDELEAEEERTMAAENERLTRAHAEKITRDWQRQRS  140

Query  141  SHSIEEGLKIQ  151
              ++E   KI+
Sbjct  141  RQAVEPAAKIE  151


>MADERY022270
Length=120

 Score = 89.7 bits (221),  Expect = 6e-20, Method: Compositional matrix adjust.
 Identities = 43/91 (47%), Positives = 58/91 (64%), Gaps = 5/91 (5%)

Query  40   VSPRSLHSELMCPICLDMLKNTMTTKECLHRFCADCIITALRSGNKECPTCRKKLVSKRS  99
            V  R +  +L CP+CLD L++    KEC+HRFC +CI+ ALR   KECP CR K+ + R+
Sbjct  5    VDLRFVRGQLQCPVCLDTLRDVKVVKECMHRFCDNCILQALRHSKKECPNCRTKVTTHRA  64

Query  100  LRPDPNFDALISKIYP---SRDEYEAHQERV  127
            LR D  F+ LI+  +P   + DE EA  ERV
Sbjct  65   LRDDVRFNELINLFFPDMVAHDEAEA--ERV  93


>TOXGON005691
Length=1440

 Score = 95.5 bits (236),  Expect = 3e-19, Method: Composition-based stats.
 Identities = 44/117 (38%), Positives = 71/117 (61%), Gaps = 4/117 (3%)

Query  19   LSLYELQRTPQEAITDGL---EIVVSPRSLHSELMCPICLDMLKNTMTTKECLHRFCADC  75
            +S+YE    P+  I + L   +  +    L  +L CPIC+ + +N +  K+CLHRFCADC
Sbjct  616  VSVYEATAEPRR-IDESLLSKQTTLGESELRCDLSCPICMGIFQNVVVVKDCLHRFCADC  674

Query  76   IITALRSGNKECPTCRKKLVSKRSLRPDPNFDALISKIYPSRDEYEAHQERVLARIN  132
            I   +R+G +ECP CR  + S+R+LRPDP F+ +++K++P    +EA    ++   N
Sbjct  675  IEKCVRTGLRECPQCRIHVASRRALRPDPIFERILNKLFPDVSAFEAKNAELITLSN  731


>CAPOWC002285
Length=309

 Score = 92.8 bits (229),  Expect = 3e-19, Method: Compositional matrix adjust.
 Identities = 52/151 (34%), Positives = 79/151 (52%), Gaps = 8/151 (5%)

Query  13   LSKTWELSLYELQRT-PQEAITDGLEIVVSPRSLHSELMCPICLDMLKNTMTTKECLHRF  71
            +  +  L  YE QR+ P   I D     + P +  + L CP+CL +++N     ECLHRF
Sbjct  19   IPDSMRLDAYEEQRSVPIPTIADNRRATI-PLTF-APLQCPVCLCLIQNAHGNIECLHRF  76

Query  72   CADCIITALRSGNKECPTCRKKLVSKRSLRPDPNFDALISKIYPSRDEYEAHQERVLARI  131
            C +CI +A+R G K+CP+CR  L ++RSLR D N D L++ +Y   +++E  Q    A  
Sbjct  77   CEECITSAVRMGPKQCPSCRGSLPTRRSLRHDSNLDQLVAAMYGDHEQFEKQQNEYSAEQ  136

Query  132  NKHNNQQALSHSIEEGLKIQAMNRLQRGKKQ  162
             +    Q L   +    K     R+ RG +Q
Sbjct  137  IRRKQAQTLVLKLPRREK-----RVARGDRQ  162


>TRIMAR002994
Length=520

 Score = 92.8 bits (229),  Expect = 1e-18, Method: Compositional matrix adjust.
 Identities = 47/120 (39%), Positives = 68/120 (57%), Gaps = 5/120 (4%)

Query  48   ELMCPICLDMLKNTMTTKECLHRFCADCIITALRSGNKECPTCRKKLVSKRSLRPDPNFD  107
            EL CPICL ++   +  K CLHRFC +CII  LR G KECP CR  L S+RSL  DP  D
Sbjct  12   ELTCPICLGLIHRAVAVKTCLHRFCHECIIRYLRLGKKECPVCRAHLSSQRSLNMDPRAD  71

Query  108  ALISKIYPSR---DEYEAHQERVLARINKHNNQQALSHSIEEGLKIQAMNRLQRGKKQQI  164
            ALI+ ++  +   + Y A  +  +A++  H +   L +   + L+ Q + R  +G   Q+
Sbjct  72   ALIACVFDDQGGAEAYRAMSDETIAKVTAHLSFFKLHNDARDLLRRQLLAR--KGSHAQV  129


>SPISPE009049
Length=239

 Score = 89.0 bits (219),  Expect = 2e-18, Method: Compositional matrix adjust.
 Identities = 41/97 (42%), Positives = 58/97 (60%), Gaps = 1/97 (1%)

Query  18   ELSLYELQRTPQEAITDGLEIVVSP-RSLHSELMCPICLDMLKNTMTTKECLHRFCADCI  76
            ++++YE+Q  P   IT    +   P R +  +L CP+C D+L  TMT   CLHR+C++CI
Sbjct  28   DITVYEMQCGPLPVITSDTHVTRVPFRRIIEQLRCPVCWDLLDETMTVMGCLHRYCSECI  87

Query  77   ITALRSGNKECPTCRKKLVSKRSLRPDPNFDALISKI  113
              A R G KECP CR    S+R LR D   D LI+++
Sbjct  88   NKAFRIGKKECPVCRVHCSSRRVLRKDTTLDLLIARL  124


>GEPOCE018563
Length=423

 Score = 89.4 bits (220),  Expect = 2e-17, Method: Compositional matrix adjust.
 Identities = 52/137 (38%), Positives = 72/137 (53%), Gaps = 26/137 (19%)

Query  45   LHSELMCPICLDMLKNTMTTKECLHRFCADCIITALRSGNKECPTCRKKLVSKRSLRPDP  104
            L+ EL CPICL+++   + T  CLHRFCA CI   LR G +ECP+CR+ + ++RSLR D 
Sbjct  35   LNLELRCPICLELMSEPVATA-CLHRFCAGCIEKCLRIGKQECPSCRRPVATRRSLRKDT  93

Query  105  NFDALISKIYPSRDEYEAHQERVLARINKHNNQQALSHSIEEGLKIQAMNRLQRGKKQQ-  163
            NF  LIS  YP   + +A  E                   +E L+ QA++   RG+  Q 
Sbjct  94   NFSKLISTFYP---DLQAFME-------------------QERLRSQALSEEHRGRHAQQ  131

Query  164  --IENGSGAEDNGDSSH  178
              +  GS      D+SH
Sbjct  132  MRMLWGSRRASAADTSH  148


 Score = 35.0 bits (79),  Expect = 8.8, Method: Compositional matrix adjust.
 Identities = 21/80 (26%), Positives = 40/80 (50%), Gaps = 6/80 (8%)

Query  218  PVMDGASEIELVFRPHPTLMEKDDSAQTRYIKTSGNATVDHLSKYLAVRLALEELRSKGE  277
            P+    +E+ LV R HP L E  D     Y+    +A V H+ K+LA++     LR++  
Sbjct  324  PLKPRTAEVGLVLRRHP-LEESLDPLSKDYVTVDKSALVKHVQKFLALK-----LRAEAP  377

Query  278  SNQMNLDTASEKQYTIYIAT  297
             +Q+ +  + +   ++ + T
Sbjct  378  WHQLEVFASDKSGLSVLLQT  397


>DIALUT004099
Length=925

 Score = 89.4 bits (220),  Expect = 3e-17, Method: Compositional matrix adjust.
 Identities = 39/90 (43%), Positives = 56/90 (62%), Gaps = 1/90 (1%)

Query  32   ITDGLEIVVSPRSLHSELMCPICLDMLKNTMTTKECLHRFCADCIITALRSGNKECPTCR  91
            + D     +S  +L  +  CP+CL+++K   T  ECLHRFC DCI  +LR G KECP+CR
Sbjct  22   VLDARTTTLSLDALRRDFACPVCLELVK-VATATECLHRFCTDCIEKSLRLGKKECPSCR  80

Query  92   KKLVSKRSLRPDPNFDALISKIYPSRDEYE  121
            + + ++RSLR D  FD+L+   +P  D  E
Sbjct  81   QPIATRRSLRRDLAFDSLVRLFFPDGDGDE  110


>CRYMUR000881
Length=304

 Score = 86.7 bits (213),  Expect = 3e-17, Method: Compositional matrix adjust.
 Identities = 38/97 (39%), Positives = 58/97 (60%), Gaps = 0/97 (0%)

Query  45   LHSELMCPICLDMLKNTMTTKECLHRFCADCIITALRSGNKECPTCRKKLVSKRSLRPDP  104
            L+S+  C IC  +L+ TM  K+CLHRFC  CI   +R G +ECP CR  + S+RSLR D 
Sbjct  74   LYSDFNCSICFKILRRTMVVKDCLHRFCNSCIEKCVRIGLRECPQCRLHIASRRSLRSDS  133

Query  105  NFDALISKIYPSRDEYEAHQERVLARINKHNNQQALS  141
              D + S+++P   E+E   E ++   N+  ++  +S
Sbjct  134  IMDTVASRLFPKVAEFEKQHEEMVIENNRRLSEARMS  170


>SAPDIC013151
Length=273

 Score = 85.9 bits (211),  Expect = 4e-17, Method: Compositional matrix adjust.
 Identities = 42/92 (46%), Positives = 56/92 (61%), Gaps = 3/92 (3%)

Query  18   ELSLYELQRTPQEAITDG-LEIVVSPRSLHSELMCPICLDMLKNTMTTKECLHRFCADCI  76
            +L+ Y+L R P+   T   L++ V+   L +EL CPICL +L+ T     CLHRFC  CI
Sbjct  39   DLTPYDLFRAPRPVTTAAPLDVPVT--ELDAELTCPICLGVLQQTTVVPACLHRFCRGCI  96

Query  77   ITALRSGNKECPTCRKKLVSKRSLRPDPNFDA  108
               L SG  ECP+CR  + +KR+LR D  FDA
Sbjct  97   DACLASGKHECPSCRAGIPTKRALRADTAFDA  128


>LAPGUS038268
Length=233

 Score = 85.1 bits (209),  Expect = 5e-17, Method: Compositional matrix adjust.
 Identities = 63/206 (31%), Positives = 92/206 (45%), Gaps = 54/206 (26%)

Query  66   ECLHRFCADCIITALRSGNKECPTCRKKLVSKRSLRPDPNFDALISKIYPSRDEYEAHQE  125
            ECLHRFC++CI TALR G+K CP+CR    S+R+LR D  FD LI   YP  ++ +A Q 
Sbjct  2    ECLHRFCSNCIETALRLGSKNCPSCRVPCPSRRNLRKDRVFDELIGVFYPDLEQADAQQA  61

Query  126  RVLARINKHNNQQALSHSIEEGLKIQAMNRLQRGKKQQIENGSGAEDNGDSSHCSNASTH  185
             ++ +I +  N Q  + +      ++A   +Q   K+  E  SG+  NG S    N    
Sbjct  62   AMVQQILESRNTQHAAFAA----TVRAKQNIQSQAKKDKEQRSGS--NGSSDRKVN----  111

Query  186  SNQEAGPSNKRTKTSDDSGLELDNNNAAMAIDPVMDGASEIELVFRPHPTLMEKDDSA--  243
                                                  SEIE   RP     E +DS+  
Sbjct  112  -------------------------------------HSEIEFCLRP----AESEDSSLQ  130

Query  244  -QTRYIKTSGNATVDHLSKYLAVRLA  268
               ++++TS   T+ HL K+LA +L 
Sbjct  131  LAKQFLRTSRQITISHLCKFLAKKLG  156


>RAMVAR010470
Length=118

 Score = 81.6 bits (200),  Expect = 6e-17, Method: Compositional matrix adjust.
 Identities = 39/70 (56%), Positives = 48/70 (69%), Gaps = 1/70 (1%)

Query  17  WELSLYELQRTPQEAITDGLEIV-VSPRSLHSELMCPICLDMLKNTMTTKECLHRFCADC  75
           W+L+ YEL R P     D   ++  + R L SEL C ICLD+L+ TMTTKECLHRFC +C
Sbjct  8   WDLTPYELDRQPHLLSQDNDAVIRTTGRLLESELQCAICLDVLRKTMTTKECLHRFCDEC  67

Query  76  IITALRSGNK  85
           I  ALR+GNK
Sbjct  68  IRQALRNGNK  77


>HALSEO008696
Length=538

 Score = 87.8 bits (216),  Expect = 7e-17, Method: Compositional matrix adjust.
 Identities = 37/83 (45%), Positives = 55/83 (66%), Gaps = 0/83 (0%)

Query  49   LMCPICLDMLKNTMTTKECLHRFCADCIITALRSGNKECPTCRKKLVSKRSLRPDPNFDA  108
              C IC  ++ +T   K+CLHRFC DC+  +LR    ECP+CR ++ S+RS + D  FDA
Sbjct  217  FECQICYSIINDTRCIKQCLHRFCQDCMEQSLRVLQNECPSCRARVPSRRSCQQDQRFDA  276

Query  109  LISKIYPSRDEYEAHQERVLARI  131
            LI+ +YP R++YEA ++  L +I
Sbjct  277  LIALMYPDREKYEALEKERLDKI  299


>THETRA006980
Length=665

 Score = 87.8 bits (216),  Expect = 7e-17, Method: Compositional matrix adjust.
 Identities = 46/127 (36%), Positives = 68/127 (54%), Gaps = 2/127 (2%)

Query  49   LMCPICLDMLKNTMTTKECLHRFCADCIITALRSGNKECPTCRKKLVSKRSLRPDPNFDA  108
            L C ICL +  +    K+C+HRFC  CI  +LR  N+ECPTCR    SKRS R D   DA
Sbjct  90   LTCSICLRLFHSCTVAKDCMHRFCDTCIRKSLRLANRECPTCRNPCPSKRSTRADERVDA  149

Query  109  LISKIYPSRDEYEAHQERVLARINKHNNQQALSHSIEEGLKIQAMNRLQRGKKQQIENGS  168
            L+  +    DE+E+  +  + ++    N  A   S+ +GL+ QA  +  R  + +I    
Sbjct  150  LLKTVVGDVDEFESGMQPKIEKVVS-GNLAAFQESVRKGLERQAETKSTRVSQARILQAL  208

Query  169  GAEDNGD  175
             AE+ G+
Sbjct  209  -AEERGE  214


>PAUCHR014167
Length=264

 Score = 84.0 bits (206),  Expect = 2e-16, Method: Compositional matrix adjust.
 Identities = 40/121 (33%), Positives = 63/121 (52%), Gaps = 0/121 (0%)

Query  27   TPQEAITDGLEIVVSPRSLHSELMCPICLDMLKNTMTTKECLHRFCADCIITALRSGNKE  86
             P   I   +E +   + +   L C +C   +    TT ECLHRFC +CI T LR G K+
Sbjct  20   VPFRPIVTDVETIFLSKQVDKSLDCAVCWSTIDKCTTTMECLHRFCEECIETTLRQGQKK  79

Query  87   CPTCRKKLVSKRSLRPDPNFDALISKIYPSRDEYEAHQERVLARINKHNNQQALSHSIEE  146
            CP C     S+R+LR D NFD +I  I   R + E  ++ ++ +  K  + +A + ++E+
Sbjct  80   CPVCVTPCPSRRNLRADKNFDLIIRSIITDRSKEEEQRDLLVQQKIKSRDHKAFAENLEK  139

Query  147  G  147
             
Sbjct  140  A  140


>ARATHA011525
Length=344

 Score = 85.1 bits (209),  Expect = 2e-16, Method: Compositional matrix adjust.
 Identities = 34/56 (61%), Positives = 44/56 (79%), Gaps = 0/56 (0%)

Query  66   ECLHRFCADCIITALRSGNKECPTCRKKLVSKRSLRPDPNFDALISKIYPSRDEYE  121
            ECLHRFC +CI  ++R GN ECPTCRK   S+RSLR DPNFDALI+ ++ + D++E
Sbjct  2    ECLHRFCRECIDKSMRLGNNECPTCRKHCASRRSLRDDPNFDALIAALFKNIDKFE  57


>GUITHE009064
Length=117

 Score = 79.7 bits (195),  Expect = 3e-16, Method: Compositional matrix adjust.
 Identities = 40/118 (34%), Positives = 64/118 (54%), Gaps = 1/118 (1%)

Query  24   LQRTPQEAITDGLEIVVSPRSLHSELMCPICLDMLKNTMTTKECLHRFCADCIITALRSG  83
            + R  +EA+ +   + +  + + S+  C IC++++  T    +CLHRFCADCI   LR  
Sbjct  1    MLRPVREAVPNA-TVRIPRKVIDSDFTCAICMNIISETTIITDCLHRFCADCITQCLRHS  59

Query  84   NKECPTCRKKLVSKRSLRPDPNFDALISKIYPSRDEYEAHQERVLARINKHNNQQALS  141
             +ECP+CR  + S+R L  D +FD +I K+Y    E    Q+   A     +N + LS
Sbjct  60   KRECPSCRTPVASQRKLVRDADFDTMICKMYRDVSELREIQDVKAAEFAFSDNIKVLS  117


>GEPOCE054236
Length=905

 Score = 86.3 bits (212),  Expect = 3e-16, Method: Compositional matrix adjust.
 Identities = 41/94 (44%), Positives = 58/94 (62%), Gaps = 3/94 (3%)

Query  44   SLHSELMCPICLDMLKNTMTTKECLHRFCADCIITALRSGN--KECPTCRKKLVSKRSLR  101
            ++ ++L CPICL  L+  M T ECLHRFC  CI TALR G   K CPTCR K+ ++R+LR
Sbjct  30   TVDTDLSCPICLGPLREPMAT-ECLHRFCFQCIQTALRLGGPEKRCPTCRLKIATRRALR  88

Query  102  PDPNFDALISKIYPSRDEYEAHQERVLARINKHN  135
             D NF+ L++ + P     E  +  +  R+ +H 
Sbjct  89   RDDNFEQLVTTLIPVETRVEQSEPMLDVRLYQHR  122


>CHASUB008234
Length=343

 Score = 84.7 bits (208),  Expect = 3e-16, Method: Compositional matrix adjust.
 Identities = 76/262 (29%), Positives = 120/262 (46%), Gaps = 24/262 (9%)

Query  19   LSLYELQRTPQEAITDGLEIVVSP-RSLHSELMCPICLDMLKNTMTTKECL------HRF  71
            L+LYE+ R P++ +  G + V SP R L+ E  CP+C  ML+ T+  KECL         
Sbjct  34   LTLYEINREPRK-VYPGSQQVTSPLRPLNHEFTCPVCRSMLRETLVVKECLTASAPSASN  92

Query  72   CADCIITALRSGNKECPTCRKKLVSKRSLRPDPNFDALISKIYPSRDEYEAHQERVLARI  131
             A     A +S      TC     S      D  FD LI+ ++P  D YE  +++ +   
Sbjct  93   AASGPPAARKSAPAAASTCPADAHSGX----DAAFDRLIALVHPDLDAYEKKEDKRIEEF  148

Query  132  NK-HNNQQALSHSIEEGLKIQ-AMNRLQRGKKQQIENGSGAEDNGDSS-HCSNASTHSNQ  188
            N+ HN   A + +   G   Q    R +R       N +GAE+  +++   SN+ + + +
Sbjct  149  NRMHNYHNAFTETFLRGTSEQLEQRRRKRNSNAGPYNQTGAEEGKETTGSFSNSESEAEE  208

Query  189  EAGPSNKRTK---TSDDSGLELDNNNAAMAIDPVMDGASEIELVFRPHPTLMEKDDSAQT  245
            +  PS+ R +    SDD+     N N A  + P +    EI  V R HP   +       
Sbjct  209  DNSPSSSRKRKHSASDDA-----NPNEAQCVSPQLPD-DEIYFVLRRHPLEQQIQRQLTR  262

Query  246  RYIKTSGNATVDHLSKYLAVRL  267
             Y+ TS   T+ H+ K+L+ +L
Sbjct  263  EYLCTSSRFTIYHVKKFLSQKL  284


>CHLREI004840
Length=695

 Score = 85.5 bits (210),  Expect = 4e-16, Method: Compositional matrix adjust.
 Identities = 38/85 (45%), Positives = 54/85 (64%), Gaps = 3/85 (4%)

Query  51   CPICLDMLKNTMTTKECLHRFCADCI---ITALRSGNKECPTCRKKLVSKRSLRPDPNFD  107
            CP+C  +LK+T+T+  CLHRFCA CI   +      +K+CP CR  L S+RSLRPDP+FD
Sbjct  22   CPVCFGILKHTVTSTVCLHRFCAQCIDHCLAGRPPDHKDCPVCRTNLHSRRSLRPDPSFD  81

Query  108  ALISKIYPSRDEYEAHQERVLARIN  132
             L+  +Y     Y A ++ ++A  N
Sbjct  82   RLLRALYGDVAAYGAAEDALVAECN  106


>MONNEG005557
Length=368

 Score = 84.3 bits (207),  Expect = 5e-16, Method: Compositional matrix adjust.
 Identities = 50/150 (33%), Positives = 74/150 (49%), Gaps = 17/150 (11%)

Query  1    MSQAVQTNGTQPLSKTWELS-LYELQRTPQEAITDGLEIVVSPRSLHSELMCPICLDMLK  59
            M +A      QP  +  EL+ LY     P + +  G  + V    L+ E  CPIC   +K
Sbjct  1    MERAASAPRPQPPDEIAELATLY----PPDQWLEAGSTVPVQLAKLNEETRCPICFGKIK  56

Query  60   NTMTTKECLHRFCADCIITALRSG-----------NKECPTCRKKLVSKRSLRPDPNFDA  108
                +  CLHRFC+ CI   LR+             KECP CR  L S+R+++PDP FD 
Sbjct  57   AARVSMVCLHRFCSACIEQFLRNQPQVEGKEKKDQGKECPVCRAHLGSRRAVKPDPVFDR  116

Query  109  LISKIYPSRDEYEAH-QERVLARINKHNNQ  137
            +I+ +Y   + YE+  +E++ A   KH  +
Sbjct  117  IIAALYGDVEAYESQEEEQIAASTAKHARE  146


>GEMCRY016809
Length=394

 Score = 84.3 bits (207),  Expect = 6e-16, Method: Compositional matrix adjust.
 Identities = 37/91 (41%), Positives = 54/91 (59%), Gaps = 3/91 (3%)

Query  28   PQEAITDGLEIVVSPRSLHSELMCPICLDMLKNTMTTKECLHRFCADCIITALRSGNKEC  87
            P     D  ++ +S  SL+ EL CP+C  ++++  T   CLHRFC +CI   LR G  EC
Sbjct  92   PTRQPLDTFQVRISVPSLNEELTCPVCRSIVQHCQTLTTCLHRFCKECIQKCLRLGYTEC  151

Query  88   PTCRKKLVSKR---SLRPDPNFDALISKIYP  115
            P CR K++ +R    L+P+P FD +I+  YP
Sbjct  152  PQCRVKVLPRRDKYGLQPNPAFDKMIATFYP  182


>LEUCOM069127
Length=118

 Score = 78.6 bits (192),  Expect = 9e-16, Method: Compositional matrix adjust.
 Identities = 47/114 (41%), Positives = 70/114 (61%), Gaps = 13/114 (11%)

Query  224  SEIELVFRPHPTLMEKDDSAQTRYIKTSGNATVDHLSKYLAVRLALEELRSKGESNQMNL  283
            +EIELV  PHP   EKDD  + RY+KT+ NAT+ HL+K++++R+ LE   S G ++ + +
Sbjct  8    AEIELVLLPHPE--EKDDKMKKRYVKTTTNATMYHLAKFISIRMWLESKASGGAASTVPV  65

Query  284  -----DTASEKQYTIYIATASGQFTVLNGSFSLELVSEKYWK---VNKPMELYY  329
                 D++S  Q     A       +L+GS SLE +++KYWK     KP+ELYY
Sbjct  66   PPRPDDSSSNFQ---IFALEDSVHKLLDGSQSLEEIADKYWKHVSSVKPVELYY  116


>THEPAR001791
Length=301

 Score = 81.6 bits (200),  Expect = 2e-15, Method: Compositional matrix adjust.
 Identities = 42/123 (34%), Positives = 66/123 (54%), Gaps = 3/123 (2%)

Query  14   SKTWELSLYELQRTPQEAITDGLE---IVVSPRSLHSELMCPICLDMLKNTMTTKECLHR  70
            S  + L+ +E+ R P+    +  E     ++   L  EL C IC  ++   +  K CLHR
Sbjct  18   SLCFGLTPFEVLRRPRTIDFESFEHFETTLNNSGLREELTCAICSGIISKCVVIKTCLHR  77

Query  71   FCADCIITALRSGNKECPTCRKKLVSKRSLRPDPNFDALISKIYPSRDEYEAHQERVLAR  130
            FC++CI   +R G + CP CRK + S+R  R DP +D+LIS+I  + + +E   +     
Sbjct  78   FCSNCIEKCVRVGTRGCPKCRKHVPSRRFFRTDPIYDSLISRIITNVEVFEELSDTFTMA  137

Query  131  INK  133
            INK
Sbjct  138  INK  140


>GONPRO001958
Length=125

 Score = 77.0 bits (188),  Expect = 4e-15, Method: Compositional matrix adjust.
 Identities = 43/100 (43%), Positives = 53/100 (53%), Gaps = 2/100 (2%)

Query  19   LSLYELQRTPQEAITDGLEIVVSPRS-LHSELMCPICLDMLKNTMTTKECLHRFCADCII  77
            LS YEL R P     +G + V  P S L     CPICLD++   + T  CLHRFC  C+ 
Sbjct  26   LSAYELVRDPVAFPEEGDQRVTLPMSKLEKIFQCPICLDVMNVCVATTACLHRFCKACLS  85

Query  78   TAL-RSGNKECPTCRKKLVSKRSLRPDPNFDALISKIYPS  116
              L R+  K CPTCRK   S RS R D  F  +I  ++P 
Sbjct  86   NHLFRAKEKVCPTCRKPCPSMRSTRKDERFQGIIKAVFPG  125


>SAPDIC000592
Length=213

 Score = 79.0 bits (193),  Expect = 5e-15, Method: Compositional matrix adjust.
 Identities = 42/127 (33%), Positives = 69/127 (54%), Gaps = 7/127 (6%)

Query  13   LSKTWELSLYELQRTPQEAITDGLEIVVSPRSLHSELMCPICLDMLKNTMTTKECLHRFC  72
            ++  ++++LY++ R P++ +   L+I  S  SLH EL C IC  ++++      CLHRFC
Sbjct  64   MAANYDVTLYDICRKPRQVVHGTLQIDAS--SLHDELHCAICSGIIRDATVITACLHRFC  121

Query  73   ADCIITAL--RSGNKECPTCRKKLVSKRSLRPDPNFDALISKIYPSRDEYEAHQERVLAR  130
            + CI   +  +  +  CP C   + ++R+LR D  FD LI  IY     YE  ++   AR
Sbjct  122  SGCIQRHIHEKGLSPACPVCNTVVSTRRALRRDETFDQLIHTIYGDVAAYEEAED---AR  178

Query  131  INKHNNQ  137
            I   N +
Sbjct  179  IQLSNKR  185


>NANOCE163660
Length=170

 Score = 77.4 bits (189),  Expect = 7e-15, Method: Compositional matrix adjust.
 Identities = 39/106 (37%), Positives = 57/106 (54%), Gaps = 10/106 (9%)

Query  19   LSLYELQRTPQEAITDGLEIVVSPRSLHSELMCPICLDMLKNTMTTKECLHRFCADCIIT  78
            L  Y++ R+    +  G  +++ P S+  ++ C IC D++K     +ECLHRFC DC   
Sbjct  5    LRPYDIARSGIPVLP-GDTLLIVPPSIREDMRCRICFDIVKEAKALRECLHRFCKDCGEK  63

Query  79   ALRSGNK---------ECPTCRKKLVSKRSLRPDPNFDALISKIYP  115
            ALR  N+         ECP CR  + SKR L  DP F  L++ +YP
Sbjct  64   ALRLSNETKTMKRTGAECPLCRTNIGSKRDLYDDPIFQELVALLYP  109


>NANOCE077675
Length=170

 Score = 77.4 bits (189),  Expect = 7e-15, Method: Compositional matrix adjust.
 Identities = 39/106 (37%), Positives = 57/106 (54%), Gaps = 10/106 (9%)

Query  19   LSLYELQRTPQEAITDGLEIVVSPRSLHSELMCPICLDMLKNTMTTKECLHRFCADCIIT  78
            L  Y++ R+    +  G  +++ P S+  ++ C IC D++K     +ECLHRFC DC   
Sbjct  5    LRPYDIARSGIPVLP-GDTLLIVPPSIREDMRCRICFDIVKEAKALRECLHRFCKDCGEK  63

Query  79   ALRSGNK---------ECPTCRKKLVSKRSLRPDPNFDALISKIYP  115
            ALR  N+         ECP CR  + SKR L  DP F  L++ +YP
Sbjct  64   ALRLSNETKTMKRTGAECPLCRTNIGSKRDLYDDPIFQELVALLYP  109


>PALBIL007742
Length=486

 Score = 81.6 bits (200),  Expect = 8e-15, Method: Compositional matrix adjust.
 Identities = 49/143 (34%), Positives = 76/143 (53%), Gaps = 16/143 (11%)

Query  22   YELQRTPQEAITDGLEI-VVSPRSLHSELMCPICLDMLKNTMTTKECLHRFCADCIITAL  80
            +EL+  P      G  + +V+ + ++ +L CP+CL +L+ T     C HRFC +CI   L
Sbjct  6    FELEFKPTRPFPTGPSLRMVNIKEIYEDLKCPVCLQLLEKTKLVMGCRHRFCDECIQKWL  65

Query  81   RSGNKECPTCRKKLVSKRSLRPDPNFDALISKIYPSRDEYEAHQERVLARINKHNNQQAL  140
            R G  +CP CR+K+ S+RSLR D  +D LI  ++P   + E  +E      N+  + +AL
Sbjct  66   R-GASDCPACREKIPSRRSLRLDSAYDELIRTLFP---DTEVXEE------NEATSLEAL  115

Query  141  SHSIEEGLKIQAMNRLQRGKKQQ  163
              SI     +    RLQ+G   Q
Sbjct  116  MPSI-----MGTSQRLQQGYDXQ  133


>NANOCE114318
Length=264

 Score = 78.2 bits (191),  Expect = 2e-14, Method: Compositional matrix adjust.
 Identities = 36/93 (39%), Positives = 51/93 (55%), Gaps = 9/93 (10%)

Query  32   ITDGLEIVVSPRSLHSELMCPICLDMLKNTMTTKECLHRFCADCIITALRSGNK------  85
            +  G  +++ P S+  ++ C IC D++K     +ECLHRFC DC   ALR  N+      
Sbjct  17   VLPGDTLLIVPPSIREDMRCRICFDIVKEAKALRECLHRFCKDCGEKALRLSNETKTMKR  76

Query  86   ---ECPTCRKKLVSKRSLRPDPNFDALISKIYP  115
               ECP CR  + SKR L  DP F  L++ +YP
Sbjct  77   TGAECPLCRTNIGSKRDLYDDPIFQELVALLYP  109


>NANOCE018598
Length=264

 Score = 78.2 bits (191),  Expect = 2e-14, Method: Compositional matrix adjust.
 Identities = 36/93 (39%), Positives = 51/93 (55%), Gaps = 9/93 (10%)

Query  32   ITDGLEIVVSPRSLHSELMCPICLDMLKNTMTTKECLHRFCADCIITALRSGNK------  85
            +  G  +++ P S+  ++ C IC D++K     +ECLHRFC DC   ALR  N+      
Sbjct  17   VLPGDTLLIVPPSIREDMRCRICFDIVKEAKALRECLHRFCKDCGEKALRLSNETKTMKR  76

Query  86   ---ECPTCRKKLVSKRSLRPDPNFDALISKIYP  115
               ECP CR  + SKR L  DP F  L++ +YP
Sbjct  77   TGAECPLCRTNIGSKRDLYDDPIFQELVALLYP  109


>MALJAK000486
Length=246

 Score = 77.0 bits (188),  Expect = 4e-14, Method: Compositional matrix adjust.
 Identities = 33/69 (48%), Positives = 45/69 (65%), Gaps = 0/69 (0%)

Query  62   MTTKECLHRFCADCIITALRSGNKECPTCRKKLVSKRSLRPDPNFDALISKIYPSRDEYE  121
            M   EC+HRFC +CI  ++R G KECPTCR K  S+RSLR D   +  I+K++P RD++E
Sbjct  1    MAVMECMHRFCDECISKSIRLGKKECPTCRVKCASRRSLRHDAALEDFIAKVFPDRDDWE  60

Query  122  AHQERVLAR  130
                 + AR
Sbjct  61   RRNITIPAR  69


>NANOCE163661
Length=470

 Score = 79.3 bits (194),  Expect = 5e-14, Method: Compositional matrix adjust.
 Identities = 49/133 (37%), Positives = 72/133 (54%), Gaps = 15/133 (11%)

Query  19   LSLYELQRTPQEAITDGLEIVVSPRSLHSELMCPICLDMLKNTMTTKECLHRFCADCIIT  78
            L  Y++ R+    +  G  +++ P S+  ++ C IC D++K     +ECLHRFC DC   
Sbjct  5    LRPYDIARS-GIPVLPGDTLLIVPPSIREDMRCRICFDIVKEAKALRECLHRFCKDCGEK  63

Query  79   ALRSGNK---------ECPTCRKKLVSKRSLRPDPNFDALISKIYP--SRDEYEAHQERV  127
            ALR  N+         ECP CR  + SKR L  DP F  L++ +YP  + DE EA  + +
Sbjct  64   ALRLSNETKTMKRTGAECPLCRTNIGSKRDLYDDPIFQELVALLYPHVAADE-EAENKDM  122

Query  128  LARINKHNNQQAL  140
             AR  K+  +QAL
Sbjct  123  QARERKY--EQAL  133


>NANOCE163659
Length=470

 Score = 79.3 bits (194),  Expect = 5e-14, Method: Compositional matrix adjust.
 Identities = 49/133 (37%), Positives = 72/133 (54%), Gaps = 15/133 (11%)

Query  19   LSLYELQRTPQEAITDGLEIVVSPRSLHSELMCPICLDMLKNTMTTKECLHRFCADCIIT  78
            L  Y++ R+    +  G  +++ P S+  ++ C IC D++K     +ECLHRFC DC   
Sbjct  5    LRPYDIARS-GIPVLPGDTLLIVPPSIREDMRCRICFDIVKEAKALRECLHRFCKDCGEK  63

Query  79   ALRSGNK---------ECPTCRKKLVSKRSLRPDPNFDALISKIYP--SRDEYEAHQERV  127
            ALR  N+         ECP CR  + SKR L  DP F  L++ +YP  + DE EA  + +
Sbjct  64   ALRLSNETKTMKRTGAECPLCRTNIGSKRDLYDDPIFQELVALLYPHVAADE-EAENKDM  122

Query  128  LARINKHNNQQAL  140
             AR  K+  +QAL
Sbjct  123  QARERKY--EQAL  133


>NANOCE077670
Length=470

 Score = 79.3 bits (194),  Expect = 5e-14, Method: Compositional matrix adjust.
 Identities = 49/133 (37%), Positives = 72/133 (54%), Gaps = 15/133 (11%)

Query  19   LSLYELQRTPQEAITDGLEIVVSPRSLHSELMCPICLDMLKNTMTTKECLHRFCADCIIT  78
            L  Y++ R+    +  G  +++ P S+  ++ C IC D++K     +ECLHRFC DC   
Sbjct  5    LRPYDIARS-GIPVLPGDTLLIVPPSIREDMRCRICFDIVKEAKALRECLHRFCKDCGEK  63

Query  79   ALRSGNK---------ECPTCRKKLVSKRSLRPDPNFDALISKIYP--SRDEYEAHQERV  127
            ALR  N+         ECP CR  + SKR L  DP F  L++ +YP  + DE EA  + +
Sbjct  64   ALRLSNETKTMKRTGAECPLCRTNIGSKRDLYDDPIFQELVALLYPHVAADE-EAENKDM  122

Query  128  LARINKHNNQQAL  140
             AR  K+  +QAL
Sbjct  123  QARERKY--EQAL  133


>NANOCE028202
Length=470

 Score = 79.3 bits (194),  Expect = 5e-14, Method: Compositional matrix adjust.
 Identities = 49/133 (37%), Positives = 72/133 (54%), Gaps = 15/133 (11%)

Query  19   LSLYELQRTPQEAITDGLEIVVSPRSLHSELMCPICLDMLKNTMTTKECLHRFCADCIIT  78
            L  Y++ R+    +  G  +++ P S+  ++ C IC D++K     +ECLHRFC DC   
Sbjct  5    LRPYDIARS-GIPVLPGDTLLIVPPSIREDMRCRICFDIVKEAKALRECLHRFCKDCGEK  63

Query  79   ALRSGNK---------ECPTCRKKLVSKRSLRPDPNFDALISKIYP--SRDEYEAHQERV  127
            ALR  N+         ECP CR  + SKR L  DP F  L++ +YP  + DE EA  + +
Sbjct  64   ALRLSNETKTMKRTGAECPLCRTNIGSKRDLYDDPIFQELVALLYPHVAADE-EAENKDM  122

Query  128  LARINKHNNQQAL  140
             AR  K+  +QAL
Sbjct  123  QARERKY--EQAL  133


>RAMVAR010469
Length=198

 Score = 75.9 bits (185),  Expect = 5e-14, Method: Compositional matrix adjust.
 Identities = 64/251 (25%), Positives = 106/251 (42%), Gaps = 62/251 (25%)

Query  90   CRKKLVSKRSLRPDPNFDALISKIYPSRDEYEAHQERVLARINKHNNQQALSHSIEEGLK  149
             R+KL+S R+LRPDP FD +I  I+P R+  E     +LA+++K N ++           
Sbjct  3    TRQKLISMRALRPDPLFDEIIKTIFPRREIMEERHAALLAKLSKDNTKK-----------  51

Query  150  IQAMNRLQRGKKQQIENGSGAEDNGDSSHCSNASTHSNQEAGPSNKRTKTSDDSGLELDN  209
                             G+ A     +S  SN STH      P+   +    D+ +  D 
Sbjct  52   -----------------GAKA-----ASAPSN-STH------PAGFISLNKSDTDVVEDE  82

Query  210  NNAAMAIDPVMDGASEIELVFRPHPTLMEKDDSAQT-----RYIKTSGNATVDHLSKYLA  264
            +  +  + P +D   +I              D   +     R ++    ATVDH+  ++A
Sbjct  83   DIMSFELQPYLDKMPDIS-------------DQGLSKALCKRLVRVISTATVDHIRSFIA  129

Query  265  VRLALEELRSKGESNQMNLDTASEKQYTIYIATASGQFTVLNGSFSLELVSEKYWKVNKP  324
             RL +E+       +Q +LD    +   +Y+   S     L G  +L+ V + YW V +P
Sbjct  130  SRLLVEQ-EQVTYVDQRSLDVGGIR---LYLRVNSADIRPLRGDLTLKQVHDFYWNVARP  185

Query  325  MELYYAPTKEH  335
            M+L Y+  K H
Sbjct  186  MQLLYSVRKNH  196


>PARTET030081
Length=273

 Score = 76.6 bits (187),  Expect = 8e-14, Method: Compositional matrix adjust.
 Identities = 34/95 (36%), Positives = 56/95 (59%), Gaps = 1/95 (1%)

Query  45   LHSELMCPICLDMLKNTMTTKECLHRFCADCIITALR-SGNKECPTCRKKLVSKRSLRPD  103
            +  EL CPICL + +  +  K+C HRFC +CI  ++R    K CPTCRKK+ ++R LR D
Sbjct  49   IFDELQCPICLSLFEQPVYIKDCSHRFCKECIEKSIRFQREKSCPTCRKKIATRRDLRVD  108

Query  104  PNFDALISKIYPSRDEYEAHQERVLARINKHNNQQ  138
               + +++ + P   +Y   +E ++ +  K+  QQ
Sbjct  109  EVVNKILNTVVPDIKQYRMQEELLIQQEIKNFRQQ  143


>PARTET022836
Length=276

 Score = 76.6 bits (187),  Expect = 9e-14, Method: Compositional matrix adjust.
 Identities = 34/95 (36%), Positives = 56/95 (59%), Gaps = 1/95 (1%)

Query  45   LHSELMCPICLDMLKNTMTTKECLHRFCADCIITALRSGN-KECPTCRKKLVSKRSLRPD  103
            +   L CPICL + K  +  K+C HRFC +CI  ++RS   K CPTCRKK+ ++R LR D
Sbjct  49   IQDYLKCPICLSLFKQAVYIKDCSHRFCKECIEKSIRSQREKSCPTCRKKIATRRDLRVD  108

Query  104  PNFDALISKIYPSRDEYEAHQERVLARINKHNNQQ  138
                 +++ + P  ++Y   ++  + +  K+ +QQ
Sbjct  109  EIVSKMLNTVVPDMEQYRIQEDLQIQQEIKNFSQQ  143


>TETTHE017005
Length=447

 Score = 76.6 bits (187),  Expect = 3e-13, Method: Compositional matrix adjust.
 Identities = 34/73 (47%), Positives = 47/73 (64%), Gaps = 1/73 (1%)

Query  43   RSLHSELMCPICLDMLKNTMTTKECLHRFCADCIITALRSGN-KECPTCRKKLVSKRSLR  101
            + L+  L CPICLD+ +  +  K C HRFC +CI  A+RS   K+CPTCR+ + +KR LR
Sbjct  42   KKLNYMLTCPICLDIFQEPVYVKGCSHRFCKECIEKAIRSSKMKQCPTCRRIIGTKRLLR  101

Query  102  PDPNFDALISKIY  114
             D N   +I+ IY
Sbjct  102  VDFNVQEIINLIY  114


>TELSPE030528
Length=235

 Score = 74.3 bits (181),  Expect = 3e-13, Method: Compositional matrix adjust.
 Identities = 60/220 (27%), Positives = 97/220 (44%), Gaps = 50/220 (23%)

Query  57   MLKNTMTTKECLHRFCADCIITALRSGNKECPTCRKKLVSKRSLRPDPNFDALISKIYPS  116
            ML++ + ++ C+      CI   LR G KECP+CR K VSKRSLR DP FD +I+K+YP+
Sbjct  1    MLRSLVGSEMCIR---DRCITKCLRLGKKECPSCRVKCVSKRSLRRDPTFDEIINKLYPN  57

Query  117  RDEYEAHQERVLARINKHNNQQALSHSIEEGLKIQAMNRLQRGKKQQIENGSGAEDNGDS  176
             ++YEA                 L  SIE                        A++  ++
Sbjct  58   LEKYEAD----------------LDASIE------------------------ADNATNA  77

Query  177  SHCSNASTHSNQEAGPSNKRTKTSDDSGLELDNNNAAMA------IDPVMDGASEIELVF  230
            +      T + + A       + S+   ++++   A  +      +  V+    E   + 
Sbjct  78   ARLHAEGTSAAKAAAKRLAAERRSNPQPVKINRGPAGASKRQRRELQTVVSHDVEFSFIL  137

Query  231  RPHPTLMEKDDSAQTRYIKTSGNATVDHLSKYLAVRLALE  270
            R HP L  K  S    Y+KTS   T+ H+ K+L+++L  E
Sbjct  138  RRHP-LENKLHSLMKEYLKTSRLLTIRHIQKFLSMKLQWE  176


>TELSPE030527
Length=235

 Score = 74.3 bits (181),  Expect = 3e-13, Method: Compositional matrix adjust.
 Identities = 60/220 (27%), Positives = 97/220 (44%), Gaps = 50/220 (23%)

Query  57   MLKNTMTTKECLHRFCADCIITALRSGNKECPTCRKKLVSKRSLRPDPNFDALISKIYPS  116
            ML++ + ++ C+      CI   LR G KECP+CR K VSKRSLR DP FD +I+K+YP+
Sbjct  1    MLRSLVGSEMCIR---DRCITKCLRLGKKECPSCRVKCVSKRSLRRDPTFDEIINKLYPN  57

Query  117  RDEYEAHQERVLARINKHNNQQALSHSIEEGLKIQAMNRLQRGKKQQIENGSGAEDNGDS  176
             ++YEA                 L  SIE                        A++  ++
Sbjct  58   LEKYEAD----------------LDASIE------------------------ADNATNA  77

Query  177  SHCSNASTHSNQEAGPSNKRTKTSDDSGLELDNNNAAMA------IDPVMDGASEIELVF  230
            +      T + + A       + S+   ++++   A  +      +  V+    E   + 
Sbjct  78   ARLHAEGTSAAKAAAKRLAAERRSNPQPVKINRGPAGASKRQRRELQTVVSHDVEFSFIL  137

Query  231  RPHPTLMEKDDSAQTRYIKTSGNATVDHLSKYLAVRLALE  270
            R HP L  K  S    Y+KTS   T+ H+ K+L+++L  E
Sbjct  138  RRHP-LENKLHSLMKEYLKTSRLLTIRHIQKFLSMKLQWE  176


>NUTLON020672
Length=154

 Score = 72.0 bits (175),  Expect = 4e-13, Method: Compositional matrix adjust.
 Identities = 39/101 (39%), Positives = 55/101 (54%), Gaps = 5/101 (5%)

Query  35   GLEIVVSPRSLHSELMCPICLDMLKNTMTTKECLHRFCADCIITALRSGNKE-CPTCRKK  93
            G  I + PR   S L+CP+C    ++ +TT+EC+H FC  CII+ L S  K  CP C   
Sbjct  5    GASIFLKPRIFESLLVCPVCNGYFRDAITTEECVHSFCKVCIISTLESDIKSLCPVCNVF  64

Query  94   LVSKRSLRPDPNFDALISKIYPSRDEYEAHQERVLARINKH  134
            L S+ SL+PDP   A++  I P   EY      +  +IN+ 
Sbjct  65   LNSE-SLKPDPALQAIVDLIMP---EYVVRDRELKRKINEE  101


>DIAGRA025889
Length=232

 Score = 72.4 bits (176),  Expect = 2e-12, Method: Compositional matrix adjust.
 Identities = 37/81 (46%), Positives = 51/81 (63%), Gaps = 3/81 (4%)

Query  83   GNKECPTCRKKLVSKRSLRPDPNFDALISKIYPSRDEYEAHQERVLARINKHNNQQALSH  142
             NKECPTCR+   SKRSLR DP+FDA+I  +YP  D Y+  QE++L  I   +N +AL  
Sbjct  28   SNKECPTCRQSCPSKRSLRLDPDFDAIIKHVYPDLDVYDQFQEQLLHNIKGFSNTKAL--  85

Query  143  SIEEGLKIQAMNRLQRGKKQQ  163
              EEG++ Q  ++ +  K  Q
Sbjct  86   -FEEGVRRQNASQAKNRKSNQ  105


>STEHIS021101
Length=642

 Score = 73.6 bits (179),  Expect = 4e-12, Method: Compositional matrix adjust.
 Identities = 32/78 (41%), Positives = 45/78 (58%), Gaps = 0/78 (0%)

Query  49   LMCPICLDMLKNTMTTKECLHRFCADCIITALRSGNKECPTCRKKLVSKRSLRPDPNFDA  108
            L CP+CLD+LK+ +  K CLH+FCA CI    R   K+CP CRK + S+R LR D     
Sbjct  98   LHCPVCLDILKDPLNVKMCLHKFCAHCIENYNRLIKKQCPQCRKYIGSRRLLRSDYKLAY  157

Query  109  LISKIYPSRDEYEAHQER  126
            +I  +    D +   +E+
Sbjct  158  IIKALITDIDAFNKFEEQ  175


>OXYTRI022792
Length=642

 Score = 73.6 bits (179),  Expect = 4e-12, Method: Compositional matrix adjust.
 Identities = 32/78 (41%), Positives = 45/78 (58%), Gaps = 0/78 (0%)

Query  49   LMCPICLDMLKNTMTTKECLHRFCADCIITALRSGNKECPTCRKKLVSKRSLRPDPNFDA  108
            L CP+CLD+LK+ +  K CLH+FCA CI    R   K+CP CRK + S+R LR D     
Sbjct  98   LHCPVCLDILKDPLNVKMCLHKFCAHCIENYNRLIKKQCPQCRKYIGSRRLLRSDYKLAY  157

Query  109  LISKIYPSRDEYEAHQER  126
            +I  +    D +   +E+
Sbjct  158  IIKALITDIDAFNKFEEQ  175


>THETRA001298
Length=295

 Score = 70.9 bits (172),  Expect = 1e-11, Method: Compositional matrix adjust.
 Identities = 32/89 (36%), Positives = 52/89 (58%), Gaps = 2/89 (2%)

Query  29   QEAITDGLEIVVSPRSLHSELMCPICLDMLKNTMTTKECLHRFCADCIITALRSGNKECP  88
            Q+A+  G ++VV  R+L++ L+C +C    +N  T  ECLH FC  CI+    SG+ +CP
Sbjct  11   QDAVIQGGKLVVRTRALNAYLVCELCNGYFRNATTVSECLHTFCEPCILRHFDSGSTKCP  70

Query  89   TCRKKLVSK--RSLRPDPNFDALISKIYP  115
            TC   L +    ++R D    +L+ +I+P
Sbjct  71   TCETDLGADPFTAIRQDMALKSLVERIFP  99


>COLSPE005522
Length=280

 Score = 70.1 bits (170),  Expect = 2e-11, Method: Compositional matrix adjust.
 Identities = 69/273 (25%), Positives = 103/273 (38%), Gaps = 58/273 (21%)

Query  35   GLEIVVSPRSLHSELMCPICLDMLKNTMTTKECLHRFCADCIITALRSGNKECPTCRKKL  94
            GL++    R+L+ +L C +C    K   T  ECLH FC  CI++   +G   CP CR+ L
Sbjct  45   GLDVSFPLRALNPQLTCLLCGGYFKEATTITECLHTFCKSCIVSCFNAGEARCPHCREHL  104

Query  95   VSK--RSLRPDPNFDALISKIYPSRDEYEAHQERVLARINKHNNQQALSHSIEEGLKIQA  152
                  +LR D     ++ K++P   + +A QE +L                        
Sbjct  105  GVNPMETLRLDRTIQHIVDKLFPDLIQEDARQEALLYDFCG-------------------  145

Query  153  MNRLQRGKKQQIENGSGAEDNGDSSHCSNASTHSNQEAGPSNKRTKTSDDSGLELDNNNA  212
               LQ+      E+    E NG            N +  P NKR KT             
Sbjct  146  ---LQKPLDDNEESLVKDEPNG-----------QNGKERP-NKRQKTE----------AT  180

Query  213  AMAIDPVMDGASEIELVFRPHPTLMEKDDSAQTRYIKTSGNATVDHLSKYLAVRLALEEL  272
              A   V     EI  V  P  + M   D+    +++TS   T+ H  KYL  +L L  +
Sbjct  181  GTAAPRVQQADQEINFVLEPEDSSM---DALPRPFLRTSKKLTMLHAKKYLVKKLNLTSV  237

Query  273  RSKGESNQMNLDTASEK---QYTIYIATASGQF  302
                  N++ L    EK   +YT+     +  F
Sbjct  238  ------NEVELLCQKEKLGNEYTLEFVYTTRWF  264


>COCSUB001834
Length=263

 Score = 68.6 bits (166),  Expect = 4e-11, Method: Compositional matrix adjust.
 Identities = 32/81 (40%), Positives = 47/81 (58%), Gaps = 1/81 (1%)

Query  44   SLHSELMCPICLDMLKNTMTTKECLHRFCADCIITALRSGNK-ECPTCRKKLVSKRSLRP  102
            SL +E  C +CL ++K+      C+HRFCADCI   LR  ++  CP CR ++ S+R  + 
Sbjct  7    SLEAETRCSVCLGIVKSCRLVSGCMHRFCADCIEKWLRVASEPSCPQCRVQMQSRRDCKR  66

Query  103  DPNFDALISKIYPSRDEYEAH  123
            D  FD L+  +Y +   YEA 
Sbjct  67   DVRFDRLLKLLYTNLRSYEAQ  87


>STEHIS017994
Length=378

 Score = 69.3 bits (168),  Expect = 6e-11, Method: Compositional matrix adjust.
 Identities = 29/72 (40%), Positives = 43/72 (60%), Gaps = 0/72 (0%)

Query  49   LMCPICLDMLKNTMTTKECLHRFCADCIITALRSGNKECPTCRKKLVSKRSLRPDPNFDA  108
            L CP+C D+ ++ +  K CLH+FC +CI    R   KECP CR ++ S+R LR D     
Sbjct  105  LQCPVCFDIYQSPVIVKPCLHKFCNNCIDAYNRKIKKECPGCRHQIGSRRMLRNDYKISN  164

Query  109  LISKIYPSRDEY  120
            +IS +  + DE+
Sbjct  165  IISTLISNIDEF  176


>OXYTRI016579
Length=378

 Score = 69.3 bits (168),  Expect = 6e-11, Method: Compositional matrix adjust.
 Identities = 29/72 (40%), Positives = 43/72 (60%), Gaps = 0/72 (0%)

Query  49   LMCPICLDMLKNTMTTKECLHRFCADCIITALRSGNKECPTCRKKLVSKRSLRPDPNFDA  108
            L CP+C D+ ++ +  K CLH+FC +CI    R   KECP CR ++ S+R LR D     
Sbjct  105  LQCPVCFDIYQSPVIVKPCLHKFCNNCIDAYNRKIKKECPGCRHQIGSRRMLRNDYKISN  164

Query  109  LISKIYPSRDEY  120
            +IS +  + DE+
Sbjct  165  IISTLISNIDEF  176


>THETRA008045
Length=305

 Score = 68.6 bits (166),  Expect = 7e-11, Method: Compositional matrix adjust.
 Identities = 29/62 (47%), Positives = 37/62 (60%), Gaps = 0/62 (0%)

Query  49   LMCPICLDMLKNTMTTKECLHRFCADCIITALRSGNKECPTCRKKLVSKRSLRPDPNFDA  108
            + CPIC D+L      K CLHRFC  C+ T+LR   KECP CR+  +SKR+ R D     
Sbjct  1    MTCPICKDVLDCPQAIKNCLHRFCKVCLATSLRVAKKECPVCRQHCISKRAARDDDLLRC  60

Query  109  LI  110
            L+
Sbjct  61   LV  62


>MONEXI006114
Length=1865

 Score = 70.1 bits (170),  Expect = 7e-11, Method: Compositional matrix adjust.
 Identities = 42/137 (31%), Positives = 70/137 (51%), Gaps = 4/137 (3%)

Query  49   LMCPICLDMLKNTMTTKECLHRFCADCIITAL---RSGNKECPTCRKKLVSKRSLRPDPN  105
            L CPICL++L   +  + C+HRFC  C+ T+    R G K CP+CR  + S R +  D  
Sbjct  20   LTCPICLNILDKPVALRACMHRFCESCVKTSTQQSRIGKKRCPSCRAIVTSTRDMHRDYG  79

Query  106  FDALISKIYPSRDEYEAHQERVLARINKHNNQQALSHSIEEGLKIQAMNRLQRGKKQQIE  165
             +ALI +++P    Y A   R+ + + +  NQ   +    E  K+   ++L+ G    +E
Sbjct  80   LEALIRQMHPDLMTYRATYCRMPSYLFETLNQSLKTMGANEESKLSHEHQLE-GMIGGME  138

Query  166  NGSGAEDNGDSSHCSNA  182
              +  E+  + S  S+A
Sbjct  139  ITTPEEETKNDSDSSDA  155


>ACACAS007934
Length=326

 Score = 67.4 bits (163),  Expect = 2e-10, Method: Compositional matrix adjust.
 Identities = 62/245 (25%), Positives = 97/245 (40%), Gaps = 54/245 (22%)

Query  32   ITDGLEIVVSPRSLHSELMCPICLDMLKNTMTTKECLHRFCADCIITALRSGNKECPTCR  91
            I DG  I+   R L   L+C +C+ +L++  T +ECLH FC  C+    ++   +CP C 
Sbjct  89   ILDGRNIIFKTRLLSGFLVCQLCMGVLRDAHTIRECLHTFCKSCLYKYFQT-TADCPLC-  146

Query  92   KKLVSKRSLRPDP----NFDALISKIYPSRDEYEAHQERVLARINKHNNQQALSHSIEEG  147
                    LRP+P     FD  +  I                 +NK       S  IE+ 
Sbjct  147  -----GVDLRPNPFERIRFDRTVQTI-----------------VNK-----IFSDLIEKD  179

Query  148  LKIQAMNRLQRGKKQQIENGSGAEDNGDSSHCSNASTHSNQEAGPSNKRTKTSDDSGLEL  207
            +  +A     RG  Q+ E   G       S     +  + + A P+NKR K      +  
Sbjct  180  IAKEAHFYRSRGMIQEAERVEGILLKTQESK----APRTAEVARPANKRLKRDPSKPIYK  235

Query  208  DNNNAAMAIDPVMDGASEIELVFRPHPTLMEKDDSAQTRYIKTSGNATVDHLSKYLAVRL  267
            D     + +D    G  ++E   +P               I+TS   TV HL K++ ++L
Sbjct  236  DEVAFELTLDEGEPGLQQLE---KP--------------VIRTSARVTVRHLKKFVGMKL  278

Query  268  ALEEL  272
            A+  L
Sbjct  279  AIPNL  283


>PHATRI007783
Length=411

 Score = 66.6 bits (161),  Expect = 5e-10, Method: Compositional matrix adjust.
 Identities = 39/102 (38%), Positives = 57/102 (56%), Gaps = 11/102 (11%)

Query  18   ELSLYELQRTPQEAITDGLEIVVSPRSLHSELMCPICLDMLKNTMTTKECLHRFCADCII  77
            EL+L+EL R P+  +T    I  S ++L++E  C ICLD +++T T  ECLHRFC    +
Sbjct  149  ELTLFELHRRPRPLLTG--RIQRSLKALNAEFRCAICLDYIRSTRTVVECLHRFCEGWYL  206

Query  78   --TALRS----GNKECPTCRKKLVSKRSLRPDPNFDALISKI  113
              T L+          P     + SKRSL  DP+FD +++ I
Sbjct  207  PDTVLKDHCVWAGMSAPYA---VPSKRSLAADPDFDRIVNSI  245


>GLOWIT002222
Length=572

 Score = 66.6 bits (161),  Expect = 7e-10, Method: Compositional matrix adjust.
 Identities = 65/290 (22%), Positives = 110/290 (38%), Gaps = 68/290 (23%)

Query  33   TDGLEIVVSPRSLHSELMCPICLDMLKNTMTTKECLHRFCADCIITALRSGNKECPTCRK  92
            T G ++++  +  +  + C +C    ++  T +ECLH FC  CII  LR     CP C+ 
Sbjct  329  TRGPDVLLPVQQFNPHVCCQLCRCYFQDAHTIRECLHTFCKSCIIRHLREKEPVCPQCKT  388

Query  93   --KLVSKRSLRPDPNFDALISKIYPSRDEYEAHQERVLARINKHNNQQALSHSIEEGLKI  150
              +L+   SLRPD     L+ ++YP      A ++R      K   +Q +    E+    
Sbjct  389  DLRLLPNFSLRPDKLMQGLVDRVYPGLKARMALEKR------KFCEEQDIIIDDEQESST  442

Query  151  QAMNRLQRGKKQQIENGSGAEDNGDSSHCSNASTHSNQEAGPSNKRTKTSDDSGLELDNN  210
              + R           G+   D  D S               + ++   +++SG     +
Sbjct  443  ATLKR----------KGAPGGDTDDRS---------------TKQKQSANENSGRASQED  477

Query  211  NAAMAIDPVMDGASEIELVFRPHPTLMEKDDSAQTRYIKTSGNATVDHLSKYLAVRLALE  270
                A+ P    AS+ E    P P+L       Q  ++ TS   T+  L K+L  +L   
Sbjct  478  AVTFALLPRNGDASQTE----PLPSL-------QCPFLTTSARITIGQLRKHLNSKLG--  524

Query  271  ELRSKGESNQMNLDTASEKQYTIYIATASGQFTVLNGSFSLELVSEKYWK  320
                   S+Q+ +                    VL G ++LE V    W+
Sbjct  525  -------SDQVEIVCGG---------------VVLGGEYTLEYVLRTLWR  552


>GEFOKE006928
Length=359

 Score = 65.9 bits (159),  Expect = 7e-10, Method: Compositional matrix adjust.
 Identities = 60/242 (25%), Positives = 100/242 (41%), Gaps = 23/242 (10%)

Query  45   LHSELMCPICLDMLKNTMTTKECLHRFCADCIITALRSGNKE-CPTCRKKL--VSKRSLR  101
            L+S L+CP+CL   ++  T  ECLH FC  CI         + CP C   L       LR
Sbjct  52   LNSFLVCPLCLGYFRDATTVAECLHTFCKGCIFKYFHLNKAQVCPECNVSLGTFPTTQLR  111

Query  102  PDPNFDALISKIYPSRDEYEAHQER-VLARINKHNNQQALSHSIEEGLKIQAMNR--LQR  158
            PD    A++ K++P   E +A  ER  + +    + ++A+        +  +  R  +  
Sbjct  112  PDHVKQAIVEKVFPEFAEQDAIAEREFMKKWRAEHPEEAVVPEAPTPTRTPSAPRSHVPP  171

Query  159  GKKQQIENGSGAEDNGDSSHCSNASTHSNQEAGPS-----NKRTKTSDDSGLE-LDNNNA  212
                      G       +  S+ +      A P       +R+      G +  D+++ 
Sbjct  172  AVASAPVTHPGGATPAIGAVASDTAVQKRPRANPKPDTAQKRRSIDPPPPGPQHKDDSSD  231

Query  213  AMAIDPVMDGASEIELVFRPHPTLMEKDDSAQTR------YIKTSGNATVDHLSKYLAVR  266
            AM   P  + A++ E+ F      +  D++   R      Y+KT+  ATV HL K+L+ R
Sbjct  232  AMLAKPGGEVATKQEINF-----ALVADNAEAHRLRLDKPYLKTALRATVLHLKKFLSRR  286

Query  267  LA  268
            L 
Sbjct  287  LG  288


>GONPAC036277
Length=225

 Score = 64.3 bits (155),  Expect = 9e-10, Method: Compositional matrix adjust.
 Identities = 31/87 (36%), Positives = 46/87 (53%), Gaps = 3/87 (3%)

Query  31   AITDGLEIVVSPRSLHSELMCPICLDMLKNTMTTKECLHRFCADCIITALRSGNKECPTC  90
            AI +G +IV   R L+  L+C +C+   +  MT  ECLH FC  CI    R  N +CP+C
Sbjct  10   AILEGKDIVFKTRILNEHLICSLCMGYFREAMTVTECLHTFCKSCIYKHFRE-NSQCPSC  68

Query  91   RKKL--VSKRSLRPDPNFDALISKIYP  115
               L   +   +R D    A++ K++P
Sbjct  69   DVDLGPSAFEKIRHDRALQAIVDKVFP  95


>ROZALL004212
Length=191

 Score = 62.8 bits (151),  Expect = 2e-09, Method: Compositional matrix adjust.
 Identities = 39/104 (38%), Positives = 56/104 (54%), Gaps = 13/104 (13%)

Query  44   SLHSELMCPICLDMLKNTMTTKECLHRFCADCIITALRSGNKECPTCRKKLVSKRSLRPD  103
            S+ SEL CPICL +LKN +           D +  AL   +  CPTCR K  S+RSLRPD
Sbjct  16   SIRSELKCPICLGILKNPVYI---------DFVTLAL--THLYCPTCRAKCPSRRSLRPD  64

Query  104  PNFDALISKIYPSRDEYEAHQERVLA--RINKHNNQQALSHSIE  145
              +  +I+ ++P    YE +Q+  +   + N   N++  SH IE
Sbjct  65   FRYSMIINTLFPDLKAYEDNQDSWMTPNKFNITPNKRDRSHDIE  108


>STEHIS009607
Length=555

 Score = 65.5 bits (158),  Expect = 2e-09, Method: Compositional matrix adjust.
 Identities = 29/87 (33%), Positives = 46/87 (53%), Gaps = 0/87 (0%)

Query  45   LHSELMCPICLDMLKNTMTTKECLHRFCADCIITALRSGNKECPTCRKKLVSKRSLRPDP  104
            L     CP+C ++  +    K CLH FC +CI T +R   KECP C+K + +KR LR + 
Sbjct  76   LIESFQCPLCKEIAADPGVIKHCLHFFCKNCIETCIRQYKKECPMCKKNMGTKRELRRNR  135

Query  105  NFDALISKIYPSRDEYEAHQERVLARI  131
             F+ +I  +    + Y+ +Q  +   I
Sbjct  136  AFENIIKVLSKDIEIYQDNQSALFKEI  162


>OXYTRI020024
Length=555

 Score = 65.5 bits (158),  Expect = 2e-09, Method: Compositional matrix adjust.
 Identities = 29/87 (33%), Positives = 46/87 (53%), Gaps = 0/87 (0%)

Query  45   LHSELMCPICLDMLKNTMTTKECLHRFCADCIITALRSGNKECPTCRKKLVSKRSLRPDP  104
            L     CP+C ++  +    K CLH FC +CI T +R   KECP C+K + +KR LR + 
Sbjct  76   LIESFQCPLCKEIAADPGVIKHCLHFFCKNCIETCIRQYKKECPMCKKNMGTKRELRRNR  135

Query  105  NFDALISKIYPSRDEYEAHQERVLARI  131
             F+ +I  +    + Y+ +Q  +   I
Sbjct  136  AFENIIKVLSKDIEIYQDNQSALFKEI  162


>PLAFUN009738
Length=267

 Score = 63.9 bits (154),  Expect = 2e-09, Method: Compositional matrix adjust.
 Identities = 62/260 (24%), Positives = 97/260 (37%), Gaps = 63/260 (24%)

Query  29   QEAITDGLEIVVSPRSLHSELMCPICLDMLKNTMTTKECLHRFCADCIITALRSGNKECP  88
            +E I DG +I    R L+  L+C +C+  +K+  T  ECLH FC  CI   LR    +CP
Sbjct  28   REPIVDGRDIKFETRILNEFLVCSLCMGYIKDAHTIVECLHTFCKSCITKYLRDKT-DCP  86

Query  89   TCRKKL--VSKRSLRPDPNFDALISKIYPSRDEYEAHQERVLARINKHNNQQALSHSIEE  146
            TC   L       ++ D     ++ KI+P  +  +A +ER               +    
Sbjct  87   TCEVALGPYPLDKIKFDRQIHNIVCKIFPQFEAEDAEEER--------------KYYSSV  132

Query  147  GLKIQAMNRLQRGKKQQIENGSGAEDNGDSSHCSNASTHSNQEAGPSNKRTKTSDDSGLE  206
            GLK                  +G  D         A+    ++    +K    +D+ G E
Sbjct  133  GLKTDPPPAPAPAPANN----NGKPD---------ANKQPYKKVKKEDKSVFYTDEVGFE  179

Query  207  L--DNNNAAMAIDPVMDGASEIELVFRPHPTLMEKDDSAQTRYIKTSGNATVDHLSKYLA  264
            L  D  N    + P+                           +I+TS   TV HL KY+ 
Sbjct  180  LNVDEKNTNPELRPL------------------------DKPFIRTSAKVTVKHLKKYIL  215

Query  265  VRLALE-------ELRSKGE  277
             +L ++       E+R +GE
Sbjct  216  NKLHIDLEKAPQVEIRYRGE  235


>ANCTWI007962
Length=250

 Score = 63.2 bits (152),  Expect = 3e-09, Method: Compositional matrix adjust.
 Identities = 34/104 (33%), Positives = 46/104 (44%), Gaps = 3/104 (3%)

Query  30   EAITDGLEIVVSPRSLHSELMCPICLDMLKNTMTTKECLHRFCADCIITALRS-GNKECP  88
            + +TD        R L+    C +C    K  MT  ECLH FC  C +       N +CP
Sbjct  83   DPVTDDRTFTFKTRILNDYFTCTLCDGYFKECMTINECLHSFCRSCAVEHFDDEDNSQCP  142

Query  89   TCRKKLVS--KRSLRPDPNFDALISKIYPSRDEYEAHQERVLAR  130
            TC  +L      +LRPDP    L+ +I P  +E +  QE    R
Sbjct  143  TCDMELGGNPNEALRPDPIMQGLVDRILPHLEEDDTMQELAFYR  186


>GEMCRY046563
Length=257

 Score = 62.8 bits (151),  Expect = 4e-09, Method: Compositional matrix adjust.
 Identities = 31/102 (30%), Positives = 52/102 (51%), Gaps = 3/102 (3%)

Query  31   AITDGLEIVVSPRSLHSELMCPICLDMLKNTMTTKECLHRFCADCIITALRSGNKECPTC  90
            A+ +G ++V   + ++  L+C +C+  L++ MT  ECLH FC  CI     + +  CPTC
Sbjct  32   AVLEGSDVVFQTKIMNEHLICSLCMGYLRDAMTVTECLHTFCKPCIHQHF-AEHLTCPTC  90

Query  91   RKKL--VSKRSLRPDPNFDALISKIYPSRDEYEAHQERVLAR  130
               L  V    +R D     ++ K++P   + E   E+ L R
Sbjct  91   EVHLGPVPSEKIRSDRAMQNIVDKVFPHFAKEEITAEKALQR  132


>MICSPE009444
Length=71

 Score = 57.8 bits (138),  Expect = 8e-09, Method: Composition-based stats.
 Identities = 24/53 (45%), Positives = 28/53 (53%), Gaps = 0/53 (0%)

Query  51   CPICLDMLKNTMTTKECLHRFCADCIITALRSGNKECPTCRKKLVSKRSLRPD  103
            C +C   LK       CLHRFC  CI   +R  N  CPTCR  + S+R LR D
Sbjct  19   CAVCWGTLKKVKVVSPCLHRFCGACIEEHIRKLNNHCPTCRVPVASRRVLRED  71


>IXOSCA026565
Length=265

 Score = 60.8 bits (146),  Expect = 2e-08, Method: Compositional matrix adjust.
 Identities = 66/311 (21%), Positives = 121/311 (39%), Gaps = 55/311 (18%)

Query  28   PQEAITDGLEIVVSPRSLHSELMCPICLDMLKNTMTTKECLHRFCADCIITALRSGNKEC  87
            PQE +   +E  +  ++L++ ++C IC   L +  T  ECLH FC  C++  L   N  C
Sbjct  5    PQEFLQRQMERRIRLKTLNNHIICKICKGYLIDATTVTECLHTFCKSCLVKHLEDNN-TC  63

Query  88   PTCRKKLVSKRSLR---PDPNFDALISKIYPSRDEYEAHQERVLARINKHNNQQALSHSI  144
            PTC   +     L+    D     ++ K+ P+    E  +ER   R              
Sbjct  64   PTCEIVIHQSYPLQYISYDRTMQDIVYKLVPNLQYNEIKRERDFYR--------------  109

Query  145  EEGLKIQAMNRLQRGKKQQIENGSGAEDNGDSSHCSNASTHSNQEAGPSNKRTKTSDDSG  204
             +GL    ++           +      +G  S    +   S ++AG     +K S    
Sbjct  110  RKGLPCPKVHTPGMSNTVPTYHDCVGIGSGIQSPFLPSGMLSEKDAG-----SKASSSKE  164

Query  205  LELDNNNAAMAIDPVMDGASEIELVFRPHPTLMEKDDSAQTRYIKTSGNATVDHLSKYLA  264
             E D + +   ++ +++ +  ++L               + ++I+ S  AT+ HL K++A
Sbjct  165  DEADCHRSDEQVNILLESSDSVQL------------KQMRRKFIRCSAQATITHLKKFIA  212

Query  265  VRLALEELRSKGESNQMNLDTASEKQYTIYIATASGQFTVLNGSFSLELVSEKYWKV-NK  323
             +L              NL+   E      +     Q  +L    +L+ V    W+  + 
Sbjct  213  KKLF------------NNLEKYKE------VEILCNQ-EILGKDHTLKFVYVTRWRFKDP  253

Query  324  PMELYYAPTKE  334
            P++LYY P  E
Sbjct  254  PLKLYYRPKME  264


>IXOSCA022265
Length=265

 Score = 60.8 bits (146),  Expect = 2e-08, Method: Compositional matrix adjust.
 Identities = 66/311 (21%), Positives = 121/311 (39%), Gaps = 55/311 (18%)

Query  28   PQEAITDGLEIVVSPRSLHSELMCPICLDMLKNTMTTKECLHRFCADCIITALRSGNKEC  87
            PQE +   +E  +  ++L++ ++C IC   L +  T  ECLH FC  C++  L   N  C
Sbjct  5    PQEFLQRQMERRIRLKTLNNHIICKICKGYLIDATTVTECLHTFCKSCLVKHLEDNN-TC  63

Query  88   PTCRKKLVSKRSLR---PDPNFDALISKIYPSRDEYEAHQERVLARINKHNNQQALSHSI  144
            PTC   +     L+    D     ++ K+ P+    E  +ER   R              
Sbjct  64   PTCEIVIHQSYPLQYISYDRTMQDIVYKLVPNLQYNEIKRERDFYR--------------  109

Query  145  EEGLKIQAMNRLQRGKKQQIENGSGAEDNGDSSHCSNASTHSNQEAGPSNKRTKTSDDSG  204
             +GL    ++           +      +G  S    +   S ++AG     +K S    
Sbjct  110  RKGLPCPKVHTPGMSNTVPTYHDCVGIGSGIQSPFLPSGMLSEKDAG-----SKASSSKE  164

Query  205  LELDNNNAAMAIDPVMDGASEIELVFRPHPTLMEKDDSAQTRYIKTSGNATVDHLSKYLA  264
             E D + +   ++ +++ +  ++L               + ++I+ S  AT+ HL K++A
Sbjct  165  DEADCHRSDEQVNILLESSDSVQL------------KQMRRKFIRCSAQATITHLKKFIA  212

Query  265  VRLALEELRSKGESNQMNLDTASEKQYTIYIATASGQFTVLNGSFSLELVSEKYWKV-NK  323
             +L              NL+   E      +     Q  +L    +L+ V    W+  + 
Sbjct  213  KKLF------------NNLEKYKE------VEILCNQ-EILGKDHTLKFVYVTRWRFKDP  253

Query  324  PMELYYAPTKE  334
            P++LYY P  E
Sbjct  254  PLKLYYRPKME  264


>RIGRAM021431
Length=154

 Score = 58.5 bits (140),  Expect = 3e-08, Method: Compositional matrix adjust.
 Identities = 31/85 (36%), Positives = 44/85 (52%), Gaps = 1/85 (1%)

Query  31   AITDGLEIVVSPRSLHSELMCPICLDMLKNTMTTKECLHRFCADCIITALRSGNKECPTC  90
            A  DG+ I      +   L CP+C        T  ECLH FC DCII  + S   +CP C
Sbjct  2    ATLDGVTISFPLSLVDKFLTCPMCQGYFYEARTIAECLHTFCKDCIIKHI-SDVGDCPIC  60

Query  91   RKKLVSKRSLRPDPNFDALISKIYP  115
             +++ + + LR D    +L+SKI+P
Sbjct  61   HRRINTTKELRDDHLVQSLLSKIHP  85


>PICSPE057857
Length=427

 Score = 61.2 bits (147),  Expect = 3e-08, Method: Compositional matrix adjust.
 Identities = 34/83 (41%), Positives = 45/83 (54%), Gaps = 4/83 (5%)

Query  31   AITDGLEIVVSPRSLHSELMCPICLDMLKNTMTTKECLHRFCADCIITALRSGNKECPTC  90
            AI  GLE  V+P  L   L CP+C+D+++N  TT  C H FC  C+  AL     ECP C
Sbjct  7    AILPGLEFEVAP--LLEHLTCPVCMDVMRNATTTVPCAHTFCGKCVRQALNL-KHECPMC  63

Query  91   RKKLVSKRSLRPDPNFDALISKI  113
             K  V   +L P+   DAL+  +
Sbjct  64   -KAPVQVENLIPNRQCDALVDTL  85


>THEPAR000910
Length=735

 Score = 61.6 bits (148),  Expect = 3e-08, Method: Compositional matrix adjust.
 Identities = 25/83 (30%), Positives = 42/83 (51%), Gaps = 2/83 (2%)

Query  35   GLEIVVSPRSLHSELMCPICLDMLKNTMTTKECLHRFCADCIITALRSGNKECPTCRKKL  94
            GL++  +   L   L CP+C  +  N  T ++C+H FC  C+I +       CPTC   +
Sbjct  256  GLDVRFNLTILIDILTCPLCKGLFHNAQTIRDCMHTFCKSCLILSTFENGLVCPTCFSPI  315

Query  95   VSK--RSLRPDPNFDALISKIYP  115
            +S     + PD N   ++ K++P
Sbjct  316  LSSITEGVEPDTNIQTIVDKLFP  338


>RIGRAM021429
Length=233

 Score = 59.7 bits (143),  Expect = 4e-08, Method: Compositional matrix adjust.
 Identities = 31/85 (36%), Positives = 44/85 (52%), Gaps = 1/85 (1%)

Query  31   AITDGLEIVVSPRSLHSELMCPICLDMLKNTMTTKECLHRFCADCIITALRSGNKECPTC  90
            A  DG+ I      +   L CP+C        T  ECLH FC DCII  + S   +CP C
Sbjct  2    ATLDGVTISFPLSLVDKFLTCPMCQGYFYEARTIAECLHTFCKDCIIKHI-SDVGDCPIC  60

Query  91   RKKLVSKRSLRPDPNFDALISKIYP  115
             +++ + + LR D    +L+SKI+P
Sbjct  61   HRRINTTKELRDDHLVQSLLSKIHP  85


>PSEPER003052
Length=211

 Score = 59.3 bits (142),  Expect = 4e-08, Method: Compositional matrix adjust.
 Identities = 28/73 (38%), Positives = 40/73 (55%), Gaps = 1/73 (1%)

Query  49   LMCPICLDMLKNTMTTKECLHRFCADCIITALRSG-NKECPTCRKKLVSKRSLRPDPNFD  107
            L CPICL++  +    K C HRFC  CI   +R   +KECP CR  +  KR+LR D    
Sbjct  65   LKCPICLEIFNDPYYVKACSHRFCKTCIEDFVRKDKSKECPLCRSHIGIKRNLRQDAQVQ  124

Query  108  ALISKIYPSRDEY  120
             L + I+ +  ++
Sbjct  125  ELCAIIFGNVSDF  137


>RIGRAM021430
Length=157

 Score = 58.2 bits (139),  Expect = 4e-08, Method: Compositional matrix adjust.
 Identities = 32/91 (35%), Positives = 46/91 (51%), Gaps = 1/91 (1%)

Query  31   AITDGLEIVVSPRSLHSELMCPICLDMLKNTMTTKECLHRFCADCIITALRSGNKECPTC  90
            A  DG+ I      +   L CP+C        T  ECLH FC DCII  + S   +CP C
Sbjct  2    ATLDGVTISFPLSLVDKFLTCPMCQGYFYEARTIAECLHTFCKDCIIKHI-SDVGDCPIC  60

Query  91   RKKLVSKRSLRPDPNFDALISKIYPSRDEYE  121
             +++ + + LR D    +L+SKI+P  +  E
Sbjct  61   HRRINTTKELRDDHLVQSLLSKIHPDLEVRE  91


>PRYPAR051184
Length=183

 Score = 58.2 bits (139),  Expect = 7e-08, Method: Compositional matrix adjust.
 Identities = 30/97 (31%), Positives = 47/97 (48%), Gaps = 3/97 (3%)

Query  32   ITDGLEIVVSPRSLHSELMCPICLDMLKNTMTTKECLHRFCADCIITALRSGNKECPTCR  91
            + DG ++    R L+  L+C +C+    N  T  ECLH FC DCI+      N  CP C 
Sbjct  10   VRDGKQLTFQARILNQHLVCTLCMGYFNNACTIIECLHTFCRDCILRHFCESNV-CPQCD  68

Query  92   KKLVS--KRSLRPDPNFDALISKIYPSRDEYEAHQER  126
              L +  K  +R D    +++ K++P   + E   +R
Sbjct  69   SDLGTNPKDLVRTDRTLQSIVDKVFPEFSQAEEKAKR  105


>HYPCAT012372
Length=302

 Score = 59.7 bits (143),  Expect = 7e-08, Method: Compositional matrix adjust.
 Identities = 61/244 (25%), Positives = 99/244 (41%), Gaps = 38/244 (16%)

Query  30   EAITDGLEIVVSPRSLHSELMCPICLDMLKNTMTTKECLHRFCADCIITALRSGNKECPT  89
            + ITD   +    R+L+  L+C +C    +   T  ECLH FC  C+       N+ CPT
Sbjct  42   QPITDSRTVRFKLRTLNKNLICALCAGYYREPYTIIECLHTFCKSCLTKYFLEDNRYCPT  101

Query  90   CRKKLVS--KRSLRPDPNFDALISKIYPSRDEYEAHQERVLARINKHNNQQALSHS----  143
            C   +    + +   D +   ++ KI P+ D  + + E       K   ++ L+ +    
Sbjct  102  CNADMGPNPRSTCMFDRSMQEILRKILPTLDAEDENAETEFYTRLKIPPKRKLTPTNNGK  161

Query  144  IEEGLKIQAMNRLQRGKKQQIENGSGAEDNGDSSHCSNASTHSNQEAGPSNKRTKTSDDS  203
             E   K++  +    G+  Q + G   E  G     S+AS+H N            S D 
Sbjct  162  GEPTKKVKDADGSSSGRHSQADKG---ESGGGIRRQSSASSHDN------------SRDV  206

Query  204  GLELDNNNAAMAIDPVMDGASEIELVFRPHPTLMEKDDSAQTRYIKTSGNATVDHLSKYL  263
             + L+       I P +   +   L  R    ++EK       Y+ TSG   V HL KY+
Sbjct  207  EISLN-------ISPDVSELTPKHLQLR----VLEKP------YLSTSGKLKVLHLKKYI  249

Query  264  AVRL  267
            A +L
Sbjct  250  AKKL  253


>GEPOCE028256
Length=1560

 Score = 60.8 bits (146),  Expect = 8e-08, Method: Composition-based stats.
 Identities = 26/65 (40%), Positives = 38/65 (58%), Gaps = 1/65 (2%)

Query  49    LMCPICLDMLKNTMTTKECLHRFCADCIITALRSGNKECPTCRKKLVSKRSLRPDPNFDA  108
             L C +CL  L   +T   C+HRFC DCI   +R G ++CP C+  + ++RS R D   D 
Sbjct  1299  LRCSVCLGYLDRAVTAP-CMHRFCQDCIEKWIRMGRRDCPECKTTVQTRRSFRRDQRADE  1357

Query  109   LISKI  113
             L+S +
Sbjct  1358  LVSSL  1362


>CHASUB000870
Length=301

 Score = 59.3 bits (142),  Expect = 8e-08, Method: Compositional matrix adjust.
 Identities = 62/263 (24%), Positives = 106/263 (40%), Gaps = 55/263 (21%)

Query  37   EIVVSPRSLHSELMCPICLDMLKNTMTTKECLHRFCADCIITALRSGNKECP--TCRKKL  94
            ++ +S   ++ EL C IC    K+  T +ECLH FC  CI  +  +GN  CP  TC + L
Sbjct  69   QVSLSIAKVNRELTCSICKGYYKDAXTIRECLHTFCKSCIFISXXNGNHHCPIQTCNQDL  128

Query  95   VSK--RSLRPDPNFDALISKIYPSRDEYEAHQERVLARINKHNNQQALSHSIEEGLKIQA  152
             ++   +++ D +  A+++K++P  D+ +  +E    +      +Q    S  + L  Q 
Sbjct  129  GAQPYEAIQFDRSKQAIVNKLFPQLDKIDDKKEEEYYKSRGFKKKQNYIPSKPDLLTRQI  188

Query  153  MNRLQRGKKQQIENGSGAEDNGDSSHCSNASTHSNQEAGPSNKRTKTSDDSGLELDNNNA  212
                + G       G  + +        ++S  +NQ        +++SD    EL     
Sbjct  189  PQVPRDG-------GPASAEYICFKLIPSSSLPTNQ--------SESSDSEIFELPG---  230

Query  213  AMAIDPVMDGASEIELVFRPHPTLMEKDDSAQTRYIKTSGNATVDHLSKYLAVRLALEEL  272
                               P+P L            KTSG   V  L KYLA +  LE  
Sbjct  231  ------------------LPYPML------------KTSGKVKVIQLKKYLAKKFKLEH-  259

Query  273  RSKGESNQMNLDTASEKQYTIYI  295
              + E N +   T+   +YT++ 
Sbjct  260  --RNEVNILYKTTSLGDEYTLFF  280


>STEHIS010992
Length=531

 Score = 60.1 bits (144),  Expect = 9e-08, Method: Compositional matrix adjust.
 Identities = 46/165 (28%), Positives = 77/165 (47%), Gaps = 19/165 (12%)

Query  51   CPICLDMLKNTMTTKECLHRFCADCIITALRSGN----KECPTCRKKLVSKRSLRPDPNF  106
            CPICLD+ +  +  KEC H+FC +C   A + G       C  CR +++++R LR D   
Sbjct  45   CPICLDIFEMPVKVKECGHQFCREC---AEKYGRLFKPAHCALCRNQIMTRRDLRIDMQL  101

Query  107  DALISKIYPSRDEYEAHQERVLARINKHNNQQALSH-SIEEGLKIQAMNRLQRGKKQQIE  165
             +LI+K  P   +  A++  +   +   ++QQ     S ++ LKI  M   Q+      +
Sbjct  102  ISLINKFIP---DVRAYKTNMCNYLQSRSSQQLFEEVSRQDKLKIAEMIMAQKT-----Q  153

Query  166  NGSGAEDNGDSSHCSNASTHSNQEAGPSN---KRTKTSDDSGLEL  207
            N +   D     + +N     +Q A  S    K+TK +    L+L
Sbjct  154  NNNVQSDQSSLKNLNNQMAMDSQSAKVSKLKVKQTKLAKIKALQL  198


>OXYTRI002576
Length=531

 Score = 60.1 bits (144),  Expect = 9e-08, Method: Compositional matrix adjust.
 Identities = 46/165 (28%), Positives = 77/165 (47%), Gaps = 19/165 (12%)

Query  51   CPICLDMLKNTMTTKECLHRFCADCIITALRSGN----KECPTCRKKLVSKRSLRPDPNF  106
            CPICLD+ +  +  KEC H+FC +C   A + G       C  CR +++++R LR D   
Sbjct  45   CPICLDIFEMPVKVKECGHQFCREC---AEKYGRLFKPAHCALCRNQIMTRRDLRIDMQL  101

Query  107  DALISKIYPSRDEYEAHQERVLARINKHNNQQALSH-SIEEGLKIQAMNRLQRGKKQQIE  165
             +LI+K  P   +  A++  +   +   ++QQ     S ++ LKI  M   Q+      +
Sbjct  102  ISLINKFIP---DVRAYKTNMCNYLQSRSSQQLFEEVSRQDKLKIAEMIMAQKT-----Q  153

Query  166  NGSGAEDNGDSSHCSNASTHSNQEAGPSN---KRTKTSDDSGLEL  207
            N +   D     + +N     +Q A  S    K+TK +    L+L
Sbjct  154  NNNVQSDQSSLKNLNNQMAMDSQSAKVSKLKVKQTKLAKIKALQL  198


>PRYPAR033278
Length=384

 Score = 59.3 bits (142),  Expect = 1e-07, Method: Compositional matrix adjust.
 Identities = 30/97 (31%), Positives = 47/97 (48%), Gaps = 3/97 (3%)

Query  32   ITDGLEIVVSPRSLHSELMCPICLDMLKNTMTTKECLHRFCADCIITALRSGNKECPTCR  91
            + DG ++    R L+  L+C +C+    N  T  ECLH FC DCI+      N  CP C 
Sbjct  155  VRDGKQLTFQARILNQHLVCTLCMGYFNNACTIIECLHTFCRDCILRHFCESNV-CPQCD  213

Query  92   KKLVS--KRSLRPDPNFDALISKIYPSRDEYEAHQER  126
              L +  K  +R D    +++ K++P   + E   +R
Sbjct  214  SDLGTNPKDLVRTDRTLQSIVDKVFPEFSQAEEKAKR  250


>STEHIS002297
Length=528

 Score = 59.7 bits (143),  Expect = 1e-07, Method: Compositional matrix adjust.
 Identities = 46/165 (28%), Positives = 77/165 (47%), Gaps = 19/165 (12%)

Query  51   CPICLDMLKNTMTTKECLHRFCADCIITALRSGN----KECPTCRKKLVSKRSLRPDPNF  106
            CPICLD+ +  +  KEC H+FC +C   A + G       C  CR +++++R LR D   
Sbjct  45   CPICLDIFEMPVKVKECGHQFCREC---AEKYGRLFKPAHCALCRNQIMTRRDLRIDMQL  101

Query  107  DALISKIYPSRDEYEAHQERVLARINKHNNQQALSH-SIEEGLKIQAMNRLQRGKKQQIE  165
             +LI+K  P   +  A++  +   +   ++QQ     S ++ LKI  M   Q+      +
Sbjct  102  ISLINKFIP---DVRAYKTNMCNYLQSRSSQQLFEEVSRQDKLKIAEMIMAQKT-----Q  153

Query  166  NGSGAEDNGDSSHCSNASTHSNQEAGPSN---KRTKTSDDSGLEL  207
            N +   D     + +N     +Q A  S    K+TK +    L+L
Sbjct  154  NNNVQADQSSLKNLNNQMAKDSQSAKVSKLKVKQTKLAKIKALQL  198


>OXYTRI005403
Length=528

 Score = 59.7 bits (143),  Expect = 1e-07, Method: Compositional matrix adjust.
 Identities = 46/165 (28%), Positives = 77/165 (47%), Gaps = 19/165 (12%)

Query  51   CPICLDMLKNTMTTKECLHRFCADCIITALRSGN----KECPTCRKKLVSKRSLRPDPNF  106
            CPICLD+ +  +  KEC H+FC +C   A + G       C  CR +++++R LR D   
Sbjct  45   CPICLDIFEMPVKVKECGHQFCREC---AEKYGRLFKPAHCALCRNQIMTRRDLRIDMQL  101

Query  107  DALISKIYPSRDEYEAHQERVLARINKHNNQQALSH-SIEEGLKIQAMNRLQRGKKQQIE  165
             +LI+K  P   +  A++  +   +   ++QQ     S ++ LKI  M   Q+      +
Sbjct  102  ISLINKFIP---DVRAYKTNMCNYLQSRSSQQLFEEVSRQDKLKIAEMIMAQKT-----Q  153

Query  166  NGSGAEDNGDSSHCSNASTHSNQEAGPSN---KRTKTSDDSGLEL  207
            N +   D     + +N     +Q A  S    K+TK +    L+L
Sbjct  154  NNNVQADQSSLKNLNNQMAKDSQSAKVSKLKVKQTKLAKIKALQL  198


>CRYMUR003240
Length=279

 Score = 58.5 bits (140),  Expect = 1e-07, Method: Compositional matrix adjust.
 Identities = 25/63 (40%), Positives = 35/63 (56%), Gaps = 1/63 (2%)

Query  29  QEAITD-GLEIVVSPRSLHSELMCPICLDMLKNTMTTKECLHRFCADCIITALRSGNKEC  87
           +  +TD GL++    + +   L CP+C    +N  T KECLH FC  CII  + SG + C
Sbjct  24  ETVVTDHGLDVAFRIKVIADLLECPLCKGFFRNATTIKECLHTFCNVCIINYIESGKESC  83

Query  88  PTC  90
           P C
Sbjct  84  PKC  86


>GEPOCE008838
Length=1082

 Score = 60.1 bits (144),  Expect = 1e-07, Method: Composition-based stats.
 Identities = 26/65 (40%), Positives = 38/65 (58%), Gaps = 1/65 (2%)

Query  49   LMCPICLDMLKNTMTTKECLHRFCADCIITALRSGNKECPTCRKKLVSKRSLRPDPNFDA  108
            L C +CL  L   +T   C+HRFC DCI   +R G ++CP C+  + ++RS R D   D 
Sbjct  690  LRCSVCLGYLDRAVTAP-CMHRFCQDCIEKWIRMGRRDCPECKTTVQTRRSFRRDQRADE  748

Query  109  LISKI  113
            L+S +
Sbjct  749  LVSSL  753


>IXOSCA026566
Length=239

 Score = 58.2 bits (139),  Expect = 2e-07, Method: Compositional matrix adjust.
 Identities = 63/308 (20%), Positives = 111/308 (36%), Gaps = 75/308 (24%)

Query  28   PQEAITDGLEIVVSPRSLHSELMCPICLDMLKNTMTTKECLHRFCADCIITALRSGNKEC  87
            PQE +   +E  +  ++L++ ++C IC   L +  T  ECLH FC  C++  L   N  C
Sbjct  5    PQEFLQRQMERRIRLKTLNNHIICKICKGYLIDATTVTECLHTFCKSCLVKHLEDNN-TC  63

Query  88   PTCRKKLVSKRSLRPDPNFDALISKIYPSRDEYEAHQERVLARINKHNNQQALSHSIEEG  147
            PTC                            E   HQ   L  I+     Q + + +   
Sbjct  64   PTC----------------------------EIVIHQSYPLQYISYDRTMQDIVYKLVPN  95

Query  148  LKIQAMNRLQRGKKQQIENGSGAEDNGDSSHCSNASTHSNQEAGPSNKRTKTSDDSGLEL  207
            L+   + R         E                    S ++AG     +K S     E 
Sbjct  96   LQYNEIKR---------ERDFYRRKGLPCPKVHTPGMLSEKDAG-----SKASSSKEDEA  141

Query  208  DNNNAAMAIDPVMDGASEIELVFRPHPTLMEKDDSAQTRYIKTSGNATVDHLSKYLAVRL  267
            D + +   ++ +++ +  ++L               + ++I+ S  AT+ HL K++A +L
Sbjct  142  DCHRSDEQVNILLESSDSVQL------------KQMRRKFIRCSAQATITHLKKFIAKKL  189

Query  268  ALEELRSKGESNQMNLDTASEKQYTIYIATASGQFTVLNGSFSLELVSEKYWKV-NKPME  326
                          NL+   E      +     Q  +L    +L+ V    W+  + P++
Sbjct  190  F------------NNLEKYKE------VEILCNQ-EILGKDHTLKFVYVTRWRFKDPPLK  230

Query  327  LYYAPTKE  334
            LYY P  E
Sbjct  231  LYYRPKME  238


>IXOSCA009795
Length=239

 Score = 58.2 bits (139),  Expect = 2e-07, Method: Compositional matrix adjust.
 Identities = 63/308 (20%), Positives = 111/308 (36%), Gaps = 75/308 (24%)

Query  28   PQEAITDGLEIVVSPRSLHSELMCPICLDMLKNTMTTKECLHRFCADCIITALRSGNKEC  87
            PQE +   +E  +  ++L++ ++C IC   L +  T  ECLH FC  C++  L   N  C
Sbjct  5    PQEFLQRQMERRIRLKTLNNHIICKICKGYLIDATTVTECLHTFCKSCLVKHLEDNN-TC  63

Query  88   PTCRKKLVSKRSLRPDPNFDALISKIYPSRDEYEAHQERVLARINKHNNQQALSHSIEEG  147
            PTC                            E   HQ   L  I+     Q + + +   
Sbjct  64   PTC----------------------------EIVIHQSYPLQYISYDRTMQDIVYKLVPN  95

Query  148  LKIQAMNRLQRGKKQQIENGSGAEDNGDSSHCSNASTHSNQEAGPSNKRTKTSDDSGLEL  207
            L+   + R         E                    S ++AG     +K S     E 
Sbjct  96   LQYNEIKR---------ERDFYRRKGLPCPKVHTPGMLSEKDAG-----SKASSSKEDEA  141

Query  208  DNNNAAMAIDPVMDGASEIELVFRPHPTLMEKDDSAQTRYIKTSGNATVDHLSKYLAVRL  267
            D + +   ++ +++ +  ++L               + ++I+ S  AT+ HL K++A +L
Sbjct  142  DCHRSDEQVNILLESSDSVQL------------KQMRRKFIRCSAQATITHLKKFIAKKL  189

Query  268  ALEELRSKGESNQMNLDTASEKQYTIYIATASGQFTVLNGSFSLELVSEKYWKV-NKPME  326
                          NL+   E      +     Q  +L    +L+ V    W+  + P++
Sbjct  190  F------------NNLEKYKE------VEILCNQ-EILGKDHTLKFVYVTRWRFKDPPLK  230

Query  327  LYYAPTKE  334
            LYY P  E
Sbjct  231  LYYRPKME  238


>CYAMER003966
Length=1126

 Score = 59.7 bits (143),  Expect = 2e-07, Method: Compositional matrix adjust.
 Identities = 23/52 (44%), Positives = 34/52 (65%), Gaps = 3/52 (6%)

Query  44   SLHSELMCPICLDMLKNTMTTKECLHRFCADCIITAL---RSGNKECPTCRK  92
            S +++ +CPICL+ + + +  + C H FC DCI+T L   R GN +CP CRK
Sbjct  841  STNTKPLCPICLESIDDAVALRNCAHVFCRDCILTLLLSNRHGNAQCPVCRK  892


>BRABEL022514
Length=2841

 Score = 59.7 bits (143),  Expect = 2e-07, Method: Compositional matrix adjust.
 Identities = 30/71 (42%), Positives = 46/71 (65%), Gaps = 5/71 (7%)

Query  45   LHSELMCPICLDMLKNTMTTKECLHRFCADCIITALRSGNK--ECPTCRKKLVSKRSLRP  102
            +   L CPICLD+LKN ++T+ C H+FC  CI+ AL +G +   CP C K+ V+KRSL+ 
Sbjct  22   MQKNLECPICLDLLKNPVSTR-CNHQFCRFCILKAL-TGKQSVSCPLC-KEEVTKRSLQD  78

Query  103  DPNFDALISKI  113
            +     +I+ +
Sbjct  79   NSQLQQIITAV  89


>RAPHET002643
Length=195

 Score = 57.0 bits (136),  Expect = 2e-07, Method: Compositional matrix adjust.
 Identities = 51/149 (34%), Positives = 65/149 (44%), Gaps = 23/149 (15%)

Query  44   SLHSELMCPICLDMLKNTMTTKECLHRFCADCIITALRSGNKECPTCRKKLVSKRSLRPD  103
            ++  +  CPICL +L   ++T  C H FC DCI  A      ECP CR  L S  SL+  
Sbjct  48   TIDPDFACPICLQLLFQPISTS-CGHTFCHDCIHIAFDR-KHECPVCRTFLPSVPSLQ-G  104

Query  104  PNF--DALISKIYPSRDEYEAHQERVLARINKHNNQQALSHSIEEGLKIQAMNRLQRGKK  161
             NF    LI K YP  D YE  + R   +  +H N      SI   L            K
Sbjct  105  VNFLLRTLIIKTYP--DLYE-DRARAHYQPPRHTNHALYPRSIVGSLA---------SSK  152

Query  162  QQIENGS------GAEDNGDSSHCSNAST  184
              I+N S      G+ED+G     S+A T
Sbjct  153  DDIDNISIGDWADGSEDSGTDDAASDAGT  181


>CHLVAR001046
Length=598

 Score = 58.9 bits (141),  Expect = 3e-07, Method: Compositional matrix adjust.
 Identities = 25/55 (45%), Positives = 33/55 (60%), Gaps = 1/55 (2%)

Query  68   LHRFCADCIITALRSG-NKECPTCRKKLVSKRSLRPDPNFDALISKIYPSRDEYE  121
            +HRFC DCI   LR+     CP CR K  SKR  +PDP FD L+  ++   +E+E
Sbjct  1    MHRFCKDCIEAWLRTQIENNCPQCRVKFSSKRDCKPDPVFDLLLGTMFGDVEEFE  55


>NEPPYR005209
Length=227

 Score = 57.0 bits (136),  Expect = 3e-07, Method: Compositional matrix adjust.
 Identities = 32/96 (33%), Positives = 46/96 (48%), Gaps = 16/96 (17%)

Query  34   DGLEIVVSPRSLHSELMCPICLDMLKNTMTTKECLHRFCADCIITALRSGNKECPTCRKK  93
            DG    V    L   L CPIC ++L++ +T  ECLH FC DCI + L    + CP C   
Sbjct  22   DGKFATVPAAHLKMCLTCPICKNLLQHAITAVECLHSFCQDCIESRLEDEERTCPVCNS-  80

Query  94   LVSKRSLRPDP------NFD----ALISKIYPSRDE  119
                 ++ PDP       FD     ++ +I+P  +E
Sbjct  81   -----NVGPDPWVTGKIRFDRTMTEIVKEIFPRPEE  111


>ARATHA004409
Length=525

 Score = 58.5 bits (140),  Expect = 3e-07, Method: Compositional matrix adjust.
 Identities = 41/121 (34%), Positives = 57/121 (47%), Gaps = 22/121 (18%)

Query  25   QRTPQEAITDGLEIV-VSPRSLHSELMCPICLDMLKNTM-------TTKEC---LHRFCA  73
            +R+P     D  E + +    +  ++ CPICL  +K            K+C     +FCA
Sbjct  109  ERSPSSISGDQSEFMEIDLGEIRKDVQCPICLVGMKFLRLFISYYKENKDCDGMSPQFCA  168

Query  74   DCIITALRSGNKECPTCRKKLVSKRSLRPDPNFDALISKIYPSRDEYE----AHQERVLA  129
                      N ECP CRK   S+RSLR DP FDALI+ ++ + D YE    A  E  +A
Sbjct  169  TF-------KNNECPACRKHCASRRSLRDDPKFDALIAALFTNIDSYEEEELAFHEDEMA  221

Query  130  R  130
            R
Sbjct  222  R  222


>NEPPYR013884
Length=151

 Score = 55.5 bits (132),  Expect = 3e-07, Method: Compositional matrix adjust.
 Identities = 43/147 (29%), Positives = 67/147 (46%), Gaps = 23/147 (16%)

Query  22   YELQRTPQEAITDGLEIVVSPRSLHSELMCPICLDMLKNTMTTKECLHRFCADCIITALR  81
            YE+     EA  +GL  +   R L S L CPIC D   + +  + C H +C+ CI  +L 
Sbjct  4    YEMP----EAWPEGLAEM---RMLDSSLRCPICGDFFTDAVCIRGCGHSYCSVCIRRSL-  55

Query  82   SGNKECPTCRKKLVSKRSLRPDPNFDALISKIYPSRDEYEAHQERVLARINKHNNQQALS  141
            S  +ECPTCR   V+   + P+   DA++         ++A +  +L+         A +
Sbjct  56   SFKEECPTCRVSNVTTDDIAPNRTIDAVVK-------HFKASRGAMLS--------LATA  100

Query  142  HSIEEGLKIQAMNRLQRGKKQQIENGS  168
               E   K +A  R  RG  ++  N S
Sbjct  101  KPPEPEAKPEAKGRTGRGAGKRARNSS  127


>PRYPAR014692
Length=1061

 Score = 58.5 bits (140),  Expect = 3e-07, Method: Compositional matrix adjust.
 Identities = 25/69 (36%), Positives = 38/69 (55%), Gaps = 1/69 (1%)

Query  49    LMCPICLDMLKNTMTTKECLHRFCADCIITALRSGNKECPTCRKKLVSKRSLRPDPNFDA  108
             L C +CL  L N      C+HRFC  CI   +R G  ECPTC+  + S+R+++ D   D 
Sbjct  961   LKCAVCLGTL-NGAVAVPCMHRFCQACIEKWVRIGRHECPTCKYPIKSRRTVKRDKRIDE  1019

Query  109   LISKIYPSR  117
             +++ +   R
Sbjct  1020  MVAILQSER  1028


>MONBRE003442
Length=381

 Score = 57.8 bits (138),  Expect = 5e-07, Method: Compositional matrix adjust.
 Identities = 56/226 (25%), Positives = 85/226 (38%), Gaps = 58/226 (26%)

Query  49   LMCPICLDMLKNTMTTKECLHRFCADCIITALRSGNKECPTCRKK---LVSKRSLRPDPN  105
            ++C IC+  + N  T  ECLH FC  CI+   R  +K CP C ++        +LR D  
Sbjct  167  IVCQICMGYIVNATTISECLHSFCRSCIVKHFRK-SKICPVCNQQAHETAPLDTLRQDRT  225

Query  106  FDALISKIYPSRDEYEAHQERVLARINKHNNQQALSHSIEEGLKIQAMNRLQRGKKQQIE  165
              ++I+K+ P                                        +   +++   
Sbjct  226  LQSIINKLLPD---------------------------------------VAEAEREARR  246

Query  166  NGSGAEDNGDSSHCSNASTHSNQEAGPSNKRTKTSDDSGLELDNNNAAMAIDPVMDGASE  225
               G ED  D+   S  +  +N E  P+ KR K  D              ID VM  A  
Sbjct  247  AFYGIEDEPDAKPGSTTTATTNGE--PTPKRQKMDD-------------LIDFVMQKADW  291

Query  226  IELVFRPHPTLMEKDDSAQTRYIKTSGNATVDHLSKYLAVRLALEE  271
             +        ++ K       +I+TS   T+ HL K+LA +LALEE
Sbjct  292  SDQDAEDLGDVVSKLTELPKPFIRTSAAVTILHLKKFLAKKLALEE  337


>HONFER003541
Length=296

 Score = 57.0 bits (136),  Expect = 5e-07, Method: Compositional matrix adjust.
 Identities = 29/79 (37%), Positives = 42/79 (53%), Gaps = 2/79 (3%)

Query  44   SLHSELMCPICLDMLKNTMTTKECLHRFCADCIITALRSGNKECPTCRKKLVSKRSLRPD  103
            S+   + CPIC    ++  + K C H FC++CI  A++    ECPTCRKK  S   L P+
Sbjct  32   SVEVTMRCPICQGFFRSPCSLKGCGHAFCSECIRRAVQV-KSECPTCRKK-SSAVDLIPN  89

Query  104  PNFDALISKIYPSRDEYEA  122
               DA++      R E+ A
Sbjct  90   KAADAMVRAFLRERPEFAA  108


>PRYPAR002247
Length=1086

 Score = 58.2 bits (139),  Expect = 5e-07, Method: Compositional matrix adjust.
 Identities = 24/63 (38%), Positives = 36/63 (57%), Gaps = 1/63 (2%)

Query  49    LMCPICLDMLKNTMTTKECLHRFCADCIITALRSGNKECPTCRKKLVSKRSLRPDPNFDA  108
             L C +CL  L N      C+HRFC  CI   +R G  ECPTC+  + S+R+++ D   D 
Sbjct  988   LKCAVCLGTL-NGAVAVPCMHRFCQACIEKWVRIGRHECPTCKYPIKSRRTVKRDKRIDE  1046

Query  109   LIS  111
             +++
Sbjct  1047  MVA  1049


>UMBRAM008775
Length=478

 Score = 57.0 bits (136),  Expect = 8e-07, Method: Compositional matrix adjust.
 Identities = 31/98 (32%), Positives = 52/98 (53%), Gaps = 3/98 (3%)

Query  43   RSLHSELMCPICLDMLKNTMTTKECLHRFCADCIITALRSGNKECPTCRKKLVSKRSLRP  102
            R + SEL+CPICL      M T  CLH +C  CI+ +L +  + CP C+  L ++R L P
Sbjct  18   RRMASELVCPICLSYYDEPMLTP-CLHTYCKACILRSLETLAR-CPLCKHGL-TRRQLNP  74

Query  103  DPNFDALISKIYPSRDEYEAHQERVLARINKHNNQQAL  140
             P+   +++     +  YE    + +++   H++Q  L
Sbjct  75   MPSVAEVVTNFQELQTAYEEMTGQAISQEPIHSSQWQL  112


>MARPOL020491
Length=576

 Score = 57.0 bits (136),  Expect = 9e-07, Method: Compositional matrix adjust.
 Identities = 27/70 (39%), Positives = 35/70 (50%), Gaps = 3/70 (4%)

Query  49   LMCPICLDMLKNTMTTKECLHRFCADCIITALRSG-NKECPTCRKKL--VSKRSLRPDPN  105
            L CP+C D+ +   T  ECLH FC DCI   L  G    CP C   L  +    LR D  
Sbjct  28   LTCPLCGDLFREATTVSECLHTFCRDCIQGRLSDGETNSCPICNVSLGTLPLEKLRADHQ  87

Query  106  FDALISKIYP  115
             D + +K++P
Sbjct  88   LDDVKAKLFP  97


>MASSPE005151
Length=365

 Score = 56.6 bits (135),  Expect = 9e-07, Method: Compositional matrix adjust.
 Identities = 26/65 (40%), Positives = 36/65 (55%), Gaps = 5/65 (8%)

Query  49   LMCPICLDMLKNTMTTKECLHRFCADCIITALRSGNKECPTCRKKLVSKRSLRPDPNFDA  108
            L+C +C ++  N + TK C H FC DC+   LR GN  CP CRK L      + D + D 
Sbjct  29   LICSVCREVFDNPVRTKTCGHVFCQDCVGEWLRFGNDNCPECRKALS-----QSDISVDR  83

Query  109  LISKI  113
            LI+ +
Sbjct  84   LIASL  88


>NEMVEC010219
Length=241

 Score = 55.5 bits (132),  Expect = 1e-06, Method: Compositional matrix adjust.
 Identities = 61/301 (20%), Positives = 113/301 (38%), Gaps = 69/301 (23%)

Query  36   LEIVVSPRSLHSELMCPICLDMLKNTMTTKECLHRFCADCIITALRSGNKECPTCRKKLV  95
            +E  +S   ++  + C +C   L +  T  ECLH FC  CI+  L   N  CPTC   L 
Sbjct  2    MERTMSMNQVNEHITCKLCNGYLIDATTIIECLHTFCRSCIVKYLHENN-HCPTCNVFLH  60

Query  96   SKRSLR---PDPNFDALISKIYPSRDEYEAHQERVLARINKHNNQQALSHSIEEGLKIQA  152
                +     D     ++ K+ P   E+E  +++                         A
Sbjct  61   HSHPMNYISADRTMQEIVFKLVPGLQEWELQRQKEFE---------------------VA  99

Query  153  MNRLQRGKKQQIENGSGAEDNGDSSHCSNASTHSNQEAGPSNKRTKTSDDSGLELDNNNA  212
            M   + G++Q + N +  ++       S           P +  + T      +   N+ 
Sbjct  100  MFMYRTGEQQSVYNNARKKE-------SRTDGKIRLSISPCSSGSTTPTGEVQDYHRNDE  152

Query  213  AMAIDPVMDGASEIELVFRPHPTLMEKDDSAQTRYIKTSGNATVDHLSKYLAVRLALEEL  272
             +AI   M+  S +    +P           Q +Y++ S  ATV HL K++A +L+L+  
Sbjct  153  QVAI--CMECYSHL---LKP----------LQRKYLRLSSQATVQHLKKFIAKKLSLKAF  197

Query  273  RSKGESNQMNLDTASEKQYTIYIATASGQFTVLNGSFSLELVSEKYWKVNK-PMELYYAP  331
                   ++++    E               +L    +L+ ++   W+  K P+ L+Y P
Sbjct  198  ------TEVDILCNDE---------------ILGKDHTLKFITVTRWRFKKSPLLLHYRP  236

Query  332  T  332
            +
Sbjct  237  S  237


>CIOINT012628
Length=354

 Score = 56.2 bits (134),  Expect = 1e-06, Method: Compositional matrix adjust.
 Identities = 56/235 (24%), Positives = 80/235 (34%), Gaps = 69/235 (29%)

Query  43   RSLHSELMCPICLDMLKNTMTTKECLHRFCADCIITALRSGNKECPTCRKKLVSKRSLRP  102
            R LH  + C +C     +  T  ECLH FC  CI+  L    + CP CR           
Sbjct  10   RDLHPHVTCHLCNGYFIDATTIIECLHSFCRTCIVRYL-ENRRSCPVCR-----------  57

Query  103  DPNFDALISKIYPSRDEYEAHQERVLARINKHNNQQALSHSIEEGLKIQAMNRLQR----  158
                              + H+ R L  I      Q + + +  GL+   M R +R    
Sbjct  58   -----------------VQVHKTRPLLNIRSDQTLQDIVYKLVPGLRSDEMKRRRRFWGE  100

Query  159  ----GKKQQIENGSGAEDNGDSSHCSNASTHSNQEAGPSN--KRTKTSDDSGLELDNNNA  212
                 K   I      E+ GD+     A+  S       N  +R K +DD          
Sbjct  101  NPESKKDFAIWRELSPEELGDADQFDVATFSSKVTLVLENLKRRNKKADD----------  150

Query  213  AMAIDPVMDGASEIELVFRPHPTLMEKDDSAQTRYIKTSGNATVDHLSKYLAVRL  267
                   +   SEI               S   RY++TS + TV+HL K+L  +L
Sbjct  151  -------LRQWSEIA-------------SSLSKRYLRTSQDLTVNHLHKFLRAKL  185


>CHOSPE012917
Length=196

 Score = 54.7 bits (130),  Expect = 1e-06, Method: Compositional matrix adjust.
 Identities = 24/48 (50%), Positives = 30/48 (63%), Gaps = 1/48 (2%)

Query  49  LMCPICLDMLKNTMTTKECLHRFCADCIITALRSGNKECPTCRKKLVS  96
           L CPICL  L    TT  C H  CA+C++  LRSG+K CP CR+ + S
Sbjct  28  LECPICLGNLTRA-TTSSCGHSLCAECLLGLLRSGSKNCPICRQTITS  74


>CHOSPE030776
Length=137

 Score = 53.1 bits (126),  Expect = 2e-06, Method: Compositional matrix adjust.
 Identities = 34/117 (29%), Positives = 56/117 (48%), Gaps = 15/117 (13%)

Query  1    MSQAVQTNGTQPLSKTWELSLYELQRTPQEAITDGLEIVVSPRSLHSELMCPICLDMLKN  60
            MS A++T+   P+              P   I +G ++V+   +L+  L C IC    + 
Sbjct  6    MSNAMETDAPAPIV-----------LGPNSRI-EGKQLVIKTAALNKFLTCGICQGYFRG  53

Query  61   TMTTKECLHRFCADCIITALRSGNKECPTCRKKLVSKRS--LRPDPNFDALISKIYP  115
              T  ECLH FC  CI+  LR     CP+C   L ++ +  LR D   ++++ K++P
Sbjct  54   ATTINECLHTFCRVCIVAHLRE-ESTCPSCNTDLGAQPTDKLRGDRLLESIVEKLFP  109


>PARATL002869
Length=266

 Score = 55.5 bits (132),  Expect = 2e-06, Method: Compositional matrix adjust.
 Identities = 63/242 (26%), Positives = 89/242 (37%), Gaps = 33/242 (14%)

Query  31   AITDGLEIVVSPRSLHSELMCPICLDMLKNTMTTKECLHRFCADCIITALRSGNKECPTC  90
             I DG +I     +L   + C +C   L +  T  EC+H FC  CI   L S N  CP C
Sbjct  9    VIQDGRQITFKLGTLTPFISCRLCDGYLVDATTITECMHTFCKSCIFKFL-SDNDFCPMC  67

Query  91   RKKLVSKRS--LRPDPNFDALISKIYPSRDEYEAHQERVLARINKHNNQQALSHSIEEGL  148
            +++L    +  LR D     ++ K+ P        Q+RV      +  QQ          
Sbjct  68   QQELGPNPTEQLRKDSAIQTIVYKLVP------GLQKRVEDERESYMGQQG---------  112

Query  149  KIQAMNRLQRGKKQQIENGSGAEDNGDSSHCSNASTHSNQEAGPSNKRTKTSDDSGLELD  208
                  RL+R    ++  G  A     ++     +  S        KR        L+LD
Sbjct  113  -----QRLKRPADTEVGEGEAAAKKAATTATPAVTPASTAAMDAFAKRPDEQISFVLKLD  167

Query  209  NNNAAMAIDPVMDGASEIELVFRPHPTLMEKDDSAQTRYIKTSGNATVDHLSKYLAVRLA  268
            +       D     A E     R  P  M K       YIKTS  ATV  L K+L  +L 
Sbjct  168  DQWVMSHKD-----AHE-----RIPPEKMAKLKELDRPYIKTSARATVLTLKKFLLSKLR  217

Query  269  LE  270
             +
Sbjct  218  FD  219


>CRYCOH019005
Length=394

 Score = 55.8 bits (133),  Expect = 2e-06, Method: Compositional matrix adjust.
 Identities = 28/81 (35%), Positives = 47/81 (58%), Gaps = 4/81 (5%)

Query  35   GLEIVVSPRSLHSELMCPICLDMLKNTMTT--KECLHRFCADCIITALRSGNKECPTCRK  92
            G + +V P +L   + CPIC+++ ++ +    K C H FC DCI   L  G  +CPTCR+
Sbjct  6    GKDDLVHPAALTDSMTCPICMEIFQDPVFACGKPCQHVFCRDCIRHCL-EGRSKCPTCRQ  64

Query  93   KLVSKRSLRPDPNFDALISKI  113
             +  K   R  P F++L++++
Sbjct  65   AMKYKNIQRHQP-FESLVNEM  84


>CHRPER003264
Length=338

 Score = 55.8 bits (133),  Expect = 2e-06, Method: Compositional matrix adjust.
 Identities = 31/106 (29%), Positives = 52/106 (49%), Gaps = 22/106 (21%)

Query  49   LMCPICLDMLKNTMTTKECLHRFCADCIITALRSG---------------NKECPTCRKK  93
            L C IC     N + T  C+HRFC +CI+  L  G               ++ECP C++ 
Sbjct  44   LKCSICHGCFVNPVVTP-CMHRFCCECIMKNLDQGYVSGSMQDSVNKQRKHRECPLCKEP  102

Query  94   LVSKRSLRPDPNFDALISKIYPSRDEYE------AHQERVLARINK  133
            + S+R ++ D   ++ +S I P    +E      +HQ++ L R++K
Sbjct  103  IPSRRHIKEDVMLNSWLSTITPEAALHEDNTIFNSHQQKTLERLSK  148


>BRABEL028857
Length=642

 Score = 56.2 bits (134),  Expect = 2e-06, Method: Compositional matrix adjust.
 Identities = 43/130 (33%), Positives = 60/130 (46%), Gaps = 18/130 (14%)

Query  45   LHSELMCPICLDMLKNTMTTKECLHRFCADCIITALRSGNKECPTCRKKLVSK-RSLRPD  103
            + SEL C IC ++     TT  C H FC  CI+   ++   ECPTCR K+ S+ RSL   
Sbjct  454  MESELQCNICTELFVQA-TTLHCSHTFCYACILEWTKTRKMECPTCRTKVTSQTRSL---  509

Query  104  PNFDALISKIYPSRDEYEAHQERVLARINKHNNQQALSHSIEEGLKIQAMNRLQRGKKQQ  163
               D+ I K+  S  + E  Q R+           AL    +E +      R Q+GK   
Sbjct  510  -VLDSYIDKMVESYSK-ELRQHRM-----------ALLQERKEKVATLEQQRAQQGKDSP  556

Query  164  IENGSGAEDN  173
            I  GS + D+
Sbjct  557  ISVGSASSDD  566


>BAFFRI001574
Length=253

 Score = 55.1 bits (131),  Expect = 2e-06, Method: Compositional matrix adjust.
 Identities = 45/135 (33%), Positives = 62/135 (46%), Gaps = 12/135 (9%)

Query  31   AITDGLEIVVSPRSLH---SELMCPICLDMLKNTMTTKECLHRFCADCIITALRSGNKEC  87
            A+ DG E+V   R ++   S+L+    L  L+  MT  ECLH FC  CI+      N  C
Sbjct  11   AVLDGSEVVFQTRIMNARASDLL--ALLGYLREAMTVTECLHTFCKPCIVQHFVE-NLAC  67

Query  88   PTCRKKL--VSKRSLRPDPNFDALISKIYPSRDEYEAHQERVLARINKHNNQ---QALSH  142
            PTC   L       +R D     ++ K++P   + EA  E+ L R     NQ   QA S 
Sbjct  68   PTCEVNLGPTPLEKVRVDRAMQNIVDKVFPHFAKEEAAAEKHLQREATEANQRRSQAASQ  127

Query  143  SIEEGLKIQAMNRLQ  157
              E   K + +N LQ
Sbjct  128  ESETKRK-KVVNDLQ  141


>IXOSCA022264
Length=276

 Score = 55.1 bits (131),  Expect = 2e-06, Method: Compositional matrix adjust.
 Identities = 63/304 (21%), Positives = 117/304 (38%), Gaps = 55/304 (18%)

Query  35   GLEIVVSPRSLHSELMCPICLDMLKNTMTTKECLHRFCADCIITALRSGNKECPTCRKKL  94
             +E  +  ++L++ ++C IC   L +  T  ECLH FC  C++  L   N  CPTC   +
Sbjct  23   SMERRIRLKTLNNHIICKICKGYLIDATTVTECLHTFCKSCLVKHLEDNN-TCPTCEIVI  81

Query  95   VSKRSLR---PDPNFDALISKIYPSRDEYEAHQERVLARINKHNNQQALSHSIEEGLKIQ  151
                 L+    D     ++ K+ P+    E  +ER   R               +GL   
Sbjct  82   HQSYPLQYISYDRTMQDIVYKLVPNLQYNEIKRERDFYR--------------RKGLPCP  127

Query  152  AMNRLQRGKKQQIENGSGAEDNGDSSHCSNASTHSNQEAGPSNKRTKTSDDSGLELDNNN  211
             ++           +      +G  S    +   S ++AG     +K S     E D + 
Sbjct  128  KVHTPGMSNTVPTYHDCVGIGSGIQSPFLPSGMLSEKDAG-----SKASSSKEDEADCHR  182

Query  212  AAMAIDPVMDGASEIELVFRPHPTLMEKDDSAQTRYIKTSGNATVDHLSKYLAVRLALEE  271
            +   ++ +++ +  ++L               + ++I+ S  AT+ HL K++A +L    
Sbjct  183  SDEQVNILLESSDSVQL------------KQMRRKFIRCSAQATITHLKKFIAKKLF---  227

Query  272  LRSKGESNQMNLDTASEKQYTIYIATASGQFTVLNGSFSLELVSEKYWKV-NKPMELYYA  330
                      NL+   E      +     Q  +L    +L+ V    W+  + P++LYY 
Sbjct  228  ---------NNLEKYKE------VEILCNQ-EILGKDHTLKFVYVTRWRFKDPPLKLYYR  271

Query  331  PTKE  334
            P  E
Sbjct  272  PKME  275


>PYGBIF004409
Length=341

 Score = 55.5 bits (132),  Expect = 2e-06, Method: Compositional matrix adjust.
 Identities = 26/60 (43%), Positives = 38/60 (63%), Gaps = 2/60 (3%)

Query  32  ITDGLEIVVSPRSLHSELMCPICLDMLKNTMTTKECLHRFCADCIITALRSGNKECPTCR  91
           + DG +++ +   L SEL+CP+CL +  +  TT  C H+FC DCI  +LR  N ECP C+
Sbjct  2   LVDGNKVLSALNVLESELICPVCLCVFTDP-TTGPCNHQFCWDCIKESLRRKN-ECPCCK  59


>SAPDIC009198
Length=109

 Score = 52.0 bits (123),  Expect = 2e-06, Method: Composition-based stats.
 Identities = 21/53 (40%), Positives = 33/53 (62%), Gaps = 1/53 (2%)

Query  49   LMCPICLDMLKNTMTTKECLHRFCADCIITALRSGNKECPTCRKKLVSKRSLR  101
            L CP+CLD +   + TK C H FC +C++ AL+    +CP CR+++   + LR
Sbjct  55   LECPVCLDAVCKPVATK-CGHVFCDECLMQALQRAKHKCPVCRRRVTRNQLLR  106


>NUCSPE004919
Length=283

 Score = 54.7 bits (130),  Expect = 3e-06, Method: Compositional matrix adjust.
 Identities = 63/242 (26%), Positives = 89/242 (37%), Gaps = 33/242 (14%)

Query  31   AITDGLEIVVSPRSLHSELMCPICLDMLKNTMTTKECLHRFCADCIITALRSGNKECPTC  90
             I DG +I     +L   + C +C   L +  T  EC+H FC  CI   L S N  CP C
Sbjct  9    VIQDGRQITFKLGTLTPFISCRLCDGYLVDATTITECMHTFCKSCIFKFL-SDNDFCPMC  67

Query  91   RKKLVSKRS--LRPDPNFDALISKIYPSRDEYEAHQERVLARINKHNNQQALSHSIEEGL  148
            +++L    +  LR D     ++ K+ P        Q+RV      +  QQ          
Sbjct  68   QQELGPNPTEQLRKDSAIQTIVYKLVP------GLQKRVEDERESYMGQQG---------  112

Query  149  KIQAMNRLQRGKKQQIENGSGAEDNGDSSHCSNASTHSNQEAGPSNKRTKTSDDSGLELD  208
                  RL+R    ++  G  A     ++     +  S        KR        L+LD
Sbjct  113  -----QRLKRPADTEVGEGEAAAKKAATTATPAVTPASTAAMDAFAKRPDEQISFVLKLD  167

Query  209  NNNAAMAIDPVMDGASEIELVFRPHPTLMEKDDSAQTRYIKTSGNATVDHLSKYLAVRLA  268
            +       D     A E     R  P  M K       YIKTS  ATV  L K+L  +L 
Sbjct  168  DQWVMSHKD-----AHE-----RIPPEKMAKLKELDRPYIKTSARATVLTLKKFLLSKLR  217

Query  269  LE  270
             +
Sbjct  218  FD  219


>ACACAS001114
Length=789

 Score = 55.8 bits (133),  Expect = 3e-06, Method: Compositional matrix adjust.
 Identities = 30/77 (39%), Positives = 42/77 (55%), Gaps = 2/77 (3%)

Query  48   ELMCPICLDMLK-NTMTTKECLHRFCADCIITALRSGNKECPTCRKKLVSKRSLRPDPNF  106
            E +CPIC+  L+ + +   +C HRFCADCI + L SG   CPTC   + S + L P  + 
Sbjct  558  EDVCPICVQPLEEDAVVASKCRHRFCADCIASQLASGESRCPTCDVAIDSDK-LLPLSSS  616

Query  107  DALISKIYPSRDEYEAH  123
              L  +  P  +E E H
Sbjct  617  PKLNGRERPVAEEAEEH  633


>VITBRA009447
Length=485

 Score = 55.5 bits (132),  Expect = 3e-06, Method: Compositional matrix adjust.
 Identities = 42/148 (28%), Positives = 63/148 (43%), Gaps = 15/148 (10%)

Query  34   DGLEIVVSPRSLHSELMCPICLDMLKNTMTTKECLHRFCADCIITALRSGN--KEC----  87
            D L++    R L   L C +C    K+ MT KECLH FC  CI   L   +  K+C    
Sbjct  34   DELDVEFRVRVLADLLTCRMCGGFFKDAMTVKECLHTFCKSCIYGYLSKQDLRKKCYCPY  93

Query  88   PTCRKKLVSK--RSLRPDPNFDALISKIYPSRDEYEAHQERVLARINKHNNQQALSHSIE  145
            P C + L ++   ++  D     L+ K++P   E E  +   L R         L H +E
Sbjct  94   PDCGEDLGAQPFDAVESDRTLQNLVDKLFPEFAEREKKEREGLYRFC------GLDHLLE  147

Query  146  EGLKIQAMNRLQR-GKKQQIENGSGAED  172
            +   +   N L     K++I  G   E+
Sbjct  148  DSPGVPEQNGLSAPAPKEKIGGGEATEE  175


>ARCINT015392
Length=108

 Score = 51.6 bits (122),  Expect = 3e-06, Method: Compositional matrix adjust.
 Identities = 28/86 (33%), Positives = 46/86 (53%), Gaps = 3/86 (3%)

Query  34   DGLEIVVSPRSLHSELMCPICLDMLKNTMTTKECLHRFCADCIITALRSGNKECPTCRKK  93
            + L++ +   +++ E  CPIC +++K    T +C H FC  CI   L   N+ CP C   
Sbjct  1    EELDLYIPVNAIYEEFFCPICYEIIKECTMT-QCSHNFCKSCIKKCLDLKNR-CPCCNSY  58

Query  94   LVSKRSLRPDPNFDALISKIYPSRDE  119
            L ++  L P+  FD LI+ I   +D+
Sbjct  59   L-TETQLSPNKQFDRLITLIQTEKDK  83


>DIPROT031771
Length=249

 Score = 54.3 bits (129),  Expect = 3e-06, Method: Compositional matrix adjust.
 Identities = 29/92 (32%), Positives = 46/92 (50%), Gaps = 7/92 (8%)

Query  34   DGLEIVVSPRSLHSELMCPICLDMLKNTMTTKECLHRFCADCIITALRSGNKECPTCRKK  93
            +G  ++   R ++  L CP+C     N  T  EC+H FC DC+   L    +ECP C+  
Sbjct  13   EGHYVIFPTRIVNPHLCCPLCSGYFFNATTIVECMHSFCKDCLYKYL-DEREECPICQLP  71

Query  94   L---VSKRSLRPDPNFDALISKIYP---SRDE  119
            +   +    +R D    AL+ K++P   +RDE
Sbjct  72   VNVNMFDDIVRADNILQALVDKLFPDIAARDE  103


>DIPROT031770
Length=249

 Score = 54.3 bits (129),  Expect = 3e-06, Method: Compositional matrix adjust.
 Identities = 29/92 (32%), Positives = 46/92 (50%), Gaps = 7/92 (8%)

Query  34   DGLEIVVSPRSLHSELMCPICLDMLKNTMTTKECLHRFCADCIITALRSGNKECPTCRKK  93
            +G  ++   R ++  L CP+C     N  T  EC+H FC DC+   L    +ECP C+  
Sbjct  13   EGHYVIFPTRIVNPHLCCPLCSGYFFNATTIVECMHSFCKDCLYKYL-DEREECPICQLP  71

Query  94   L---VSKRSLRPDPNFDALISKIYP---SRDE  119
            +   +    +R D    AL+ K++P   +RDE
Sbjct  72   VNVNMFDDIVRADNILQALVDKLFPDIAARDE  103


>GEPOCE018648
Length=588

 Score = 55.5 bits (132),  Expect = 3e-06, Method: Compositional matrix adjust.
 Identities = 28/94 (30%), Positives = 45/94 (48%), Gaps = 6/94 (6%)

Query  35   GLEIVVSPRSLHSELMCPICLDMLKNTMTTKECLHRFCADCIITALRSGNKECPTCRKKL  94
            G ++    R L+  L+C +C+    +  T  ECLH FC  CI+   R  +  CPTC   L
Sbjct  289  GRQLTFQTRVLNPYLVCTLCMGYFSDASTIIECLHTFCRRCILAHFRD-SSHCPTCNANL  347

Query  95   V--SKRSLRPDPNFDALISKIYPSRDEYEAHQER  126
                +  +R D    A++ K++P   ++  H  R
Sbjct  348  EPNPRDYVRTDRTLQAIVDKVFP---QFAVHPAR  378


>NEMVEC005868
Length=99

 Score = 51.2 bits (121),  Expect = 3e-06, Method: Composition-based stats.
 Identities = 26/89 (29%), Positives = 45/89 (51%), Gaps = 4/89 (4%)

Query  45   LHSELMCPICLDMLKNTMTTKECLHRFCADCIITALRSGNKECPTCRK---KLVSKRSLR  101
            L+   +C +C   L N +T  EC+H FC  C++  +   N+ CP C +   +     ++R
Sbjct  8    LNPHFICKLCNGYLINPVTITECIHTFCKSCLLRHISLVNR-CPVCNEVIHETTPIYNIR  66

Query  102  PDPNFDALISKIYPSRDEYEAHQERVLAR  130
             D     +I+KI+P  ++ E  +ER   R
Sbjct  67   VDRTMQDIINKIFPKLEKEENRRERKFYR  95


>GEFOKE002552
Length=202

 Score = 53.5 bits (127),  Expect = 3e-06, Method: Compositional matrix adjust.
 Identities = 23/58 (40%), Positives = 35/58 (60%), Gaps = 2/58 (3%)

Query  45   LHSELMCPICLDMLKNTMTTKECLHRFCADCIITALRSGNKECPTCRKKLVSKRSLRP  102
            L   L CP+CLD + + MT  +C H FC  CI+ ++++  + CPTCR KL   + + P
Sbjct  143  LKKALKCPVCLDSVSD-MTATKCGHIFCKHCIVESVKASQR-CPTCRAKLTLSKDMHP  198


>IXOSCA009184
Length=428

 Score = 55.1 bits (131),  Expect = 3e-06, Method: Compositional matrix adjust.
 Identities = 61/288 (21%), Positives = 100/288 (35%), Gaps = 72/288 (25%)

Query  45   LHSELMCPICLDMLKNTMTTKECLHRFCADCIITALRSGNKECPTCRKKLVSKRSL---R  101
            L+  L C +C     +  T  ECLH FC  CI+  L   +K CP C  ++   R L   R
Sbjct  12   LNPHLTCVLCGGYFIDATTIIECLHSFCRTCIVRYLWV-HKMCPVCDVQVHKTRPLLNIR  70

Query  102  PDPNFDALISKIYPSRDEYEAHQERVLARINKHNNQQALSHSIEEGLKIQAMNRLQRGKK  161
             D     ++ K+ P   + E  + R        + + AL  S EE   ++ + RL    +
Sbjct  71   SDQTLQDIVYKLVPGLFKNEMRRRREFYSRLPESARTALPASSEERGDVRGVERLIFAPE  130

Query  162  QQIENGSGAEDNGDSSHCSNASTHSNQEAGPSNKRTKTSDDSGLELDNNNAAMAIDPVMD  221
             +I                                        LE    +  + I P++ 
Sbjct  131  DRI-------------------------------------SVSLEYSARD-VLPIRPLLV  152

Query  222  GASEIELVFRPHPTLMEKDDSAQTRYIKTSGNATVDHLSKYLAVRLALEELRSKGESNQM  281
            G +E+           E+   +  RY+   G  TV HL K+L  +  L       E + M
Sbjct  153  GPTEV----------TEESPPSSRRYLCCPGGFTVGHLKKFLRAKFGLARAH---EVDVM  199

Query  282  NLDTASEKQYTIYIATASGQFTVLNGSFSLELVSEKYWKVNKPMELYY  329
             +     ++Y++                 ++L     W+ N PM L Y
Sbjct  200  YVHDHLLEEYSL-----------------MDLAYIYSWRRNAPMRLRY  230


>TELSUB001703
Length=360

 Score = 54.7 bits (130),  Expect = 4e-06, Method: Compositional matrix adjust.
 Identities = 20/57 (35%), Positives = 29/57 (51%), Gaps = 0/57 (0%)

Query  38   IVVSPRSLHSELMCPICLDMLKNTMTTKECLHRFCADCIITALRSGNKECPTCRKKL  94
            I   PR L+  + C +C+   +N  T  ECLH +C  CI+   +   K+CP C   L
Sbjct  60   ITFKPRMLNPYITCSLCMGYFRNATTITECLHTYCRTCIMRYFQESKKDCPVCGHDL  116


>GEPOCE027879
Length=616

 Score = 55.1 bits (131),  Expect = 4e-06, Method: Compositional matrix adjust.
 Identities = 28/95 (29%), Positives = 45/95 (47%), Gaps = 6/95 (6%)

Query  35   GLEIVVSPRSLHSELMCPICLDMLKNTMTTKECLHRFCADCIITALRSGNKECPTCRKKL  94
            G ++    R L+  L+C +C+    +  T  ECLH FC  CI+   R  +  CPTC   L
Sbjct  286  GRQLTFQTRVLNPYLVCTLCMGYFSDASTIIECLHTFCRRCILAHFRDSS-HCPTCNANL  344

Query  95   V--SKRSLRPDPNFDALISKIYPSRDEYEAHQERV  127
                +  +R D    A++ K++P   ++  H  R 
Sbjct  345  EPNPRDYVRTDRTLQAIVDKVFP---QFAVHPARA  376


>NEODAM012752
Length=349

 Score = 54.7 bits (130),  Expect = 4e-06, Method: Compositional matrix adjust.
 Identities = 22/53 (42%), Positives = 32/53 (60%), Gaps = 1/53 (2%)

Query  45   LHSELMCPICLDMLKNTMTTKECLHRFCADCIITALRSGNKECPTCRKKLVSK  97
            +  E  CPIC ++L ++ T   C H FC DC+    +S NK CP CRK+++ K
Sbjct  157  IEDEFKCPICQELLIHSTTIVSCSHTFCLDCLKEWFKS-NKNCPVCRKRILKK  208


>BASMER004604
Length=633

 Score = 55.1 bits (131),  Expect = 4e-06, Method: Compositional matrix adjust.
 Identities = 27/84 (32%), Positives = 44/84 (52%), Gaps = 8/84 (10%)

Query  36   LEIVVSPRSLHSELMCPICLDMLKNTMTTKECLHRFCADCIITALRSGNKECPTCRKKL-  94
            LEI+        E +CP+C DM+++ +TT +C H  C DC+  ++    + CP CR +  
Sbjct  550  LEIIA-----EKEFLCPVCQDMVQSPVTTPQCAHSVCKDCLKQSISCLGQMCPMCRTEFN  604

Query  95   --VSKRSLRPDPNFDALISKIYPS  116
              +SK SL  +    A+   + PS
Sbjct  605  PKLSKDSLSVNTELVAVFKALIPS  628


>MARPOL000007
Length=987

 Score = 55.5 bits (132),  Expect = 4e-06, Method: Compositional matrix adjust.
 Identities = 26/66 (39%), Positives = 39/66 (59%), Gaps = 3/66 (5%)

Query  45   LHSELMCPICLDMLKNTMTTKECLHRFCADCIITALRSGNKECPTCRKKLVSKRSLRPDP  104
            + SEL CP+CL + K+  T   C H FC  CI+ ++R+    CP C K   ++R +RP P
Sbjct  13   MGSELKCPVCLSLYKSAATI-SCNHTFCRSCILESVRA-TSCCPIC-KAHTTRREVRPAP  69

Query  105  NFDALI  110
              D+L+
Sbjct  70   QMDSLV  75


>GEPOCE049448
Length=404

 Score = 54.7 bits (130),  Expect = 5e-06, Method: Compositional matrix adjust.
 Identities = 28/95 (29%), Positives = 45/95 (47%), Gaps = 6/95 (6%)

Query  35   GLEIVVSPRSLHSELMCPICLDMLKNTMTTKECLHRFCADCIITALRSGNKECPTCRKKL  94
            G ++    R L+  L+C +C+    +  T  ECLH FC  CI+   R  +  CPTC   L
Sbjct  37   GRQLTFQTRVLNPYLVCTLCMGYFSDASTIIECLHTFCRRCILAHFRDSS-HCPTCNANL  95

Query  95   V--SKRSLRPDPNFDALISKIYPSRDEYEAHQERV  127
                +  +R D    A++ K++P   ++  H  R 
Sbjct  96   EPNPRDYVRTDRTLQAIVDKVFP---QFAVHPARA  127


>TELSPE047740
Length=296

 Score = 53.9 bits (128),  Expect = 5e-06, Method: Compositional matrix adjust.
 Identities = 20/57 (35%), Positives = 29/57 (51%), Gaps = 0/57 (0%)

Query  38  IVVSPRSLHSELMCPICLDMLKNTMTTKECLHRFCADCIITALRSGNKECPTCRKKL  94
           I   PR L+  + C +C+   +N  T  ECLH +C  CI+   +   K+CP C   L
Sbjct  9   ITFKPRILNEFITCSLCMGYFRNATTITECLHTYCRSCILRYFQESKKDCPVCGHDL  65


>TELSPE047739
Length=296

 Score = 53.9 bits (128),  Expect = 5e-06, Method: Compositional matrix adjust.
 Identities = 20/57 (35%), Positives = 29/57 (51%), Gaps = 0/57 (0%)

Query  38  IVVSPRSLHSELMCPICLDMLKNTMTTKECLHRFCADCIITALRSGNKECPTCRKKL  94
           I   PR L+  + C +C+   +N  T  ECLH +C  CI+   +   K+CP C   L
Sbjct  9   ITFKPRILNEFITCSLCMGYFRNATTITECLHTYCRSCILRYFQESKKDCPVCGHDL  65


>CIOINT001202
Length=224

 Score = 53.5 bits (127),  Expect = 5e-06, Method: Compositional matrix adjust.
 Identities = 29/66 (44%), Positives = 40/66 (61%), Gaps = 8/66 (12%)

Query  39   VVSPRSLH-SELMCPICLDMLK------NTMTTKECLHRFCADCIITALRSGNKECPTCR  91
            V+ PR  +  E+ CP+CL+ LK      N + +  C H FC +CI  A+RS  K+CPTCR
Sbjct  150  VIDPRFQNLPEINCPVCLETLKTILSQGNEIRSTVCGHVFCHNCISLAIRSS-KKCPTCR  208

Query  92   KKLVSK  97
            +KL  K
Sbjct  209  RKLTLK  214


>SAPDIC000525
Length=738

 Score = 54.7 bits (130),  Expect = 6e-06, Method: Compositional matrix adjust.
 Identities = 21/48 (44%), Positives = 32/48 (67%), Gaps = 1/48 (2%)

Query  45   LHSELMCPICLDMLKNTMTTKECLHRFCADCIITALRSGNKECPTCRK  92
            L  +L C +C D LK+ + +K C H FC DC+   L++ N++CPTC+K
Sbjct  679  LRKKLKCSVCQDALKDVIISK-CSHMFCKDCMDANLKARNRKCPTCKK  725


>GUITHE000600
Length=67

 Score = 49.7 bits (117),  Expect = 6e-06, Method: Composition-based stats.
 Identities = 19/45 (42%), Positives = 25/45 (56%), Gaps = 1/45 (2%)

Query  51  CPICLDMLKNTMTTKECLHRFCADCIITALRSGNKECPTCRKKLV  95
           CP+C+ +L N +    C HRFC  C+  A   G   CP CRK+ V
Sbjct  4   CPVCMHVLNNPLVL-SCGHRFCNSCVSAAAYFGQHSCPVCRKECV  47


>GONPRO012090
Length=559

 Score = 54.3 bits (129),  Expect = 6e-06, Method: Compositional matrix adjust.
 Identities = 28/75 (37%), Positives = 39/75 (52%), Gaps = 4/75 (5%)

Query  45   LHSELMCPICLDMLKNTMTTKECLHRFCADCIITALRSGNKECPTCRKKLVSKRSLRPDP  104
            + SEL CP+C  +L   +TT  C H  C  CI++A+ S   +CPTCR ++      R  P
Sbjct  209  MASELECPVCYQLLSEPVTTP-CGHTTCRSCILSAIDSSGGDCPTCRSQIPGYNHFRRRP  267

Query  105  ---NFDALISKIYPS  116
                 D LI   +PS
Sbjct  268  VNRAIDHLIRVAFPS  282


>NAEFOW015623
Length=595

 Score = 54.3 bits (129),  Expect = 7e-06, Method: Compositional matrix adjust.
 Identities = 29/88 (33%), Positives = 47/88 (53%), Gaps = 3/88 (3%)

Query  48   ELMCPICLDMLKNTMTTKECLHRFCADCIITALRSGNKECPTCRKKLVSKRSLRPDPNFD  107
            EL C ICL++ K    T  C H FC DCI   ++   KECP C+  +++KR L P  +  
Sbjct  73   ELRCAICLEVWKEPTAT-HCSHLFCYDCIEQGMKI-KKECPLCKTPILTKRHLMPMQSLA  130

Query  108  ALISKIYPSRDEYEAHQERVLARIN-KH  134
             L+ + +  + +++   E+  +  N KH
Sbjct  131  NLVEEFHKFKRKFDQSMEQFGSNTNTKH  158


>PRYPAR005421
Length=136

 Score = 51.2 bits (121),  Expect = 7e-06, Method: Compositional matrix adjust.
 Identities = 18/49 (37%), Positives = 35/49 (71%), Gaps = 1/49 (2%)

Query  49  LMCPICLDMLKNTMTTKECLHRFCADCIITALRSGNKECPTCRKKLVSK  97
           + CP+CL+ L+  +TT  C H+FC++C+   +++GN+ CP CR ++ ++
Sbjct  9   MACPLCLEALREVVTTP-CAHQFCSECLDKWVKTGNRSCPLCRTQVYAE  56


>KLENIT004342
Length=423

 Score = 53.9 bits (128),  Expect = 8e-06, Method: Compositional matrix adjust.
 Identities = 31/80 (39%), Positives = 42/80 (53%), Gaps = 3/80 (4%)

Query  37   EIVVSPRSLHSELMCPICLDMLKNTMTTKECLHRFCADCIITALRSGNKECPTCRKKLVS  96
            E+++SP  +  EL CPIC D+L++   T  C H FC  CI  +L  G++ CP CR  L  
Sbjct  156  ELLLSPL-ISRELRCPICKDVLRDPCFTVPCGHVFCHGCITESLNQGSRACPICRTVLER  214

Query  97   KRSLRPDPNFDALIS--KIY  114
                      D L+S  KIY
Sbjct  215  SNPTVRARTLDNLLSEVKIY  234


>BRABEL012507
Length=243

 Score = 52.8 bits (125),  Expect = 9e-06, Method: Compositional matrix adjust.
 Identities = 29/102 (28%), Positives = 50/102 (49%), Gaps = 4/102 (4%)

Query  45   LHSELMCPICLDMLKNTMTTKECLHRFCADCIITALRSGNKECPTCRKKLVSKR---SLR  101
            ++  ++C +C     +  T  ECLH FC  CI+  L++ +K CP C  K+   +   +LR
Sbjct  12   INPHIVCILCAGYFIDATTVTECLHTFCKSCIVKYLQT-SKFCPMCNIKIHETQPLLNLR  70

Query  102  PDPNFDALISKIYPSRDEYEAHQERVLARINKHNNQQALSHS  143
            PD     ++ K+ P   E E  +++   R    +  +AL  S
Sbjct  71   PDRTMQDIVYKVVPGLWENEVQRQKEFYRCRGMDKTRALGPS  112


>NEOSPE018364
Length=608

 Score = 53.9 bits (128),  Expect = 9e-06, Method: Compositional matrix adjust.
 Identities = 23/54 (43%), Positives = 31/54 (57%), Gaps = 0/54 (0%)

Query  45   LHSELMCPICLDMLKNTMTTKECLHRFCADCIITALRSGNKECPTCRKKLVSKR  98
            L  EL C IC  ++ N  T   C+H FCA C+   L++ +KECP CR K+   R
Sbjct  174  LDDELKCGICYAIMYNATTCSPCMHSFCAGCLSQWLKNSSKECPHCRTKIREIR  227


>ANAIGN024428
Length=215

 Score = 52.4 bits (124),  Expect = 9e-06, Method: Compositional matrix adjust.
 Identities = 23/49 (47%), Positives = 33/49 (67%), Gaps = 2/49 (4%)

Query  48  ELMCPICLDMLKNTMTTKECLHRFCADCIITALRSGNKECPTCRKKLVS  96
           EL CPIC+ + +N  T   C H FCA+CI+T++ + NK CP CR ++ S
Sbjct  7   ELKCPICMQIFENC-TQTNCGHAFCAECILTSI-NHNKYCPICRSEIFS  53


>PRYPAR012850
Length=403

 Score = 53.5 bits (127),  Expect = 9e-06, Method: Compositional matrix adjust.
 Identities = 27/69 (39%), Positives = 37/69 (54%), Gaps = 6/69 (9%)

Query  47   SELMCPICLDMLKNTMTTKECLHRFCADCIITALRS--GNKECPTCRKKLVSKRSLRPDP  104
            S   C ICL  L++   T  C H FCA C++    S  G  ECP CR ++     ++ DP
Sbjct  48   SAFECAICLAGLQDA-ATGSCFHHFCAPCLLQWASSSAGWPECPVCRTRI---HQIKLDP  103

Query  105  NFDALISKI  113
             FDAL+ +I
Sbjct  104  EFDALLQRI  112


>MORVER000461
Length=532

 Score = 53.9 bits (128),  Expect = 1e-05, Method: Compositional matrix adjust.
 Identities = 36/120 (30%), Positives = 60/120 (50%), Gaps = 8/120 (7%)

Query  25   QRTPQEAITDGLEIVVSPRSLHSELMCPICLDMLKNTMTTKECLHRFCADCIITALRSGN  84
            Q  P E + D ++ ++  R +  EL C ICL  + + ++   C HRFC +CI+  L+   
Sbjct  18   QENPVEILPDHIDGIL--RRMEEELKCAICLMPMTDPVSIS-CTHRFCRECILHNLKR-K  73

Query  85   KECPTCRKKLVSKRSLRPDPNFDALISKIYPSRDEYEAHQERVLARINKH---NNQQALS  141
              CP C KK   +RSL    + D +I+     ++ YE      L++  +H   N Q+ L+
Sbjct  74   AACPLCNKKY-DRRSLNTLDHMDKVINAFLDLKETYEHEYGHALSQAPRHYESNPQENLT  132


>MICSPE007176
Length=1278

 Score = 54.3 bits (129),  Expect = 1e-05, Method: Compositional matrix adjust.
 Identities = 29/74 (39%), Positives = 40/74 (54%), Gaps = 8/74 (11%)

Query  31   AITDGLEIVVSPRSLHSELMCPICLDMLKNTMTTKECLHRFCADCIITALRSGNKECPTC  90
            A++ GL     P+ L  EL C IC DM  N      C H FC +C+ T L+  N +CP C
Sbjct  915  AVSAGL-----PQWLDDELRCVICTDMYVNPHALNGCGHLFCHECVSTWLKK-NNQCPIC  968

Query  91   RKKLV--SKRSLRP  102
            R KL+  + ++L P
Sbjct  969  RHKLLVPTSKALTP  982


>PLAFAL000339
Length=568

 Score = 53.9 bits (128),  Expect = 1e-05, Method: Compositional matrix adjust.
 Identities = 25/77 (32%), Positives = 43/77 (56%), Gaps = 2/77 (3%)

Query  50   MCPICLDMLKNTMTTKECLHRFCADCIITALRSGNKE-CPTCRKKLV-SKRSLRPDPNFD  107
            +CPICL ++   +T   C H FC  C+ TA++  + + CP+CR K+V  K S + D   +
Sbjct  213  ICPICLSLIHEPVTLNSCFHSFCWKCLATAIQKYSIDNCPSCRTKIVYDKNSFKIDGILN  272

Query  108  ALISKIYPSRDEYEAHQ  124
              + K + S  + E ++
Sbjct  273  QFLEKHFLSSHDKEKNR  289


>IXOSCA021953
Length=696

 Score = 53.9 bits (128),  Expect = 1e-05, Method: Compositional matrix adjust.
 Identities = 70/295 (24%), Positives = 105/295 (36%), Gaps = 78/295 (26%)

Query  43   RSLHSELMCPICLDMLKNTMTTKECLHRFCADCIITALRSGNKECPTCRKKLVSKRS---  99
            R L++ L C +C   L N  T  +CLH FC  CI+  L + +K CP C   +   R    
Sbjct  7    RDLNAALSCMLCGGYLVNAATLVDCLHSFCKVCIVRYLDT-SKLCPICDVPVHKSRPLSC  65

Query  100  LRPDPNFDALISKIYPSRDEYEAHQERVLARINKHNNQQALSHSIEEGLKIQAMNRL---  156
            LR D     ++ K+ P   + E  Q R     ++H +  A    +E+   + A  RL   
Sbjct  66   LRVDKTLQDIVYKVVPGLYQREMKQRREF--YDQHPDAAAKLSCLEDRGVVDASTRLIFS  123

Query  157  -QRGKKQQIENGSGAEDNGDSSHCSNASTHSNQEAGPSNKRTKTSDDSGLELDNNNAAMA  215
             Q      +E  +G  D G+                         DD             
Sbjct  124  PQDTVSVSLEYFTGPTDTGEP-----------------------EDD-------------  147

Query  216  IDPVMDGASEIELVFRPHPTLMEKDDSAQTRYIKTSGNATVDHLSKYLAVRLALEELRSK  275
               V  GA+E             K+D  Q R++      TV+HL K+L  + AL      
Sbjct  148  ---VKGGAAEAA-------DGTGKEDRRQRRFLSCPAAFTVNHLQKFLRTKYAL------  191

Query  276  GESNQMNLDTASEKQYTIYIATASGQFTVLNGSFSLELVSEKY-WKVNKPMELYY  329
              S  + +D                   VL   +SL  V+  Y WK + P+ L +
Sbjct  192  --SPSLKIDILHMDD-------------VLCDDYSLMDVAYIYTWKRDSPLRLAF  231


>GEPOCE033082
Length=389

 Score = 53.5 bits (127),  Expect = 1e-05, Method: Compositional matrix adjust.
 Identities = 27/56 (48%), Positives = 30/56 (54%), Gaps = 3/56 (5%)

Query  51   CPICLDMLKNTMTTKECLHRFCADCIITALRSGNKECPTCRKKLVSKRSL--RPDP  104
            CPIC D   +   T  C H FC  CI+ AL    KECP CR  L S R+L  R DP
Sbjct  42   CPICWDSPPDQPVTAPCGHTFCRSCIMAALVI-RKECPCCRVSLSSHRALARRSDP  96


>MATSPE009853
Length=362

 Score = 53.1 bits (126),  Expect = 1e-05, Method: Compositional matrix adjust.
 Identities = 34/120 (28%), Positives = 51/120 (43%), Gaps = 15/120 (13%)

Query  24   LQRTPQEAITDGLEIVVSPRSLHSELMCPICLDMLKNTMTTKECLHRFCADCIITALRSG  83
            ++ TP +  TDG E+    RS+   L C IC   L+   T  EC+H FC  C+   L+  
Sbjct  23   VEGTPVDPFTDGREVTFEARSVEPYLTCLICKGYLRTAHTIMECMHSFCRLCLRDYLQKK  82

Query  84   -----------NKECPTCRKKLVSK----RSLRPDPNFDALISKIYPSRDEYEAHQERVL  128
                         +CP C   L  K     S+R D     ++ K++P  D+ +    R L
Sbjct  83   VAKAFKVEGEQGPDCPRCGIMLEGKDPMVTSVRYDRTLQEVLDKLFPEFDQEDETLRREL  142


>NEPPYR004377
Length=216

 Score = 52.4 bits (124),  Expect = 1e-05, Method: Compositional matrix adjust.
 Identities = 30/87 (34%), Positives = 42/87 (48%), Gaps = 12/87 (14%)

Query  34   DGLEIVVSPRSLHSELMCPICLDMLKNTMTTKECLHRFCADCIITALRSGNKECPTCRKK  93
            DG    V    L   L CPIC ++L++ +T  ECLH FC DCI + L    + CP C   
Sbjct  132  DGKFATVPAAHLKMCLTCPICKNLLQHAITAVECLHSFCQDCIESRLEDEERTCPVCNS-  190

Query  94   LVSKRSLRPDP------NFDALISKIY  114
                 ++ PDP       FD  +++I 
Sbjct  191  -----NVGPDPWVTGKIRFDRTMTEIV  212


>ARATHA021476
Length=421

 Score = 53.5 bits (127),  Expect = 1e-05, Method: Compositional matrix adjust.
 Identities = 30/80 (38%), Positives = 40/80 (50%), Gaps = 3/80 (4%)

Query  38   IVVSPRSLHSELMCPICLDMLKNTMTTKECLHRFCADCIITALRSGNKE-CPTCRKKLVS  96
            I V   ++ + L C IC ++L++  T  ECLH FC  CI   +     E CP C   L S
Sbjct  3    IKVKKETMRACLSCSICDNILRDATTISECLHTFCRKCIYEKITEDEIETCPVCNIDLGS  62

Query  97   K--RSLRPDPNFDALISKIY  114
                 LRPD N   L +KI+
Sbjct  63   TPLEKLRPDHNLQDLRAKIF  82


>MICSPE008844
Length=655

 Score = 53.5 bits (127),  Expect = 1e-05, Method: Compositional matrix adjust.
 Identities = 25/73 (34%), Positives = 38/73 (52%), Gaps = 1/73 (1%)

Query  45   LHSELMCPICLDMLKNTMTTKECLHRFCADCIITALRSGNKECPTCRKKLVSKRSLRPDP  104
            L   L C IC D+    ++ + C H +CA CI   L    +ECPTCRK+  S+  L+P+ 
Sbjct  30   LDESLRCAICQDLFTMPVSLRSCTHSYCALCIRRTLNQFKRECPTCRKE-ASEEDLQPNH  88

Query  105  NFDALISKIYPSR  117
                ++S    +R
Sbjct  89   ALTLVVSAFKAAR  101


>HOMSAP050501
Length=759

 Score = 53.5 bits (127),  Expect = 1e-05, Method: Compositional matrix adjust.
 Identities = 25/67 (37%), Positives = 41/67 (61%), Gaps = 4/67 (6%)

Query  49   LMCPICLDMLKNTMTTKECLHRFCADCIITAL--RSGNKECPTCRKKLVSKRSLRPDPNF  106
            L CPICL+++K  ++TK C H FC  C++  L  + G  +CP C+   ++KRSL+    F
Sbjct  22   LECPICLELIKEPVSTK-CDHIFCKFCMLKLLNQKKGPSQCPLCKND-ITKRSLQESTRF  79

Query  107  DALISKI  113
              L+ ++
Sbjct  80   SQLVEEL  86


>ARATHA027226
Length=675

 Score = 53.5 bits (127),  Expect = 1e-05, Method: Compositional matrix adjust.
 Identities = 27/68 (40%), Positives = 40/68 (59%), Gaps = 3/68 (4%)

Query  45   LHSELMCPICLDMLKNTMTTKECLHRFCADCIITALRSGNKECPTCRKKLVSKRSLRPDP  104
            L  +L+CPIC+ ++K+   T  C H FC  CIIT LR+   +CP C + L + + L P+ 
Sbjct  46   LDKDLLCPICMQIIKDAFLTA-CGHSFCYMCIITHLRN-KSDCPCCSQHLTNNQ-LYPNF  102

Query  105  NFDALISK  112
              D L+ K
Sbjct  103  LLDKLLKK  110


>PAUCHR005643
Length=590

 Score = 53.5 bits (127),  Expect = 1e-05, Method: Compositional matrix adjust.
 Identities = 30/83 (36%), Positives = 43/83 (52%), Gaps = 4/83 (5%)

Query  51   CPICLDMLKNTMTTKECLHRFCADCIITALRS--GNKECPTCRKKLVSKRSLRPDPNFDA  108
            CPICL  L++ M TK C H FC +C+     S  GN +CP CR  +++   L   P F  
Sbjct  360  CPICLSPLEDAMVTK-CGHLFCRECLPRKFFSDKGNAQCPNCR-HVINFAELVEAPKFAP  417

Query  109  LISKIYPSRDEYEAHQERVLARI  131
            L+   Y  +  + A  E +L R+
Sbjct  418  LVRIDYEEQWRHSAKTEALLKRL  440


>APISPI012051
Length=395

 Score = 53.1 bits (126),  Expect = 1e-05, Method: Compositional matrix adjust.
 Identities = 27/66 (41%), Positives = 35/66 (53%), Gaps = 2/66 (3%)

Query  48   ELMCPICLDMLKNTMTTKECLHRFCADCIITALRSGNKECPTCRKKLVSKRSLRPDPNFD  107
            EL CPIC++      T+ +C H FC +CI+     G  ECP CR K  +KR+L P P   
Sbjct  69   ELRCPICMNCF-CAPTSVQCGHTFCKECILRCFEDGANECPLCRTK-ANKRTLCPVPLLQ  126

Query  108  ALISKI  113
             L   I
Sbjct  127  ELTEVI  132


>IXOSCA022873
Length=257

 Score = 52.4 bits (124),  Expect = 1e-05, Method: Compositional matrix adjust.
 Identities = 32/108 (30%), Positives = 53/108 (49%), Gaps = 8/108 (7%)

Query  28   PQEAITDGLEIVVSPRSLHSELMCPICLDMLKNTMTTKECLHRFCADCIITALRSGNKEC  87
            PQE +   +E  +  ++L++ ++C IC   L +  T  ECLH FC  C++  L   N  C
Sbjct  5    PQEFLQRQMERRIRLKTLNNHIICKICKGYLIDATTVTECLHTFCKSCLVKHLEDNN-TC  63

Query  88   PTCRKKLVSKRS-----LRPDPNFDALISKIYPSRDEYEAHQERVLAR  130
            PTC  ++V  +S     +  D     ++ K+ P+    E  +ER   R
Sbjct  64   PTC--EIVIHQSYPLQYISYDRTMQDIVYKLVPNLQYNEIKRERDFYR  109


>ARATHA009698
Length=399

 Score = 53.1 bits (126),  Expect = 1e-05, Method: Compositional matrix adjust.
 Identities = 30/80 (38%), Positives = 40/80 (50%), Gaps = 3/80 (4%)

Query  38   IVVSPRSLHSELMCPICLDMLKNTMTTKECLHRFCADCIITALRSGNKE-CPTCRKKLVS  96
            I V   ++ + L C IC ++L++  T  ECLH FC  CI   +     E CP C   L S
Sbjct  3    IKVKKETMRACLSCSICDNILRDATTISECLHTFCRKCIYEKITEDEIETCPVCNIDLGS  62

Query  97   K--RSLRPDPNFDALISKIY  114
                 LRPD N   L +KI+
Sbjct  63   TPLEKLRPDHNLQDLRAKIF  82


>ACAPLA001000
Length=3341

 Score = 53.9 bits (128),  Expect = 1e-05, Method: Compositional matrix adjust.
 Identities = 27/72 (38%), Positives = 43/72 (60%), Gaps = 5/72 (7%)

Query  45   LHSELMCPICLDMLKNTMTTKECLHRFCADCIITAL---RSGNKECPTCRKKLVSKRSLR  101
            +   L C ICLD+LK+ ++TK C H+FC+ CI+  L   R  +  CP C K+ V+KRSL 
Sbjct  17   IQKNLECSICLDLLKDPVSTK-CDHQFCSFCILALLDNSRRSSASCPLC-KEPVTKRSLT  74

Query  102  PDPNFDALISKI  113
             +   + ++  +
Sbjct  75   SNERLNEIVRAV  86


>ACAPLA000999
Length=3410

 Score = 53.9 bits (128),  Expect = 1e-05, Method: Compositional matrix adjust.
 Identities = 27/72 (38%), Positives = 43/72 (60%), Gaps = 5/72 (7%)

Query  45   LHSELMCPICLDMLKNTMTTKECLHRFCADCIITAL---RSGNKECPTCRKKLVSKRSLR  101
            +   L C ICLD+LK+ ++TK C H+FC+ CI+  L   R  +  CP C K+ V+KRSL 
Sbjct  17   IQKNLECSICLDLLKDPVSTK-CDHQFCSFCILALLDNSRRSSASCPLC-KEPVTKRSLT  74

Query  102  PDPNFDALISKI  113
             +   + ++  +
Sbjct  75   SNERLNEIVRAV  86


Lambda      K        H        a         alpha
   0.312    0.126    0.359    0.792     4.96 

Gapped
Lambda      K        H        a         alpha    sigma
   0.267   0.0410    0.140     1.90     42.6     43.6 

Effective search space used: 256467910644


  Database: eukarya_proteomes_lt.fa
    Posted date:  May 30, 2022  10:14 AM
  Number of letters in database: 1,951,689,990
  Number of sequences in database:  5,089,902


Matrix: BLOSUM62
Gap Penalties: Existence: 11, Extension: 1
Neighboring words threshold: 11
Window for multiple hits: 40
