# Supplementary material for: Uncoupled evolution of the Polycomb system and deep origin of non-canonical PRC1
Source: Commun Biol. 2023 Nov 10;6:1144. doi: 10.1038/s42003-023-05501-x (PMC10638273; doi:10.1038/s42003-023-05501-x)
Supplement: Supplementary file 10 — Supplementary Data 7 [file 42003_2023_5501_MOESM10_ESM.zip]

Archive with 10 entries (10 files):
- Supplementary Data 7/EED_alignmentfortree.trim10.aln
- Supplementary Data 7/EED_newick.txt
- Supplementary Data 7/EZH_alignmentfortree.trim10.aln
- Supplementary Data 7/EZH_newick.txt
- Supplementary Data 7/PCGF_alignmentfortree.trim10.aln
- Supplementary Data 7/PCGF_newick.txt
- Supplementary Data 7/RBBP_alignmentfortree.trim10.aln
- Supplementary Data 7/RBBP_newick.txt
- Supplementary Data 7/RING_alignmentfortree.trim10.aln
- Supplementary Data 7/RING_newick.txt
